# Supplementary material for: Extracting time-frequency feature of single-channel vastus medialis EMG signals for knee exercise pattern recognition
Source: PLoS One. 2017 Jul 10;12(7):e0180526. doi: 10.1371/journal.pone.0180526 (PMC5503271; doi:10.1371/journal.pone.0180526)
Supplement: S1 File — The EMG orignial data of the vastus medialis muscle of the detected leg from 14 healthy subjects were collected and recorded in the file while performing three exercise programs, i.e., leg extension from a sitting position (sitting), flexion of the leg up (standing), and gait (walking). (ZIP) [file pone.0180526.s001.zip]

Archive with 86 entries (84 files):
- Data/
- Data/10gait.txt
- Data/10sitting.txt
- Data/10standing.txt
- Data/11gait.txt
- Data/11sitting.txt
- Data/11standing.txt
- Data/12gait.txt
- Data/12sitting.txt
- Data/12standing.txt
- Data/13gait.txt
- Data/13sitting.txt
- Data/13standing.txt
- Data/14gait.txt
- Data/14sitting.txt
- Data/14standing.txt
- Data/1gait.txt
- Data/1sitting.txt
- Data/1standing.txt
- Data/2gait.txt
- Data/2sitting.txt
- Data/2standing.txt
- Data/3gait.txt
- Data/3sitting.txt
- Data/3standing.txt
- Data/4gait.txt
- Data/4sitting.txt
- Data/4standing.txt
- Data/5gait.txt
- Data/5sitting.txt
- Data/5standing.txt
- Data/6gait.txt
- Data/6sitting.txt
- Data/6standing.txt
- Data/7gait.txt
- Data/7sitting.txt
- Data/7standing.txt
- Data/8gait.txt
- Data/8sitting.txt
- Data/8standing.txt
- Data/9gait.txt
- Data/9sitting.txt
- Data/9standing.txt
- Original EMG datasets/
- Original EMG datasets/10gait.txt
- Original EMG datasets/10sitting.txt
- Original EMG datasets/10standing.txt
- Original EMG datasets/11gait.txt
- Original EMG datasets/11sitting.txt
- Original EMG datasets/11standing.txt
- Original EMG datasets/12gait.txt
- Original EMG datasets/12sitting.txt
- Original EMG datasets/12standing.txt
- Original EMG datasets/13gait.txt
- Original EMG datasets/13sitting.txt
- Original EMG datasets/13standing.txt
- Original EMG datasets/14gait.txt
- Original EMG datasets/14sitting.txt
- Original EMG datasets/14standing.txt
- Original EMG datasets/1gait.txt
- Original EMG datasets/1sitting.txt
- Original EMG datasets/1standing.txt
- Original EMG datasets/2gait.txt
- Original EMG datasets/2sitting.txt
- Original EMG datasets/2standing.txt
- Original EMG datasets/3gait.txt
- Original EMG datasets/3sitting.txt
- Original EMG datasets/3standing.txt
- Original EMG datasets/4gait.txt
- Original EMG datasets/4sitting.txt
- Original EMG datasets/4standing.txt
- Original EMG datasets/5gait.txt
- Original EMG datasets/5sitting.txt
- Original EMG datasets/5standing.txt
- Original EMG datasets/6gait.txt
- Original EMG datasets/6sitting.txt
- Original EMG datasets/6standing.txt
- Original EMG datasets/7gait.txt
- Original EMG datasets/7sitting.txt
- Original EMG datasets/7standing.txt
- Original EMG datasets/8gait.txt
- Original EMG datasets/8sitting.txt
- Original EMG datasets/8standing.txt
- Original EMG datasets/9gait.txt
- Original EMG datasets/9sitting.txt
- Original EMG datasets/9standing.txt
