# Supplementary material for: Extracting time-frequency feature of single-channel vastus medialis EMG signals for knee exercise pattern recognition
Source: PLoS One. 2017 Jul 10;12(7):e0180526. doi: 10.1371/journal.pone.0180526 (PMC5503271; doi:10.1371/journal.pone.0180526)
Supplement: S1 File — The EMG orignial data of the vastus medialis muscle of the detected leg from 14 healthy subjects were collected and recorded in the file while performing three exercise programs, i.e., leg extension from a sitting position (sitting), flexion of the leg up (standing), and gait (walking). (ZIP) [file pone.0180526.s001.zip › Data/10gait.txt]

File Name: 10gait.log
Channel 3: 'VM', 29220 values, engineering units: mV, no filters.
Channel 5: 'FX', 1461 values, engineering units: deg, no filters, extrapolated from 50 to 1000 samples per second.
0.000700  70.200000
0.001500  70.200000
0.002200  70.200000
0.002200  70.200000
0.003000  70.200000
0.003000  70.200000
0.000700  70.200000
0.001500  70.200000
0.000700  70.200000
0.001500  70.200000
0.001500  70.200000
0.000700  70.200000
0.001500  70.200000
0.000700  70.200000
0.002200  70.200000
0.000700  70.200000
0.000700  70.200000
0.000000  70.200000
-0.001500  70.200000
-0.000800  70.200000
0.000700  70.200000
0.000700  70.200000
0.001500  70.200000
0.003700  70.200000
0.001500  70.200000
0.000700  70.200000
0.000000  70.200000
0.000000  70.200000
0.000700  70.200000
0.000700  70.200000
0.003000  70.200000
0.003000  70.200000
0.001500  70.200000
0.001500  70.200000
0.001500  70.200000
0.003000  70.200000
0.001500  70.200000
-0.001500  70.200000
-0.003800  70.200000
-0.004600  70.200000
-0.004600  70.200000
-0.003000  70.200000
-0.004600  70.200000
-0.005300  70.200000
-0.002300  70.200000
-0.001500  70.200000
-0.003800  70.200000
-0.003000  70.200000
-0.000800  70.200000
0.001500  70.200000
0.003700  70.200000
0.001500  70.200000
0.000700  70.200000
-0.000800  70.200000
-0.000800  70.200000
-0.001500  70.200000
-0.001500  70.200000
-0.003000  70.200000
-0.003000  70.200000
-0.004600  70.200000
-0.005300  70.200000
-0.001500  70.200000
-0.000800  70.200000
0.000700  70.200000
0.001500  70.200000
0.003700  70.200000
0.004500  70.200000
0.004500  70.200000
0.004500  70.200000
0.004500  70.200000
0.003700  70.200000
0.001500  70.200000
-0.000800  70.200000
-0.003800  70.200000
-0.003000  70.200000
-0.001500  70.200000
0.000000  70.200000
0.000700  70.200000
0.000700  70.200000
0.003000  70.200000
0.003700  70.200000
0.003700  70.200000
0.001500  70.200000
0.001500  70.200000
0.003000  70.200000
0.003000  70.200000
0.006700  70.200000
0.004500  70.200000
0.003000  70.200000
0.000700  70.200000
0.000000  70.200000
0.003000  70.200000
0.000000  70.200000
0.001500  70.200000
-0.000800  70.200000
-0.002300  70.200000
-0.004600  70.200000
-0.006800  70.200000
-0.009100  70.200000
-0.012000  70.200000
-0.007500  70.200000
-0.007500  70.200000
-0.009100  70.200000
-0.006800  70.200000
-0.003800  70.200000
0.003000  70.200000
0.009000  70.200000
0.012700  70.200000
0.012700  70.200000
0.012000  70.200000
0.008200  70.200000
0.006700  70.200000
0.005200  70.200000
0.000700  70.200000
-0.002300  70.200000
-0.005300  70.200000
-0.008300  70.200000
-0.009100  70.200000
-0.008300  70.200000
-0.012000  70.200000
-0.016500  70.200000
-0.020300  70.200000
-0.020300  70.200000
-0.012800  70.200000
-0.003800  70.200000
0.009000  70.200000
0.020200  70.200000
0.027000  70.200000
0.034500  70.200000
0.034500  70.200000
0.031500  70.200000
0.023200  70.200000
0.012000  70.200000
0.007500  70.200000
0.000700  70.200000
-0.002300  70.200000
-0.005300  70.200000
-0.006000  70.200000
-0.008300  70.200000
-0.009100  70.200000
-0.008300  70.200000
-0.009100  70.200000
-0.006800  70.200000
-0.008300  70.200000
-0.009100  70.200000
-0.006000  70.200000
-0.004600  70.200000
-0.004600  70.200000
-0.003000  70.200000
-0.003000  70.200000
-0.003000  70.300000
-0.003000  70.300000
-0.004600  70.300000
-0.003000  70.300000
-0.003000  70.300000
-0.003000  70.300000
-0.003000  70.300000
-0.004600  70.300000
-0.004600  70.300000
-0.004600  70.300000
-0.000800  70.300000
0.000700  70.300000
0.000000  70.300000
-0.001500  70.300000
-0.000800  70.300000
0.000700  70.300000
0.001500  70.300000
0.003700  70.300000
0.004500  70.300000
0.004500  70.300000
0.005200  70.300000
0.004500  70.300000
0.006700  70.300000
0.009000  70.300000
0.006000  70.300000
0.003000  70.300000
0.000700  70.300000
-0.002300  70.300000
-0.003000  70.300000
-0.001500  70.300000
0.000700  70.200000
0.003000  70.200000
0.002200  70.200000
0.000700  70.200000
0.000000  70.200000
-0.001500  70.200000
-0.000800  70.200000
-0.001500  70.200000
-0.001500  70.200000
-0.000800  70.200000
-0.003000  70.200000
-0.003000  70.200000
-0.003000  70.200000
-0.004600  70.200000
-0.001500  70.200000
-0.000800  70.200000
-0.001500  70.200000
-0.000800  70.200000
0.001500  70.200000
0.002200  70.200000
0.001500  70.200000
0.001500  70.200000
0.001500  70.200000
0.004500  70.200000
0.005200  70.200000
0.003700  70.200000
-0.000800  70.200000
-0.000800  70.200000
0.000700  70.100000
-0.002300  70.100000
-0.001500  70.100000
-0.001500  70.100000
-0.001500  70.100000
0.001500  70.100000
0.001500  70.100000
0.001500  70.100000
-0.001500  70.100000
-0.001500  70.100000
-0.001500  70.000000
-0.003000  70.000000
0.000700  70.000000
0.001500  70.000000
0.000700  70.000000
0.001500  70.000000
0.000700  70.000000
-0.000800  70.000000
0.000700  69.900000
0.000000  69.900000
-0.003800  69.900000
-0.006800  69.900000
-0.008300  69.900000
-0.010500  69.900000
-0.012000  69.900000
-0.008300  69.900000
-0.004600  69.900000
0.005200  69.800000
0.012700  69.800000
0.018000  69.800000
0.021700  69.800000
0.015700  69.800000
0.010500  69.700000
0.006700  69.700000
0.005200  69.700000
0.000700  69.700000
-0.001500  69.700000
-0.001500  69.700000
-0.003000  69.700000
-0.001500  69.700000
-0.000800  69.700000
0.000000  69.600000
0.000700  69.600000
0.000700  69.600000
-0.001500  69.600000
-0.005300  69.600000
-0.003800  69.500000
-0.001500  69.500000
-0.001500  69.500000
-0.001500  69.500000
-0.003800  69.500000
-0.003000  69.400000
-0.001500  69.400000
-0.000800  69.400000
0.001500  69.400000
0.000700  69.400000
-0.000800  69.300000
0.000000  69.300000
0.000700  69.300000
0.002200  69.300000
-0.000800  69.300000
0.000700  69.300000
-0.000800  69.300000
-0.003800  69.300000
-0.003000  69.200000
-0.003000  69.200000
-0.001500  69.200000
0.000700  69.200000
0.001500  69.200000
0.003000  69.100000
0.000700  69.100000
-0.000800  69.100000
0.000700  69.000000
0.001500  69.000000
0.003700  69.000000
0.004500  69.000000
-0.000800  69.000000
-0.002300  68.900000
-0.000800  68.900000
-0.001500  68.900000
-0.000800  68.900000
-0.000800  68.800000
-0.000800  68.800000
0.000700  68.800000
-0.000800  68.800000
0.000700  68.800000
0.001500  68.700000
0.000700  68.700000
0.000700  68.700000
0.002200  68.700000
0.003700  68.600000
0.001500  68.600000
0.003000  68.500000
0.003000  68.500000
0.000000  68.500000
-0.003000  68.500000
-0.003000  68.500000
-0.003800  68.400000
-0.003000  68.400000
-0.003000  68.400000
-0.000800  68.300000
-0.002300  68.300000
-0.000800  68.300000
-0.000800  68.300000
0.001500  68.300000
0.004500  68.200000
0.001500  68.200000
0.002200  68.200000
0.000700  68.100000
0.000000  68.100000
0.000700  68.100000
-0.001500  68.100000
0.000000  68.000000
0.000000  68.000000
-0.001500  67.900000
-0.003000  67.900000
-0.002300  67.900000
-0.003000  67.900000
-0.001500  67.800000
0.000700  67.800000
0.001500  67.800000
0.003000  67.700000
0.002200  67.700000
0.001500  67.600000
0.000700  67.600000
-0.000800  67.600000
0.000000  67.500000
0.002200  67.500000
0.000700  67.500000
-0.000800  67.400000
0.000000  67.400000
-0.002300  67.400000
-0.003000  67.300000
-0.003800  67.300000
-0.001500  67.200000
0.001500  67.200000
0.003000  67.200000
0.004500  67.100000
0.004500  67.100000
0.004500  67.100000
0.003700  67.000000
0.006000  67.000000
0.004500  67.000000
0.003000  67.000000
0.002200  66.900000
0.001500  66.900000
-0.000800  66.900000
-0.001500  66.800000
-0.000800  66.800000
-0.000800  66.700000
-0.002300  66.700000
-0.003800  66.700000
-0.003000  66.600000
-0.003800  66.600000
-0.003000  66.600000
-0.004600  66.500000
-0.001500  66.500000
0.000700  66.400000
0.000000  66.400000
0.002200  66.400000
0.000700  66.300000
-0.001500  66.300000
-0.002300  66.200000
-0.003000  66.200000
-0.003800  66.100000
-0.004600  66.100000
-0.005300  66.100000
-0.004600  66.000000
-0.001500  66.000000
0.001500  66.000000
0.006000  65.900000
0.007500  65.900000
0.005200  65.800000
0.006700  65.800000
0.004500  65.700000
0.004500  65.700000
0.003000  65.700000
-0.000800  65.600000
0.000000  65.600000
-0.000800  65.500000
-0.000800  65.500000
-0.002300  65.400000
-0.001500  65.400000
-0.000800  65.400000
-0.000800  65.300000
-0.000800  65.300000
0.000000  65.200000
0.000000  65.200000
-0.001500  65.200000
0.000700  65.100000
0.000700  65.100000
-0.000800  65.000000
0.000000  64.900000
0.000000  64.900000
-0.000800  64.900000
-0.000800  64.800000
-0.001500  64.800000
-0.001500  64.800000
0.001500  64.700000
-0.000800  64.700000
-0.000800  64.600000
-0.000800  64.600000
-0.002300  64.500000
-0.001500  64.400000
0.001500  64.400000
0.001500  64.300000
0.000700  64.300000
0.004500  64.300000
0.007500  64.200000
0.005200  64.200000
0.005200  64.100000
0.004500  64.100000
0.000700  64.000000
-0.002300  64.000000
-0.004600  63.900000
-0.003000  63.900000
-0.003000  63.900000
-0.003800  63.800000
-0.005300  63.800000
-0.003000  63.700000
-0.000800  63.700000
0.002200  63.600000
0.000700  63.600000
-0.000800  63.500000
0.001500  63.500000
0.000700  63.400000
0.000700  63.400000
-0.000800  63.400000
-0.001500  63.300000
-0.000800  63.300000
-0.001500  63.200000
-0.003000  63.200000
-0.001500  63.100000
-0.003000  63.100000
-0.003000  63.000000
-0.001500  63.000000
0.000700  63.000000
0.000000  62.900000
0.000000  62.800000
0.001500  62.800000
0.000000  62.700000
0.000000  62.700000
0.001500  62.600000
0.003000  62.600000
0.003000  62.500000
0.001500  62.500000
0.000700  62.500000
0.000700  62.400000
0.000700  62.300000
0.005200  62.300000
0.006000  62.200000
0.002200  62.200000
0.003000  62.100000
0.003000  62.100000
0.002200  62.100000
0.002200  62.000000
0.001500  61.900000
-0.000800  61.900000
0.003000  61.800000
0.003700  61.800000
0.001500  61.700000
0.003000  61.600000
0.001500  61.600000
0.000700  61.600000
-0.001500  61.500000
-0.004600  61.400000
-0.003000  61.400000
-0.003000  61.300000
-0.003000  61.300000
-0.003000  61.200000
-0.001500  61.200000
-0.000800  61.100000
0.000000  61.000000
0.000700  61.000000
0.000000  61.000000
-0.000800  60.900000
0.000000  60.800000
-0.003000  60.800000
-0.003800  60.700000
-0.005300  60.700000
-0.006800  60.600000
-0.006800  60.600000
-0.007500  60.500000
-0.008300  60.500000
0.000000  60.400000
0.012000  60.300000
0.014200  60.300000
0.009000  60.300000
0.000700  60.200000
0.003700  60.200000
0.009000  60.100000
0.012700  60.000000
0.012700  59.900000
0.006700  59.900000
0.001500  59.900000
-0.000800  59.800000
-0.000800  59.800000
-0.002300  59.700000
-0.003000  59.700000
-0.002300  59.600000
-0.004600  59.600000
-0.007500  59.500000
-0.008300  59.500000
-0.005300  59.400000
-0.003000  59.400000
-0.003000  59.400000
-0.002300  59.300000
0.000700  59.200000
0.001500  59.200000
-0.000800  59.100000
-0.001500  59.100000
-0.001500  59.000000
-0.000800  58.900000
-0.000800  58.900000
-0.000800  58.900000
0.000700  58.900000
-0.000800  58.800000
0.000700  58.700000
0.002200  58.700000
0.001500  58.600000
0.000000  58.600000
-0.001500  58.500000
-0.002300  58.500000
-0.001500  58.400000
-0.000800  58.400000
-0.001500  58.300000
0.000000  58.300000
-0.000800  58.200000
-0.006800  58.200000
-0.011300  58.100000
-0.012000  58.000000
-0.012800  58.000000
-0.016500  57.900000
-0.016500  57.900000
-0.011300  57.900000
-0.005300  57.800000
0.006700  57.800000
0.020200  57.700000
0.024000  57.700000
0.027700  57.600000
0.030000  57.600000
0.030700  57.600000
0.025500  57.500000
0.014200  57.500000
0.005200  57.400000
-0.003000  57.400000
-0.003000  57.300000
-0.003000  57.300000
-0.002300  57.200000
-0.003000  57.200000
-0.003000  57.100000
-0.001500  57.100000
-0.003800  57.000000
-0.004600  57.000000
-0.006800  57.000000
-0.005300  56.900000
-0.006000  56.900000
-0.006800  56.900000
-0.004600  56.800000
-0.003000  56.800000
-0.003800  56.700000
-0.004600  56.700000
-0.003000  56.700000
-0.004600  56.700000
-0.003800  56.600000
-0.006800  56.600000
-0.006800  56.500000
-0.005300  56.500000
-0.003800  56.400000
-0.002300  56.400000
-0.003000  56.400000
-0.001500  56.300000
0.000000  56.200000
0.001500  56.200000
0.002200  56.200000
0.003000  56.200000
0.005200  56.200000
0.006700  56.100000
0.006700  56.100000
0.006700  56.000000
0.006000  56.000000
0.004500  55.900000
0.001500  55.900000
-0.000800  55.900000
-0.003000  55.800000
-0.003800  55.800000
-0.001500  55.800000
0.000000  55.700000
0.000700  55.700000
0.000700  55.700000
0.001500  55.600000
0.001500  55.600000
0.000700  55.500000
0.000700  55.500000
0.000000  55.400000
0.001500  55.400000
0.000700  55.400000
-0.001500  55.300000
-0.003000  55.300000
-0.003000  55.300000
-0.003000  55.300000
-0.001500  55.200000
-0.001500  55.200000
0.001500  55.100000
0.003000  55.100000
0.001500  55.100000
0.001500  55.000000
0.001500  55.000000
0.003000  54.900000
0.003000  54.900000
0.000700  54.900000
0.000700  54.900000
-0.001500  54.800000
-0.003000  54.800000
-0.003000  54.800000
-0.003000  54.700000
-0.003800  54.700000
-0.003000  54.700000
-0.003000  54.700000
-0.000800  54.600000
0.000700  54.600000
0.000700  54.600000
0.000700  54.500000
0.002200  54.500000
0.004500  54.500000
0.003000  54.500000
0.003000  54.400000
0.000700  54.400000
-0.000800  54.400000
-0.001500  54.400000
-0.001500  54.400000
-0.002300  54.400000
-0.002300  54.300000
-0.000800  54.300000
-0.000800  54.300000
0.000700  54.200000
0.000700  54.200000
0.001500  54.200000
0.003000  54.100000
0.001500  54.100000
-0.000800  54.100000
0.003700  54.000000
0.004500  54.000000
0.001500  54.000000
0.003700  54.000000
0.000700  54.000000
-0.001500  53.900000
-0.001500  53.900000
-0.001500  53.900000
-0.003000  53.800000
-0.004600  53.800000
-0.003800  53.800000
-0.004600  53.700000
-0.002300  53.700000
0.000000  53.700000
0.001500  53.600000
0.000700  53.600000
0.003000  53.600000
0.003000  53.600000
0.002200  53.500000
0.001500  53.500000
-0.001500  53.500000
-0.000800  53.500000
-0.001500  53.500000
-0.003000  53.400000
-0.001500  53.400000
-0.001500  53.400000
-0.001500  53.400000
-0.003800  53.300000
-0.000800  53.300000
0.000700  53.300000
0.000700  53.300000
0.000700  53.200000
0.000000  53.200000
0.001500  53.200000
0.003000  53.200000
0.002200  53.100000
0.000700  53.100000
-0.000800  53.100000
-0.003000  53.100000
-0.005300  53.100000
-0.003800  53.100000
0.000700  53.000000
0.003000  53.000000
0.001500  53.000000
0.001500  53.000000
0.000700  53.000000
0.002200  52.900000
0.008200  52.900000
0.009000  52.900000
0.004500  52.900000
-0.001500  52.800000
-0.003000  52.800000
0.000700  52.800000
0.001500  52.800000
0.003000  52.800000
0.005200  52.700000
0.004500  52.700000
0.000700  52.700000
-0.004600  52.700000
-0.003000  52.700000
-0.001500  52.600000
-0.001500  52.600000
-0.000800  52.600000
-0.001500  52.600000
-0.000800  52.600000
0.003000  52.600000
0.003700  52.600000
0.004500  52.600000
0.003000  52.500000
0.000700  52.500000
-0.000800  52.500000
-0.002300  52.400000
-0.004600  52.400000
-0.005300  52.400000
-0.002300  52.400000
0.000700  52.400000
0.000000  52.400000
0.000700  52.400000
0.003000  52.400000
0.003000  52.400000
0.001500  52.300000
0.000700  52.300000
0.001500  52.300000
0.000700  52.300000
-0.000800  52.300000
-0.006000  52.300000
-0.012800  52.200000
-0.016500  52.200000
-0.019500  52.200000
-0.020300  52.200000
-0.016500  52.200000
-0.008300  52.200000
-0.001500  52.200000
0.002200  52.200000
0.009700  52.200000
0.022500  52.200000
0.033000  52.200000
0.033000  52.200000
0.025500  52.200000
0.019500  52.200000
0.010500  52.200000
0.006700  52.100000
0.007500  52.100000
0.008200  52.100000
0.005200  52.100000
0.003000  52.100000
0.000700  52.100000
-0.001500  52.100000
-0.003000  52.100000
-0.005300  52.100000
-0.003800  52.100000
-0.003000  52.000000
-0.003000  52.000000
-0.002300  52.000000
-0.003800  52.000000
-0.006800  52.000000
-0.005300  52.000000
-0.009100  52.000000
-0.018100  52.000000
-0.024000  52.000000
-0.033800  52.000000
-0.042800  52.000000
-0.042000  52.000000
-0.042000  52.000000
-0.038300  52.000000
-0.025600  52.000000
-0.006000  52.000000
0.021000  52.000000
0.048000  52.000000
0.070500  52.000000
0.078000  52.000000
0.066700  52.000000
0.055500  52.000000
0.039000  52.000000
0.015000  52.000000
0.003700  52.000000
-0.002300  52.000000
-0.006800  52.000000
-0.009800  52.000000
-0.013500  52.000000
-0.012000  52.000000
-0.014300  52.000000
-0.016500  52.000000
-0.015000  52.000000
-0.016500  52.000000
-0.020300  52.000000
-0.027000  52.000000
-0.032300  52.000000
-0.031500  52.000000
-0.027000  52.000000
-0.025600  52.000000
-0.016500  52.000000
0.001500  52.000000
0.021000  52.000000
0.027700  52.000000
0.027000  52.100000
0.024700  52.100000
0.025500  52.100000
0.021700  52.100000
0.019500  52.100000
0.019500  52.100000
0.008200  52.100000
0.001500  52.100000
-0.001500  52.100000
-0.001500  52.100000
-0.001500  52.100000
-0.003000  52.100000
-0.003800  52.100000
-0.005300  52.200000
-0.005300  52.200000
-0.010500  52.200000
-0.010500  52.200000
-0.010500  52.200000
-0.009100  52.200000
-0.006800  52.200000
-0.005300  52.200000
-0.000800  52.200000
0.000700  52.200000
0.001500  52.200000
-0.000800  52.200000
-0.001500  52.200000
-0.001500  52.200000
-0.001500  52.200000
0.000000  52.200000
0.003000  52.200000
0.003000  52.200000
0.001500  52.200000
-0.000800  52.200000
-0.001500  52.200000
-0.003000  52.200000
-0.005300  52.200000
-0.005300  52.200000
-0.006000  52.200000
-0.005300  52.200000
-0.000800  52.200000
0.000000  52.200000
0.000700  52.200000
0.000700  52.200000
0.000700  52.200000
0.004500  52.200000
0.001500  52.200000
0.003000  52.200000
0.003000  52.200000
0.003000  52.200000
0.004500  52.200000
0.001500  52.200000
0.001500  52.300000
0.002200  52.300000
0.000700  52.300000
0.003000  52.300000
0.003000  52.300000
0.003000  52.300000
0.006700  52.300000
0.005200  52.300000
0.005200  52.300000
0.006000  52.300000
0.003700  52.300000
0.004500  52.300000
0.002200  52.300000
0.001500  52.300000
0.000700  52.300000
0.000000  52.300000
-0.000800  52.300000
-0.003000  52.300000
-0.003000  52.300000
-0.003800  52.300000
-0.003800  52.300000
-0.003800  52.300000
-0.002300  52.300000
0.000700  52.300000
0.002200  52.300000
0.000000  52.200000
-0.000800  52.200000
0.000000  52.200000
-0.000800  52.200000
0.000000  52.200000
0.000000  52.200000
-0.001500  52.200000
-0.003000  52.200000
-0.003800  52.200000
-0.000800  52.200000
-0.001500  52.200000
-0.006800  52.200000
-0.008300  52.200000
-0.009100  52.200000
-0.012800  52.200000
-0.013500  52.200000
-0.015800  52.200000
-0.018100  52.200000
-0.014300  52.200000
-0.003000  52.200000
0.015700  52.200000
0.029200  52.200000
0.036000  52.200000
0.034500  52.200000
0.023200  52.200000
0.018700  52.200000
0.014200  52.200000
0.005200  52.200000
-0.000800  52.200000
-0.000800  52.200000
-0.001500  52.200000
-0.001500  52.200000
-0.001500  52.200000
-0.004600  52.200000
-0.005300  52.200000
-0.005300  52.200000
-0.006800  52.200000
-0.006000  52.200000
-0.005300  52.200000
-0.005300  52.200000
-0.005300  52.100000
-0.005300  52.100000
-0.005300  52.100000
-0.005300  52.100000
-0.004600  52.100000
-0.003800  52.100000
-0.003000  52.100000
-0.000800  52.100000
0.000000  52.100000
0.000000  52.100000
0.000700  52.100000
0.001500  52.100000
0.001500  52.100000
0.000700  52.100000
0.000700  52.100000
0.000000  52.100000
0.000000  52.100000
0.000000  52.000000
-0.003000  52.000000
-0.001500  52.000000
0.000000  52.000000
-0.000800  52.000000
0.001500  52.000000
0.001500  52.000000
0.000700  52.000000
0.000700  52.000000
0.001500  52.000000
0.001500  52.000000
0.001500  52.000000
0.003000  52.000000
0.002200  51.900000
0.003000  51.900000
0.003000  51.900000
0.002200  51.900000
0.001500  51.900000
0.001500  51.900000
-0.000800  51.900000
-0.001500  51.900000
-0.001500  51.900000
-0.001500  51.900000
0.000700  51.800000
0.000000  51.800000
0.000700  51.800000
0.001500  51.800000
0.001500  51.800000
0.000700  51.800000
0.000700  51.800000
0.001500  51.800000
-0.000800  51.800000
-0.001500  51.800000
-0.003000  51.800000
-0.003800  51.800000
-0.005300  51.800000
-0.004600  51.800000
-0.003000  51.800000
-0.001500  51.800000
-0.003000  51.800000
-0.003000  51.800000
-0.003000  51.800000
-0.003800  51.800000
-0.003000  51.800000
-0.000800  51.800000
-0.000800  51.800000
-0.006000  51.800000
-0.010500  51.800000
-0.012800  51.800000
-0.003800  51.800000
0.006000  51.800000
0.012700  51.800000
0.021700  51.800000
0.019500  51.800000
0.012000  51.800000
0.006000  51.800000
0.005200  51.800000
0.004500  51.800000
-0.000800  51.800000
-0.004600  51.800000
-0.006800  51.800000
-0.006800  51.800000
-0.001500  51.800000
0.008200  51.700000
0.012700  51.700000
0.012700  51.700000
0.009700  51.700000
0.004500  51.700000
0.003000  51.700000
-0.000800  51.700000
-0.003800  51.700000
-0.003800  51.700000
-0.003000  51.700000
-0.003000  51.700000
-0.003000  51.700000
-0.004600  51.700000
-0.002300  51.700000
-0.002300  51.700000
-0.003000  51.700000
-0.003000  51.700000
-0.003000  51.700000
-0.000800  51.700000
-0.001500  51.700000
-0.001500  51.700000
-0.003800  51.700000
-0.003800  51.700000
-0.004600  51.700000
-0.004600  51.700000
-0.003800  51.700000
-0.001500  51.700000
0.002200  51.700000
0.001500  51.700000
0.003000  51.700000
0.001500  51.800000
0.001500  51.800000
0.001500  51.800000
0.000000  51.800000
0.000700  51.800000
0.001500  51.800000
0.003000  51.800000
0.003000  51.800000
0.000000  51.800000
-0.002300  51.800000
-0.002300  51.800000
-0.002300  51.800000
-0.000800  51.800000
-0.000800  51.800000
0.001500  51.800000
0.002200  51.800000
0.001500  51.800000
0.001500  51.800000
0.000700  51.800000
0.002200  51.800000
0.001500  51.800000
0.001500  51.800000
0.000000  51.800000
-0.003000  51.800000
-0.002300  51.800000
-0.000800  51.800000
-0.001500  51.800000
-0.001500  51.800000
0.000700  51.800000
-0.001500  51.800000
-0.001500  51.800000
0.001500  51.800000
0.001500  51.800000
0.002200  51.800000
0.002200  51.800000
0.003000  51.800000
0.002200  51.800000
0.000700  51.800000
0.000700  51.800000
-0.000800  51.800000
-0.001500  51.800000
-0.001500  51.800000
-0.001500  51.800000
-0.001500  51.800000
-0.001500  51.800000
0.000000  51.800000
0.000700  51.800000
-0.000800  51.800000
0.000000  51.800000
-0.001500  51.800000
-0.001500  51.800000
-0.001500  51.800000
0.000700  51.800000
-0.000800  51.800000
-0.004600  51.800000
-0.005300  51.800000
-0.006800  51.800000
-0.010500  51.800000
-0.012800  51.800000
-0.009800  51.800000
-0.005300  51.800000
-0.005300  51.800000
-0.006000  51.800000
-0.004600  51.800000
-0.000800  51.800000
0.001500  51.800000
0.004500  51.800000
0.012700  51.800000
0.024000  51.800000
0.036700  51.800000
0.038200  51.800000
0.029200  51.800000
0.012700  51.800000
0.005200  51.800000
0.002200  51.800000
-0.002300  51.800000
-0.005300  51.800000
-0.012000  51.800000
-0.008300  51.800000
-0.005300  51.800000
-0.005300  51.800000
-0.004600  51.800000
-0.005300  51.800000
-0.001500  51.800000
0.002200  51.800000
0.004500  51.800000
0.009000  51.800000
0.021000  51.800000
0.030700  51.800000
0.031500  51.800000
0.018700  51.800000
0.005200  51.800000
-0.003000  51.800000
-0.006800  51.800000
-0.008300  51.800000
-0.010500  51.800000
-0.008300  51.800000
-0.009100  51.800000
-0.007500  51.800000
-0.008300  51.800000
-0.006800  51.900000
-0.005300  51.900000
-0.009100  51.900000
-0.008300  51.900000
-0.006800  51.900000
-0.006800  51.900000
-0.009100  51.900000
-0.010500  51.900000
-0.010500  51.900000
-0.009100  51.900000
-0.009100  51.900000
-0.007500  51.900000
-0.006800  51.900000
-0.005300  51.900000
-0.003800  51.900000
-0.003800  51.900000
0.000000  51.900000
0.006700  51.900000
0.008200  51.900000
-0.001500  51.900000
-0.012000  52.000000
-0.019500  52.000000
-0.019500  52.000000
-0.021000  52.000000
-0.022500  52.000000
-0.020300  52.000000
-0.015800  52.000000
-0.008300  52.000000
-0.003000  52.000000
0.000000  52.000000
0.000000  52.000000
-0.000800  52.000000
0.005200  52.000000
0.019500  52.000000
0.040500  52.000000
0.071200  52.000000
0.086200  52.000000
0.073500  52.000000
0.056200  52.000000
0.034500  52.000000
0.015700  52.100000
-0.003000  52.100000
-0.018800  52.100000
-0.029300  52.100000
-0.037500  52.100000
-0.036800  52.100000
-0.031500  52.100000
-0.023300  52.100000
-0.015000  52.100000
-0.002300  52.100000
0.009000  52.100000
0.017200  52.100000
0.020200  52.100000
0.004500  52.100000
-0.016500  52.100000
-0.027800  52.100000
-0.033000  52.100000
-0.030000  52.100000
-0.023300  52.100000
-0.012800  52.100000
-0.001500  52.100000
0.013500  52.100000
0.023200  52.100000
0.024000  52.100000
0.018700  52.100000
0.011200  52.200000
0.012000  52.200000
0.010500  52.200000
0.007500  52.200000
0.005200  52.200000
0.000700  52.200000
-0.004600  52.200000
-0.006000  52.200000
-0.006000  52.200000
-0.006800  52.200000
-0.003000  52.200000
-0.003000  52.200000
-0.006800  52.200000
-0.012800  52.200000
-0.016500  52.200000
-0.016500  52.200000
-0.010500  52.200000
-0.001500  52.200000
0.001500  52.200000
-0.003000  52.200000
-0.004600  52.200000
-0.003800  52.200000
-0.005300  52.200000
-0.000800  52.200000
0.000700  52.200000
0.006000  52.200000
0.007500  52.200000
-0.001500  52.200000
-0.006800  52.200000
-0.006000  52.200000
-0.005300  52.200000
0.000700  52.200000
0.006000  52.200000
0.012000  52.200000
0.012000  52.200000
0.003000  52.100000
-0.007500  52.100000
-0.015800  52.100000
-0.016500  52.100000
-0.013500  52.100000
-0.004600  52.100000
0.005200  52.100000
0.009000  52.100000
0.003700  52.100000
0.003700  52.100000
0.008200  52.000000
0.010500  52.000000
0.006700  52.000000
0.007500  52.000000
0.010500  52.000000
0.009000  52.000000
0.008200  52.000000
0.008200  52.000000
0.012700  51.900000
0.010500  51.900000
0.004500  51.900000
0.000700  51.900000
-0.003000  51.900000
-0.004600  51.800000
-0.008300  51.800000
-0.010500  51.800000
-0.012800  51.800000
-0.014300  51.800000
-0.012800  51.800000
-0.010500  51.700000
-0.014300  51.700000
-0.023300  51.700000
-0.027000  51.700000
-0.021800  51.700000
-0.006800  51.700000
0.016500  51.600000
0.036700  51.600000
0.038200  51.600000
0.031500  51.600000
0.024700  51.500000
0.018000  51.500000
0.012000  51.500000
0.006700  51.500000
0.001500  51.500000
-0.007500  51.400000
-0.015000  51.400000
-0.015800  51.400000
-0.009800  51.300000
-0.006000  51.300000
-0.005300  51.300000
-0.004600  51.300000
-0.003000  51.300000
0.003000  51.300000
0.010500  51.200000
0.013500  51.200000
0.020200  51.200000
0.020200  51.100000
0.012000  51.100000
0.006700  51.100000
-0.000800  51.000000
0.001500  51.000000
0.004500  51.000000
-0.001500  50.900000
-0.012000  50.900000
-0.024800  50.900000
-0.031500  50.800000
-0.033800  50.800000
-0.027000  50.800000
-0.012800  50.800000
0.015700  50.800000
0.046500  50.700000
0.055500  50.700000
0.055500  50.700000
0.069700  50.600000
0.059200  50.600000
0.018700  50.500000
-0.004600  50.500000
-0.010500  50.500000
-0.012800  50.400000
-0.010500  50.400000
-0.012800  50.400000
-0.016500  50.400000
-0.018100  50.300000
-0.018100  50.300000
-0.022500  50.200000
-0.023300  50.200000
-0.020300  50.200000
-0.017300  50.100000
-0.021800  50.100000
-0.028500  50.100000
-0.030800  50.000000
-0.029300  50.000000
-0.027000  49.900000
-0.026300  49.900000
-0.021000  49.900000
-0.009100  49.800000
-0.010500  49.800000
-0.019500  49.800000
-0.020300  49.700000
-0.018100  49.700000
-0.014300  49.600000
-0.006800  49.600000
-0.002300  49.500000
-0.000800  49.500000
0.006700  49.500000
0.021000  49.400000
0.030000  49.400000
0.029200  49.400000
0.027700  49.300000
0.030000  49.300000
0.028500  49.200000
0.024000  49.200000
0.015700  49.100000
0.009700  49.100000
0.010500  49.000000
0.009000  49.000000
0.005200  49.000000
0.002200  48.900000
-0.000800  48.900000
-0.001500  48.800000
-0.002300  48.800000
-0.004600  48.700000
-0.003000  48.700000
-0.003000  48.600000
-0.004600  48.600000
-0.009100  48.600000
-0.012800  48.500000
-0.015800  48.500000
-0.020300  48.400000
-0.019500  48.400000
-0.015800  48.300000
-0.008300  48.300000
-0.002300  48.200000
-0.003000  48.200000
-0.003000  48.100000
-0.001500  48.100000
0.000700  48.000000
0.009000  48.000000
0.019500  47.900000
0.033000  47.900000
0.030000  47.800000
0.023200  47.800000
0.024000  47.700000
0.017200  47.700000
0.014200  47.600000
0.012000  47.600000
0.014200  47.500000
0.019500  47.500000
0.008200  47.400000
0.006700  47.400000
0.004500  47.300000
0.004500  47.300000
0.001500  47.200000
-0.006800  47.200000
-0.010500  47.100000
-0.014300  47.000000
-0.014300  47.000000
-0.015800  46.900000
-0.015000  46.900000
-0.016500  46.800000
-0.016500  46.800000
-0.018100  46.700000
-0.019500  46.600000
-0.015800  46.600000
-0.015800  46.500000
-0.010500  46.400000
-0.004600  46.400000
0.003000  46.300000
0.012000  46.300000
0.018000  46.200000
0.014200  46.100000
0.014200  46.100000
0.018700  46.000000
0.014200  46.000000
0.009000  45.900000
0.002200  45.900000
-0.001500  45.800000
-0.001500  45.700000
-0.000800  45.700000
-0.004600  45.600000
-0.004600  45.500000
-0.001500  45.500000
-0.003000  45.400000
-0.005300  45.400000
-0.005300  45.300000
-0.008300  45.200000
-0.015800  45.200000
-0.018100  45.100000
-0.012800  45.000000
-0.004600  45.000000
0.001500  44.900000
0.003700  44.900000
0.003000  44.800000
0.009000  44.700000
0.016500  44.700000
0.018000  44.600000
0.008200  44.500000
0.003000  44.500000
0.011200  44.400000
0.015700  44.400000
0.018000  44.300000
0.018700  44.200000
0.012700  44.200000
0.003700  44.100000
-0.003800  44.100000
-0.010500  44.000000
-0.014300  43.900000
-0.015000  43.900000
-0.017300  43.800000
-0.015800  43.700000
-0.014300  43.600000
-0.006000  43.600000
0.005200  43.600000
0.012000  43.500000
0.012700  43.400000
0.009000  43.400000
0.003000  43.300000
0.000700  43.200000
-0.001500  43.100000
-0.003000  43.100000
0.001500  43.000000
-0.001500  43.000000
-0.010500  42.900000
-0.019500  42.800000
-0.019500  42.800000
-0.012800  42.700000
-0.006800  42.700000
0.000700  42.600000
0.009000  42.500000
0.028500  42.400000
0.038200  42.300000
0.034500  42.300000
0.027000  42.300000
0.004500  42.200000
0.000700  42.200000
0.003700  42.100000
0.001500  42.000000
0.003700  42.000000
-0.003000  41.900000
-0.007500  41.800000
-0.012800  41.800000
-0.014300  41.800000
-0.015800  41.700000
-0.015000  41.600000
-0.009100  41.600000
-0.006800  41.500000
-0.001500  41.400000
0.003000  41.400000
0.003700  41.400000
0.001500  41.300000
0.002200  41.200000
0.001500  41.200000
0.003700  41.100000
-0.005300  41.000000
-0.010500  41.000000
-0.015800  40.900000
-0.027800  40.900000
-0.034600  40.800000
-0.033000  40.800000
-0.023300  40.700000
-0.018100  40.600000
-0.004600  40.600000
0.003000  40.500000
0.009000  40.500000
0.024000  40.400000
0.044200  40.300000
0.065200  40.300000
0.060700  40.200000
0.040500  40.200000
0.018000  40.100000
0.003000  40.000000
0.000000  40.000000
-0.001500  40.000000
-0.003800  39.900000
-0.009800  39.800000
-0.015800  39.800000
-0.021000  39.700000
-0.017300  39.700000
-0.004600  39.600000
0.012000  39.600000
0.016500  39.500000
0.012700  39.500000
0.009000  39.400000
-0.004600  39.300000
-0.009800  39.300000
-0.015000  39.200000
-0.020300  39.200000
-0.023300  39.100000
-0.024000  39.100000
-0.019500  39.000000
-0.016500  38.900000
-0.006800  38.900000
0.000000  38.900000
0.006000  38.800000
0.016500  38.700000
0.014200  38.700000
0.007500  38.600000
-0.001500  38.600000
-0.016500  38.500000
-0.027800  38.500000
-0.044300  38.400000
-0.049500  38.300000
-0.043600  38.300000
-0.046500  38.200000
-0.036800  38.200000
-0.004600  38.100000
0.042700  38.100000
0.074200  38.000000
0.085500  37.900000
0.102700  37.900000
0.095200  37.800000
0.054000  37.800000
0.030700  37.800000
0.011200  37.700000
0.000700  37.700000
0.003700  37.600000
-0.003000  37.500000
-0.006000  37.500000
-0.014300  37.400000
-0.018800  37.400000
-0.020300  37.300000
-0.021800  37.300000
-0.026300  37.300000
-0.027800  37.200000
-0.021800  37.200000
-0.014300  37.100000
0.001500  37.000000
0.001500  37.000000
-0.009800  36.900000
-0.013500  36.900000
-0.006000  36.800000
-0.012000  36.800000
-0.026300  36.800000
-0.025600  36.700000
-0.018100  36.600000
-0.011300  36.600000
-0.014300  36.500000
0.003700  36.500000
0.036700  36.400000
0.050200  36.400000
0.051000  36.300000
0.039000  36.300000
0.004500  36.200000
-0.009800  36.100000
0.005200  36.100000
0.010500  36.000000
0.006700  36.000000
-0.001500  36.000000
-0.001500  35.900000
-0.004600  35.800000
-0.013500  35.700000
-0.019500  35.700000
-0.025600  35.700000
-0.028500  35.600000
-0.027000  35.600000
-0.020300  35.500000
-0.017300  35.500000
-0.014300  35.400000
-0.011300  35.400000
-0.009100  35.300000
-0.010500  35.300000
-0.001500  35.200000
0.020200  35.200000
0.021700  35.100000
0.000000  35.100000
-0.010500  35.000000
-0.019500  35.000000
-0.019500  34.900000
-0.008300  34.900000
0.004500  34.800000
0.015700  34.700000
0.027000  34.700000
0.046500  34.700000
0.039000  34.600000
0.027700  34.600000
0.031500  34.600000
0.021000  34.500000
0.009000  34.500000
0.001500  34.400000
0.000000  34.400000
-0.004600  34.300000
-0.010500  34.200000
-0.012800  34.200000
-0.014300  34.100000
-0.008300  34.100000
-0.003000  34.100000
-0.003000  34.000000
-0.008300  34.000000
-0.012000  33.900000
-0.015000  33.900000
-0.017300  33.800000
-0.024000  33.800000
-0.027800  33.700000
-0.024000  33.700000
-0.017300  33.700000
-0.003000  33.600000
0.012000  33.600000
0.029200  33.500000
0.040500  33.500000
0.038200  33.400000
0.027000  33.300000
0.009000  33.300000
-0.001500  33.300000
-0.009100  33.200000
-0.006800  33.200000
-0.006800  33.100000
-0.009100  33.100000
-0.007500  33.000000
-0.006800  33.000000
-0.005300  32.900000
-0.001500  32.800000
0.005200  32.800000
-0.012000  32.800000
-0.030800  32.800000
-0.024800  32.700000
-0.015800  32.600000
0.008200  32.600000
0.030700  32.500000
0.045700  32.500000
0.049500  32.400000
0.042700  32.400000
0.029200  32.400000
0.003000  32.300000
-0.012000  32.300000
-0.015000  32.200000
-0.015800  32.100000
-0.010500  32.100000
-0.005300  32.000000
-0.006800  32.000000
-0.008300  31.900000
-0.006800  31.900000
-0.012800  31.900000
-0.014300  31.800000
-0.015800  31.800000
-0.014300  31.700000
-0.009100  31.700000
-0.003000  31.700000
0.000700  31.600000
-0.006800  31.600000
-0.011300  31.500000
-0.024000  31.500000
-0.025600  31.500000
-0.009100  31.400000
-0.016500  31.400000
-0.019500  31.300000
-0.001500  31.300000
0.021000  31.300000
0.058500  31.200000
0.081700  31.200000
0.063000  31.100000
0.047200  31.000000
0.039700  31.000000
0.017200  31.000000
0.007500  31.000000
-0.001500  31.000000
-0.007500  30.900000
-0.015000  30.900000
-0.021800  30.800000
-0.020300  30.800000
-0.024000  30.800000
-0.021800  30.700000
-0.019500  30.700000
-0.015000  30.600000
-0.022500  30.600000
-0.035300  30.600000
-0.034600  30.600000
-0.038300  30.500000
-0.024000  30.500000
0.004500  30.500000
0.027000  30.400000
0.041200  30.300000
0.049500  30.300000
0.043500  30.300000
0.013500  30.300000
-0.002300  30.200000
-0.008300  30.200000
-0.012800  30.200000
-0.010500  30.100000
-0.007500  30.100000
-0.003800  30.100000
-0.003000  30.000000
-0.000800  30.000000
0.010500  30.000000
0.008200  29.900000
-0.007500  29.900000
-0.007500  29.900000
-0.006000  29.800000
-0.009100  29.800000
-0.005300  29.700000
-0.009100  29.700000
-0.006800  29.700000
-0.001500  29.700000
0.002200  29.600000
0.012000  29.600000
-0.000800  29.600000
-0.009100  29.500000
-0.010500  29.500000
-0.018100  29.400000
-0.015000  29.400000
-0.006000  29.400000
0.022500  29.300000
0.046500  29.300000
0.033700  29.200000
0.016500  29.200000
0.018000  29.200000
0.000000  29.200000
-0.015800  29.100000
-0.006800  29.100000
-0.013500  29.100000
-0.008300  29.000000
-0.002300  28.900000
0.000700  28.900000
0.012000  28.900000
0.026200  28.900000
0.041200  28.900000
0.027000  28.800000
0.008200  28.800000
-0.000800  28.800000
-0.005300  28.800000
-0.005300  28.800000
-0.010500  28.800000
-0.020300  28.800000
-0.026300  28.700000
-0.035300  28.700000
-0.049500  28.700000
-0.038300  28.600000
-0.037500  28.600000
-0.031500  28.600000
-0.009800  28.600000
0.017200  28.500000
0.045700  28.500000
0.051700  28.500000
0.049500  28.500000
0.019500  28.400000
-0.003000  28.400000
0.005200  28.300000
0.012000  28.300000
0.034500  28.300000
0.051700  28.300000
0.045700  28.300000
0.029200  28.200000
0.012000  28.200000
-0.006800  28.200000
-0.026300  28.100000
-0.029300  28.100000
-0.023300  28.000000
-0.019500  28.000000
-0.015800  28.000000
-0.013500  27.900000
-0.011300  27.900000
-0.012800  27.900000
-0.013500  27.900000
-0.014300  27.900000
-0.019500  27.800000
-0.024000  27.800000
-0.030000  27.700000
-0.027800  27.700000
-0.021000  27.700000
-0.016500  27.600000
-0.013500  27.600000
-0.008300  27.500000
-0.000800  27.500000
-0.000800  27.500000
0.004500  27.400000
0.012700  27.400000
0.015700  27.400000
0.026200  27.400000
0.026200  27.300000
0.023200  27.300000
0.021700  27.300000
0.021700  27.200000
0.029200  27.200000
0.015700  27.200000
0.006000  27.100000
0.009000  27.100000
0.004500  27.000000
-0.003000  27.000000
-0.009100  27.000000
-0.012000  27.000000
-0.014300  26.900000
-0.019500  26.900000
-0.020300  26.900000
-0.015800  26.800000
-0.015800  26.800000
-0.012000  26.700000
-0.018100  26.700000
-0.036800  26.700000
-0.041300  26.600000
-0.040500  26.600000
-0.045800  26.600000
-0.029300  26.500000
0.003000  26.500000
0.038200  26.500000
0.073500  26.500000
0.089200  26.400000
0.080200  26.400000
0.050200  26.400000
0.027000  26.300000
0.019500  26.300000
0.014200  26.200000
0.012700  26.200000
0.005200  26.200000
0.001500  26.100000
-0.000800  26.100000
-0.003000  26.100000
-0.004600  26.100000
-0.006000  26.000000
0.000700  26.000000
-0.008300  25.900000
-0.021800  25.900000
-0.021800  25.800000
-0.018100  25.800000
-0.015800  25.800000
-0.019500  25.800000
-0.014300  25.700000
-0.013500  25.700000
-0.009100  25.700000
0.003000  25.600000
-0.005300  25.600000
-0.004600  25.600000
0.005200  25.600000
0.004500  25.600000
0.001500  25.500000
0.002200  25.500000
0.011200  25.500000
0.010500  25.400000
0.001500  25.400000
-0.009100  25.400000
-0.011300  25.300000
-0.004600  25.300000
-0.009800  25.200000
-0.005300  25.200000
0.001500  25.200000
0.005200  25.200000
0.004500  25.200000
0.003000  25.200000
0.012700  25.100000
0.006700  25.100000
-0.009100  25.100000
-0.018100  25.100000
-0.028500  25.000000
-0.024800  25.000000
-0.016500  25.000000
-0.008300  24.900000
0.011200  24.900000
0.010500  24.900000
0.004500  24.800000
0.016500  24.800000
0.039000  24.800000
0.052500  24.800000
0.030700  24.700000
0.006700  24.700000
0.005200  24.700000
-0.004600  24.700000
-0.017300  24.700000
-0.023300  24.600000
-0.023300  24.600000
-0.010500  24.600000
0.005200  24.500000
0.008200  24.500000
0.003000  24.500000
0.003000  24.400000
0.010500  24.400000
0.011200  24.400000
0.000700  24.400000
-0.006800  24.300000
-0.012000  24.300000
-0.012800  24.300000
-0.010500  24.300000
-0.008300  24.300000
0.000700  24.200000
0.006700  24.200000
0.012000  24.100000
0.006700  24.100000
-0.012800  24.100000
-0.017300  24.000000
-0.023300  24.000000
-0.030000  23.900000
-0.018100  23.900000
0.008200  23.900000
0.045000  23.800000
0.049500  23.800000
0.035200  23.800000
0.040500  23.800000
0.035200  23.700000
0.012000  23.700000
-0.005300  23.600000
-0.012800  23.600000
-0.019500  23.600000
-0.025600  23.500000
-0.031500  23.400000
-0.033800  23.400000
-0.025600  23.400000
-0.009800  23.400000
0.007500  23.400000
0.026200  23.300000
0.016500  23.300000
0.001500  23.300000
-0.000800  23.200000
-0.012000  23.200000
-0.009100  23.200000
-0.008300  23.100000
-0.008300  23.100000
0.001500  23.100000
0.016500  23.000000
0.027700  23.000000
0.012700  23.000000
-0.003800  22.900000
-0.009100  22.900000
-0.018800  22.900000
-0.012000  22.800000
-0.006800  22.800000
-0.009100  22.800000
-0.012800  22.800000
-0.020300  22.700000
-0.028500  22.700000
-0.018100  22.700000
-0.003000  22.600000
-0.016500  22.600000
-0.015800  22.600000
0.010500  22.500000
0.033700  22.500000
0.051000  22.500000
0.057000  22.500000
0.030700  22.500000
0.021000  22.400000
0.016500  22.400000
0.001500  22.400000
0.004500  22.300000
0.007500  22.300000
0.012700  22.200000
0.000000  22.200000
-0.006800  22.200000
-0.005300  22.200000
-0.010500  22.200000
-0.012000  22.100000
-0.018100  22.100000
-0.018800  22.100000
-0.029300  22.000000
-0.036800  22.000000
-0.030800  22.000000
-0.020300  22.000000
-0.012800  22.000000
-0.015800  21.900000
-0.006800  21.900000
0.003000  21.900000
0.008200  21.800000
0.035200  21.800000
0.060700  21.800000
0.061500  21.800000
0.036000  21.700000
0.010500  21.700000
-0.006000  21.700000
-0.009800  21.600000
0.002200  21.600000
0.004500  21.600000
0.012700  21.500000
0.015000  21.500000
0.006700  21.500000
-0.003000  21.500000
-0.010500  21.400000
-0.014300  21.400000
-0.019500  21.400000
-0.020300  21.400000
-0.024000  21.300000
-0.034600  21.300000
-0.049500  21.300000
-0.053300  21.200000
-0.040500  21.200000
-0.012800  21.200000
0.010500  21.100000
0.024700  21.100000
0.029200  21.100000
0.038200  21.100000
0.056200  21.000000
0.035200  21.000000
0.006000  21.000000
0.009700  20.900000
0.015700  20.900000
0.014200  20.900000
0.002200  20.800000
-0.006000  20.800000
-0.015800  20.800000
-0.027800  20.800000
-0.027000  20.700000
-0.024000  20.700000
-0.015800  20.700000
-0.005300  20.700000
-0.001500  20.600000
-0.003000  20.600000
0.000700  20.500000
0.009700  20.500000
0.016500  20.500000
0.006000  20.500000
-0.025600  20.500000
-0.025600  20.400000
-0.011300  20.400000
-0.006800  20.400000
0.009000  20.300000
0.007500  20.300000
0.009000  20.300000
0.019500  20.200000
-0.003000  20.200000
-0.035300  20.200000
-0.031500  20.200000
-0.010500  20.200000
0.001500  20.100000
0.010500  20.100000
0.039000  20.100000
0.072700  20.100000
0.039000  20.000000
0.005200  20.000000
0.006700  20.000000
0.019500  19.900000
0.040500  19.900000
0.035200  19.900000
0.039000  19.800000
0.038200  19.800000
0.030700  19.800000
0.027000  19.800000
0.009700  19.800000
-0.001500  19.700000
-0.016500  19.700000
-0.030000  19.700000
-0.038300  19.700000
-0.046500  19.600000
-0.048000  19.600000
-0.048000  19.600000
-0.040500  19.500000
-0.022500  19.500000
-0.012800  19.400000
-0.016500  19.400000
-0.018100  19.400000
-0.010500  19.400000
0.010500  19.400000
0.027700  19.300000
0.027000  19.300000
0.025500  19.300000
0.018000  19.300000
-0.007500  19.300000
-0.014300  19.200000
-0.004600  19.200000
0.001500  19.200000
0.009000  19.100000
0.001500  19.100000
-0.006000  19.100000
-0.009100  19.000000
-0.009800  19.000000
-0.009100  19.000000
-0.010500  19.000000
-0.006800  18.900000
-0.006800  18.900000
-0.012000  18.900000
-0.010500  18.900000
-0.009100  18.800000
-0.018800  18.800000
-0.027800  18.800000
-0.016500  18.700000
-0.004600  18.700000
0.000700  18.700000
0.012000  18.600000
0.009000  18.600000
0.000000  18.600000
0.009700  18.600000
0.018700  18.500000
0.025500  18.500000
0.021000  18.500000
0.020200  18.400000
0.032200  18.400000
0.027700  18.400000
0.011200  18.300000
0.004500  18.300000
0.003700  18.300000
-0.004600  18.300000
-0.005300  18.200000
-0.014300  18.200000
-0.022500  18.200000
-0.027800  18.100000
-0.035300  18.100000
-0.039000  18.100000
-0.042000  18.000000
-0.024000  18.000000
0.005200  18.000000
0.025500  18.000000
0.030700  18.000000
0.022500  17.900000
0.027000  17.900000
0.050200  17.900000
0.038200  17.800000
0.018000  17.800000
0.018000  17.700000
0.015700  17.700000
0.008200  17.700000
0.002200  17.700000
-0.000800  17.600000
-0.005300  17.600000
-0.009100  17.600000
-0.011300  17.500000
-0.009100  17.500000
-0.007500  17.500000
0.006700  17.500000
0.004500  17.500000
-0.011300  17.400000
-0.016500  17.400000
-0.025600  17.400000
-0.031500  17.300000
-0.039800  17.300000
-0.036800  17.300000
-0.022500  17.200000
-0.006800  17.200000
0.005200  17.100000
0.003700  17.100000
0.015700  17.100000
0.028500  17.100000
0.024000  17.000000
0.000700  17.000000
-0.023300  17.000000
-0.027800  17.000000
-0.010500  17.000000
0.020200  16.900000
0.038200  16.900000
0.044200  16.900000
0.034500  16.800000
0.039000  16.800000
0.039000  16.800000
0.014200  16.700000
-0.000800  16.700000
-0.008300  16.700000
-0.001500  16.600000
-0.000800  16.600000
-0.012800  16.600000
-0.021800  16.600000
-0.029300  16.600000
-0.021000  16.500000
-0.021000  16.500000
-0.025600  16.500000
-0.024000  16.400000
-0.020300  16.400000
-0.011300  16.400000
-0.003000  16.400000
0.004500  16.300000
0.004500  16.300000
0.004500  16.300000
0.018000  16.200000
0.013500  16.200000
0.003000  16.200000
-0.006800  16.200000
-0.012800  16.200000
0.018000  16.100000
0.027000  16.100000
0.011200  16.000000
0.014200  16.000000
0.015700  16.000000
0.024700  16.000000
0.030700  15.900000
0.021700  15.900000
0.008200  15.900000
0.002200  15.800000
-0.000800  15.800000
-0.009100  15.800000
-0.008300  15.700000
0.000700  15.700000
-0.004600  15.700000
-0.006000  15.700000
0.004500  15.700000
0.012000  15.600000
0.011200  15.600000
0.005200  15.600000
0.008200  15.500000
0.004500  15.500000
-0.009800  15.400000
-0.018100  15.400000
-0.027000  15.400000
-0.029300  15.400000
-0.024800  15.400000
-0.029300  15.300000
-0.030800  15.300000
-0.036100  15.300000
-0.033000  15.300000
-0.016500  15.300000
-0.004600  15.200000
0.009000  15.200000
0.014200  15.200000
0.023200  15.200000
0.029200  15.100000
0.024700  15.100000
0.020200  15.100000
0.024000  15.100000
0.009700  15.000000
-0.006800  15.000000
0.001500  14.900000
0.003000  14.900000
0.005200  14.900000
0.012700  14.900000
0.009700  14.800000
0.003000  14.800000
0.007500  14.800000
0.007500  14.800000
-0.010500  14.800000
-0.016500  14.700000
-0.007500  14.700000
0.000700  14.700000
0.005200  14.600000
0.011200  14.600000
0.021700  14.600000
0.012000  14.500000
-0.003000  14.500000
-0.017300  14.500000
-0.027000  14.400000
-0.017300  14.400000
-0.001500  14.400000
0.002200  14.400000
-0.008300  14.400000
0.008200  14.300000
0.024000  14.300000
0.004500  14.300000
-0.007500  14.200000
-0.012800  14.200000
-0.015800  14.200000
-0.010500  14.100000
-0.008300  14.100000
-0.013500  14.100000
-0.019500  14.000000
-0.025600  14.000000
-0.023300  14.000000
-0.012000  13.900000
-0.019500  13.900000
-0.033800  13.900000
-0.030000  13.900000
-0.012000  13.900000
0.028500  13.800000
0.042000  13.800000
0.021700  13.800000
0.042700  13.800000
0.051000  13.700000
0.017200  13.700000
0.025500  13.700000
0.045700  13.700000
0.060000  13.600000
0.063700  13.600000
0.044200  13.600000
0.025500  13.600000
-0.001500  13.600000
-0.015800  13.500000
-0.024000  13.500000
-0.027800  13.500000
-0.027800  13.500000
-0.039000  13.500000
-0.048000  13.500000
-0.054000  13.400000
-0.049500  13.400000
-0.022500  13.400000
0.003000  13.400000
0.025500  13.300000
0.035200  13.300000
0.012700  13.300000
-0.009100  13.300000
-0.033000  13.200000
-0.028500  13.200000
-0.005300  13.200000
0.021000  13.100000
0.033700  13.100000
0.048000  13.100000
0.059200  13.100000
0.021000  13.000000
-0.004600  13.000000
-0.024000  13.000000
-0.031500  13.000000
-0.018100  13.000000
0.001500  13.000000
0.015000  12.900000
0.004500  12.900000
-0.012800  12.900000
-0.028500  12.800000
-0.027800  12.800000
-0.021800  12.800000
-0.012800  12.800000
-0.007500  12.800000
-0.009100  12.700000
-0.006800  12.700000
0.000700  12.700000
0.012700  12.700000
0.012000  12.600000
0.009700  12.600000
0.012000  12.600000
0.001500  12.600000
-0.012000  12.600000
-0.030800  12.600000
-0.033000  12.500000
-0.012000  12.500000
-0.003000  12.400000
0.003700  12.400000
0.014200  12.400000
0.013500  12.400000
0.010500  12.400000
0.018000  12.300000
0.022500  12.300000
0.008200  12.300000
0.003700  12.300000
0.009000  12.200000
0.019500  12.200000
0.024000  12.200000
0.014200  12.200000
0.009000  12.100000
0.003000  12.100000
0.002200  12.100000
-0.005300  12.100000
-0.011300  12.100000
-0.003000  12.100000
0.003000  12.000000
-0.009100  12.000000
-0.029300  12.000000
-0.023300  12.000000
-0.012800  11.900000
0.004500  11.900000
0.012000  11.900000
0.018000  11.800000
0.033000  11.800000
0.036700  11.800000
0.037500  11.700000
0.008200  11.700000
-0.010500  11.700000
-0.015000  11.700000
-0.022500  11.700000
-0.024000  11.600000
-0.035300  11.600000
-0.033000  11.600000
-0.027800  11.500000
-0.016500  11.500000
-0.005300  11.500000
-0.001500  11.400000
0.009000  11.400000
0.018700  11.400000
0.018000  11.400000
0.024000  11.300000
0.030000  11.300000
0.014200  11.300000
-0.002300  11.300000
-0.000800  11.300000
-0.006000  11.200000
-0.009100  11.200000
0.001500  11.200000
-0.001500  11.200000
-0.000800  11.200000
-0.002300  11.200000
-0.006000  11.200000
-0.019500  11.200000
-0.029300  11.100000
-0.021000  11.100000
-0.016500  11.100000
-0.001500  11.000000
0.009000  11.000000
0.004500  11.000000
0.009700  11.000000
0.012700  11.000000
0.014200  10.900000
0.016500  10.900000
0.006700  10.900000
0.005200  10.900000
0.009700  10.800000
0.006700  10.800000
-0.001500  10.800000
0.002200  10.800000
0.000000  10.700000
-0.003000  10.700000
0.024000  10.700000
0.035200  10.700000
0.021000  10.700000
0.000000  10.700000
-0.008300  10.600000
-0.007500  10.600000
-0.013500  10.600000
-0.015800  10.600000
-0.012800  10.600000
-0.003800  10.500000
-0.005300  10.500000
-0.006800  10.500000
-0.005300  10.500000
-0.002300  10.500000
0.003700  10.400000
0.006700  10.400000
0.010500  10.400000
0.009000  10.400000
0.001500  10.400000
-0.004600  10.300000
-0.006800  10.300000
-0.012000  10.300000
-0.021000  10.300000
-0.023300  10.300000
-0.009100  10.300000
0.005200  10.200000
0.008200  10.200000
0.008200  10.200000
0.004500  10.200000
0.006000  10.200000
0.006700  10.200000
0.007500  10.200000
0.021000  10.200000
0.027000  10.100000
0.015700  10.100000
0.006000  10.100000
0.000000  10.100000
-0.000800  10.100000
-0.003000  10.000000
-0.007500  10.000000
-0.001500  10.000000
-0.003000  10.000000
-0.013500  10.000000
-0.019500  10.000000
-0.018100  9.900000
-0.016500  9.900000
-0.015800  9.900000
-0.019500  9.900000
-0.020300  9.900000
-0.021800  9.900000
-0.027800  9.900000
-0.027000  9.800000
-0.017300  9.800000
-0.006800  9.800000
0.002200  9.800000
0.012700  9.700000
0.024000  9.700000
0.038200  9.700000
0.037500  9.700000
0.031500  9.700000
0.042700  9.600000
0.035200  9.600000
0.018000  9.600000
0.015700  9.600000
0.009000  9.500000
0.006000  9.500000
0.000000  9.500000
-0.008300  9.500000
-0.007500  9.400000
-0.005300  9.400000
-0.014300  9.400000
-0.027800  9.400000
-0.012800  9.400000
-0.000800  9.400000
0.019500  9.300000
0.025500  9.300000
0.018000  9.300000
0.015700  9.300000
0.005200  9.200000
-0.002300  9.200000
-0.005300  9.200000
0.001500  9.200000
0.000000  9.200000
-0.001500  9.100000
-0.006800  9.100000
-0.008300  9.000000
-0.008300  9.000000
-0.015000  9.000000
-0.015800  9.000000
-0.018100  9.000000
-0.019500  9.000000
-0.022500  9.000000
-0.019500  9.000000
-0.015800  8.900000
-0.025600  8.900000
-0.023300  8.900000
0.006000  8.900000
0.022500  8.900000
0.030000  8.800000
0.027000  8.800000
-0.001500  8.800000
-0.007500  8.800000
-0.007500  8.700000
0.006000  8.700000
0.028500  8.700000
0.029200  8.600000
0.023200  8.600000
0.008200  8.600000
-0.004600  8.600000
-0.020300  8.600000
-0.027800  8.600000
-0.027800  8.600000
-0.028500  8.600000
-0.025600  8.600000
-0.016500  8.500000
-0.006000  8.500000
-0.008300  8.500000
-0.009100  8.500000
-0.001500  8.500000
0.009700  8.500000
0.018000  8.500000
0.011200  8.500000
-0.006800  8.500000
-0.009800  8.500000
-0.019500  8.400000
-0.018800  8.400000
0.016500  8.400000
0.040500  8.400000
0.063700  8.400000
0.084000  8.300000
0.078000  8.300000
0.046500  8.300000
0.020200  8.300000
-0.003800  8.300000
-0.016500  8.200000
-0.019500  8.200000
-0.024000  8.200000
-0.027000  8.200000
-0.015000  8.200000
-0.004600  8.100000
-0.016500  8.100000
-0.014300  8.100000
-0.008300  8.100000
-0.015800  8.100000
-0.020300  8.100000
-0.015000  8.000000
-0.006000  8.000000
-0.003000  8.000000
-0.002300  8.000000
-0.003000  8.000000
-0.009800  8.000000
-0.015800  8.000000
-0.006800  7.900000
0.001500  7.900000
0.006000  7.900000
0.004500  7.900000
0.004500  7.900000
0.005200  7.800000
0.006700  7.800000
0.006700  7.800000
0.003000  7.800000
0.009700  7.800000
0.014200  7.700000
0.006700  7.700000
0.003000  7.700000
0.004500  7.600000
0.006000  7.600000
0.005200  7.600000
-0.005300  7.600000
-0.011300  7.600000
-0.009800  7.600000
-0.004600  7.600000
-0.000800  7.600000
-0.004600  7.600000
-0.000800  7.500000
0.002200  7.500000
-0.000800  7.500000
-0.012800  7.500000
-0.024800  7.500000
-0.019500  7.400000
-0.012800  7.400000
-0.020300  7.400000
-0.024000  7.400000
-0.006000  7.400000
0.012700  7.300000
0.019500  7.300000
0.023200  7.300000
0.019500  7.300000
0.021000  7.300000
0.025500  7.300000
0.025500  7.200000
0.021700  7.200000
0.015000  7.200000
0.016500  7.200000
0.031500  7.200000
0.030000  7.200000
0.002200  7.200000
0.000700  7.200000
-0.010500  7.200000
-0.015800  7.200000
-0.011300  7.100000
-0.016500  7.100000
-0.018100  7.100000
-0.035300  7.100000
-0.033000  7.100000
-0.028500  7.000000
-0.016500  7.000000
0.005200  7.000000
0.012000  7.000000
0.012000  7.000000
0.013500  7.000000
0.009000  7.000000
0.012700  7.000000
0.019500  6.900000
0.009700  6.900000
-0.012000  6.900000
-0.035300  6.900000
-0.034600  6.900000
-0.022500  6.800000
0.000000  6.800000
0.015700  6.800000
0.015700  6.800000
0.015700  6.800000
0.002200  6.800000
-0.008300  6.700000
-0.009100  6.700000
-0.004600  6.700000
-0.002300  6.700000
-0.010500  6.700000
-0.011300  6.700000
-0.008300  6.700000
0.000700  6.700000
0.011200  6.700000
0.011200  6.700000
0.016500  6.700000
0.027000  6.600000
0.037500  6.600000
0.034500  6.600000
0.014200  6.600000
-0.000800  6.600000
-0.009800  6.600000
-0.018100  6.600000
-0.023300  6.600000
-0.020300  6.500000
-0.007500  6.500000
0.027700  6.500000
0.030700  6.500000
0.003700  6.500000
-0.012000  6.500000
-0.025600  6.500000
-0.019500  6.400000
0.006700  6.400000
0.035200  6.400000
0.027000  6.400000
0.000700  6.400000
-0.017300  6.400000
-0.033800  6.400000
-0.038300  6.300000
-0.039000  6.300000
-0.026300  6.300000
-0.016500  6.300000
-0.010500  6.300000
-0.010500  6.300000
-0.014300  6.300000
-0.009800  6.300000
-0.009100  6.200000
0.000000  6.200000
0.011200  6.200000
0.021700  6.200000
0.020200  6.200000
0.004500  6.200000
-0.002300  6.200000
-0.001500  6.200000
-0.004600  6.200000
0.003000  6.100000
0.012700  6.100000
0.020200  6.100000
0.028500  6.100000
0.030700  6.100000
0.034500  6.100000
0.024000  6.000000
0.024000  6.000000
0.023200  6.000000
0.003000  6.000000
-0.003000  6.000000
0.006700  5.900000
0.024700  5.900000
0.024000  5.900000
-0.015800  5.900000
-0.064500  5.900000
-0.065300  5.900000
-0.027000  5.900000
0.002200  5.900000
0.027700  5.900000
0.027000  5.900000
0.022500  5.800000
0.014200  5.800000
-0.005300  5.800000
-0.005300  5.800000
-0.000800  5.800000
0.021000  5.800000
0.034500  5.800000
0.018000  5.800000
-0.001500  5.800000
-0.016500  5.800000
-0.018100  5.700000
0.007500  5.700000
0.027700  5.700000
0.012700  5.700000
-0.000800  5.700000
-0.021000  5.700000
-0.051100  5.700000
-0.081000  5.700000
-0.089300  5.700000
-0.058500  5.700000
-0.031500  5.700000
-0.008300  5.700000
0.006700  5.700000
0.005200  5.700000
-0.022500  5.700000
-0.036100  5.700000
-0.001500  5.700000
0.018000  5.600000
0.055500  5.600000
0.070500  5.600000
0.060000  5.600000
0.057700  5.600000
0.039000  5.600000
0.039000  5.600000
0.022500  5.600000
0.014200  5.600000
0.010500  5.600000
0.003700  5.600000
0.010500  5.500000
0.011200  5.500000
0.008200  5.500000
-0.003000  5.500000
-0.005300  5.500000
-0.006800  5.500000
-0.020300  5.500000
-0.035300  5.500000
-0.030800  5.500000
-0.035300  5.500000
-0.051800  5.400000
-0.048000  5.400000
-0.027800  5.400000
0.000000  5.400000
0.016500  5.400000
0.018700  5.400000
0.009000  5.400000
0.000700  5.400000
0.005200  5.400000
-0.002300  5.400000
-0.013500  5.400000
-0.005300  5.400000
0.002200  5.400000
0.015700  5.400000
0.022500  5.400000
0.027000  5.400000
0.025500  5.400000
0.012000  5.300000
0.030700  5.300000
0.044200  5.300000
0.033000  5.300000
0.031500  5.300000
0.031500  5.300000
0.035200  5.300000
0.045700  5.300000
0.003000  5.300000
-0.025600  5.300000
-0.013500  5.300000
-0.018100  5.300000
-0.040500  5.300000
-0.061500  5.300000
-0.065300  5.200000
-0.066800  5.200000
-0.056300  5.200000
-0.045800  5.200000
-0.045800  5.200000
-0.047300  5.200000
-0.027800  5.100000
-0.005300  5.100000
0.008200  5.100000
0.012700  5.100000
0.006700  5.100000
0.019500  5.000000
0.018700  5.000000
0.014200  5.000000
0.011200  5.000000
0.005200  5.000000
0.009000  5.000000
0.008200  5.000000
0.001500  5.000000
-0.006800  5.000000
-0.027800  5.000000
-0.022500  5.000000
0.009000  5.000000
0.026200  5.000000
0.053200  5.000000
0.065200  5.000000
0.069700  5.000000
0.074200  5.000000
0.060700  4.900000
0.038200  4.900000
0.020200  4.900000
0.003000  4.900000
-0.015800  4.900000
-0.032300  4.900000
-0.043600  4.900000
-0.027800  4.900000
-0.011300  4.900000
0.005200  4.900000
0.011200  4.900000
-0.015000  4.900000
-0.032300  4.900000
-0.038300  4.900000
-0.020300  4.900000
0.000700  4.900000
0.005200  4.800000
0.005200  4.800000
0.005200  4.800000
0.007500  4.800000
0.000000  4.800000
0.000000  4.800000
-0.004600  4.800000
-0.004600  4.700000
-0.006000  4.700000
-0.011300  4.700000
-0.012800  4.700000
-0.013500  4.700000
-0.009800  4.700000
-0.012000  4.700000
-0.008300  4.700000
-0.003000  4.700000
0.001500  4.700000
0.003700  4.700000
0.002200  4.700000
0.004500  4.700000
0.010500  4.700000
0.019500  4.700000
0.020200  4.700000
-0.003000  4.700000
-0.041300  4.700000
-0.042800  4.700000
-0.023300  4.700000
0.005200  4.600000
0.025500  4.600000
0.022500  4.600000
0.032200  4.600000
0.036000  4.600000
0.027700  4.600000
0.001500  4.600000
-0.042000  4.600000
-0.048000  4.600000
-0.027800  4.600000
-0.018100  4.600000
0.006700  4.600000
0.016500  4.600000
0.022500  4.500000
0.043500  4.500000
0.049500  4.500000
0.033000  4.500000
0.009000  4.500000
0.009700  4.500000
0.014200  4.500000
0.006700  4.500000
-0.010500  4.500000
-0.012000  4.500000
-0.020300  4.500000
-0.048000  4.500000
-0.054800  4.500000
-0.039800  4.500000
-0.018100  4.500000
-0.020300  4.500000
-0.019500  4.500000
-0.023300  4.500000
-0.020300  4.500000
0.001500  4.500000
0.021700  4.500000
0.048700  4.500000
0.060700  4.400000
0.057700  4.400000
0.044200  4.400000
0.031500  4.400000
0.019500  4.400000
0.015700  4.400000
0.010500  4.400000
-0.000800  4.400000
-0.003000  4.400000
-0.012000  4.400000
-0.015000  4.400000
-0.014300  4.400000
-0.013500  4.400000
-0.011300  4.400000
-0.010500  4.400000
0.002200  4.400000
0.015700  4.400000
0.009700  4.400000
-0.009100  4.400000
-0.023300  4.400000
-0.027000  4.300000
-0.030800  4.300000
-0.027000  4.300000
-0.025600  4.300000
-0.047300  4.300000
-0.061500  4.300000
-0.037500  4.300000
-0.007500  4.300000
0.016500  4.300000
0.045700  4.300000
0.053200  4.300000
0.042700  4.300000
0.033000  4.300000
0.035200  4.300000
0.040500  4.300000
0.033000  4.200000
0.015000  4.200000
0.006700  4.200000
0.000700  4.200000
-0.033800  4.200000
-0.054000  4.200000
-0.063800  4.200000
-0.065300  4.200000
-0.045800  4.200000
-0.021800  4.200000
0.011200  4.100000
0.030700  4.100000
0.042000  4.100000
0.047200  4.100000
0.040500  4.100000
0.031500  4.100000
0.033000  4.100000
0.028500  4.100000
0.015700  4.100000
0.008200  4.100000
0.003000  4.100000
-0.012000  4.100000
-0.022500  4.100000
-0.018800  4.100000
-0.020300  4.100000
-0.009100  4.100000
0.000000  4.100000
0.009000  4.100000
0.036700  4.100000
0.041200  4.100000
0.049500  4.100000
0.063000  4.100000
0.024000  4.100000
-0.018800  4.100000
-0.036800  4.100000
-0.055500  4.100000
-0.058500  4.100000
-0.040500  4.100000
-0.019500  4.100000
-0.049500  4.100000
-0.076500  4.200000
-0.060000  4.200000
-0.054800  4.200000
-0.036800  4.200000
-0.018100  4.200000
0.005200  4.200000
0.033700  4.200000
0.042700  4.200000
0.048000  4.200000
0.030000  4.200000
0.023200  4.200000
0.025500  4.200000
0.015700  4.200000
0.009000  4.200000
-0.006800  4.200000
-0.009100  4.200000
0.009000  4.200000
0.016500  4.200000
0.010500  4.200000
0.006700  4.200000
0.001500  4.200000
0.013500  4.200000
0.024700  4.200000
0.004500  4.200000
-0.027800  4.200000
-0.014300  4.300000
0.030700  4.300000
0.049500  4.300000
0.053200  4.300000
0.025500  4.300000
0.006700  4.300000
-0.015800  4.300000
-0.059300  4.300000
-0.081000  4.300000
-0.063000  4.300000
-0.024000  4.300000
0.004500  4.300000
0.024700  4.300000
0.016500  4.300000
0.018700  4.300000
0.033700  4.300000
0.042700  4.300000
0.042000  4.300000
0.036700  4.300000
0.028500  4.300000
0.014200  4.300000
-0.001500  4.300000
-0.016500  4.300000
-0.009800  4.300000
-0.007500  4.300000
-0.028500  4.300000
-0.035300  4.300000
-0.031500  4.300000
-0.030800  4.300000
-0.016500  4.300000
-0.010500  4.300000
-0.006000  4.300000
-0.003000  4.300000
-0.003000  4.300000
0.003000  4.300000
0.003000  4.200000
0.010500  4.200000
0.022500  4.200000
0.013500  4.200000
0.004500  4.200000
-0.004600  4.200000
-0.018100  4.200000
-0.015000  4.200000
-0.009100  4.200000
-0.005300  4.200000
0.001500  4.100000
0.005200  4.100000
0.008200  4.100000
-0.011300  4.100000
-0.045000  4.100000
-0.050300  4.100000
-0.038300  4.100000
-0.011300  4.100000
0.021000  4.100000
0.027700  4.100000
0.036000  4.100000
0.038200  4.100000
0.042000  4.100000
0.055500  4.100000
0.057700  4.100000
0.033700  4.100000
0.004500  4.100000
-0.023300  4.100000
-0.041300  4.100000
-0.038300  4.100000
-0.027800  4.100000
0.009700  4.100000
0.060000  4.100000
0.066700  4.100000
0.012000  4.100000
-0.031500  4.100000
-0.057800  4.100000
-0.057800  4.100000
-0.042000  4.100000
-0.030000  4.100000
-0.005300  4.100000
0.008200  4.100000
0.010500  4.100000
-0.010500  4.100000
-0.018100  4.100000
-0.018100  4.000000
-0.000800  4.000000
0.017200  4.000000
0.017200  4.000000
0.027000  4.000000
0.025500  4.000000
0.038200  4.000000
0.042000  4.000000
0.049500  4.000000
0.018000  4.000000
-0.086300  4.000000
-0.133500  4.000000
-0.102800  4.000000
-0.053300  4.000000
0.000700  4.000000
0.027700  4.000000
0.029200  4.000000
0.042000  4.000000
0.036700  4.000000
0.019500  4.000000
0.031500  4.000000
0.058500  4.000000
0.086200  4.000000
0.067500  4.000000
0.036700  4.000000
0.022500  4.000000
0.006700  4.000000
0.012700  4.000000
-0.000800  4.000000
-0.018100  4.000000
-0.024800  4.000000
-0.030800  4.000000
-0.031500  4.000000
-0.030800  4.000000
-0.024000  4.000000
-0.019500  4.000000
-0.015800  4.000000
-0.010500  4.000000
-0.010500  3.900000
-0.010500  3.900000
-0.007500  3.900000
-0.008300  3.900000
-0.008300  3.900000
-0.007500  3.900000
-0.006800  3.900000
-0.009100  3.800000
-0.007500  3.800000
-0.003000  3.800000
0.002200  3.800000
0.008200  3.800000
0.009000  3.800000
0.009000  3.800000
0.008200  3.800000
0.006700  3.800000
0.005200  3.800000
0.000700  3.800000
0.000000  3.800000
0.000700  3.800000
-0.000800  3.700000
-0.008300  3.700000
-0.015800  3.700000
-0.021000  3.700000
-0.023300  3.700000
-0.013500  3.700000
-0.003000  3.700000
0.018000  3.600000
0.041200  3.600000
0.023200  3.600000
-0.009100  3.600000
0.000000  3.600000
0.007500  3.600000
-0.004600  3.600000
0.001500  3.600000
0.003000  3.600000
0.008200  3.600000
0.009700  3.600000
0.003000  3.600000
0.002200  3.600000
0.001500  3.600000
0.016500  3.600000
0.020200  3.500000
0.009000  3.500000
0.006700  3.500000
0.005200  3.500000
-0.000800  3.500000
-0.005300  3.400000
-0.009100  3.400000
-0.005300  3.400000
-0.001500  3.400000
0.018000  3.400000
0.045700  3.400000
0.039000  3.400000
-0.005300  3.400000
-0.059300  3.400000
-0.086300  3.400000
-0.075000  3.400000
-0.030800  3.400000
0.020200  3.400000
0.049500  3.400000
0.043500  3.400000
0.013500  3.400000
0.000000  3.400000
-0.007500  3.300000
0.000700  3.300000
0.023200  3.300000
0.026200  3.300000
0.018700  3.300000
0.010500  3.300000
-0.001500  3.300000
-0.014300  3.300000
-0.018800  3.300000
-0.016500  3.300000
-0.018100  3.300000
-0.019500  3.300000
-0.016500  3.300000
-0.010500  3.300000
-0.005300  3.300000
-0.006000  3.300000
0.000000  3.300000
0.001500  3.300000
-0.006800  3.400000
-0.010500  3.400000
-0.018100  3.400000
-0.013500  3.400000
-0.000800  3.400000
0.012700  3.400000
0.032200  3.400000
0.029200  3.400000
0.019500  3.400000
0.019500  3.400000
0.004500  3.400000
-0.010500  3.400000
-0.009100  3.400000
-0.004600  3.400000
0.006000  3.400000
0.014200  3.400000
0.016500  3.400000
0.023200  3.400000
0.015700  3.400000
0.023200  3.400000
0.031500  3.500000
0.011200  3.500000
-0.006800  3.500000
-0.015800  3.500000
-0.024800  3.500000
-0.024800  3.500000
-0.027000  3.500000
-0.031500  3.500000
-0.027800  3.500000
-0.023300  3.500000
-0.019500  3.500000
-0.018800  3.500000
-0.009100  3.500000
0.005200  3.500000
0.014200  3.500000
0.026200  3.500000
0.033700  3.500000
0.054700  3.500000
0.062200  3.500000
0.021000  3.500000
-0.052500  3.500000
-0.108800  3.500000
-0.087100  3.500000
-0.048000  3.500000
-0.005300  3.500000
0.039000  3.400000
0.051700  3.400000
0.065200  3.400000
0.048000  3.400000
0.046500  3.400000
0.045700  3.400000
0.065200  3.400000
0.095200  3.400000
0.029200  3.400000
-0.010500  3.400000
-0.034600  3.400000
-0.060000  3.400000
-0.051800  3.400000
-0.054800  3.400000
-0.030800  3.400000
-0.023300  3.400000
-0.030800  3.400000
-0.035300  3.400000
-0.031500  3.400000
-0.024800  3.400000
-0.007500  3.400000
0.010500  3.400000
0.006700  3.400000
0.006700  3.400000
-0.001500  3.400000
-0.004600  3.400000
0.003000  3.400000
0.012000  3.400000
0.022500  3.400000
0.023200  3.400000
0.020200  3.400000
0.012000  3.400000
0.006700  3.400000
0.006700  3.400000
0.006000  3.400000
0.003700  3.400000
0.004500  3.400000
-0.003000  3.400000
-0.007500  3.400000
-0.004600  3.400000
0.003000  3.300000
0.006700  3.300000
0.003000  3.300000
0.003000  3.300000
-0.012000  3.300000
-0.032300  3.300000
-0.038300  3.300000
-0.027000  3.300000
-0.008300  3.300000
0.003700  3.300000
0.010500  3.300000
0.010500  3.300000
0.001500  3.300000
-0.007500  3.300000
-0.012000  3.300000
-0.004600  3.300000
0.006000  3.300000
0.018000  3.300000
0.023200  3.300000
0.029200  3.300000
0.043500  3.300000
0.031500  3.300000
0.020200  3.300000
0.030700  3.300000
0.018700  3.300000
-0.032300  3.300000
-0.080300  3.300000
-0.081800  3.300000
-0.046500  3.300000
0.001500  3.300000
0.034500  3.300000
0.067500  3.300000
0.091500  3.300000
0.072700  3.300000
0.045700  3.300000
0.025500  3.300000
0.008200  3.300000
0.000000  3.300000
-0.017300  3.300000
-0.034600  3.300000
-0.033000  3.300000
-0.036100  3.300000
-0.037500  3.300000
-0.037500  3.300000
-0.030800  3.300000
-0.018100  3.300000
-0.014300  3.300000
-0.009800  3.300000
-0.007500  3.300000
-0.009100  3.300000
-0.014300  3.300000
-0.016500  3.300000
-0.009100  3.300000
-0.000800  3.300000
0.006700  3.300000
0.018700  3.300000
0.033000  3.300000
0.027700  3.300000
0.015700  3.300000
0.009700  3.300000
0.008200  3.300000
-0.001500  3.300000
-0.013500  3.300000
-0.000800  3.300000
-0.008300  3.300000
-0.015800  3.400000
-0.018100  3.400000
-0.020300  3.400000
-0.005300  3.400000
-0.003800  3.400000
0.009000  3.400000
0.014200  3.400000
0.026200  3.400000
0.053200  3.400000
0.042700  3.400000
0.018000  3.400000
0.004500  3.400000
-0.020300  3.400000
-0.033800  3.400000
-0.036800  3.400000
-0.033000  3.400000
-0.020300  3.400000
-0.018100  3.400000
-0.006000  3.400000
0.002200  3.500000
0.016500  3.500000
0.020200  3.500000
0.008200  3.500000
0.009000  3.500000
0.010500  3.500000
0.005200  3.500000
0.001500  3.500000
0.004500  3.500000
0.000700  3.500000
-0.001500  3.500000
-0.003000  3.500000
-0.004600  3.500000
-0.000800  3.600000
0.001500  3.600000
-0.001500  3.600000
-0.008300  3.600000
-0.008300  3.600000
-0.008300  3.600000
-0.003000  3.600000
0.000000  3.600000
0.000700  3.600000
0.005200  3.600000
0.003700  3.600000
0.006700  3.600000
0.010500  3.600000
0.011200  3.600000
0.011200  3.600000
0.012000  3.600000
0.004500  3.600000
-0.013500  3.600000
-0.019500  3.600000
-0.018800  3.600000
-0.012000  3.700000
0.001500  3.700000
0.015700  3.700000
0.024000  3.700000
0.016500  3.700000
0.006700  3.700000
-0.002300  3.700000
-0.006000  3.700000
-0.005300  3.700000
-0.010500  3.700000
-0.016500  3.700000
-0.022500  3.800000
-0.024000  3.800000
-0.019500  3.800000
-0.025600  3.800000
-0.030000  3.800000
-0.001500  3.800000
0.045000  3.800000
0.078700  3.800000
0.078000  3.800000
0.050200  3.800000
0.027700  3.900000
0.005200  3.900000
-0.015000  3.900000
-0.027800  3.900000
-0.028500  3.900000
-0.019500  3.900000
-0.015800  3.900000
-0.019500  3.900000
-0.018800  3.900000
-0.021800  3.900000
-0.015000  3.900000
-0.002300  3.900000
-0.004600  3.900000
0.000000  3.900000
0.001500  3.900000
0.003700  3.900000
0.003000  3.900000
0.000700  4.000000
0.001500  4.000000
0.000700  4.000000
-0.000800  4.000000
-0.006000  4.000000
0.008200  4.000000
0.027700  4.000000
0.015700  4.000000
0.001500  4.000000
-0.011300  4.000000
-0.024000  4.000000
-0.020300  4.000000
-0.013500  4.000000
0.000000  4.000000
0.012000  4.000000
0.024000  4.000000
0.022500  4.000000
0.001500  4.000000
-0.003000  4.100000
-0.008300  4.100000
-0.021800  4.100000
-0.018100  4.100000
-0.003800  4.100000
0.012000  4.100000
0.021700  4.100000
0.023200  4.100000
0.024700  4.100000
0.014200  4.100000
0.002200  4.200000
0.003000  4.200000
0.000000  4.200000
0.001500  4.200000
0.031500  4.200000
0.048000  4.200000
0.016500  4.200000
-0.008300  4.300000
-0.027800  4.300000
-0.040500  4.300000
-0.042000  4.300000
-0.045800  4.300000
-0.029300  4.300000
-0.014300  4.300000
0.000700  4.300000
0.006700  4.400000
0.004500  4.400000
-0.001500  4.400000
-0.001500  4.400000
0.010500  4.400000
0.016500  4.400000
0.020200  4.400000
0.013500  4.500000
0.004500  4.500000
-0.008300  4.500000
-0.012800  4.500000
-0.010500  4.500000
-0.012800  4.500000
-0.033000  4.500000
-0.051100  4.500000
-0.038300  4.600000
-0.024000  4.600000
-0.001500  4.600000
0.012700  4.600000
0.023200  4.600000
0.039700  4.600000
0.044200  4.700000
0.048000  4.700000
0.027000  4.700000
0.022500  4.700000
0.024000  4.700000
0.016500  4.700000
0.015000  4.700000
0.018000  4.700000
0.018000  4.700000
0.005200  4.800000
0.003000  4.800000
-0.005300  4.800000
-0.004600  4.800000
-0.006800  4.800000
-0.011300  4.800000
-0.009800  4.800000
-0.015800  4.800000
-0.014300  4.800000
-0.016500  4.800000
-0.018100  4.900000
-0.014300  4.900000
-0.012000  4.900000
-0.010500  4.900000
0.000700  4.900000
0.023200  4.900000
0.031500  4.900000
0.025500  4.900000
0.010500  4.900000
-0.018800  4.900000
-0.033000  4.900000
-0.039000  4.900000
-0.039000  4.900000
-0.028500  4.900000
-0.015800  4.900000
-0.003800  5.000000
-0.005300  5.000000
-0.000800  5.000000
0.006700  5.000000
0.012700  5.000000
0.014200  5.000000
0.018700  5.000000
0.016500  5.000000
0.012700  5.000000
0.019500  5.100000
0.020200  5.100000
0.020200  5.100000
0.012000  5.100000
0.003000  5.100000
-0.003000  5.100000
-0.008300  5.200000
-0.027000  5.200000
-0.032300  5.200000
-0.018100  5.200000
-0.012000  5.200000
0.012700  5.300000
0.021700  5.300000
0.023200  5.300000
0.021700  5.300000
0.021000  5.300000
0.021000  5.300000
0.012000  5.300000
0.009000  5.300000
0.004500  5.300000
0.004500  5.300000
0.004500  5.400000
0.002200  5.400000
-0.003800  5.400000
-0.008300  5.400000
-0.012800  5.400000
-0.016500  5.400000
-0.017300  5.400000
-0.015800  5.500000
-0.011300  5.500000
-0.009800  5.500000
0.001500  5.500000
0.012000  5.500000
0.009700  5.500000
0.006700  5.500000
-0.000800  5.500000
-0.008300  5.600000
-0.010500  5.600000
-0.006800  5.600000
-0.012800  5.600000
-0.033000  5.600000
-0.038300  5.600000
-0.030000  5.600000
-0.007500  5.700000
0.018000  5.700000
0.038200  5.700000
0.029200  5.700000
0.007500  5.700000
0.000000  5.800000
-0.004600  5.800000
0.013500  5.800000
0.030700  5.800000
0.033700  5.800000
0.018000  5.800000
-0.007500  5.800000
-0.015800  5.800000
-0.018100  5.800000
-0.016500  5.900000
-0.016500  5.900000
-0.009100  5.900000
-0.006800  5.900000
-0.009800  6.000000
0.009000  6.000000
0.024000  6.000000
0.018700  6.000000
0.009000  6.100000
0.000700  6.100000
0.005200  6.100000
0.006000  6.200000
-0.000800  6.200000
-0.002300  6.200000
-0.000800  6.200000
0.000700  6.300000
-0.006800  6.300000
-0.018100  6.300000
-0.021800  6.300000
-0.015800  6.300000
-0.012000  6.300000
-0.005300  6.400000
-0.003000  6.400000
-0.009100  6.400000
-0.008300  6.400000
-0.002300  6.500000
0.005200  6.500000
0.003700  6.500000
0.008200  6.500000
0.012000  6.500000
0.009000  6.600000
0.010500  6.600000
0.009700  6.600000
0.007500  6.600000
0.006700  6.600000
0.008200  6.700000
0.009000  6.700000
0.006700  6.700000
0.000000  6.700000
-0.001500  6.700000
0.012700  6.700000
0.011200  6.700000
-0.006800  6.700000
-0.016500  6.800000
-0.015000  6.800000
-0.000800  6.800000
0.013500  6.800000
0.015700  6.800000
0.012000  6.900000
0.006700  6.900000
0.001500  6.900000
-0.006000  6.900000
-0.014300  6.900000
-0.005300  7.000000
0.008200  7.000000
0.010500  7.000000
0.006700  7.000000
0.006700  7.000000
-0.009800  7.100000
-0.022500  7.100000
-0.018800  7.100000
-0.015800  7.100000
-0.012800  7.200000
-0.010500  7.200000
-0.006800  7.200000
-0.002300  7.200000
-0.003000  7.200000
-0.000800  7.200000
0.000700  7.300000
-0.000800  7.300000
0.002200  7.300000
0.005200  7.400000
0.006700  7.400000
0.003000  7.400000
-0.003000  7.400000
-0.005300  7.500000
-0.005300  7.500000
-0.012800  7.500000
-0.021000  7.500000
-0.009100  7.600000
0.025500  7.600000
0.059200  7.600000
0.066700  7.600000
0.040500  7.600000
0.021000  7.700000
0.009000  7.700000
-0.005300  7.700000
-0.018100  7.700000
-0.032300  7.700000
-0.029300  7.800000
-0.025600  7.800000
-0.018800  7.800000
-0.015000  7.900000
-0.016500  7.900000
-0.008300  7.900000
-0.003000  7.900000
-0.003000  8.000000
-0.010500  8.000000
-0.008300  8.000000
0.000700  8.000000
0.007500  8.000000
0.009700  8.100000
0.008200  8.100000
0.006700  8.100000
0.004500  8.100000
0.003000  8.100000
-0.000800  8.200000
-0.001500  8.200000
-0.003800  8.200000
-0.003000  8.200000
-0.000800  8.300000
-0.000800  8.300000
0.000700  8.300000
-0.002300  8.400000
0.000000  8.400000
0.001500  8.400000
-0.022500  8.400000
-0.066800  8.500000
-0.078000  8.500000
-0.044300  8.500000
-0.009100  8.500000
0.028500  8.500000
0.051700  8.600000
0.058500  8.600000
0.057000  8.600000
0.045700  8.600000
0.042700  8.700000
0.037500  8.700000
0.028500  8.700000
0.024000  8.800000
0.028500  8.800000
0.015700  8.800000
0.006000  8.900000
0.005200  8.900000
-0.000800  8.900000
0.003700  8.900000
-0.002300  9.000000
0.003700  9.000000
0.007500  9.000000
-0.011300  9.000000
-0.015800  9.000000
-0.025600  9.100000
-0.034600  9.100000
-0.033000  9.100000
-0.027000  9.200000
-0.016500  9.200000
-0.012800  9.200000
-0.008300  9.300000
-0.008300  9.300000
-0.006800  9.300000
-0.005300  9.300000
-0.006800  9.400000
-0.005300  9.400000
-0.004600  9.400000
0.005200  9.400000
0.018700  9.400000
0.017200  9.500000
0.005200  9.500000
0.007500  9.500000
0.005200  9.600000
-0.004600  9.600000
-0.019500  9.600000
-0.038300  9.700000
-0.041300  9.700000
-0.034600  9.800000
-0.034600  9.800000
-0.024000  9.800000
-0.006800  9.900000
0.015000  9.900000
0.033700  9.900000
0.035200  10.000000
0.024000  10.000000
0.012000  10.000000
0.008200  10.100000
0.002200  10.100000
0.009700  10.200000
0.014200  10.200000
0.012000  10.300000
0.014200  10.300000
0.012700  10.300000
0.014200  10.300000
0.010500  10.400000
0.009000  10.400000
0.007500  10.400000
0.004500  10.500000
-0.000800  10.500000
-0.005300  10.600000
-0.006800  10.600000
-0.007500  10.600000
-0.001500  10.700000
0.000000  10.700000
-0.005300  10.700000
-0.009100  10.700000
-0.009100  10.700000
-0.008300  10.800000
-0.000800  10.800000
0.001500  10.900000
0.000000  10.900000
0.000700  10.900000
0.003000  11.000000
0.000000  11.000000
-0.001500  11.000000
0.003000  11.100000
0.003000  11.100000
-0.001500  11.100000
-0.001500  11.100000
0.000700  11.200000
-0.003800  11.200000
-0.011300  11.200000
-0.008300  11.200000
0.001500  11.200000
0.008200  11.300000
0.009000  11.300000
0.003700  11.300000
-0.001500  11.400000
-0.003800  11.400000
-0.004600  11.400000
-0.011300  11.500000
-0.016500  11.500000
-0.008300  11.500000
0.000700  11.500000
0.003700  11.600000
0.008200  11.600000
0.007500  11.600000
0.005200  11.700000
0.008200  11.700000
0.009000  11.700000
0.010500  11.700000
0.012700  11.700000
0.012000  11.700000
0.012000  11.800000
0.012700  11.800000
0.010500  11.800000
0.003000  11.900000
-0.004600  11.900000
-0.008300  11.900000
-0.014300  11.900000
-0.012800  12.000000
0.008200  12.000000
0.009000  12.000000
-0.008300  12.000000
-0.007500  12.100000
-0.016500  12.100000
-0.018100  12.100000
-0.015800  12.100000
-0.018800  12.200000
-0.012800  12.200000
-0.009800  12.200000
-0.001500  12.300000
0.008200  12.300000
0.015700  12.300000
0.015700  12.400000
0.012700  12.400000
0.007500  12.400000
0.000700  12.400000
0.000700  12.500000
0.005200  12.500000
0.016500  12.500000
0.017200  12.600000
0.015700  12.600000
0.009000  12.600000
0.000000  12.600000
-0.003800  12.700000
-0.009100  12.700000
-0.005300  12.800000
-0.003000  12.800000
0.000700  12.800000
-0.009800  12.900000
-0.021000  12.900000
-0.016500  13.000000
-0.004600  13.000000
0.006000  13.000000
0.005200  13.000000
0.012000  13.100000
0.008200  13.100000
-0.006800  13.200000
-0.014300  13.200000
-0.018100  13.300000
-0.027000  13.300000
-0.034600  13.300000
-0.019500  13.400000
0.003000  13.400000
0.036700  13.500000
0.054000  13.500000
0.050200  13.500000
0.035200  13.600000
0.012000  13.600000
-0.003800  13.700000
-0.024800  13.700000
-0.024000  13.800000
-0.018100  13.800000
-0.013500  13.900000
-0.006000  13.900000
-0.005300  13.900000
-0.003000  13.900000
-0.004600  14.000000
-0.008300  14.000000
-0.005300  14.100000
0.000700  14.100000
0.001500  14.200000
0.004500  14.200000
0.003700  14.300000
0.002200  14.300000
-0.000800  14.400000
-0.003000  14.400000
-0.000800  14.400000
-0.003000  14.400000
-0.006800  14.500000
0.001500  14.500000
0.021700  14.500000
0.025500  14.600000
0.012000  14.600000
0.000700  14.700000
-0.015800  14.700000
-0.024000  14.700000
-0.022500  14.800000
-0.009100  14.800000
0.004500  14.800000
0.010500  14.900000
0.012700  14.900000
0.012000  14.900000
0.014200  15.000000
0.009700  15.000000
0.003000  15.000000
0.003700  15.100000
0.010500  15.100000
0.011200  15.100000
0.006000  15.200000
0.006700  15.200000
0.009000  15.200000
0.004500  15.200000
-0.002300  15.300000
-0.003000  15.300000
-0.001500  15.300000
-0.000800  15.300000
-0.006800  15.300000
-0.010500  15.400000
-0.011300  15.400000
-0.012000  15.400000
-0.011300  15.500000
-0.012000  15.500000
-0.008300  15.500000
-0.005300  15.600000
-0.002300  15.600000
0.000700  15.600000
0.000000  15.600000
0.003000  15.700000
0.008200  15.700000
0.012700  15.700000
0.015000  15.700000
0.009000  15.700000
-0.005300  15.800000
-0.019500  15.800000
-0.027000  15.800000
-0.027800  15.800000
-0.024000  15.900000
-0.014300  15.900000
-0.005300  15.900000
0.003000  15.900000
0.017200  16.000000
0.024000  16.000000
0.023200  16.000000
0.020200  16.100000
0.015700  16.100000
0.012000  16.100000
0.008200  16.200000
-0.000800  16.200000
-0.009100  16.200000
-0.007500  16.200000
-0.008300  16.300000
-0.012800  16.300000
-0.005300  16.300000
0.007500  16.400000
0.014200  16.400000
0.012700  16.400000
0.005200  16.500000
0.004500  16.500000
0.000000  16.500000
-0.006000  16.600000
-0.009100  16.600000
-0.009800  16.600000
-0.005300  16.600000
-0.003000  16.700000
-0.003000  16.700000
-0.003000  16.800000
-0.003800  16.800000
-0.008300  16.900000
-0.010500  16.900000
-0.009100  17.000000
-0.006000  17.000000
0.000000  17.000000
0.005200  17.100000
0.010500  17.100000
0.021700  17.100000
0.012000  17.200000
-0.015800  17.200000
-0.022500  17.300000
-0.019500  17.300000
-0.003000  17.400000
0.012700  17.400000
0.019500  17.500000
0.033000  17.500000
0.038200  17.500000
0.031500  17.600000
0.012000  17.600000
0.001500  17.700000
-0.006800  17.700000
-0.015000  17.800000
-0.012000  17.800000
-0.008300  17.900000
-0.002300  17.900000
0.001500  18.000000
0.004500  18.000000
0.005200  18.000000
0.004500  18.100000
0.002200  18.100000
0.000700  18.200000
-0.003000  18.200000
-0.002300  18.300000
-0.003000  18.300000
-0.007500  18.400000
-0.006800  18.400000
-0.009100  18.400000
-0.009100  18.500000
-0.006800  18.500000
-0.003000  18.500000
-0.000800  18.600000
0.000700  18.600000
0.000700  18.700000
0.001500  18.700000
0.003000  18.800000
0.004500  18.800000
0.001500  18.800000
0.001500  18.900000
0.000700  18.900000
-0.001500  18.900000
-0.006000  19.000000
-0.009100  19.000000
-0.012800  19.000000
-0.012000  19.100000
-0.007500  19.100000
-0.006000  19.200000
0.000700  19.200000
0.000700  19.200000
0.003000  19.300000
0.006700  19.300000
0.009000  19.300000
0.013500  19.300000
0.012700  19.400000
0.009000  19.400000
0.005200  19.400000
0.002200  19.500000
-0.003000  19.500000
-0.005300  19.500000
-0.006800  19.600000
-0.006800  19.600000
-0.004600  19.700000
-0.003000  19.700000
0.001500  19.700000
0.006700  19.800000
0.009700  19.800000
0.008200  19.800000
0.004500  19.800000
-0.002300  19.800000
0.003700  19.900000
0.040500  19.900000
0.066000  20.000000
0.043500  20.000000
0.007500  20.000000
-0.027800  20.100000
-0.051800  20.100000
-0.053300  20.200000
-0.059300  20.200000
-0.051100  20.200000
-0.033800  20.200000
-0.015000  20.200000
0.006000  20.300000
0.014200  20.300000
0.015000  20.400000
0.007500  20.400000
-0.005300  20.400000
-0.009800  20.500000
-0.003000  20.500000
0.008200  20.600000
0.010500  20.600000
0.009000  20.600000
0.009700  20.700000
0.009000  20.700000
0.006000  20.700000
0.006000  20.800000
0.008200  20.800000
0.005200  20.900000
0.005200  20.900000
0.005200  20.900000
0.005200  21.000000
0.005200  21.000000
0.009000  21.100000
0.012000  21.100000
0.009000  21.100000
0.009000  21.100000
0.009000  21.200000
0.001500  21.200000
-0.013500  21.300000
-0.020300  21.300000
-0.019500  21.400000
-0.012800  21.400000
-0.009800  21.500000
-0.009100  21.500000
-0.004600  21.500000
-0.003800  21.600000
0.003000  21.600000
0.008200  21.700000
0.011200  21.800000
0.010500  21.800000
0.012700  21.900000
0.006000  21.900000
-0.012000  22.000000
-0.018100  22.000000
-0.013500  22.000000
-0.009100  22.100000
0.001500  22.100000
0.012700  22.200000
0.015700  22.200000
0.015000  22.300000
0.009700  22.300000
0.008200  22.400000
0.006000  22.400000
0.006700  22.400000
0.008200  22.500000
0.005200  22.500000
0.003700  22.500000
0.007500  22.600000
0.006000  22.600000
0.000700  22.700000
-0.000800  22.700000
-0.001500  22.800000
-0.001500  22.800000
-0.005300  22.800000
-0.008300  22.900000
-0.006800  22.900000
-0.008300  22.900000
-0.006800  23.000000
-0.004600  23.000000
-0.001500  23.100000
-0.000800  23.100000
-0.000800  23.200000
0.000000  23.200000
0.000700  23.200000
0.001500  23.300000
0.001500  23.300000
-0.000800  23.400000
-0.005300  23.400000
-0.010500  23.400000
-0.014300  23.500000
-0.003800  23.500000
0.008200  23.600000
0.004500  23.600000
-0.000800  23.600000
-0.001500  23.700000
-0.006000  23.700000
-0.008300  23.800000
-0.005300  23.800000
-0.001500  23.800000
-0.001500  23.900000
0.001500  23.900000
0.005200  23.900000
0.008200  24.000000
0.010500  24.000000
0.009000  24.100000
0.003000  24.100000
-0.005300  24.100000
-0.007500  24.200000
-0.009100  24.200000
-0.016500  24.300000
-0.015800  24.300000
-0.008300  24.300000
-0.005300  24.300000
-0.000800  24.400000
0.002200  24.400000
0.003000  24.400000
0.005200  24.500000
0.007500  24.500000
0.006000  24.600000
0.003000  24.600000
0.001500  24.700000
0.003000  24.700000
0.007500  24.700000
0.009000  24.700000
0.003700  24.800000
0.000000  24.800000
-0.002300  24.900000
0.000700  24.900000
0.006000  25.000000
0.005200  25.000000
0.005200  25.100000
0.005200  25.100000
0.005200  25.200000
0.004500  25.200000
0.005200  25.200000
0.005200  25.200000
0.000700  25.300000
-0.003000  25.300000
-0.005300  25.400000
-0.006800  25.400000
-0.009100  25.500000
-0.009100  25.500000
-0.006800  25.600000
-0.005300  25.600000
-0.003000  25.600000
-0.003000  25.700000
-0.003800  25.700000
-0.003800  25.800000
0.001500  25.800000
0.011200  25.800000
0.012000  25.900000
-0.002300  25.900000
-0.012000  26.000000
-0.015000  26.000000
-0.006800  26.100000
0.000000  26.100000
0.003700  26.100000
0.007500  26.200000
0.008200  26.200000
0.012700  26.300000
0.015000  26.300000
0.020200  26.400000
0.020200  26.400000
0.006000  26.500000
-0.006800  26.500000
-0.006000  26.500000
0.000700  26.600000
0.003700  26.700000
0.001500  26.700000
0.000700  26.800000
-0.000800  26.800000
-0.004600  26.900000
-0.005300  26.900000
-0.008300  27.000000
-0.005300  27.000000
-0.005300  27.000000
-0.005300  27.100000
-0.003800  27.100000
-0.002300  27.200000
0.000700  27.200000
0.000700  27.300000
0.001500  27.400000
0.000700  27.400000
0.002200  27.400000
0.004500  27.500000
0.005200  27.500000
0.014200  27.600000
0.020200  27.700000
0.010500  27.700000
-0.005300  27.800000
-0.018100  27.800000
-0.027000  27.900000
-0.027800  27.900000
-0.023300  27.900000
-0.015000  28.000000
-0.010500  28.100000
-0.005300  28.100000
0.005200  28.200000
0.016500  28.200000
0.026200  28.300000
0.029200  28.300000
0.026200  28.300000
0.015700  28.400000
0.005200  28.400000
0.001500  28.500000
0.000700  28.500000
-0.003000  28.600000
-0.009100  28.600000
-0.013500  28.600000
-0.014300  28.700000
-0.010500  28.700000
-0.006800  28.800000
-0.003000  28.800000
-0.003000  28.800000
-0.005300  28.900000
-0.006800  28.900000
-0.004600  29.000000
-0.003000  29.000000
0.000700  29.100000
0.005200  29.100000
0.005200  29.200000
0.007500  29.200000
0.003000  29.200000
0.000000  29.300000
-0.002300  29.300000
-0.003000  29.400000
-0.001500  29.400000
-0.001500  29.500000
0.003000  29.500000
0.003700  29.600000
0.004500  29.600000
0.004500  29.700000
0.000000  29.700000
0.000700  29.700000
0.001500  29.800000
0.001500  29.800000
0.000000  29.900000
-0.002300  29.900000
-0.001500  30.000000
-0.003000  30.000000
-0.003000  30.100000
-0.001500  30.100000
0.000000  30.100000
0.004500  30.200000
0.006700  30.200000
0.008200  30.300000
0.010500  30.300000
0.012000  30.400000
0.007500  30.400000
0.003000  30.400000
0.001500  30.500000
0.001500  30.500000
0.003000  30.600000
0.003000  30.600000
0.000000  30.600000
-0.004600  30.700000
-0.008300  30.700000
-0.008300  30.800000
-0.007500  30.800000
-0.000800  30.900000
0.014200  30.900000
0.023200  31.000000
0.006700  31.000000
-0.007500  31.000000
-0.012800  31.100000
-0.015800  31.100000
-0.013500  31.200000
-0.015800  31.200000
-0.011300  31.200000
-0.004600  31.300000
-0.003000  31.300000
-0.006800  31.400000
-0.005300  31.400000
-0.003800  31.500000
-0.004600  31.500000
-0.003000  31.500000
-0.004600  31.600000
0.001500  31.600000
0.002200  31.700000
0.005200  31.700000
0.006700  31.800000
0.004500  31.800000
0.006700  31.900000
0.006000  31.900000
0.004500  31.900000
0.001500  32.000000
0.001500  32.000000
-0.001500  32.100000
-0.003000  32.100000
0.000700  32.100000
0.004500  32.200000
0.010500  32.200000
0.008200  32.300000
0.003700  32.300000
0.003000  32.400000
-0.001500  32.400000
0.000000  32.400000
-0.001500  32.500000
-0.006000  32.500000
-0.004600  32.600000
-0.003800  32.600000
-0.006800  32.700000
-0.006800  32.700000
-0.002300  32.800000
0.004500  32.800000
0.007500  32.800000
0.006700  32.900000
0.008200  33.000000
0.006000  33.000000
0.004500  33.100000
0.001500  33.100000
0.001500  33.200000
0.001500  33.200000
0.007500  33.300000
0.013500  33.300000
0.003000  33.300000
0.004500  33.400000
0.003700  33.400000
-0.007500  33.500000
-0.012800  33.500000
-0.015800  33.600000
-0.009100  33.700000
-0.005300  33.700000
-0.003000  33.700000
0.000700  33.800000
0.000700  33.800000
0.001500  33.900000
0.000700  34.000000
0.002200  34.000000
0.001500  34.100000
0.000700  34.100000
0.001500  34.100000
-0.002300  34.200000
-0.000800  34.200000
0.003000  34.300000
0.001500  34.400000
0.005200  34.400000
0.005200  34.500000
0.000700  34.500000
-0.000800  34.600000
-0.003000  34.600000
-0.005300  34.700000
-0.006800  34.700000
-0.004600  34.800000
-0.005300  34.800000
-0.004600  34.900000
-0.003800  34.900000
-0.005300  35.000000
-0.005300  35.100000
-0.003800  35.100000
0.000000  35.100000
0.004500  35.200000
0.006700  35.200000
0.005200  35.300000
0.005200  35.400000
0.004500  35.400000
0.003000  35.500000
0.003700  35.500000
0.006000  35.500000
0.006700  35.600000
0.008200  35.600000
0.008200  35.700000
0.009000  35.800000
0.009000  35.800000
0.004500  35.900000
0.002200  35.900000
0.000700  36.000000
-0.000800  36.000000
-0.002300  36.000000
-0.005300  36.100000
-0.006800  36.100000
-0.006800  36.200000
-0.008300  36.300000
-0.009800  36.300000
-0.006800  36.400000
-0.006000  36.400000
-0.006800  36.400000
-0.004600  36.500000
0.004500  36.500000
0.009700  36.600000
0.006700  36.600000
0.004500  36.700000
0.001500  36.800000
-0.004600  36.800000
-0.008300  36.900000
-0.010500  36.900000
-0.009100  36.900000
-0.008300  37.000000
-0.009100  37.000000
-0.006800  37.100000
-0.005300  37.100000
-0.006800  37.200000
-0.004600  37.300000
-0.004600  37.300000
-0.005300  37.300000
-0.004600  37.400000
0.000700  37.400000
0.007500  37.500000
0.008200  37.500000
0.007500  37.600000
0.012000  37.600000
0.018000  37.700000
0.031500  37.700000
0.048700  37.800000
0.031500  37.800000
0.003000  37.800000
-0.010500  37.900000
-0.021800  37.900000
-0.019500  37.900000
-0.017300  38.000000
-0.016500  38.000000
-0.010500  38.100000
-0.009100  38.100000
-0.005300  38.200000
-0.006800  38.200000
-0.006000  38.200000
-0.006000  38.300000
-0.003000  38.300000
0.000700  38.400000
0.003700  38.400000
0.005200  38.500000
0.005200  38.500000
0.003700  38.600000
0.000000  38.600000
0.000000  38.700000
0.000700  38.700000
0.003000  38.800000
0.003000  38.800000
0.005200  38.900000
0.008200  38.900000
0.008200  39.000000
0.009000  39.000000
0.007500  39.100000
0.005200  39.100000
0.005200  39.200000
0.004500  39.200000
0.001500  39.300000
0.000700  39.300000
-0.000800  39.400000
-0.002300  39.400000
-0.005300  39.500000
-0.007500  39.500000
-0.006800  39.600000
-0.005300  39.600000
-0.003800  39.600000
0.000000  39.700000
0.001500  39.700000
0.002200  39.800000
0.005200  39.800000
0.005200  39.800000
0.005200  39.900000
0.004500  39.900000
0.005200  40.000000
0.003000  40.000000
0.000700  40.000000
-0.003000  40.100000
-0.008300  40.100000
-0.006800  40.200000
-0.008300  40.200000
-0.006800  40.300000
-0.004600  40.300000
-0.001500  40.400000
0.003000  40.400000
0.002200  40.500000
0.003000  40.500000
0.003000  40.500000
0.001500  40.600000
0.001500  40.600000
-0.000800  40.700000
0.000000  40.700000
0.000000  40.800000
-0.001500  40.800000
-0.003000  40.900000
-0.001500  40.900000
-0.001500  40.900000
-0.001500  41.000000
-0.000800  41.000000
0.000700  41.100000
0.003000  41.100000
0.004500  41.200000
0.004500  41.200000
0.003000  41.300000
0.005200  41.300000
0.004500  41.400000
0.002200  41.400000
0.002200  41.400000
0.000000  41.500000
-0.000800  41.500000
-0.003800  41.600000
-0.005300  41.600000
0.000700  41.700000
0.015000  41.700000
0.010500  41.800000
-0.005300  41.800000
-0.012000  41.800000
-0.020300  41.900000
-0.017300  41.900000
-0.007500  42.000000
0.000000  42.000000
0.009000  42.100000
0.013500  42.100000
0.013500  42.200000
0.009000  42.200000
0.006700  42.300000
0.003000  42.300000
0.003000  42.300000
0.003000  42.400000
-0.000800  42.400000
-0.005300  42.500000
-0.006000  42.500000
-0.004600  42.600000
-0.003000  42.600000
-0.000800  42.700000
-0.000800  42.700000
-0.001500  42.700000
0.000000  42.800000
0.002200  42.800000
0.004500  42.900000
0.003700  42.900000
0.003000  43.000000
0.003700  43.000000
-0.000800  43.100000
-0.001500  43.100000
-0.004600  43.100000
-0.004600  43.200000
-0.004600  43.200000
-0.004600  43.300000
-0.000800  43.300000
0.000700  43.400000
0.002200  43.400000
0.005200  43.500000
0.009700  43.500000
0.018000  43.600000
0.014200  43.600000
0.004500  43.600000
-0.001500  43.700000
-0.005300  43.700000
-0.008300  43.800000
-0.012000  43.800000
-0.015800  43.900000
-0.014300  43.900000
-0.013500  44.000000
-0.012000  44.100000
-0.006800  44.100000
-0.001500  44.100000
0.003700  44.200000
0.006000  44.200000
0.006000  44.300000
0.008200  44.400000
0.006700  44.400000
0.004500  44.500000
0.004500  44.500000
0.004500  44.500000
0.003000  44.600000
0.001500  44.700000
-0.003800  44.700000
-0.005300  44.800000
-0.003000  44.800000
-0.003800  44.900000
-0.001500  44.900000
0.000700  45.000000
0.001500  45.000000
0.003000  45.100000
0.002200  45.100000
0.003700  45.200000
0.004500  45.200000
0.003700  45.300000
0.003000  45.400000
-0.000800  45.400000
-0.001500  45.400000
-0.000800  45.500000
-0.003800  45.500000
-0.006800  45.600000
-0.003800  45.600000
-0.004600  45.700000
-0.004600  45.800000
-0.003000  45.800000
-0.001500  45.900000
0.000700  45.900000
0.003000  45.900000
0.005200  46.000000
0.004500  46.100000
0.004500  46.100000
0.004500  46.200000
0.003000  46.200000
0.001500  46.300000
-0.000800  46.300000
0.000000  46.400000
-0.001500  46.400000
-0.003000  46.500000
-0.003800  46.500000
-0.004600  46.600000
-0.003000  46.600000
-0.003800  46.700000
-0.001500  46.800000
0.000000  46.800000
0.001500  46.800000
0.004500  46.900000
0.003000  46.900000
0.002200  47.000000
0.001500  47.000000
0.000700  47.100000
0.001500  47.200000
-0.000800  47.200000
-0.001500  47.200000
-0.002300  47.300000
-0.001500  47.300000
0.000700  47.400000
0.000000  47.400000
-0.000800  47.500000
0.000000  47.500000
0.001500  47.600000
0.003700  47.600000
0.005200  47.700000
0.003700  47.700000
0.008200  47.800000
0.010500  47.800000
0.007500  47.900000
0.007500  47.900000
0.008200  48.000000
0.006000  48.000000
0.006000  48.100000
0.001500  48.100000
-0.009100  48.100000
-0.018100  48.200000
-0.021800  48.200000
-0.016500  48.300000
-0.012000  48.400000
-0.006800  48.400000
-0.002300  48.500000
-0.000800  48.500000
0.000700  48.600000
0.003700  48.600000
0.004500  48.600000
0.002200  48.700000
0.000700  48.700000
-0.001500  48.800000
-0.001500  48.800000
-0.002300  48.900000
-0.002300  48.900000
-0.001500  49.000000
-0.001500  49.000000
-0.001500  49.000000
0.000000  49.100000
0.003000  49.100000
0.005200  49.200000
0.005200  49.200000
0.003000  49.300000
0.004500  49.300000
0.006000  49.300000
0.005200  49.400000
0.003000  49.400000
0.001500  49.500000
0.000000  49.500000
0.000000  49.500000
0.001500  49.600000
-0.000800  49.600000
-0.001500  49.700000
-0.001500  49.700000
-0.001500  49.800000
0.000000  49.800000
0.000700  49.900000
0.003000  49.900000
0.006700  50.000000
0.005200  50.000000
0.005200  50.100000
0.004500  50.100000
0.001500  50.200000
0.002200  50.200000
0.000700  50.300000
-0.000800  50.300000
-0.001500  50.400000
-0.003800  50.400000
-0.004600  50.500000
-0.006000  50.500000
-0.003800  50.600000
-0.003800  50.600000
-0.001500  50.700000
0.000700  50.700000
0.000000  50.800000
0.000000  50.800000
-0.001500  50.800000
0.001500  50.900000
0.003000  51.000000
0.003000  51.000000
0.000700  51.100000
0.000700  51.100000
0.000700  51.200000
-0.002300  51.200000
-0.003000  51.300000
-0.005300  51.300000
-0.005300  51.300000
-0.002300  51.400000
-0.000800  51.500000
0.000000  51.500000
0.000700  51.600000
0.001500  51.600000
0.001500  51.700000
0.002200  51.700000
0.005200  51.700000
0.004500  51.800000
0.001500  51.900000
0.001500  51.900000
-0.002300  52.000000
-0.004600  52.000000
-0.005300  52.100000
-0.004600  52.100000
-0.001500  52.200000
-0.001500  52.200000
-0.000800  52.300000
-0.000800  52.300000
-0.000800  52.400000
0.001500  52.400000
0.001500  52.500000
0.000000  52.600000
-0.000800  52.600000
-0.001500  52.600000
0.000000  52.700000
0.000700  52.700000
-0.000800  52.800000
0.001500  52.800000
0.000700  52.900000
-0.001500  52.900000
-0.001500  53.000000
-0.002300  53.000000
-0.001500  53.100000
0.000700  53.100000
0.003000  53.200000
0.004500  53.200000
0.005200  53.300000
0.004500  53.300000
0.003000  53.400000
0.004500  53.400000
0.004500  53.500000
0.004500  53.500000
0.004500  53.500000
0.003000  53.600000
0.001500  53.600000
0.001500  53.700000
0.000700  53.700000
-0.001500  53.800000
-0.003000  53.900000
-0.000800  53.900000
0.000000  54.000000
0.000000  54.000000
-0.000800  54.000000
-0.000800  54.100000
0.001500  54.200000
0.001500  54.200000
0.000700  54.300000
0.000700  54.300000
0.000700  54.400000
0.000000  54.400000
0.000700  54.400000
-0.001500  54.500000
-0.003000  54.600000
-0.003800  54.600000
-0.004600  54.700000
-0.003800  54.700000
-0.003800  54.800000
-0.002300  54.800000
0.000000  54.900000
-0.000800  54.900000
0.000700  54.900000
0.000000  55.000000
-0.001500  55.000000
0.001500  55.100000
0.003000  55.200000
0.003000  55.200000
0.000700  55.300000
-0.000800  55.300000
0.000700  55.300000
-0.001500  55.400000
-0.001500  55.400000
-0.001500  55.500000
-0.000800  55.500000
0.001500  55.600000
-0.000800  55.600000
0.001500  55.700000
0.001500  55.700000
0.002200  55.800000
0.003000  55.800000
0.001500  55.800000
0.001500  55.900000
-0.000800  55.900000
-0.000800  56.000000
-0.001500  56.000000
-0.003000  56.100000
-0.001500  56.200000
-0.000800  56.200000
-0.000800  56.200000
0.000700  56.300000
0.000000  56.300000
0.000700  56.400000
0.000700  56.400000
0.000700  56.500000
0.000700  56.500000
0.001500  56.600000
0.003700  56.600000
0.005200  56.700000
0.005200  56.700000
0.003700  56.700000
0.001500  56.800000
0.000000  56.900000
-0.001500  56.900000
-0.003000  57.000000
-0.003800  57.000000
-0.003000  57.100000
-0.001500  57.100000
-0.000800  57.100000
0.000000  57.200000
-0.000800  57.200000
-0.000800  57.300000
-0.000800  57.400000
0.001500  57.400000
0.003000  57.500000
0.003000  57.500000
0.001500  57.600000
-0.001500  57.600000
-0.000800  57.600000
-0.001500  57.700000
-0.001500  57.700000
-0.000800  57.800000
0.000700  57.900000
-0.000800  57.900000
-0.000800  58.000000
0.000000  58.000000
0.000000  58.000000
0.001500  58.100000
-0.000800  58.100000
-0.001500  58.200000
-0.001500  58.200000
0.000000  58.300000
0.001500  58.400000
0.001500  58.400000
0.003000  58.500000
0.001500  58.500000
-0.001500  58.500000
0.001500  58.600000
0.002200  58.600000
0.000700  58.700000
0.000700  58.700000
-0.000800  58.800000
0.001500  58.800000
0.002200  58.900000
0.003000  58.900000
0.003000  58.900000
0.002200  59.000000
0.000700  59.000000
-0.000800  59.100000
0.002200  59.100000
0.001500  59.200000
0.000700  59.200000
0.000700  59.300000
-0.000800  59.300000
-0.003800  59.400000
-0.004600  59.400000
-0.004600  59.400000
-0.004600  59.500000
-0.004600  59.500000
-0.001500  59.600000
0.000700  59.600000
-0.000800  59.700000
0.000000  59.700000
0.001500  59.800000
0.001500  59.800000
0.000700  59.800000
-0.000800  59.900000
-0.000800  59.900000
-0.000800  60.000000
-0.001500  60.000000
-0.003000  60.100000
-0.002300  60.100000
-0.003000  60.200000
-0.003800  60.200000
-0.001500  60.300000
-0.000800  60.300000
0.000700  60.300000
0.000700  60.400000
0.001500  60.400000
0.001500  60.500000
0.000000  60.500000
0.000700  60.600000
-0.000800  60.600000
-0.000800  60.700000
0.000700  60.700000
0.000700  60.700000
-0.000800  60.800000
-0.001500  60.800000
-0.001500  60.900000
-0.001500  60.900000
-0.000800  61.000000
0.000700  61.000000
0.000700  61.100000
0.001500  61.100000
0.003000  61.200000
0.001500  61.200000
0.000700  61.200000
0.001500  61.300000
0.001500  61.300000
0.001500  61.400000
0.002200  61.400000
0.001500  61.500000
0.003700  61.500000
0.002200  61.600000
0.002200  61.600000
0.002200  61.600000
0.000000  61.700000
-0.000800  61.800000
0.000700  61.800000
0.000700  61.900000
-0.001500  61.900000
-0.000800  62.000000
0.001500  62.000000
0.000700  62.100000
0.001500  62.100000
0.003700  62.100000
0.004500  62.200000
0.003000  62.200000
0.000700  62.300000
-0.000800  62.300000
-0.000800  62.400000
0.000700  62.400000
0.000000  62.500000
-0.001500  62.500000
-0.003000  62.500000
-0.001500  62.600000
-0.000800  62.600000
0.000000  62.600000
0.000700  62.700000
-0.000800  62.700000
0.000700  62.800000
0.001500  62.800000
-0.000800  62.900000
-0.001500  62.900000
-0.001500  63.000000
-0.001500  63.000000
-0.001500  63.000000
-0.001500  63.100000
-0.000800  63.100000
-0.001500  63.200000
-0.001500  63.200000
0.000000  63.300000
-0.001500  63.300000
-0.000800  63.400000
0.001500  63.400000
0.001500  63.400000
0.003000  63.500000
0.004500  63.500000
0.001500  63.500000
0.003000  63.600000
0.000700  63.600000
-0.000800  63.700000
-0.000800  63.700000
-0.005300  63.800000
-0.002300  63.800000
-0.001500  63.900000
-0.002300  63.900000
-0.002300  63.900000
-0.004600  63.900000
-0.002300  64.000000
-0.003800  64.000000
-0.002300  64.100000
-0.000800  64.100000
0.000000  64.100000
0.000700  64.200000
0.001500  64.200000
0.001500  64.300000
0.001500  64.300000
0.001500  64.300000
0.000700  64.300000
0.000700  64.300000
-0.000800  64.400000
-0.000800  64.400000
-0.003000  64.500000
-0.001500  64.500000
0.000000  64.500000
0.003700  64.600000
0.005200  64.600000
0.003700  64.600000
0.004500  64.700000
0.003700  64.700000
0.002200  64.800000
0.000700  64.800000
0.000700  64.800000
-0.000800  64.800000
-0.001500  64.800000
-0.003000  64.900000
-0.003000  64.900000
-0.003000  64.900000
-0.004600  65.000000
-0.003000  65.000000
-0.001500  65.100000
0.000000  65.100000
0.001500  65.100000
0.001500  65.200000
0.003000  65.200000
0.004500  65.200000
0.003700  65.200000
0.003000  65.200000
0.004500  65.300000
0.004500  65.300000
0.004500  65.300000
0.003000  65.300000
0.000700  65.400000
0.000700  65.400000
-0.000800  65.400000
-0.001500  65.500000
-0.001500  65.500000
-0.003000  65.500000
-0.000800  65.500000
-0.000800  65.600000
-0.000800  65.600000
0.000700  65.600000
-0.001500  65.600000
0.000700  65.700000
0.000000  65.700000
0.000000  65.700000
0.000700  65.700000
-0.000800  65.700000
-0.001500  65.700000
-0.001500  65.700000
-0.001500  65.800000
-0.001500  65.800000
-0.000800  65.800000
0.000700  65.800000
0.000700  65.800000
0.000000  65.900000
0.001500  65.900000
0.000700  65.900000
-0.001500  65.900000
-0.001500  65.900000
-0.000800  65.900000
0.001500  66.000000
0.001500  66.000000
0.001500  66.000000
0.001500  66.000000
0.000700  66.000000
0.000700  66.000000
0.001500  66.100000
0.000700  66.100000
-0.000800  66.100000
-0.000800  66.100000
-0.001500  66.100000
-0.000800  66.100000
-0.000800  66.100000
-0.000800  66.100000
-0.000800  66.200000
0.000700  66.200000
0.000000  66.200000
-0.000800  66.200000
0.000700  66.200000
0.000000  66.200000
0.000000  66.300000
-0.001500  66.300000
-0.001500  66.300000
0.000700  66.300000
-0.000800  66.300000
-0.000800  66.300000
0.000000  66.400000
-0.000800  66.400000
-0.000800  66.400000
-0.001500  66.400000
-0.000800  66.400000
0.000700  66.400000
-0.000800  66.400000
0.000700  66.500000
0.000700  66.500000
-0.000800  66.500000
-0.001500  66.500000
-0.001500  66.500000
-0.003000  66.500000
-0.003000  66.600000
-0.003800  66.600000
-0.001500  66.600000
-0.000800  66.600000
0.001500  66.600000
0.003000  66.600000
0.003700  66.600000
0.004500  66.600000
0.003700  66.600000
0.006000  66.600000
0.004500  66.600000
0.002200  66.600000
0.002200  66.600000
0.003000  66.700000
0.001500  66.700000
0.000000  66.700000
0.001500  66.700000
-0.001500  66.700000
-0.003000  66.700000
-0.003800  66.700000
-0.003800  66.700000
-0.003000  66.700000
-0.003000  66.700000
0.001500  66.800000
0.001500  66.800000
0.000700  66.800000
0.001500  66.800000
0.000700  66.800000
0.000700  66.800000
-0.000800  66.800000
-0.000800  66.800000
0.001500  66.800000
0.000700  66.800000
0.001500  66.900000
0.003700  66.900000
0.001500  66.900000
0.003000  66.900000
0.002200  66.900000
0.001500  66.900000
0.002200  66.900000
-0.000800  66.900000
0.000700  66.900000
0.001500  66.900000
0.000700  67.000000
0.003000  67.000000
-0.000800  67.000000
-0.000800  67.000000
0.000000  67.000000
-0.001500  67.000000
-0.003000  67.000000
-0.004600  67.000000
-0.001500  67.000000
-0.001500  67.000000
-0.004600  67.000000
-0.003000  67.000000
-0.001500  67.000000
0.000700  67.000000
0.000700  67.000000
0.000000  67.000000
0.000700  67.000000
0.000000  67.000000
0.000000  67.000000
0.000000  67.000000
-0.001500  67.000000
-0.001500  67.000000
-0.001500  67.000000
-0.002300  67.000000
-0.001500  67.000000
-0.001500  67.000000
-0.001500  67.000000
-0.000800  67.000000
0.000700  67.000000
0.000700  67.000000
0.000700  67.000000
0.000700  67.000000
0.001500  67.000000
0.000700  67.000000
0.002200  67.000000
0.003000  67.000000
0.003000  67.000000
0.002200  67.100000
-0.000800  67.100000
-0.001500  67.100000
-0.000800  67.100000
-0.000800  67.100000
-0.000800  67.100000
-0.001500  67.100000
-0.000800  67.100000
-0.000800  67.100000
0.000000  67.100000
-0.000800  67.100000
0.000700  67.100000
0.002200  67.100000
0.003000  67.100000
0.003000  67.100000
0.002200  67.100000
0.000700  67.100000
0.001500  67.100000
0.000700  67.100000
0.000700  67.100000
0.000000  67.200000
0.000000  67.200000
-0.003000  67.200000
-0.003800  67.200000
-0.000800  67.200000
0.000000  67.200000
0.001500  67.200000
0.001500  67.200000
0.000700  67.200000
0.001500  67.200000
0.001500  67.200000
0.002200  67.200000
0.000700  67.200000
0.001500  67.200000
0.000700  67.200000
-0.000800  67.200000
-0.000800  67.200000
-0.002300  67.200000
0.000700  67.200000
0.000700  67.200000
0.001500  67.100000
0.001500  67.100000
0.000700  67.100000
0.003000  67.100000
0.003000  67.100000
0.003000  67.100000
0.003000  67.100000
0.000000  67.100000
0.000700  67.100000
-0.000800  67.100000
-0.002300  67.100000
-0.001500  67.100000
-0.004600  67.100000
-0.004600  67.100000
-0.004600  67.100000
-0.003800  67.100000
-0.003000  67.100000
-0.001500  67.100000
-0.000800  67.100000
-0.000800  67.100000
0.000700  67.100000
0.000700  67.100000
0.000700  67.100000
0.003000  67.100000
0.005200  67.100000
0.003000  67.100000
0.000700  67.100000
0.000000  67.100000
-0.001500  67.100000
-0.001500  67.100000
-0.001500  67.100000
-0.001500  67.100000
-0.002300  67.100000
-0.000800  67.100000
0.000000  67.100000
0.000700  67.100000
0.001500  67.100000
0.001500  67.100000
0.001500  67.100000
0.001500  67.100000
0.000700  67.100000
0.000700  67.100000
0.002200  67.100000
0.001500  67.100000
0.000700  67.100000
0.000700  67.000000
-0.000800  67.000000
-0.000800  67.000000
-0.000800  67.000000
-0.001500  67.000000
0.000000  67.000000
0.000700  67.000000
0.000700  67.000000
-0.002300  67.000000
-0.003000  67.000000
-0.000800  67.000000
0.001500  67.000000
0.003000  67.000000
0.003000  67.000000
0.000700  67.000000
-0.000800  67.000000
-0.000800  67.000000
-0.003000  67.000000
-0.001500  67.000000
-0.002300  67.000000
-0.003000  67.000000
-0.001500  67.000000
-0.000800  67.000000
0.000000  67.000000
0.001500  67.000000
0.001500  67.000000
-0.000800  67.000000
0.000000  67.000000
0.001500  67.000000
0.001500  67.000000
0.003700  67.000000
0.003700  67.000000
0.003000  67.000000
0.002200  67.000000
-0.000800  67.000000
-0.001500  67.000000
-0.002300  67.000000
-0.001500  67.000000
0.000700  67.000000
0.000700  67.000000
0.001500  66.900000
0.001500  66.900000
0.005200  66.900000
0.005200  66.900000
0.003000  66.900000
0.003700  66.900000
0.002200  66.900000
0.000700  66.900000
0.000000  66.900000
-0.001500  66.900000
-0.002300  66.900000
-0.002300  66.900000
-0.002300  66.900000
-0.003000  66.900000
-0.003800  66.900000
-0.001500  66.900000
0.003000  66.900000
0.004500  66.900000
0.003000  66.900000
0.002200  66.900000
0.001500  66.900000
0.002200  66.900000
0.000000  66.900000
-0.000800  66.900000
-0.000800  66.900000
0.000000  66.900000
0.001500  66.900000
0.001500  66.900000
0.002200  66.900000
0.000700  66.900000
-0.000800  66.900000
-0.002300  66.900000
-0.000800  66.900000
0.001500  66.900000
0.003000  66.900000
0.000700  66.800000
-0.000800  66.800000
0.001500  66.800000
0.000700  66.800000
0.000000  66.800000
0.000700  66.800000
0.000700  66.800000
-0.000800  66.800000
-0.001500  66.800000
-0.001500  66.800000
-0.003000  66.800000
-0.003000  66.800000
-0.003800  66.800000
-0.004600  66.800000
-0.001500  66.800000
-0.000800  66.800000
-0.001500  66.800000
-0.001500  66.800000
-0.000800  66.800000
-0.000800  66.800000
0.001500  66.800000
0.000700  66.800000
0.000700  66.800000
0.000700  66.800000
0.000700  66.800000
0.000700  66.700000
-0.000800  66.700000
-0.001500  66.700000
-0.000800  66.700000
-0.001500  66.700000
-0.001500  66.700000
0.000000  66.700000
-0.001500  66.700000
0.000000  66.700000
0.000700  66.700000
-0.000800  66.700000
0.000000  66.700000
0.000700  66.700000
0.002200  66.700000
0.001500  66.700000
0.000700  66.700000
0.000700  66.700000
0.000700  66.700000
0.000700  66.700000
-0.001500  66.700000
-0.000800  66.700000
-0.001500  66.700000
-0.000800  66.700000
0.001500  66.700000
0.001500  66.700000
0.004500  66.700000
0.003000  66.700000
0.003000  66.700000
0.004500  66.700000
0.004500  66.700000
0.004500  66.800000
0.001500  66.800000
0.001500  66.800000
-0.000800  66.800000
0.000000  66.800000
0.000700  66.800000
-0.003000  66.800000
-0.003000  66.800000
-0.003800  66.800000
-0.003000  66.800000
-0.002300  66.800000
-0.003000  66.800000
-0.003800  66.800000
-0.003000  66.800000
-0.000800  66.800000
0.000000  66.800000
-0.000800  66.800000
0.001500  66.800000
-0.001500  66.800000
-0.001500  66.800000
-0.000800  66.900000
0.000700  66.900000
0.001500  66.900000
0.000700  66.900000
0.000700  66.900000
-0.002300  66.900000
-0.001500  66.900000
-0.001500  66.900000
0.000000  66.900000
0.000000  66.900000
0.000700  66.900000
-0.000800  66.900000
-0.000800  66.900000
0.000700  66.900000
0.000000  66.900000
0.000700  66.900000
0.002200  66.900000
0.003000  66.900000
0.001500  66.900000
0.002200  66.900000
0.001500  66.900000
0.000700  66.900000
0.000700  66.900000
0.000700  66.900000
0.001500  66.900000
0.000700  66.900000
0.001500  66.900000
0.004500  66.900000
0.003000  66.900000
0.001500  66.900000
0.000700  66.900000
-0.001500  66.900000
-0.000800  66.900000
-0.000800  66.900000
-0.000800  66.900000
-0.000800  66.900000
-0.000800  66.900000
-0.003000  66.900000
-0.001500  66.900000
0.000700  66.900000
-0.000800  66.900000
-0.000800  66.900000
-0.000800  66.900000
0.000000  66.900000
0.001500  66.900000
0.002200  66.900000
0.001500  66.900000
0.000700  66.900000
0.000700  66.900000
-0.000800  66.900000
-0.000800  66.900000
0.000000  66.900000
0.000000  66.900000
-0.000800  66.900000
-0.000800  66.900000
-0.000800  66.900000
-0.000800  66.900000
-0.000800  66.900000
-0.000800  66.900000
-0.000800  66.900000
-0.002300  66.900000
-0.000800  66.900000
0.000700  66.900000
0.000700  66.900000
0.002200  66.900000
-0.000800  66.900000
-0.001500  66.900000
-0.004600  66.900000
-0.006000  66.900000
-0.004600  66.900000
-0.005300  66.800000
-0.003000  66.800000
-0.002300  66.800000
-0.001500  66.800000
-0.001500  66.800000
-0.001500  66.800000
-0.001500  66.800000
-0.000800  66.800000
0.001500  66.800000
0.001500  66.800000
0.001500  66.800000
0.000700  66.800000
0.000700  66.800000
0.001500  66.800000
0.000000  66.800000
-0.000800  66.800000
0.000700  66.800000
0.000000  66.800000
0.000700  66.800000
0.000700  66.800000
0.000700  66.800000
0.001500  66.800000
0.000700  66.800000
0.002200  66.800000
0.003700  66.800000
0.003700  66.800000
0.003000  66.800000
0.001500  66.800000
0.000000  66.800000
0.000700  66.800000
0.001500  66.800000
0.000700  66.800000
-0.000800  66.800000
-0.000800  66.800000
0.001500  66.800000
0.001500  66.800000
0.003000  66.800000
0.001500  66.800000
0.002200  66.800000
0.003000  66.800000
0.000700  66.800000
0.003000  66.800000
0.003700  66.800000
0.003000  66.800000
0.000700  66.800000
-0.002300  66.800000
-0.000800  66.800000
-0.000800  66.800000
-0.000800  66.800000
0.000000  66.800000
-0.000800  66.800000
0.001500  66.800000
0.001500  66.800000
0.002200  66.800000
0.002200  66.800000
0.002200  66.800000
0.001500  66.800000
0.001500  66.800000
0.001500  66.800000
-0.000800  66.800000
0.000000  66.800000
-0.001500  66.800000
-0.004600  66.800000
-0.004600  66.800000
-0.003000  66.800000
-0.004600  66.800000
-0.003000  66.800000
-0.003000  66.800000
-0.000800  66.800000
0.001500  66.800000
0.002200  66.800000
0.004500  66.800000
0.003000  66.800000
0.003000  66.800000
0.001500  66.800000
0.000000  66.800000
-0.000800  66.800000
-0.000800  66.800000
-0.000800  66.800000
-0.000800  66.800000
-0.001500  66.800000
-0.001500  66.800000
-0.001500  66.800000
-0.003000  66.800000
-0.001500  66.800000
-0.000800  66.800000
0.000700  66.800000
0.001500  66.800000
0.001500  66.800000
0.001500  66.800000
0.001500  66.800000
0.003700  66.800000
0.005200  66.800000
0.005200  66.800000
0.004500  66.800000
0.002200  66.800000
0.000000  66.800000
0.002200  66.800000
0.002200  66.800000
0.000700  66.800000
-0.001500  66.800000
-0.003000  66.800000
-0.003000  66.800000
-0.002300  66.800000
-0.000800  66.800000
0.000700  66.800000
-0.001500  66.800000
-0.001500  66.800000
-0.001500  66.800000
-0.003000  66.800000
-0.003000  66.800000
-0.004600  66.800000
-0.003800  66.800000
-0.003800  66.800000
-0.002300  66.800000
-0.000800  66.800000
0.000700  66.800000
0.000000  66.800000
0.000700  66.800000
0.001500  66.800000
0.000700  66.700000
0.003000  66.700000
0.003000  66.700000
0.000700  66.700000
0.001500  66.700000
0.000700  66.700000
0.000000  66.700000
0.000000  66.700000
0.000700  66.700000
0.000700  66.700000
-0.000800  66.700000
-0.001500  66.700000
0.000000  66.700000
-0.000800  66.700000
-0.000800  66.700000
0.000000  66.700000
-0.000800  66.700000
0.000700  66.700000
0.000000  66.700000
0.000700  66.700000
0.001500  66.700000
0.003700  66.700000
0.003000  66.700000
0.001500  66.700000
-0.000800  66.700000
-0.000800  66.700000
-0.002300  66.700000
-0.003000  66.700000
-0.001500  66.700000
-0.002300  66.700000
-0.003000  66.700000
-0.003000  66.700000
-0.002300  66.700000
-0.002300  66.700000
0.000000  66.700000
0.000700  66.700000
0.001500  66.700000
0.003000  66.700000
0.003000  66.700000
0.002200  66.700000
0.000700  66.700000
0.003000  66.700000
0.001500  66.700000
0.001500  66.700000
0.003000  66.700000
0.000000  66.700000
0.000700  66.700000
0.000700  66.700000
0.001500  66.700000
0.002200  66.700000
0.000700  66.700000
0.001500  66.700000
0.002200  66.700000
0.001500  66.700000
0.001500  66.700000
0.003000  66.700000
0.000700  66.700000
0.000000  66.700000
0.000000  66.700000
0.000700  66.700000
-0.000800  66.700000
-0.003000  66.700000
-0.001500  66.700000
-0.003800  66.700000
-0.003000  66.700000
-0.001500  66.700000
0.000700  66.700000
0.000000  66.700000
0.001500  66.700000
0.004500  66.700000
0.000700  66.700000
0.003000  66.700000
0.003000  66.700000
0.001500  66.700000
0.000700  66.700000
-0.000800  66.800000
0.001500  66.800000
0.000700  66.800000
0.000700  66.800000
0.000000  66.800000
-0.003000  66.800000
-0.002300  66.800000
-0.001500  66.800000
-0.001500  66.800000
0.000000  66.800000
-0.000800  66.800000
-0.002300  66.800000
-0.001500  66.800000
-0.000800  66.800000
0.000700  66.800000
0.001500  66.800000
0.000700  66.800000
0.000700  66.800000
0.000000  66.800000
-0.001500  66.800000
-0.003000  66.800000
-0.003000  66.800000
-0.000800  66.800000
-0.001500  66.800000
0.000700  66.800000
0.000000  66.700000
0.000700  66.700000
0.002200  66.700000
0.000700  66.700000
0.002200  66.700000
0.000700  66.700000
0.000000  66.700000
-0.000800  66.700000
-0.001500  66.700000
-0.001500  66.700000
-0.003000  66.800000
-0.002300  66.800000
-0.001500  66.800000
-0.001500  66.800000
-0.001500  66.800000
-0.001500  66.800000
0.000000  66.800000
0.001500  66.800000
0.000700  66.800000
0.000700  66.800000
0.000700  66.800000
0.000700  66.800000
0.003000  66.800000
0.000700  66.800000
-0.000800  66.800000
-0.000800  66.800000
-0.003000  66.800000
-0.001500  66.800000
-0.000800  66.800000
-0.001500  66.800000
0.000700  66.800000
0.001500  66.800000
0.000700  66.800000
-0.000800  66.800000
0.000700  66.800000
0.002200  66.800000
0.002200  66.800000
0.003000  66.800000
0.001500  66.800000
0.001500  66.800000
0.003700  66.800000
0.003000  66.800000
-0.000800  66.800000
-0.001500  66.800000
0.001500  66.800000
-0.002300  66.800000
-0.003800  66.800000
-0.000800  66.800000
0.000700  66.800000
0.002200  66.800000
0.000700  66.800000
0.000000  66.800000
0.001500  66.800000
0.001500  66.800000
0.003000  66.800000
0.001500  66.800000
0.000700  66.800000
-0.001500  66.800000
-0.000800  66.800000
-0.000800  66.800000
-0.000800  66.800000
-0.000800  66.800000
-0.000800  66.800000
0.000700  66.800000
0.000000  66.800000
0.000000  66.800000
0.001500  66.800000
0.002200  66.800000
0.003000  66.800000
0.003000  66.800000
0.001500  66.800000
0.000700  66.800000
0.001500  66.800000
0.000700  66.800000
-0.001500  66.800000
-0.003000  66.800000
-0.003000  66.800000
-0.002300  66.800000
-0.003000  66.800000
-0.001500  66.800000
0.000000  66.800000
0.000700  66.800000
0.000700  66.800000
0.000000  66.800000
-0.000800  66.800000
0.001500  66.800000
0.001500  66.800000
0.000700  66.800000
0.002200  66.800000
0.003000  66.800000
0.001500  66.800000
0.000700  66.800000
-0.000800  66.800000
0.000700  66.800000
-0.001500  66.800000
-0.003000  66.800000
-0.003800  66.800000
-0.003800  66.800000
-0.000800  66.800000
-0.001500  66.800000
-0.000800  66.800000
-0.001500  66.800000
-0.000800  66.800000
0.000000  66.800000
0.000700  66.800000
0.003000  66.800000
0.000700  66.800000
0.000700  66.800000
0.000700  66.800000
-0.000800  66.800000
0.000000  66.800000
0.001500  66.800000
0.000000  66.800000
-0.001500  66.800000
0.000700  66.800000
0.000700  66.800000
0.000700  66.800000
0.000000  66.800000
0.001500  66.800000
0.001500  66.800000
0.001500  66.700000
0.002200  66.700000
0.001500  66.700000
0.002200  66.700000
0.000700  66.700000
0.000000  66.800000
0.001500  66.800000
0.000700  66.800000
0.000000  66.800000
0.001500  66.800000
0.001500  66.800000
0.000000  66.800000
0.000700  66.800000
0.000000  66.800000
0.000700  66.800000
0.000700  66.800000
-0.000800  66.800000
0.000700  66.800000
0.000700  66.800000
-0.001500  66.800000
-0.001500  66.800000
-0.003000  66.800000
-0.003000  66.800000
-0.001500  66.800000
-0.002300  66.800000
-0.003000  66.800000
-0.001500  66.800000
0.000700  66.800000
0.003000  66.800000
0.002200  66.800000
0.003000  66.800000
0.002200  66.800000
0.003000  66.800000
0.003000  66.800000
0.001500  66.800000
0.000700  66.800000
-0.000800  66.800000
-0.000800  66.800000
-0.000800  66.800000
-0.002300  66.800000
-0.002300  66.800000
-0.003000  66.800000
-0.003000  66.800000
-0.003000  66.800000
-0.002300  66.800000
-0.000800  66.800000
-0.000800  66.800000
0.001500  66.800000
0.003000  66.800000
0.003000  66.800000
0.005200  66.800000
0.004500  66.800000
0.003000  66.800000
-0.000800  66.800000
-0.000800  66.800000
0.000700  66.800000
0.000700  66.800000
-0.000800  66.800000
-0.002300  66.800000
-0.001500  66.800000
0.000000  66.700000
-0.000800  66.700000
-0.002300  66.700000
-0.002300  66.700000
0.000000  66.700000
0.002200  66.700000
0.001500  66.700000
0.003000  66.700000
0.003700  66.700000
0.003000  66.700000
-0.000800  66.700000
-0.002300  66.700000
-0.003000  66.700000
-0.002300  66.700000
-0.002300  66.700000
-0.005300  66.700000
-0.003000  66.700000
-0.000800  66.700000
-0.000800  66.700000
-0.000800  66.700000
-0.001500  66.700000
-0.002300  66.700000
-0.001500  66.700000
-0.000800  66.700000
-0.000800  66.700000
0.000700  66.700000
0.000000  66.700000
0.000700  66.700000
0.000700  66.700000
0.000000  66.700000
0.000000  66.800000
0.000000  66.800000
0.000000  66.800000
0.000000  66.800000
0.000000  66.800000
0.003000  66.800000
0.002200  66.800000
0.001500  66.800000
0.003000  66.800000
0.003000  66.800000
0.003000  66.800000
0.003000  66.800000
0.003700  66.800000
0.001500  66.800000
0.000000  66.800000
0.000700  66.800000
0.000000  66.800000
0.001500  66.800000
0.000700  66.800000
-0.000800  66.800000
0.000700  66.800000
0.000700  66.800000
0.001500  66.800000
0.000700  66.800000
0.000700  66.800000
0.003000  66.800000
0.003000  66.800000
0.003700  66.800000
0.003000  66.800000
0.002200  66.800000
-0.000800  66.800000
-0.001500  66.800000
-0.000800  66.800000
-0.002300  66.800000
-0.001500  66.800000
-0.002300  66.800000
-0.003000  66.800000
-0.003000  66.800000
-0.001500  66.800000
-0.000800  66.800000
-0.000800  66.800000
0.000700  66.800000
0.000700  66.800000
0.000700  66.800000
0.003000  66.800000
0.002200  66.800000
0.001500  66.800000
0.001500  66.800000
-0.000800  66.800000
-0.000800  66.800000
-0.000800  66.800000
-0.001500  66.800000
-0.001500  66.800000
-0.003000  66.800000
-0.002300  66.800000
-0.001500  66.800000
0.000000  66.800000
-0.000800  66.800000
-0.002300  66.800000
-0.000800  66.800000
-0.001500  66.800000
-0.001500  66.800000
-0.001500  66.800000
-0.003000  66.800000
-0.003000  66.800000
-0.003800  66.800000
-0.001500  66.800000
-0.000800  66.800000
0.002200  66.800000
0.000700  66.800000
0.001500  66.700000
0.000700  66.700000
-0.000800  66.700000
0.000700  66.700000
0.000000  66.700000
0.000700  66.700000
0.000700  66.700000
-0.000800  66.700000
0.000700  66.700000
0.001500  66.700000
-0.001500  66.700000
0.000000  66.700000
0.000700  66.700000
-0.000800  66.700000
0.001500  66.700000
0.000700  66.700000
0.000000  66.700000
0.003000  66.700000
0.003000  66.700000
0.003000  66.700000
0.003700  66.700000
0.004500  66.700000
0.003700  66.700000
0.005200  66.700000
0.002200  66.700000
0.000700  66.700000
0.001500  66.700000
-0.001500  66.700000
0.000000  66.700000
0.000700  66.700000
0.001500  66.700000
0.000700  66.700000
-0.001500  66.700000
0.000700  66.700000
0.000000  66.700000
0.001500  66.700000
0.003000  66.700000
-0.000800  66.700000
-0.000800  66.700000
-0.000800  66.700000
0.000700  66.700000
0.002200  66.700000
0.001500  66.700000
-0.000800  66.700000
-0.001500  66.700000
-0.000800  66.800000
0.000700  66.800000
0.000700  66.800000
-0.000800  66.800000
0.000000  66.800000
0.000700  66.800000
0.001500  66.800000
0.000700  66.800000
-0.000800  66.800000
-0.001500  66.800000
-0.000800  66.800000
0.000700  66.800000
0.000000  66.800000
0.001500  66.800000
0.003000  66.800000
0.000700  66.800000
0.000700  66.800000
0.000700  66.800000
-0.000800  66.800000
-0.001500  66.800000
-0.003000  66.800000
-0.002300  66.800000
-0.004600  66.800000
-0.005300  66.800000
-0.003800  66.800000
-0.004600  66.800000
-0.003000  66.800000
-0.003000  66.800000
-0.001500  66.800000
0.000000  66.800000
-0.001500  66.800000
-0.001500  66.800000
-0.000800  66.800000
-0.003000  66.800000
-0.003000  66.800000
-0.001500  66.800000
0.000700  66.800000
0.000700  66.800000
-0.000800  66.800000
0.000700  66.800000
0.000700  66.800000
0.000700  66.800000
0.001500  66.800000
0.000700  66.800000
0.000700  66.800000
-0.000800  66.800000
0.000700  66.800000
0.001500  66.800000
0.000000  66.800000
-0.000800  66.800000
-0.001500  66.800000
-0.001500  66.800000
-0.001500  66.800000
0.000700  66.800000
0.001500  66.800000
0.001500  66.800000
0.001500  66.800000
0.001500  66.800000
0.003000  66.800000
0.001500  66.800000
-0.000800  66.800000
-0.000800  66.800000
0.002200  66.800000
0.001500  66.800000
0.000700  66.800000
0.001500  66.800000
0.001500  66.800000
0.003000  66.800000
0.001500  66.800000
-0.000800  66.800000
0.000000  66.800000
0.000700  66.800000
0.001500  66.800000
0.003000  66.800000
0.004500  66.800000
0.004500  66.800000
0.003000  66.800000
0.001500  66.800000
0.000700  66.800000
0.003000  66.800000
0.001500  66.800000
0.000000  66.800000
0.000700  66.800000
-0.000800  66.800000
-0.000800  66.800000
-0.001500  66.800000
-0.003800  66.800000
-0.003800  66.800000
-0.004600  66.800000
-0.003000  66.800000
-0.002300  66.800000
-0.001500  66.800000
-0.000800  66.800000
-0.001500  66.800000
0.000000  66.800000
0.000700  66.800000
0.001500  66.800000
0.001500  66.800000
0.001500  66.800000
0.001500  66.800000
0.003000  66.800000
0.002200  66.800000
0.000700  66.800000
0.000700  66.800000
0.000000  66.800000
0.001500  66.800000
0.003000  66.800000
0.003000  66.800000
0.003000  66.800000
0.001500  66.800000
0.000700  66.800000
0.001500  66.800000
0.002200  66.800000
0.001500  66.800000
-0.000800  66.800000
-0.002300  66.800000
-0.001500  66.800000
-0.001500  66.800000
-0.002300  66.800000
-0.001500  66.800000
-0.001500  66.800000
-0.003000  66.800000
-0.003000  66.800000
0.000000  66.800000
-0.000800  66.800000
-0.000800  66.800000
0.000000  66.800000
0.001500  66.800000
0.001500  66.800000
0.001500  66.800000
0.002200  66.800000
0.000000  66.800000
0.000700  66.800000
-0.003000  66.800000
-0.003000  66.800000
-0.000800  66.800000
-0.002300  66.800000
-0.000800  66.800000
-0.001500  66.800000
0.000000  66.800000
0.001500  66.800000
0.000700  66.800000
0.002200  66.800000
0.001500  66.800000
0.000700  66.800000
0.000700  66.800000
0.000700  66.800000
0.001500  66.800000
-0.000800  66.800000
-0.000800  66.800000
-0.000800  66.800000
-0.002300  66.800000
-0.000800  66.800000
-0.001500  66.800000
-0.002300  66.800000
-0.000800  66.800000
0.000700  66.800000
0.001500  66.800000
0.003000  66.800000
0.003000  66.800000
0.002200  66.800000
-0.000800  66.800000
-0.001500  66.800000
0.000000  66.800000
0.000700  66.800000
0.000700  66.800000
-0.000800  66.800000
-0.000800  66.800000
-0.000800  66.800000
0.000700  66.800000
0.001500  66.800000
-0.000800  66.800000
0.001500  66.800000
0.000000  66.800000
0.001500  66.800000
0.000700  66.800000
0.000700  66.800000
0.000700  66.800000
0.000000  66.800000
0.004500  66.800000
0.003000  66.800000
0.000700  66.800000
-0.000800  66.800000
-0.000800  66.800000
-0.002300  66.800000
-0.000800  66.800000
0.000000  66.800000
0.000000  66.800000
0.003000  66.800000
0.001500  66.800000
0.001500  66.800000
0.000000  66.800000
-0.000800  66.800000
0.000000  66.800000
-0.001500  66.800000
-0.000800  66.800000
0.000700  66.800000
-0.001500  66.800000
-0.000800  66.800000
0.000700  66.800000
0.000000  66.800000
-0.002300  66.800000
-0.003000  66.800000
-0.003000  66.800000
-0.001500  66.800000
-0.001500  66.800000
0.000000  66.800000
0.000700  66.800000
-0.000800  66.800000
0.000000  66.800000
0.001500  66.800000
0.001500  66.800000
0.001500  66.800000
0.001500  66.800000
-0.000800  66.800000
-0.000800  66.700000
0.000700  66.700000
0.000700  66.700000
0.001500  66.700000
-0.000800  66.700000
0.000000  66.700000
-0.000800  66.700000
-0.002300  66.700000
-0.000800  66.700000
-0.001500  66.700000
0.000000  66.700000
-0.000800  66.700000
0.000000  66.700000
0.000700  66.700000
-0.000800  66.700000
0.000700  66.700000
-0.001500  66.700000
-0.001500  66.700000
-0.000800  66.700000
0.000700  66.700000
0.003000  66.700000
0.001500  66.700000
0.002200  66.700000
0.002200  66.700000
0.000700  66.700000
0.000700  66.800000
0.000700  66.800000
0.000000  66.800000
0.001500  66.800000
0.001500  66.800000
0.001500  66.800000
0.001500  66.800000
0.000700  66.800000
0.001500  66.800000
-0.000800  66.800000
-0.001500  66.800000
0.000700  66.800000
0.002200  66.800000
0.000700  66.800000
-0.000800  66.800000
-0.002300  66.800000
-0.003800  66.800000
-0.001500  66.800000
-0.000800  66.800000
0.001500  66.800000
0.003000  66.800000
-0.000800  66.800000
0.000700  66.800000
-0.000800  66.800000
-0.001500  66.800000
-0.003000  66.800000
-0.005300  66.800000
-0.005300  66.800000
-0.001500  66.800000
0.001500  66.800000
0.007500  66.800000
0.012000  66.800000
0.009700  66.800000
0.010500  66.800000
0.009000  66.800000
0.006700  66.700000
0.003700  66.700000
0.000700  66.700000
0.000000  66.700000
-0.002300  66.700000
-0.004600  66.700000
-0.006000  66.700000
-0.006000  66.700000
-0.006800  66.700000
-0.005300  66.700000
-0.007500  66.700000
-0.009100  66.700000
-0.007500  66.700000
-0.009100  66.700000
-0.005300  66.700000
-0.003800  66.700000
-0.003000  66.700000
-0.001500  66.700000
-0.003000  66.700000
-0.003800  66.700000
-0.003000  66.700000
-0.000800  66.700000
0.004500  66.700000
0.006700  66.700000
0.006700  66.700000
0.006700  66.700000
0.005200  66.700000
0.004500  66.700000
0.001500  66.700000
0.000000  66.700000
-0.001500  66.800000
-0.000800  66.800000
-0.001500  66.800000
-0.001500  66.800000
0.000700  66.800000
0.000700  66.800000
0.004500  66.800000
0.003700  66.800000
0.003000  66.800000
0.005200  66.800000
0.005200  66.800000
0.002200  66.800000
0.001500  66.800000
0.000700  66.800000
-0.001500  66.800000
-0.003000  66.800000
-0.003800  66.800000
-0.001500  66.800000
0.000000  66.800000
0.003000  66.800000
0.002200  66.800000
0.003000  66.800000
0.004500  66.800000
0.004500  66.800000
0.003000  66.800000
0.000700  66.800000
-0.003000  66.800000
-0.004600  66.800000
-0.004600  66.800000
-0.003800  66.800000
-0.003000  66.800000
-0.002300  66.800000
0.000700  66.800000
-0.000800  66.800000
0.000000  66.800000
0.000700  66.900000
0.000000  66.900000
0.000700  66.900000
0.003000  66.900000
0.005200  66.900000
0.004500  66.900000
0.001500  66.900000
0.000700  66.900000
-0.001500  66.900000
-0.000800  66.900000
0.000000  66.900000
0.000700  66.900000
0.001500  66.900000
-0.000800  66.900000
-0.000800  66.900000
-0.001500  66.900000
-0.001500  66.900000
0.000700  66.900000
0.000700  66.900000
0.000700  66.900000
0.003700  66.900000
0.004500  66.900000
0.000700  66.900000
-0.000800  66.900000
-0.004600  66.900000
-0.003800  66.900000
0.000000  66.900000
-0.000800  66.900000
-0.000800  66.900000
-0.002300  66.900000
-0.000800  66.900000
0.000700  66.900000
0.000700  66.900000
0.002200  66.900000
0.001500  66.900000
-0.000800  66.900000
-0.000800  66.900000
0.000700  66.900000
0.001500  66.900000
0.001500  66.900000
0.001500  66.900000
0.001500  66.900000
0.000000  66.900000
-0.002300  66.900000
-0.003000  66.900000
-0.006000  66.900000
-0.009100  66.900000
-0.009100  66.900000
-0.008300  66.900000
-0.004600  66.900000
0.001500  66.900000
0.002200  66.900000
0.001500  66.900000
0.001500  66.900000
0.000700  66.900000
0.004500  66.900000
0.009000  66.900000
0.011200  66.900000
0.012000  66.900000
0.012700  66.900000
0.010500  66.900000
0.003000  66.900000
-0.000800  66.900000
-0.000800  66.900000
-0.002300  66.900000
-0.001500  66.800000
-0.000800  66.800000
-0.003800  66.800000
-0.005300  66.800000
-0.006000  66.800000
-0.008300  66.800000
-0.006800  66.800000
-0.002300  66.800000
0.000000  66.800000
0.001500  66.800000
0.002200  66.700000
0.001500  66.700000
-0.001500  66.700000
-0.004600  66.700000
-0.006000  66.700000
-0.006800  66.700000
-0.004600  66.700000
0.005200  66.700000
0.015000  66.700000
0.006700  66.700000
-0.002300  66.700000
-0.006800  66.700000
-0.008300  66.700000
-0.004600  66.700000
-0.001500  66.700000
0.003000  66.700000
0.001500  66.700000
0.000700  66.700000
0.000000  66.700000
-0.002300  66.700000
-0.000800  66.700000
0.000700  66.700000
0.002200  66.700000
0.003700  66.700000
0.004500  66.700000
0.006700  66.700000
0.007500  66.600000
0.006000  66.600000
0.002200  66.600000
0.000700  66.600000
-0.000800  66.600000
-0.000800  66.600000
-0.000800  66.600000
-0.004600  66.600000
-0.004600  66.600000
-0.008300  66.600000
-0.014300  66.600000
-0.016500  66.600000
-0.017300  66.600000
-0.015000  66.500000
-0.006800  66.500000
-0.001500  66.500000
0.001500  66.500000
0.001500  66.500000
0.004500  66.500000
0.012700  66.400000
0.025500  66.400000
0.029200  66.400000
0.025500  66.400000
0.023200  66.400000
0.020200  66.400000
0.012000  66.400000
0.000000  66.300000
-0.001500  66.300000
-0.003000  66.300000
-0.003000  66.300000
-0.003000  66.300000
-0.005300  66.300000
-0.006800  66.300000
-0.008300  66.200000
-0.005300  66.200000
-0.003000  66.200000
-0.002300  66.200000
-0.001500  66.200000
-0.003000  66.100000
-0.003800  66.100000
-0.004600  66.100000
-0.004600  66.100000
-0.004600  66.100000
-0.004600  66.100000
-0.003800  66.000000
-0.001500  66.000000
-0.000800  66.000000
-0.003000  66.000000
-0.000800  65.900000
0.000700  65.900000
-0.000800  65.900000
0.001500  65.800000
0.001500  65.800000
-0.000800  65.800000
-0.002300  65.700000
-0.003000  65.700000
-0.002300  65.700000
0.001500  65.700000
0.009000  65.700000
0.008200  65.700000
0.001500  65.700000
-0.001500  65.700000
-0.001500  65.700000
-0.000800  65.700000
-0.000800  65.600000
-0.001500  65.600000
-0.000800  65.600000
-0.000800  65.600000
-0.003000  65.600000
-0.002300  65.600000
0.000000  65.500000
0.000700  65.500000
-0.000800  65.500000
0.000000  65.500000
0.000700  65.400000
0.000700  65.400000
-0.000800  65.400000
-0.000800  65.400000
0.001500  65.400000
0.003000  65.300000
0.002200  65.300000
-0.000800  65.300000
0.000700  65.200000
0.000700  65.200000
0.000700  65.200000
0.000700  65.200000
0.000000  65.200000
0.002200  65.100000
0.003000  65.100000
0.005200  65.100000
0.004500  65.000000
0.006000  65.000000
0.005200  65.000000
0.003000  65.000000
0.001500  64.900000
-0.002300  64.900000
-0.003000  64.800000
-0.004600  64.800000
-0.001500  64.800000
-0.001500  64.800000
-0.002300  64.700000
0.000700  64.700000
-0.003000  64.700000
-0.003000  64.600000
-0.003800  64.600000
-0.003000  64.500000
-0.003000  64.500000
-0.002300  64.500000
0.000700  64.400000
0.000000  64.400000
0.003000  64.300000
0.004500  64.300000
0.004500  64.300000
0.003700  64.300000
0.003000  64.200000
0.002200  64.200000
0.000700  64.200000
-0.001500  64.100000
0.000700  64.100000
0.000700  64.000000
0.000700  64.000000
0.003000  64.000000
-0.000800  63.900000
-0.003000  63.900000
-0.001500  63.900000
0.000700  63.900000
0.004500  63.900000
0.000700  63.800000
-0.006000  63.800000
-0.011300  63.700000
-0.012000  63.700000
-0.009100  63.700000
-0.009100  63.600000
-0.006800  63.600000
-0.006800  63.500000
-0.005300  63.500000
-0.000800  63.500000
0.002200  63.400000
0.003000  63.400000
0.002200  63.400000
0.000000  63.400000
-0.001500  63.300000
-0.000800  63.300000
0.000000  63.200000
0.006700  63.200000
0.012700  63.100000
0.010500  63.100000
0.007500  63.000000
0.007500  63.000000
0.006000  63.000000
0.002200  63.000000
0.001500  62.900000
0.001500  62.900000
-0.000800  62.800000
0.001500  62.700000
0.000700  62.700000
-0.000800  62.700000
-0.003000  62.600000
-0.010500  62.600000
-0.013500  62.500000
-0.012800  62.500000
-0.012000  62.500000
-0.011300  62.400000
-0.009100  62.400000
-0.004600  62.300000
0.006000  62.300000
0.015700  62.300000
0.020200  62.200000
0.019500  62.200000
0.016500  62.100000
0.015700  62.100000
0.009700  62.100000
0.000700  62.000000
-0.007500  62.000000
-0.012800  61.900000
-0.010500  61.900000
-0.007500  61.800000
-0.001500  61.800000
-0.002300  61.700000
-0.005300  61.700000
-0.001500  61.600000
0.000700  61.600000
0.005200  61.600000
0.009000  61.500000
0.010500  61.400000
0.010500  61.400000
0.005200  61.300000
0.001500  61.300000
0.001500  61.200000
0.002200  61.200000
0.002200  61.200000
0.001500  61.100000
-0.001500  61.100000
-0.003800  61.000000
-0.004600  60.900000
-0.004600  60.900000
-0.002300  60.900000
-0.000800  60.800000
0.003700  60.800000
0.003700  60.700000
-0.001500  60.700000
-0.003000  60.700000
-0.004600  60.600000
-0.004600  60.600000
-0.001500  60.500000
0.003000  60.400000
-0.000800  60.400000
-0.008300  60.300000
-0.009100  60.300000
-0.005300  60.300000
-0.003000  60.200000
-0.007500  60.200000
-0.004600  60.100000
0.000700  60.100000
0.004500  60.000000
0.005200  60.000000
0.003000  59.900000
0.004500  59.900000
0.003000  59.800000
0.006000  59.800000
0.006000  59.700000
0.004500  59.700000
0.003000  59.600000
0.000700  59.600000
-0.001500  59.500000
-0.004600  59.400000
-0.006800  59.400000
-0.006800  59.400000
-0.006000  59.300000
-0.006800  59.300000
-0.006800  59.200000
-0.006000  59.100000
-0.003000  59.100000
0.003000  59.000000
0.008200  58.900000
0.008200  58.900000
0.009700  58.900000
0.009700  58.900000
0.005200  58.800000
0.003700  58.700000
-0.000800  58.700000
-0.008300  58.600000
-0.009800  58.600000
-0.011300  58.500000
-0.011300  58.500000
-0.008300  58.400000
-0.006000  58.400000
-0.004600  58.300000
-0.000800  58.300000
0.001500  58.200000
0.005200  58.200000
0.008200  58.100000
0.010500  58.000000
0.012000  58.000000
0.009000  57.900000
0.007500  57.900000
0.005200  57.800000
0.000000  57.800000
-0.009100  57.700000
-0.010500  57.700000
-0.010500  57.600000
-0.015800  57.600000
-0.017300  57.500000
-0.015000  57.500000
-0.003000  57.400000
0.010500  57.300000
0.014200  57.300000
0.017200  57.200000
0.018700  57.200000
0.015700  57.100000
0.014200  57.100000
0.010500  57.000000
0.014200  57.000000
0.019500  56.900000
0.019500  56.800000
0.012000  56.800000
0.000700  56.700000
-0.004600  56.700000
-0.008300  56.600000
-0.009100  56.500000
-0.009100  56.500000
-0.009100  56.400000
-0.013500  56.400000
-0.015000  56.300000
-0.014300  56.200000
-0.016500  56.200000
-0.012800  56.100000
-0.012000  56.100000
-0.014300  56.000000
-0.009100  55.900000
-0.000800  55.900000
0.005200  55.800000
0.009000  55.800000
0.018700  55.700000
0.029200  55.600000
0.027700  55.600000
0.018700  55.500000
0.010500  55.500000
0.003000  55.400000
0.000000  55.300000
0.004500  55.300000
0.006000  55.300000
-0.003000  55.200000
-0.010500  55.100000
-0.015800  55.000000
-0.009100  55.000000
0.006700  54.900000
0.014200  54.900000
0.004500  54.800000
-0.012000  54.800000
-0.019500  54.700000
-0.021800  54.600000
-0.021000  54.600000
-0.014300  54.500000
-0.006800  54.400000
-0.008300  54.400000
-0.014300  54.300000
-0.016500  54.300000
-0.016500  54.200000
-0.009100  54.100000
-0.001500  54.100000
0.004500  54.000000
0.013500  54.000000
0.027000  53.900000
0.031500  53.800000
0.022500  53.800000
0.012000  53.700000
0.006700  53.600000
0.004500  53.500000
-0.002300  53.500000
-0.003800  53.500000
-0.001500  53.400000
-0.006800  53.300000
-0.012800  53.200000
-0.007500  53.100000
-0.000800  53.100000
0.000000  53.100000
0.001500  53.000000
0.001500  53.000000
0.003000  52.900000
-0.000800  52.800000
-0.008300  52.800000
-0.005300  52.700000
0.006000  52.700000
0.016500  52.600000
0.012700  52.600000
0.003000  52.500000
0.003000  52.500000
0.001500  52.400000
0.002200  52.300000
0.004500  52.300000
0.000700  52.200000
-0.000800  52.200000
-0.003000  52.100000
-0.003800  52.000000
-0.003000  52.000000
-0.004600  51.900000
-0.006800  51.900000
-0.012000  51.800000
-0.018800  51.700000
-0.023300  51.700000
-0.024000  51.600000
-0.024000  51.500000
-0.023300  51.500000
-0.020300  51.400000
-0.006800  51.300000
0.015700  51.300000
0.040500  51.200000
0.056200  51.200000
0.051700  51.100000
0.046500  51.000000
0.039700  50.900000
0.029200  50.900000
0.018000  50.800000
0.011200  50.700000
0.005200  50.700000
0.002200  50.600000
0.008200  50.600000
0.000700  50.500000
-0.015800  50.400000
-0.025600  50.400000
-0.026300  50.400000
-0.023300  50.300000
-0.016500  50.200000
-0.012000  50.200000
-0.014300  50.100000
-0.010500  50.000000
-0.001500  50.000000
0.003000  49.900000
0.006700  49.900000
0.006700  49.800000
-0.001500  49.800000
-0.008300  49.700000
-0.006800  49.600000
-0.005300  49.500000
-0.004600  49.500000
-0.004600  49.500000
-0.010500  49.400000
-0.015800  49.300000
-0.016500  49.200000
-0.012800  49.200000
-0.003000  49.100000
0.004500  49.000000
0.008200  49.000000
0.012700  48.900000
0.009700  48.800000
0.009000  48.800000
0.005200  48.700000
0.004500  48.600000
0.006700  48.600000
0.004500  48.500000
0.004500  48.400000
0.006000  48.400000
0.001500  48.300000
-0.008300  48.200000
-0.007500  48.200000
-0.008300  48.100000
-0.004600  48.100000
0.000000  48.000000
0.000000  47.900000
0.000000  47.800000
-0.000800  47.800000
0.006000  47.700000
0.012700  47.600000
0.012700  47.600000
0.000700  47.500000
-0.012000  47.500000
-0.015800  47.400000
-0.010500  47.300000
-0.003000  47.200000
0.003000  47.200000
0.010500  47.100000
0.015000  47.100000
0.012700  47.000000
0.001500  46.900000
-0.009800  46.800000
-0.015000  46.800000
-0.017300  46.700000
-0.023300  46.700000
-0.024800  46.600000
-0.019500  46.500000
-0.006800  46.400000
0.015000  46.400000
0.029200  46.300000
0.030700  46.200000
0.030700  46.200000
0.026200  46.100000
0.008200  46.000000
0.000700  45.900000
-0.003000  45.900000
-0.012800  45.800000
-0.012000  45.800000
-0.010500  45.700000
0.000000  45.600000
0.013500  45.500000
0.023200  45.500000
0.018000  45.400000
0.003000  45.400000
-0.006000  45.300000
-0.010500  45.200000
-0.009100  45.200000
-0.016500  45.100000
-0.022500  45.000000
-0.021000  45.000000
-0.008300  44.900000
0.006700  44.900000
0.003000  44.800000
-0.001500  44.700000
-0.003000  44.600000
-0.001500  44.600000
0.008200  44.500000
0.008200  44.500000
0.003700  44.400000
0.006000  44.300000
0.003700  44.200000
-0.000800  44.200000
-0.004600  44.100000
-0.006800  44.100000
0.006700  44.000000
0.020200  43.900000
0.025500  43.900000
0.020200  43.800000
0.019500  43.700000
0.022500  43.700000
0.012000  43.600000
0.004500  43.500000
0.001500  43.500000
0.000700  43.400000
-0.003800  43.300000
-0.012000  43.200000
-0.011300  43.200000
-0.008300  43.100000
-0.012000  43.100000
-0.016500  43.000000
-0.020300  42.900000
-0.023300  42.800000
-0.021800  42.800000
-0.010500  42.700000
-0.001500  42.700000
-0.004600  42.600000
-0.004600  42.500000
-0.005300  42.400000
-0.004600  42.300000
0.001500  42.300000
0.005200  42.200000
0.006700  42.100000
0.006700  42.100000
0.009000  42.000000
0.009000  41.900000
0.011200  41.800000
0.012700  41.800000
0.003000  41.700000
-0.010500  41.600000
-0.007500  41.600000
0.003700  41.400000
0.010500  41.400000
0.012700  41.400000
0.009000  41.300000
0.006700  41.200000
0.004500  41.100000
-0.003000  41.100000
-0.007500  41.000000
-0.012800  40.900000
-0.012800  40.900000
-0.010500  40.800000
-0.014300  40.700000
-0.014300  40.700000
-0.010500  40.600000
-0.006800  40.500000
0.000000  40.500000
0.012700  40.400000
0.025500  40.300000
0.027700  40.300000
0.012000  40.200000
-0.006000  40.100000
-0.012000  40.000000
-0.016500  40.000000
-0.014300  39.900000
-0.013500  39.900000
-0.015000  39.800000
-0.008300  39.700000
0.000000  39.600000
0.010500  39.600000
0.014200  39.500000
0.009000  39.400000
0.003000  39.300000
0.002200  39.300000
0.010500  39.200000
0.018700  39.100000
0.019500  39.100000
0.015000  39.000000
0.016500  38.900000
0.006700  38.800000
0.000000  38.800000
-0.001500  38.600000
0.000000  38.600000
0.009000  38.600000
0.008200  38.500000
0.000700  38.400000
-0.003000  38.300000
-0.004600  38.300000
-0.009100  38.200000
-0.012800  38.200000
-0.016500  38.100000
-0.018100  38.000000
-0.012000  37.900000
-0.003800  37.800000
0.000000  37.800000
-0.003800  37.700000
-0.008300  37.700000
-0.008300  37.600000
-0.009100  37.500000
-0.012800  37.400000
-0.008300  37.400000
-0.000800  37.300000
0.007500  37.200000
0.009000  37.200000
0.007500  37.100000
0.005200  37.000000
0.003000  36.900000
0.006700  36.900000
0.005200  36.800000
0.006700  36.800000
0.003700  36.700000
0.001500  36.600000
0.003000  36.500000
0.005200  36.400000
0.006700  36.400000
0.003000  36.300000
-0.000800  36.300000
-0.003000  36.200000
-0.001500  36.100000
-0.004600  36.000000
-0.001500  36.000000
0.003700  35.900000
0.004500  35.800000
0.002200  35.800000
0.003000  35.700000
0.006700  35.600000
0.006700  35.500000
0.006000  35.500000
0.003000  35.400000
0.004500  35.400000
0.003000  35.300000
-0.003000  35.200000
-0.008300  35.100000
-0.012800  35.100000
-0.014300  35.100000
-0.008300  35.000000
0.002200  34.900000
0.007500  34.800000
-0.003000  34.700000
-0.010500  34.700000
-0.004600  34.600000
-0.003000  34.500000
0.000700  34.500000
-0.004600  34.400000
-0.014300  34.400000
-0.011300  34.300000
-0.009100  34.200000
-0.003000  34.200000
0.004500  34.100000
0.000700  34.100000
0.003700  34.000000
0.011200  33.900000
0.012000  33.900000
0.008200  33.800000
0.003000  33.700000
0.001500  33.700000
-0.002300  33.600000
-0.004600  33.600000
0.000000  33.500000
-0.004600  33.400000
-0.012000  33.300000
-0.009100  33.300000
-0.001500  33.300000
0.004500  33.200000
0.009000  33.100000
0.014200  33.100000
0.021700  33.000000
0.027700  32.900000
0.021700  32.900000
0.000700  32.800000
-0.004600  32.800000
-0.003000  32.700000
-0.009100  32.700000
-0.021800  32.600000
-0.030000  32.500000
-0.036100  32.500000
-0.048000  32.400000
-0.048000  32.400000
-0.027000  32.300000
0.007500  32.300000
0.034500  32.200000
0.053200  32.100000
0.063700  32.100000
0.054000  32.000000
0.036000  31.900000
0.021000  31.900000
0.017200  31.900000
0.015700  31.800000
0.003000  31.800000
-0.003800  31.700000
-0.010500  31.600000
-0.009100  31.600000
-0.006800  31.500000
-0.013500  31.500000
-0.012800  31.400000
0.001500  31.400000
0.014200  31.300000
0.012000  31.300000
0.017200  31.200000
0.021000  31.100000
0.009000  31.100000
0.006700  31.000000
0.005200  31.000000
-0.009100  31.000000
-0.015800  30.900000
-0.018800  30.800000
-0.021800  30.800000
-0.019500  30.700000
-0.016500  30.700000
-0.012800  30.600000
-0.007500  30.600000
-0.006800  30.500000
-0.017300  30.500000
-0.014300  30.400000
-0.009100  30.300000
-0.012000  30.300000
-0.013500  30.200000
-0.014300  30.200000
-0.018800  30.100000
-0.030800  30.100000
-0.040500  30.000000
-0.043600  29.900000
-0.027800  29.900000
-0.009800  29.800000
0.009700  29.800000
0.027000  29.700000
0.027000  29.700000
0.031500  29.600000
0.036000  29.600000
0.033000  29.500000
0.023200  29.500000
0.029200  29.400000
0.053200  29.300000
0.047200  29.300000
0.019500  29.200000
0.006700  29.200000
0.000000  29.100000
-0.001500  29.100000
-0.000800  29.000000
-0.005300  29.000000
-0.007500  28.900000
-0.009100  28.800000
-0.015800  28.800000
-0.023300  28.800000
-0.021800  28.700000
-0.016500  28.600000
-0.007500  28.600000
0.000000  28.500000
-0.000800  28.500000
-0.005300  28.400000
-0.009800  28.300000
-0.004600  28.300000
-0.015800  28.300000
-0.022500  28.200000
0.000000  28.100000
0.005200  28.100000
0.012000  28.000000
0.024700  28.000000
0.028500  27.900000
0.012700  27.900000
0.001500  27.800000
0.003700  27.700000
-0.005300  27.700000
-0.005300  27.600000
-0.002300  27.600000
0.000700  27.500000
-0.007500  27.400000
-0.017300  27.400000
-0.015800  27.400000
-0.007500  27.300000
0.003700  27.200000
0.009000  27.200000
0.000000  27.100000
-0.002300  27.000000
0.005200  27.000000
0.024700  27.000000
0.049500  26.900000
0.039700  26.800000
0.016500  26.800000
0.003000  26.700000
-0.008300  26.600000
-0.015000  26.500000
-0.018100  26.500000
-0.019500  26.500000
-0.020300  26.500000
-0.024000  26.400000
-0.021800  26.300000
-0.010500  26.300000
0.001500  26.200000
0.006000  26.200000
0.001500  26.100000
0.007500  26.100000
0.009000  26.000000
-0.001500  26.000000
-0.008300  25.900000
-0.005300  25.900000
-0.004600  25.800000
-0.003000  25.800000
-0.006800  25.700000
-0.015800  25.600000
-0.012800  25.600000
-0.016500  25.500000
-0.015800  25.500000
-0.000800  25.500000
0.006000  25.400000
0.009000  25.300000
0.011200  25.300000
0.021700  25.200000
0.024700  25.200000
0.033000  25.200000
0.042700  25.100000
0.024700  25.000000
0.016500  25.000000
0.012700  24.900000
-0.004600  24.900000
-0.008300  24.800000
-0.006800  24.800000
-0.014300  24.700000
-0.009800  24.700000
0.010500  24.600000
0.009700  24.600000
-0.015000  24.500000
-0.028500  24.500000
-0.030000  24.400000
-0.024000  24.400000
-0.006800  24.300000
0.017200  24.300000
0.033000  24.300000
0.019500  24.200000
0.006000  24.200000
0.006700  24.100000
0.003000  24.100000
0.003000  24.000000
0.001500  24.000000
-0.000800  23.900000
-0.004600  23.900000
-0.009100  23.800000
-0.009100  23.800000
-0.011300  23.800000
-0.018100  23.700000
-0.021800  23.700000
-0.020300  23.600000
-0.018100  23.600000
-0.006800  23.500000
0.004500  23.500000
0.009000  23.400000
0.005200  23.400000
0.000000  23.400000
-0.004600  23.300000
0.008200  23.300000
0.016500  23.200000
0.007500  23.100000
0.018000  23.100000
0.025500  23.000000
0.010500  23.000000
-0.006800  22.900000
-0.009800  22.900000
0.008200  22.900000
0.029200  22.800000
0.015700  22.800000
-0.012000  22.700000
-0.025600  22.600000
-0.029300  22.600000
-0.021800  22.600000
-0.024000  22.500000
-0.021000  22.500000
-0.006000  22.500000
0.006700  22.400000
0.031500  22.400000
0.054000  22.300000
0.045700  22.300000
0.023200  22.200000
0.005200  22.200000
-0.005300  22.200000
-0.009100  22.100000
-0.010500  22.100000
-0.006800  22.000000
-0.004600  22.000000
-0.000800  22.000000
-0.001500  21.900000
-0.002300  21.900000
-0.002300  21.800000
-0.006800  21.800000
-0.006000  21.700000
-0.012800  21.700000
-0.020300  21.600000
-0.024000  21.600000
-0.025600  21.500000
-0.020300  21.500000
-0.012000  21.500000
-0.000800  21.400000
0.004500  21.400000
0.006700  21.300000
0.017200  21.300000
0.024700  21.200000
0.026200  21.200000
0.019500  21.100000
0.010500  21.100000
0.006700  21.100000
-0.010500  21.000000
-0.027000  21.000000
-0.020300  20.900000
-0.012000  20.900000
-0.018800  20.800000
-0.025600  20.800000
-0.006000  20.700000
0.020200  20.700000
0.025500  20.700000
0.024000  20.700000
0.024000  20.600000
0.027700  20.600000
0.034500  20.500000
0.037500  20.500000
0.012700  20.400000
-0.002300  20.400000
0.001500  20.300000
-0.008300  20.300000
-0.009100  20.300000
-0.009100  20.200000
-0.007500  20.200000
-0.009100  20.200000
-0.015800  20.100000
-0.023300  20.100000
-0.029300  20.000000
-0.017300  20.000000
-0.008300  19.900000
0.003700  19.900000
0.005200  19.800000
0.006000  19.800000
0.010500  19.800000
-0.006800  19.700000
-0.010500  19.700000
-0.006800  19.600000
-0.003800  19.600000
0.001500  19.500000
-0.012000  19.500000
-0.006800  19.400000
0.008200  19.400000
0.011200  19.300000
0.009000  19.300000
0.011200  19.300000
0.011200  19.200000
0.008200  19.200000
0.012700  19.100000
0.014200  19.100000
0.008200  19.000000
0.000700  19.000000
0.003000  18.900000
0.000700  18.900000
-0.013500  18.900000
-0.035300  18.800000
-0.042800  18.700000
-0.029300  18.700000
-0.006000  18.600000
0.026200  18.600000
0.033000  18.500000
0.032200  18.500000
0.027000  18.400000
0.018000  18.400000
0.014200  18.400000
-0.000800  18.300000
-0.012000  18.200000
-0.020300  18.200000
-0.024000  18.200000
-0.019500  18.100000
-0.012000  18.100000
-0.012000  18.000000
-0.014300  18.000000
-0.018100  18.000000
-0.009100  18.000000
0.016500  17.900000
0.027000  17.900000
0.019500  17.800000
-0.005300  17.800000
-0.025600  17.700000
-0.039800  17.700000
-0.034600  17.600000
-0.003800  17.600000
0.023200  17.600000
0.033000  17.500000
0.033700  17.500000
0.044200  17.400000
0.046500  17.400000
0.018700  17.400000
-0.004600  17.400000
-0.012800  17.300000
-0.023300  17.300000
-0.023300  17.200000
-0.019500  17.200000
-0.014300  17.200000
-0.008300  17.100000
-0.019500  17.100000
-0.020300  17.100000
0.002200  17.000000
0.005200  17.000000
-0.003800  17.000000
-0.005300  17.000000
-0.006800  16.900000
0.009000  16.900000
0.015000  16.900000
0.015700  16.800000
0.018000  16.700000
0.015000  16.700000
0.025500  16.700000
0.038200  16.600000
0.050200  16.600000
0.042700  16.600000
0.020200  16.600000
0.006700  16.500000
0.004500  16.500000
-0.001500  16.400000
-0.012000  16.400000
-0.012800  16.400000
-0.001500  16.300000
0.009700  16.300000
-0.001500  16.200000
-0.005300  16.200000
-0.000800  16.200000
-0.016500  16.200000
-0.021800  16.100000
-0.030800  16.100000
-0.043600  16.000000
-0.047300  16.000000
-0.050300  15.900000
-0.039000  15.900000
-0.025600  15.900000
-0.010500  15.800000
-0.015000  15.800000
-0.030800  15.700000
-0.027000  15.700000
-0.020300  15.700000
-0.009100  15.600000
-0.000800  15.600000
-0.001500  15.600000
0.018700  15.500000
0.049500  15.500000
0.061500  15.400000
0.067500  15.400000
0.063000  15.400000
0.033000  15.300000
0.010500  15.300000
0.018700  15.200000
0.021700  15.200000
0.016500  15.200000
0.014200  15.200000
0.000700  15.100000
-0.003000  15.100000
-0.010500  15.100000
-0.016500  15.000000
-0.017300  15.000000
-0.009100  15.000000
-0.012800  14.900000
-0.035300  14.900000
-0.024000  14.900000
0.001500  14.800000
0.008200  14.800000
0.006700  14.800000
0.001500  14.800000
-0.010500  14.700000
-0.025600  14.700000
-0.023300  14.700000
-0.014300  14.600000
-0.009800  14.600000
0.000000  14.500000
0.014200  14.500000
0.032200  14.500000
0.036700  14.400000
0.024000  14.400000
0.009000  14.400000
-0.003000  14.400000
-0.010500  14.300000
-0.011300  14.300000
-0.001500  14.300000
-0.006800  14.200000
-0.012000  14.200000
-0.001500  14.200000
-0.001500  14.100000
-0.004600  14.100000
-0.001500  14.000000
-0.001500  14.000000
-0.002300  14.000000
-0.008300  13.900000
-0.033000  13.900000
-0.049500  13.900000
-0.039800  13.900000
-0.019500  13.800000
0.009000  13.800000
0.030700  13.800000
0.042000  13.700000
0.029200  13.700000
0.024000  13.700000
0.025500  13.600000
0.025500  13.600000
0.039000  13.600000
0.039000  13.500000
0.036700  13.500000
0.023200  13.500000
0.012700  13.500000
0.003000  13.400000
-0.013500  13.400000
-0.015000  13.400000
-0.020300  13.300000
-0.024000  13.300000
-0.030000  13.200000
-0.027800  13.200000
-0.024000  13.200000
-0.024000  13.100000
-0.024800  13.100000
-0.020300  13.100000
-0.005300  13.000000
0.000000  13.000000
0.013500  13.000000
0.015000  13.000000
0.009700  12.900000
0.019500  12.900000
0.016500  12.900000
0.016500  12.800000
0.021700  12.800000
0.009000  12.700000
-0.011300  12.700000
-0.031500  12.700000
-0.039800  12.600000
-0.033000  12.600000
-0.022500  12.600000
-0.002300  12.600000
0.006000  12.500000
0.008200  12.500000
0.019500  12.500000
0.045700  12.400000
0.055500  12.400000
0.027000  12.400000
-0.003000  12.300000
-0.027000  12.300000
-0.033000  12.300000
-0.021800  12.200000
-0.015800  12.200000
-0.009100  12.100000
-0.000800  12.100000
0.005200  12.100000
0.015700  12.100000
0.021700  12.100000
0.015000  12.000000
-0.010500  12.000000
-0.025600  12.000000
-0.031500  11.900000
-0.032300  11.900000
-0.025600  11.900000
-0.012800  11.800000
0.018000  11.800000
0.033000  11.800000
0.032200  11.700000
0.032200  11.700000
0.019500  11.700000
0.011200  11.700000
0.012700  11.700000
0.018000  11.600000
0.017200  11.600000
0.014200  11.600000
0.017200  11.500000
-0.003000  11.500000
-0.051800  11.500000
-0.100600  11.400000
-0.089300  11.400000
-0.035300  11.400000
0.009000  11.300000
0.054000  11.300000
0.054000  11.300000
0.052500  11.200000
0.051700  11.200000
0.036700  11.200000
0.040500  11.200000
0.034500  11.100000
0.019500  11.100000
0.009700  11.100000
0.000700  11.100000
-0.023300  11.000000
-0.051800  11.000000
-0.076500  11.000000
-0.064500  10.900000
-0.035300  10.900000
-0.012000  10.900000
0.010500  10.800000
0.009000  10.800000
0.015700  10.800000
0.019500  10.700000
0.015700  10.700000
0.018000  10.700000
0.014200  10.700000
0.009700  10.600000
0.014200  10.600000
0.009700  10.600000
-0.008300  10.500000
-0.007500  10.500000
-0.003800  10.500000
0.004500  10.500000
0.012700  10.400000
0.016500  10.400000
0.019500  10.400000
0.019500  10.300000
0.003700  10.300000
-0.015800  10.300000
-0.021800  10.200000
-0.023300  10.200000
-0.002300  10.200000
0.012000  10.200000
-0.000800  10.100000
-0.012000  10.100000
-0.018100  10.100000
-0.020300  10.000000
-0.003000  10.000000
-0.014300  10.000000
-0.045000  9.900000
-0.036800  9.900000
-0.024000  9.900000
-0.018100  9.900000
-0.001500  9.900000
0.000700  9.800000
-0.003000  9.800000
-0.005300  9.800000
-0.005300  9.700000
0.004500  9.700000
0.009700  9.600000
0.014200  9.600000
0.034500  9.600000
0.040500  9.600000
0.034500  9.500000
0.045700  9.500000
0.054000  9.500000
0.045700  9.400000
0.021700  9.400000
-0.001500  9.400000
-0.018800  9.400000
-0.017300  9.400000
-0.002300  9.300000
0.005200  9.300000
0.001500  9.300000
-0.008300  9.200000
-0.019500  9.200000
-0.028500  9.200000
-0.030000  9.100000
-0.027800  9.100000
-0.024800  9.000000
-0.026300  9.000000
-0.027000  9.000000
-0.024800  9.000000
-0.019500  9.000000
-0.006800  9.000000
0.009700  8.900000
0.012700  8.900000
-0.005300  8.900000
-0.005300  8.900000
0.012700  8.800000
0.024000  8.800000
0.031500  8.800000
0.034500  8.700000
0.031500  8.700000
0.024000  8.700000
0.014200  8.600000
0.003000  8.600000
-0.003000  8.600000
-0.009100  8.600000
-0.020300  8.500000
-0.033000  8.500000
-0.025600  8.500000
-0.005300  8.500000
0.003000  8.400000
0.012700  8.400000
0.008200  8.400000
0.009700  8.300000
0.003700  8.300000
0.001500  8.300000
0.027000  8.200000
0.026200  8.200000
0.015700  8.200000
0.015700  8.200000
0.010500  8.100000
-0.003000  8.100000
-0.016500  8.100000
-0.021000  8.100000
-0.024800  8.000000
-0.030000  8.000000
-0.046500  7.900000
-0.059300  7.900000
-0.030800  7.900000
0.023200  7.900000
0.039700  7.900000
0.020200  7.800000
-0.002300  7.800000
0.030700  7.800000
0.092200  7.800000
0.078000  7.800000
0.048000  7.700000
0.017200  7.700000
-0.014300  7.700000
-0.024000  7.700000
-0.039800  7.600000
-0.036800  7.600000
-0.016500  7.600000
0.000700  7.600000
-0.010500  7.600000
-0.032300  7.600000
-0.071300  7.500000
-0.093800  7.500000
-0.068300  7.500000
-0.034600  7.400000
0.012000  7.400000
0.036000  7.400000
0.045000  7.300000
0.051000  7.300000
0.051000  7.300000
0.048000  7.300000
0.041200  7.200000
0.040500  7.200000
0.040500  7.200000
0.027000  7.200000
-0.010500  7.200000
-0.045800  7.100000
-0.075000  7.100000
-0.069800  7.100000
-0.043600  7.000000
-0.006000  7.000000
0.016500  6.900000
-0.027800  6.900000
-0.030800  6.900000
0.008200  6.900000
0.033000  6.900000
0.050200  6.800000
0.047200  6.800000
0.045700  6.800000
0.036000  6.800000
0.012000  6.700000
-0.008300  6.700000
-0.012800  6.700000
-0.021800  6.700000
-0.018800  6.700000
0.000700  6.600000
-0.001500  6.600000
0.005200  6.600000
0.024700  6.600000
0.036700  6.500000
0.033700  6.500000
0.027000  6.400000
0.024000  6.400000
0.006000  6.400000
-0.008300  6.400000
-0.024800  6.400000
-0.036100  6.300000
-0.037500  6.300000
-0.009100  6.300000
0.016500  6.300000
-0.006800  6.300000
-0.019500  6.200000
-0.039000  6.200000
-0.051100  6.200000
-0.034600  6.100000
-0.013500  6.100000
0.021700  6.100000
0.035200  6.000000
0.016500  6.000000
-0.044300  6.000000
-0.120000  6.000000
-0.089300  5.900000
-0.029300  5.900000
0.000700  5.900000
0.063000  5.900000
0.068200  5.800000
0.061500  5.800000
0.060700  5.800000
0.059200  5.800000
0.064500  5.800000
0.053200  5.800000
0.055500  5.700000
0.029200  5.700000
-0.003000  5.700000
0.006700  5.700000
0.016500  5.600000
-0.005300  5.600000
-0.033800  5.600000
-0.087800  5.500000
-0.098300  5.500000
-0.065300  5.500000
-0.054800  5.400000
-0.023300  5.400000
0.014200  5.400000
0.034500  5.400000
0.031500  5.400000
0.042700  5.300000
0.043500  5.300000
0.017200  5.300000
0.009000  5.300000
0.008200  5.300000
-0.003000  5.300000
-0.004600  5.200000
0.000700  5.200000
0.000700  5.200000
-0.011300  5.200000
-0.018100  5.100000
-0.015800  5.100000
-0.032300  5.100000
-0.033800  5.100000
-0.024000  5.100000
-0.003000  5.000000
0.024000  5.000000
0.027000  5.000000
0.027700  4.900000
0.016500  4.900000
0.003700  4.900000
-0.009800  4.900000
-0.028500  4.800000
-0.011300  4.800000
-0.000800  4.800000
-0.001500  4.700000
0.016500  4.700000
0.018000  4.700000
0.006000  4.700000
0.005200  4.600000
0.015700  4.600000
0.012700  4.600000
0.009000  4.500000
-0.001500  4.500000
-0.006000  4.500000
0.007500  4.400000
0.009700  4.400000
0.015700  4.400000
0.018000  4.400000
0.015700  4.400000
0.014200  4.400000
0.004500  4.300000
0.000000  4.300000
-0.000800  4.300000
-0.024800  4.300000
-0.067500  4.200000
-0.071300  4.200000
-0.048800  4.200000
-0.022500  4.200000
0.005200  4.200000
0.010500  4.100000
0.009700  4.100000
0.000700  4.100000
0.008200  4.100000
0.020200  4.000000
0.019500  4.000000
0.003700  4.000000
0.005200  4.000000
0.050200  4.000000
0.054000  4.000000
0.061500  3.900000
0.055500  3.900000
-0.007500  3.900000
-0.053300  3.900000
-0.073500  3.900000
-0.066800  3.800000
-0.030800  3.800000
-0.009800  3.800000
-0.033000  3.800000
-0.066000  3.700000
-0.051800  3.700000
-0.023300  3.700000
0.012700  3.600000
0.049500  3.600000
0.050200  3.600000
0.049500  3.600000
0.054000  3.600000
0.051700  3.600000
0.045700  3.600000
0.053200  3.500000
0.051700  3.500000
0.023200  3.500000
-0.006800  3.500000
-0.012800  3.500000
-0.009100  3.400000
-0.021800  3.400000
-0.031500  3.400000
-0.036800  3.400000
-0.066800  3.400000
-0.102800  3.300000
-0.093000  3.300000
-0.043600  3.300000
-0.007500  3.300000
0.025500  3.300000
0.047200  3.200000
0.049500  3.200000
0.016500  3.200000
0.010500  3.200000
0.039000  3.200000
0.040500  3.100000
0.036700  3.100000
0.025500  3.100000
0.021000  3.100000
0.003700  3.100000
-0.015800  3.100000
-0.019500  3.000000
-0.010500  3.000000
-0.003800  3.000000
0.009700  3.000000
0.030000  3.000000
0.027700  2.900000
0.033700  2.900000
0.018000  2.900000
-0.001500  2.900000
-0.010500  2.800000
-0.022500  2.800000
-0.027800  2.800000
-0.024000  2.800000
0.000700  2.800000
-0.018800  2.800000
-0.091500  2.700000
-0.114800  2.700000
-0.080300  2.700000
-0.019500  2.700000
0.045000  2.700000
0.041200  2.600000
0.036700  2.600000
0.056200  2.600000
0.057700  2.600000
0.066000  2.600000
0.054000  2.600000
0.011200  2.600000
-0.007500  2.600000
0.010500  2.600000
0.030000  2.500000
0.048000  2.500000
0.041200  2.500000
0.012000  2.500000
-0.024000  2.500000
-0.042800  2.500000
-0.024000  2.500000
-0.012000  2.500000
-0.009800  2.500000
-0.009100  2.400000
-0.002300  2.400000
0.003000  2.400000
-0.010500  2.400000
-0.010500  2.400000
-0.018100  2.400000
-0.028500  2.400000
-0.037500  2.400000
-0.069100  2.400000
-0.063800  2.400000
-0.004600  2.300000
0.032200  2.300000
0.027000  2.300000
0.012700  2.300000
-0.001500  2.300000
-0.006000  2.300000
-0.009100  2.300000
-0.012000  2.300000
-0.024800  2.200000
-0.055500  2.200000
-0.096800  2.200000
-0.100600  2.200000
-0.048800  2.200000
0.026200  2.200000
0.087700  2.200000
0.082500  2.200000
0.082500  2.200000
0.093700  2.200000
0.097500  2.200000
0.039000  2.200000
-0.031500  2.200000
-0.036100  2.100000
-0.021800  2.100000
0.021000  2.100000
0.016500  2.100000
-0.013500  2.100000
-0.007500  2.100000
0.024000  2.000000
0.030000  2.000000
0.038200  2.000000
0.045700  2.000000
0.030700  2.000000
0.020200  2.000000
0.018000  2.000000
0.018000  1.900000
0.008200  1.900000
-0.001500  1.900000
-0.023300  1.900000
-0.030800  1.900000
-0.026300  1.900000
-0.003800  1.900000
0.015000  1.800000
0.003000  1.800000
-0.014300  1.800000
-0.033000  1.800000
-0.053300  1.800000
-0.084800  1.800000
-0.093800  1.800000
-0.069100  1.800000
-0.039000  1.800000
0.000000  1.800000
0.030000  1.700000
0.030700  1.700000
0.036700  1.700000
0.045000  1.700000
0.056200  1.700000
0.064500  1.700000
0.052500  1.600000
0.036700  1.600000
0.040500  1.600000
0.030700  1.600000
-0.008300  1.600000
-0.041300  1.500000
-0.062300  1.500000
-0.047300  1.500000
-0.036800  1.500000
-0.030000  1.500000
-0.009100  1.500000
0.027000  1.500000
0.063000  1.500000
0.042700  1.500000
-0.029300  1.500000
-0.112500  1.500000
-0.123000  1.500000
-0.062300  1.500000
-0.009800  1.500000
0.045700  1.500000
0.065200  1.500000
0.050200  1.500000
0.017200  1.500000
-0.006800  1.500000
0.021700  1.500000
0.028500  1.400000
0.038200  1.400000
0.030700  1.400000
0.016500  1.400000
0.018000  1.400000
0.006700  1.400000
0.014200  1.400000
0.024000  1.400000
0.040500  1.400000
0.000000  1.400000
-0.071300  1.400000
-0.090000  1.400000
-0.073500  1.400000
-0.040500  1.400000
-0.010500  1.400000
0.005200  1.400000
0.002200  1.400000
-0.001500  1.400000
0.004500  1.400000
0.003000  1.400000
0.006000  1.400000
0.021000  1.400000
0.014200  1.400000
0.010500  1.400000
0.003700  1.400000
-0.003000  1.400000
-0.025600  1.400000
-0.045800  1.400000
-0.009100  1.400000
-0.002300  1.400000
-0.017300  1.400000
-0.020300  1.400000
-0.003000  1.400000
0.026200  1.400000
0.048000  1.400000
0.060700  1.400000
0.039000  1.400000
0.035200  1.400000
0.023200  1.400000
0.015700  1.400000
0.027000  1.300000
0.024700  1.300000
0.016500  1.300000
-0.001500  1.300000
-0.010500  1.300000
-0.014300  1.300000
-0.005300  1.300000
0.023200  1.300000
0.049500  1.300000
0.057700  1.300000
0.027700  1.300000
-0.013500  1.300000
-0.032300  1.300000
-0.053300  1.300000
-0.052500  1.300000
-0.039000  1.300000
-0.042800  1.300000
-0.038300  1.300000
-0.045000  1.300000
-0.059300  1.300000
-0.080300  1.200000
-0.116300  1.200000
-0.085600  1.200000
-0.001500  1.200000
0.072000  1.200000
0.096700  1.200000
0.066700  1.200000
0.047200  1.200000
0.006700  1.200000
-0.025600  1.200000
-0.001500  1.200000
0.061500  1.200000
0.081700  1.200000
0.069000  1.200000
0.060700  1.200000
0.036700  1.200000
0.023200  1.200000
0.008200  1.200000
0.024700  1.200000
0.024000  1.200000
-0.006800  1.100000
-0.009100  1.100000
-0.031500  1.100000
-0.078800  1.100000
-0.117800  1.100000
-0.100600  1.100000
-0.055500  1.100000
-0.008300  1.100000
0.038200  1.100000
0.034500  1.100000
0.041200  1.100000
0.074200  1.100000
0.113200  1.100000
0.100500  1.100000
0.031500  1.100000
-0.021000  1.100000
-0.054000  1.100000
-0.021000  1.100000
0.012700  1.100000
-0.007500  1.100000
-0.044300  1.100000
-0.065300  1.100000
-0.091500  1.100000
-0.106500  1.100000
-0.046500  1.100000
0.012000  1.100000
0.012000  1.100000
-0.008300  1.100000
-0.038300  1.100000
-0.086300  1.100000
-0.084000  1.200000
-0.030800  1.200000
0.035200  1.200000
0.105700  1.200000
0.113200  1.200000
0.049500  1.200000
0.015700  1.200000
0.048000  1.200000
0.057000  1.200000
0.069000  1.200000
0.070500  1.200000
0.036000  1.200000
0.044200  1.200000
0.023200  1.200000
-0.029300  1.200000
-0.066800  1.200000
-0.087800  1.200000
-0.090000  1.200000
-0.084000  1.200000
-0.051800  1.200000
-0.016500  1.200000
0.016500  1.200000
0.042000  1.200000
0.055500  1.200000
0.066000  1.200000
0.052500  1.100000
0.016500  1.100000
-0.006800  1.100000
-0.047300  1.100000
-0.051800  1.100000
-0.027800  1.100000
-0.014300  1.100000
0.024700  1.100000
0.035200  1.100000
0.044200  1.100000
0.051700  1.100000
0.032200  1.100000
0.022500  1.100000
0.027000  1.100000
0.009700  1.100000
-0.004600  1.000000
-0.006000  1.000000
-0.027800  1.000000
-0.032300  1.000000
-0.039800  1.000000
-0.034600  1.000000
-0.027000  1.000000
-0.030000  1.000000
-0.012800  1.000000
0.005200  1.000000
0.016500  0.900000
0.019500  0.900000
0.021700  0.900000
0.003000  0.900000
-0.033800  0.900000
-0.042000  0.900000
-0.032300  0.900000
-0.018800  0.900000
0.014200  0.900000
0.035200  0.900000
0.034500  0.900000
0.024000  0.900000
0.008200  0.900000
0.011200  0.900000
0.014200  0.900000
0.005200  0.900000
-0.003800  0.900000
-0.003800  0.900000
0.009700  0.900000
0.027000  0.900000
0.000700  0.800000
-0.099000  0.800000
-0.157500  0.800000
-0.108800  0.800000
-0.039000  0.800000
0.045700  0.800000
0.076500  0.800000
0.085500  0.800000
0.112500  0.800000
0.097500  0.800000
0.063700  0.800000
0.055500  0.800000
0.060000  0.800000
0.016500  0.800000
-0.036800  0.800000
-0.090800  0.800000
-0.100600  0.800000
-0.087800  0.700000
-0.120000  0.700000
-0.148500  0.700000
-0.137300  0.700000
-0.057000  0.700000
0.038200  0.700000
0.102000  0.700000
0.156000  0.700000
0.150700  0.700000
0.117700  0.700000
0.116200  0.700000
0.115500  0.700000
0.067500  0.700000
0.006700  0.700000
-0.005300  0.700000
-0.036800  0.700000
-0.042000  0.700000
-0.042000  0.700000
-0.043600  0.700000
-0.036800  0.700000
-0.031500  0.700000
-0.023300  0.700000
-0.033000  0.700000
-0.027800  0.700000
-0.018100  0.700000
-0.018100  0.700000
-0.024000  0.700000
-0.000800  0.700000
-0.003000  0.700000
-0.012800  0.700000
-0.011300  0.700000
-0.014300  0.700000
-0.001500  0.700000
0.000000  0.700000
-0.018100  0.700000
-0.057800  0.700000
-0.062300  0.700000
-0.033800  0.700000
0.009000  0.700000
0.049500  0.700000
0.059200  0.700000
0.054000  0.700000
0.041200  0.700000
0.028500  0.600000
0.024700  0.600000
0.042000  0.600000
0.063000  0.600000
0.033000  0.600000
-0.011300  0.600000
-0.025600  0.600000
-0.033000  0.600000
-0.027800  0.600000
-0.008300  0.600000
0.002200  0.600000
0.001500  0.600000
0.004500  0.600000
0.018000  0.600000
0.019500  0.600000
0.006000  0.600000
-0.021800  0.600000
-0.050300  0.600000
-0.053300  0.600000
-0.055500  0.600000
-0.054000  0.600000
-0.055500  0.600000
-0.014300  0.600000
0.046500  0.600000
0.048000  0.600000
0.027000  0.600000
0.011200  0.600000
0.000700  0.600000
-0.006800  0.600000
-0.005300  0.600000
0.006700  0.500000
0.036700  0.500000
0.067500  0.500000
0.065200  0.500000
0.039000  0.500000
0.004500  0.500000
-0.014300  0.500000
-0.020300  0.500000
-0.021800  0.500000
-0.024800  0.500000
-0.064500  0.400000
-0.089300  0.400000
-0.086300  0.400000
-0.053300  0.400000
0.021000  0.400000
0.062200  0.400000
0.090000  0.400000
0.108000  0.400000
0.089200  0.400000
0.022500  0.400000
-0.051100  0.400000
-0.057000  0.400000
-0.031500  0.400000
-0.009800  0.400000
0.027000  0.400000
0.036700  0.400000
0.014200  0.400000
-0.001500  0.400000
-0.027800  0.400000
-0.042000  0.400000
-0.034600  0.400000
-0.006800  0.400000
0.002200  0.400000
0.001500  0.400000
0.027000  0.400000
0.042700  0.400000
0.024000  0.400000
0.009700  0.400000
0.009000  0.400000
-0.019500  0.400000
-0.039800  0.400000
-0.067500  0.400000
-0.084000  0.400000
-0.057800  0.400000
-0.022500  0.400000
0.012700  0.400000
0.031500  0.400000
0.009700  0.400000
-0.030000  0.400000
-0.043600  0.400000
-0.004600  0.400000
0.062200  0.400000
0.085500  0.400000
0.078700  0.400000
0.078700  0.400000
0.084000  0.400000
0.059200  0.400000
0.019500  0.400000
0.006700  0.400000
-0.009100  0.400000
-0.016500  0.400000
-0.031500  0.400000
-0.030800  0.400000
-0.015000  0.400000
-0.019500  0.400000
-0.012000  0.400000
0.002200  0.400000
0.030700  0.400000
0.024700  0.400000
0.006700  0.400000
-0.017300  0.400000
-0.041300  0.400000
-0.027000  0.400000
-0.023300  0.400000
-0.012000  0.400000
-0.025600  0.400000
-0.039000  0.400000
-0.029300  0.400000
-0.009100  0.400000
-0.015800  0.400000
-0.036800  0.400000
-0.024000  0.400000
-0.021800  0.400000
-0.000800  0.400000
0.021700  0.400000
0.036700  0.400000
0.016500  0.400000
-0.022500  0.400000
-0.012800  0.400000
-0.010500  0.400000
0.006700  0.400000
0.015700  0.400000
0.029200  0.400000
0.056200  0.400000
0.053200  0.400000
0.041200  0.400000
0.038200  0.400000
0.035200  0.400000
-0.011300  0.400000
-0.059300  0.400000
-0.062300  0.400000
-0.048000  0.400000
-0.027000  0.400000
-0.024800  0.400000
-0.018100  0.400000
-0.027000  0.300000
-0.075000  0.300000
-0.086300  0.300000
-0.045800  0.300000
0.005200  0.300000
0.066000  0.300000
0.090700  0.300000
0.096700  0.300000
0.090000  0.300000
0.060700  0.300000
0.052500  0.300000
0.003000  0.300000
-0.044300  0.300000
-0.039800  0.300000
-0.025600  0.300000
-0.005300  0.300000
0.018000  0.300000
0.018000  0.300000
0.018700  0.300000
0.042700  0.300000
0.071200  0.300000
0.089200  0.300000
0.040500  0.300000
-0.031500  0.300000
-0.063000  0.300000
-0.058500  0.300000
-0.032300  0.300000
-0.000800  0.300000
0.009700  0.300000
-0.010500  0.300000
-0.016500  0.300000
-0.023300  0.300000
-0.038300  0.300000
-0.016500  0.300000
0.015700  0.300000
0.012000  0.300000
-0.033800  0.300000
-0.064500  0.300000
-0.038300  0.300000
0.004500  0.300000
0.028500  0.300000
0.027700  0.300000
0.040500  0.300000
0.093000  0.300000
0.150700  0.300000
0.117700  0.300000
0.038200  0.300000
-0.027800  0.300000
-0.097500  0.300000
-0.106500  0.300000
-0.084000  0.300000
-0.042800  0.300000
-0.019500  0.300000
-0.025600  0.300000
-0.055500  0.300000
-0.099800  0.300000
-0.095300  0.300000
-0.093000  0.300000
-0.064500  0.300000
-0.010500  0.300000
0.021700  0.300000
0.045700  0.300000
0.045000  0.300000
0.022500  0.300000
-0.034600  0.300000
-0.054000  0.300000
-0.019500  0.300000
0.027000  0.300000
0.090000  0.300000
0.127500  0.300000
0.146200  0.300000
0.093000  0.300000
0.029200  0.300000
0.020200  0.300000
0.006000  0.300000
0.007500  0.300000
0.033700  0.300000
0.084700  0.300000
0.070500  0.300000
0.015700  0.300000
-0.022500  0.400000
-0.051800  0.400000
-0.057000  0.400000
-0.055500  0.400000
-0.036800  0.400000
-0.038300  0.400000
-0.053300  0.400000
-0.080300  0.400000
-0.081800  0.400000
-0.064500  0.400000
-0.055500  0.400000
-0.012800  0.400000
0.000000  0.400000
0.012700  0.400000
0.057000  0.400000
0.076500  0.400000
0.081700  0.400000
0.048000  0.400000
-0.001500  0.400000
-0.019500  0.400000
-0.062300  0.400000
-0.106500  0.400000
-0.084800  0.400000
-0.039000  0.400000
0.027700  0.400000
0.080200  0.400000
0.113200  0.400000
0.133500  0.400000
0.116200  0.400000
0.080200  0.400000
0.049500  0.400000
0.028500  0.400000
-0.001500  0.400000
-0.024000  0.400000
-0.042000  0.400000
-0.036100  0.400000
-0.017300  0.400000
-0.018100  0.400000
-0.022500  0.400000
-0.012800  0.400000
0.008200  0.400000
0.006700  0.400000
0.006700  0.400000
0.003000  0.400000
-0.012000  0.400000
-0.019500  0.400000
-0.035300  0.400000
-0.035300  0.400000
-0.021000  0.400000
-0.030800  0.400000
-0.058500  0.400000
-0.082500  0.400000
-0.091500  0.400000
-0.057800  0.400000
-0.016500  0.400000
0.021700  0.400000
0.036700  0.400000
0.003700  0.400000
-0.015000  0.400000
-0.001500  0.400000
0.027700  0.400000
0.042700  0.400000
0.040500  0.400000
0.003000  0.400000
-0.024000  0.400000
-0.008300  0.400000
0.018700  0.400000
0.059200  0.400000
0.075000  0.400000
0.039000  0.400000
0.003000  0.400000
0.036000  0.400000
0.075000  0.400000
0.078000  0.400000
0.063000  0.400000
0.015000  0.400000
-0.020300  0.400000
-0.045800  0.400000
-0.050300  0.400000
-0.024800  0.400000
0.000700  0.400000
-0.001500  0.400000
-0.027000  0.400000
-0.057800  0.400000
-0.048000  0.400000
-0.039800  0.400000
-0.044300  0.400000
-0.021800  0.400000
-0.011300  0.400000
0.009000  0.500000
0.006700  0.500000
0.005200  0.500000
-0.015000  0.500000
-0.051800  0.500000
-0.048000  0.500000
-0.040500  0.500000
-0.027800  0.500000
-0.009100  0.500000
0.012700  0.500000
0.036000  0.500000
0.050200  0.500000
0.057700  0.500000
0.054000  0.600000
0.059200  0.600000
0.051700  0.600000
0.040500  0.600000
0.029200  0.600000
0.019500  0.600000
0.058500  0.600000
0.080200  0.600000
0.038200  0.600000
0.011200  0.600000
-0.003000  0.600000
-0.033000  0.600000
-0.054000  0.600000
-0.064500  0.600000
-0.064500  0.600000
-0.054000  0.600000
-0.057800  0.600000
-0.069100  0.600000
-0.066800  0.600000
-0.076500  0.600000
-0.112500  0.600000
-0.125300  0.600000
-0.106500  0.600000
-0.030800  0.600000
0.054700  0.600000
0.076500  0.600000
0.116200  0.600000
0.116200  0.600000
0.093700  0.600000
0.101200  0.600000
0.093700  0.600000
0.076500  0.600000
0.034500  0.600000
0.015700  0.600000
-0.010500  0.600000
-0.042800  0.600000
-0.039000  0.600000
-0.023300  0.600000
-0.001500  0.600000
0.021000  0.600000
0.036000  0.600000
0.038200  0.600000
0.023200  0.600000
0.009700  0.600000
-0.003000  0.600000
-0.017300  0.600000
-0.018100  0.600000
-0.021000  0.700000
-0.019500  0.700000
-0.023300  0.700000
-0.025600  0.700000
-0.021000  0.700000
-0.021800  0.700000
-0.009800  0.700000
0.009000  0.700000
0.015000  0.700000
-0.009100  0.700000
-0.031500  0.700000
-0.049500  0.700000
-0.045000  0.700000
-0.017300  0.800000
0.003000  0.800000
0.024000  0.800000
0.021000  0.800000
0.009700  0.800000
-0.002300  0.800000
-0.007500  0.800000
0.000000  0.800000
-0.001500  0.800000
0.001500  0.800000
0.014200  0.800000
0.022500  0.800000
0.031500  0.800000
0.051700  0.900000
0.053200  0.900000
0.014200  0.900000
-0.019500  0.900000
-0.035300  0.900000
-0.042800  0.900000
-0.034600  0.900000
-0.042800  0.900000
-0.042800  0.900000
-0.027000  0.900000
0.016500  0.900000
0.069000  0.900000
0.078000  0.900000
0.072700  0.900000
0.042700  0.900000
0.010500  0.900000
-0.004600  0.900000
-0.018100  0.900000
-0.021800  0.900000
-0.027800  0.900000
-0.010500  1.000000
0.019500  1.000000
0.030700  1.000000
0.027700  1.000000
0.012000  1.000000
-0.014300  1.000000
-0.039000  1.000000
-0.050300  1.000000
-0.055500  1.000000
-0.050300  1.000000
-0.034600  1.000000
-0.017300  1.000000
-0.027000  1.100000
-0.044300  1.100000
-0.038300  1.100000
-0.027000  1.100000
-0.014300  1.100000
0.001500  1.100000
0.028500  1.100000
0.042000  1.100000
0.033700  1.200000
0.023200  1.200000
0.013500  1.200000
0.014200  1.200000
0.019500  1.200000
0.028500  1.200000
0.034500  1.200000
0.077200  1.200000
0.138000  1.200000
0.087700  1.300000
-0.026300  1.300000
-0.072800  1.300000
-0.093000  1.300000
-0.076500  1.300000
-0.042000  1.300000
-0.022500  1.300000
-0.012000  1.300000
-0.016500  1.300000
0.012700  1.300000
0.035200  1.300000
0.001500  1.400000
-0.029300  1.400000
-0.029300  1.400000
-0.030000  1.400000
-0.005300  1.400000
-0.007500  1.400000
-0.020300  1.400000
0.008200  1.400000
0.025500  1.400000
0.027000  1.500000
0.009000  1.500000
0.012700  1.500000
0.018700  1.500000
0.015700  1.500000
0.028500  1.500000
0.027700  1.500000
0.029200  1.500000
0.023200  1.500000
0.025500  1.500000
0.029200  1.500000
0.009000  1.500000
0.003000  1.500000
-0.002300  1.500000
-0.015800  1.500000
-0.018100  1.500000
-0.015800  1.600000
-0.014300  1.600000
-0.015800  1.600000
-0.020300  1.600000
-0.020300  1.600000
-0.010500  1.600000
-0.009100  1.600000
-0.023300  1.600000
-0.018800  1.600000
-0.005300  1.600000
0.006700  1.700000
0.032200  1.700000
0.041200  1.700000
0.032200  1.700000
0.025500  1.700000
0.018000  1.700000
-0.004600  1.700000
0.003700  1.800000
0.031500  1.800000
0.003000  1.800000
-0.039000  1.800000
-0.051100  1.800000
-0.028500  1.800000
-0.020300  1.800000
-0.018800  1.800000
0.007500  1.800000
-0.001500  1.800000
-0.019500  1.900000
-0.024800  1.900000
-0.016500  1.900000
0.001500  1.900000
0.010500  1.900000
0.000700  1.900000
-0.009100  1.900000
-0.006800  2.000000
0.003000  2.000000
0.013500  2.000000
0.016500  2.000000
0.014200  2.000000
0.021000  2.000000
0.029200  2.100000
0.012000  2.100000
-0.007500  2.100000
-0.018100  2.100000
-0.023300  2.100000
-0.017300  2.100000
-0.012800  2.100000
-0.011300  2.200000
-0.026300  2.200000
-0.040500  2.200000
-0.024800  2.200000
-0.006800  2.200000
0.012700  2.200000
0.034500  2.200000
0.038200  2.200000
0.044200  2.300000
0.043500  2.300000
0.044200  2.300000
0.046500  2.300000
0.018700  2.300000
-0.004600  2.300000
-0.008300  2.400000
0.001500  2.400000
0.002200  2.400000
-0.000800  2.400000
-0.003000  2.400000
-0.012800  2.400000
-0.013500  2.500000
-0.027000  2.500000
-0.018100  2.500000
-0.006800  2.500000
-0.001500  2.600000
0.000700  2.600000
-0.018100  2.600000
-0.018800  2.600000
-0.004600  2.600000
-0.006800  2.600000
-0.014300  2.600000
-0.027800  2.700000
-0.042800  2.700000
-0.037500  2.700000
-0.018100  2.700000
0.001500  2.800000
0.030700  2.800000
0.067500  2.800000
0.075000  2.800000
0.064500  2.800000
0.057700  2.900000
0.045000  2.900000
0.028500  2.900000
0.012700  2.900000
0.001500  2.900000
-0.009100  2.900000
-0.021000  2.900000
-0.033000  3.000000
-0.042000  3.000000
-0.053300  3.000000
-0.053300  3.000000
-0.044300  3.000000
-0.035300  3.000000
-0.012000  3.100000
-0.003800  3.100000
-0.014300  3.100000
-0.012000  3.100000
-0.003800  3.100000
0.005200  3.100000
0.009000  3.100000
0.019500  3.100000
0.037500  3.100000
0.048000  3.100000
0.027700  3.100000
-0.002300  3.100000
-0.014300  3.100000
-0.024000  3.200000
-0.018800  3.200000
-0.012800  3.200000
-0.003800  3.200000
-0.001500  3.200000
-0.009100  3.200000
-0.009800  3.200000
-0.006800  3.200000
0.008200  3.200000
0.018700  3.200000
0.016500  3.300000
0.024000  3.300000
0.035200  3.300000
0.021000  3.300000
-0.027000  3.300000
-0.045800  3.300000
-0.029300  3.300000
-0.015800  3.300000
0.003700  3.400000
0.015700  3.400000
0.027000  3.400000
0.033000  3.400000
0.046500  3.400000
0.060700  3.400000
0.042000  3.400000
0.023200  3.400000
-0.003800  3.400000
-0.040500  3.500000
-0.053300  3.500000
-0.045000  3.500000
-0.019500  3.500000
-0.001500  3.500000
0.008200  3.500000
0.009700  3.500000
0.009000  3.600000
0.008200  3.600000
0.006000  3.600000
0.010500  3.600000
-0.005300  3.600000
-0.018100  3.600000
-0.030800  3.700000
-0.051100  3.700000
-0.037500  3.700000
-0.009800  3.700000
0.009700  3.700000
0.018000  3.800000
0.021700  3.800000
0.027000  3.800000
0.025500  3.800000
0.018700  3.900000
-0.014300  3.900000
-0.046500  3.900000
-0.036100  3.900000
-0.010500  4.000000
0.009700  4.000000
0.025500  4.000000
0.029200  4.000000
0.033000  4.000000
0.030700  4.000000
0.029200  4.100000
0.030700  4.100000
0.029200  4.100000
0.027000  4.100000
0.024000  4.200000
0.006700  4.200000
-0.019500  4.200000
-0.015800  4.200000
-0.012800  4.300000
-0.018800  4.300000
-0.024800  4.300000
-0.033800  4.300000
-0.039000  4.300000
-0.026300  4.400000
0.004500  4.400000
0.001500  4.400000
-0.000800  4.400000
0.000700  4.500000
-0.015800  4.500000
-0.014300  4.500000
-0.015800  4.500000
-0.011300  4.500000
-0.006000  4.500000
-0.016500  4.500000
-0.012800  4.500000
-0.028500  4.600000
-0.042000  4.600000
-0.031500  4.600000
-0.019500  4.600000
-0.013500  4.600000
-0.002300  4.700000
0.018000  4.700000
0.027000  4.700000
0.035200  4.700000
0.036000  4.700000
0.034500  4.800000
0.031500  4.800000
0.034500  4.800000
0.042000  4.800000
0.027700  4.800000
0.012700  4.800000
0.009000  4.900000
0.004500  4.900000
0.003000  4.900000
-0.001500  4.900000
-0.006000  4.900000
-0.005300  4.900000
-0.001500  4.900000
0.012700  4.900000
0.014200  5.000000
-0.007500  5.000000
-0.023300  5.000000
-0.025600  5.000000
-0.018800  5.000000
-0.005300  5.000000
0.036700  5.100000
0.107200  5.100000
0.085500  5.100000
0.009000  5.100000
-0.027000  5.100000
-0.070600  5.100000
-0.078000  5.200000
-0.072800  5.200000
-0.059300  5.200000
-0.030800  5.200000
-0.012000  5.200000
0.010500  5.300000
0.009700  5.300000
-0.001500  5.300000
-0.013500  5.300000
-0.008300  5.300000
-0.004600  5.300000
0.009000  5.300000
0.045700  5.300000
0.047200  5.300000
0.024700  5.400000
0.010500  5.400000
-0.003000  5.400000
-0.019500  5.400000
-0.027800  5.400000
-0.019500  5.400000
0.010500  5.500000
0.016500  5.500000
0.003000  5.500000
-0.021800  5.500000
-0.061500  5.500000
-0.049500  5.600000
-0.026300  5.600000
0.004500  5.600000
0.059200  5.600000
0.100500  5.600000
0.099000  5.600000
0.061500  5.700000
0.025500  5.700000
-0.007500  5.700000
-0.005300  5.700000
0.003000  5.700000
-0.000800  5.800000
-0.009100  5.800000
-0.020300  5.800000
-0.027000  5.800000
-0.032300  5.800000
-0.029300  5.800000
-0.017300  5.900000
-0.004600  5.900000
0.002200  5.900000
0.000700  5.900000
-0.006800  5.900000
-0.007500  6.000000
-0.009800  6.000000
-0.015000  6.000000
-0.024000  6.000000
-0.041300  6.100000
-0.042800  6.100000
-0.027000  6.100000
-0.000800  6.100000
0.023200  6.100000
0.034500  6.200000
0.042000  6.200000
0.040500  6.200000
0.035200  6.200000
0.027000  6.300000
0.020200  6.300000
0.016500  6.300000
0.005200  6.300000
-0.001500  6.300000
-0.006800  6.300000
-0.011300  6.300000
-0.009100  6.400000
-0.006800  6.400000
-0.005300  6.400000
-0.003000  6.400000
0.000700  6.500000
0.004500  6.500000
0.003000  6.500000
-0.003000  6.500000
-0.016500  6.600000
-0.018100  6.600000
-0.022500  6.600000
-0.021800  6.600000
-0.009800  6.700000
-0.006800  6.700000
0.000000  6.700000
0.000000  6.700000
0.000700  6.700000
0.000700  6.800000
0.009700  6.800000
0.033000  6.800000
0.024700  6.800000
0.001500  6.900000
-0.006800  6.900000
-0.012800  6.900000
-0.012000  6.900000
-0.006800  7.000000
0.004500  7.000000
0.014200  7.000000
0.010500  7.000000
0.006700  7.100000
0.006700  7.100000
-0.001500  7.100000
-0.000800  7.100000
0.003000  7.100000
-0.000800  7.200000
0.004500  7.200000
0.009000  7.200000
0.013500  7.200000
0.010500  7.200000
0.003000  7.200000
-0.001500  7.200000
-0.012800  7.200000
-0.027800  7.300000
-0.035300  7.300000
-0.006800  7.300000
0.034500  7.300000
0.048000  7.400000
0.032200  7.400000
0.007500  7.400000
-0.018800  7.400000
-0.036100  7.500000
-0.035300  7.500000
-0.025600  7.500000
-0.002300  7.500000
0.023200  7.500000
0.023200  7.600000
-0.000800  7.600000
-0.012800  7.600000
-0.023300  7.600000
-0.018100  7.600000
0.000000  7.700000
0.003700  7.700000
0.006700  7.700000
-0.002300  7.700000
-0.008300  7.700000
-0.021800  7.800000
-0.029300  7.800000
0.034500  7.800000
0.055500  7.900000
0.016500  7.900000
0.007500  7.900000
-0.019500  8.000000
-0.023300  8.000000
-0.015000  8.000000
-0.015000  8.100000
-0.007500  8.100000
-0.016500  8.100000
-0.008300  8.100000
-0.001500  8.100000
0.010500  8.200000
0.015700  8.200000
0.005200  8.200000
-0.001500  8.300000
-0.016500  8.300000
-0.011300  8.300000
0.003700  8.400000
0.015000  8.400000
0.035200  8.400000
0.040500  8.500000
0.021700  8.500000
0.009700  8.500000
0.003000  8.500000
-0.001500  8.500000
-0.003000  8.600000
-0.005300  8.600000
-0.000800  8.600000
-0.005300  8.700000
-0.002300  8.700000
0.002200  8.700000
-0.005300  8.700000
-0.014300  8.800000
-0.014300  8.800000
-0.011300  8.800000
-0.010500  8.900000
0.007500  8.900000
0.019500  8.900000
0.027000  9.000000
0.027000  9.000000
0.019500  9.000000
0.019500  9.000000
0.016500  9.000000
0.009000  9.100000
0.001500  9.100000
0.007500  9.100000
0.005200  9.200000
-0.002300  9.200000
-0.000800  9.200000
-0.006000  9.300000
-0.015000  9.300000
-0.023300  9.300000
-0.026300  9.400000
-0.026300  9.400000
-0.024000  9.400000
-0.014300  9.400000
-0.008300  9.400000
-0.013500  9.500000
-0.016500  9.500000
-0.013500  9.500000
-0.006000  9.500000
-0.003800  9.600000
-0.003800  9.600000
0.001500  9.600000
0.003700  9.700000
0.007500  9.700000
0.009000  9.700000
0.012000  9.700000
0.008200  9.800000
0.001500  9.800000
0.001500  9.800000
0.005200  9.800000
0.020200  9.900000
0.020200  9.900000
0.005200  9.900000
-0.016500  9.900000
-0.033800  9.900000
-0.019500  9.900000
0.000700  10.000000
0.023200  10.000000
0.033700  10.000000
0.027000  10.100000
0.021000  10.100000
0.012700  10.100000
0.012000  10.200000
0.006700  10.200000
0.010500  10.200000
0.012000  10.300000
0.008200  10.300000
0.003000  10.300000
-0.012800  10.300000
-0.017300  10.300000
-0.016500  10.400000
0.003700  10.400000
0.024700  10.400000
0.030700  10.500000
0.029200  10.500000
-0.000800  10.500000
-0.029300  10.600000
-0.058500  10.600000
-0.080300  10.600000
-0.054000  10.600000
-0.020300  10.700000
0.014200  10.700000
0.032200  10.700000
0.019500  10.700000
0.007500  10.700000
0.003700  10.800000
0.002200  10.800000
0.003000  10.800000
0.006000  10.900000
0.000700  10.900000
-0.000800  10.900000
-0.008300  11.000000
-0.018100  11.000000
-0.018800  11.000000
-0.013500  11.000000
-0.005300  11.100000
0.003700  11.100000
0.015700  11.100000
0.021700  11.200000
0.021000  11.200000
0.021000  11.200000
0.021000  11.200000
0.015700  11.300000
0.010500  11.300000
0.008200  11.300000
0.005200  11.400000
0.002200  11.400000
0.008200  11.400000
0.008200  11.500000
0.000700  11.500000
-0.004600  11.600000
-0.003000  11.600000
0.011200  11.600000
0.034500  11.700000
0.067500  11.700000
0.069000  11.700000
0.002200  11.700000
-0.035300  11.800000
-0.059300  11.800000
-0.069800  11.800000
-0.057800  11.900000
-0.056300  11.900000
-0.035300  11.900000
-0.021000  12.000000
-0.011300  12.000000
-0.019500  12.100000
-0.033800  12.100000
-0.035300  12.100000
-0.027000  12.100000
-0.004600  12.100000
0.015700  12.200000
0.044200  12.200000
0.041200  12.300000
0.024000  12.300000
0.024700  12.300000
0.009000  12.400000
0.006700  12.400000
0.003000  12.500000
0.011200  12.500000
0.018700  12.500000
0.009000  12.600000
0.012000  12.600000
0.013500  12.600000
0.015700  12.600000
0.013500  12.700000
0.001500  12.700000
0.000000  12.800000
-0.000800  12.800000
-0.008300  12.800000
-0.009100  12.900000
-0.006800  12.900000
0.005200  13.000000
0.027700  13.000000
0.045700  13.000000
0.030700  13.000000
-0.003000  13.100000
-0.026300  13.100000
-0.038300  13.200000
-0.036100  13.200000
-0.030000  13.200000
-0.012800  13.300000
-0.004600  13.300000
-0.000800  13.300000
0.003000  13.400000
-0.001500  13.400000
-0.004600  13.500000
-0.004600  13.500000
0.003000  13.500000
0.006700  13.500000
0.008200  13.500000
0.006000  13.600000
0.003000  13.600000
-0.000800  13.700000
-0.002300  13.700000
-0.004600  13.700000
-0.009100  13.800000
-0.013500  13.800000
-0.009100  13.900000
0.000700  13.900000
0.006000  13.900000
0.009000  13.900000
-0.012000  14.000000
-0.030800  14.000000
-0.016500  14.000000
0.003000  14.100000
0.030000  14.100000
0.048700  14.100000
0.047200  14.200000
0.038200  14.200000
0.023200  14.200000
0.010500  14.300000
-0.003000  14.300000
-0.016500  14.400000
-0.017300  14.400000
-0.016500  14.400000
-0.020300  14.400000
-0.023300  14.500000
-0.018100  14.500000
-0.019500  14.500000
-0.019500  14.600000
-0.004600  14.600000
0.018700  14.700000
0.024000  14.700000
0.018000  14.700000
0.013500  14.800000
0.000700  14.800000
-0.004600  14.800000
-0.000800  14.800000
-0.003000  14.900000
-0.008300  14.900000
-0.008300  14.900000
-0.004600  15.000000
-0.003000  15.000000
-0.000800  15.000000
-0.001500  15.100000
-0.002300  15.100000
0.004500  15.200000
0.012000  15.200000
0.008200  15.300000
0.003000  15.300000
-0.003000  15.300000
-0.006800  15.300000
-0.003000  15.400000
-0.001500  15.400000
-0.001500  15.500000
-0.001500  15.500000
-0.004600  15.500000
-0.008300  15.600000
-0.012000  15.600000
-0.008300  15.700000
0.000700  15.700000
0.009000  15.700000
0.015000  15.700000
0.015000  15.800000
0.013500  15.800000
0.007500  15.900000
0.003700  15.900000
-0.001500  16.000000
-0.001500  16.000000
0.010500  16.100000
0.022500  16.100000
0.014200  16.100000
-0.002300  16.200000
-0.012800  16.200000
-0.021800  16.200000
-0.013500  16.300000
-0.009100  16.300000
-0.009100  16.400000
0.000700  16.400000
0.008200  16.500000
0.009700  16.500000
0.008200  16.500000
0.007500  16.600000
0.011200  16.600000
0.010500  16.600000
-0.014300  16.700000
-0.033000  16.700000
-0.014300  16.800000
0.032200  16.800000
0.039000  16.900000
0.015700  16.900000
0.001500  17.000000
-0.021800  17.000000
-0.027000  17.000000
-0.025600  17.100000
-0.026300  17.100000
-0.017300  17.200000
-0.013500  17.200000
-0.009800  17.300000
-0.005300  17.300000
0.000700  17.400000
0.000700  17.400000
0.004500  17.500000
0.012000  17.500000
0.006700  17.500000
-0.000800  17.600000
0.002200  17.600000
0.004500  17.700000
0.006700  17.700000
0.009000  17.800000
0.007500  17.800000
0.008200  17.900000
0.004500  17.900000
0.006000  18.000000
0.005200  18.000000
0.006700  18.000000
0.009700  18.000000
0.009000  18.100000
0.001500  18.100000
-0.006800  18.200000
-0.010500  18.200000
-0.010500  18.300000
-0.004600  18.300000
-0.002300  18.400000
-0.001500  18.400000
0.003000  18.400000
0.004500  18.500000
0.014200  18.500000
0.027000  18.600000
0.018000  18.600000
0.001500  18.600000
-0.009100  18.700000
-0.015800  18.700000
-0.012800  18.800000
-0.018100  18.800000
-0.028500  18.900000
-0.030800  18.900000
-0.017300  18.900000
0.000700  18.900000
0.017200  19.000000
0.027700  19.000000
0.024000  19.100000
0.019500  19.100000
0.012700  19.100000
0.006700  19.200000
0.003000  19.200000
0.004500  19.300000
0.005200  19.300000
0.008200  19.300000
0.018700  19.400000
0.019500  19.400000
0.003000  19.500000
-0.021800  19.500000
-0.039000  19.600000
-0.034600  19.600000
-0.023300  19.700000
-0.012800  19.700000
-0.001500  19.700000
-0.001500  19.800000
0.001500  19.800000
0.002200  19.800000
0.006700  19.900000
0.012700  19.900000
0.020200  20.000000
0.021700  20.000000
0.015700  20.100000
0.007500  20.100000
0.003000  20.200000
0.000700  20.200000
-0.009100  20.200000
-0.010500  20.300000
-0.013500  20.300000
-0.012000  20.400000
-0.006800  20.400000
-0.006000  20.500000
-0.006800  20.500000
-0.003000  20.500000
0.005200  20.600000
0.006700  20.600000
0.009700  20.700000
0.003000  20.700000
-0.003000  20.700000
0.000700  20.800000
0.001500  20.800000
0.005200  20.900000
0.006700  20.900000
0.012700  21.000000
0.020200  21.000000
0.015700  21.100000
0.003000  21.100000
-0.003000  21.200000
-0.004600  21.200000
-0.010500  21.300000
-0.018800  21.300000
-0.022500  21.400000
-0.016500  21.500000
-0.008300  21.500000
-0.003000  21.500000
0.000000  21.600000
0.000000  21.600000
-0.001500  21.700000
-0.003000  21.700000
-0.005300  21.800000
-0.002300  21.900000
0.000000  21.900000
-0.000800  22.000000
-0.000800  22.000000
0.001500  22.000000
0.008200  22.100000
0.012700  22.100000
0.008200  22.200000
0.004500  22.300000
0.001500  22.300000
0.003000  22.400000
0.015000  22.400000
0.019500  22.500000
0.007500  22.500000
-0.004600  22.500000
-0.015800  22.600000
-0.024000  22.600000
-0.022500  22.700000
-0.014300  22.800000
-0.003000  22.800000
0.003700  22.900000
0.007500  22.900000
0.004500  22.900000
0.000700  23.000000
0.002200  23.000000
0.004500  23.100000
0.003700  23.200000
0.003000  23.200000
0.006000  23.300000
0.010500  23.300000
0.028500  23.400000
0.046500  23.400000
0.029200  23.500000
0.001500  23.500000
-0.018100  23.600000
-0.028500  23.700000
-0.024000  23.700000
-0.024000  23.800000
-0.023300  23.800000
-0.021800  23.800000
-0.011300  23.900000
-0.001500  24.000000
0.003000  24.000000
0.009000  24.100000
0.009000  24.100000
0.006700  24.200000
0.003000  24.200000
0.005200  24.300000
0.005200  24.300000
-0.000800  24.400000
-0.001500  24.400000
-0.012000  24.500000
-0.019500  24.500000
-0.006000  24.600000
0.006700  24.600000
0.018000  24.700000
0.030000  24.700000
0.033000  24.800000
0.044200  24.800000
0.053200  24.900000
0.039700  24.900000
0.012700  25.000000
-0.016500  25.000000
-0.034600  25.100000
-0.030800  25.100000
-0.028500  25.200000
-0.029300  25.200000
-0.025600  25.200000
-0.018800  25.200000
-0.012800  25.300000
-0.010500  25.300000
-0.003000  25.400000
0.003700  25.400000
0.009700  25.500000
0.009700  25.500000
0.003000  25.600000
-0.001500  25.600000
-0.001500  25.600000
0.000000  25.600000
0.001500  25.700000
0.001500  25.700000
0.000700  25.800000
-0.000800  25.800000
-0.003000  25.900000
-0.004600  25.900000
-0.006000  26.000000
-0.004600  26.000000
-0.003000  26.100000
-0.001500  26.100000
0.000700  26.200000
0.001500  26.200000
0.001500  26.300000
0.003000  26.300000
0.004500  26.400000
0.008200  26.400000
0.011200  26.500000
0.012700  26.500000
0.011200  26.600000
0.005200  26.600000
0.000700  26.700000
-0.006000  26.700000
-0.010500  26.800000
-0.012800  26.800000
-0.004600  26.900000
0.005200  26.900000
0.006000  27.000000
0.002200  27.000000
-0.005300  27.000000
-0.009800  27.100000
-0.014300  27.100000
-0.015800  27.200000
-0.010500  27.200000
-0.006800  27.300000
-0.003000  27.400000
0.000700  27.400000
0.002200  27.400000
0.006000  27.500000
0.009000  27.500000
0.012700  27.600000
0.010500  27.600000
0.008200  27.700000
0.007500  27.700000
0.007500  27.800000
0.006700  27.800000
0.004500  27.900000
0.004500  27.900000
0.003000  27.900000
-0.000800  28.000000
-0.000800  28.000000
-0.004600  28.100000
-0.006800  28.100000
-0.006800  28.200000
-0.009100  28.200000
-0.006800  28.200000
-0.003800  28.300000
-0.001500  28.300000
0.000000  28.300000
0.004500  28.400000
0.004500  28.400000
0.002200  28.500000
-0.000800  28.500000
0.001500  28.600000
0.003700  28.600000
0.006000  28.700000
0.010500  28.700000
0.009000  28.800000
0.006700  28.800000
0.003700  28.900000
0.000000  28.900000
-0.001500  29.000000
0.005200  29.000000
0.017200  29.100000
0.012700  29.100000
-0.003000  29.200000
-0.030000  29.200000
-0.040500  29.200000
-0.031500  29.300000
-0.020300  29.400000
-0.005300  29.400000
0.001500  29.500000
0.012000  29.500000
0.016500  29.600000
0.018000  29.600000
0.018700  29.700000
0.021700  29.700000
0.024000  29.700000
0.010500  29.800000
-0.003000  29.900000
-0.007500  29.900000
-0.005300  30.000000
0.002200  30.000000
0.000000  30.100000
-0.006800  30.100000
-0.013500  30.200000
-0.018100  30.200000
-0.014300  30.300000
-0.010500  30.300000
-0.003000  30.400000
0.003700  30.400000
0.003000  30.500000
-0.000800  30.600000
-0.000800  30.600000
0.003000  30.600000
0.000700  30.700000
0.000700  30.700000
0.001500  30.800000
0.009000  30.900000
0.020200  30.900000
0.024000  31.000000
0.016500  31.000000
0.010500  31.000000
0.000700  31.100000
-0.009800  31.200000
-0.012000  31.200000
-0.016500  31.300000
-0.018800  31.300000
-0.018100  31.400000
-0.014300  31.400000
-0.014300  31.500000
-0.006800  31.500000
0.008200  31.600000
0.019500  31.600000
0.020200  31.700000
0.016500  31.700000
0.012700  31.800000
0.010500  31.900000
0.006700  31.900000
0.000000  32.000000
-0.005300  32.000000
-0.012000  32.100000
-0.012000  32.200000
-0.013500  32.300000
-0.015000  32.300000
-0.015000  32.400000
-0.015000  32.400000
-0.012000  32.500000
-0.013500  32.600000
-0.011300  32.600000
-0.008300  32.700000
-0.003000  32.800000
0.002200  32.800000
0.005200  32.900000
0.006000  32.900000
0.007500  33.000000
0.012700  33.000000
0.012700  33.100000
0.015000  33.200000
0.012700  33.200000
0.012000  33.300000
0.009000  33.300000
-0.000800  33.300000
-0.009100  33.400000
-0.009100  33.500000
-0.005300  33.500000
0.001500  33.600000
0.006700  33.600000
0.010500  33.700000
0.012700  33.700000
0.012700  33.700000
0.011200  33.800000
0.005200  33.900000
-0.001500  33.900000
0.000000  34.000000
0.002200  34.000000
0.003000  34.100000
0.004500  34.100000
0.006700  34.100000
0.010500  34.200000
0.006700  34.200000
-0.002300  34.300000
-0.003000  34.300000
-0.000800  34.400000
0.000700  34.400000
0.005200  34.500000
0.003000  34.500000
-0.000800  34.600000
-0.000800  34.600000
0.000700  34.600000
0.000000  34.700000
-0.000800  34.700000
-0.003800  34.800000
-0.006000  34.800000
-0.008300  34.900000
-0.008300  34.900000
-0.006000  35.000000
-0.004600  35.000000
-0.004600  35.100000
-0.004600  35.100000
-0.006000  35.100000
-0.009100  35.200000
-0.010500  35.200000
-0.010500  35.300000
-0.009800  35.300000
-0.007500  35.300000
-0.005300  35.400000
-0.003000  35.400000
0.000700  35.500000
0.004500  35.500000
0.004500  35.500000
0.003000  35.600000
0.005200  35.600000
0.004500  35.700000
0.001500  35.700000
0.000700  35.800000
-0.000800  35.800000
-0.004600  35.900000
-0.005300  35.900000
-0.006000  35.900000
-0.002300  36.000000
0.003000  36.000000
0.006700  36.000000
0.007500  36.100000
0.006700  36.100000
0.004500  36.100000
0.000700  36.200000
0.001500  36.200000
0.012700  36.300000
0.035200  36.300000
0.047200  36.400000
0.019500  36.400000
-0.016500  36.400000
-0.036800  36.400000
-0.054800  36.500000
-0.049500  36.500000
-0.033800  36.600000
-0.010500  36.600000
0.004500  36.700000
-0.004600  36.700000
-0.003000  36.700000
0.001500  36.800000
0.016500  36.800000
0.028500  36.900000
0.018000  36.900000
0.009000  36.900000
0.003000  37.000000
0.002200  37.000000
0.005200  37.100000
0.008200  37.100000
0.008200  37.100000
0.006000  37.200000
0.004500  37.200000
0.004500  37.300000
0.006700  37.300000
0.005200  37.300000
0.004500  37.400000
0.005200  37.400000
0.003700  37.500000
0.004500  37.500000
0.006700  37.600000
0.003700  37.600000
-0.003000  37.700000
-0.006800  37.700000
-0.009800  37.800000
-0.008300  37.800000
-0.004600  37.800000
-0.000800  37.900000
0.000700  37.900000
0.002200  38.000000
0.005200  38.000000
0.006000  38.100000
0.008200  38.100000
0.006700  38.200000
0.005200  38.200000
0.001500  38.200000
-0.003000  38.300000
-0.002300  38.400000
-0.000800  38.400000
0.002200  38.500000
0.006000  38.500000
0.003000  38.600000
0.001500  38.600000
-0.001500  38.700000
-0.003000  38.700000
-0.005300  38.800000
-0.008300  38.800000
-0.007500  38.900000
-0.006800  39.000000
-0.003800  39.000000
-0.005300  39.100000
-0.006800  39.100000
-0.005300  39.200000
-0.004600  39.200000
-0.006800  39.300000
-0.012800  39.300000
-0.011300  39.400000
-0.008300  39.500000
-0.002300  39.500000
0.006700  39.600000
0.008200  39.600000
0.008200  39.600000
0.008200  39.700000
0.004500  39.800000
0.004500  39.800000
0.004500  39.900000
0.003000  39.900000
0.003000  40.000000
0.003000  40.000000
0.003000  40.100000
0.001500  40.100000
0.001500  40.200000
0.001500  40.300000
-0.000800  40.300000
-0.003000  40.400000
-0.005300  40.400000
-0.006800  40.500000
-0.004600  40.500000
-0.000800  40.600000
0.000700  40.600000
0.001500  40.700000
0.003000  40.800000
0.003000  40.800000
0.007500  40.900000
0.008200  40.900000
0.003700  41.000000
0.000000  41.000000
0.000000  41.100000
-0.003800  41.100000
-0.006000  41.200000
-0.005300  41.300000
-0.005300  41.300000
-0.004600  41.400000
-0.004600  41.400000
-0.004600  41.500000
-0.002300  41.500000
0.001500  41.600000
0.000700  41.700000
0.000700  41.700000
0.003000  41.800000
0.005200  41.800000
0.009000  41.900000
0.008200  41.900000
0.007500  42.000000
0.004500  42.100000
0.001500  42.100000
0.000700  42.200000
0.000700  42.200000
0.001500  42.300000
0.000700  42.300000
0.000000  42.400000
-0.003000  42.400000
-0.003000  42.500000
-0.000800  42.600000
0.000700  42.600000
0.003000  42.700000
0.001500  42.700000
0.001500  42.800000
0.003000  42.800000
0.003000  42.900000
0.004500  43.000000
0.006700  43.000000
0.003700  43.100000
0.000000  43.100000
-0.001500  43.200000
-0.003000  43.200000
-0.003000  43.300000
-0.006000  43.400000
-0.004600  43.400000
0.000000  43.500000
0.003000  43.600000
0.001500  43.600000
0.000000  43.600000
-0.000800  43.700000
-0.003800  43.800000
-0.004600  43.800000
-0.004600  43.900000
-0.004600  44.000000
-0.005300  44.000000
-0.005300  44.100000
-0.003800  44.100000
-0.004600  44.200000
-0.002300  44.200000
-0.004600  44.300000
-0.005300  44.400000
-0.001500  44.400000
-0.000800  44.500000
0.001500  44.500000
0.001500  44.500000
0.003000  44.600000
0.005200  44.700000
0.007500  44.700000
0.006000  44.800000
0.006700  44.900000
0.005200  44.900000
0.005200  45.000000
0.006700  45.000000
0.003700  45.000000
0.002200  45.100000
-0.000800  45.100000
0.000700  45.200000
0.002200  45.200000
0.002200  45.300000
0.003000  45.300000
0.001500  45.400000
0.003000  45.400000
0.002200  45.500000
0.003000  45.500000
0.003700  45.600000
0.002200  45.600000
0.001500  45.700000
0.000700  45.700000
0.000700  45.800000
0.001500  45.800000
-0.003000  45.900000
-0.010500  45.900000
-0.011300  45.900000
-0.006000  46.000000
0.000000  46.000000
0.003000  46.100000
0.004500  46.100000
0.003700  46.200000
0.004500  46.200000
-0.000800  46.300000
-0.001500  46.300000
-0.002300  46.300000
-0.003000  46.400000
-0.000800  46.400000
-0.003800  46.500000
-0.002300  46.500000
-0.002300  46.600000
-0.004600  46.600000
-0.003800  46.700000
-0.004600  46.700000
-0.005300  46.800000
-0.003000  46.800000
-0.002300  46.800000
-0.001500  46.900000
0.003000  46.900000
0.002200  47.000000
0.001500  47.000000
0.003000  47.100000
0.004500  47.100000
0.004500  47.200000
0.001500  47.200000
-0.000800  47.200000
0.000000  47.200000
0.000700  47.300000
0.000700  47.300000
0.001500  47.400000
0.004500  47.400000
0.009000  47.500000
0.009700  47.500000
0.009000  47.600000
0.008200  47.600000
0.000700  47.600000
-0.006000  47.700000
-0.008300  47.700000
-0.011300  47.800000
-0.009100  47.900000
-0.008300  47.900000
-0.009100  48.000000
-0.006800  48.000000
-0.005300  48.100000
-0.003000  48.100000
-0.004600  48.100000
-0.005300  48.200000
-0.006000  48.200000
-0.005300  48.300000
-0.002300  48.400000
0.001500  48.400000
0.006000  48.500000
0.006700  48.500000
0.005200  48.600000
0.005200  48.600000
0.005200  48.600000
0.004500  48.700000
0.001500  48.700000
0.001500  48.800000
0.000000  48.800000
0.000700  48.900000
-0.000800  48.900000
-0.001500  49.000000
0.000700  49.000000
0.000000  49.100000
0.000000  49.100000
0.000700  49.200000
0.001500  49.200000
0.002200  49.300000
0.003000  49.300000
0.003000  49.400000
0.003000  49.400000
0.003000  49.500000
0.001500  49.500000
0.000700  49.500000
-0.000800  49.600000
-0.000800  49.600000
-0.000800  49.700000
-0.003000  49.700000
-0.001500  49.800000
-0.000800  49.800000
0.000700  49.900000
-0.000800  49.900000
0.002200  49.900000
0.004500  50.000000
0.003000  50.000000
0.002200  50.100000
0.003000  50.100000
0.003000  50.200000
0.001500  50.200000
0.001500  50.300000
0.000700  50.300000
0.003000  50.400000
0.001500  50.400000
0.000700  50.400000
0.001500  50.500000
0.000700  50.500000
-0.000800  50.600000
-0.001500  50.600000
-0.001500  50.700000
-0.001500  50.800000
-0.002300  50.800000
0.000000  50.800000
0.000000  50.900000
-0.000800  50.900000
-0.001500  51.000000
-0.000800  51.000000
0.000000  51.100000
-0.000800  51.100000
0.002200  51.200000
0.001500  51.300000
-0.002300  51.300000
-0.001500  51.300000
-0.001500  51.400000
-0.000800  51.400000
0.000700  51.500000
0.000700  51.500000
0.000700  51.600000
0.001500  51.700000
0.002200  51.700000
0.001500  51.700000
0.003700  51.800000
0.004500  51.900000
0.001500  51.900000
0.000000  52.000000
-0.002300  52.000000
-0.003000  52.100000
-0.002300  52.200000
-0.001500  52.200000
-0.000800  52.200000
-0.000800  52.300000
-0.001500  52.300000
0.000700  52.400000
0.001500  52.500000
-0.000800  52.500000
0.001500  52.600000
0.000000  52.600000
-0.000800  52.700000
0.000700  52.700000
-0.000800  52.800000
0.000000  52.900000
-0.002300  52.900000
-0.003000  53.000000
-0.003800  53.100000
-0.003000  53.100000
-0.002300  53.200000
-0.001500  53.200000
-0.000800  53.300000
-0.000800  53.400000
0.000700  53.400000
0.000700  53.500000
0.000700  53.500000
0.002200  53.600000
0.001500  53.700000
0.001500  53.700000
0.001500  53.800000
0.000700  53.900000
0.000700  53.900000
0.000700  54.000000
-0.000800  54.000000
-0.001500  54.100000
-0.003000  54.100000
-0.003000  54.200000
-0.004600  54.200000
-0.001500  54.300000
-0.000800  54.400000
0.002200  54.400000
0.001500  54.400000
0.000700  54.500000
0.001500  54.600000
0.000700  54.600000
0.001500  54.700000
0.000700  54.700000
0.000700  54.800000
0.000700  54.900000
0.000700  54.900000
-0.000800  55.000000
-0.003000  55.000000
-0.000800  55.100000
0.000700  55.200000
0.000700  55.200000
0.000000  55.300000
0.000700  55.300000
0.000700  55.400000
-0.000800  55.500000
-0.000800  55.500000
0.001500  55.600000
0.000700  55.700000
0.001500  55.700000
0.000700  55.800000
0.002200  55.800000
0.002200  55.900000
-0.001500  55.900000
0.001500  56.000000
0.000700  56.100000
0.003000  56.100000
0.000700  56.200000
-0.000800  56.200000
0.001500  56.300000
0.000700  56.400000
0.000700  56.400000
0.000700  56.500000
0.000000  56.600000
-0.000800  56.700000
0.001500  56.700000
0.000700  56.700000
0.000700  56.800000
-0.001500  56.900000
-0.001500  57.000000
-0.000800  57.000000
-0.001500  57.100000
0.000000  57.100000
-0.001500  57.200000
-0.001500  57.300000
-0.000800  57.300000
-0.000800  57.400000
0.000700  57.500000
0.001500  57.500000
0.001500  57.600000
0.002200  57.600000
0.003000  57.700000
0.003000  57.700000
0.003000  57.800000
0.001500  57.900000
0.000700  57.900000
-0.000800  58.000000
-0.003000  58.000000
-0.005300  58.100000
-0.003800  58.100000
-0.002300  58.200000
-0.001500  58.300000
0.000700  58.300000
0.001500  58.400000
-0.000800  58.500000
-0.000800  58.500000
0.000700  58.500000
0.000700  58.600000
-0.000800  58.700000
0.001500  58.700000
0.002200  58.800000
0.000700  58.900000
0.000000  58.900000
-0.000800  59.000000
-0.000800  59.000000
-0.001500  59.100000
-0.003000  59.200000
-0.001500  59.200000
-0.003000  59.300000
-0.003000  59.400000
-0.000800  59.400000
0.000000  59.500000
0.002200  59.500000
0.000700  59.600000
0.000700  59.700000
0.002200  59.700000
0.003000  59.800000
0.002200  59.800000
-0.000800  59.900000
-0.001500  59.900000
-0.002300  60.000000
-0.000800  60.100000
-0.000800  60.100000
0.000000  60.200000
0.001500  60.300000
0.000000  60.300000
0.000000  60.400000
-0.000800  60.400000
0.002200  60.500000
0.002200  60.600000
0.002200  60.600000
0.001500  60.700000
0.000000  60.700000
0.000700  60.800000
0.000000  60.900000
-0.000800  60.900000
-0.000800  61.000000
-0.002300  61.100000
-0.004600  61.100000
-0.004600  61.200000
-0.004600  61.200000
-0.003000  61.300000
-0.001500  61.300000
-0.000800  61.400000
0.000700  61.500000
0.001500  61.600000
0.002200  61.600000
0.004500  61.600000
0.004500  61.700000
0.006000  61.800000
0.009000  61.800000
0.006700  61.900000
0.006700  62.000000
0.004500  62.000000
0.000700  62.100000
-0.003000  62.100000
-0.004600  62.200000
-0.003800  62.300000
-0.005300  62.300000
-0.005300  62.400000
-0.005300  62.500000
-0.001500  62.500000
-0.000800  62.500000
0.000700  62.600000
0.000700  62.700000
0.000700  62.800000
0.002200  62.800000
0.001500  62.900000
0.001500  63.000000
-0.000800  63.000000
-0.000800  63.000000
-0.001500  63.100000
-0.001500  63.200000
0.000000  63.200000
0.000000  63.300000
0.000700  63.400000
0.000700  63.400000
0.000000  63.500000
0.000700  63.500000
0.000000  63.600000
0.000000  63.700000
0.000700  63.700000
0.002200  63.800000
0.001500  63.800000
0.000000  63.900000
0.000700  63.900000
0.001500  64.000000
0.000700  64.100000
0.000700  64.100000
0.000000  64.200000
-0.000800  64.300000
0.001500  64.300000
0.001500  64.300000
0.000000  64.400000
0.002200  64.500000
0.003000  64.500000
0.001500  64.600000
0.003000  64.600000
0.004500  64.700000
0.003000  64.700000
0.003000  64.800000
0.001500  64.800000
0.000000  64.900000
-0.000800  64.900000
-0.003800  65.000000
-0.003800  65.000000
-0.003000  65.100000
-0.004600  65.100000
-0.003800  65.200000
-0.004600  65.200000
-0.005300  65.300000
-0.005300  65.300000
-0.004600  65.400000
-0.003000  65.400000
-0.004600  65.500000
-0.003000  65.500000
-0.001500  65.600000
-0.000800  65.600000
0.000700  65.700000
0.002200  65.700000
0.003000  65.800000
0.000700  65.800000
0.000700  65.900000
-0.000800  66.000000
0.001500  66.000000
0.004500  66.100000
0.005200  66.100000
0.006700  66.100000
0.006000  66.200000
0.004500  66.300000
0.003000  66.300000
0.002200  66.400000
0.003700  66.400000
0.003000  66.500000
-0.001500  66.600000
-0.002300  66.600000
-0.001500  66.600000
-0.003000  66.700000
-0.001500  66.700000
0.000700  66.800000
0.000000  66.800000
0.000000  66.900000
-0.000800  66.900000
0.000700  67.000000
0.003000  67.000000
0.001500  67.000000
0.000700  67.000000
0.000700  67.100000
0.001500  67.100000
0.003700  67.200000
0.003000  67.200000
0.001500  67.300000
-0.000800  67.300000
-0.001500  67.400000
-0.002300  67.400000
-0.003000  67.500000
-0.003000  67.500000
-0.003800  67.500000
-0.003000  67.600000
-0.003800  67.600000
-0.003800  67.600000
-0.003800  67.700000
-0.005300  67.700000
-0.003800  67.800000
-0.002300  67.800000
-0.001500  67.900000
-0.000800  67.900000
-0.001500  67.900000
-0.001500  67.900000
-0.001500  68.000000
-0.000800  68.000000
-0.000800  68.100000
-0.000800  68.100000
0.002200  68.100000
0.001500  68.200000
0.001500  68.200000
0.000700  68.300000
0.001500  68.300000
0.003700  68.300000
0.003700  68.300000
0.003000  68.400000
0.003000  68.400000
0.005200  68.400000
0.005200  68.500000
0.004500  68.500000
0.004500  68.600000
0.003000  68.600000
0.002200  68.600000
-0.000800  68.700000
-0.000800  68.700000
-0.004600  68.700000
-0.004600  68.800000
-0.003000  68.800000
-0.003000  68.800000
-0.000800  68.800000
-0.000800  68.900000
-0.001500  68.900000
0.000700  68.900000
-0.000800  69.000000
0.001500  69.000000
0.000700  69.000000
-0.000800  69.000000
0.001500  69.100000
-0.001500  69.100000
-0.002300  69.100000
-0.004600  69.200000
-0.003000  69.200000
-0.003000  69.200000
-0.003000  69.200000
-0.000800  69.300000
0.000700  69.300000
0.001500  69.300000
0.003000  69.300000
0.004500  69.300000
0.004500  69.300000
0.004500  69.400000
0.004500  69.400000
0.003000  69.400000
0.003000  69.400000
0.001500  69.500000
0.001500  69.500000
0.000700  69.500000
0.000000  69.600000
-0.000800  69.600000
-0.000800  69.600000
0.000000  69.600000
0.000700  69.600000
-0.000800  69.700000
-0.002300  69.700000
-0.003000  69.700000
-0.003000  69.700000
-0.003000  69.700000
-0.002300  69.800000
-0.001500  69.800000
-0.001500  69.800000
0.000000  69.800000
0.001500  69.800000
0.000700  69.900000
0.001500  69.900000
0.002200  69.900000
0.003000  70.000000
0.001500  70.000000
0.003000  70.000000
0.004500  70.000000
0.006000  70.100000
0.004500  70.100000
0.003000  70.100000
0.001500  70.100000
0.000700  70.100000
0.000700  70.200000
-0.001500  70.200000
-0.001500  70.200000
-0.002300  70.200000
-0.004600  70.200000
-0.004600  70.300000
-0.007500  70.300000
-0.006800  70.300000
-0.004600  70.300000
-0.005300  70.300000
-0.004600  70.400000
-0.003000  70.400000
-0.003000  70.400000
-0.003000  70.400000
-0.000800  70.400000
0.003000  70.500000
0.003000  70.500000
0.003700  70.500000
0.000700  70.500000
0.000000  70.500000
0.000700  70.600000
-0.000800  70.600000
0.000700  70.600000
0.000700  70.600000
-0.000800  70.600000
0.000700  70.600000
0.000700  70.600000
0.000700  70.600000
0.004500  70.700000
0.004500  70.700000
0.001500  70.700000
0.001500  70.700000
0.003000  70.800000
0.004500  70.800000
0.004500  70.800000
0.005200  70.800000
0.004500  70.900000
0.002200  70.900000
-0.001500  70.900000
-0.004600  70.900000
-0.003000  70.900000
-0.003800  71.000000
-0.003000  71.000000
-0.001500  71.000000
-0.003000  71.000000
-0.001500  71.100000
-0.002300  71.100000
-0.001500  71.100000
-0.002300  71.100000
-0.000800  71.100000
0.000700  71.100000
0.000000  71.100000
0.003000  71.100000
0.000000  71.100000
-0.001500  71.100000
-0.001500  71.100000
-0.001500  71.100000
0.000000  71.100000
-0.002300  71.100000
-0.000800  71.200000
0.001500  71.200000
0.000700  71.200000
0.004500  71.200000
0.003700  71.200000
0.003000  71.200000
0.004500  71.200000
0.003000  71.200000
0.003700  71.200000
0.003700  71.200000
0.004500  71.200000
0.003000  71.200000
0.001500  71.300000
-0.001500  71.300000
-0.000800  71.300000
0.000000  71.300000
-0.001500  71.300000
0.000700  71.300000
-0.000800  71.300000
-0.000800  71.300000
-0.001500  71.300000
-0.001500  71.300000
-0.002300  71.300000
-0.000800  71.300000
0.000700  71.300000
0.001500  71.300000
0.003000  71.300000
0.002200  71.300000
0.000700  71.300000
-0.000800  71.300000
-0.000800  71.300000
-0.000800  71.300000
0.000000  71.300000
0.000700  71.300000
0.000700  71.300000
-0.000800  71.300000
-0.003000  71.300000
-0.002300  71.300000
-0.001500  71.300000
-0.000800  71.300000
0.001500  71.300000
0.001500  71.300000
0.000700  71.300000
-0.000800  71.300000
0.000000  71.300000
-0.001500  71.300000
-0.001500  71.300000
-0.001500  71.300000
-0.002300  71.300000
-0.001500  71.300000
-0.001500  71.300000
-0.000800  71.300000
0.000000  71.300000
0.000700  71.300000
0.001500  71.300000
0.000700  71.300000
0.002200  71.300000
0.003700  71.300000
0.002200  71.300000
0.002200  71.300000
0.000700  71.300000
0.000700  71.300000
-0.000800  71.300000
-0.003000  71.300000
-0.003000  71.300000
-0.000800  71.300000
0.000000  71.300000
-0.001500  71.200000
0.001500  71.200000
0.003000  71.200000
0.000700  71.200000
0.002200  71.200000
0.002200  71.200000
0.003700  71.200000
0.003000  71.200000
0.003000  71.200000
0.001500  71.200000
0.001500  71.200000
-0.001500  71.200000
-0.003800  71.200000
-0.003800  71.200000
-0.005300  71.200000
-0.003000  71.200000
-0.002300  71.200000
-0.001500  71.200000
0.000700  71.200000
-0.000800  71.200000
0.001500  71.100000
0.000700  71.100000
0.000700  71.100000
0.003000  71.100000
0.003000  71.100000
0.000700  71.100000
-0.000800  71.100000
-0.000800  71.100000
-0.003800  71.100000
-0.003800  71.100000
-0.003800  71.100000
-0.003000  71.100000
-0.002300  71.100000
-0.001500  71.100000
0.000700  71.100000
0.001500  71.100000
0.002200  71.100000
0.001500  71.100000
0.002200  71.100000
0.001500  71.100000
-0.000800  71.100000
0.000000  71.100000
-0.001500  71.100000
-0.003000  71.100000
-0.002300  71.100000
-0.001500  71.100000
-0.000800  71.100000
0.001500  71.100000
-0.002300  71.100000
-0.002300  71.100000
0.001500  71.100000
0.002200  71.100000
0.003000  71.100000
0.003000  71.100000
0.003700  71.100000
0.004500  71.100000
0.004500  71.100000
0.002200  71.100000
0.001500  71.100000
0.003000  71.100000
0.000000  71.100000
-0.000800  71.100000
-0.001500  71.100000
-0.001500  71.100000
0.000000  71.100000
-0.003000  71.200000
-0.004600  71.200000
-0.002300  71.200000
0.000700  71.200000
0.002200  71.200000
0.000000  71.200000
-0.000800  71.200000
-0.000800  71.200000
-0.001500  71.200000
-0.001500  71.200000
0.000000  71.200000
0.000000  71.200000
-0.000800  71.200000
-0.000800  71.200000
-0.001500  71.200000
-0.003000  71.200000
-0.001500  71.200000
-0.001500  71.200000
-0.001500  71.200000
0.000700  71.200000
0.000700  71.200000
0.000700  71.200000
0.001500  71.200000
-0.000800  71.200000
0.000000  71.200000
0.000700  71.300000
0.000700  71.300000
0.000700  71.300000
-0.000800  71.300000
0.002200  71.300000
0.003000  71.300000
0.000700  71.300000
0.000700  71.300000
0.000700  71.300000
-0.000800  71.300000
-0.000800  71.300000
0.001500  71.300000
0.000000  71.300000
0.000700  71.300000
0.001500  71.300000
-0.000800  71.300000
0.001500  71.300000
0.003000  71.300000
0.001500  71.300000
0.000700  71.300000
-0.000800  71.300000
-0.001500  71.300000
-0.000800  71.300000
-0.000800  71.300000
0.000000  71.300000
-0.000800  71.300000
-0.001500  71.300000
-0.000800  71.300000
0.000000  71.300000
0.000700  71.300000
0.000700  71.300000
0.000700  71.300000
0.001500  71.300000
0.001500  71.300000
0.002200  71.300000
0.001500  71.300000
0.000700  71.300000
-0.000800  71.300000
-0.000800  71.300000
-0.003000  71.300000
-0.001500  71.200000
-0.000800  71.200000
-0.000800  71.200000
0.000000  71.200000
0.000700  71.200000
0.002200  71.200000
0.002200  71.200000
0.004500  71.200000
0.003000  71.200000
0.002200  71.200000
0.001500  71.100000
0.000700  71.100000
-0.000800  71.100000
-0.003800  71.100000
-0.004600  71.100000
-0.003800  71.100000
-0.001500  71.100000
0.001500  71.100000
0.000700  71.100000
0.000700  71.100000
0.000700  71.100000
0.000700  71.100000
0.001500  71.100000
0.001500  71.100000
0.001500  71.100000
0.003000  71.100000
0.002200  71.100000
-0.000800  71.100000
-0.000800  71.100000
0.002200  71.100000
0.000700  71.100000
-0.000800  71.100000
0.000700  71.100000
0.000000  71.100000
0.000700  71.100000
-0.000800  71.100000
-0.000800  71.100000
0.000700  71.100000
0.002200  71.100000
0.002200  71.100000
0.000000  71.000000
-0.000800  71.000000
0.000700  71.000000
0.001500  71.000000
0.000700  71.000000
-0.000800  71.000000
-0.002300  71.000000
-0.003000  71.000000
-0.001500  71.000000
-0.001500  71.000000
-0.001500  70.900000
-0.000800  70.900000
-0.003000  70.900000
-0.001500  70.900000
-0.000800  70.900000
-0.002300  70.900000
-0.000800  70.900000
-0.002300  70.900000
-0.001500  70.900000
0.001500  70.900000
0.002200  70.900000
0.002200  70.900000
0.001500  70.900000
0.002200  70.900000
0.000700  70.900000
-0.000800  70.900000
-0.001500  70.900000
-0.000800  70.900000
-0.000800  70.900000
-0.001500  70.900000
0.000000  70.900000
0.002200  70.900000
0.003700  70.900000
0.000700  70.900000
0.001500  70.900000
0.002200  70.900000
0.001500  70.900000
0.001500  70.900000
-0.000800  70.900000
0.000700  70.900000
0.000700  70.900000
0.002200  70.900000
0.003000  70.900000
0.001500  70.900000
-0.000800  70.900000
-0.004600  70.900000
-0.003800  70.900000
-0.003000  70.900000
-0.003800  70.900000
-0.001500  70.900000
-0.002300  70.800000
-0.000800  70.800000
0.000700  70.800000
0.003700  70.800000
0.004500  70.800000
0.004500  70.800000
0.002200  70.800000
0.000000  70.800000
0.000700  70.800000
0.000700  70.800000
-0.002300  70.800000
-0.003000  70.800000
-0.001500  70.800000
-0.001500  70.800000
-0.001500  70.800000
-0.001500  70.800000
0.000700  70.800000
0.001500  70.800000
0.001500  70.800000
0.002200  70.800000
0.003000  70.800000
0.002200  70.800000
0.002200  70.800000
0.000700  70.800000
0.001500  70.800000
-0.000800  70.800000
0.000000  70.800000
0.000700  70.800000
0.000000  70.800000
0.000700  70.800000
0.001500  70.800000
0.000700  70.800000
0.000700  70.800000
0.001500  70.800000
0.000700  70.800000
0.001500  70.800000
0.002200  70.800000
0.001500  70.800000
0.001500  70.800000
-0.001500  70.800000
-0.003000  70.800000
-0.003000  70.800000
-0.000800  70.800000
0.000700  70.800000
0.000700  70.800000
-0.000800  70.800000
-0.003800  70.800000
-0.003000  70.800000
-0.000800  70.800000
0.001500  70.800000
0.002200  70.800000
-0.000800  70.800000
0.000700  70.800000
0.000700  70.800000
0.000000  70.800000
-0.000800  70.800000
0.000700  70.800000
0.000700  70.800000
-0.001500  70.800000
-0.000800  70.800000
-0.000800  70.800000
-0.000800  70.800000
0.000000  70.800000
0.000700  70.800000
0.003000  70.800000
0.001500  70.800000
-0.000800  70.800000
0.000700  70.800000
0.000700  70.800000
0.000000  70.800000
0.000000  70.800000
-0.000800  70.800000
0.000000  70.800000
-0.000800  70.800000
-0.001500  70.800000
0.000000  70.800000
0.000000  70.800000
-0.001500  70.800000
-0.003000  70.800000
-0.004600  70.800000
-0.002300  70.800000
0.000700  70.800000
0.000700  70.800000
0.001500  70.800000
0.000700  70.800000
-0.000800  70.800000
0.000700  70.800000
0.000700  70.800000
0.001500  70.800000
0.000700  70.800000
0.000700  70.800000
0.000000  70.800000
-0.001500  70.800000
-0.002300  70.800000
-0.003800  70.800000
-0.003000  70.800000
-0.000800  70.800000
-0.000800  70.800000
0.000000  70.800000
0.001500  70.800000
0.001500  70.800000
0.003000  70.800000
0.003700  70.800000
0.003000  70.800000
0.001500  70.800000
0.003000  70.800000
0.002200  70.800000
0.000700  70.800000
0.003000  70.800000
0.000000  70.800000
-0.003000  70.800000
-0.004600  70.800000
-0.002300  70.800000
-0.000800  70.800000
-0.000800  70.800000
0.002200  70.900000
0.000700  70.900000
-0.000800  70.900000
-0.000800  70.900000
0.000700  70.900000
-0.000800  70.900000
0.001500  70.900000
0.001500  70.900000
0.001500  70.900000
0.000000  70.900000
0.000700  70.900000
0.001500  70.900000
0.002200  70.900000
0.002200  70.900000
0.000700  70.900000
0.000700  70.900000
0.003000  70.900000
0.001500  70.900000
0.000000  70.900000
-0.000800  70.900000
0.000700  70.800000
0.001500  70.800000
0.000700  70.800000
0.000000  70.800000
-0.000800  70.800000
-0.002300  70.800000
-0.001500  70.800000
-0.003000  70.800000
-0.003000  70.800000
-0.003000  70.800000
-0.003000  70.800000
-0.001500  70.800000
0.000700  70.800000
0.000700  70.800000
0.001500  70.800000
0.001500  70.800000
0.000700  70.800000
0.003000  70.800000
0.001500  70.800000
0.001500  70.800000
0.001500  70.800000
0.000700  70.800000
0.000000  70.800000
0.000700  70.800000
0.000700  70.800000
-0.000800  70.800000
-0.000800  70.800000
-0.000800  70.800000
0.001500  70.800000
0.003700  70.800000
0.003000  70.800000
0.003000  70.800000
0.003000  70.800000
0.001500  70.800000
0.003000  70.800000
0.001500  70.800000
0.001500  70.800000
0.001500  70.800000
-0.000800  70.800000
-0.003000  70.800000
-0.002300  70.800000
-0.002300  70.800000
-0.000800  70.800000
0.000700  70.800000
-0.000800  70.800000
-0.000800  70.800000
-0.000800  70.800000
0.000000  70.800000
0.000700  70.800000
0.000000  70.800000
-0.000800  70.800000
-0.000800  70.800000
-0.000800  70.800000
-0.001500  70.800000
0.000000  70.800000
0.000700  70.800000
0.000700  70.800000
-0.000800  70.800000
-0.001500  70.800000
-0.000800  70.800000
-0.001500  70.800000
0.000700  70.800000
0.000700  70.800000
-0.001500  70.800000
-0.002300  70.800000
-0.003800  70.700000
-0.002300  70.700000
-0.002300  70.700000
-0.002300  70.700000
-0.003000  70.700000
-0.002300  70.700000
-0.001500  70.700000
-0.001500  70.700000
-0.000800  70.700000
-0.001500  70.700000
-0.003000  70.700000
-0.002300  70.700000
-0.003000  70.700000
-0.001500  70.700000
0.000700  70.700000
0.003700  70.700000
0.004500  70.700000
0.005200  70.700000
0.005200  70.700000
0.005200  70.700000
0.007500  70.700000
0.003000  70.700000
0.001500  70.700000
0.003000  70.700000
0.003000  70.700000
-0.000800  70.700000
-0.003000  70.700000
-0.003000  70.700000
-0.003000  70.700000
-0.001500  70.700000
-0.001500  70.700000
-0.001500  70.700000
-0.000800  70.700000
-0.001500  70.700000
-0.001500  70.700000
0.000000  70.700000
0.001500  70.700000
-0.001500  70.700000
-0.000800  70.700000
0.001500  70.700000
-0.000800  70.700000
0.000700  70.700000
-0.000800  70.700000
-0.000800  70.700000
-0.001500  70.700000
-0.002300  70.700000
0.000700  70.700000
0.003700  70.700000
0.003700  70.700000
0.003000  70.700000
0.004500  70.700000
0.000700  70.700000
0.000700  70.700000
0.000700  70.700000
0.000000  70.700000
0.000700  70.700000
0.000000  70.700000
-0.000800  70.700000
-0.003000  70.700000
0.000000  70.700000
0.000700  70.700000
-0.000800  70.700000
0.000700  70.700000
-0.000800  70.700000
0.002200  70.700000
0.001500  70.700000
0.000000  70.700000
0.000700  70.700000
0.001500  70.700000
0.003000  70.700000
0.003000  70.700000
0.001500  70.700000
-0.000800  70.700000
-0.002300  70.700000
-0.003000  70.700000
-0.003000  70.700000
-0.003800  70.700000
-0.002300  70.700000
-0.001500  70.700000
-0.002300  70.700000
0.000000  70.700000
0.000000  70.700000
-0.000800  70.700000
-0.000800  70.700000
0.001500  70.700000
0.000700  70.700000
0.000700  70.700000
0.000700  70.700000
0.000700  70.700000
0.000700  70.700000
-0.000800  70.700000
-0.000800  70.700000
-0.001500  70.700000
0.001500  70.700000
0.000700  70.700000
0.003000  70.700000
0.001500  70.700000
0.000700  70.700000
0.003000  70.700000
0.000700  70.700000
-0.000800  70.700000
-0.000800  70.700000
0.000700  70.700000
-0.000800  70.700000
-0.000800  70.700000
-0.000800  70.700000
0.000700  70.700000
0.001500  70.700000
-0.001500  70.700000
0.000700  70.700000
0.000700  70.700000
0.000700  70.700000
-0.000800  70.700000
-0.000800  70.700000
0.001500  70.700000
0.000700  70.700000
0.000700  70.700000
0.001500  70.700000
0.001500  70.700000
0.000700  70.700000
-0.000800  70.700000
0.001500  70.700000
0.000700  70.700000
-0.003000  70.700000
-0.003000  70.700000
-0.003000  70.700000
-0.000800  70.700000
0.000700  70.700000
-0.001500  70.700000
-0.001500  70.700000
-0.003000  70.700000
0.000000  70.700000
0.003000  70.700000
0.000700  70.700000
0.000700  70.700000
0.000700  70.700000
0.000000  70.700000
-0.000800  70.700000
-0.000800  70.700000
-0.000800  70.700000
-0.001500  70.700000
-0.001500  70.700000
-0.002300  70.700000
-0.001500  70.700000
-0.000800  70.700000
-0.000800  70.700000
0.000700  70.700000
0.001500  70.700000
0.000700  70.700000
0.003000  70.700000
0.002200  70.700000
0.000000  70.700000
0.003000  70.700000
0.003000  70.700000
0.002200  70.700000
0.000700  70.700000
0.000700  70.700000
0.000000  70.700000
-0.001500  70.700000
-0.000800  70.700000
-0.000800  70.600000
0.000700  70.600000
0.000000  70.600000
-0.000800  70.600000
-0.001500  70.600000
0.000000  70.600000
0.001500  70.600000
0.000000  70.600000
0.000000  70.600000
-0.000800  70.600000
-0.003000  70.600000
-0.000800  70.600000
0.000700  70.600000
0.000000  70.600000
0.001500  70.600000
0.000700  70.600000
-0.001500  70.600000
-0.001500  70.600000
0.000700  70.600000
0.000700  70.600000
0.001500  70.600000
0.003000  70.600000
0.000700  70.600000
0.002200  70.600000
-0.000800  70.600000
0.000700  70.600000
-0.001500  70.600000
-0.003000  70.600000
0.000000  70.600000
-0.003000  70.600000
-0.001500  70.600000
-0.001500  70.600000
-0.000800  70.600000
-0.000800  70.600000
0.000700  70.600000
0.000000  70.600000
-0.000800  70.600000
0.000700  70.600000
0.000700  70.600000
0.003000  70.600000
0.003000  70.600000
0.004500  70.600000
0.001500  70.600000
0.001500  70.600000
0.003000  70.600000
0.003000  70.600000
0.003700  70.600000
0.001500  70.600000
0.002200  70.600000
0.000700  70.600000
-0.001500  70.600000
-0.001500  70.600000
-0.000800  70.600000
-0.003000  70.600000
-0.003800  70.600000
-0.001500  70.600000
-0.003000  70.600000
-0.000800  70.600000
-0.000800  70.600000
-0.000800  70.600000
0.001500  70.600000
0.000700  70.600000
0.000700  70.600000
-0.001500  70.600000
-0.002300  70.600000
-0.002300  70.600000
-0.003000  70.600000
-0.000800  70.600000
-0.000800  70.600000
0.000000  70.600000
0.001500  70.600000
0.002200  70.600000
0.001500  70.600000
0.000700  70.600000
0.001500  70.600000
0.003700  70.600000
0.002200  70.600000
0.002200  70.600000
0.001500  70.600000
-0.001500  70.600000
-0.001500  70.600000
-0.003000  70.600000
-0.003000  70.600000
-0.002300  70.600000
-0.000800  70.600000
-0.001500  70.600000
-0.000800  70.600000
0.001500  70.600000
0.002200  70.600000
0.003700  70.600000
0.002200  70.600000
0.005200  70.600000
0.006000  70.600000
0.001500  70.600000
0.000700  70.600000
-0.000800  70.600000
-0.002300  70.600000
-0.003000  70.600000
-0.003000  70.600000
-0.000800  70.600000
0.000700  70.600000
-0.000800  70.600000
-0.001500  70.600000
-0.003000  70.600000
-0.003000  70.600000
-0.000800  70.600000
-0.001500  70.600000
-0.003000  70.600000
-0.001500  70.600000
-0.000800  70.600000
0.000000  70.600000
0.000000  70.600000
0.000700  70.600000
0.001500  70.600000
-0.001500  70.600000
-0.001500  70.600000
-0.000800  70.600000
-0.001500  70.600000
0.000000  70.600000
0.001500  70.600000
0.000700  70.600000
0.001500  70.600000
0.002200  70.600000
0.000700  70.600000
-0.000800  70.600000
-0.001500  70.600000
0.000700  70.600000
0.001500  70.600000
-0.001500  70.600000
-0.002300  70.600000
-0.004600  70.600000
-0.002300  70.600000
0.000700  70.600000
0.004500  70.600000
0.008200  70.600000
0.011200  70.600000
0.010500  70.600000
0.009000  70.600000
0.010500  70.600000
0.012000  70.600000
0.008200  70.600000
0.000700  70.600000
-0.002300  70.600000
-0.003000  70.600000
-0.000800  70.600000
-0.002300  70.600000
-0.003000  70.600000
-0.003000  70.600000
-0.003000  70.600000
-0.004600  70.600000
-0.007500  70.600000
-0.006800  70.600000
-0.004600  70.600000
-0.003000  70.600000
-0.003000  70.600000
-0.003000  70.600000
-0.000800  70.600000
-0.000800  70.600000
0.000700  70.600000
0.001500  70.600000
0.001500  70.600000
0.000700  70.600000
0.001500  70.600000
0.002200  70.600000
-0.000800  70.600000
-0.001500  70.600000
-0.003000  70.600000
-0.002300  70.600000
-0.000800  70.600000
0.000700  70.600000
0.001500  70.600000
0.001500  70.600000
0.000700  70.600000
0.000700  70.600000
0.001500  70.600000
0.003700  70.600000
0.003000  70.600000
0.001500  70.600000
-0.000800  70.600000
-0.001500  70.600000
-0.002300  70.500000
-0.001500  70.500000
-0.001500  70.500000
-0.004600  70.500000
-0.003000  70.500000
-0.001500  70.500000
0.000000  70.500000
0.003000  70.500000
0.004500  70.500000
0.003700  70.500000
0.002200  70.500000
0.002200  70.500000
0.003000  70.500000
0.001500  70.500000
0.001500  70.500000
0.000700  70.500000
-0.000800  70.500000
-0.000800  70.500000
-0.001500  70.500000
-0.001500  70.500000
-0.001500  70.500000
-0.002300  70.500000
-0.001500  70.500000
-0.001500  70.500000
0.000000  70.500000
0.001500  70.500000
0.001500  70.500000
0.001500  70.500000
0.002200  70.500000
0.003000  70.500000
0.000700  70.500000
-0.000800  70.500000
-0.001500  70.500000
-0.001500  70.500000
-0.000800  70.500000
-0.001500  70.500000
-0.003000  70.500000
-0.002300  70.500000
-0.001500  70.500000
0.000700  70.500000
0.003000  70.500000
0.004500  70.500000
0.003000  70.500000
0.001500  70.500000
0.004500  70.500000
0.003000  70.500000
0.002200  70.500000
0.000700  70.500000
0.000700  70.500000
-0.000800  70.500000
-0.001500  70.500000
-0.003000  70.500000
-0.002300  70.500000
-0.000800  70.500000
-0.002300  70.500000
-0.000800  70.500000
0.000700  70.500000
0.001500  70.500000
0.001500  70.500000
0.000000  70.500000
-0.000800  70.500000
-0.000800  70.500000
0.000000  70.500000
0.000000  70.500000
0.000700  70.500000
0.000700  70.500000
0.000000  70.500000
-0.001500  70.500000
-0.003800  70.500000
-0.003800  70.500000
-0.005300  70.500000
-0.004600  70.500000
-0.003000  70.500000
-0.003800  70.500000
-0.002300  70.500000
0.000700  70.500000
0.004500  70.500000
0.005200  70.500000
0.006700  70.500000
0.005200  70.500000
0.001500  70.500000
0.000700  70.500000
-0.000800  70.500000
0.000000  70.500000
0.000700  70.500000
0.000000  70.500000
-0.000800  70.500000
0.000000  70.500000
-0.000800  70.500000
-0.000800  70.500000
-0.000800  70.500000
-0.000800  70.500000
0.001500  70.500000
0.002200  70.500000
0.003000  70.500000
0.003000  70.500000
0.003000  70.500000
0.002200  70.500000
0.001500  70.500000
0.001500  70.500000
0.000700  70.500000
0.000000  70.500000
0.000000  70.500000
-0.000800  70.500000
-0.003000  70.500000
-0.003000  70.500000
0.000700  70.500000
0.001500  70.500000
0.003000  70.500000
0.003000  70.500000
0.000000  70.500000
-0.000800  70.500000
-0.000800  70.500000
-0.000800  70.500000
-0.001500  70.500000
-0.002300  70.500000
-0.003000  70.500000
-0.003000  70.500000
-0.005300  70.500000
-0.005300  70.500000
-0.003000  70.500000
-0.002300  70.500000
-0.001500  70.500000
-0.000800  70.500000
0.000700  70.500000
-0.000800  70.500000
-0.000800  70.500000
0.000700  70.500000
0.001500  70.500000
0.001500  70.500000
0.000700  70.500000
0.000000  70.500000
0.000700  70.500000
0.002200  70.500000
0.001500  70.500000
0.003000  70.500000
0.002200  70.500000
0.000700  70.500000
0.000000  70.500000
0.000700  70.500000
0.000700  70.400000
0.001500  70.400000
0.003000  70.400000
0.000000  70.400000
0.003000  70.400000
0.003700  70.400000
0.003000  70.400000
0.003000  70.400000
0.003000  70.400000
0.001500  70.400000
-0.000800  70.400000
-0.000800  70.400000
-0.001500  70.400000
-0.000800  70.400000
-0.001500  70.400000
-0.001500  70.400000
-0.003000  70.400000
-0.003000  70.400000
0.000700  70.400000
0.000700  70.400000
0.001500  70.400000
0.001500  70.400000
0.000700  70.400000
-0.000800  70.400000
-0.003000  70.400000
-0.002300  70.400000
-0.001500  70.400000
-0.001500  70.400000
-0.001500  70.400000
-0.001500  70.400000
-0.002300  70.400000
-0.002300  70.400000
-0.002300  70.400000
-0.000800  70.400000
0.000000  70.400000
-0.001500  70.400000
0.000700  70.400000
0.003000  70.400000
0.003000  70.400000
0.004500  70.400000
0.003000  70.400000
0.001500  70.400000
0.001500  70.400000
-0.000800  70.400000
-0.001500  70.400000
-0.003000  70.400000
-0.003000  70.400000
-0.001500  70.400000
-0.001500  70.400000
-0.000800  70.400000
-0.000800  70.400000
0.000700  70.400000
0.001500  70.400000
-0.000800  70.400000
0.000700  70.400000
0.001500  70.400000
0.000700  70.400000
0.002200  70.400000
0.002200  70.400000
0.000000  70.400000
-0.000800  70.400000
-0.001500  70.400000
0.000000  70.400000
-0.001500  70.400000
-0.001500  70.400000
0.001500  70.400000
0.000700  70.400000
0.003000  70.400000
0.001500  70.400000
0.001500  70.400000
0.001500  70.400000
0.000000  70.400000
0.001500  70.400000
0.002200  70.400000
-0.000800  70.400000
-0.000800  70.400000
0.001500  70.400000
-0.002300  70.400000
-0.002300  70.400000
-0.000800  70.400000
-0.001500  70.400000
-0.000800  70.400000
-0.000800  70.400000
0.000700  70.400000
0.000000  70.400000
-0.000800  70.400000
-0.000800  70.400000
0.000000  70.400000
0.000700  70.400000
0.002200  70.400000
0.003000  70.400000
0.001500  70.400000
0.000700  70.400000
0.001500  70.400000
-0.000800  70.400000
-0.000800  70.400000
-0.001500  70.400000
-0.001500  70.400000
0.000700  70.400000
0.000000  70.400000
0.001500  70.400000
0.001500  70.400000
-0.000800  70.400000
-0.001500  70.400000
-0.000800  70.400000
-0.000800  70.400000
0.000700  70.400000
0.001500  70.400000
-0.001500  70.400000
-0.001500  70.400000
-0.000800  70.400000
0.000000  70.400000
0.000000  70.400000
-0.000800  70.400000
-0.001500  70.400000
-0.003000  70.400000
0.000000  70.400000
-0.001500  70.400000
-0.003000  70.400000
-0.001500  70.400000
-0.000800  70.400000
0.002200  70.400000
0.003000  70.400000
0.002200  70.400000
0.000700  70.400000
0.000700  70.400000
-0.000800  70.400000
-0.001500  70.400000
-0.000800  70.400000
0.000700  70.400000
0.000700  70.400000
0.000000  70.400000
0.000700  70.400000
0.001500  70.400000
0.000700  70.400000
-0.001500  70.400000
-0.000800  70.400000
-0.000800  70.400000
0.001500  70.400000
0.001500  70.400000
0.001500  70.400000
0.002200  70.400000
-0.000800  70.400000
-0.001500  70.400000
-0.001500  70.400000
0.000000  70.400000
0.001500  70.400000
0.003000  70.400000
0.004500  70.400000
0.003000  70.400000
0.001500  70.400000
0.002200  70.400000
0.003000  70.400000
0.002200  70.400000
0.003700  70.400000
0.004500  70.400000
0.004500  70.400000
0.003000  70.400000
0.000700  70.400000
0.000000  70.400000
-0.003000  70.400000
-0.004600  70.400000
-0.005300  70.400000
-0.008300  70.400000
-0.006000  70.400000
0.000000  70.400000
0.006000  70.400000
0.009700  70.400000
0.006000  70.400000
0.003000  70.400000
0.003700  70.400000
0.003000  70.400000
0.001500  70.400000
-0.002300  70.400000
-0.000800  70.400000
-0.000800  70.400000
-0.001500  70.400000
-0.001500  70.400000
-0.003000  70.400000
-0.003000  70.400000
-0.003800  70.400000
-0.000800  70.400000
-0.001500  70.400000
-0.002300  70.400000
-0.003000  70.400000
-0.001500  70.400000
-0.000800  70.400000
-0.001500  70.400000
-0.002300  70.400000
-0.003800  70.400000
-0.002300  70.400000
-0.003000  70.400000
-0.004600  70.400000
-0.004600  70.400000
-0.002300  70.400000
-0.002300  70.400000
-0.001500  70.400000
-0.001500  70.400000
0.000000  70.400000
0.003700  70.400000
0.006700  70.400000
0.009000  70.400000
0.009000  70.400000
0.007500  70.400000
0.007500  70.400000
0.006700  70.400000
0.004500  70.400000
0.003000  70.400000
0.000000  70.400000
-0.000800  70.400000
-0.000800  70.400000
-0.000800  70.400000
-0.001500  70.400000
-0.003000  70.400000
-0.004600  70.400000
-0.002300  70.400000
-0.001500  70.400000
-0.001500  70.400000
0.000000  70.400000
-0.002300  70.400000
-0.001500  70.400000
-0.003000  70.400000
-0.003000  70.400000
0.000700  70.400000
0.000700  70.400000
0.000700  70.400000
-0.001500  70.400000
-0.003000  70.400000
-0.001500  70.400000
-0.003000  70.400000
-0.004600  70.300000
-0.008300  70.300000
-0.006800  70.300000
-0.005300  70.300000
-0.001500  70.300000
0.004500  70.300000
0.008200  70.300000
0.008200  70.300000
0.006700  70.300000
0.005200  70.300000
0.003700  70.200000
0.004500  70.200000
0.004500  70.200000
0.001500  70.200000
0.001500  70.200000
0.001500  70.200000
-0.001500  70.200000
0.000000  70.200000
0.001500  70.200000
-0.000800  70.200000
0.000700  70.200000
0.000700  70.200000
0.000000  70.200000
0.000700  70.200000
-0.000800  70.200000
0.000700  70.200000
0.001500  70.200000
0.001500  70.200000
0.000700  70.200000
0.000700  70.200000
0.000700  70.200000
0.000000  70.200000
-0.003000  70.200000
-0.004600  70.200000
-0.005300  70.200000
-0.007500  70.200000
-0.006800  70.200000
-0.006800  70.200000
-0.003000  70.200000
0.000700  70.200000
-0.005300  70.200000
-0.010500  70.200000
-0.018100  70.200000
-0.015000  70.200000
-0.008300  70.200000
0.000700  70.200000
0.018000  70.200000
0.027000  70.100000
0.027000  70.100000
0.021700  70.100000
0.015000  70.100000
0.015700  70.100000
0.012700  70.100000
0.008200  70.100000
0.005200  70.100000
-0.000800  70.000000
-0.001500  70.000000
-0.003800  70.000000
-0.005300  70.000000
-0.005300  70.000000
-0.006800  70.000000
-0.006800  70.000000
-0.005300  69.900000
-0.006000  69.900000
-0.005300  69.900000
-0.003800  69.900000
-0.006000  69.900000
-0.005300  69.900000
-0.005300  69.900000
-0.004600  69.800000
-0.002300  69.800000
-0.001500  69.800000
0.001500  69.800000
0.001500  69.800000
0.000700  69.800000
0.000700  69.700000
0.001500  69.700000
0.000700  69.700000
0.000700  69.700000
0.000700  69.700000
-0.001500  69.700000
-0.000800  69.700000
-0.001500  69.700000
-0.003000  69.700000
-0.002300  69.700000
-0.001500  69.600000
-0.002300  69.600000
0.000000  69.600000
-0.000800  69.600000
-0.000800  69.600000
0.004500  69.500000
0.006000  69.500000
0.006700  69.500000
0.004500  69.500000
0.003000  69.500000
0.003000  69.500000
0.000700  69.500000
0.000000  69.500000
-0.000800  69.400000
-0.001500  69.400000
-0.002300  69.400000
0.000700  69.400000
0.000700  69.400000
0.001500  69.300000
0.002200  69.300000
0.000700  69.300000
0.000700  69.300000
0.000700  69.300000
0.000700  69.300000
0.000000  69.300000
0.001500  69.200000
0.002200  69.200000
-0.001500  69.200000
-0.002300  69.200000
-0.003000  69.200000
-0.004600  69.100000
-0.006000  69.100000
-0.008300  69.100000
-0.008300  69.100000
-0.005300  69.000000
-0.004600  69.000000
-0.000800  69.000000
0.003700  69.000000
0.005200  69.000000
0.009700  68.900000
0.012000  68.900000
0.014200  68.900000
0.012000  68.800000
0.011200  68.800000
0.009700  68.800000
0.001500  68.800000
0.000700  68.800000
-0.002300  68.800000
-0.004600  68.700000
-0.003000  68.700000
-0.001500  68.700000
-0.002300  68.600000
-0.002300  68.600000
-0.003000  68.600000
-0.003000  68.500000
-0.004600  68.500000
-0.003800  68.500000
-0.003800  68.400000
-0.003000  68.400000
-0.001500  68.400000
-0.003000  68.300000
-0.001500  68.300000
-0.003000  68.300000
-0.002300  68.300000
-0.000800  68.300000
-0.001500  68.200000
-0.001500  68.200000
-0.001500  68.200000
-0.000800  68.100000
0.001500  68.100000
0.002200  68.100000
0.000700  68.000000
0.001500  68.000000
0.002200  68.000000
0.004500  67.900000
0.003700  67.900000
0.003000  67.900000
0.003000  67.900000
0.000000  67.900000
-0.003800  67.800000
-0.008300  67.800000
-0.010500  67.800000
-0.009100  67.700000
-0.003800  67.700000
0.005200  67.700000
0.012000  67.600000
0.006700  67.600000
0.000700  67.600000
-0.003000  67.500000
-0.001500  67.500000
-0.000800  67.500000
0.000700  67.500000
0.006000  67.400000
0.006700  67.400000
0.005200  67.400000
0.000000  67.300000
-0.000800  67.300000
-0.000800  67.300000
-0.001500  67.200000
-0.001500  67.200000
-0.000800  67.100000
0.000700  67.100000
0.001500  67.100000
0.000700  67.000000
-0.000800  67.000000
-0.000800  67.000000
-0.004600  67.000000
-0.003800  66.900000
-0.003000  66.900000
-0.006000  66.900000
-0.008300  66.800000
-0.008300  66.800000
-0.006800  66.800000
-0.008300  66.700000
-0.009100  66.700000
-0.001500  66.600000
0.006700  66.600000
0.010500  66.600000
0.022500  66.600000
0.027000  66.500000
0.024000  66.500000
0.018700  66.500000
0.010500  66.400000
0.005200  66.400000
0.000700  66.400000
-0.002300  66.300000
-0.005300  66.300000
-0.004600  66.200000
-0.004600  66.200000
-0.005300  66.200000
-0.005300  66.100000
-0.005300  66.100000
-0.006000  66.100000
-0.005300  66.000000
-0.005300  66.000000
-0.006800  65.900000
-0.005300  65.900000
-0.006800  65.900000
-0.005300  65.800000
-0.003800  65.800000
-0.000800  65.700000
-0.000800  65.700000
-0.003000  65.700000
-0.002300  65.700000
-0.003000  65.600000
-0.002300  65.500000
-0.001500  65.500000
-0.000800  65.500000
0.000700  65.400000
0.000700  65.400000
-0.000800  65.300000
0.001500  65.300000
0.000700  65.300000
0.000000  65.200000
0.000700  65.200000
0.003000  65.200000
0.005200  65.100000
0.005200  65.100000
0.006000  65.000000
0.002200  65.000000
0.001500  64.900000
0.000000  64.900000
-0.003000  64.900000
-0.002300  64.800000
-0.001500  64.800000
-0.003000  64.700000
-0.004600  64.700000
-0.001500  64.700000
-0.000800  64.600000
0.000000  64.600000
0.003000  64.600000
0.006700  64.500000
0.011200  64.500000
0.012700  64.400000
0.012700  64.400000
0.009000  64.300000
0.006700  64.300000
0.006700  64.300000
0.003000  64.300000
-0.000800  64.200000
-0.005300  64.200000
-0.006000  64.100000
-0.005300  64.100000
-0.005300  64.100000
-0.005300  64.000000
-0.003800  63.900000
-0.003000  63.900000
-0.002300  63.900000
-0.001500  63.900000
0.000000  63.800000
0.000700  63.800000
0.000000  63.700000
-0.001500  63.700000
-0.004600  63.600000
-0.010500  63.600000
-0.012800  63.500000
-0.012000  63.400000
-0.005300  63.400000
0.005200  63.400000
0.006700  63.300000
0.006000  63.300000
0.009000  63.200000
0.010500  63.200000
0.008200  63.100000
0.007500  63.100000
0.006700  63.000000
0.005200  63.000000
0.002200  63.000000
0.000000  62.900000
-0.001500  62.800000
-0.005300  62.800000
-0.006800  62.700000
-0.005300  62.700000
-0.005300  62.600000
-0.005300  62.600000
-0.004600  62.500000
-0.005300  62.500000
-0.004600  62.400000
0.001500  62.400000
0.007500  62.300000
0.009000  62.300000
0.000700  62.200000
-0.006800  62.100000
-0.011300  62.100000
-0.014300  62.100000
-0.012000  62.000000
-0.010500  62.000000
-0.008300  61.900000
-0.003000  61.900000
0.001500  61.800000
0.005200  61.700000
0.009000  61.700000
0.005200  61.600000
0.003700  61.600000
0.003000  61.600000
0.000700  61.500000
0.001500  61.500000
0.001500  61.400000
0.006700  61.400000
0.009700  61.300000
0.012000  61.200000
0.014200  61.200000
0.016500  61.200000
0.013500  61.100000
0.009000  61.100000
0.005200  61.000000
-0.000800  61.000000
-0.004600  60.900000
-0.005300  60.800000
-0.002300  60.800000
-0.001500  60.700000
-0.001500  60.700000
-0.004600  60.600000
-0.006000  60.600000
-0.003800  60.500000
-0.001500  60.400000
0.000700  60.400000
0.002200  60.300000
0.002200  60.300000
0.000700  60.200000
-0.001500  60.200000
-0.001500  60.100000
-0.000800  60.100000
0.000700  60.000000
-0.000800  59.900000
-0.003000  59.800000
-0.002300  59.800000
-0.003000  59.800000
-0.004600  59.800000
-0.006800  59.700000
-0.010500  59.600000
-0.009100  59.600000
-0.003000  59.500000
0.000700  59.500000
-0.004600  59.400000
-0.006800  59.400000
-0.003800  59.300000
-0.001500  59.300000
0.001500  59.200000
0.006700  59.200000
0.009000  59.100000
0.009000  59.100000
0.008200  59.000000
0.008200  58.900000
0.009000  58.900000
0.007500  58.800000
0.001500  58.800000
-0.000800  58.800000
-0.000800  58.700000
-0.001500  58.600000
-0.001500  58.600000
-0.002300  58.500000
-0.001500  58.500000
-0.003800  58.500000
-0.006800  58.400000
-0.008300  58.300000
-0.009100  58.300000
-0.009100  58.200000
-0.014300  58.200000
-0.015000  58.100000
-0.012800  58.100000
-0.009100  58.000000
0.003000  58.000000
0.016500  57.900000
0.021700  57.900000
0.022500  57.800000
0.020200  57.800000
0.011200  57.700000
0.006700  57.600000
0.006000  57.600000
0.010500  57.600000
0.015000  57.500000
0.008200  57.500000
-0.003800  57.400000
-0.014300  57.300000
-0.015800  57.300000
-0.009100  57.200000
-0.004600  57.200000
-0.000800  57.100000
0.000700  57.100000
-0.003000  57.000000
-0.002300  57.000000
0.000700  56.900000
0.000700  56.800000
-0.000800  56.800000
-0.000800  56.700000
0.000700  56.700000
0.000000  56.700000
-0.001500  56.600000
-0.001500  56.500000
-0.003000  56.500000
-0.005300  56.400000
-0.004600  56.400000
-0.000800  56.300000
-0.000800  56.300000
-0.003000  56.200000
-0.004600  56.200000
-0.006800  56.100000
-0.007500  56.100000
-0.010500  56.000000
-0.010500  56.000000
-0.005300  55.900000
0.005200  55.800000
0.012000  55.800000
0.009700  55.800000
0.011200  55.700000
0.009700  55.700000
0.005200  55.600000
0.003700  55.600000
0.001500  55.500000
0.000700  55.400000
0.000700  55.400000
0.004500  55.300000
0.008200  55.300000
0.008200  55.300000
0.004500  55.200000
-0.003000  55.200000
-0.006800  55.100000
-0.009100  55.100000
-0.012000  55.000000
-0.009800  54.900000
-0.008300  54.900000
-0.001500  54.900000
0.002200  54.800000
0.001500  54.800000
0.006700  54.700000
0.015000  54.700000
0.009000  54.600000
-0.003000  54.600000
-0.008300  54.500000
-0.009100  54.400000
-0.003800  54.400000
0.002200  54.400000
0.004500  54.300000
0.006000  54.300000
0.010500  54.200000
0.016500  54.200000
0.013500  54.100000
0.008200  54.100000
0.002200  54.000000
-0.001500  54.000000
-0.000800  53.900000
-0.004600  53.900000
-0.008300  53.800000
-0.011300  53.800000
-0.012000  53.700000
-0.010500  53.700000
-0.009100  53.600000
-0.003000  53.600000
0.003700  53.500000
0.009000  53.500000
0.005200  53.400000
-0.003800  53.400000
-0.009100  53.300000
-0.014300  53.300000
-0.014300  53.200000
-0.012800  53.200000
-0.011300  53.100000
-0.008300  53.100000
-0.000800  53.100000
0.006700  53.000000
0.008200  52.900000
0.010500  52.900000
0.016500  52.800000
0.018000  52.800000
0.010500  52.700000
0.003000  52.700000
0.010500  52.600000
0.012000  52.600000
0.008200  52.600000
0.008200  52.500000
0.009700  52.400000
0.008200  52.400000
0.006000  52.300000
-0.000800  52.300000
-0.009100  52.200000
-0.006000  52.200000
-0.003000  52.200000
-0.003000  52.100000
-0.008300  52.100000
-0.007500  52.000000
-0.003000  51.900000
-0.003800  51.900000
-0.004600  51.800000
-0.004600  51.800000
-0.003800  51.700000
-0.004600  51.700000
-0.006800  51.700000
-0.006800  51.600000
-0.008300  51.600000
-0.006800  51.500000
-0.004600  51.500000
-0.000800  51.400000
0.002200  51.400000
0.000000  51.300000
0.000000  51.300000
0.000700  51.200000
0.001500  51.200000
0.007500  51.100000
0.008200  51.100000
0.001500  51.000000
-0.007500  51.000000
-0.009100  50.900000
-0.006800  50.900000
-0.005300  50.800000
-0.006800  50.800000
-0.006800  50.800000
-0.006800  50.700000
-0.005300  50.700000
0.006700  50.600000
0.017200  50.500000
0.017200  50.500000
0.009000  50.400000
0.001500  50.400000
0.005200  50.400000
0.006700  50.300000
0.005200  50.200000
0.006700  50.200000
0.003000  50.100000
0.004500  50.100000
0.009700  50.000000
0.007500  50.000000
0.003700  49.900000
0.002200  49.900000
0.002200  49.800000
0.004500  49.700000
0.004500  49.700000
0.000700  49.600000
-0.003000  49.600000
-0.002300  49.500000
-0.006000  49.500000
-0.006800  49.500000
-0.006800  49.400000
-0.012000  49.300000
-0.011300  49.300000
-0.009100  49.200000
-0.003000  49.100000
0.003700  49.100000
-0.001500  49.000000
-0.010500  49.000000
-0.012800  48.900000
-0.003800  48.900000
0.006000  48.800000
0.013500  48.800000
0.017200  48.700000
0.015700  48.600000
0.009000  48.600000
0.010500  48.500000
0.015000  48.500000
0.017200  48.400000
0.020200  48.400000
0.009700  48.300000
-0.001500  48.200000
-0.009100  48.200000
-0.014300  48.100000
-0.014300  48.100000
-0.010500  48.000000
-0.008300  48.000000
-0.006000  47.900000
-0.003000  47.800000
-0.004600  47.800000
-0.001500  47.700000
0.000700  47.700000
-0.000800  47.600000
0.002200  47.600000
0.003700  47.500000
0.001500  47.500000
-0.001500  47.400000
-0.002300  47.300000
-0.004600  47.300000
-0.006800  47.200000
-0.016500  47.200000
-0.019500  47.100000
-0.015000  47.100000
-0.010500  47.000000
-0.000800  46.900000
0.002200  46.900000
0.003000  46.800000
0.009000  46.800000
0.015700  46.700000
0.015000  46.700000
0.005200  46.600000
-0.001500  46.600000
-0.010500  46.500000
-0.012800  46.400000
0.001500  46.300000
0.017200  46.300000
0.008200  46.300000
-0.003800  46.200000
-0.012000  46.200000
-0.018100  46.100000
-0.014300  46.000000
-0.018100  46.000000
-0.012800  45.900000
-0.004600  45.900000
0.001500  45.800000
0.007500  45.800000
0.018000  45.700000
0.026200  45.600000
0.021700  45.600000
0.021000  45.500000
0.027000  45.400000
0.029200  45.400000
0.015700  45.400000
0.008200  45.300000
0.004500  45.200000
-0.001500  45.200000
0.000000  45.100000
0.000700  45.000000
-0.003000  45.000000
-0.005300  44.900000
-0.006800  44.900000
-0.003000  44.800000
0.000000  44.800000
0.003000  44.700000
0.004500  44.600000
0.003700  44.600000
0.000000  44.500000
-0.005300  44.500000
-0.005300  44.400000
0.001500  44.300000
-0.000800  44.300000
-0.012800  44.200000
-0.019500  44.200000
-0.022500  44.100000
-0.015800  44.000000
-0.011300  44.000000
-0.012000  43.900000
-0.008300  43.900000
-0.004600  43.800000
-0.008300  43.700000
-0.009800  43.700000
-0.008300  43.600000
-0.014300  43.600000
-0.017300  43.500000
-0.016500  43.500000
-0.014300  43.400000
-0.009100  43.300000
0.000700  43.300000
0.007500  43.200000
0.018000  43.100000
0.030700  43.100000
0.033000  43.100000
0.033700  43.000000
0.033000  42.900000
0.035200  42.800000
0.024700  42.800000
0.012700  42.700000
0.008200  42.700000
0.002200  42.600000
-0.000800  42.500000
-0.009800  42.500000
-0.010500  42.400000
-0.011300  42.300000
-0.012800  42.300000
-0.014300  42.200000
-0.015000  42.100000
-0.011300  42.000000
-0.006800  42.000000
0.000700  41.900000
0.013500  41.800000
0.015700  41.800000
-0.001500  41.700000
-0.012800  41.600000
-0.016500  41.600000
-0.014300  41.400000
-0.009800  41.400000
-0.010500  41.400000
-0.008300  41.300000
-0.004600  41.200000
-0.000800  41.200000
0.006700  41.100000
0.018700  41.000000
0.018700  41.000000
0.009700  40.900000
0.007500  40.900000
0.003000  40.800000
-0.003000  40.700000
-0.004600  40.700000
-0.009100  40.600000
-0.006000  40.500000
0.008200  40.500000
0.030000  40.400000
0.039000  40.400000
0.021700  40.300000
0.003000  40.200000
-0.016500  40.200000
-0.025600  40.100000
-0.032300  40.000000
-0.036100  40.000000
-0.029300  39.900000
-0.026300  39.900000
-0.017300  39.800000
-0.010500  39.700000
-0.004600  39.700000
0.000700  39.600000
0.003700  39.600000
0.006000  39.500000
0.008200  39.400000
0.012700  39.400000
0.007500  39.300000
0.000700  39.200000
0.003700  39.200000
0.003000  39.100000
0.000700  39.100000
-0.001500  39.000000
-0.001500  39.000000
0.000700  38.900000
0.004500  38.800000
0.007500  38.700000
0.006700  38.700000
-0.003000  38.600000
-0.011300  38.600000
-0.004600  38.500000
0.008200  38.400000
0.018000  38.400000
0.024000  38.300000
0.025500  38.200000
0.024000  38.200000
0.020200  38.100000
0.012000  38.100000
0.012000  38.000000
0.020200  37.900000
0.009000  37.900000
-0.013500  37.800000
-0.014300  37.700000
-0.008300  37.700000
-0.003000  37.600000
-0.001500  37.600000
-0.007500  37.500000
-0.010500  37.400000
-0.013500  37.400000
-0.012800  37.300000
-0.010500  37.300000
-0.009100  37.200000
-0.009800  37.200000
-0.007500  37.100000
-0.006800  37.000000
-0.006000  37.000000
0.003000  36.900000
0.000700  36.900000
-0.003000  36.800000
0.001500  36.800000
0.006700  36.700000
0.008200  36.600000
0.005200  36.500000
0.005200  36.500000
0.003000  36.400000
0.000000  36.400000
-0.003800  36.400000
-0.003000  36.300000
-0.001500  36.200000
-0.004600  36.200000
-0.003000  36.100000
-0.004600  36.000000
-0.007500  36.000000
-0.005300  35.900000
0.000700  35.900000
0.005200  35.800000
0.006700  35.700000
0.016500  35.700000
0.027000  35.600000
0.020200  35.500000
0.006700  35.500000
0.001500  35.400000
0.000700  35.300000
0.001500  35.300000
0.008200  35.200000
0.003700  35.200000
-0.007500  35.100000
-0.019500  35.100000
-0.020300  35.100000
-0.015800  35.000000
-0.015800  34.900000
-0.014300  34.900000
-0.010500  34.800000
-0.006800  34.700000
-0.004600  34.700000
0.003700  34.600000
0.010500  34.600000
0.016500  34.500000
0.015700  34.500000
0.011200  34.400000
0.010500  34.400000
0.007500  34.300000
0.003000  34.200000
-0.007500  34.200000
-0.015000  34.100000
-0.016500  34.100000
-0.016500  34.000000
-0.009100  34.000000
0.007500  33.900000
0.012700  33.800000
0.001500  33.800000
-0.006000  33.700000
-0.005300  33.700000
-0.014300  33.600000
-0.021000  33.600000
-0.016500  33.500000
-0.012800  33.400000
-0.001500  33.400000
0.005200  33.300000
0.007500  33.300000
0.010500  33.300000
0.009000  33.200000
0.009000  33.100000
0.012000  33.100000
0.012000  33.000000
0.018000  32.900000
0.024000  32.900000
0.015700  32.800000
0.007500  32.800000
-0.001500  32.800000
-0.002300  32.700000
-0.001500  32.600000
0.000700  32.600000
0.012000  32.500000
0.018000  32.500000
0.011200  32.400000
-0.001500  32.400000
-0.015800  32.300000
-0.015800  32.300000
-0.012000  32.200000
-0.009800  32.100000
-0.008300  32.100000
-0.012800  32.000000
-0.002300  32.000000
0.002200  31.900000
0.000700  31.900000
0.000700  31.900000
-0.002300  31.800000
0.004500  31.700000
0.006700  31.700000
0.000000  31.600000
-0.003800  31.600000
-0.004600  31.500000
-0.001500  31.500000
-0.003000  31.500000
-0.004600  31.400000
-0.003800  31.400000
-0.003000  31.300000
0.000000  31.200000
-0.001500  31.200000
0.001500  31.100000
0.005200  31.100000
0.009000  31.000000
0.011200  31.000000
0.009000  31.000000
0.008200  30.900000
0.005200  30.900000
0.006000  30.800000
-0.003800  30.700000
-0.012000  30.700000
-0.006800  30.600000
-0.006800  30.600000
-0.005300  30.600000
-0.006800  30.500000
-0.006000  30.500000
-0.007500  30.400000
-0.004600  30.400000
0.004500  30.300000
-0.002300  30.200000
-0.013500  30.200000
-0.021800  30.100000
-0.024800  30.100000
-0.031500  30.000000
-0.022500  30.000000
-0.000800  30.000000
0.020200  29.900000
0.039000  29.900000
0.034500  29.800000
0.029200  29.700000
0.027700  29.700000
0.033700  29.700000
0.056200  29.600000
0.038200  29.600000
0.005200  29.500000
0.000700  29.500000
-0.004600  29.400000
-0.006800  29.400000
-0.012000  29.300000
-0.015800  29.200000
-0.012800  29.200000
-0.008300  29.200000
-0.005300  29.100000
-0.006800  29.000000
-0.012800  29.000000
-0.021800  29.000000
-0.027000  28.900000
-0.030800  28.900000
-0.021800  28.800000
-0.004600  28.800000
-0.004600  28.800000
-0.008300  28.700000
-0.011300  28.700000
-0.007500  28.600000
0.008200  28.500000
0.012000  28.500000
0.013500  28.400000
0.018000  28.400000
0.020200  28.300000
0.016500  28.300000
0.000700  28.300000
-0.006800  28.200000
-0.007500  28.200000
-0.010500  28.100000
-0.005300  28.100000
-0.003000  28.000000
-0.006800  28.000000
-0.009100  27.900000
-0.015800  27.900000
-0.015800  27.900000
-0.017300  27.800000
-0.016500  27.800000
-0.009800  27.700000
0.006700  27.600000
0.034500  27.600000
0.048000  27.500000
0.039000  27.500000
0.035200  27.400000
0.031500  27.400000
0.016500  27.400000
0.005200  27.300000
-0.001500  27.300000
-0.007500  27.200000
-0.015000  27.100000
-0.019500  27.100000
-0.021800  27.100000
-0.019500  27.000000
-0.016500  27.000000
-0.019500  26.900000
-0.014300  26.900000
-0.004600  26.800000
0.007500  26.800000
0.012700  26.700000
-0.003000  26.700000
-0.003000  26.600000
0.005200  26.600000
0.012700  26.500000
0.023200  26.500000
0.016500  26.400000
0.012700  26.400000
0.006700  26.300000
0.004500  26.300000
0.007500  26.200000
0.006700  26.100000
0.009000  26.100000
0.005200  26.100000
-0.004600  26.100000
-0.012800  26.000000
-0.021000  25.900000
-0.025600  25.900000
-0.019500  25.800000
-0.012800  25.800000
-0.007500  25.700000
-0.001500  25.700000
-0.006800  25.600000
-0.010500  25.600000
-0.004600  25.600000
0.012000  25.500000
0.018000  25.400000
0.003700  25.400000
0.001500  25.300000
-0.003000  25.300000
0.003000  25.200000
0.018000  25.200000
0.006000  25.200000
-0.011300  25.100000
-0.014300  25.100000
-0.012000  25.000000
-0.009100  25.000000
-0.002300  25.000000
0.000700  24.900000
0.003000  24.900000
0.000700  24.800000
0.001500  24.800000
0.009000  24.700000
0.012000  24.700000
0.015700  24.700000
0.021700  24.600000
0.023200  24.600000
0.017200  24.600000
0.007500  24.500000
-0.000800  24.500000
0.005200  24.400000
0.008200  24.300000
-0.006000  24.300000
-0.009100  24.300000
-0.008300  24.300000
-0.008300  24.200000
-0.003000  24.200000
-0.000800  24.100000
0.005200  24.100000
0.012000  24.000000
0.015700  24.000000
0.017200  23.900000
0.013500  23.900000
-0.004600  23.900000
-0.012000  23.800000
-0.015000  23.800000
-0.017300  23.800000
-0.009100  23.700000
-0.009100  23.700000
-0.003800  23.600000
0.000000  23.600000
-0.007500  23.500000
-0.018100  23.500000
-0.017300  23.400000
-0.015800  23.400000
-0.021000  23.400000
-0.024000  23.300000
-0.020300  23.300000
-0.006800  23.200000
0.003000  23.200000
0.009000  23.100000
0.014200  23.100000
0.023200  23.100000
0.027700  23.000000
0.016500  23.000000
0.003000  22.900000
-0.009800  22.900000
-0.014300  22.900000
-0.010500  22.800000
-0.007500  22.800000
-0.003000  22.700000
0.004500  22.600000
0.008200  22.600000
0.000700  22.600000
-0.004600  22.500000
0.000000  22.500000
0.004500  22.500000
0.003000  22.500000
0.001500  22.400000
0.010500  22.400000
0.015000  22.300000
0.012700  22.300000
0.006000  22.200000
0.006700  22.200000
-0.003800  22.100000
-0.021800  22.100000
-0.030000  22.000000
-0.024800  22.000000
-0.012000  22.000000
-0.003800  22.000000
0.008200  21.900000
0.011200  21.800000
0.012000  21.800000
0.027700  21.800000
0.029200  21.800000
0.010500  21.700000
0.001500  21.700000
0.004500  21.700000
0.009000  21.600000
0.005200  21.600000
-0.003000  21.500000
-0.000800  21.500000
0.000700  21.500000
0.000700  21.500000
0.011200  21.400000
0.013500  21.400000
0.007500  21.400000
0.009000  21.300000
0.010500  21.300000
0.007500  21.300000
0.009700  21.200000
0.007500  21.100000
-0.004600  21.100000
-0.015000  21.100000
-0.018800  21.100000
-0.016500  21.100000
-0.017300  21.000000
-0.023300  21.000000
-0.019500  20.900000
-0.008300  20.900000
-0.003000  20.900000
-0.004600  20.800000
-0.003800  20.800000
0.000000  20.700000
0.000000  20.700000
-0.009800  20.700000
-0.015000  20.700000
-0.018800  20.600000
-0.022500  20.600000
-0.019500  20.600000
-0.016500  20.500000
-0.006000  20.400000
0.005200  20.400000
0.005200  20.400000
0.021700  20.400000
0.036700  20.300000
0.021000  20.300000
0.014200  20.300000
0.009000  20.200000
0.005200  20.200000
-0.003000  20.200000
-0.010500  20.100000
0.003700  20.100000
0.016500  20.100000
0.018000  20.000000
0.010500  20.000000
0.012000  20.000000
0.010500  19.900000
-0.004600  19.900000
-0.008300  19.900000
0.006700  19.800000
0.025500  19.800000
0.019500  19.800000
0.010500  19.700000
0.006700  19.700000
-0.001500  19.700000
-0.005300  19.600000
-0.016500  19.600000
-0.033000  19.600000
-0.034600  19.500000
-0.018100  19.500000
-0.001500  19.400000
0.019500  19.400000
0.018000  19.400000
-0.006800  19.300000
-0.008300  19.300000
-0.012000  19.300000
-0.008300  19.300000
-0.003000  19.200000
-0.004600  19.200000
-0.009800  19.200000
-0.018800  19.100000
-0.006000  19.100000
-0.009100  19.000000
-0.033000  19.000000
-0.025600  19.000000
-0.004600  18.900000
0.004500  18.900000
0.031500  18.900000
0.042700  18.900000
0.027000  18.800000
0.007500  18.800000
-0.001500  18.800000
-0.000800  18.700000
-0.009100  18.700000
-0.003000  18.600000
0.005200  18.600000
0.015700  18.600000
0.027700  18.500000
0.030700  18.500000
0.018700  18.500000
0.003700  18.400000
0.000700  18.400000
-0.006800  18.400000
-0.019500  18.400000
-0.023300  18.300000
-0.019500  18.300000
-0.017300  18.300000
-0.010500  18.200000
-0.005300  18.200000
0.029200  18.200000
0.048000  18.100000
0.033000  18.100000
0.022500  18.100000
0.000000  18.000000
-0.005300  18.000000
-0.000800  18.000000
0.000000  18.000000
0.000700  17.900000
-0.001500  17.900000
-0.016500  17.900000
-0.025600  17.800000
-0.026300  17.800000
-0.021800  17.800000
-0.015000  17.700000
-0.023300  17.700000
-0.018100  17.600000
-0.011300  17.600000
-0.003800  17.600000
0.001500  17.500000
0.008200  17.500000
0.005200  17.500000
-0.010500  17.500000
-0.012000  17.500000
-0.005300  17.400000
0.012000  17.400000
0.023200  17.300000
0.021000  17.300000
0.023200  17.300000
0.024000  17.200000
0.006000  17.200000
-0.004600  17.100000
-0.005300  17.100000
-0.004600  17.100000
0.003000  17.100000
0.003000  17.000000
0.008200  17.000000
0.000700  17.000000
-0.011300  16.900000
-0.005300  16.900000
-0.006000  16.900000
-0.005300  16.800000
-0.010500  16.800000
-0.031500  16.700000
-0.039800  16.700000
-0.021000  16.700000
-0.004600  16.600000
0.007500  16.600000
0.012700  16.600000
0.009700  16.600000
-0.002300  16.500000
-0.001500  16.400000
0.024000  16.400000
0.024000  16.400000
0.025500  16.400000
0.045700  16.300000
0.057000  16.300000
0.052500  16.300000
0.022500  16.200000
-0.001500  16.200000
-0.014300  16.200000
-0.014300  16.200000
-0.014300  16.100000
-0.021800  16.100000
-0.022500  16.100000
-0.039000  16.000000
-0.048800  16.000000
-0.039000  16.000000
-0.012800  15.900000
-0.003800  15.900000
-0.002300  15.900000
0.002200  15.800000
0.002200  15.800000
0.006000  15.800000
0.015000  15.700000
0.022500  15.700000
0.021700  15.700000
0.017200  15.700000
0.008200  15.600000
0.007500  15.600000
0.005200  15.600000
0.001500  15.500000
0.000700  15.500000
0.000700  15.500000
0.005200  15.400000
0.016500  15.400000
0.034500  15.300000
0.044200  15.300000
0.030700  15.300000
0.011200  15.300000
-0.000800  15.300000
-0.013500  15.200000
-0.031500  15.200000
-0.043600  15.200000
-0.042000  15.100000
-0.037500  15.100000
-0.034600  15.100000
-0.029300  15.000000
-0.029300  15.000000
-0.030800  15.000000
-0.027000  14.900000
-0.016500  14.900000
-0.009100  14.900000
-0.000800  14.800000
0.012700  14.800000
0.025500  14.800000
0.023200  14.800000
0.003700  14.800000
-0.027000  14.700000
-0.054000  14.700000
-0.027000  14.700000
0.034500  14.600000
0.066000  14.600000
0.065200  14.500000
0.031500  14.500000
0.015700  14.500000
0.015000  14.400000
-0.001500  14.400000
0.001500  14.400000
0.009000  14.400000
0.016500  14.300000
0.029200  14.300000
0.033700  14.300000
0.041200  14.200000
0.027700  14.200000
0.009000  14.100000
0.000700  14.100000
-0.009100  14.100000
-0.016500  14.000000
-0.029300  14.000000
-0.030000  14.000000
-0.022500  13.900000
-0.016500  13.900000
-0.001500  13.900000
0.008200  13.900000
0.003000  13.800000
-0.008300  13.800000
-0.024800  13.800000
-0.045800  13.700000
-0.065300  13.700000
-0.059300  13.700000
-0.030000  13.600000
0.002200  13.600000
0.027000  13.600000
0.043500  13.500000
0.048000  13.500000
0.033700  13.500000
0.027000  13.500000
0.024700  13.400000
0.028500  13.400000
0.027700  13.400000
0.000700  13.300000
-0.027000  13.300000
-0.025600  13.200000
0.012000  13.200000
0.030700  13.200000
0.030000  13.100000
0.015700  13.100000
-0.008300  13.100000
-0.014300  13.000000
-0.020300  13.000000
-0.024000  13.000000
-0.074300  13.000000
-0.071300  12.900000
-0.013500  12.900000
-0.002300  12.800000
0.016500  12.800000
0.017200  12.800000
0.018700  12.700000
0.030700  12.700000
0.040500  12.700000
0.036700  12.600000
0.021000  12.600000
0.018000  12.600000
0.012000  12.600000
0.010500  12.500000
0.008200  12.500000
-0.001500  12.500000
-0.003800  12.400000
0.003700  12.400000
0.008200  12.400000
0.008200  12.300000
-0.001500  12.300000
-0.028500  12.300000
-0.036800  12.300000
-0.029300  12.200000
-0.018100  12.200000
-0.012000  12.200000
0.000700  12.100000
0.015700  12.100000
0.001500  12.100000
-0.000800  12.000000
0.001500  12.000000
-0.006800  12.000000
-0.005300  12.000000
-0.000800  11.900000
-0.007500  11.900000
-0.018100  11.900000
-0.020300  11.800000
-0.022500  11.800000
-0.019500  11.800000
-0.015800  11.700000
-0.011300  11.700000
-0.011300  11.700000
-0.035300  11.700000
-0.045800  11.600000
-0.021800  11.600000
0.004500  11.600000
0.042700  11.500000
0.082500  11.500000
0.087000  11.500000
0.058500  11.400000
0.041200  11.400000
0.027000  11.400000
0.003700  11.300000
-0.008300  11.300000
-0.014300  11.300000
-0.001500  11.200000
0.009000  11.200000
0.003000  11.200000
-0.003800  11.200000
0.000000  11.100000
0.012700  11.100000
0.009000  11.100000
-0.011300  11.100000
-0.022500  11.000000
-0.027000  11.000000
-0.018100  11.000000
-0.024800  10.900000
-0.033000  10.900000
-0.015800  10.900000
-0.010500  10.800000
-0.004600  10.800000
0.006000  10.800000
0.011200  10.700000
0.020200  10.700000
0.024000  10.700000
0.015700  10.700000
0.000700  10.600000
-0.003000  10.600000
-0.012000  10.600000
-0.018100  10.500000
-0.010500  10.500000
-0.009100  10.500000
-0.007500  10.500000
-0.008300  10.400000
-0.009100  10.400000
-0.002300  10.400000
0.015000  10.300000
0.031500  10.300000
0.025500  10.300000
0.012000  10.200000
-0.015000  10.200000
-0.036800  10.200000
-0.021000  10.200000
0.000000  10.100000
0.008200  10.100000
0.006700  10.100000
0.001500  10.000000
0.003000  10.000000
0.010500  10.000000
0.015700  9.900000
0.000700  9.900000
-0.010500  9.900000
-0.027000  9.900000
-0.034600  9.900000
-0.036100  9.800000
-0.029300  9.800000
0.000000  9.800000
-0.000800  9.700000
-0.012800  9.700000
-0.035300  9.600000
-0.031500  9.600000
-0.029300  9.600000
-0.024000  9.600000
0.046500  9.500000
0.089200  9.500000
0.114000  9.500000
0.082500  9.400000
0.024700  9.400000
0.000700  9.400000
-0.012800  9.400000
-0.007500  9.400000
-0.004600  9.300000
0.005200  9.300000
0.003700  9.300000
0.015700  9.200000
0.026200  9.200000
0.042700  9.200000
0.054000  9.100000
0.045000  9.100000
0.051700  9.000000
0.030700  9.000000
0.003700  9.000000
-0.012000  9.000000
-0.033800  9.000000
-0.040500  9.000000
-0.036100  8.900000
-0.037500  8.900000
-0.036800  8.900000
-0.042800  8.900000
-0.063800  8.800000
-0.058500  8.800000
-0.055500  8.800000
-0.063800  8.700000
-0.044300  8.700000
-0.018100  8.700000
0.003000  8.600000
0.033000  8.600000
0.051700  8.600000
0.048000  8.600000
0.031500  8.500000
0.025500  8.500000
0.048000  8.500000
0.060700  8.500000
0.028500  8.500000
-0.003800  8.400000
-0.024800  8.400000
-0.033000  8.400000
-0.024800  8.300000
-0.016500  8.300000
-0.021000  8.300000
-0.025600  8.200000
-0.013500  8.200000
-0.015800  8.200000
-0.016500  8.200000
-0.030800  8.100000
-0.030800  8.100000
-0.021000  8.100000
-0.027800  8.100000
-0.008300  8.100000
0.007500  8.000000
0.015700  8.000000
0.010500  8.000000
-0.006800  7.900000
0.001500  7.900000
0.011200  7.900000
0.042000  7.800000
0.078700  7.800000
0.076500  7.800000
0.074200  7.700000
0.055500  7.700000
0.012000  7.700000
-0.009100  7.600000
-0.014300  7.600000
-0.012000  7.600000
-0.008300  7.600000
-0.029300  7.600000
-0.030800  7.500000
-0.023300  7.500000
-0.031500  7.500000
-0.024800  7.400000
-0.016500  7.400000
-0.012800  7.400000
-0.012800  7.300000
-0.008300  7.300000
-0.016500  7.200000
-0.032300  7.200000
-0.029300  7.200000
-0.014300  7.200000
0.012000  7.200000
0.033000  7.100000
0.032200  7.100000
0.019500  7.100000
0.015000  7.000000
0.010500  7.000000
0.009000  6.900000
0.011200  6.900000
0.020200  6.900000
0.048700  6.800000
0.066000  6.800000
0.033000  6.700000
-0.005300  6.700000
-0.070600  6.700000
-0.207800  6.700000
-0.254300  6.700000
-0.151500  6.700000
-0.059300  6.600000
0.028500  6.600000
0.101200  6.600000
0.133500  6.500000
0.145500  6.500000
0.130500  6.500000
0.128200  6.400000
0.108000  6.400000
0.100500  6.400000
0.106500  6.300000
0.088500  6.300000
0.078700  6.300000
0.050200  6.300000
-0.004600  6.300000
-0.081000  6.200000
-0.135000  6.200000
-0.114000  6.200000
-0.089300  6.100000
-0.045000  6.100000
-0.012000  6.100000
-0.002300  6.100000
0.000700  6.000000
-0.050300  6.000000
-0.084800  6.000000
-0.068300  5.900000
-0.039000  5.900000
-0.024000  5.900000
-0.002300  5.900000
0.033000  5.800000
0.054700  5.800000
0.026200  5.800000
-0.012000  5.800000
-0.008300  5.800000
-0.009100  5.800000
0.012700  5.700000
0.012000  5.700000
-0.012000  5.700000
0.003000  5.600000
-0.000800  5.600000
0.011200  5.600000
0.014200  5.600000
0.003000  5.500000
0.000000  5.500000
-0.016500  5.500000
-0.006800  5.400000
0.025500  5.400000
0.036700  5.400000
0.033700  5.400000
0.030000  5.300000
0.003700  5.300000
-0.021000  5.300000
-0.037500  5.300000
-0.035300  5.300000
-0.036800  5.300000
-0.053300  5.200000
-0.048000  5.200000
-0.035300  5.200000
-0.012800  5.100000
0.014200  5.100000
0.039700  5.100000
0.044200  5.000000
0.061500  5.000000
0.070500  5.000000
0.042000  5.000000
0.025500  4.900000
0.002200  4.900000
-0.014300  4.900000
-0.014300  4.900000
-0.014300  4.900000
-0.019500  4.800000
-0.049500  4.800000
-0.051100  4.800000
-0.022500  4.700000
-0.007500  4.700000
0.018700  4.600000
0.035200  4.600000
0.015700  4.600000
-0.009100  4.600000
-0.006000  4.500000
0.012000  4.500000
0.021000  4.500000
0.025500  4.500000
0.000700  4.400000
-0.041300  4.400000
-0.086300  4.400000
-0.096800  4.300000
-0.089300  4.300000
-0.093000  4.300000
-0.027800  4.200000
0.021000  4.200000
0.057000  4.200000
0.090700  4.100000
0.111000  4.100000
0.128200  4.100000
0.060700  4.000000
0.019500  4.000000
0.057000  4.000000
0.108700  4.000000
0.131200  4.000000
0.100500  3.900000
0.044200  3.900000
0.023200  3.900000
0.021700  3.900000
-0.003000  3.800000
-0.016500  3.800000
-0.028500  3.800000
-0.058500  3.700000
-0.090000  3.700000
-0.116300  3.700000
-0.112500  3.700000
-0.085600  3.600000
-0.065300  3.600000
-0.057000  3.600000
-0.050300  3.600000
-0.029300  3.500000
-0.003800  3.500000
0.023200  3.500000
0.058500  3.500000
0.039000  3.400000
-0.004600  3.400000
-0.028500  3.400000
-0.045800  3.300000
-0.031500  3.300000
-0.015800  3.300000
0.001500  3.200000
-0.051800  3.200000
-0.138800  3.200000
-0.117000  3.200000
-0.020300  3.100000
0.044200  3.100000
0.095200  3.100000
0.117700  3.100000
0.100500  3.000000
0.081700  3.000000
0.072700  2.900000
0.084000  2.900000
0.085500  2.900000
0.079500  2.900000
0.050200  2.900000
0.021700  2.800000
0.001500  2.800000
-0.040500  2.800000
-0.070600  2.700000
-0.069800  2.700000
-0.051800  2.700000
-0.042800  2.600000
-0.061500  2.600000
-0.069800  2.600000
-0.042800  2.600000
-0.009100  2.600000
0.023200  2.500000
0.027700  2.500000
0.012000  2.500000
0.008200  2.500000
0.015700  2.400000
0.020200  2.400000
0.030700  2.400000
0.046500  2.300000
0.039000  2.300000
0.037500  2.300000
0.020200  2.200000
-0.012800  2.200000
-0.004600  2.200000
0.025500  2.200000
0.010500  2.200000
-0.065300  2.100000
-0.118500  2.100000
-0.110300  2.100000
-0.064500  2.100000
0.008200  2.000000
0.021700  2.000000
0.033700  2.000000
0.053200  1.900000
0.061500  1.900000
0.074200  1.800000
0.060000  1.800000
0.081700  1.800000
0.070500  1.800000
0.023200  1.800000
0.003700  1.800000
-0.021800  1.700000
-0.045800  1.700000
-0.053300  1.700000
-0.082500  1.700000
-0.097500  1.600000
-0.066800  1.600000
-0.035300  1.600000
-0.005300  1.500000
-0.001500  1.500000
-0.004600  1.500000
0.027700  1.400000
0.072700  1.400000
0.070500  1.400000
0.038200  1.400000
0.014200  1.300000
-0.001500  1.300000
-0.005300  1.300000
-0.024800  1.300000
-0.042800  1.300000
-0.059300  1.300000
-0.039000  1.200000
-0.012000  1.200000
0.003000  1.200000
0.006000  1.200000
-0.027800  1.100000
-0.060800  1.100000
-0.072800  1.100000
-0.067500  1.100000
-0.055500  1.100000
-0.010500  1.000000
0.012700  1.000000
0.026200  1.000000
0.055500  1.000000
0.061500  0.900000
0.058500  0.900000
0.066700  0.900000
0.096700  0.900000
0.158200  0.900000
0.142500  0.900000
0.039000  0.900000
-0.038300  0.800000
-0.096800  0.800000
-0.081000  0.800000
-0.051800  0.800000
-0.024000  0.700000
0.015700  0.700000
0.034500  0.700000
0.032200  0.700000
-0.014300  0.700000
0.013500  0.600000
0.065200  0.600000
0.055500  0.600000
0.027000  0.600000
-0.008300  0.500000
-0.025600  0.500000
-0.033000  0.500000
-0.042000  0.500000
-0.031500  0.500000
0.008200  0.400000
0.010500  0.400000
-0.018100  0.400000
-0.028500  0.400000
-0.002300  0.400000
0.069000  0.400000
0.055500  0.300000
0.005200  0.300000
-0.021800  0.300000
-0.090000  0.300000
-0.090800  0.300000
-0.058500  0.200000
-0.054000  0.200000
-0.025600  0.200000
0.018000  0.200000
0.020200  0.100000
-0.052500  0.100000
-0.108800  0.100000
-0.073500  0.100000
-0.046500  0.100000
0.003000  0.000000
0.025500  0.000000
-0.003800  0.000000
0.057000  0.000000
0.089200  0.000000
0.068200  0.000000
0.018000  0.000000
-0.059300  0.000000
-0.104300  -0.100000
-0.061500  -0.100000
0.015700  -0.100000
0.060000  -0.100000
0.091500  -0.100000
0.080200  -0.200000
0.043500  -0.200000
0.009700  -0.200000
0.024000  -0.300000
0.027700  -0.300000
0.006700  -0.300000
-0.004600  -0.300000
-0.019500  -0.300000
0.050200  -0.300000
0.145500  -0.300000
0.126700  -0.300000
0.083200  -0.300000
0.053200  -0.300000
0.003000  -0.400000
0.009700  -0.400000
0.055500  -0.400000
0.060700  -0.400000
-0.030800  -0.400000
-0.160500  -0.400000
-0.202600  -0.400000
-0.182300  -0.400000
-0.097500  -0.400000
0.036700  -0.500000
0.057000  -0.500000
0.000000  -0.500000
-0.044300  -0.500000
-0.085600  -0.500000
-0.034600  -0.500000
0.079500  -0.500000
0.153700  -0.500000
0.111000  -0.500000
0.044200  -0.500000
-0.001500  -0.600000
-0.105000  -0.600000
-0.089300  -0.600000
-0.028500  -0.600000
-0.023300  -0.600000
-0.020300  -0.600000
-0.055500  -0.700000
-0.099000  -0.700000
-0.138100  -0.700000
-0.103500  -0.700000
-0.035300  -0.700000
0.000000  -0.800000
0.051700  -0.800000
0.091500  -0.800000
0.128200  -0.800000
0.126700  -0.800000
0.069700  -0.800000
0.042000  -0.800000
0.018000  -0.800000
-0.015800  -0.800000
-0.015800  -0.900000
-0.021800  -0.900000
-0.020300  -0.900000
-0.018100  -0.900000
-0.003000  -0.900000
0.024000  -0.900000
0.005200  -0.900000
-0.003800  -0.900000
-0.010500  -0.900000
-0.030800  -0.900000
-0.007500  -1.000000
0.027000  -1.000000
-0.042800  -1.000000
-0.106500  -1.000000
-0.090800  -1.000000
-0.047300  -1.000000
0.048000  -1.100000
0.105000  -1.100000
0.135700  -1.100000
0.136500  -1.100000
0.095200  -1.100000
0.057000  -1.100000
0.027700  -1.100000
0.021700  -1.200000
-0.041300  -1.200000
-0.144100  -1.200000
-0.190500  -1.200000
-0.142600  -1.200000
-0.036800  -1.200000
0.075000  -1.200000
0.102000  -1.300000
0.057700  -1.300000
0.026200  -1.300000
0.019500  -1.300000
0.123000  -1.300000
0.162700  -1.300000
0.039000  -1.300000
-0.042000  -1.300000
-0.089300  -1.300000
-0.094500  -1.300000
-0.052500  -1.300000
-0.015000  -1.300000
0.027700  -1.300000
0.032200  -1.300000
0.031500  -1.300000
0.020200  -1.300000
-0.014300  -1.400000
-0.000800  -1.400000
0.013500  -1.400000
0.002200  -1.400000
-0.012000  -1.400000
-0.033000  -1.400000
-0.001500  -1.400000
0.014200  -1.400000
-0.031500  -1.400000
-0.076500  -1.400000
-0.089300  -1.400000
-0.068300  -1.400000
-0.017300  -1.400000
0.045000  -1.400000
0.101200  -1.400000
0.065200  -1.400000
0.008200  -1.400000
-0.015800  -1.400000
-0.048800  -1.400000
-0.027800  -1.400000
-0.029300  -1.400000
-0.007500  -1.400000
0.021700  -1.500000
0.013500  -1.500000
0.018000  -1.500000
-0.009100  -1.500000
-0.005300  -1.500000
0.001500  -1.500000
-0.038300  -1.500000
-0.087800  -1.500000
-0.140300  -1.500000
-0.116300  -1.500000
-0.089300  -1.500000
-0.076500  -1.500000
-0.015800  -1.500000
-0.000800  -1.500000
0.021700  -1.500000
0.071200  -1.500000
0.091500  -1.500000
0.131200  -1.500000
0.128200  -1.600000
0.093700  -1.600000
0.108000  -1.600000
0.100500  -1.600000
0.126700  -1.600000
0.161200  -1.600000
0.131200  -1.600000
0.071200  -1.600000
0.016500  -1.600000
-0.015800  -1.600000
-0.054000  -1.600000
-0.046500  -1.600000
-0.020300  -1.600000
-0.024800  -1.600000
-0.045800  -1.600000
-0.050300  -1.600000
-0.042000  -1.600000
-0.033800  -1.600000
-0.037500  -1.600000
-0.052500  -1.600000
-0.050300  -1.600000
-0.065300  -1.600000
-0.079500  -1.600000
-0.095300  -1.600000
-0.114000  -1.600000
-0.140300  -1.700000
-0.146300  -1.700000
-0.083300  -1.700000
0.024000  -1.700000
0.116200  -1.700000
0.091500  -1.700000
0.039000  -1.700000
0.018000  -1.700000
0.024000  -1.700000
0.059200  -1.700000
0.072700  -1.600000
0.051000  -1.600000
0.023200  -1.600000
0.013500  -1.600000
-0.001500  -1.600000
0.016500  -1.600000
0.040500  -1.600000
0.016500  -1.600000
-0.019500  -1.600000
-0.008300  -1.600000
0.002200  -1.600000
-0.039000  -1.600000
-0.060800  -1.600000
-0.051800  -1.600000
-0.000800  -1.600000
0.063700  -1.600000
0.073500  -1.600000
0.051700  -1.600000
0.007500  -1.600000
-0.050300  -1.600000
-0.080300  -1.600000
-0.030000  -1.600000
0.033700  -1.600000
0.053200  -1.600000
0.060700  -1.600000
0.032200  -1.600000
0.012700  -1.600000
0.044200  -1.600000
0.091500  -1.600000
0.144700  -1.600000
0.163500  -1.600000
0.099000  -1.600000
-0.038300  -1.600000
-0.134300  -1.600000
-0.189800  -1.600000
-0.176300  -1.600000
-0.084800  -1.600000
-0.051800  -1.600000
-0.048000  -1.600000
-0.064500  -1.600000
-0.033000  -1.600000
0.055500  -1.600000
0.082500  -1.600000
0.075700  -1.600000
0.076500  -1.600000
0.106500  -1.600000
0.045700  -1.600000
-0.054800  -1.600000
-0.084800  -1.600000
-0.110300  -1.600000
-0.102800  -1.600000
-0.091500  -1.600000
-0.084800  -1.600000
-0.056300  -1.600000
-0.004600  -1.600000
0.030700  -1.600000
0.016500  -1.600000
0.006000  -1.600000
0.015700  -1.600000
0.031500  -1.600000
0.049500  -1.600000
0.064500  -1.600000
0.056200  -1.600000
0.066700  -1.600000
0.125200  -1.600000
0.127500  -1.600000
0.057700  -1.600000
-0.001500  -1.600000
-0.028500  -1.600000
-0.034600  -1.600000
-0.051100  -1.600000
-0.069800  -1.600000
-0.081800  -1.600000
-0.144100  -1.600000
-0.233300  -1.600000
-0.238500  -1.600000
-0.141800  -1.600000
-0.016500  -1.600000
0.079500  -1.600000
0.112500  -1.600000
0.107200  -1.600000
0.097500  -1.600000
0.087700  -1.600000
0.107200  -1.600000
0.119200  -1.600000
0.084700  -1.600000
0.078000  -1.600000
0.063000  -1.600000
0.054000  -1.600000
0.054000  -1.600000
0.009000  -1.600000
-0.002300  -1.600000
-0.005300  -1.600000
-0.028500  -1.600000
-0.057800  -1.600000
-0.103500  -1.600000
-0.090000  -1.600000
-0.045800  -1.600000
0.002200  -1.600000
0.045000  -1.600000
0.051700  -1.600000
0.074200  -1.600000
0.086200  -1.600000
0.072000  -1.600000
0.081700  -1.600000
0.091500  -1.600000
0.044200  -1.600000
0.000700  -1.600000
-0.018800  -1.600000
-0.067500  -1.600000
-0.111000  -1.600000
-0.206300  -1.600000
-0.309800  -1.600000
-0.285100  -1.600000
-0.152300  -1.600000
0.054700  -1.600000
0.237000  -1.600000
0.274500  -1.600000
0.168000  -1.600000
0.077200  -1.600000
0.042700  -1.600000
0.033000  -1.600000
0.058500  -1.600000
0.061500  -1.600000
0.070500  -1.600000
0.016500  -1.600000
-0.087800  -1.600000
-0.150800  -1.600000
-0.147800  -1.600000
-0.112500  -1.600000
-0.078000  -1.600000
-0.021000  -1.600000
-0.000800  -1.600000
0.008200  -1.600000
-0.000800  -1.600000
-0.006000  -1.600000
0.015700  -1.600000
-0.000800  -1.600000
-0.054000  -1.600000
-0.123800  -1.600000
-0.104300  -1.600000
0.014200  -1.600000
0.087700  -1.600000
0.069700  -1.600000
0.030700  -1.600000
-0.001500  -1.600000
-0.015000  -1.600000
0.033700  -1.600000
0.089200  -1.600000
0.119200  -1.600000
0.068200  -1.600000
0.004500  -1.600000
-0.008300  -1.600000
0.022500  -1.600000
0.075000  -1.600000
0.027000  -1.600000
-0.027000  -1.600000
-0.046500  -1.600000
-0.063000  -1.600000
-0.036800  -1.600000
-0.006800  -1.600000
0.004500  -1.600000
-0.046500  -1.600000
-0.096000  -1.600000
-0.078000  -1.600000
-0.027000  -1.600000
0.021700  -1.600000
-0.001500  -1.600000
-0.000800  -1.600000
0.096700  -1.600000
0.190500  -1.600000
0.177000  -1.600000
0.102700  -1.600000
0.038200  -1.600000
-0.042000  -1.600000
-0.063800  -1.600000
-0.057800  -1.600000
-0.015000  -1.600000
0.025500  -1.600000
-0.021000  -1.600000
-0.065300  -1.600000
-0.090000  -1.600000
-0.061500  -1.600000
-0.027000  -1.600000
-0.044300  -1.600000
-0.054800  -1.600000
-0.042800  -1.600000
-0.012800  -1.600000
-0.038300  -1.600000
-0.074300  -1.600000
-0.138800  -1.600000
-0.149300  -1.600000
-0.021800  -1.600000
0.063000  -1.600000
0.120000  -1.600000
0.104200  -1.600000
0.073500  -1.600000
0.051000  -1.600000
0.008200  -1.600000
0.019500  -1.600000
0.007500  -1.600000
-0.011300  -1.600000
-0.016500  -1.600000
0.014200  -1.600000
0.054000  -1.600000
0.072000  -1.500000
0.111700  -1.500000
0.152200  -1.500000
0.136500  -1.500000
0.072700  -1.500000
0.014200  -1.500000
-0.011300  -1.500000
-0.044300  -1.500000
-0.069100  -1.500000
-0.027000  -1.500000
-0.018800  -1.500000
-0.024000  -1.500000
-0.030800  -1.500000
-0.049500  -1.500000
-0.018800  -1.500000
-0.024000  -1.500000
-0.048000  -1.500000
-0.044300  -1.500000
-0.059300  -1.500000
-0.082500  -1.500000
-0.060800  -1.500000
-0.031500  -1.500000
-0.040500  -1.500000
-0.015000  -1.500000
0.017200  -1.500000
0.025500  -1.600000
0.045700  -1.600000
0.053200  -1.600000
0.075000  -1.600000
0.096000  -1.600000
0.076500  -1.600000
0.064500  -1.600000
0.045700  -1.600000
-0.014300  -1.600000
-0.059300  -1.600000
-0.050300  -1.600000
-0.036800  -1.600000
-0.025600  -1.600000
-0.006800  -1.600000
0.019500  -1.600000
0.019500  -1.600000
-0.012000  -1.600000
-0.010500  -1.600000
-0.006000  -1.600000
-0.008300  -1.600000
-0.003000  -1.600000
0.006700  -1.600000
0.005200  -1.600000
-0.042800  -1.600000
-0.090800  -1.600000
-0.093800  -1.600000
-0.064500  -1.600000
-0.003000  -1.600000
0.060700  -1.600000
0.074200  -1.600000
0.052500  -1.600000
0.048700  -1.600000
0.077200  -1.600000
0.123000  -1.600000
0.075000  -1.600000
-0.057000  -1.500000
-0.112500  -1.500000
-0.113300  -1.500000
-0.071300  -1.500000
-0.033000  -1.500000
0.018700  -1.500000
0.086200  -1.500000
0.089200  -1.500000
0.071200  -1.500000
0.024700  -1.500000
0.008200  -1.500000
0.003000  -1.500000
0.012000  -1.500000
0.072700  -1.500000
0.027700  -1.500000
-0.038300  -1.500000
-0.051800  -1.500000
-0.057800  -1.500000
-0.031500  -1.500000
-0.039000  -1.500000
-0.034600  -1.500000
-0.029300  -1.500000
-0.030800  -1.500000
-0.042800  -1.500000
-0.064500  -1.500000
-0.029300  -1.600000
-0.030000  -1.600000
-0.045000  -1.600000
-0.024000  -1.600000
-0.003000  -1.600000
0.012700  -1.600000
0.010500  -1.600000
0.000000  -1.600000
-0.005300  -1.600000
0.005200  -1.600000
0.006700  -1.500000
0.057000  -1.500000
0.132000  -1.500000
0.165700  -1.500000
0.173200  -1.500000
0.157500  -1.500000
0.076500  -1.500000
-0.057800  -1.500000
-0.182300  -1.500000
-0.236300  -1.500000
-0.183800  -1.500000
-0.107300  -1.500000
-0.009800  -1.500000
0.037500  -1.500000
0.053200  -1.500000
0.037500  -1.500000
0.007500  -1.500000
0.045000  -1.500000
0.006000  -1.500000
-0.024000  -1.500000
-0.016500  -1.500000
0.000000  -1.500000
0.008200  -1.500000
-0.012800  -1.500000
-0.029300  -1.500000
-0.065300  -1.500000
-0.037500  -1.500000
0.000000  -1.500000
0.027700  -1.500000
0.044200  -1.500000
0.035200  -1.500000
0.015000  -1.500000
-0.018100  -1.500000
0.008200  -1.500000
0.016500  -1.500000
0.014200  -1.400000
0.024700  -1.400000
0.003700  -1.400000
0.017200  -1.400000
0.044200  -1.400000
0.050200  -1.400000
0.036000  -1.400000
0.045700  -1.400000
0.075700  -1.400000
0.060700  -1.400000
0.032200  -1.400000
0.027700  -1.400000
0.021700  -1.400000
0.014200  -1.400000
0.022500  -1.400000
0.011200  -1.400000
-0.005300  -1.400000
-0.023300  -1.400000
-0.048000  -1.400000
-0.040500  -1.400000
-0.028500  -1.400000
-0.038300  -1.400000
-0.093800  -1.400000
-0.136500  -1.400000
-0.171800  -1.400000
-0.163500  -1.400000
-0.051800  -1.400000
0.003000  -1.400000
0.057700  -1.400000
0.093000  -1.400000
0.118500  -1.400000
0.135700  -1.400000
0.085500  -1.400000
0.022500  -1.400000
-0.029300  -1.400000
-0.012000  -1.400000
0.010500  -1.400000
0.072000  -1.400000
0.109500  -1.400000
0.084000  -1.400000
0.034500  -1.400000
-0.027000  -1.400000
-0.040500  -1.400000
-0.033000  -1.400000
-0.020300  -1.400000
-0.042800  -1.400000
-0.051800  -1.400000
-0.065300  -1.400000
-0.077300  -1.400000
-0.058500  -1.400000
-0.030800  -1.400000
-0.006800  -1.400000
-0.036800  -1.400000
-0.053300  -1.400000
-0.042000  -1.400000
-0.011300  -1.400000
0.017200  -1.400000
0.025500  -1.400000
0.049500  -1.400000
0.042700  -1.400000
0.024000  -1.400000
-0.003800  -1.400000
-0.010500  -1.400000
-0.009100  -1.400000
-0.012000  -1.400000
0.009000  -1.400000
0.026200  -1.400000
0.039700  -1.400000
0.009000  -1.400000
-0.001500  -1.400000
0.019500  -1.300000
0.048000  -1.300000
0.047200  -1.300000
0.044200  -1.300000
0.074200  -1.300000
0.081700  -1.300000
0.068200  -1.300000
0.028500  -1.300000
-0.013500  -1.300000
-0.078000  -1.300000
-0.105800  -1.300000
-0.123800  -1.300000
-0.086300  -1.300000
0.024000  -1.300000
0.035200  -1.300000
0.007500  -1.300000
-0.003000  -1.300000
-0.018100  -1.300000
0.000700  -1.300000
0.021000  -1.300000
0.020200  -1.300000
0.015000  -1.300000
-0.009100  -1.300000
-0.016500  -1.300000
-0.031500  -1.300000
-0.033000  -1.300000
-0.018100  -1.300000
-0.020300  -1.300000
-0.008300  -1.300000
-0.013500  -1.300000
-0.011300  -1.300000
-0.007500  -1.300000
-0.018800  -1.300000
-0.039000  -1.300000
-0.045800  -1.300000
-0.018100  -1.200000
-0.005300  -1.200000
0.015700  -1.200000
0.036000  -1.200000
0.008200  -1.200000
-0.030800  -1.200000
0.031500  -1.200000
0.129700  -1.200000
0.105000  -1.200000
0.086200  -1.200000
0.063000  -1.200000
0.015700  -1.200000
0.019500  -1.200000
0.015700  -1.200000
0.021700  -1.200000
0.000700  -1.200000
-0.048000  -1.200000
-0.078000  -1.200000
-0.062300  -1.200000
-0.035300  -1.200000
-0.021800  -1.200000
-0.015800  -1.200000
-0.015800  -1.200000
-0.011300  -1.200000
-0.008300  -1.200000
-0.004600  -1.100000
0.001500  -1.100000
0.010500  -1.100000
0.012000  -1.100000
-0.005300  -1.100000
-0.015800  -1.100000
-0.008300  -1.100000
-0.026300  -1.100000
-0.043600  -1.100000
-0.048000  -1.100000
-0.052500  -1.100000
-0.029300  -1.100000
0.000700  -1.100000
0.046500  -1.100000
0.069000  -1.100000
0.065200  -1.000000
0.066000  -1.000000
0.069000  -1.000000
0.066000  -1.000000
0.042000  -1.000000
0.042000  -1.000000
0.057700  -1.000000
0.042000  -1.000000
-0.006800  -1.000000
-0.057000  -1.000000
-0.087800  -1.000000
-0.095300  -1.000000
-0.093800  -1.000000
-0.060000  -1.000000
-0.020300  -0.900000
0.010500  -0.900000
0.046500  -0.900000
0.064500  -0.900000
0.062200  -0.900000
0.044200  -0.900000
0.008200  -0.900000
-0.009800  -0.900000
-0.015800  -0.900000
-0.009100  -0.900000
0.018000  -0.900000
0.010500  -0.900000
0.003700  -0.900000
-0.000800  -0.900000
-0.042800  -0.900000
-0.068300  -0.900000
-0.061500  -0.900000
-0.015800  -0.900000
0.036700  -0.900000
0.027700  -0.900000
0.003000  -0.800000
-0.009800  -0.800000
-0.029300  -0.800000
-0.035300  -0.800000
-0.018100  -0.800000
0.016500  -0.800000
0.030000  -0.800000
0.067500  -0.800000
0.076500  -0.800000
-0.025600  -0.800000
-0.096800  -0.800000
-0.117000  -0.800000
-0.101300  -0.800000
-0.030000  -0.700000
0.029200  -0.700000
0.050200  -0.700000
0.045700  -0.700000
0.036700  -0.700000
0.023200  -0.700000
0.034500  -0.700000
0.060700  -0.700000
0.054000  -0.700000
0.045000  -0.700000
0.029200  -0.700000
-0.015800  -0.700000
-0.042000  -0.700000
-0.050300  -0.700000
-0.048000  -0.700000
-0.030800  -0.700000
-0.019500  -0.700000
-0.012000  -0.700000
0.001500  -0.600000
0.012700  -0.600000
0.000700  -0.600000
0.021700  -0.600000
0.027700  -0.600000
0.003000  -0.600000
0.010500  -0.600000
0.012700  -0.600000
0.016500  -0.600000
0.006000  -0.600000
-0.010500  -0.600000
-0.020300  -0.600000
-0.054000  -0.600000
-0.080300  -0.600000
-0.052500  -0.600000
-0.001500  -0.500000
0.039000  -0.500000
0.048000  -0.500000
0.033700  -0.500000
0.009000  -0.500000
0.004500  -0.500000
0.027000  -0.500000
0.023200  -0.500000
0.004500  -0.500000
-0.011300  -0.500000
0.012700  -0.500000
0.051700  -0.500000
0.084700  -0.500000
0.078700  -0.500000
0.048700  -0.500000
0.043500  -0.500000
0.068200  -0.500000
0.080200  -0.400000
0.036000  -0.400000
-0.000800  -0.400000
-0.039000  -0.400000
-0.057000  -0.400000
-0.054000  -0.400000
-0.066800  -0.400000
-0.076500  -0.300000
-0.084000  -0.300000
-0.085600  -0.300000
-0.106500  -0.300000
-0.095300  -0.300000
-0.050300  -0.300000
-0.045800  -0.300000
-0.034600  -0.300000
0.014200  -0.300000
0.036700  -0.300000
0.055500  -0.200000
0.074200  -0.200000
0.062200  -0.200000
0.027000  -0.200000
-0.023300  -0.200000
-0.048800  -0.200000
-0.057000  -0.200000
-0.021800  -0.200000
-0.003000  -0.200000
0.004500  -0.200000
0.029200  -0.200000
0.020200  -0.200000
0.024700  -0.200000
0.027700  -0.100000
0.042000  -0.100000
0.060700  -0.100000
0.069700  -0.100000
0.049500  -0.100000
0.014200  -0.100000
0.008200  -0.100000
0.006700  -0.100000
0.036700  -0.100000
0.054700  -0.100000
0.029200  0.000000
0.033700  0.000000
0.045700  0.000000
0.017200  0.000000
0.001500  0.000000
-0.025600  0.000000
-0.090000  0.000000
-0.124500  0.000000
-0.130500  0.000000
-0.101300  0.000000
-0.046500  0.000000
-0.033000  0.000000
0.018000  0.100000
0.066700  0.100000
0.010500  0.100000
-0.027000  0.100000
-0.035300  0.100000
-0.077300  0.100000
-0.087800  0.200000
-0.068300  0.200000
-0.029300  0.200000
0.018000  0.200000
0.054700  0.200000
0.086200  0.200000
0.123700  0.200000
0.154500  0.300000
0.123000  0.300000
0.067500  0.300000
0.039700  0.300000
0.001500  0.300000
-0.011300  0.300000
-0.018100  0.300000
-0.017300  0.400000
0.011200  0.400000
0.015700  0.400000
-0.025600  0.400000
-0.056300  0.400000
-0.056300  0.400000
-0.055500  0.400000
-0.042000  0.400000
-0.036800  0.400000
-0.031500  0.400000
-0.023300  0.400000
-0.011300  0.400000
-0.008300  0.400000
0.004500  0.400000
0.041200  0.400000
0.053200  0.400000
0.034500  0.400000
-0.004600  0.400000
-0.021800  0.400000
-0.054800  0.400000
-0.141100  0.400000
-0.167300  0.400000
-0.080300  0.400000
0.043500  0.400000
0.171000  0.400000
0.199500  0.400000
0.146200  0.400000
0.105000  0.400000
0.044200  0.400000
0.018000  0.400000
0.015000  0.400000
0.009700  0.400000
-0.011300  0.400000
-0.034600  0.400000
-0.049500  0.400000
-0.071300  0.400000
-0.051800  0.400000
-0.022500  0.400000
-0.015800  0.400000
-0.015000  0.400000
-0.021000  0.400000
-0.015800  0.400000
0.004500  0.400000
0.016500  0.500000
0.017200  0.500000
0.008200  0.500000
0.006000  0.500000
0.006700  0.500000
-0.006800  0.500000
0.000000  0.500000
0.007500  0.500000
-0.001500  0.600000
-0.012000  0.600000
-0.012000  0.600000
-0.019500  0.600000
-0.030800  0.600000
-0.015800  0.600000
-0.002300  0.600000
0.051000  0.600000
0.097500  0.600000
0.029200  0.700000
-0.030000  0.700000
-0.047300  0.700000
-0.067500  0.700000
-0.044300  0.700000
-0.023300  0.700000
-0.003000  0.700000
0.003000  0.700000
0.002200  0.800000
0.003000  0.800000
-0.000800  0.800000
0.016500  0.800000
0.024000  0.800000
0.042000  0.800000
0.036000  0.800000
0.005200  0.900000
-0.009100  0.900000
-0.027800  0.900000
-0.031500  0.900000
-0.021000  0.900000
0.012000  0.900000
0.042000  0.900000
0.030700  0.900000
0.006700  0.900000
-0.001500  0.900000
-0.005300  0.900000
-0.005300  0.900000
-0.012800  0.900000
-0.013500  1.000000
-0.006800  1.000000
0.000000  1.000000
0.008200  1.000000
0.009000  1.000000
0.005200  1.000000
-0.013500  1.000000
-0.015000  1.100000
0.006700  1.100000
0.030700  1.100000
0.019500  1.100000
-0.003000  1.100000
-0.010500  1.100000
-0.015000  1.100000
-0.003000  1.100000
0.000700  1.200000
0.008200  1.200000
0.002200  1.200000
-0.015800  1.200000
-0.021000  1.200000
0.006700  1.200000
0.044200  1.200000
0.032200  1.200000
0.014200  1.300000
-0.006800  1.300000
-0.029300  1.300000
-0.024000  1.300000
-0.017300  1.300000
-0.009100  1.300000
-0.005300  1.300000
-0.003000  1.300000
-0.013500  1.300000
-0.030000  1.300000
-0.025600  1.300000
-0.016500  1.300000
-0.023300  1.400000
-0.033000  1.400000
-0.009100  1.400000
0.016500  1.400000
0.048000  1.400000
0.071200  1.400000
0.066700  1.400000
0.070500  1.400000
0.046500  1.500000
0.000000  1.500000
-0.021800  1.500000
-0.029300  1.500000
-0.011300  1.500000
0.006700  1.500000
0.007500  1.500000
-0.006000  1.500000
-0.016500  1.500000
-0.021800  1.600000
-0.034600  1.600000
-0.018800  1.600000
0.000700  1.600000
0.000000  1.600000
0.001500  1.600000
-0.003000  1.700000
0.000700  1.700000
0.018000  1.700000
0.024000  1.700000
0.018000  1.700000
0.023200  1.700000
0.016500  1.700000
-0.004600  1.800000
-0.011300  1.800000
0.004500  1.800000
0.046500  1.800000
0.049500  1.800000
0.025500  1.800000
0.031500  1.800000
0.024000  1.800000
0.042000  1.800000
0.063000  1.800000
-0.030800  1.900000
-0.117000  1.900000
-0.140300  1.900000
-0.162000  1.900000
-0.127500  2.000000
-0.090800  2.000000
-0.060800  2.000000
-0.025600  2.000000
0.003000  2.100000
0.027700  2.100000
0.024000  2.100000
0.036700  2.100000
0.059200  2.100000
0.066700  2.200000
0.072700  2.200000
0.037500  2.200000
-0.004600  2.200000
0.003000  2.200000
0.004500  2.200000
0.021700  2.200000
0.035200  2.300000
0.039000  2.300000
0.033000  2.300000
0.009700  2.300000
0.012700  2.400000
0.001500  2.400000
0.000700  2.400000
0.016500  2.400000
0.006700  2.500000
-0.018100  2.500000
-0.020300  2.500000
-0.016500  2.500000
-0.010500  2.500000
0.010500  2.600000
0.040500  2.600000
0.059200  2.600000
0.036700  2.600000
0.001500  2.600000
-0.034600  2.600000
-0.053300  2.600000
-0.057800  2.700000
-0.048000  2.700000
-0.029300  2.700000
-0.023300  2.700000
-0.020300  2.700000
-0.016500  2.700000
0.007500  2.700000
0.018700  2.700000
-0.018800  2.800000
-0.032300  2.800000
-0.027800  2.800000
-0.012000  2.800000
0.017200  2.800000
0.034500  2.800000
0.061500  2.800000
0.058500  2.800000
0.036000  2.800000
0.018000  2.900000
0.012000  2.900000
0.009700  2.900000
0.003000  2.900000
-0.003000  2.900000
-0.012800  3.000000
-0.012000  3.000000
-0.012000  3.000000
-0.019500  3.000000
-0.035300  3.100000
-0.034600  3.100000
-0.016500  3.100000
-0.014300  3.100000
-0.000800  3.100000
0.023200  3.100000
0.036700  3.100000
0.042000  3.200000
0.031500  3.200000
0.030000  3.200000
0.023200  3.200000
0.016500  3.300000
0.015700  3.300000
-0.003800  3.300000
-0.011300  3.300000
-0.000800  3.300000
0.008200  3.300000
0.042700  3.400000
0.106500  3.400000
0.103500  3.400000
0.009000  3.400000
-0.050300  3.400000
-0.084800  3.400000
-0.099000  3.400000
-0.086300  3.500000
-0.078000  3.500000
-0.056300  3.500000
-0.042000  3.500000
-0.006000  3.500000
-0.006800  3.500000
-0.023300  3.500000
-0.009800  3.600000
-0.015800  3.600000
-0.008300  3.600000
0.000000  3.600000
0.008200  3.600000
0.015700  3.600000
0.018700  3.600000
0.027700  3.600000
0.025500  3.600000
0.008200  3.700000
0.000700  3.700000
0.012000  3.700000
0.006700  3.700000
0.015700  3.700000
0.020200  3.800000
0.008200  3.800000
-0.003000  3.800000
-0.014300  3.800000
0.000700  3.800000
-0.003800  3.800000
0.009700  3.900000
0.012700  3.900000
0.004500  3.900000
0.008200  3.900000
0.005200  3.900000
0.004500  4.000000
-0.020300  4.000000
-0.012000  4.000000
0.023200  4.000000
0.030000  4.000000
0.033700  4.000000
0.039700  4.100000
0.016500  4.100000
-0.002300  4.100000
-0.012000  4.100000
-0.015800  4.100000
-0.035300  4.200000
-0.093800  4.200000
-0.096800  4.200000
-0.056300  4.200000
-0.024000  4.300000
0.030700  4.300000
0.057000  4.300000
0.055500  4.300000
0.054000  4.300000
0.038200  4.300000
0.027000  4.400000
0.015000  4.400000
0.010500  4.400000
-0.008300  4.400000
-0.002300  4.400000
0.034500  4.400000
0.043500  4.400000
0.030700  4.500000
0.009000  4.500000
-0.001500  4.500000
-0.015000  4.500000
-0.027800  4.500000
-0.031500  4.500000
-0.021800  4.500000
-0.006000  4.500000
0.003000  4.500000
0.006700  4.500000
-0.003800  4.600000
-0.010500  4.600000
-0.016500  4.600000
-0.035300  4.600000
-0.042800  4.600000
-0.027000  4.600000
0.003000  4.700000
0.025500  4.700000
0.028500  4.700000
0.021700  4.700000
0.009700  4.700000
0.003700  4.800000
-0.003000  4.800000
-0.005300  4.800000
0.001500  4.800000
0.008200  4.800000
0.004500  4.800000
-0.026300  4.900000
-0.045800  4.900000
-0.036800  4.900000
-0.020300  4.900000
-0.003800  4.900000
0.008200  4.900000
0.013500  4.900000
0.013500  4.900000
0.021700  4.900000
0.022500  4.900000
0.013500  5.000000
0.009000  5.000000
0.015700  5.000000
0.014200  5.000000
0.003700  5.000000
0.003000  5.000000
0.000000  5.100000
-0.001500  5.100000
-0.003000  5.100000
-0.001500  5.100000
0.000000  5.100000
0.003700  5.100000
0.015700  5.100000
0.027000  5.200000
0.045700  5.200000
0.045700  5.200000
0.060000  5.200000
0.063700  5.200000
-0.018800  5.200000
-0.059300  5.300000
-0.076500  5.300000
-0.093000  5.300000
-0.066800  5.300000
-0.036100  5.300000
-0.012000  5.300000
-0.030800  5.300000
-0.027000  5.300000
-0.015000  5.400000
-0.014300  5.400000
-0.003800  5.400000
0.004500  5.400000
0.008200  5.400000
-0.009100  5.400000
-0.027000  5.500000
-0.009800  5.500000
0.023200  5.500000
0.044200  5.600000
0.066700  5.600000
0.060000  5.600000
0.053200  5.600000
0.040500  5.700000
0.034500  5.700000
0.049500  5.700000
0.043500  5.700000
0.027000  5.700000
0.006700  5.800000
-0.029300  5.800000
-0.046500  5.800000
-0.041300  5.800000
-0.040500  5.800000
-0.029300  5.900000
-0.024000  5.900000
-0.011300  5.900000
-0.003000  5.900000
-0.009800  5.900000
-0.014300  5.900000
-0.013500  6.000000
-0.005300  6.000000
0.006000  6.000000
0.009000  6.000000
-0.000800  6.000000
-0.002300  6.100000
0.000700  6.100000
0.003700  6.100000
0.006700  6.100000
0.005200  6.100000
0.007500  6.100000
0.005200  6.200000
-0.008300  6.200000
-0.020300  6.200000
-0.015800  6.200000
-0.011300  6.200000
-0.003000  6.200000
0.003700  6.300000
0.006000  6.300000
0.018700  6.300000
0.035200  6.300000
0.036700  6.300000
0.021700  6.300000
0.021700  6.300000
0.012000  6.300000
0.004500  6.400000
0.019500  6.400000
0.022500  6.400000
0.018000  6.400000
0.001500  6.400000
-0.014300  6.400000
-0.027800  6.500000
-0.039000  6.500000
-0.046500  6.500000
-0.045800  6.500000
-0.034600  6.500000
-0.024800  6.500000
-0.020300  6.600000
-0.029300  6.600000
-0.031500  6.600000
-0.012000  6.600000
0.003000  6.600000
0.014200  6.600000
0.042000  6.600000
0.094500  6.600000
0.089200  6.700000
0.015000  6.700000
-0.016500  6.700000
-0.048000  6.700000
-0.051100  6.700000
-0.034600  6.700000
-0.031500  6.700000
-0.009800  6.700000
-0.001500  6.700000
0.005200  6.700000
-0.005300  6.700000
-0.009100  6.700000
0.004500  6.800000
0.019500  6.800000
0.027000  6.800000
0.029200  6.900000
0.030700  6.900000
0.018700  6.900000
0.004500  6.900000
-0.003800  7.000000
-0.001500  7.000000
-0.004600  7.000000
0.015000  7.000000
0.025500  7.000000
0.021000  7.100000
0.023200  7.100000
0.010500  7.100000
0.000700  7.200000
-0.001500  7.200000
0.003000  7.200000
0.006700  7.200000
0.004500  7.200000
-0.003000  7.200000
-0.016500  7.300000
-0.024000  7.300000
-0.024000  7.300000
-0.019500  7.300000
-0.020300  7.400000
-0.018800  7.400000
-0.009800  7.400000
-0.006800  7.500000
0.000700  7.500000
-0.001500  7.500000
-0.030000  7.500000
-0.057800  7.600000
-0.048000  7.600000
-0.018800  7.600000
0.017200  7.600000
0.050200  7.600000
0.065200  7.600000
0.071200  7.700000
0.063000  7.700000
0.052500  7.700000
0.054000  7.800000
0.074200  7.800000
0.084700  7.800000
0.055500  7.900000
0.015700  7.900000
-0.012800  7.900000
-0.041300  8.000000
-0.056300  8.000000
-0.049500  8.000000
-0.054000  8.100000
-0.080300  8.100000
-0.087100  8.100000
-0.053300  8.100000
-0.027800  8.100000
-0.024000  8.200000
-0.019500  8.200000
-0.011300  8.200000
-0.003800  8.300000
-0.016500  8.300000
-0.020300  8.300000
-0.020300  8.400000
-0.021800  8.400000
-0.013500  8.400000
0.010500  8.400000
0.066700  8.500000
0.067500  8.500000
0.009000  8.500000
-0.006800  8.500000
-0.020300  8.500000
-0.017300  8.600000
-0.004600  8.600000
0.000700  8.600000
0.017200  8.600000
0.013500  8.700000
0.018700  8.700000
0.014200  8.700000
0.003700  8.700000
0.003000  8.800000
0.010500  8.800000
0.025500  8.800000
0.029200  8.800000
0.000000  8.800000
-0.023300  8.900000
-0.021000  8.900000
-0.009100  8.900000
0.030000  8.900000
0.025500  8.900000
-0.000800  9.000000
-0.004600  9.000000
-0.012000  9.000000
-0.016500  9.000000
-0.016500  9.000000
-0.005300  9.000000
0.013500  9.000000
0.014200  9.000000
0.005200  9.000000
0.003000  9.100000
-0.004600  9.100000
0.001500  9.100000
0.021700  9.100000
0.024700  9.100000
0.016500  9.100000
0.006700  9.200000
0.001500  9.200000
-0.003800  9.200000
-0.001500  9.200000
0.007500  9.200000
0.006000  9.300000
0.002200  9.300000
0.000000  9.300000
-0.004600  9.300000
-0.005300  9.300000
-0.008300  9.300000
-0.008300  9.400000
-0.005300  9.400000
-0.006000  9.400000
-0.008300  9.400000
-0.009100  9.400000
-0.010500  9.400000
-0.015800  9.400000
-0.012800  9.400000
-0.004600  9.500000
0.003000  9.500000
0.014200  9.500000
0.018000  9.600000
0.009000  9.600000
-0.000800  9.600000
-0.007500  9.600000
-0.010500  9.600000
-0.012000  9.700000
-0.020300  9.700000
-0.019500  9.700000
-0.009100  9.800000
-0.001500  9.800000
0.004500  9.800000
-0.007500  9.800000
-0.035300  9.900000
-0.036800  9.900000
-0.008300  9.900000
0.021000  9.900000
0.046500  9.900000
0.057700  10.000000
0.056200  10.000000
0.042700  10.000000
0.024700  10.100000
0.024700  10.100000
0.031500  10.100000
0.033000  10.200000
0.016500  10.200000
0.000700  10.200000
-0.015000  10.200000
-0.027800  10.300000
-0.030800  10.300000
-0.027000  10.300000
-0.010500  10.300000
0.003000  10.400000
0.003700  10.400000
-0.001500  10.400000
-0.014300  10.500000
-0.018800  10.500000
-0.018100  10.500000
-0.027000  10.600000
-0.027800  10.600000
-0.027000  10.600000
-0.017300  10.700000
0.004500  10.700000
0.016500  10.700000
0.018000  10.700000
0.018000  10.800000
0.026200  10.800000
0.028500  10.800000
0.006000  10.900000
-0.012000  10.900000
-0.031500  10.900000
-0.045800  11.000000
-0.040500  11.000000
-0.027800  11.000000
-0.010500  11.100000
-0.014300  11.100000
-0.019500  11.100000
-0.018100  11.200000
-0.007500  11.200000
0.006000  11.200000
0.003000  11.200000
0.006700  11.300000
0.015700  11.300000
0.021700  11.300000
0.023200  11.400000
0.030700  11.400000
0.039700  11.400000
0.041200  11.400000
0.039700  11.500000
0.033000  11.500000
0.021700  11.500000
0.004500  11.600000
-0.004600  11.600000
-0.009100  11.600000
-0.012800  11.700000
-0.012800  11.700000
-0.014300  11.700000
-0.012000  11.700000
-0.012800  11.700000
-0.012800  11.700000
-0.008300  11.800000
0.000700  11.800000
0.003000  11.800000
0.003700  11.800000
0.005200  11.900000
0.004500  11.900000
0.004500  11.900000
-0.000800  11.900000
-0.006800  11.900000
-0.012000  12.000000
-0.014300  12.000000
-0.013500  12.000000
-0.012800  12.000000
-0.008300  12.100000
-0.000800  12.100000
0.004500  12.100000
0.003700  12.100000
0.003000  12.100000
0.023200  12.100000
0.036700  12.100000
0.017200  12.200000
-0.002300  12.200000
-0.011300  12.200000
0.006700  12.200000
0.057000  12.300000
0.045700  12.300000
-0.001500  12.300000
-0.015800  12.300000
-0.041300  12.300000
-0.045800  12.400000
-0.040500  12.400000
-0.034600  12.400000
-0.016500  12.400000
-0.009100  12.500000
0.000700  12.500000
0.004500  12.500000
0.005200  12.500000
0.001500  12.600000
0.009000  12.600000
0.008200  12.600000
0.003000  12.600000
0.024700  12.600000
0.009000  12.600000
-0.031500  12.700000
-0.027800  12.700000
-0.014300  12.700000
-0.001500  12.800000
0.018700  12.800000
0.027700  12.800000
0.029200  12.800000
0.021700  12.900000
0.019500  12.900000
0.024700  12.900000
0.029200  12.900000
0.024000  13.000000
0.009700  13.000000
0.005200  13.000000
-0.006000  13.000000
-0.020300  13.100000
-0.024000  13.100000
-0.022500  13.100000
-0.012800  13.200000
-0.000800  13.200000
0.006700  13.200000
0.003000  13.300000
-0.001500  13.300000
-0.009800  13.300000
-0.014300  13.400000
-0.018100  13.400000
-0.023300  13.500000
-0.018100  13.500000
-0.008300  13.500000
-0.000800  13.500000
0.008200  13.500000
0.007500  13.600000
0.000700  13.600000
0.000700  13.700000
0.003000  13.700000
0.015700  13.700000
0.015700  13.800000
0.011200  13.800000
0.015000  13.800000
0.025500  13.900000
0.037500  13.900000
0.027000  13.900000
0.012700  13.900000
0.000700  14.000000
-0.010500  14.000000
-0.021000  14.100000
-0.027000  14.100000
-0.029300  14.100000
-0.028500  14.200000
-0.025600  14.200000
-0.023300  14.200000
-0.018100  14.300000
-0.010500  14.300000
-0.005300  14.300000
-0.001500  14.400000
0.002200  14.400000
0.004500  14.400000
0.001500  14.400000
0.000700  14.400000
0.008200  14.500000
0.014200  14.500000
0.019500  14.500000
0.020200  14.600000
0.015700  14.600000
0.010500  14.600000
0.005200  14.600000
-0.003800  14.700000
-0.006000  14.700000
-0.003000  14.700000
0.000700  14.800000
0.000700  14.800000
-0.001500  14.800000
0.003700  14.800000
0.005200  14.800000
0.006700  14.900000
0.007500  14.900000
0.006000  14.900000
0.019500  14.900000
0.027700  15.000000
0.015700  15.000000
0.000700  15.000000
-0.014300  15.100000
-0.020300  15.100000
-0.022500  15.100000
-0.027000  15.100000
-0.019500  15.200000
-0.016500  15.200000
-0.014300  15.200000
-0.012000  15.200000
-0.008300  15.300000
-0.006000  15.300000
-0.009100  15.300000
-0.006800  15.300000
0.004500  15.300000
0.009000  15.400000
0.010500  15.400000
0.008200  15.400000
0.004500  15.500000
0.005200  15.500000
-0.003800  15.500000
-0.020300  15.500000
-0.026300  15.600000
-0.015800  15.600000
0.003700  15.600000
0.029200  15.700000
0.057000  15.700000
0.068200  15.700000
0.063700  15.700000
0.034500  15.700000
-0.024000  15.800000
-0.035300  15.800000
-0.033000  15.800000
-0.029300  15.900000
-0.006800  15.900000
-0.002300  15.900000
0.001500  15.900000
-0.003000  16.000000
-0.003000  16.000000
0.002200  16.000000
0.007500  16.100000
0.019500  16.100000
0.019500  16.100000
0.009700  16.200000
-0.003000  16.200000
-0.009800  16.200000
-0.004600  16.200000
-0.003000  16.200000
-0.006800  16.300000
-0.015000  16.300000
-0.024000  16.300000
-0.020300  16.300000
-0.014300  16.400000
-0.008300  16.400000
-0.003000  16.500000
0.002200  16.500000
0.006000  16.500000
0.007500  16.600000
0.012700  16.600000
0.014200  16.600000
0.015700  16.700000
0.016500  16.700000
0.014200  16.800000
0.014200  16.800000
0.006700  16.800000
-0.003000  16.900000
-0.006000  16.900000
-0.006800  17.000000
-0.009100  17.000000
-0.010500  17.000000
-0.012800  17.000000
-0.009100  17.100000
-0.008300  17.100000
-0.009100  17.200000
-0.010500  17.200000
-0.019500  17.200000
-0.019500  17.300000
-0.009800  17.300000
-0.002300  17.300000
0.021700  17.400000
0.046500  17.400000
0.048700  17.500000
0.063000  17.500000
0.084000  17.500000
0.054700  17.500000
-0.001500  17.600000
-0.035300  17.600000
-0.061500  17.600000
-0.063000  17.700000
-0.056300  17.700000
-0.046500  17.700000
-0.036100  17.800000
-0.027000  17.800000
-0.019500  17.900000
-0.018100  17.900000
-0.009800  17.900000
-0.011300  18.000000
-0.003000  18.000000
0.012000  18.000000
0.014200  18.000000
0.016500  18.100000
0.016500  18.100000
0.012000  18.100000
0.014200  18.200000
0.016500  18.200000
0.018000  18.200000
0.022500  18.300000
0.018700  18.300000
0.015700  18.300000
0.017200  18.400000
0.021700  18.400000
0.015700  18.400000
0.003000  18.400000
-0.009100  18.500000
-0.020300  18.500000
-0.019500  18.500000
-0.015000  18.600000
-0.006800  18.600000
-0.003000  18.600000
-0.002300  18.700000
0.019500  18.700000
0.038200  18.800000
0.027700  18.800000
0.010500  18.800000
-0.005300  18.900000
-0.017300  18.900000
-0.013500  18.900000
-0.013500  18.900000
-0.014300  19.000000
-0.014300  19.000000
-0.010500  19.000000
-0.001500  19.100000
-0.004600  19.100000
-0.016500  19.200000
-0.027000  19.200000
-0.021800  19.200000
-0.006000  19.300000
0.005200  19.300000
0.004500  19.300000
0.001500  19.300000
0.002200  19.400000
0.002200  19.400000
0.009000  19.400000
0.021700  19.500000
0.026200  19.500000
0.021700  19.500000
0.019500  19.600000
0.016500  19.600000
0.015700  19.600000
0.014200  19.700000
0.006700  19.700000
0.003000  19.700000
0.015700  19.800000
0.027000  19.800000
0.012000  19.800000
-0.015800  19.800000
-0.042800  19.900000
-0.045800  19.900000
-0.034600  19.900000
-0.027800  20.000000
-0.008300  20.000000
0.001500  20.000000
0.005200  20.100000
0.000700  20.100000
-0.007500  20.100000
-0.005300  20.200000
0.004500  20.200000
0.019500  20.200000
0.025500  20.200000
0.018000  20.300000
0.003000  20.300000
-0.007500  20.300000
-0.012000  20.400000
-0.016500  20.400000
-0.016500  20.500000
-0.013500  20.500000
-0.011300  20.600000
-0.004600  20.600000
0.000700  20.700000
0.001500  20.700000
0.004500  20.700000
0.003000  20.800000
-0.001500  20.800000
0.000700  20.800000
0.001500  20.900000
0.000700  20.900000
0.003000  21.000000
0.003000  21.000000
0.004500  21.100000
0.004500  21.100000
0.004500  21.100000
0.006000  21.200000
0.008200  21.200000
0.011200  21.300000
0.011200  21.300000
0.008200  21.400000
0.003000  21.400000
-0.003800  21.400000
-0.010500  21.500000
-0.017300  21.500000
-0.023300  21.500000
-0.022500  21.600000
-0.015000  21.600000
0.000000  21.600000
0.008200  21.700000
0.006700  21.700000
0.006700  21.800000
0.009000  21.800000
0.012700  21.900000
0.010500  21.900000
0.012000  21.900000
0.013500  22.000000
0.015000  22.000000
0.020200  22.000000
0.025500  22.100000
0.020200  22.100000
0.010500  22.200000
0.003700  22.200000
-0.006800  22.300000
-0.009800  22.300000
-0.009100  22.400000
-0.012800  22.400000
-0.012000  22.500000
-0.009100  22.500000
-0.006800  22.500000
-0.002300  22.500000
0.003700  22.600000
0.005200  22.600000
0.003700  22.700000
0.005200  22.700000
-0.000800  22.800000
-0.003800  22.800000
-0.006000  22.900000
-0.008300  22.900000
-0.009800  22.900000
-0.009100  23.000000
-0.003800  23.000000
0.001500  23.100000
0.001500  23.100000
-0.005300  23.100000
-0.008300  23.200000
-0.009100  23.200000
-0.006800  23.300000
0.000700  23.300000
0.005200  23.400000
0.017200  23.400000
0.027000  23.400000
0.025500  23.500000
0.016500  23.500000
-0.006800  23.500000
-0.028500  23.600000
-0.040500  23.600000
-0.040500  23.700000
-0.024000  23.700000
-0.014300  23.800000
-0.001500  23.800000
0.010500  23.800000
0.017200  23.800000
0.021700  23.900000
0.021700  23.900000
0.028500  23.900000
0.026200  24.000000
0.016500  24.000000
0.006000  24.100000
0.001500  24.100000
-0.001500  24.100000
-0.000800  24.200000
0.000700  24.200000
-0.000800  24.300000
-0.000800  24.300000
-0.006800  24.300000
-0.008300  24.300000
-0.006800  24.400000
0.003000  24.400000
0.005200  24.500000
0.003700  24.500000
0.000700  24.500000
-0.005300  24.600000
-0.009800  24.600000
-0.012000  24.700000
-0.009100  24.700000
-0.008300  24.700000
-0.006000  24.700000
-0.006800  24.800000
-0.008300  24.800000
-0.006800  24.800000
-0.006800  24.900000
-0.015800  24.900000
-0.018100  25.000000
-0.009100  25.000000
-0.005300  25.000000
0.005200  25.100000
0.026200  25.100000
0.030000  25.200000
0.013500  25.200000
0.006000  25.200000
0.009000  25.300000
0.015000  25.300000
0.021700  25.300000
0.016500  25.400000
0.010500  25.400000
0.001500  25.500000
0.000700  25.500000
0.004500  25.600000
-0.002300  25.600000
-0.002300  25.600000
0.000700  25.700000
0.004500  25.700000
0.006000  25.700000
0.005200  25.800000
0.005200  25.800000
0.000700  25.900000
-0.006000  25.900000
-0.010500  26.000000
-0.012000  26.000000
-0.013500  26.100000
-0.015800  26.100000
-0.015000  26.100000
-0.013500  26.200000
-0.011300  26.200000
-0.008300  26.300000
-0.005300  26.300000
-0.003000  26.400000
0.002200  26.500000
0.005200  26.500000
0.006700  26.500000
0.009000  26.600000
0.009700  26.600000
0.007500  26.700000
0.003000  26.700000
0.000700  26.800000
0.000700  26.800000
-0.004600  26.900000
-0.009100  26.900000
-0.010500  27.000000
-0.006800  27.000000
0.004500  27.000000
0.005200  27.100000
-0.001500  27.200000
-0.006800  27.200000
-0.004600  27.300000
0.003000  27.300000
0.003700  27.400000
0.015000  27.400000
0.018000  27.400000
0.012000  27.500000
0.006700  27.500000
-0.001500  27.600000
-0.005300  27.700000
-0.006800  27.700000
-0.004600  27.800000
-0.012800  27.800000
-0.012000  27.900000
-0.009100  27.900000
-0.013500  27.900000
-0.009100  28.000000
-0.008300  28.100000
-0.005300  28.100000
-0.000800  28.200000
0.003000  28.200000
0.006000  28.300000
0.006700  28.300000
0.009700  28.400000
0.006700  28.400000
0.008200  28.500000
0.006700  28.600000
0.006700  28.600000
0.004500  28.700000
0.000700  28.700000
-0.000800  28.800000
0.000700  28.800000
0.001500  28.900000
-0.001500  28.900000
-0.003000  29.000000
-0.004600  29.000000
-0.001500  29.100000
0.004500  29.100000
0.004500  29.200000
0.005200  29.200000
0.003700  29.200000
0.009000  29.300000
0.025500  29.300000
0.022500  29.400000
0.000700  29.500000
-0.012800  29.500000
-0.019500  29.600000
-0.015800  29.600000
-0.004600  29.700000
0.003700  29.700000
0.003000  29.700000
-0.003000  29.800000
-0.003000  29.800000
-0.002300  29.900000
-0.000800  29.900000
0.000000  30.000000
-0.001500  30.000000
-0.003000  30.100000
-0.003000  30.100000
-0.001500  30.100000
-0.001500  30.200000
-0.004600  30.200000
-0.006800  30.300000
-0.005300  30.300000
-0.000800  30.300000
0.008200  30.400000
0.010500  30.400000
0.008200  30.500000
0.003700  30.500000
-0.007500  30.600000
-0.008300  30.600000
-0.001500  30.600000
0.004500  30.700000
0.007500  30.700000
0.007500  30.800000
0.009000  30.800000
0.005200  30.900000
0.004500  30.900000
0.001500  31.000000
0.001500  31.000000
-0.001500  31.000000
-0.003800  31.100000
-0.004600  31.100000
-0.003800  31.200000
-0.001500  31.200000
-0.002300  31.300000
0.002200  31.300000
0.003000  31.400000
0.002200  31.400000
0.002200  31.500000
-0.000800  31.500000
-0.000800  31.500000
0.004500  31.600000
0.010500  31.600000
0.005200  31.700000
0.001500  31.700000
-0.007500  31.800000
-0.015800  31.800000
-0.018100  31.900000
-0.018100  31.900000
-0.011300  31.900000
-0.006000  32.000000
-0.002300  32.000000
0.000000  32.100000
0.003000  32.100000
0.002200  32.100000
0.000000  32.200000
-0.001500  32.200000
-0.003800  32.300000
-0.003800  32.300000
-0.003800  32.400000
-0.003000  32.400000
-0.001500  32.400000
-0.001500  32.500000
-0.001500  32.500000
-0.003000  32.600000
-0.001500  32.600000
0.000700  32.700000
0.007500  32.700000
0.016500  32.800000
0.012700  32.800000
0.005200  32.800000
0.007500  32.900000
0.015700  32.900000
0.019500  32.900000
0.012700  33.000000
0.007500  33.000000
0.001500  33.100000
-0.003000  33.100000
-0.008300  33.200000
-0.008300  33.200000
-0.003000  33.300000
-0.002300  33.300000
0.003000  33.300000
0.001500  33.400000
-0.006800  33.400000
-0.009100  33.500000
-0.012000  33.500000
-0.005300  33.600000
0.001500  33.600000
0.003000  33.700000
0.006000  33.700000
0.005200  33.700000
0.002200  33.800000
0.001500  33.900000
0.000700  33.900000
0.001500  34.000000
0.000700  34.000000
0.000700  34.100000
-0.000800  34.100000
-0.000800  34.100000
0.001500  34.200000
0.001500  34.200000
0.003000  34.300000
0.005200  34.300000
0.008200  34.400000
0.010500  34.400000
0.010500  34.500000
0.006700  34.600000
-0.001500  34.600000
-0.008300  34.600000
-0.009800  34.700000
-0.011300  34.700000
-0.009100  34.800000
-0.009100  34.800000
-0.005300  34.900000
0.000000  34.900000
0.001500  35.000000
0.006700  35.100000
0.008200  35.100000
0.007500  35.100000
0.006700  35.200000
0.006700  35.200000
0.008200  35.300000
0.006000  35.300000
0.002200  35.400000
-0.001500  35.400000
-0.003000  35.500000
-0.003000  35.500000
-0.000800  35.600000
-0.001500  35.600000
-0.002300  35.700000
-0.000800  35.700000
0.004500  35.800000
0.015700  35.800000
0.020200  35.900000
0.021000  35.900000
0.012700  36.000000
-0.007500  36.000000
-0.020300  36.100000
-0.030800  36.100000
-0.031500  36.200000
-0.025600  36.200000
-0.021800  36.300000
-0.018100  36.300000
-0.012000  36.400000
-0.006000  36.400000
-0.001500  36.500000
0.004500  36.500000
0.009000  36.600000
0.012700  36.600000
0.020200  36.700000
0.031500  36.800000
0.030700  36.800000
0.020200  36.900000
0.009700  36.900000
-0.006800  37.000000
-0.012000  37.000000
-0.010500  37.100000
-0.012800  37.100000
-0.009800  37.200000
-0.006000  37.300000
-0.001500  37.300000
0.000000  37.300000
-0.002300  37.400000
-0.002300  37.400000
-0.000800  37.500000
0.001500  37.600000
0.003700  37.600000
0.006700  37.700000
0.009000  37.700000
0.005200  37.800000
-0.000800  37.800000
0.000000  37.900000
0.000700  37.900000
0.001500  38.000000
-0.000800  38.000000
-0.003800  38.100000
-0.005300  38.100000
-0.005300  38.200000
-0.004600  38.200000
-0.004600  38.300000
-0.002300  38.300000
-0.000800  38.400000
0.001500  38.400000
0.005200  38.500000
0.006700  38.500000
0.004500  38.600000
0.000700  38.600000
0.001500  38.700000
0.000700  38.700000
0.000700  38.800000
-0.001500  38.800000
-0.004600  38.900000
-0.004600  39.000000
-0.003800  39.000000
-0.001500  39.100000
0.000000  39.100000
0.000700  39.100000
0.004500  39.200000
0.011200  39.300000
0.029200  39.300000
0.036700  39.400000
0.010500  39.400000
-0.000800  39.500000
-0.015800  39.500000
-0.034600  39.600000
-0.027800  39.600000
-0.026300  39.700000
-0.012800  39.700000
-0.006800  39.800000
-0.006000  39.800000
-0.000800  39.900000
0.000000  40.000000
0.000700  40.000000
-0.001500  40.000000
0.001500  40.100000
0.003700  40.100000
0.006000  40.200000
0.006700  40.200000
0.005200  40.300000
-0.000800  40.400000
-0.003000  40.400000
0.001500  40.500000
0.003700  40.500000
0.004500  40.500000
0.003000  40.600000
0.003700  40.700000
0.001500  40.700000
0.001500  40.800000
0.001500  40.800000
-0.000800  40.900000
-0.000800  40.900000
-0.000800  41.000000
0.001500  41.000000
0.003000  41.100000
0.004500  41.100000
0.010500  41.200000
0.010500  41.200000
0.005200  41.300000
0.009000  41.400000
0.007500  41.400000
0.004500  41.400000
0.000700  41.500000
-0.007500  41.500000
-0.012000  41.600000
-0.015800  41.600000
-0.013500  41.700000
-0.011300  41.700000
-0.006800  41.800000
-0.000800  41.800000
0.006000  41.800000
0.007500  41.900000
0.001500  41.900000
0.000700  41.900000
0.003700  42.000000
0.008200  42.000000
0.005200  42.100000
0.002200  42.100000
0.005200  42.200000
0.006000  42.200000
0.001500  42.300000
-0.006000  42.300000
-0.006800  42.300000
-0.006800  42.400000
-0.004600  42.500000
-0.000800  42.500000
0.000700  42.600000
0.003000  42.600000
0.004500  42.700000
0.005200  42.700000
0.004500  42.800000
0.004500  42.800000
0.004500  42.900000
0.003700  43.000000
0.000700  43.000000
-0.002300  43.100000
-0.003000  43.100000
-0.003800  43.200000
-0.003000  43.200000
-0.003000  43.300000
0.000000  43.300000
0.000000  43.400000
0.001500  43.500000
0.003000  43.500000
0.001500  43.600000
0.003000  43.600000
-0.000800  43.700000
-0.000800  43.700000
0.001500  43.800000
0.001500  43.800000
0.006700  43.900000
0.007500  43.900000
0.001500  44.000000
-0.002300  44.100000
-0.004600  44.100000
-0.009100  44.100000
-0.012800  44.200000
-0.012000  44.200000
-0.006800  44.300000
0.009000  44.400000
0.027000  44.400000
0.014200  44.500000
-0.015800  44.500000
-0.023300  44.500000
-0.018800  44.600000
-0.005300  44.600000
0.003000  44.700000
0.003700  44.800000
0.006700  44.800000
0.006700  44.900000
0.008200  44.900000
0.003000  45.000000
0.000000  45.000000
0.002200  45.000000
0.001500  45.100000
-0.000800  45.100000
-0.003000  45.200000
-0.000800  45.300000
0.001500  45.300000
0.001500  45.400000
0.001500  45.400000
0.003000  45.400000
0.003700  45.500000
0.001500  45.500000
0.003000  45.600000
0.001500  45.700000
-0.001500  45.700000
-0.002300  45.800000
-0.005300  45.900000
-0.006800  45.900000
-0.007500  45.900000
-0.006000  46.000000
-0.003800  46.100000
0.000000  46.100000
0.002200  46.200000
0.003000  46.300000
0.003700  46.300000
0.003700  46.400000
0.002200  46.400000
0.001500  46.500000
0.003000  46.500000
0.002200  46.600000
0.002200  46.700000
0.003000  46.700000
0.000700  46.800000
0.000700  46.800000
0.001500  46.900000
0.001500  46.900000
0.001500  47.000000
0.001500  47.000000
0.001500  47.100000
0.001500  47.100000
-0.000800  47.200000
-0.003800  47.200000
-0.005300  47.300000
-0.004600  47.300000
-0.004600  47.400000
-0.006000  47.400000
-0.004600  47.500000
-0.004600  47.600000
-0.005300  47.600000
-0.006000  47.600000
-0.006800  47.700000
-0.005300  47.700000
-0.003800  47.800000
-0.000800  47.900000
0.001500  47.900000
0.005200  48.000000
0.008200  48.000000
0.007500  48.100000
0.005200  48.100000
0.005200  48.200000
0.006000  48.200000
0.003700  48.300000
0.004500  48.300000
0.003700  48.400000
0.003000  48.500000
-0.002300  48.500000
-0.003000  48.600000
-0.002300  48.600000
-0.003000  48.700000
0.000700  48.700000
0.001500  48.800000
0.003000  48.800000
0.003700  48.900000
0.003700  48.900000
0.004500  49.000000
0.004500  49.000000
0.005200  49.100000
0.003700  49.100000
0.003000  49.200000
0.002200  49.200000
0.000700  49.300000
-0.000800  49.400000
-0.002300  49.400000
-0.003000  49.500000
-0.003800  49.500000
-0.004600  49.500000
-0.003000  49.600000
-0.001500  49.700000
0.000700  49.700000
0.001500  49.800000
0.004500  49.800000
0.004500  49.900000
0.003000  49.900000
0.004500  49.900000
0.001500  50.000000
0.000700  50.000000
0.000700  50.100000
0.000000  50.100000
-0.003000  50.200000
-0.004600  50.200000
-0.003000  50.300000
-0.003800  50.300000
-0.003000  50.400000
-0.004600  50.400000
-0.003000  50.400000
-0.000800  50.500000
0.000000  50.500000
0.002200  50.600000
0.005200  50.600000
0.010500  50.700000
0.012700  50.700000
0.010500  50.800000
0.009000  50.800000
0.004500  50.800000
-0.001500  50.900000
-0.008300  50.900000
-0.012000  51.000000
-0.014300  51.000000
-0.015000  51.100000
-0.010500  51.100000
-0.006800  51.200000
-0.004600  51.200000
-0.003000  51.200000
-0.000800  51.300000
0.000700  51.300000
0.001500  51.300000
0.003700  51.400000
0.003000  51.400000
0.003700  51.500000
0.003000  51.500000
0.005200  51.600000
0.003000  51.600000
0.002200  51.700000
0.001500  51.700000
0.000700  51.700000
0.003700  51.800000
0.004500  51.800000
0.003700  51.900000
-0.001500  51.900000
-0.001500  52.000000
0.001500  52.000000
0.005200  52.000000
0.007500  52.100000
0.009000  52.100000
0.005200  52.200000
0.002200  52.200000
0.001500  52.200000
-0.001500  52.300000
-0.003800  52.300000
-0.005300  52.400000
-0.004600  52.400000
-0.006000  52.500000
-0.003800  52.500000
-0.000800  52.600000
0.001500  52.600000
0.003700  52.600000
0.004500  52.700000
0.005200  52.700000
0.004500  52.800000
0.003000  52.800000
0.003000  52.900000
0.003000  52.900000
0.000700  53.000000
-0.000800  53.000000
-0.003000  53.100000
-0.006800  53.100000
-0.006800  53.100000
-0.006000  53.200000
-0.004600  53.200000
-0.004600  53.300000
-0.001500  53.300000
-0.001500  53.400000
-0.000800  53.400000
0.000700  53.500000
0.002200  53.500000
0.003000  53.500000
0.002200  53.600000
0.001500  53.600000
-0.000800  53.700000
-0.000800  53.700000
0.000000  53.800000
-0.001500  53.800000
-0.003000  53.900000
-0.002300  53.900000
-0.002300  54.000000
-0.002300  54.000000
-0.000800  54.000000
0.000000  54.100000
0.001500  54.100000
0.003000  54.200000
0.002200  54.200000
0.001500  54.300000
0.001500  54.300000
0.004500  54.400000
0.003000  54.400000
0.002200  54.400000
0.003000  54.500000
0.000000  54.500000
-0.002300  54.600000
-0.001500  54.600000
-0.003000  54.700000
-0.001500  54.700000
0.000700  54.800000
0.003000  54.800000
0.005200  54.900000
0.004500  54.900000
0.004500  54.900000
0.003000  55.000000
0.002200  55.000000
0.003000  55.100000
0.000700  55.100000
0.000000  55.200000
-0.003000  55.200000
-0.003800  55.300000
-0.006800  55.300000
-0.005300  55.300000
-0.004600  55.400000
-0.006800  55.400000
-0.006000  55.500000
-0.005300  55.500000
-0.004600  55.600000
-0.001500  55.700000
0.001500  55.700000
0.001500  55.800000
0.001500  55.800000
0.002200  55.800000
0.003000  55.900000
0.003000  55.900000
0.000700  56.000000
0.000700  56.000000
-0.000800  56.100000
-0.002300  56.100000
-0.002300  56.200000
-0.000800  56.200000
-0.000800  56.200000
0.000700  56.300000
0.004500  56.300000
0.005200  56.400000
0.003700  56.400000
0.005200  56.500000
0.006700  56.600000
0.004500  56.600000
0.003700  56.700000
0.003700  56.700000
0.002200  56.700000
0.000000  56.800000
-0.003000  56.800000
-0.002300  56.900000
-0.003000  56.900000
-0.004600  57.000000
-0.003000  57.000000
-0.003800  57.100000
-0.004600  57.100000
-0.003000  57.100000
-0.001500  57.200000
-0.000800  57.200000
-0.003000  57.300000
-0.003000  57.300000
0.002200  57.400000
0.002200  57.400000
0.003000  57.500000
0.001500  57.500000
0.001500  57.600000
0.003000  57.600000
0.003700  57.600000
0.002200  57.700000
0.001500  57.700000
0.001500  57.800000
-0.002300  57.800000
0.000700  57.900000
0.003000  57.900000
0.001500  58.000000
0.003000  58.000000
0.002200  58.000000
0.001500  58.100000
0.004500  58.100000
0.002200  58.200000
0.002200  58.200000
0.002200  58.300000
0.000000  58.300000
-0.000800  58.400000
-0.002300  58.400000
-0.003000  58.500000
-0.005300  58.500000
-0.006000  58.500000
-0.005300  58.600000
-0.003000  58.600000
-0.001500  58.700000
-0.001500  58.700000
0.000000  58.800000
-0.000800  58.800000
0.000000  58.900000
0.001500  58.900000
0.004500  58.900000
0.005200  59.000000
0.002200  59.000000
0.000700  59.100000
0.000700  59.100000
0.000700  59.200000
-0.000800  59.200000
-0.001500  59.300000
-0.000800  59.300000
-0.000800  59.300000
0.002200  59.400000
0.001500  59.400000
0.002200  59.400000
0.003700  59.500000
0.003000  59.500000
0.001500  59.600000
0.000000  59.600000
0.000700  59.700000
-0.000800  59.700000
-0.003000  59.800000
-0.005300  59.800000
-0.006800  59.800000
-0.006800  59.900000
-0.006800  59.900000
-0.005300  60.000000
-0.003000  60.000000
-0.001500  60.100000
0.001500  60.100000
0.004500  60.100000
0.006700  60.200000
0.004500  60.200000
0.004500  60.300000
0.006000  60.300000
0.004500  60.300000
0.003700  60.400000
0.001500  60.400000
0.000000  60.500000
-0.000800  60.500000
0.000700  60.600000
0.000700  60.600000
0.000000  60.700000
-0.000800  60.700000
0.000000  60.700000
0.000000  60.800000
0.000000  60.800000
0.002200  60.900000
0.001500  60.900000
0.003000  61.000000
0.001500  61.000000
0.000700  61.000000
0.001500  61.100000
-0.001500  61.100000
-0.000800  61.200000
-0.001500  61.200000
-0.004600  61.200000
-0.006800  61.300000
-0.008300  61.300000
-0.006800  61.400000
-0.005300  61.400000
-0.001500  61.500000
0.000700  61.500000
0.003000  61.500000
0.005200  61.600000
0.004500  61.600000
0.004500  61.600000
0.005200  61.700000
0.005200  61.700000
0.006700  61.800000
0.005200  61.800000
0.001500  61.800000
0.000700  61.900000
-0.001500  61.900000
-0.003000  62.000000
-0.003000  62.000000
-0.003000  62.000000
-0.002300  62.100000
-0.001500  62.100000
-0.001500  62.100000
-0.000800  62.200000
-0.001500  62.200000
0.000000  62.200000
0.000700  62.300000
0.000000  62.300000
0.000700  62.400000
0.000700  62.400000
0.001500  62.400000
-0.000800  62.500000
-0.002300  62.500000
-0.000800  62.500000
0.000700  62.600000
-0.000800  62.600000
-0.002300  62.600000
0.000000  62.700000
0.000000  62.700000
0.001500  62.800000
0.002200  62.800000
0.003000  62.800000
0.000700  62.900000
-0.000800  62.900000
0.000700  62.900000
0.000700  63.000000
0.001500  63.000000
-0.000800  63.000000
-0.003000  63.000000
-0.002300  63.100000
-0.003000  63.100000
-0.002300  63.100000
-0.001500  63.200000
-0.001500  63.200000
-0.002300  63.200000
-0.000800  63.200000
0.000700  63.300000
0.001500  63.300000
0.003000  63.300000
0.005200  63.400000
0.003700  63.400000
0.000700  63.400000
0.003000  63.400000
0.003000  63.500000
0.001500  63.500000
0.001500  63.500000
0.000000  63.600000
0.000000  63.600000
-0.000800  63.600000
-0.001500  63.700000
0.000000  63.700000
-0.000800  63.700000
-0.000800  63.800000
-0.000800  63.800000
0.000700  63.800000
0.004500  63.900000
0.002200  63.900000
0.002200  63.900000
0.001500  63.900000
0.000000  64.000000
-0.001500  64.000000
-0.001500  64.000000
-0.001500  64.100000
-0.003000  64.100000
-0.000800  64.100000
-0.002300  64.200000
-0.003000  64.200000
-0.004600  64.200000
-0.003000  64.300000
-0.001500  64.300000
-0.001500  64.300000
0.000700  64.300000
0.000000  64.300000
0.001500  64.400000
0.001500  64.400000
0.001500  64.400000
0.001500  64.400000
-0.001500  64.500000
-0.002300  64.500000
-0.003000  64.500000
-0.003000  64.600000
0.000700  64.600000
0.000700  64.600000
-0.000800  64.700000
-0.001500  64.700000
-0.001500  64.700000
-0.000800  64.700000
0.001500  64.800000
0.003000  64.800000
0.003700  64.800000
0.002200  64.800000
0.002200  64.800000
0.001500  64.900000
0.000000  64.900000
0.000700  64.900000
0.001500  65.000000
-0.000800  65.000000
-0.001500  65.000000
-0.000800  65.100000
-0.003000  65.100000
-0.002300  65.100000
-0.000800  65.100000
-0.000800  65.200000
0.000700  65.200000
0.000700  65.200000
-0.000800  65.200000
0.001500  65.200000
0.003000  65.300000
0.004500  65.300000
0.004500  65.300000
0.004500  65.300000
0.003700  65.400000
0.000000  65.400000
-0.000800  65.400000
0.000700  65.400000
-0.001500  65.400000
-0.000800  65.500000
-0.002300  65.500000
-0.003000  65.500000
-0.001500  65.600000
-0.000800  65.600000
0.001500  65.600000
0.001500  65.600000
0.001500  65.600000
0.001500  65.700000
0.000700  65.700000
0.000700  65.700000
0.000700  65.700000
0.003000  65.700000
0.001500  65.700000
-0.001500  65.700000
-0.001500  65.800000
-0.001500  65.800000
-0.003000  65.800000
-0.003800  65.800000
-0.003800  65.800000
-0.003000  65.900000
0.000700  65.900000
0.001500  65.900000
0.003000  65.900000
0.005200  65.900000
0.004500  66.000000
0.004500  66.000000
0.003700  66.000000
0.000700  66.000000
0.000700  66.000000
0.000700  66.100000
-0.000800  66.100000
-0.000800  66.100000
-0.001500  66.100000
-0.003000  66.100000
-0.001500  66.100000
0.000700  66.100000
0.001500  66.100000
0.002200  66.200000
0.003000  66.200000
0.003000  66.200000
0.001500  66.200000
-0.000800  66.200000
-0.001500  66.300000
-0.003000  66.300000
-0.003000  66.300000
-0.004600  66.300000
-0.004600  66.300000
-0.006800  66.400000
-0.008300  66.400000
-0.005300  66.400000
-0.003000  66.400000
-0.000800  66.400000
0.001500  66.500000
0.000700  66.500000
0.001500  66.500000
0.004500  66.500000
0.003700  66.500000
0.003000  66.600000
0.004500  66.600000
0.003700  66.600000
0.001500  66.600000
0.000700  66.600000
0.000700  66.600000
0.000700  66.600000
-0.000800  66.700000
-0.001500  66.700000
0.000000  66.700000
0.000700  66.700000
-0.000800  66.700000
0.000000  66.700000
-0.002300  66.700000
-0.003000  66.700000
-0.001500  66.700000
-0.000800  66.800000
0.003000  66.800000
0.003000  66.800000
0.002200  66.800000
0.001500  66.800000
-0.000800  66.800000
0.000000  66.800000
0.000700  66.800000
0.000700  66.800000
0.000000  66.800000
0.000700  66.900000
0.000700  66.900000
0.001500  66.900000
0.003000  66.900000
0.003700  66.900000
0.005200  66.900000
0.004500  66.900000
0.006000  66.900000
0.004500  66.900000
0.001500  66.900000
0.002200  66.900000
0.000700  66.900000
-0.001500  66.900000
-0.002300  66.900000
-0.002300  66.900000
-0.001500  66.900000
-0.002300  66.900000
-0.002300  67.000000
0.000700  67.000000
0.001500  67.000000
0.003000  67.000000
0.002200  67.000000
0.001500  67.000000
0.003000  67.000000
0.003000  67.000000
0.003700  67.000000
0.001500  67.000000
-0.000800  67.000000
-0.003800  67.000000
-0.005300  67.000000
-0.004600  67.000000
-0.003000  67.000000
-0.002300  67.000000
-0.002300  67.000000
0.000700  67.000000
0.000000  67.000000
0.001500  67.000000
0.001500  67.000000
0.000700  67.000000
0.000700  67.000000
0.001500  67.000000
0.001500  67.000000
-0.000800  67.000000
-0.003000  67.000000
-0.003000  67.000000
-0.004600  67.000000
-0.004600  67.000000
-0.004600  67.000000
-0.005300  67.000000
-0.004600  67.000000
-0.001500  67.000000
-0.000800  67.000000
0.001500  67.000000
0.001500  67.000000
0.000000  67.000000
0.000700  67.000000
0.000000  67.000000
0.001500  67.000000
0.001500  67.000000
0.000700  67.000000
0.002200  67.000000
0.002200  67.000000
0.001500  67.000000
-0.000800  67.000000
-0.003000  67.000000
-0.001500  67.000000
-0.001500  67.000000
-0.000800  67.000000
0.001500  67.000000
0.000700  67.000000
0.001500  67.000000
0.000000  67.000000
-0.000800  67.000000
0.000700  67.000000
0.000700  67.000000
0.001500  67.000000
0.004500  67.000000
0.003000  66.900000
0.000700  66.900000
-0.000800  66.900000
-0.002300  66.900000
-0.002300  66.900000
-0.000800  66.900000
-0.000800  66.900000
0.003700  66.900000
0.003700  66.900000
0.003000  66.900000
0.003700  66.900000
0.003000  66.900000
0.003700  66.900000
0.002200  66.800000
0.003700  66.800000
0.003700  66.800000
0.000000  66.800000
-0.001500  66.800000
-0.002300  66.800000
-0.003000  66.800000
0.000000  66.800000
-0.001500  66.800000
-0.003000  66.800000
0.000700  66.700000
0.000000  66.700000
0.000700  66.700000
0.000700  66.700000
0.000700  66.700000
0.003000  66.700000
0.003700  66.700000
0.001500  66.700000
0.000700  66.700000
0.003000  66.700000
0.002200  66.700000
0.000000  66.700000
-0.000800  66.700000
-0.002300  66.700000
-0.003000  66.700000
-0.000800  66.700000
0.000000  66.700000
0.000700  66.600000
0.001500  66.600000
0.000700  66.600000
-0.000800  66.600000
0.000700  66.600000
0.001500  66.600000
0.000700  66.600000
0.001500  66.600000
0.001500  66.600000
0.000700  66.600000
0.000000  66.600000
-0.000800  66.600000
-0.001500  66.600000
-0.002300  66.600000
-0.001500  66.600000
-0.001500  66.600000
-0.002300  66.600000
-0.003000  66.600000
0.000000  66.600000
0.001500  66.600000
0.000700  66.600000
0.001500  66.600000
0.001500  66.600000
0.000700  66.600000
0.000700  66.600000
-0.000800  66.600000
0.000000  66.600000
-0.001500  66.600000
-0.002300  66.600000
-0.003000  66.600000
-0.003000  66.600000
-0.003000  66.600000
-0.005300  66.600000
-0.003000  66.600000
-0.003800  66.600000
-0.000800  66.600000
0.001500  66.600000
0.000700  66.600000
0.001500  66.600000
0.002200  66.600000
0.003000  66.600000
0.001500  66.600000
0.003000  66.600000
0.000700  66.600000
-0.000800  66.600000
-0.001500  66.600000
-0.003000  66.600000
-0.002300  66.600000
-0.003000  66.600000
-0.001500  66.600000
0.000700  66.600000
0.001500  66.600000
0.000700  66.600000
-0.000800  66.600000
0.000700  66.600000
0.000700  66.600000
0.001500  66.600000
0.002200  66.600000
0.001500  66.600000
0.000700  66.600000
-0.002300  66.600000
-0.002300  66.600000
-0.003000  66.600000
-0.002300  66.600000
-0.000800  66.600000
-0.000800  66.600000
-0.000800  66.600000
0.000000  66.600000
0.000700  66.600000
0.002200  66.600000
0.002200  66.600000
0.003000  66.600000
0.003000  66.600000
0.003000  66.600000
0.003000  66.600000
0.001500  66.600000
0.003000  66.600000
0.003700  66.600000
0.003000  66.600000
0.002200  66.600000
-0.000800  66.600000
-0.002300  66.600000
-0.001500  66.600000
-0.003000  66.600000
-0.000800  66.600000
-0.000800  66.600000
-0.001500  66.600000
-0.002300  66.600000
-0.001500  66.600000
0.000700  66.600000
0.000700  66.600000
0.002200  66.600000
0.003000  66.600000
0.001500  66.600000
0.000000  66.600000
-0.000800  66.600000
-0.000800  66.600000
-0.001500  66.600000
-0.003000  66.600000
-0.001500  66.600000
-0.000800  66.600000
0.001500  66.600000
0.003000  66.600000
0.003000  66.600000
0.005200  66.600000
0.003000  66.600000
0.003000  66.600000
0.003000  66.600000
-0.000800  66.600000
0.001500  66.600000
0.001500  66.600000
-0.001500  66.600000
-0.001500  66.600000
-0.003000  66.600000
-0.003800  66.600000
-0.003000  66.600000
-0.001500  66.600000
0.000000  66.600000
0.000700  66.600000
0.000700  66.600000
0.000000  66.600000
0.000000  66.600000
0.000000  66.600000
0.001500  66.600000
0.003000  66.600000
0.003000  66.600000
0.000700  66.600000
0.000000  66.600000
-0.001500  66.600000
-0.001500  66.600000
-0.001500  66.600000
-0.002300  66.600000
0.000700  66.600000
0.001500  66.600000
0.003700  66.600000
0.003000  66.600000
0.003000  66.600000
0.003000  66.600000
0.003000  66.600000
0.003000  66.600000
0.003000  66.600000
0.001500  66.600000
0.000000  66.600000
0.000000  66.600000
-0.003000  66.600000
-0.001500  66.600000
-0.001500  66.600000
-0.004600  66.600000
-0.004600  66.600000
-0.001500  66.600000
-0.001500  66.600000
-0.001500  66.600000
-0.000800  66.600000
0.000000  66.600000
-0.000800  66.600000
0.000700  66.600000
0.004500  66.600000
0.003700  66.600000
0.003000  66.600000
0.000700  66.600000
0.000700  66.600000
-0.000800  66.600000
-0.002300  66.600000
-0.001500  66.600000
-0.003000  66.600000
-0.003000  66.500000
-0.004600  66.500000
-0.002300  66.500000
-0.001500  66.500000
-0.003000  66.500000
-0.000800  66.500000
0.000700  66.500000
0.003700  66.500000
0.005200  66.500000
0.002200  66.500000
0.000700  66.500000
0.000000  66.500000
-0.002300  66.500000
-0.003000  66.500000
-0.003000  66.500000
-0.001500  66.500000
-0.000800  66.500000
-0.000800  66.500000
-0.000800  66.500000
0.001500  66.500000
0.003000  66.500000
0.004500  66.500000
0.006700  66.500000
0.005200  66.500000
0.005200  66.500000
0.005200  66.500000
0.004500  66.500000
0.004500  66.500000
0.001500  66.500000
0.000700  66.500000
0.000700  66.500000
-0.000800  66.500000
-0.002300  66.500000
-0.000800  66.500000
0.000000  66.500000
0.000000  66.500000
0.002200  66.500000
0.001500  66.500000
0.002200  66.500000
0.001500  66.500000
0.001500  66.500000
0.001500  66.500000
0.000700  66.500000
-0.000800  66.500000
-0.003000  66.500000
-0.003000  66.500000
-0.003800  66.500000
-0.003800  66.500000
-0.001500  66.500000
-0.002300  66.500000
-0.003800  66.500000
-0.004600  66.500000
-0.004600  66.500000
-0.003000  66.500000
-0.000800  66.500000
0.000700  66.500000
0.001500  66.500000
0.002200  66.500000
0.003000  66.500000
0.003000  66.500000
0.002200  66.500000
0.000700  66.500000
-0.001500  66.500000
-0.002300  66.500000
-0.003000  66.500000
-0.002300  66.500000
-0.002300  66.500000
-0.002300  66.500000
-0.000800  66.500000
0.000700  66.500000
0.001500  66.500000
0.002200  66.500000
0.003000  66.500000
0.001500  66.500000
0.001500  66.500000
0.001500  66.500000
-0.001500  66.500000
-0.001500  66.500000
-0.001500  66.500000
-0.003000  66.500000
-0.004600  66.400000
-0.002300  66.400000
-0.003000  66.400000
-0.003800  66.400000
-0.002300  66.400000
-0.001500  66.500000
0.000000  66.500000
0.003000  66.500000
0.004500  66.500000
0.005200  66.500000
0.005200  66.500000
0.003700  66.500000
0.003700  66.500000
0.002200  66.500000
0.003000  66.500000
0.001500  66.500000
0.000700  66.500000
0.003000  66.500000
0.001500  66.500000
0.000000  66.500000
-0.001500  66.500000
-0.000800  66.500000
0.001500  66.500000
0.002200  66.500000
0.003700  66.500000
0.003000  66.500000
0.003000  66.500000
0.000700  66.500000
0.000700  66.500000
-0.000800  66.500000
-0.003000  66.500000
-0.003000  66.500000
-0.004600  66.500000
-0.004600  66.500000
-0.004600  66.500000
-0.003000  66.500000
-0.003800  66.500000
-0.004600  66.500000
-0.001500  66.500000
-0.001500  66.500000
0.000700  66.500000
0.001500  66.500000
0.001500  66.500000
0.000700  66.500000
0.001500  66.500000
0.000700  66.500000
-0.001500  66.500000
0.000000  66.500000
-0.001500  66.500000
-0.003800  66.500000
-0.001500  66.500000
0.000000  66.500000
-0.000800  66.500000
0.000700  66.500000
0.002200  66.500000
0.001500  66.500000
0.001500  66.500000
0.001500  66.500000
0.001500  66.500000
0.001500  66.500000
0.003000  66.500000
0.003000  66.500000
0.001500  66.500000
0.000000  66.500000
0.000000  66.500000
0.000000  66.500000
-0.002300  66.500000
-0.003000  66.500000
-0.002300  66.500000
-0.002300  66.500000
-0.000800  66.500000
0.000000  66.500000
0.000700  66.500000
0.000700  66.500000
0.000000  66.500000
-0.000800  66.500000
0.000700  66.500000
0.004500  66.500000
0.005200  66.500000
0.003000  66.500000
0.001500  66.500000
0.001500  66.500000
-0.000800  66.500000
-0.000800  66.500000
-0.001500  66.500000
-0.001500  66.500000
0.000700  66.500000
-0.001500  66.500000
0.000700  66.500000
0.000700  66.500000
-0.000800  66.500000
-0.000800  66.500000
-0.001500  66.500000
-0.000800  66.500000
0.000700  66.500000
0.005200  66.500000
0.002200  66.500000
0.001500  66.500000
0.001500  66.500000
-0.001500  66.500000
0.000000  66.400000
-0.000800  66.400000
-0.000800  66.400000
0.000700  66.400000
0.000700  66.400000
0.000000  66.400000
0.000700  66.400000
-0.000800  66.400000
0.000000  66.400000
0.001500  66.400000
0.002200  66.500000
0.002200  66.500000
0.001500  66.500000
-0.000800  66.500000
-0.003000  66.500000
-0.001500  66.500000
-0.002300  66.500000
-0.003800  66.500000
-0.005300  66.500000
-0.003800  66.500000
-0.003000  66.500000
-0.002300  66.500000
-0.000800  66.500000
0.000700  66.500000
0.003000  66.500000
0.001500  66.500000
0.001500  66.500000
0.003000  66.500000
0.002200  66.500000
0.001500  66.500000
0.000000  66.500000
-0.000800  66.500000
-0.001500  66.500000
-0.002300  66.500000
-0.001500  66.500000
0.000000  66.500000
0.000700  66.500000
0.003000  66.500000
0.005200  66.500000
0.004500  66.500000
0.003000  66.400000
0.000700  66.400000
0.000700  66.400000
0.003000  66.400000
0.000700  66.400000
0.000700  66.400000
-0.001500  66.400000
-0.003800  66.400000
-0.000800  66.400000
-0.000800  66.400000
-0.001500  66.400000
0.000000  66.400000
-0.001500  66.400000
-0.001500  66.400000
-0.001500  66.400000
0.000000  66.400000
0.001500  66.400000
0.000700  66.400000
0.000700  66.400000
0.001500  66.400000
0.000700  66.400000
0.000700  66.400000
0.000700  66.400000
-0.001500  66.400000
-0.003000  66.400000
-0.002300  66.400000
-0.003800  66.400000
-0.003000  66.400000
-0.000800  66.400000
-0.001500  66.400000
-0.000800  66.400000
-0.000800  66.400000
-0.000800  66.400000
0.000000  66.400000
0.000700  66.400000
-0.000800  66.400000
-0.000800  66.400000
0.000700  66.400000
0.000700  66.400000
0.001500  66.400000
0.001500  66.400000
-0.000800  66.400000
0.000700  66.400000
-0.000800  66.400000
-0.000800  66.400000
-0.000800  66.400000
0.001500  66.400000
0.004500  66.400000
0.004500  66.400000
0.003700  66.400000
0.004500  66.400000
0.004500  66.400000
0.003700  66.400000
0.003700  66.400000
0.003000  66.400000
-0.000800  66.400000
-0.001500  66.400000
-0.003000  66.400000
-0.004600  66.400000
-0.005300  66.400000
-0.004600  66.400000
-0.003800  66.400000
-0.005300  66.400000
-0.004600  66.400000
-0.003800  66.400000
-0.000800  66.400000
-0.000800  66.400000
-0.003000  66.400000
-0.000800  66.400000
0.000700  66.400000
0.004500  66.400000
0.001500  66.400000
0.000700  66.400000
-0.001500  66.400000
-0.002300  66.400000
0.001500  66.400000
0.000700  66.400000
0.001500  66.400000
0.000700  66.400000
0.001500  66.400000
0.003700  66.400000
0.003700  66.400000
0.005200  66.400000
0.004500  66.400000
0.003000  66.400000
0.003700  66.400000
0.004500  66.400000
0.003700  66.400000
0.000700  66.400000
0.000700  66.400000
0.000700  66.400000
-0.001500  66.400000
-0.003800  66.400000
-0.006000  66.400000
-0.006000  66.400000
-0.006800  66.400000
-0.005300  66.400000
-0.002300  66.400000
-0.001500  66.400000
-0.000800  66.400000
0.001500  66.400000
0.000700  66.400000
0.000700  66.400000
0.003000  66.400000
0.003700  66.400000
0.003000  66.400000
0.003700  66.400000
0.004500  66.400000
0.000700  66.400000
-0.003000  66.400000
-0.003000  66.400000
-0.002300  66.400000
-0.003000  66.400000
-0.003000  66.400000
0.000000  66.400000
0.000700  66.400000
0.001500  66.400000
0.002200  66.400000
0.000000  66.400000
0.000700  66.400000
0.001500  66.400000
0.003700  66.400000
0.003700  66.400000
0.002200  66.400000
0.000700  66.400000
0.000700  66.400000
0.001500  66.400000
0.000000  66.400000
-0.000800  66.400000
-0.001500  66.400000
-0.000800  66.400000
-0.000800  66.400000
0.003000  66.400000
0.004500  66.400000
0.003000  66.400000
0.003700  66.400000
0.003000  66.400000
0.001500  66.400000
0.000000  66.400000
-0.000800  66.400000
-0.003000  66.400000
-0.003000  66.400000
-0.003800  66.400000
-0.004600  66.400000
-0.003000  66.400000
-0.003000  66.400000
-0.000800  66.400000
-0.000800  66.400000
0.000000  66.400000
0.002200  66.400000
0.001500  66.400000
0.003000  66.400000
0.000700  66.400000
0.001500  66.400000
0.001500  66.400000
0.000000  66.400000
-0.000800  66.400000
-0.003000  66.400000
0.000700  66.400000
-0.000800  66.400000
-0.001500  66.400000
-0.001500  66.400000
-0.000800  66.400000
0.000000  66.400000
-0.001500  66.400000
0.001500  66.400000
0.001500  66.400000
0.002200  66.400000
0.003000  66.400000
0.001500  66.400000
0.000700  66.400000
0.000700  66.400000
0.000700  66.400000
-0.000800  66.400000
0.000000  66.400000
-0.000800  66.400000
-0.001500  66.400000
-0.002300  66.400000
-0.003800  66.400000
-0.003000  66.400000
-0.001500  66.400000
0.000700  66.400000
0.002200  66.400000
0.000700  66.400000
-0.000800  66.400000
-0.000800  66.400000
0.000000  66.400000
-0.000800  66.400000
0.000000  66.400000
-0.001500  66.400000
-0.002300  66.400000
0.000000  66.400000
-0.000800  66.400000
-0.000800  66.400000
0.000700  66.400000
-0.000800  66.400000
-0.000800  66.400000
0.001500  66.400000
0.003000  66.400000
0.003700  66.400000
0.002200  66.400000
0.001500  66.400000
0.003000  66.400000
0.002200  66.400000
0.003000  66.400000
-0.000800  66.400000
-0.000800  66.400000
-0.001500  66.400000
-0.002300  66.400000
-0.003000  66.400000
-0.004600  66.400000
-0.003000  66.400000
-0.003800  66.400000
-0.002300  66.400000
0.000000  66.400000
0.001500  66.400000
0.000700  66.400000
-0.000800  66.400000
0.000700  66.400000
0.002200  66.400000
0.003700  66.400000
0.004500  66.400000
0.003000  66.400000
0.001500  66.400000
0.000700  66.400000
0.000700  66.400000
0.003000  66.400000
0.001500  66.400000
0.001500  66.400000
-0.000800  66.400000
-0.001500  66.400000
0.001500  66.400000
0.000700  66.400000
0.000700  66.400000
0.000700  66.400000
0.000700  66.400000
0.003000  66.400000
0.002200  66.400000
0.000700  66.400000
0.000000  66.400000
-0.003000  66.400000
-0.001500  66.400000
-0.000800  66.400000
-0.002300  66.400000
-0.003000  66.400000
-0.000800  66.400000
0.000000  66.400000
0.001500  66.400000
0.001500  66.400000
0.001500  66.400000
0.003000  66.400000
0.003000  66.400000
0.003000  66.400000
0.003000  66.400000
0.000700  66.400000
0.000700  66.400000
0.000700  66.400000
-0.000800  66.400000
-0.000800  66.400000
-0.001500  66.400000
-0.002300  66.300000
-0.004600  66.300000
-0.004600  66.300000
-0.003000  66.300000
-0.003000  66.300000
-0.000800  66.300000
-0.001500  66.300000
0.000000  66.300000
0.000700  66.300000
-0.000800  66.300000
0.001500  66.300000
0.000700  66.300000
0.001500  66.300000
0.003000  66.300000
0.002200  66.300000
-0.000800  66.300000
-0.001500  66.300000
-0.000800  66.300000
0.000000  66.300000
0.000700  66.300000
-0.000800  66.300000
-0.000800  66.300000
-0.001500  66.300000
0.001500  66.300000
0.000700  66.300000
0.000700  66.300000
0.003000  66.300000
0.003000  66.300000
0.003000  66.300000
0.000700  66.300000
-0.001500  66.300000
-0.003000  66.300000
-0.003000  66.300000
-0.003800  66.300000
-0.003000  66.300000
-0.001500  66.300000
-0.002300  66.300000
0.000700  66.300000
0.001500  66.300000
0.001500  66.300000
0.001500  66.300000
0.001500  66.300000
0.000700  66.300000
0.000700  66.300000
0.001500  66.300000
0.001500  66.300000
0.001500  66.300000
0.000000  66.300000
-0.000800  66.300000
0.000700  66.300000
0.000700  66.300000
0.000000  66.300000
-0.000800  66.300000
-0.000800  66.300000
0.000700  66.300000
0.000700  66.300000
0.000700  66.300000
0.001500  66.300000
0.000000  66.300000
0.002200  66.300000
0.002200  66.300000
0.003000  66.300000
0.000700  66.300000
-0.001500  66.300000
-0.000800  66.300000
-0.002300  66.300000
-0.002300  66.300000
-0.000800  66.300000
-0.000800  66.300000
-0.000800  66.300000
0.000700  66.300000
0.000000  66.300000
-0.001500  66.300000
-0.000800  66.300000
0.000000  66.300000
0.000000  66.300000
0.002200  66.300000
0.002200  66.300000
0.000700  66.300000
0.003000  66.300000
0.003000  66.300000
0.000700  66.300000
-0.000800  66.300000
-0.000800  66.300000
-0.001500  66.300000
-0.002300  66.300000
-0.001500  66.300000
-0.000800  66.300000
0.000000  66.300000
-0.000800  66.300000
0.000000  66.300000
0.001500  66.300000
0.001500  66.300000
0.002200  66.300000
0.000700  66.300000
0.000700  66.300000
-0.000800  66.300000
-0.000800  66.300000
-0.000800  66.300000
-0.002300  66.300000
-0.003000  66.300000
-0.005300  66.300000
-0.004600  66.300000
-0.001500  66.300000
-0.001500  66.300000
0.000700  66.300000
0.002200  66.300000
0.003000  66.300000
0.003000  66.300000
0.003000  66.300000
0.003000  66.400000
0.003000  66.400000
0.001500  66.400000
0.001500  66.400000
0.001500  66.400000
-0.000800  66.400000
-0.003000  66.400000
-0.003000  66.400000
-0.003000  66.400000
-0.002300  66.400000
0.000700  66.400000
0.001500  66.400000
0.000000  66.400000
0.000700  66.400000
0.000700  66.400000
0.000000  66.400000
0.001500  66.400000
0.001500  66.400000
0.000700  66.400000
-0.000800  66.400000
0.000700  66.400000
0.000700  66.400000
0.000000  66.400000
0.000700  66.400000
-0.000800  66.400000
-0.001500  66.400000
-0.002300  66.400000
0.000700  66.400000
0.001500  66.400000
0.002200  66.400000
0.001500  66.300000
0.001500  66.300000
0.000700  66.300000
0.000700  66.300000
0.003000  66.300000
0.000700  66.300000
0.001500  66.300000
0.000700  66.300000
-0.001500  66.300000
-0.000800  66.300000
-0.001500  66.300000
0.000700  66.300000
0.000700  66.300000
-0.000800  66.300000
-0.000800  66.300000
0.000700  66.300000
0.000700  66.300000
0.000700  66.300000
0.001500  66.300000
0.000700  66.300000
0.000000  66.300000
0.000000  66.300000
-0.000800  66.300000
0.000000  66.300000
0.000700  66.300000
-0.003000  66.300000
-0.001500  66.300000
0.000700  66.300000
-0.002300  66.300000
-0.002300  66.300000
-0.001500  66.300000
-0.001500  66.300000
0.000700  66.300000
0.003000  66.300000
0.001500  66.300000
0.000700  66.300000
0.000000  66.300000
0.000700  66.300000
0.000000  66.300000
-0.002300  66.300000
-0.002300  66.300000
-0.001500  66.300000
-0.003000  66.300000
-0.002300  66.300000
0.000000  66.300000
-0.001500  66.300000
-0.001500  66.300000
-0.000800  66.300000
-0.000800  66.300000
0.000700  66.300000
0.001500  66.300000
0.000000  66.300000
-0.000800  66.300000
0.001500  66.300000
0.000700  66.300000
0.001500  66.300000
0.001500  66.300000
0.002200  66.300000
0.000700  66.300000
0.000000  66.300000
-0.000800  66.300000
0.000000  66.300000
0.002200  66.300000
0.000700  66.300000
0.001500  66.300000
0.003000  66.300000
0.003700  66.300000
0.004500  66.300000
0.004500  66.300000
0.003000  66.300000
0.003000  66.300000
0.003700  66.300000
0.002200  66.300000
0.000700  66.300000
-0.001500  66.300000
-0.002300  66.300000
-0.005300  66.300000
-0.004600  66.300000
-0.004600  66.300000
-0.003000  66.300000
0.000000  66.300000
0.000700  66.300000
0.003700  66.300000
0.003000  66.300000
0.001500  66.300000
0.003000  66.300000
0.004500  66.300000
0.004500  66.300000
0.000700  66.300000
-0.000800  66.300000
-0.001500  66.300000
-0.000800  66.300000
-0.000800  66.300000
-0.002300  66.300000
-0.004600  66.300000
-0.003800  66.300000
-0.001500  66.300000
0.000000  66.300000
0.000700  66.300000
0.003000  66.300000
0.004500  66.200000
0.003700  66.200000
0.003000  66.200000
0.002200  66.200000
0.000700  66.200000
-0.000800  66.200000
-0.001500  66.200000
-0.001500  66.200000
-0.003800  66.200000
-0.003800  66.200000
-0.002300  66.200000
-0.002300  66.200000
-0.003000  66.200000
-0.003000  66.200000
-0.001500  66.200000
0.000000  66.200000
-0.001500  66.200000
-0.001500  66.200000
-0.002300  66.200000
-0.001500  66.200000
-0.001500  66.200000
-0.000800  66.200000
0.001500  66.200000
-0.000800  66.200000
-0.000800  66.200000
-0.001500  66.200000
-0.001500  66.200000
0.000000  66.200000
-0.000800  66.200000
0.001500  66.200000
0.003000  66.300000
0.004500  66.300000
0.005200  66.300000
0.004500  66.300000
0.003700  66.300000
0.003000  66.300000
0.004500  66.300000
0.003000  66.300000
0.001500  66.300000
0.000700  66.300000
-0.001500  66.300000
-0.005300  66.300000
-0.005300  66.300000
-0.004600  66.300000
-0.004600  66.300000
-0.001500  66.300000
-0.000800  66.300000
-0.000800  66.300000
0.000700  66.300000
0.002200  66.300000
0.001500  66.300000
0.001500  66.300000
0.003000  66.300000
0.003000  66.300000
0.001500  66.300000
0.000700  66.300000
0.000700  66.300000
0.003000  66.300000
0.003000  66.300000
0.001500  66.300000
0.001500  66.200000
-0.000800  66.200000
-0.000800  66.200000
0.000700  66.200000
-0.000800  66.200000
0.000000  66.300000
-0.001500  66.300000
-0.000800  66.300000
0.000700  66.300000
0.001500  66.300000
0.003000  66.300000
0.002200  66.300000
0.001500  66.300000
-0.000800  66.300000
-0.001500  66.300000
-0.003800  66.300000
-0.004600  66.300000
-0.003000  66.300000
-0.004600  66.300000
-0.001500  66.300000
0.001500  66.300000
0.004500  66.300000
0.005200  66.300000
0.003700  66.300000
0.003000  66.300000
0.003000  66.300000
0.003000  66.300000
0.000700  66.300000
-0.000800  66.300000
-0.002300  66.300000
-0.004600  66.300000
-0.003000  66.300000
-0.003000  66.300000
-0.003000  66.300000
-0.003000  66.300000
-0.005300  66.300000
-0.001500  66.300000
-0.000800  66.300000
-0.000800  66.300000
0.000000  66.300000
-0.000800  66.300000
0.000700  66.300000
0.001500  66.300000
0.001500  66.300000
-0.000800  66.300000
0.000700  66.300000
0.000000  66.300000
-0.003000  66.300000
-0.004600  66.300000
-0.003000  66.300000
-0.003000  66.300000
-0.003000  66.300000
-0.003000  66.300000
-0.002300  66.300000
-0.001500  66.300000
-0.003000  66.300000
0.000000  66.300000
0.002200  66.300000
0.004500  66.300000
0.009000  66.300000
0.010500  66.300000
0.009000  66.300000
0.008200  66.300000
0.006000  66.300000
0.002200  66.300000
0.003000  66.300000
0.002200  66.300000
-0.000800  66.300000
-0.000800  66.300000
0.000700  66.300000
0.000000  66.300000
-0.000800  66.300000
0.000700  66.300000
0.001500  66.300000
-0.000800  66.300000
-0.001500  66.300000
-0.003000  66.300000
-0.004600  66.300000
-0.005300  66.300000
-0.005300  66.300000
-0.003800  66.200000
-0.005300  66.200000
-0.004600  66.200000
-0.001500  66.200000
-0.000800  66.200000
0.000700  66.300000
0.001500  66.300000
0.003700  66.300000
0.003700  66.300000
0.004500  66.300000
0.003700  66.300000
0.001500  66.300000
0.001500  66.300000
0.003000  66.300000
0.003700  66.300000
0.001500  66.300000
0.003000  66.300000
0.005200  66.300000
0.003000  66.300000
-0.006800  66.300000
-0.014300  66.300000
-0.013500  66.300000
-0.010500  66.300000
-0.005300  66.300000
-0.000800  66.300000
0.000000  66.300000
0.001500  66.300000
0.006000  66.300000
0.006000  66.300000
0.006000  66.300000
0.006700  66.300000
0.004500  66.300000
0.000700  66.300000
0.001500  66.300000
-0.000800  66.300000
0.000000  66.300000
0.002200  66.300000
0.000700  66.300000
-0.000800  66.300000
0.000000  66.300000
0.001500  66.300000
0.000000  66.300000
0.001500  66.300000
0.000700  66.300000
-0.001500  66.300000
0.001500  66.300000
0.002200  66.300000
0.000700  66.300000
-0.001500  66.300000
-0.000800  66.300000
-0.000800  66.300000
-0.001500  66.300000
-0.003800  66.300000
-0.004600  66.300000
-0.003000  66.300000
-0.004600  66.300000
-0.003000  66.300000
0.000000  66.300000
0.000000  66.300000
0.000700  66.300000
0.003700  66.300000
0.004500  66.300000
0.003700  66.300000
0.001500  66.300000
0.000000  66.300000
-0.003000  66.300000
-0.003000  66.300000
-0.001500  66.300000
-0.001500  66.300000
0.000000  66.300000
0.000000  66.300000
0.001500  66.300000
0.001500  66.300000
0.002200  66.300000
0.001500  66.300000
0.000700  66.300000
0.001500  66.300000
-0.001500  66.300000
0.000700  66.300000
0.001500  66.300000
0.000700  66.200000
0.000700  66.200000
-0.000800  66.200000
-0.001500  66.200000
-0.003800  66.200000
-0.004600  66.200000
-0.003000  66.200000
-0.004600  66.200000
-0.004600  66.200000
-0.004600  66.200000
-0.007500  66.300000
-0.008300  66.300000
-0.008300  66.300000
-0.010500  66.300000
-0.009100  66.300000
-0.009100  66.300000
-0.007500  66.300000
-0.001500  66.300000
0.005200  66.300000
0.015000  66.300000
0.020200  66.300000
0.019500  66.300000
0.021000  66.300000
0.020200  66.300000
0.020200  66.300000
0.015000  66.300000
0.010500  66.300000
0.008200  66.300000
0.005200  66.300000
0.002200  66.300000
-0.002300  66.300000
-0.003000  66.300000
-0.003800  66.300000
-0.005300  66.300000
-0.006800  66.300000
-0.005300  66.200000
-0.005300  66.200000
-0.003800  66.200000
-0.005300  66.200000
-0.004600  66.200000
-0.003000  66.200000
-0.002300  66.200000
-0.001500  66.200000
-0.002300  66.200000
-0.001500  66.200000
-0.003000  66.200000
-0.005300  66.200000
-0.008300  66.200000
-0.006800  66.200000
-0.006000  66.200000
-0.004600  66.200000
0.000000  66.200000
0.002200  66.200000
0.004500  66.200000
0.006700  66.200000
0.008200  66.200000
0.006700  66.200000
0.002200  66.200000
0.001500  66.200000
0.000700  66.200000
0.000700  66.100000
-0.000800  66.100000
0.001500  66.100000
0.000700  66.100000
0.000000  66.100000
-0.000800  66.100000
-0.000800  66.100000
-0.001500  66.100000
-0.003000  66.100000
-0.004600  66.100000
-0.004600  66.100000
-0.003000  66.100000
-0.001500  66.100000
-0.003000  66.100000
-0.004600  66.100000
-0.005300  66.100000
-0.000800  66.100000
0.003700  66.100000
0.007500  66.100000
0.006700  66.100000
0.005200  66.000000
0.005200  66.000000
0.000700  66.000000
0.000700  66.000000
-0.000800  66.000000
-0.003000  66.000000
-0.003000  66.000000
-0.003000  66.000000
-0.003000  66.000000
-0.003000  66.000000
-0.003000  66.000000
-0.003800  66.000000
-0.006800  66.000000
-0.010500  66.000000
-0.012800  66.000000
-0.012800  66.000000
-0.012000  66.000000
-0.011300  65.900000
-0.003000  65.900000
0.006000  65.900000
0.013500  65.900000
0.024000  65.900000
0.025500  65.900000
0.021000  65.900000
0.013500  65.900000
0.012700  65.900000
0.010500  65.900000
0.008200  65.800000
0.004500  65.800000
0.001500  65.800000
0.003000  65.800000
-0.001500  65.800000
-0.003800  65.800000
-0.001500  65.800000
-0.003000  65.700000
-0.003000  65.700000
-0.003000  65.700000
-0.001500  65.700000
-0.001500  65.700000
-0.003000  65.700000
-0.000800  65.700000
-0.001500  65.700000
-0.003000  65.700000
-0.001500  65.700000
-0.004600  65.700000
-0.001500  65.600000
0.000700  65.600000
0.000000  65.600000
-0.000800  65.600000
-0.002300  65.600000
0.000000  65.600000
-0.000800  65.600000
-0.001500  65.500000
0.000000  65.500000
0.000700  65.500000
0.000700  65.500000
-0.000800  65.500000
-0.003000  65.500000
-0.004600  65.500000
-0.004600  65.400000
-0.003800  65.400000
-0.004600  65.400000
-0.004600  65.400000
-0.000800  65.400000
0.003000  65.300000
0.001500  65.300000
0.000700  65.300000
0.002200  65.300000
0.000700  65.300000
0.003000  65.200000
0.003700  65.200000
0.003000  65.200000
0.001500  65.200000
-0.000800  65.200000
-0.002300  65.200000
-0.002300  65.200000
-0.003800  65.200000
-0.003000  65.100000
0.000700  65.100000
0.008200  65.100000
0.012700  65.000000
0.005200  65.000000
-0.000800  65.000000
-0.006800  65.000000
-0.009100  65.000000
-0.005300  64.900000
-0.004600  64.900000
-0.003000  64.900000
-0.003000  64.900000
-0.000800  64.800000
0.002200  64.800000
0.001500  64.800000
0.001500  64.800000
0.000700  64.800000
0.001500  64.800000
0.001500  64.700000
0.000700  64.700000
0.000700  64.700000
0.000700  64.700000
0.002200  64.600000
0.001500  64.600000
0.001500  64.600000
0.001500  64.600000
-0.000800  64.500000
-0.000800  64.500000
-0.000800  64.500000
-0.001500  64.400000
-0.003000  64.400000
-0.002300  64.400000
-0.000800  64.400000
-0.000800  64.300000
-0.000800  64.300000
0.000000  64.300000
0.001500  64.300000
0.004500  64.300000
0.005200  64.200000
0.006000  64.200000
0.005200  64.200000
0.006700  64.100000
0.007500  64.100000
0.007500  64.000000
0.004500  64.000000
-0.000800  64.000000
-0.003000  64.000000
-0.005300  64.000000
-0.007500  63.900000
-0.007500  63.900000
-0.009100  63.900000
-0.009100  63.900000
-0.005300  63.900000
-0.003000  63.800000
0.001500  63.800000
0.001500  63.800000
-0.000800  63.700000
0.003000  63.700000
0.001500  63.700000
0.000700  63.600000
0.004500  63.600000
0.006700  63.600000
0.004500  63.600000
0.004500  63.500000
0.002200  63.500000
0.000000  63.400000
-0.000800  63.400000
-0.001500  63.400000
-0.003000  63.400000
-0.002300  63.300000
-0.004600  63.300000
-0.003800  63.300000
-0.001500  63.200000
-0.003000  63.200000
-0.003000  63.100000
-0.001500  63.100000
-0.004600  63.100000
-0.008300  63.000000
-0.010500  63.000000
-0.010500  63.000000
-0.007500  62.900000
-0.006000  62.900000
0.001500  62.900000
0.005200  62.800000
0.009000  62.800000
0.015700  62.700000
0.019500  62.700000
0.018000  62.700000
0.012000  62.600000
0.009000  62.600000
0.008200  62.600000
0.008200  62.500000
0.008200  62.500000
0.004500  62.500000
0.000700  62.500000
-0.002300  62.400000
-0.005300  62.400000
-0.005300  62.300000
-0.005300  62.300000
-0.003000  62.300000
-0.001500  62.200000
-0.000800  62.200000
0.000700  62.200000
0.000700  62.100000
0.001500  62.100000
0.001500  62.100000
0.000000  62.100000
-0.000800  62.000000
-0.000800  62.000000
-0.004600  61.900000
-0.001500  61.900000
0.002200  61.900000
-0.002300  61.800000
-0.011300  61.800000
-0.015800  61.700000
-0.012800  61.700000
-0.006800  61.700000
-0.001500  61.600000
0.004500  61.600000
0.005200  61.600000
0.003000  61.500000
0.008200  61.500000
0.009700  61.500000
0.009000  61.400000
0.006700  61.400000
0.001500  61.300000
0.001500  61.300000
0.000700  61.300000
0.000700  61.200000
0.003000  61.200000
0.000700  61.200000
-0.001500  61.100000
-0.003000  61.100000
-0.005300  61.000000
-0.004600  61.000000
-0.005300  61.000000
-0.002300  60.900000
-0.000800  60.900000
-0.001500  60.800000
-0.001500  60.800000
-0.000800  60.800000
-0.002300  60.700000
-0.002300  60.700000
-0.005300  60.600000
-0.009100  60.600000
-0.006800  60.600000
-0.008300  60.500000
-0.008300  60.500000
-0.009800  60.500000
-0.012000  60.400000
-0.011300  60.400000
-0.010500  60.300000
-0.004600  60.300000
0.003000  60.300000
0.012000  60.300000
0.012700  60.200000
0.004500  60.200000
0.004500  60.100000
0.003700  60.100000
0.006000  60.000000
0.013500  60.000000
0.017200  60.000000
0.022500  59.900000
0.020200  59.800000
0.016500  59.800000
0.014200  59.800000
0.009700  59.800000
0.010500  59.800000
0.006700  59.700000
0.000700  59.700000
-0.000800  59.600000
-0.003800  59.600000
-0.006000  59.500000
-0.004600  59.500000
-0.004600  59.500000
-0.004600  59.400000
-0.004600  59.400000
-0.005300  59.400000
-0.005300  59.300000
-0.009100  59.300000
-0.010500  59.300000
-0.009100  59.200000
-0.009100  59.200000
-0.006800  59.100000
-0.002300  59.100000
-0.001500  59.000000
-0.000800  59.000000
0.000000  58.900000
-0.000800  58.900000
0.000000  58.900000
-0.000800  58.800000
-0.001500  58.800000
-0.000800  58.700000
-0.000800  58.700000
-0.003000  58.600000
-0.002300  58.600000
-0.000800  58.500000
-0.000800  58.500000
-0.003800  58.500000
-0.006800  58.400000
-0.004600  58.400000
-0.000800  58.300000
-0.001500  58.300000
-0.003800  58.200000
0.001500  58.200000
0.005200  58.100000
0.001500  58.100000
-0.000800  58.000000
-0.002300  58.000000
-0.004600  58.000000
-0.003000  57.900000
0.003000  57.900000
0.009700  57.800000
0.008200  57.800000
0.006000  57.800000
0.006000  57.700000
0.002200  57.700000
-0.003000  57.600000
-0.006800  57.600000
-0.005300  57.600000
-0.000800  57.500000
0.004500  57.500000
0.002200  57.400000
-0.002300  57.300000
0.000700  57.300000
0.000700  57.300000
0.008200  57.200000
0.018000  57.200000
0.022500  57.100000
0.023200  57.100000
0.016500  57.100000
0.006700  57.000000
0.000000  57.000000
-0.003000  56.900000
-0.006000  56.800000
-0.006000  56.800000
-0.007500  56.700000
-0.006800  56.700000
-0.006800  56.700000
-0.007500  56.600000
-0.007500  56.600000
-0.010500  56.500000
-0.009100  56.500000
-0.006800  56.400000
-0.003000  56.400000
-0.000800  56.300000
-0.003800  56.300000
-0.003800  56.200000
-0.004600  56.200000
-0.001500  56.100000
0.005200  56.100000
0.007500  56.000000
0.009700  56.000000
0.009000  55.900000
0.005200  55.800000
-0.001500  55.800000
-0.005300  55.800000
-0.000800  55.700000
0.001500  55.700000
0.006700  55.600000
0.009000  55.500000
0.006700  55.500000
0.002200  55.400000
-0.001500  55.300000
-0.001500  55.300000
-0.004600  55.300000
-0.004600  55.300000
-0.004600  55.200000
-0.008300  55.100000
-0.012000  55.100000
-0.015800  55.000000
-0.012800  55.000000
-0.009100  54.900000
-0.007500  54.900000
-0.006000  54.800000
-0.001500  54.800000
0.009000  54.700000
0.014200  54.700000
0.012700  54.600000
0.010500  54.600000
0.012700  54.500000
0.012000  54.400000
0.004500  54.400000
-0.003800  54.300000
-0.011300  54.300000
-0.009100  54.200000
-0.001500  54.200000
0.003000  54.100000
0.003000  54.100000
0.001500  54.000000
0.000700  54.000000
0.003000  53.900000
0.004500  53.900000
0.007500  53.800000
0.012000  53.700000
0.011200  53.700000
0.002200  53.600000
-0.003000  53.500000
-0.006000  53.500000
-0.005300  53.500000
-0.001500  53.400000
-0.003800  53.400000
-0.001500  53.300000
-0.001500  53.200000
-0.006800  53.200000
-0.006800  53.100000
-0.005300  53.100000
-0.001500  53.000000
0.001500  53.000000
0.002200  52.900000
0.001500  52.800000
0.003700  52.800000
0.006700  52.700000
0.003000  52.600000
0.000700  52.600000
0.000000  52.600000
-0.001500  52.500000
-0.003000  52.400000
-0.000800  52.400000
0.000700  52.300000
-0.000800  52.300000
-0.000800  52.200000
-0.003000  52.200000
-0.006800  52.100000
-0.004600  52.100000
-0.000800  52.000000
0.006000  51.900000
0.015700  51.900000
0.014200  51.800000
0.009000  51.800000
0.004500  51.700000
0.000000  51.700000
-0.003000  51.600000
-0.005300  51.600000
-0.004600  51.500000
-0.004600  51.500000
0.000000  51.400000
0.006000  51.300000
-0.000800  51.300000
-0.021800  51.300000
-0.033800  51.200000
-0.035300  51.100000
-0.032300  51.100000
-0.023300  51.000000
-0.014300  51.000000
0.002200  50.900000
0.015700  50.800000
0.030700  50.800000
0.039700  50.700000
0.044200  50.700000
0.046500  50.600000
0.033700  50.600000
0.020200  50.500000
0.008200  50.400000
0.008200  50.400000
0.011200  50.300000
0.008200  50.300000
0.006000  50.200000
-0.004600  50.100000
-0.006800  50.100000
-0.011300  50.000000
-0.016500  50.000000
-0.018100  49.900000
-0.019500  49.800000
-0.018100  49.800000
-0.018100  49.700000
-0.017300  49.700000
-0.015000  49.600000
-0.009100  49.500000
-0.004600  49.500000
-0.005300  49.500000
-0.004600  49.400000
-0.005300  49.300000
-0.006000  49.300000
-0.002300  49.200000
-0.001500  49.100000
0.003000  49.100000
0.005200  49.000000
0.006000  49.000000
0.008200  48.900000
0.006700  48.900000
0.003700  48.800000
0.004500  48.700000
0.008200  48.600000
0.010500  48.600000
0.012000  48.600000
0.014200  48.500000
0.010500  48.500000
-0.000800  48.400000
-0.009100  48.400000
-0.012000  48.300000
-0.009100  48.200000
-0.002300  48.200000
0.003000  48.100000
0.003700  48.100000
-0.004600  48.000000
-0.010500  48.000000
-0.010500  47.900000
-0.006800  47.800000
0.000700  47.800000
0.006700  47.700000
0.006700  47.700000
0.000700  47.600000
-0.000800  47.500000
0.003000  47.500000
0.011200  47.400000
0.012700  47.400000
0.007500  47.300000
0.007500  47.200000
0.005200  47.200000
0.003000  47.200000
-0.003000  47.100000
-0.010500  47.000000
-0.014300  47.000000
-0.019500  46.900000
-0.016500  46.800000
-0.016500  46.800000
-0.021800  46.800000
-0.021800  46.700000
-0.021000  46.600000
-0.018800  46.600000
-0.009100  46.500000
0.014200  46.400000
0.042700  46.300000
0.064500  46.300000
0.065200  46.300000
0.054000  46.300000
0.036700  46.200000
0.015700  46.100000
0.000700  46.100000
-0.005300  46.000000
-0.003800  46.000000
-0.008300  45.900000
-0.012000  45.900000
-0.013500  45.800000
-0.014300  45.800000
-0.010500  45.700000
-0.012000  45.700000
-0.012800  45.600000
-0.011300  45.600000
-0.010500  45.500000
-0.012000  45.400000
-0.012800  45.400000
-0.012000  45.300000
-0.006800  45.300000
-0.005300  45.200000
-0.010500  45.200000
-0.008300  45.100000
-0.004600  45.000000
-0.001500  45.000000
0.003000  45.000000
0.002200  44.900000
0.003000  44.800000
0.003000  44.800000
0.012700  44.700000
0.020200  44.600000
0.016500  44.600000
0.007500  44.500000
-0.007500  44.500000
-0.012800  44.400000
-0.008300  44.400000
-0.003000  44.300000
0.003700  44.200000
-0.000800  44.100000
-0.009100  44.100000
-0.014300  44.100000
-0.014300  44.000000
-0.014300  44.000000
-0.017300  43.900000
-0.018800  43.900000
-0.016500  43.800000
-0.012000  43.700000
-0.012000  43.700000
-0.000800  43.600000
0.014200  43.600000
0.027000  43.500000
0.040500  43.500000
0.045700  43.400000
0.043500  43.300000
0.030000  43.300000
0.020200  43.200000
0.003000  43.200000
-0.011300  43.100000
-0.012000  43.000000
-0.015800  43.000000
-0.013500  42.900000
-0.013500  42.900000
-0.011300  42.800000
-0.004600  42.800000
-0.000800  42.700000
0.002200  42.700000
0.004500  42.600000
0.003000  42.600000
0.003000  42.500000
0.006000  42.400000
0.003000  42.400000
0.008200  42.300000
0.006000  42.300000
-0.002300  42.200000
-0.006800  42.200000
-0.009100  42.100000
-0.004600  42.100000
-0.003000  42.000000
-0.008300  41.900000
-0.008300  41.900000
0.000700  41.800000
0.009000  41.800000
0.009700  41.700000
0.001500  41.700000
-0.003000  41.600000
-0.005300  41.600000
-0.008300  41.500000
-0.007500  41.400000
-0.012800  41.400000
-0.016500  41.400000
-0.018100  41.300000
-0.018100  41.200000
-0.012800  41.200000
-0.003000  41.100000
0.006700  41.100000
0.009700  41.000000
0.003000  40.900000
0.004500  40.900000
0.018000  40.800000
0.034500  40.800000
0.031500  40.700000
0.010500  40.700000
-0.002300  40.600000
-0.003000  40.600000
-0.003000  40.500000
0.000700  40.500000
-0.001500  40.400000
-0.003800  40.400000
0.001500  40.300000
0.011200  40.200000
0.016500  40.200000
0.012700  40.100000
0.006700  40.000000
0.002200  40.000000
-0.000800  40.000000
-0.003800  39.900000
-0.005300  39.900000
-0.003000  39.800000
-0.005300  39.700000
-0.016500  39.700000
-0.027000  39.600000
-0.039000  39.600000
-0.046500  39.500000
-0.049500  39.400000
-0.049500  39.400000
-0.034600  39.300000
-0.010500  39.200000
0.008200  39.100000
0.030000  39.100000
0.044200  39.100000
0.046500  39.000000
0.055500  38.900000
0.069700  38.800000
0.064500  38.800000
0.049500  38.700000
0.030000  38.600000
0.015700  38.600000
0.008200  38.500000
-0.001500  38.400000
-0.009800  38.400000
-0.017300  38.400000
-0.017300  38.300000
-0.014300  38.200000
-0.015000  38.200000
-0.019500  38.200000
-0.020300  38.100000
-0.012800  38.100000
0.003700  38.000000
0.007500  37.900000
-0.005300  37.900000
-0.010500  37.800000
-0.018100  37.800000
-0.021800  37.800000
-0.026300  37.700000
-0.030800  37.700000
-0.023300  37.600000
-0.017300  37.500000
-0.008300  37.500000
-0.002300  37.400000
0.006700  37.400000
0.020200  37.300000
0.027700  37.300000
0.031500  37.200000
0.033000  37.100000
0.025500  37.100000
0.002200  37.000000
-0.009100  36.900000
-0.015800  36.900000
-0.024800  36.800000
-0.027800  36.800000
-0.023300  36.700000
-0.009800  36.600000
-0.003800  36.600000
-0.000800  36.500000
0.000000  36.400000
0.000000  36.400000
-0.006800  36.400000
-0.009100  36.300000
0.002200  36.200000
0.009700  36.200000
0.016500  36.100000
0.009000  36.000000
0.003000  36.000000
0.004500  36.000000
0.000700  35.900000
0.005200  35.900000
0.001500  35.800000
-0.011300  35.700000
-0.024000  35.700000
-0.024000  35.600000
-0.014300  35.600000
-0.001500  35.500000
0.019500  35.500000
0.030700  35.400000
0.036700  35.400000
0.036000  35.300000
0.023200  35.200000
0.012000  35.200000
0.009000  35.100000
0.009000  35.100000
0.012000  35.000000
0.011200  35.000000
0.006000  34.900000
-0.003800  34.800000
-0.008300  34.800000
-0.009800  34.700000
-0.019500  34.700000
-0.022500  34.600000
-0.021800  34.600000
-0.023300  34.500000
-0.026300  34.400000
-0.027000  34.400000
-0.027000  34.300000
-0.030000  34.200000
-0.018100  34.200000
0.006700  34.100000
0.031500  34.100000
0.041200  34.000000
0.039000  33.900000
0.033000  33.900000
0.018700  33.800000
0.018000  33.800000
0.023200  33.700000
0.012700  33.700000
0.000700  33.700000
-0.010500  33.600000
-0.015800  33.500000
-0.012800  33.500000
-0.012800  33.400000
-0.009800  33.300000
-0.014300  33.300000
-0.014300  33.300000
-0.011300  33.200000
-0.001500  33.100000
0.018000  33.100000
0.032200  33.000000
0.035200  33.000000
0.020200  32.900000
-0.000800  32.800000
-0.023300  32.800000
-0.042800  32.700000
-0.054000  32.700000
-0.050300  32.600000
-0.035300  32.500000
-0.025600  32.500000
-0.009100  32.400000
0.018000  32.400000
0.038200  32.300000
0.039700  32.300000
0.039000  32.200000
0.048700  32.100000
0.039700  32.100000
0.009000  32.000000
-0.003800  31.900000
0.000700  31.900000
0.000700  31.900000
-0.005300  31.800000
-0.012000  31.700000
-0.011300  31.600000
-0.008300  31.600000
-0.005300  31.600000
0.006700  31.500000
0.019500  31.500000
0.008200  31.400000
-0.011300  31.400000
-0.023300  31.300000
-0.034600  31.300000
-0.033800  31.200000
-0.024000  31.200000
-0.009100  31.100000
0.010500  31.100000
0.014200  31.000000
0.015000  31.000000
0.010500  30.900000
0.012700  30.900000
0.027700  30.800000
0.040500  30.800000
0.038200  30.700000
0.016500  30.600000
0.001500  30.600000
-0.004600  30.600000
-0.012000  30.500000
-0.013500  30.500000
-0.009800  30.400000
-0.002300  30.400000
0.009700  30.300000
0.027000  30.200000
0.020200  30.200000
-0.012800  30.100000
-0.033000  30.100000
-0.035300  30.100000
-0.031500  30.000000
-0.033000  29.900000
-0.038300  29.900000
-0.042000  29.800000
-0.035300  29.800000
-0.015800  29.700000
-0.000800  29.700000
0.012700  29.600000
0.022500  29.600000
0.030000  29.500000
0.030000  29.400000
0.027700  29.400000
0.035200  29.300000
0.044200  29.300000
0.039000  29.200000
0.019500  29.200000
0.007500  29.100000
-0.004600  29.000000
-0.004600  29.000000
-0.010500  28.900000
-0.013500  28.900000
-0.010500  28.800000
-0.015800  28.800000
-0.012000  28.700000
-0.015800  28.700000
-0.014300  28.600000
-0.015800  28.500000
-0.014300  28.400000
-0.011300  28.400000
-0.009800  28.300000
0.000700  28.300000
0.004500  28.300000
0.009000  28.200000
0.010500  28.200000
0.010500  28.100000
0.018000  28.000000
0.015700  28.000000
0.000700  27.900000
0.000700  27.900000
0.006000  27.800000
0.015000  27.800000
0.024700  27.700000
0.022500  27.600000
0.009000  27.600000
-0.009100  27.500000
-0.025600  27.500000
-0.032300  27.400000
-0.035300  27.300000
-0.042800  27.300000
-0.040500  27.200000
-0.028500  27.200000
-0.014300  27.100000
-0.003000  27.100000
0.008200  27.000000
0.009000  27.000000
0.016500  26.900000
0.038200  26.900000
0.044200  26.800000
0.036700  26.700000
0.029200  26.700000
0.021700  26.600000
0.012000  26.500000
0.001500  26.500000
-0.001500  26.500000
0.000000  26.400000
0.006000  26.400000
0.001500  26.300000
-0.009100  26.200000
-0.003000  26.200000
0.021000  26.100000
0.034500  26.100000
0.009000  26.000000
-0.004600  26.000000
-0.012000  25.900000
-0.028500  25.900000
-0.024000  25.800000
-0.027000  25.800000
-0.025600  25.700000
-0.024800  25.600000
-0.017300  25.600000
-0.004600  25.600000
-0.003800  25.500000
-0.010500  25.500000
-0.031500  25.400000
-0.033000  25.300000
-0.015800  25.300000
-0.009100  25.200000
-0.006800  25.200000
0.000700  25.200000
0.007500  25.100000
0.013500  25.000000
0.015700  25.000000
0.015000  24.900000
0.018000  24.800000
0.018000  24.800000
0.021700  24.700000
0.012000  24.700000
0.000700  24.600000
0.022500  24.600000
0.036000  24.500000
0.026200  24.400000
0.024000  24.400000
0.015700  24.300000
-0.004600  24.300000
-0.021800  24.200000
-0.032300  24.200000
-0.020300  24.100000
-0.004600  24.000000
0.012700  24.000000
0.021700  23.900000
0.030700  23.800000
0.043500  23.800000
0.022500  23.800000
-0.013500  23.700000
-0.032300  23.600000
-0.030800  23.600000
-0.022500  23.500000
-0.015800  23.400000
-0.009800  23.400000
-0.009100  23.400000
-0.012800  23.300000
-0.018800  23.200000
-0.018100  23.200000
-0.015800  23.100000
-0.005300  23.100000
0.006000  23.000000
0.005200  22.900000
-0.006800  22.900000
-0.018800  22.900000
-0.021800  22.800000
-0.003000  22.700000
0.024000  22.700000
0.029200  22.600000
0.027700  22.600000
0.020200  22.500000
0.012700  22.500000
0.010500  22.400000
0.013500  22.400000
0.018000  22.300000
0.006700  22.300000
-0.002300  22.200000
-0.002300  22.100000
-0.012000  22.100000
-0.024000  22.000000
-0.022500  22.000000
-0.013500  21.900000
-0.001500  21.900000
0.009000  21.800000
0.013500  21.800000
0.010500  21.700000
0.001500  21.700000
-0.004600  21.600000
-0.003000  21.600000
0.000000  21.500000
0.006700  21.500000
0.006700  21.500000
0.009000  21.400000
0.011200  21.400000
0.008200  21.400000
0.006000  21.300000
0.003000  21.300000
-0.005300  21.200000
-0.015800  21.200000
-0.021000  21.100000
-0.018800  21.100000
-0.012000  21.100000
-0.010500  21.000000
0.002200  20.900000
0.020200  20.900000
0.023200  20.900000
0.021700  20.800000
0.010500  20.700000
-0.007500  20.700000
-0.020300  20.700000
-0.021800  20.600000
-0.006800  20.600000
0.004500  20.500000
0.009700  20.400000
0.014200  20.400000
0.030000  20.300000
0.044200  20.300000
0.024700  20.200000
-0.006800  20.200000
-0.030000  20.200000
-0.035300  20.100000
-0.027800  20.000000
-0.018800  20.000000
-0.003000  19.900000
0.011200  19.900000
0.001500  19.800000
-0.014300  19.800000
-0.012800  19.800000
-0.008300  19.700000
-0.010500  19.600000
-0.009100  19.600000
-0.012800  19.500000
-0.015000  19.500000
-0.013500  19.400000
-0.000800  19.400000
0.016500  19.300000
0.017200  19.300000
0.006700  19.300000
-0.005300  19.200000
-0.012800  19.100000
-0.003800  19.100000
0.021000  19.000000
0.028500  19.000000
0.014200  18.900000
0.003000  18.900000
-0.000800  18.900000
0.000700  18.800000
0.015700  18.800000
0.032200  18.700000
0.024700  18.700000
0.011200  18.600000
0.015700  18.600000
0.014200  18.500000
-0.001500  18.500000
-0.026300  18.500000
-0.046500  18.400000
-0.055500  18.400000
-0.035300  18.400000
-0.014300  18.300000
-0.004600  18.300000
0.005200  18.200000
-0.009800  18.200000
-0.012800  18.100000
0.000700  18.000000
0.024000  18.000000
0.035200  18.000000
0.036000  18.000000
0.036000  18.000000
0.028500  17.900000
0.021700  17.900000
0.006000  17.800000
0.000000  17.800000
-0.003000  17.700000
-0.004600  17.700000
-0.010500  17.700000
-0.018800  17.600000
-0.021800  17.600000
-0.024000  17.500000
-0.019500  17.500000
-0.012800  17.500000
-0.011300  17.500000
-0.017300  17.400000
-0.006800  17.400000
0.010500  17.300000
0.003700  17.300000
-0.031500  17.200000
-0.061500  17.200000
-0.023300  17.200000
0.030700  17.100000
0.055500  17.100000
0.070500  17.000000
0.057700  17.000000
0.052500  17.000000
0.038200  17.000000
0.020200  16.900000
0.012000  16.900000
0.000700  16.900000
-0.006000  16.800000
-0.009800  16.800000
-0.012000  16.700000
-0.003000  16.700000
-0.006800  16.700000
-0.024000  16.600000
-0.019500  16.600000
-0.012000  16.600000
0.002200  16.500000
0.012000  16.500000
0.006700  16.500000
0.005200  16.400000
0.001500  16.400000
-0.018100  16.300000
-0.035300  16.300000
-0.030800  16.200000
-0.028500  16.200000
-0.016500  16.200000
-0.006800  16.200000
-0.001500  16.100000
0.006700  16.100000
0.014200  16.000000
0.024000  16.000000
0.011200  16.000000
-0.005300  15.900000
-0.010500  15.900000
-0.006800  15.800000
-0.000800  15.800000
0.000000  15.700000
-0.001500  15.700000
-0.006800  15.700000
-0.009800  15.700000
-0.010500  15.600000
-0.004600  15.600000
-0.003000  15.500000
-0.012800  15.500000
-0.021000  15.400000
-0.018800  15.400000
-0.008300  15.400000
-0.005300  15.300000
0.001500  15.300000
0.007500  15.300000
0.009000  15.200000
0.009000  15.200000
0.004500  15.200000
-0.009100  15.100000
-0.016500  15.000000
-0.001500  15.000000
-0.000800  15.000000
-0.003000  14.900000
0.012000  14.900000
0.026200  14.800000
0.031500  14.800000
0.025500  14.800000
0.019500  14.800000
0.017200  14.700000
0.012700  14.700000
0.009000  14.600000
0.004500  14.600000
0.018700  14.500000
0.036000  14.500000
0.029200  14.400000
0.024000  14.400000
0.003000  14.400000
-0.004600  14.400000
-0.009800  14.300000
-0.033000  14.200000
-0.036800  14.200000
-0.044300  14.200000
-0.038300  14.200000
-0.018800  14.100000
0.009000  14.100000
0.012700  14.100000
-0.005300  14.000000
0.005200  14.000000
0.006700  14.000000
-0.009100  13.900000
-0.020300  13.900000
-0.027800  13.900000
-0.036800  13.900000
-0.030000  13.800000
-0.018100  13.800000
0.001500  13.800000
0.025500  13.700000
0.028500  13.700000
0.028500  13.700000
0.016500  13.600000
0.003700  13.600000
-0.003800  13.600000
0.010500  13.500000
0.027000  13.500000
0.033000  13.500000
0.058500  13.500000
0.055500  13.400000
0.036000  13.400000
0.006000  13.400000
-0.016500  13.300000
-0.015800  13.300000
-0.012000  13.300000
-0.004600  13.200000
-0.003800  13.200000
-0.002300  13.100000
-0.005300  13.100000
-0.005300  13.100000
-0.015000  13.000000
-0.019500  13.000000
-0.007500  13.000000
-0.004600  13.000000
-0.023300  13.000000
-0.071300  12.900000
-0.067500  12.900000
-0.027800  12.900000
-0.011300  12.800000
0.015700  12.800000
0.010500  12.800000
0.002200  12.700000
0.012700  12.700000
0.016500  12.700000
0.029200  12.600000
0.033000  12.600000
0.036000  12.600000
0.047200  12.600000
0.066700  12.600000
0.061500  12.500000
0.031500  12.500000
0.009700  12.500000
-0.012800  12.400000
-0.024000  12.400000
-0.030800  12.400000
-0.031500  12.300000
-0.035300  12.300000
-0.034600  12.300000
-0.027800  12.200000
-0.031500  12.200000
-0.030800  12.200000
-0.038300  12.200000
-0.042000  12.100000
-0.040500  12.100000
-0.039800  12.100000
-0.021800  12.100000
0.003700  12.100000
0.027000  12.000000
0.034500  12.000000
0.024000  12.000000
0.001500  11.900000
0.010500  11.900000
0.066000  11.800000
0.097500  11.800000
0.090000  11.800000
0.050200  11.800000
-0.019500  11.700000
-0.053300  11.700000
-0.056300  11.700000
-0.049500  11.700000
-0.023300  11.600000
-0.010500  11.600000
0.003700  11.500000
0.009000  11.500000
-0.011300  11.500000
-0.031500  11.400000
-0.015800  11.400000
0.012700  11.400000
0.035200  11.300000
0.051700  11.300000
0.048000  11.300000
0.044200  11.200000
0.031500  11.200000
0.012700  11.200000
0.003700  11.200000
-0.005300  11.100000
-0.016500  11.100000
-0.034600  11.100000
-0.027800  11.000000
-0.003000  11.000000
0.003000  11.000000
-0.003800  10.900000
-0.019500  10.900000
-0.033000  10.900000
-0.041300  10.800000
-0.037500  10.800000
-0.023300  10.800000
-0.012800  10.700000
-0.000800  10.700000
0.010500  10.700000
0.019500  10.700000
0.003700  10.700000
-0.012000  10.600000
-0.014300  10.600000
-0.014300  10.600000
0.003000  10.500000
0.009000  10.500000
0.013500  10.400000
0.025500  10.400000
0.021000  10.400000
0.018000  10.300000
0.008200  10.300000
0.006700  10.300000
0.012000  10.300000
0.006700  10.300000
0.003000  10.200000
-0.014300  10.200000
-0.027800  10.100000
-0.024000  10.100000
-0.018100  10.100000
-0.011300  10.000000
-0.002300  10.000000
-0.004600  9.900000
-0.006800  9.900000
-0.008300  9.900000
-0.006000  9.900000
0.006000  9.900000
0.021000  9.900000
0.019500  9.900000
-0.023300  9.800000
-0.054000  9.800000
-0.032300  9.800000
0.021700  9.700000
0.081700  9.700000
0.081000  9.700000
0.060000  9.700000
0.053200  9.600000
0.038200  9.600000
0.021000  9.600000
0.003000  9.600000
0.003000  9.500000
-0.006000  9.500000
-0.007500  9.400000
-0.003800  9.400000
-0.000800  9.400000
-0.002300  9.400000
0.001500  9.400000
0.027000  9.400000
0.045700  9.300000
0.024700  9.300000
-0.018800  9.300000
-0.042800  9.300000
-0.065300  9.200000
-0.087800  9.200000
-0.115500  9.200000
-0.103500  9.100000
-0.059300  9.100000
-0.015800  9.100000
0.015700  9.000000
0.032200  9.000000
0.044200  9.000000
0.029200  9.000000
0.041200  8.900000
0.056200  8.900000
0.046500  8.900000
0.029200  8.900000
0.030700  8.900000
0.037500  8.800000
0.018700  8.800000
0.012000  8.800000
0.000700  8.700000
-0.018800  8.700000
-0.042000  8.700000
-0.048800  8.600000
-0.020300  8.600000
0.004500  8.600000
0.006700  8.600000
0.002200  8.500000
-0.009100  8.500000
-0.021800  8.500000
-0.016500  8.500000
-0.015000  8.500000
-0.006800  8.400000
0.004500  8.400000
0.006000  8.400000
0.001500  8.300000
-0.012800  8.300000
-0.015800  8.200000
-0.004600  8.200000
0.012700  8.200000
0.014200  8.100000
0.009700  8.100000
0.004500  8.100000
-0.009100  8.100000
-0.012000  8.100000
-0.018100  8.000000
-0.027000  8.000000
-0.029300  7.900000
-0.010500  7.900000
0.011200  7.900000
0.017200  7.800000
0.013500  7.800000
0.012000  7.700000
0.019500  7.700000
0.024000  7.700000
0.025500  7.700000
0.014200  7.600000
0.013500  7.600000
0.024000  7.600000
0.033000  7.600000
0.023200  7.500000
-0.016500  7.500000
-0.047300  7.500000
-0.063800  7.400000
-0.042800  7.400000
-0.015000  7.400000
-0.004600  7.300000
-0.000800  7.300000
-0.048000  7.300000
-0.046500  7.200000
-0.007500  7.200000
0.011200  7.200000
0.052500  7.100000
0.069700  7.100000
0.078000  7.100000
0.075000  7.100000
0.081000  7.100000
0.085500  7.000000
0.058500  7.000000
0.043500  7.000000
0.012700  7.000000
-0.015000  6.900000
-0.023300  6.900000
-0.030000  6.900000
-0.080300  6.900000
-0.120000  6.900000
-0.108800  6.800000
-0.090000  6.800000
-0.057800  6.800000
-0.047300  6.700000
-0.039000  6.700000
-0.060000  6.700000
-0.057800  6.700000
0.010500  6.700000
0.054700  6.700000
0.080200  6.600000
0.094500  6.600000
0.097500  6.600000
0.061500  6.500000
0.035200  6.500000
0.028500  6.500000
0.014200  6.500000
0.016500  6.400000
-0.003000  6.400000
-0.016500  6.400000
-0.024000  6.300000
-0.021800  6.300000
-0.001500  6.300000
-0.011300  6.300000
-0.046500  6.300000
-0.045800  6.200000
-0.018800  6.200000
0.000700  6.100000
0.021700  6.100000
0.024700  6.100000
0.021700  6.000000
0.018000  6.000000
0.016500  6.000000
0.017200  5.900000
0.021000  5.900000
0.027000  5.800000
0.019500  5.800000
-0.003000  5.800000
-0.027000  5.800000
-0.033000  5.700000
-0.017300  5.700000
-0.005300  5.600000
-0.005300  5.600000
0.006000  5.500000
-0.003000  5.500000
-0.012800  5.500000
-0.005300  5.400000
-0.001500  5.300000
-0.000800  5.300000
-0.019500  5.300000
-0.046500  5.300000
-0.049500  5.300000
-0.050300  5.200000
-0.060800  5.200000
-0.018100  5.100000
0.038200  5.100000
0.050200  5.000000
0.048000  5.000000
0.042700  5.000000
0.038200  4.900000
0.049500  4.900000
0.060700  4.900000
0.053200  4.800000
0.030700  4.800000
-0.023300  4.800000
-0.098300  4.700000
-0.114000  4.700000
-0.078000  4.600000
-0.019500  4.600000
0.016500  4.600000
-0.012000  4.500000
-0.000800  4.500000
0.040500  4.500000
0.060700  4.500000
0.060700  4.400000
0.060700  4.400000
0.063700  4.400000
0.051700  4.300000
0.056200  4.300000
0.023200  4.300000
0.012000  4.300000
0.033000  4.200000
-0.014300  4.200000
-0.030000  4.200000
-0.012000  4.100000
-0.023300  4.100000
-0.024000  4.100000
-0.031500  4.000000
-0.036800  4.000000
-0.038300  4.000000
-0.043600  4.000000
-0.024000  3.900000
-0.021800  3.900000
-0.025600  3.900000
-0.012000  3.800000
-0.022500  3.800000
-0.030800  3.800000
-0.016500  3.700000
-0.014300  3.700000
-0.006800  3.700000
0.003000  3.600000
0.003000  3.600000
0.003000  3.600000
-0.000800  3.600000
-0.006800  3.500000
-0.036800  3.500000
-0.072800  3.500000
-0.064500  3.400000
-0.061500  3.400000
-0.053300  3.400000
0.003000  3.300000
0.054000  3.300000
0.099000  3.300000
0.102700  3.200000
0.078700  3.200000
0.066700  3.200000
0.050200  3.200000
0.027000  3.100000
-0.005300  3.100000
-0.018100  3.100000
-0.014300  3.100000
-0.008300  3.100000
0.006700  3.000000
0.025500  3.000000
0.038200  3.000000
0.021700  2.900000
0.013500  2.900000
0.018000  2.800000
0.019500  2.800000
0.039000  2.800000
0.047200  2.800000
0.023200  2.800000
0.003000  2.800000
-0.021800  2.700000
-0.042800  2.700000
-0.033000  2.700000
-0.018100  2.700000
-0.018100  2.600000
-0.024000  2.600000
-0.051100  2.600000
-0.107300  2.600000
-0.114800  2.600000
-0.060000  2.600000
0.001500  2.600000
0.024000  2.500000
0.005200  2.500000
-0.040500  2.500000
-0.063800  2.400000
0.023200  2.400000
0.143200  2.400000
0.196500  2.400000
0.136500  2.400000
0.042000  2.400000
-0.090800  2.300000
-0.199500  2.300000
-0.168000  2.300000
-0.069800  2.300000
0.066000  2.200000
0.129700  2.200000
0.144000  2.200000
0.110200  2.200000
0.044200  2.200000
0.017200  2.200000
0.003000  2.200000
0.012000  2.100000
-0.027000  2.100000
-0.051800  2.100000
-0.057800  2.000000
-0.058500  2.000000
-0.023300  2.000000
0.021000  2.000000
0.069700  2.000000
0.072700  1.900000
0.035200  1.900000
-0.005300  1.900000
-0.033800  1.900000
-0.059300  1.800000
-0.090000  1.800000
-0.147000  1.800000
-0.177800  1.800000
-0.177800  1.800000
-0.171800  1.700000
-0.097500  1.700000
0.033700  1.700000
0.186000  1.700000
0.295500  1.600000
0.304500  1.600000
0.278200  1.500000
0.187500  1.500000
0.114000  1.500000
0.061500  1.500000
-0.003800  1.400000
-0.045000  1.400000
-0.112500  1.400000
-0.132800  1.300000
-0.144800  1.300000
-0.132800  1.300000
-0.115500  1.300000
-0.100600  1.300000
-0.067500  1.200000
-0.057800  1.200000
-0.044300  1.200000
-0.027000  1.100000
-0.032300  1.100000
-0.034600  1.100000
-0.001500  1.000000
0.020200  1.000000
0.033700  0.900000
0.012000  0.900000
-0.030800  0.900000
-0.038300  0.900000
-0.020300  0.900000
0.038200  0.900000
0.074200  0.800000
0.038200  0.800000
0.028500  0.800000
0.039000  0.800000
0.040500  0.700000
0.063000  0.700000
0.070500  0.700000
0.069700  0.600000
0.069000  0.600000
0.060700  0.600000
0.072700  0.500000
0.078700  0.500000
0.044200  0.500000
-0.004600  0.500000
-0.097500  0.400000
-0.187500  0.400000
-0.183000  0.400000
-0.134300  0.400000
-0.065300  0.300000
-0.009800  0.300000
0.025500  0.300000
0.061500  0.200000
0.069700  0.200000
0.079500  0.200000
0.079500  0.100000
0.057000  0.100000
0.024000  0.100000
-0.020300  0.100000
-0.060000  0.000000
-0.042800  0.000000
-0.015800  0.000000
0.012000  0.000000
0.045700  -0.100000
0.038200  -0.100000
0.052500  -0.200000
0.057000  -0.200000
0.036000  -0.200000
0.020200  -0.200000
0.012700  -0.200000
0.016500  -0.200000
-0.004600  -0.300000
-0.018800  -0.300000
-0.048000  -0.300000
-0.081000  -0.300000
-0.073500  -0.400000
-0.048000  -0.400000
-0.026300  -0.400000
0.005200  -0.400000
0.007500  -0.400000
-0.025600  -0.500000
-0.010500  -0.500000
0.012700  -0.500000
0.006700  -0.500000
-0.033000  -0.500000
-0.071300  -0.600000
-0.089300  -0.600000
-0.117000  -0.600000
-0.123000  -0.600000
-0.066000  -0.600000
0.032200  -0.600000
0.081000  -0.600000
0.097500  -0.700000
0.109500  -0.700000
0.121500  -0.700000
0.144000  -0.700000
0.124500  -0.700000
0.124500  -0.800000
0.081000  -0.800000
0.018000  -0.800000
-0.003800  -0.800000
-0.036800  -0.800000
-0.038300  -0.900000
-0.045800  -0.900000
-0.044300  -0.900000
-0.054000  -0.900000
-0.071300  -0.900000
-0.086300  -0.900000
-0.119300  -0.900000
-0.085600  -0.900000
-0.042000  -1.000000
-0.021800  -1.000000
0.009000  -1.000000
0.012700  -1.000000
0.023200  -1.000000
0.010500  -1.000000
0.029200  -1.000000
0.123000  -1.100000
0.163500  -1.100000
0.090700  -1.100000
-0.001500  -1.100000
-0.024800  -1.100000
-0.048000  -1.100000
-0.080300  -1.100000
-0.097500  -1.200000
-0.112500  -1.200000
-0.081000  -1.200000
-0.036100  -1.200000
-0.033000  -1.200000
-0.017300  -1.200000
0.024700  -1.300000
0.052500  -1.300000
0.076500  -1.300000
0.098200  -1.300000
0.086200  -1.300000
0.075700  -1.300000
0.070500  -1.300000
0.045700  -1.400000
0.039000  -1.400000
0.036000  -1.400000
0.028500  -1.400000
0.026200  -1.400000
-0.001500  -1.400000
-0.025600  -1.400000
-0.031500  -1.400000
-0.027800  -1.500000
-0.046500  -1.500000
-0.101300  -1.500000
-0.129000  -1.500000
-0.137300  -1.500000
-0.126800  -1.500000
-0.085600  -1.500000
-0.022500  -1.500000
0.039000  -1.500000
0.063700  -1.600000
0.078700  -1.600000
0.078000  -1.600000
0.056200  -1.600000
0.036000  -1.600000
0.019500  -1.600000
0.017200  -1.700000
0.012000  -1.700000
0.024700  -1.700000
0.032200  -1.700000
-0.016500  -1.700000
-0.090000  -1.800000
-0.121500  -1.800000
-0.120000  -1.800000
-0.090000  -1.800000
0.020200  -1.800000
0.157500  -1.800000
0.201700  -1.800000
0.142500  -1.800000
0.087000  -1.800000
0.050200  -1.800000
0.070500  -1.800000
0.078700  -1.800000
0.028500  -1.800000
0.001500  -1.800000
-0.038300  -1.800000
-0.078800  -1.800000
-0.101300  -1.800000
-0.050300  -1.800000
0.008200  -1.900000
-0.034600  -1.900000
-0.102100  -1.900000
-0.135000  -1.900000
-0.130500  -1.900000
-0.091500  -1.900000
0.013500  -1.900000
0.087700  -1.900000
0.124500  -1.900000
0.204700  -1.900000
0.147700  -1.900000
0.049500  -1.900000
0.000700  -1.900000
-0.066800  -1.900000
-0.082500  -1.900000
-0.076500  -1.900000
-0.045800  -1.900000
-0.029300  -1.900000
-0.025600  -1.900000
-0.032300  -1.900000
-0.059300  -1.900000
-0.039800  -1.900000
-0.034600  -2.000000
-0.028500  -2.000000
-0.007500  -2.000000
-0.001500  -2.000000
0.030000  -2.000000
0.060000  -2.000000
0.064500  -2.000000
0.033700  -2.000000
-0.009100  -2.000000
-0.048800  -2.000000
-0.048000  -2.000000
0.047200  -2.000000
0.102000  -2.000000
0.069700  -2.000000
0.023200  -2.000000
-0.006800  -2.000000
0.027000  -2.000000
0.050200  -2.000000
-0.008300  -2.000000
-0.073500  -2.000000
-0.066000  -2.000000
-0.027000  -2.000000
-0.023300  -2.000000
-0.031500  -2.000000
0.014200  -2.000000
0.010500  -2.000000
-0.057000  -2.000000
-0.091500  -2.000000
-0.078800  -2.000000
-0.052500  -2.000000
-0.042800  -2.100000
-0.004600  -2.100000
0.015700  -2.100000
0.036000  -2.100000
0.025500  -2.100000
-0.012000  -2.100000
-0.010500  -2.100000
-0.010500  -2.100000
0.009700  -2.100000
0.034500  -2.100000
0.015700  -2.200000
0.012000  -2.200000
0.039700  -2.200000
0.084000  -2.200000
0.128200  -2.200000
0.133500  -2.200000
0.117700  -2.200000
0.101200  -2.200000
0.077200  -2.200000
0.028500  -2.200000
-0.042800  -2.100000
-0.142600  -2.100000
-0.203300  -2.100000
-0.147800  -2.100000
-0.060800  -2.100000
-0.006800  -2.100000
0.033000  -2.100000
0.018000  -2.100000
0.014200  -2.100000
0.040500  -2.100000
0.075000  -2.100000
0.138700  -2.100000
0.167200  -2.100000
0.140200  -2.100000
0.093700  -2.100000
0.048000  -2.100000
-0.000800  -2.100000
-0.063000  -2.100000
-0.097500  -2.100000
-0.141800  -2.100000
-0.199500  -2.100000
-0.202600  -2.100000
-0.159800  -2.100000
-0.099000  -2.100000
-0.039800  -2.100000
0.026200  -2.100000
0.045700  -2.100000
0.040500  -2.100000
0.078000  -2.100000
0.117700  -2.100000
0.130500  -2.100000
0.096700  -2.100000
0.021700  -2.100000
-0.071300  -2.100000
-0.129000  -2.100000
-0.112500  -2.100000
-0.063000  -2.100000
-0.003800  -2.100000
0.038200  -2.100000
0.042000  -2.100000
0.026200  -2.000000
0.018000  -2.000000
0.012700  -2.000000
-0.009100  -2.000000
-0.027800  -2.000000
-0.040500  -2.000000
-0.040500  -2.000000
-0.005300  -2.000000
0.034500  -2.000000
0.060700  -2.000000
0.092200  -2.000000
0.097500  -2.000000
0.053200  -2.000000
0.018000  -2.000000
-0.008300  -2.000000
-0.051800  -2.000000
0.012000  -2.000000
0.165700  -2.000000
0.173200  -2.000000
0.077200  -2.000000
0.021700  -1.900000
-0.062300  -1.900000
-0.132800  -1.900000
-0.182300  -1.900000
-0.185300  -1.900000
-0.123800  -1.900000
-0.110300  -1.900000
-0.127500  -1.900000
-0.102800  -1.900000
-0.000800  -1.900000
0.138700  -1.900000
0.162000  -1.900000
0.102700  -1.900000
0.042700  -1.900000
-0.019500  -1.900000
-0.015800  -1.900000
0.019500  -1.900000
0.102000  -1.900000
0.165700  -1.900000
0.071200  -1.900000
-0.030800  -1.900000
-0.054000  -1.900000
-0.051100  -1.900000
-0.029300  -1.900000
-0.035300  -1.900000
-0.041300  -1.900000
-0.050300  -1.900000
-0.042000  -1.900000
-0.027800  -1.900000
-0.020300  -1.900000
0.029200  -1.900000
0.041200  -1.900000
0.002200  -1.900000
-0.018800  -1.900000
-0.020300  -1.900000
0.019500  -1.900000
0.057700  -1.900000
-0.005300  -1.900000
-0.087800  -1.900000
-0.132000  -1.900000
-0.135000  -1.900000
-0.105000  -1.900000
-0.080300  -1.900000
-0.023300  -1.900000
0.034500  -1.900000
0.072700  -1.900000
0.093700  -1.900000
0.104200  -1.900000
0.134200  -1.900000
0.131200  -1.900000
0.110200  -1.900000
0.071200  -1.900000
0.030000  -1.900000
[truncated: 192,742 more chars]
