# Supplementary material for: Extracting time-frequency feature of single-channel vastus medialis EMG signals for knee exercise pattern recognition
Source: PLoS One. 2017 Jul 10;12(7):e0180526. doi: 10.1371/journal.pone.0180526 (PMC5503271; doi:10.1371/journal.pone.0180526)
Supplement: S1 File — The EMG orignial data of the vastus medialis muscle of the detected leg from 14 healthy subjects were collected and recorded in the file while performing three exercise programs, i.e., leg extension from a sitting position (sitting), flexion of the leg up (standing), and gait (walking). (ZIP) [file pone.0180526.s001.zip › Data/10sitting.txt]

File Name: 10sitting.log
Channel 3: 'VM', 5845 values, engineering units: mV, no filters.
Channel 5: 'FX', 293 values, engineering units: deg, no filters, extrapolated from 50 to 1000 samples per second.
0.000700  -1.000000
0.003000  -1.000000
0.003700  -1.000000
0.002200  -1.000000
0.003000  -1.000000
0.002200  -1.000000
0.000700  -1.000000
-0.001500  -1.000000
-0.002300  -1.000000
-0.005300  -1.000000
-0.006800  -1.000000
-0.004600  -1.000000
-0.004600  -1.000000
-0.005300  -1.000000
-0.006000  -1.000000
-0.006000  -1.100000
-0.004600  -1.100000
-0.004600  -1.100000
-0.005300  -1.100000
-0.003800  -1.100000
-0.003800  -1.100000
-0.004600  -1.100000
-0.005300  -1.100000
-0.004600  -1.100000
-0.001500  -1.000000
-0.000800  -1.000000
0.000000  -1.000000
-0.000800  -1.000000
0.000700  -0.900000
0.000700  -0.900000
0.002200  -0.900000
0.000700  -0.900000
0.000700  -0.900000
0.003000  -0.900000
0.003000  -0.900000
0.001500  -0.800000
-0.000800  -0.800000
-0.001500  -0.800000
-0.002300  -0.800000
-0.001500  -0.700000
-0.003000  -0.700000
-0.001500  -0.700000
-0.003000  -0.600000
-0.003000  -0.500000
-0.001500  -0.500000
-0.003000  -0.500000
-0.000800  -0.400000
-0.001500  -0.400000
-0.004600  -0.300000
-0.003800  -0.200000
0.000000  -0.200000
0.000700  -0.100000
0.000700  -0.100000
0.004500  0.000000
0.006700  0.000000
0.006000  0.100000
0.005200  0.100000
0.006000  0.200000
0.005200  0.300000
0.004500  0.300000
0.004500  0.400000
0.005200  0.400000
0.005200  0.500000
0.006700  0.600000
0.005200  0.700000
0.004500  0.800000
0.003700  0.800000
0.003000  0.900000
0.003700  1.000000
0.002200  1.100000
0.000700  1.200000
0.003000  1.200000
0.003000  1.300000
0.002200  1.400000
0.001500  1.500000
-0.000800  1.500000
-0.000800  1.600000
-0.003000  1.700000
-0.003000  1.800000
0.000000  1.800000
-0.000800  1.900000
-0.000800  2.000000
-0.001500  2.100000
-0.002300  2.200000
-0.001500  2.300000
-0.003000  2.400000
-0.004600  2.500000
-0.004600  2.600000
-0.004600  2.600000
-0.004600  2.700000
-0.004600  2.800000
-0.004600  2.900000
-0.003800  3.000000
-0.006000  3.100000
-0.006800  3.200000
-0.006800  3.300000
-0.008300  3.400000
-0.008300  3.500000
-0.009800  3.600000
-0.008300  3.600000
-0.010500  3.700000
-0.010500  3.800000
-0.010500  3.900000
-0.010500  4.000000
-0.008300  4.100000
-0.010500  4.200000
-0.010500  4.300000
-0.012000  4.400000
-0.009800  4.500000
-0.009100  4.600000
-0.008300  4.700000
-0.006800  4.800000
-0.006800  4.900000
-0.006000  4.900000
-0.006000  5.000000
-0.004600  5.200000
-0.003800  5.300000
-0.003800  5.300000
-0.004600  5.400000
-0.004600  5.500000
-0.003800  5.600000
-0.003800  5.700000
-0.002300  5.800000
-0.001500  6.000000
-0.000800  6.100000
0.001500  6.200000
0.003000  6.300000
0.003000  6.400000
0.001500  6.500000
0.004500  6.700000
0.006000  6.700000
0.006700  6.800000
0.008200  7.000000
0.009000  7.100000
0.012000  7.200000
0.012000  7.300000
0.012000  7.400000
0.008200  7.500000
0.006000  7.600000
0.006000  7.800000
0.006000  7.900000
0.005200  8.000000
0.003000  8.100000
0.003700  8.300000
0.003000  8.400000
-0.000800  8.500000
-0.003000  8.700000
-0.004600  8.800000
-0.003000  9.000000
-0.002300  9.100000
-0.003000  9.200000
-0.003800  9.300000
-0.004600  9.400000
-0.005300  9.600000
-0.009800  9.700000
-0.009100  9.900000
-0.006800  10.000000
-0.006800  10.100000
-0.005300  10.300000
-0.005300  10.400000
-0.005300  10.500000
-0.006800  10.700000
-0.008300  10.800000
-0.006800  11.000000
-0.003800  11.200000
-0.005300  11.300000
-0.005300  11.500000
-0.003000  11.600000
-0.003800  11.800000
-0.004600  11.900000
-0.002300  12.100000
-0.000800  12.300000
0.003000  12.400000
0.007500  12.600000
0.008200  12.700000
0.009700  12.900000
0.007500  13.000000
0.004500  13.200000
-0.000800  13.400000
-0.003000  13.500000
-0.003000  13.700000
-0.005300  13.900000
-0.004600  14.100000
-0.005300  14.300000
-0.003800  14.500000
-0.003800  14.700000
-0.001500  14.900000
0.000700  15.200000
0.001500  15.300000
0.003000  15.600000
0.002200  15.800000
0.001500  16.000000
0.001500  16.200000
0.000700  16.400000
0.001500  16.600000
0.003000  16.800000
0.003000  17.000000
0.000700  17.200000
0.001500  17.500000
0.001500  17.600000
-0.000800  17.900000
-0.000800  18.100000
-0.001500  18.400000
-0.001500  18.700000
-0.003000  19.000000
-0.001500  19.300000
-0.001500  19.600000
-0.001500  19.800000
0.000700  20.100000
0.003000  20.400000
0.003000  20.700000
0.003000  21.000000
0.003700  21.200000
0.003000  21.500000
0.006000  21.800000
0.006700  22.100000
0.008200  22.400000
0.010500  22.600000
0.009000  22.900000
0.009000  23.200000
0.009000  23.500000
0.009000  23.800000
0.009000  24.100000
0.009000  24.400000
0.008200  24.700000
0.007500  25.000000
0.008200  25.200000
0.008200  25.600000
0.008200  25.800000
0.007500  26.100000
0.007500  26.500000
0.009000  26.700000
0.009000  27.000000
0.008200  27.300000
0.009000  27.600000
0.012000  27.900000
0.012000  28.200000
0.013500  28.500000
0.014200  28.800000
0.012000  29.100000
0.010500  29.400000
0.009000  29.700000
0.009000  29.900000
0.006700  30.100000
0.006700  30.400000
0.008200  30.700000
0.004500  31.000000
0.001500  31.200000
-0.002300  31.500000
-0.003000  31.700000
-0.002300  32.000000
-0.003800  32.200000
-0.003000  32.500000
0.000700  32.800000
0.006000  33.000000
0.006700  33.300000
0.005200  33.500000
0.004500  33.800000
0.002200  34.100000
0.004500  34.300000
0.004500  34.600000
0.002200  34.800000
0.003000  35.000000
0.006000  35.200000
0.009000  35.400000
0.008200  35.600000
0.012000  35.900000
0.010500  36.100000
0.008200  36.300000
0.005200  36.500000
0.000000  36.800000
-0.000800  36.900000
-0.001500  37.200000
-0.004600  37.400000
-0.003000  37.600000
-0.003800  37.800000
-0.005300  38.100000
-0.003000  38.200000
-0.002300  38.500000
-0.003000  38.700000
-0.007500  38.900000
-0.009800  39.100000
-0.006800  39.400000
-0.006000  39.600000
-0.006800  39.900000
-0.009800  40.100000
-0.007500  40.400000
-0.010500  40.600000
-0.012000  40.800000
-0.007500  41.100000
-0.005300  41.300000
-0.000800  41.500000
-0.001500  41.800000
-0.003000  42.000000
-0.003000  42.300000
-0.004600  42.500000
-0.004600  42.700000
-0.007500  43.000000
-0.005300  43.200000
-0.002300  43.500000
-0.000800  43.700000
-0.003800  44.000000
-0.006800  44.200000
-0.005300  44.500000
-0.006800  44.700000
-0.005300  45.000000
-0.003000  45.200000
-0.003000  45.400000
-0.003800  45.700000
-0.005300  45.900000
-0.003000  46.200000
-0.003000  46.400000
-0.006800  46.700000
-0.010500  46.900000
-0.015800  47.200000
-0.015800  47.400000
-0.015000  47.700000
-0.012800  47.900000
-0.009800  48.200000
-0.009100  48.400000
-0.009100  48.700000
-0.009100  48.900000
-0.009100  49.100000
-0.007500  49.300000
-0.003000  49.500000
-0.000800  49.700000
-0.000800  49.900000
0.003000  50.200000
0.003000  50.400000
0.005200  50.600000
0.004500  50.800000
0.003700  51.000000
0.005200  51.200000
0.006700  51.400000
0.009000  51.600000
0.008200  51.800000
0.010500  52.000000
0.009700  52.200000
0.010500  52.500000
0.013500  52.600000
0.013500  52.900000
0.015000  53.000000
0.015000  53.100000
0.014200  53.300000
0.014200  53.400000
0.012000  53.500000
0.009000  53.700000
0.006000  53.800000
0.004500  54.000000
0.004500  54.100000
0.003000  54.200000
0.005200  54.300000
0.003000  54.400000
0.003000  54.600000
0.001500  54.700000
0.000700  54.900000
0.000000  55.000000
-0.002300  55.100000
-0.004600  55.300000
-0.006800  55.400000
-0.006800  55.500000
-0.006800  55.600000
-0.006000  55.600000
-0.002300  55.700000
-0.002300  55.800000
-0.001500  55.800000
0.000700  55.800000
0.003000  55.900000
0.001500  56.000000
0.000700  56.000000
0.000700  56.100000
0.003700  56.100000
0.006700  56.200000
0.006700  56.200000
0.007500  56.300000
0.010500  56.300000
0.012700  56.400000
0.012000  56.400000
0.009700  56.500000
0.005200  56.600000
0.003000  56.600000
-0.001500  56.600000
-0.003000  56.600000
-0.001500  56.600000
-0.005300  56.600000
-0.004600  56.600000
-0.003000  56.600000
-0.004600  56.600000
-0.004600  56.600000
-0.003800  56.600000
-0.004600  56.600000
-0.001500  56.600000
0.000700  56.600000
0.000700  56.600000
-0.000800  56.600000
-0.000800  56.600000
-0.000800  56.600000
-0.002300  56.500000
-0.001500  56.500000
-0.000800  56.500000
0.000000  56.500000
-0.000800  56.500000
-0.004600  56.400000
-0.005300  56.400000
-0.004600  56.300000
-0.004600  56.300000
-0.004600  56.200000
-0.003000  56.200000
-0.002300  56.200000
-0.001500  56.100000
-0.001500  56.100000
-0.003000  56.100000
-0.004600  56.000000
-0.006800  56.000000
-0.006000  55.900000
-0.003800  55.900000
-0.006800  55.800000
-0.008300  55.800000
-0.009100  55.800000
-0.009100  55.700000
-0.008300  55.600000
-0.004600  55.600000
-0.001500  55.500000
0.000000  55.400000
0.000000  55.300000
0.000700  55.200000
0.001500  55.100000
0.000700  55.000000
-0.001500  54.900000
-0.001500  54.900000
-0.003800  54.800000
-0.003000  54.700000
-0.000800  54.600000
0.000000  54.500000
-0.000800  54.400000
-0.002300  54.400000
-0.000800  54.300000
0.000700  54.200000
-0.001500  54.100000
-0.003000  54.000000
-0.001500  53.900000
-0.003000  53.800000
-0.002300  53.600000
0.002200  53.500000
0.004500  53.300000
0.005200  53.200000
0.005200  53.100000
0.004500  52.900000
0.003000  52.800000
0.002200  52.600000
0.003000  52.500000
-0.000800  52.300000
-0.000800  52.200000
0.001500  52.100000
0.001500  51.900000
0.000000  51.800000
-0.001500  51.700000
0.001500  51.500000
0.000700  51.300000
-0.000800  51.200000
0.001500  51.000000
0.000000  50.800000
0.002200  50.700000
0.001500  50.400000
-0.000800  50.300000
0.000700  50.000000
0.000700  49.900000
0.001500  49.600000
-0.000800  49.500000
-0.001500  49.200000
-0.000800  49.000000
0.000700  48.800000
0.003000  48.600000
0.001500  48.400000
-0.000800  48.200000
-0.001500  48.000000
-0.000800  47.800000
0.000700  47.600000
0.000700  47.400000
0.001500  47.200000
0.000700  46.900000
0.000700  46.700000
0.001500  46.400000
0.004500  46.200000
0.004500  45.900000
0.004500  45.600000
0.005200  45.400000
0.004500  45.100000
0.003700  44.800000
0.003000  44.500000
0.003000  44.300000
0.004500  44.100000
0.004500  43.800000
0.003700  43.500000
0.003000  43.200000
0.004500  43.000000
0.003000  42.700000
0.003700  42.400000
0.005200  42.200000
0.004500  41.900000
0.004500  41.600000
0.001500  41.300000
-0.000800  41.000000
0.001500  40.700000
0.001500  40.400000
0.000700  40.000000
0.002200  39.800000
0.003000  39.500000
0.002200  39.100000
0.001500  38.800000
0.000700  38.500000
-0.001500  38.200000
-0.000800  37.900000
-0.001500  37.600000
-0.000800  37.300000
0.001500  36.900000
0.000700  36.700000
0.002200  36.400000
0.004500  36.000000
0.001500  35.700000
0.000700  35.400000
0.000700  35.100000
0.003700  34.800000
0.003700  34.500000
0.002200  34.100000
0.003000  33.800000
0.003700  33.500000
0.006700  33.200000
0.006700  32.900000
0.003700  32.600000
0.004500  32.200000
0.002200  31.900000
0.001500  31.600000
0.000000  31.300000
-0.003000  31.000000
-0.003800  30.600000
-0.003000  30.300000
-0.003000  30.000000
-0.003000  29.700000
-0.002300  29.400000
-0.002300  29.000000
-0.003000  28.800000
-0.003800  28.400000
-0.003000  28.200000
-0.004600  27.900000
-0.003000  27.500000
-0.002300  27.200000
-0.000800  27.000000
-0.003000  26.600000
-0.006800  26.300000
-0.009800  26.000000
-0.011300  25.700000
-0.010500  25.400000
-0.008300  25.100000
-0.006800  24.800000
-0.004600  24.500000
0.003000  24.200000
0.004500  23.900000
0.003000  23.600000
0.000000  23.300000
-0.002300  22.900000
-0.003800  22.700000
-0.003800  22.400000
-0.005300  22.000000
-0.008300  21.700000
-0.008300  21.400000
-0.009100  21.100000
-0.007500  20.800000
-0.004600  20.500000
-0.000800  20.200000
0.003000  19.800000
0.009000  19.500000
0.014200  19.200000
0.009000  18.900000
0.004500  18.600000
0.002200  18.300000
-0.000800  18.000000
-0.001500  17.600000
-0.001500  17.300000
-0.001500  17.000000
-0.000800  16.600000
0.004500  16.400000
0.002200  16.100000
-0.000800  15.700000
-0.003000  15.500000
-0.007500  15.200000
-0.008300  14.800000
-0.001500  14.500000
0.009000  14.200000
0.006700  13.900000
-0.000800  13.600000
-0.004600  13.300000
-0.003000  13.000000
0.001500  12.700000
0.005200  12.400000
0.013500  12.100000
0.013500  11.700000
0.006000  11.500000
-0.000800  11.200000
-0.008300  10.800000
-0.012800  10.500000
-0.019500  10.300000
-0.025600  10.100000
-0.036800  9.800000
-0.024800  9.600000
0.012700  9.400000
0.021700  9.100000
0.016500  8.900000
0.015700  8.600000
0.009000  8.400000
0.005200  8.200000
-0.001500  8.000000
-0.006800  7.700000
-0.012000  7.500000
-0.020300  7.200000
-0.029300  7.000000
-0.033000  6.800000
-0.031500  6.600000
-0.029300  6.300000
-0.019500  6.100000
-0.008300  5.800000
-0.000800  5.700000
-0.000800  5.500000
0.000700  5.300000
0.003000  5.200000
0.009000  5.000000
0.021700  4.800000
0.020200  4.700000
0.022500  4.500000
0.030700  4.300000
0.043500  4.100000
0.057700  4.000000
0.064500  3.800000
0.063000  3.600000
0.054000  3.500000
0.051000  3.300000
0.051000  3.100000
0.050200  3.000000
0.053200  2.800000
0.048700  2.600000
0.040500  2.400000
0.034500  2.300000
0.027700  2.100000
0.020200  1.900000
0.018000  1.700000
0.027700  1.500000
0.034500  1.300000
0.029200  1.100000
0.021000  0.900000
0.009700  0.700000
-0.000800  0.500000
-0.001500  0.300000
0.009000  0.100000
0.015700  -0.100000
0.012700  -0.300000
0.012000  -0.500000
0.005200  -0.700000
-0.021000  -0.900000
-0.045800  -1.000000
-0.066800  -1.300000
-0.087800  -1.500000
-0.093000  -1.600000
-0.081000  -1.700000
-0.065300  -1.800000
-0.046500  -2.000000
-0.032300  -2.100000
-0.023300  -2.200000
-0.012000  -2.300000
-0.010500  -2.500000
-0.019500  -2.600000
-0.032300  -2.700000
-0.027800  -2.900000
-0.014300  -3.000000
-0.012000  -3.200000
-0.015000  -3.300000
-0.018800  -3.400000
-0.016500  -3.500000
-0.004600  -3.600000
0.014200  -3.800000
0.025500  -3.900000
0.034500  -4.100000
0.027700  -4.100000
0.012700  -4.100000
-0.003000  -4.100000
-0.035300  -4.000000
-0.054000  -4.000000
-0.059300  -4.000000
-0.056300  -3.900000
-0.041300  -3.900000
-0.027800  -3.900000
-0.019500  -3.900000
-0.009800  -3.900000
-0.009800  -3.800000
-0.018100  -3.800000
-0.021800  -3.800000
-0.019500  -3.700000
-0.012000  -3.700000
-0.003000  -3.700000
0.008200  -3.700000
0.027000  -3.600000
0.037500  -3.600000
0.026200  -3.500000
0.010500  -3.400000
0.003000  -3.300000
-0.003000  -3.200000
0.000700  -3.100000
0.016500  -2.900000
0.016500  -2.800000
-0.000800  -2.700000
-0.008300  -2.600000
-0.023300  -2.400000
-0.025600  -2.300000
-0.030800  -2.200000
-0.021800  -2.100000
0.000000  -2.000000
0.014200  -1.800000
0.031500  -1.800000
0.033700  -1.600000
0.032200  -1.500000
0.024700  -1.400000
0.020200  -1.300000
0.018700  -1.100000
0.018000  -0.900000
0.010500  -0.700000
-0.008300  -0.500000
-0.009100  -0.400000
-0.003000  -0.200000
0.012000  0.000000
0.029200  0.200000
0.040500  0.400000
0.019500  0.500000
-0.001500  0.700000
-0.003800  0.900000
-0.012800  1.000000
-0.015000  1.200000
-0.019500  1.400000
-0.019500  1.600000
-0.021000  1.800000
-0.006800  1.900000
0.006700  2.100000
0.004500  2.300000
-0.007500  2.400000
-0.022500  2.500000
-0.016500  2.600000
-0.015800  2.700000
-0.020300  2.800000
-0.030800  3.000000
-0.054000  3.100000
-0.049500  3.200000
-0.023300  3.300000
0.019500  3.400000
0.091500  3.500000
0.108700  3.600000
0.060000  3.700000
-0.004600  3.800000
-0.035300  4.000000
0.004500  4.000000
0.042000  4.200000
0.078700  4.300000
0.085500  4.400000
0.026200  4.500000
-0.009100  4.500000
-0.017300  4.400000
-0.017300  4.300000
-0.012800  4.200000
-0.001500  4.100000
0.001500  4.000000
-0.022500  4.000000
-0.045800  3.900000
-0.050300  3.800000
-0.040500  3.700000
-0.027000  3.600000
-0.007500  3.600000
0.009000  3.500000
0.015700  3.400000
0.021700  3.300000
0.017200  3.200000
0.009000  3.100000
0.002200  3.100000
-0.000800  3.000000
-0.005300  2.900000
-0.006800  3.100000
-0.003800  3.200000
0.000000  3.400000
0.005200  3.600000
0.001500  3.700000
-0.005300  3.900000
-0.002300  4.000000
0.000700  4.200000
-0.006800  4.400000
-0.011300  4.500000
-0.013500  4.700000
-0.018100  4.900000
-0.015800  5.000000
-0.015800  5.200000
-0.022500  5.400000
-0.020300  5.500000
-0.014300  5.700000
0.002200  5.900000
0.012700  6.000000
0.008200  6.200000
0.004500  6.300000
0.012700  6.400000
0.018700  6.500000
0.025500  6.600000
0.033000  6.700000
0.021700  6.700000
0.025500  6.800000
0.000700  6.900000
-0.060800  7.000000
-0.078800  7.200000
-0.025600  7.200000
0.050200  7.300000
0.102700  7.400000
0.115500  7.500000
0.099700  7.600000
0.072700  7.700000
0.033000  7.800000
-0.015800  7.900000
-0.031500  8.000000
-0.006800  8.100000
0.010500  8.100000
0.039700  8.100000
0.035200  8.100000
0.018000  8.000000
0.016500  8.000000
-0.000800  8.000000
0.009000  8.000000
0.017200  8.000000
0.031500  7.900000
0.030000  7.900000
0.003000  7.900000
-0.030800  7.900000
-0.072100  7.900000
-0.096800  7.800000
-0.075000  7.800000
-0.042800  7.800000
-0.039000  7.800000
-0.032300  7.800000
-0.023300  7.700000
-0.006000  7.700000
-0.011300  7.700000
-0.027800  7.700000
-0.030000  7.700000
-0.038300  7.700000
-0.030800  7.700000
-0.022500  7.700000
-0.010500  7.700000
-0.001500  7.700000
0.000700  7.700000
0.000700  7.600000
-0.001500  7.600000
0.001500  7.600000
0.003700  7.600000
0.013500  7.600000
0.024700  7.600000
0.033700  7.600000
0.030000  7.600000
0.026200  7.600000
0.026200  7.600000
0.018000  7.600000
0.018000  7.600000
0.018700  7.700000
0.016500  7.700000
0.012700  7.800000
0.009000  7.800000
-0.001500  7.900000
-0.012000  8.000000
-0.016500  8.000000
-0.012800  8.100000
-0.003800  8.100000
-0.000800  8.200000
0.002200  8.200000
0.009000  8.300000
0.015700  8.400000
0.025500  8.400000
0.034500  8.500000
0.033000  8.500000
0.026200  8.500000
0.013500  8.600000
0.000700  8.700000
-0.003000  8.700000
-0.005300  8.700000
-0.006000  8.700000
-0.007500  8.700000
-0.009100  8.700000
-0.008300  8.700000
-0.010500  8.600000
-0.010500  8.600000
-0.006800  8.600000
-0.007500  8.600000
-0.008300  8.600000
-0.005300  8.600000
-0.003800  8.600000
-0.005300  8.500000
-0.006800  8.500000
-0.006800  8.500000
-0.006800  8.500000
-0.004600  8.500000
-0.004600  8.500000
-0.001500  8.500000
0.000700  8.500000
0.000000  8.500000
0.003700  8.500000
-0.001500  8.500000
-0.012800  8.500000
-0.015000  8.500000
-0.004600  8.400000
0.005200  8.400000
0.005200  8.400000
0.003700  8.400000
0.003000  8.400000
0.010500  8.400000
0.014200  8.400000
0.006700  8.300000
-0.008300  8.300000
-0.015000  8.300000
-0.009800  8.300000
-0.006000  8.300000
0.000000  8.300000
0.002200  8.200000
0.000700  8.200000
0.000700  8.200000
-0.003000  8.200000
-0.004600  8.100000
-0.002300  8.100000
0.002200  8.100000
0.006000  8.100000
-0.010500  8.100000
-0.032300  8.000000
-0.016500  8.000000
0.004500  8.000000
0.023200  7.900000
0.051000  7.900000
0.069700  7.900000
0.074200  7.800000
0.038200  7.800000
0.000700  7.800000
-0.030800  7.700000
-0.042000  7.700000
-0.037500  7.600000
-0.033000  7.600000
-0.018100  7.600000
-0.016500  7.600000
-0.018100  7.600000
-0.027000  7.500000
-0.036800  7.500000
-0.039000  7.500000
-0.021800  7.400000
-0.001500  7.400000
0.001500  7.400000
0.004500  7.300000
0.003700  7.300000
0.007500  7.300000
0.006700  7.200000
0.004500  7.200000
0.001500  7.200000
-0.003800  7.200000
0.001500  7.100000
0.006000  7.100000
0.000700  7.000000
-0.005300  7.000000
-0.010500  7.000000
-0.006800  7.000000
0.003000  6.900000
0.010500  6.900000
0.017200  6.900000
0.014200  6.800000
0.011200  6.800000
0.009000  6.800000
0.008200  6.700000
0.015700  6.700000
0.019500  6.700000
0.015700  6.700000
0.012000  6.600000
0.007500  6.600000
0.001500  6.600000
0.000700  6.500000
-0.001500  6.500000
-0.005300  6.500000
-0.008300  6.400000
-0.008300  6.400000
-0.005300  6.400000
0.000000  6.300000
0.003700  6.300000
0.005200  6.300000
0.005200  6.300000
0.008200  6.300000
0.010500  6.300000
0.010500  6.200000
0.006700  6.200000
0.004500  6.200000
0.005200  6.100000
0.004500  6.100000
0.010500  6.100000
0.010500  6.100000
0.001500  6.000000
-0.003000  6.000000
0.000700  6.000000
0.012000  6.000000
0.023200  5.900000
0.024700  5.900000
0.003000  5.900000
-0.020300  5.900000
-0.039800  5.900000
-0.042800  5.800000
-0.031500  5.800000
-0.023300  5.800000
-0.009800  5.800000
-0.001500  5.800000
0.006700  5.800000
0.003000  5.800000
0.001500  5.800000
0.004500  5.700000
0.012000  5.700000
0.017200  5.700000
0.008200  5.700000
0.004500  5.700000
0.003000  5.700000
0.008200  5.600000
0.005200  5.600000
0.001500  5.600000
0.000700  5.600000
-0.000800  5.600000
-0.001500  5.600000
-0.003000  5.500000
-0.003000  5.500000
-0.006800  5.500000
-0.015800  5.500000
-0.021800  5.500000
-0.011300  5.500000
-0.001500  5.500000
0.008200  5.400000
0.015000  5.400000
0.015700  5.400000
0.015700  5.400000
0.011200  5.400000
0.009000  5.400000
0.003700  5.400000
0.000700  5.300000
0.001500  5.300000
0.003000  5.300000
0.000700  5.300000
-0.003800  5.300000
-0.004600  5.200000
-0.006000  5.200000
-0.006000  5.100000
-0.009800  5.100000
-0.012000  5.100000
-0.019500  5.000000
-0.028500  5.000000
-0.031500  4.900000
-0.033000  4.900000
-0.033800  4.900000
-0.035300  4.900000
-0.039000  4.800000
-0.044300  4.800000
-0.045800  4.700000
-0.042000  4.700000
-0.039000  4.700000
-0.035300  4.600000
-0.036100  4.600000
-0.033000  4.500000
-0.030800  4.500000
-0.030800  4.500000
-0.023300  4.500000
-0.019500  4.400000
-0.016500  4.400000
-0.017300  4.400000
-0.017300  4.300000
-0.009100  4.300000
-0.002300  4.200000
0.006700  4.200000
0.013500  4.200000
0.017200  4.100000
0.019500  4.100000
0.019500  4.000000
0.022500  4.000000
0.023200  4.000000
0.020200  4.000000
0.017200  3.900000
0.017200  3.900000
0.017200  3.800000
0.015700  3.800000
0.015700  3.700000
0.016500  3.700000
0.019500  3.600000
0.020200  3.600000
0.022500  3.600000
0.024700  3.500000
0.027000  3.500000
0.029200  3.500000
0.027700  3.400000
0.028500  3.400000
0.029200  3.300000
0.029200  3.300000
0.028500  3.200000
0.026200  3.200000
0.027700  3.100000
0.029200  3.100000
0.026200  3.000000
0.027700  3.000000
0.029200  3.000000
0.027700  2.900000
0.027700  2.800000
0.027000  2.800000
0.024700  2.700000
0.023200  2.700000
0.024000  2.600000
0.022500  2.600000
0.020200  2.500000
0.018000  2.500000
0.015700  2.400000
0.012700  2.300000
0.010500  2.300000
0.009000  2.200000
0.007500  2.200000
0.003000  2.200000
0.003000  2.100000
0.003000  2.000000
0.000700  1.900000
-0.000800  1.900000
-0.003000  1.900000
-0.000800  1.800000
-0.003000  1.800000
-0.003800  1.700000
-0.004600  1.700000
-0.004600  1.600000
-0.003000  1.600000
-0.002300  1.500000
0.000700  1.500000
0.003000  1.400000
0.001500  1.400000
0.000700  1.300000
0.001500  1.300000
0.003700  1.200000
0.004500  1.200000
0.003700  1.100000
0.004500  1.100000
0.004500  1.000000
0.005200  0.900000
0.007500  0.900000
0.008200  0.900000
0.008200  0.900000
0.006700  0.800000
0.005200  0.800000
0.004500  0.700000
0.005200  0.700000
0.006700  0.600000
0.005200  0.600000
0.003700  0.500000
0.005200  0.400000
0.003700  0.400000
0.003700  0.400000
0.003000  0.300000
0.000700  0.300000
-0.003000  0.200000
-0.002300  0.200000
-0.000800  0.100000
-0.000800  0.100000
-0.003000  0.000000
-0.003800  0.000000
-0.004600  0.000000
-0.005300  -0.100000
-0.005300  -0.100000
-0.006800  -0.200000
-0.006800  -0.200000
-0.008300  -0.300000
-0.010500  -0.300000
-0.014300  -0.400000
-0.014300  -0.400000
-0.013500  -0.500000
-0.013500  -0.500000
-0.014300  -0.500000
-0.015000  -0.600000
-0.015000  -0.600000
-0.014300  -0.700000
-0.012800  -0.700000
-0.013500  -0.800000
-0.013500  -0.800000
-0.012800  -0.900000
-0.010500  -0.900000
-0.009800  -0.900000
-0.011300  -1.000000
-0.010500  -1.000000
-0.010500  -1.100000
-0.009100  -1.100000
-0.008300  -1.200000
-0.009100  -1.200000
-0.006800  -1.300000
-0.006800  -1.300000
-0.003800  -1.300000
-0.001500  -1.400000
-0.001500  -1.400000
0.000000  -1.400000
0.001500  -1.500000
0.001500  -1.500000
0.001500  -1.600000
0.003000  -1.600000
0.002200  -1.700000
0.003000  -1.800000
0.003000  -1.800000
0.001500  -1.800000
0.003000  -1.800000
0.001500  -1.800000
0.000700  -1.800000
0.000000  -1.900000
-0.000800  -1.900000
-0.001500  -1.900000
-0.000800  -2.000000
0.002200  -2.000000
0.003000  -2.000000
0.001500  -2.100000
0.001500  -2.100000
0.001500  -2.100000
0.002200  -2.200000
0.000000  -2.200000
-0.001500  -2.200000
-0.001500  -2.300000
-0.000800  -2.300000
0.000700  -2.300000
0.000700  -2.300000
0.002200  -2.300000
0.000700  -2.300000
0.002200  -2.300000
0.003700  -2.300000
0.002200  -2.300000
0.004500  -2.300000
0.005200  -2.400000
0.006000  -2.400000
0.005200  -2.400000
0.003000  -2.400000
0.001500  -2.400000
0.000700  -2.400000
-0.003000  -2.400000
-0.003000  -2.400000
-0.000800  -2.400000
-0.003000  -2.400000
-0.001500  -2.500000
-0.004600  -2.500000
-0.006800  -2.500000
-0.006800  -2.500000
-0.006000  -2.500000
-0.004600  -2.500000
-0.006000  -2.500000
-0.007500  -2.400000
-0.007500  -2.400000
-0.006800  -2.400000
-0.006800  -2.400000
-0.006000  -2.400000
-0.003000  -2.300000
-0.004600  -2.300000
-0.006000  -2.300000
-0.006000  -2.300000
-0.006800  -2.300000
-0.006000  -2.300000
-0.005300  -2.300000
-0.003800  -2.300000
-0.004600  -2.300000
-0.004600  -2.200000
-0.003000  -2.200000
-0.003000  -2.200000
-0.002300  -2.100000
0.000700  -2.100000
0.001500  -2.100000
0.000700  -2.000000
0.000700  -2.000000
0.000700  -1.900000
0.003000  -1.900000
0.004500  -1.800000
0.004500  -1.800000
0.006000  -1.800000
0.006700  -1.800000
0.008200  -1.700000
0.004500  -1.700000
-0.005300  -1.600000
-0.012800  -1.600000
-0.007500  -1.600000
-0.003000  -1.500000
-0.001500  -1.500000
0.009000  -1.400000
0.022500  -1.400000
0.025500  -1.300000
0.026200  -1.300000
0.026200  -1.200000
0.024000  -1.100000
0.023200  -1.100000
0.021000  -1.000000
0.019500  -0.900000
0.018700  -0.900000
0.016500  -0.800000
0.015700  -0.800000
0.015700  -0.700000
0.016500  -0.600000
0.015700  -0.500000
0.014200  -0.500000
0.015000  -0.500000
0.011200  -0.400000
-0.006800  -0.300000
-0.012000  -0.200000
0.000700  -0.200000
0.000700  -0.100000
0.005200  0.000000
0.009000  0.000000
0.007500  0.100000
0.008200  0.200000
0.004500  0.300000
0.004500  0.400000
0.003000  0.400000
0.003000  0.500000
0.000700  0.600000
0.000700  0.700000
-0.002300  0.700000
-0.004600  0.800000
-0.002300  0.900000
-0.003800  1.000000
-0.005300  1.000000
-0.006800  1.100000
-0.008300  1.200000
-0.009800  1.300000
-0.009100  1.300000
-0.010500  1.400000
-0.009800  1.500000
-0.009100  1.600000
-0.009100  1.700000
-0.009800  1.800000
-0.013500  1.900000
-0.012800  2.000000
-0.014300  2.100000
-0.014300  2.200000
-0.015000  2.200000
-0.014300  2.300000
-0.014300  2.400000
-0.016500  2.500000
-0.015800  2.600000
-0.019500  2.600000
-0.020300  2.700000
-0.021000  2.800000
-0.020300  2.900000
-0.020300  3.000000
-0.021800  3.100000
-0.019500  3.200000
-0.020300  3.300000
-0.019500  3.400000
-0.018100  3.500000
-0.018800  3.600000
-0.018800  3.700000
-0.018100  3.800000
-0.018100  3.900000
-0.017300  4.000000
-0.016500  4.100000
-0.015800  4.200000
-0.014300  4.300000
-0.012800  4.400000
-0.012800  4.500000
-0.010500  4.500000
-0.009100  4.600000
-0.007500  4.800000
-0.004600  4.900000
-0.005300  4.900000
-0.003800  5.000000
-0.003000  5.100000
-0.003000  5.200000
-0.002300  5.300000
-0.002300  5.400000
-0.003800  5.500000
-0.004600  5.600000
-0.004600  5.800000
-0.001500  5.800000
-0.000800  5.900000
0.000700  6.100000
0.003700  6.200000
0.004500  6.300000
0.006000  6.300000
0.010500  6.500000
0.013500  6.600000
0.015000  6.700000
0.018700  6.700000
0.022500  6.900000
0.020200  7.000000
0.017200  7.100000
0.014200  7.200000
0.009000  7.300000
0.007500  7.500000
0.005200  7.600000
0.004500  7.700000
0.003000  7.800000
-0.000800  8.000000
0.001500  8.100000
0.003700  8.200000
0.000000  8.400000
0.000000  8.500000
-0.000800  8.600000
-0.001500  8.800000
-0.000800  8.900000
-0.000800  9.000000
0.000700  9.100000
-0.000800  9.300000
-0.001500  9.400000
-0.001500  9.500000
-0.000800  9.700000
0.000700  9.800000
-0.000800  10.000000
0.000700  10.200000
0.001500  10.300000
0.001500  10.500000
0.000700  10.600000
0.000000  10.700000
0.001500  10.900000
0.001500  11.100000
0.000700  11.200000
0.000000  11.400000
0.000700  11.600000
0.003700  11.700000
0.005200  11.900000
0.008200  12.100000
0.011200  12.200000
0.014200  12.300000
0.011200  12.500000
0.006700  12.700000
0.003000  12.800000
0.001500  13.000000
0.001500  13.300000
0.006000  13.500000
0.016500  13.700000
0.016500  13.900000
0.000700  14.200000
-0.008300  14.400000
-0.015800  14.600000
-0.018800  14.800000
-0.018100  15.100000
-0.020300  15.300000
-0.019500  15.600000
-0.019500  15.800000
-0.015800  16.000000
-0.012000  16.200000
-0.006800  16.500000
-0.000800  16.700000
0.003700  16.900000
0.004500  17.100000
0.005200  17.400000
0.006700  17.700000
0.006000  18.000000
0.009000  18.300000
0.009700  18.600000
0.010500  18.900000
0.008200  19.200000
0.006700  19.500000
0.009000  19.800000
0.006000  20.100000
0.006700  20.400000
0.005200  20.700000
0.003000  21.000000
0.005200  21.300000
0.003000  21.600000
0.003000  21.900000
0.003000  22.200000
0.003000  22.500000
0.002200  22.800000
0.003000  23.100000
0.003000  23.400000
0.001500  23.700000
0.004500  24.100000
0.006700  24.400000
0.005200  24.700000
0.003000  25.100000
0.003000  25.400000
0.005200  25.700000
0.009000  26.100000
0.014200  26.500000
0.017200  26.800000
0.020200  27.100000
0.020200  27.400000
0.016500  27.800000
0.012700  28.100000
0.007500  28.500000
0.006000  28.800000
0.006700  29.100000
0.005200  29.500000
0.006000  29.800000
0.011200  30.100000
0.012000  30.400000
0.008200  30.700000
0.006000  31.000000
0.001500  31.300000
-0.001500  31.500000
0.003000  31.800000
0.009700  32.100000
0.012000  32.400000
0.006700  32.700000
0.003700  32.900000
0.003000  33.200000
0.009700  33.500000
0.014200  33.800000
0.013500  34.100000
0.018000  34.300000
0.019500  34.600000
0.020200  34.900000
0.021000  35.200000
0.020200  35.500000
0.024000  35.700000
0.020200  36.000000
0.013500  36.200000
0.010500  36.400000
0.006000  36.600000
0.003700  36.900000
-0.000800  37.100000
-0.009100  37.300000
-0.010500  37.500000
-0.009800  37.800000
-0.009100  38.000000
-0.009100  38.200000
-0.012000  38.400000
-0.010500  38.600000
-0.012000  38.900000
-0.015800  39.100000
-0.016500  39.300000
-0.015800  39.600000
-0.016500  39.800000
-0.013500  40.000000
-0.006800  40.200000
-0.007500  40.500000
-0.006800  40.700000
-0.002300  40.900000
-0.001500  41.200000
-0.001500  41.400000
-0.004600  41.700000
-0.009100  41.900000
-0.014300  42.200000
-0.014300  42.400000
-0.012800  42.700000
-0.015000  42.900000
-0.020300  43.100000
-0.019500  43.400000
-0.018100  43.600000
-0.019500  43.900000
-0.018100  44.100000
-0.015000  44.400000
-0.014300  44.600000
-0.015000  44.900000
-0.010500  45.100000
-0.009100  45.400000
-0.007500  45.600000
-0.007500  45.900000
-0.009100  46.200000
-0.008300  46.400000
-0.009100  46.700000
-0.006800  46.900000
-0.005300  47.200000
-0.001500  47.500000
0.003000  47.700000
0.008200  48.000000
0.010500  48.200000
0.005200  48.500000
0.004500  48.800000
0.005200  49.000000
0.006700  49.300000
0.007500  49.500000
0.008200  49.800000
0.006700  50.000000
0.009000  50.300000
0.010500  50.500000
0.009000  50.700000
0.012000  50.900000
0.011200  51.100000
0.012000  51.300000
0.009700  51.600000
0.010500  51.700000
0.010500  52.000000
0.009000  52.200000
0.006700  52.400000
0.004500  52.600000
0.004500  52.800000
0.004500  53.000000
0.006700  53.200000
0.005200  53.400000
0.005200  53.600000
0.005200  53.800000
0.006700  54.000000
0.009000  54.200000
0.009000  54.400000
0.009700  54.500000
0.007500  54.700000
0.006000  54.800000
0.001500  54.900000
0.001500  55.000000
0.004500  55.100000
0.005200  55.200000
0.003700  55.300000
0.003000  55.400000
0.003000  55.500000
0.000700  55.600000
0.000700  55.700000
-0.000800  55.800000
0.003000  55.900000
0.003000  56.000000
-0.000800  56.100000
-0.001500  56.200000
-0.003000  56.300000
-0.005300  56.400000
-0.003000  56.500000
-0.001500  56.600000
-0.003800  56.600000
-0.003000  56.600000
-0.003800  56.700000
-0.002300  56.700000
-0.000800  56.700000
0.000700  56.700000
0.000000  56.800000
0.000000  56.800000
0.000700  56.800000
-0.000800  56.900000
-0.001500  56.900000
-0.001500  56.900000
-0.000800  57.000000
0.000700  57.000000
-0.000800  57.000000
-0.000800  57.100000
0.000700  57.100000
-0.000800  57.100000
-0.002300  57.100000
-0.002300  57.100000
-0.003000  57.100000
-0.002300  57.100000
-0.000800  57.100000
0.000700  57.100000
0.001500  57.100000
0.000000  57.100000
-0.001500  57.100000
-0.001500  57.100000
-0.001500  57.000000
-0.001500  57.000000
-0.001500  57.000000
0.000000  57.000000
-0.000800  57.000000
0.000700  57.000000
0.000700  56.900000
0.002200  56.900000
0.000700  56.900000
-0.001500  56.900000
-0.002300  56.800000
-0.004600  56.800000
-0.002300  56.700000
-0.004600  56.700000
-0.004600  56.700000
-0.003800  56.600000
-0.003800  56.500000
-0.003800  56.500000
-0.004600  56.400000
-0.002300  56.300000
0.000700  56.200000
0.002200  56.200000
0.001500  56.200000
0.001500  56.100000
0.000700  56.000000
0.000000  56.000000
-0.000800  55.900000
-0.000800  55.800000
-0.002300  55.800000
-0.001500  55.700000
0.000700  55.600000
0.000700  55.600000
-0.000800  55.400000
-0.003000  55.300000
-0.001500  55.200000
-0.002300  55.100000
-0.002300  55.000000
-0.002300  54.900000
-0.001500  54.800000
-0.001500  54.600000
-0.001500  54.500000
-0.003000  54.400000
-0.003000  54.300000
-0.001500  54.200000
-0.001500  54.100000
0.000000  54.000000
-0.000800  53.900000
-0.000800  53.800000
0.000700  53.600000
0.003000  53.500000
0.005200  53.400000
0.011200  53.200000
0.014200  53.100000
0.008200  52.900000
-0.000800  52.600000
-0.009800  52.500000
-0.016500  52.300000
-0.016500  52.100000
-0.015000  51.900000
-0.012800  51.700000
-0.010500  51.500000
-0.010500  51.300000
-0.005300  51.200000
-0.003800  51.000000
-0.003800  50.800000
-0.000800  50.600000
0.001500  50.400000
0.003000  50.200000
0.001500  50.000000
0.001500  49.900000
0.003000  49.600000
0.003000  49.400000
0.004500  49.200000
0.006000  48.900000
0.006000  48.600000
0.006000  48.400000
0.006700  48.100000
0.006000  47.900000
0.004500  47.600000
0.001500  47.400000
0.001500  47.100000
0.003000  46.800000
0.003700  46.600000
0.003000  46.300000
0.002200  46.100000
0.000700  45.800000
-0.000800  45.600000
-0.000800  45.300000
-0.000800  45.000000
0.000700  44.800000
0.001500  44.500000
0.002200  44.200000
0.003700  43.900000
0.004500  43.600000
0.006000  43.300000
0.006000  43.000000
0.006000  42.700000
0.001500  42.400000
0.000700  42.100000
0.001500  41.800000
0.003000  41.400000
0.003700  41.200000
0.000000  40.900000
0.000700  40.500000
0.000700  40.200000
-0.000800  39.900000
0.001500  39.600000
0.000700  39.300000
0.000700  39.000000
0.001500  38.700000
0.001500  38.300000
0.004500  38.000000
0.001500  37.700000
0.000000  37.300000
0.002200  37.000000
0.003700  36.600000
0.003000  36.300000
0.003000  35.900000
0.003000  35.600000
0.001500  35.200000
0.000700  34.900000
0.000000  34.500000
0.001500  34.100000
0.000700  33.800000
0.000700  33.500000
0.001500  33.100000
0.000700  32.800000
0.001500  32.400000
0.002200  32.100000
0.001500  31.700000
0.000700  31.300000
-0.000800  31.000000
-0.003000  30.600000
-0.002300  30.300000
-0.003800  30.000000
-0.005300  29.600000
-0.007500  29.200000
-0.008300  28.900000
-0.008300  28.600000
-0.006800  28.200000
-0.006000  27.900000
-0.004600  27.500000
-0.001500  27.100000
-0.003000  26.800000
-0.002300  26.500000
-0.004600  26.100000
-0.006000  25.700000
-0.001500  25.400000
0.000700  25.100000
0.002200  24.700000
0.001500  24.300000
-0.000800  24.000000
0.000700  23.700000
-0.000800  23.300000
-0.002300  23.000000
-0.000800  22.600000
-0.003000  22.300000
-0.000800  22.000000
0.001500  21.600000
0.004500  21.300000
0.005200  20.900000
0.002200  20.600000
0.003000  20.200000
0.001500  19.900000
0.001500  19.600000
0.006700  19.300000
0.005200  18.900000
0.004500  18.600000
0.000000  18.200000
-0.006800  17.900000
-0.007500  17.500000
-0.006800  17.200000
-0.009100  16.900000
-0.012000  16.500000
-0.009100  16.200000
-0.004600  15.800000
-0.000800  15.500000
0.006000  15.100000
0.012700  14.800000
0.006700  14.400000
0.003700  14.100000
0.007500  13.800000
0.005200  13.400000
0.001500  13.100000
-0.003800  12.700000
-0.004600  12.400000
-0.009800  12.100000
-0.018800  11.700000
-0.022500  11.300000
-0.021000  11.000000
-0.009100  10.600000
0.012000  10.300000
0.029200  10.000000
0.032200  9.700000
0.033000  9.400000
0.029200  9.100000
0.024000  8.800000
0.027000  8.500000
0.006000  8.100000
-0.020300  7.800000
-0.028500  7.500000
-0.039800  7.200000
-0.036800  6.900000
-0.037500  6.600000
-0.042800  6.300000
-0.030800  6.000000
0.004500  5.700000
0.012700  5.300000
-0.016500  5.000000
-0.024000  4.700000
-0.028500  4.400000
-0.030000  4.300000
-0.019500  4.100000
-0.005300  4.000000
0.007500  3.800000
0.026200  3.600000
0.076500  3.500000
0.091500  3.300000
0.056200  3.100000
0.021700  3.000000
-0.027800  2.800000
-0.065300  2.700000
-0.078000  2.600000
-0.069100  2.400000
-0.024000  2.200000
0.007500  2.100000
0.024700  1.900000
0.040500  1.800000
0.054700  1.600000
0.072700  1.400000
0.066000  1.300000
0.052500  1.200000
0.040500  1.100000
0.029200  1.000000
0.038200  0.900000
0.054700  0.800000
0.072700  0.700000
0.081700  0.600000
0.071200  0.500000
0.052500  0.400000
0.034500  0.300000
0.015700  0.200000
0.007500  0.100000
0.017200  0.000000
0.021700  -0.100000
0.023200  -0.200000
0.018000  -0.300000
0.012000  -0.400000
0.008200  -0.500000
0.004500  -0.600000
0.006700  -0.800000
0.000700  -0.900000
-0.011300  -1.000000
-0.017300  -1.100000
-0.024000  -1.300000
-0.027800  -1.400000
-0.030800  -1.500000
-0.033800  -1.600000
-0.033800  -1.800000
-0.035300  -1.900000
-0.036800  -2.000000
-0.043600  -2.200000
-0.050300  -2.300000
-0.048000  -2.400000
-0.043600  -2.600000
-0.031500  -2.700000
-0.021800  -2.800000
-0.025600  -2.900000
-0.029300  -3.100000
-0.033800  -3.200000
-0.035300  -3.400000
-0.036800  -3.400000
-0.036800  -3.400000
-0.026300  -3.400000
-0.003800  -3.400000
-0.002300  -3.400000
-0.014300  -3.400000
-0.021000  -3.400000
-0.033000  -3.400000
-0.033000  -3.400000
-0.030800  -3.400000
-0.023300  -3.400000
-0.015000  -3.400000
-0.007500  -3.400000
-0.000800  -3.400000
0.009700  -3.400000
0.018000  -3.400000
-0.021000  -3.400000
-0.052500  -3.400000
-0.042000  -3.400000
-0.040500  -3.400000
-0.034600  -3.300000
-0.012000  -3.200000
0.000000  -3.100000
0.003700  -2.900000
0.010500  -2.800000
0.004500  -2.700000
-0.017300  -2.600000
-0.025600  -2.500000
-0.012000  -2.400000
0.009700  -2.300000
0.031500  -2.200000
0.066000  -2.100000
0.087000  -2.000000
0.066700  -1.800000
0.045700  -1.800000
0.027000  -1.700000
0.014200  -1.500000
0.006700  -1.400000
0.008200  -1.300000
0.025500  -1.200000
0.030700  -1.000000
0.012000  -0.800000
-0.011300  -0.500000
-0.031500  -0.300000
-0.042000  0.000000
-0.040500  0.200000
-0.027800  0.400000
-0.018100  0.700000
-0.025600  0.900000
-0.033000  1.200000
-0.033000  1.400000
-0.030800  1.600000
-0.021800  1.800000
-0.005300  2.100000
0.014200  2.300000
0.021700  2.600000
0.031500  2.800000
0.035200  3.100000
0.044200  3.300000
0.049500  3.500000
0.036700  3.500000
0.022500  3.500000
0.003000  3.500000
-0.010500  3.500000
-0.008300  3.500000
0.014200  3.500000
0.057000  3.500000
0.023200  3.500000
-0.091500  3.500000
-0.088500  3.600000
-0.056300  3.600000
-0.061500  3.600000
-0.027000  3.600000
-0.025600  3.600000
-0.012800  3.600000
0.016500  3.600000
0.026200  3.600000
0.038200  3.600000
0.031500  3.600000
0.042000  3.600000
0.054700  3.600000
0.044200  3.600000
0.033000  3.700000
0.021000  3.700000
0.018700  3.800000
0.017200  3.800000
0.007500  3.900000
0.006700  3.900000
0.012700  4.000000
0.017200  4.000000
0.008200  4.100000
-0.012000  4.100000
-0.017300  4.200000
-0.015000  4.200000
-0.011300  4.300000
-0.006000  4.300000
-0.004600  4.400000
0.000700  4.400000
-0.001500  4.500000
0.000000  4.500000
-0.004600  4.600000
-0.012800  4.700000
-0.015800  4.800000
-0.016500  4.900000
-0.005300  5.000000
-0.006800  5.100000
-0.011300  5.200000
-0.005300  5.300000
0.003700  5.400000
0.010500  5.500000
0.014200  5.600000
0.018000  5.700000
0.010500  5.800000
-0.016500  5.900000
-0.044300  6.000000
-0.039000  6.100000
-0.021800  6.200000
-0.018100  6.300000
0.021700  6.400000
0.082500  6.500000
0.114000  6.600000
0.125200  6.700000
0.080200  6.700000
0.031500  6.800000
0.015700  6.800000
0.048000  6.900000
0.064500  7.000000
0.021000  7.000000
-0.004600  7.100000
-0.024000  7.200000
-0.029300  7.200000
-0.030000  7.300000
-0.034600  7.300000
-0.027000  7.400000
-0.045800  7.500000
-0.063000  7.500000
-0.032300  7.600000
-0.029300  7.600000
-0.012800  7.700000
0.003000  7.800000
-0.005300  7.800000
0.015700  7.800000
0.011200  7.800000
0.009000  7.800000
0.004500  7.800000
0.015700  7.800000
0.024000  7.700000
0.003000  7.700000
-0.005300  7.700000
-0.019500  7.700000
-0.027000  7.700000
-0.024000  7.700000
-0.024800  7.700000
-0.019500  7.600000
-0.010500  7.600000
-0.010500  7.600000
-0.003000  7.600000
0.012700  7.600000
0.018000  7.600000
0.014200  7.600000
0.006000  7.600000
-0.010500  7.600000
-0.024000  7.600000
-0.025600  7.700000
-0.018800  7.700000
-0.006800  7.700000
0.006000  7.800000
0.024000  7.800000
0.024000  7.800000
-0.003000  7.900000
-0.014300  7.900000
-0.015800  7.900000
-0.010500  7.900000
-0.010500  8.000000
-0.006800  8.000000
0.004500  8.000000
0.012000  8.100000
0.023200  8.100000
0.027700  8.100000
0.030000  8.100000
0.031500  8.200000
0.027700  8.200000
0.003700  8.300000
-0.024000  8.300000
-0.029300  8.300000
-0.016500  8.400000
0.000700  8.400000
0.016500  8.500000
0.025500  8.500000
0.026200  8.500000
0.025500  8.500000
0.024700  8.600000
0.021000  8.600000
0.015000  8.700000
0.009000  8.700000
0.005200  8.800000
-0.003800  8.800000
-0.009100  8.800000
-0.012800  8.900000
-0.015000  8.900000
-0.015800  8.900000
-0.015800  8.900000
-0.014300  8.900000
-0.013500  8.900000
-0.011300  8.900000
-0.009800  8.900000
-0.012000  8.900000
-0.014300  8.900000
-0.014300  8.900000
-0.012000  8.800000
-0.008300  8.800000
-0.007500  8.800000
-0.007500  8.800000
-0.010500  8.800000
-0.012800  8.800000
-0.010500  8.800000
-0.008300  8.800000
-0.001500  8.700000
0.009000  8.700000
0.009000  8.700000
-0.005300  8.700000
-0.018100  8.700000
-0.036800  8.600000
-0.058500  8.600000
-0.043600  8.600000
-0.005300  8.500000
0.023200  8.500000
0.024700  8.500000
0.027000  8.500000
0.044200  8.400000
0.048000  8.400000
0.060000  8.400000
0.061500  8.400000
0.043500  8.300000
0.032200  8.300000
0.024000  8.300000
0.015000  8.200000
0.013500  8.200000
0.008200  8.200000
-0.009100  8.100000
-0.014300  8.100000
-0.014300  8.100000
-0.030800  8.000000
-0.049500  8.000000
-0.061500  7.900000
-0.058500  7.900000
-0.045000  7.800000
-0.031500  7.800000
-0.012800  7.700000
-0.003000  7.600000
-0.003000  7.600000
-0.009800  7.600000
-0.009800  7.500000
-0.001500  7.500000
0.005200  7.400000
0.012000  7.400000
0.014200  7.300000
0.012700  7.300000
0.012000  7.200000
0.010500  7.200000
0.003700  7.200000
0.003000  7.200000
0.003700  7.100000
0.006700  7.100000
0.021700  7.000000
0.032200  7.000000
0.021700  7.000000
0.006700  6.900000
0.000000  6.900000
-0.011300  6.800000
-0.012800  6.800000
-0.008300  6.800000
-0.003000  6.700000
0.000700  6.700000
-0.002300  6.700000
-0.004600  6.700000
-0.008300  6.600000
-0.005300  6.600000
-0.000800  6.600000
0.007500  6.500000
0.009000  6.500000
0.009000  6.500000
0.009700  6.400000
0.000700  6.400000
-0.004600  6.400000
-0.005300  6.400000
0.003000  6.300000
0.009700  6.300000
0.004500  6.300000
-0.016500  6.300000
-0.026300  6.300000
-0.006800  6.200000
0.010500  6.200000
0.023200  6.200000
0.025500  6.200000
0.023200  6.100000
0.019500  6.100000
0.017200  6.100000
0.017200  6.100000
0.019500  6.000000
0.015700  6.000000
0.000700  6.000000
-0.007500  5.900000
-0.010500  5.900000
-0.012800  5.900000
-0.011300  5.900000
-0.012000  5.900000
-0.008300  5.800000
-0.001500  5.800000
0.004500  5.800000
0.010500  5.800000
0.018000  5.800000
0.020200  5.700000
0.014200  5.700000
0.002200  5.700000
-0.007500  5.700000
-0.011300  5.700000
-0.014300  5.600000
-0.014300  5.600000
-0.012800  5.500000
-0.010500  5.500000
-0.012800  5.500000
-0.010500  5.500000
-0.006000  5.500000
-0.006000  5.500000
-0.005300  5.500000
-0.006800  5.500000
-0.005300  5.400000
-0.004600  5.400000
-0.012000  5.400000
-0.021800  5.400000
-0.020300  5.400000
-0.015000  5.300000
-0.006800  5.300000
0.000700  5.300000
0.005200  5.300000
0.010500  5.300000
0.015700  5.300000
0.023200  5.300000
0.024000  5.200000
0.021000  5.200000
0.012700  5.200000
0.003000  5.200000
0.001500  5.200000
-0.001500  5.100000
-0.004600  5.100000
-0.006000  5.100000
-0.005300  5.000000
-0.004600  5.000000
-0.004600  5.000000
-0.006800  4.900000
-0.004600  4.900000
-0.001500  4.900000
-0.003000  4.900000
-0.001500  4.900000
-0.003000  4.800000
-0.001500  4.800000
0.000700  4.800000
-0.000800  4.800000
-0.001500  4.700000
-0.002300  4.700000
-0.002300  4.700000
-0.008300  4.600000
-0.012800  4.600000
-0.005300  4.500000
-0.001500  4.500000
-0.002300  4.500000
-0.006800  4.500000
-0.012800  4.400000
-0.012800  4.400000
-0.012800  4.400000
-0.018100  4.300000
-0.028500  4.300000
-0.036100  4.200000
-0.037500  4.200000
-0.035300  4.200000
-0.035300  4.100000
-0.037500  4.100000
-0.040500  4.100000
-0.039000  4.000000
-0.035300  4.000000
-0.033800  4.000000
-0.029300  4.000000
-0.026300  3.900000
-0.023300  3.900000
-0.016500  3.800000
-0.010500  3.800000
-0.004600  3.800000
-0.003000  3.700000
-0.001500  3.700000
0.004500  3.600000
0.008200  3.600000
0.012700  3.600000
0.018700  3.600000
0.021000  3.500000
0.023200  3.500000
0.022500  3.400000
0.023200  3.400000
0.024000  3.400000
0.026200  3.300000
0.030700  3.300000
0.033000  3.200000
0.032200  3.200000
0.031500  3.100000
0.033000  3.100000
0.035200  3.100000
0.038200  3.000000
0.036700  3.000000
0.033700  2.900000
0.031500  2.900000
0.028500  2.900000
0.026200  2.800000
0.024700  2.800000
0.023200  2.700000
0.021700  2.700000
0.021700  2.600000
0.023200  2.600000
0.023200  2.600000
0.021000  2.500000
0.017200  2.400000
0.015000  2.400000
0.014200  2.400000
0.017200  2.300000
0.016500  2.200000
0.012700  2.200000
0.010500  2.200000
0.012000  2.100000
0.012000  2.100000
0.009000  2.000000
0.006700  1.900000
0.004500  1.900000
0.003000  1.800000
0.003000  1.800000
0.003000  1.800000
0.000000  1.700000
0.000000  1.700000
0.001500  1.600000
0.002200  1.500000
0.004500  1.500000
0.003700  1.400000
0.003700  1.400000
0.004500  1.300000
0.003000  1.300000
0.003000  1.300000
0.001500  1.200000
0.003000  1.200000
0.004500  1.200000
0.005200  1.100000
0.005200  1.100000
0.004500  1.000000
0.005200  1.000000
0.005200  0.900000
0.003000  0.900000
0.003000  0.900000
0.005200  0.800000
0.003000  0.800000
0.003000  0.800000
0.002200  0.700000
0.002200  0.700000
0.003700  0.600000
0.003700  0.600000
0.003700  0.500000
0.002200  0.500000
0.002200  0.500000
0.003000  0.400000
0.003000  0.400000
0.000700  0.400000
0.000700  0.300000
0.001500  0.300000
0.003000  0.200000
0.004500  0.200000
0.002200  0.200000
0.002200  0.100000
0.000700  0.100000
-0.001500  0.000000
-0.003800  0.000000
-0.006800  0.000000
-0.007500  0.000000
-0.010500  -0.100000
-0.011300  -0.200000
-0.012000  -0.200000
-0.015000  -0.200000
-0.016500  -0.300000
-0.016500  -0.300000
-0.016500  -0.400000
-0.017300  -0.400000
-0.015800  -0.400000
-0.014300  -0.500000
-0.014300  -0.500000
-0.014300  -0.500000
-0.013500  -0.600000
-0.014300  -0.600000
-0.014300  -0.700000
-0.013500  -0.700000
-0.012800  -0.800000
-0.011300  -0.800000
-0.010500  -0.800000
-0.009800  -0.900000
-0.008300  -0.900000
-0.006000  -1.000000
-0.005300  -1.000000
-0.004600  -1.000000
-0.003800  -1.000000
-0.004600  -1.100000
-0.004600  -1.100000
-0.003000  -1.100000
-0.003000  -1.200000
-0.003000  -1.200000
-0.003000  -1.200000
-0.000800  -1.300000
-0.001500  -1.300000
-0.002300  -1.300000
-0.000800  -1.300000
0.001500  -1.400000
0.000700  -1.400000
0.000700  -1.400000
0.001500  -1.400000
0.000000  -1.500000
0.000700  -1.500000
0.001500  -1.600000
0.002200  -1.600000
0.005200  -1.600000
0.006000  -1.600000
0.004500  -1.600000
0.004500  -1.600000
0.006000  -1.600000
0.004500  -1.700000
0.005200  -1.700000
0.003700  -1.700000
0.001500  -1.700000
0.003700  -1.700000
0.001500  -1.800000
0.003000  -1.800000
0.003000  -1.800000
0.000700  -1.800000
0.001500  -1.800000
0.001500  -1.800000
0.003000  -1.800000
0.001500  -1.900000
0.000700  -1.900000
-0.001500  -1.900000
-0.002300  -1.900000
-0.000800  -1.900000
-0.002300  -1.900000
-0.003000  -1.900000
-0.000800  -1.900000
-0.001500  -1.900000
-0.004600  -1.900000
-0.004600  -1.900000
-0.003000  -1.900000
-0.003000  -1.900000
-0.003800  -1.900000
-0.004600  -1.900000
-0.002300  -1.900000
-0.000800  -1.900000
-0.001500  -1.900000
-0.000800  -1.900000
-0.001500  -1.900000
-0.001500  -1.900000
-0.003000  -1.900000
-0.003000  -1.800000
-0.003000  -1.800000
-0.003000  -1.800000
-0.001500  -1.800000
-0.002300  -1.800000
0.000700  -1.700000
-0.000800  -1.700000
0.000700  -1.700000
0.003000  -1.600000
0.001500  -1.600000
0.002200  -1.600000
0.003700  -1.500000
0.005200  -1.500000
0.004500  -1.500000
0.003700  -1.400000
0.004500  -1.400000
0.003700  -1.400000
0.005200  -1.400000
0.004500  -1.400000
0.002200  -1.300000
0.003000  -1.300000
-0.004600  -1.200000
-0.014300  -1.100000
-0.003000  -1.100000
0.003000  -1.000000
0.005200  -0.900000
0.010500  -0.900000
0.006700  -0.800000
0.012000  -0.800000
0.012700  -0.700000
0.012000  -0.600000
0.012000  -0.600000
0.009700  -0.500000
0.009000  -0.500000
0.006700  -0.400000
0.008200  -0.300000
0.006000  -0.300000
0.005200  -0.200000
0.005200  -0.100000
0.006700  -0.100000
0.008200  0.000000
0.009700  0.000000
0.010500  0.100000
0.011200  0.200000
0.010500  0.300000
0.009000  0.300000
0.009000  0.400000
0.007500  0.400000
0.006700  0.500000
0.004500  0.600000
0.003000  0.700000
0.003700  0.800000
0.005200  0.800000
0.006000  0.900000
0.003000  0.900000
0.004500  1.000000
0.003700  1.100000
0.002200  1.200000
0.000700  1.200000
-0.000800  1.300000
-0.000800  1.400000
-0.001500  1.500000
-0.001500  1.600000
-0.004600  1.700000
-0.008300  1.800000
-0.009100  1.800000
-0.010500  1.900000
-0.012000  2.000000
-0.014300  2.100000
-0.015800  2.200000
-0.015800  2.300000
-0.016500  2.400000
-0.018800  2.500000
-0.021000  2.600000
-0.021800  2.600000
-0.021000  2.700000
-0.021800  2.800000
-0.024800  2.900000
-0.024000  3.000000
-0.024000  3.100000
-0.027000  3.200000
-0.024800  3.300000
-0.024800  3.400000
-0.025600  3.500000
-0.024000  3.600000
-0.024800  3.700000
-0.025600  3.800000
-0.024800  3.900000
-0.022500  4.000000
-0.019500  4.100000
-0.016500  4.200000
-0.013500  4.300000
-0.012000  4.400000
-0.012000  4.500000
-0.008300  4.600000
-0.004600  4.700000
-0.002300  4.800000
0.000700  4.900000
0.005200  5.000000
0.007500  5.100000
0.008200  5.300000
0.012000  5.400000
0.014200  5.500000
0.015700  5.700000
0.014200  5.800000
0.009700  5.900000
0.008200  6.100000
0.002200  6.200000
-0.001500  6.300000
-0.000800  6.500000
-0.001500  6.700000
-0.001500  6.800000
-0.001500  6.900000
-0.003000  7.100000
0.000000  7.200000
-0.002300  7.300000
-0.003000  7.500000
-0.003800  7.600000
-0.005300  7.700000
-0.004600  7.900000
-0.003000  8.100000
-0.002300  8.200000
-0.001500  8.400000
-0.000800  8.500000
-0.001500  8.700000
-0.001500  8.900000
0.000700  9.000000
0.003700  9.200000
0.004500  9.300000
0.003700  9.500000
0.004500  9.700000
0.006000  9.800000
0.005200  10.000000
0.005200  10.100000
0.006000  10.300000
0.006700  10.500000
0.006000  10.600000
0.008200  10.800000
0.009700  10.900000
0.011200  11.100000
0.013500  11.300000
0.014200  11.600000
0.014200  11.800000
0.010500  12.000000
0.008200  12.200000
0.009000  12.500000
0.005200  12.700000
0.002200  12.900000
-0.001500  13.100000
-0.004600  13.400000
-0.006800  13.500000
-0.006800  13.800000
-0.009100  14.000000
-0.009100  14.200000
-0.008300  14.400000
-0.010500  14.700000
-0.012000  14.900000
-0.014300  15.100000
-0.010500  15.300000
-0.007500  15.600000
-0.008300  15.800000
-0.006000  16.200000
-0.006800  16.400000
-0.003800  16.700000
-0.003000  17.000000
-0.001500  17.300000
0.000000  17.500000
0.000000  17.900000
0.002200  18.100000
0.004500  18.400000
0.008200  18.700000
0.010500  19.000000
0.011200  19.300000
0.013500  19.600000
0.013500  19.800000
0.019500  20.200000
0.026200  20.400000
0.021700  20.700000
0.009700  21.000000
0.007500  21.300000
0.002200  21.600000
-0.000800  22.000000
0.000000  22.300000
-0.001500  22.600000
0.000700  22.900000
0.001500  23.300000
0.003700  23.600000
0.006700  24.000000
0.004500  24.300000
0.004500  24.700000
0.006700  25.000000
0.008200  25.300000
0.008200  25.600000
0.009700  26.000000
0.012000  26.300000
0.010500  26.600000
0.012000  27.000000
0.014200  27.300000
0.015000  27.700000
0.013500  28.000000
0.014200  28.300000
0.015000  28.700000
0.016500  29.000000
0.018000  29.300000
0.014200  29.700000
0.010500  30.000000
0.007500  30.400000
0.003000  30.700000
-0.000800  31.000000
-0.000800  31.400000
-0.003800  31.700000
-0.009100  32.100000
-0.009100  32.400000
-0.009100  32.800000
-0.006000  33.100000
-0.008300  33.400000
-0.006800  33.700000
-0.003800  34.100000
-0.000800  34.400000
-0.002300  34.800000
-0.002300  35.100000
0.005200  35.300000
0.004500  35.500000
0.005200  35.800000
0.003000  36.100000
0.003000  36.400000
0.010500  36.600000
0.018000  36.900000
0.025500  37.100000
0.025500  37.400000
0.027000  37.700000
0.021000  37.900000
0.013500  38.200000
0.009700  38.400000
0.008200  38.700000
0.012000  39.000000
0.012700  39.200000
0.015700  39.500000
0.010500  39.700000
0.005200  40.000000
0.004500  40.200000
0.001500  40.500000
-0.001500  40.700000
-0.000800  40.900000
0.001500  41.100000
0.003700  41.400000
0.003700  41.600000
0.004500  41.800000
0.001500  42.000000
-0.006800  42.300000
-0.006000  42.400000
-0.005300  42.700000
-0.010500  42.900000
-0.012800  43.100000
-0.013500  43.300000
-0.011300  43.600000
-0.012000  43.800000
-0.012000  44.000000
-0.012000  44.200000
-0.012800  44.500000
-0.012000  44.700000
-0.011300  45.000000
-0.012800  45.200000
-0.015000  45.500000
-0.015800  45.700000
-0.018100  46.000000
-0.017300  46.300000
-0.015000  46.500000
-0.012800  46.800000
-0.010500  47.000000
-0.012000  47.200000
-0.012800  47.500000
-0.009800  47.700000
-0.006800  48.000000
-0.004600  48.300000
0.001500  48.500000
0.006700  48.800000
0.008200  49.000000
0.006700  49.300000
0.004500  49.500000
0.003000  49.800000
-0.000800  50.000000
-0.004600  50.300000
-0.004600  50.500000
-0.004600  50.800000
-0.001500  51.000000
-0.002300  51.200000
-0.002300  51.500000
-0.001500  51.700000
0.000000  52.000000
0.002200  52.200000
0.002200  52.400000
0.004500  52.700000
0.006700  52.900000
0.005200  53.100000
0.004500  53.400000
0.005200  53.600000
0.006700  53.900000
0.006000  54.100000
0.004500  54.400000
0.003000  54.500000
0.001500  54.700000
-0.000800  54.800000
-0.003000  55.000000
-0.003800  55.100000
-0.001500  55.300000
0.000000  55.400000
0.000700  55.600000
0.001500  55.800000
0.003000  55.900000
0.004500  56.100000
0.006000  56.200000
0.005200  56.400000
0.004500  56.500000
0.003000  56.700000
0.001500  56.800000
-0.000800  57.000000
-0.004600  57.100000
-0.005300  57.300000
-0.007500  57.500000
-0.006800  57.500000
-0.006000  57.600000
-0.006800  57.600000
-0.004600  57.700000
-0.003800  57.800000
0.000000  57.900000
0.001500  57.900000
0.003000  58.000000
0.005200  58.000000
0.004500  58.100000
0.005200  58.200000
0.005200  58.200000
0.003000  58.300000
0.002200  58.400000
0.000700  58.500000
-0.001500  58.500000
0.000000  58.600000
-0.000800  58.600000
-0.002300  58.700000
0.000000  58.800000
0.003000  58.800000
0.003700  58.800000
0.005200  58.700000
0.006700  58.700000
0.009000  58.700000
0.006700  58.600000
0.004500  58.600000
0.003000  58.600000
0.001500  58.500000
0.003000  58.500000
0.005200  58.500000
0.010500  58.500000
0.018700  58.500000
0.018000  58.400000
0.006000  58.400000
-0.003000  58.400000
-0.008300  58.300000
-0.012000  58.300000
-0.012800  58.300000
-0.012800  58.200000
-0.010500  58.100000
-0.009800  58.100000
-0.008300  58.000000
-0.003000  57.900000
-0.003800  57.800000
-0.003800  57.800000
-0.004600  57.700000
-0.002300  57.600000
0.000700  57.600000
0.000700  57.500000
0.000700  57.400000
0.000700  57.300000
0.000700  57.200000
0.000000  57.100000
0.003000  57.100000
0.004500  57.000000
0.004500  56.900000
0.006700  56.800000
0.005200  56.800000
0.004500  56.700000
0.000700  56.600000
-0.002300  56.500000
-0.003000  56.400000
-0.004600  56.300000
-0.005300  56.200000
-0.008300  56.100000
-0.008300  56.000000
-0.009100  55.900000
-0.007500  55.800000
-0.006800  55.700000
-0.008300  55.600000
-0.006800  55.500000
-0.003800  55.400000
0.003000  55.300000
0.004500  55.200000
0.000000  55.100000
-0.000800  55.000000
-0.000800  54.900000
-0.001500  54.800000
-0.001500  54.600000
0.000700  54.500000
0.001500  54.400000
0.000700  54.200000
0.001500  54.000000
0.003700  53.800000
0.001500  53.600000
0.000700  53.500000
0.003700  53.300000
0.003000  53.100000
0.003700  53.000000
0.005200  52.800000
0.003700  52.600000
0.003000  52.500000
0.002200  52.300000
0.000700  52.200000
-0.000800  52.000000
-0.002300  51.800000
-0.002300  51.600000
-0.002300  51.500000
-0.003000  51.300000
-0.001500  51.100000
-0.003000  50.800000
-0.003000  50.600000
-0.000800  50.400000
-0.000800  50.200000
-0.002300  49.900000
-0.000800  49.700000
-0.000800  49.500000
-0.001500  49.300000
-0.003000  49.000000
-0.005300  48.800000
-0.004600  48.600000
-0.005300  48.300000
-0.005300  48.100000
-0.005300  47.900000
-0.003800  47.600000
0.000000  47.400000
-0.002300  47.200000
-0.001500  47.000000
-0.000800  46.700000
0.000000  46.500000
0.001500  46.200000
0.004500  45.900000
0.003700  45.600000
0.003700  45.400000
0.003000  45.100000
0.003000  44.800000
0.003000  44.500000
0.001500  44.300000
0.003000  44.000000
0.000700  43.700000
0.000700  43.400000
0.004500  43.100000
0.002200  42.900000
0.003700  42.600000
0.003000  42.300000
0.003000  42.000000
0.003700  41.800000
0.003000  41.500000
0.005200  41.200000
0.004500  40.900000
0.005200  40.600000
0.008200  40.200000
0.008200  39.900000
0.006700  39.600000
0.005200  39.200000
0.006000  38.900000
0.001500  38.600000
0.000700  38.300000
-0.001500  37.900000
-0.003800  37.600000
-0.003000  37.300000
-0.001500  37.000000
0.002200  36.700000
0.003700  36.300000
0.003000  36.000000
0.004500  35.700000
0.006700  35.300000
0.005200  35.000000
0.005200  34.600000
0.004500  34.300000
0.000700  34.000000
0.001500  33.600000
0.001500  33.300000
-0.001500  32.900000
-0.001500  32.600000
-0.003000  32.200000
-0.003000  31.900000
0.000000  31.500000
0.001500  31.100000
0.000000  30.800000
0.000000  30.500000
0.000700  30.100000
0.001500  29.700000
0.000700  29.400000
-0.000800  29.000000
-0.001500  28.700000
-0.003800  28.300000
-0.003000  28.000000
-0.003000  27.600000
-0.003000  27.300000
0.002200  27.000000
0.003700  26.600000
0.004500  26.300000
-0.000800  26.000000
-0.002300  25.600000
-0.006000  25.300000
-0.009100  25.000000
-0.008300  24.600000
-0.006800  24.300000
-0.003000  24.000000
-0.003000  23.600000
-0.001500  23.300000
0.001500  22.900000
0.003000  22.600000
0.003700  22.300000
0.002200  22.000000
-0.001500  21.600000
-0.004600  21.300000
-0.006800  20.900000
-0.007500  20.700000
-0.007500  20.300000
-0.004600  20.000000
0.000700  19.600000
0.002200  19.300000
0.006000  18.900000
0.010500  18.600000
0.013500  18.300000
0.011200  18.000000
0.006700  17.600000
-0.001500  17.300000
-0.012000  17.000000
-0.015000  16.600000
-0.015800  16.300000
-0.012800  15.900000
-0.012800  15.600000
-0.012000  15.300000
-0.011300  14.900000
-0.006800  14.600000
0.010500  14.200000
0.033000  13.900000
0.034500  13.600000
0.028500  13.200000
0.023200  12.900000
0.005200  12.600000
-0.006800  12.200000
-0.013500  11.900000
-0.006000  11.600000
0.006700  11.200000
0.004500  10.900000
0.000700  10.500000
-0.005300  10.200000
-0.011300  9.900000
-0.014300  9.500000
-0.016500  9.200000
-0.015800  8.900000
-0.014300  8.500000
-0.012800  8.200000
-0.012800  7.900000
-0.012000  7.500000
-0.007500  7.200000
0.001500  7.000000
0.006000  6.700000
-0.009800  6.500000
-0.009800  6.300000
0.008200  6.000000
0.006000  5.800000
-0.002300  5.500000
-0.008300  5.300000
-0.014300  5.000000
-0.015800  4.700000
-0.026300  4.500000
-0.029300  4.200000
-0.019500  4.000000
-0.013500  3.700000
-0.011300  3.500000
-0.010500  3.200000
0.001500  3.000000
0.015700  2.700000
0.023200  2.400000
0.031500  2.300000
0.014200  2.200000
-0.003800  2.000000
-0.016500  1.900000
-0.021000  1.700000
-0.005300  1.600000
0.004500  1.400000
0.023200  1.300000
0.035200  1.100000
0.040500  1.000000
0.049500  0.900000
0.058500  0.700000
0.061500  0.500000
0.054700  0.400000
0.052500  0.200000
0.054700  0.100000
0.049500  0.000000
0.044200  -0.200000
0.052500  -0.400000
0.052500  -0.500000
0.038200  -0.700000
0.021700  -0.900000
0.004500  -1.000000
-0.008300  -1.200000
-0.015800  -1.400000
-0.016500  -1.500000
-0.012800  -1.700000
0.002200  -1.900000
0.019500  -2.100000
0.011200  -2.300000
0.001500  -2.400000
-0.002300  -2.600000
-0.020300  -2.800000
-0.040500  -3.000000
-0.050300  -3.200000
-0.057800  -3.300000
-0.057800  -3.500000
-0.051100  -3.600000
-0.041300  -3.800000
-0.031500  -4.100000
-0.033800  -4.100000
-0.024000  -4.200000
-0.009800  -4.300000
0.003700  -4.500000
0.014200  -4.500000
0.010500  -4.600000
0.005200  -4.800000
0.002200  -4.900000
0.005200  -5.000000
0.004500  -5.100000
0.005200  -5.200000
0.005200  -5.300000
0.003000  -5.400000
-0.000800  -5.500000
-0.006000  -5.600000
-0.003800  -5.700000
-0.004600  -5.900000
0.000000  -5.900000
0.003700  -6.100000
0.012700  -6.200000
0.027700  -6.200000
0.023200  -6.100000
-0.000800  -6.000000
-0.024000  -5.900000
-0.044300  -5.900000
-0.064500  -5.800000
-0.078000  -5.800000
-0.078000  -5.700000
-0.053300  -5.600000
-0.051800  -5.500000
-0.058500  -5.500000
-0.054800  -5.400000
-0.053300  -5.400000
-0.036800  -5.300000
-0.018100  -5.200000
-0.000800  -5.200000
0.007500  -5.100000
0.014200  -5.000000
0.027000  -5.000000
0.051700  -4.900000
0.064500  -4.700000
0.057000  -4.500000
0.048000  -4.200000
0.033000  -4.000000
0.022500  -3.800000
0.021700  -3.600000
0.016500  -3.400000
0.005200  -3.200000
-0.011300  -2.900000
-0.016500  -2.700000
-0.008300  -2.500000
-0.001500  -2.300000
-0.006800  -2.000000
-0.013500  -1.800000
0.003000  -1.600000
0.014200  -1.400000
0.003000  -1.200000
-0.003000  -0.900000
-0.014300  -0.700000
-0.021000  -0.500000
-0.027000  -0.300000
-0.027800  -0.100000
-0.020300  0.100000
-0.018100  0.300000
-0.009100  0.500000
0.008200  0.700000
0.009000  0.900000
-0.003000  1.000000
-0.001500  1.300000
0.005200  1.400000
0.007500  1.600000
0.003000  1.800000
0.000700  2.000000
0.005200  2.200000
0.005200  2.400000
0.003000  2.600000
0.000700  2.800000
-0.009800  3.000000
-0.027000  3.200000
-0.018100  3.400000
0.012000  3.300000
0.028500  3.300000
0.037500  3.200000
0.041200  3.100000
0.043500  3.100000
0.030000  3.000000
0.018000  2.900000
0.030700  2.900000
0.034500  2.800000
0.044200  2.700000
0.032200  2.600000
0.015700  2.600000
-0.003800  2.500000
-0.025600  2.400000
-0.024000  2.400000
-0.025600  2.300000
-0.007500  2.200000
0.006700  2.200000
0.007500  2.100000
-0.004600  2.000000
0.001500  2.100000
0.007500  2.200000
-0.007500  2.400000
-0.006800  2.500000
-0.004600  2.600000
0.003700  2.700000
0.006000  2.900000
-0.001500  3.000000
-0.008300  3.100000
-0.015800  3.300000
-0.015000  3.400000
-0.016500  3.500000
-0.011300  3.600000
-0.008300  3.800000
-0.012000  3.900000
-0.006000  4.000000
-0.001500  4.100000
-0.000800  4.300000
-0.004600  4.400000
-0.006000  4.500000
0.004500  4.600000
0.015000  4.800000
0.012700  4.900000
0.009700  5.000000
0.013500  5.100000
0.017200  5.200000
0.021700  5.300000
0.016500  5.400000
0.008200  5.500000
0.018700  5.700000
0.048000  5.800000
0.057000  5.800000
0.034500  6.000000
-0.049500  6.100000
-0.169600  6.200000
-0.162000  6.300000
-0.060800  6.400000
0.044200  6.500000
0.116200  6.700000
0.141000  6.700000
0.152200  6.800000
0.123700  6.900000
0.058500  7.000000
0.010500  7.100000
0.011200  7.200000
0.046500  7.200000
0.061500  7.300000
0.023200  7.400000
-0.009100  7.400000
-0.006000  7.500000
-0.023300  7.600000
-0.054800  7.600000
-0.064500  7.700000
-0.078000  7.800000
-0.061500  7.900000
-0.043600  8.000000
-0.046500  8.100000
-0.038300  8.100000
-0.034600  8.200000
-0.020300  8.300000
-0.030000  8.300000
-0.024000  8.200000
-0.014300  8.200000
-0.022500  8.100000
-0.013500  8.100000
-0.010500  8.100000
-0.010500  8.000000
-0.012000  8.000000
-0.006800  7.900000
-0.001500  7.800000
-0.002300  7.800000
-0.005300  7.700000
0.002200  7.700000
0.015000  7.600000
0.014200  7.600000
0.011200  7.600000
0.000700  7.500000
-0.016500  7.500000
-0.023300  7.400000
-0.026300  7.300000
-0.033000  7.400000
-0.030800  7.400000
-0.014300  7.500000
0.002200  7.600000
0.018000  7.600000
0.030000  7.700000
0.030700  7.700000
0.039700  7.800000
0.051000  7.800000
0.042700  7.900000
0.021700  8.000000
0.011200  8.000000
0.020200  8.100000
0.039000  8.100000
0.048000  8.200000
0.037500  8.200000
0.025500  8.300000
0.010500  8.400000
-0.008300  8.400000
-0.018800  8.500000
-0.012800  8.500000
-0.007500  8.500000
-0.003000  8.500000
0.001500  8.500000
-0.003800  8.500000
-0.003000  8.500000
0.006000  8.500000
0.015000  8.500000
0.008200  8.500000
0.000000  8.500000
-0.001500  8.500000
-0.004600  8.500000
-0.009100  8.500000
-0.015800  8.500000
-0.016500  8.500000
-0.016500  8.500000
-0.012000  8.600000
-0.008300  8.600000
-0.008300  8.600000
-0.007500  8.600000
-0.005300  8.600000
0.000000  8.600000
0.002200  8.600000
0.001500  8.600000
0.003000  8.600000
0.003000  8.600000
-0.001500  8.600000
-0.005300  8.600000
-0.003000  8.600000
0.000700  8.600000
0.000700  8.600000
-0.002300  8.600000
-0.003800  8.600000
-0.004600  8.600000
-0.005300  8.600000
-0.003000  8.600000
-0.003000  8.600000
-0.012000  8.600000
-0.025600  8.600000
-0.022500  8.600000
-0.021800  8.600000
-0.020300  8.600000
-0.007500  8.500000
0.004500  8.500000
0.012700  8.500000
0.015700  8.500000
0.016500  8.500000
0.026200  8.500000
0.048000  8.500000
0.047200  8.400000
0.027000  8.400000
0.017200  8.400000
-0.001500  8.300000
-0.010500  8.300000
-0.008300  8.300000
-0.000800  8.300000
0.001500  8.300000
0.014200  8.200000
0.023200  8.200000
-0.006800  8.100000
-0.027800  8.100000
-0.045000  8.100000
-0.044300  8.100000
-0.030800  8.100000
-0.022500  8.000000
-0.009100  8.000000
-0.006800  7.900000
-0.007500  7.900000
-0.006800  7.800000
-0.011300  7.800000
-0.014300  7.800000
-0.002300  7.700000
0.004500  7.700000
0.009000  7.600000
0.018700  7.600000
0.018000  7.600000
0.012000  7.600000
0.004500  7.500000
-0.001500  7.500000
-0.006800  7.400000
-0.006800  7.400000
-0.003000  7.400000
0.000700  7.300000
0.004500  7.300000
0.007500  7.300000
0.003700  7.300000
0.000700  7.200000
0.003700  7.200000
0.009000  7.200000
0.012700  7.200000
0.008200  7.200000
0.006000  7.100000
0.003700  7.100000
0.003000  7.100000
0.000700  7.100000
-0.003000  7.000000
-0.003800  7.000000
-0.003000  7.000000
-0.000800  7.000000
-0.000800  6.900000
0.001500  6.900000
-0.006000  6.900000
-0.012800  6.900000
-0.001500  6.800000
0.012000  6.800000
0.012700  6.800000
0.010500  6.800000
0.008200  6.800000
0.005200  6.700000
0.005200  6.700000
0.004500  6.700000
0.003000  6.700000
0.001500  6.700000
0.000700  6.700000
-0.000800  6.700000
-0.000800  6.700000
-0.003000  6.600000
-0.003000  6.600000
-0.001500  6.600000
-0.001500  6.500000
-0.001500  6.500000
-0.003000  6.500000
-0.003000  6.500000
-0.006800  6.500000
-0.008300  6.500000
-0.004600  6.500000
-0.002300  6.500000
-0.002300  6.500000
0.003700  6.400000
0.008200  6.400000
0.006000  6.400000
0.009000  6.400000
0.006700  6.400000
0.001500  6.400000
0.000700  6.300000
0.003000  6.300000
0.003000  6.300000
0.004500  6.300000
0.003000  6.300000
-0.008300  6.300000
-0.012000  6.300000
-0.009800  6.300000
-0.009100  6.300000
-0.005300  6.200000
0.000000  6.200000
0.003700  6.200000
0.006000  6.200000
0.003000  6.200000
-0.003000  6.100000
-0.003000  6.100000
0.001500  6.100000
0.006000  6.100000
0.007500  6.100000
0.008200  6.000000
0.015700  6.000000
0.014200  6.000000
0.006700  6.000000
0.007500  6.000000
0.009000  5.900000
0.003000  5.900000
-0.008300  5.900000
-0.009100  5.900000
-0.006000  5.900000
-0.005300  5.800000
-0.005300  5.800000
-0.006800  5.800000
-0.006800  5.800000
-0.006800  5.800000
-0.006000  5.800000
-0.004600  5.700000
-0.001500  5.700000
-0.002300  5.700000
-0.001500  5.700000
-0.000800  5.700000
-0.003000  5.600000
-0.009800  5.600000
-0.015800  5.600000
-0.012000  5.600000
-0.004600  5.500000
0.001500  5.500000
0.003700  5.500000
0.005200  5.500000
0.003700  5.500000
0.000700  5.400000
0.001500  5.400000
0.000700  5.400000
0.002200  5.400000
0.004500  5.300000
0.004500  5.300000
0.003000  5.300000
-0.000800  5.300000
-0.002300  5.300000
-0.004600  5.300000
-0.006800  5.300000
-0.008300  5.200000
-0.006800  5.200000
-0.006000  5.200000
-0.006000  5.200000
-0.005300  5.100000
-0.006800  5.100000
-0.010500  5.100000
-0.009100  5.000000
-0.009100  5.000000
-0.010500  5.000000
-0.015800  4.900000
-0.017300  4.900000
-0.020300  4.900000
-0.020300  4.800000
-0.018100  4.800000
-0.024800  4.700000
-0.033800  4.700000
-0.039000  4.700000
-0.042000  4.600000
-0.041300  4.600000
-0.033000  4.500000
-0.024800  4.500000
-0.018100  4.500000
-0.011300  4.500000
-0.007500  4.400000
-0.000800  4.300000
0.005200  4.300000
0.009700  4.200000
0.015700  4.200000
0.019500  4.100000
0.016500  4.000000
0.016500  4.000000
0.020200  4.000000
0.022500  3.900000
0.023200  3.800000
0.023200  3.800000
0.024700  3.700000
0.027700  3.600000
0.027700  3.600000
0.027000  3.600000
0.030700  3.500000
0.029200  3.400000
0.029200  3.400000
0.029200  3.300000
0.029200  3.200000
0.028500  3.100000
0.024000  3.100000
0.022500  3.100000
0.019500  3.100000
0.016500  3.000000
0.013500  2.900000
0.011200  2.900000
0.009000  2.800000
0.006700  2.800000
0.005200  2.700000
0.006000  2.700000
0.006000  2.600000
0.005200  2.600000
0.004500  2.600000
0.002200  2.500000
0.003000  2.400000
0.003000  2.400000
0.002200  2.300000
0.001500  2.300000
0.000700  2.200000
-0.000800  2.200000
-0.001500  2.200000
-0.001500  2.100000
-0.002300  2.100000
-0.004600  2.000000
-0.005300  2.000000
-0.005300  2.000000
-0.003000  1.900000
-0.001500  1.900000
0.000000  1.800000
0.003000  1.800000
0.003000  1.800000
0.002200  1.700000
0.004500  1.700000
0.005200  1.600000
0.006000  1.600000
0.006700  1.600000
0.006700  1.500000
0.006000  1.500000
0.001500  1.400000
-0.002300  1.300000
-0.003000  1.300000
-0.004600  1.300000
-0.006800  1.300000
-0.007500  1.300000
-0.005300  1.300000
-0.004600  1.200000
-0.004600  1.200000
-0.000800  1.200000
0.001500  1.100000
0.002200  1.100000
0.003000  1.100000
0.001500  1.000000
0.001500  1.000000
0.000700  1.000000
0.000700  0.900000
0.000700  0.900000
-0.001500  0.900000
-0.001500  0.900000
0.000700  0.900000
0.000700  0.800000
-0.002300  0.800000
-0.003800  0.800000
-0.002300  0.700000
-0.003000  0.700000
-0.002300  0.700000
0.001500  0.600000
-0.000800  0.600000
0.000000  0.600000
-0.000800  0.600000
-0.002300  0.500000
-0.000800  0.500000
-0.004600  0.500000
-0.005300  0.400000
-0.005300  0.400000
-0.006800  0.400000
-0.009100  0.400000
-0.010500  0.400000
-0.009100  0.300000
-0.009100  0.300000
-0.004600  0.200000
-0.003000  0.200000
-0.001500  0.200000
0.001500  0.200000
0.000700  0.100000
0.001500  0.100000
-0.000800  0.100000
0.000700  0.000000
0.003700  0.000000
-0.000800  0.000000
0.000700  0.000000
0.001500  0.000000
0.002200  -0.100000
0.003700  -0.100000
0.004500  -0.100000
0.006000  -0.200000
0.006700  -0.200000
0.009000  -0.200000
0.012000  -0.300000
0.012000  -0.300000
0.013500  -0.400000
0.013500  -0.400000
0.011200  -0.400000
0.008200  -0.400000
0.009700  -0.400000
0.009000  -0.400000
0.007500  -0.500000
0.008200  -0.500000
0.007500  -0.500000
0.008200  -0.500000
0.005200  -0.500000
0.006700  -0.500000
0.009700  -0.500000
0.010500  -0.600000
0.009000  -0.600000
0.009000  -0.600000
0.008200  -0.600000
0.005200  -0.700000
0.003000  -0.700000
0.000700  -0.700000
-0.000800  -0.800000
-0.001500  -0.800000
-0.001500  -0.800000
-0.004600  -0.800000
-0.006800  -0.800000
-0.006000  -0.800000
-0.005300  -0.800000
-0.005300  -0.800000
-0.004600  -0.800000
-0.000800  -0.900000
-0.000800  -0.900000
-0.000800  -0.900000
-0.001500  -0.900000
-0.002300  -0.900000
-0.000800  -0.900000
0.000000  -0.900000
-0.001500  -0.900000
-0.003800  -0.900000
-0.006000  -0.900000
-0.005300  -1.000000
-0.005300  -1.000000
-0.006000  -1.000000
-0.005300  -1.000000
-0.006800  -1.000000
-0.005300  -1.000000
-0.005300  -1.000000
-0.006000  -1.000000
-0.004600  -1.000000
-0.004600  -1.000000
-0.003800  -1.000000
-0.004600  -1.000000
-0.004600  -1.000000
-0.006000  -1.000000
-0.008300  -1.000000
-0.008300  -1.000000
-0.006000  -0.900000
-0.006800  -0.900000
-0.008300  -0.900000
-0.008300  -0.900000
-0.009800  -0.900000
-0.009100  -0.900000
-0.005300  -0.900000
-0.005300  -0.900000
-0.002300  -0.900000
-0.001500  -0.800000
-0.000800  -0.800000
0.001500  -0.800000
0.000700  -0.700000
-0.000800  -0.700000
0.000700  -0.700000
0.000700  -0.600000
0.000700  -0.600000
-0.000800  -0.600000
0.001500  -0.500000
0.002200  -0.500000
-0.000800  -0.500000
-0.008300  -0.500000
-0.018100  -0.400000
-0.003000  -0.400000
0.005200  -0.400000
0.006700  -0.300000
0.012700  -0.300000
0.012000  -0.200000
0.018000  -0.100000
0.015000  -0.100000
0.014200  0.000000
0.015700  0.000000
0.012000  0.100000
0.012700  0.200000
0.012000  0.200000
0.013500  0.300000
0.010500  0.400000
0.009000  0.400000
0.008200  0.500000
0.008200  0.500000
0.009000  0.600000
0.006700  0.700000
0.006700  0.700000
0.005200  0.800000
0.005200  0.900000
0.005200  0.900000
0.004500  1.000000
0.000700  1.000000
-0.001500  1.100000
0.000700  1.200000
0.000700  1.300000
-0.000800  1.300000
-0.002300  1.400000
-0.002300  1.500000
-0.004600  1.600000
-0.004600  1.700000
-0.003000  1.800000
-0.002300  1.800000
-0.001500  1.900000
-0.001500  2.000000
-0.001500  2.100000
-0.003000  2.100000
-0.004600  2.200000
-0.005300  2.300000
-0.006800  2.300000
-0.009100  2.400000
-0.012000  2.500000
-0.013500  2.600000
-0.012000  2.700000
-0.012800  2.800000
-0.012800  2.900000
-0.013500  3.000000
-0.015000  3.100000
-0.013500  3.200000
-0.013500  3.300000
-0.014300  3.400000
-0.015000  3.500000
-0.012000  3.600000
-0.011300  3.600000
-0.013500  3.700000
-0.014300  3.900000
-0.015800  4.000000
-0.016500  4.000000
-0.016500  4.100000
-0.018100  4.200000
-0.018100  4.300000
-0.018100  4.400000
-0.018100  4.500000
-0.016500  4.600000
-0.015800  4.700000
-0.014300  4.800000
-0.012000  4.900000
-0.009800  4.900000
-0.009800  5.000000
-0.006800  5.100000
-0.006000  5.300000
-0.004600  5.300000
-0.003000  5.400000
-0.005300  5.500000
-0.004600  5.600000
-0.004600  5.700000
-0.004600  5.800000
-0.005300  5.900000
-0.004600  6.000000
-0.003000  6.100000
-0.003000  6.200000
-0.001500  6.300000
-0.001500  6.400000
0.000000  6.500000
0.001500  6.600000
0.004500  6.700000
0.005200  6.800000
0.004500  6.900000
0.005200  7.000000
0.007500  7.100000
0.010500  7.200000
0.012000  7.300000
0.014200  7.400000
0.012000  7.500000
0.008200  7.600000
0.007500  7.700000
0.006000  7.800000
0.005200  7.900000
0.006000  8.000000
0.006700  8.100000
0.006000  8.200000
0.006000  8.400000
0.008200  8.500000
0.008200  8.600000
0.004500  8.700000
0.003700  8.900000
0.004500  9.000000
0.004500  9.100000
0.004500  9.300000
0.004500  9.400000
0.003700  9.500000
0.000700  9.600000
0.001500  9.800000
-0.001500  9.900000
-0.001500  10.000000
-0.000800  10.200000
-0.000800  10.300000
0.000700  10.400000
-0.001500  10.500000
0.000700  10.700000
0.000000  10.800000
0.001500  10.900000
0.002200  11.100000
0.003000  11.200000
0.005200  11.400000
0.004500  11.500000
0.007500  11.700000
0.009000  11.800000
0.008200  12.000000
0.003000  12.100000
0.003000  12.300000
0.003000  12.400000
0.003000  12.600000
0.003000  12.700000
0.003700  12.800000
0.002200  13.000000
0.000700  13.100000
-0.002300  13.300000
-0.005300  13.500000
-0.008300  13.600000
-0.009800  13.700000
-0.009800  13.900000
-0.008300  14.200000
-0.007500  14.400000
-0.004600  14.600000
0.000000  14.800000
-0.000800  15.000000
0.000700  15.300000
0.004500  15.500000
0.004500  15.700000
0.001500  15.900000
-0.000800  16.100000
0.000000  16.300000
-0.001500  16.600000
-0.004600  16.800000
-0.004600  17.000000
-0.005300  17.200000
-0.007500  17.400000
-0.008300  17.600000
-0.006800  17.900000
-0.005300  18.100000
-0.004600  18.400000
-0.003000  18.700000
0.000000  18.900000
0.008200  19.300000
0.014200  19.500000
0.006700  19.800000
-0.000800  20.100000
-0.004600  20.400000
-0.006000  20.700000
-0.003000  21.000000
-0.002300  21.200000
-0.001500  21.500000
0.000000  21.800000
0.002200  22.100000
0.005200  22.400000
0.004500  22.700000
0.003000  23.000000
0.005200  23.300000
0.006700  23.600000
0.007500  23.800000
0.009000  24.200000
0.009000  24.500000
0.012000  24.900000
0.012000  25.200000
0.015700  25.600000
0.013500  25.900000
0.011200  26.200000
0.012700  26.500000
0.013500  26.900000
0.012700  27.200000
0.009000  27.600000
0.006700  27.900000
0.008200  28.300000
0.009700  28.600000
0.009000  28.900000
0.001500  29.200000
0.000000  29.600000
-0.000800  29.900000
0.000000  30.200000
0.003000  30.600000
0.004500  30.900000
0.008200  31.200000
0.010500  31.500000
0.010500  31.900000
0.007500  32.200000
0.009000  32.400000
0.007500  32.800000
0.005200  33.100000
0.006700  33.400000
0.003000  33.700000
-0.002300  34.000000
-0.000800  34.300000
0.000700  34.600000
0.005200  35.000000
0.010500  35.300000
0.009700  35.500000
0.016500  35.900000
0.023200  36.200000
0.027000  36.500000
0.024700  36.800000
0.019500  37.000000
0.015000  37.300000
0.012000  37.500000
0.008200  37.800000
0.003000  38.000000
0.002200  38.200000
-0.003000  38.500000
-0.006800  38.700000
-0.010500  39.000000
-0.013500  39.200000
-0.012000  39.500000
-0.009100  39.700000
-0.004600  40.000000
-0.004600  40.200000
-0.000800  40.400000
0.004500  40.700000
0.003700  40.900000
0.000700  41.100000
-0.003000  41.400000
-0.006000  41.600000
-0.012800  41.800000
-0.018100  42.100000
-0.019500  42.300000
-0.022500  42.600000
-0.023300  42.800000
-0.023300  43.100000
-0.018800  43.300000
-0.014300  43.600000
-0.006800  43.800000
-0.000800  44.100000
0.001500  44.300000
0.009000  44.500000
0.013500  44.800000
0.010500  45.000000
0.008200  45.200000
0.001500  45.500000
-0.003000  45.700000
-0.005300  45.900000
-0.011300  46.200000
-0.018100  46.400000
-0.017300  46.700000
-0.015000  46.900000
-0.014300  47.100000
-0.010500  47.300000
-0.009100  47.600000
-0.001500  47.800000
0.003700  48.100000
0.012000  48.300000
0.018700  48.500000
0.017200  48.700000
0.014200  49.000000
0.008200  49.200000
0.003700  49.400000
-0.002300  49.600000
-0.009100  49.900000
-0.010500  50.100000
-0.014300  50.400000
-0.012000  50.600000
-0.012000  50.800000
-0.012000  51.000000
-0.006800  51.300000
-0.002300  51.500000
0.000700  51.700000
0.000700  51.900000
0.005200  52.100000
0.007500  52.300000
0.005200  52.600000
0.004500  52.800000
0.006000  53.000000
0.006700  53.200000
0.000700  53.400000
-0.000800  53.600000
-0.001500  53.900000
-0.002300  54.100000
-0.000800  54.300000
0.000700  54.500000
0.003700  54.700000
0.006700  54.900000
0.009000  55.200000
0.010500  55.400000
0.012700  55.500000
0.015700  55.700000
0.014200  55.800000
0.010500  55.900000
0.006700  56.000000
0.000700  56.200000
-0.000800  56.300000
-0.003000  56.400000
-0.008300  56.600000
-0.008300  56.700000
-0.009100  56.800000
-0.008300  56.900000
-0.007500  57.100000
-0.004600  57.200000
-0.001500  57.300000
0.001500  57.500000
0.004500  57.600000
0.005200  57.700000
0.008200  57.800000
0.005200  58.000000
0.007500  58.000000
0.006000  58.000000
0.001500  58.100000
-0.000800  58.100000
-0.000800  58.200000
-0.001500  58.200000
-0.004600  58.200000
-0.002300  58.300000
-0.003800  58.300000
-0.003000  58.400000
-0.000800  58.400000
-0.000800  58.500000
0.001500  58.500000
0.003700  58.500000
0.006000  58.600000
0.005200  58.600000
0.003000  58.600000
0.000700  58.700000
0.003000  58.700000
0.001500  58.800000
-0.000800  58.800000
-0.002300  58.700000
-0.003800  58.700000
-0.001500  58.700000
0.000000  58.600000
0.001500  58.600000
0.001500  58.500000
0.003000  58.500000
0.005200  58.500000
0.006000  58.500000
0.007500  58.400000
0.008200  58.400000
0.008200  58.400000
0.005200  58.300000
0.002200  58.300000
0.000000  58.200000
-0.002300  58.200000
-0.004600  58.200000
-0.005300  58.100000
-0.007500  58.000000
-0.009100  58.000000
-0.007500  58.000000
-0.006000  57.900000
-0.004600  57.800000
-0.003000  57.700000
-0.001500  57.600000
0.000700  57.600000
0.003700  57.500000
0.005200  57.400000
0.003700  57.300000
0.003000  57.200000
0.001500  57.200000
-0.000800  57.100000
-0.002300  57.000000
-0.006000  56.900000
-0.009100  56.900000
-0.007500  56.800000
-0.006800  56.700000
-0.006800  56.700000
-0.006800  56.500000
-0.004600  56.500000
-0.003000  56.300000
-0.001500  56.200000
0.000000  56.100000
0.001500  56.000000
0.001500  55.900000
0.000000  55.800000
-0.000800  55.700000
-0.002300  55.600000
-0.003000  55.500000
-0.006800  55.400000
-0.009100  55.300000
-0.009100  55.200000
-0.009100  55.000000
-0.008300  54.900000
-0.008300  54.900000
-0.005300  54.700000
-0.001500  54.600000
0.001500  54.500000
0.001500  54.400000
0.003000  54.200000
0.006700  54.000000
0.006700  53.900000
0.005200  53.700000
0.004500  53.500000
0.002200  53.300000
0.000000  53.100000
-0.001500  53.000000
-0.003000  52.800000
-0.003800  52.600000
-0.003000  52.400000
-0.003800  52.200000
-0.004600  52.000000
-0.003000  51.800000
-0.002300  51.700000
0.000700  51.500000
0.005200  51.300000
0.004500  51.100000
0.004500  50.900000
0.004500  50.700000
0.001500  50.500000
0.000700  50.300000
0.000700  50.000000
0.000000  49.800000
-0.001500  49.500000
-0.002300  49.300000
-0.002300  49.100000
-0.001500  48.900000
-0.001500  48.600000
0.000000  48.400000
0.005200  48.100000
0.012000  47.900000
0.018000  47.600000
0.021700  47.400000
0.015700  47.200000
0.006700  46.900000
-0.001500  46.700000
-0.006800  46.500000
-0.009100  46.200000
-0.012000  45.900000
-0.009100  45.700000
-0.008300  45.400000
-0.006800  45.100000
-0.006800  44.800000
-0.005300  44.500000
-0.005300  44.200000
-0.003000  43.900000
0.002200  43.600000
0.006000  43.300000
0.009000  43.000000
0.010500  42.700000
0.012700  42.400000
0.012000  42.100000
0.012700  41.800000
0.010500  41.500000
0.006000  41.200000
0.004500  40.900000
0.001500  40.600000
0.001500  40.400000
-0.001500  40.000000
-0.001500  39.700000
0.000700  39.300000
-0.001500  39.000000
0.001500  38.600000
0.004500  38.200000
0.004500  37.900000
0.006000  37.600000
0.004500  37.200000
0.004500  36.900000
0.005200  36.500000
0.003000  36.100000
0.002200  35.800000
0.000700  35.400000
0.000000  35.100000
0.000700  34.700000
-0.003000  34.400000
-0.001500  34.000000
-0.000800  33.700000
-0.000800  33.300000
-0.000800  32.900000
0.003000  32.600000
0.004500  32.200000
0.003000  31.800000
0.005200  31.400000
0.005200  31.000000
0.003700  30.700000
0.003000  30.300000
0.000000  29.900000
-0.003800  29.500000
-0.005300  29.200000
-0.004600  28.800000
-0.004600  28.400000
-0.005300  28.000000
-0.006000  27.600000
-0.008300  27.300000
-0.010500  26.900000
-0.008300  26.500000
-0.005300  26.100000
-0.003800  25.700000
-0.003000  25.300000
0.000700  25.000000
0.003700  24.700000
0.003000  24.300000
0.001500  23.900000
0.000700  23.500000
-0.001500  23.100000
-0.002300  22.800000
-0.001500  22.400000
-0.003800  22.000000
-0.006800  21.600000
-0.007500  21.300000
-0.005300  20.900000
-0.002300  20.600000
-0.000800  20.200000
-0.000800  19.800000
-0.003800  19.400000
-0.004600  19.100000
0.000000  18.700000
0.003000  18.300000
0.004500  17.900000
0.002200  17.600000
-0.001500  17.200000
-0.003800  16.800000
-0.001500  16.500000
-0.000800  16.100000
-0.000800  15.700000
-0.001500  15.300000
0.000000  15.000000
0.006000  14.600000
0.008200  14.200000
0.003000  13.900000
-0.004600  13.500000
-0.012800  13.100000
-0.020300  12.700000
-0.021800  12.300000
-0.021000  12.000000
-0.021800  11.600000
-0.016500  11.200000
-0.009800  10.800000
-0.002300  10.400000
0.009700  10.100000
0.014200  9.800000
0.010500  9.400000
0.007500  9.100000
-0.002300  8.700000
0.000000  8.400000
0.004500  8.100000
0.008200  7.700000
0.021000  7.400000
0.031500  7.000000
0.044200  6.700000
0.045700  6.300000
0.029200  6.000000
-0.001500  5.600000
-0.015800  5.300000
-0.018100  4.900000
-0.039800  4.600000
-0.048000  4.200000
-0.038300  3.900000
-0.030000  3.500000
-0.020300  3.400000
-0.019500  3.200000
-0.024000  3.100000
-0.021800  2.900000
-0.024000  2.700000
-0.015800  2.500000
0.010500  2.300000
0.017200  2.200000
0.018000  2.000000
0.010500  1.800000
-0.004600  1.700000
-0.012800  1.500000
-0.019500  1.300000
-0.015800  1.200000
-0.006800  1.000000
0.006700  0.800000
0.021000  0.600000
0.030700  0.500000
0.030700  0.300000
0.018700  0.100000
0.010500  0.000000
0.015700  -0.100000
0.025500  -0.300000
0.038200  -0.500000
0.048700  -0.600000
0.051700  -0.700000
0.051700  -0.900000
0.054000  -1.000000
0.052500  -1.200000
0.044200  -1.300000
0.036700  -1.400000
0.036700  -1.600000
0.044200  -1.800000
0.046500  -1.900000
0.026200  -2.000000
0.005200  -2.200000
-0.008300  -2.300000
-0.012800  -2.500000
-0.008300  -2.600000
-0.006800  -2.800000
-0.003000  -2.800000
0.000700  -2.900000
0.009700  -3.000000
0.021000  -3.200000
0.012000  -3.200000
-0.007500  -3.300000
-0.027000  -3.400000
-0.042800  -3.500000
-0.048000  -3.600000
-0.045000  -3.700000
-0.039000  -3.800000
-0.034600  -3.900000
-0.029300  -4.000000
-0.027000  -4.100000
-0.027800  -4.200000
-0.027800  -4.300000
-0.031500  -4.400000
-0.035300  -4.500000
-0.034600  -4.600000
-0.025600  -4.700000
-0.015800  -4.700000
0.004500  -4.700000
0.006700  -4.700000
-0.007500  -4.600000
-0.010500  -4.600000
-0.021000  -4.600000
-0.019500  -4.600000
-0.016500  -4.600000
-0.015800  -4.500000
-0.014300  -4.500000
-0.014300  -4.500000
-0.003800  -4.500000
0.003700  -4.500000
0.005200  -4.500000
-0.008300  -4.500000
-0.035300  -4.500000
-0.046500  -4.400000
-0.025600  -4.400000
-0.007500  -4.400000
-0.006800  -4.400000
0.002200  -4.200000
0.003000  -4.000000
0.006000  -3.900000
0.018700  -3.700000
0.023200  -3.500000
0.045700  -3.300000
0.090000  -3.200000
0.114000  -3.000000
0.069000  -2.800000
0.023200  -2.700000
-0.003800  -2.500000
-0.021000  -2.300000
-0.014300  -2.200000
-0.022500  -2.000000
-0.021000  -1.800000
-0.014300  -1.600000
0.012700  -1.400000
0.020200  -1.300000
0.007500  -1.100000
-0.005300  -0.900000
-0.021000  -0.700000
-0.026300  -0.500000
-0.040500  -0.200000
-0.040500  0.000000
-0.035300  0.300000
-0.013500  0.500000
0.003000  0.700000
0.009000  1.000000
0.012700  1.200000
0.003000  1.500000
0.002200  1.700000
0.003000  1.900000
0.003000  2.200000
0.026200  2.400000
0.048700  2.600000
0.033000  2.900000
0.004500  3.100000
-0.019500  3.400000
-0.038300  3.600000
-0.039000  3.900000
-0.033800  4.000000
-0.024000  4.100000
-0.009800  4.200000
0.009000  4.300000
0.012000  4.500000
0.000000  4.600000
-0.015800  4.700000
-0.023300  4.800000
-0.003000  4.900000
0.022500  5.000000
0.039000  5.200000
0.053200  5.300000
0.049500  5.400000
0.008200  5.500000
-0.027800  5.600000
-0.044300  5.800000
-0.042000  5.800000
-0.037500  6.000000
-0.036800  6.100000
-0.021000  6.200000
-0.011300  6.300000
-0.003800  6.300000
-0.001500  6.400000
0.012000  6.400000
0.023200  6.500000
0.018700  6.600000
0.023200  6.600000
0.021700  6.700000
0.009000  6.700000
0.009000  6.800000
0.009700  6.800000
0.010500  6.900000
0.022500  6.900000
0.016500  7.000000
0.009000  7.100000
0.011200  7.100000
0.014200  7.200000
0.006700  7.200000
-0.006800  7.300000
-0.003800  7.300000
0.019500  7.400000
0.015000  7.500000
0.002200  7.500000
0.008200  7.600000
0.000000  7.600000
0.001500  7.700000
0.002200  7.700000
-0.021000  7.800000
-0.071300  7.900000
-0.119300  7.900000
-0.138100  8.000000
-0.106500  8.100000
0.003000  8.100000
0.082500  8.100000
0.091500  8.200000
0.059200  8.300000
0.040500  8.300000
0.088500  8.400000
0.120000  8.500000
0.135000  8.500000
0.144700  8.500000
0.123700  8.500000
0.018700  8.600000
-0.075000  8.600000
-0.046500  8.600000
-0.028500  8.600000
-0.009800  8.600000
0.008200  8.700000
0.007500  8.700000
-0.000800  8.700000
-0.006000  8.800000
-0.008300  8.800000
-0.018800  8.800000
-0.027000  8.800000
-0.053300  8.900000
-0.057800  8.900000
-0.020300  8.900000
0.021000  8.900000
0.004500  8.900000
-0.009100  9.000000
-0.024000  9.000000
-0.039800  9.000000
-0.039800  9.100000
-0.033800  9.100000
-0.010500  9.200000
-0.000800  9.300000
0.009000  9.300000
-0.006000  9.400000
-0.020300  9.400000
-0.016500  9.400000
0.012000  9.500000
0.036700  9.500000
0.021700  9.600000
0.026200  9.600000
0.012700  9.700000
-0.023300  9.800000
-0.042000  9.800000
-0.046500  9.900000
-0.025600  9.900000
0.012000  9.900000
0.027700  9.900000
0.020200  9.900000
0.016500  9.900000
-0.012800  9.900000
-0.036800  9.900000
-0.045800  9.900000
-0.044300  9.900000
-0.042000  9.900000
-0.065300  9.900000
-0.052500  9.900000
-0.019500  9.900000
0.006000  9.900000
0.034500  9.900000
0.045700  9.900000
0.046500  9.800000
0.031500  9.800000
0.020200  9.800000
0.027700  9.800000
0.012700  9.800000
-0.042000  9.700000
-0.093000  9.800000
-0.082500  9.800000
-0.020300  9.800000
0.063700  9.800000
0.121500  9.900000
0.126700  9.900000
0.108000  9.900000
0.081700  9.900000
0.054700  9.900000
0.046500  9.900000
0.042000  10.000000
0.027000  10.000000
0.021700  10.000000
0.015700  10.000000
-0.001500  10.100000
-0.000800  10.100000
-0.007500  10.100000
-0.015000  10.100000
-0.006800  10.100000
-0.016500  10.200000
-0.024800  10.200000
-0.036800  10.200000
-0.033000  10.200000
-0.029300  10.200000
-0.025600  10.100000
-0.003000  10.100000
0.003700  10.100000
-0.016500  10.100000
-0.036100  10.100000
-0.030000  10.000000
-0.027800  10.000000
-0.027800  10.000000
-0.029300  10.000000
-0.025600  10.000000
-0.019500  10.000000
-0.019500  9.900000
-0.009100  9.900000
-0.005300  9.900000
-0.008300  9.900000
-0.005300  9.900000
-0.009800  9.900000
-0.019500  9.900000
-0.005300  9.800000
0.015700  9.800000
0.017200  9.800000
0.017200  9.800000
0.010500  9.700000
0.009700  9.700000
0.034500  9.700000
0.070500  9.600000
0.072000  9.600000
0.045700  9.600000
0.027000  9.600000
-0.003000  9.500000
-0.045800  9.500000
-0.103500  9.500000
-0.116300  9.500000
-0.060000  9.400000
-0.014300  9.400000
0.012700  9.400000
0.027000  9.400000
0.036700  9.400000
0.039000  9.300000
0.024000  9.300000
0.009700  9.300000
0.009000  9.200000
0.021000  9.200000
0.023200  9.200000
0.021700  9.100000
0.026200  9.100000
0.012000  9.100000
-0.004600  9.000000
-0.010500  9.000000
-0.018100  9.000000
-0.012800  9.000000
-0.014300  9.000000
-0.021800  8.900000
-0.020300  8.900000
0.003000  8.900000
0.020200  8.800000
0.008200  8.800000
0.000700  8.700000
-0.007500  8.700000
-0.003000  8.700000
0.005200  8.600000
0.012700  8.600000
0.014200  8.500000
0.009700  8.500000
0.002200  8.500000
-0.012000  8.500000
-0.021800  8.400000
-0.047300  8.400000
-0.072800  8.400000
-0.065300  8.300000
-0.040500  8.300000
-0.009800  8.200000
0.033000  8.200000
0.047200  8.200000
0.049500  8.100000
0.042700  8.100000
0.036000  8.100000
0.036000  8.000000
0.031500  8.000000
0.041200  7.900000
0.031500  7.800000
0.009000  7.800000
-0.002300  7.700000
-0.004600  7.700000
-0.006800  7.600000
-0.010500  7.600000
-0.010500  7.500000
-0.009100  7.500000
-0.009100  7.400000
-0.010500  7.400000
-0.008300  7.300000
-0.006000  7.300000
-0.003000  7.200000
-0.003000  7.200000
-0.006000  7.100000
-0.005300  7.000000
-0.006800  7.000000
-0.009100  7.000000
-0.006800  6.900000
-0.003800  6.900000
-0.003000  6.800000
-0.005300  6.800000
-0.007500  6.700000
-0.012800  6.700000
-0.012800  6.700000
-0.004600  6.600000
-0.000800  6.600000
0.004500  6.500000
0.005200  6.500000
0.006700  6.400000
0.009700  6.400000
0.015700  6.300000
0.019500  6.300000
0.014200  6.300000
0.005200  6.200000
0.000700  6.100000
0.002200  6.100000
0.000700  6.100000
-0.003800  6.000000
-0.009100  5.900000
-0.010500  5.900000
-0.004600  5.800000
-0.000800  5.800000
0.005200  5.700000
0.006700  5.700000
0.008200  5.600000
0.010500  5.600000
0.001500  5.500000
-0.003000  5.400000
-0.001500  5.400000
0.003000  5.300000
0.000700  5.300000
-0.003000  5.300000
0.000700  5.200000
0.005200  5.100000
0.004500  5.000000
-0.004600  5.000000
-0.017300  5.000000
-0.018100  4.900000
-0.007500  4.900000
0.000000  4.800000
0.005200  4.800000
0.003700  4.700000
-0.003000  4.700000
-0.009800  4.600000
-0.006800  4.500000
-0.001500  4.500000
-0.000800  4.500000
0.004500  4.400000
0.008200  4.400000
0.009000  4.300000
0.006000  4.300000
0.003000  4.200000
0.001500  4.100000
0.002200  4.100000
0.001500  4.000000
0.003000  4.000000
0.000700  4.000000
0.000700  3.900000
-0.000800  3.800000
-0.004600  3.800000
-0.003800  3.700000
-0.004600  3.700000
-0.003000  3.600000
-0.003800  3.600000
-0.005300  3.500000
-0.004600  3.500000
-0.007500  3.400000
-0.008300  3.400000
-0.010500  3.300000
-0.004600  3.300000
0.010500  3.200000
-0.002300  3.100000
-0.027000  3.100000
-0.036800  3.100000
-0.040500  3.000000
-0.018100  3.000000
-0.001500  2.900000
0.011200  2.800000
0.020200  2.800000
0.012700  2.700000
0.010500  2.600000
0.000700  2.600000
0.001500  2.600000
0.004500  2.500000
0.001500  2.400000
0.001500  2.400000
0.003000  2.300000
0.000700  2.300000
-0.004600  2.200000
-0.012000  2.200000
-0.014300  2.100000
-0.015800  2.100000
-0.019500  2.000000
-0.021000  1.900000
-0.029300  1.800000
-0.030800  1.800000
-0.032300  1.800000
-0.036800  1.700000
-0.033800  1.700000
-0.018800  1.600000
-0.009100  1.600000
-0.014300  1.500000
-0.015000  1.400000
-0.016500  1.400000
-0.012000  1.300000
-0.003800  1.300000
-0.000800  1.300000
0.009700  1.200000
0.019500  1.100000
0.030700  1.100000
0.038200  1.000000
0.030700  1.000000
0.027000  0.900000
0.024700  0.900000
0.024000  0.800000
0.025500  0.800000
0.023200  0.700000
0.019500  0.700000
0.015700  0.600000
0.015000  0.500000
0.014200  0.500000
0.012700  0.400000
0.011200  0.400000
0.009700  0.400000
0.012000  0.300000
0.010500  0.300000
0.009000  0.200000
0.008200  0.200000
0.003700  0.100000
0.003000  0.000000
0.003700  0.000000
0.005200  0.000000
0.003700  -0.100000
0.004500  -0.100000
0.005200  -0.200000
0.003700  -0.200000
0.003700  -0.300000
0.003700  -0.300000
0.006700  -0.400000
0.009700  -0.400000
0.011200  -0.500000
0.012000  -0.500000
0.010500  -0.500000
0.009700  -0.600000
0.008200  -0.700000
0.006700  -0.700000
0.008200  -0.800000
0.007500  -0.800000
0.007500  -0.900000
0.006700  -0.900000
0.008200  -0.900000
0.009000  -1.000000
0.008200  -1.000000
0.008200  -1.100000
0.011200  -1.200000
0.009700  -1.200000
0.010500  -1.200000
0.012700  -1.300000
0.009000  -1.300000
0.009000  -1.400000
0.009700  -1.400000
0.006700  -1.400000
0.006700  -1.500000
0.004500  -1.500000
0.003700  -1.600000
0.001500  -1.700000
0.000700  -1.700000
0.002200  -1.800000
0.003000  -1.800000
0.005200  -1.800000
0.005200  -1.900000
0.005200  -1.900000
0.003000  -2.000000
0.003700  -2.000000
0.003700  -2.100000
0.000700  -2.100000
-0.000800  -2.200000
-0.001500  -2.200000
-0.003000  -2.300000
-0.003800  -2.300000
-0.004600  -2.300000
-0.004600  -2.400000
-0.005300  -2.400000
-0.006000  -2.500000
-0.006000  -2.500000
-0.006000  -2.500000
-0.006800  -2.600000
-0.005300  -2.600000
-0.004600  -2.700000
-0.005300  -2.700000
-0.003800  -2.700000
-0.002300  -2.800000
-0.000800  -2.800000
-0.001500  -2.900000
-0.003000  -3.000000
-0.004600  -3.000000
-0.005300  -3.000000
-0.004600  -3.000000
-0.001500  -3.100000
-0.001500  -3.100000
-0.003000  -3.200000
-0.003000  -3.200000
-0.001500  -3.200000
-0.000800  -3.200000
0.000700  -3.300000
0.001500  -3.300000
0.001500  -3.300000
0.001500  -3.400000
0.001500  -3.400000
0.001500  -3.400000
-0.000800  -3.500000
-0.002300  -3.500000
-0.003800  -3.600000
-0.002300  -3.600000
-0.002300  -3.600000
-0.002300  -3.600000
-0.000800  -3.600000
-0.002300  -3.700000
-0.003000  -3.700000
-0.005300  -3.700000
-0.005300  -3.800000
-0.003000  -3.800000
-0.001500  -3.800000
-0.000800  -3.900000
-0.003000  -3.900000
-0.004600  -3.900000
-0.002300  -4.000000
-0.003000  -4.000000
-0.005300  -4.000000
-0.004600  -4.100000
-0.007500  -4.100000
-0.008300  -4.100000
-0.009800  -4.100000
-0.009100  -4.100000
-0.004600  -4.200000
-0.001500  -4.200000
0.000700  -4.200000
0.000700  -4.300000
0.002200  -4.300000
0.004500  -4.300000
0.003700  -4.300000
0.004500  -4.300000
0.004500  -4.400000
0.003000  -4.400000
0.004500  -4.400000
0.000700  -4.500000
0.000700  -4.500000
0.003000  -4.500000
0.001500  -4.500000
0.001500  -4.500000
0.003000  -4.500000
0.004500  -4.500000
0.003000  -4.600000
0.003700  -4.600000
0.005200  -4.700000
0.006700  -4.700000
0.005200  -4.700000
0.004500  -4.700000
0.005200  -4.700000
0.004500  -4.600000
0.004500  -4.600000
0.002200  -4.600000
0.001500  -4.600000
0.002200  -4.600000
0.000700  -4.600000
-0.002300  -4.600000
-0.005300  -4.600000
-0.001500  -4.600000
-0.000800  -4.600000
-0.003000  -4.600000
-0.000800  -4.600000
-0.000800  -4.600000
-0.000800  -4.600000
0.001500  -4.600000
0.000700  -4.600000
-0.000800  -4.500000
-0.002300  -4.500000
-0.002300  -4.500000
-0.003800  -4.500000
-0.005300  -4.500000
-0.005300  -4.400000
-0.006800  -4.400000
-0.008300  -4.400000
-0.007500  -4.400000
-0.006800  -4.300000
-0.006800  -4.300000
-0.004600  -4.300000
-0.003000  -4.200000
-0.002300  -4.200000
-0.001500  -4.200000
-0.000800  -4.100000
-0.001500  -4.100000
-0.003800  -4.100000
-0.003800  -4.100000
-0.006000  -4.100000
-0.006800  -4.000000
-0.007500  -4.000000
-0.005300  -4.000000
-0.005300  -3.900000
-0.004600  -3.900000
-0.003800  -3.800000
-0.004600  -3.800000
-0.003000  -3.800000
-0.003000  -3.700000
0.000700  -3.700000
-0.001500  -3.600000
-0.018800  -3.600000
-0.012800  -3.600000
0.004500  -3.600000
0.002200  -3.500000
0.009000  -3.500000
0.010500  -3.400000
0.012000  -3.400000
0.012700  -3.400000
0.009700  -3.300000
0.012000  -3.300000
0.008200  -3.200000
0.010500  -3.200000
0.010500  -3.100000
0.011200  -3.000000
0.009000  -3.000000
0.010500  -2.900000
0.010500  -2.900000
0.009000  -2.800000
0.011200  -2.700000
0.007500  -2.700000
0.007500  -2.600000
0.003000  -2.600000
0.003700  -2.500000
0.003000  -2.400000
0.000700  -2.400000
0.000700  -2.300000
-0.001500  -2.300000
0.000700  -2.200000
-0.000800  -2.200000
0.000700  -2.100000
0.001500  -2.000000
0.002200  -1.900000
0.003700  -1.800000
0.004500  -1.800000
0.004500  -1.700000
0.003000  -1.600000
0.003000  -1.500000
0.000700  -1.400000
-0.000800  -1.300000
-0.004600  -1.300000
-0.006000  -1.200000
-0.005300  -1.100000
-0.006000  -1.000000
-0.004600  -0.900000
-0.004600  -0.800000
-0.006800  -0.800000
-0.009100  -0.700000
-0.009100  -0.600000
-0.008300  -0.500000
-0.008300  -0.400000
-0.007500  -0.300000
-0.004600  -0.200000
-0.006800  -0.100000
-0.009100  0.000000
-0.012000  0.100000
-0.013500  0.200000
-0.014300  0.300000
-0.013500  0.400000
-0.013500  0.400000
-0.015000  0.500000
-0.016500  0.600000
-0.015800  0.700000
-0.014300  0.800000
-0.014300  0.900000
-0.013500  1.000000
-0.012000  1.100000
-0.009100  1.200000
-0.009800  1.300000
-0.009100  1.400000
-0.009100  1.500000
-0.010500  1.600000
-0.009100  1.700000
-0.009100  1.800000
-0.006800  1.900000
-0.006800  2.000000
-0.004600  2.100000
-0.003800  2.200000
-0.003000  2.200000
-0.003800  2.400000
-0.004600  2.500000
-0.000800  2.600000
0.000000  2.600000
0.003700  2.700000
0.005200  2.800000
0.006000  2.900000
0.006000  3.100000
0.005200  3.100000
0.006700  3.200000
0.003700  3.300000
0.004500  3.400000
0.013500  3.500000
0.021700  3.600000
0.016500  3.700000
0.009000  3.800000
0.000000  3.900000
-0.011300  4.000000
-0.012000  4.000000
-0.012800  4.100000
-0.011300  4.200000
-0.006800  4.300000
-0.007500  4.400000
-0.006000  4.500000
-0.002300  4.600000
-0.000800  4.700000
-0.002300  4.800000
-0.002300  4.900000
0.004500  4.900000
0.006000  5.000000
0.005200  5.100000
0.004500  5.200000
0.003000  5.300000
0.004500  5.400000
0.001500  5.500000
0.001500  5.600000
0.001500  5.700000
0.001500  5.800000
0.001500  5.800000
0.003700  5.900000
0.007500  6.000000
0.008200  6.100000
0.012000  6.200000
0.012700  6.300000
0.013500  6.300000
0.016500  6.400000
0.018000  6.500000
0.019500  6.600000
0.020200  6.700000
0.021700  6.800000
0.015700  6.900000
0.012000  7.000000
0.009700  7.100000
0.009000  7.200000
0.007500  7.300000
0.004500  7.400000
0.003000  7.500000
0.001500  7.600000
0.003000  7.700000
-0.001500  7.800000
-0.005300  8.000000
-0.007500  8.100000
-0.008300  8.100000
-0.006800  8.300000
-0.008300  8.400000
-0.009100  8.500000
-0.012000  8.600000
-0.013500  8.700000
-0.012000  8.800000
-0.010500  8.900000
-0.009100  9.000000
-0.006000  9.100000
-0.006800  9.200000
-0.005300  9.400000
-0.005300  9.500000
-0.005300  9.600000
-0.003800  9.800000
-0.003000  9.900000
-0.002300  10.000000
-0.005300  10.100000
-0.003000  10.300000
-0.003000  10.300000
-0.000800  10.500000
0.000000  10.600000
0.001500  10.700000
0.006700  10.800000
0.008200  11.000000
0.012000  11.100000
0.012700  11.200000
0.009000  11.300000
0.003000  11.500000
-0.000800  11.700000
-0.000800  11.800000
-0.004600  12.000000
-0.005300  12.200000
-0.006800  12.400000
-0.009100  12.600000
-0.007500  12.800000
-0.006800  13.000000
-0.006800  13.100000
-0.006000  13.400000
-0.004600  13.500000
-0.004600  13.700000
-0.002300  13.900000
-0.001500  14.100000
-0.000800  14.300000
0.000700  14.400000
-0.002300  14.700000
-0.004600  14.800000
-0.004600  15.000000
-0.006800  15.200000
-0.006000  15.400000
-0.006800  15.700000
-0.007500  15.900000
-0.006800  16.200000
-0.006800  16.400000
-0.006800  16.600000
-0.005300  16.900000
-0.003800  17.100000
-0.003800  17.400000
-0.002300  17.600000
0.000000  17.900000
0.003700  18.100000
0.006700  18.400000
0.005200  18.600000
0.005200  18.900000
0.004500  19.100000
0.002200  19.300000
0.001500  19.600000
0.001500  19.800000
0.000700  20.100000
0.000700  20.300000
0.002200  20.600000
0.003000  20.900000
0.004500  21.100000
0.008200  21.500000
0.010500  21.700000
0.010500  22.000000
0.011200  22.300000
0.014200  22.500000
0.013500  22.800000
0.014200  23.100000
0.012000  23.400000
0.009000  23.600000
0.009700  23.900000
0.009000  24.200000
0.009000  24.500000
0.007500  24.700000
0.005200  25.000000
0.005200  25.300000
0.005200  25.600000
0.006700  25.800000
0.009700  26.100000
0.010500  26.400000
0.009000  26.700000
0.006700  27.000000
0.009700  27.200000
0.012000  27.500000
0.012000  27.800000
0.009000  28.000000
0.005200  28.300000
0.003700  28.600000
0.000700  28.900000
0.000700  29.200000
0.000700  29.400000
-0.003000  29.700000
-0.005300  30.000000
-0.003000  30.300000
0.001500  30.600000
0.006700  30.800000
0.009700  31.100000
0.012000  31.400000
0.018000  31.600000
0.021700  31.900000
0.015700  32.100000
0.012700  32.400000
0.008200  32.600000
0.003000  32.900000
0.003700  33.100000
-0.003800  33.400000
-0.008300  33.700000
-0.010500  33.900000
-0.010500  34.100000
-0.012000  34.400000
-0.009100  34.600000
0.000000  34.900000
0.008200  35.100000
0.015000  35.400000
0.015000  35.700000
0.022500  35.900000
0.027000  36.200000
0.019500  36.400000
0.010500  36.600000
0.003000  36.900000
-0.001500  37.100000
-0.010500  37.300000
-0.015000  37.500000
-0.020300  37.800000
-0.023300  38.000000
-0.020300  38.200000
-0.024000  38.400000
-0.023300  38.600000
-0.023300  38.800000
-0.016500  39.100000
-0.008300  39.300000
-0.001500  39.500000
0.009000  39.700000
0.010500  40.000000
0.014200  40.200000
0.009700  40.400000
0.006700  40.600000
0.001500  40.900000
-0.006800  41.000000
-0.005300  41.300000
-0.012800  41.500000
-0.015800  41.700000
-0.018100  41.900000
-0.015800  42.100000
-0.009100  42.300000
-0.003000  42.500000
0.001500  42.700000
0.008200  42.900000
0.020200  43.100000
0.022500  43.300000
0.016500  43.600000
0.010500  43.800000
0.003000  44.000000
-0.005300  44.200000
-0.011300  44.400000
-0.015800  44.600000
-0.019500  44.800000
-0.021800  45.000000
-0.020300  45.200000
-0.017300  45.400000
-0.015800  45.700000
-0.011300  45.900000
-0.004600  46.100000
0.003000  46.300000
0.006700  46.500000
0.015700  46.700000
0.019500  46.900000
0.019500  47.100000
0.019500  47.300000
0.012700  47.500000
0.006700  47.700000
-0.000800  48.000000
-0.006000  48.100000
-0.012000  48.400000
-0.015800  48.600000
-0.018100  48.800000
-0.018100  49.000000
-0.015000  49.200000
-0.010500  49.400000
-0.000800  49.500000
0.007500  49.700000
0.015000  49.900000
0.021000  50.000000
0.020200  50.200000
0.018000  50.400000
0.012000  50.500000
0.006700  50.700000
0.003000  50.800000
-0.000800  51.000000
-0.006800  51.200000
-0.012800  51.300000
-0.014300  51.500000
-0.016500  51.700000
-0.014300  51.900000
-0.009800  52.000000
-0.003800  52.200000
0.004500  52.400000
0.008200  52.500000
0.016500  52.600000
0.019500  52.600000
0.019500  52.700000
0.019500  52.800000
0.015700  52.900000
0.012000  53.000000
0.001500  53.000000
-0.006000  53.100000
-0.011300  53.200000
-0.014300  53.300000
-0.012000  53.400000
-0.011300  53.400000
-0.009100  53.500000
-0.002300  53.600000
0.005200  53.700000
0.009700  53.800000
0.012700  53.800000
0.015700  53.900000
0.015000  54.000000
0.015000  54.000000
0.012700  54.100000
0.009000  54.100000
0.005200  54.100000
-0.000800  54.200000
-0.003000  54.200000
-0.008300  54.200000
-0.009100  54.300000
-0.009100  54.300000
-0.009100  54.400000
-0.009100  54.400000
-0.005300  54.400000
0.000700  54.400000
0.004500  54.400000
0.007500  54.500000
0.008200  54.500000
0.005200  54.600000
0.002200  54.600000
-0.000800  54.600000
-0.004600  54.700000
-0.007500  54.700000
-0.009800  54.700000
-0.009100  54.600000
-0.008300  54.600000
-0.006800  54.600000
-0.005300  54.500000
-0.000800  54.500000
0.005200  54.500000
0.008200  54.500000
0.010500  54.400000
0.012700  54.400000
0.015700  54.400000
0.014200  54.400000
0.008200  54.400000
0.005200  54.300000
0.003000  54.300000
0.000000  54.300000
-0.004600  54.200000
-0.005300  54.200000
-0.006800  54.100000
-0.007500  54.100000
-0.007500  54.000000
-0.008300  54.000000
-0.002300  53.900000
0.000700  53.800000
0.000000  53.800000
0.000000  53.700000
0.002200  53.600000
0.005200  53.500000
0.005200  53.500000
0.005200  53.400000
0.004500  53.300000
0.004500  53.300000
0.006700  53.200000
0.006700  53.100000
-0.002300  53.100000
-0.014300  53.000000
-0.018800  52.900000
-0.023300  52.900000
-0.021800  52.700000
-0.020300  52.600000
-0.015800  52.600000
-0.009800  52.400000
-0.004600  52.300000
0.000000  52.200000
0.000700  52.100000
0.000700  51.900000
-0.000800  51.800000
-0.000800  51.700000
-0.001500  51.600000
-0.003800  51.500000
-0.003800  51.300000
-0.006000  51.300000
-0.006800  51.100000
-0.005300  51.000000
-0.005300  50.900000
-0.003000  50.800000
-0.000800  50.600000
0.000700  50.500000
0.002200  50.400000
0.005200  50.200000
0.009000  50.000000
0.009700  49.900000
0.009000  49.700000
0.009000  49.500000
0.005200  49.300000
0.000700  49.100000
-0.002300  48.900000
-0.003000  48.700000
-0.005300  48.600000
-0.003800  48.400000
-0.001500  48.200000
-0.002300  48.000000
-0.000800  47.800000
0.002200  47.600000
0.003700  47.400000
0.004500  47.200000
0.006000  47.100000
0.009000  46.900000
0.008200  46.700000
0.006700  46.500000
0.006700  46.200000
0.006000  46.000000
0.005200  45.800000
0.003700  45.500000
0.001500  45.300000
-0.003000  45.000000
-0.004600  44.800000
-0.001500  44.600000
-0.003000  44.300000
-0.001500  44.100000
0.000700  43.900000
0.005200  43.600000
0.006000  43.400000
0.006700  43.100000
0.010500  42.900000
0.008200  42.700000
0.006000  42.500000
0.005200  42.200000
0.003000  41.900000
0.000000  41.700000
-0.000800  41.400000
-0.001500  41.200000
-0.003800  40.900000
-0.003000  40.600000
-0.004600  40.300000
-0.005300  40.000000
-0.004600  39.800000
-0.003800  39.500000
-0.002300  39.200000
0.001500  38.900000
0.004500  38.600000
0.003700  38.400000
0.002200  38.100000
0.001500  37.800000
0.000000  37.600000
-0.000800  37.300000
-0.002300  37.000000
-0.003800  36.700000
-0.003800  36.400000
-0.003000  36.100000
-0.004600  35.900000
-0.003800  35.600000
-0.002300  35.300000
-0.003000  35.000000
0.000000  34.700000
0.002200  34.400000
0.003000  34.100000
0.001500  33.800000
0.000700  33.500000
0.003000  33.200000
0.000700  32.900000
-0.000800  32.700000
-0.000800  32.400000
0.000700  32.000000
0.000000  31.800000
-0.001500  31.500000
-0.001500  31.200000
-0.002300  30.900000
0.000000  30.600000
0.003000  30.300000
0.004500  30.000000
0.004500  29.700000
0.004500  29.400000
0.005200  29.100000
0.005200  28.800000
0.003700  28.500000
0.002200  28.300000
0.001500  28.000000
-0.001500  27.700000
-0.002300  27.400000
0.000000  27.100000
-0.001500  26.800000
-0.004600  26.500000
-0.005300  26.200000
-0.006000  25.900000
-0.006000  25.600000
-0.006000  25.300000
-0.003000  25.100000
-0.000800  24.700000
0.002200  24.500000
0.007500  24.200000
0.008200  23.900000
0.006700  23.600000
0.003700  23.300000
0.003000  23.000000
0.001500  22.700000
-0.001500  22.400000
-0.003000  22.100000
-0.005300  21.800000
-0.009100  21.500000
-0.010500  21.300000
-0.012800  21.000000
-0.009100  20.700000
-0.005300  20.400000
0.000700  20.100000
0.006700  19.800000
0.008200  19.500000
0.006700  19.200000
0.003700  18.900000
0.004500  18.600000
0.000700  18.300000
0.000000  18.000000
-0.000800  17.700000
-0.003800  17.400000
-0.002300  17.100000
-0.002300  16.800000
-0.001500  16.500000
-0.006000  16.200000
-0.009100  15.900000
-0.012800  15.600000
-0.008300  15.300000
0.000000  15.000000
0.000700  14.700000
0.005200  14.400000
0.009000  14.100000
0.019500  13.800000
0.035200  13.500000
0.044200  13.200000
0.027700  12.800000
0.012700  12.600000
0.000700  12.300000
-0.015800  12.100000
-0.026300  11.800000
-0.033800  11.500000
-0.025600  11.200000
-0.014300  10.900000
-0.013500  10.700000
-0.014300  10.400000
-0.015800  10.100000
-0.023300  9.900000
-0.025600  9.600000
-0.030800  9.300000
-0.042000  9.000000
-0.030000  8.700000
-0.003000  8.500000
-0.002300  8.200000
-0.003000  7.900000
0.000000  7.600000
-0.008300  7.300000
-0.003800  7.200000
0.000700  7.000000
0.007500  6.700000
0.008200  6.500000
0.004500  6.300000
0.013500  6.100000
0.023200  5.900000
0.030000  5.700000
0.029200  5.500000
0.027000  5.300000
0.024000  5.000000
0.022500  4.900000
0.028500  4.600000
0.030000  4.400000
0.028500  4.200000
0.021700  4.000000
0.014200  3.800000
0.014200  3.600000
0.006700  3.400000
0.006700  3.100000
0.008200  3.000000
0.011200  2.800000
0.018000  2.600000
0.027000  2.400000
0.030700  2.200000
0.028500  2.100000
0.030700  1.900000
0.027700  1.800000
0.026200  1.600000
0.022500  1.400000
0.012700  1.200000
0.000700  1.000000
-0.006000  0.900000
0.000700  0.700000
0.000700  0.500000
-0.001500  0.400000
0.000000  0.200000
0.012700  0.000000
0.044200  -0.200000
0.060000  -0.400000
0.053200  -0.500000
0.037500  -0.700000
-0.005300  -0.900000
-0.053300  -1.000000
-0.078800  -1.200000
-0.079500  -1.400000
-0.072800  -1.500000
-0.065300  -1.700000
-0.057000  -1.800000
-0.057000  -2.000000
-0.050300  -2.200000
-0.045800  -2.300000
-0.048000  -2.500000
-0.048000  -2.600000
-0.035300  -2.800000
-0.016500  -3.000000
-0.006800  -3.100000
-0.001500  -3.300000
0.004500  -3.400000
0.009700  -3.600000
0.006000  -3.600000
0.005200  -3.700000
0.006700  -3.800000
0.012000  -3.800000
0.013500  -3.900000
0.002200  -4.000000
-0.011300  -4.000000
-0.018800  -4.100000
-0.012000  -4.100000
0.001500  -4.200000
0.016500  -4.200000
0.027000  -4.300000
0.024700  -4.400000
0.020200  -4.400000
0.021000  -4.500000
0.034500  -4.500000
0.053200  -4.600000
0.041200  -4.600000
0.008200  -4.700000
-0.012800  -4.800000
-0.024000  -4.700000
-0.017300  -4.700000
-0.017300  -4.600000
-0.021000  -4.500000
-0.004600  -4.500000
0.005200  -4.400000
0.018700  -4.300000
-0.000800  -4.200000
-0.027000  -4.200000
-0.054000  -4.100000
-0.067500  -4.000000
-0.044300  -4.000000
-0.024000  -3.900000
0.001500  -3.800000
0.012000  -3.700000
0.012700  -3.600000
0.005200  -3.600000
0.000700  -3.500000
0.004500  -3.500000
-0.000800  -3.400000
0.003000  -3.200000
0.006700  -3.100000
0.014200  -3.000000
0.016500  -2.800000
0.014200  -2.700000
0.013500  -2.600000
0.014200  -2.500000
0.015700  -2.300000
0.014200  -2.200000
0.015700  -2.100000
0.019500  -1.900000
0.016500  -1.800000
0.008200  -1.700000
-0.000800  -1.500000
-0.004600  -1.400000
-0.012000  -1.300000
-0.021000  -1.200000
-0.024800  -1.000000
-0.027000  -0.900000
-0.021800  -0.800000
-0.014300  -0.600000
0.000700  -0.400000
0.001500  -0.200000
0.000700  0.000000
0.027000  0.200000
0.053200  0.400000
0.053200  0.600000
0.044200  0.800000
0.030700  1.000000
0.012700  1.200000
-0.000800  1.400000
-0.018800  1.600000
-0.022500  1.800000
-0.018100  2.000000
-0.009100  2.200000
-0.003000  2.400000
-0.003000  2.600000
0.017200  2.800000
0.037500  3.000000
0.032200  3.200000
0.024000  3.200000
0.009000  3.200000
-0.013500  3.300000
-0.021800  3.300000
-0.016500  3.400000
-0.001500  3.400000
-0.017300  3.400000
-0.051100  3.500000
-0.068300  3.500000
-0.055500  3.500000
-0.052500  3.600000
-0.063800  3.600000
-0.020300  3.600000
0.002200  3.600000
0.005200  3.700000
0.029200  3.700000
0.019500  3.700000
0.033000  3.800000
0.059200  3.800000
0.055500  3.800000
0.056200  3.800000
0.050200  3.800000
0.053200  3.800000
0.048000  3.700000
0.007500  3.700000
-0.023300  3.600000
-0.033000  3.600000
-0.030800  3.600000
-0.018100  3.600000
-0.004600  3.500000
-0.010500  3.500000
-0.011300  3.400000
-0.003800  3.400000
-0.000800  3.400000
0.004500  3.300000
0.008200  3.300000
0.007500  3.200000
-0.002300  3.200000
-0.003000  3.200000
-0.005300  3.100000
-0.009800  3.200000
-0.018100  3.400000
-0.026300  3.600000
-0.018100  3.700000
-0.012800  3.900000
-0.008300  4.000000
-0.002300  4.200000
0.004500  4.300000
0.008200  4.500000
0.012000  4.600000
0.020200  4.800000
0.020200  4.900000
0.011200  5.100000
0.004500  5.300000
0.005200  5.400000
-0.001500  5.500000
-0.009100  5.700000
-0.010500  5.800000
-0.024000  6.000000
-0.040500  6.200000
-0.025600  6.300000
-0.001500  6.400000
-0.006800  6.500000
-0.021800  6.600000
-0.018100  6.700000
0.008200  6.800000
0.025500  6.900000
0.044200  7.000000
0.048700  7.100000
0.042000  7.200000
0.044200  7.300000
0.050200  7.400000
0.071200  7.500000
0.056200  7.600000
0.018000  7.700000
0.003000  7.800000
0.000000  7.900000
-0.023300  8.000000
-0.054800  8.100000
-0.078000  8.200000
-0.057800  8.200000
-0.045000  8.200000
-0.060000  8.200000
-0.003000  8.300000
0.042700  8.300000
0.045000  8.300000
0.034500  8.300000
0.019500  8.300000
0.014200  8.300000
0.001500  8.300000
0.006700  8.300000
0.002200  8.300000
-0.007500  8.300000
-0.010500  8.300000
-0.013500  8.300000
-0.018100  8.300000
-0.026300  8.400000
-0.014300  8.400000
-0.001500  8.400000
0.018000  8.400000
0.034500  8.400000
0.036700  8.400000
0.031500  8.400000
0.006700  8.300000
-0.010500  8.300000
-0.031500  8.300000
-0.051800  8.200000
-0.049500  8.200000
-0.049500  8.200000
-0.044300  8.200000
-0.038300  8.100000
-0.036800  8.100000
-0.030800  8.100000
-0.015000  8.100000
-0.002300  8.100000
0.010500  8.100000
0.025500  8.000000
0.021700  8.000000
0.011200  8.000000
0.009000  7.900000
0.012000  8.000000
0.014200  8.100000
0.028500  8.100000
0.057700  8.100000
0.064500  8.200000
0.034500  8.300000
0.019500  8.300000
-0.004600  8.400000
-0.015000  8.400000
-0.001500  8.500000
-0.000800  8.500000
0.012700  8.600000
0.018700  8.600000
0.029200  8.700000
0.024000  8.800000
0.006700  8.800000
0.005200  8.900000
0.011200  8.900000
0.020200  9.000000
0.010500  9.000000
0.001500  8.800000
0.000000  8.500000
-0.001500  8.300000
-0.003800  8.100000
-0.005300  7.800000
-0.006800  7.500000
-0.006800  7.300000
-0.001500  7.000000
-0.002300  6.700000
-0.003000  6.500000
-0.000800  6.300000
-0.003000  6.000000
-0.005300  5.700000
-0.004600  5.500000
-0.005300  5.200000
-0.009800  4.900000
-0.010500  4.700000
-0.009100  4.500000
-0.010500  4.200000
-0.009800  3.900000
-0.010500  3.900000
-0.024000  3.900000
-0.041300  3.900000
-0.012000  3.900000
NaN  3.900000
NaN  3.900000
NaN  3.900000
NaN  3.900000
NaN  3.900000
NaN  3.900000
NaN  3.900000
NaN  3.900000
NaN  3.900000
NaN  3.900000
NaN  3.900000
NaN  3.900000
NaN  3.900000
NaN  3.900000
NaN  3.900000
