# Supplementary material for: Extracting time-frequency feature of single-channel vastus medialis EMG signals for knee exercise pattern recognition
Source: PLoS One. 2017 Jul 10;12(7):e0180526. doi: 10.1371/journal.pone.0180526 (PMC5503271; doi:10.1371/journal.pone.0180526)
Supplement: S1 File — The EMG orignial data of the vastus medialis muscle of the detected leg from 14 healthy subjects were collected and recorded in the file while performing three exercise programs, i.e., leg extension from a sitting position (sitting), flexion of the leg up (standing), and gait (walking). (ZIP) [file pone.0180526.s001.zip › Data/10standing.txt]

File Name: 10standing.log
Channel 3: 'VM', 36900 values, engineering units: mV, no filters.
Channel 5: 'FX', 1845 values, engineering units: deg, no filters, extrapolated from 50 to 1000 samples per second.
0.000700  17.000000
-0.005300  17.000000
-0.015800  17.000000
-0.015000  17.000000
-0.005300  17.000000
-0.001500  17.000000
0.005200  17.000000
0.003700  17.000000
0.001500  17.000000
0.003000  17.000000
-0.000800  17.000000
-0.004600  17.000000
-0.003000  17.000000
0.000700  17.000000
0.001500  17.000000
0.001500  17.000000
0.006000  17.000000
0.006700  17.000000
0.008200  17.000000
0.007500  17.000000
0.005200  17.000000
0.008200  17.000000
0.008200  17.000000
0.003000  17.000000
-0.000800  17.000000
-0.001500  17.000000
-0.004600  17.000000
-0.005300  17.000000
-0.005300  17.000000
-0.006000  17.000000
-0.005300  17.000000
-0.005300  17.000000
-0.004600  17.000000
0.000000  17.000000
0.004500  17.000000
0.005200  17.000000
0.004500  17.000000
0.000700  17.000000
-0.003000  17.000000
-0.008300  17.000000
-0.010500  17.000000
-0.003000  17.000000
0.001500  17.000000
0.003000  17.000000
0.002200  17.000000
0.000000  17.000000
-0.001500  17.000000
-0.002300  17.000000
0.000000  17.000000
0.000700  17.000000
0.003000  17.000000
0.006000  17.000000
0.006000  17.000000
0.006700  17.000000
0.006000  17.000000
0.004500  17.000000
0.001500  17.000000
0.001500  17.000000
0.001500  17.000000
-0.001500  17.000000
-0.004600  17.000000
-0.006000  17.000000
-0.007500  17.000000
-0.008300  17.000000
-0.003800  17.000000
-0.000800  17.000000
-0.001500  17.000000
0.000700  17.000000
0.000000  17.000000
-0.008300  17.000000
-0.009800  17.000000
0.000000  17.000000
0.006700  17.000000
0.010500  17.000000
0.011200  17.000000
0.006700  17.000000
0.006000  17.000000
0.004500  17.000000
0.000700  17.000000
-0.002300  17.000000
-0.002300  17.000000
0.000700  17.000000
0.003000  17.000000
0.004500  17.000000
0.006000  17.000000
0.005200  17.000000
0.003700  17.000000
0.001500  17.000000
0.000000  17.000000
0.000700  17.000000
0.000000  17.000000
-0.001500  17.000000
-0.001500  17.000000
-0.004600  17.000000
-0.005300  17.000000
-0.005300  17.000000
-0.004600  17.000000
-0.002300  17.000000
0.000700  17.000000
0.003000  17.000000
0.000700  17.000000
0.003700  17.000000
0.006700  17.000000
0.001500  17.000000
-0.003000  17.000000
-0.000800  17.000000
0.005200  17.000000
0.003000  17.000000
-0.001500  17.000000
-0.005300  17.000000
-0.009100  17.000000
-0.006800  17.000000
-0.006000  17.000000
-0.003000  17.000000
0.000700  17.000000
0.003700  17.000000
0.005200  17.000000
0.006700  17.000000
0.010500  17.000000
0.008200  17.000000
0.004500  17.000000
0.004500  17.000000
0.000700  17.000000
-0.002300  17.000000
-0.005300  17.000000
-0.005300  17.000000
-0.006800  17.000000
-0.012000  17.000000
-0.016500  17.000000
-0.012800  17.000000
-0.012000  17.000000
-0.012800  17.000000
-0.003000  17.000000
0.004500  17.000000
0.012700  17.000000
0.016500  17.000000
0.015000  17.000000
0.015700  17.000000
0.012700  17.000000
0.009000  17.000000
0.003000  17.000000
-0.000800  17.000000
-0.000800  17.000000
-0.002300  17.000000
-0.004600  17.000000
-0.005300  17.000000
-0.006800  17.000000
-0.005300  17.000000
-0.003800  17.000000
-0.001500  17.000000
0.000000  17.000000
-0.002300  17.000000
-0.006800  17.000000
-0.015800  17.000000
-0.017300  17.000000
-0.006800  17.000000
0.002200  17.000000
0.008200  17.000000
0.009000  17.000000
0.009000  17.000000
0.010500  17.000000
0.011200  17.000000
0.009000  17.000000
0.006700  17.000000
0.010500  17.000000
0.007500  17.000000
0.003700  17.000000
0.003000  17.000000
0.003000  17.000000
0.003000  17.000000
0.000000  17.000000
-0.001500  17.000000
-0.002300  17.000000
-0.004600  17.000000
-0.006000  17.000000
-0.005300  17.000000
-0.003000  17.000000
-0.001500  17.000000
-0.001500  17.000000
-0.003000  17.000000
-0.004600  17.000000
-0.003000  17.000000
0.000700  17.000000
0.005200  17.000000
0.009000  17.000000
0.008200  17.000000
0.005200  17.000000
0.003700  17.000000
0.004500  17.000000
0.000700  17.000000
-0.004600  17.000000
-0.006000  17.000000
-0.009100  17.000000
-0.008300  17.000000
-0.006800  17.000000
-0.005300  17.000000
-0.009100  17.000000
-0.017300  17.000000
-0.014300  17.000000
-0.003000  17.000000
0.001500  17.000000
0.005200  17.000000
0.010500  17.000000
0.009000  17.000000
0.008200  17.000000
0.006700  17.000000
0.004500  17.000000
0.003000  17.000000
-0.000800  17.000000
-0.004600  17.000000
-0.003000  17.000000
0.001500  17.000000
0.001500  17.000000
-0.000800  17.000000
-0.003000  17.000000
0.000700  17.000000
0.003000  17.000000
0.005200  17.000000
0.006700  17.000000
-0.003800  17.000000
-0.012800  17.000000
-0.006800  17.000000
0.001500  17.000000
0.007500  17.000000
0.014200  17.000000
0.015700  17.000000
0.014200  17.000000
0.009000  17.000000
0.000700  17.000000
-0.002300  17.000000
-0.004600  17.000000
-0.006800  17.000000
-0.009100  17.000000
-0.015800  17.000000
-0.018800  17.000000
-0.008300  17.000000
0.006700  17.000000
0.015000  17.000000
0.016500  17.000000
0.014200  17.000000
0.010500  17.000000
0.003000  17.000000
-0.001500  17.000000
-0.004600  17.000000
-0.005300  17.000000
-0.007500  17.000000
-0.005300  17.000000
0.000700  17.000000
0.000700  17.000000
-0.002300  17.000000
-0.003000  17.000000
0.000700  17.000000
0.001500  17.000000
0.000700  17.000000
0.002200  17.000000
0.002200  17.000000
0.001500  17.000000
-0.002300  17.000000
-0.003000  17.000000
0.000700  17.000000
-0.001500  17.000000
-0.009800  17.000000
-0.010500  17.000000
-0.003000  17.000000
0.003000  17.000000
0.008200  17.000000
0.006700  17.000000
0.007500  17.000000
0.006700  17.000000
0.002200  17.000000
0.001500  17.000000
0.001500  17.000000
0.000700  17.000000
-0.003800  17.000000
-0.005300  17.000000
-0.005300  17.000000
-0.003800  17.000000
-0.002300  17.000000
-0.001500  17.000000
0.002200  17.000000
0.002200  17.000000
0.002200  17.000000
-0.000800  17.000000
-0.003000  17.000000
-0.003000  17.000000
-0.007500  17.000000
-0.009100  17.000000
-0.006000  17.000000
-0.002300  17.000000
-0.000800  17.000000
0.000000  17.000000
0.003000  17.000000
0.001500  17.000000
0.001500  17.000000
0.003000  17.000000
0.004500  17.000000
0.004500  17.000000
0.007500  17.000000
0.011200  17.000000
0.012000  17.000000
0.011200  17.000000
0.009700  17.000000
0.005200  17.000000
0.003000  17.000000
0.000700  17.000000
-0.003800  17.000000
-0.006000  17.000000
-0.007500  17.000000
-0.007500  17.000000
-0.006000  17.000000
-0.005300  17.000000
-0.007500  17.000000
-0.006000  17.000000
-0.000800  17.000000
0.001500  17.000000
0.003000  17.000000
0.006000  17.000000
0.009000  17.000000
0.010500  17.000000
0.008200  17.000000
0.005200  17.000000
0.002200  17.000000
-0.004600  17.000000
-0.008300  17.000000
-0.009100  17.000000
-0.007500  17.000000
-0.007500  17.000000
-0.005300  17.000000
-0.003800  17.000000
-0.007500  17.000000
-0.014300  17.000000
-0.021000  17.000000
-0.018100  17.000000
-0.004600  17.000000
0.009000  17.000000
0.011200  17.000000
0.019500  17.000000
0.026200  17.000000
0.024000  17.000000
0.023200  17.000000
0.015700  17.000000
0.009700  17.000000
0.006000  17.000000
0.001500  17.000000
0.000700  17.000000
-0.002300  17.000000
-0.001500  17.000000
0.000000  17.000000
-0.000800  17.000000
0.001500  17.000000
0.002200  17.000000
0.000700  17.000000
-0.001500  17.000000
-0.003000  17.000000
-0.005300  17.000000
-0.011300  17.000000
-0.014300  17.000000
-0.015000  17.000000
-0.012800  17.000000
-0.012000  17.000000
-0.011300  17.000000
-0.009100  17.000000
-0.006000  17.000000
-0.003000  17.000000
-0.001500  17.000000
0.003700  17.000000
0.008200  17.000000
0.008200  17.000000
0.007500  17.000000
0.008200  17.000000
0.006700  17.000000
0.003000  17.000000
-0.000800  17.000000
-0.003000  17.000000
-0.000800  17.000000
0.000700  17.000000
0.000700  17.000000
0.000700  17.000000
-0.003000  17.000000
-0.001500  17.000000
-0.000800  17.000000
-0.001500  17.000000
0.000000  17.000000
0.001500  17.000000
0.006000  17.000000
0.006700  17.000000
0.004500  17.000000
0.000000  17.000000
-0.003000  17.000000
-0.004600  17.000000
-0.006000  17.100000
-0.006800  17.100000
-0.008300  17.100000
-0.006000  17.100000
-0.004600  17.100000
-0.006000  17.100000
-0.004600  17.100000
-0.000800  17.100000
0.006000  17.100000
0.012000  17.100000
0.015700  17.100000
0.012700  17.100000
0.006000  17.100000
-0.000800  17.100000
0.002200  17.100000
0.009000  17.100000
0.006700  17.100000
0.001500  17.100000
-0.010500  17.100000
-0.012800  17.100000
-0.004600  17.100000
0.000700  17.100000
0.004500  17.100000
0.010500  17.100000
0.007500  17.100000
-0.004600  17.100000
-0.005300  17.100000
0.001500  17.100000
0.005200  17.100000
0.009000  17.100000
0.010500  17.000000
0.009000  17.000000
0.006000  17.000000
0.001500  17.000000
-0.003000  17.000000
-0.006000  17.100000
-0.005300  17.100000
-0.003000  17.100000
-0.000800  17.100000
0.000700  17.100000
0.000700  17.100000
0.001500  17.100000
0.003000  17.100000
0.003000  17.100000
0.005200  17.100000
0.006000  17.100000
0.001500  17.100000
-0.002300  17.100000
-0.004600  17.100000
-0.008300  17.100000
-0.008300  17.100000
-0.009100  17.100000
-0.011300  17.100000
-0.009100  17.100000
-0.005300  17.100000
-0.007500  17.100000
-0.006800  17.100000
-0.003000  17.100000
-0.002300  17.100000
0.001500  17.100000
0.003000  17.100000
0.003000  17.100000
0.002200  17.100000
0.003000  17.100000
0.003000  17.100000
0.003700  17.100000
0.003700  17.100000
0.004500  17.100000
0.003700  17.100000
-0.002300  17.100000
-0.008300  17.100000
-0.004600  17.100000
0.003000  17.100000
0.004500  17.100000
0.005200  17.100000
0.006700  17.100000
0.004500  17.100000
0.004500  17.100000
0.008200  17.100000
0.006700  17.100000
0.003000  17.100000
-0.001500  17.100000
-0.003800  17.100000
-0.004600  17.100000
-0.006800  17.100000
-0.008300  17.100000
-0.007500  17.100000
-0.005300  17.100000
-0.005300  17.100000
-0.003000  17.100000
-0.002300  17.100000
0.003000  17.100000
0.009000  17.100000
0.003000  17.100000
-0.010500  17.100000
-0.012800  17.100000
-0.004600  17.100000
0.001500  17.100000
0.007500  17.100000
0.010500  17.100000
0.012000  17.100000
0.006700  17.100000
0.001500  17.100000
0.001500  17.100000
0.001500  17.100000
-0.001500  17.100000
-0.010500  17.100000
-0.011300  17.100000
-0.003800  17.100000
-0.001500  17.100000
0.006700  17.000000
0.011200  17.000000
0.009000  17.000000
0.008200  17.000000
0.003000  17.000000
0.001500  17.000000
0.000700  17.000000
0.000700  17.000000
-0.002300  17.000000
-0.004600  17.000000
-0.004600  17.000000
-0.006000  17.000000
-0.003800  17.000000
-0.002300  17.000000
-0.002300  17.000000
-0.000800  17.000000
-0.001500  17.000000
0.003000  17.000000
0.004500  17.000000
0.001500  17.000000
0.003000  17.000000
0.001500  17.000000
-0.003000  17.000000
-0.008300  17.000000
-0.003800  17.000000
0.000700  17.000000
0.002200  17.000000
0.003700  17.000000
0.000700  17.000000
0.003000  17.000000
0.003000  17.000000
0.003000  17.000000
0.002200  17.000000
0.003000  17.000000
0.003000  17.000000
0.000700  17.000000
0.003000  17.000000
0.000700  17.000000
-0.001500  17.000000
-0.001500  17.000000
-0.002300  17.000000
-0.003000  17.000000
-0.000800  17.000000
0.000000  17.000000
-0.001500  17.000000
-0.001500  17.000000
0.001500  17.000000
0.003000  17.000000
0.002200  17.000000
0.000700  17.000000
0.000700  17.000000
0.004500  17.000000
0.003700  17.000000
0.001500  17.000000
0.002200  17.000000
0.004500  17.100000
0.006000  17.100000
0.004500  17.100000
-0.009100  17.100000
-0.022500  17.100000
-0.017300  17.100000
-0.008300  17.100000
0.000000  17.100000
0.006700  17.100000
0.010500  17.100000
0.015700  17.100000
0.013500  17.100000
0.009000  17.100000
0.006700  17.100000
0.004500  17.100000
0.002200  17.100000
0.000700  17.100000
-0.001500  17.100000
-0.010500  17.100000
-0.023300  17.100000
-0.021800  17.000000
-0.012800  17.000000
-0.004600  17.000000
0.002200  17.000000
0.001500  17.000000
0.000700  17.000000
0.004500  17.000000
0.011200  17.000000
0.015000  17.000000
0.018000  17.000000
0.015700  17.000000
0.010500  17.000000
0.009000  17.000000
0.005200  17.000000
0.000700  17.000000
-0.003000  17.000000
-0.006000  17.000000
-0.008300  17.000000
-0.007500  17.000000
-0.008300  17.000000
-0.009100  17.000000
-0.008300  17.000000
-0.006800  17.000000
-0.006800  17.000000
-0.004600  17.000000
0.001500  17.000000
0.004500  17.000000
0.003700  17.000000
-0.000800  17.000000
-0.004600  17.000000
-0.004600  17.000000
-0.004600  17.000000
-0.006000  17.000000
-0.006800  17.000000
-0.006800  17.000000
-0.005300  17.000000
-0.002300  17.000000
-0.000800  17.000000
0.000700  17.000000
0.003000  17.000000
0.006700  17.000000
0.007500  17.000000
0.008200  17.000000
0.008200  17.000000
0.008200  17.000000
0.010500  17.000000
0.008200  17.000000
0.004500  17.000000
0.000700  17.000000
-0.003000  17.000000
-0.004600  17.000000
-0.005300  17.000000
-0.006800  17.000000
-0.009100  17.000000
-0.006800  17.000000
-0.003000  17.000000
-0.003800  17.000000
-0.009100  17.000000
-0.012000  17.000000
-0.001500  17.000000
0.006000  17.000000
0.009000  17.000000
0.006000  17.000000
0.000700  17.000000
0.001500  17.000000
0.001500  16.900000
-0.003000  16.900000
-0.004600  16.900000
-0.001500  16.900000
-0.003000  16.900000
0.003000  16.900000
0.008200  16.900000
0.012000  16.900000
0.014200  16.900000
0.012700  16.900000
0.017200  16.900000
0.015700  16.900000
0.014200  16.900000
0.008200  16.900000
-0.003000  16.900000
-0.005300  16.900000
-0.003000  16.900000
-0.000800  16.900000
-0.001500  16.900000
0.000000  16.900000
-0.001500  16.900000
-0.003000  16.900000
-0.002300  16.900000
-0.001500  16.900000
-0.001500  16.900000
-0.003000  16.900000
-0.000800  16.900000
0.001500  16.900000
0.004500  16.900000
0.000700  16.900000
-0.004600  16.900000
-0.006800  16.900000
-0.009100  16.900000
-0.007500  16.900000
-0.009800  16.900000
-0.014300  16.900000
-0.011300  16.900000
-0.005300  16.900000
-0.000800  16.900000
0.003000  16.900000
0.005200  16.900000
0.006700  16.900000
0.009000  16.900000
0.010500  16.900000
0.009000  16.900000
0.008200  16.900000
0.004500  16.900000
0.000700  16.900000
-0.000800  16.900000
-0.003000  16.900000
-0.005300  16.900000
-0.010500  16.900000
-0.014300  16.900000
-0.010500  16.900000
-0.000800  16.900000
0.007500  16.800000
0.012000  16.800000
0.012000  16.800000
0.008200  16.800000
0.007500  16.800000
0.008200  16.800000
0.005200  16.800000
0.003700  16.800000
-0.000800  16.800000
-0.010500  16.800000
-0.025600  16.800000
-0.030800  16.800000
-0.022500  16.800000
-0.012800  16.800000
-0.003000  16.800000
-0.003000  16.800000
0.003000  16.800000
0.012000  16.800000
0.015700  16.800000
0.016500  16.800000
0.014200  16.800000
0.018000  16.800000
0.016500  16.800000
0.014200  16.800000
0.010500  16.800000
0.005200  16.700000
0.000000  16.700000
-0.015800  16.700000
-0.028500  16.700000
-0.030000  16.700000
-0.021000  16.700000
-0.007500  16.700000
-0.000800  16.700000
0.004500  16.700000
0.006700  16.700000
0.010500  16.700000
0.016500  16.700000
0.016500  16.700000
0.013500  16.700000
0.009700  16.700000
0.011200  16.700000
0.011200  16.700000
0.010500  16.700000
0.005200  16.700000
-0.005300  16.700000
-0.010500  16.700000
-0.010500  16.700000
-0.009800  16.700000
-0.010500  16.700000
-0.008300  16.700000
-0.004600  16.700000
-0.003000  16.700000
0.001500  16.700000
0.008200  16.700000
0.009000  16.700000
0.003000  16.700000
-0.005300  16.700000
-0.006800  16.700000
-0.000800  16.700000
-0.001500  16.700000
-0.001500  16.700000
-0.004600  16.700000
-0.006800  16.700000
-0.006800  16.700000
-0.004600  16.700000
-0.004600  16.600000
-0.005300  16.600000
-0.002300  16.600000
-0.000800  16.600000
0.003000  16.600000
0.006000  16.600000
0.008200  16.600000
0.010500  16.600000
0.010500  16.600000
0.006000  16.600000
0.002200  16.600000
0.001500  16.600000
-0.001500  16.600000
-0.002300  16.600000
-0.004600  16.600000
-0.006800  16.600000
-0.010500  16.600000
-0.009800  16.600000
-0.002300  16.600000
0.003000  16.600000
0.001500  16.600000
-0.010500  16.600000
-0.012800  16.600000
-0.005300  16.600000
-0.006800  16.600000
-0.001500  16.600000
0.010500  16.600000
0.019500  16.600000
0.021700  16.600000
0.016500  16.600000
0.012700  16.500000
0.008200  16.500000
0.008200  16.500000
0.009000  16.500000
0.005200  16.500000
0.000700  16.500000
-0.000800  16.500000
0.000700  16.500000
-0.003000  16.500000
-0.000800  16.500000
0.001500  16.400000
0.000700  16.400000
-0.003000  16.400000
-0.009800  16.400000
-0.010500  16.400000
-0.006800  16.400000
-0.006000  16.400000
-0.001500  16.400000
0.006000  16.400000
0.007500  16.400000
0.003000  16.400000
-0.000800  16.400000
0.003000  16.400000
0.004500  16.400000
0.005200  16.400000
0.004500  16.400000
0.003000  16.400000
-0.002300  16.300000
-0.007500  16.300000
-0.006800  16.300000
-0.006800  16.300000
-0.006800  16.300000
-0.006800  16.300000
-0.004600  16.300000
-0.006800  16.300000
-0.008300  16.300000
-0.009100  16.300000
-0.006800  16.300000
-0.003000  16.300000
-0.001500  16.300000
0.004500  16.200000
0.011200  16.200000
0.014200  16.200000
0.014200  16.200000
0.010500  16.200000
0.008200  16.200000
0.005200  16.200000
0.003700  16.200000
0.000700  16.200000
-0.006800  16.200000
-0.012000  16.200000
-0.014300  16.200000
-0.012800  16.200000
-0.009100  16.200000
-0.009100  16.200000
-0.005300  16.200000
-0.005300  16.200000
-0.011300  16.200000
-0.006800  16.200000
0.006700  16.200000
0.023200  16.100000
0.032200  16.100000
0.026200  16.100000
0.019500  16.100000
0.012700  16.100000
0.002200  16.100000
-0.005300  16.100000
-0.011300  16.100000
-0.009800  16.100000
-0.004600  16.100000
0.000700  16.000000
0.006700  16.000000
0.009000  16.000000
0.000700  16.000000
-0.018100  16.000000
-0.021000  16.000000
-0.005300  16.000000
0.004500  16.000000
0.012000  16.000000
0.013500  16.000000
0.010500  16.000000
0.009000  16.000000
0.005200  16.000000
0.001500  16.000000
-0.004600  16.000000
-0.006800  16.000000
-0.009100  16.000000
-0.009100  16.000000
-0.012000  16.000000
-0.013500  16.000000
-0.008300  15.900000
-0.006800  15.900000
-0.001500  15.900000
0.001500  15.900000
-0.000800  15.900000
0.004500  15.900000
0.003000  15.900000
0.005200  15.900000
0.008200  15.900000
0.005200  15.900000
0.001500  15.900000
0.001500  15.900000
0.001500  15.900000
-0.003000  15.900000
-0.005300  15.900000
-0.003800  15.900000
0.000700  15.900000
0.004500  15.900000
0.005200  15.900000
0.009000  15.900000
0.009700  15.800000
0.004500  15.800000
-0.005300  15.800000
-0.012800  15.800000
-0.011300  15.800000
-0.009100  15.800000
-0.006800  15.800000
-0.003000  15.800000
-0.004600  15.800000
-0.010500  15.800000
-0.014300  15.800000
-0.003800  15.800000
0.008200  15.800000
0.016500  15.800000
0.026200  15.800000
0.027000  15.800000
0.027700  15.800000
0.009700  15.800000
-0.006800  15.800000
-0.005300  15.800000
-0.001500  15.800000
0.005200  15.800000
0.006700  15.800000
0.001500  15.800000
-0.004600  15.800000
-0.006800  15.800000
-0.006800  15.800000
-0.002300  15.800000
0.005200  15.800000
0.006000  15.800000
0.005200  15.900000
0.003000  15.900000
-0.000800  15.900000
-0.005300  15.900000
-0.009100  15.900000
-0.010500  15.900000
-0.010500  15.900000
-0.013500  15.900000
-0.016500  15.900000
-0.012000  15.900000
-0.008300  15.900000
-0.006800  15.900000
-0.004600  15.900000
-0.002300  15.900000
-0.000800  15.900000
-0.001500  15.900000
0.003000  15.900000
0.004500  15.900000
0.004500  15.800000
0.008200  15.800000
0.012000  15.800000
0.014200  15.800000
0.009700  15.800000
0.008200  15.800000
0.006700  15.800000
0.005200  15.800000
0.006700  15.800000
0.004500  15.800000
0.002200  15.700000
-0.005300  15.700000
-0.009800  15.700000
-0.007500  15.700000
-0.006000  15.700000
-0.000800  15.700000
0.005200  15.700000
0.009000  15.700000
0.008200  15.700000
0.006000  15.700000
0.005200  15.700000
0.010500  15.700000
0.010500  15.700000
0.003000  15.700000
-0.008300  15.700000
-0.015800  15.700000
-0.024000  15.700000
-0.025600  15.700000
-0.015000  15.700000
-0.009100  15.700000
0.001500  15.700000
0.003000  15.700000
-0.003000  15.700000
-0.006800  15.700000
-0.005300  15.700000
0.005200  15.700000
0.019500  15.700000
0.027000  15.700000
0.018000  15.700000
0.010500  15.700000
0.005200  15.700000
0.000700  15.700000
-0.003800  15.700000
-0.009100  15.700000
-0.007500  15.700000
-0.009100  15.700000
-0.009800  15.700000
-0.011300  15.700000
-0.009100  15.700000
0.006700  15.600000
0.020200  15.600000
0.025500  15.600000
0.021700  15.600000
0.007500  15.600000
-0.003000  15.600000
-0.012800  15.600000
-0.015000  15.600000
-0.011300  15.600000
-0.003000  15.600000
0.006700  15.600000
0.006000  15.600000
0.005200  15.600000
-0.002300  15.500000
-0.006800  15.500000
-0.009800  15.500000
-0.014300  15.500000
-0.006000  15.500000
0.004500  15.500000
0.007500  15.500000
0.009700  15.500000
0.009000  15.500000
0.004500  15.500000
0.003000  15.400000
0.002200  15.400000
0.004500  15.400000
0.003700  15.400000
0.001500  15.400000
0.001500  15.400000
-0.003000  15.400000
-0.006800  15.400000
-0.006800  15.400000
-0.000800  15.400000
0.008200  15.400000
0.009000  15.400000
0.000700  15.400000
-0.006000  15.400000
-0.006800  15.400000
-0.009100  15.400000
-0.006800  15.400000
-0.000800  15.400000
0.003000  15.400000
0.000700  15.400000
-0.003000  15.300000
-0.009800  15.300000
-0.016500  15.300000
-0.022500  15.300000
-0.016500  15.300000
-0.005300  15.300000
0.002200  15.300000
0.012700  15.300000
0.017200  15.300000
0.014200  15.300000
0.008200  15.300000
0.006700  15.300000
0.006700  15.300000
0.007500  15.300000
0.000000  15.200000
-0.007500  15.200000
-0.006800  15.200000
-0.004600  15.200000
0.002200  15.200000
0.004500  15.200000
0.004500  15.100000
0.004500  15.100000
0.005200  15.100000
0.007500  15.100000
0.005200  15.100000
0.005200  15.100000
0.006000  15.100000
0.006700  15.100000
0.003000  15.100000
-0.001500  15.100000
-0.002300  15.000000
-0.004600  15.000000
-0.008300  15.000000
-0.006800  15.000000
-0.007500  15.000000
-0.010500  15.000000
-0.012800  15.000000
-0.008300  15.000000
-0.001500  15.000000
0.001500  14.900000
0.008200  14.900000
0.008200  14.900000
0.003700  14.900000
-0.000800  14.900000
-0.001500  14.900000
-0.006800  14.900000
-0.006800  14.900000
-0.001500  14.800000
0.001500  14.800000
0.004500  14.800000
0.003000  14.800000
-0.000800  14.800000
-0.003800  14.800000
-0.000800  14.800000
0.006700  14.800000
0.012700  14.800000
0.017200  14.800000
0.018000  14.800000
0.016500  14.800000
0.010500  14.700000
0.003000  14.700000
-0.003000  14.700000
-0.006800  14.700000
-0.006000  14.700000
-0.004600  14.700000
-0.003800  14.700000
-0.004600  14.700000
-0.008300  14.700000
-0.006800  14.700000
-0.005300  14.700000
-0.005300  14.600000
-0.003800  14.600000
-0.003000  14.600000
-0.001500  14.600000
-0.000800  14.600000
0.003700  14.600000
0.008200  14.600000
0.005200  14.600000
0.001500  14.600000
-0.000800  14.600000
-0.000800  14.500000
-0.003000  14.500000
-0.003000  14.500000
-0.006800  14.500000
-0.018100  14.500000
-0.018100  14.500000
-0.008300  14.500000
0.000700  14.500000
0.007500  14.500000
0.009000  14.500000
0.010500  14.500000
0.012700  14.500000
0.012700  14.500000
0.009000  14.500000
0.006700  14.500000
0.003700  14.500000
0.002200  14.500000
-0.000800  14.500000
-0.015000  14.500000
-0.018800  14.500000
-0.012000  14.400000
-0.003000  14.400000
0.004500  14.400000
0.007500  14.400000
0.008200  14.400000
0.006700  14.400000
0.009000  14.400000
0.009700  14.400000
0.010500  14.400000
0.010500  14.400000
0.012700  14.400000
0.013500  14.400000
0.008200  14.400000
0.002200  14.400000
-0.001500  14.400000
-0.004600  14.400000
-0.006800  14.400000
-0.012800  14.400000
-0.014300  14.400000
-0.012800  14.400000
-0.012000  14.400000
-0.011300  14.400000
-0.006800  14.400000
-0.001500  14.400000
0.000000  14.400000
0.001500  14.400000
0.000700  14.400000
-0.001500  14.400000
-0.000800  14.400000
-0.003000  14.400000
-0.004600  14.500000
-0.003800  14.500000
-0.002300  14.500000
-0.004600  14.500000
-0.006800  14.500000
-0.003800  14.500000
0.003000  14.500000
0.003700  14.500000
0.002200  14.500000
0.002200  14.500000
0.001500  14.500000
0.005200  14.500000
0.012000  14.500000
0.011200  14.500000
0.010500  14.500000
0.010500  14.500000
0.006700  14.500000
0.001500  14.500000
0.001500  14.500000
0.000000  14.500000
-0.005300  14.500000
-0.006800  14.500000
-0.006800  14.500000
-0.006800  14.500000
-0.003800  14.500000
0.001500  14.600000
0.006700  14.600000
0.008200  14.600000
0.006700  14.600000
0.001500  14.600000
-0.000800  14.600000
-0.000800  14.600000
-0.000800  14.600000
-0.000800  14.600000
0.000700  14.600000
0.000700  14.600000
-0.004600  14.600000
-0.006000  14.600000
-0.006000  14.600000
-0.004600  14.600000
-0.003000  14.600000
-0.006000  14.600000
-0.010500  14.600000
-0.012800  14.600000
-0.001500  14.600000
0.008200  14.700000
0.012000  14.700000
0.009000  14.700000
-0.003000  14.700000
-0.006800  14.700000
0.000700  14.700000
0.005200  14.700000
0.008200  14.700000
0.006700  14.700000
0.008200  14.700000
0.010500  14.700000
0.008200  14.700000
0.008200  14.700000
0.003000  14.700000
0.002200  14.700000
0.004500  14.700000
0.009700  14.700000
0.012700  14.700000
0.006700  14.700000
0.000000  14.700000
-0.008300  14.700000
-0.008300  14.700000
-0.009100  14.700000
-0.011300  14.700000
-0.009100  14.700000
-0.010500  14.700000
-0.009100  14.700000
-0.006800  14.700000
-0.007500  14.700000
-0.010500  14.700000
-0.012800  14.700000
-0.009100  14.700000
-0.001500  14.700000
0.006700  14.700000
0.010500  14.700000
0.007500  14.700000
0.010500  14.700000
0.008200  14.700000
0.007500  14.700000
0.008200  14.700000
0.007500  14.700000
0.004500  14.700000
-0.001500  14.700000
0.000000  14.700000
0.000000  14.700000
-0.000800  14.700000
-0.000800  14.700000
-0.000800  14.700000
0.000700  14.700000
0.000700  14.700000
-0.001500  14.700000
-0.006000  14.700000
-0.006000  14.700000
-0.004600  14.700000
-0.003000  14.700000
-0.001500  14.700000
-0.001500  14.700000
-0.003000  14.700000
-0.003000  14.700000
-0.003000  14.700000
-0.003000  14.600000
0.000000  14.600000
0.003000  14.600000
0.004500  14.600000
0.005200  14.600000
0.005200  14.600000
0.008200  14.600000
0.011200  14.600000
0.011200  14.600000
0.008200  14.600000
0.003000  14.600000
0.001500  14.600000
-0.002300  14.600000
-0.006800  14.600000
-0.009100  14.600000
-0.006800  14.600000
-0.005300  14.600000
-0.008300  14.600000
-0.006000  14.600000
-0.005300  14.600000
-0.005300  14.600000
-0.004600  14.600000
-0.001500  14.600000
0.003000  14.600000
0.003000  14.600000
0.006700  14.600000
0.008200  14.600000
-0.004600  14.600000
-0.023300  14.600000
-0.030800  14.600000
-0.020300  14.600000
-0.003800  14.600000
0.015000  14.600000
0.024700  14.600000
0.025500  14.600000
0.021000  14.600000
0.015700  14.600000
0.009000  14.600000
0.011200  14.600000
0.011200  14.600000
0.005200  14.600000
0.006000  14.600000
0.006000  14.600000
0.004500  14.600000
0.001500  14.600000
-0.000800  14.600000
-0.004600  14.600000
-0.006000  14.600000
-0.004600  14.600000
-0.006800  14.600000
-0.006800  14.700000
-0.009100  14.700000
-0.009100  14.700000
-0.005300  14.700000
-0.001500  14.700000
-0.001500  14.700000
-0.000800  14.700000
0.001500  14.700000
0.000000  14.700000
0.000700  14.700000
-0.004600  14.700000
-0.004600  14.700000
-0.004600  14.700000
-0.005300  14.700000
-0.006000  14.700000
-0.007500  14.700000
-0.003800  14.700000
-0.002300  14.700000
-0.001500  14.700000
0.000000  14.700000
0.003000  14.700000
0.003000  14.700000
0.005200  14.700000
0.009000  14.700000
0.006700  14.700000
0.006000  14.800000
0.004500  14.800000
0.003000  14.800000
0.000000  14.800000
0.000700  14.800000
0.000700  14.800000
-0.001500  14.800000
0.000700  14.800000
0.002200  14.800000
0.003000  14.800000
0.003700  14.800000
0.004500  14.800000
0.003000  14.800000
0.001500  14.800000
0.004500  14.800000
0.002200  14.800000
0.002200  14.800000
0.003700  14.800000
0.003000  14.800000
-0.000800  14.800000
-0.001500  14.800000
-0.001500  14.800000
-0.003000  14.800000
-0.005300  14.800000
-0.005300  14.800000
-0.006000  14.700000
-0.005300  14.700000
-0.001500  14.700000
0.000000  14.700000
0.000000  14.700000
0.000000  14.700000
0.001500  14.700000
0.002200  14.700000
0.000700  14.700000
0.000700  14.700000
-0.001500  14.700000
-0.003000  14.700000
-0.003000  14.700000
-0.004600  14.700000
-0.007500  14.700000
-0.008300  14.700000
-0.006800  14.700000
-0.007500  14.700000
-0.006800  14.700000
-0.001500  14.700000
0.003000  14.600000
0.006700  14.600000
0.010500  14.600000
0.012000  14.600000
0.006700  14.600000
0.004500  14.600000
0.003700  14.600000
0.001500  14.600000
0.000000  14.600000
-0.003000  14.600000
-0.003800  14.600000
-0.004600  14.600000
-0.004600  14.600000
-0.004600  14.500000
-0.004600  14.500000
-0.004600  14.500000
0.000000  14.500000
0.003000  14.500000
0.004500  14.500000
0.008200  14.500000
0.006000  14.500000
0.005200  14.500000
0.003000  14.500000
0.000700  14.400000
0.000000  14.400000
-0.003000  14.400000
-0.001500  14.400000
-0.000800  14.400000
-0.001500  14.400000
0.000000  14.400000
-0.002300  14.400000
-0.004600  14.400000
-0.003000  14.400000
0.000000  14.400000
0.000000  14.400000
0.002200  14.400000
0.004500  14.400000
0.000700  14.400000
0.000000  14.400000
0.000000  14.400000
0.000700  14.400000
0.004500  14.400000
0.007500  14.300000
0.006700  14.300000
0.002200  14.300000
-0.000800  14.300000
0.000700  14.300000
-0.000800  14.300000
0.000000  14.300000
0.000000  14.300000
0.003000  14.300000
0.003700  14.300000
0.005200  14.200000
0.008200  14.200000
0.006700  14.200000
0.006000  14.200000
0.001500  14.200000
-0.002300  14.200000
-0.003000  14.200000
-0.003000  14.100000
-0.003000  14.100000
-0.008300  14.100000
-0.009100  14.100000
-0.010500  14.100000
-0.009100  14.100000
-0.006800  14.000000
-0.003800  14.000000
0.000000  14.000000
0.000700  14.000000
0.002200  14.000000
0.003000  14.000000
0.004500  14.000000
0.005200  14.000000
0.003700  14.000000
0.001500  14.000000
-0.004600  14.000000
-0.008300  14.000000
-0.006800  14.000000
-0.001500  14.000000
0.001500  14.000000
0.001500  14.000000
0.000700  14.000000
0.001500  14.000000
0.001500  14.000000
0.003000  14.000000
0.002200  14.000000
0.005200  14.000000
0.008200  14.000000
0.006700  14.000000
0.008200  14.000000
0.006700  14.000000
0.004500  14.000000
0.003000  14.000000
0.000700  14.000000
-0.003000  14.000000
-0.005300  14.000000
-0.008300  14.000000
-0.008300  14.000000
-0.004600  14.000000
0.000000  14.000000
0.000700  14.000000
0.003000  14.000000
0.004500  14.000000
0.002200  14.000000
0.000000  14.000000
-0.000800  14.000000
-0.001500  14.000000
-0.000800  14.000000
0.000000  14.100000
0.002200  14.100000
0.003000  14.100000
0.002200  14.100000
0.001500  14.100000
-0.000800  14.100000
-0.003000  14.100000
-0.004600  14.100000
-0.001500  14.100000
-0.000800  14.100000
-0.000800  14.200000
0.003000  14.200000
0.003700  14.200000
0.001500  14.200000
0.003000  14.200000
0.001500  14.200000
-0.000800  14.200000
-0.000800  14.200000
-0.003000  14.200000
-0.004600  14.200000
-0.003800  14.300000
-0.001500  14.300000
0.000700  14.300000
0.001500  14.300000
0.001500  14.300000
0.001500  14.300000
0.000700  14.300000
0.001500  14.400000
0.001500  14.400000
0.000700  14.400000
0.000000  14.400000
-0.005300  14.400000
-0.003800  14.400000
-0.000800  14.400000
0.000700  14.400000
0.001500  14.400000
-0.003800  14.400000
-0.007500  14.400000
-0.009100  14.400000
-0.009100  14.500000
-0.010500  14.500000
-0.007500  14.500000
-0.002300  14.500000
0.004500  14.500000
0.012000  14.500000
0.012700  14.500000
0.009000  14.600000
0.006700  14.600000
0.007500  14.600000
0.003000  14.600000
0.003000  14.600000
0.000700  14.600000
-0.001500  14.700000
0.000700  14.700000
-0.004600  14.700000
-0.006000  14.700000
-0.004600  14.700000
-0.002300  14.700000
0.000700  14.700000
0.003000  14.700000
0.005200  14.800000
0.004500  14.800000
0.004500  14.800000
0.004500  14.800000
0.003000  14.800000
0.000700  14.800000
-0.002300  14.800000
-0.003800  14.800000
-0.003000  14.800000
-0.003000  14.800000
-0.003000  14.800000
-0.002300  14.900000
-0.003800  14.900000
-0.001500  14.900000
0.001500  14.900000
0.002200  14.900000
0.003000  14.900000
0.004500  14.900000
0.005200  14.900000
0.005200  14.900000
0.006000  15.000000
0.001500  15.000000
0.000700  15.000000
-0.002300  15.000000
-0.004600  15.000000
-0.006000  15.000000
-0.006800  15.000000
-0.004600  15.100000
-0.005300  15.100000
0.000700  15.100000
0.003700  15.100000
0.000000  15.100000
0.002200  15.100000
0.006700  15.100000
0.009000  15.100000
0.007500  15.200000
0.005200  15.200000
0.003000  15.200000
0.001500  15.200000
0.003000  15.200000
0.001500  15.200000
-0.001500  15.200000
-0.004600  15.200000
-0.005300  15.200000
-0.004600  15.200000
-0.005300  15.300000
-0.004600  15.300000
-0.003800  15.300000
-0.001500  15.300000
-0.001500  15.300000
0.000000  15.300000
0.005200  15.300000
0.008200  15.300000
0.008200  15.300000
0.006700  15.300000
0.006700  15.300000
0.002200  15.300000
-0.002300  15.300000
-0.003000  15.300000
-0.000800  15.400000
0.000000  15.400000
0.000000  15.400000
-0.001500  15.400000
-0.003800  15.400000
-0.002300  15.400000
-0.001500  15.500000
0.000000  15.500000
0.001500  15.500000
0.000700  15.500000
0.000000  15.500000
0.000700  15.600000
-0.003000  15.600000
-0.005300  15.600000
-0.006800  15.600000
-0.006800  15.600000
-0.003800  15.600000
-0.002300  15.700000
0.000700  15.700000
0.000000  15.700000
-0.000800  15.700000
0.001500  15.700000
0.002200  15.700000
0.004500  15.700000
0.003700  15.700000
0.002200  15.800000
0.002200  15.800000
0.004500  15.800000
0.004500  15.800000
0.001500  15.800000
-0.000800  15.900000
-0.004600  15.900000
-0.003800  15.900000
-0.004600  15.900000
-0.005300  15.900000
-0.004600  16.000000
-0.005300  16.000000
-0.001500  16.000000
0.000700  16.000000
0.003000  16.000000
0.005200  16.100000
0.004500  16.100000
0.004500  16.100000
0.004500  16.100000
0.005200  16.200000
0.004500  16.200000
0.004500  16.200000
0.002200  16.200000
0.001500  16.200000
0.001500  16.200000
-0.000800  16.200000
-0.000800  16.300000
-0.001500  16.300000
-0.000800  16.300000
-0.003000  16.300000
-0.000800  16.400000
0.004500  16.400000
0.004500  16.400000
0.003700  16.400000
0.001500  16.400000
0.002200  16.500000
0.005200  16.500000
0.003000  16.500000
0.000000  16.500000
-0.004600  16.600000
-0.005300  16.600000
-0.005300  16.600000
-0.004600  16.600000
-0.000800  16.600000
0.000700  16.600000
0.000000  16.600000
-0.000800  16.700000
0.000700  16.700000
0.000000  16.700000
0.001500  16.700000
0.003000  16.800000
0.000700  16.800000
-0.000800  16.800000
-0.000800  16.800000
0.000000  16.900000
-0.001500  16.900000
-0.003800  16.900000
-0.003000  16.900000
-0.005300  17.000000
-0.005300  17.000000
-0.006000  17.000000
-0.005300  17.000000
-0.003000  17.000000
0.000700  17.100000
0.001500  17.100000
0.000700  17.100000
0.004500  17.100000
0.004500  17.200000
0.004500  17.200000
0.006000  17.200000
0.005200  17.200000
0.003000  17.300000
-0.000800  17.300000
-0.005300  17.300000
-0.012000  17.300000
-0.012800  17.400000
-0.006800  17.400000
0.000700  17.400000
0.005200  17.400000
0.008200  17.500000
0.009000  17.500000
0.006700  17.500000
0.006000  17.500000
0.004500  17.500000
0.005200  17.500000
0.004500  17.500000
0.000000  17.600000
-0.000800  17.600000
-0.003000  17.600000
-0.001500  17.600000
-0.001500  17.700000
-0.003800  17.700000
-0.004600  17.700000
-0.005300  17.700000
-0.005300  17.700000
-0.003000  17.800000
0.000700  17.800000
0.002200  17.800000
0.003000  17.900000
0.003000  17.900000
0.004500  17.900000
0.005200  17.900000
0.004500  18.000000
0.001500  18.000000
0.001500  18.000000
0.000700  18.000000
-0.001500  18.000000
-0.000800  18.000000
0.000000  18.100000
-0.001500  18.100000
-0.002300  18.100000
0.001500  18.100000
0.003000  18.200000
0.005200  18.200000
0.006000  18.200000
0.005200  18.200000
0.005200  18.200000
0.004500  18.300000
0.001500  18.300000
-0.000800  18.300000
-0.003000  18.300000
-0.003000  18.400000
-0.003000  18.400000
-0.005300  18.400000
-0.004600  18.400000
-0.004600  18.400000
-0.001500  18.400000
-0.004600  18.400000
-0.008300  18.500000
-0.006800  18.500000
-0.004600  18.500000
-0.002300  18.500000
0.000000  18.600000
0.001500  18.600000
0.001500  18.600000
0.005200  18.600000
0.008200  18.700000
0.009000  18.700000
0.007500  18.700000
0.000000  18.700000
-0.006800  18.800000
-0.008300  18.800000
-0.004600  18.800000
-0.001500  18.900000
0.000000  18.900000
0.001500  18.900000
0.001500  18.900000
0.003000  18.900000
0.006700  18.900000
0.009000  19.000000
0.008200  19.000000
0.003700  19.000000
0.000000  19.000000
-0.001500  19.100000
-0.003000  19.100000
-0.004600  19.100000
-0.007500  19.200000
-0.007500  19.200000
-0.008300  19.300000
-0.006800  19.300000
-0.006800  19.300000
-0.006000  19.300000
-0.004600  19.300000
-0.001500  19.400000
0.002200  19.400000
0.003000  19.400000
0.005200  19.500000
0.004500  19.500000
0.004500  19.600000
0.005200  19.600000
0.006000  19.600000
0.004500  19.700000
-0.001500  19.700000
-0.003000  19.700000
-0.005300  19.800000
-0.005300  19.800000
-0.003000  19.800000
-0.002300  19.800000
-0.001500  19.900000
0.000700  19.900000
0.002200  20.000000
0.004500  20.000000
0.005200  20.100000
0.007500  20.100000
0.006700  20.100000
0.005200  20.200000
0.004500  20.200000
0.001500  20.200000
-0.000800  20.300000
-0.003000  20.300000
-0.001500  20.300000
-0.003000  20.400000
-0.005300  20.400000
-0.003000  20.500000
-0.002300  20.500000
-0.001500  20.600000
-0.000800  20.600000
0.001500  20.700000
0.005200  20.700000
0.006700  20.700000
0.005200  20.800000
0.005200  20.800000
0.004500  20.900000
0.001500  21.000000
0.000000  21.000000
-0.004600  21.100000
-0.003000  21.100000
-0.001500  21.100000
-0.000800  21.200000
-0.001500  21.200000
-0.004600  21.300000
-0.004600  21.300000
-0.003000  21.400000
-0.001500  21.400000
0.000700  21.500000
0.006000  21.500000
0.008200  21.600000
0.007500  21.600000
0.004500  21.700000
0.001500  21.800000
-0.000800  21.800000
-0.002300  21.900000
-0.003000  22.000000
-0.003800  22.000000
-0.004600  22.000000
-0.003800  22.100000
-0.001500  22.200000
0.001500  22.200000
0.004500  22.300000
0.001500  22.400000
-0.000800  22.400000
-0.003000  22.500000
0.002200  22.500000
0.002200  22.600000
-0.000800  22.600000
0.000700  22.700000
0.000700  22.800000
0.000700  22.900000
-0.000800  22.900000
-0.002300  22.900000
-0.002300  23.000000
-0.001500  23.100000
-0.005300  23.200000
-0.006000  23.200000
-0.005300  23.300000
-0.001500  23.400000
0.000700  23.400000
0.001500  23.500000
0.004500  23.500000
0.003700  23.600000
0.003000  23.700000
0.004500  23.700000
0.003000  23.800000
0.003000  23.800000
0.001500  23.900000
-0.004600  23.900000
-0.004600  24.000000
-0.001500  24.100000
0.004500  24.100000
0.006700  24.200000
0.004500  24.300000
0.001500  24.300000
0.001500  24.300000
0.002200  24.400000
0.000700  24.500000
0.001500  24.500000
0.003000  24.600000
0.003000  24.700000
0.004500  24.700000
0.003700  24.700000
0.001500  24.800000
0.000700  24.900000
0.000700  24.900000
0.001500  25.000000
-0.000800  25.000000
-0.003000  25.100000
-0.002300  25.200000
-0.000800  25.200000
-0.000800  25.300000
-0.002300  25.300000
-0.002300  25.400000
-0.000800  25.400000
0.002200  25.500000
0.000700  25.600000
-0.004600  25.600000
-0.001500  25.700000
0.003000  25.700000
0.006000  25.800000
0.004500  25.900000
0.000000  25.900000
-0.003000  26.000000
-0.003800  26.000000
-0.001500  26.100000
-0.000800  26.100000
-0.002300  26.200000
-0.001500  26.300000
-0.000800  26.300000
0.001500  26.400000
0.005200  26.500000
0.006700  26.500000
0.001500  26.600000
-0.005300  26.600000
-0.006800  26.700000
-0.006800  26.800000
-0.005300  26.800000
-0.006800  26.900000
-0.004600  27.000000
-0.003000  27.000000
-0.003000  27.100000
-0.003000  27.100000
-0.004600  27.200000
-0.002300  27.300000
-0.000800  27.400000
0.001500  27.400000
0.002200  27.400000
0.003000  27.500000
0.005200  27.600000
0.003700  27.700000
0.000000  27.700000
0.000700  27.800000
0.002200  27.900000
0.000700  27.900000
-0.003000  28.000000
-0.002300  28.100000
-0.004600  28.100000
-0.005300  28.200000
-0.005300  28.300000
-0.003800  28.300000
-0.000800  28.400000
0.003700  28.400000
0.008200  28.500000
0.009000  28.600000
0.007500  28.700000
0.003000  28.700000
0.001500  28.800000
0.003000  28.800000
0.003700  28.900000
0.001500  29.000000
0.000700  29.100000
0.000700  29.100000
-0.001500  29.200000
-0.001500  29.200000
-0.001500  29.300000
-0.005300  29.400000
-0.006800  29.500000
-0.002300  29.600000
0.003000  29.600000
0.006000  29.700000
0.004500  29.700000
0.005200  29.800000
0.006000  29.900000
0.001500  30.000000
-0.001500  30.000000
-0.001500  30.100000
0.001500  30.100000
0.001500  30.200000
-0.000800  30.300000
-0.000800  30.400000
-0.000800  30.400000
-0.001500  30.500000
-0.000800  30.600000
-0.001500  30.600000
0.000700  30.700000
0.001500  30.700000
0.002200  30.800000
0.003000  30.900000
0.005200  30.900000
0.006000  31.000000
0.004500  31.000000
0.000700  31.100000
-0.003800  31.200000
-0.004600  31.200000
-0.004600  31.300000
-0.004600  31.400000
-0.003800  31.400000
-0.003000  31.500000
-0.003000  31.600000
-0.002300  31.600000
-0.003000  31.700000
-0.002300  31.800000
-0.002300  31.800000
0.000700  31.900000
0.008200  32.000000
0.012700  32.000000
0.008200  32.100000
0.002200  32.200000
-0.000800  32.300000
-0.001500  32.300000
-0.002300  32.400000
-0.001500  32.400000
0.001500  32.500000
-0.000800  32.600000
-0.005300  32.700000
-0.008300  32.700000
-0.003000  32.800000
0.000700  32.800000
0.000000  32.900000
0.003700  33.000000
0.005200  33.000000
0.005200  33.100000
0.004500  33.200000
0.003700  33.300000
0.002200  33.300000
0.000000  33.400000
-0.001500  33.400000
-0.004600  33.500000
-0.005300  33.600000
-0.006800  33.600000
-0.003800  33.700000
0.001500  33.700000
0.003700  33.800000
0.003000  33.900000
0.000700  34.000000
0.004500  34.000000
0.005200  34.100000
0.003700  34.100000
0.003700  34.200000
0.001500  34.300000
-0.000800  34.400000
-0.003000  34.400000
-0.002300  34.500000
-0.003800  34.600000
-0.004600  34.600000
-0.003800  34.700000
-0.007500  34.700000
-0.006800  34.800000
-0.005300  34.900000
-0.004600  35.000000
-0.003000  35.100000
-0.000800  35.100000
0.003700  35.100000
0.005200  35.200000
0.005200  35.300000
0.004500  35.400000
0.003700  35.400000
0.003000  35.500000
0.000000  35.500000
0.000000  35.600000
-0.000800  35.700000
-0.001500  35.700000
-0.005300  35.800000
-0.006800  35.900000
-0.002300  35.900000
-0.001500  36.000000
-0.003000  36.000000
0.000700  36.100000
0.006700  36.200000
0.006700  36.200000
0.006000  36.300000
0.006700  36.400000
0.005200  36.400000
0.005200  36.400000
0.005200  36.500000
0.007500  36.600000
0.004500  36.700000
-0.001500  36.700000
-0.005300  36.800000
-0.007500  36.900000
-0.008300  36.900000
-0.006000  37.000000
-0.004600  37.100000
-0.003000  37.100000
-0.001500  37.200000
-0.000800  37.300000
0.000700  37.300000
0.006000  37.400000
0.006000  37.500000
0.003000  37.600000
0.003000  37.600000
0.001500  37.700000
-0.001500  37.800000
-0.003800  37.800000
-0.002300  37.900000
-0.004600  38.000000
-0.004600  38.000000
-0.001500  38.100000
-0.000800  38.200000
-0.001500  38.200000
-0.000800  38.300000
0.000700  38.400000
0.003700  38.400000
0.004500  38.500000
0.006000  38.600000
0.006000  38.600000
0.004500  38.700000
0.003000  38.800000
-0.000800  38.900000
-0.000800  38.900000
-0.003000  39.000000
-0.002300  39.100000
-0.001500  39.100000
-0.004600  39.200000
-0.006800  39.300000
-0.005300  39.300000
0.000000  39.400000
0.000700  39.500000
0.003000  39.600000
0.001500  39.600000
0.003000  39.700000
0.004500  39.700000
0.005200  39.800000
0.005200  39.900000
0.003000  40.000000
0.003000  40.000000
0.002200  40.100000
-0.000800  40.200000
-0.002300  40.200000
-0.003800  40.300000
-0.004600  40.400000
-0.003000  40.500000
0.000700  40.500000
-0.000800  40.600000
-0.001500  40.600000
-0.000800  40.700000
0.000000  40.800000
0.001500  40.900000
0.000700  40.900000
-0.000800  41.000000
-0.001500  41.100000
-0.002300  41.100000
0.000000  41.200000
0.003000  41.300000
0.003000  41.400000
0.003000  41.400000
0.003000  41.400000
0.002200  41.500000
0.002200  41.600000
0.000700  41.700000
-0.000800  41.800000
-0.000800  41.800000
0.003000  41.800000
0.006700  41.900000
0.009000  42.000000
0.009700  42.100000
0.008200  42.200000
0.001500  42.200000
0.001500  42.300000
-0.000800  42.300000
-0.006000  42.400000
-0.006800  42.500000
-0.012000  42.600000
-0.012800  42.600000
-0.012000  42.700000
-0.011300  42.800000
-0.006000  42.800000
-0.003000  42.900000
0.000000  43.000000
0.003000  43.100000
0.006700  43.100000
0.009000  43.200000
0.007500  43.200000
0.003000  43.300000
0.003000  43.400000
0.005200  43.500000
0.003000  43.500000
0.000000  43.600000
-0.004600  43.600000
-0.007500  43.700000
-0.009100  43.800000
-0.005300  43.800000
0.003000  43.900000
0.006000  44.000000
0.009000  44.100000
0.007500  44.100000
0.006700  44.100000
0.009700  44.200000
0.008200  44.300000
0.004500  44.400000
-0.003000  44.400000
-0.007500  44.500000
-0.009800  44.500000
-0.011300  44.600000
-0.012000  44.700000
-0.012800  44.700000
-0.014300  44.800000
-0.011300  44.900000
-0.009100  45.000000
-0.003800  45.000000
0.000000  45.100000
0.000000  45.100000
0.004500  45.200000
0.006000  45.300000
0.010500  45.400000
0.010500  45.400000
0.009000  45.500000
0.012000  45.600000
0.015700  45.600000
0.012700  45.700000
-0.003000  45.800000
-0.008300  45.900000
-0.007500  45.900000
-0.010500  46.000000
-0.014300  46.000000
-0.012800  46.100000
-0.005300  46.200000
-0.004600  46.300000
0.000700  46.300000
0.004500  46.400000
0.006000  46.500000
0.010500  46.600000
0.010500  46.600000
0.008200  46.700000
0.003000  46.800000
0.002200  46.800000
-0.000800  46.900000
-0.001500  47.000000
-0.001500  47.100000
-0.004600  47.100000
0.000000  47.200000
-0.000800  47.300000
-0.003800  47.300000
-0.002300  47.400000
-0.001500  47.500000
0.004500  47.600000
0.009700  47.600000
0.012000  47.700000
0.012000  47.800000
0.009000  47.800000
0.005200  47.900000
0.000700  48.000000
-0.001500  48.000000
-0.004600  48.100000
-0.004600  48.200000
-0.004600  48.200000
-0.004600  48.300000
-0.005300  48.400000
-0.008300  48.500000
-0.003800  48.500000
0.001500  48.600000
0.001500  48.600000
0.003000  48.700000
0.009700  48.800000
0.011200  48.900000
0.009000  48.900000
0.009700  49.000000
0.006700  49.000000
0.000700  49.100000
-0.004600  49.200000
-0.010500  49.200000
-0.012000  49.300000
-0.012800  49.400000
-0.010500  49.500000
-0.010500  49.500000
-0.007500  49.600000
-0.003800  49.600000
0.000700  49.700000
0.003700  49.800000
0.008200  49.800000
0.012700  49.900000
0.012700  49.900000
0.009000  50.000000
0.004500  50.100000
0.000000  50.200000
-0.001500  50.200000
-0.003000  50.300000
-0.005300  50.400000
-0.006800  50.400000
-0.009800  50.400000
-0.012800  50.500000
-0.011300  50.600000
-0.004600  50.600000
0.001500  50.700000
0.007500  50.800000
0.008200  50.800000
0.012000  50.900000
0.016500  50.900000
0.020200  51.000000
0.017200  51.100000
0.010500  51.100000
0.003000  51.200000
0.000700  51.300000
0.001500  51.300000
-0.000800  51.400000
-0.005300  51.400000
-0.010500  51.500000
-0.012000  51.600000
-0.012000  51.600000
-0.010500  51.700000
-0.006800  51.700000
-0.006000  51.800000
-0.000800  51.900000
0.006000  52.000000
0.008200  52.000000
0.006000  52.100000
0.006000  52.200000
0.002200  52.200000
-0.001500  52.300000
-0.006000  52.300000
-0.009800  52.400000
-0.012000  52.500000
-0.012800  52.600000
-0.009100  52.600000
-0.007500  52.700000
-0.006000  52.700000
-0.002300  52.800000
0.002200  52.900000
0.006000  52.900000
0.010500  53.000000
0.016500  53.100000
0.017200  53.100000
0.012700  53.100000
0.007500  53.200000
0.003000  53.300000
0.000700  53.400000
-0.004600  53.400000
-0.006000  53.500000
-0.007500  53.500000
-0.007500  53.600000
-0.005300  53.600000
-0.010500  53.700000
-0.008300  53.800000
-0.001500  53.800000
0.005200  53.900000
0.009000  54.000000
0.009000  54.000000
0.012700  54.100000
0.012000  54.100000
0.011200  54.200000
0.008200  54.300000
0.003000  54.300000
-0.003000  54.400000
-0.011300  54.400000
-0.016500  54.500000
-0.019500  54.500000
-0.015800  54.600000
-0.012000  54.700000
-0.011300  54.700000
-0.003000  54.800000
0.005200  54.900000
0.009000  54.900000
0.012000  54.900000
0.014200  55.000000
0.012000  55.100000
0.007500  55.100000
0.004500  55.200000
0.000700  55.200000
-0.000800  55.300000
-0.003000  55.300000
-0.006000  55.400000
-0.008300  55.400000
-0.007500  55.500000
-0.004600  55.600000
-0.003800  55.600000
-0.001500  55.700000
-0.001500  55.700000
0.004500  55.800000
0.010500  55.800000
0.009000  55.900000
0.012000  55.900000
0.014200  56.000000
0.015700  56.000000
0.008200  56.100000
0.003000  56.200000
0.005200  56.200000
0.001500  56.200000
-0.004600  56.300000
-0.012000  56.300000
-0.012000  56.400000
-0.008300  56.400000
-0.009800  56.500000
-0.003000  56.500000
-0.000800  56.600000
-0.000800  56.600000
0.001500  56.700000
0.006700  56.700000
0.009000  56.800000
0.005200  56.800000
0.006700  56.900000
0.001500  56.900000
-0.001500  57.000000
-0.003000  57.000000
-0.008300  57.100000
-0.012800  57.100000
-0.014300  57.100000
-0.009100  57.200000
-0.012000  57.200000
-0.010500  57.300000
-0.008300  57.300000
-0.006800  57.400000
0.001500  57.500000
0.004500  57.500000
0.012700  57.600000
0.015000  57.600000
0.010500  57.600000
0.013500  57.700000
0.014200  57.700000
0.010500  57.800000
0.001500  57.800000
-0.005300  57.900000
-0.014300  58.000000
-0.017300  58.000000
-0.009100  58.000000
-0.006000  58.100000
-0.004600  58.100000
-0.001500  58.200000
-0.000800  58.200000
0.003000  58.300000
0.006700  58.300000
0.012000  58.400000
0.013500  58.400000
0.011200  58.500000
0.005200  58.500000
-0.000800  58.500000
-0.004600  58.600000
-0.009800  58.700000
-0.011300  58.700000
-0.013500  58.800000
-0.016500  58.800000
-0.015000  58.900000
-0.012000  58.900000
-0.005300  58.900000
-0.001500  59.000000
0.003700  59.000000
0.009000  59.100000
0.013500  59.100000
0.021000  59.200000
0.021000  59.200000
0.016500  59.300000
0.011200  59.300000
0.006700  59.400000
0.001500  59.400000
-0.003800  59.400000
-0.005300  59.500000
-0.010500  59.500000
-0.017300  59.500000
-0.015800  59.600000
-0.012800  59.600000
-0.009800  59.700000
-0.001500  59.700000
0.004500  59.800000
0.009000  59.800000
0.015700  59.800000
0.013500  59.900000
0.010500  59.900000
0.009000  60.000000
0.007500  60.000000
0.006700  60.100000
0.003000  60.100000
-0.003800  60.200000
-0.008300  60.200000
-0.006000  60.300000
-0.003800  60.300000
-0.004600  60.300000
-0.003800  60.400000
0.000000  60.400000
0.003000  60.500000
0.000700  60.500000
0.003000  60.600000
0.003700  60.600000
0.000000  60.700000
-0.000800  60.700000
-0.003000  60.700000
-0.005300  60.800000
-0.001500  60.800000
0.002200  60.900000
0.000700  60.900000
-0.004600  61.000000
-0.009800  61.000000
-0.005300  61.000000
0.001500  61.100000
0.001500  61.100000
0.003000  61.200000
0.005200  61.200000
0.008200  61.200000
0.011200  61.200000
0.010500  61.300000
0.006700  61.300000
0.003000  61.400000
-0.000800  61.400000
-0.004600  61.500000
-0.008300  61.500000
-0.010500  61.500000
-0.012000  61.600000
-0.012000  61.600000
-0.010500  61.600000
-0.008300  61.700000
-0.003000  61.700000
0.005200  61.800000
0.009000  61.800000
0.010500  61.900000
0.014200  61.900000
0.010500  62.000000
0.001500  62.000000
-0.001500  62.100000
0.005200  62.100000
0.008200  62.100000
0.003000  62.100000
0.001500  62.200000
0.000000  62.200000
-0.002300  62.300000
-0.002300  62.300000
-0.006000  62.400000
-0.009100  62.400000
-0.006800  62.500000
-0.002300  62.500000
0.001500  62.500000
0.004500  62.600000
0.009000  62.600000
0.008200  62.700000
0.004500  62.700000
0.000000  62.700000
-0.001500  62.800000
-0.000800  62.800000
-0.003000  62.900000
-0.000800  62.900000
-0.000800  63.000000
-0.006000  63.000000
-0.006000  63.000000
-0.005300  63.100000
-0.005300  63.100000
-0.005300  63.100000
0.000700  63.200000
0.005200  63.200000
0.008200  63.300000
0.012000  63.300000
0.012000  63.400000
0.006000  63.400000
-0.001500  63.400000
-0.005300  63.500000
-0.003000  63.500000
-0.004600  63.500000
-0.004600  63.600000
-0.004600  63.600000
-0.006800  63.700000
-0.006800  63.700000
-0.010500  63.800000
-0.005300  63.800000
0.000000  63.900000
0.003000  63.900000
0.004500  63.900000
0.001500  63.900000
0.007500  64.000000
0.009700  64.000000
0.010500  64.100000
0.011200  64.100000
0.009000  64.200000
0.010500  64.200000
0.008200  64.200000
0.004500  64.300000
-0.002300  64.300000
-0.014300  64.300000
-0.024800  64.400000
-0.021000  64.400000
-0.012800  64.500000
-0.009100  64.500000
-0.001500  64.500000
0.003000  64.600000
0.008200  64.600000
0.012000  64.700000
0.009000  64.700000
0.007500  64.700000
0.003700  64.800000
-0.004600  64.800000
-0.008300  64.800000
-0.009100  64.900000
-0.012800  64.900000
-0.014300  65.000000
-0.011300  65.000000
-0.003000  65.100000
0.000000  65.100000
-0.001500  65.100000
-0.000800  65.200000
0.003000  65.200000
0.014200  65.200000
0.022500  65.300000
0.021000  65.300000
0.019500  65.400000
0.017200  65.400000
0.014200  65.500000
0.011200  65.500000
0.005200  65.500000
-0.000800  65.600000
-0.003800  65.600000
-0.009100  65.700000
-0.010500  65.700000
-0.011300  65.700000
-0.008300  65.800000
-0.003000  65.800000
0.000700  65.900000
0.001500  65.900000
0.005200  66.000000
0.008200  66.000000
0.004500  66.100000
0.002200  66.100000
0.000000  66.200000
0.001500  66.200000
0.000000  66.300000
0.003000  66.300000
0.003000  66.400000
-0.006000  66.400000
-0.009100  66.500000
-0.009100  66.500000
-0.008300  66.600000
-0.012800  66.600000
-0.010500  66.600000
0.000000  66.700000
0.006700  66.700000
0.008200  66.800000
0.008200  66.800000
0.007500  66.900000
0.004500  66.900000
0.003000  67.000000
0.002200  67.000000
-0.001500  67.100000
-0.008300  67.100000
-0.010500  67.200000
-0.012800  67.200000
-0.011300  67.300000
-0.008300  67.300000
-0.006800  67.400000
-0.002300  67.400000
0.004500  67.500000
0.010500  67.500000
0.015700  67.500000
0.020200  67.600000
0.015700  67.600000
0.006700  67.700000
-0.003800  67.800000
-0.006800  67.800000
0.000700  67.900000
0.004500  67.900000
0.004500  68.000000
0.003000  68.000000
-0.000800  68.100000
-0.003000  68.100000
-0.003000  68.200000
-0.003800  68.300000
-0.003000  68.300000
-0.009100  68.300000
-0.011300  68.400000
-0.006800  68.400000
-0.003000  68.500000
-0.001500  68.600000
-0.002300  68.600000
-0.004600  68.700000
-0.005300  68.700000
-0.003800  68.800000
-0.004600  68.800000
-0.003000  68.900000
-0.000800  69.000000
-0.000800  69.000000
0.000000  69.100000
-0.000800  69.100000
-0.003000  69.200000
0.000700  69.300000
0.012000  69.300000
0.024000  69.300000
0.033000  69.400000
0.024000  69.500000
0.003000  69.500000
-0.006000  69.600000
-0.002300  69.700000
0.000700  69.700000
-0.002300  69.700000
-0.003000  69.800000
-0.004600  69.800000
-0.001500  69.900000
0.001500  70.000000
-0.005300  70.000000
-0.008300  70.100000
-0.002300  70.100000
-0.001500  70.200000
-0.001500  70.200000
0.002200  70.300000
0.003000  70.300000
0.000000  70.400000
-0.001500  70.500000
-0.004600  70.500000
-0.004600  70.600000
-0.000800  70.600000
-0.000800  70.600000
0.000000  70.700000
-0.000800  70.800000
-0.004600  70.800000
-0.010500  70.900000
-0.012000  70.900000
-0.007500  71.000000
-0.005300  71.100000
0.003000  71.100000
0.011200  71.200000
0.015700  71.200000
0.014200  71.300000
0.012000  71.300000
0.010500  71.400000
0.004500  71.500000
-0.002300  71.500000
-0.009800  71.500000
-0.006800  71.600000
-0.003800  71.700000
-0.002300  71.700000
-0.004600  71.800000
-0.010500  71.900000
-0.008300  71.900000
-0.003000  72.000000
0.003000  72.000000
0.008200  72.000000
0.009000  72.100000
0.014200  72.200000
0.009700  72.200000
0.004500  72.300000
0.000000  72.400000
-0.003800  72.400000
-0.004600  72.400000
-0.010500  72.500000
-0.014300  72.600000
-0.016500  72.600000
-0.007500  72.700000
-0.000800  72.700000
-0.006800  72.800000
-0.003800  72.800000
0.000700  72.900000
0.005200  73.000000
0.008200  73.000000
0.013500  73.100000
0.018000  73.100000
0.012000  73.200000
0.005200  73.300000
-0.000800  73.300000
-0.000800  73.300000
-0.000800  73.400000
-0.001500  73.500000
-0.003000  73.500000
-0.003000  73.600000
-0.005300  73.700000
-0.009100  73.700000
-0.012800  73.800000
-0.009100  73.800000
0.001500  73.800000
0.008200  73.900000
0.011200  74.000000
0.016500  74.000000
0.020200  74.100000
0.018000  74.200000
0.013500  74.200000
0.008200  74.200000
-0.003000  74.300000
-0.012800  74.400000
-0.016500  74.400000
-0.018100  74.500000
-0.016500  74.500000
-0.011300  74.600000
-0.003000  74.700000
0.001500  74.700000
0.006000  74.700000
0.008200  74.800000
0.007500  74.800000
0.007500  74.900000
0.004500  75.000000
0.004500  75.000000
0.003700  75.100000
0.000000  75.100000
-0.000800  75.200000
-0.004600  75.200000
-0.008300  75.300000
-0.008300  75.300000
-0.001500  75.400000
0.009000  75.400000
0.000700  75.500000
-0.022500  75.600000
-0.021800  75.600000
-0.005300  75.600000
0.000700  75.700000
0.009700  75.700000
0.014200  75.800000
0.020200  75.900000
0.024700  75.900000
0.023200  76.000000
0.012700  76.000000
0.002200  76.000000
0.000700  76.100000
-0.000800  76.200000
-0.001500  76.200000
-0.007500  76.300000
-0.019500  76.300000
-0.033000  76.400000
-0.024000  76.400000
-0.009100  76.500000
-0.005300  76.500000
0.004500  76.600000
0.008200  76.600000
0.012000  76.700000
0.012000  76.800000
0.011200  76.800000
0.006700  76.900000
-0.000800  76.900000
0.001500  76.900000
-0.005300  77.000000
-0.012800  77.100000
-0.005300  77.100000
0.005200  77.200000
0.012000  77.200000
0.010500  77.300000
-0.001500  77.300000
-0.011300  77.400000
-0.009100  77.400000
-0.004600  77.500000
0.000700  77.500000
0.006000  77.600000
0.009000  77.700000
0.006700  77.700000
-0.000800  77.800000
-0.004600  77.800000
-0.006000  77.800000
-0.005300  77.900000
-0.006000  77.900000
-0.009800  78.000000
-0.009100  78.000000
-0.008300  78.100000
-0.004600  78.200000
0.001500  78.200000
0.004500  78.300000
0.003700  78.300000
-0.000800  78.300000
0.003000  78.400000
0.010500  78.400000
0.013500  78.500000
0.025500  78.500000
0.023200  78.600000
0.006700  78.700000
-0.006800  78.700000
-0.008300  78.700000
-0.002300  78.800000
-0.001500  78.800000
-0.000800  78.900000
-0.001500  79.000000
-0.002300  79.000000
-0.002300  79.100000
0.002200  79.100000
0.003000  79.200000
0.002200  79.200000
0.003000  79.300000
0.000000  79.300000
0.000000  79.400000
-0.000800  79.400000
0.005200  79.500000
0.006700  79.500000
-0.000800  79.600000
-0.007500  79.600000
-0.012000  79.600000
-0.005300  79.700000
0.003000  79.700000
0.006700  79.800000
-0.001500  79.800000
-0.009100  79.900000
-0.001500  79.900000
0.007500  80.000000
0.010500  80.000000
0.009700  80.100000
0.006700  80.100000
0.006700  80.100000
0.003700  80.200000
0.000000  80.200000
-0.002300  80.300000
-0.006800  80.300000
-0.009100  80.400000
-0.012800  80.400000
-0.012000  80.500000
-0.009100  80.500000
-0.010500  80.500000
-0.005300  80.600000
-0.000800  80.600000
0.008200  80.700000
0.012700  80.700000
0.009000  80.800000
0.005200  80.900000
0.007500  80.900000
0.013500  81.000000
0.013500  81.000000
0.009000  81.000000
-0.000800  81.100000
-0.007500  81.100000
-0.014300  81.200000
-0.018100  81.200000
-0.009100  81.300000
-0.003000  81.300000
0.000000  81.400000
-0.000800  81.400000
0.000000  81.400000
0.005200  81.500000
0.006000  81.500000
0.003700  81.600000
0.003000  81.600000
0.003000  81.700000
-0.001500  81.700000
-0.001500  81.800000
-0.004600  81.800000
-0.005300  81.800000
-0.006000  81.900000
-0.012800  81.900000
-0.012800  82.000000
-0.012800  82.000000
-0.010500  82.100000
-0.006800  82.100000
-0.002300  82.200000
0.004500  82.200000
0.009700  82.300000
0.018000  82.300000
0.018700  82.300000
0.012700  82.400000
0.006700  82.400000
0.006000  82.500000
0.014200  82.500000
0.008200  82.600000
-0.005300  82.600000
-0.012000  82.700000
-0.009800  82.700000
-0.010500  82.800000
-0.010500  82.800000
-0.003800  82.800000
-0.000800  82.900000
0.003000  82.900000
0.000700  83.000000
0.004500  83.000000
0.011200  83.100000
0.008200  83.100000
0.001500  83.200000
-0.005300  83.200000
-0.006000  83.200000
-0.005300  83.300000
-0.008300  83.300000
-0.008300  83.300000
-0.010500  83.400000
-0.009800  83.400000
-0.009100  83.500000
-0.009100  83.500000
0.002200  83.600000
0.014200  83.600000
0.019500  83.700000
0.010500  83.700000
-0.004600  83.700000
-0.005300  83.700000
-0.000800  83.800000
0.003700  83.800000
0.008200  83.900000
0.006700  83.900000
0.006700  84.000000
0.005200  84.000000
0.005200  84.000000
0.004500  84.100000
0.000700  84.100000
-0.005300  84.100000
-0.007500  84.200000
-0.003000  84.200000
-0.003000  84.300000
-0.002300  84.300000
-0.001500  84.300000
0.003000  84.400000
0.004500  84.400000
0.002200  84.500000
0.001500  84.500000
0.000000  84.500000
0.001500  84.600000
0.002200  84.600000
-0.001500  84.600000
-0.008300  84.700000
-0.007500  84.700000
-0.006800  84.700000
-0.006800  84.800000
-0.002300  84.800000
0.000000  84.800000
0.009000  84.900000
0.016500  84.900000
0.016500  84.900000
0.016500  85.000000
0.012700  85.000000
0.006000  85.000000
0.001500  85.000000
0.001500  85.000000
-0.006800  85.100000
-0.010500  85.100000
-0.007500  85.100000
-0.003800  85.200000
0.001500  85.200000
-0.001500  85.200000
-0.008300  85.300000
-0.007500  85.300000
-0.006800  85.300000
-0.004600  85.400000
-0.000800  85.400000
0.000000  85.400000
0.002200  85.500000
0.001500  85.500000
-0.001500  85.500000
-0.003800  85.500000
-0.006800  85.600000
-0.004600  85.600000
0.004500  85.600000
0.012000  85.700000
0.007500  85.700000
-0.011300  85.700000
-0.024800  85.800000
-0.009100  85.800000
0.005200  85.800000
0.014200  85.900000
0.021700  85.900000
0.018700  85.900000
0.018000  85.900000
0.003700  85.900000
-0.010500  86.000000
-0.017300  86.000000
-0.022500  86.000000
-0.024000  86.000000
-0.015800  86.000000
-0.001500  86.100000
-0.000800  86.100000
-0.000800  86.100000
-0.006800  86.200000
-0.005300  86.200000
0.002200  86.200000
0.006000  86.200000
0.010500  86.200000
0.010500  86.300000
0.011200  86.300000
0.015700  86.300000
0.015700  86.300000
0.012000  86.300000
0.009000  86.400000
0.004500  86.400000
0.003000  86.400000
0.001500  86.500000
-0.002300  86.500000
-0.006800  86.500000
-0.005300  86.600000
-0.009100  86.600000
-0.012000  86.600000
-0.003000  86.700000
-0.000800  86.700000
-0.006800  86.700000
-0.008300  86.800000
0.008200  86.800000
0.016500  86.800000
0.020200  86.800000
0.025500  86.800000
0.019500  86.900000
0.015700  86.900000
0.002200  86.900000
-0.006800  87.000000
-0.010500  87.000000
-0.018800  87.000000
-0.028500  87.100000
-0.034600  87.100000
-0.026300  87.100000
-0.015800  87.100000
-0.008300  87.200000
-0.001500  87.200000
0.006000  87.200000
0.012000  87.300000
0.015000  87.300000
0.018000  87.300000
0.006700  87.300000
-0.006000  87.300000
-0.000800  87.400000
0.006700  87.400000
0.007500  87.400000
0.015000  87.500000
0.020200  87.500000
0.009700  87.500000
-0.005300  87.500000
-0.009100  87.600000
-0.012000  87.600000
-0.003000  87.600000
0.006700  87.600000
0.008200  87.600000
0.008200  87.700000
0.003000  87.700000
0.000700  87.700000
-0.004600  87.700000
-0.008300  87.700000
-0.016500  87.800000
-0.018100  87.800000
-0.013500  87.800000
-0.012000  87.800000
-0.007500  87.800000
-0.006000  87.900000
-0.003000  87.900000
-0.006800  87.900000
-0.009100  88.000000
0.012700  88.000000
0.030700  88.000000
0.031500  88.100000
0.035200  88.100000
0.030000  88.100000
0.020200  88.200000
0.001500  88.200000
-0.020300  88.200000
-0.024000  88.200000
-0.023300  88.200000
-0.021800  88.300000
-0.017300  88.300000
-0.012000  88.300000
-0.009100  88.400000
-0.003800  88.400000
0.004500  88.400000
0.006000  88.500000
0.009700  88.500000
0.012000  88.500000
0.009700  88.600000
0.010500  88.600000
0.005200  88.600000
-0.000800  88.600000
0.000000  88.600000
-0.003800  88.700000
-0.006800  88.700000
-0.009100  88.700000
-0.008300  88.800000
0.004500  88.800000
0.012700  88.800000
0.012000  88.800000
0.006700  88.900000
0.003000  88.900000
0.005200  88.900000
0.003000  89.000000
0.005200  89.000000
0.008200  89.000000
0.009000  89.100000
0.009000  89.100000
0.006000  89.100000
0.001500  89.100000
-0.009100  89.100000
-0.018100  89.200000
-0.028500  89.200000
-0.027800  89.200000
-0.014300  89.200000
-0.007500  89.300000
-0.000800  89.300000
0.001500  89.300000
0.003700  89.400000
0.010500  89.400000
0.011200  89.400000
0.018000  89.500000
0.020200  89.500000
0.014200  89.500000
0.013500  89.500000
0.013500  89.500000
0.012700  89.600000
0.004500  89.600000
-0.001500  89.600000
-0.006800  89.700000
-0.012800  89.700000
-0.015800  89.700000
-0.020300  89.800000
-0.016500  89.800000
-0.012800  89.800000
-0.008300  89.900000
-0.003000  89.900000
0.000700  89.900000
0.004500  89.900000
0.003700  90.000000
-0.000800  90.000000
-0.006800  90.000000
-0.005300  90.000000
-0.001500  90.100000
-0.001500  90.100000
-0.007500  90.100000
-0.011300  90.200000
-0.000800  90.200000
0.009000  90.300000
0.009000  90.300000
0.014200  90.300000
0.018000  90.400000
0.021000  90.400000
0.022500  90.400000
0.016500  90.500000
0.009700  90.500000
-0.001500  90.500000
-0.010500  90.600000
-0.015800  90.600000
-0.014300  90.700000
-0.012800  90.700000
-0.012800  90.800000
-0.009100  90.800000
-0.006800  90.800000
0.001500  90.800000
0.006700  90.900000
0.008200  90.900000
0.005200  90.900000
0.006700  91.000000
0.004500  91.000000
-0.001500  91.100000
-0.001500  91.100000
-0.003000  91.100000
-0.006000  91.200000
-0.010500  91.200000
-0.010500  91.300000
-0.011300  91.300000
-0.011300  91.300000
-0.006800  91.300000
-0.003000  91.300000
0.001500  91.400000
0.001500  91.400000
0.007500  91.500000
0.014200  91.500000
0.016500  91.500000
0.020200  91.600000
0.020200  91.600000
0.015700  91.700000
0.005200  91.700000
-0.003000  91.700000
-0.008300  91.800000
-0.015000  91.800000
-0.018100  91.800000
-0.018800  91.800000
-0.014300  91.900000
-0.009100  91.900000
-0.008300  92.000000
-0.009100  92.000000
-0.012000  92.000000
-0.005300  92.100000
0.008200  92.100000
0.022500  92.200000
0.029200  92.200000
0.024000  92.200000
0.019500  92.200000
0.008200  92.300000
0.000700  92.300000
-0.003000  92.400000
-0.007500  92.400000
-0.009100  92.400000
-0.010500  92.500000
-0.008300  92.500000
-0.007500  92.600000
-0.009800  92.600000
-0.005300  92.600000
-0.000800  92.700000
0.001500  92.700000
0.008200  92.700000
0.012000  92.700000
0.012000  92.800000
0.017200  92.800000
0.022500  92.900000
0.023200  92.900000
0.021000  92.900000
0.014200  93.000000
0.004500  93.000000
-0.003800  93.100000
-0.005300  93.100000
-0.009100  93.100000
-0.015000  93.100000
-0.020300  93.200000
-0.024000  93.200000
-0.021800  93.300000
-0.016500  93.300000
-0.008300  93.400000
-0.001500  93.400000
-0.001500  93.400000
0.003000  93.500000
0.011200  93.500000
0.009000  93.600000
0.004500  93.600000
0.000700  93.600000
-0.006000  93.600000
-0.010500  93.700000
-0.013500  93.700000
-0.014300  93.800000
-0.011300  93.800000
-0.006000  93.800000
-0.005300  93.900000
-0.005300  93.900000
0.000000  94.000000
0.009000  94.000000
0.025500  94.000000
0.039000  94.000000
0.038200  94.000000
0.030000  94.100000
0.021700  94.100000
0.006000  94.100000
-0.005300  94.200000
-0.020300  94.200000
-0.032300  94.300000
-0.027000  94.300000
-0.016500  94.300000
-0.003000  94.400000
0.006000  94.400000
0.009000  94.400000
0.006000  94.500000
0.002200  94.500000
0.000700  94.500000
-0.000800  94.500000
0.000000  94.600000
-0.001500  94.600000
-0.002300  94.600000
0.000000  94.700000
-0.000800  94.700000
-0.000800  94.800000
-0.001500  94.800000
-0.005300  94.800000
-0.006800  94.900000
-0.011300  94.900000
-0.014300  94.900000
-0.019500  94.900000
-0.014300  95.000000
0.000700  95.000000
0.014200  95.000000
0.030000  95.100000
0.036000  95.100000
0.034500  95.100000
0.027700  95.200000
0.016500  95.200000
0.010500  95.200000
0.001500  95.300000
-0.012800  95.300000
-0.021000  95.300000
-0.025600  95.300000
-0.030800  95.300000
-0.027000  95.400000
-0.021000  95.400000
-0.015800  95.400000
-0.012800  95.400000
-0.005300  95.500000
0.003000  95.500000
0.009000  95.500000
0.015700  95.600000
0.022500  95.600000
0.023200  95.600000
0.020200  95.700000
0.015700  95.700000
0.013500  95.700000
0.014200  95.700000
0.010500  95.800000
0.005200  95.800000
-0.004600  95.800000
-0.015800  95.800000
-0.025600  95.800000
-0.029300  95.900000
-0.027800  95.900000
-0.023300  95.900000
-0.010500  96.000000
0.000700  96.000000
0.009000  96.000000
0.010500  96.100000
0.014200  96.100000
0.019500  96.100000
0.019500  96.100000
0.012000  96.200000
-0.003000  96.200000
-0.012800  96.200000
-0.018100  96.300000
-0.018800  96.300000
-0.015000  96.300000
-0.012800  96.300000
-0.013500  96.300000
-0.005300  96.300000
0.008200  96.400000
0.022500  96.400000
0.033000  96.400000
0.040500  96.500000
0.042000  96.500000
0.033700  96.500000
0.018000  96.500000
0.003000  96.600000
-0.007500  96.600000
-0.019500  96.600000
-0.023300  96.600000
-0.020300  96.700000
-0.012800  96.700000
-0.004600  96.700000
0.001500  96.700000
0.004500  96.700000
0.000000  96.800000
-0.003000  96.800000
-0.006800  96.800000
-0.007500  96.800000
-0.004600  96.900000
-0.005300  96.900000
-0.002300  96.900000
-0.005300  97.000000
-0.009100  97.000000
-0.011300  97.000000
-0.011300  97.000000
-0.012800  97.100000
-0.012000  97.100000
-0.006800  97.100000
-0.006000  97.100000
-0.000800  97.200000
0.005200  97.200000
0.018700  97.200000
0.033000  97.200000
0.036700  97.200000
0.044200  97.300000
0.034500  97.300000
0.014200  97.300000
0.003000  97.300000
-0.006800  97.400000
-0.006000  97.400000
-0.009100  97.400000
-0.015800  97.500000
-0.018100  97.500000
-0.020300  97.500000
-0.018100  97.500000
-0.018100  97.600000
-0.016500  97.600000
-0.012000  97.600000
-0.006800  97.600000
-0.000800  97.600000
0.003000  97.700000
0.006700  97.700000
0.009700  97.700000
0.006700  97.700000
-0.000800  97.800000
-0.004600  97.800000
-0.008300  97.800000
-0.014300  97.800000
-0.015000  97.900000
-0.010500  97.900000
-0.009100  97.900000
-0.009100  98.000000
0.000700  98.000000
0.018000  98.000000
0.030700  98.000000
0.042000  98.100000
0.042000  98.100000
0.030700  98.100000
0.019500  98.100000
0.009000  98.100000
0.000000  98.200000
-0.009100  98.200000
-0.014300  98.200000
-0.018100  98.200000
-0.019500  98.300000
-0.018800  98.300000
-0.014300  98.300000
-0.007500  98.300000
-0.006000  98.400000
-0.005300  98.400000
-0.003000  98.400000
-0.000800  98.500000
0.001500  98.500000
0.001500  98.500000
0.004500  98.500000
0.006000  98.500000
0.005200  98.500000
0.006700  98.600000
0.003000  98.600000
0.000700  98.600000
-0.001500  98.700000
-0.005300  98.700000
-0.008300  98.700000
-0.006800  98.700000
-0.004600  98.800000
-0.003000  98.800000
-0.000800  98.800000
-0.002300  98.800000
0.007500  98.900000
0.019500  98.900000
0.024000  98.900000
0.025500  99.000000
0.014200  99.000000
0.001500  99.000000
-0.010500  99.000000
-0.017300  99.000000
-0.021800  99.000000
-0.024000  99.100000
-0.016500  99.100000
-0.012000  99.100000
-0.009100  99.200000
-0.009100  99.200000
-0.006000  99.200000
-0.002300  99.200000
-0.001500  99.300000
0.005200  99.300000
0.010500  99.300000
0.016500  99.300000
0.021700  99.300000
0.018000  99.400000
0.007500  99.400000
0.000700  99.400000
0.002200  99.400000
-0.003000  99.400000
-0.006000  99.500000
-0.006000  99.500000
-0.009100  99.500000
-0.004600  99.500000
-0.006800  99.500000
-0.007500  99.600000
-0.003800  99.600000
0.000700  99.600000
0.012700  99.600000
0.019500  99.700000
0.014200  99.700000
0.004500  99.700000
-0.000800  99.700000
-0.000800  99.700000
0.000700  99.800000
0.003000  99.800000
0.005200  99.800000
0.009000  99.800000
0.006700  99.800000
0.000000  99.800000
-0.012800  99.800000
-0.025600  99.800000
-0.033000  99.900000
-0.027800  99.900000
-0.005300  99.900000
0.009000  99.900000
0.011200  99.900000
0.010500  99.900000
0.015700  100.000000
0.024000  100.000000
0.027700  100.000000
0.029200  100.000000
0.022500  100.000000
0.023200  100.000000
0.018700  100.000000
0.009700  100.100000
0.002200  100.100000
-0.009100  100.100000
-0.017300  100.100000
-0.020300  100.100000
-0.014300  100.100000
-0.015000  100.100000
-0.012000  100.100000
-0.006000  100.200000
-0.002300  100.200000
0.000000  100.200000
0.000700  100.200000
-0.001500  100.200000
-0.003800  100.200000
-0.007500  100.200000
-0.012000  100.200000
-0.016500  100.200000
-0.019500  100.200000
-0.014300  100.200000
-0.009100  100.200000
-0.009100  100.200000
-0.015800  100.200000
-0.004600  100.200000
0.014200  100.200000
0.027000  100.200000
0.036700  100.300000
0.036700  100.300000
0.040500  100.300000
0.038200  100.300000
0.033700  100.300000
0.027000  100.300000
0.010500  100.300000
-0.003000  100.300000
-0.016500  100.300000
-0.021000  100.300000
-0.019500  100.300000
-0.020300  100.300000
-0.021800  100.300000
-0.021800  100.300000
-0.016500  100.300000
-0.015800  100.300000
-0.013500  100.300000
-0.005300  100.300000
-0.000800  100.300000
0.001500  100.300000
0.000700  100.300000
0.005200  100.300000
0.011200  100.300000
0.009000  100.300000
0.003700  100.300000
-0.006000  100.300000
-0.008300  100.300000
-0.010500  100.300000
-0.012000  100.300000
-0.006800  100.300000
-0.001500  100.300000
-0.000800  100.300000
-0.001500  100.300000
0.004500  100.300000
0.009700  100.300000
0.014200  100.300000
0.022500  100.300000
0.023200  100.300000
0.011200  100.300000
-0.000800  100.300000
-0.006000  100.300000
-0.012000  100.300000
-0.016500  100.300000
-0.026300  100.300000
-0.027000  100.300000
-0.023300  100.300000
-0.020300  100.300000
-0.010500  100.300000
-0.002300  100.300000
0.002200  100.300000
0.009700  100.300000
0.012700  100.300000
0.012700  100.300000
0.014200  100.300000
0.010500  100.300000
0.010500  100.300000
0.008200  100.300000
0.006700  100.300000
0.009000  100.300000
0.009700  100.300000
0.010500  100.300000
-0.002300  100.300000
-0.018100  100.300000
-0.018800  100.300000
-0.012000  100.300000
-0.006800  100.300000
-0.000800  100.300000
0.003000  100.300000
-0.005300  100.300000
-0.011300  100.300000
-0.009100  100.300000
-0.001500  100.300000
0.000700  100.300000
-0.006800  100.300000
-0.015000  100.300000
-0.005300  100.300000
0.015000  100.300000
0.027000  100.300000
0.033700  100.300000
0.023200  100.300000
0.009000  100.300000
0.002200  100.300000
0.003000  100.300000
0.016500  100.300000
0.017200  100.300000
0.016500  100.300000
0.016500  100.300000
0.012700  100.300000
0.016500  100.300000
0.019500  100.300000
0.018000  100.300000
0.012000  100.300000
-0.006000  100.300000
-0.021000  100.300000
-0.039000  100.300000
-0.054000  100.300000
-0.055500  100.300000
-0.049500  100.300000
-0.034600  100.300000
-0.022500  100.300000
-0.007500  100.300000
0.004500  100.300000
0.013500  100.300000
0.016500  100.300000
0.018000  100.300000
0.023200  100.300000
0.021700  100.300000
0.019500  100.300000
0.015700  100.300000
0.014200  100.300000
0.006700  100.300000
0.004500  100.300000
0.006700  100.300000
0.004500  100.300000
0.009000  100.300000
0.011200  100.400000
0.008200  100.400000
0.004500  100.400000
0.005200  100.400000
0.008200  100.400000
0.002200  100.400000
-0.001500  100.400000
-0.002300  100.400000
-0.004600  100.400000
-0.010500  100.400000
-0.021000  100.400000
-0.027800  100.400000
-0.033000  100.400000
-0.030000  100.400000
-0.027800  100.400000
-0.021000  100.400000
-0.015800  100.400000
-0.003800  100.400000
0.011200  100.400000
0.014200  100.400000
0.020200  100.400000
0.021000  100.400000
0.019500  100.400000
0.010500  100.400000
0.005200  100.400000
0.007500  100.400000
-0.001500  100.400000
-0.005300  100.400000
0.005200  100.400000
0.012000  100.400000
0.014200  100.400000
0.016500  100.400000
0.007500  100.400000
-0.004600  100.400000
-0.001500  100.400000
0.004500  100.400000
0.006700  100.400000
0.006700  100.400000
-0.000800  100.400000
-0.006000  100.400000
-0.006800  100.400000
-0.001500  100.400000
-0.001500  100.400000
-0.012000  100.400000
-0.015800  100.400000
-0.012800  100.400000
-0.013500  100.400000
-0.014300  100.400000
-0.012000  100.400000
-0.009100  100.400000
-0.006800  100.400000
0.000000  100.400000
0.006700  100.400000
0.009700  100.400000
0.009000  100.400000
0.005200  100.500000
0.004500  100.500000
0.007500  100.500000
0.012000  100.500000
0.014200  100.500000
0.012000  100.500000
0.004500  100.500000
-0.005300  100.500000
-0.012000  100.500000
-0.016500  100.500000
-0.015800  100.500000
-0.014300  100.500000
-0.007500  100.500000
0.003000  100.500000
0.008200  100.500000
0.014200  100.500000
0.016500  100.500000
0.015700  100.500000
0.009000  100.600000
0.000700  100.600000
-0.007500  100.600000
-0.015000  100.600000
-0.015000  100.600000
-0.012000  100.600000
-0.008300  100.600000
-0.004600  100.600000
0.006000  100.600000
0.014200  100.600000
0.018700  100.700000
0.020200  100.700000
0.011200  100.700000
0.005200  100.700000
0.008200  100.700000
0.005200  100.700000
-0.011300  100.700000
-0.021800  100.700000
-0.014300  100.700000
-0.003800  100.700000
0.000000  100.800000
0.004500  100.800000
0.008200  100.800000
0.005200  100.800000
-0.007500  100.800000
-0.016500  100.800000
-0.012800  100.800000
0.000700  100.800000
0.012700  100.800000
0.018000  100.800000
0.021700  100.800000
0.023200  100.800000
0.020200  100.800000
0.013500  100.800000
0.003700  100.800000
-0.006800  100.900000
-0.021800  100.900000
-0.027000  100.900000
-0.024000  100.900000
-0.021800  100.900000
-0.012800  100.900000
-0.004600  100.900000
0.005200  100.900000
0.012000  100.900000
0.020200  100.900000
0.027000  101.000000
0.018700  101.000000
0.008200  101.000000
0.001500  101.000000
0.001500  101.000000
-0.005300  101.000000
-0.007500  101.000000
-0.003000  101.000000
-0.005300  101.000000
-0.012000  101.000000
-0.017300  101.100000
-0.001500  101.100000
0.017200  101.100000
0.025500  101.100000
0.031500  101.100000
0.014200  101.100000
-0.018100  101.100000
-0.036800  101.100000
-0.042000  101.100000
-0.033000  101.100000
-0.014300  101.100000
0.001500  101.100000
0.016500  101.100000
0.020200  101.100000
0.004500  101.100000
-0.009100  101.100000
-0.012000  101.100000
-0.022500  101.100000
-0.019500  101.100000
-0.012000  101.100000
-0.001500  101.100000
0.011200  101.100000
0.015000  101.100000
0.023200  101.100000
0.027700  101.100000
0.031500  101.100000
0.025500  101.100000
0.020200  101.200000
0.021000  101.200000
0.012000  101.200000
-0.009800  101.200000
-0.034600  101.200000
-0.042800  101.200000
-0.035300  101.200000
-0.020300  101.200000
-0.008300  101.200000
0.003000  101.200000
0.023200  101.200000
0.034500  101.200000
0.027000  101.200000
0.011200  101.200000
-0.003800  101.200000
-0.010500  101.200000
-0.021800  101.200000
-0.024000  101.200000
-0.015800  101.200000
-0.002300  101.200000
0.009700  101.200000
0.027000  101.200000
0.042700  101.200000
0.040500  101.200000
0.029200  101.200000
0.021700  101.200000
0.021000  101.200000
0.009700  101.200000
-0.006800  101.200000
-0.012000  101.200000
-0.016500  101.200000
-0.016500  101.200000
-0.015800  101.200000
-0.020300  101.200000
-0.027000  101.200000
-0.035300  101.200000
-0.029300  101.200000
-0.025600  101.200000
-0.020300  101.200000
-0.010500  101.200000
-0.006800  101.200000
0.000700  101.200000
0.008200  101.200000
0.010500  101.200000
0.003700  101.200000
0.003000  101.200000
0.003000  101.200000
-0.004600  101.200000
0.005200  101.200000
0.025500  101.200000
0.042700  101.200000
0.060000  101.200000
0.071200  101.200000
0.065200  101.200000
0.036700  101.200000
0.003000  101.200000
-0.023300  101.200000
-0.042800  101.200000
-0.051100  101.200000
-0.050300  101.200000
-0.037500  101.200000
-0.030000  101.200000
-0.024000  101.200000
-0.020300  101.200000
-0.016500  101.200000
-0.009800  101.300000
-0.006800  101.300000
0.000700  101.300000
0.006700  101.300000
0.011200  101.300000
0.009700  101.300000
0.006000  101.300000
0.007500  101.300000
0.008200  101.300000
0.012700  101.300000
0.014200  101.300000
0.012000  101.300000
0.009000  101.300000
0.006700  101.300000
0.005200  101.300000
-0.000800  101.300000
-0.008300  101.300000
-0.014300  101.300000
-0.007500  101.300000
0.003000  101.300000
0.000000  101.300000
-0.000800  101.300000
0.000000  101.300000
0.000700  101.300000
0.005200  101.300000
0.012700  101.300000
0.014200  101.300000
0.010500  101.300000
0.008200  101.300000
0.003700  101.300000
-0.000800  101.300000
-0.009100  101.300000
-0.020300  101.300000
-0.021800  101.300000
-0.021000  101.300000
-0.022500  101.300000
-0.015800  101.300000
-0.008300  101.300000
-0.004600  101.300000
-0.000800  101.300000
0.010500  101.300000
0.021700  101.300000
0.029200  101.300000
0.034500  101.300000
0.035200  101.300000
0.030700  101.300000
0.018000  101.300000
-0.005300  101.300000
-0.027800  101.300000
-0.033800  101.300000
-0.028500  101.300000
-0.020300  101.300000
-0.011300  101.300000
-0.015800  101.300000
-0.012800  101.300000
-0.005300  101.300000
-0.003000  101.300000
-0.002300  101.300000
-0.001500  101.400000
0.008200  101.400000
0.020200  101.400000
0.035200  101.400000
0.035200  101.400000
0.023200  101.400000
0.009700  101.400000
-0.005300  101.400000
-0.009100  101.400000
-0.007500  101.400000
0.000700  101.500000
0.009700  101.500000
0.012700  101.500000
-0.001500  101.500000
-0.023300  101.500000
-0.033000  101.500000
-0.026300  101.500000
-0.018800  101.600000
-0.018800  101.600000
-0.015000  101.600000
-0.006000  101.600000
0.009000  101.600000
0.030700  101.600000
0.045700  101.600000
0.050200  101.700000
0.039000  101.700000
0.014200  101.700000
-0.005300  101.700000
-0.023300  101.700000
-0.032300  101.700000
-0.027800  101.700000
-0.030800  101.700000
-0.027000  101.700000
-0.011300  101.700000
0.011200  101.800000
0.025500  101.800000
0.027000  101.800000
0.023200  101.800000
0.019500  101.800000
0.013500  101.800000
-0.003000  101.900000
-0.009800  101.900000
-0.009100  101.900000
-0.012000  101.900000
-0.015000  101.900000
-0.012800  102.000000
-0.004600  102.000000
-0.004600  102.000000
-0.008300  102.000000
-0.012000  102.000000
-0.012800  102.000000
-0.006800  102.100000
0.004500  102.100000
0.010500  102.100000
0.009700  102.100000
0.015000  102.100000
0.023200  102.100000
0.027000  102.100000
0.031500  102.200000
0.028500  102.200000
0.016500  102.200000
-0.000800  102.200000
-0.012800  102.300000
-0.027000  102.300000
-0.046500  102.300000
-0.040500  102.300000
-0.024000  102.300000
-0.009100  102.400000
0.002200  102.400000
0.009000  102.400000
0.013500  102.400000
0.017200  102.500000
0.024700  102.500000
0.017200  102.500000
0.010500  102.500000
0.004500  102.500000
-0.000800  102.600000
-0.005300  102.600000
-0.014300  102.600000
-0.013500  102.600000
-0.015800  102.600000
-0.012800  102.600000
-0.004600  102.600000
0.001500  102.600000
0.014200  102.700000
0.023200  102.700000
0.027000  102.700000
0.023200  102.700000
0.017200  102.700000
0.010500  102.800000
0.000700  102.800000
-0.012000  102.800000
-0.027800  102.800000
-0.029300  102.800000
-0.025600  102.900000
-0.024000  102.900000
-0.016500  102.900000
-0.005300  102.900000
0.008200  102.900000
0.018700  103.000000
0.029200  103.000000
0.029200  103.000000
0.012700  103.000000
-0.002300  103.000000
-0.012000  103.000000
-0.008300  103.000000
-0.006800  103.100000
-0.002300  103.100000
0.011200  103.100000
0.025500  103.100000
0.035200  103.100000
0.034500  103.200000
0.023200  103.200000
0.000000  103.200000
-0.030800  103.200000
-0.048000  103.200000
-0.052500  103.200000
-0.047300  103.300000
-0.031500  103.300000
-0.017300  103.300000
-0.008300  103.300000
-0.003800  103.300000
0.003700  103.400000
0.000700  103.400000
0.001500  103.400000
0.006700  103.400000
0.003700  103.400000
0.006000  103.400000
0.000000  103.500000
-0.003000  103.500000
0.013500  103.500000
0.039000  103.500000
0.059200  103.500000
0.052500  103.500000
0.039700  103.500000
0.026200  103.500000
0.002200  103.500000
-0.005300  103.500000
-0.021000  103.500000
-0.042000  103.500000
-0.052500  103.500000
-0.052500  103.500000
-0.037500  103.600000
-0.016500  103.600000
0.004500  103.600000
0.011200  103.600000
0.019500  103.600000
0.025500  103.600000
0.026200  103.600000
0.023200  103.600000
0.007500  103.600000
0.001500  103.600000
0.003000  103.600000
0.009000  103.600000
0.006000  103.600000
-0.004600  103.700000
-0.000800  103.700000
0.012700  103.700000
0.018000  103.700000
0.012000  103.700000
0.008200  103.700000
-0.018100  103.700000
-0.036800  103.700000
-0.039000  103.700000
-0.042000  103.700000
-0.036800  103.800000
-0.027800  103.800000
-0.004600  103.800000
0.006700  103.800000
0.008200  103.800000
0.003700  103.800000
0.007500  103.800000
0.023200  103.800000
0.024700  103.800000
0.026200  103.800000
0.017200  103.800000
0.013500  103.800000
0.016500  103.900000
0.013500  103.900000
0.006700  103.900000
-0.003000  103.900000
-0.005300  103.900000
-0.008300  103.900000
-0.020300  103.900000
-0.036100  103.900000
-0.029300  103.900000
-0.005300  103.900000
0.014200  103.900000
0.029200  103.900000
0.039000  103.900000
0.043500  103.900000
0.042700  103.900000
0.034500  103.900000
0.014200  103.900000
-0.016500  103.900000
-0.044300  103.900000
-0.060000  103.900000
-0.060000  103.900000
-0.044300  103.900000
-0.024800  103.900000
-0.006800  103.900000
0.007500  103.900000
0.012000  104.000000
0.009700  104.000000
0.005200  104.000000
0.000000  104.000000
-0.005300  104.000000
-0.009800  104.000000
-0.006800  104.000000
0.013500  104.000000
0.030000  104.000000
0.032200  104.000000
0.025500  104.000000
0.010500  104.000000
0.003000  104.000000
-0.001500  104.100000
-0.007500  104.100000
-0.007500  104.100000
-0.012800  104.100000
-0.021800  104.100000
-0.012800  104.100000
0.004500  104.100000
0.011200  104.100000
0.007500  104.100000
0.006700  104.100000
0.014200  104.200000
0.015700  104.200000
0.011200  104.200000
0.004500  104.200000
0.009700  104.200000
0.012000  104.200000
0.011200  104.200000
0.015000  104.200000
0.007500  104.200000
0.002200  104.200000
-0.003000  104.300000
-0.000800  104.300000
-0.003000  104.300000
-0.012800  104.300000
-0.022500  104.300000
-0.027000  104.300000
-0.014300  104.300000
-0.001500  104.300000
0.005200  104.300000
0.007500  104.300000
0.002200  104.400000
-0.012800  104.400000
-0.030800  104.400000
-0.031500  104.400000
-0.023300  104.400000
-0.003800  104.400000
0.012700  104.400000
0.007500  104.400000
-0.004600  104.400000
0.001500  104.400000
0.020200  104.400000
0.038200  104.400000
0.038200  104.400000
0.027000  104.400000
0.009700  104.400000
-0.009100  104.400000
-0.012000  104.400000
-0.019500  104.400000
-0.021000  104.400000
-0.021800  104.400000
-0.021800  104.400000
-0.024800  104.400000
-0.010500  104.500000
0.017200  104.500000
0.024700  104.500000
0.027700  104.500000
0.036000  104.500000
0.045000  104.500000
0.032200  104.500000
0.018000  104.500000
0.009700  104.500000
0.003000  104.500000
0.003000  104.500000
-0.013500  104.500000
-0.027000  104.500000
-0.025600  104.500000
-0.025600  104.500000
-0.028500  104.500000
-0.028500  104.500000
-0.023300  104.500000
-0.018800  104.500000
-0.014300  104.500000
-0.014300  104.500000
-0.012000  104.500000
0.001500  104.500000
0.009000  104.500000
0.014200  104.500000
0.010500  104.500000
0.003000  104.500000
-0.001500  104.500000
0.001500  104.500000
0.025500  104.600000
0.051000  104.600000
0.070500  104.600000
0.051000  104.600000
0.009000  104.600000
-0.025600  104.600000
-0.050300  104.600000
-0.043600  104.600000
-0.033000  104.600000
-0.027000  104.600000
-0.023300  104.600000
-0.021000  104.600000
-0.017300  104.600000
-0.006800  104.700000
0.011200  104.700000
0.015000  104.700000
0.006700  104.700000
0.004500  104.700000
0.014200  104.700000
0.013500  104.700000
0.018700  104.700000
0.039000  104.700000
0.055500  104.700000
0.051000  104.700000
0.030000  104.700000
0.007500  104.700000
-0.015800  104.700000
-0.031500  104.700000
-0.035300  104.700000
-0.025600  104.700000
-0.018100  104.700000
-0.008300  104.700000
-0.000800  104.700000
-0.004600  104.700000
-0.014300  104.700000
-0.023300  104.700000
-0.023300  104.700000
-0.019500  104.700000
-0.006000  104.700000
0.009000  104.700000
0.019500  104.700000
0.023200  104.700000
0.023200  104.700000
0.024000  104.700000
0.021700  104.700000
0.018700  104.700000
0.008200  104.800000
-0.015800  104.800000
-0.037500  104.800000
-0.047300  104.800000
-0.048000  104.800000
-0.041300  104.800000
-0.027000  104.800000
-0.009100  104.800000
0.009000  104.800000
0.030000  104.800000
0.040500  104.800000
0.031500  104.800000
0.018000  104.800000
0.003000  104.800000
0.000700  104.800000
0.015000  104.800000
0.025500  104.800000
0.020200  104.800000
0.012700  104.800000
0.011200  104.800000
0.003000  104.800000
-0.005300  104.800000
-0.009800  104.800000
-0.010500  104.800000
-0.007500  104.800000
-0.002300  104.800000
-0.003000  104.800000
-0.001500  104.800000
0.000700  104.800000
-0.000800  104.800000
-0.001500  104.800000
-0.013500  104.800000
-0.018800  104.800000
-0.014300  104.800000
-0.008300  104.800000
-0.004600  104.800000
-0.003800  104.800000
0.001500  104.800000
0.003700  104.800000
0.006000  104.800000
0.006700  104.800000
0.009000  104.800000
0.015700  104.800000
0.021000  104.800000
0.018000  104.800000
0.008200  104.800000
0.002200  104.800000
-0.001500  104.800000
-0.006800  104.800000
-0.012000  104.800000
-0.010500  104.800000
-0.005300  104.800000
0.001500  104.800000
0.009000  104.800000
0.009000  104.800000
0.007500  104.800000
0.003000  104.800000
-0.000800  104.800000
-0.003000  104.800000
-0.008300  104.800000
-0.010500  104.800000
-0.006800  104.800000
0.000700  104.800000
0.010500  104.800000
0.012000  104.800000
0.014200  104.800000
0.012700  104.800000
0.012700  104.800000
0.009700  104.800000
-0.003000  104.800000
-0.019500  104.800000
-0.033000  104.800000
-0.037500  104.800000
-0.039800  104.800000
-0.024000  104.800000
-0.012000  104.800000
-0.005300  104.800000
0.005200  104.800000
0.008200  104.800000
0.018700  104.800000
0.019500  104.800000
0.018000  104.800000
0.015700  104.800000
0.005200  104.800000
0.003000  104.800000
0.004500  104.800000
0.004500  104.800000
-0.002300  104.800000
-0.011300  104.800000
-0.012800  104.800000
-0.007500  104.800000
0.001500  104.800000
0.009700  104.800000
0.015700  104.800000
0.019500  104.800000
0.019500  104.800000
0.015000  104.800000
0.012000  104.800000
0.006700  104.800000
0.001500  104.800000
-0.001500  104.800000
-0.006000  104.800000
-0.009100  104.800000
-0.007500  104.800000
-0.004600  104.800000
-0.006000  104.800000
-0.008300  104.800000
-0.012000  104.800000
-0.012800  104.800000
-0.011300  104.800000
-0.010500  104.800000
-0.012000  104.800000
-0.012000  104.800000
-0.004600  104.800000
0.000000  104.800000
0.003700  104.800000
0.009000  104.800000
0.012700  104.800000
0.010500  104.800000
0.007500  104.800000
0.008200  104.800000
0.003700  104.800000
0.004500  104.800000
0.006000  104.800000
0.005200  104.800000
0.005200  104.800000
0.005200  104.800000
0.005200  104.800000
0.005200  104.800000
0.007500  104.800000
0.001500  104.800000
-0.001500  104.800000
-0.003800  104.800000
-0.006800  104.800000
-0.011300  104.800000
-0.016500  104.800000
-0.003000  104.800000
0.002200  104.800000
0.000700  104.700000
0.001500  104.700000
0.000700  104.700000
-0.000800  104.700000
-0.005300  104.700000
-0.006800  104.700000
-0.010500  104.700000
-0.007500  104.700000
-0.002300  104.700000
0.000000  104.700000
0.006700  104.600000
0.010500  104.600000
0.013500  104.600000
0.012000  104.600000
0.004500  104.600000
0.000700  104.600000
-0.005300  104.500000
-0.008300  104.500000
-0.004600  104.500000
-0.003000  104.500000
-0.001500  104.500000
0.000700  104.400000
0.004500  104.400000
0.006700  104.400000
0.007500  104.400000
0.012000  104.400000
0.015000  104.400000
0.015700  104.400000
0.013500  104.400000
0.009700  104.300000
0.005200  104.300000
-0.003800  104.300000
-0.014300  104.200000
-0.023300  104.200000
-0.028500  104.200000
-0.024800  104.200000
-0.016500  104.200000
-0.006800  104.200000
0.002200  104.200000
0.006000  104.100000
0.006700  104.100000
0.009000  104.100000
0.009000  104.100000
0.005200  104.100000
-0.003000  104.000000
-0.006800  104.000000
-0.008300  104.000000
-0.000800  104.000000
0.011200  104.000000
0.015000  103.900000
0.012700  103.900000
0.008200  103.900000
-0.000800  103.900000
-0.003000  103.900000
-0.003800  103.900000
-0.003000  103.800000
-0.003000  103.800000
-0.000800  103.800000
0.003700  103.800000
0.003000  103.700000
0.003000  103.700000
0.000000  103.700000
-0.002300  103.600000
-0.006800  103.600000
-0.012800  103.600000
-0.014300  103.600000
-0.015000  103.500000
-0.010500  103.500000
-0.008300  103.500000
-0.010500  103.500000
-0.003000  103.500000
0.008200  103.500000
0.015000  103.400000
0.023200  103.400000
0.027000  103.400000
0.025500  103.300000
0.021000  103.300000
0.014200  103.200000
0.008200  103.200000
0.000700  103.200000
-0.009800  103.100000
-0.015800  103.100000
-0.018100  103.100000
-0.023300  103.000000
-0.020300  103.000000
-0.018100  103.000000
-0.012800  103.000000
-0.002300  102.900000
0.005200  102.900000
0.015700  102.900000
0.021700  102.800000
0.027000  102.800000
0.023200  102.700000
0.009000  102.700000
0.004500  102.700000
-0.000800  102.600000
-0.005300  102.600000
-0.006800  102.600000
-0.010500  102.600000
-0.015000  102.500000
-0.016500  102.500000
-0.018100  102.400000
-0.015800  102.400000
-0.007500  102.400000
0.000000  102.300000
0.005200  102.300000
0.010500  102.200000
0.016500  102.200000
0.018700  102.100000
0.020200  102.100000
0.016500  102.100000
0.008200  102.100000
0.004500  102.000000
-0.004600  102.000000
-0.008300  101.900000
-0.012000  101.900000
-0.016500  101.800000
-0.015000  101.800000
-0.016500  101.700000
-0.015000  101.700000
-0.009100  101.700000
-0.004600  101.600000
-0.001500  101.600000
0.000700  101.500000
0.008200  101.500000
0.015700  101.400000
0.015700  101.400000
0.012700  101.300000
0.012000  101.300000
0.005200  101.200000
-0.002300  101.200000
-0.004600  101.200000
-0.000800  101.100000
0.000000  101.100000
-0.001500  101.000000
-0.004600  101.000000
-0.003000  100.900000
-0.001500  100.900000
0.000700  100.800000
0.008200  100.800000
0.014200  100.800000
0.018000  100.700000
0.015700  100.700000
0.009700  100.700000
0.006700  100.600000
0.003000  100.600000
-0.003000  100.500000
-0.005300  100.500000
-0.007500  100.400000
-0.012000  100.400000
-0.015000  100.300000
-0.019500  100.300000
-0.020300  100.200000
-0.014300  100.200000
-0.006800  100.200000
-0.000800  100.100000
0.004500  100.100000
0.012700  100.000000
0.014200  100.000000
0.007500  99.900000
0.002200  99.900000
-0.006800  99.800000
-0.012800  99.800000
-0.011300  99.800000
-0.006800  99.700000
-0.003000  99.700000
-0.000800  99.600000
0.003000  99.600000
0.006700  99.500000
0.007500  99.500000
0.006700  99.400000
0.006700  99.400000
0.013500  99.300000
0.016500  99.300000
0.015000  99.300000
0.014200  99.200000
0.011200  99.200000
0.005200  99.100000
-0.004600  99.100000
-0.009100  99.000000
-0.012800  99.000000
-0.012800  99.000000
-0.012800  98.900000
-0.011300  98.900000
-0.006800  98.800000
-0.003800  98.800000
0.000000  98.700000
0.000000  98.700000
0.001500  98.600000
0.000700  98.600000
0.000700  98.500000
0.004500  98.500000
0.003700  98.400000
0.003000  98.400000
0.000700  98.400000
0.000000  98.300000
-0.003000  98.300000
-0.008300  98.200000
-0.006800  98.200000
-0.004600  98.100000
-0.008300  98.100000
-0.010500  98.100000
-0.007500  98.000000
-0.004600  97.900000
-0.004600  97.900000
-0.000800  97.800000
0.001500  97.800000
0.008200  97.700000
0.018700  97.700000
0.019500  97.600000
0.019500  97.600000
0.015700  97.600000
0.008200  97.500000
0.004500  97.500000
0.000000  97.400000
-0.005300  97.400000
-0.008300  97.300000
-0.008300  97.200000
-0.010500  97.200000
-0.008300  97.200000
-0.004600  97.100000
-0.002300  97.100000
0.003000  97.000000
0.008200  97.000000
0.016500  96.900000
0.016500  96.900000
0.012000  96.800000
0.005200  96.700000
-0.004600  96.700000
-0.010500  96.700000
-0.018100  96.600000
-0.019500  96.600000
-0.019500  96.500000
-0.015800  96.500000
-0.009100  96.400000
-0.003800  96.400000
0.004500  96.300000
0.010500  96.300000
0.015000  96.300000
0.014200  96.200000
0.012000  96.200000
0.011200  96.100000
0.006700  96.000000
0.002200  96.000000
-0.003000  95.900000
-0.008300  95.900000
-0.010500  95.800000
-0.012800  95.800000
-0.010500  95.800000
-0.008300  95.700000
-0.008300  95.700000
-0.007500  95.600000
-0.006800  95.500000
-0.004600  95.500000
-0.000800  95.500000
0.004500  95.400000
0.012000  95.400000
0.018700  95.300000
0.021000  95.300000
0.020200  95.300000
0.018000  95.200000
0.015700  95.200000
0.012700  95.100000
0.008200  95.100000
0.000000  95.000000
-0.009100  95.000000
-0.014300  94.900000
-0.013500  94.900000
-0.012800  94.900000
-0.006800  94.800000
-0.001500  94.800000
0.003700  94.700000
0.009000  94.600000
0.016500  94.600000
0.027000  94.600000
0.022500  94.500000
0.009700  94.500000
-0.002300  94.400000
-0.012800  94.400000
-0.017300  94.300000
-0.017300  94.300000
-0.015800  94.200000
-0.014300  94.200000
-0.009100  94.100000
-0.006000  94.100000
-0.007500  94.000000
-0.004600  94.000000
-0.000800  93.900000
-0.000800  93.900000
0.000000  93.800000
0.005200  93.800000
0.003700  93.700000
0.001500  93.600000
0.004500  93.600000
0.002200  93.600000
0.002200  93.600000
0.002200  93.500000
0.003000  93.400000
-0.000800  93.400000
-0.004600  93.300000
-0.003000  93.300000
-0.001500  93.200000
0.000700  93.200000
0.000700  93.100000
0.003000  93.100000
0.006700  93.100000
0.010500  93.000000
0.010500  92.900000
0.005200  92.900000
0.000000  92.800000
-0.000800  92.800000
0.000700  92.700000
-0.000800  92.700000
-0.000800  92.700000
0.000700  92.600000
-0.002300  92.600000
-0.003800  92.500000
-0.005300  92.400000
-0.009800  92.400000
-0.007500  92.300000
-0.001500  92.300000
0.006700  92.200000
0.014200  92.200000
0.018000  92.100000
0.023200  92.100000
0.018000  92.000000
0.009000  92.000000
-0.000800  91.900000
-0.012800  91.900000
-0.021800  91.800000
-0.025600  91.800000
-0.023300  91.700000
-0.024000  91.600000
-0.020300  91.600000
-0.016500  91.600000
-0.013500  91.500000
-0.006800  91.400000
0.001500  91.400000
0.009000  91.300000
0.014200  91.300000
0.016500  91.200000
0.013500  91.200000
0.009000  91.100000
0.008200  91.100000
0.005200  91.000000
0.000700  90.900000
-0.001500  90.900000
-0.000800  90.800000
-0.002300  90.800000
0.000000  90.800000
0.007500  90.700000
0.009700  90.600000
0.015700  90.500000
0.016500  90.500000
0.014200  90.400000
0.010500  90.400000
0.006700  90.400000
0.008200  90.300000
0.003000  90.200000
-0.001500  90.200000
-0.006800  90.100000
-0.009800  90.000000
-0.013500  90.000000
-0.015000  90.000000
-0.012000  89.900000
-0.012000  89.800000
-0.008300  89.800000
-0.007500  89.700000
-0.008300  89.600000
-0.004600  89.600000
0.005200  89.500000
0.015700  89.500000
0.019500  89.400000
0.021700  89.400000
0.021700  89.300000
0.017200  89.200000
0.010500  89.200000
0.004500  89.100000
0.001500  89.100000
0.001500  89.000000
-0.003800  89.000000
-0.011300  88.900000
-0.016500  88.800000
-0.020300  88.800000
-0.020300  88.700000
-0.015800  88.700000
-0.010500  88.600000
-0.004600  88.600000
0.000700  88.500000
0.002200  88.500000
0.008200  88.400000
0.009700  88.300000
0.006700  88.200000
0.005200  88.200000
0.003000  88.200000
0.000700  88.100000
-0.002300  88.000000
-0.005300  87.900000
-0.010500  87.900000
-0.015000  87.800000
-0.013500  87.700000
-0.015800  87.700000
-0.012000  87.600000
-0.001500  87.500000
0.011200  87.500000
0.017200  87.400000
0.018000  87.300000
0.021700  87.300000
0.018700  87.200000
0.016500  87.200000
0.014200  87.100000
0.012000  87.000000
0.009000  86.900000
-0.000800  86.900000
-0.009100  86.800000
-0.017300  86.800000
-0.020300  86.700000
-0.019500  86.600000
-0.017300  86.600000
-0.010500  86.500000
-0.007500  86.400000
-0.002300  86.400000
0.000700  86.300000
0.005200  86.300000
0.010500  86.200000
0.006700  86.100000
0.007500  86.100000
0.005200  86.000000
0.003000  85.900000
0.002200  85.900000
-0.000800  85.900000
-0.003000  85.800000
-0.010500  85.700000
-0.009100  85.700000
-0.003800  85.600000
0.000700  85.500000
0.006700  85.500000
0.007500  85.400000
0.008200  85.400000
0.008200  85.300000
0.011200  85.200000
0.010500  85.100000
0.006700  85.100000
0.000000  85.000000
-0.006000  85.000000
-0.006000  84.900000
-0.008300  84.800000
-0.010500  84.800000
-0.012000  84.700000
-0.010500  84.600000
-0.008300  84.600000
-0.003800  84.500000
0.004500  84.400000
0.009000  84.400000
0.014200  84.300000
0.014200  84.300000
0.012700  84.200000
0.014200  84.100000
0.010500  84.100000
0.008200  84.000000
0.004500  83.900000
-0.002300  83.900000
-0.008300  83.800000
-0.010500  83.700000
-0.010500  83.700000
-0.012000  83.600000
-0.009100  83.600000
-0.008300  83.500000
-0.006800  83.400000
-0.004600  83.300000
0.000000  83.300000
0.003000  83.200000
0.005200  83.100000
0.009000  83.100000
0.011200  83.000000
0.011200  82.900000
0.006000  82.900000
0.003000  82.800000
0.000700  82.800000
-0.000800  82.700000
-0.000800  82.600000
0.000000  82.500000
0.000000  82.400000
-0.003000  82.400000
-0.005300  82.300000
-0.001500  82.300000
0.001500  82.200000
0.000700  82.100000
0.001500  82.000000
0.004500  82.000000
0.006000  81.900000
0.006700  81.800000
0.005200  81.700000
0.003000  81.700000
-0.000800  81.600000
-0.000800  81.500000
-0.003800  81.500000
-0.008300  81.400000
-0.009800  81.400000
-0.009800  81.300000
-0.005300  81.200000
-0.006000  81.100000
-0.003800  81.000000
-0.001500  81.000000
0.000700  80.900000
0.000700  80.900000
-0.000800  80.800000
0.003000  80.700000
0.000700  80.600000
0.000700  80.600000
0.000000  80.500000
0.000700  80.500000
-0.001500  80.300000
-0.007500  80.300000
-0.009100  80.200000
-0.007500  80.200000
-0.001500  80.100000
0.000700  80.100000
0.005200  80.000000
0.004500  79.900000
0.002200  79.800000
0.007500  79.800000
0.010500  79.700000
0.014200  79.600000
0.010500  79.600000
0.004500  79.500000
0.003000  79.500000
0.000000  79.400000
0.002200  79.300000
0.001500  79.200000
-0.001500  79.200000
-0.001500  79.100000
-0.003000  79.000000
-0.005300  79.000000
-0.005300  78.900000
-0.003000  78.800000
-0.001500  78.800000
0.000000  78.700000
0.000700  78.700000
-0.003000  78.600000
-0.002300  78.500000
0.000000  78.400000
-0.000800  78.300000
-0.001500  78.300000
0.000700  78.200000
0.003000  78.200000
0.001500  78.100000
-0.006000  78.000000
-0.011300  77.900000
-0.009100  77.900000
-0.006000  77.800000
-0.003000  77.800000
0.001500  77.600000
0.006000  77.600000
0.007500  77.500000
0.011200  77.500000
0.015700  77.400000
0.015000  77.300000
0.009700  77.300000
0.005200  77.200000
-0.000800  77.200000
-0.004600  77.100000
-0.005300  77.000000
-0.009100  77.000000
-0.014300  76.900000
-0.018100  76.900000
-0.016500  76.800000
-0.012000  76.700000
-0.007500  76.700000
-0.005300  76.600000
0.000700  76.500000
0.006700  76.500000
0.010500  76.400000
0.018000  76.400000
0.017200  76.300000
0.014200  76.200000
0.012000  76.100000
0.009000  76.100000
0.006700  76.000000
0.004500  76.000000
0.003000  75.900000
-0.003000  75.800000
-0.009100  75.700000
-0.013500  75.700000
-0.016500  75.600000
-0.012800  75.600000
-0.005300  75.500000
0.003000  75.400000
0.007500  75.400000
0.009000  75.300000
0.009000  75.200000
0.006700  75.100000
0.008200  75.100000
0.006700  75.100000
0.004500  75.000000
0.000700  74.900000
0.000700  74.800000
-0.002300  74.800000
-0.006800  74.700000
-0.006800  74.700000
-0.009100  74.600000
-0.009800  74.500000
-0.005300  74.400000
0.001500  74.400000
0.003700  74.300000
0.000000  74.200000
0.000700  74.200000
0.000700  74.100000
-0.000800  74.100000
-0.000800  74.000000
-0.003000  73.900000
-0.004600  73.800000
-0.003800  73.800000
-0.004600  73.800000
-0.005300  73.700000
-0.001500  73.600000
0.002200  73.600000
0.001500  73.500000
0.001500  73.400000
0.005200  73.400000
0.006700  73.300000
0.007500  73.300000
0.008200  73.200000
0.011200  73.100000
0.007500  73.100000
0.003700  73.000000
0.000700  72.900000
-0.004600  72.900000
-0.006800  72.800000
-0.009100  72.800000
-0.009100  72.700000
-0.009100  72.600000
-0.009100  72.500000
-0.008300  72.500000
-0.008300  72.400000
-0.003800  72.400000
0.003000  72.300000
0.003700  72.300000
0.005200  72.200000
0.010500  72.100000
0.014200  72.000000
0.013500  72.000000
0.010500  71.900000
0.010500  71.900000
0.008200  71.800000
0.005200  71.700000
0.002200  71.700000
-0.002300  71.600000
-0.005300  71.500000
-0.006800  71.500000
-0.009100  71.400000
-0.008300  71.300000
-0.004600  71.200000
-0.001500  71.200000
0.002200  71.100000
0.005200  71.100000
0.004500  71.000000
0.006700  71.000000
0.008200  70.900000
0.005200  70.800000
-0.000800  70.700000
-0.001500  70.700000
-0.001500  70.600000
-0.003800  70.600000
-0.006000  70.500000
-0.005300  70.400000
0.000000  70.400000
0.000700  70.300000
0.001500  70.200000
0.006700  70.200000
0.007500  70.100000
0.006700  70.000000
0.009000  69.900000
0.009000  69.900000
0.005200  69.800000
0.003700  69.800000
0.000700  69.700000
-0.000800  69.600000
-0.002300  69.600000
-0.006800  69.500000
-0.012000  69.400000
-0.016500  69.400000
-0.015800  69.300000
-0.017300  69.200000
-0.013500  69.200000
-0.009100  69.100000
-0.008300  69.000000
-0.002300  68.900000
0.000700  68.900000
0.008200  68.800000
0.012000  68.800000
0.012000  68.700000
0.008200  68.600000
0.002200  68.500000
0.003700  68.500000
0.003700  68.400000
0.002200  68.300000
0.000000  68.300000
-0.003800  68.200000
-0.003800  68.100000
-0.003000  68.100000
-0.003800  68.000000
-0.001500  67.900000
0.000700  67.900000
0.002200  67.800000
0.003000  67.700000
0.005200  67.600000
0.006700  67.600000
0.004500  67.500000
0.006700  67.500000
0.003000  67.400000
-0.000800  67.300000
-0.005300  67.200000
-0.006800  67.200000
-0.006800  67.100000
-0.009100  67.000000
-0.005300  67.000000
-0.004600  66.900000
0.001500  66.900000
0.005200  66.800000
0.008200  66.800000
0.011200  66.700000
0.012000  66.600000
0.015700  66.600000
0.010500  66.500000
0.006700  66.500000
0.006700  66.400000
0.001500  66.300000
-0.001500  66.300000
-0.003000  66.200000
-0.005300  66.200000
-0.006000  66.100000
-0.004600  66.000000
-0.005300  66.000000
-0.005300  65.900000
-0.005300  65.900000
-0.004600  65.800000
-0.002300  65.800000
0.000700  65.700000
0.003000  65.700000
0.002200  65.600000
0.000000  65.600000
-0.000800  65.500000
0.000700  65.400000
0.003000  65.400000
0.001500  65.300000
-0.002300  65.300000
-0.003800  65.200000
-0.007500  65.200000
-0.010500  65.100000
-0.011300  65.100000
-0.009100  65.000000
-0.004600  64.900000
-0.000800  64.900000
0.005200  64.800000
0.012000  64.800000
0.015000  64.700000
0.015000  64.600000
0.015700  64.600000
0.012700  64.500000
0.007500  64.500000
0.003000  64.400000
0.000000  64.300000
0.000000  64.300000
-0.006800  64.200000
-0.009800  64.200000
-0.009100  64.100000
-0.008300  64.000000
-0.006000  64.000000
-0.004600  63.900000
-0.000800  63.900000
0.003000  63.800000
0.008200  63.700000
0.015000  63.700000
0.015700  63.700000
0.012700  63.600000
0.004500  63.600000
-0.004600  63.500000
-0.010500  63.500000
-0.016500  63.400000
-0.021800  63.400000
-0.020300  63.400000
-0.017300  63.300000
-0.015800  63.200000
-0.009800  63.200000
-0.004600  63.100000
0.001500  63.100000
0.005200  63.000000
0.008200  63.000000
0.014200  63.000000
0.012000  62.900000
0.010500  62.900000
0.011200  62.800000
0.008200  62.800000
0.006000  62.700000
0.001500  62.600000
-0.000800  62.600000
-0.004600  62.500000
-0.006000  62.500000
-0.004600  62.400000
-0.005300  62.400000
0.000700  62.300000
0.006700  62.200000
0.010500  62.200000
0.011200  62.100000
0.012700  62.100000
0.011200  62.100000
0.005200  62.000000
0.004500  61.900000
-0.001500  61.900000
-0.003000  61.800000
-0.003800  61.700000
-0.007500  61.600000
-0.009100  61.600000
-0.009100  61.600000
-0.005300  61.500000
-0.005300  61.500000
-0.003000  61.400000
-0.000800  61.300000
0.001500  61.300000
0.004500  61.200000
0.003000  61.200000
0.006700  61.100000
0.008200  61.000000
0.006000  61.000000
0.003000  60.900000
-0.002300  60.800000
-0.006800  60.800000
-0.006800  60.700000
-0.004600  60.700000
-0.003800  60.600000
-0.002300  60.500000
0.000000  60.400000
0.000000  60.400000
0.000700  60.300000
0.000000  60.300000
-0.000800  60.200000
-0.002300  60.200000
-0.001500  60.100000
0.001500  60.000000
0.000700  60.000000
0.000700  59.900000
0.000000  59.800000
0.001500  59.800000
0.001500  59.700000
-0.001500  59.700000
-0.001500  59.600000
-0.003000  59.500000
-0.002300  59.500000
-0.003800  59.400000
-0.005300  59.400000
-0.004600  59.300000
0.000000  59.200000
0.003700  59.200000
0.008200  59.100000
0.014200  59.000000
0.012700  59.000000
0.010500  58.900000
0.003000  58.900000
-0.005300  58.800000
-0.005300  58.800000
-0.003800  58.700000
-0.003000  58.600000
-0.000800  58.600000
0.000700  58.500000
0.001500  58.500000
0.005200  58.500000
0.009000  58.400000
0.007500  58.300000
-0.000800  58.300000
-0.001500  58.200000
0.003000  58.100000
0.005200  58.000000
0.006000  58.000000
0.001500  58.000000
-0.003000  57.900000
-0.005300  57.900000
-0.005300  57.800000
-0.004600  57.700000
-0.006800  57.700000
-0.006800  57.600000
-0.008300  57.600000
-0.009100  57.500000
-0.008300  57.500000
-0.003800  57.400000
0.001500  57.300000
0.003000  57.300000
0.003700  57.200000
0.007500  57.100000
0.012000  57.100000
0.008200  57.100000
0.003000  57.000000
0.000700  56.900000
0.000000  56.800000
0.001500  56.800000
0.000700  56.700000
0.001500  56.700000
0.000000  56.600000
0.002200  56.500000
0.000000  56.400000
-0.004600  56.400000
-0.003000  56.300000
-0.001500  56.200000
-0.000800  56.200000
-0.000800  56.100000
0.004500  56.100000
0.005200  56.000000
0.004500  55.900000
0.002200  55.800000
-0.003000  55.800000
-0.004600  55.700000
-0.007500  55.700000
-0.006800  55.500000
-0.004600  55.500000
-0.003800  55.400000
-0.003000  55.400000
-0.004600  55.300000
-0.001500  55.300000
0.002200  55.200000
0.008200  55.100000
0.012000  55.000000
0.010500  55.000000
0.012700  54.900000
0.010500  54.900000
0.006700  54.800000
0.000700  54.700000
-0.006000  54.700000
-0.012000  54.600000
-0.015800  54.500000
-0.015800  54.400000
-0.017300  54.400000
-0.013500  54.300000
-0.009800  54.200000
-0.008300  54.200000
-0.004600  54.100000
0.000700  54.100000
0.004500  54.000000
0.005200  54.000000
0.009000  53.900000
0.012000  53.900000
0.012000  53.800000
0.012700  53.700000
0.009000  53.700000
0.006700  53.600000
0.004500  53.500000
0.000700  53.500000
-0.001500  53.500000
-0.001500  53.400000
-0.000800  53.300000
-0.001500  53.300000
-0.003000  53.200000
-0.001500  53.100000
-0.000800  53.100000
0.003000  53.100000
0.004500  53.000000
0.002200  53.000000
0.003000  52.900000
0.003000  52.900000
0.006000  52.800000
0.008200  52.800000
0.006700  52.700000
0.003000  52.700000
0.000700  52.600000
-0.004600  52.600000
-0.006000  52.500000
-0.009100  52.500000
-0.009800  52.400000
-0.003000  52.400000
-0.000800  52.300000
0.003000  52.300000
0.004500  52.200000
0.009000  52.200000
0.012000  52.100000
0.009700  52.100000
0.006700  52.100000
0.003000  52.000000
-0.000800  52.000000
-0.003800  51.900000
-0.006800  51.800000
-0.009800  51.800000
-0.014300  51.700000
-0.014300  51.700000
-0.010500  51.700000
-0.006800  51.600000
-0.003000  51.600000
-0.000800  51.500000
0.002200  51.500000
0.001500  51.400000
0.007500  51.300000
0.014200  51.300000
0.010500  51.300000
0.008200  51.200000
0.006000  51.100000
0.001500  51.100000
-0.000800  51.100000
-0.003000  51.000000
-0.005300  51.000000
-0.005300  50.900000
-0.000800  50.900000
-0.001500  50.800000
-0.003000  50.800000
-0.002300  50.800000
-0.001500  50.700000
0.001500  50.700000
0.000700  50.600000
0.001500  50.600000
0.000700  50.500000
-0.000800  50.500000
-0.003800  50.400000
-0.006800  50.400000
-0.006000  50.400000
-0.005300  50.300000
-0.004600  50.200000
-0.006800  50.200000
-0.006000  50.200000
-0.001500  50.100000
0.000700  50.100000
0.004500  50.000000
0.008200  50.000000
0.010500  49.900000
0.010500  49.900000
0.011200  49.900000
0.014200  49.800000
0.012000  49.800000
0.006700  49.800000
0.001500  49.700000
-0.000800  49.700000
-0.000800  49.600000
-0.002300  49.600000
-0.003000  49.500000
-0.004600  49.500000
-0.006000  49.500000
-0.005300  49.400000
-0.004600  49.400000
-0.003000  49.300000
0.000000  49.300000
0.000700  49.200000
0.003000  49.100000
0.004500  49.100000
0.006700  49.000000
0.006700  49.000000
0.005200  49.000000
0.001500  48.900000
0.000700  48.900000
-0.003000  48.800000
-0.007500  48.800000
-0.009800  48.700000
-0.010500  48.600000
-0.006800  48.600000
-0.006000  48.600000
-0.004600  48.500000
0.001500  48.500000
0.006700  48.400000
0.010500  48.400000
0.009000  48.300000
0.009000  48.300000
0.006000  48.200000
0.002200  48.100000
0.000700  48.100000
-0.001500  48.100000
-0.002300  48.000000
-0.001500  48.000000
-0.001500  47.900000
-0.002300  47.800000
-0.003800  47.800000
-0.003800  47.700000
-0.003800  47.700000
0.000700  47.600000
0.006000  47.600000
0.008200  47.500000
0.009000  47.500000
0.012000  47.400000
0.012000  47.300000
0.007500  47.300000
0.001500  47.200000
-0.003800  47.200000
-0.008300  47.200000
-0.012000  47.100000
-0.014300  47.000000
-0.014300  47.000000
-0.012800  46.900000
-0.009100  46.800000
-0.007500  46.800000
-0.004600  46.800000
0.000000  46.700000
0.003000  46.600000
0.006700  46.600000
0.005200  46.500000
0.006700  46.400000
0.005200  46.400000
0.003700  46.300000
0.002200  46.300000
-0.002300  46.200000
-0.000800  46.200000
-0.003000  46.100000
-0.003800  46.000000
-0.003800  46.000000
-0.003800  45.900000
-0.002300  45.900000
-0.002300  45.900000
-0.001500  45.800000
-0.002300  45.700000
0.003700  45.700000
0.008200  45.600000
0.009000  45.600000
0.010500  45.500000
0.010500  45.400000
0.008200  45.400000
0.005200  45.400000
0.006000  45.300000
0.001500  45.200000
-0.003000  45.200000
-0.006000  45.100000
-0.006800  45.100000
-0.005300  45.000000
-0.003800  45.000000
-0.003000  44.900000
-0.003800  44.900000
0.000000  44.800000
0.002200  44.800000
0.004500  44.700000
0.009000  44.700000
0.010500  44.600000
0.009700  44.500000
0.004500  44.500000
0.000000  44.500000
-0.001500  44.400000
-0.003800  44.400000
-0.004600  44.300000
-0.007500  44.200000
-0.008300  44.200000
-0.006000  44.100000
-0.006000  44.100000
-0.004600  44.100000
-0.001500  44.000000
-0.000800  43.900000
0.001500  43.900000
0.003000  43.800000
0.006700  43.700000
0.004500  43.700000
0.000000  43.600000
0.000000  43.600000
-0.000800  43.500000
-0.001500  43.500000
-0.001500  43.400000
-0.003000  43.400000
-0.005300  43.300000
-0.006800  43.200000
-0.008300  43.200000
-0.008300  43.100000
-0.004600  43.100000
0.001500  43.000000
0.003700  42.900000
0.006700  42.900000
0.009700  42.900000
0.009000  42.800000
0.006700  42.800000
0.003000  42.700000
0.002200  42.700000
0.003000  42.600000
-0.000800  42.600000
-0.000800  42.500000
0.000700  42.500000
-0.000800  42.400000
-0.003800  42.400000
-0.005300  42.300000
-0.003000  42.300000
0.000000  42.200000
0.003000  42.200000
0.005200  42.100000
0.004500  42.100000
0.006700  42.000000
0.005200  41.900000
0.003000  41.900000
0.003700  41.900000
0.000000  41.800000
-0.003000  41.800000
-0.008300  41.700000
-0.008300  41.700000
-0.008300  41.600000
-0.008300  41.600000
-0.006800  41.500000
-0.008300  41.500000
-0.004600  41.400000
-0.001500  41.400000
0.003000  41.400000
0.006700  41.300000
0.006700  41.200000
0.009000  41.200000
0.007500  41.100000
0.003000  41.100000
0.001500  41.000000
0.000700  40.900000
0.003000  40.900000
0.003000  40.900000
0.000000  40.900000
-0.002300  40.800000
-0.003800  40.800000
-0.003000  40.700000
-0.000800  40.700000
0.001500  40.600000
0.004500  40.600000
0.004500  40.500000
0.005200  40.500000
0.008200  40.400000
0.010500  40.400000
0.008200  40.300000
0.004500  40.300000
0.000700  40.200000
-0.000800  40.200000
-0.003000  40.100000
-0.006800  40.100000
-0.009100  40.000000
-0.007500  40.000000
-0.006000  40.000000
-0.006800  39.900000
-0.006000  39.900000
-0.003000  39.800000
0.000700  39.800000
0.002200  39.700000
0.003700  39.700000
0.008200  39.600000
0.006000  39.600000
0.003000  39.600000
0.001500  39.600000
-0.000800  39.500000
-0.004600  39.500000
-0.006000  39.400000
-0.005300  39.400000
-0.004600  39.300000
-0.005300  39.300000
-0.002300  39.200000
-0.003000  39.100000
-0.000800  39.100000
0.003000  39.100000
0.005200  39.100000
0.006700  39.000000
0.006700  39.000000
0.007500  38.900000
0.006700  38.900000
0.006700  38.800000
0.003000  38.800000
0.001500  38.700000
0.000700  38.700000
0.000700  38.600000
-0.001500  38.600000
-0.005300  38.600000
-0.006800  38.500000
-0.006800  38.500000
-0.008300  38.400000
-0.006000  38.400000
-0.001500  38.300000
0.000700  38.200000
0.001500  38.200000
0.000700  38.200000
0.005200  38.200000
0.006700  38.100000
0.008200  38.000000
0.006700  38.000000
0.002200  37.900000
-0.000800  37.900000
-0.002300  37.800000
-0.000800  37.800000
-0.004600  37.800000
-0.004600  37.700000
-0.003800  37.700000
-0.001500  37.600000
0.003700  37.500000
0.005200  37.500000
0.005200  37.400000
0.006000  37.400000
0.006700  37.300000
0.005200  37.300000
0.003700  37.300000
0.003000  37.200000
-0.001500  37.200000
-0.004600  37.100000
-0.006800  37.000000
-0.009100  37.000000
-0.012000  36.900000
-0.011300  36.900000
-0.008300  36.900000
-0.004600  36.800000
0.000700  36.800000
0.003000  36.700000
0.006000  36.700000
0.009000  36.600000
0.009700  36.500000
0.009000  36.500000
0.005200  36.400000
0.004500  36.400000
0.003000  36.400000
-0.000800  36.300000
-0.001500  36.300000
-0.003000  36.200000
-0.003000  36.200000
-0.001500  36.100000
-0.003000  36.100000
-0.003000  36.000000
-0.002300  36.000000
-0.001500  36.000000
-0.002300  35.900000
0.000000  35.900000
0.000700  35.900000
0.002200  35.800000
0.001500  35.800000
0.003000  35.700000
0.001500  35.700000
0.001500  35.600000
0.002200  35.600000
-0.000800  35.500000
-0.003800  35.500000
-0.007500  35.400000
-0.008300  35.400000
-0.005300  35.400000
-0.004600  35.300000
-0.002300  35.300000
0.000000  35.200000
0.003000  35.200000
0.003700  35.200000
0.003000  35.100000
0.004500  35.100000
0.004500  35.100000
0.004500  35.000000
0.003700  35.000000
0.001500  34.900000
-0.000800  34.900000
-0.002300  34.800000
-0.003000  34.800000
-0.004600  34.800000
-0.004600  34.700000
-0.005300  34.700000
-0.003800  34.600000
-0.003000  34.600000
0.000700  34.600000
0.001500  34.600000
0.004500  34.500000
0.010500  34.500000
0.012000  34.400000
0.010500  34.400000
0.008200  34.400000
0.003700  34.300000
-0.000800  34.300000
-0.003000  34.200000
-0.005300  34.200000
-0.006000  34.200000
-0.006800  34.100000
-0.006000  34.100000
-0.004600  34.100000
-0.005300  34.000000
-0.004600  34.000000
-0.000800  34.000000
0.001500  33.900000
0.004500  33.900000
0.007500  33.800000
0.008200  33.800000
0.004500  33.800000
0.003700  33.700000
0.003700  33.700000
-0.000800  33.700000
-0.001500  33.700000
-0.003000  33.600000
-0.004600  33.600000
-0.002300  33.500000
-0.003800  33.500000
-0.002300  33.500000
0.000000  33.400000
0.003000  33.400000
0.005200  33.300000
0.003700  33.300000
0.006000  33.300000
0.009000  33.300000
0.007500  33.200000
0.003700  33.200000
-0.000800  33.100000
-0.001500  33.100000
-0.002300  33.100000
-0.003800  33.000000
-0.003000  33.000000
-0.005300  32.900000
-0.003000  32.900000
-0.003000  32.800000
-0.005300  32.800000
-0.000800  32.800000
-0.002300  32.800000
-0.000800  32.700000
0.003700  32.700000
0.005200  32.600000
0.004500  32.600000
-0.000800  32.600000
-0.000800  32.500000
-0.004600  32.500000
-0.006000  32.400000
-0.005300  32.400000
-0.003800  32.400000
-0.003800  32.300000
-0.005300  32.300000
-0.001500  32.200000
0.000700  32.200000
0.003000  32.100000
0.003000  32.100000
0.003000  32.000000
0.003700  32.000000
0.001500  31.900000
0.003700  31.900000
0.001500  31.900000
0.001500  31.800000
0.000700  31.800000
-0.001500  31.700000
-0.000800  31.700000
-0.002300  31.600000
-0.001500  31.600000
-0.003800  31.500000
-0.004600  31.500000
-0.004600  31.500000
-0.003000  31.400000
0.000700  31.400000
0.001500  31.300000
0.003000  31.300000
0.004500  31.300000
0.004500  31.200000
0.005200  31.200000
0.004500  31.100000
0.004500  31.100000
0.006700  31.000000
0.007500  31.000000
0.007500  31.000000
0.006000  30.900000
0.004500  30.900000
-0.000800  30.900000
0.000700  30.800000
-0.000800  30.800000
-0.001500  30.700000
0.001500  30.700000
0.001500  30.600000
0.000700  30.600000
0.000000  30.600000
0.003000  30.500000
0.003000  30.500000
-0.000800  30.400000
-0.001500  30.400000
-0.000800  30.300000
-0.001500  30.200000
-0.005300  30.200000
-0.006800  30.100000
-0.006800  30.100000
-0.005300  30.100000
-0.004600  30.000000
-0.003000  30.000000
-0.001500  29.900000
0.000700  29.900000
0.004500  29.800000
0.004500  29.700000
0.005200  29.700000
0.006700  29.700000
0.005200  29.700000
0.004500  29.600000
0.003000  29.500000
0.000000  29.500000
-0.003000  29.400000
-0.004600  29.400000
-0.005300  29.300000
-0.009100  29.200000
-0.008300  29.200000
-0.006800  29.200000
-0.005300  29.100000
-0.003000  29.100000
-0.000800  29.000000
0.002200  29.000000
0.004500  28.900000
0.007500  28.800000
0.009700  28.800000
0.008200  28.700000
0.005200  28.700000
0.003000  28.700000
0.001500  28.600000
-0.001500  28.600000
-0.003000  28.500000
-0.003800  28.500000
-0.008300  28.400000
-0.006800  28.400000
-0.006000  28.300000
-0.003800  28.300000
0.002200  28.300000
0.004500  28.300000
0.003000  28.200000
0.003700  28.200000
0.005200  28.100000
0.003700  28.100000
0.005200  28.000000
0.003700  28.000000
0.003000  27.900000
0.000700  27.900000
-0.003800  27.900000
-0.004600  27.800000
-0.008300  27.800000
-0.009100  27.700000
-0.008300  27.600000
-0.007500  27.600000
-0.004600  27.500000
0.001500  27.500000
0.006700  27.400000
0.008200  27.400000
0.008200  27.300000
0.008200  27.300000
0.006700  27.200000
0.003000  27.200000
0.000000  27.100000
0.000700  27.100000
0.001500  27.000000
-0.000800  27.000000
-0.003000  26.900000
-0.004600  26.800000
-0.003000  26.800000
-0.003800  26.800000
-0.004600  26.700000
-0.001500  26.700000
0.000000  26.600000
0.003700  26.500000
0.004500  26.500000
0.005200  26.500000
0.006000  26.400000
0.004500  26.400000
0.003000  26.300000
-0.001500  26.300000
-0.005300  26.200000
-0.006000  26.200000
-0.003000  26.100000
-0.003000  26.100000
-0.004600  26.000000
-0.003000  26.000000
-0.005300  25.900000
-0.001500  25.800000
0.001500  25.800000
0.004500  25.800000
0.006000  25.700000
0.006000  25.700000
0.009000  25.700000
0.008200  25.600000
0.006700  25.600000
0.003000  25.600000
0.000700  25.500000
-0.001500  25.500000
-0.004600  25.500000
-0.003000  25.400000
-0.003000  25.400000
-0.003000  25.300000
-0.002300  25.300000
-0.003000  25.200000
-0.002300  25.200000
-0.001500  25.200000
0.000000  25.200000
0.002200  25.100000
0.003000  25.100000
0.005200  25.000000
0.003700  25.000000
0.002200  24.900000
0.002200  24.900000
0.000700  24.900000
0.000000  24.800000
-0.002300  24.800000
-0.002300  24.700000
-0.004600  24.700000
-0.003800  24.700000
-0.002300  24.600000
-0.003000  24.600000
-0.002300  24.500000
-0.000800  24.500000
0.001500  24.500000
0.000700  24.400000
0.003000  24.400000
0.003000  24.300000
0.000700  24.300000
-0.000800  24.300000
-0.000800  24.200000
-0.001500  24.200000
-0.003800  24.200000
-0.003800  24.100000
-0.003800  24.100000
-0.002300  24.000000
-0.003000  24.000000
-0.004600  24.000000
-0.004600  23.900000
-0.001500  23.900000
0.000700  23.800000
0.001500  23.800000
0.003000  23.800000
0.006700  23.800000
0.003700  23.700000
0.000700  23.700000
0.000000  23.700000
-0.000800  23.600000
0.001500  23.500000
-0.000800  23.500000
0.001500  23.500000
0.000000  23.500000
-0.004600  23.400000
-0.004600  23.400000
-0.003000  23.400000
0.001500  23.400000
0.001500  23.300000
0.005200  23.300000
0.005200  23.200000
0.005200  23.200000
0.005200  23.200000
0.003000  23.100000
0.004500  23.100000
0.005200  23.100000
0.001500  23.000000
-0.001500  23.000000
-0.000800  23.000000
-0.000800  22.900000
-0.000800  22.900000
0.002200  22.900000
-0.000800  22.900000
-0.001500  22.800000
-0.003000  22.800000
-0.001500  22.800000
0.001500  22.800000
0.001500  22.700000
0.003000  22.700000
0.002200  22.700000
0.002200  22.600000
0.001500  22.600000
0.001500  22.600000
0.000700  22.600000
0.000700  22.500000
-0.001500  22.500000
-0.006800  22.500000
-0.006800  22.500000
-0.004600  22.500000
-0.000800  22.500000
0.001500  22.400000
0.003000  22.400000
0.004500  22.400000
0.002200  22.300000
0.003700  22.300000
0.006700  22.300000
0.004500  22.300000
0.002200  22.200000
-0.000800  22.200000
-0.003000  22.200000
-0.004600  22.100000
-0.003000  22.100000
-0.001500  22.100000
-0.001500  22.100000
-0.003800  22.000000
-0.005300  22.000000
-0.005300  22.000000
-0.003000  22.000000
-0.000800  22.000000
0.000700  22.000000
0.002200  21.900000
0.004500  21.900000
0.005200  21.900000
0.001500  21.800000
0.002200  21.800000
0.002200  21.800000
0.001500  21.800000
0.001500  21.700000
-0.000800  21.700000
-0.003000  21.700000
-0.005300  21.600000
-0.003000  21.600000
-0.003000  21.600000
-0.003800  21.600000
-0.000800  21.500000
0.000000  21.500000
0.003700  21.500000
0.005200  21.500000
0.003000  21.500000
0.001500  21.500000
-0.000800  21.400000
-0.001500  21.400000
-0.001500  21.400000
-0.003000  21.300000
-0.006800  21.300000
-0.005300  21.300000
-0.005300  21.200000
-0.004600  21.200000
-0.000800  21.200000
0.001500  21.200000
0.004500  21.100000
0.004500  21.100000
0.006000  21.100000
0.007500  21.100000
0.006000  21.100000
0.006700  21.000000
0.006000  21.000000
0.005200  21.000000
0.001500  20.900000
0.000000  20.900000
0.000000  20.800000
-0.002300  20.800000
-0.003000  20.800000
-0.003000  20.800000
-0.003000  20.800000
-0.001500  20.700000
-0.002300  20.700000
0.000000  20.700000
0.002200  20.700000
0.002200  20.700000
0.004500  20.700000
0.007500  20.600000
0.009000  20.600000
0.003000  20.600000
-0.000800  20.600000
-0.002300  20.500000
-0.003000  20.500000
-0.003000  20.500000
-0.003800  20.500000
-0.006800  20.500000
-0.009100  20.400000
-0.005300  20.400000
-0.004600  20.400000
-0.002300  20.400000
0.001500  20.400000
0.004500  20.300000
0.006000  20.300000
0.005200  20.300000
0.005200  20.300000
0.003000  20.300000
-0.001500  20.200000
-0.004600  20.200000
-0.004600  20.200000
-0.004600  20.200000
-0.003000  20.200000
-0.000800  20.200000
-0.000800  20.200000
0.001500  20.200000
0.001500  20.200000
-0.000800  20.100000
0.001500  20.100000
0.000700  20.100000
0.000000  20.100000
0.006700  20.100000
0.012000  20.000000
0.012700  20.000000
0.006700  20.000000
0.000700  20.000000
-0.000800  19.900000
-0.001500  19.900000
-0.001500  19.900000
-0.000800  19.900000
-0.001500  19.900000
-0.005300  19.800000
-0.006800  19.800000
-0.003000  19.800000
-0.005300  19.800000
-0.003800  19.800000
-0.001500  19.800000
-0.000800  19.700000
0.001500  19.700000
0.000700  19.700000
0.003000  19.700000
0.001500  19.600000
0.002200  19.600000
0.001500  19.600000
-0.000800  19.600000
-0.003000  19.500000
-0.004600  19.500000
-0.006800  19.500000
-0.008300  19.400000
-0.004600  19.400000
-0.003000  19.400000
-0.000800  19.400000
0.003000  19.300000
0.006700  19.300000
0.007500  19.300000
0.009000  19.300000
0.010500  19.300000
0.004500  19.300000
0.003000  19.200000
0.002200  19.200000
-0.001500  19.200000
-0.003000  19.100000
-0.003800  19.100000
-0.004600  19.100000
-0.005300  19.100000
-0.004600  19.000000
-0.004600  19.000000
-0.003000  19.000000
-0.003000  18.900000
-0.001500  18.900000
0.003000  18.900000
0.002200  18.900000
0.000700  18.900000
0.003000  18.900000
0.005200  18.800000
0.006000  18.800000
0.004500  18.800000
0.001500  18.800000
0.001500  18.700000
0.000700  18.700000
-0.001500  18.700000
-0.002300  18.600000
-0.001500  18.600000
-0.003000  18.600000
-0.003000  18.600000
-0.003800  18.500000
-0.002300  18.500000
0.000700  18.500000
0.003000  18.400000
0.006700  18.400000
0.008200  18.400000
0.005200  18.400000
-0.000800  18.400000
-0.005300  18.400000
-0.012000  18.300000
-0.013500  18.300000
-0.007500  18.300000
-0.001500  18.300000
0.004500  18.200000
0.007500  18.200000
0.004500  18.100000
0.004500  18.100000
0.006000  18.100000
0.006700  18.000000
0.009700  18.000000
0.010500  18.000000
0.009000  18.000000
0.006700  17.900000
0.004500  17.900000
0.000700  17.800000
-0.001500  17.800000
-0.004600  17.800000
-0.005300  17.700000
-0.006000  17.700000
-0.009800  17.600000
-0.006800  17.600000
-0.004600  17.600000
-0.003000  17.500000
-0.001500  17.500000
-0.002300  17.500000
0.000000  17.500000
0.001500  17.400000
0.001500  17.400000
0.002200  17.400000
0.000700  17.300000
-0.000800  17.300000
-0.001500  17.300000
-0.003000  17.200000
-0.004600  17.200000
-0.005300  17.200000
-0.003000  17.100000
-0.003800  17.100000
-0.007500  17.100000
-0.006800  17.000000
-0.000800  17.000000
0.002200  17.000000
0.005200  17.000000
0.006700  17.000000
0.007500  16.900000
0.007500  16.900000
0.006700  16.800000
0.005200  16.800000
0.003700  16.800000
0.004500  16.700000
0.003700  16.700000
0.000700  16.600000
0.001500  16.600000
-0.000800  16.600000
-0.001500  16.500000
0.000000  16.500000
-0.001500  16.500000
-0.003000  16.400000
-0.004600  16.400000
0.000700  16.300000
0.001500  16.300000
-0.000800  16.300000
0.001500  16.200000
-0.003000  16.200000
-0.003000  16.100000
-0.003000  16.100000
-0.003800  16.100000
-0.001500  16.000000
-0.002300  16.000000
-0.006800  16.000000
-0.009100  15.900000
-0.007500  15.900000
-0.005300  15.800000
-0.000800  15.800000
0.004500  15.700000
0.009700  15.700000
0.009000  15.700000
0.008200  15.700000
0.008200  15.600000
0.009000  15.600000
0.011200  15.500000
0.007500  15.500000
0.004500  15.500000
-0.001500  15.400000
-0.006800  15.300000
-0.006000  15.300000
-0.009100  15.300000
-0.008300  15.300000
-0.003000  15.300000
0.001500  15.200000
0.004500  15.200000
0.001500  15.100000
0.003000  15.100000
0.004500  15.000000
0.006700  15.000000
0.010500  15.000000
0.009000  14.900000
0.005200  14.900000
0.000700  14.800000
-0.001500  14.800000
-0.003000  14.800000
-0.003000  14.800000
-0.002300  14.700000
-0.002300  14.700000
-0.003000  14.600000
-0.004600  14.600000
-0.005300  14.500000
-0.003800  14.500000
-0.003000  14.500000
-0.001500  14.400000
-0.000800  14.400000
0.003000  14.400000
0.005200  14.400000
0.003700  14.300000
0.005200  14.300000
0.000700  14.300000
-0.008300  14.200000
-0.009100  14.200000
-0.009100  14.200000
-0.009100  14.100000
-0.008300  14.100000
-0.012000  14.000000
-0.013500  14.000000
-0.008300  14.000000
-0.003000  13.900000
0.005200  13.900000
0.009700  13.900000
0.012700  13.800000
0.016500  13.800000
0.014200  13.800000
0.012000  13.700000
0.009000  13.700000
0.009000  13.600000
0.006700  13.600000
0.002200  13.500000
0.000000  13.500000
-0.004600  13.500000
-0.003000  13.500000
0.001500  13.400000
0.001500  13.400000
0.000700  13.300000
0.000700  13.300000
0.002200  13.300000
0.005200  13.200000
0.005200  13.100000
0.000700  13.100000
-0.004600  13.100000
-0.006000  13.100000
-0.006800  13.000000
-0.006800  13.000000
-0.006000  13.000000
-0.006800  13.000000
-0.006800  12.900000
-0.007500  12.900000
-0.011300  12.800000
-0.009100  12.800000
-0.004600  12.800000
-0.003000  12.700000
0.003000  12.700000
0.005200  12.700000
0.008200  12.600000
0.010500  12.600000
0.007500  12.600000
0.008200  12.600000
0.006700  12.500000
0.003000  12.500000
-0.000800  12.500000
-0.001500  12.400000
-0.004600  12.400000
-0.005300  12.300000
-0.004600  12.300000
-0.004600  12.300000
-0.004600  12.200000
-0.006000  12.200000
-0.004600  12.200000
-0.000800  12.100000
0.004500  12.100000
0.004500  12.100000
0.002200  12.100000
0.000700  12.000000
-0.000800  12.000000
0.003000  12.000000
0.003700  11.900000
0.002200  11.900000
0.000700  11.800000
0.001500  11.800000
-0.004600  11.800000
-0.005300  11.800000
-0.001500  11.700000
-0.003000  11.700000
-0.001500  11.700000
0.000000  11.700000
0.004500  11.700000
0.008200  11.600000
0.008200  11.600000
0.008200  11.600000
0.008200  11.500000
0.011200  11.500000
0.011200  11.500000
0.009700  11.400000
0.006700  11.400000
0.005200  11.400000
0.000000  11.300000
-0.005300  11.300000
-0.009100  11.200000
-0.018100  11.200000
-0.015800  11.200000
-0.008300  11.200000
0.000700  11.200000
0.008200  11.200000
0.011200  11.200000
0.012700  11.100000
0.008200  11.100000
0.004500  11.100000
-0.003000  11.000000
-0.013500  11.000000
-0.016500  11.000000
-0.014300  11.000000
-0.008300  10.900000
0.000000  10.900000
0.002200  10.900000
0.005200  10.900000
0.008200  10.800000
0.009000  10.800000
0.012700  10.700000
0.009700  10.700000
0.007500  10.700000
0.006700  10.700000
0.001500  10.700000
-0.001500  10.700000
0.000000  10.700000
0.002200  10.600000
0.000000  10.600000
0.000000  10.600000
-0.003000  10.500000
-0.004600  10.500000
-0.005300  10.500000
-0.007500  10.500000
-0.005300  10.400000
-0.009100  10.400000
-0.011300  10.400000
-0.009100  10.400000
-0.004600  10.300000
-0.003000  10.300000
-0.000800  10.300000
0.000000  10.300000
-0.001500  10.300000
0.000000  10.300000
0.000700  10.300000
0.004500  10.200000
0.005200  10.200000
0.004500  10.200000
0.004500  10.200000
-0.000800  10.200000
-0.004600  10.100000
-0.006000  10.100000
-0.006800  10.100000
-0.005300  10.100000
-0.002300  10.100000
-0.000800  10.100000
0.005200  10.000000
0.010500  10.000000
0.009000  10.000000
0.006700  10.000000
0.001500  9.900000
-0.000800  9.900000
-0.001500  9.900000
-0.001500  9.900000
-0.001500  9.900000
-0.005300  9.900000
-0.005300  9.900000
-0.005300  9.900000
-0.005300  9.900000
-0.004600  9.900000
-0.004600  9.900000
0.000000  9.900000
0.003000  9.900000
0.003000  9.900000
0.007500  9.900000
0.008200  9.900000
0.007500  9.900000
0.006700  9.900000
0.003000  9.800000
0.000700  9.800000
0.000700  9.800000
-0.002300  9.800000
-0.002300  9.800000
-0.001500  9.800000
-0.003000  9.800000
-0.001500  9.800000
-0.000800  9.800000
0.003000  9.800000
0.006700  9.800000
0.010500  9.800000
0.010500  9.700000
0.006700  9.700000
-0.001500  9.700000
-0.006000  9.700000
-0.006800  9.700000
-0.012000  9.700000
-0.016500  9.700000
-0.015000  9.700000
-0.008300  9.700000
-0.004600  9.700000
0.000700  9.600000
0.002200  9.600000
-0.001500  9.600000
-0.006800  9.600000
-0.004600  9.600000
0.006700  9.600000
0.012700  9.600000
0.014200  9.600000
0.016500  9.600000
0.012000  9.600000
0.008200  9.600000
0.007500  9.600000
0.005200  9.600000
0.005200  9.600000
0.001500  9.600000
-0.006000  9.600000
-0.011300  9.600000
-0.010500  9.600000
-0.002300  9.600000
0.005200  9.600000
0.006700  9.500000
0.005200  9.500000
0.004500  9.500000
0.006700  9.500000
0.004500  9.500000
0.002200  9.500000
0.000000  9.500000
-0.001500  9.500000
-0.000800  9.500000
-0.004600  9.500000
-0.008300  9.500000
-0.009100  9.500000
-0.008300  9.500000
-0.009100  9.400000
-0.008300  9.400000
-0.006000  9.400000
-0.002300  9.400000
0.000700  9.400000
0.005200  9.400000
0.010500  9.400000
0.007500  9.400000
0.004500  9.400000
0.001500  9.400000
-0.001500  9.400000
-0.000800  9.400000
0.000700  9.300000
-0.004600  9.300000
-0.005300  9.300000
-0.004600  9.300000
-0.006000  9.300000
-0.003000  9.300000
-0.003800  9.300000
-0.001500  9.200000
0.001500  9.200000
0.002200  9.200000
0.003000  9.200000
0.006700  9.200000
0.013500  9.200000
0.015000  9.200000
0.010500  9.100000
0.006000  9.100000
0.001500  9.100000
-0.003000  9.100000
-0.006800  9.100000
-0.012800  9.100000
-0.014300  9.000000
-0.006800  9.000000
-0.003000  9.000000
-0.002300  9.000000
0.000700  9.000000
0.000700  9.000000
0.003000  9.000000
0.008200  9.000000
0.010500  9.000000
0.010500  9.000000
0.008200  8.900000
0.006000  8.900000
0.001500  8.900000
-0.003000  8.900000
-0.005300  8.900000
-0.008300  8.800000
-0.005300  8.800000
-0.006800  8.800000
-0.003000  8.800000
-0.003000  8.800000
-0.003000  8.800000
0.000000  8.800000
0.003000  8.800000
0.006000  8.800000
0.003000  8.800000
0.006700  8.800000
0.006700  8.800000
0.005200  8.800000
0.006000  8.700000
0.001500  8.700000
-0.006000  8.700000
-0.009800  8.700000
-0.008300  8.700000
-0.009100  8.700000
-0.007500  8.700000
-0.003000  8.600000
-0.000800  8.600000
0.000700  8.600000
0.003000  8.600000
0.006700  8.600000
0.010500  8.600000
0.012000  8.600000
0.015700  8.600000
0.012700  8.600000
0.000700  8.500000
-0.009100  8.500000
-0.010500  8.500000
-0.006800  8.500000
-0.002300  8.500000
-0.000800  8.500000
0.000000  8.500000
0.000700  8.500000
-0.001500  8.500000
-0.006800  8.500000
-0.006000  8.400000
-0.001500  8.400000
0.004500  8.400000
0.008200  8.400000
0.009000  8.400000
0.008200  8.400000
0.008200  8.400000
0.005200  8.400000
0.001500  8.400000
-0.001500  8.300000
-0.003800  8.300000
-0.006000  8.300000
-0.009100  8.300000
-0.009800  8.300000
-0.009800  8.300000
-0.009100  8.300000
-0.008300  8.300000
-0.003800  8.300000
-0.002300  8.300000
-0.004600  8.200000
-0.003800  8.200000
0.003000  8.200000
0.008200  8.200000
0.008200  8.200000
0.006700  8.200000
0.004500  8.200000
0.003700  8.100000
-0.003000  8.100000
-0.012000  8.100000
-0.014300  8.100000
-0.012000  8.100000
-0.006000  8.100000
0.005200  8.100000
0.010500  8.100000
0.007500  8.100000
0.006000  8.100000
0.005200  8.000000
0.008200  8.000000
0.012700  8.000000
0.013500  8.000000
0.010500  8.000000
0.006000  7.900000
0.001500  7.900000
-0.001500  7.900000
-0.006000  7.900000
-0.006800  7.900000
-0.009800  7.900000
-0.010500  7.900000
-0.009100  7.900000
-0.008300  7.900000
-0.002300  7.900000
0.003000  7.900000
0.004500  7.900000
0.006000  7.900000
0.008200  7.800000
0.009000  7.800000
0.007500  7.800000
0.006000  7.800000
0.003700  7.800000
0.003700  7.800000
0.003000  7.800000
0.000700  7.700000
-0.000800  7.700000
-0.004600  7.700000
-0.004600  7.700000
-0.008300  7.700000
-0.008300  7.700000
-0.003800  7.700000
0.000700  7.700000
0.003000  7.700000
0.004500  7.700000
0.008200  7.700000
0.009700  7.700000
0.009000  7.700000
0.003000  7.700000
-0.001500  7.700000
-0.003000  7.700000
-0.009100  7.700000
-0.015000  7.700000
-0.015000  7.700000
-0.012800  7.700000
-0.014300  7.700000
-0.007500  7.700000
0.004500  7.700000
0.011200  7.700000
0.019500  7.700000
0.018000  7.700000
0.016500  7.700000
0.019500  7.700000
0.016500  7.700000
0.012000  7.700000
0.005200  7.700000
-0.000800  7.700000
-0.003000  7.700000
-0.003000  7.700000
-0.008300  7.700000
-0.010500  7.600000
-0.010500  7.600000
-0.010500  7.600000
-0.008300  7.600000
-0.006800  7.600000
-0.004600  7.600000
-0.002300  7.600000
0.000700  7.600000
0.003000  7.600000
0.001500  7.600000
-0.000800  7.600000
-0.000800  7.600000
0.000700  7.600000
0.003700  7.600000
0.003700  7.600000
0.001500  7.600000
-0.002300  7.600000
-0.004600  7.600000
-0.003800  7.600000
-0.004600  7.600000
-0.004600  7.600000
-0.003800  7.600000
-0.003000  7.500000
-0.000800  7.500000
0.002200  7.500000
0.007500  7.500000
0.010500  7.500000
0.008200  7.500000
0.001500  7.500000
-0.008300  7.500000
-0.012000  7.500000
-0.016500  7.500000
-0.017300  7.500000
-0.008300  7.500000
-0.000800  7.500000
0.003000  7.400000
0.008200  7.400000
0.009000  7.400000
0.008200  7.400000
0.004500  7.400000
-0.001500  7.400000
0.001500  7.400000
0.008200  7.400000
0.008200  7.400000
0.011200  7.400000
0.009000  7.300000
0.006700  7.300000
0.003000  7.300000
0.000700  7.300000
-0.003000  7.300000
-0.005300  7.300000
-0.002300  7.300000
-0.000800  7.300000
-0.003800  7.300000
-0.002300  7.300000
0.003000  7.300000
0.005200  7.300000
0.008200  7.300000
0.006000  7.200000
0.003700  7.200000
0.003700  7.200000
0.005200  7.200000
0.004500  7.200000
0.003000  7.200000
-0.002300  7.200000
-0.007500  7.200000
-0.009800  7.200000
-0.012800  7.200000
-0.012800  7.200000
-0.013500  7.200000
-0.014300  7.200000
-0.020300  7.200000
-0.021800  7.200000
-0.012000  7.200000
0.003000  7.200000
0.015700  7.100000
0.021000  7.100000
0.023200  7.100000
0.018000  7.100000
0.013500  7.100000
0.009000  7.100000
0.006700  7.100000
0.009000  7.100000
0.007500  7.100000
0.006000  7.100000
0.000700  7.000000
-0.003000  7.000000
-0.005300  7.000000
-0.005300  7.000000
-0.005300  7.000000
-0.005300  7.000000
0.000700  7.000000
0.003000  7.000000
0.003000  7.000000
-0.002300  7.000000
-0.010500  7.000000
-0.007500  7.000000
-0.006800  7.000000
-0.006800  7.000000
-0.005300  7.000000
-0.006800  7.000000
-0.003000  7.000000
0.000000  7.000000
0.003000  7.000000
0.006700  7.000000
0.005200  7.000000
0.003000  7.000000
0.006000  7.000000
0.008200  7.000000
0.004500  7.000000
0.002200  7.000000
0.000000  7.000000
-0.001500  7.000000
-0.004600  6.900000
-0.004600  6.900000
-0.004600  6.900000
-0.005300  6.900000
-0.005300  6.900000
-0.008300  6.900000
-0.010500  6.900000
-0.008300  6.900000
-0.005300  6.900000
-0.001500  6.900000
0.001500  6.800000
0.003000  6.800000
0.001500  6.800000
-0.001500  6.800000
0.001500  6.800000
0.003000  6.800000
0.008200  6.800000
0.009700  6.800000
0.010500  6.800000
0.009000  6.800000
0.003000  6.700000
0.003000  6.700000
0.002200  6.700000
0.005200  6.700000
0.005200  6.700000
0.004500  6.700000
0.006700  6.700000
0.004500  6.700000
0.004500  6.700000
-0.003000  6.700000
-0.015800  6.700000
-0.022500  6.700000
-0.015800  6.600000
-0.005300  6.600000
-0.001500  6.600000
0.003000  6.600000
0.003000  6.600000
0.005200  6.600000
0.005200  6.600000
-0.000800  6.600000
-0.004600  6.600000
-0.003000  6.600000
0.005200  6.600000
0.012700  6.600000
0.015700  6.600000
0.016500  6.600000
0.014200  6.600000
0.012000  6.600000
0.008200  6.600000
0.000700  6.600000
-0.003000  6.600000
-0.004600  6.600000
-0.006800  6.500000
-0.006800  6.500000
-0.005300  6.500000
-0.005300  6.500000
-0.006800  6.500000
-0.007500  6.500000
-0.004600  6.500000
-0.000800  6.500000
-0.000800  6.500000
0.004500  6.500000
0.002200  6.500000
-0.000800  6.500000
0.002200  6.500000
-0.001500  6.500000
-0.014300  6.500000
-0.027000  6.500000
-0.023300  6.500000
-0.013500  6.500000
-0.004600  6.500000
0.003700  6.500000
0.008200  6.500000
0.008200  6.500000
0.006700  6.500000
0.009700  6.500000
0.012000  6.500000
0.018000  6.500000
0.026200  6.500000
0.025500  6.500000
0.017200  6.500000
0.006700  6.500000
0.002200  6.500000
-0.003000  6.500000
-0.005300  6.500000
-0.006800  6.500000
-0.011300  6.500000
-0.009800  6.500000
-0.006800  6.500000
-0.006000  6.500000
-0.006000  6.500000
-0.004600  6.500000
-0.003000  6.500000
0.000000  6.500000
0.003700  6.500000
0.004500  6.500000
0.001500  6.500000
-0.000800  6.500000
-0.003000  6.500000
-0.006800  6.500000
-0.007500  6.500000
-0.005300  6.500000
-0.004600  6.500000
-0.006800  6.500000
-0.008300  6.500000
-0.006800  6.500000
-0.004600  6.500000
-0.001500  6.500000
0.001500  6.500000
0.004500  6.500000
0.006700  6.500000
0.014200  6.500000
0.015000  6.500000
0.010500  6.500000
0.009000  6.500000
0.008200  6.500000
0.008200  6.500000
0.003000  6.500000
-0.002300  6.500000
-0.009100  6.500000
-0.010500  6.500000
-0.005300  6.500000
-0.004600  6.500000
-0.004600  6.500000
-0.002300  6.500000
0.002200  6.500000
0.004500  6.500000
0.002200  6.500000
0.004500  6.500000
0.003000  6.500000
0.003000  6.500000
0.007500  6.500000
0.004500  6.500000
0.005200  6.500000
0.002200  6.500000
0.000000  6.500000
-0.000800  6.500000
-0.004600  6.500000
-0.005300  6.500000
-0.006800  6.500000
-0.006800  6.500000
-0.007500  6.500000
-0.005300  6.600000
-0.003000  6.600000
-0.000800  6.600000
0.001500  6.600000
0.004500  6.600000
0.005200  6.600000
0.005200  6.600000
0.005200  6.600000
0.004500  6.600000
0.000700  6.600000
-0.003000  6.600000
-0.003800  6.600000
-0.005300  6.600000
-0.012000  6.600000
-0.015800  6.600000
-0.009100  6.600000
-0.000800  6.600000
0.008200  6.600000
0.013500  6.600000
0.008200  6.600000
-0.006800  6.600000
-0.009800  6.600000
-0.003000  6.600000
0.004500  6.600000
0.014200  6.600000
0.013500  6.600000
0.012000  6.600000
0.008200  6.600000
0.006700  6.600000
0.006000  6.600000
-0.000800  6.600000
-0.000800  6.600000
0.000000  6.600000
0.001500  6.600000
0.000700  6.600000
-0.001500  6.600000
-0.001500  6.600000
-0.003800  6.600000
-0.006800  6.600000
-0.009100  6.600000
-0.011300  6.700000
-0.009100  6.700000
-0.006000  6.700000
-0.008300  6.700000
-0.008300  6.700000
-0.007500  6.700000
-0.004600  6.700000
0.000000  6.700000
0.000700  6.700000
0.007500  6.700000
0.012000  6.700000
0.018000  6.700000
0.022500  6.700000
0.019500  6.700000
0.012000  6.700000
0.007500  6.700000
0.003700  6.700000
-0.005300  6.700000
-0.012000  6.700000
-0.014300  6.700000
-0.012800  6.700000
-0.015000  6.700000
-0.013500  6.700000
-0.012000  6.700000
-0.008300  6.700000
-0.000800  6.700000
0.000700  6.700000
0.001500  6.700000
0.004500  6.700000
0.010500  6.700000
0.010500  6.700000
0.012000  6.700000
0.009000  6.700000
0.005200  6.700000
0.003700  6.700000
0.001500  6.700000
0.000000  6.700000
-0.003800  6.700000
-0.003000  6.700000
-0.003800  6.700000
-0.003000  6.700000
-0.001500  6.700000
0.001500  6.700000
0.002200  6.700000
0.000700  6.700000
0.003000  6.700000
0.003000  6.700000
0.003700  6.700000
0.002200  6.700000
0.001500  6.700000
0.000000  6.700000
-0.003000  6.700000
-0.003000  6.700000
-0.005300  6.700000
-0.006000  6.700000
-0.005300  6.800000
-0.003800  6.800000
-0.003000  6.800000
-0.002300  6.800000
-0.001500  6.800000
-0.000800  6.800000
0.003000  6.800000
0.009000  6.800000
0.009000  6.800000
0.007500  6.800000
0.003700  6.800000
0.000700  6.800000
0.000000  6.800000
0.000700  6.800000
0.002200  6.800000
0.002200  6.800000
0.002200  6.800000
-0.000800  6.800000
-0.004600  6.800000
-0.005300  6.900000
-0.002300  6.900000
0.001500  6.900000
0.005200  6.900000
0.005200  6.900000
0.006700  6.900000
0.008200  6.900000
0.005200  6.900000
0.000000  6.900000
-0.006000  6.900000
-0.020300  6.900000
-0.027800  6.900000
-0.015000  6.900000
-0.000800  7.000000
0.008200  7.000000
0.008200  7.000000
0.006700  7.000000
0.009000  7.000000
0.008200  7.000000
0.010500  7.000000
0.010500  7.000000
0.012000  7.000000
0.014200  7.000000
0.008200  7.000000
0.000700  7.000000
-0.003000  7.000000
-0.005300  7.000000
-0.009100  7.000000
-0.008300  7.000000
-0.008300  7.000000
-0.006000  7.000000
-0.004600  7.100000
-0.005300  7.100000
-0.006000  7.100000
-0.005300  7.100000
-0.003000  7.100000
-0.001500  7.100000
0.000000  7.100000
0.002200  7.100000
0.003000  7.100000
0.001500  7.100000
0.001500  7.100000
0.001500  7.100000
0.001500  7.100000
-0.000800  7.100000
-0.001500  7.100000
-0.000800  7.200000
0.000000  7.200000
-0.000800  7.200000
-0.003800  7.200000
-0.004600  7.200000
-0.000800  7.200000
0.000700  7.200000
-0.000800  7.200000
0.000700  7.200000
0.001500  7.200000
0.006000  7.200000
0.004500  7.200000
0.003000  7.200000
0.004500  7.200000
0.003000  7.200000
0.003700  7.200000
0.003700  7.300000
0.000700  7.300000
-0.003800  7.300000
-0.006800  7.300000
-0.005300  7.300000
-0.000800  7.300000
0.001500  7.300000
0.005200  7.300000
0.008200  7.300000
0.011200  7.400000
0.012000  7.400000
0.005200  7.400000
0.001500  7.400000
-0.004600  7.400000
-0.004600  7.400000
-0.005300  7.400000
-0.008300  7.400000
-0.004600  7.500000
-0.004600  7.500000
-0.008300  7.500000
-0.011300  7.500000
-0.008300  7.500000
-0.006800  7.500000
-0.000800  7.500000
0.004500  7.500000
0.003700  7.500000
0.004500  7.500000
0.003700  7.600000
0.003000  7.600000
0.003000  7.600000
0.001500  7.600000
0.003000  7.600000
0.001500  7.600000
0.000700  7.600000
-0.003000  7.600000
-0.003000  7.600000
-0.001500  7.600000
-0.001500  7.600000
0.000000  7.600000
-0.001500  7.600000
-0.000800  7.600000
0.003000  7.600000
0.006700  7.600000
0.006700  7.600000
0.005200  7.700000
0.005200  7.700000
0.001500  7.700000
-0.000800  7.700000
-0.006800  7.700000
-0.009800  7.700000
-0.009800  7.700000
-0.008300  7.700000
-0.005300  7.700000
-0.005300  7.700000
-0.001500  7.700000
-0.000800  7.700000
0.001500  7.700000
0.007500  7.700000
0.010500  7.700000
0.014200  7.700000
0.016500  7.700000
0.013500  7.700000
0.009000  7.700000
0.003000  7.700000
0.000700  7.700000
0.000000  7.700000
-0.001500  7.700000
-0.001500  7.700000
-0.004600  7.700000
-0.006000  7.700000
-0.006800  7.700000
-0.004600  7.700000
0.000700  7.700000
0.003700  7.700000
0.006700  7.700000
0.008200  7.700000
0.006700  7.700000
0.003000  7.700000
0.000700  7.700000
0.000700  7.700000
-0.001500  7.700000
-0.003800  7.700000
-0.008300  7.700000
-0.010500  7.700000
-0.011300  7.800000
-0.010500  7.800000
-0.007500  7.800000
-0.004600  7.800000
-0.003800  7.800000
-0.003800  7.800000
-0.000800  7.800000
-0.000800  7.800000
0.003000  7.800000
0.010500  7.800000
0.011200  7.800000
0.009000  7.800000
0.005200  7.800000
0.003000  7.800000
-0.000800  7.800000
-0.003000  7.900000
-0.006800  7.900000
-0.008300  7.900000
-0.006000  7.900000
-0.004600  7.900000
-0.003000  7.900000
-0.003000  7.900000
-0.000800  8.000000
0.001500  8.000000
0.003700  8.000000
0.009000  8.000000
0.010500  8.000000
0.006700  8.000000
0.003000  8.000000
0.001500  8.100000
0.000700  8.100000
-0.001500  8.100000
-0.005300  8.100000
-0.006800  8.100000
-0.006800  8.100000
-0.008300  8.100000
-0.009100  8.200000
-0.007500  8.200000
-0.003000  8.200000
-0.001500  8.200000
-0.000800  8.300000
0.004500  8.300000
0.004500  8.300000
0.004500  8.300000
0.005200  8.300000
0.006700  8.400000
0.003700  8.400000
-0.000800  8.400000
-0.004600  8.400000
-0.004600  8.500000
-0.005300  8.500000
-0.004600  8.500000
-0.002300  8.500000
0.002200  8.500000
0.005200  8.500000
0.010500  8.600000
0.012000  8.600000
0.008200  8.600000
0.008200  8.700000
0.005200  8.700000
0.004500  8.700000
0.003000  8.800000
0.003000  8.800000
-0.001500  8.800000
-0.006800  8.800000
-0.003800  8.900000
-0.003000  8.900000
-0.004600  8.900000
-0.004600  9.000000
-0.003000  9.000000
-0.001500  9.000000
-0.001500  9.000000
-0.000800  9.100000
0.000700  9.100000
0.003700  9.100000
0.005200  9.200000
0.003700  9.200000
0.001500  9.200000
0.003000  9.300000
0.004500  9.300000
0.000000  9.400000
-0.001500  9.400000
-0.004600  9.400000
-0.008300  9.400000
-0.010500  9.400000
-0.009100  9.500000
-0.009100  9.500000
-0.004600  9.600000
0.001500  9.600000
0.005200  9.600000
0.006700  9.700000
0.006700  9.700000
0.009000  9.800000
0.012000  9.800000
0.009000  9.900000
0.005200  9.900000
0.001500  9.900000
-0.001500  9.900000
-0.004600  10.000000
-0.006000  10.000000
-0.006800  10.100000
-0.005300  10.100000
-0.005300  10.200000
-0.005300  10.200000
-0.004600  10.300000
0.000700  10.300000
0.003700  10.300000
0.005200  10.300000
0.008200  10.400000
0.006700  10.400000
0.002200  10.500000
0.000000  10.500000
-0.001500  10.600000
-0.000800  10.600000
-0.001500  10.700000
-0.003800  10.700000
-0.004600  10.700000
-0.005300  10.800000
-0.004600  10.800000
-0.001500  10.900000
-0.001500  10.900000
0.000700  10.900000
0.003000  11.000000
0.004500  11.000000
0.006000  11.100000
0.006000  11.100000
0.005200  11.200000
0.003700  11.200000
0.000000  11.200000
-0.001500  11.300000
-0.001500  11.300000
-0.000800  11.400000
0.000700  11.400000
0.000700  11.500000
0.003700  11.500000
0.003000  11.600000
-0.000800  11.600000
-0.000800  11.700000
0.002200  11.700000
0.003700  11.700000
0.003000  11.800000
0.003700  11.800000
0.002200  11.900000
0.000700  11.900000
-0.001500  12.000000
-0.004600  12.000000
-0.004600  12.100000
-0.005300  12.100000
-0.001500  12.100000
-0.000800  12.200000
-0.004600  12.200000
-0.002300  12.300000
0.000700  12.300000
0.001500  12.400000
0.003000  12.400000
0.001500  12.500000
0.002200  12.500000
0.001500  12.600000
0.001500  12.600000
0.003700  12.600000
0.004500  12.700000
-0.000800  12.700000
-0.003000  12.700000
-0.001500  12.800000
-0.003800  12.800000
-0.003000  12.900000
-0.005300  12.900000
-0.007500  13.000000
-0.005300  13.000000
0.002200  13.000000
0.005200  13.100000
0.004500  13.100000
0.005200  13.200000
0.003000  13.200000
0.001500  13.300000
0.004500  13.300000
0.005200  13.400000
0.003000  13.400000
0.000700  13.500000
0.000700  13.500000
0.000700  13.600000
-0.002300  13.600000
-0.003000  13.700000
-0.005300  13.700000
-0.004600  13.800000
-0.003000  13.800000
-0.006800  13.900000
-0.003800  13.900000
-0.000800  13.900000
0.006000  14.000000
0.010500  14.000000
0.012000  14.100000
0.004500  14.100000
-0.004600  14.200000
-0.004600  14.200000
-0.003800  14.300000
-0.003000  14.400000
-0.006000  14.400000
-0.004600  14.400000
-0.004600  14.500000
-0.006000  14.500000
-0.003000  14.600000
-0.003000  14.600000
-0.003000  14.700000
-0.000800  14.700000
0.003000  14.800000
0.003700  14.800000
0.009000  14.900000
0.011200  14.900000
0.008200  15.000000
0.006700  15.000000
0.002200  15.100000
-0.001500  15.100000
-0.004600  15.200000
-0.004600  15.200000
-0.006800  15.300000
-0.007500  15.300000
-0.006000  15.400000
-0.006800  15.400000
-0.004600  15.500000
-0.000800  15.500000
0.001500  15.600000
0.003000  15.600000
0.003700  15.700000
0.004500  15.700000
0.006000  15.800000
0.005200  15.800000
0.003000  15.900000
0.003000  15.900000
0.003000  16.000000
0.003000  16.000000
0.003000  16.100000
0.000700  16.100000
-0.001500  16.200000
-0.001500  16.200000
-0.002300  16.300000
-0.005300  16.300000
-0.004600  16.400000
-0.003000  16.400000
0.000700  16.500000
0.004500  16.600000
0.007500  16.600000
0.006000  16.600000
0.003000  16.700000
0.006000  16.700000
0.001500  16.800000
-0.001500  16.800000
-0.004600  16.900000
-0.004600  17.000000
-0.000800  17.000000
-0.002300  17.000000
-0.003000  17.100000
-0.004600  17.200000
-0.001500  17.200000
0.000000  17.300000
0.003000  17.400000
0.007500  17.400000
0.005200  17.500000
0.005200  17.500000
0.003000  17.600000
0.000000  17.600000
-0.002300  17.700000
-0.004600  17.800000
-0.003800  17.800000
-0.001500  17.900000
0.001500  18.000000
0.000000  18.000000
-0.002300  18.000000
-0.003800  18.100000
-0.003000  18.200000
-0.001500  18.200000
-0.000800  18.300000
0.004500  18.400000
0.006700  18.400000
0.009000  18.400000
0.006700  18.500000
0.004500  18.600000
0.002200  18.600000
-0.001500  18.700000
-0.000800  18.700000
-0.001500  18.800000
0.000000  18.900000
0.000000  18.900000
-0.001500  18.900000
-0.001500  19.000000
-0.003000  19.100000
-0.003000  19.100000
-0.000800  19.200000
0.001500  19.200000
0.004500  19.300000
0.005200  19.300000
0.002200  19.400000
0.000700  19.400000
-0.000800  19.500000
-0.002300  19.600000
0.000700  19.600000
-0.003000  19.700000
-0.008300  19.700000
-0.006800  19.800000
-0.005300  19.800000
-0.006800  19.900000
-0.006800  19.900000
-0.006000  20.000000
-0.000800  20.100000
0.004500  20.100000
0.005200  20.200000
0.005200  20.200000
0.004500  20.200000
0.007500  20.300000
0.007500  20.400000
0.006700  20.400000
0.004500  20.500000
0.001500  20.500000
0.000700  20.600000
-0.003000  20.700000
-0.004600  20.700000
-0.004600  20.700000
-0.002300  20.800000
-0.003800  20.900000
-0.004600  20.900000
-0.001500  21.000000
0.001500  21.000000
0.002200  21.100000
0.003000  21.100000
0.004500  21.200000
0.006000  21.200000
0.004500  21.300000
0.001500  21.300000
-0.000800  21.400000
-0.003000  21.500000
-0.004600  21.500000
-0.004600  21.500000
-0.006800  21.600000
-0.007500  21.700000
-0.008300  21.800000
-0.009100  21.800000
-0.005300  21.900000
0.003700  22.000000
0.005200  22.000000
0.002200  22.100000
0.001500  22.100000
0.003700  22.200000
0.006700  22.300000
0.006700  22.300000
0.006000  22.400000
0.003000  22.500000
0.000700  22.500000
-0.001500  22.600000
-0.004600  22.600000
-0.002300  22.700000
-0.003000  22.800000
-0.002300  22.800000
-0.004600  22.900000
-0.003800  22.900000
-0.001500  23.000000
-0.000800  23.100000
-0.000800  23.100000
0.000700  23.200000
0.002200  23.300000
0.000700  23.400000
-0.000800  23.400000
-0.002300  23.400000
0.001500  23.500000
0.006000  23.600000
0.006700  23.700000
0.003700  23.700000
-0.000800  23.800000
-0.001500  23.800000
-0.002300  23.900000
-0.001500  24.000000
-0.002300  24.000000
0.001500  24.100000
0.004500  24.200000
0.003000  24.200000
0.004500  24.300000
0.005200  24.400000
0.004500  24.400000
0.002200  24.500000
0.003000  24.600000
0.001500  24.600000
0.000700  24.700000
-0.000800  24.800000
-0.003800  24.800000
-0.001500  24.900000
-0.000800  25.000000
0.000000  25.100000
0.000700  25.100000
0.000700  25.200000
0.000700  25.200000
-0.000800  25.300000
0.005200  25.400000
0.008200  25.500000
0.007500  25.500000
0.006000  25.600000
0.000700  25.600000
-0.001500  25.700000
-0.004600  25.800000
-0.004600  25.900000
-0.002300  26.000000
-0.002300  26.000000
0.000000  26.100000
-0.002300  26.200000
-0.004600  26.200000
-0.001500  26.300000
-0.000800  26.400000
-0.000800  26.500000
-0.000800  26.500000
0.003000  26.600000
0.004500  26.700000
-0.001500  26.700000
-0.004600  26.800000
-0.006800  26.900000
-0.008300  27.000000
-0.005300  27.000000
-0.005300  27.100000
-0.006000  27.200000
-0.006800  27.300000
-0.003000  27.400000
0.001500  27.400000
0.003700  27.500000
0.004500  27.600000
0.004500  27.600000
0.004500  27.700000
0.003700  27.800000
0.004500  27.900000
0.004500  27.900000
0.007500  28.000000
0.008200  28.100000
0.004500  28.200000
0.004500  28.200000
0.005200  28.300000
0.008200  28.400000
0.005200  28.400000
0.005200  28.500000
0.005200  28.600000
0.000700  28.700000
-0.003000  28.800000
-0.006800  28.800000
-0.004600  28.900000
-0.000800  29.000000
0.001500  29.100000
-0.003000  29.200000
-0.004600  29.200000
-0.005300  29.300000
-0.007500  29.400000
-0.006800  29.500000
-0.008300  29.500000
-0.006800  29.600000
-0.007500  29.700000
-0.009100  29.700000
-0.008300  29.800000
-0.005300  29.900000
-0.001500  30.000000
-0.000800  30.100000
0.001500  30.100000
0.006000  30.200000
0.008200  30.300000
0.007500  30.400000
0.006700  30.500000
0.004500  30.500000
0.001500  30.600000
0.002200  30.700000
0.000700  30.700000
-0.004600  30.800000
-0.006800  30.900000
-0.004600  31.000000
-0.002300  31.000000
-0.000800  31.100000
0.001500  31.200000
0.003700  31.300000
0.006700  31.400000
0.006700  31.500000
0.006700  31.500000
0.006700  31.600000
0.006700  31.700000
0.008200  31.800000
0.006700  31.900000
0.001500  31.900000
-0.000800  32.000000
-0.003000  32.100000
-0.001500  32.200000
0.000700  32.300000
0.000000  32.400000
0.001500  32.400000
-0.000800  32.500000
-0.002300  32.600000
0.000000  32.700000
0.000000  32.800000
0.003000  32.800000
0.006700  32.900000
0.004500  33.000000
0.003000  33.100000
0.000700  33.100000
-0.002300  33.200000
-0.002300  33.300000
-0.005300  33.400000
-0.006800  33.400000
-0.009100  33.500000
-0.007500  33.600000
-0.005300  33.700000
-0.005300  33.700000
-0.004600  33.800000
-0.004600  33.900000
-0.004600  34.000000
-0.004600  34.100000
-0.002300  34.100000
-0.003800  34.200000
0.002200  34.300000
0.009700  34.400000
0.012700  34.400000
0.012700  34.500000
0.009700  34.600000
0.007500  34.700000
0.006700  34.700000
0.004500  34.800000
0.002200  34.900000
-0.000800  35.000000
-0.004600  35.100000
-0.006000  35.100000
-0.006800  35.200000
-0.003000  35.300000
0.000000  35.400000
-0.000800  35.500000
-0.001500  35.500000
-0.003000  35.600000
-0.002300  35.700000
0.003000  35.800000
0.003000  35.900000
0.002200  35.900000
-0.000800  36.000000
-0.004600  36.100000
-0.001500  36.200000
-0.005300  36.300000
-0.008300  36.400000
-0.007500  36.400000
-0.006800  36.500000
-0.003000  36.600000
0.000700  36.700000
0.003000  36.800000
0.004500  36.900000
0.011200  37.000000
0.013500  37.100000
0.009000  37.200000
0.003000  37.300000
-0.000800  37.300000
0.003000  37.400000
0.004500  37.500000
0.001500  37.600000
0.003000  37.700000
0.000700  37.800000
0.001500  37.900000
0.002200  38.000000
0.000700  38.100000
0.004500  38.200000
0.003700  38.200000
0.001500  38.300000
0.000700  38.400000
0.004500  38.500000
0.008200  38.600000
0.007500  38.700000
0.003000  38.800000
-0.004600  38.900000
-0.009100  39.000000
-0.008300  39.100000
-0.006000  39.200000
-0.004600  39.300000
-0.003000  39.400000
-0.001500  39.500000
0.000000  39.600000
-0.001500  39.600000
-0.002300  39.700000
-0.004600  39.800000
-0.006800  40.000000
-0.005300  40.000000
-0.002300  40.100000
-0.003000  40.200000
-0.005300  40.400000
-0.005300  40.500000
-0.004600  40.500000
0.001500  40.600000
0.002200  40.800000
-0.003800  40.900000
-0.003000  40.900000
0.000000  41.000000
0.001500  41.100000
0.004500  41.300000
0.008200  41.400000
0.009000  41.400000
0.009000  41.500000
0.003700  41.700000
0.003000  41.800000
0.006700  41.800000
0.006000  41.900000
0.006700  42.100000
0.004500  42.200000
0.001500  42.300000
0.000700  42.300000
-0.003000  42.400000
-0.002300  42.600000
-0.002300  42.700000
-0.006000  42.700000
-0.005300  42.800000
-0.005300  42.900000
-0.004600  43.100000
-0.001500  43.100000
0.004500  43.200000
0.011200  43.300000
0.011200  43.400000
0.008200  43.600000
0.004500  43.600000
0.003000  43.700000
0.002200  43.800000
0.000700  44.000000
-0.001500  44.100000
-0.004600  44.100000
-0.004600  44.200000
-0.004600  44.400000
-0.006000  44.500000
-0.009100  44.500000
-0.011300  44.600000
-0.004600  44.800000
0.001500  44.900000
0.000000  45.000000
0.002200  45.000000
0.006700  45.100000
0.006700  45.300000
0.006700  45.400000
0.005200  45.400000
0.001500  45.500000
-0.000800  45.700000
-0.002300  45.800000
-0.003000  45.900000
-0.008300  45.900000
-0.008300  46.000000
-0.008300  46.200000
-0.005300  46.300000
-0.002300  46.300000
-0.005300  46.400000
-0.001500  46.500000
0.003000  46.600000
0.008200  46.800000
0.008200  46.800000
0.006700  46.900000
0.004500  47.000000
0.000700  47.100000
0.003000  47.200000
0.001500  47.300000
0.000700  47.400000
-0.001500  47.500000
0.000700  47.600000
0.001500  47.700000
-0.001500  47.800000
-0.001500  47.900000
-0.003800  48.000000
-0.002300  48.100000
0.000700  48.200000
0.003000  48.300000
0.003000  48.400000
0.000700  48.500000
0.000000  48.600000
0.000700  48.600000
0.001500  48.700000
0.000000  48.800000
-0.006800  48.900000
-0.009100  49.000000
-0.009100  49.100000
-0.006800  49.200000
-0.007500  49.300000
-0.009100  49.400000
-0.010500  49.500000
-0.006800  49.600000
0.002200  49.700000
0.005200  49.800000
0.007500  49.900000
0.005200  49.900000
0.002200  50.100000
0.006700  50.200000
0.012000  50.300000
0.010500  50.400000
0.009700  50.400000
0.008200  50.500000
0.006700  50.600000
0.006700  50.700000
0.005200  50.800000
0.000700  50.900000
-0.001500  51.000000
-0.001500  51.100000
-0.000800  51.200000
-0.000800  51.300000
-0.003800  51.400000
-0.004600  51.500000
-0.000800  51.600000
0.003700  51.700000
0.003000  51.700000
-0.001500  51.800000
-0.006000  51.900000
-0.006000  52.000000
-0.001500  52.100000
-0.003000  52.200000
0.001500  52.300000
0.006700  52.400000
0.007500  52.500000
0.006000  52.600000
-0.000800  52.700000
-0.006800  52.800000
-0.009100  52.900000
-0.004600  53.000000
-0.002300  53.100000
-0.003000  53.100000
-0.005300  53.200000
-0.006800  53.300000
-0.003000  53.400000
0.003000  53.500000
0.005200  53.600000
0.006700  53.700000
0.005200  53.800000
0.004500  53.800000
0.003000  53.900000
0.001500  54.000000
0.003700  54.100000
0.005200  54.200000
0.004500  54.300000
0.001500  54.400000
0.003000  54.400000
0.000700  54.500000
-0.001500  54.600000
-0.003800  54.700000
-0.007500  54.800000
-0.014300  54.900000
-0.021000  54.900000
-0.014300  55.000000
-0.007500  55.100000
-0.005300  55.200000
-0.000800  55.300000
0.004500  55.400000
0.006000  55.500000
0.008200  55.600000
0.009000  55.700000
0.009000  55.800000
0.011200  55.800000
0.014200  55.900000
0.013500  56.000000
0.009700  56.100000
0.004500  56.200000
-0.001500  56.300000
-0.008300  56.400000
-0.011300  56.500000
-0.009800  56.600000
-0.011300  56.700000
-0.012000  56.700000
-0.006800  56.800000
-0.003800  56.900000
-0.001500  57.000000
0.000700  57.100000
0.001500  57.200000
0.005200  57.300000
0.010500  57.400000
0.011200  57.500000
0.012000  57.600000
0.012700  57.600000
0.012000  57.700000
0.004500  57.800000
0.007500  57.900000
0.008200  58.000000
0.001500  58.100000
-0.008300  58.200000
-0.006000  58.300000
0.001500  58.400000
-0.000800  58.500000
-0.000800  58.500000
-0.006800  58.600000
-0.011300  58.700000
-0.010500  58.800000
-0.005300  58.900000
-0.000800  58.900000
0.001500  59.000000
0.000700  59.100000
-0.001500  59.200000
0.003000  59.300000
-0.003000  59.400000
-0.011300  59.400000
-0.009800  59.500000
-0.006000  59.600000
-0.005300  59.700000
-0.005300  59.800000
-0.001500  59.800000
0.003000  59.900000
0.005200  60.000000
0.006000  60.100000
0.008200  60.200000
0.016500  60.300000
0.015700  60.300000
0.004500  60.400000
0.002200  60.500000
0.003000  60.600000
0.000700  60.700000
0.004500  60.800000
0.003000  60.900000
-0.000800  61.000000
0.000000  61.100000
-0.000800  61.200000
0.001500  61.200000
0.003000  61.300000
0.002200  61.400000
0.002200  61.500000
0.000700  61.600000
0.001500  61.600000
0.003000  61.700000
0.003700  61.800000
0.003000  61.900000
-0.001500  62.000000
-0.003800  62.100000
-0.003800  62.200000
-0.006000  62.200000
-0.009800  62.300000
-0.014300  62.400000
-0.018100  62.500000
-0.019500  62.600000
-0.010500  62.600000
-0.000800  62.700000
0.003000  62.800000
-0.000800  62.900000
0.003700  63.000000
0.010500  63.000000
0.012000  63.100000
0.018000  63.200000
0.016500  63.300000
0.015000  63.400000
0.013500  63.400000
0.006700  63.500000
0.000700  63.600000
-0.006000  63.700000
-0.009100  63.800000
-0.012800  63.900000
-0.012000  63.900000
-0.007500  64.000000
-0.007500  64.100000
-0.008300  64.200000
-0.006000  64.300000
-0.004600  64.300000
-0.001500  64.400000
0.002200  64.500000
0.007500  64.600000
0.008200  64.700000
0.006700  64.800000
0.005200  64.800000
0.004500  64.900000
0.003000  65.000000
-0.000800  65.100000
-0.000800  65.200000
-0.001500  65.200000
-0.000800  65.300000
-0.004600  65.400000
-0.004600  65.500000
-0.003000  65.600000
-0.003000  65.700000
0.005200  65.700000
0.012700  65.800000
0.012700  65.900000
0.009000  66.000000
0.006000  66.100000
0.000700  66.100000
-0.003800  66.200000
-0.003000  66.300000
-0.001500  66.300000
-0.001500  66.400000
-0.000800  66.500000
-0.001500  66.600000
-0.005300  66.600000
-0.003000  66.700000
0.000000  66.800000
-0.003000  66.900000
-0.007500  67.000000
-0.003800  67.100000
0.002200  67.200000
0.004500  67.300000
0.006700  67.300000
0.005200  67.400000
0.000700  67.500000
-0.003000  67.600000
-0.001500  67.700000
0.002200  67.800000
0.001500  67.900000
-0.005300  67.900000
-0.007500  68.000000
-0.006800  68.100000
-0.006800  68.200000
-0.000800  68.300000
0.004500  68.300000
0.003700  68.400000
0.005200  68.500000
0.003000  68.600000
0.000700  68.700000
0.000000  68.800000
-0.001500  68.800000
-0.005300  68.900000
-0.012800  68.900000
-0.014300  69.000000
-0.015000  69.100000
-0.008300  69.200000
-0.000800  69.300000
0.003000  69.300000
0.004500  69.400000
0.005200  69.400000
0.014200  69.500000
0.012700  69.600000
0.011200  69.700000
0.014200  69.700000
0.011200  69.800000
0.006700  69.800000
0.000700  69.900000
0.000700  70.000000
-0.000800  70.100000
0.000700  70.200000
0.000000  70.200000
-0.002300  70.300000
-0.003000  70.400000
-0.005300  70.500000
-0.003000  70.600000
-0.001500  70.600000
-0.001500  70.700000
-0.003000  70.800000
-0.000800  70.800000
-0.001500  70.900000
-0.003000  71.000000
0.001500  71.100000
0.000700  71.100000
0.003000  71.200000
0.006700  71.300000
0.001500  71.400000
0.001500  71.500000
0.005200  71.500000
0.006700  71.600000
0.004500  71.600000
0.001500  71.700000
0.003000  71.800000
0.003700  71.900000
0.003000  72.000000
0.000000  72.000000
-0.004600  72.000000
-0.004600  72.100000
-0.004600  72.200000
-0.005300  72.300000
-0.003800  72.300000
-0.001500  72.400000
-0.000800  72.500000
-0.004600  72.500000
-0.002300  72.600000
-0.000800  72.700000
-0.001500  72.700000
-0.002300  72.800000
-0.000800  72.800000
-0.000800  72.900000
0.000000  73.000000
0.006000  73.100000
0.008200  73.100000
0.010500  73.200000
0.012700  73.300000
0.009000  73.300000
0.003700  73.400000
0.000700  73.500000
-0.001500  73.500000
-0.005300  73.600000
-0.003000  73.700000
-0.003800  73.700000
-0.007500  73.800000
-0.006800  73.800000
-0.009100  73.900000
-0.009800  74.000000
-0.012800  74.100000
-0.009800  74.100000
-0.003800  74.200000
-0.003000  74.200000
0.001500  74.300000
0.004500  74.400000
0.004500  74.400000
0.000000  74.500000
-0.002300  74.600000
0.002200  74.600000
0.000700  74.700000
-0.004600  74.700000
-0.009100  74.800000
-0.006800  74.900000
-0.003000  74.900000
0.000700  75.000000
0.014200  75.100000
0.023200  75.100000
0.018000  75.200000
0.011200  75.200000
0.003000  75.300000
0.000700  75.400000
0.004500  75.400000
0.002200  75.500000
0.004500  75.600000
0.005200  75.600000
0.002200  75.700000
0.001500  75.700000
-0.003000  75.800000
-0.010500  75.800000
-0.015000  75.900000
-0.013500  76.000000
-0.012800  76.000000
-0.016500  76.100000
-0.015800  76.100000
-0.008300  76.200000
0.000700  76.300000
0.006000  76.300000
0.008200  76.400000
0.006700  76.400000
0.000700  76.500000
-0.002300  76.500000
-0.001500  76.600000
-0.000800  76.700000
0.001500  76.700000
0.003000  76.800000
-0.000800  76.900000
-0.003000  76.900000
0.001500  76.900000
0.009000  77.000000
0.014200  77.100000
0.019500  77.100000
0.019500  77.200000
0.014200  77.300000
0.010500  77.300000
0.008200  77.300000
0.004500  77.400000
0.002200  77.500000
-0.004600  77.500000
-0.014300  77.600000
-0.009800  77.700000
-0.005300  77.700000
-0.001500  77.800000
-0.001500  77.800000
-0.002300  77.800000
-0.000800  77.900000
0.000700  78.000000
0.001500  78.000000
-0.001500  78.100000
-0.004600  78.100000
-0.009800  78.200000
-0.009800  78.300000
-0.009800  78.300000
-0.005300  78.300000
0.000700  78.400000
-0.003800  78.400000
-0.005300  78.500000
-0.003000  78.500000
-0.006000  78.600000
-0.000800  78.700000
0.009000  78.700000
0.007500  78.700000
0.009000  78.800000
0.006000  78.800000
0.000700  78.900000
-0.000800  78.900000
-0.002300  79.000000
-0.004600  79.100000
-0.007500  79.100000
-0.002300  79.200000
0.000000  79.200000
-0.003800  79.200000
-0.003800  79.300000
0.004500  79.300000
0.015000  79.400000
0.018700  79.400000
0.021000  79.500000
0.018700  79.600000
0.014200  79.600000
0.012700  79.600000
0.006700  79.700000
-0.004600  79.700000
-0.012000  79.800000
-0.014300  79.800000
-0.018100  79.900000
-0.018100  79.900000
-0.016500  80.000000
-0.012800  80.100000
-0.006800  80.100000
-0.003000  80.100000
-0.001500  80.200000
-0.005300  80.200000
-0.006800  80.300000
-0.009800  80.300000
-0.006000  80.400000
0.008200  80.400000
0.014200  80.500000
0.010500  80.500000
0.012000  80.600000
0.014200  80.600000
0.012700  80.700000
0.008200  80.700000
0.005200  80.800000
-0.000800  80.800000
-0.005300  80.900000
-0.006800  80.900000
-0.006800  81.000000
-0.001500  81.000000
0.001500  81.000000
0.003700  81.100000
0.006000  81.100000
0.004500  81.200000
0.001500  81.200000
-0.001500  81.300000
0.001500  81.300000
0.003700  81.400000
0.004500  81.400000
0.003000  81.400000
-0.005300  81.500000
-0.006000  81.500000
-0.009100  81.600000
-0.014300  81.600000
-0.014300  81.700000
-0.009800  81.700000
-0.006000  81.800000
-0.005300  81.800000
0.000700  81.800000
-0.001500  81.900000
-0.003000  81.900000
0.003000  82.000000
0.009700  82.000000
0.013500  82.100000
0.010500  82.100000
0.011200  82.200000
0.009000  82.200000
0.002200  82.300000
0.000000  82.300000
-0.002300  82.300000
-0.008300  82.400000
-0.009100  82.400000
-0.008300  82.500000
-0.006800  82.500000
-0.001500  82.600000
0.003000  82.600000
0.006000  82.700000
0.008200  82.700000
0.006000  82.800000
0.005200  82.800000
0.005200  82.900000
0.003700  82.900000
0.004500  83.000000
0.001500  83.000000
0.003700  83.100000
0.006000  83.100000
0.005200  83.200000
0.007500  83.200000
0.004500  83.300000
0.003000  83.300000
0.009000  83.400000
0.010500  83.400000
0.011200  83.500000
0.012700  83.500000
0.008200  83.600000
0.004500  83.600000
-0.007500  83.700000
-0.019500  83.700000
-0.024000  83.700000
-0.027800  83.800000
-0.024800  83.800000
-0.023300  83.900000
-0.018100  83.900000
-0.014300  84.000000
-0.011300  84.000000
-0.008300  84.000000
-0.004600  84.100000
0.000000  84.100000
-0.000800  84.100000
-0.006800  84.200000
-0.012000  84.200000
-0.005300  84.300000
0.005200  84.300000
0.012700  84.400000
0.019500  84.400000
0.026200  84.500000
0.027000  84.500000
0.027000  84.600000
0.029200  84.600000
0.027700  84.600000
0.022500  84.700000
0.015000  84.700000
0.012000  84.800000
0.003700  84.900000
-0.006800  84.900000
-0.010500  85.000000
-0.019500  85.000000
-0.021800  85.000000
-0.015800  85.100000
-0.010500  85.100000
-0.010500  85.200000
-0.011300  85.200000
-0.008300  85.300000
-0.010500  85.300000
-0.012000  85.400000
-0.014300  85.400000
-0.003800  85.400000
0.006700  85.500000
0.010500  85.500000
0.013500  85.500000
0.006700  85.600000
0.006700  85.600000
0.008200  85.600000
0.003000  85.700000
0.006700  85.700000
0.008200  85.800000
0.012000  85.800000
0.012700  85.800000
0.006000  85.900000
0.003000  85.900000
-0.000800  85.900000
-0.000800  85.900000
0.002200  86.000000
-0.007500  86.000000
-0.015800  86.100000
-0.007500  86.100000
0.000700  86.200000
0.003700  86.200000
0.006000  86.200000
-0.001500  86.300000
-0.006000  86.300000
-0.012800  86.300000
-0.021800  86.400000
-0.025600  86.400000
-0.024000  86.400000
-0.014300  86.500000
-0.008300  86.500000
-0.001500  86.600000
0.001500  86.600000
-0.001500  86.700000
0.000000  86.700000
0.009700  86.700000
0.021700  86.800000
0.026200  86.800000
0.014200  86.800000
0.009700  86.900000
0.021700  86.900000
0.025500  86.900000
0.028500  87.000000
0.027000  87.000000
0.018700  87.100000
0.010500  87.100000
-0.000800  87.200000
-0.012000  87.200000
-0.017300  87.200000
-0.023300  87.300000
-0.027000  87.300000
-0.022500  87.300000
-0.015800  87.400000
-0.012800  87.400000
-0.014300  87.400000
-0.015800  87.500000
-0.012800  87.500000
-0.006800  87.600000
-0.003000  87.600000
0.000000  87.600000
0.005200  87.700000
0.009000  87.700000
0.010500  87.700000
0.012000  87.700000
0.010500  87.800000
0.006000  87.800000
0.004500  87.800000
0.002200  87.900000
0.008200  87.900000
0.010500  87.900000
0.003000  88.000000
-0.003000  88.000000
-0.002300  88.100000
-0.000800  88.100000
0.000700  88.100000
0.004500  88.200000
0.010500  88.200000
0.012000  88.200000
0.004500  88.200000
0.000000  88.300000
-0.003000  88.300000
-0.007500  88.300000
-0.009100  88.400000
-0.011300  88.400000
-0.010500  88.400000
-0.010500  88.500000
-0.010500  88.500000
-0.012000  88.600000
-0.013500  88.600000
-0.011300  88.600000
-0.004600  88.600000
0.003700  88.600000
0.009000  88.700000
0.010500  88.700000
0.008200  88.800000
0.010500  88.800000
0.014200  88.800000
0.013500  88.900000
0.018000  88.900000
0.015000  89.000000
0.006700  89.000000
0.003000  89.100000
-0.005300  89.100000
-0.007500  89.100000
-0.005300  89.100000
-0.000800  89.200000
0.003000  89.200000
0.000700  89.300000
-0.005300  89.300000
-0.004600  89.400000
-0.001500  89.400000
-0.003000  89.500000
0.003000  89.500000
0.001500  89.500000
0.001500  89.500000
0.000000  89.600000
-0.003800  89.600000
-0.005300  89.700000
-0.006800  89.700000
-0.003000  89.800000
0.000700  89.800000
0.003700  89.800000
-0.000800  89.900000
-0.005300  89.900000
-0.002300  89.900000
0.004500  90.000000
0.012000  90.000000
0.009000  90.000000
0.005200  90.000000
0.000000  90.100000
-0.006000  90.100000
-0.010500  90.100000
-0.009100  90.200000
-0.009100  90.200000
-0.008300  90.300000
-0.005300  90.300000
-0.003000  90.300000
-0.005300  90.400000
-0.004600  90.400000
0.003000  90.400000
0.006700  90.400000
0.003000  90.500000
0.000700  90.500000
-0.001500  90.600000
-0.003000  90.600000
-0.001500  90.600000
-0.002300  90.700000
-0.005300  90.700000
-0.001500  90.700000
0.003000  90.800000
0.004500  90.800000
0.010500  90.800000
0.012700  90.800000
0.021000  90.900000
0.025500  90.900000
0.019500  90.900000
0.010500  91.000000
-0.001500  91.000000
-0.010500  91.100000
-0.014300  91.100000
-0.018800  91.100000
-0.016500  91.200000
-0.009100  91.200000
-0.006000  91.200000
-0.003800  91.300000
-0.003000  91.300000
-0.001500  91.300000
0.001500  91.300000
-0.000800  91.300000
-0.005300  91.400000
-0.005300  91.400000
-0.001500  91.400000
-0.000800  91.500000
-0.000800  91.500000
0.003700  91.500000
0.005200  91.600000
0.003000  91.600000
0.006700  91.600000
0.009000  91.700000
0.012700  91.700000
0.015700  91.700000
0.011200  91.800000
0.005200  91.800000
0.000000  91.800000
-0.005300  91.800000
-0.010500  91.800000
-0.012000  91.900000
-0.012800  91.900000
-0.009100  91.900000
-0.002300  92.000000
0.003000  92.000000
0.006700  92.000000
0.009000  92.100000
0.006000  92.100000
0.001500  92.100000
0.005200  92.200000
0.003700  92.200000
-0.000800  92.200000
-0.001500  92.200000
-0.003800  92.300000
-0.006800  92.300000
-0.011300  92.300000
-0.012000  92.400000
-0.006000  92.400000
-0.003800  92.400000
0.000700  92.500000
0.003700  92.500000
0.000700  92.600000
-0.001500  92.600000
0.003700  92.600000
0.007500  92.700000
0.007500  92.700000
0.012000  92.700000
0.014200  92.700000
0.011200  92.800000
0.008200  92.800000
0.014200  92.800000
0.021700  92.900000
0.020200  92.900000
0.010500  92.900000
-0.000800  93.000000
-0.009100  93.000000
-0.017300  93.100000
-0.020300  93.100000
-0.022500  93.100000
-0.021800  93.100000
-0.018100  93.100000
-0.009800  93.200000
-0.004600  93.200000
0.001500  93.200000
0.004500  93.300000
0.004500  93.300000
0.005200  93.400000
0.003700  93.400000
0.001500  93.400000
0.000000  93.500000
0.003000  93.500000
0.003700  93.500000
0.001500  93.600000
-0.003800  93.600000
-0.005300  93.600000
-0.003000  93.600000
-0.003800  93.600000
0.002200  93.700000
0.006700  93.700000
0.010500  93.700000
0.015700  93.800000
0.012000  93.800000
0.005200  93.800000
-0.000800  93.900000
-0.004600  93.900000
-0.006000  93.900000
-0.007500  94.000000
-0.006000  94.000000
-0.006800  94.000000
-0.008300  94.000000
-0.009800  94.000000
-0.009100  94.100000
-0.009100  94.100000
-0.007500  94.100000
-0.003800  94.200000
-0.000800  94.200000
0.006700  94.200000
0.015700  94.300000
0.018000  94.300000
0.012000  94.300000
0.005200  94.300000
-0.001500  94.400000
-0.004600  94.400000
0.000700  94.400000
-0.000800  94.500000
-0.003000  94.500000
-0.003800  94.500000
-0.005300  94.500000
-0.007500  94.500000
-0.006800  94.600000
0.004500  94.600000
0.009000  94.600000
0.011200  94.700000
0.016500  94.700000
0.014200  94.700000
0.017200  94.700000
0.016500  94.800000
0.007500  94.800000
0.001500  94.800000
-0.006800  94.800000
-0.016500  94.800000
-0.027000  94.900000
-0.030800  94.900000
-0.026300  94.900000
-0.019500  94.900000
-0.010500  94.900000
-0.007500  95.000000
-0.003000  95.000000
0.003000  95.000000
0.005200  95.000000
0.009700  95.000000
0.010500  95.100000
0.009700  95.100000
0.006000  95.100000
0.000700  95.100000
0.001500  95.200000
0.014200  95.200000
0.018000  95.200000
0.009000  95.300000
0.009000  95.300000
0.013500  95.300000
0.016500  95.300000
0.015700  95.300000
0.014200  95.300000
0.009700  95.300000
-0.000800  95.400000
-0.006800  95.400000
-0.011300  95.400000
-0.018100  95.500000
-0.020300  95.500000
-0.021000  95.500000
-0.018100  95.500000
-0.015800  95.600000
-0.010500  95.600000
-0.006800  95.600000
-0.006800  95.600000
-0.003800  95.700000
-0.001500  95.700000
0.003000  95.700000
0.004500  95.700000
0.000700  95.800000
0.001500  95.800000
0.004500  95.800000
0.006700  95.800000
0.009000  95.800000
0.014200  95.900000
0.025500  95.900000
0.030700  95.900000
0.031500  95.900000
0.025500  96.000000
0.015700  96.000000
0.009000  96.000000
-0.003800  96.000000
-0.016500  96.100000
-0.025600  96.100000
-0.034600  96.100000
-0.033800  96.100000
-0.027000  96.200000
-0.021800  96.200000
-0.014300  96.200000
-0.012800  96.200000
-0.008300  96.300000
0.003000  96.300000
0.006700  96.300000
0.006700  96.300000
0.004500  96.300000
0.004500  96.300000
0.003000  96.300000
0.003000  96.400000
0.000700  96.400000
-0.006000  96.400000
-0.006800  96.400000
0.000700  96.400000
0.012000  96.500000
0.023200  96.500000
0.030000  96.500000
0.027700  96.500000
0.025500  96.600000
0.024000  96.600000
0.020200  96.600000
0.021000  96.600000
0.020200  96.700000
0.009700  96.700000
-0.003800  96.700000
-0.021000  96.700000
-0.038300  96.700000
-0.048000  96.700000
-0.048000  96.700000
-0.040500  96.800000
-0.028500  96.800000
-0.020300  96.800000
-0.013500  96.800000
-0.001500  96.800000
0.003700  96.900000
0.006700  96.900000
0.014200  96.900000
0.019500  96.900000
0.021000  97.000000
0.019500  97.000000
0.016500  97.000000
0.013500  97.000000
0.009700  97.100000
0.003000  97.100000
-0.004600  97.100000
-0.006800  97.100000
-0.001500  97.100000
0.000700  97.200000
0.004500  97.200000
0.009000  97.200000
0.012700  97.200000
0.024700  97.200000
0.025500  97.200000
0.018000  97.200000
0.007500  97.300000
-0.001500  97.300000
-0.005300  97.300000
-0.009100  97.300000
-0.012000  97.400000
-0.014300  97.400000
-0.018100  97.400000
-0.028500  97.400000
-0.036800  97.500000
-0.033000  97.500000
-0.021800  97.500000
-0.012800  97.500000
-0.006800  97.500000
0.004500  97.600000
0.017200  97.600000
0.030700  97.600000
0.035200  97.600000
0.034500  97.600000
0.030700  97.600000
0.021000  97.700000
0.009000  97.700000
-0.001500  97.700000
-0.003000  97.700000
-0.002300  97.800000
-0.001500  97.800000
0.008200  97.800000
0.019500  97.800000
0.009000  97.800000
-0.003000  97.900000
-0.009800  97.900000
-0.018800  97.900000
-0.017300  97.900000
-0.018100  98.000000
-0.015800  98.000000
-0.011300  98.000000
-0.007500  98.100000
-0.004600  98.100000
-0.003000  98.100000
-0.000800  98.100000
-0.000800  98.100000
0.000000  98.100000
-0.000800  98.100000
0.000700  98.200000
-0.000800  98.200000
-0.002300  98.200000
-0.003000  98.300000
-0.003800  98.300000
-0.003000  98.300000
-0.004600  98.300000
0.001500  98.400000
0.015700  98.400000
0.024700  98.400000
0.025500  98.400000
0.023200  98.500000
0.020200  98.500000
0.016500  98.500000
0.005200  98.500000
-0.003000  98.500000
-0.003800  98.500000
-0.008300  98.600000
-0.015800  98.600000
-0.015800  98.600000
-0.010500  98.700000
-0.008300  98.700000
-0.009100  98.700000
-0.015800  98.800000
-0.023300  98.800000
-0.025600  98.800000
-0.023300  98.900000
-0.015800  98.900000
-0.009800  98.900000
-0.005300  98.900000
0.004500  99.000000
0.009000  99.000000
0.010500  99.000000
0.014200  99.000000
0.015700  99.100000
0.015700  99.100000
0.022500  99.100000
0.030700  99.200000
0.026200  99.200000
0.018700  99.200000
0.018000  99.200000
0.024000  99.300000
0.027000  99.300000
0.019500  99.300000
0.009000  99.400000
-0.007500  99.400000
-0.022500  99.400000
-0.035300  99.400000
-0.042000  99.400000
-0.035300  99.500000
-0.024000  99.500000
-0.012800  99.500000
-0.005300  99.600000
-0.003800  99.600000
-0.003000  99.600000
-0.000800  99.600000
0.003700  99.700000
0.009000  99.700000
0.011200  99.700000
0.004500  99.800000
-0.004600  99.800000
-0.005300  99.800000
-0.004600  99.800000
-0.003800  99.900000
-0.001500  99.900000
0.000000  99.900000
0.003700  100.000000
0.007500  100.000000
0.006000  100.000000
0.000700  100.000000
0.001500  100.100000
0.001500  100.100000
0.003000  100.100000
0.009000  100.200000
0.012000  100.200000
0.010500  100.200000
0.014200  100.300000
0.019500  100.300000
0.016500  100.300000
0.007500  100.300000
-0.002300  100.400000
-0.006800  100.400000
-0.010500  100.400000
-0.012000  100.500000
-0.012000  100.500000
-0.012000  100.500000
-0.005300  100.600000
0.006000  100.600000
0.017200  100.600000
0.018700  100.700000
0.012700  100.700000
0.006700  100.800000
0.000000  100.800000
-0.006000  100.800000
-0.013500  100.800000
-0.016500  100.800000
-0.023300  100.900000
-0.031500  100.900000
-0.024800  100.900000
-0.008300  100.900000
0.004500  101.000000
0.012000  101.000000
0.010500  101.000000
0.011200  101.100000
0.016500  101.100000
0.012700  101.100000
0.011200  101.100000
0.010500  101.200000
0.004500  101.200000
0.003000  101.200000
0.003000  101.200000
0.001500  101.200000
-0.000800  101.200000
-0.000800  101.300000
-0.001500  101.300000
-0.008300  101.300000
-0.012000  101.300000
-0.011300  101.400000
-0.011300  101.400000
-0.010500  101.400000
-0.000800  101.400000
0.006700  101.500000
0.011200  101.500000
0.019500  101.500000
0.023200  101.600000
0.026200  101.600000
0.019500  101.600000
-0.003800  101.700000
-0.028500  101.700000
-0.052500  101.700000
-0.062300  101.700000
-0.050300  101.700000
-0.029300  101.800000
-0.006000  101.800000
0.023200  101.800000
0.039000  101.800000
0.042700  101.900000
0.048000  101.900000
0.044200  101.900000
0.039000  101.900000
0.030700  102.000000
0.015700  102.000000
-0.000800  102.000000
-0.012800  102.100000
-0.019500  102.100000
-0.021800  102.100000
-0.019500  102.100000
-0.015800  102.100000
-0.011300  102.100000
-0.006000  102.100000
-0.003800  102.200000
-0.008300  102.200000
-0.012800  102.200000
-0.008300  102.300000
-0.002300  102.300000
0.001500  102.300000
0.009000  102.300000
0.016500  102.300000
0.015000  102.400000
0.014200  102.400000
0.006000  102.400000
-0.015800  102.400000
-0.026300  102.400000
-0.026300  102.500000
-0.018100  102.500000
-0.012800  102.500000
-0.005300  102.500000
0.004500  102.500000
0.005200  102.600000
0.007500  102.600000
0.002200  102.600000
-0.010500  102.600000
-0.018100  102.600000
-0.018100  102.600000
-0.012800  102.600000
0.003000  102.700000
0.015000  102.700000
0.015700  102.700000
0.018000  102.700000
0.018700  102.700000
0.022500  102.800000
0.020200  102.800000
0.014200  102.800000
0.012700  102.800000
0.006000  102.800000
-0.000800  102.900000
-0.004600  102.900000
-0.004600  102.900000
0.006000  102.900000
0.016500  102.900000
0.021700  103.000000
0.027000  103.000000
0.027700  103.000000
0.027000  103.000000
0.015700  103.000000
0.000700  103.000000
-0.012800  103.000000
-0.026300  103.000000
-0.036100  103.100000
-0.046500  103.100000
-0.042000  103.100000
-0.030800  103.100000
-0.019500  103.100000
-0.004600  103.100000
0.010500  103.100000
0.016500  103.200000
0.012000  103.200000
0.000700  103.200000
-0.010500  103.200000
-0.019500  103.200000
-0.028500  103.200000
-0.028500  103.300000
-0.019500  103.300000
-0.005300  103.300000
0.003000  103.300000
0.010500  103.300000
0.023200  103.300000
0.030700  103.300000
0.033000  103.400000
0.029200  103.400000
0.020200  103.400000
0.012700  103.400000
0.010500  103.400000
0.004500  103.400000
0.002200  103.400000
0.012700  103.400000
0.023200  103.500000
0.028500  103.500000
0.015700  103.500000
-0.002300  103.500000
-0.010500  103.500000
-0.006800  103.500000
-0.005300  103.500000
-0.010500  103.500000
-0.016500  103.500000
-0.022500  103.500000
-0.024800  103.500000
-0.024000  103.500000
-0.019500  103.600000
-0.015000  103.600000
-0.011300  103.600000
-0.009800  103.600000
-0.010500  103.600000
-0.012800  103.600000
-0.012800  103.600000
-0.009100  103.700000
0.003000  103.700000
0.012700  103.700000
0.016500  103.700000
0.027000  103.700000
0.030700  103.700000
0.019500  103.800000
0.004500  103.800000
0.004500  103.800000
0.008200  103.800000
0.008200  103.800000
0.009000  103.800000
0.006700  103.800000
0.004500  103.800000
0.008200  103.900000
0.009700  103.900000
0.010500  103.900000
0.011200  103.900000
0.006000  103.900000
-0.006800  103.900000
-0.022500  103.900000
-0.027800  103.900000
-0.027000  103.900000
-0.027800  103.900000
-0.025600  103.900000
-0.021000  103.900000
-0.017300  103.900000
-0.006800  103.900000
0.006700  103.900000
0.019500  104.000000
0.035200  104.000000
0.036700  104.000000
0.029200  104.000000
0.027000  104.000000
0.024000  104.000000
0.016500  104.000000
0.003000  104.000000
-0.014300  104.100000
-0.033800  104.100000
-0.038300  104.100000
-0.036100  104.100000
-0.031500  104.100000
-0.014300  104.100000
0.005200  104.100000
0.023200  104.100000
0.033700  104.100000
0.031500  104.200000
0.015700  104.200000
-0.006000  104.200000
-0.022500  104.200000
-0.032300  104.200000
-0.035300  104.200000
-0.033000  104.200000
-0.019500  104.200000
-0.003000  104.200000
0.003700  104.200000
0.006700  104.300000
0.010500  104.300000
0.018000  104.300000
0.023200  104.300000
0.029200  104.300000
0.038200  104.300000
0.035200  104.300000
0.021700  104.300000
0.001500  104.300000
-0.014300  104.300000
-0.017300  104.300000
-0.015800  104.300000
-0.010500  104.300000
-0.001500  104.300000
0.009000  104.300000
0.015000  104.300000
0.016500  104.300000
0.012000  104.300000
-0.000800  104.300000
-0.014300  104.300000
-0.021800  104.300000
-0.023300  104.300000
-0.018800  104.300000
-0.003000  104.300000
0.006000  104.300000
0.006700  104.300000
0.009000  104.300000
0.009700  104.300000
0.005200  104.300000
0.000000  104.300000
-0.001500  104.300000
-0.000800  104.300000
0.015000  104.300000
0.027700  104.300000
0.029200  104.300000
0.029200  104.200000
0.020200  104.200000
0.008200  104.200000
-0.001500  104.200000
-0.016500  104.200000
-0.023300  104.200000
-0.030800  104.200000
-0.041300  104.200000
-0.052500  104.200000
-0.054000  104.200000
-0.039000  104.200000
-0.036800  104.200000
-0.033000  104.200000
-0.016500  104.200000
0.001500  104.200000
0.017200  104.200000
0.023200  104.200000
0.035200  104.200000
0.042000  104.200000
0.037500  104.200000
0.026200  104.200000
0.012700  104.200000
0.008200  104.200000
0.009000  104.200000
0.008200  104.200000
0.000000  104.200000
0.002200  104.200000
0.006000  104.200000
0.010500  104.200000
0.022500  104.200000
0.024000  104.200000
0.018000  104.200000
0.004500  104.200000
-0.012800  104.200000
-0.024000  104.200000
-0.022500  104.200000
-0.021800  104.200000
-0.020300  104.200000
-0.018100  104.200000
-0.018100  104.200000
-0.012000  104.200000
-0.012000  104.200000
-0.004600  104.200000
0.009000  104.200000
0.014200  104.200000
0.012000  104.200000
0.009700  104.100000
0.012000  104.100000
0.004500  104.100000
0.002200  104.100000
0.005200  104.100000
0.012700  104.100000
0.032200  104.100000
0.036700  104.100000
0.027000  104.100000
0.009000  104.000000
-0.019500  104.000000
-0.036800  104.000000
-0.035300  104.000000
-0.033800  104.000000
-0.029300  103.900000
-0.020300  103.900000
-0.012000  103.900000
-0.004600  103.900000
0.001500  103.900000
0.009000  103.900000
0.012700  103.900000
0.012000  103.900000
0.005200  103.900000
-0.003000  103.900000
-0.003000  103.900000
0.000700  103.900000
0.005200  103.900000
0.014200  103.900000
0.023200  103.900000
0.027700  103.900000
0.023200  103.900000
0.011200  103.900000
0.006000  103.900000
-0.002300  103.900000
-0.013500  103.800000
-0.014300  103.800000
-0.020300  103.800000
-0.016500  103.800000
-0.009100  103.800000
-0.008300  103.800000
-0.000800  103.800000
0.001500  103.800000
0.003700  103.800000
0.009000  103.800000
0.012700  103.800000
0.015700  103.800000
0.012700  103.800000
0.005200  103.800000
-0.006000  103.800000
-0.015800  103.800000
-0.013500  103.800000
-0.008300  103.800000
-0.004600  103.800000
-0.003800  103.800000
0.001500  103.800000
0.006700  103.800000
0.004500  103.800000
0.000000  103.800000
-0.004600  103.800000
-0.001500  103.800000
0.003700  103.800000
-0.000800  103.800000
-0.011300  103.800000
-0.017300  103.800000
-0.014300  103.800000
-0.005300  103.800000
0.002200  103.800000
0.012700  103.800000
0.024000  103.800000
0.029200  103.800000
0.025500  103.800000
0.020200  103.800000
0.010500  103.800000
0.000700  103.800000
-0.004600  103.800000
-0.008300  103.800000
-0.005300  103.800000
-0.002300  103.800000
-0.000800  103.800000
-0.001500  103.800000
-0.000800  103.800000
0.001500  103.800000
0.003000  103.800000
0.003700  103.800000
0.000700  103.900000
0.000000  103.900000
-0.006800  103.900000
-0.019500  103.900000
-0.022500  103.900000
-0.022500  103.900000
-0.018100  103.900000
-0.010500  103.900000
-0.004600  103.900000
0.001500  103.900000
0.001500  103.900000
0.000000  103.900000
-0.003000  103.900000
-0.001500  103.900000
-0.001500  103.900000
0.000700  103.900000
0.006000  103.900000
0.006700  103.900000
0.005200  103.900000
0.001500  103.900000
0.000700  103.900000
0.000700  103.900000
0.001500  103.900000
0.003700  103.900000
0.005200  103.900000
0.010500  103.800000
0.015700  103.800000
0.016500  103.800000
0.015700  103.800000
0.016500  103.800000
0.021000  103.800000
0.019500  103.800000
0.012000  103.800000
0.004500  103.800000
-0.006000  103.800000
-0.011300  103.800000
-0.012800  103.800000
-0.012800  103.800000
-0.010500  103.800000
-0.012800  103.800000
-0.009800  103.800000
-0.009800  103.800000
-0.012000  103.800000
-0.011300  103.800000
-0.009100  103.800000
-0.002300  103.700000
-0.001500  103.700000
-0.000800  103.700000
0.001500  103.700000
0.005200  103.700000
0.009000  103.700000
0.009700  103.700000
0.009000  103.700000
0.006700  103.700000
0.009000  103.700000
0.015700  103.700000
0.014200  103.700000
0.008200  103.700000
0.000700  103.700000
-0.006800  103.700000
-0.010500  103.600000
-0.016500  103.600000
-0.020300  103.600000
-0.018100  103.600000
-0.015800  103.600000
-0.009100  103.600000
-0.000800  103.600000
0.001500  103.600000
0.008200  103.600000
0.015000  103.600000
0.015700  103.500000
0.012000  103.500000
0.009700  103.500000
0.007500  103.500000
0.003700  103.500000
0.003000  103.500000
-0.000800  103.500000
0.000700  103.500000
0.003000  103.500000
0.001500  103.500000
-0.000800  103.500000
0.003700  103.500000
0.008200  103.500000
0.006700  103.500000
0.000700  103.500000
-0.012000  103.400000
-0.015000  103.400000
-0.012000  103.400000
-0.006800  103.400000
-0.004600  103.400000
-0.008300  103.300000
-0.008300  103.300000
-0.012000  103.300000
-0.012800  103.300000
-0.012000  103.300000
-0.009800  103.300000
-0.003000  103.300000
0.000000  103.200000
0.002200  103.200000
-0.000800  103.200000
0.001500  103.200000
0.005200  103.200000
0.006700  103.100000
0.010500  103.100000
0.012700  103.100000
0.016500  103.100000
0.019500  103.100000
0.021700  103.000000
0.021700  103.000000
0.018700  103.000000
0.017200  103.000000
0.006700  103.000000
-0.008300  103.000000
-0.016500  102.900000
-0.023300  102.900000
-0.018800  102.900000
-0.015000  102.800000
-0.016500  102.800000
-0.015800  102.800000
-0.017300  102.800000
-0.012000  102.700000
-0.007500  102.700000
-0.004600  102.700000
-0.001500  102.600000
0.003700  102.600000
0.009000  102.600000
0.009700  102.600000
0.011200  102.600000
0.010500  102.500000
0.012700  102.500000
0.012000  102.400000
0.008200  102.400000
0.007500  102.400000
0.003000  102.400000
-0.005300  102.300000
-0.012800  102.300000
-0.015000  102.300000
-0.010500  102.200000
-0.003000  102.200000
-0.003000  102.200000
-0.003000  102.100000
0.005200  102.100000
0.012700  102.100000
0.017200  102.100000
0.019500  102.000000
0.019500  102.000000
0.018700  102.000000
0.014200  101.900000
0.008200  101.900000
0.005200  101.900000
0.003000  101.800000
-0.001500  101.800000
-0.009800  101.700000
-0.014300  101.700000
-0.006000  101.700000
0.004500  101.700000
0.009000  101.600000
0.012000  101.600000
0.009700  101.600000
0.006000  101.500000
0.002200  101.500000
-0.005300  101.500000
-0.019500  101.400000
-0.037500  101.400000
-0.045800  101.400000
-0.042000  101.300000
-0.034600  101.300000
-0.027000  101.200000
-0.018100  101.200000
-0.005300  101.200000
0.001500  101.100000
0.006700  101.100000
0.012700  101.100000
0.020200  101.100000
0.024700  101.000000
0.025500  101.000000
0.023200  100.900000
0.015000  100.900000
0.012000  100.900000
0.015700  100.800000
0.015700  100.800000
0.013500  100.800000
0.008200  100.800000
0.005200  100.700000
0.006700  100.700000
0.008200  100.700000
0.007500  100.600000
0.006700  100.600000
0.003000  100.600000
-0.005300  100.500000
-0.009800  100.400000
-0.014300  100.400000
-0.016500  100.400000
-0.017300  100.300000
-0.014300  100.300000
-0.010500  100.300000
-0.006800  100.300000
-0.004600  100.200000
-0.005300  100.200000
-0.002300  100.100000
-0.002300  100.100000
0.000700  100.100000
0.002200  100.000000
0.003000  100.000000
0.006700  99.900000
0.003700  99.900000
0.001500  99.800000
0.001500  99.800000
-0.000800  99.800000
-0.004600  99.800000
-0.005300  99.700000
-0.003000  99.700000
0.009700  99.700000
0.020200  99.600000
0.014200  99.600000
0.009000  99.600000
0.007500  99.500000
0.006700  99.500000
0.006000  99.500000
0.007500  99.400000
0.007500  99.400000
0.001500  99.400000
-0.009100  99.400000
-0.018800  99.400000
-0.028500  99.300000
-0.030800  99.300000
-0.025600  99.300000
-0.022500  99.200000
-0.020300  99.200000
-0.012000  99.200000
-0.000800  99.100000
0.007500  99.100000
0.013500  99.100000
0.024000  99.000000
0.031500  99.000000
0.029200  99.000000
0.027000  99.000000
0.025500  98.900000
0.019500  98.900000
0.012700  98.900000
0.009700  98.800000
0.004500  98.800000
0.001500  98.800000
-0.001500  98.700000
-0.005300  98.700000
-0.006800  98.600000
-0.009800  98.600000
-0.009100  98.600000
-0.008300  98.500000
-0.006800  98.500000
-0.005300  98.500000
-0.008300  98.500000
-0.012000  98.500000
-0.012000  98.500000
-0.007500  98.400000
-0.005300  98.400000
-0.009800  98.400000
-0.011300  98.400000
-0.010500  98.400000
-0.006800  98.300000
-0.003000  98.300000
0.000700  98.300000
0.006700  98.300000
0.010500  98.300000
0.020200  98.200000
0.027700  98.200000
0.030000  98.200000
0.028500  98.200000
0.020200  98.200000
0.004500  98.100000
-0.006800  98.100000
-0.016500  98.100000
-0.025600  98.100000
-0.027800  98.100000
-0.022500  98.100000
-0.021000  98.000000
-0.023300  98.000000
-0.018100  98.000000
-0.015800  97.900000
-0.012000  97.900000
-0.006800  97.900000
-0.001500  97.800000
0.006700  97.800000
0.010500  97.800000
0.012000  97.800000
0.015000  97.700000
0.015700  97.700000
0.015700  97.700000
0.016500  97.600000
0.014200  97.600000
0.012700  97.600000
0.009000  97.600000
0.006700  97.600000
0.004500  97.600000
0.005200  97.500000
-0.000800  97.500000
-0.001500  97.500000
0.002200  97.500000
-0.000800  97.500000
0.001500  97.400000
0.001500  97.400000
0.000000  97.400000
0.002200  97.400000
0.000700  97.400000
-0.001500  97.300000
-0.003000  97.300000
-0.004600  97.300000
-0.006000  97.300000
-0.009100  97.300000
-0.010500  97.200000
-0.012000  97.200000
-0.014300  97.200000
-0.013500  97.200000
-0.009100  97.200000
-0.004600  97.200000
0.000700  97.200000
0.009000  97.100000
0.015700  97.100000
0.018000  97.100000
0.017200  97.100000
0.016500  97.000000
0.017200  97.000000
0.006700  97.000000
-0.002300  97.000000
-0.006000  97.000000
-0.012800  96.900000
-0.014300  96.900000
-0.009100  96.900000
-0.005300  96.900000
-0.003800  96.800000
-0.002300  96.800000
-0.004600  96.800000
-0.004600  96.800000
-0.004600  96.800000
-0.005300  96.700000
-0.006000  96.700000
-0.002300  96.700000
-0.000800  96.700000
-0.004600  96.700000
-0.003000  96.700000
-0.006800  96.600000
-0.010500  96.600000
-0.010500  96.600000
-0.008300  96.600000
-0.001500  96.600000
0.004500  96.500000
0.008200  96.500000
0.008200  96.500000
0.012000  96.500000
0.016500  96.400000
0.027000  96.400000
0.035200  96.400000
0.037500  96.400000
0.034500  96.400000
0.024000  96.400000
0.006700  96.300000
-0.007500  96.300000
-0.019500  96.300000
-0.025600  96.300000
-0.025600  96.300000
-0.027800  96.300000
-0.027000  96.300000
-0.021800  96.300000
-0.018100  96.300000
-0.011300  96.300000
-0.003800  96.200000
0.000000  96.200000
0.003000  96.200000
0.006700  96.200000
0.011200  96.200000
0.015700  96.100000
0.016500  96.100000
0.016500  96.100000
0.015700  96.100000
0.011200  96.100000
0.006700  96.100000
0.001500  96.000000
-0.000800  96.000000
-0.004600  96.000000
-0.005300  96.000000
-0.006800  95.900000
-0.009100  95.900000
-0.009100  95.900000
-0.009100  95.900000
-0.006800  95.900000
-0.006800  95.800000
-0.004600  95.800000
-0.000800  95.800000
0.003000  95.800000
0.011200  95.800000
0.012700  95.700000
0.009700  95.700000
0.006700  95.700000
0.003700  95.700000
0.001500  95.700000
0.000000  95.700000
-0.001500  95.600000
-0.004600  95.600000
-0.005300  95.600000
-0.006800  95.600000
-0.009100  95.500000
-0.006000  95.500000
0.001500  95.500000
0.008200  95.500000
0.009000  95.500000
0.007500  95.400000
0.010500  95.400000
0.011200  95.400000
0.011200  95.400000
0.014200  95.300000
0.018000  95.300000
0.012700  95.300000
0.004500  95.300000
-0.010500  95.300000
-0.023300  95.300000
-0.025600  95.300000
-0.026300  95.300000
-0.024000  95.200000
-0.019500  95.200000
-0.009100  95.200000
-0.002300  95.200000
0.000000  95.200000
-0.000800  95.100000
0.000000  95.100000
0.000700  95.100000
0.001500  95.100000
0.003000  95.100000
0.001500  95.000000
0.001500  95.000000
0.003000  95.000000
0.003700  94.900000
0.003000  94.900000
0.004500  94.900000
0.005200  94.900000
0.003700  94.900000
0.000700  94.900000
0.003000  94.900000
0.005200  94.900000
0.003700  94.900000
0.002200  94.800000
-0.005300  94.800000
-0.008300  94.800000
-0.007500  94.800000
-0.006800  94.800000
-0.000800  94.700000
0.003000  94.700000
0.003000  94.700000
0.000700  94.700000
0.000000  94.700000
0.005200  94.600000
0.012000  94.600000
0.019500  94.600000
0.024000  94.600000
0.025500  94.500000
0.022500  94.500000
0.011200  94.500000
0.004500  94.500000
0.000700  94.500000
-0.006800  94.500000
-0.013500  94.400000
-0.016500  94.400000
-0.015800  94.400000
-0.013500  94.300000
-0.010500  94.300000
-0.007500  94.300000
-0.004600  94.300000
-0.003800  94.200000
-0.004600  94.200000
-0.003800  94.200000
-0.006000  94.200000
-0.006800  94.100000
-0.008300  94.100000
-0.008300  94.100000
-0.008300  94.000000
-0.006800  94.000000
-0.003000  94.000000
-0.003000  94.000000
0.001500  94.000000
0.006700  94.000000
0.009000  93.900000
0.009000  93.900000
0.009000  93.900000
0.005200  93.800000
-0.001500  93.800000
-0.005300  93.800000
-0.002300  93.800000
0.004500  93.700000
0.006700  93.700000
0.007500  93.700000
0.008200  93.700000
0.006000  93.600000
0.004500  93.600000
0.004500  93.600000
0.005200  93.600000
0.003700  93.600000
0.003000  93.500000
0.002200  93.500000
0.000000  93.500000
0.000700  93.400000
-0.001500  93.400000
-0.005300  93.400000
-0.005300  93.300000
-0.004600  93.300000
-0.001500  93.300000
-0.001500  93.300000
-0.003000  93.200000
-0.001500  93.200000
-0.000800  93.200000
0.003000  93.100000
0.008200  93.100000
0.009000  93.100000
0.008200  93.100000
0.005200  93.100000
0.003000  93.000000
-0.001500  93.000000
-0.005300  93.000000
-0.005300  92.900000
-0.006800  92.900000
-0.005300  92.900000
-0.001500  92.900000
-0.002300  92.800000
-0.001500  92.800000
-0.003800  92.800000
-0.007500  92.700000
-0.008300  92.700000
-0.007500  92.700000
-0.006000  92.700000
-0.006800  92.700000
-0.004600  92.600000
0.000700  92.600000
0.000700  92.500000
0.001500  92.500000
0.003000  92.500000
0.003000  92.500000
0.004500  92.400000
0.009000  92.400000
0.018000  92.300000
0.021700  92.300000
0.020200  92.300000
0.016500  92.200000
0.012000  92.200000
0.005200  92.200000
-0.003800  92.100000
-0.008300  92.100000
-0.012000  92.100000
-0.015000  92.000000
-0.010500  92.000000
-0.006800  91.900000
-0.006000  91.900000
-0.004600  91.900000
-0.000800  91.800000
0.003000  91.800000
0.007500  91.800000
0.008200  91.800000
0.006700  91.700000
0.003000  91.700000
-0.001500  91.600000
-0.003000  91.600000
-0.006800  91.600000
-0.010500  91.500000
-0.012800  91.500000
-0.012800  91.400000
-0.009800  91.400000
-0.009100  91.400000
-0.004600  91.300000
-0.003000  91.300000
-0.002300  91.300000
0.002200  91.200000
0.006000  91.200000
0.007500  91.200000
0.006700  91.100000
0.005200  91.100000
0.005200  91.000000
0.006700  91.000000
0.007500  90.900000
0.003700  90.900000
-0.001500  90.900000
-0.006000  90.800000
-0.009100  90.800000
-0.010500  90.800000
-0.008300  90.700000
-0.002300  90.700000
0.003000  90.600000
0.007500  90.600000
0.012000  90.500000
0.011200  90.500000
0.010500  90.500000
0.006000  90.400000
0.003000  90.400000
0.007500  90.400000
0.003000  90.300000
-0.000800  90.300000
-0.001500  90.200000
0.003000  90.200000
0.006000  90.100000
0.005200  90.100000
0.006700  90.000000
0.004500  90.000000
0.003000  90.000000
0.000700  89.900000
-0.003000  89.900000
-0.003800  89.900000
-0.001500  89.800000
-0.000800  89.800000
-0.001500  89.700000
-0.005300  89.700000
-0.008300  89.600000
-0.008300  89.600000
-0.006800  89.500000
-0.005300  89.500000
-0.005300  89.400000
-0.006800  89.400000
-0.004600  89.400000
-0.002300  89.300000
0.001500  89.300000
0.005200  89.200000
0.006000  89.200000
0.008200  89.200000
0.007500  89.100000
0.006000  89.100000
0.004500  89.100000
0.000000  89.000000
0.002200  89.000000
0.004500  88.900000
0.005200  88.900000
0.004500  88.800000
-0.001500  88.800000
-0.007500  88.800000
-0.010500  88.700000
-0.010500  88.700000
-0.006800  88.600000
-0.006000  88.600000
-0.006000  88.600000
-0.000800  88.500000
0.003700  88.500000
0.006000  88.400000
0.006700  88.400000
0.006700  88.300000
0.006700  88.300000
0.006700  88.200000
0.006000  88.200000
0.004500  88.200000
0.000700  88.200000
-0.003000  88.100000
-0.005300  88.100000
-0.008300  88.000000
-0.012000  88.000000
-0.014300  87.900000
-0.012800  87.900000
-0.009100  87.800000
-0.003000  87.700000
0.003000  87.700000
0.009000  87.700000
0.011200  87.700000
0.008200  87.600000
0.006700  87.600000
0.003000  87.600000
-0.000800  87.500000
-0.001500  87.500000
-0.005300  87.400000
-0.010500  87.400000
-0.007500  87.300000
-0.003000  87.300000
-0.001500  87.300000
-0.002300  87.200000
0.000700  87.200000
0.006000  87.200000
0.008200  87.100000
0.009700  87.100000
0.015000  87.000000
0.018000  86.900000
0.012700  86.900000
0.006700  86.900000
0.004500  86.800000
0.003700  86.800000
0.004500  86.700000
0.006000  86.700000
0.003000  86.600000
-0.001500  86.600000
-0.008300  86.500000
-0.016500  86.500000
-0.018800  86.400000
-0.020300  86.400000
-0.018800  86.300000
-0.015800  86.300000
-0.010500  86.200000
-0.003000  86.200000
0.000000  86.100000
0.001500  86.100000
0.001500  86.000000
0.004500  85.900000
0.006700  85.900000
0.003000  85.900000
-0.000800  85.800000
-0.003000  85.800000
-0.003000  85.700000
-0.000800  85.600000
0.002200  85.600000
0.007500  85.500000
0.008200  85.500000
0.009700  85.400000
0.011200  85.400000
0.016500  85.300000
0.021000  85.300000
0.018000  85.200000
0.012000  85.100000
0.003000  85.100000
-0.003000  85.000000
-0.005300  85.000000
-0.008300  84.900000
-0.009100  84.800000
-0.008300  84.800000
-0.006000  84.800000
-0.007500  84.700000
-0.006000  84.600000
-0.003000  84.600000
-0.001500  84.600000
0.000700  84.500000
0.002200  84.400000
0.001500  84.400000
0.003700  84.300000
0.003000  84.300000
0.003000  84.200000
0.001500  84.100000
-0.001500  84.100000
-0.002300  84.100000
-0.002300  84.000000
-0.005300  84.000000
-0.006800  83.900000
-0.008300  83.800000
-0.006800  83.700000
-0.004600  83.700000
-0.001500  83.700000
0.003700  83.600000
0.008200  83.600000
0.011200  83.500000
0.011200  83.500000
0.006000  83.400000
0.003000  83.300000
0.000700  83.300000
0.000000  83.200000
-0.000800  83.200000
-0.003800  83.200000
-0.003800  83.100000
-0.006000  83.000000
-0.009100  83.000000
-0.009800  82.900000
-0.006800  82.900000
-0.001500  82.800000
-0.000800  82.800000
0.000700  82.700000
0.000700  82.700000
0.001500  82.600000
0.003700  82.600000
0.006700  82.500000
0.007500  82.400000
0.006000  82.400000
0.004500  82.300000
0.005200  82.300000
0.006700  82.300000
0.006000  82.200000
0.006000  82.100000
0.004500  82.100000
0.005200  82.000000
0.005200  82.000000
0.006700  81.900000
0.005200  81.900000
0.003700  81.800000
0.003700  81.800000
-0.000800  81.700000
-0.006800  81.600000
-0.011300  81.600000
-0.014300  81.600000
-0.015800  81.500000
-0.013500  81.500000
-0.010500  81.400000
-0.006800  81.400000
-0.008300  81.300000
-0.006800  81.300000
-0.004600  81.200000
-0.003000  81.200000
0.002200  81.100000
0.004500  81.100000
0.006000  81.000000
0.005200  81.000000
0.005200  80.900000
0.007500  80.900000
0.006700  80.800000
0.003000  80.800000
-0.000800  80.700000
-0.003800  80.600000
-0.006000  80.600000
-0.004600  80.600000
-0.002300  80.500000
0.000700  80.500000
0.004500  80.400000
0.007500  80.400000
0.010500  80.300000
0.012000  80.300000
0.012000  80.200000
0.012700  80.100000
0.013500  80.100000
0.012700  80.100000
0.010500  80.000000
0.008200  80.000000
0.002200  79.900000
-0.004600  79.900000
-0.012000  79.800000
-0.018800  79.700000
-0.022500  79.700000
-0.022500  79.600000
-0.019500  79.600000
-0.014300  79.500000
-0.011300  79.500000
-0.006800  79.400000
-0.003800  79.400000
-0.000800  79.300000
0.004500  79.200000
0.006700  79.200000
0.010500  79.200000
0.007500  79.100000
0.006000  79.000000
0.006000  79.000000
0.005200  78.900000
0.005200  78.900000
0.003000  78.800000
0.001500  78.700000
0.000700  78.700000
-0.002300  78.700000
-0.002300  78.600000
-0.000800  78.500000
0.000700  78.500000
0.002200  78.400000
0.003000  78.300000
0.002200  78.300000
0.001500  78.200000
0.001500  78.200000
-0.000800  78.100000
0.000700  78.100000
0.001500  78.000000
0.000700  77.900000
0.003000  77.900000
0.003000  77.800000
0.004500  77.800000
0.005200  77.700000
0.005200  77.600000
0.007500  77.600000
0.005200  77.500000
0.001500  77.500000
0.003000  77.400000
0.001500  77.300000
0.002200  77.300000
0.001500  77.300000
0.000700  77.200000
0.001500  77.100000
-0.000800  77.100000
-0.002300  77.000000
-0.003800  77.000000
-0.003000  76.900000
-0.004600  76.900000
-0.006800  76.800000
-0.006800  76.800000
-0.008300  76.700000
-0.006800  76.600000
-0.005300  76.600000
-0.004600  76.500000
-0.004600  76.500000
-0.004600  76.500000
0.000700  76.400000
0.006700  76.300000
0.007500  76.200000
0.008200  76.200000
0.004500  76.200000
0.003000  76.100000
0.000000  76.100000
-0.003000  76.000000
-0.006800  76.000000
-0.014300  75.900000
-0.012800  75.900000
-0.006000  75.800000
-0.000800  75.800000
0.006000  75.700000
0.009700  75.700000
0.012000  75.600000
0.012700  75.600000
0.014200  75.500000
0.016500  75.500000
0.015700  75.400000
0.014200  75.400000
0.009000  75.300000
0.003700  75.200000
-0.000800  75.200000
-0.006800  75.100000
-0.012000  75.100000
-0.017300  75.100000
-0.020300  75.000000
-0.021000  74.900000
-0.019500  74.900000
-0.016500  74.800000
-0.012000  74.700000
-0.008300  74.700000
-0.006000  74.700000
-0.002300  74.600000
0.001500  74.500000
0.006700  74.500000
0.006000  74.400000
0.004500  74.300000
0.006700  74.300000
0.006700  74.200000
0.007500  74.200000
0.004500  74.100000
0.000700  74.100000
-0.001500  74.000000
0.000000  73.900000
0.002200  73.900000
0.000700  73.800000
0.003000  73.800000
0.005200  73.700000
0.008200  73.600000
0.010500  73.600000
0.010500  73.500000
0.011200  73.400000
0.010500  73.400000
0.008200  73.300000
0.002200  73.300000
-0.002300  73.200000
-0.006800  73.100000
-0.012800  73.100000
-0.012000  73.000000
-0.012000  72.900000
-0.009100  72.800000
-0.003000  72.800000
-0.000800  72.800000
0.003700  72.700000
0.005200  72.600000
0.004500  72.600000
0.002200  72.500000
-0.001500  72.400000
-0.002300  72.400000
-0.006800  72.300000
-0.006800  72.300000
-0.004600  72.200000
-0.000800  72.100000
0.003000  72.100000
0.003000  72.000000
0.006700  72.000000
0.008200  71.900000
0.009700  71.800000
0.008200  71.800000
0.001500  71.700000
0.000700  71.600000
0.000000  71.600000
-0.001500  71.500000
-0.001500  71.500000
-0.000800  71.400000
-0.005300  71.300000
-0.008300  71.300000
-0.005300  71.200000
-0.003000  71.100000
-0.004600  71.100000
-0.005300  71.000000
-0.003000  71.000000
-0.001500  70.900000
0.000000  70.800000
-0.002300  70.800000
-0.006800  70.700000
-0.003000  70.600000
0.000000  70.600000
0.005200  70.600000
0.010500  70.500000
0.015700  70.400000
0.012700  70.400000
0.006700  70.300000
0.007500  70.200000
0.010500  70.200000
0.010500  70.200000
0.008200  70.100000
0.005200  70.100000
0.003000  70.000000
0.000700  69.900000
-0.001500  69.900000
-0.004600  69.800000
-0.005300  69.800000
-0.006000  69.700000
-0.004600  69.700000
-0.004600  69.600000
-0.003000  69.600000
-0.001500  69.500000
-0.002300  69.400000
-0.001500  69.400000
-0.002300  69.300000
-0.003000  69.300000
-0.003800  69.300000
-0.003000  69.200000
-0.003800  69.200000
-0.005300  69.100000
-0.006800  69.100000
-0.006800  69.000000
-0.000800  69.000000
0.005200  68.900000
0.006700  68.900000
0.005200  68.900000
0.005200  68.800000
0.006000  68.800000
0.003700  68.800000
0.004500  68.700000
0.003000  68.700000
-0.001500  68.600000
-0.003000  68.600000
-0.005300  68.500000
-0.006800  68.400000
-0.003800  68.400000
-0.003000  68.400000
-0.000800  68.300000
0.001500  68.300000
-0.003000  68.300000
-0.004600  68.200000
0.000700  68.200000
0.008200  68.100000
0.010500  68.100000
0.012000  68.000000
0.012700  68.000000
0.006700  67.900000
0.002200  67.900000
-0.003000  67.900000
-0.007500  67.800000
-0.008300  67.800000
-0.008300  67.700000
-0.008300  67.700000
-0.009100  67.600000
-0.008300  67.500000
-0.006800  67.500000
-0.006800  67.500000
-0.006800  67.500000
-0.005300  67.400000
-0.003000  67.300000
0.000700  67.300000
0.003700  67.200000
0.004500  67.200000
0.004500  67.100000
0.004500  67.100000
0.003700  67.000000
0.003700  67.000000
0.000000  67.000000
-0.004600  66.900000
-0.007500  66.800000
-0.006800  66.800000
-0.003000  66.700000
-0.000800  66.700000
0.003700  66.600000
0.010500  66.600000
0.014200  66.600000
0.017200  66.500000
0.018000  66.400000
0.014200  66.400000
0.012700  66.300000
0.010500  66.300000
0.007500  66.200000
0.006700  66.100000
0.001500  66.100000
-0.005300  66.000000
-0.008300  66.000000
-0.009800  65.900000
-0.010500  65.900000
-0.013500  65.800000
-0.014300  65.700000
-0.008300  65.700000
-0.005300  65.700000
-0.001500  65.600000
-0.000800  65.500000
-0.001500  65.400000
0.001500  65.400000
0.003000  65.400000
0.005200  65.300000
0.003000  65.200000
0.004500  65.200000
0.006000  65.200000
0.005200  65.100000
0.003000  65.000000
0.002200  65.000000
0.000000  64.900000
-0.002300  64.900000
-0.003000  64.800000
-0.004600  64.800000
-0.003000  64.700000
-0.001500  64.700000
0.000000  64.600000
0.000700  64.600000
0.001500  64.500000
0.000000  64.400000
0.000700  64.300000
0.000000  64.300000
-0.003800  64.300000
-0.004600  64.300000
-0.003800  64.200000
-0.001500  64.200000
-0.000800  64.100000
0.000700  64.100000
0.003700  64.000000
0.005200  64.000000
0.008200  63.900000
0.009000  63.900000
0.007500  63.800000
0.005200  63.800000
0.005200  63.700000
0.000700  63.700000
-0.001500  63.600000
-0.001500  63.600000
-0.003000  63.500000
-0.004600  63.500000
-0.004600  63.400000
-0.003000  63.400000
-0.003000  63.400000
-0.001500  63.300000
0.000700  63.300000
0.005200  63.200000
0.005200  63.200000
0.005200  63.100000
0.006000  63.100000
0.003700  63.000000
0.000700  63.000000
-0.002300  63.000000
-0.003800  62.900000
-0.004600  62.900000
-0.005300  62.800000
-0.006800  62.800000
-0.005300  62.700000
-0.004600  62.700000
-0.001500  62.600000
0.000000  62.600000
0.001500  62.500000
0.004500  62.500000
0.005200  62.500000
0.004500  62.400000
0.005200  62.400000
0.007500  62.300000
0.004500  62.300000
0.008200  62.200000
0.009000  62.200000
0.009000  62.100000
0.006700  62.100000
-0.002300  62.100000
-0.005300  62.100000
-0.005300  62.000000
-0.005300  62.000000
-0.005300  61.900000
-0.003800  61.900000
-0.004600  61.800000
-0.005300  61.800000
-0.005300  61.700000
-0.008300  61.600000
-0.012000  61.600000
-0.012800  61.600000
-0.012000  61.500000
-0.011300  61.500000
-0.009100  61.400000
-0.005300  61.400000
-0.003800  61.300000
-0.001500  61.200000
0.001500  61.200000
0.004500  61.100000
0.006700  61.100000
0.007500  61.000000
0.006700  61.000000
0.007500  60.900000
0.008200  60.800000
0.005200  60.800000
0.003000  60.700000
0.008200  60.700000
0.009700  60.600000
0.008200  60.500000
0.006000  60.500000
0.003000  60.400000
0.000000  60.400000
0.000700  60.300000
0.002200  60.300000
0.001500  60.300000
0.003000  60.200000
0.004500  60.100000
0.003000  60.100000
0.003700  60.000000
0.004500  59.900000
0.001500  59.900000
0.000700  59.800000
-0.001500  59.800000
-0.000800  59.700000
-0.001500  59.700000
-0.003000  59.600000
-0.003000  59.600000
-0.003000  59.500000
-0.003800  59.400000
-0.006800  59.400000
-0.008300  59.300000
-0.006800  59.300000
-0.003800  59.200000
-0.003800  59.100000
-0.004600  59.100000
-0.003000  59.000000
-0.001500  58.900000
0.002200  58.900000
0.003000  58.800000
0.006700  58.800000
0.006000  58.700000
0.002200  58.600000
0.003000  58.600000
0.000000  58.500000
-0.000800  58.500000
-0.001500  58.400000
-0.003000  58.400000
-0.003000  58.300000
-0.003800  58.200000
-0.002300  58.200000
-0.003800  58.100000
-0.006800  58.000000
-0.005300  58.000000
0.003000  58.000000
0.009000  57.900000
0.009700  57.800000
0.009000  57.800000
0.008200  57.700000
0.006700  57.600000
0.004500  57.600000
0.003700  57.600000
0.000000  57.500000
-0.004600  57.400000
-0.003000  57.400000
0.001500  57.300000
0.003000  57.300000
0.003000  57.200000
0.004500  57.100000
0.003000  57.100000
0.005200  57.100000
0.006000  57.000000
0.003000  57.000000
0.001500  56.900000
0.001500  56.800000
0.000700  56.800000
-0.003000  56.700000
-0.003800  56.700000
-0.006000  56.700000
-0.006800  56.600000
-0.009800  56.600000
-0.010500  56.500000
-0.012800  56.500000
-0.010500  56.400000
-0.005300  56.300000
-0.000800  56.300000
0.005200  56.200000
0.006000  56.200000
0.009000  56.200000
0.008200  56.100000
0.007500  56.100000
0.009000  56.000000
0.010500  56.000000
0.009700  55.900000
0.006000  55.800000
0.003000  55.800000
-0.001500  55.800000
-0.004600  55.700000
-0.012000  55.700000
-0.016500  55.600000
-0.016500  55.500000
-0.016500  55.500000
-0.012000  55.400000
-0.006800  55.400000
-0.001500  55.300000
0.000700  55.300000
0.003700  55.200000
0.004500  55.200000
0.003700  55.100000
0.004500  55.000000
0.006000  55.000000
0.009000  54.900000
0.006700  54.900000
0.003700  54.800000
0.001500  54.800000
0.002200  54.700000
0.003000  54.600000
0.001500  54.600000
0.001500  54.500000
0.002200  54.400000
0.004500  54.400000
0.004500  54.300000
0.004500  54.300000
0.003000  54.200000
0.001500  54.100000
-0.000800  54.100000
-0.003800  54.000000
-0.002300  54.000000
0.000000  53.900000
-0.000800  53.800000
-0.003000  53.800000
-0.003000  53.700000
-0.003000  53.600000
-0.001500  53.600000
0.000700  53.500000
0.003000  53.500000
0.004500  53.400000
0.005200  53.300000
0.007500  53.300000
0.008200  53.200000
0.008200  53.100000
0.008200  53.100000
0.006700  53.000000
0.004500  53.000000
0.002200  52.900000
-0.000800  52.800000
-0.003000  52.800000
-0.003800  52.700000
-0.005300  52.600000
-0.006800  52.600000
-0.008300  52.600000
-0.009800  52.500000
-0.007500  52.400000
-0.006800  52.400000
-0.003800  52.300000
-0.003000  52.200000
-0.001500  52.200000
0.003000  52.200000
0.000700  52.100000
0.000700  52.000000
-0.000800  52.000000
-0.000800  51.900000
-0.003000  51.800000
-0.004600  51.800000
-0.003000  51.700000
-0.001500  51.700000
0.002200  51.600000
0.000700  51.600000
0.000000  51.500000
0.003700  51.400000
0.004500  51.400000
0.006700  51.300000
0.006000  51.300000
0.005200  51.300000
0.006000  51.200000
0.002200  51.200000
0.003000  51.100000
0.006700  51.100000
0.008200  51.000000
0.009000  50.900000
0.004500  50.900000
-0.000800  50.800000
-0.001500  50.800000
0.000700  50.800000
0.000000  50.700000
-0.000800  50.700000
0.000700  50.600000
0.002200  50.600000
0.001500  50.500000
0.001500  50.400000
0.002200  50.400000
0.000700  50.400000
-0.000800  50.400000
-0.000800  50.300000
-0.000800  50.300000
-0.003800  50.200000
-0.003800  50.200000
-0.005300  50.100000
-0.006800  50.100000
-0.007500  50.000000
-0.006800  50.000000
-0.005300  49.900000
-0.006000  49.900000
-0.003800  49.900000
-0.003000  49.800000
-0.001500  49.800000
0.000000  49.700000
0.000700  49.700000
-0.000800  49.600000
-0.001500  49.500000
0.000700  49.500000
0.003000  49.500000
0.004500  49.500000
0.003000  49.400000
0.004500  49.300000
0.001500  49.300000
0.002200  49.200000
0.003000  49.200000
0.000700  49.100000
0.004500  49.100000
0.006700  49.000000
0.004500  49.000000
0.003000  49.000000
-0.000800  48.900000
-0.005300  48.800000
-0.005300  48.800000
-0.005300  48.700000
-0.005300  48.700000
-0.003000  48.600000
-0.000800  48.600000
-0.001500  48.600000
-0.001500  48.500000
-0.003000  48.400000
-0.005300  48.400000
-0.004600  48.300000
-0.005300  48.300000
-0.003000  48.200000
0.000000  48.100000
0.001500  48.100000
0.004500  48.100000
0.006700  48.000000
0.006700  48.000000
0.006700  47.900000
0.006700  47.800000
0.004500  47.800000
0.002200  47.700000
0.003000  47.700000
0.000700  47.600000
-0.000800  47.600000
-0.002300  47.500000
-0.004600  47.500000
-0.009100  47.400000
-0.005300  47.300000
0.000000  47.300000
-0.000800  47.200000
0.003000  47.200000
0.005200  47.100000
0.008200  47.100000
0.006000  47.000000
0.003000  46.900000
0.001500  46.900000
0.004500  46.800000
0.004500  46.800000
0.003000  46.700000
0.003000  46.600000
0.000000  46.600000
0.000000  46.500000
-0.003000  46.500000
-0.005300  46.400000
-0.005300  46.300000
-0.001500  46.300000
0.000700  46.300000
0.000700  46.200000
0.005200  46.100000
0.007500  46.100000
0.004500  46.000000
-0.003800  46.000000
-0.006800  45.900000
-0.002300  45.900000
0.000000  45.800000
0.001500  45.800000
-0.001500  45.700000
-0.003000  45.600000
-0.005300  45.600000
-0.006000  45.500000
-0.006800  45.500000
-0.006800  45.400000
-0.003800  45.400000
-0.003000  45.300000
-0.002300  45.200000
0.000700  45.200000
0.002200  45.100000
0.002200  45.100000
0.003000  45.000000
0.003000  45.000000
0.001500  44.900000
-0.001500  44.900000
-0.002300  44.800000
-0.002300  44.700000
-0.001500  44.700000
0.000700  44.600000
0.001500  44.500000
0.001500  44.500000
0.002200  44.500000
0.005200  44.400000
0.006000  44.300000
0.005200  44.300000
0.005200  44.200000
0.003000  44.100000
0.001500  44.100000
-0.001500  44.100000
-0.003000  44.000000
-0.003800  44.000000
-0.004600  43.900000
-0.003000  43.800000
-0.003800  43.800000
-0.001500  43.700000
-0.000800  43.700000
0.000000  43.600000
0.003000  43.600000
0.006000  43.600000
0.008200  43.500000
0.008200  43.500000
0.009000  43.400000
0.006700  43.300000
0.004500  43.300000
0.003000  43.200000
0.000700  43.200000
0.001500  43.100000
0.000000  43.100000
-0.002300  43.100000
-0.005300  43.000000
-0.005300  43.000000
-0.004600  42.900000
-0.006000  42.900000
-0.003000  42.800000
0.001500  42.800000
0.004500  42.700000
0.004500  42.700000
0.003700  42.600000
0.006000  42.600000
0.005200  42.500000
0.000000  42.500000
-0.001500  42.400000
-0.003000  42.400000
-0.004600  42.300000
-0.006000  42.300000
-0.006800  42.300000
-0.006800  42.200000
-0.007500  42.100000
-0.006800  42.100000
-0.006000  42.100000
-0.003800  42.000000
-0.000800  42.000000
0.003000  41.900000
0.003000  41.800000
0.003000  41.800000
0.002200  41.800000
0.002200  41.700000
0.005200  41.700000
0.003000  41.600000
0.003000  41.600000
0.004500  41.500000
0.003700  41.500000
0.003000  41.400000
0.000000  41.400000
0.000000  41.300000
0.000700  41.300000
0.001500  41.200000
0.003700  41.100000
0.003000  41.100000
-0.000800  41.100000
0.000000  41.000000
-0.000800  41.000000
-0.001500  40.900000
0.001500  40.900000
0.003000  40.900000
0.004500  40.800000
0.003700  40.800000
0.004500  40.700000
0.001500  40.600000
-0.002300  40.600000
-0.003000  40.500000
-0.003000  40.500000
-0.004600  40.500000
-0.005300  40.400000
-0.005300  40.400000
-0.005300  40.300000
-0.004600  40.300000
0.001500  40.200000
0.007500  40.200000
0.006700  40.100000
0.003000  40.100000
0.002200  40.000000
0.001500  40.000000
-0.000800  39.900000
0.000000  39.900000
0.001500  39.800000
0.000700  39.800000
0.000000  39.700000
0.001500  39.700000
0.001500  39.600000
0.001500  39.600000
0.004500  39.600000
0.004500  39.500000
0.001500  39.400000
0.001500  39.400000
0.000700  39.300000
-0.001500  39.300000
-0.004600  39.200000
-0.007500  39.200000
-0.008300  39.100000
-0.007500  39.100000
-0.003000  39.100000
-0.002300  39.000000
-0.005300  39.000000
-0.003800  38.900000
-0.002300  38.900000
0.000000  38.800000
0.003000  38.700000
0.005200  38.700000
0.008200  38.600000
0.006700  38.600000
0.006700  38.600000
0.007500  38.500000
0.006700  38.500000
0.005200  38.400000
0.004500  38.400000
0.002200  38.300000
0.000700  38.200000
0.001500  38.200000
0.000700  38.200000
-0.003000  38.200000
-0.003800  38.100000
-0.003000  38.100000
-0.001500  38.000000
-0.000800  38.000000
0.000700  37.900000
-0.002300  37.900000
-0.000800  37.800000
0.001500  37.800000
0.001500  37.800000
0.001500  37.800000
-0.001500  37.700000
0.001500  37.700000
0.000700  37.600000
-0.003000  37.600000
-0.003000  37.500000
-0.003800  37.500000
-0.003000  37.400000
-0.001500  37.400000
-0.001500  37.300000
0.000000  37.300000
0.002200  37.300000
0.003000  37.300000
0.003700  37.200000
0.004500  37.200000
0.003000  37.100000
0.002200  37.100000
0.001500  37.000000
0.000000  37.000000
-0.000800  37.000000
-0.001500  36.900000
-0.004600  36.900000
-0.006000  36.900000
-0.004600  36.800000
-0.003000  36.800000
-0.004600  36.800000
-0.003800  36.700000
-0.001500  36.600000
-0.002300  36.600000
0.000700  36.600000
0.002200  36.600000
0.004500  36.500000
0.006000  36.500000
0.003000  36.400000
0.003000  36.400000
0.003700  36.400000
0.000700  36.400000
-0.000800  36.300000
-0.001500  36.300000
-0.003000  36.200000
0.000000  36.200000
0.001500  36.200000
0.001500  36.100000
0.003000  36.100000
0.004500  36.000000
0.003700  36.000000
0.003000  36.000000
0.004500  35.900000
0.006000  35.900000
0.004500  35.900000
-0.001500  35.800000
-0.003000  35.800000
-0.006000  35.700000
-0.009100  35.700000
-0.010500  35.700000
-0.010500  35.600000
-0.009100  35.600000
-0.009100  35.500000
-0.006000  35.500000
-0.001500  35.500000
0.004500  35.400000
0.007500  35.400000
0.008200  35.300000
0.006700  35.300000
0.004500  35.300000
0.003000  35.200000
0.003000  35.200000
0.002200  35.100000
0.001500  35.100000
0.002200  35.100000
-0.000800  35.000000
0.001500  35.000000
0.000700  34.900000
-0.000800  34.900000
0.001500  34.900000
-0.000800  34.800000
-0.000800  34.800000
0.001500  34.700000
0.001500  34.700000
0.000700  34.600000
-0.000800  34.600000
-0.000800  34.600000
-0.000800  34.500000
-0.003000  34.500000
-0.002300  34.500000
0.000700  34.400000
0.001500  34.400000
0.001500  34.300000
0.000700  34.300000
-0.003000  34.200000
-0.006800  34.200000
-0.006800  34.100000
-0.003000  34.100000
0.001500  34.100000
0.003000  34.000000
0.005200  34.000000
0.006000  33.900000
0.007500  33.900000
0.008200  33.900000
0.006000  33.800000
0.003000  33.800000
0.002200  33.700000
0.001500  33.700000
-0.000800  33.700000
-0.004600  33.600000
-0.006000  33.600000
-0.006800  33.500000
-0.006000  33.400000
-0.006800  33.400000
-0.003000  33.400000
0.000700  33.400000
0.003000  33.300000
0.004500  33.300000
0.003000  33.300000
0.005200  33.300000
0.003700  33.200000
0.003700  33.200000
0.003700  33.100000
0.000700  33.100000
0.000000  33.100000
-0.003000  33.000000
-0.001500  33.000000
-0.001500  33.000000
-0.002300  32.900000
-0.001500  32.900000
-0.002300  32.900000
-0.000800  32.800000
0.002200  32.800000
0.003000  32.800000
0.003000  32.700000
0.004500  32.700000
0.004500  32.700000
0.002200  32.600000
0.001500  32.600000
0.000700  32.600000
-0.000800  32.500000
-0.002300  32.500000
-0.005300  32.400000
-0.007500  32.400000
-0.006800  32.400000
-0.006800  32.400000
-0.007500  32.300000
-0.003800  32.300000
-0.000800  32.300000
-0.000800  32.200000
0.000700  32.200000
0.003000  32.200000
0.004500  32.100000
0.004500  32.100000
0.004500  32.100000
0.004500  32.000000
0.003000  32.000000
0.002200  32.000000
0.002200  31.900000
0.001500  31.900000
0.000000  31.900000
0.000700  31.900000
0.001500  31.800000
0.000000  31.800000
-0.002300  31.800000
-0.003000  31.800000
-0.001500  31.700000
0.001500  31.700000
0.002200  31.700000
0.003700  31.600000
0.003000  31.600000
0.000000  31.600000
0.000700  31.500000
-0.003000  31.500000
-0.002300  31.500000
-0.000800  31.500000
-0.000800  31.400000
-0.002300  31.400000
-0.003000  31.400000
-0.003000  31.300000
-0.003000  31.300000
-0.000800  31.300000
0.003000  31.200000
0.001500  31.200000
0.000700  31.200000
0.003700  31.200000
0.006000  31.100000
0.006700  31.100000
0.005200  31.100000
0.005200  31.000000
0.004500  31.000000
0.003700  31.000000
0.003000  30.900000
0.000700  30.900000
-0.000800  30.900000
-0.001500  30.900000
-0.003000  30.800000
-0.003000  30.800000
-0.003000  30.800000
-0.001500  30.700000
-0.000800  30.700000
-0.000800  30.600000
0.000700  30.600000
0.001500  30.600000
-0.000800  30.600000
-0.002300  30.500000
-0.003000  30.500000
-0.003000  30.500000
-0.001500  30.400000
0.000700  30.400000
0.001500  30.400000
-0.000800  30.300000
-0.003000  30.200000
-0.004600  30.200000
-0.001500  30.200000
-0.002300  30.200000
-0.000800  30.100000
0.003000  30.100000
0.003700  30.100000
0.006700  30.100000
0.004500  30.000000
0.002200  30.000000
0.000700  30.000000
-0.001500  29.900000
-0.000800  29.900000
-0.001500  29.900000
-0.001500  29.800000
-0.004600  29.800000
-0.006000  29.800000
-0.003800  29.700000
-0.003800  29.700000
-0.001500  29.700000
-0.000800  29.600000
0.000700  29.600000
0.003700  29.600000
0.005200  29.600000
0.008200  29.500000
0.006700  29.500000
0.005200  29.500000
0.000700  29.400000
-0.001500  29.400000
0.001500  29.400000
0.000700  29.300000
-0.003000  29.300000
-0.005300  29.300000
-0.005300  29.300000
-0.005300  29.200000
-0.004600  29.200000
0.000000  29.200000
0.001500  29.200000
0.001500  29.100000
0.003000  29.100000
0.004500  29.000000
0.005200  29.000000
0.004500  29.000000
0.003000  29.000000
0.000700  28.900000
0.001500  28.900000
0.003000  28.900000
0.000700  28.800000
0.000700  28.800000
-0.000800  28.800000
-0.004600  28.800000
-0.005300  28.800000
-0.004600  28.700000
-0.004600  28.700000
-0.003800  28.700000
-0.003000  28.600000
-0.000800  28.600000
0.000700  28.600000
0.002200  28.500000
0.001500  28.500000
0.001500  28.400000
0.000700  28.400000
-0.001500  28.400000
-0.003000  28.400000
-0.002300  28.400000
-0.003000  28.400000
-0.004600  28.300000
-0.004600  28.300000
-0.003000  28.300000
-0.001500  28.300000
0.000700  28.300000
0.000700  28.300000
0.001500  28.300000
0.005200  28.200000
0.006000  28.200000
0.004500  28.200000
0.003000  28.200000
0.002200  28.100000
0.003000  28.100000
0.000000  28.100000
0.000700  28.000000
0.000000  28.000000
0.000000  28.000000
0.001500  28.000000
0.002200  28.000000
0.004500  27.900000
0.001500  27.900000
0.004500  27.900000
0.004500  27.900000
0.006000  27.900000
0.006700  27.900000
0.003700  27.900000
0.003000  27.800000
0.001500  27.800000
0.001500  27.800000
0.000700  27.700000
-0.000800  27.700000
-0.001500  27.700000
-0.003000  27.700000
-0.003800  27.600000
-0.004600  27.600000
-0.003000  27.600000
-0.003000  27.600000
0.000000  27.500000
0.002200  27.500000
0.004500  27.500000
0.003000  27.500000
0.003000  27.400000
0.003000  27.400000
0.001500  27.400000
0.000700  27.400000
-0.000800  27.400000
-0.003000  27.300000
-0.003800  27.300000
-0.003000  27.300000
-0.003000  27.300000
-0.003800  27.200000
-0.003000  27.200000
-0.002300  27.200000
-0.000800  27.200000
0.002200  27.100000
0.003000  27.100000
0.003000  27.100000
0.006000  27.100000
0.007500  27.000000
0.006700  27.000000
0.004500  27.000000
0.002200  27.000000
-0.002300  27.000000
-0.003000  26.900000
-0.003000  26.900000
-0.005300  26.900000
-0.006000  26.900000
-0.004600  26.900000
-0.003800  26.800000
-0.001500  26.800000
-0.001500  26.800000
-0.000800  26.700000
0.003000  26.700000
0.004500  26.700000
0.005200  26.600000
0.002200  26.600000
-0.001500  26.600000
-0.002300  26.600000
-0.003000  26.600000
-0.001500  26.600000
-0.001500  26.600000
-0.003800  26.600000
-0.003800  26.600000
-0.003800  26.500000
-0.002300  26.500000
-0.004600  26.500000
-0.001500  26.500000
0.001500  26.500000
0.003000  26.500000
0.003700  26.500000
0.005200  26.500000
0.005200  26.500000
0.003700  26.500000
0.003700  26.400000
0.001500  26.400000
-0.000800  26.400000
0.000700  26.400000
-0.001500  26.300000
-0.001500  26.300000
-0.002300  26.300000
-0.003800  26.200000
-0.004600  26.200000
-0.000800  26.200000
0.001500  26.200000
0.004500  26.100000
0.004500  26.100000
0.001500  26.100000
0.003700  26.100000
0.003000  26.100000
0.002200  26.000000
0.003000  26.000000
0.003000  26.000000
0.003000  25.900000
0.001500  25.900000
0.000700  25.800000
-0.000800  25.800000
-0.003000  25.800000
-0.002300  25.700000
-0.003800  25.700000
-0.003800  25.600000
-0.003000  25.600000
-0.001500  25.600000
0.001500  25.600000
0.003000  25.500000
0.005200  25.500000
0.005200  25.400000
0.001500  25.400000
0.000000  25.300000
0.000000  25.300000
-0.001500  25.200000
-0.002300  25.200000
-0.003800  25.200000
-0.004600  25.200000
-0.002300  25.100000
-0.002300  25.000000
-0.003800  25.000000
-0.003800  25.000000
-0.003000  24.900000
0.000700  24.900000
0.003700  24.900000
0.003000  24.800000
0.005200  24.800000
0.003000  24.700000
0.003000  24.700000
0.003000  24.700000
0.003000  24.700000
0.002200  24.600000
0.000000  24.600000
0.001500  24.500000
-0.003000  24.500000
-0.004600  24.400000
-0.004600  24.400000
-0.003000  24.400000
-0.000800  24.300000
-0.000800  24.300000
-0.000800  24.300000
0.000700  24.200000
0.004500  24.200000
0.003000  24.200000
0.001500  24.100000
0.000000  24.100000
-0.000800  24.000000
0.000000  24.000000
0.000000  23.900000
0.000700  23.900000
0.000700  23.900000
-0.001500  23.800000
-0.003000  23.800000
-0.004600  23.800000
-0.004600  23.700000
-0.001500  23.700000
-0.001500  23.700000
0.000700  23.600000
0.001500  23.600000
0.003700  23.500000
0.009000  23.500000
0.006700  23.400000
0.004500  23.400000
0.003000  23.400000
0.000700  23.300000
0.000700  23.300000
-0.001500  23.200000
-0.003800  23.200000
-0.001500  23.100000
-0.001500  23.100000
-0.000800  23.100000
0.002200  23.000000
0.004500  23.000000
0.003700  22.900000
0.004500  22.900000
0.009000  22.900000
0.009000  22.800000
0.005200  22.800000
0.000700  22.700000
-0.001500  22.600000
-0.003000  22.600000
-0.005300  22.600000
-0.005300  22.500000
-0.006800  22.500000
-0.009800  22.500000
-0.009100  22.400000
-0.006800  22.400000
-0.003800  22.300000
0.000700  22.300000
0.001500  22.200000
0.004500  22.100000
0.004500  22.100000
0.005200  22.000000
0.005200  22.000000
0.003000  22.000000
0.003000  21.900000
0.000700  21.900000
-0.000800  21.800000
-0.002300  21.800000
-0.005300  21.700000
-0.006000  21.700000
-0.005300  21.600000
-0.003800  21.600000
-0.000800  21.500000
0.001500  21.500000
0.003700  21.500000
0.004500  21.400000
0.004500  21.400000
0.004500  21.300000
0.005200  21.200000
0.003700  21.200000
0.003000  21.100000
0.000700  21.100000
0.001500  21.100000
0.000700  21.000000
-0.003000  21.000000
-0.002300  20.900000
-0.003800  20.900000
-0.003000  20.800000
-0.001500  20.700000
-0.003000  20.700000
-0.003000  20.700000
0.000700  20.700000
0.005200  20.600000
0.006700  20.600000
0.008200  20.500000
0.009000  20.500000
0.006700  20.400000
0.000700  20.400000
-0.001500  20.300000
0.000700  20.300000
-0.001500  20.200000
-0.002300  20.200000
-0.000800  20.200000
-0.003000  20.100000
-0.001500  20.100000
-0.003000  20.000000
-0.001500  20.000000
-0.000800  19.900000
0.000000  19.800000
0.002200  19.800000
0.004500  19.800000
0.003700  19.800000
0.000700  19.700000
-0.000800  19.700000
0.000000  19.600000
-0.002300  19.600000
-0.003000  19.500000
-0.005300  19.500000
-0.006000  19.400000
-0.005300  19.300000
-0.006800  19.300000
-0.006000  19.300000
-0.004600  19.200000
-0.001500  19.200000
0.000700  19.100000
0.001500  19.100000
0.003000  19.000000
0.005200  19.000000
0.005200  18.900000
0.003000  18.900000
0.000700  18.900000
0.000700  18.800000
0.000700  18.800000
-0.000800  18.700000
-0.002300  18.700000
-0.002300  18.600000
0.000700  18.600000
0.001500  18.500000
0.002200  18.400000
0.001500  18.400000
0.001500  18.400000
0.002200  18.300000
0.000700  18.300000
-0.000800  18.200000
0.000700  18.200000
0.002200  18.100000
0.001500  18.100000
-0.000800  18.000000
-0.005300  18.000000
-0.003000  18.000000
-0.000800  17.900000
0.002200  17.900000
0.006700  17.800000
0.006700  17.700000
0.006000  17.700000
0.002200  17.600000
-0.000800  17.600000
0.000000  17.500000
0.001500  17.500000
0.001500  17.500000
0.000000  17.400000
0.000700  17.400000
0.000000  17.300000
-0.000800  17.200000
-0.000800  17.200000
0.000700  17.100000
-0.000800  17.100000
-0.002300  17.000000
-0.003000  17.000000
-0.004600  17.000000
-0.004600  16.900000
-0.004600  16.900000
-0.002300  16.800000
-0.001500  16.800000
-0.000800  16.800000
0.000000  16.700000
-0.001500  16.700000
0.000700  16.600000
0.003700  16.600000
0.003000  16.600000
0.003700  16.500000
0.005200  16.500000
0.005200  16.400000
0.002200  16.400000
-0.000800  16.400000
0.000000  16.300000
-0.001500  16.300000
-0.001500  16.200000
0.001500  16.200000
-0.001500  16.200000
-0.003000  16.100000
-0.000800  16.100000
0.002200  16.100000
0.003700  16.000000
0.003700  16.000000
0.000700  15.900000
-0.000800  15.900000
-0.000800  15.900000
-0.001500  15.800000
-0.003000  15.800000
-0.001500  15.700000
-0.000800  15.700000
-0.001500  15.700000
-0.004600  15.700000
-0.004600  15.600000
-0.003800  15.600000
-0.003000  15.600000
-0.001500  15.500000
-0.002300  15.400000
0.000000  15.400000
0.001500  15.400000
0.001500  15.400000
0.001500  15.300000
0.000000  15.300000
0.003000  15.300000
0.003000  15.300000
0.000700  15.200000
0.001500  15.200000
0.000700  15.200000
0.000700  15.100000
0.000700  15.100000
0.000700  15.100000
-0.000800  15.000000
0.000700  15.000000
0.000700  15.000000
0.003000  14.900000
0.005200  14.900000
0.008200  14.900000
0.012700  14.800000
0.012000  14.800000
0.009700  14.800000
0.006700  14.800000
0.002200  14.800000
0.000700  14.700000
-0.001500  14.700000
-0.005300  14.700000
-0.006800  14.600000
-0.005300  14.600000
-0.009100  14.600000
-0.009800  14.500000
-0.004600  14.500000
-0.000800  14.500000
0.002200  14.500000
0.006000  14.400000
0.005200  14.400000
0.004500  14.400000
-0.000800  14.400000
-0.003000  14.400000
-0.003000  14.300000
-0.003000  14.300000
-0.005300  14.300000
-0.004600  14.300000
-0.001500  14.300000
-0.003000  14.200000
-0.000800  14.200000
0.001500  14.200000
0.007500  14.200000
0.008200  14.200000
0.004500  14.200000
0.003000  14.200000
-0.000800  14.100000
0.000700  14.100000
0.000000  14.100000
-0.001500  14.100000
-0.003000  14.100000
-0.004600  14.100000
-0.003800  14.100000
-0.005300  14.000000
-0.005300  14.000000
-0.004600  14.000000
-0.005300  14.000000
-0.004600  14.000000
-0.003000  14.000000
-0.000800  13.900000
0.000700  13.900000
0.002200  13.900000
0.001500  13.900000
0.001500  13.900000
0.002200  13.900000
0.000700  13.900000
0.003000  13.900000
0.003000  13.900000
0.001500  13.900000
-0.000800  13.800000
-0.000800  13.800000
-0.000800  13.800000
0.000000  13.800000
0.000000  13.800000
0.000000  13.700000
0.001500  13.700000
0.003700  13.700000
0.006000  13.700000
0.004500  13.700000
0.004500  13.700000
0.005200  13.700000
0.004500  13.700000
0.002200  13.600000
0.000700  13.600000
-0.001500  13.600000
0.000000  13.600000
0.000700  13.600000
-0.000800  13.500000
-0.003800  13.500000
-0.004600  13.500000
-0.003000  13.500000
-0.004600  13.500000
-0.001500  13.500000
0.000700  13.500000
0.004500  13.400000
0.007500  13.400000
0.007500  13.400000
0.006700  13.400000
0.002200  13.400000
0.000700  13.400000
-0.000800  13.400000
-0.001500  13.400000
-0.001500  13.400000
-0.003000  13.400000
-0.006800  13.300000
-0.006800  13.300000
-0.004600  13.300000
-0.005300  13.300000
-0.003800  13.300000
0.001500  13.300000
0.002200  13.300000
0.002200  13.300000
0.003000  13.300000
0.003000  13.200000
0.004500  13.200000
0.001500  13.200000
-0.003000  13.200000
-0.005300  13.200000
-0.005300  13.200000
-0.004600  13.200000
-0.003000  13.200000
-0.003000  13.200000
-0.002300  13.100000
-0.000800  13.100000
-0.001500  13.100000
0.000700  13.100000
0.002200  13.100000
0.005200  13.100000
0.006700  13.100000
0.007500  13.100000
0.007500  13.100000
0.005200  13.100000
0.006000  13.000000
0.006000  13.000000
0.003000  13.000000
0.002200  13.000000
-0.000800  13.000000
-0.000800  13.000000
0.000700  13.000000
-0.000800  13.000000
-0.001500  13.000000
-0.003000  13.000000
-0.001500  13.000000
0.000700  13.000000
0.000000  13.000000
0.002200  13.000000
0.003000  13.000000
0.007500  12.900000
0.005200  12.900000
0.003000  12.900000
0.004500  12.900000
0.000700  12.900000
-0.001500  12.900000
-0.003000  12.900000
-0.004600  12.800000
-0.005300  12.800000
-0.003800  12.800000
-0.003000  12.800000
-0.003000  12.800000
-0.001500  12.800000
-0.004600  12.800000
-0.007500  12.800000
-0.006000  12.800000
-0.002300  12.700000
-0.002300  12.700000
0.001500  12.700000
0.003700  12.700000
0.004500  12.700000
0.003700  12.700000
0.001500  12.600000
0.000700  12.600000
-0.000800  12.600000
0.000700  12.600000
-0.000800  12.600000
-0.001500  12.600000
0.001500  12.600000
0.001500  12.600000
0.000700  12.600000
0.000000  12.600000
0.003000  12.600000
0.003000  12.600000
0.003700  12.600000
0.003000  12.600000
0.002200  12.600000
0.001500  12.500000
0.000700  12.500000
0.000700  12.500000
-0.000800  12.500000
-0.001500  12.500000
-0.002300  12.500000
-0.003800  12.500000
-0.004600  12.500000
-0.005300  12.500000
-0.003000  12.500000
-0.000800  12.400000
0.003000  12.400000
0.006700  12.400000
0.003700  12.400000
0.003000  12.400000
0.001500  12.400000
-0.001500  12.400000
-0.001500  12.400000
0.000700  12.400000
0.003000  12.400000
0.003000  12.400000
0.000700  12.400000
-0.001500  12.400000
-0.004600  12.400000
-0.005300  12.400000
-0.001500  12.400000
0.001500  12.400000
0.004500  12.300000
0.004500  12.300000
0.006000  12.300000
0.006000  12.300000
0.005200  12.300000
0.005200  12.300000
0.001500  12.300000
-0.003000  12.300000
-0.005300  12.300000
-0.003800  12.300000
-0.003000  12.300000
-0.004600  12.300000
-0.006000  12.300000
-0.004600  12.300000
-0.002300  12.300000
-0.001500  12.300000
0.001500  12.300000
0.003700  12.300000
0.004500  12.300000
0.000000  12.300000
-0.004600  12.300000
-0.006000  12.300000
-0.012800  12.300000
-0.021800  12.300000
-0.018100  12.300000
-0.008300  12.300000
0.001500  12.300000
0.009000  12.300000
0.012000  12.300000
0.012700  12.300000
0.012000  12.300000
0.012700  12.200000
0.015700  12.200000
0.012700  12.200000
0.009000  12.200000
0.007500  12.200000
0.005200  12.200000
0.002200  12.200000
-0.001500  12.200000
-0.005300  12.200000
-0.010500  12.200000
-0.014300  12.100000
-0.009800  12.100000
-0.003000  12.100000
0.003700  12.100000
0.006000  12.100000
0.006000  12.100000
0.003000  12.100000
0.000700  12.100000
-0.000800  12.100000
-0.000800  12.100000
0.001500  12.100000
0.001500  12.100000
0.005200  12.100000
0.006000  12.100000
0.001500  12.100000
-0.003000  12.000000
-0.003800  12.000000
-0.003800  12.000000
-0.002300  12.000000
-0.004600  12.000000
-0.006000  12.000000
-0.005300  12.000000
-0.004600  11.900000
-0.003800  11.900000
-0.003000  11.900000
0.000700  11.900000
0.002200  11.900000
0.005200  11.900000
0.005200  11.900000
0.006000  11.900000
0.008200  11.900000
0.004500  11.800000
0.001500  11.800000
-0.000800  11.800000
-0.003800  11.800000
-0.006800  11.800000
-0.009100  11.800000
-0.005300  11.700000
-0.001500  11.700000
-0.000800  11.700000
-0.005300  11.700000
-0.008300  11.700000
-0.005300  11.700000
-0.001500  11.700000
0.003700  11.700000
0.009700  11.700000
0.012000  11.700000
0.012700  11.600000
0.010500  11.600000
0.008200  11.600000
0.005200  11.600000
0.003000  11.600000
0.000700  11.600000
0.000000  11.600000
-0.000800  11.500000
-0.002300  11.500000
-0.006000  11.500000
-0.012800  11.500000
-0.013500  11.500000
-0.004600  11.500000
0.001500  11.500000
0.008200  11.400000
0.009000  11.400000
0.008200  11.400000
0.009000  11.400000
0.003000  11.400000
0.000000  11.400000
-0.004600  11.400000
-0.006000  11.400000
-0.005300  11.300000
-0.003000  11.300000
-0.000800  11.300000
-0.000800  11.300000
-0.000800  11.300000
0.003000  11.300000
0.008200  11.300000
0.009700  11.200000
0.012000  11.200000
0.011200  11.200000
0.008200  11.200000
0.003000  11.200000
-0.004600  11.200000
-0.008300  11.200000
-0.008300  11.200000
-0.010500  11.200000
-0.009800  11.200000
-0.009100  11.200000
-0.006000  11.200000
-0.003000  11.200000
-0.003000  11.100000
-0.004600  11.100000
-0.014300  11.100000
-0.015800  11.100000
-0.006000  11.100000
0.003700  11.100000
0.010500  11.100000
0.012000  11.000000
0.012700  11.000000
0.012000  11.000000
0.010500  11.000000
0.007500  11.000000
0.006000  11.000000
0.003700  10.900000
0.001500  10.900000
-0.000800  10.900000
-0.004600  10.900000
-0.005300  10.900000
-0.008300  10.900000
-0.009800  10.900000
-0.006800  10.900000
0.002200  10.900000
0.006000  10.900000
0.008200  10.900000
0.007500  10.900000
0.004500  10.900000
0.005200  10.800000
0.003000  10.800000
0.000700  10.800000
-0.001500  10.800000
-0.001500  10.800000
-0.003800  10.800000
-0.004600  10.800000
-0.006000  10.700000
-0.007500  10.700000
-0.003800  10.700000
-0.001500  10.700000
-0.000800  10.700000
0.001500  10.700000
0.006700  10.700000
0.008200  10.700000
0.008200  10.700000
0.009000  10.700000
0.003000  10.700000
-0.000800  10.700000
-0.004600  10.700000
-0.006800  10.700000
-0.007500  10.600000
-0.006000  10.600000
-0.006800  10.600000
-0.007500  10.600000
-0.006800  10.600000
-0.001500  10.600000
0.000000  10.500000
-0.000800  10.500000
0.003700  10.500000
0.005200  10.500000
0.004500  10.500000
0.003700  10.500000
0.000000  10.500000
0.000000  10.500000
-0.000800  10.500000
-0.003000  10.500000
-0.004600  10.500000
-0.005300  10.500000
-0.007500  10.500000
-0.011300  10.500000
-0.007500  10.500000
0.000000  10.500000
0.000700  10.500000
0.005200  10.500000
0.010500  10.500000
0.012000  10.500000
0.012000  10.400000
0.009000  10.400000
0.008200  10.400000
0.003700  10.400000
0.003000  10.400000
0.004500  10.400000
0.004500  10.400000
0.000700  10.400000
-0.005300  10.400000
-0.011300  10.400000
-0.015000  10.400000
-0.018100  10.400000
-0.017300  10.400000
-0.004600  10.300000
0.005200  10.300000
0.012700  10.300000
0.016500  10.300000
0.013500  10.300000
0.014200  10.300000
0.015700  10.300000
0.010500  10.300000
0.003000  10.300000
0.000700  10.300000
-0.001500  10.300000
0.000700  10.300000
0.003000  10.300000
0.003700  10.300000
0.001500  10.300000
-0.000800  10.300000
-0.000800  10.300000
-0.003000  10.300000
-0.000800  10.300000
-0.000800  10.300000
-0.000800  10.300000
-0.003000  10.300000
-0.005300  10.200000
-0.006800  10.200000
-0.008300  10.200000
-0.011300  10.200000
-0.013500  10.200000
-0.011300  10.200000
-0.012000  10.200000
-0.015800  10.200000
-0.012800  10.200000
-0.003000  10.200000
0.004500  10.200000
0.013500  10.200000
0.018000  10.200000
0.016500  10.100000
0.017200  10.100000
0.015000  10.100000
0.014200  10.100000
0.009000  10.100000
0.003000  10.100000
-0.002300  10.100000
-0.004600  10.100000
-0.006000  10.100000
-0.009800  10.100000
-0.012000  10.000000
-0.012800  10.000000
-0.010500  10.000000
-0.006000  10.000000
-0.001500  10.000000
0.002200  10.000000
0.005200  10.000000
0.009000  10.000000
0.008200  10.000000
0.004500  10.000000
0.003700  10.000000
-0.003000  10.000000
-0.003000  10.000000
-0.002300  10.000000
-0.006000  10.000000
-0.004600  10.000000
-0.006800  10.000000
-0.003000  10.000000
-0.001500  10.000000
-0.001500  10.000000
-0.003000  10.000000
-0.003000  10.000000
-0.000800  9.900000
0.002200  9.900000
0.007500  9.900000
0.004500  9.900000
-0.004600  9.900000
-0.004600  9.900000
-0.002300  9.900000
-0.002300  9.900000
0.000700  9.900000
0.003700  9.900000
0.003000  9.900000
0.003700  9.900000
0.003000  9.900000
0.003000  9.900000
0.003000  9.900000
0.005200  9.900000
0.007500  9.900000
0.008200  9.900000
0.009700  9.900000
0.010500  9.900000
0.004500  9.800000
0.003000  9.800000
0.004500  9.800000
-0.001500  9.800000
-0.005300  9.800000
-0.012800  9.800000
-0.023300  9.800000
-0.021800  9.800000
-0.011300  9.800000
-0.003000  9.800000
0.003000  9.800000
0.006700  9.800000
0.008200  9.800000
0.011200  9.800000
0.009700  9.800000
0.009000  9.800000
0.009700  9.800000
0.008200  9.800000
0.006700  9.800000
0.005200  9.800000
-0.000800  9.800000
-0.004600  9.800000
-0.005300  9.800000
-0.006800  9.800000
-0.006000  9.800000
-0.005300  9.800000
-0.005300  9.800000
-0.006000  9.800000
-0.000800  9.800000
0.005200  9.800000
0.008200  9.700000
0.008200  9.700000
0.008200  9.700000
0.005200  9.700000
0.004500  9.700000
0.003000  9.700000
-0.001500  9.700000
-0.004600  9.700000
-0.006800  9.700000
-0.006800  9.700000
-0.008300  9.600000
-0.008300  9.600000
-0.008300  9.600000
-0.008300  9.600000
-0.006800  9.600000
-0.002300  9.600000
-0.003000  9.600000
-0.006800  9.600000
-0.000800  9.600000
0.006700  9.600000
0.009000  9.600000
0.012700  9.600000
0.011200  9.600000
0.007500  9.600000
0.001500  9.600000
-0.002300  9.600000
-0.003000  9.600000
-0.004600  9.600000
-0.001500  9.600000
-0.003000  9.600000
-0.004600  9.600000
-0.001500  9.600000
0.000700  9.600000
0.003000  9.600000
0.005200  9.600000
0.008200  9.600000
0.007500  9.600000
0.004500  9.600000
0.000000  9.600000
-0.004600  9.600000
-0.003000  9.600000
-0.002300  9.600000
-0.005300  9.600000
-0.007500  9.600000
-0.005300  9.600000
-0.008300  9.600000
-0.017300  9.600000
-0.016500  9.600000
-0.006000  9.600000
0.002200  9.600000
0.009700  9.600000
0.015000  9.600000
0.018700  9.600000
0.017200  9.600000
0.015000  9.600000
0.013500  9.600000
0.008200  9.600000
0.003000  9.600000
0.002200  9.600000
0.002200  9.600000
-0.004600  9.600000
-0.005300  9.600000
-0.003800  9.600000
-0.005300  9.600000
-0.004600  9.600000
-0.003000  9.600000
0.000700  9.600000
0.000700  9.600000
0.003700  9.600000
0.002200  9.600000
-0.008300  9.500000
-0.013500  9.500000
-0.007500  9.500000
-0.000800  9.500000
0.000000  9.500000
0.004500  9.500000
0.004500  9.500000
0.000700  9.500000
-0.000800  9.500000
-0.001500  9.500000
-0.000800  9.500000
-0.000800  9.500000
0.003000  9.500000
0.006700  9.500000
0.009000  9.500000
0.011200  9.500000
0.008200  9.500000
0.003700  9.500000
0.001500  9.500000
-0.000800  9.500000
-0.002300  9.500000
-0.006800  9.500000
-0.006800  9.500000
-0.008300  9.500000
-0.009800  9.500000
-0.007500  9.500000
-0.010500  9.500000
-0.012800  9.500000
-0.009100  9.500000
0.000700  9.500000
0.007500  9.500000
0.012000  9.500000
0.012700  9.500000
0.009700  9.500000
0.008200  9.500000
0.006000  9.500000
0.003000  9.500000
-0.000800  9.500000
-0.003800  9.500000
-0.005300  9.500000
-0.005300  9.500000
-0.003000  9.500000
-0.001500  9.500000
0.000700  9.500000
0.006000  9.500000
0.007500  9.500000
0.004500  9.500000
0.004500  9.500000
0.003000  9.500000
0.000000  9.500000
-0.003000  9.500000
-0.003000  9.500000
-0.004600  9.500000
-0.007500  9.500000
-0.006800  9.500000
-0.005300  9.500000
-0.003800  9.500000
-0.003000  9.500000
-0.003000  9.500000
-0.003800  9.500000
-0.002300  9.500000
-0.001500  9.500000
-0.000800  9.500000
0.006000  9.500000
0.008200  9.500000
0.006700  9.500000
0.005200  9.500000
0.003700  9.500000
0.002200  9.500000
0.000000  9.500000
-0.001500  9.500000
-0.003000  9.500000
-0.003000  9.500000
-0.001500  9.500000
0.000700  9.500000
-0.001500  9.500000
-0.003000  9.500000
-0.001500  9.500000
0.000700  9.500000
0.003000  9.500000
0.005200  9.500000
0.005200  9.500000
0.008200  9.500000
0.008200  9.500000
0.008200  9.500000
0.008200  9.500000
0.006000  9.500000
0.005200  9.500000
0.000000  9.500000
-0.005300  9.500000
-0.006000  9.500000
-0.005300  9.500000
-0.006800  9.500000
-0.008300  9.500000
-0.006800  9.500000
-0.004600  9.500000
-0.003000  9.500000
0.000000  9.500000
0.001500  9.500000
0.000700  9.500000
0.000000  9.500000
-0.001500  9.500000
-0.009100  9.500000
-0.014300  9.500000
-0.012000  9.600000
-0.003800  9.600000
0.003000  9.600000
0.006700  9.600000
0.009000  9.600000
0.006000  9.600000
0.004500  9.600000
0.007500  9.600000
0.011200  9.600000
0.012700  9.600000
0.018000  9.600000
0.014200  9.600000
-0.001500  9.600000
-0.009100  9.700000
-0.005300  9.700000
0.000700  9.700000
0.005200  9.700000
0.004500  9.700000
0.001500  9.700000
0.000700  9.700000
0.000000  9.700000
0.000000  9.700000
0.000700  9.700000
0.002200  9.700000
0.003000  9.700000
0.002200  9.700000
0.003000  9.800000
0.002200  9.800000
-0.000800  9.800000
-0.005300  9.800000
-0.008300  9.800000
-0.006000  9.800000
-0.005300  9.800000
-0.006800  9.800000
-0.008300  9.800000
-0.005300  9.800000
-0.008300  9.800000
-0.008300  9.800000
-0.007500  9.800000
-0.003800  9.800000
0.001500  9.800000
0.004500  9.900000
0.006000  9.900000
0.003700  9.900000
0.005200  9.900000
0.005200  9.900000
0.006700  9.900000
0.002200  9.900000
0.001500  9.900000
0.003700  9.900000
-0.001500  9.900000
-0.004600  9.900000
-0.006800  9.900000
-0.008300  9.900000
-0.006800  9.900000
-0.005300  9.900000
-0.003000  9.900000
-0.003000  9.900000
-0.000800  9.900000
0.003000  9.900000
0.006000  9.900000
0.009000  9.900000
0.009000  9.900000
0.009000  9.900000
0.006700  9.900000
0.002200  9.900000
-0.000800  9.900000
0.001500  9.900000
0.004500  9.900000
0.003000  9.900000
0.000000  9.900000
-0.000800  10.000000
-0.002300  10.000000
-0.005300  10.000000
-0.005300  10.000000
-0.003000  10.000000
-0.001500  10.000000
0.000700  10.000000
0.003000  10.000000
0.000700  10.000000
0.001500  10.000000
-0.000800  10.000000
-0.001500  10.000000
-0.002300  10.000000
-0.003000  10.000000
-0.001500  10.000000
-0.003800  10.000000
-0.004600  10.000000
-0.005300  10.000000
-0.003800  10.000000
-0.000800  10.000000
0.001500  10.100000
0.001500  10.100000
0.003000  10.100000
0.009000  10.100000
0.008200  10.100000
0.004500  10.100000
0.002200  10.100000
0.000700  10.100000
0.001500  10.100000
-0.003000  10.100000
-0.012000  10.100000
-0.010500  10.100000
-0.005300  10.100000
-0.001500  10.100000
0.002200  10.100000
0.003000  10.100000
0.004500  10.100000
0.001500  10.100000
-0.008300  10.100000
-0.006000  10.100000
0.005200  10.100000
0.010500  10.100000
0.012000  10.100000
0.009700  10.100000
0.006700  10.100000
0.003700  10.100000
0.000000  10.100000
-0.001500  10.100000
-0.001500  10.100000
-0.002300  10.100000
-0.002300  10.100000
0.000700  10.100000
-0.001500  10.100000
0.000000  10.100000
0.001500  10.100000
0.000700  10.200000
0.001500  10.200000
0.000700  10.200000
0.002200  10.200000
0.003700  10.200000
0.001500  10.200000
-0.000800  10.200000
-0.003000  10.200000
-0.006000  10.200000
-0.006800  10.200000
-0.005300  10.200000
-0.005300  10.200000
-0.006800  10.200000
-0.006000  10.200000
-0.000800  10.200000
0.003000  10.200000
0.005200  10.200000
0.007500  10.200000
0.010500  10.200000
0.009000  10.200000
0.004500  10.200000
0.005200  10.200000
0.003000  10.200000
0.000000  10.200000
-0.002300  10.200000
-0.003000  10.200000
-0.005300  10.200000
-0.004600  10.200000
-0.003000  10.200000
-0.004600  10.200000
-0.002300  10.200000
-0.003000  10.200000
0.001500  10.200000
0.003000  10.200000
0.004500  10.200000
0.005200  10.300000
0.002200  10.300000
0.000700  10.300000
-0.002300  10.300000
-0.003000  10.300000
-0.001500  10.300000
-0.004600  10.300000
-0.006800  10.300000
-0.012000  10.300000
-0.012000  10.300000
-0.005300  10.300000
-0.003000  10.300000
0.000700  10.300000
0.005200  10.300000
0.010500  10.300000
0.010500  10.300000
0.009000  10.300000
0.008200  10.300000
0.007500  10.300000
0.001500  10.300000
-0.002300  10.300000
-0.001500  10.300000
-0.004600  10.300000
-0.003800  10.300000
-0.004600  10.300000
-0.006800  10.300000
-0.004600  10.300000
-0.004600  10.300000
-0.006800  10.300000
-0.006800  10.300000
-0.005300  10.300000
-0.002300  10.300000
0.000700  10.300000
0.004500  10.300000
0.006000  10.300000
0.006000  10.200000
0.006700  10.200000
0.005200  10.200000
0.003700  10.200000
0.001500  10.300000
-0.000800  10.300000
-0.004600  10.300000
-0.004600  10.300000
-0.002300  10.300000
-0.001500  10.300000
-0.000800  10.300000
0.001500  10.300000
0.003700  10.300000
0.003700  10.300000
0.003700  10.300000
0.005200  10.300000
0.005200  10.300000
0.003000  10.300000
0.006000  10.300000
0.007500  10.300000
0.004500  10.300000
-0.000800  10.300000
-0.002300  10.400000
-0.003800  10.400000
-0.003000  10.400000
-0.003000  10.400000
-0.003000  10.400000
-0.000800  10.400000
-0.000800  10.400000
-0.000800  10.400000
0.003000  10.500000
0.005200  10.500000
0.006000  10.500000
0.006700  10.500000
0.003000  10.500000
-0.001500  10.500000
-0.003800  10.500000
-0.007500  10.500000
-0.006800  10.500000
-0.006000  10.600000
-0.002300  10.600000
0.002200  10.600000
0.001500  10.600000
0.000700  10.600000
-0.000800  10.600000
0.000000  10.600000
-0.002300  10.600000
-0.006000  10.600000
-0.000800  10.700000
0.003000  10.700000
0.003000  10.700000
0.004500  10.700000
0.005200  10.700000
0.003700  10.700000
0.000000  10.700000
0.000000  10.700000
-0.002300  10.700000
-0.001500  10.700000
-0.000800  10.700000
-0.001500  10.700000
0.003000  10.700000
0.006000  10.700000
0.005200  10.800000
0.004500  10.800000
0.003700  10.800000
0.002200  10.800000
0.001500  10.800000
0.000700  10.800000
0.000000  10.800000
0.001500  10.800000
-0.000800  10.900000
-0.001500  10.900000
-0.002300  10.900000
-0.008300  10.900000
-0.008300  10.900000
-0.007500  10.900000
-0.005300  10.900000
-0.003000  10.900000
-0.000800  10.900000
0.002200  11.000000
0.001500  11.000000
0.005200  11.000000
0.006000  11.000000
0.004500  11.000000
0.004500  11.000000
0.003000  11.000000
0.002200  11.000000
-0.000800  11.000000
-0.001500  11.100000
-0.000800  11.100000
-0.001500  11.100000
-0.003000  11.100000
-0.004600  11.100000
-0.004600  11.100000
-0.004600  11.100000
-0.002300  11.100000
-0.001500  11.100000
0.001500  11.100000
0.005200  11.200000
0.005200  11.200000
0.003700  11.200000
0.001500  11.200000
0.002200  11.200000
0.001500  11.200000
-0.001500  11.200000
-0.004600  11.200000
-0.005300  11.200000
-0.003800  11.200000
-0.005300  11.200000
-0.008300  11.300000
-0.012800  11.300000
-0.015800  11.300000
-0.006000  11.300000
0.001500  11.300000
0.012700  11.300000
0.021000  11.400000
0.019500  11.400000
0.015700  11.400000
0.010500  11.400000
0.007500  11.400000
0.003000  11.400000
-0.000800  11.400000
-0.003800  11.500000
-0.006800  11.500000
-0.004600  11.500000
-0.005300  11.500000
-0.006800  11.500000
-0.005300  11.500000
-0.006800  11.600000
-0.005300  11.600000
-0.002300  11.600000
0.001500  11.600000
0.003000  11.600000
0.003700  11.700000
0.005200  11.700000
0.002200  11.700000
0.000000  11.700000
-0.001500  11.700000
-0.002300  11.700000
-0.001500  11.700000
0.000000  11.700000
0.000700  11.700000
-0.000800  11.800000
-0.001500  11.800000
-0.002300  11.800000
0.002200  11.800000
0.005200  11.800000
0.006700  11.800000
0.006000  11.800000
0.004500  11.900000
0.003000  11.900000
0.002200  11.900000
-0.000800  11.900000
-0.001500  11.900000
-0.000800  11.900000
-0.002300  12.000000
-0.002300  12.000000
-0.000800  12.000000
-0.001500  12.000000
-0.000800  12.000000
0.001500  12.000000
-0.001500  12.000000
-0.002300  12.100000
-0.001500  12.100000
0.003000  12.100000
0.003700  12.100000
0.001500  12.100000
0.000700  12.100000
-0.001500  12.100000
-0.000800  12.100000
-0.001500  12.100000
-0.001500  12.100000
-0.000800  12.100000
-0.000800  12.100000
-0.001500  12.200000
-0.001500  12.200000
-0.000800  12.200000
-0.000800  12.200000
0.001500  12.200000
-0.000800  12.200000
0.001500  12.200000
0.004500  12.200000
0.003700  12.200000
0.006700  12.200000
0.003700  12.200000
0.000700  12.300000
0.000700  12.300000
-0.001500  12.300000
0.000000  12.300000
-0.001500  12.300000
-0.003000  12.300000
-0.003800  12.300000
-0.002300  12.300000
-0.000800  12.300000
0.000700  12.300000
0.003000  12.300000
0.002200  12.300000
0.002200  12.300000
0.003700  12.300000
0.004500  12.300000
0.004500  12.300000
0.003000  12.300000
0.000700  12.300000
-0.001500  12.300000
-0.003000  12.300000
-0.005300  12.400000
-0.005300  12.400000
-0.003800  12.400000
-0.003800  12.400000
-0.002300  12.400000
0.000700  12.400000
0.003000  12.400000
0.006000  12.400000
0.008200  12.400000
0.007500  12.400000
0.005200  12.400000
0.003700  12.400000
0.001500  12.400000
-0.001500  12.400000
-0.004600  12.400000
-0.006800  12.400000
-0.005300  12.400000
-0.004600  12.400000
-0.003000  12.400000
-0.004600  12.500000
-0.004600  12.500000
-0.003000  12.500000
-0.001500  12.500000
0.001500  12.500000
0.002200  12.500000
0.002200  12.500000
0.004500  12.500000
0.003000  12.500000
0.002200  12.500000
0.000700  12.500000
0.000700  12.500000
-0.000800  12.500000
-0.003800  12.600000
-0.001500  12.600000
-0.003800  12.600000
-0.003000  12.600000
-0.000800  12.600000
-0.001500  12.600000
0.000700  12.600000
-0.000800  12.600000
0.001500  12.600000
0.003000  12.600000
0.003700  12.600000
0.005200  12.600000
0.001500  12.600000
0.002200  12.700000
0.000700  12.700000
0.000000  12.700000
0.000700  12.700000
-0.001500  12.700000
-0.004600  12.700000
-0.005300  12.700000
-0.003800  12.700000
-0.004600  12.700000
-0.003000  12.800000
0.000700  12.800000
0.001500  12.800000
0.002200  12.800000
0.003000  12.800000
0.004500  12.800000
0.005200  12.800000
0.003700  12.800000
0.001500  12.800000
-0.000800  12.800000
-0.001500  12.800000
-0.003800  12.900000
-0.003800  12.900000
-0.003000  12.900000
-0.003800  12.900000
-0.003800  12.900000
-0.002300  12.900000
0.000000  12.900000
-0.000800  12.900000
0.001500  12.900000
0.003700  12.900000
0.003000  12.900000
0.004500  12.900000
0.004500  13.000000
0.003000  13.000000
0.000000  13.000000
-0.000800  13.000000
-0.001500  13.000000
-0.001500  13.000000
-0.001500  13.000000
-0.004600  13.000000
-0.002300  13.000000
0.001500  13.000000
0.003700  13.000000
0.006700  13.000000
0.006000  13.100000
0.004500  13.100000
0.004500  13.100000
0.005200  13.100000
0.004500  13.100000
0.002200  13.100000
0.003000  13.100000
0.000700  13.100000
-0.000800  13.200000
-0.003800  13.200000
-0.003000  13.200000
-0.004600  13.200000
-0.004600  13.200000
-0.006000  13.200000
-0.006800  13.200000
-0.003000  13.300000
0.001500  13.300000
0.003700  13.300000
-0.000800  13.300000
0.002200  13.300000
0.005200  13.300000
0.005200  13.400000
0.006000  13.400000
0.004500  13.400000
0.006000  13.400000
0.002200  13.400000
-0.000800  13.400000
-0.003800  13.400000
-0.004600  13.500000
-0.003000  13.500000
-0.005300  13.500000
-0.006800  13.500000
-0.006800  13.500000
-0.003000  13.500000
0.000000  13.500000
0.001500  13.500000
0.006000  13.500000
0.006700  13.500000
0.004500  13.600000
0.000700  13.600000
-0.000800  13.600000
-0.001500  13.600000
-0.004600  13.600000
-0.005300  13.600000
-0.006800  13.600000
-0.007500  13.700000
-0.006800  13.700000
-0.006800  13.700000
-0.007500  13.700000
-0.003800  13.800000
-0.000800  13.800000
0.003000  13.800000
0.006000  13.800000
0.008200  13.900000
0.009000  13.900000
0.006700  13.900000
0.004500  13.900000
0.000700  13.900000
0.000000  14.000000
0.000000  14.000000
0.000700  14.000000
0.000000  14.000000
-0.002300  14.100000
-0.003000  14.100000
-0.003000  14.100000
-0.003800  14.100000
-0.001500  14.200000
-0.000800  14.200000
0.005200  14.200000
0.014200  14.300000
0.020200  14.300000
0.016500  14.300000
0.006700  14.400000
0.002200  14.400000
-0.003000  14.400000
-0.003000  14.400000
-0.002300  14.400000
-0.005300  14.500000
-0.006000  14.500000
-0.006800  14.500000
-0.006000  14.500000
-0.008300  14.600000
-0.006800  14.600000
-0.004600  14.600000
-0.003000  14.700000
-0.000800  14.700000
0.000700  14.700000
0.003700  14.800000
0.005200  14.800000
0.008200  14.800000
0.005200  14.800000
0.000700  14.800000
-0.004600  14.900000
-0.005300  14.900000
-0.004600  14.900000
-0.005300  15.000000
-0.003000  15.000000
-0.004600  15.000000
-0.001500  15.100000
0.003000  15.100000
0.002200  15.100000
0.001500  15.200000
0.003000  15.200000
0.005200  15.200000
0.005200  15.300000
0.003000  15.300000
0.000700  15.300000
-0.001500  15.300000
-0.000800  15.400000
0.000700  15.400000
-0.000800  15.400000
-0.003000  15.500000
-0.002300  15.500000
0.000000  15.500000
-0.001500  15.600000
-0.001500  15.600000
0.000000  15.700000
-0.000800  15.700000
0.000000  15.700000
-0.000800  15.700000
0.001500  15.800000
0.000700  15.800000
0.003000  15.800000
0.000700  15.900000
-0.002300  15.900000
-0.001500  15.900000
-0.003000  16.000000
-0.001500  16.000000
-0.003000  16.100000
-0.000800  16.100000
0.000700  16.100000
0.000700  16.200000
-0.000800  16.200000
-0.000800  16.200000
-0.000800  16.200000
-0.003000  16.300000
0.000000  16.300000
0.004500  16.400000
0.006700  16.400000
0.009000  16.400000
0.008200  16.500000
0.004500  16.500000
0.002200  16.600000
-0.001500  16.600000
-0.003800  16.600000
-0.006800  16.600000
-0.003000  16.700000
-0.001500  16.700000
0.000000  16.800000
0.003700  16.800000
0.009700  16.900000
0.012000  16.900000
0.007500  17.000000
0.009000  17.000000
0.006000  17.000000
0.003000  17.100000
0.000700  17.100000
-0.001500  17.200000
-0.003000  17.200000
-0.005300  17.300000
-0.004600  17.300000
-0.005300  17.400000
-0.003800  17.400000
-0.003000  17.500000
-0.003800  17.500000
-0.003000  17.500000
-0.002300  17.600000
-0.000800  17.600000
0.000000  17.700000
0.001500  17.700000
0.003000  17.800000
0.003000  17.900000
0.003000  17.900000
0.003000  18.000000
0.002200  18.000000
0.003000  18.000000
0.000700  18.100000
-0.000800  18.100000
-0.001500  18.200000
-0.005300  18.200000
-0.004600  18.300000
-0.001500  18.400000
-0.002300  18.400000
-0.003000  18.400000
-0.003000  18.500000
-0.000800  18.500000
0.000700  18.600000
0.001500  18.600000
0.003000  18.700000
0.001500  18.700000
-0.000800  18.800000
-0.002300  18.900000
-0.002300  18.900000
-0.001500  18.900000
-0.001500  19.000000
-0.000800  19.000000
0.001500  19.100000
0.002200  19.200000
0.002200  19.200000
-0.000800  19.300000
0.000700  19.300000
0.001500  19.300000
0.001500  19.400000
0.003000  19.500000
0.005200  19.500000
0.006700  19.600000
0.003000  19.600000
0.001500  19.700000
0.000700  19.700000
-0.003000  19.800000
-0.002300  19.800000
-0.004600  19.900000
-0.005300  19.900000
-0.005300  20.000000
-0.004600  20.000000
-0.000800  20.100000
-0.002300  20.100000
-0.001500  20.200000
-0.000800  20.200000
0.004500  20.200000
0.008200  20.300000
0.005200  20.400000
0.007500  20.400000
0.006000  20.500000
0.001500  20.500000
-0.001500  20.600000
-0.001500  20.600000
0.000700  20.700000
0.000700  20.700000
-0.001500  20.700000
-0.003800  20.800000
-0.003000  20.900000
-0.003000  20.900000
0.000000  21.000000
0.000700  21.000000
0.000000  21.100000
0.001500  21.100000
0.001500  21.200000
0.003000  21.200000
0.000700  21.300000
-0.000800  21.300000
-0.000800  21.400000
-0.001500  21.400000
-0.003000  21.500000
-0.003000  21.500000
-0.004600  21.600000
-0.005300  21.600000
-0.004600  21.700000
-0.002300  21.700000
-0.000800  21.800000
0.003000  21.900000
0.004500  21.900000
0.004500  22.000000
0.004500  22.000000
0.004500  22.100000
0.003000  22.100000
0.001500  22.200000
0.000000  22.200000
-0.003000  22.300000
-0.002300  22.400000
-0.005300  22.400000
-0.004600  22.500000
-0.004600  22.500000
-0.002300  22.500000
-0.001500  22.600000
-0.001500  22.700000
-0.000800  22.700000
0.000700  22.800000
0.005200  22.900000
0.005200  22.900000
0.004500  22.900000
0.001500  23.000000
-0.000800  23.000000
-0.000800  23.100000
0.000000  23.200000
0.001500  23.200000
0.003000  23.300000
0.003000  23.400000
0.000000  23.400000
-0.000800  23.400000
-0.001500  23.500000
-0.002300  23.600000
-0.000800  23.600000
0.003000  23.700000
0.003000  23.700000
0.003000  23.800000
0.003000  23.800000
0.000700  23.900000
0.000700  24.000000
0.000700  24.000000
0.001500  24.100000
0.000000  24.100000
-0.000800  24.200000
-0.000800  24.300000
-0.003800  24.300000
-0.003000  24.300000
0.000700  24.400000
0.001500  24.500000
0.000700  24.500000
0.000000  24.600000
0.001500  24.700000
0.005200  24.700000
0.005200  24.700000
0.006000  24.800000
0.005200  24.800000
0.002200  24.900000
0.001500  25.000000
0.003000  25.000000
0.002200  25.100000
0.000700  25.200000
-0.001500  25.200000
-0.002300  25.200000
-0.000800  25.300000
-0.001500  25.400000
-0.003000  25.400000
-0.000800  25.500000
0.000000  25.600000
-0.001500  25.600000
-0.000800  25.600000
0.001500  25.700000
0.000700  25.800000
0.000700  25.800000
0.000700  25.900000
0.000700  25.900000
0.000700  26.000000
-0.003000  26.100000
-0.003000  26.100000
-0.001500  26.100000
0.000000  26.200000
-0.001500  26.300000
-0.002300  26.300000
-0.003800  26.400000
-0.004600  26.500000
0.001500  26.500000
0.003700  26.500000
0.005200  26.600000
0.004500  26.700000
0.003700  26.700000
0.004500  26.800000
-0.000800  26.900000
-0.003000  26.900000
-0.004600  27.000000
-0.006800  27.000000
-0.007500  27.100000
-0.008300  27.100000
-0.008300  27.200000
-0.007500  27.300000
-0.005300  27.300000
-0.004600  27.400000
-0.002300  27.400000
0.000700  27.500000
0.003000  27.600000
0.004500  27.600000
0.006700  27.700000
0.005200  27.800000
0.003700  27.900000
0.001500  27.900000
0.001500  27.900000
0.003000  28.000000
0.003000  28.100000
0.003000  28.200000
0.000000  28.200000
-0.003000  28.300000
-0.003000  28.300000
-0.004600  28.400000
-0.004600  28.500000
0.001500  28.500000
0.004500  28.600000
0.006000  28.700000
0.006700  28.700000
0.009000  28.800000
0.009000  28.900000
0.005200  28.900000
0.003000  29.000000
0.003000  29.100000
0.000700  29.200000
-0.003000  29.200000
-0.007500  29.200000
-0.008300  29.300000
-0.007500  29.400000
-0.006800  29.500000
-0.004600  29.600000
-0.005300  29.600000
-0.004600  29.700000
-0.001500  29.700000
0.003000  29.800000
0.008200  29.900000
0.009000  29.900000
0.006000  30.000000
0.004500  30.100000
0.003700  30.100000
0.004500  30.200000
0.000700  30.200000
-0.003000  30.300000
-0.002300  30.300000
-0.004600  30.400000
-0.001500  30.500000
-0.000800  30.500000
-0.003800  30.600000
-0.001500  30.600000
-0.000800  30.700000
0.001500  30.800000
0.004500  30.800000
0.008200  30.900000
0.005200  30.900000
0.001500  31.000000
-0.001500  31.000000
-0.004600  31.100000
-0.000800  31.200000
-0.003000  31.200000
-0.006800  31.300000
-0.006800  31.300000
-0.006000  31.400000
-0.002300  31.500000
0.000700  31.500000
0.004500  31.500000
0.004500  31.600000
0.006000  31.700000
0.006700  31.700000
0.006700  31.800000
0.005200  31.900000
0.003000  31.900000
0.003700  31.900000
0.003000  32.000000
0.003000  32.000000
0.000700  32.100000
-0.002300  32.200000
-0.000800  32.200000
-0.001500  32.300000
-0.002300  32.400000
-0.002300  32.400000
-0.001500  32.500000
0.000000  32.500000
-0.002300  32.600000
-0.003000  32.600000
-0.003800  32.700000
-0.001500  32.800000
-0.001500  32.800000
0.000000  32.900000
0.000700  32.900000
-0.002300  33.000000
-0.001500  33.100000
-0.002300  33.100000
-0.005300  33.200000
-0.003000  33.200000
-0.000800  33.300000
0.001500  33.300000
0.006700  33.400000
0.009000  33.500000
0.007500  33.500000
0.005200  33.600000
0.004500  33.700000
0.005200  33.700000
0.004500  33.700000
0.001500  33.800000
0.000700  33.900000
-0.001500  34.000000
-0.004600  34.000000
-0.005300  34.100000
-0.002300  34.100000
-0.003000  34.200000
-0.004600  34.200000
-0.004600  34.300000
-0.004600  34.400000
-0.003800  34.400000
-0.000800  34.500000
0.000700  34.600000
0.001500  34.600000
0.004500  34.600000
0.006700  34.700000
0.006700  34.800000
0.005200  34.800000
0.004500  34.900000
0.003000  34.900000
0.000700  35.000000
-0.000800  35.100000
-0.001500  35.100000
-0.000800  35.100000
-0.000800  35.200000
-0.000800  35.300000
-0.001500  35.300000
-0.000800  35.400000
0.003000  35.400000
0.003700  35.500000
0.006700  35.500000
0.008200  35.600000
0.006000  35.600000
0.003700  35.700000
0.003700  35.700000
0.003700  35.800000
-0.000800  35.900000
-0.003000  35.900000
-0.005300  36.000000
-0.005300  36.000000
-0.006000  36.000000
-0.006800  36.100000
-0.008300  36.200000
-0.009100  36.200000
-0.008300  36.300000
-0.006800  36.300000
-0.003800  36.400000
-0.001500  36.400000
-0.000800  36.400000
0.001500  36.500000
-0.000800  36.600000
-0.001500  36.600000
0.000000  36.700000
-0.001500  36.700000
0.001500  36.800000
0.003000  36.900000
0.002200  36.900000
-0.001500  36.900000
-0.003800  37.000000
-0.005300  37.100000
-0.001500  37.100000
0.003000  37.200000
0.002200  37.300000
0.004500  37.300000
0.004500  37.300000
0.006700  37.400000
0.005200  37.500000
0.006000  37.500000
0.006000  37.600000
0.001500  37.600000
0.001500  37.700000
-0.000800  37.800000
-0.004600  37.800000
-0.008300  37.800000
-0.010500  37.900000
-0.009100  37.900000
-0.005300  38.000000
0.000000  38.100000
0.003000  38.100000
0.004500  38.200000
0.005200  38.200000
0.005200  38.200000
0.006000  38.300000
0.008200  38.400000
0.009000  38.400000
0.005200  38.500000
0.003000  38.500000
0.001500  38.600000
-0.000800  38.600000
0.000700  38.700000
-0.000800  38.700000
-0.003000  38.800000
-0.005300  38.800000
-0.003000  38.900000
-0.001500  38.900000
-0.002300  39.000000
0.001500  39.100000
0.003000  39.100000
0.006000  39.100000
0.005200  39.200000
0.001500  39.200000
0.000700  39.300000
-0.002300  39.400000
-0.002300  39.400000
-0.002300  39.500000
-0.004600  39.500000
-0.005300  39.600000
-0.008300  39.600000
-0.010500  39.600000
-0.009800  39.700000
-0.005300  39.800000
-0.002300  39.800000
0.000000  39.900000
0.003000  39.900000
0.001500  40.000000
0.001500  40.000000
0.003000  40.000000
0.004500  40.100000
0.003000  40.100000
0.004500  40.200000
0.005200  40.200000
0.002200  40.300000
0.002200  40.400000
0.003000  40.400000
0.004500  40.500000
0.005200  40.500000
0.005200  40.500000
0.005200  40.600000
0.003000  40.600000
0.003000  40.700000
0.000700  40.700000
-0.000800  40.800000
0.001500  40.800000
-0.001500  40.900000
-0.005300  40.900000
-0.005300  40.900000
-0.000800  41.000000
0.003000  41.000000
0.001500  41.000000
0.000000  41.100000
-0.003000  41.100000
-0.004600  41.200000
-0.000800  41.200000
-0.001500  41.300000
-0.002300  41.300000
-0.005300  41.400000
-0.004600  41.400000
0.001500  41.400000
0.006700  41.400000
0.006700  41.500000
0.004500  41.500000
0.004500  41.600000
0.003000  41.600000
-0.001500  41.700000
-0.005300  41.700000
-0.006000  41.700000
-0.007500  41.800000
-0.007500  41.800000
-0.007500  41.800000
-0.008300  41.800000
-0.006000  41.900000
-0.006800  41.900000
-0.005300  42.000000
-0.003000  42.000000
0.000700  42.000000
0.005200  42.100000
0.006700  42.100000
0.004500  42.100000
0.006700  42.200000
0.006000  42.200000
0.003700  42.200000
0.004500  42.300000
0.006700  42.300000
0.006700  42.300000
0.004500  42.400000
0.003000  42.400000
0.001500  42.400000
0.005200  42.500000
0.006700  42.500000
0.003700  42.600000
0.004500  42.600000
0.001500  42.600000
0.000000  42.700000
-0.003800  42.700000
-0.007500  42.700000
-0.004600  42.700000
-0.003800  42.800000
-0.005300  42.800000
-0.006000  42.900000
-0.007500  42.900000
-0.008300  42.900000
-0.006000  43.000000
-0.003800  43.000000
0.000700  43.100000
0.005200  43.100000
0.004500  43.100000
0.003000  43.100000
0.001500  43.200000
0.005200  43.200000
0.006000  43.300000
0.004500  43.300000
0.003000  43.400000
0.003000  43.400000
0.004500  43.400000
0.003000  43.500000
0.002200  43.500000
0.000700  43.600000
0.000700  43.600000
0.000700  43.600000
-0.000800  43.600000
0.000000  43.700000
-0.004600  43.700000
-0.005300  43.800000
-0.003800  43.800000
-0.002300  43.900000
-0.000800  43.900000
-0.001500  44.000000
-0.000800  44.000000
-0.000800  44.100000
-0.001500  44.100000
0.000000  44.100000
-0.001500  44.200000
-0.003000  44.200000
-0.002300  44.200000
-0.003000  44.300000
-0.003000  44.300000
-0.001500  44.400000
0.003700  44.400000
0.008200  44.500000
0.005200  44.500000
0.000000  44.500000
0.000000  44.600000
0.005200  44.600000
0.006700  44.700000
0.007500  44.700000
0.006700  44.700000
0.006000  44.800000
0.005200  44.800000
0.002200  44.900000
-0.001500  44.900000
-0.004600  44.900000
-0.003800  45.000000
-0.005300  45.000000
-0.006000  45.000000
-0.004600  45.100000
-0.004600  45.100000
-0.003000  45.100000
-0.001500  45.200000
0.000700  45.200000
0.001500  45.300000
0.000700  45.300000
-0.000800  45.300000
-0.001500  45.400000
-0.002300  45.400000
-0.005300  45.400000
-0.006000  45.500000
-0.003000  45.500000
-0.001500  45.600000
-0.001500  45.600000
0.002200  45.700000
0.003000  45.700000
0.001500  45.800000
0.000700  45.800000
0.001500  45.800000
0.004500  45.900000
0.006000  45.900000
0.006700  45.900000
0.008200  46.000000
0.009000  46.000000
0.006700  46.100000
0.003700  46.100000
-0.000800  46.200000
-0.007500  46.200000
-0.006800  46.300000
-0.006800  46.300000
-0.008300  46.300000
-0.009100  46.300000
-0.006800  46.400000
-0.003000  46.400000
0.000700  46.500000
0.001500  46.500000
0.004500  46.600000
0.006700  46.600000
0.005200  46.600000
0.004500  46.700000
0.001500  46.700000
-0.000800  46.800000
-0.005300  46.800000
-0.009100  46.800000
-0.005300  46.800000
-0.003800  46.900000
-0.001500  46.900000
0.001500  47.000000
0.006700  47.000000
0.012000  47.100000
0.011200  47.100000
0.005200  47.200000
0.003000  47.200000
0.003000  47.200000
0.001500  47.200000
0.001500  47.300000
0.002200  47.300000
0.001500  47.400000
0.000700  47.400000
-0.000800  47.500000
-0.004600  47.500000
-0.007500  47.600000
-0.006800  47.600000
-0.007500  47.600000
-0.008300  47.600000
-0.006800  47.700000
-0.005300  47.700000
-0.003000  47.800000
0.000700  47.800000
0.000700  47.900000
0.003700  47.900000
0.005200  48.000000
0.005200  48.000000
0.005200  48.100000
0.003700  48.100000
0.003700  48.100000
0.000700  48.200000
-0.000800  48.200000
-0.002300  48.300000
-0.003800  48.300000
-0.003000  48.400000
-0.000800  48.400000
0.003000  48.500000
0.002200  48.500000
0.003700  48.600000
0.007500  48.600000
0.006700  48.600000
0.006700  48.700000
0.004500  48.700000
0.003700  48.800000
0.004500  48.800000
-0.001500  48.900000
-0.009800  48.900000
-0.012000  49.000000
-0.010500  49.000000
-0.008300  49.000000
-0.004600  49.100000
-0.003000  49.100000
-0.003000  49.100000
-0.000800  49.200000
0.000700  49.200000
0.003700  49.300000
0.008200  49.300000
0.009700  49.400000
0.005200  49.400000
0.001500  49.500000
-0.001500  49.500000
-0.004600  49.500000
-0.003000  49.600000
-0.003800  49.600000
-0.006800  49.700000
-0.009100  49.700000
-0.009800  49.800000
-0.004600  49.800000
-0.000800  49.900000
0.000700  49.900000
0.001500  49.900000
0.004500  50.000000
0.006700  50.000000
0.009700  50.100000
0.011200  50.100000
0.009000  50.200000
0.008200  50.200000
0.004500  50.300000
0.001500  50.300000
0.000700  50.400000
0.002200  50.400000
0.001500  50.400000
-0.003000  50.500000
-0.007500  50.500000
-0.010500  50.600000
-0.003800  50.600000
0.002200  50.700000
0.003000  50.700000
0.006000  50.800000
0.006700  50.800000
0.009000  50.800000
0.010500  50.900000
0.009000  51.000000
0.005200  51.000000
0.001500  51.100000
0.000700  51.100000
-0.003000  51.200000
-0.005300  51.200000
-0.004600  51.300000
-0.006000  51.300000
-0.008300  51.300000
-0.007500  51.400000
-0.010500  51.400000
-0.007500  51.500000
-0.003000  51.500000
-0.001500  51.600000
0.003000  51.600000
0.005200  51.700000
0.006000  51.700000
0.006000  51.700000
0.000700  51.800000
-0.001500  51.900000
0.001500  51.900000
0.000700  52.000000
-0.001500  52.000000
-0.003000  52.100000
-0.003800  52.100000
-0.001500  52.200000
0.001500  52.200000
0.001500  52.200000
0.001500  52.300000
0.003700  52.300000
0.004500  52.400000
0.005200  52.400000
0.000700  52.500000
-0.006800  52.500000
-0.006000  52.600000
-0.005300  52.600000
-0.004600  52.600000
-0.004600  52.700000
-0.005300  52.700000
-0.003000  52.800000
-0.000800  52.900000
0.000000  52.900000
0.000000  53.000000
0.000000  53.000000
0.003700  53.100000
0.005200  53.100000
0.007500  53.100000
0.006700  53.200000
0.010500  53.200000
0.007500  53.300000
0.003000  53.300000
0.000700  53.400000
-0.003000  53.400000
-0.004600  53.500000
-0.007500  53.500000
-0.006800  53.500000
-0.008300  53.600000
-0.012000  53.600000
-0.009100  53.700000
-0.006800  53.800000
-0.003800  53.800000
-0.001500  53.900000
0.003700  53.900000
0.007500  54.000000
0.010500  54.000000
0.009700  54.000000
0.011200  54.100000
0.015000  54.100000
0.012700  54.200000
0.007500  54.200000
0.003000  54.300000
-0.001500  54.300000
-0.001500  54.400000
-0.003000  54.400000
-0.003000  54.400000
-0.004600  54.500000
-0.005300  54.500000
-0.000800  54.600000
0.003000  54.600000
-0.000800  54.700000
-0.007500  54.800000
-0.006800  54.800000
-0.006000  54.900000
-0.005300  54.900000
-0.001500  54.900000
-0.003000  55.000000
0.000700  55.000000
0.000700  55.100000
0.000000  55.100000
0.000700  55.200000
0.000000  55.200000
0.003000  55.300000
0.003000  55.300000
0.000700  55.400000
0.000700  55.400000
0.003000  55.500000
0.001500  55.500000
0.003000  55.600000
0.001500  55.600000
-0.001500  55.700000
0.001500  55.800000
0.003000  55.800000
0.006000  55.800000
0.006700  55.900000
0.002200  55.900000
-0.001500  56.000000
-0.004600  56.100000
-0.005300  56.100000
-0.002300  56.200000
-0.001500  56.200000
-0.003000  56.200000
0.000700  56.300000
0.003000  56.400000
0.001500  56.400000
0.003700  56.500000
0.003000  56.500000
0.005200  56.600000
0.006700  56.700000
0.002200  56.700000
-0.001500  56.800000
-0.002300  56.800000
0.000000  56.900000
-0.000800  56.900000
-0.004600  57.000000
-0.009800  57.100000
-0.005300  57.100000
0.000700  57.100000
0.005200  57.200000
0.009000  57.300000
0.010500  57.300000
0.012000  57.400000
0.008200  57.400000
0.003000  57.500000
0.000700  57.600000
-0.001500  57.600000
-0.005300  57.600000
-0.008300  57.700000
-0.011300  57.800000
-0.012000  57.800000
-0.010500  57.900000
-0.010500  57.900000
-0.006800  58.000000
-0.005300  58.000000
-0.001500  58.100000
0.001500  58.100000
0.003000  58.200000
0.005200  58.200000
0.006700  58.300000
0.011200  58.400000
0.009700  58.400000
0.001500  58.500000
-0.007500  58.500000
-0.006000  58.600000
0.003000  58.600000
0.006000  58.700000
0.001500  58.700000
0.000700  58.800000
0.000000  58.900000
-0.006800  58.900000
-0.010500  59.000000
-0.002300  59.000000
0.006700  59.100000
0.009000  59.100000
0.010500  59.200000
0.008200  59.300000
0.006700  59.300000
0.004500  59.400000
0.001500  59.400000
-0.003800  59.500000
-0.006000  59.500000
-0.006000  59.600000
-0.010500  59.600000
-0.012800  59.700000
-0.009100  59.700000
-0.005300  59.800000
-0.003800  59.800000
-0.000800  59.900000
0.000000  59.900000
0.005200  60.000000
0.009000  60.000000
0.006700  60.100000
0.008200  60.100000
0.006700  60.200000
0.006700  60.200000
0.009000  60.300000
0.010500  60.300000
0.006700  60.400000
-0.006800  60.400000
-0.021800  60.500000
-0.020300  60.500000
-0.010500  60.600000
-0.005300  60.700000
-0.000800  60.700000
0.003700  60.700000
0.003700  60.800000
0.003000  60.900000
0.003000  60.900000
0.001500  61.000000
0.001500  61.100000
0.000000  61.100000
-0.000800  61.200000
-0.000800  61.200000
-0.003000  61.300000
-0.004600  61.300000
-0.000800  61.400000
0.001500  61.500000
-0.002300  61.500000
0.003000  61.600000
0.005200  61.600000
0.006000  61.700000
0.011200  61.700000
0.015700  61.800000
0.018000  61.900000
0.014200  61.900000
0.012000  62.000000
0.008200  62.000000
0.003000  62.100000
-0.001500  62.100000
-0.006800  62.200000
-0.009800  62.200000
-0.011300  62.300000
-0.016500  62.300000
-0.018100  62.400000
-0.014300  62.500000
-0.012000  62.500000
-0.005300  62.500000
-0.000800  62.600000
0.003000  62.700000
0.008200  62.700000
0.008200  62.800000
0.004500  62.800000
0.004500  62.900000
0.008200  63.000000
0.005200  63.000000
0.001500  63.100000
0.002200  63.100000
0.004500  63.200000
0.004500  63.300000
0.004500  63.300000
-0.000800  63.400000
-0.005300  63.400000
-0.010500  63.500000
-0.006800  63.600000
-0.001500  63.600000
-0.001500  63.700000
0.001500  63.800000
0.000700  63.800000
0.000700  63.900000
0.003700  63.900000
0.005200  64.000000
0.003000  64.000000
0.001500  64.100000
0.001500  64.100000
-0.001500  64.200000
-0.003800  64.300000
-0.005300  64.300000
-0.007500  64.300000
-0.005300  64.400000
-0.003800  64.400000
-0.002300  64.500000
0.000000  64.600000
0.003000  64.600000
0.003700  64.700000
0.002200  64.700000
0.004500  64.800000
0.006700  64.800000
0.008200  64.900000
0.001500  64.900000
-0.006800  65.000000
-0.006000  65.000000
-0.009100  65.100000
-0.010500  65.100000
-0.001500  65.200000
0.003000  65.200000
0.003700  65.300000
0.003000  65.300000
0.001500  65.400000
0.001500  65.500000
0.005200  65.500000
0.006000  65.600000
0.006700  65.600000
0.007500  65.700000
0.008200  65.700000
0.003700  65.800000
-0.003000  65.800000
-0.008300  65.900000
-0.011300  65.900000
-0.009800  66.000000
-0.008300  66.100000
-0.005300  66.100000
-0.006000  66.100000
-0.004600  66.200000
-0.001500  66.200000
0.001500  66.300000
0.004500  66.400000
0.002200  66.400000
0.003000  66.500000
0.005200  66.500000
0.006700  66.600000
0.004500  66.600000
0.006000  66.600000
0.012700  66.700000
0.015000  66.700000
0.006700  66.800000
0.000000  66.900000
0.000700  66.900000
0.000700  67.000000
0.000700  67.000000
-0.003000  67.000000
-0.003800  67.100000
-0.003000  67.100000
-0.002300  67.200000
0.000700  67.200000
-0.002300  67.300000
-0.000800  67.300000
0.000000  67.400000
-0.001500  67.400000
-0.000800  67.500000
-0.004600  67.500000
-0.004600  67.600000
-0.009100  67.600000
-0.009100  67.700000
-0.005300  67.700000
-0.003800  67.800000
0.003000  67.800000
0.009000  67.900000
0.011200  67.900000
0.003700  67.900000
-0.002300  68.000000
-0.004600  68.000000
-0.003800  68.100000
0.003000  68.100000
0.003700  68.200000
0.008200  68.200000
0.014200  68.300000
0.015700  68.300000
0.009000  68.300000
0.004500  68.400000
0.002200  68.400000
0.000000  68.500000
0.000000  68.500000
-0.004600  68.600000
-0.008300  68.600000
-0.010500  68.700000
-0.008300  68.700000
-0.005300  68.800000
-0.001500  68.800000
0.000700  68.800000
-0.003000  68.900000
-0.006000  68.900000
-0.008300  69.000000
-0.003000  69.000000
0.000700  69.100000
0.001500  69.100000
0.006700  69.200000
-0.003000  69.300000
-0.016500  69.300000
-0.005300  69.300000
0.003700  69.400000
0.004500  69.400000
0.011200  69.500000
0.009000  69.500000
0.007500  69.600000
0.005200  69.600000
0.006700  69.700000
0.005200  69.700000
-0.003800  69.800000
-0.003800  69.800000
-0.003000  69.900000
-0.001500  69.900000
-0.000800  70.000000
-0.001500  70.000000
-0.000800  70.100000
0.002200  70.100000
0.003700  70.200000
0.000700  70.200000
0.001500  70.200000
0.003000  70.300000
0.006000  70.300000
0.003000  70.400000
-0.010500  70.500000
-0.013500  70.500000
-0.009100  70.600000
-0.000800  70.600000
0.009000  70.600000
0.011200  70.700000
0.009700  70.700000
0.002200  70.800000
-0.008300  70.800000
-0.009800  70.900000
-0.004600  70.900000
-0.001500  71.000000
0.003000  71.000000
0.007500  71.100000
0.006700  71.100000
0.004500  71.100000
0.003000  71.200000
-0.000800  71.200000
-0.005300  71.300000
-0.004600  71.300000
-0.004600  71.400000
-0.000800  71.400000
0.003000  71.500000
-0.003000  71.500000
-0.009800  71.500000
-0.014300  71.600000
-0.009800  71.600000
-0.003000  71.700000
0.000700  71.700000
0.003700  71.800000
0.006700  71.800000
0.010500  71.900000
0.009000  71.900000
0.010500  72.000000
0.012000  72.000000
0.003000  72.000000
-0.000800  72.100000
-0.000800  72.100000
-0.003000  72.200000
-0.008300  72.300000
-0.005300  72.300000
-0.003800  72.400000
-0.003800  72.400000
0.001500  72.400000
0.001500  72.500000
0.002200  72.500000
0.001500  72.600000
0.000700  72.600000
-0.001500  72.700000
-0.003000  72.700000
0.000700  72.800000
0.004500  72.800000
0.003000  72.800000
0.000700  72.900000
-0.003000  73.000000
-0.003000  73.000000
0.000700  73.100000
0.005200  73.100000
0.004500  73.200000
0.004500  73.200000
0.001500  73.300000
-0.004600  73.300000
0.000700  73.300000
0.009000  73.400000
0.012000  73.500000
0.003000  73.500000
-0.007500  73.600000
-0.004600  73.600000
-0.006000  73.700000
-0.007500  73.700000
-0.008300  73.800000
-0.004600  73.800000
-0.001500  73.800000
-0.003000  73.900000
-0.001500  73.900000
-0.003000  74.000000
-0.000800  74.000000
-0.001500  74.100000
-0.003000  74.100000
-0.003800  74.200000
-0.001500  74.200000
-0.000800  74.200000
0.000700  74.200000
0.001500  74.300000
0.003000  74.300000
0.004500  74.400000
0.001500  74.400000
-0.002300  74.500000
0.001500  74.500000
0.012700  74.600000
0.019500  74.600000
0.016500  74.700000
0.004500  74.700000
-0.003000  74.700000
-0.000800  74.800000
0.010500  74.800000
0.014200  74.900000
0.011200  74.900000
0.011200  75.000000
0.006700  75.000000
0.003000  75.100000
-0.005300  75.100000
-0.011300  75.100000
-0.014300  75.200000
-0.017300  75.200000
-0.018100  75.300000
-0.017300  75.300000
-0.012000  75.400000
-0.010500  75.400000
-0.009100  75.500000
-0.005300  75.500000
0.000000  75.600000
0.003000  75.600000
0.004500  75.600000
0.006000  75.700000
0.006700  75.700000
0.009700  75.700000
0.010500  75.800000
0.003700  75.800000
-0.000800  75.900000
0.000000  75.900000
0.004500  76.000000
0.003000  76.000000
-0.001500  76.000000
0.000700  76.100000
0.000700  76.100000
0.003000  76.100000
0.003700  76.200000
0.005200  76.200000
0.000000  76.300000
-0.005300  76.300000
0.000700  76.400000
0.000700  76.400000
0.000700  76.400000
-0.001500  76.500000
-0.003800  76.500000
-0.001500  76.500000
-0.002300  76.600000
0.000000  76.600000
0.000700  76.700000
0.000000  76.700000
0.000000  76.700000
-0.003000  76.800000
-0.004600  76.800000
0.000700  76.900000
-0.003000  76.900000
-0.011300  76.900000
-0.006000  76.900000
0.000700  77.000000
0.008200  77.000000
0.015000  77.100000
0.015000  77.100000
0.010500  77.200000
0.005200  77.200000
0.000700  77.200000
-0.001500  77.300000
-0.006800  77.300000
-0.009100  77.300000
-0.009800  77.400000
-0.009800  77.400000
-0.006000  77.400000
-0.004600  77.500000
-0.003000  77.500000
-0.002300  77.600000
0.000700  77.600000
0.001500  77.700000
0.000700  77.700000
0.003700  77.700000
0.006700  77.800000
0.006700  77.800000
0.006700  77.800000
0.005200  77.800000
0.004500  77.900000
0.006000  77.900000
0.006700  77.900000
0.002200  78.000000
0.000000  78.000000
0.000000  78.000000
-0.003800  78.100000
-0.003800  78.100000
-0.003800  78.100000
-0.002300  78.200000
-0.000800  78.200000
-0.000800  78.200000
0.001500  78.300000
0.003000  78.300000
0.003700  78.300000
0.000700  78.300000
0.002200  78.300000
0.004500  78.400000
0.003000  78.400000
0.001500  78.400000
0.000700  78.500000
0.002200  78.500000
-0.001500  78.600000
-0.006800  78.600000
-0.009800  78.600000
-0.006800  78.700000
-0.006000  78.700000
-0.003800  78.700000
0.004500  78.700000
0.005200  78.700000
0.003000  78.800000
0.003000  78.800000
0.004500  78.900000
0.004500  78.900000
0.003000  78.900000
-0.003000  79.000000
-0.003000  79.000000
-0.004600  79.000000
-0.006800  79.100000
-0.005300  79.100000
-0.008300  79.100000
-0.009100  79.200000
-0.011300  79.200000
-0.012000  79.200000
-0.005300  79.200000
0.003700  79.200000
0.006700  79.300000
0.007500  79.300000
0.012000  79.300000
0.012000  79.400000
0.003000  79.400000
0.005200  79.400000
0.015000  79.500000
0.017200  79.500000
0.014200  79.500000
0.007500  79.600000
0.005200  79.600000
0.012000  79.600000
0.010500  79.600000
0.003000  79.600000
-0.006000  79.700000
-0.013500  79.700000
-0.015000  79.700000
-0.014300  79.800000
-0.012000  79.800000
-0.012800  79.800000
-0.010500  79.900000
-0.007500  79.900000
-0.006800  79.900000
-0.008300  80.000000
-0.006800  80.000000
0.000700  80.000000
0.002200  80.100000
0.003000  80.100000
0.004500  80.100000
0.006000  80.100000
0.008200  80.100000
0.011200  80.200000
0.012700  80.200000
0.011200  80.200000
0.005200  80.300000
0.000000  80.300000
0.000000  80.400000
0.000000  80.400000
0.001500  80.400000
-0.003000  80.500000
-0.006800  80.500000
-0.008300  80.500000
-0.007500  80.500000
-0.000800  80.500000
0.003000  80.600000
0.005200  80.600000
0.007500  80.700000
0.002200  80.700000
-0.001500  80.700000
-0.002300  80.800000
-0.003000  80.800000
-0.005300  80.800000
-0.006800  80.900000
-0.006000  80.900000
-0.006000  80.900000
-0.005300  80.900000
-0.005300  81.000000
-0.004600  81.000000
-0.004600  81.000000
-0.003000  81.000000
-0.000800  81.000000
0.003000  81.100000
0.013500  81.100000
0.016500  81.100000
0.005200  81.100000
-0.000800  81.200000
0.000700  81.200000
0.004500  81.200000
0.012700  81.200000
0.015700  81.300000
0.012700  81.300000
0.006000  81.300000
0.000000  81.300000
-0.004600  81.400000
-0.009100  81.400000
-0.012800  81.400000
-0.017300  81.400000
-0.012000  81.400000
-0.006800  81.500000
-0.002300  81.500000
-0.000800  81.500000
0.000700  81.500000
0.003700  81.500000
0.003000  81.600000
0.002200  81.600000
0.003700  81.600000
0.008200  81.700000
0.008200  81.700000
0.003000  81.700000
0.000000  81.700000
-0.000800  81.800000
0.000700  81.800000
0.002200  81.800000
0.004500  81.800000
0.010500  81.800000
0.009700  81.800000
0.008200  81.900000
0.005200  81.900000
0.003000  81.900000
0.002200  81.900000
-0.006800  82.000000
-0.012000  82.000000
-0.012800  82.000000
-0.012800  82.100000
-0.010500  82.100000
-0.009800  82.100000
-0.006000  82.100000
-0.004600  82.200000
-0.006800  82.200000
-0.012800  82.200000
-0.012800  82.200000
-0.009100  82.300000
-0.003800  82.300000
0.003000  82.300000
0.012000  82.300000
0.020200  82.300000
0.020200  82.400000
0.016500  82.400000
0.012700  82.400000
0.004500  82.500000
0.001500  82.500000
-0.003000  82.500000
-0.009800  82.600000
-0.009100  82.600000
-0.009100  82.600000
-0.002300  82.600000
0.004500  82.700000
0.007500  82.700000
0.009700  82.700000
0.010500  82.800000
0.014200  82.800000
0.012000  82.800000
0.008200  82.800000
0.002200  82.800000
-0.002300  82.900000
-0.009100  82.900000
-0.012800  82.900000
-0.010500  82.900000
-0.007500  83.000000
-0.005300  83.000000
-0.009100  83.000000
-0.006000  83.100000
0.003000  83.100000
0.008200  83.100000
0.006700  83.100000
0.008200  83.200000
0.009700  83.200000
0.010500  83.200000
0.008200  83.200000
0.004500  83.200000
0.003700  83.200000
-0.000800  83.300000
-0.003000  83.300000
-0.006800  83.300000
-0.012000  83.400000
-0.014300  83.400000
-0.009100  83.400000
-0.006800  83.400000
-0.009800  83.500000
-0.009800  83.500000
-0.004600  83.500000
0.006700  83.600000
0.014200  83.600000
0.019500  83.600000
0.021000  83.600000
0.018000  83.700000
0.008200  83.700000
-0.003800  83.700000
-0.010500  83.700000
-0.014300  83.700000
-0.014300  83.700000
-0.014300  83.800000
-0.012000  83.800000
-0.008300  83.800000
-0.005300  83.800000
-0.003000  83.900000
-0.001500  83.900000
-0.000800  83.900000
0.003000  83.900000
0.004500  84.000000
0.003000  84.000000
0.005200  84.000000
0.006000  84.000000
0.008200  84.000000
0.006000  84.100000
0.002200  84.100000
0.000000  84.100000
-0.003800  84.100000
-0.000800  84.100000
0.000700  84.100000
-0.004600  84.200000
-0.004600  84.200000
-0.000800  84.200000
0.003000  84.200000
0.008200  84.300000
0.012000  84.300000
0.014200  84.300000
0.013500  84.400000
0.012000  84.400000
0.006700  84.400000
0.004500  84.400000
0.003000  84.500000
-0.000800  84.500000
-0.004600  84.500000
-0.008300  84.600000
-0.008300  84.600000
-0.009100  84.600000
-0.012000  84.600000
-0.017300  84.600000
-0.019500  84.700000
-0.017300  84.700000
-0.012800  84.700000
-0.006000  84.800000
0.003000  84.800000
0.012000  84.800000
0.012000  84.800000
0.009000  84.900000
0.009000  84.900000
0.012000  84.900000
0.009000  84.900000
0.003700  85.000000
0.000000  85.000000
-0.004600  85.000000
-0.004600  85.000000
-0.000800  85.000000
0.000700  85.100000
-0.001500  85.100000
0.000700  85.100000
0.006000  85.100000
0.006700  85.200000
0.009000  85.200000
0.006000  85.200000
0.000700  85.200000
-0.001500  85.300000
-0.006000  85.300000
-0.004600  85.300000
-0.001500  85.400000
0.002200  85.400000
0.005200  85.400000
0.005200  85.400000
0.006000  85.500000
0.003000  85.500000
-0.003000  85.500000
-0.009800  85.500000
-0.014300  85.500000
-0.016500  85.500000
-0.015800  85.600000
-0.010500  85.600000
-0.004600  85.600000
0.000700  85.600000
0.003700  85.700000
0.006000  85.700000
0.006700  85.700000
0.003700  85.700000
0.000000  85.800000
0.004500  85.800000
0.006700  85.800000
0.006700  85.800000
0.005200  85.900000
-0.000800  85.900000
-0.004600  85.900000
-0.003800  85.900000
-0.000800  85.900000
0.009000  86.000000
0.016500  86.000000
0.019500  86.000000
0.024000  86.000000
0.018700  86.100000
0.009700  86.100000
0.000000  86.100000
-0.008300  86.100000
-0.017300  86.200000
-0.027000  86.200000
-0.027000  86.200000
-0.023300  86.200000
-0.017300  86.300000
-0.012800  86.300000
-0.009100  86.300000
-0.006000  86.300000
-0.004600  86.300000
-0.004600  86.300000
-0.001500  86.400000
0.005200  86.400000
0.015700  86.400000
0.013500  86.400000
0.005200  86.400000
0.010500  86.500000
0.018000  86.500000
0.019500  86.500000
0.027000  86.500000
0.030000  86.600000
0.021700  86.600000
0.010500  86.600000
-0.002300  86.600000
-0.012800  86.700000
-0.019500  86.700000
-0.020300  86.700000
-0.018800  86.800000
-0.016500  86.800000
-0.012800  86.800000
-0.008300  86.800000
-0.004600  86.800000
-0.003000  86.900000
-0.004600  86.900000
-0.006800  86.900000
-0.009800  86.900000
-0.010500  87.000000
-0.006800  87.000000
-0.001500  87.000000
-0.000800  87.100000
0.001500  87.100000
0.007500  87.100000
0.018000  87.200000
0.021700  87.200000
0.020200  87.200000
0.026200  87.200000
0.031500  87.300000
0.029200  87.300000
0.019500  87.300000
0.012000  87.300000
0.005200  87.300000
-0.002300  87.400000
-0.008300  87.400000
-0.016500  87.400000
-0.024000  87.500000
-0.029300  87.500000
-0.030000  87.500000
-0.024000  87.600000
-0.018800  87.600000
-0.014300  87.600000
-0.008300  87.600000
-0.003800  87.700000
0.001500  87.700000
0.005200  87.700000
0.005200  87.700000
0.004500  87.800000
0.005200  87.800000
0.003700  87.800000
0.000700  87.900000
0.000700  87.900000
-0.000800  87.900000
0.000700  88.000000
0.006700  88.000000
0.006700  88.000000
0.009000  88.000000
0.011200  88.100000
0.015700  88.100000
0.018700  88.100000
0.014200  88.200000
0.009700  88.200000
-0.003000  88.200000
-0.005300  88.200000
-0.001500  88.300000
-0.001500  88.300000
-0.001500  88.300000
-0.003800  88.400000
-0.003000  88.400000
-0.010500  88.500000
-0.009100  88.500000
-0.009100  88.500000
-0.009100  88.600000
-0.003800  88.600000
-0.001500  88.600000
0.005200  88.700000
0.010500  88.700000
0.015000  88.700000
0.018000  88.800000
0.013500  88.800000
0.005200  88.900000
-0.005300  88.900000
-0.014300  88.900000
-0.016500  89.000000
-0.015800  89.000000
-0.012000  89.100000
-0.006800  89.100000
-0.008300  89.100000
-0.012000  89.100000
-0.013500  89.100000
-0.014300  89.200000
-0.011300  89.200000
-0.010500  89.300000
-0.011300  89.300000
-0.005300  89.300000
0.009000  89.400000
0.019500  89.400000
0.022500  89.500000
0.028500  89.500000
0.030700  89.500000
0.033000  89.500000
0.033000  89.500000
0.023200  89.600000
0.011200  89.600000
-0.000800  89.700000
-0.008300  89.700000
-0.011300  89.700000
-0.012000  89.800000
-0.011300  89.800000
-0.006800  89.800000
0.000700  89.900000
0.004500  89.900000
0.012000  90.000000
0.010500  90.000000
0.001500  90.000000
-0.006000  90.000000
-0.021000  90.100000
-0.030800  90.100000
-0.033800  90.100000
-0.030000  90.200000
-0.021800  90.200000
-0.019500  90.200000
-0.012800  90.300000
-0.005300  90.300000
0.000700  90.400000
0.007500  90.400000
0.012000  90.400000
0.015700  90.400000
0.019500  90.500000
0.023200  90.500000
0.021000  90.500000
0.013500  90.600000
0.012700  90.600000
0.012700  90.700000
0.012700  90.700000
0.011200  90.700000
0.009000  90.800000
0.005200  90.800000
-0.001500  90.800000
-0.005300  90.800000
-0.006800  90.900000
-0.006000  90.900000
-0.005300  90.900000
-0.001500  91.000000
0.000700  91.000000
0.001500  91.100000
0.003000  91.100000
0.005200  91.100000
0.008200  91.200000
0.006700  91.200000
-0.001500  91.200000
-0.012800  91.300000
-0.024000  91.300000
-0.032300  91.300000
-0.031500  91.300000
-0.021800  91.400000
-0.007500  91.400000
0.000700  91.500000
0.009000  91.500000
0.016500  91.500000
0.024000  91.600000
0.030000  91.600000
0.023200  91.600000
0.015700  91.700000
0.006700  91.700000
0.001500  91.800000
-0.003800  91.800000
-0.011300  91.800000
-0.014300  91.800000
-0.015000  91.800000
-0.009100  91.900000
0.001500  91.900000
0.009000  92.000000
0.015700  92.000000
0.017200  92.000000
0.016500  92.100000
0.016500  92.100000
0.008200  92.200000
-0.001500  92.200000
-0.008300  92.200000
-0.012000  92.200000
-0.013500  92.200000
-0.015000  92.300000
-0.012000  92.300000
-0.005300  92.400000
-0.002300  92.400000
0.000700  92.400000
-0.003000  92.500000
-0.014300  92.500000
-0.020300  92.500000
-0.019500  92.600000
-0.012800  92.600000
-0.003000  92.600000
0.000700  92.700000
0.008200  92.700000
0.014200  92.700000
0.016500  92.700000
0.015700  92.700000
0.012000  92.800000
0.007500  92.800000
-0.002300  92.800000
-0.009100  92.900000
-0.007500  92.900000
-0.003000  92.900000
0.000700  93.000000
0.001500  93.000000
0.003000  93.000000
0.004500  93.100000
0.006000  93.100000
0.012700  93.100000
0.021700  93.100000
0.016500  93.100000
0.005200  93.200000
0.005200  93.200000
0.005200  93.200000
0.003700  93.300000
0.001500  93.300000
0.001500  93.300000
0.000000  93.400000
-0.008300  93.400000
-0.015000  93.400000
-0.019500  93.500000
-0.021800  93.500000
-0.018100  93.500000
-0.011300  93.600000
-0.006000  93.600000
-0.001500  93.600000
0.000700  93.600000
0.000000  93.600000
0.002200  93.600000
0.001500  93.700000
-0.001500  93.700000
-0.000800  93.700000
-0.001500  93.800000
0.000000  93.800000
0.003000  93.800000
0.003000  93.800000
0.010500  93.900000
0.018000  93.900000
0.021700  93.900000
0.019500  93.900000
0.015000  94.000000
0.012700  94.000000
0.012700  94.000000
0.009700  94.000000
0.003700  94.000000
0.000700  94.100000
-0.006000  94.100000
-0.009100  94.100000
-0.015000  94.200000
-0.019500  94.200000
-0.018100  94.200000
-0.018800  94.200000
-0.014300  94.300000
-0.012000  94.300000
-0.010500  94.300000
-0.005300  94.400000
-0.003800  94.400000
-0.005300  94.400000
-0.003800  94.500000
-0.000800  94.500000
-0.003000  94.500000
-0.003000  94.500000
-0.003000  94.500000
-0.003000  94.500000
-0.001500  94.600000
0.000700  94.600000
0.006000  94.600000
0.012000  94.700000
0.014200  94.700000
0.018000  94.700000
0.021000  94.700000
0.018000  94.800000
0.009700  94.800000
-0.002300  94.800000
-0.003000  94.800000
0.004500  94.800000
0.015700  94.900000
0.027000  94.900000
0.026200  94.900000
0.012000  94.900000
-0.000800  94.900000
-0.009800  95.000000
-0.017300  95.000000
-0.022500  95.000000
-0.027000  95.000000
-0.024000  95.000000
-0.018800  95.100000
-0.012800  95.100000
-0.008300  95.100000
-0.005300  95.100000
0.009000  95.100000
0.024000  95.200000
0.025500  95.200000
0.016500  95.200000
0.002200  95.200000
-0.007500  95.200000
-0.012000  95.300000
-0.012000  95.300000
-0.010500  95.300000
-0.006800  95.300000
-0.006000  95.300000
-0.009100  95.300000
-0.009100  95.300000
-0.009100  95.300000
-0.005300  95.400000
-0.000800  95.400000
0.003700  95.400000
0.007500  95.400000
0.006700  95.500000
0.006700  95.500000
0.008200  95.500000
0.010500  95.500000
0.012700  95.600000
0.010500  95.600000
0.005200  95.600000
0.004500  95.600000
0.014200  95.600000
0.025500  95.700000
0.027700  95.700000
0.026200  95.700000
0.012700  95.700000
-0.001500  95.800000
-0.009100  95.800000
-0.014300  95.800000
-0.016500  95.800000
-0.017300  95.800000
-0.014300  95.800000
-0.013500  95.800000
-0.010500  95.800000
-0.006000  95.900000
-0.005300  95.900000
-0.006800  95.900000
-0.006800  95.900000
-0.004600  95.900000
-0.003800  96.000000
-0.003000  96.000000
-0.004600  96.000000
-0.006800  96.000000
-0.010500  96.000000
-0.010500  96.100000
-0.006800  96.100000
0.001500  96.100000
0.012000  96.100000
0.017200  96.100000
0.013500  96.200000
0.016500  96.200000
0.027700  96.200000
0.038200  96.300000
0.042000  96.300000
0.031500  96.300000
0.007500  96.300000
-0.018100  96.300000
-0.034600  96.300000
-0.045000  96.300000
-0.045800  96.400000
-0.033800  96.400000
-0.021800  96.400000
-0.016500  96.500000
-0.008300  96.500000
0.003000  96.500000
0.009000  96.500000
0.009000  96.600000
0.003000  96.600000
-0.001500  96.600000
-0.006800  96.600000
-0.009800  96.600000
-0.005300  96.700000
0.003000  96.700000
0.004500  96.700000
0.002200  96.700000
0.003000  96.700000
0.006000  96.700000
0.016500  96.800000
0.029200  96.800000
0.033000  96.800000
0.030000  96.800000
0.024000  96.800000
0.021700  96.900000
0.014200  96.900000
0.007500  96.900000
0.002200  96.900000
-0.005300  97.000000
-0.005300  97.000000
-0.007500  97.000000
-0.012000  97.000000
-0.014300  97.100000
-0.019500  97.100000
-0.022500  97.100000
-0.015000  97.100000
-0.006800  97.200000
-0.007500  97.200000
-0.012800  97.200000
-0.013500  97.200000
-0.012800  97.200000
-0.012000  97.300000
-0.005300  97.300000
-0.009100  97.300000
-0.009100  97.300000
-0.000800  97.400000
0.009000  97.400000
0.017200  97.400000
0.020200  97.400000
0.025500  97.500000
0.027000  97.500000
0.023200  97.500000
0.019500  97.500000
0.017200  97.600000
0.010500  97.600000
-0.000800  97.600000
-0.011300  97.600000
-0.020300  97.600000
-0.023300  97.600000
-0.020300  97.600000
-0.014300  97.600000
-0.008300  97.700000
-0.000800  97.700000
0.006700  97.700000
0.013500  97.700000
0.018700  97.700000
0.019500  97.800000
0.010500  97.800000
0.000700  97.800000
-0.008300  97.800000
-0.019500  97.800000
-0.022500  97.900000
-0.016500  97.900000
-0.008300  97.900000
-0.000800  97.900000
0.005200  98.000000
0.010500  98.000000
0.012000  98.000000
0.009700  98.000000
0.004500  98.100000
0.000700  98.100000
-0.000800  98.100000
0.004500  98.100000
0.002200  98.100000
-0.001500  98.100000
0.004500  98.100000
0.006700  98.200000
0.006700  98.200000
-0.003000  98.200000
-0.014300  98.200000
-0.016500  98.200000
-0.014300  98.300000
-0.006000  98.300000
-0.003800  98.300000
-0.003800  98.400000
0.000000  98.400000
0.004500  98.400000
0.014200  98.400000
0.023200  98.500000
0.024700  98.500000
0.019500  98.500000
0.009000  98.500000
-0.004600  98.500000
-0.014300  98.500000
-0.021000  98.600000
-0.021000  98.600000
-0.017300  98.600000
-0.020300  98.600000
-0.019500  98.700000
-0.012800  98.700000
0.000700  98.700000
0.015000  98.700000
0.018000  98.700000
0.019500  98.800000
0.020200  98.800000
0.018700  98.800000
0.013500  98.800000
0.006000  98.800000
0.006700  98.900000
0.011200  98.900000
0.012000  98.900000
0.005200  98.900000
0.000700  98.900000
-0.001500  99.000000
-0.008300  99.000000
-0.009800  99.000000
-0.010500  99.000000
-0.009100  99.000000
-0.000800  99.000000
0.005200  99.000000
-0.000800  99.000000
-0.004600  99.100000
-0.003000  99.100000
-0.008300  99.100000
-0.006800  99.100000
-0.000800  99.100000
0.009000  99.100000
0.016500  99.200000
0.021700  99.200000
0.024000  99.200000
0.008200  99.200000
-0.012000  99.200000
-0.027800  99.300000
-0.036800  99.300000
-0.039000  99.300000
-0.033000  99.300000
-0.020300  99.300000
-0.012000  99.300000
-0.006800  99.400000
0.000700  99.400000
0.009000  99.400000
0.016500  99.400000
0.019500  99.400000
0.016500  99.400000
0.019500  99.400000
0.024000  99.400000
0.029200  99.400000
0.029200  99.500000
0.016500  99.500000
0.004500  99.500000
-0.009800  99.500000
-0.021800  99.500000
-0.027000  99.600000
-0.028500  99.600000
-0.026300  99.600000
-0.023300  99.600000
-0.019500  99.600000
-0.004600  99.600000
0.015000  99.700000
0.026200  99.700000
0.040500  99.700000
0.048000  99.700000
0.036000  99.700000
0.030000  99.800000
0.020200  99.800000
0.005200  99.800000
-0.009100  99.800000
-0.024000  99.800000
-0.031500  99.800000
-0.034600  99.900000
-0.031500  99.900000
-0.027800  99.900000
-0.021000  99.900000
-0.012800  99.900000
-0.009100  100.000000
-0.010500  100.000000
-0.006800  100.000000
0.004500  100.000000
0.007500  100.100000
0.008200  100.100000
0.009700  100.100000
0.012000  100.100000
0.013500  100.100000
0.013500  100.100000
0.014200  100.200000
0.015700  100.200000
0.013500  100.200000
0.013500  100.200000
0.022500  100.200000
0.025500  100.200000
0.024000  100.200000
0.025500  100.300000
0.014200  100.300000
-0.001500  100.300000
-0.015000  100.300000
-0.023300  100.300000
-0.027000  100.300000
-0.027800  100.300000
-0.025600  100.300000
-0.021800  100.300000
-0.014300  100.300000
-0.013500  100.400000
-0.013500  100.400000
-0.009800  100.400000
-0.011300  100.400000
-0.017300  100.400000
-0.017300  100.500000
-0.013500  100.500000
-0.003800  100.500000
0.009000  100.500000
0.013500  100.500000
0.018000  100.600000
0.022500  100.600000
0.020200  100.600000
0.018700  100.600000
0.019500  100.600000
0.024000  100.700000
0.030000  100.700000
0.027000  100.700000
0.018000  100.700000
0.012000  100.800000
-0.000800  100.800000
-0.009100  100.800000
-0.010500  100.800000
-0.015800  100.800000
-0.020300  100.800000
-0.024800  100.900000
-0.024000  100.900000
-0.014300  100.900000
-0.005300  101.000000
0.003000  101.000000
0.001500  101.000000
-0.006800  101.000000
-0.012800  101.100000
-0.015800  101.100000
-0.017300  101.100000
-0.016500  101.100000
-0.013500  101.200000
-0.009800  101.200000
-0.006000  101.200000
-0.002300  101.200000
0.006700  101.200000
0.015700  101.300000
0.021000  101.300000
0.024000  101.300000
0.026200  101.300000
0.024000  101.400000
0.019500  101.400000
0.015000  101.400000
0.012000  101.500000
0.006700  101.500000
0.008200  101.500000
0.011200  101.500000
0.010500  101.600000
0.009000  101.600000
0.011200  101.600000
0.005200  101.600000
-0.007500  101.700000
-0.016500  101.700000
-0.030000  101.700000
-0.033800  101.700000
-0.032300  101.700000
-0.027800  101.800000
-0.021800  101.800000
-0.012800  101.800000
0.000700  101.800000
0.007500  101.900000
0.015700  101.900000
0.021700  101.900000
0.027000  102.000000
0.027700  102.000000
0.023200  102.000000
0.006700  102.000000
-0.018100  102.100000
-0.034600  102.100000
-0.043600  102.100000
-0.039800  102.100000
-0.024000  102.100000
0.001500  102.100000
0.021000  102.200000
0.039000  102.200000
0.049500  102.200000
0.041200  102.200000
0.033700  102.300000
0.005200  102.300000
-0.016500  102.300000
-0.023300  102.300000
-0.028500  102.400000
-0.021800  102.400000
-0.012800  102.400000
0.000700  102.400000
0.004500  102.400000
0.011200  102.500000
0.010500  102.500000
0.003000  102.500000
0.000700  102.500000
-0.003000  102.600000
0.006000  102.600000
0.013500  102.600000
0.012700  102.600000
0.004500  102.600000
-0.007500  102.600000
-0.012000  102.600000
-0.014300  102.700000
-0.014300  102.700000
-0.005300  102.700000
0.004500  102.700000
0.009700  102.800000
0.006700  102.800000
0.000700  102.800000
-0.004600  102.800000
-0.008300  102.800000
-0.005300  102.900000
-0.003000  102.900000
-0.005300  102.900000
-0.003000  102.900000
0.001500  103.000000
0.003700  103.000000
0.000700  103.000000
-0.001500  103.000000
-0.002300  103.000000
-0.004600  103.000000
0.000700  103.000000
0.011200  103.000000
0.017200  103.100000
0.017200  103.100000
0.021700  103.100000
0.025500  103.100000
0.018000  103.100000
0.014200  103.200000
0.006700  103.200000
-0.008300  103.200000
-0.023300  103.200000
-0.031500  103.200000
-0.033800  103.200000
-0.027800  103.300000
-0.019500  103.300000
-0.015800  103.300000
-0.008300  103.300000
-0.004600  103.300000
-0.001500  103.300000
0.001500  103.400000
0.004500  103.400000
0.007500  103.400000
0.008200  103.400000
0.006000  103.400000
0.006700  103.500000
0.008200  103.500000
0.009700  103.500000
0.019500  103.500000
0.023200  103.500000
0.025500  103.500000
0.024700  103.500000
0.014200  103.600000
0.000700  103.600000
-0.010500  103.600000
-0.019500  103.600000
-0.030000  103.600000
-0.027800  103.700000
-0.023300  103.700000
-0.016500  103.700000
-0.005300  103.700000
0.004500  103.700000
0.009000  103.700000
0.006700  103.700000
0.005200  103.700000
0.006700  103.800000
0.009700  103.800000
0.004500  103.800000
0.000700  103.800000
0.003000  103.800000
0.008200  103.800000
0.006700  103.800000
0.004500  103.900000
0.009000  103.900000
0.013500  103.900000
0.020200  103.900000
0.023200  103.900000
0.021000  103.900000
0.012700  103.900000
-0.000800  103.900000
-0.021800  103.900000
-0.036800  103.900000
-0.031500  103.900000
-0.024800  103.900000
-0.019500  103.900000
-0.015000  103.900000
-0.012800  103.900000
-0.003800  103.900000
0.012000  103.900000
0.025500  103.900000
0.024000  103.900000
0.012000  103.900000
-0.006800  103.900000
-0.024000  103.900000
-0.027800  103.900000
-0.025600  103.900000
-0.022500  103.900000
-0.012800  103.900000
0.005200  103.900000
0.027000  103.900000
0.042700  103.900000
0.051700  103.900000
0.036000  103.900000
0.005200  103.900000
-0.014300  103.900000
-0.026300  103.900000
-0.035300  103.900000
-0.030800  103.900000
-0.021800  103.900000
-0.009100  103.900000
0.008200  103.900000
0.021000  103.900000
0.027000  103.900000
0.019500  103.900000
0.008200  103.900000
0.000000  103.900000
-0.001500  103.900000
-0.004600  103.900000
-0.012000  103.900000
-0.015800  103.900000
-0.018800  103.900000
-0.019500  103.900000
-0.015000  103.900000
-0.007500  103.900000
0.004500  103.900000
0.018000  103.900000
0.031500  103.900000
0.035200  103.900000
0.026200  103.900000
0.015700  103.900000
0.010500  103.900000
0.012700  103.900000
0.013500  103.900000
0.012000  103.900000
0.016500  103.900000
0.015000  103.900000
-0.003000  103.800000
-0.021000  103.800000
-0.032300  103.800000
-0.039000  103.800000
-0.037500  103.800000
-0.027800  103.800000
-0.018800  103.800000
-0.012000  103.800000
-0.000800  103.800000
0.012000  103.800000
0.018000  103.800000
0.013500  103.800000
0.008200  103.700000
0.001500  103.700000
0.000000  103.700000
-0.001500  103.700000
-0.003800  103.700000
0.001500  103.700000
0.003000  103.700000
0.000700  103.700000
0.000000  103.700000
-0.003000  103.700000
0.002200  103.600000
0.009700  103.600000
0.011200  103.600000
0.015700  103.600000
0.012000  103.600000
0.006000  103.600000
0.002200  103.600000
0.000700  103.600000
0.000700  103.600000
-0.003000  103.600000
-0.012000  103.600000
-0.020300  103.600000
-0.016500  103.600000
-0.006800  103.600000
-0.001500  103.600000
0.004500  103.600000
0.008200  103.600000
0.009000  103.600000
0.010500  103.600000
0.012000  103.600000
0.008200  103.500000
0.003000  103.500000
0.000000  103.500000
-0.004600  103.500000
-0.003800  103.500000
-0.000800  103.500000
0.002200  103.500000
0.002200  103.500000
0.003700  103.500000
0.008200  103.500000
0.007500  103.500000
0.004500  103.500000
0.001500  103.500000
0.003700  103.500000
-0.003000  103.500000
-0.007500  103.500000
-0.005300  103.500000
-0.005300  103.500000
-0.003800  103.400000
-0.003000  103.400000
0.003700  103.400000
0.012000  103.400000
0.010500  103.400000
0.006700  103.400000
-0.003000  103.400000
-0.010500  103.400000
-0.011300  103.400000
-0.015800  103.400000
-0.018100  103.400000
-0.013500  103.400000
-0.009100  103.300000
-0.003800  103.300000
-0.001500  103.300000
0.000700  103.300000
0.001500  103.300000
0.001500  103.300000
0.005200  103.300000
0.008200  103.300000
0.012700  103.300000
0.012000  103.300000
0.012000  103.200000
0.006000  103.200000
0.000700  103.200000
-0.003000  103.200000
-0.004600  103.200000
0.003000  103.200000
0.009700  103.200000
0.012000  103.200000
0.009000  103.200000
0.005200  103.200000
-0.002300  103.200000
-0.006800  103.200000
-0.008300  103.200000
-0.009100  103.100000
-0.005300  103.100000
-0.004600  103.100000
-0.003000  103.100000
-0.008300  103.100000
-0.008300  103.100000
-0.000800  103.100000
-0.002300  103.000000
-0.001500  103.000000
0.003000  103.000000
0.004500  103.000000
0.010500  103.000000
0.015700  103.000000
0.015000  103.000000
0.004500  103.000000
-0.006000  103.000000
-0.018100  103.000000
-0.020300  103.000000
-0.018100  103.000000
-0.018100  103.000000
-0.012800  103.000000
-0.005300  102.900000
-0.001500  102.900000
0.002200  102.900000
0.008200  102.900000
0.009700  102.900000
0.012000  102.900000
0.017200  102.800000
0.018000  102.800000
0.018000  102.800000
0.018000  102.800000
0.009000  102.800000
0.005200  102.800000
0.009000  102.800000
0.006700  102.800000
-0.003000  102.800000
-0.008300  102.800000
-0.013500  102.800000
-0.015800  102.800000
-0.009100  102.800000
-0.005300  102.800000
-0.002300  102.800000
0.001500  102.800000
0.002200  102.800000
0.004500  102.700000
0.004500  102.700000
0.004500  102.700000
0.003700  102.700000
0.001500  102.700000
-0.003000  102.700000
-0.004600  102.700000
-0.008300  102.700000
-0.012000  102.600000
-0.012000  102.600000
-0.009800  102.600000
-0.006800  102.600000
-0.004600  102.600000
0.000000  102.600000
0.004500  102.600000
0.006700  102.600000
0.011200  102.600000
0.012700  102.600000
0.017200  102.500000
0.019500  102.500000
0.014200  102.500000
0.005200  102.500000
-0.005300  102.500000
-0.014300  102.400000
-0.021800  102.400000
-0.021800  102.400000
-0.016500  102.400000
-0.011300  102.400000
-0.006800  102.400000
-0.004600  102.300000
0.000000  102.300000
0.004500  102.300000
0.005200  102.300000
0.003700  102.200000
0.003000  102.200000
0.003000  102.200000
0.001500  102.200000
-0.002300  102.200000
-0.000800  102.100000
-0.000800  102.100000
-0.000800  102.100000
0.001500  102.100000
0.003000  102.100000
0.006700  102.000000
0.006700  102.000000
0.010500  102.000000
0.014200  102.000000
0.018700  102.000000
0.021000  101.900000
0.015700  101.900000
0.009000  101.900000
0.000000  101.800000
-0.003000  101.800000
-0.004600  101.800000
-0.006800  101.700000
-0.006800  101.700000
-0.005300  101.700000
-0.005300  101.700000
-0.009100  101.700000
-0.015800  101.600000
-0.016500  101.600000
-0.016500  101.600000
-0.015800  101.600000
-0.011300  101.500000
-0.007500  101.500000
-0.000800  101.400000
0.005200  101.400000
0.008200  101.400000
0.010500  101.300000
0.012700  101.300000
0.010500  101.200000
0.009000  101.200000
0.008200  101.200000
0.006000  101.200000
0.003000  101.100000
-0.003800  101.100000
-0.006800  101.100000
-0.006800  101.000000
-0.003000  101.000000
0.002200  100.900000
0.006700  100.900000
0.014200  100.900000
0.019500  100.800000
0.019500  100.800000
0.016500  100.800000
0.009700  100.700000
-0.004600  100.700000
-0.012000  100.700000
-0.007500  100.600000
-0.005300  100.600000
-0.004600  100.500000
-0.005300  100.500000
-0.009800  100.400000
-0.015800  100.400000
-0.023300  100.400000
-0.021800  100.300000
-0.005300  100.300000
0.009000  100.300000
0.012700  100.200000
0.009700  100.200000
0.005200  100.200000
0.007500  100.100000
0.012700  100.100000
0.013500  100.000000
0.011200  100.000000
0.007500  99.900000
0.003000  99.900000
-0.001500  99.800000
-0.004600  99.800000
-0.006800  99.700000
-0.009100  99.700000
-0.011300  99.600000
-0.012000  99.600000
-0.010500  99.500000
-0.012000  99.500000
-0.008300  99.400000
-0.005300  99.400000
-0.004600  99.400000
0.000700  99.300000
0.003000  99.200000
0.003000  99.200000
0.005200  99.100000
0.003700  99.100000
0.003000  99.000000
0.003000  99.000000
0.003000  99.000000
0.000700  98.900000
-0.002300  98.900000
-0.003800  98.800000
-0.006800  98.800000
-0.009800  98.700000
-0.009100  98.700000
-0.003000  98.600000
0.003000  98.600000
0.009700  98.500000
0.015700  98.500000
0.015700  98.500000
0.020200  98.400000
0.022500  98.400000
0.016500  98.300000
0.012000  98.300000
0.010500  98.200000
0.009000  98.200000
0.006700  98.100000
0.005200  98.100000
-0.001500  98.000000
-0.015000  98.000000
-0.027000  97.900000
-0.033000  97.900000
-0.032300  97.800000
-0.024000  97.700000
-0.014300  97.700000
-0.006000  97.600000
-0.000800  97.600000
0.001500  97.500000
0.005200  97.500000
0.006000  97.400000
0.005200  97.300000
0.003000  97.300000
0.004500  97.200000
0.001500  97.200000
-0.000800  97.200000
0.003000  97.100000
0.012700  97.000000
0.030700  97.000000
0.052500  96.900000
0.046500  96.800000
0.018700  96.800000
-0.002300  96.700000
-0.019500  96.700000
-0.025600  96.700000
-0.026300  96.600000
-0.016500  96.500000
-0.006800  96.500000
-0.001500  96.400000
-0.009100  96.400000
-0.019500  96.300000
-0.020300  96.300000
-0.021800  96.200000
-0.018100  96.200000
-0.016500  96.100000
-0.010500  96.000000
-0.012000  96.000000
-0.013500  95.900000
-0.009100  95.900000
-0.001500  95.800000
0.010500  95.800000
0.019500  95.800000
0.026200  95.700000
0.021700  95.700000
0.016500  95.600000
0.018000  95.600000
0.021000  95.500000
0.021700  95.500000
0.020200  95.400000
0.018700  95.400000
0.010500  95.300000
0.000000  95.300000
-0.008300  95.300000
-0.015000  95.200000
-0.018100  95.200000
-0.015800  95.100000
-0.009100  95.100000
-0.008300  95.000000
-0.006000  95.000000
-0.005300  94.900000
-0.001500  94.900000
0.001500  94.900000
0.000700  94.800000
0.003700  94.800000
0.004500  94.800000
0.009000  94.700000
0.012700  94.700000
0.012000  94.600000
0.010500  94.600000
0.010500  94.500000
0.008200  94.500000
0.002200  94.500000
0.000700  94.400000
0.000700  94.400000
0.001500  94.400000
0.001500  94.300000
0.000000  94.300000
-0.001500  94.200000
-0.002300  94.200000
-0.005300  94.100000
-0.008300  94.100000
-0.006800  94.100000
-0.006800  94.000000
-0.007500  94.000000
-0.010500  94.000000
-0.009100  94.000000
-0.005300  93.900000
-0.004600  93.900000
-0.001500  93.900000
-0.000800  93.800000
0.000000  93.800000
0.000000  93.700000
-0.003000  93.700000
-0.004600  93.700000
-0.006800  93.600000
-0.006800  93.600000
-0.005300  93.600000
-0.004600  93.500000
-0.001500  93.500000
0.002200  93.500000
0.003000  93.500000
0.004500  93.400000
0.010500  93.400000
0.013500  93.300000
0.014200  93.300000
0.010500  93.300000
0.006700  93.200000
0.004500  93.200000
0.002200  93.100000
0.001500  93.100000
0.000000  93.100000
0.005200  93.100000
0.009700  93.000000
0.012000  93.000000
0.008200  92.900000
0.001500  92.900000
0.001500  92.900000
0.002200  92.800000
0.005200  92.800000
0.005200  92.700000
0.001500  92.700000
-0.004600  92.700000
-0.012800  92.700000
-0.018100  92.600000
-0.024000  92.600000
-0.024000  92.500000
-0.020300  92.500000
-0.018100  92.400000
-0.014300  92.400000
-0.012000  92.400000
-0.007500  92.300000
-0.005300  92.300000
0.001500  92.200000
0.007500  92.200000
0.012000  92.200000
0.014200  92.200000
0.012000  92.100000
0.012700  92.000000
0.012700  92.000000
0.011200  92.000000
0.005200  91.900000
0.002200  91.900000
0.002200  91.800000
0.001500  91.800000
-0.001500  91.800000
-0.005300  91.700000
-0.006000  91.700000
-0.009100  91.600000
-0.010500  91.500000
-0.009100  91.500000
-0.007500  91.400000
-0.002300  91.400000
0.007500  91.300000
0.012700  91.300000
0.018000  91.300000
0.022500  91.200000
0.023200  91.200000
0.021700  91.100000
0.017200  91.100000
0.015700  91.000000
0.012000  91.000000
0.004500  90.900000
-0.003000  90.900000
-0.007500  90.800000
-0.012800  90.800000
-0.013500  90.800000
-0.012000  90.700000
-0.011300  90.700000
-0.006800  90.700000
-0.003800  90.600000
-0.002300  90.600000
-0.001500  90.500000
0.000700  90.500000
0.003000  90.400000
0.004500  90.400000
0.005200  90.400000
0.005200  90.300000
0.003000  90.200000
-0.005300  90.200000
-0.014300  90.200000
-0.019500  90.100000
-0.018800  90.100000
-0.018100  90.000000
-0.015000  90.000000
-0.006800  90.000000
-0.000800  89.900000
0.000700  89.900000
-0.001500  89.800000
0.000000  89.800000
0.001500  89.800000
0.003700  89.700000
0.006000  89.700000
0.004500  89.600000
0.001500  89.600000
0.000700  89.500000
0.004500  89.500000
0.006000  89.500000
0.005200  89.400000
0.006700  89.400000
0.009700  89.300000
0.012000  89.300000
0.012700  89.200000
0.013500  89.200000
0.012000  89.100000
0.009000  89.100000
0.010500  89.100000
0.009000  89.000000
0.004500  89.000000
0.001500  89.000000
-0.003000  88.900000
-0.005300  88.900000
-0.009100  88.800000
-0.012000  88.800000
-0.008300  88.700000
-0.007500  88.700000
-0.006800  88.600000
-0.006000  88.600000
-0.006000  88.500000
-0.007500  88.500000
-0.005300  88.500000
0.004500  88.400000
0.009000  88.400000
0.009700  88.300000
0.012000  88.300000
0.012700  88.300000
0.008200  88.200000
0.001500  88.200000
-0.003800  88.200000
-0.012800  88.100000
-0.017300  88.100000
-0.023300  88.000000
-0.025600  88.000000
-0.018800  87.900000
-0.009100  87.900000
0.000700  87.900000
0.006000  87.800000
0.012000  87.800000
0.014200  87.700000
0.018000  87.700000
0.021700  87.700000
0.022500  87.600000
0.015700  87.500000
0.006700  87.500000
0.000000  87.400000
-0.008300  87.400000
-0.012800  87.300000
-0.012800  87.300000
-0.011300  87.200000
-0.012800  87.200000
-0.016500  87.100000
-0.012800  87.100000
-0.009100  87.000000
-0.005300  87.000000
0.001500  86.900000
0.005200  86.800000
0.008200  86.800000
0.008200  86.800000
0.008200  86.700000
0.006700  86.700000
0.006000  86.600000
0.005200  86.500000
0.005200  86.500000
0.003000  86.400000
-0.000800  86.400000
0.000700  86.300000
0.000000  86.300000
-0.006800  86.200000
-0.005300  86.100000
0.000700  86.100000
0.003000  86.000000
0.005200  86.000000
0.006700  85.900000
0.011200  85.900000
0.012700  85.800000
0.011200  85.800000
0.010500  85.700000
0.009000  85.600000
0.005200  85.500000
0.000700  85.500000
0.000700  85.500000
0.000000  85.500000
-0.004600  85.400000
-0.010500  85.300000
-0.015000  85.300000
-0.015000  85.200000
-0.006800  85.200000
-0.001500  85.100000
-0.000800  85.100000
0.003000  85.000000
0.000700  85.000000
-0.004600  85.000000
-0.006800  84.900000
-0.010500  84.800000
-0.010500  84.800000
-0.008300  84.700000
-0.006800  84.700000
-0.006000  84.600000
-0.006000  84.600000
-0.003000  84.600000
-0.001500  84.500000
-0.000800  84.500000
0.001500  84.400000
0.001500  84.300000
0.007500  84.300000
0.009000  84.200000
0.010500  84.200000
0.014200  84.100000
0.015700  84.100000
0.015700  84.000000
0.011200  84.000000
0.008200  83.900000
0.004500  83.900000
0.000700  83.800000
-0.005300  83.800000
-0.012800  83.700000
-0.010500  83.700000
-0.004600  83.600000
0.000000  83.500000
0.003000  83.500000
0.004500  83.500000
0.001500  83.400000
0.000700  83.400000
0.003000  83.300000
0.004500  83.200000
0.004500  83.200000
0.003000  83.200000
0.005200  83.100000
0.006700  83.100000
0.004500  83.000000
-0.000800  83.000000
-0.003000  82.900000
-0.001500  82.900000
-0.001500  82.800000
-0.003800  82.800000
-0.005300  82.700000
-0.003800  82.700000
-0.005300  82.600000
-0.005300  82.500000
-0.003800  82.500000
-0.002300  82.400000
-0.002300  82.400000
-0.000800  82.300000
-0.003000  82.300000
-0.006800  82.300000
-0.004600  82.200000
0.000000  82.100000
0.001500  82.100000
-0.003000  82.000000
-0.006000  81.900000
-0.004600  81.900000
-0.003000  81.800000
-0.000800  81.800000
0.002200  81.700000
0.005200  81.700000
0.004500  81.600000
0.009700  81.600000
0.010500  81.500000
0.009000  81.400000
0.010500  81.400000
0.007500  81.300000
0.003000  81.300000
-0.003000  81.200000
-0.008300  81.100000
-0.012800  81.100000
-0.014300  81.000000
-0.012000  81.000000
-0.009100  80.900000
-0.008300  80.900000
-0.009800  80.800000
-0.006800  80.700000
-0.000800  80.700000
0.001500  80.600000
0.004500  80.500000
0.005200  80.500000
0.006700  80.500000
0.009000  80.400000
0.012000  80.300000
0.010500  80.200000
0.008200  80.200000
0.007500  80.100000
0.003000  80.100000
0.004500  80.100000
0.006700  80.000000
0.005200  79.900000
0.003000  79.900000
-0.001500  79.800000
0.000700  79.700000
0.004500  79.600000
0.005200  79.600000
0.005200  79.600000
0.003700  79.500000
0.001500  79.400000
-0.000800  79.400000
-0.000800  79.300000
-0.003800  79.200000
-0.009100  79.200000
-0.012800  79.100000
-0.014300  79.000000
-0.013500  79.000000
-0.009800  78.900000
-0.007500  78.900000
-0.000800  78.800000
0.000700  78.700000
0.001500  78.700000
0.001500  78.600000
0.003000  78.500000
0.006700  78.500000
0.007500  78.400000
0.009000  78.300000
0.008200  78.300000
0.005200  78.200000
0.002200  78.200000
-0.003000  78.100000
-0.008300  78.000000
-0.006800  77.900000
-0.003000  77.900000
-0.001500  77.800000
-0.001500  77.700000
-0.001500  77.700000
0.000700  77.600000
0.003000  77.600000
0.003700  77.500000
0.006700  77.400000
0.005200  77.400000
0.004500  77.300000
0.006700  77.300000
0.005200  77.200000
0.002200  77.100000
0.000700  77.100000
-0.003800  77.000000
-0.005300  76.900000
-0.005300  76.900000
-0.004600  76.800000
-0.003000  76.800000
-0.003800  76.700000
-0.001500  76.600000
0.003700  76.500000
0.003000  76.500000
0.002200  76.500000
0.003000  76.400000
0.001500  76.300000
0.003700  76.300000
0.003000  76.200000
0.003000  76.100000
0.000700  76.100000
-0.001500  76.000000
-0.000800  76.000000
0.000000  75.900000
0.001500  75.900000
0.002200  75.800000
0.001500  75.700000
0.000700  75.700000
0.001500  75.600000
-0.001500  75.600000
-0.003000  75.500000
0.003000  75.500000
0.004500  75.400000
0.002200  75.300000
0.003000  75.300000
-0.001500  75.200000
-0.004600  75.100000
-0.004600  75.100000
-0.008300  75.000000
-0.009800  74.900000
-0.009100  74.800000
-0.005300  74.800000
-0.004600  74.700000
0.000700  74.700000
0.003000  74.600000
0.003000  74.500000
0.008200  74.500000
0.009000  74.400000
0.015700  74.300000
0.016500  74.200000
0.015700  74.200000
0.012000  74.100000
0.004500  74.000000
-0.002300  73.900000
-0.010500  73.900000
-0.012800  73.800000
-0.014300  73.800000
-0.012800  73.700000
-0.015000  73.700000
-0.013500  73.600000
-0.010500  73.500000
-0.006000  73.500000
-0.001500  73.400000
-0.000800  73.300000
0.006700  73.300000
0.008200  73.200000
0.008200  73.200000
0.008200  73.100000
0.005200  73.000000
0.001500  73.000000
-0.000800  72.900000
0.000000  72.800000
0.004500  72.800000
0.006000  72.700000
0.005200  72.700000
0.004500  72.600000
0.001500  72.500000
0.003000  72.400000
0.002200  72.400000
0.002200  72.400000
0.004500  72.300000
0.006000  72.200000
0.006700  72.100000
0.005200  72.100000
0.005200  72.000000
-0.000800  72.000000
-0.005300  71.900000
-0.010500  71.800000
-0.012000  71.800000
-0.011300  71.700000
-0.010500  71.600000
-0.005300  71.600000
-0.005300  71.500000
-0.003000  71.400000
-0.001500  71.400000
-0.001500  71.300000
-0.001500  71.300000
-0.005300  71.200000
-0.005300  71.100000
-0.004600  71.100000
0.000000  71.000000
0.006700  70.900000
0.008200  70.800000
0.008200  70.800000
0.009000  70.700000
0.006700  70.600000
0.006700  70.600000
0.008200  70.500000
0.006700  70.400000
0.007500  70.400000
0.008200  70.300000
0.010500  70.200000
0.010500  70.200000
0.008200  70.100000
0.003000  70.100000
-0.004600  70.000000
-0.012000  69.900000
-0.018100  69.800000
-0.020300  69.800000
-0.020300  69.700000
-0.013500  69.700000
-0.009100  69.600000
-0.010500  69.500000
-0.012000  69.500000
-0.009100  69.400000
-0.004600  69.300000
0.001500  69.300000
0.005200  69.200000
0.006700  69.200000
0.009000  69.100000
0.010500  69.000000
0.012000  69.000000
0.009700  68.900000
0.009700  68.800000
0.008200  68.800000
0.005200  68.700000
0.006700  68.700000
0.007500  68.600000
0.008200  68.500000
0.006700  68.500000
0.008200  68.400000
0.004500  68.400000
0.000700  68.300000
-0.000800  68.300000
-0.003000  68.200000
-0.003000  68.100000
-0.003800  68.100000
-0.003000  68.000000
-0.003000  67.900000
-0.004600  67.900000
-0.006000  67.900000
-0.006000  67.800000
-0.003000  67.700000
-0.001500  67.600000
-0.003800  67.600000
-0.003000  67.500000
-0.003000  67.500000
-0.002300  67.500000
-0.002300  67.400000
0.001500  67.300000
0.006700  67.300000
0.009000  67.200000
0.009000  67.100000
0.008200  67.100000
0.009000  67.000000
0.009700  67.000000
0.009000  66.900000
0.006700  66.900000
0.004500  66.800000
0.000700  66.700000
-0.005300  66.700000
-0.010500  66.600000
-0.015000  66.600000
-0.015800  66.500000
-0.014300  66.500000
-0.011300  66.400000
-0.007500  66.300000
-0.005300  66.300000
-0.001500  66.200000
0.000700  66.100000
0.001500  66.100000
0.003700  66.000000
0.004500  66.000000
0.003000  65.900000
0.001500  65.800000
-0.001500  65.800000
-0.001500  65.700000
0.000700  65.700000
-0.000800  65.600000
-0.002300  65.500000
-0.003800  65.500000
-0.000800  65.400000
-0.000800  65.300000
0.003000  65.200000
0.006000  65.200000
0.005200  65.200000
0.006700  65.100000
0.009000  65.000000
0.006700  65.000000
0.003000  64.900000
0.003000  64.800000
0.000700  64.800000
-0.000800  64.700000
-0.001500  64.600000
-0.001500  64.600000
-0.001500  64.500000
-0.003000  64.400000
-0.001500  64.400000
-0.001500  64.300000
-0.003800  64.300000
-0.003800  64.200000
-0.000800  64.100000
0.001500  64.000000
0.003000  63.900000
0.006000  63.900000
0.004500  63.900000
0.000000  63.800000
0.000700  63.700000
0.000700  63.600000
-0.002300  63.500000
-0.002300  63.400000
-0.001500  63.400000
-0.000800  63.300000
0.001500  63.200000
0.004500  63.100000
0.006700  63.100000
0.009000  63.000000
0.011200  62.900000
0.010500  62.800000
0.008200  62.800000
0.005200  62.700000
0.001500  62.600000
-0.003000  62.500000
-0.009100  62.400000
-0.014300  62.400000
-0.015800  62.300000
-0.015800  62.200000
-0.016500  62.100000
-0.013500  62.100000
-0.009800  62.000000
-0.005300  61.900000
-0.001500  61.800000
-0.004600  61.800000
-0.000800  61.700000
0.004500  61.600000
0.005200  61.600000
0.004500  61.500000
0.006000  61.400000
0.006700  61.300000
0.007500  61.200000
0.008200  61.200000
0.006700  61.100000
0.005200  61.000000
0.003000  60.900000
0.003700  60.800000
0.001500  60.800000
-0.001500  60.700000
-0.001500  60.700000
-0.003000  60.600000
-0.003000  60.500000
-0.003800  60.400000
-0.003000  60.300000
0.000700  60.300000
0.003000  60.200000
0.008200  60.100000
0.009000  60.100000
0.006700  60.000000
0.003700  59.900000
0.001500  59.800000
0.000700  59.800000
-0.002300  59.700000
0.002200  59.600000
0.005200  59.600000
0.005200  59.400000
0.008200  59.400000
0.006700  59.400000
0.006000  59.300000
0.001500  59.200000
-0.005300  59.100000
-0.013500  59.000000
-0.019500  59.000000
-0.020300  58.900000
-0.016500  58.900000
-0.014300  58.800000
-0.008300  58.700000
-0.003000  58.600000
-0.003000  58.500000
0.000700  58.500000
0.000000  58.400000
-0.001500  58.300000
0.003000  58.300000
0.004500  58.200000
0.005200  58.100000
0.004500  58.000000
0.008200  58.000000
0.008200  57.900000
0.007500  57.900000
0.009000  57.800000
0.009000  57.700000
0.008200  57.700000
0.004500  57.600000
0.002200  57.600000
0.000000  57.500000
-0.000800  57.400000
-0.002300  57.400000
-0.003000  57.300000
-0.004600  57.200000
-0.003800  57.200000
-0.002300  57.100000
0.000700  57.100000
0.002200  57.000000
0.003700  57.000000
0.003700  56.900000
0.001500  56.800000
0.003000  56.800000
0.005200  56.700000
0.009000  56.700000
0.012700  56.600000
0.015700  56.500000
0.012700  56.500000
0.007500  56.400000
0.006000  56.400000
0.003000  56.300000
0.002200  56.200000
-0.000800  56.200000
-0.003000  56.100000
-0.005300  56.100000
-0.006800  56.000000
-0.008300  55.900000
-0.012000  55.900000
-0.014300  55.800000
-0.013500  55.800000
-0.011300  55.700000
-0.010500  55.600000
-0.008300  55.600000
-0.006800  55.500000
-0.004600  55.500000
-0.003000  55.400000
-0.004600  55.300000
-0.003800  55.300000
-0.002300  55.200000
-0.003000  55.200000
0.000000  55.100000
0.005200  55.000000
0.005200  55.000000
0.007500  54.900000
0.008200  54.900000
0.011200  54.800000
0.012700  54.700000
0.009700  54.700000
0.007500  54.600000
0.003700  54.500000
-0.001500  54.400000
-0.005300  54.400000
-0.006000  54.400000
-0.006800  54.300000
-0.007500  54.200000
-0.005300  54.200000
-0.004600  54.100000
-0.000800  54.000000
0.003000  54.000000
0.003700  53.900000
0.001500  53.900000
0.001500  53.800000
0.001500  53.700000
0.001500  53.700000
0.001500  53.600000
0.003000  53.500000
0.003000  53.500000
0.001500  53.400000
0.003000  53.400000
0.004500  53.300000
0.007500  53.200000
0.005200  53.100000
0.005200  53.100000
0.004500  53.100000
0.005200  53.000000
0.006700  52.900000
0.009000  52.800000
0.007500  52.800000
0.001500  52.700000
-0.000800  52.600000
-0.004600  52.600000
-0.010500  52.500000
-0.014300  52.500000
-0.019500  52.400000
-0.016500  52.300000
-0.014300  52.200000
-0.009800  52.200000
-0.008300  52.100000
-0.006800  52.000000
-0.003000  52.000000
-0.001500  51.900000
-0.000800  51.800000
0.000000  51.800000
0.004500  51.700000
0.008200  51.700000
0.010500  51.600000
0.012000  51.500000
0.010500  51.500000
0.009700  51.400000
0.006700  51.300000
0.004500  51.300000
0.003000  51.200000
0.001500  51.200000
-0.001500  51.100000
0.000000  51.000000
0.002200  51.000000
-0.002300  50.900000
-0.004600  50.800000
-0.004600  50.800000
-0.003800  50.800000
-0.001500  50.700000
-0.001500  50.600000
0.000700  50.600000
0.000700  50.500000
-0.000800  50.400000
-0.001500  50.400000
-0.003000  50.400000
-0.003000  50.300000
-0.003800  50.200000
-0.004600  50.200000
-0.005300  50.100000
-0.003800  50.000000
-0.003000  50.000000
-0.001500  49.900000
-0.000800  49.900000
0.001500  49.800000
0.003700  49.800000
0.006000  49.700000
0.009000  49.700000
0.009000  49.600000
0.007500  49.500000
0.006700  49.500000
0.003700  49.500000
0.001500  49.400000
0.000000  49.300000
-0.000800  49.300000
-0.002300  49.200000
-0.003000  49.200000
0.000000  49.100000
0.000700  49.000000
0.000700  49.000000
-0.000800  49.000000
0.001500  48.900000
0.000700  48.900000
-0.000800  48.800000
0.000700  48.700000
0.001500  48.700000
0.000700  48.600000
-0.001500  48.600000
-0.003000  48.500000
-0.004600  48.500000
-0.004600  48.400000
0.000700  48.400000
0.006700  48.300000
0.006700  48.200000
0.009000  48.200000
0.009700  48.100000
0.008200  48.100000
0.008200  48.000000
0.006700  48.000000
0.004500  47.900000
-0.000800  47.800000
-0.004600  47.800000
-0.009100  47.700000
-0.012800  47.700000
-0.012800  47.600000
-0.009100  47.600000
-0.004600  47.500000
-0.004600  47.500000
-0.005300  47.400000
-0.006800  47.300000
-0.007500  47.200000
-0.004600  47.200000
0.000000  47.200000
0.002200  47.100000
0.005200  47.100000
0.006000  47.000000
0.004500  46.900000
0.003000  46.900000
0.002200  46.800000
0.003000  46.800000
0.004500  46.700000
0.005200  46.700000
0.003700  46.600000
0.003700  46.500000
0.001500  46.500000
0.000000  46.400000
-0.000800  46.300000
0.000000  46.300000
0.000700  46.300000
0.003700  46.200000
0.005200  46.100000
0.005200  46.100000
0.006000  46.000000
0.003000  45.900000
0.002200  45.900000
-0.000800  45.800000
-0.005300  45.800000
-0.004600  45.700000
-0.006800  45.700000
-0.006000  45.600000
-0.005300  45.500000
-0.006800  45.500000
-0.005300  45.400000
-0.006800  45.400000
-0.007500  45.300000
-0.003800  45.200000
-0.002300  45.200000
-0.001500  45.100000
0.001500  45.100000
0.000700  45.000000
0.001500  44.900000
0.005200  44.900000
0.004500  44.800000
0.003000  44.800000
0.001500  44.700000
0.002200  44.700000
0.003700  44.600000
0.005200  44.500000
0.006700  44.500000
0.001500  44.500000
0.001500  44.400000
0.003700  44.300000
0.005200  44.300000
0.006000  44.200000
0.005200  44.100000
0.004500  44.100000
0.003700  44.100000
0.003000  44.000000
0.000700  44.000000
-0.003000  43.900000
-0.006800  43.800000
-0.009100  43.800000
-0.009100  43.700000
-0.013500  43.700000
-0.012800  43.600000
-0.010500  43.600000
-0.008300  43.600000
-0.004600  43.500000
-0.002300  43.500000
0.000700  43.400000
0.003000  43.300000
0.005200  43.300000
0.006700  43.200000
0.005200  43.200000
0.004500  43.100000
0.005200  43.100000
0.004500  43.100000
0.003700  43.000000
0.001500  43.000000
0.000000  42.900000
0.000000  42.800000
0.000700  42.800000
0.001500  42.800000
0.003700  42.700000
0.004500  42.700000
0.001500  42.700000
0.001500  42.600000
0.003000  42.600000
0.006700  42.500000
0.006700  42.500000
0.004500  42.400000
0.000000  42.300000
-0.002300  42.300000
-0.004600  42.300000
-0.008300  42.200000
-0.009800  42.200000
-0.012000  42.100000
-0.012800  42.100000
-0.010500  42.000000
-0.006000  42.000000
-0.001500  41.900000
0.000700  41.900000
0.000700  41.800000
0.003700  41.800000
0.005200  41.800000
0.006700  41.800000
0.005200  41.700000
0.002200  41.700000
0.005200  41.700000
0.004500  41.600000
0.003000  41.600000
0.003000  41.500000
0.001500  41.500000
-0.001500  41.500000
0.000700  41.400000
-0.000800  41.400000
-0.001500  41.400000
-0.000800  41.300000
-0.001500  41.300000
0.000700  41.300000
0.001500  41.200000
0.003000  41.200000
0.005200  41.100000
0.006700  41.100000
0.008200  41.100000
0.007500  41.000000
0.005200  41.000000
0.003000  40.900000
-0.000800  40.900000
-0.002300  40.900000
-0.005300  40.800000
-0.004600  40.800000
-0.001500  40.800000
-0.003000  40.700000
-0.004600  40.700000
-0.005300  40.600000
-0.003000  40.600000
-0.000800  40.600000
0.001500  40.500000
0.003000  40.500000
0.004500  40.400000
0.005200  40.400000
0.004500  40.400000
0.000700  40.300000
-0.001500  40.300000
-0.003000  40.200000
-0.001500  40.200000
-0.000800  40.200000
-0.002300  40.100000
-0.003000  40.100000
-0.000800  40.000000
0.000700  40.000000
0.001500  40.000000
0.005200  39.900000
0.004500  39.900000
0.004500  39.800000
0.006000  39.800000
0.004500  39.800000
0.002200  39.700000
0.000000  39.700000
0.000000  39.600000
-0.002300  39.600000
-0.006000  39.600000
-0.006800  39.600000
-0.005300  39.500000
-0.006800  39.500000
-0.006800  39.400000
-0.005300  39.400000
-0.005300  39.400000
-0.003000  39.300000
0.000700  39.300000
0.004500  39.200000
0.004500  39.200000
0.004500  39.200000
0.003700  39.100000
0.004500  39.100000
0.004500  39.100000
0.003700  39.000000
0.003700  39.000000
0.001500  39.000000
0.000000  38.900000
-0.001500  38.900000
-0.005300  38.800000
-0.004600  38.800000
-0.003800  38.700000
-0.002300  38.700000
0.001500  38.700000
0.000700  38.600000
-0.000800  38.600000
-0.000800  38.600000
0.000700  38.500000
0.002200  38.500000
0.002200  38.400000
0.001500  38.400000
-0.001500  38.300000
-0.004600  38.300000
-0.004600  38.300000
-0.004600  38.200000
-0.004600  38.200000
0.000000  38.200000
0.002200  38.100000
0.002200  38.100000
0.001500  38.000000
0.003000  38.000000
0.006000  37.900000
0.004500  37.900000
0.004500  37.800000
0.004500  37.800000
0.003700  37.800000
0.001500  37.700000
0.000000  37.700000
-0.003000  37.600000
-0.004600  37.600000
-0.006800  37.500000
-0.005300  37.500000
-0.003000  37.400000
-0.005300  37.400000
-0.003800  37.300000
-0.004600  37.300000
-0.003800  37.300000
-0.001500  37.200000
-0.001500  37.200000
0.001500  37.100000
0.002200  37.100000
0.005200  37.100000
0.005200  37.000000
0.003000  37.000000
0.002200  36.900000
0.000000  36.900000
0.000700  36.900000
0.004500  36.800000
0.004500  36.800000
0.002200  36.800000
0.001500  36.700000
0.000700  36.700000
0.000700  36.600000
0.000700  36.600000
0.000700  36.600000
0.003000  36.500000
0.003700  36.500000
0.005200  36.400000
0.007500  36.400000
0.006000  36.400000
0.004500  36.300000
0.003700  36.300000
0.004500  36.200000
0.002200  36.200000
0.000000  36.100000
-0.000800  36.100000
-0.003000  36.000000
-0.006800  36.000000
-0.009100  36.000000
-0.008300  35.900000
-0.005300  35.900000
-0.004600  35.800000
-0.005300  35.800000
-0.002300  35.700000
0.001500  35.700000
0.004500  35.600000
0.004500  35.600000
0.004500  35.500000
0.003700  35.500000
0.003700  35.500000
0.002200  35.400000
-0.001500  35.400000
-0.003000  35.300000
-0.003800  35.300000
-0.001500  35.200000
-0.001500  35.200000
-0.001500  35.100000
-0.001500  35.100000
0.000000  35.100000
0.003000  35.000000
0.003700  35.000000
0.003000  34.900000
0.003000  34.900000
-0.000800  34.800000
-0.005300  34.800000
-0.007500  34.700000
-0.007500  34.700000
-0.006800  34.600000
-0.002300  34.600000
-0.000800  34.600000
-0.001500  34.500000
0.003000  34.500000
0.004500  34.400000
0.005200  34.400000
0.006000  34.300000
0.005200  34.300000
0.006700  34.200000
0.009000  34.200000
0.010500  34.200000
0.009000  34.100000
0.008200  34.100000
0.006000  34.100000
0.004500  34.000000
0.003700  34.000000
0.000700  33.900000
-0.003000  33.900000
-0.006800  33.800000
-0.008300  33.700000
-0.009100  33.700000
-0.011300  33.700000
-0.011300  33.700000
-0.011300  33.600000
-0.007500  33.600000
-0.004600  33.600000
-0.000800  33.500000
0.000700  33.500000
-0.001500  33.400000
-0.001500  33.400000
0.000000  33.300000
0.001500  33.300000
0.001500  33.300000
0.001500  33.200000
0.000700  33.200000
-0.002300  33.200000
0.000700  33.100000
0.001500  33.100000
0.002200  33.000000
0.002200  32.900000
0.003000  32.900000
0.003700  32.900000
0.003000  32.900000
0.004500  32.800000
0.003700  32.800000
0.001500  32.800000
-0.000800  32.700000
0.000000  32.700000
0.000700  32.700000
0.001500  32.600000
0.003700  32.600000
0.002200  32.500000
0.003000  32.500000
0.001500  32.500000
-0.000800  32.400000
-0.001500  32.400000
-0.001500  32.400000
0.000000  32.400000
0.000700  32.300000
0.001500  32.200000
0.004500  32.200000
0.003700  32.200000
0.000000  32.200000
-0.000800  32.100000
0.001500  32.100000
-0.002300  32.000000
-0.003000  32.000000
-0.002300  32.000000
-0.001500  31.900000
0.000700  31.900000
0.003000  31.900000
0.003700  31.800000
0.004500  31.800000
0.005200  31.800000
0.005200  31.700000
0.003700  31.700000
0.002200  31.600000
-0.001500  31.600000
-0.005300  31.600000
-0.003800  31.500000
-0.003000  31.500000
-0.001500  31.500000
-0.001500  31.400000
-0.003800  31.400000
-0.003800  31.400000
-0.006000  31.300000
-0.006800  31.300000
-0.007500  31.200000
-0.004600  31.200000
0.000000  31.100000
0.002200  31.100000
0.003700  31.100000
0.003700  31.000000
0.004500  31.000000
0.002200  31.000000
0.001500  30.900000
0.000700  30.900000
-0.000800  30.900000
0.000000  30.800000
-0.001500  30.700000
-0.001500  30.700000
-0.000800  30.700000
-0.000800  30.600000
-0.000800  30.600000
0.000700  30.600000
-0.000800  30.600000
-0.000800  30.500000
0.000700  30.500000
0.001500  30.400000
0.004500  30.400000
0.006000  30.400000
0.003000  30.300000
0.001500  30.300000
0.000700  30.200000
-0.000800  30.200000
-0.003000  30.100000
-0.004600  30.100000
-0.004600  30.100000
-0.005300  30.100000
-0.003000  30.000000
-0.000800  30.000000
-0.001500  29.900000
-0.003000  29.900000
-0.002300  29.800000
0.000000  29.800000
0.001500  29.700000
0.005200  29.700000
0.006700  29.700000
0.004500  29.600000
0.004500  29.600000
0.002200  29.500000
0.001500  29.500000
0.000700  29.400000
-0.001500  29.400000
-0.001500  29.300000
-0.002300  29.300000
-0.000800  29.200000
0.000700  29.200000
0.003700  29.200000
0.004500  29.100000
0.004500  29.100000
0.005200  29.000000
0.003700  29.000000
0.001500  28.900000
-0.001500  28.800000
-0.002300  28.800000
-0.003000  28.800000
-0.001500  28.700000
-0.002300  28.700000
-0.004600  28.600000
-0.002300  28.600000
-0.003000  28.500000
-0.001500  28.500000
-0.003000  28.400000
-0.003000  28.300000
-0.003000  28.300000
0.000700  28.300000
0.003700  28.200000
0.004500  28.200000
0.005200  28.100000
0.005200  28.100000
0.008200  28.000000
0.005200  27.900000
0.003000  27.900000
0.001500  27.900000
0.000000  27.800000
-0.000800  27.800000
-0.004600  27.700000
-0.004600  27.600000
-0.004600  27.600000
-0.005300  27.500000
-0.004600  27.500000
-0.002300  27.400000
0.000000  27.400000
0.000700  27.300000
0.000700  27.300000
0.003000  27.200000
0.003000  27.100000
0.002200  27.100000
0.003000  27.000000
0.000700  27.000000
-0.000800  27.000000
-0.003800  26.900000
-0.006800  26.800000
-0.006800  26.800000
-0.005300  26.700000
-0.004600  26.700000
-0.003000  26.600000
-0.001500  26.600000
-0.003000  26.500000
-0.001500  26.500000
-0.000800  26.400000
0.000700  26.400000
-0.000800  26.300000
0.000000  26.300000
0.003700  26.200000
0.003000  26.100000
0.001500  26.100000
-0.000800  26.100000
-0.000800  26.000000
-0.001500  26.000000
-0.004600  25.900000
-0.004600  25.900000
0.000700  25.800000
0.006700  25.700000
0.005200  25.700000
0.005200  25.600000
0.007500  25.600000
0.009000  25.600000
0.009000  25.500000
0.009000  25.500000
0.006700  25.400000
0.005200  25.400000
0.002200  25.300000
0.002200  25.200000
0.000700  25.200000
0.001500  25.200000
0.001500  25.100000
-0.002300  25.100000
-0.003800  25.000000
-0.005300  25.000000
-0.005300  24.900000
-0.004600  24.800000
-0.001500  24.800000
-0.000800  24.700000
0.000700  24.700000
0.003700  24.700000
0.003000  24.600000
0.002200  24.500000
0.000700  24.500000
0.000000  24.400000
-0.003800  24.400000
-0.008300  24.300000
-0.006800  24.300000
-0.004600  24.200000
-0.002300  24.200000
-0.000800  24.100000
-0.000800  24.000000
0.001500  24.000000
0.000000  23.900000
0.000700  23.900000
0.004500  23.800000
0.003700  23.800000
0.003700  23.800000
0.003000  23.700000
0.000700  23.700000
0.000000  23.600000
0.000000  23.600000
-0.000800  23.500000
-0.003000  23.400000
-0.004600  23.400000
-0.003800  23.400000
-0.000800  23.300000
0.001500  23.300000
0.000700  23.200000
0.001500  23.200000
0.004500  23.100000
0.006700  23.100000
0.009000  23.000000
0.005200  22.900000
0.003700  22.900000
0.001500  22.900000
-0.002300  22.900000
-0.001500  22.800000
-0.003000  22.800000
-0.005300  22.700000
-0.005300  22.700000
-0.006800  22.600000
-0.005300  22.600000
-0.004600  22.500000
-0.006000  22.500000
-0.004600  22.500000
-0.002300  22.400000
0.001500  22.400000
0.005200  22.300000
0.008200  22.300000
0.010500  22.200000
0.008200  22.200000
0.008200  22.100000
0.008200  22.000000
0.006000  22.000000
0.001500  22.000000
-0.001500  22.000000
-0.001500  21.900000
-0.004600  21.900000
-0.003000  21.800000
-0.001500  21.800000
-0.001500  21.700000
0.000700  21.700000
0.000700  21.600000
0.000700  21.600000
-0.000800  21.600000
0.002200  21.500000
0.004500  21.500000
0.003700  21.500000
0.002200  21.400000
-0.001500  21.400000
-0.002300  21.300000
-0.003800  21.300000
-0.005300  21.200000
-0.005300  21.200000
-0.006000  21.100000
-0.003800  21.100000
-0.003800  21.100000
-0.001500  21.100000
0.000700  21.100000
-0.000800  21.000000
0.000700  21.000000
0.001500  20.900000
0.003700  20.900000
0.008200  20.900000
0.007500  20.800000
0.006000  20.800000
0.002200  20.700000
-0.001500  20.700000
-0.004600  20.700000
-0.003800  20.700000
-0.004600  20.700000
-0.006000  20.600000
-0.005300  20.500000
-0.003000  20.500000
-0.002300  20.500000
-0.003000  20.500000
0.001500  20.500000
0.003000  20.400000
0.004500  20.400000
0.004500  20.400000
0.001500  20.400000
0.000000  20.300000
0.001500  20.300000
0.000700  20.300000
-0.003000  20.200000
-0.005300  20.200000
-0.005300  20.200000
-0.004600  20.200000
-0.003000  20.200000
-0.002300  20.200000
-0.003000  20.100000
-0.003800  20.100000
-0.001500  20.000000
0.001500  20.000000
0.006700  20.000000
0.010500  20.000000
0.008200  19.900000
0.005200  19.900000
0.001500  19.900000
-0.000800  19.800000
0.000700  19.800000
0.001500  19.800000
0.003000  19.800000
0.000700  19.700000
0.000000  19.700000
-0.000800  19.700000
-0.003800  19.600000
-0.003800  19.600000
-0.004600  19.600000
-0.001500  19.500000
0.001500  19.500000
0.001500  19.500000
0.003000  19.400000
0.004500  19.400000
0.003000  19.400000
0.000700  19.300000
-0.000800  19.300000
0.000700  19.300000
0.000700  19.300000
0.002200  19.300000
0.000700  19.300000
0.000700  19.200000
0.002200  19.200000
0.002200  19.200000
0.005200  19.100000
0.006700  19.100000
0.006700  19.100000
0.004500  19.100000
0.003000  19.000000
0.003700  19.000000
0.004500  19.000000
0.001500  19.000000
0.000000  18.900000
-0.000800  18.900000
-0.003800  18.900000
-0.005300  18.900000
-0.006800  18.800000
-0.006800  18.800000
-0.006800  18.800000
-0.009100  18.700000
-0.003800  18.700000
0.000700  18.700000
0.004500  18.600000
0.006700  18.600000
0.004500  18.600000
0.003000  18.500000
0.003000  18.500000
-0.001500  18.400000
-0.006800  18.400000
-0.008300  18.400000
-0.006800  18.400000
-0.003000  18.400000
0.000700  18.300000
0.003000  18.300000
0.000700  18.200000
-0.003000  18.200000
-0.006800  18.200000
-0.005300  18.100000
-0.001500  18.100000
0.000700  18.100000
0.000700  18.000000
0.000700  18.000000
0.001500  18.000000
0.005200  18.000000
0.005200  17.900000
0.005200  17.900000
0.007500  17.800000
0.004500  17.800000
0.002200  17.800000
0.001500  17.700000
-0.000800  17.700000
-0.003800  17.700000
-0.005300  17.600000
-0.006800  17.600000
-0.006000  17.600000
-0.000800  17.500000
0.000700  17.500000
0.002200  17.500000
0.001500  17.500000
0.001500  17.400000
0.002200  17.400000
0.000000  17.400000
-0.000800  17.300000
-0.000800  17.300000
-0.001500  17.300000
-0.001500  17.200000
-0.003000  17.200000
-0.004600  17.100000
-0.003000  17.100000
-0.002300  17.100000
0.001500  17.000000
0.004500  17.000000
0.004500  17.000000
0.006700  17.000000
0.005200  17.000000
0.004500  17.000000
0.004500  16.900000
0.004500  16.900000
0.003700  16.900000
0.002200  16.800000
0.003000  16.800000
-0.000800  16.800000
-0.001500  16.800000
-0.001500  16.800000
-0.000800  16.700000
0.000000  16.700000
-0.003000  16.700000
-0.004600  16.600000
-0.003000  16.600000
-0.001500  16.600000
-0.000800  16.600000
0.001500  16.600000
0.006700  16.500000
0.004500  16.500000
0.002200  16.500000
0.000700  16.500000
-0.000800  16.500000
0.000000  16.400000
-0.000800  16.400000
-0.003000  16.400000
-0.005300  16.300000
-0.005300  16.300000
-0.005300  16.300000
-0.003800  16.200000
0.000000  16.200000
0.000700  16.200000
0.004500  16.200000
0.005200  16.200000
0.005200  16.100000
0.006700  16.100000
0.006700  16.100000
0.004500  16.100000
0.001500  16.000000
0.000700  16.000000
0.000700  16.000000
-0.000800  15.900000
-0.001500  15.900000
-0.005300  15.900000
-0.005300  15.900000
-0.005300  15.800000
-0.003000  15.800000
0.000000  15.800000
0.001500  15.700000
0.006000  15.700000
0.004500  15.700000
0.003000  15.700000
-0.001500  15.700000
-0.006000  15.700000
-0.008300  15.600000
-0.006800  15.600000
-0.000800  15.600000
0.000700  15.600000
0.006000  15.500000
0.005200  15.500000
0.003000  15.500000
0.003000  15.500000
0.001500  15.400000
0.006000  15.400000
0.006700  15.400000
0.008200  15.400000
0.006000  15.400000
0.006700  15.300000
0.006700  15.300000
0.003700  15.300000
0.003000  15.300000
-0.001500  15.300000
-0.006800  15.300000
-0.014300  15.300000
-0.021800  15.300000
-0.018100  15.200000
-0.012800  15.200000
-0.004600  15.200000
-0.002300  15.100000
-0.003800  15.100000
-0.002300  15.100000
-0.000800  15.100000
0.004500  15.100000
0.009000  15.100000
0.013500  15.100000
0.015700  15.100000
0.015000  15.100000
0.012000  15.100000
0.003700  15.100000
-0.000800  15.100000
-0.003800  15.100000
-0.005300  15.000000
-0.006800  15.000000
-0.005300  15.000000
-0.003800  15.000000
-0.004600  15.000000
-0.001500  15.000000
-0.000800  15.000000
-0.001500  14.900000
-0.001500  14.900000
0.001500  14.900000
0.003000  14.900000
0.001500  14.900000
0.001500  14.900000
-0.001500  14.900000
-0.005300  14.900000
-0.007500  14.900000
-0.008300  14.800000
-0.006000  14.800000
-0.006800  14.800000
-0.004600  14.800000
-0.004600  14.800000
-0.003000  14.800000
-0.003000  14.800000
-0.003000  14.800000
0.000000  14.800000
0.003000  14.800000
0.005200  14.700000
0.006700  14.700000
0.005200  14.700000
0.004500  14.700000
0.001500  14.700000
0.003000  14.700000
0.003000  14.600000
0.003000  14.600000
0.003700  14.600000
0.002200  14.600000
0.000000  14.600000
-0.001500  14.600000
-0.000800  14.600000
0.003700  14.500000
0.005200  14.500000
0.006700  14.500000
0.006000  14.500000
0.005200  14.500000
0.006000  14.500000
0.003000  14.500000
0.001500  14.400000
0.000000  14.400000
0.000000  14.400000
-0.001500  14.400000
-0.006800  14.400000
-0.009100  14.400000
-0.013500  14.400000
-0.013500  14.400000
-0.008300  14.400000
-0.003800  14.300000
0.001500  14.300000
0.004500  14.300000
0.005200  14.300000
0.009000  14.300000
0.010500  14.200000
0.009000  14.200000
0.008200  14.200000
0.009000  14.200000
0.006000  14.200000
0.001500  14.200000
-0.001500  14.100000
-0.001500  14.100000
-0.003800  14.100000
-0.005300  14.100000
-0.008300  14.100000
-0.009100  14.100000
-0.006800  14.100000
-0.007500  14.100000
-0.009100  14.100000
-0.005300  14.100000
-0.000800  14.100000
0.003000  14.000000
0.006700  14.000000
0.009000  14.000000
0.009000  14.000000
0.006700  14.000000
0.008200  14.000000
0.005200  14.000000
0.002200  14.000000
-0.000800  14.000000
-0.004600  14.000000
-0.000800  13.900000
-0.000800  13.900000
-0.001500  13.900000
-0.006000  13.900000
-0.008300  13.900000
-0.001500  13.900000
0.003000  13.900000
0.009000  13.900000
0.009700  13.900000
0.009000  13.900000
0.007500  13.900000
0.006700  13.900000
0.006000  13.900000
0.003000  13.900000
0.001500  13.800000
-0.002300  13.800000
-0.002300  13.800000
-0.003000  13.800000
-0.004600  13.800000
-0.005300  13.800000
-0.004600  13.700000
-0.004600  13.700000
0.001500  13.700000
0.004500  13.700000
0.001500  13.700000
-0.001500  13.700000
-0.001500  13.700000
-0.004600  13.700000
-0.006000  13.700000
-0.010500  13.700000
-0.012000  13.700000
-0.004600  13.700000
-0.001500  13.700000
0.000700  13.700000
0.003000  13.700000
0.003000  13.700000
0.005200  13.700000
0.004500  13.600000
0.004500  13.600000
0.003700  13.600000
0.003700  13.600000
0.002200  13.600000
0.002200  13.600000
0.000700  13.600000
-0.000800  13.600000
-0.003000  13.600000
-0.004600  13.600000
-0.003000  13.600000
-0.004600  13.500000
-0.004600  13.500000
-0.002300  13.500000
-0.003000  13.500000
-0.001500  13.500000
0.001500  13.500000
0.003000  13.500000
0.005200  13.500000
0.006700  13.500000
0.006700  13.500000
0.003700  13.500000
0.003000  13.500000
0.000700  13.400000
-0.003800  13.400000
-0.006000  13.400000
-0.008300  13.400000
-0.006800  13.400000
-0.004600  13.400000
-0.003000  13.400000
-0.003000  13.400000
-0.000800  13.400000
0.001500  13.400000
0.003700  13.400000
0.006000  13.400000
0.009000  13.400000
0.009700  13.400000
0.008200  13.400000
0.008200  13.400000
0.005200  13.400000
0.003700  13.400000
0.000700  13.400000
-0.003000  13.400000
-0.006000  13.300000
-0.009100  13.300000
-0.009100  13.300000
-0.006000  13.300000
-0.001500  13.300000
-0.000800  13.300000
-0.001500  13.300000
0.000000  13.300000
0.003700  13.300000
0.006700  13.300000
0.008200  13.300000
0.005200  13.300000
0.005200  13.300000
0.003000  13.300000
0.000000  13.300000
-0.001500  13.300000
-0.003800  13.300000
-0.002300  13.200000
-0.001500  13.200000
-0.001500  13.200000
-0.002300  13.200000
-0.000800  13.200000
0.002200  13.200000
0.003000  13.200000
0.000700  13.200000
-0.003000  13.200000
-0.001500  13.200000
0.000000  13.200000
-0.002300  13.200000
-0.002300  13.200000
-0.000800  13.200000
-0.001500  13.200000
-0.000800  13.200000
-0.001500  13.200000
-0.004600  13.200000
-0.003000  13.100000
-0.003000  13.100000
-0.003000  13.100000
-0.004600  13.100000
-0.006800  13.100000
0.000700  13.100000
0.008200  13.100000
0.015000  13.100000
0.017200  13.100000
0.016500  13.100000
0.012700  13.100000
0.006700  13.100000
0.003700  13.100000
-0.000800  13.100000
-0.000800  13.100000
-0.003800  13.100000
-0.001500  13.100000
-0.001500  13.100000
-0.006000  13.100000
-0.009100  13.100000
-0.011300  13.100000
-0.002300  13.100000
0.001500  13.100000
0.003000  13.100000
0.008200  13.100000
0.009000  13.100000
0.009700  13.100000
0.006700  13.100000
0.004500  13.100000
0.003000  13.100000
0.001500  13.100000
-0.000800  13.100000
-0.003800  13.100000
-0.006800  13.100000
-0.008300  13.100000
-0.007500  13.100000
-0.007500  13.100000
-0.008300  13.100000
-0.006000  13.100000
-0.001500  13.100000
0.000700  13.100000
-0.000800  13.100000
-0.003000  13.100000
-0.003000  13.100000
-0.003000  13.100000
-0.003000  13.100000
-0.000800  13.100000
-0.000800  13.100000
0.001500  13.100000
0.004500  13.100000
0.004500  13.100000
0.000000  13.100000
-0.007500  13.100000
-0.008300  13.100000
-0.003000  13.100000
0.003000  13.000000
0.003000  13.000000
0.005200  13.000000
0.005200  13.000000
0.003000  13.000000
0.000000  13.000000
-0.002300  13.000000
-0.003000  13.000000
-0.002300  13.000000
0.000700  13.000000
-0.001500  13.000000
-0.005300  13.000000
-0.003000  13.000000
-0.002300  13.000000
-0.000800  13.000000
0.002200  13.000000
0.001500  13.000000
0.002200  13.000000
0.003700  13.000000
0.004500  13.000000
0.003700  13.000000
0.000700  13.000000
-0.000800  13.000000
-0.001500  13.000000
0.000000  13.000000
0.001500  13.000000
0.000000  13.000000
-0.003000  13.000000
-0.004600  13.000000
-0.004600  13.000000
-0.005300  13.000000
-0.003800  13.000000
-0.003000  13.000000
-0.001500  13.000000
-0.001500  13.000000
0.002200  13.000000
0.006700  13.000000
0.006000  13.000000
0.006000  13.000000
0.005200  13.000000
0.005200  12.900000
0.004500  12.900000
0.000700  12.900000
-0.008300  12.900000
-0.014300  12.900000
-0.009800  12.900000
-0.002300  12.900000
0.005200  12.900000
0.007500  12.900000
0.009000  12.900000
0.010500  12.800000
0.010500  12.800000
0.009000  12.800000
0.006700  12.800000
0.006700  12.800000
0.003000  12.800000
0.000700  12.800000
-0.001500  12.800000
-0.006000  12.800000
-0.007500  12.800000
-0.006800  12.800000
-0.004600  12.800000
-0.002300  12.800000
-0.000800  12.800000
-0.001500  12.800000
-0.003800  12.800000
0.000000  12.800000
0.006700  12.800000
0.005200  12.800000
0.006000  12.800000
0.006700  12.700000
0.004500  12.700000
0.006000  12.700000
0.003700  12.700000
0.000000  12.700000
-0.001500  12.700000
-0.003000  12.700000
-0.007500  12.700000
-0.006800  12.700000
-0.004600  12.700000
-0.003000  12.700000
0.000700  12.700000
0.000700  12.700000
0.000000  12.700000
0.000700  12.700000
0.004500  12.700000
0.005200  12.700000
0.005200  12.700000
0.006000  12.700000
0.004500  12.700000
0.004500  12.600000
0.003000  12.600000
0.000700  12.600000
-0.000800  12.600000
-0.005300  12.600000
-0.009100  12.600000
-0.015800  12.600000
-0.018100  12.600000
-0.013500  12.600000
-0.008300  12.600000
0.000700  12.600000
0.007500  12.600000
0.012000  12.600000
0.013500  12.600000
0.009700  12.600000
0.009000  12.600000
0.007500  12.600000
0.006000  12.600000
0.002200  12.600000
0.000700  12.600000
-0.000800  12.600000
-0.006000  12.600000
-0.006800  12.600000
-0.003800  12.600000
-0.003000  12.600000
0.000700  12.600000
-0.000800  12.600000
-0.000800  12.600000
0.003700  12.600000
0.005200  12.600000
0.005200  12.600000
0.006000  12.600000
0.008200  12.600000
0.003000  12.600000
0.000700  12.600000
-0.002300  12.500000
-0.007500  12.500000
-0.015800  12.500000
-0.018100  12.500000
-0.012800  12.500000
-0.006800  12.500000
0.003700  12.500000
0.009000  12.500000
0.011200  12.500000
0.013500  12.500000
0.012700  12.500000
0.010500  12.500000
0.006000  12.500000
0.002200  12.400000
0.000700  12.400000
0.003000  12.400000
-0.000800  12.400000
-0.006000  12.400000
-0.004600  12.400000
-0.007500  12.400000
-0.009100  12.400000
-0.008300  12.400000
-0.006800  12.400000
-0.006800  12.300000
-0.005300  12.300000
0.000700  12.300000
0.001500  12.300000
0.006000  12.300000
0.008200  12.300000
0.006700  12.300000
0.006000  12.300000
0.000700  12.300000
-0.001500  12.300000
-0.006800  12.300000
-0.006800  12.300000
-0.008300  12.300000
-0.009100  12.300000
-0.008300  12.300000
-0.007500  12.300000
-0.000800  12.300000
0.001500  12.300000
0.003000  12.300000
0.009700  12.300000
0.014200  12.300000
0.018700  12.300000
0.016500  12.200000
0.010500  12.200000
0.010500  12.200000
0.006000  12.200000
0.003000  12.200000
-0.002300  12.200000
-0.012000  12.200000
-0.014300  12.200000
-0.012000  12.200000
-0.006800  12.200000
-0.005300  12.200000
-0.001500  12.200000
0.000700  12.200000
0.001500  12.200000
0.006700  12.200000
0.010500  12.200000
0.010500  12.200000
0.009000  12.200000
0.004500  12.200000
-0.000800  12.200000
-0.003000  12.100000
-0.003800  12.100000
-0.003800  12.100000
-0.005300  12.100000
-0.005300  12.100000
-0.009100  12.100000
-0.015800  12.100000
-0.012800  12.100000
-0.004600  12.100000
0.001500  12.100000
0.006700  12.100000
0.010500  12.100000
0.012000  12.100000
0.009700  12.100000
0.004500  12.100000
0.000000  12.100000
-0.001500  12.100000
-0.002300  12.100000
-0.001500  12.100000
0.001500  12.100000
-0.003800  12.100000
-0.006800  12.100000
-0.009100  12.100000
-0.009100  12.100000
-0.004600  12.100000
-0.004600  12.100000
0.002200  12.100000
0.005200  12.100000
0.003000  12.100000
-0.004600  12.100000
-0.004600  12.100000
0.002200  12.100000
0.006700  12.100000
0.012000  12.100000
0.012000  12.100000
0.009000  12.100000
0.006700  12.100000
0.004500  12.100000
0.000700  12.100000
-0.001500  12.100000
-0.002300  12.000000
-0.000800  12.000000
-0.000800  12.000000
0.000000  12.000000
0.004500  12.000000
0.008200  12.000000
0.009700  12.000000
0.006700  12.000000
0.005200  12.000000
0.000000  12.000000
-0.004600  12.100000
-0.004600  12.100000
-0.008300  12.100000
-0.008300  12.100000
-0.008300  12.100000
-0.005300  12.100000
-0.004600  12.100000
-0.003800  12.100000
-0.003800  12.100000
-0.005300  12.100000
-0.003000  12.100000
-0.000800  12.100000
0.004500  12.100000
0.004500  12.100000
0.004500  12.100000
0.001500  12.100000
-0.002300  12.100000
-0.003800  12.100000
-0.004600  12.100000
-0.004600  12.100000
-0.007500  12.100000
-0.008300  12.100000
-0.005300  12.100000
0.000000  12.100000
0.004500  12.100000
0.003700  12.100000
0.006000  12.100000
0.011200  12.100000
0.010500  12.100000
0.009700  12.100000
0.008200  12.100000
0.002200  12.100000
-0.003800  12.100000
-0.004600  12.100000
-0.006800  12.100000
-0.008300  12.200000
-0.008300  12.200000
-0.008300  12.200000
-0.006800  12.200000
-0.005300  12.200000
-0.001500  12.200000
0.003700  12.200000
0.003700  12.200000
0.003000  12.200000
0.002200  12.200000
0.003000  12.200000
0.006000  12.200000
0.009000  12.200000
0.009700  12.200000
0.009000  12.200000
0.006700  12.200000
0.002200  12.200000
-0.001500  12.200000
-0.003800  12.200000
-0.008300  12.300000
-0.017300  12.300000
-0.030000  12.300000
-0.026300  12.300000
-0.013500  12.300000
-0.001500  12.300000
0.010500  12.300000
0.020200  12.300000
0.027700  12.300000
0.026200  12.300000
0.022500  12.300000
0.019500  12.300000
0.012000  12.300000
0.004500  12.400000
0.000700  12.400000
-0.000800  12.400000
-0.003000  12.400000
-0.005300  12.400000
-0.010500  12.400000
-0.012000  12.400000
-0.009100  12.400000
-0.002300  12.400000
0.003700  12.400000
0.004500  12.400000
0.005200  12.500000
0.006700  12.500000
0.003000  12.500000
0.000700  12.500000
-0.001500  12.500000
-0.001500  12.500000
-0.004600  12.500000
-0.006000  12.500000
-0.001500  12.500000
-0.005300  12.500000
-0.006800  12.600000
-0.008300  12.600000
-0.009800  12.600000
-0.004600  12.600000
-0.000800  12.600000
0.005200  12.600000
0.004500  12.600000
0.007500  12.600000
0.008200  12.600000
0.004500  12.600000
0.006700  12.600000
0.004500  12.600000
0.001500  12.700000
-0.001500  12.700000
-0.003000  12.700000
-0.003800  12.700000
-0.000800  12.700000
-0.001500  12.700000
-0.004600  12.700000
-0.005300  12.700000
-0.004600  12.700000
-0.004600  12.800000
-0.005300  12.800000
0.000000  12.800000
0.005200  12.800000
0.008200  12.800000
0.007500  12.800000
0.003000  12.800000
-0.000800  12.800000
-0.001500  12.800000
-0.004600  12.800000
-0.002300  12.800000
0.003000  12.900000
0.003700  12.900000
0.003000  12.900000
-0.001500  12.900000
0.000000  12.900000
0.000700  12.900000
0.001500  12.900000
0.004500  12.900000
0.004500  12.900000
0.006000  12.900000
0.005200  12.900000
0.005200  12.900000
0.003000  12.900000
0.000700  13.000000
-0.003000  13.000000
-0.006000  13.000000
-0.006000  13.000000
-0.006800  13.000000
-0.006000  13.000000
-0.006000  13.000000
-0.005300  13.000000
-0.003000  13.000000
-0.002300  13.000000
-0.001500  13.000000
0.000700  13.000000
0.003000  13.000000
0.004500  13.000000
0.001500  13.000000
-0.000800  13.100000
-0.000800  13.100000
-0.001500  13.100000
-0.001500  13.100000
-0.002300  13.100000
-0.000800  13.100000
-0.003800  13.100000
-0.005300  13.100000
-0.002300  13.100000
-0.000800  13.100000
0.001500  13.100000
0.001500  13.100000
0.004500  13.100000
0.004500  13.100000
0.006000  13.100000
0.005200  13.100000
0.004500  13.100000
0.003700  13.100000
0.000700  13.100000
0.003000  13.100000
0.001500  13.100000
0.000000  13.100000
-0.001500  13.100000
-0.003800  13.100000
-0.002300  13.100000
-0.003000  13.100000
-0.002300  13.100000
0.001500  13.200000
0.005200  13.200000
0.004500  13.200000
0.005200  13.200000
0.003700  13.200000
0.001500  13.200000
0.000700  13.200000
-0.001500  13.200000
-0.000800  13.200000
-0.001500  13.200000
-0.003000  13.200000
-0.003000  13.200000
-0.003000  13.200000
-0.001500  13.200000
0.000700  13.200000
0.000700  13.200000
0.002200  13.200000
0.003000  13.200000
0.000700  13.200000
0.003000  13.200000
0.004500  13.200000
0.004500  13.200000
0.004500  13.200000
0.003000  13.200000
-0.000800  13.200000
-0.000800  13.300000
-0.000800  13.300000
-0.003800  13.300000
-0.007500  13.300000
-0.009100  13.300000
-0.006000  13.300000
-0.004600  13.300000
-0.000800  13.300000
0.001500  13.300000
0.003700  13.300000
0.006000  13.300000
0.009700  13.300000
0.012000  13.300000
0.008200  13.300000
0.005200  13.300000
0.001500  13.300000
0.000000  13.300000
-0.000800  13.300000
-0.003000  13.300000
-0.001500  13.300000
-0.001500  13.400000
-0.000800  13.400000
-0.003000  13.400000
-0.004600  13.400000
-0.003000  13.400000
0.000000  13.400000
0.002200  13.400000
0.004500  13.400000
0.006700  13.400000
0.006000  13.400000
0.001500  13.400000
-0.002300  13.400000
-0.003000  13.400000
-0.000800  13.400000
0.000700  13.500000
0.003000  13.500000
0.000700  13.500000
-0.000800  13.500000
0.000700  13.500000
-0.000800  13.500000
-0.001500  13.500000
0.000700  13.500000
0.000700  13.500000
-0.000800  13.500000
-0.001500  13.500000
0.000000  13.500000
0.002200  13.500000
0.005200  13.500000
0.002200  13.500000
-0.000800  13.500000
-0.002300  13.500000
-0.003000  13.500000
-0.003800  13.600000
-0.006800  13.600000
-0.006800  13.600000
-0.007500  13.600000
-0.009100  13.600000
-0.008300  13.600000
-0.001500  13.600000
0.004500  13.600000
0.005200  13.700000
0.006700  13.700000
0.005200  13.700000
0.005200  13.700000
0.003000  13.700000
0.001500  13.700000
-0.001500  13.700000
-0.005300  13.700000
-0.003000  13.700000
-0.003800  13.800000
-0.003800  13.800000
-0.002300  13.800000
-0.000800  13.800000
0.001500  13.800000
0.000700  13.900000
0.000000  13.900000
0.000700  13.900000
0.005200  13.900000
0.008200  13.900000
0.006000  13.900000
0.004500  14.000000
0.000700  14.000000
0.001500  14.000000
0.003000  14.000000
0.001500  14.000000
-0.001500  14.100000
-0.005300  14.100000
-0.003000  14.100000
0.000000  14.100000
-0.003000  14.200000
-0.006800  14.200000
-0.006800  14.200000
-0.004600  14.200000
0.000700  14.300000
0.005200  14.300000
0.012000  14.300000
0.012000  14.400000
0.007500  14.400000
0.003700  14.400000
-0.003000  14.400000
-0.006000  14.400000
-0.004600  14.500000
-0.001500  14.500000
-0.001500  14.500000
0.000000  14.500000
0.001500  14.600000
0.000000  14.600000
-0.002300  14.600000
-0.003000  14.700000
-0.000800  14.700000
0.001500  14.700000
0.004500  14.800000
0.009000  14.800000
0.008200  14.800000
0.004500  14.800000
0.003000  14.900000
-0.000800  14.900000
-0.003000  15.000000
-0.005300  15.000000
-0.007500  15.000000
-0.006000  15.100000
-0.001500  15.100000
0.000700  15.200000
0.001500  15.200000
0.000000  15.200000
0.000700  15.300000
0.002200  15.300000
0.000700  15.300000
0.003700  15.300000
0.004500  15.400000
0.003700  15.400000
0.004500  15.500000
0.003000  15.500000
-0.000800  15.500000
-0.005300  15.600000
-0.007500  15.600000
-0.010500  15.700000
-0.006800  15.700000
-0.003000  15.700000
-0.003800  15.700000
-0.000800  15.800000
0.001500  15.800000
0.003000  15.900000
0.003700  15.900000
0.006700  15.900000
0.009000  16.000000
0.006700  16.000000
0.002200  16.100000
0.000700  16.100000
-0.001500  16.100000
-0.004600  16.200000
-0.000800  16.200000
0.002200  16.200000
0.001500  16.300000
-0.000800  16.300000
-0.002300  16.400000
-0.001500  16.400000
-0.002300  16.500000
-0.001500  16.500000
0.000700  16.600000
0.004500  16.600000
0.007500  16.600000
0.006000  16.600000
0.004500  16.700000
0.004500  16.700000
0.001500  16.800000
0.000000  16.800000
-0.000800  16.900000
0.000000  16.900000
-0.000800  17.000000
-0.003800  17.000000
-0.004600  17.000000
-0.004600  17.100000
-0.004600  17.100000
-0.003000  17.200000
0.000000  17.300000
0.000000  17.300000
0.000000  17.400000
0.002200  17.400000
0.003700  17.500000
0.002200  17.500000
-0.000800  17.500000
-0.000800  17.600000
0.000000  17.600000
0.000000  17.700000
0.001500  17.800000
-0.000800  17.800000
-0.005300  17.900000
-0.007500  17.900000
-0.006800  18.000000
-0.005300  18.000000
-0.004600  18.000000
-0.000800  18.100000
0.006700  18.100000
0.009000  18.200000
0.009000  18.200000
0.006700  18.300000
0.002200  18.300000
-0.001500  18.400000
-0.004600  18.400000
-0.004600  18.400000
-0.003800  18.500000
-0.003000  18.500000
-0.003800  18.600000
-0.003000  18.600000
-0.003000  18.700000
-0.001500  18.700000
0.000000  18.800000
0.001500  18.800000
0.006000  18.900000
0.009000  18.900000
0.009700  18.900000
0.006700  19.000000
0.003000  19.000000
0.001500  19.100000
-0.000800  19.100000
0.001500  19.200000
0.001500  19.200000
-0.001500  19.300000
-0.003000  19.300000
-0.003000  19.300000
-0.003000  19.400000
-0.000800  19.400000
-0.000800  19.500000
-0.003000  19.500000
-0.000800  19.600000
0.001500  19.600000
0.002200  19.700000
0.001500  19.700000
0.003000  19.800000
0.001500  19.800000
0.000700  19.800000
0.001500  19.900000
-0.000800  19.900000
-0.000800  20.000000
-0.000800  20.000000
-0.000800  20.000000
-0.003000  20.100000
-0.004600  20.100000
-0.006800  20.200000
-0.006800  20.200000
-0.001500  20.200000
0.002200  20.300000
0.003000  20.300000
0.003700  20.400000
0.003700  20.400000
0.004500  20.400000
0.003700  20.500000
0.001500  20.500000
0.000700  20.600000
0.001500  20.600000
0.000700  20.700000
0.000000  20.700000
-0.001500  20.700000
-0.000800  20.800000
-0.001500  20.900000
-0.000800  20.900000
0.001500  21.000000
0.000700  21.000000
0.000700  21.100000
0.001500  21.100000
0.004500  21.100000
0.003000  21.200000
0.000700  21.200000
-0.001500  21.300000
-0.002300  21.400000
0.000700  21.400000
0.001500  21.500000
0.002200  21.500000
0.000700  21.500000
-0.002300  21.600000
-0.005300  21.600000
-0.004600  21.700000
-0.005300  21.700000
-0.003800  21.800000
0.000700  21.800000
0.000700  21.900000
0.003000  21.900000
0.003700  22.000000
0.004500  22.000000
0.003700  22.000000
0.003000  22.000000
0.000700  22.100000
0.000700  22.100000
-0.000800  22.200000
-0.001500  22.200000
-0.000800  22.300000
-0.003000  22.300000
-0.001500  22.400000
-0.000800  22.400000
-0.000800  22.500000
0.001500  22.500000
0.003700  22.500000
0.003000  22.600000
0.005200  22.600000
0.005200  22.700000
0.005200  22.700000
0.003000  22.800000
0.003000  22.800000
0.001500  22.900000
0.000700  22.900000
0.003000  23.000000
-0.001500  23.000000
-0.003000  23.100000
-0.000800  23.100000
-0.000800  23.200000
-0.001500  23.200000
-0.003800  23.300000
-0.003800  23.300000
-0.000800  23.400000
0.001500  23.400000
0.003000  23.400000
0.001500  23.500000
-0.000800  23.500000
-0.000800  23.600000
-0.000800  23.600000
-0.002300  23.600000
-0.005300  23.700000
-0.003800  23.700000
-0.003000  23.800000
-0.006000  23.800000
-0.004600  23.800000
-0.003000  23.900000
-0.000800  23.900000
0.000000  24.000000
0.001500  24.000000
0.005200  24.000000
0.004500  24.100000
0.002200  24.100000
0.001500  24.200000
0.004500  24.200000
0.005200  24.300000
0.005200  24.300000
0.003000  24.300000
-0.003000  24.300000
-0.004600  24.400000
-0.003800  24.400000
0.000000  24.500000
0.001500  24.500000
0.000000  24.500000
0.003000  24.600000
0.004500  24.600000
0.003000  24.700000
0.001500  24.700000
-0.001500  24.700000
-0.002300  24.700000
-0.003000  24.800000
-0.005300  24.800000
-0.010500  24.800000
-0.012000  24.900000
-0.009100  24.900000
-0.005300  25.000000
-0.004600  25.000000
-0.005300  25.100000
-0.005300  25.100000
-0.001500  25.100000
0.002200  25.200000
0.004500  25.200000
0.005200  25.200000
0.006700  25.300000
0.008200  25.300000
0.009000  25.300000
0.009000  25.400000
0.007500  25.400000
0.006000  25.500000
0.005200  25.500000
0.003700  25.600000
0.001500  25.600000
-0.000800  25.600000
-0.002300  25.600000
-0.001500  25.700000
-0.000800  25.700000
0.000000  25.800000
0.001500  25.800000
0.003700  25.800000
0.005200  25.900000
0.003000  25.900000
0.004500  26.000000
0.003700  26.000000
-0.001500  26.000000
-0.001500  26.100000
-0.000800  26.100000
0.000000  26.100000
-0.001500  26.100000
-0.006800  26.200000
-0.005300  26.200000
-0.005300  26.300000
-0.003800  26.300000
-0.003000  26.300000
-0.005300  26.400000
-0.005300  26.400000
-0.003000  26.500000
-0.000800  26.500000
0.001500  26.500000
0.006000  26.600000
0.003700  26.600000
0.002200  26.600000
0.001500  26.700000
-0.000800  26.700000
0.000000  26.800000
-0.004600  26.800000
-0.005300  26.900000
-0.002300  26.900000
-0.003000  27.000000
-0.003000  27.000000
-0.006000  27.000000
-0.004600  27.000000
-0.003000  27.100000
-0.001500  27.100000
0.001500  27.200000
-0.000800  27.200000
0.001500  27.300000
0.001500  27.300000
0.001500  27.400000
0.002200  27.400000
0.000700  27.400000
0.000000  27.500000
0.001500  27.500000
0.001500  27.600000
0.000700  27.600000
-0.001500  27.700000
-0.004600  27.800000
-0.003000  27.800000
0.000000  27.900000
0.003000  27.900000
0.003700  27.900000
0.001500  28.000000
0.004500  28.000000
0.006700  28.100000
0.006700  28.100000
0.005200  28.200000
0.003700  28.200000
0.000700  28.300000
-0.001500  28.300000
-0.002300  28.400000
-0.003000  28.400000
-0.004600  28.500000
-0.003000  28.500000
-0.004600  28.600000
-0.003000  28.600000
0.000000  28.700000
0.003700  28.800000
0.009000  28.800000
0.006700  28.800000
0.004500  28.900000
0.004500  28.900000
0.001500  29.000000
0.000700  29.100000
-0.001500  29.100000
-0.001500  29.200000
0.000700  29.200000
0.003000  29.200000
0.003700  29.300000
0.001500  29.400000
0.001500  29.400000
-0.001500  29.500000
0.000700  29.500000
0.003000  29.600000
0.004500  29.700000
0.004500  29.700000
0.001500  29.800000
0.000700  29.800000
-0.003800  29.900000
-0.003000  29.900000
-0.001500  30.000000
-0.001500  30.100000
0.000000  30.100000
0.000700  30.100000
0.001500  30.200000
-0.000800  30.300000
-0.002300  30.300000
0.000000  30.400000
-0.000800  30.500000
0.000000  30.500000
0.000000  30.600000
-0.001500  30.600000
-0.003800  30.600000
-0.000800  30.700000
0.002200  30.800000
0.000700  30.800000
0.000700  30.900000
-0.003000  31.000000
-0.004600  31.000000
-0.005300  31.000000
-0.004600  31.100000
-0.000800  31.200000
-0.001500  31.200000
-0.004600  31.300000
-0.004600  31.300000
-0.000800  31.400000
0.003000  31.500000
0.005200  31.500000
0.006000  31.500000
0.006700  31.600000
0.009000  31.700000
0.009000  31.700000
0.008200  31.800000
0.005200  31.800000
0.003700  31.900000
-0.000800  31.900000
-0.003800  32.000000
-0.007500  32.000000
-0.007500  32.100000
-0.004600  32.100000
-0.004600  32.200000
-0.003800  32.200000
-0.001500  32.300000
-0.000800  32.400000
0.001500  32.400000
0.001500  32.400000
0.002200  32.500000
0.004500  32.500000
0.003000  32.600000
0.001500  32.700000
0.001500  32.700000
0.001500  32.800000
0.003000  32.800000
0.003000  32.800000
0.000700  32.900000
-0.003000  33.000000
-0.004600  33.000000
-0.005300  33.100000
-0.004600  33.100000
-0.001500  33.200000
0.000000  33.300000
0.000700  33.300000
0.000000  33.300000
-0.000800  33.400000
-0.000800  33.500000
-0.001500  33.500000
-0.000800  33.600000
-0.001500  33.600000
-0.000800  33.700000
-0.000800  33.700000
-0.004600  33.800000
-0.003800  33.900000
-0.001500  33.900000
0.000700  34.000000
0.004500  34.000000
0.003000  34.100000
0.003000  34.100000
0.001500  34.200000
0.000700  34.300000
0.004500  34.300000
0.003000  34.400000
0.000700  34.500000
-0.000800  34.500000
0.003000  34.600000
0.011200  34.600000
0.010500  34.700000
0.000700  34.700000
-0.007500  34.800000
-0.009100  34.900000
-0.006000  34.900000
-0.001500  35.000000
0.001500  35.000000
0.004500  35.100000
0.006700  35.100000
0.009000  35.200000
0.009700  35.200000
0.012700  35.300000
0.012000  35.400000
0.008200  35.400000
0.001500  35.500000
-0.006800  35.500000
-0.009100  35.600000
-0.012000  35.600000
-0.012000  35.700000
-0.011300  35.700000
-0.011300  35.800000
-0.007500  35.900000
-0.005300  35.900000
-0.003800  36.000000
0.001500  36.000000
0.004500  36.100000
0.004500  36.200000
0.006700  36.300000
0.007500  36.300000
0.003700  36.400000
0.000700  36.400000
-0.000800  36.500000
-0.003000  36.600000
-0.004600  36.600000
-0.002300  36.700000
-0.001500  36.800000
-0.003000  36.900000
-0.001500  36.900000
0.006000  37.000000
0.008200  37.000000
-0.001500  37.100000
-0.007500  37.200000
-0.004600  37.200000
0.003000  37.300000
0.009000  37.300000
0.012000  37.400000
0.012000  37.500000
0.009000  37.500000
0.004500  37.600000
0.003000  37.700000
0.000700  37.800000
-0.003000  37.800000
-0.004600  37.800000
-0.004600  37.900000
-0.004600  38.000000
-0.006800  38.100000
-0.007500  38.100000
-0.004600  38.200000
-0.003000  38.200000
-0.000800  38.300000
0.001500  38.400000
0.002200  38.400000
0.003000  38.500000
0.003000  38.600000
0.005200  38.600000
0.004500  38.700000
0.001500  38.700000
-0.000800  38.800000
-0.001500  38.900000
-0.000800  39.000000
0.000000  39.000000
-0.002300  39.100000
-0.005300  39.100000
-0.005300  39.200000
-0.002300  39.300000
0.003000  39.300000
0.004500  39.400000
0.004500  39.500000
0.008200  39.600000
0.010500  39.600000
0.009700  39.700000
0.008200  39.700000
0.005200  39.800000
0.000700  39.900000
-0.001500  39.900000
-0.006800  40.000000
-0.009100  40.100000
-0.009100  40.100000
-0.009800  40.200000
-0.010500  40.300000
-0.010500  40.400000
-0.006800  40.400000
-0.003800  40.500000
-0.001500  40.500000
-0.002300  40.600000
-0.000800  40.700000
0.001500  40.800000
0.004500  40.800000
0.001500  40.900000
0.001500  40.900000
0.003000  41.000000
0.002200  41.100000
-0.000800  41.100000
-0.006800  41.200000
-0.003800  41.300000
-0.001500  41.400000
0.001500  41.400000
0.005200  41.500000
0.004500  41.600000
0.006700  41.600000
0.004500  41.700000
0.004500  41.800000
0.003700  41.800000
0.003000  41.900000
0.004500  41.900000
0.003700  42.000000
0.005200  42.100000
-0.000800  42.200000
-0.006000  42.300000
-0.007500  42.300000
-0.006800  42.400000
-0.001500  42.400000
0.000000  42.500000
0.000700  42.600000
0.004500  42.600000
0.006000  42.700000
0.009000  42.800000
0.010500  42.800000
0.009700  42.900000
0.012000  43.000000
0.012000  43.100000
0.007500  43.100000
0.003000  43.100000
-0.001500  43.200000
-0.006800  43.300000
-0.009100  43.400000
-0.015000  43.500000
-0.014300  43.500000
-0.010500  43.600000
-0.006000  43.600000
-0.003800  43.700000
-0.003000  43.800000
0.001500  43.900000
0.003700  43.900000
0.000000  44.000000
-0.006800  44.100000
-0.004600  44.100000
-0.000800  44.200000
0.000700  44.300000
0.001500  44.400000
0.000700  44.400000
0.000700  44.500000
0.001500  44.600000
0.003000  44.600000
0.006700  44.700000
0.005200  44.800000
-0.003800  44.900000
-0.005300  45.000000
-0.003800  45.000000
0.001500  45.100000
0.005200  45.100000
0.007500  45.200000
0.009000  45.300000
0.007500  45.400000
0.005200  45.400000
0.001500  45.500000
0.000000  45.500000
-0.000800  45.600000
-0.003800  45.700000
-0.004600  45.700000
-0.004600  45.800000
-0.006800  45.900000
-0.011300  45.900000
-0.012000  46.000000
-0.010500  46.000000
-0.006800  46.100000
-0.003000  46.200000
0.000700  46.200000
0.003700  46.300000
0.005200  46.300000
0.004500  46.400000
0.003000  46.500000
0.003700  46.600000
0.004500  46.600000
0.001500  46.700000
-0.003800  46.800000
-0.008300  46.800000
-0.005300  46.900000
-0.002300  47.000000
-0.000800  47.100000
-0.000800  47.100000
-0.000800  47.200000
0.003700  47.300000
0.009000  47.300000
0.013500  47.400000
0.012000  47.500000
0.006000  47.600000
0.004500  47.600000
0.000000  47.700000
-0.002300  47.800000
-0.001500  47.800000
-0.002300  47.900000
-0.000800  48.000000
-0.002300  48.100000
0.001500  48.100000
0.006000  48.200000
0.003000  48.300000
-0.003800  48.300000
-0.004600  48.400000
0.003000  48.500000
0.006700  48.600000
0.012000  48.600000
0.009000  48.600000
0.005200  48.700000
0.003000  48.800000
-0.001500  48.900000
-0.003000  49.000000
-0.008300  49.000000
-0.012000  49.100000
-0.017300  49.100000
-0.015800  49.200000
-0.009100  49.300000
-0.005300  49.300000
-0.002300  49.400000
0.000000  49.500000
0.002200  49.500000
0.001500  49.600000
0.003700  49.700000
0.004500  49.800000
0.003000  49.800000
0.002200  49.900000
0.001500  49.900000
0.001500  50.000000
0.001500  50.100000
-0.000800  50.100000
-0.003800  50.200000
-0.005300  50.300000
-0.001500  50.400000
0.000000  50.400000
0.001500  50.500000
0.008200  50.600000
0.009700  50.600000
0.011200  50.700000
0.010500  50.800000
0.012000  50.800000
0.012000  50.900000
0.010500  51.000000
0.008200  51.000000
0.005200  51.100000
0.003000  51.200000
-0.000800  51.300000
-0.004600  51.300000
-0.006800  51.400000
-0.010500  51.500000
-0.009100  51.500000
-0.008300  51.600000
-0.004600  51.700000
-0.004600  51.700000
-0.009100  51.800000
-0.008300  51.900000
-0.008300  51.900000
-0.003000  52.000000
0.001500  52.100000
0.001500  52.200000
0.002200  52.200000
0.000000  52.300000
-0.003000  52.300000
-0.003800  52.400000
-0.004600  52.500000
-0.006000  52.600000
-0.002300  52.600000
-0.001500  52.700000
-0.003000  52.700000
0.001500  52.800000
0.003700  52.900000
0.005200  52.900000
0.004500  53.000000
0.001500  53.100000
0.003000  53.100000
0.003700  53.200000
0.001500  53.300000
0.000700  53.300000
-0.000800  53.400000
-0.001500  53.500000
0.000700  53.500000
0.001500  53.600000
0.003700  53.700000
0.006000  53.800000
0.005200  53.800000
0.001500  53.900000
-0.002300  54.000000
-0.003000  54.000000
0.000700  54.100000
0.000700  54.200000
-0.001500  54.300000
-0.001500  54.300000
-0.002300  54.400000
-0.000800  54.500000
0.001500  54.500000
-0.000800  54.600000
-0.002300  54.700000
-0.001500  54.800000
-0.002300  54.900000
-0.003800  54.900000
0.000700  55.000000
0.003000  55.000000
0.002200  55.100000
0.004500  55.200000
0.009000  55.300000
0.010500  55.300000
0.004500  55.400000
0.000700  55.500000
0.001500  55.600000
0.004500  55.600000
0.006700  55.700000
0.007500  55.800000
0.006700  55.800000
0.001500  55.900000
0.000000  56.000000
0.000700  56.100000
-0.003000  56.100000
-0.006000  56.200000
-0.006000  56.200000
-0.004600  56.300000
-0.004600  56.400000
-0.006800  56.500000
-0.004600  56.500000
0.003700  56.600000
0.008200  56.700000
0.004500  56.700000
-0.004600  56.800000
-0.010500  56.900000
-0.004600  56.900000
-0.000800  57.000000
0.001500  57.100000
0.006700  57.100000
0.009000  57.200000
0.011200  57.200000
0.008200  57.300000
0.005200  57.400000
0.005200  57.500000
0.005200  57.500000
0.008200  57.600000
0.005200  57.600000
-0.001500  57.700000
-0.001500  57.800000
0.000000  57.900000
-0.005300  58.000000
-0.008300  58.000000
-0.005300  58.100000
-0.005300  58.200000
-0.007500  58.300000
-0.009800  58.300000
-0.007500  58.400000
-0.006800  58.500000
-0.009100  58.500000
-0.007500  58.600000
-0.003800  58.700000
-0.001500  58.800000
-0.001500  58.900000
0.002200  58.900000
0.006700  59.000000
0.006700  59.100000
0.002200  59.100000
-0.001500  59.200000
-0.002300  59.300000
-0.003000  59.400000
0.003000  59.400000
0.008200  59.500000
0.005200  59.600000
-0.000800  59.700000
-0.000800  59.800000
0.001500  59.800000
0.003700  59.900000
0.006700  59.900000
0.008200  60.000000
0.010500  60.100000
0.010500  60.200000
0.006700  60.300000
0.000700  60.300000
-0.002300  60.400000
-0.004600  60.500000
-0.005300  60.500000
-0.005300  60.600000
-0.006800  60.700000
-0.006000  60.700000
-0.003800  60.800000
-0.004600  60.900000
-0.009100  60.900000
-0.009100  61.000000
-0.005300  61.100000
-0.001500  61.200000
0.001500  61.200000
0.001500  61.200000
-0.000800  61.300000
-0.003000  61.400000
0.003000  61.500000
-0.001500  61.500000
-0.007500  61.600000
-0.007500  61.600000
-0.006800  61.700000
-0.002300  61.800000
-0.001500  61.900000
0.002200  61.900000
0.004500  62.000000
-0.000800  62.100000
-0.004600  62.100000
-0.000800  62.200000
0.002200  62.300000
0.000700  62.400000
0.003000  62.400000
0.003000  62.500000
0.001500  62.600000
0.003000  62.600000
0.001500  62.700000
0.001500  62.800000
0.003700  62.900000
0.003000  63.000000
0.004500  63.000000
-0.001500  63.100000
0.000000  63.100000
0.005200  63.200000
0.003700  63.300000
0.005200  63.400000
0.004500  63.400000
0.004500  63.400000
0.001500  63.500000
0.000700  63.600000
0.005200  63.600000
0.007500  63.700000
0.009000  63.800000
-0.003000  63.900000
-0.009100  63.900000
-0.005300  63.900000
-0.001500  64.000000
0.004500  64.100000
0.004500  64.100000
0.003700  64.200000
0.004500  64.300000
0.003700  64.300000
0.005200  64.400000
0.006700  64.400000
0.005200  64.500000
0.006000  64.600000
0.003000  64.600000
-0.001500  64.700000
-0.008300  64.800000
-0.014300  64.800000
-0.012000  64.900000
-0.011300  64.900000
-0.012000  65.000000
-0.014300  65.100000
-0.012800  65.100000
-0.006000  65.200000
-0.006800  65.200000
-0.005300  65.300000
-0.003000  65.400000
0.001500  65.400000
0.010500  65.500000
0.009000  65.600000
0.008200  65.700000
0.012000  65.700000
0.010500  65.700000
0.009700  65.800000
0.008200  65.800000
0.006700  65.900000
0.006700  66.000000
-0.003000  66.000000
-0.010500  66.100000
-0.006800  66.100000
-0.000800  66.100000
-0.002300  66.200000
-0.006000  66.200000
-0.001500  66.300000
0.000700  66.300000
0.000700  66.400000
0.005200  66.500000
0.005200  66.500000
0.005200  66.600000
0.000700  66.600000
-0.004600  66.600000
-0.006800  66.700000
-0.009800  66.700000
-0.006800  66.800000
0.000700  66.800000
0.002200  66.900000
-0.007500  67.000000
-0.017300  67.000000
-0.012800  67.000000
0.001500  67.100000
0.012000  67.100000
0.015700  67.200000
0.015700  67.300000
0.015700  67.300000
0.020200  67.400000
0.020200  67.400000
0.014200  67.500000
0.010500  67.500000
0.003000  67.600000
-0.003000  67.600000
-0.009100  67.700000
-0.015800  67.700000
-0.018100  67.800000
-0.018800  67.900000
-0.018100  67.900000
-0.020300  67.900000
-0.019500  68.000000
-0.012000  68.000000
-0.001500  68.100000
0.005200  68.200000
0.009000  68.200000
0.012000  68.300000
0.012000  68.300000
0.011200  68.400000
0.009000  68.400000
0.010500  68.500000
0.006700  68.600000
0.005200  68.600000
0.006700  68.700000
0.003000  68.700000
0.003000  68.800000
0.005200  68.800000
0.001500  68.900000
-0.003800  69.000000
-0.004600  69.000000
-0.005300  69.100000
0.001500  69.100000
0.009700  69.200000
0.008200  69.300000
0.003000  69.300000
-0.006000  69.300000
-0.009100  69.400000
-0.009100  69.500000
-0.007500  69.500000
-0.003000  69.600000
0.000700  69.700000
-0.001500  69.700000
-0.009100  69.700000
-0.015000  69.800000
-0.012800  69.800000
-0.008300  69.900000
-0.001500  70.000000
0.000700  70.000000
0.003000  70.100000
0.008200  70.100000
0.008200  70.200000
0.005200  70.200000
0.001500  70.300000
-0.000800  70.300000
-0.001500  70.400000
-0.003000  70.400000
0.000700  70.500000
0.004500  70.600000
0.006700  70.600000
0.008200  70.600000
0.003700  70.700000
0.000700  70.700000
0.003000  70.800000
0.002200  70.900000
0.005200  70.900000
0.003700  71.000000
0.003700  71.000000
0.006700  71.100000
0.004500  71.100000
0.006000  71.100000
0.006000  71.200000
0.006700  71.300000
0.004500  71.300000
-0.003800  71.400000
-0.010500  71.400000
-0.008300  71.500000
-0.009100  71.500000
-0.006800  71.500000
0.003000  71.600000
0.003000  71.600000
-0.000800  71.700000
-0.000800  71.800000
0.004500  71.800000
0.009000  71.900000
0.006700  71.900000
0.003700  72.000000
0.003000  72.000000
0.003000  72.000000
0.001500  72.100000
0.000700  72.100000
-0.005300  72.200000
-0.009100  72.300000
-0.009800  72.300000
-0.006000  72.400000
-0.002300  72.400000
-0.003000  72.400000
-0.003000  72.500000
0.003000  72.500000
0.012000  72.600000
0.003000  72.600000
-0.003800  72.700000
0.003000  72.800000
0.009000  72.800000
0.009000  72.800000
0.003000  72.900000
0.001500  72.900000
0.001500  73.000000
-0.001500  73.000000
0.000700  73.100000
-0.003000  73.100000
-0.008300  73.200000
-0.007500  73.300000
-0.005300  73.300000
-0.001500  73.300000
-0.000800  73.400000
-0.001500  73.400000
0.001500  73.500000
0.003700  73.500000
0.003700  73.600000
-0.001500  73.600000
-0.003800  73.700000
-0.005300  73.800000
-0.008300  73.800000
-0.009100  73.800000
-0.006000  73.900000
-0.003000  73.900000
-0.003800  74.000000
0.000700  74.000000
0.006000  74.100000
0.000000  74.100000
0.001500  74.200000
0.009000  74.200000
0.014200  74.300000
0.015700  74.300000
0.012000  74.400000
0.008200  74.400000
0.003000  74.500000
0.001500  74.600000
-0.000800  74.600000
-0.004600  74.700000
-0.005300  74.700000
-0.008300  74.700000
-0.010500  74.800000
-0.008300  74.900000
-0.004600  74.900000
0.000000  75.000000
0.005200  75.000000
0.003700  75.100000
0.003700  75.100000
0.003000  75.100000
0.000000  75.200000
-0.001500  75.200000
-0.006000  75.300000
-0.008300  75.300000
-0.005300  75.400000
-0.001500  75.400000
-0.002300  75.500000
0.000000  75.500000
0.002200  75.600000
0.001500  75.600000
0.002200  75.600000
0.003700  75.700000
0.005200  75.700000
0.004500  75.800000
0.004500  75.800000
0.008200  75.900000
0.005200  75.900000
0.002200  76.000000
-0.001500  76.000000
-0.001500  76.000000
0.000700  76.100000
0.001500  76.200000
0.000700  76.200000
-0.006000  76.300000
-0.006800  76.300000
-0.012000  76.400000
-0.018800  76.400000
-0.012000  76.500000
-0.005300  76.500000
0.000700  76.500000
0.005200  76.600000
0.012000  76.700000
0.017200  76.700000
0.016500  76.800000
0.017200  76.800000
0.012000  76.900000
0.006700  76.900000
0.002200  76.900000
-0.003000  77.000000
-0.006800  77.000000
-0.011300  77.100000
-0.016500  77.100000
-0.019500  77.200000
-0.016500  77.200000
-0.016500  77.300000
-0.019500  77.300000
-0.014300  77.300000
-0.006800  77.300000
0.004500  77.400000
0.009000  77.400000
0.009000  77.500000
0.008200  77.500000
0.007500  77.600000
0.011200  77.600000
0.013500  77.700000
0.019500  77.700000
0.021700  77.800000
0.020200  77.800000
0.016500  77.800000
0.010500  77.900000
0.009000  77.900000
0.000700  78.000000
-0.004600  78.000000
-0.005300  78.100000
-0.003800  78.100000
-0.000800  78.200000
-0.006000  78.200000
-0.010500  78.200000
-0.010500  78.300000
-0.005300  78.300000
0.000000  78.300000
0.000700  78.400000
0.002200  78.400000
-0.003000  78.500000
-0.008300  78.500000
-0.009100  78.600000
-0.006800  78.600000
-0.003000  78.700000
-0.006000  78.700000
-0.010500  78.700000
-0.005300  78.800000
0.000000  78.800000
0.004500  78.900000
0.009000  78.900000
0.012700  79.000000
0.014200  79.000000
0.006700  79.100000
0.003000  79.200000
0.000700  79.200000
-0.001500  79.200000
-0.002300  79.300000
-0.003800  79.300000
-0.006000  79.400000
-0.004600  79.400000
0.004500  79.500000
0.014200  79.500000
0.019500  79.600000
0.019500  79.600000
0.015700  79.600000
0.006000  79.600000
-0.005300  79.700000
-0.015000  79.700000
-0.022500  79.800000
-0.021800  79.800000
-0.021800  79.800000
-0.016500  79.900000
-0.010500  79.900000
-0.006800  80.000000
-0.000800  80.000000
0.001500  80.000000
0.001500  80.100000
0.003000  80.100000
0.003000  80.100000
0.004500  80.200000
0.003700  80.200000
0.006000  80.200000
0.007500  80.300000
0.004500  80.300000
0.008200  80.400000
0.006700  80.400000
0.000700  80.400000
0.003000  80.500000
0.004500  80.500000
0.000700  80.500000
-0.000800  80.500000
0.001500  80.600000
0.003000  80.600000
0.003700  80.700000
0.005200  80.700000
0.004500  80.700000
0.001500  80.800000
0.004500  80.800000
0.009000  80.900000
-0.001500  80.900000
-0.006800  80.900000
-0.005300  81.000000
-0.000800  81.000000
0.003000  81.000000
-0.003000  81.100000
-0.001500  81.100000
0.003000  81.100000
-0.001500  81.200000
-0.003000  81.200000
-0.000800  81.300000
0.000700  81.300000
-0.000800  81.400000
-0.000800  81.400000
-0.001500  81.400000
-0.003000  81.400000
-0.007500  81.500000
-0.010500  81.500000
-0.013500  81.600000
-0.018100  81.600000
-0.018100  81.600000
-0.012800  81.700000
-0.006800  81.700000
0.000700  81.800000
0.004500  81.800000
0.004500  81.800000
0.003000  81.900000
0.005200  81.900000
0.005200  82.000000
0.005200  82.000000
0.005200  82.100000
0.008200  82.100000
0.013500  82.200000
0.012000  82.200000
0.006700  82.200000
0.006000  82.300000
0.008200  82.300000
0.006700  82.300000
0.005200  82.400000
0.003700  82.400000
-0.001500  82.500000
-0.000800  82.500000
0.003000  82.600000
0.004500  82.600000
0.003000  82.700000
0.003700  82.700000
0.006700  82.800000
0.009000  82.800000
0.009000  82.800000
0.009000  82.800000
0.005200  82.900000
-0.000800  82.900000
-0.001500  83.000000
-0.002300  83.000000
-0.007500  83.100000
-0.011300  83.100000
-0.008300  83.200000
-0.008300  83.200000
-0.005300  83.200000
-0.003000  83.200000
-0.008300  83.300000
-0.011300  83.300000
-0.007500  83.400000
-0.007500  83.400000
-0.009100  83.500000
-0.005300  83.500000
-0.001500  83.600000
0.005200  83.600000
0.012000  83.600000
0.013500  83.700000
0.004500  83.700000
-0.003000  83.700000
0.000700  83.800000
-0.001500  83.800000
-0.001500  83.800000
-0.003000  83.900000
-0.008300  83.900000
-0.012000  84.000000
-0.012000  84.000000
-0.009800  84.100000
-0.004600  84.100000
0.002200  84.100000
0.006700  84.100000
0.009000  84.200000
0.006700  84.200000
0.005200  84.200000
0.003000  84.300000
0.003000  84.300000
0.003700  84.400000
0.004500  84.400000
0.000000  84.400000
-0.001500  84.500000
0.003000  84.500000
0.005200  84.500000
0.012700  84.600000
0.016500  84.600000
0.021700  84.600000
0.020200  84.600000
[truncated: 358,611 more chars]
