# Supplementary material for: Extracting time-frequency feature of single-channel vastus medialis EMG signals for knee exercise pattern recognition
Source: PLoS One. 2017 Jul 10;12(7):e0180526. doi: 10.1371/journal.pone.0180526 (PMC5503271; doi:10.1371/journal.pone.0180526)
Supplement: S1 File — The EMG orignial data of the vastus medialis muscle of the detected leg from 14 healthy subjects were collected and recorded in the file while performing three exercise programs, i.e., leg extension from a sitting position (sitting), flexion of the leg up (standing), and gait (walking). (ZIP) [file pone.0180526.s001.zip › Data/11gait.txt]

File Name: 11gait.log
Channel 6: 'Vasto Medial', 16848 values, engineering units: mV, no filters.
Channel 8: 'Flexo-Extension', 16848 values, engineering units: deg, no filters.
0.000700  61.000000
-0.004600  61.300000
0.004500  61.300000
0.012700  61.200000
0.021700  61.400000
0.033000  61.300000
0.044200  61.400000
0.057000  61.200000
0.069700  61.400000
0.078700  61.300000
0.083200  61.500000
0.081700  61.400000
0.076500  61.500000
0.071200  61.500000
0.067500  61.400000
0.060700  61.500000
0.053200  61.600000
0.045700  61.600000
0.038200  61.500000
0.032200  61.600000
0.027700  61.700000
0.020200  61.800000
0.009000  61.700000
0.000000  61.800000
-0.008300  62.000000
-0.017300  61.700000
-0.023300  61.900000
-0.028500  61.700000
-0.035300  61.800000
-0.039000  62.000000
-0.036800  61.700000
-0.036100  62.100000
-0.031500  61.800000
-0.021000  61.900000
-0.008300  62.100000
0.003700  62.100000
0.018000  62.100000
0.034500  62.300000
0.048000  62.100000
0.055500  62.100000
0.056200  62.300000
0.055500  62.300000
0.051700  62.200000
0.046500  62.400000
0.040500  62.300000
0.035200  62.300000
0.031500  62.400000
0.026200  62.500000
0.020200  62.500000
0.014200  62.500000
0.012000  62.500000
0.006000  62.600000
0.003000  62.700000
0.000000  62.700000
-0.004600  62.800000
-0.009800  62.500000
-0.014300  62.800000
-0.018100  62.600000
-0.021000  63.000000
-0.023300  63.000000
-0.021800  62.800000
-0.023300  63.100000
-0.023300  63.100000
-0.020300  63.000000
-0.018100  63.100000
-0.015000  63.100000
-0.014300  63.200000
-0.015800  63.400000
-0.014300  63.400000
-0.012800  63.400000
-0.015000  63.600000
-0.018100  63.400000
-0.017300  63.500000
-0.020300  63.800000
-0.024000  63.700000
-0.029300  63.800000
-0.033000  63.800000
-0.036800  63.800000
-0.038300  64.000000
-0.043600  64.000000
-0.046500  64.200000
-0.049500  64.000000
-0.048000  64.200000
-0.045000  64.100000
-0.039800  64.300000
-0.033000  64.300000
-0.027800  64.400000
-0.024000  64.500000
-0.019500  64.400000
-0.012800  64.800000
-0.006000  64.600000
-0.001500  64.800000
0.003000  64.900000
0.006700  64.900000
0.009000  65.000000
0.010500  65.100000
0.012000  65.000000
0.015700  65.200000
0.016500  65.200000
0.016500  65.500000
0.017200  65.400000
0.016500  65.300000
0.017200  65.500000
0.015700  65.700000
0.013500  65.700000
0.011200  65.700000
0.010500  66.000000
0.007500  65.700000
0.005200  66.000000
0.004500  66.100000
0.004500  66.000000
0.004500  66.200000
0.003700  66.200000
0.003700  66.400000
0.003700  66.300000
0.004500  66.400000
0.006700  66.600000
0.006700  66.800000
0.010500  66.700000
0.012000  66.800000
0.011200  66.800000
0.012700  66.900000
0.015000  67.000000
0.015000  67.100000
0.016500  67.200000
0.015700  67.300000
0.015000  67.400000
0.015000  67.400000
0.013500  67.700000
0.015700  67.700000
0.014200  67.800000
0.012700  67.900000
0.012700  68.100000
0.010500  68.300000
0.008200  68.300000
0.006700  68.300000
0.004500  68.500000
0.000000  68.600000
-0.003000  68.600000
-0.006000  68.800000
-0.008300  68.800000
-0.011300  69.100000
-0.012800  69.100000
-0.014300  69.100000
-0.016500  69.400000
-0.016500  69.300000
-0.018100  69.400000
-0.019500  69.400000
-0.019500  69.600000
-0.020300  69.600000
-0.021000  69.700000
-0.020300  69.400000
-0.019500  69.400000
-0.020300  69.400000
-0.018100  69.300000
-0.017300  69.300000
-0.018100  69.700000
-0.016500  69.500000
-0.016500  69.800000
-0.015800  69.600000
-0.010500  69.900000
-0.008300  69.900000
-0.006800  70.200000
-0.002300  70.200000
0.000000  70.100000
0.000700  70.200000
0.004500  70.300000
0.003700  70.500000
0.005200  70.300000
0.005200  70.700000
0.003700  70.600000
0.003000  70.800000
0.003000  70.800000
-0.000800  70.600000
-0.004600  71.100000
-0.006800  70.900000
-0.006800  71.000000
-0.004600  71.300000
-0.003800  71.300000
-0.005300  71.400000
-0.006000  71.200000
-0.006000  71.300000
-0.005300  71.400000
-0.003000  71.500000
-0.000800  71.500000
0.001500  71.700000
0.005200  71.600000
0.006700  71.500000
0.009700  71.800000
0.012700  71.500000
0.014200  71.900000
0.015700  71.800000
0.018000  71.800000
0.018700  72.000000
0.020200  71.900000
0.020200  72.000000
0.019500  72.000000
0.015700  72.100000
0.012700  72.200000
0.011200  72.400000
0.009000  72.200000
0.008200  72.300000
0.005200  72.400000
0.004500  72.300000
0.005200  72.500000
0.004500  72.300000
0.002200  72.500000
-0.001500  72.600000
-0.000800  72.800000
0.000700  72.800000
-0.001500  72.800000
-0.000800  72.800000
0.000700  72.800000
0.001500  73.000000
0.002200  72.900000
0.003000  73.200000
0.006000  73.100000
0.006700  73.100000
0.006700  73.300000
0.008200  73.200000
0.010500  73.300000
0.010500  73.100000
0.007500  73.300000
0.006000  73.400000
0.003700  73.400000
0.003000  73.400000
-0.001500  73.400000
-0.004600  73.400000
-0.005300  73.300000
-0.003000  73.400000
-0.001500  73.300000
-0.000800  73.300000
0.003000  73.400000
0.004500  73.300000
0.004500  73.500000
0.004500  73.400000
0.002200  73.500000
-0.000800  73.300000
-0.001500  73.300000
-0.006800  73.300000
-0.010500  73.300000
-0.015000  73.200000
-0.021800  73.100000
-0.026300  73.100000
-0.030800  73.000000
-0.033800  72.900000
-0.036800  72.800000
-0.036800  72.700000
-0.034600  72.800000
-0.033000  72.700000
-0.029300  72.800000
-0.026300  72.600000
-0.023300  72.800000
-0.020300  72.600000
-0.016500  72.500000
-0.014300  72.600000
-0.010500  72.700000
-0.006000  72.600000
-0.003800  72.600000
-0.001500  72.700000
0.002200  72.800000
0.004500  72.600000
0.006700  72.800000
0.008200  72.700000
0.008200  72.900000
0.006700  72.800000
0.006000  72.900000
0.004500  72.800000
-0.000800  72.800000
-0.004600  72.700000
-0.005300  72.800000
-0.009100  72.600000
-0.012800  72.800000
-0.018100  72.600000
-0.027800  72.600000
-0.037500  72.600000
-0.044300  72.500000
-0.043600  72.600000
-0.039000  72.500000
-0.031500  72.500000
-0.024000  72.600000
-0.015800  72.500000
-0.006000  72.700000
0.004500  72.700000
0.014200  72.800000
0.021000  72.800000
0.025500  72.800000
0.028500  72.800000
0.029200  72.800000
0.029200  72.700000
0.026200  72.800000
0.023200  72.700000
0.019500  72.800000
0.012700  72.900000
0.004500  73.000000
0.000000  72.800000
-0.003800  73.100000
-0.005300  72.900000
-0.005300  73.000000
-0.004600  73.000000
-0.000800  72.900000
0.000700  72.900000
0.004500  73.100000
0.009700  72.800000
0.012000  73.100000
0.015700  73.000000
0.017200  73.000000
0.019500  72.800000
0.018000  73.000000
0.019500  73.000000
0.018700  73.300000
0.015700  72.900000
0.014200  73.200000
0.011200  73.100000
0.011200  73.000000
0.006700  73.100000
0.002200  73.100000
-0.001500  73.100000
-0.007500  73.000000
-0.010500  72.900000
-0.012800  73.100000
-0.014300  73.100000
-0.014300  73.100000
-0.014300  73.000000
-0.014300  73.100000
-0.012800  73.000000
-0.012800  73.000000
-0.012800  72.800000
-0.012000  73.000000
-0.012800  72.800000
-0.012000  72.800000
-0.012800  72.900000
-0.012000  72.800000
-0.012000  72.800000
-0.009100  72.900000
-0.007500  72.700000
-0.007500  72.800000
-0.005300  72.800000
-0.004600  72.900000
-0.003000  72.700000
-0.001500  72.800000
0.001500  72.900000
0.000700  72.800000
-0.000800  72.800000
-0.001500  72.700000
-0.000800  72.800000
-0.002300  72.700000
-0.004600  72.700000
-0.005300  72.700000
-0.005300  72.500000
-0.003000  72.700000
-0.000800  72.500000
0.002200  72.600000
0.004500  72.700000
0.006700  72.500000
0.012000  72.600000
0.018000  72.400000
0.021700  72.600000
0.025500  72.400000
0.027000  72.500000
0.029200  72.600000
0.030000  72.600000
0.029200  72.600000
0.029200  72.500000
0.027000  72.600000
0.026200  72.400000
0.024000  72.300000
0.024000  72.400000
0.024000  72.200000
0.023200  72.400000
0.022500  72.200000
0.021000  72.400000
0.019500  72.300000
0.020200  72.300000
0.020200  72.100000
0.017200  72.300000
0.017200  72.300000
0.018000  72.300000
0.017200  72.200000
0.016500  72.000000
0.016500  72.200000
0.015700  72.200000
0.015700  72.000000
0.018000  72.100000
0.021000  72.000000
0.024700  72.300000
0.027000  72.000000
0.027700  72.100000
0.027700  72.300000
0.028500  72.100000
0.026200  72.000000
0.024000  72.200000
0.021000  72.000000
0.016500  72.000000
0.011200  72.100000
0.007500  71.900000
0.004500  72.000000
0.000000  72.000000
-0.003000  71.900000
-0.005300  72.000000
-0.008300  71.900000
-0.010500  71.800000
-0.010500  72.000000
-0.012000  71.900000
-0.011300  71.900000
-0.010500  72.000000
-0.010500  71.800000
-0.009100  71.800000
-0.007500  71.800000
-0.005300  72.000000
-0.003800  72.000000
-0.003800  71.800000
-0.003000  71.900000
-0.002300  71.900000
-0.001500  72.000000
-0.000800  72.000000
-0.001500  71.900000
-0.000800  72.000000
-0.001500  71.900000
-0.003000  72.000000
-0.001500  72.100000
-0.001500  72.000000
-0.001500  71.800000
0.000700  72.000000
0.000000  72.000000
-0.000800  71.700000
-0.001500  71.900000
-0.004600  71.800000
-0.005300  71.900000
-0.008300  71.800000
-0.010500  71.700000
-0.012000  71.800000
-0.014300  71.800000
-0.018100  71.800000
-0.019500  71.800000
-0.022500  71.800000
-0.024000  71.700000
-0.025600  71.700000
-0.027800  71.800000
-0.027000  71.700000
-0.027800  71.900000
-0.030800  71.600000
-0.030000  72.000000
-0.028500  71.700000
-0.029300  71.700000
-0.030800  71.800000
-0.030800  71.500000
-0.029300  71.800000
-0.025600  71.700000
-0.025600  71.700000
-0.025600  71.900000
-0.021800  71.800000
-0.021000  71.700000
-0.019500  71.800000
-0.018100  71.700000
-0.018100  71.700000
-0.016500  71.800000
-0.016500  71.600000
-0.015800  71.600000
-0.015800  71.600000
-0.012800  71.600000
-0.011300  71.700000
-0.012000  71.500000
-0.012800  71.600000
-0.012800  71.600000
-0.012800  71.500000
-0.012000  71.900000
-0.010500  71.500000
-0.010500  71.500000
-0.010500  71.600000
-0.008300  71.600000
-0.006800  71.400000
-0.006800  71.600000
-0.005300  71.600000
-0.004600  71.500000
-0.002300  71.800000
-0.001500  71.500000
-0.000800  71.800000
0.000700  71.500000
0.002200  71.700000
0.005200  71.500000
0.006700  71.600000
0.007500  71.600000
0.009700  71.500000
0.012000  71.500000
0.012700  71.600000
0.012700  71.500000
0.015000  71.400000
0.016500  71.600000
0.015700  71.600000
0.016500  71.400000
0.016500  71.600000
0.018000  71.500000
0.018700  71.500000
0.015700  71.500000
0.013500  71.400000
0.013500  71.500000
0.012000  71.400000
0.011200  71.400000
0.013500  71.400000
0.012700  71.400000
0.010500  71.200000
0.012000  71.500000
0.010500  71.300000
0.010500  71.400000
0.012700  71.500000
0.012700  71.200000
0.012700  71.500000
0.013500  71.200000
0.015000  71.400000
0.014200  71.400000
0.015700  71.400000
0.017200  71.400000
0.016500  71.400000
0.019500  71.400000
0.019500  71.400000
0.016500  71.500000
0.016500  71.500000
0.015000  71.500000
0.012700  71.500000
0.012000  71.400000
0.012000  71.600000
0.009700  71.300000
0.008200  71.500000
0.008200  71.500000
0.006700  71.400000
0.006700  71.400000
0.006000  71.400000
0.005200  71.500000
0.003000  71.500000
0.003700  71.200000
0.001500  71.400000
0.000700  71.400000
-0.000800  71.500000
-0.000800  71.400000
-0.002300  71.500000
-0.005300  71.400000
-0.004600  71.500000
-0.004600  71.400000
-0.006800  71.300000
-0.006800  71.400000
-0.008300  71.400000
-0.007500  71.400000
-0.008300  71.400000
-0.009100  71.300000
-0.007500  71.500000
-0.006800  71.200000
-0.006800  71.500000
-0.006000  71.500000
-0.008300  71.400000
-0.004600  71.400000
-0.004600  71.500000
-0.005300  71.300000
-0.006800  71.400000
-0.006800  71.200000
-0.007500  71.300000
-0.009100  71.400000
-0.008300  71.200000
-0.009100  71.400000
-0.009100  71.400000
-0.009800  71.100000
-0.009800  71.500000
-0.009100  71.300000
-0.009100  71.400000
-0.010500  71.400000
-0.012800  71.400000
-0.014300  71.500000
-0.014300  71.400000
-0.013500  71.200000
-0.013500  71.500000
-0.014300  71.200000
-0.014300  71.300000
-0.012000  71.400000
-0.012000  71.300000
-0.012000  71.400000
-0.010500  71.300000
-0.009800  71.200000
-0.009800  71.400000
-0.009800  71.400000
-0.009100  71.400000
-0.009100  71.200000
-0.008300  71.300000
-0.006800  71.300000
-0.006800  71.400000
-0.005300  71.300000
-0.002300  71.400000
-0.000800  71.500000
-0.000800  71.200000
-0.001500  71.400000
-0.003000  71.300000
-0.005300  71.200000
-0.007500  71.400000
-0.008300  71.300000
-0.008300  71.400000
-0.006800  71.200000
-0.010500  71.400000
-0.012000  71.400000
-0.009800  71.300000
-0.008300  71.300000
-0.005300  71.400000
-0.002300  71.400000
0.000700  71.400000
0.006000  71.500000
0.010500  71.400000
0.014200  71.500000
0.016500  71.500000
0.019500  71.100000
0.021700  71.500000
0.022500  71.400000
0.023200  71.400000
0.023200  71.500000
0.022500  71.200000
0.021000  71.400000
0.020200  71.500000
0.016500  71.400000
0.012700  71.500000
0.012000  71.400000
0.009000  71.400000
0.006700  71.600000
0.003000  71.400000
0.003000  71.400000
0.001500  71.600000
0.000700  71.500000
0.000700  71.700000
0.000700  71.500000
0.000000  71.400000
-0.000800  71.600000
-0.002300  71.300000
-0.001500  71.500000
0.000700  71.500000
0.003000  71.500000
0.004500  71.400000
0.006000  71.500000
0.006700  71.500000
0.007500  71.500000
0.008200  71.500000
0.009000  71.500000
0.009700  71.700000
0.010500  71.400000
0.012700  71.400000
0.012700  71.600000
0.012000  71.500000
0.012000  71.600000
0.011200  71.600000
0.010500  71.600000
0.008200  71.400000
0.006700  71.700000
0.008200  71.600000
0.007500  71.600000
0.006000  71.500000
0.004500  71.600000
0.002200  71.500000
0.002200  71.400000
0.000700  71.700000
0.001500  71.500000
0.002200  71.600000
0.002200  71.700000
0.002200  71.500000
0.003000  71.500000
0.000700  71.600000
0.000700  71.600000
-0.000800  71.500000
-0.001500  71.600000
-0.000800  71.700000
0.001500  71.500000
0.001500  71.500000
0.000700  71.500000
-0.000800  71.600000
-0.001500  71.500000
-0.000800  71.700000
-0.000800  71.600000
0.000700  71.500000
0.000000  71.700000
0.001500  71.400000
0.001500  71.700000
-0.001500  71.600000
-0.000800  71.500000
-0.003800  71.600000
-0.005300  71.500000
-0.006800  71.500000
-0.008300  71.500000
-0.009100  71.600000
-0.012800  71.400000
-0.013500  71.700000
-0.015000  71.400000
-0.015000  71.500000
-0.012800  71.600000
-0.014300  71.400000
-0.012800  71.700000
-0.014300  71.400000
-0.015800  71.600000
-0.017300  71.700000
-0.018800  71.500000
-0.016500  71.500000
-0.016500  71.500000
-0.018100  71.500000
-0.015800  71.400000
-0.012000  71.700000
-0.010500  71.400000
-0.007500  71.700000
-0.003800  71.500000
-0.001500  71.500000
-0.001500  71.700000
0.000700  71.500000
0.003000  71.600000
0.006700  71.600000
0.009000  71.500000
0.011200  71.500000
0.012700  71.500000
0.015000  71.500000
0.014200  71.500000
0.014200  71.700000
0.016500  71.400000
0.014200  71.700000
0.014200  71.500000
0.012000  71.700000
0.009000  71.700000
0.006000  71.500000
0.003700  71.700000
-0.000800  71.500000
-0.002300  71.600000
-0.000800  71.700000
-0.004600  71.500000
-0.006000  71.700000
-0.007500  71.400000
-0.008300  71.500000
-0.008300  71.400000
-0.009800  71.500000
-0.008300  71.300000
-0.007500  71.600000
-0.006800  71.500000
-0.005300  71.600000
-0.003000  71.500000
-0.003000  71.400000
-0.003800  71.500000
-0.004600  71.600000
-0.005300  71.500000
-0.006000  71.500000
-0.006800  71.500000
-0.005300  71.500000
-0.006000  71.400000
-0.005300  71.500000
-0.007500  71.600000
-0.007500  71.500000
-0.006800  71.600000
-0.005300  71.500000
-0.005300  71.500000
-0.006800  71.400000
-0.005300  71.500000
-0.004600  71.500000
-0.003000  71.600000
0.003000  71.500000
0.006000  71.500000
0.008200  71.600000
0.012000  71.500000
0.012000  71.400000
0.012000  71.700000
0.012000  71.500000
0.009000  71.500000
0.004500  71.500000
0.000000  71.600000
-0.003000  71.600000
-0.006000  71.500000
-0.006000  71.400000
-0.004600  71.600000
-0.002300  71.500000
-0.000800  71.500000
-0.000800  71.700000
0.000700  71.500000
0.000700  71.600000
0.003700  71.700000
0.008200  71.500000
0.011200  71.600000
0.015000  71.500000
0.017200  71.700000
0.019500  71.500000
0.021700  71.500000
0.021700  71.400000
0.019500  71.600000
0.017200  71.700000
0.015700  71.600000
0.011200  71.700000
0.007500  71.500000
0.003000  71.700000
-0.001500  71.600000
-0.008300  71.400000
-0.012000  71.500000
-0.013500  71.500000
-0.012000  71.600000
-0.012800  71.500000
-0.016500  71.600000
-0.014300  71.600000
-0.012000  71.600000
-0.012800  71.400000
-0.010500  71.600000
-0.008300  71.500000
-0.006800  71.500000
-0.004600  71.600000
-0.000800  71.500000
0.000700  71.700000
0.004500  71.700000
0.004500  71.600000
0.004500  71.800000
0.003000  71.500000
0.001500  71.700000
0.004500  71.500000
0.005200  71.800000
0.004500  71.500000
0.004500  71.700000
0.003700  71.500000
0.002200  71.700000
0.000700  71.600000
0.002200  71.600000
0.003000  71.600000
0.001500  71.700000
0.001500  71.600000
-0.000800  71.700000
-0.000800  71.500000
-0.001500  71.900000
-0.003000  71.600000
-0.003000  71.600000
-0.004600  71.700000
-0.002300  71.600000
-0.000800  71.700000
0.000700  71.600000
0.000700  71.500000
0.003000  71.700000
0.003700  71.700000
0.002200  71.500000
0.002200  71.800000
0.003000  71.600000
0.004500  71.600000
0.005200  71.600000
0.003000  71.500000
0.001500  71.700000
0.003000  71.600000
0.002200  71.600000
0.004500  71.600000
0.006000  71.600000
0.008200  71.600000
0.010500  71.600000
0.008200  71.500000
0.008200  71.500000
0.006000  71.700000
0.004500  71.600000
0.004500  71.700000
0.003000  71.600000
0.003700  71.400000
0.003700  71.900000
-0.000800  71.500000
-0.003800  71.500000
-0.004600  71.700000
-0.003000  71.500000
-0.000800  71.500000
-0.002300  71.500000
-0.006000  71.500000
-0.009100  71.500000
-0.009100  71.500000
-0.009100  71.500000
-0.009100  71.700000
-0.009100  71.500000
-0.010500  71.500000
-0.009100  71.600000
-0.009800  71.300000
-0.008300  71.600000
-0.009100  71.300000
-0.009800  71.400000
-0.009800  71.700000
-0.009100  71.400000
-0.011300  71.500000
-0.011300  71.500000
-0.008300  71.500000
-0.006800  71.500000
-0.005300  71.500000
-0.003000  71.400000
-0.001500  71.600000
-0.005300  71.500000
-0.005300  71.400000
-0.003000  71.700000
-0.003000  71.500000
-0.000800  71.500000
-0.002300  71.400000
-0.003800  71.500000
-0.004600  71.500000
-0.004600  71.400000
-0.004600  71.700000
-0.005300  71.500000
-0.008300  71.400000
-0.009100  71.600000
-0.008300  71.500000
-0.007500  71.300000
-0.008300  71.400000
-0.007500  71.400000
-0.006000  71.300000
-0.000800  71.500000
0.003700  71.400000
0.006000  71.500000
0.008200  71.600000
0.011200  71.400000
0.012000  71.400000
0.012700  71.400000
0.014200  71.400000
0.014200  71.300000
0.012700  71.500000
0.011200  71.400000
0.011200  71.400000
0.010500  71.300000
0.009700  71.400000
0.009000  71.400000
0.009000  71.100000
0.012000  71.400000
0.010500  71.300000
0.008200  71.300000
0.006700  71.300000
0.007500  71.000000
0.009000  71.300000
0.007500  71.100000
0.005200  71.200000
0.005200  71.100000
0.003000  71.100000
0.003700  71.100000
0.001500  71.100000
-0.001500  71.000000
-0.001500  71.000000
-0.004600  71.100000
-0.003000  71.100000
-0.004600  71.100000
-0.006000  71.100000
-0.006800  70.900000
-0.009100  71.000000
-0.009100  70.800000
-0.009800  71.000000
-0.010500  70.900000
-0.012000  70.700000
-0.013500  70.900000
-0.012000  70.800000
-0.012000  70.800000
-0.008300  70.600000
-0.009100  70.900000
-0.007500  70.600000
-0.004600  70.900000
-0.005300  70.800000
-0.004600  70.600000
-0.005300  70.800000
-0.005300  70.500000
-0.005300  70.600000
-0.004600  70.600000
-0.001500  70.600000
0.003000  70.800000
0.006700  70.500000
0.009700  70.600000
0.010500  70.500000
0.010500  70.600000
0.011200  70.400000
0.009000  70.500000
0.009000  70.500000
0.008200  70.500000
0.007500  70.400000
0.005200  70.300000
0.004500  70.400000
0.003000  70.300000
-0.003800  70.300000
-0.005300  70.300000
-0.006800  70.200000
-0.005300  70.100000
-0.004600  70.100000
-0.005300  70.100000
-0.003000  70.200000
-0.001500  70.200000
0.000700  70.000000
0.002200  70.200000
0.003000  70.000000
0.003700  70.000000
0.004500  70.200000
0.006700  69.900000
0.008200  70.000000
0.008200  69.800000
0.008200  69.900000
0.007500  69.900000
0.007500  69.700000
0.005200  69.800000
0.003000  69.800000
0.000700  69.800000
-0.000800  69.700000
-0.003000  69.700000
-0.004600  69.600000
-0.004600  69.700000
-0.006800  69.600000
-0.010500  69.400000
-0.012000  69.600000
-0.010500  69.500000
-0.011300  69.500000
-0.010500  69.500000
-0.010500  69.400000
-0.009800  69.300000
-0.006800  69.400000
-0.003800  69.300000
-0.001500  69.500000
-0.000800  69.300000
0.000700  69.300000
0.004500  69.300000
0.005200  69.300000
0.009000  69.100000
0.013500  69.200000
0.014200  69.100000
0.014200  69.100000
0.015000  69.000000
0.015700  68.900000
0.016500  69.000000
0.016500  69.000000
0.015000  69.000000
0.013500  68.900000
0.014200  68.800000
0.012000  68.900000
0.009000  68.800000
0.009700  68.800000
0.007500  68.800000
0.004500  68.800000
0.003000  68.500000
0.000700  68.800000
0.000000  68.600000
-0.000800  68.700000
-0.001500  68.500000
-0.003000  68.500000
-0.004600  68.400000
-0.005300  68.400000
-0.005300  68.300000
-0.004600  68.400000
-0.005300  68.300000
-0.005300  68.300000
-0.007500  68.300000
-0.007500  68.300000
-0.009100  68.100000
-0.010500  68.000000
-0.009800  68.000000
-0.009100  68.000000
-0.009800  68.000000
-0.008300  67.800000
-0.006800  68.000000
-0.006800  68.000000
-0.003000  67.800000
-0.003000  67.900000
-0.002300  67.900000
-0.001500  67.800000
-0.000800  67.900000
-0.000800  67.500000
-0.002300  67.700000
-0.001500  67.700000
-0.004600  67.500000
-0.004600  67.800000
-0.006000  67.400000
-0.009100  67.500000
-0.012000  67.400000
-0.014300  67.200000
-0.015800  67.300000
-0.015800  67.400000
-0.014300  67.200000
-0.014300  67.300000
-0.013500  67.200000
-0.010500  67.200000
-0.006800  67.200000
-0.006000  67.000000
-0.005300  67.100000
-0.004600  67.100000
-0.002300  67.100000
0.000000  67.100000
0.002200  66.800000
0.005200  67.000000
0.005200  66.800000
0.006700  66.900000
0.007500  66.800000
0.003000  66.800000
-0.000800  66.600000
-0.003800  66.700000
-0.008300  66.800000
-0.010500  66.500000
-0.009100  66.600000
-0.008300  66.200000
-0.004600  66.600000
-0.003000  66.300000
0.000700  66.300000
0.004500  66.400000
0.008200  66.400000
0.010500  66.300000
0.010500  66.200000
0.010500  66.100000
0.011200  66.200000
0.011200  66.100000
0.007500  65.900000
0.003000  65.900000
0.001500  66.000000
-0.001500  65.700000
-0.002300  66.000000
-0.003000  65.600000
-0.004600  65.800000
-0.004600  65.800000
-0.002300  65.700000
-0.003000  65.500000
-0.005300  65.500000
-0.004600  65.400000
-0.003800  65.500000
-0.003000  65.400000
-0.001500  65.200000
-0.001500  65.200000
-0.000800  65.200000
0.002200  65.100000
0.005200  65.200000
0.005200  64.900000
0.004500  65.000000
0.006700  64.800000
0.006700  64.800000
0.006700  64.800000
0.004500  64.700000
0.004500  64.800000
0.006700  64.700000
0.009000  64.500000
0.008200  64.400000
0.006000  64.500000
0.006700  64.300000
0.006000  64.500000
0.004500  64.200000
0.003000  64.200000
0.001500  64.300000
0.000000  64.000000
-0.000800  64.000000
-0.001500  64.000000
-0.004600  63.800000
-0.003800  64.000000
-0.003800  63.700000
-0.006000  63.700000
-0.005300  63.500000
-0.007500  63.700000
-0.008300  63.400000
-0.008300  63.500000
-0.006000  63.400000
-0.005300  63.100000
-0.004600  63.400000
-0.004600  63.000000
-0.006000  63.200000
-0.006000  63.000000
-0.006000  63.000000
-0.006000  63.000000
-0.004600  62.800000
-0.005300  62.700000
-0.004600  62.700000
-0.001500  62.500000
-0.000800  62.700000
0.000700  62.800000
-0.001500  62.400000
-0.000800  62.400000
0.001500  62.400000
-0.000800  62.100000
-0.003000  62.200000
-0.003000  62.100000
-0.001500  62.100000
-0.000800  62.000000
-0.001500  61.800000
-0.001500  61.700000
-0.001500  61.600000
-0.001500  61.700000
0.003000  61.600000
0.003000  61.400000
0.003700  61.300000
0.005200  61.500000
0.003700  61.200000
0.003700  61.200000
0.003000  61.200000
0.003000  60.700000
0.003700  61.100000
0.003000  60.800000
0.004500  60.800000
0.004500  60.800000
0.005200  60.500000
0.005200  60.500000
0.006700  60.400000
0.008200  60.500000
0.009700  60.300000
0.011200  60.300000
0.012700  60.100000
0.012000  59.900000
0.013500  59.900000
0.013500  59.900000
0.012000  59.800000
0.010500  59.600000
0.006000  59.800000
0.003000  59.600000
0.000000  59.400000
-0.004600  59.300000
-0.005300  59.300000
-0.006800  59.200000
-0.007500  58.900000
-0.006000  59.000000
-0.005300  59.100000
-0.004600  58.900000
-0.003000  58.900000
-0.000800  59.000000
-0.001500  58.800000
-0.002300  58.800000
0.000000  58.900000
-0.000800  58.600000
0.000700  58.900000
0.003000  58.700000
0.002200  58.600000
0.004500  58.600000
0.004500  58.500000
0.002200  58.400000
-0.002300  58.700000
-0.004600  58.500000
0.000000  58.500000
0.001500  58.300000
0.001500  58.400000
0.003000  58.200000
0.005200  58.100000
0.007500  58.000000
0.006700  58.000000
0.008200  57.800000
0.009700  57.900000
0.011200  57.700000
0.012000  57.400000
0.012000  57.400000
0.011200  57.400000
0.011200  57.200000
0.009000  57.200000
0.010500  57.100000
0.009700  57.000000
0.008200  56.800000
0.008200  56.800000
0.007500  56.600000
0.004500  56.700000
0.002200  56.400000
0.000700  56.500000
-0.001500  56.300000
-0.004600  56.000000
-0.006800  56.100000
-0.010500  55.900000
-0.012800  55.900000
-0.012800  56.000000
-0.012800  55.700000
-0.013500  55.700000
-0.012000  55.500000
-0.010500  55.500000
-0.008300  55.400000
-0.006000  55.500000
-0.008300  55.200000
-0.006800  55.400000
-0.005300  55.200000
-0.006800  55.200000
-0.009100  55.300000
-0.009800  55.100000
-0.010500  55.100000
-0.006800  55.100000
-0.002300  55.100000
-0.002300  55.300000
-0.001500  55.000000
0.000700  54.900000
0.003000  54.800000
0.003700  54.800000
0.003700  54.600000
0.003000  54.600000
0.003700  54.500000
0.003000  54.700000
0.001500  54.500000
-0.001500  54.300000
-0.004600  54.300000
-0.004600  54.200000
-0.006800  54.000000
-0.007500  54.000000
-0.009100  53.600000
-0.008300  53.600000
-0.009100  53.600000
-0.009100  53.400000
-0.008300  53.600000
-0.009800  53.300000
-0.012800  53.100000
-0.013500  53.100000
-0.014300  53.100000
-0.014300  52.900000
-0.013500  52.800000
-0.011300  52.800000
-0.009100  52.700000
-0.008300  52.700000
-0.006000  52.400000
-0.003800  52.500000
-0.000800  52.400000
0.003000  52.400000
0.004500  52.200000
0.009000  52.200000
0.009000  52.100000
0.009700  52.000000
0.011200  51.900000
0.012000  52.100000
0.012700  51.900000
0.011200  51.700000
0.008200  51.800000
0.004500  51.700000
0.000700  51.500000
-0.000800  51.600000
-0.003000  51.400000
-0.005300  51.400000
-0.006000  51.300000
-0.009100  51.200000
-0.010500  51.300000
-0.012000  51.000000
-0.013500  51.100000
-0.010500  50.900000
-0.008300  50.800000
-0.006000  50.800000
-0.003000  50.800000
-0.003000  50.600000
-0.001500  50.600000
0.000700  50.500000
0.003000  50.400000
0.006000  50.400000
0.008200  50.000000
0.009700  49.900000
0.014200  50.000000
0.017200  49.700000
0.018700  49.800000
0.023200  49.800000
0.024700  49.600000
0.024000  49.500000
0.020200  49.500000
0.016500  49.400000
0.014200  49.400000
0.010500  49.400000
0.006700  49.200000
0.003700  49.100000
0.003000  49.000000
0.000700  48.900000
-0.003000  49.100000
-0.006800  48.700000
-0.011300  48.800000
-0.013500  48.600000
-0.015800  48.600000
-0.019500  48.600000
-0.020300  48.500000
-0.024000  48.500000
-0.027000  48.300000
-0.027800  48.300000
-0.028500  48.200000
-0.028500  48.200000
-0.029300  48.000000
-0.025600  48.100000
-0.018100  48.000000
-0.013500  47.800000
-0.011300  47.900000
-0.006800  47.700000
-0.005300  47.700000
-0.005300  47.600000
-0.003800  47.600000
-0.005300  47.600000
-0.003800  47.400000
-0.000800  47.500000
0.005200  47.300000
0.010500  47.200000
0.012000  47.100000
0.012700  47.200000
0.004500  47.300000
-0.008300  47.100000
-0.020300  47.100000
-0.031500  46.800000
-0.039800  47.000000
-0.038300  46.800000
-0.030800  46.800000
-0.019500  46.800000
-0.010500  46.700000
-0.003800  46.800000
-0.001500  46.800000
0.001500  46.500000
0.005200  46.300000
0.009000  46.400000
0.012700  46.300000
0.014200  46.200000
0.015700  46.200000
0.016500  46.100000
0.019500  46.200000
0.019500  46.000000
0.020200  45.900000
0.024000  45.900000
0.027000  45.900000
0.027000  45.800000
0.024700  45.900000
0.023200  45.800000
0.020200  45.700000
0.016500  45.600000
0.016500  45.700000
0.013500  45.500000
0.014200  45.600000
0.012700  45.400000
0.011200  45.400000
0.010500  45.300000
0.007500  45.300000
0.008200  45.300000
0.009000  45.000000
0.009000  45.100000
0.009000  45.000000
0.010500  44.800000
0.012000  44.900000
0.012700  44.700000
0.015000  45.000000
0.013500  44.900000
0.011200  44.500000
0.009000  44.500000
0.003700  44.700000
0.000700  44.400000
-0.003000  44.600000
-0.006000  44.200000
-0.006800  44.300000
-0.006800  43.900000
-0.007500  44.100000
-0.006800  44.000000
-0.006800  44.000000
-0.004600  44.000000
-0.004600  43.900000
-0.006800  43.900000
-0.006000  43.600000
-0.007500  43.500000
-0.009800  43.600000
-0.008300  43.400000
-0.006000  43.400000
-0.005300  43.300000
-0.003800  43.400000
-0.005300  43.500000
-0.005300  43.300000
-0.002300  43.400000
0.000700  43.300000
0.006000  43.300000
0.006700  43.100000
0.003700  43.100000
0.004500  43.200000
0.005200  43.000000
0.006000  43.100000
0.004500  43.100000
-0.003000  43.000000
-0.004600  42.900000
-0.008300  42.700000
-0.012000  42.900000
-0.008300  42.600000
-0.006000  42.700000
-0.003800  42.600000
-0.002300  42.700000
0.003000  42.600000
0.007500  42.500000
0.011200  42.700000
0.014200  42.400000
0.017200  42.300000
0.021700  42.300000
0.027000  42.300000
0.030700  42.300000
0.033000  42.100000
0.036000  42.200000
0.029200  42.000000
0.015700  42.000000
0.003700  42.100000
-0.009100  41.900000
-0.019500  41.900000
-0.020300  41.700000
-0.012800  41.600000
-0.002300  41.700000
0.003000  41.400000
0.003700  41.800000
0.002200  41.400000
-0.001500  41.600000
-0.003000  41.400000
-0.006800  41.400000
-0.006800  41.400000
-0.006800  41.100000
-0.008300  41.100000
-0.005300  41.100000
-0.003000  41.000000
0.001500  41.000000
0.006000  40.900000
0.008200  40.900000
0.009000  40.700000
0.005200  40.900000
-0.004600  40.700000
-0.013500  40.700000
-0.023300  40.700000
-0.029300  40.500000
-0.027800  40.600000
-0.022500  40.400000
-0.019500  40.300000
-0.022500  40.500000
-0.030000  40.200000
-0.033000  40.200000
-0.034600  40.000000
-0.034600  40.000000
-0.023300  40.000000
-0.011300  39.800000
-0.009800  40.000000
-0.008300  39.600000
-0.011300  39.700000
-0.010500  39.600000
0.000000  39.600000
0.012000  39.600000
0.020200  39.600000
0.021000  39.400000
0.018000  39.300000
0.011200  39.300000
0.003000  39.400000
-0.006800  39.100000
-0.012800  39.200000
-0.005300  39.100000
0.003700  39.200000
0.006700  39.000000
0.006700  38.800000
0.003000  39.000000
-0.001500  38.800000
-0.009100  38.800000
-0.018100  38.500000
-0.016500  38.700000
-0.009800  38.700000
-0.003000  38.600000
0.004500  38.600000
0.012700  38.500000
0.015000  38.400000
0.011200  38.400000
0.010500  38.200000
0.011200  38.300000
0.010500  38.100000
0.008200  38.100000
0.010500  37.900000
0.009700  37.900000
0.010500  37.900000
0.010500  37.700000
0.007500  37.900000
0.000000  37.600000
-0.010500  37.500000
-0.018800  37.500000
-0.022500  37.500000
-0.024000  37.300000
-0.026300  37.300000
-0.025600  37.200000
-0.026300  37.300000
-0.023300  37.000000
-0.014300  37.200000
-0.006800  36.900000
0.000000  37.000000
0.006700  36.900000
0.010500  36.900000
0.012700  36.800000
0.012000  36.700000
0.004500  36.900000
-0.009100  36.500000
-0.023300  36.500000
-0.041300  36.500000
-0.043600  36.400000
-0.036100  36.400000
-0.041300  36.200000
-0.035300  36.200000
-0.015800  36.200000
0.001500  36.100000
0.013500  35.900000
0.021700  35.900000
0.029200  36.000000
0.037500  35.800000
0.046500  35.800000
0.046500  35.800000
0.040500  35.500000
0.031500  35.700000
0.022500  35.500000
0.021700  35.500000
0.021000  35.500000
0.016500  35.400000
0.010500  35.500000
0.006000  35.200000
0.003700  35.300000
0.006700  35.100000
0.008200  35.100000
0.003000  35.100000
0.006000  35.100000
0.015700  35.100000
0.022500  34.900000
0.027700  35.100000
0.036700  34.700000
0.042000  34.700000
0.042700  34.500000
0.040500  34.600000
0.034500  34.600000
0.027000  34.600000
0.012700  34.400000
-0.003800  34.600000
-0.008300  34.300000
-0.005300  34.300000
-0.006800  34.200000
-0.001500  34.200000
0.006700  34.200000
0.010500  33.900000
0.014200  34.000000
0.014200  33.800000
0.009700  33.900000
0.001500  33.600000
-0.007500  33.700000
-0.018800  33.600000
-0.044300  33.600000
-0.066800  33.600000
-0.067500  33.600000
-0.060000  33.300000
-0.054800  33.600000
-0.054800  33.100000
-0.047300  33.600000
-0.027000  33.000000
-0.006800  33.300000
0.007500  33.200000
0.016500  33.200000
0.023200  33.100000
0.033000  32.900000
0.036700  33.000000
0.033000  32.700000
0.029200  32.900000
0.016500  32.700000
-0.004600  32.500000
-0.029300  32.400000
-0.049500  32.500000
-0.050300  32.200000
-0.024800  32.400000
0.009000  32.200000
0.033000  32.200000
0.039000  32.100000
0.035200  32.100000
0.030000  32.000000
0.018000  31.900000
0.014200  31.900000
0.018700  31.700000
0.023200  31.900000
0.029200  31.900000
0.034500  31.700000
0.015700  31.700000
-0.012000  31.500000
-0.021000  31.600000
-0.026300  31.500000
-0.025600  31.500000
-0.022500  31.400000
-0.024000  31.400000
-0.033000  31.300000
-0.039800  31.200000
-0.039800  31.300000
-0.034600  31.200000
-0.021800  31.100000
-0.014300  31.200000
-0.009800  31.000000
-0.003000  31.000000
-0.000800  31.000000
0.004500  30.700000
0.012000  30.800000
0.012000  30.600000
0.015000  30.500000
0.012700  30.600000
0.009000  30.500000
0.003700  30.400000
-0.003000  30.200000
-0.006800  30.300000
-0.012000  29.800000
-0.015800  30.100000
-0.020300  29.800000
-0.019500  29.800000
-0.005300  29.800000
0.007500  29.700000
0.012700  29.600000
0.018000  29.600000
0.018000  29.500000
0.015700  29.500000
0.015700  29.300000
0.018700  29.400000
0.021700  29.200000
0.018000  29.200000
0.010500  29.200000
-0.001500  29.000000
-0.012800  29.000000
-0.020300  29.000000
-0.019500  29.000000
-0.009800  28.800000
-0.015000  28.800000
-0.029300  28.800000
-0.041300  28.800000
-0.042800  28.500000
-0.032300  28.500000
-0.016500  28.300000
0.000700  28.600000
0.016500  28.200000
0.032200  28.400000
0.040500  28.200000
0.047200  28.000000
0.055500  28.100000
0.057700  27.900000
0.050200  27.900000
0.039700  27.800000
0.033000  27.800000
0.031500  27.600000
0.023200  27.600000
0.006000  27.500000
-0.010500  27.500000
-0.021800  27.400000
-0.024800  27.300000
-0.031500  27.200000
-0.040500  27.300000
-0.042000  27.000000
-0.037500  27.100000
-0.045800  26.900000
-0.058500  27.000000
-0.048000  26.900000
-0.021800  26.800000
0.007500  27.000000
0.029200  26.600000
0.048000  26.800000
0.061500  26.600000
0.059200  26.700000
0.044200  26.500000
0.009700  26.500000
-0.018100  26.500000
-0.020300  26.300000
-0.027800  26.100000
-0.016500  26.200000
0.014200  26.100000
0.027700  26.100000
0.033000  26.000000
0.027700  25.900000
0.014200  26.000000
0.012000  25.800000
0.005200  26.000000
0.000700  25.600000
-0.008300  25.600000
-0.018800  25.400000
-0.031500  25.400000
-0.045800  25.400000
-0.038300  25.200000
-0.007500  25.200000
0.018000  25.300000
0.027000  25.100000
0.030700  25.200000
0.027700  25.100000
0.020200  25.000000
0.023200  24.800000
0.033000  24.800000
0.023200  24.800000
-0.009100  24.700000
-0.036800  24.700000
-0.049500  24.700000
-0.051800  24.700000
-0.035300  24.600000
-0.014300  24.400000
-0.011300  24.400000
-0.005300  24.400000
0.011200  24.400000
0.023200  24.500000
0.024000  24.100000
0.022500  24.300000
0.017200  24.100000
0.015000  24.200000
0.015700  24.000000
0.010500  24.000000
-0.011300  24.000000
-0.051800  23.700000
-0.105000  23.800000
-0.131300  23.600000
-0.095300  23.500000
-0.054000  23.500000
-0.021800  23.300000
-0.005300  23.500000
0.005200  23.300000
0.018700  23.500000
0.031500  23.300000
0.049500  23.200000
0.052500  23.200000
0.050200  23.000000
0.039000  23.200000
0.006700  22.900000
-0.033800  22.900000
-0.055500  22.900000
-0.053300  22.900000
-0.042000  22.800000
-0.010500  22.800000
0.021700  22.500000
0.035200  22.800000
0.030000  22.500000
0.027000  22.800000
0.005200  22.500000
-0.042000  22.500000
-0.078000  22.500000
-0.090000  22.300000
-0.042800  22.300000
-0.009100  22.200000
0.002200  22.500000
0.024000  22.200000
0.024700  22.300000
0.037500  22.100000
0.045700  22.100000
0.054000  21.900000
0.045700  22.000000
0.006700  21.900000
-0.038300  21.900000
-0.086300  21.800000
-0.075000  22.000000
-0.034600  21.600000
-0.016500  21.600000
0.001500  21.800000
0.017200  21.500000
0.025500  21.600000
0.035200  21.500000
0.038200  21.500000
0.040500  21.200000
0.038200  21.200000
0.030700  21.200000
0.020200  21.100000
0.012700  21.200000
0.005200  21.200000
0.008200  21.000000
0.029200  21.100000
0.057000  20.700000
0.084000  20.800000
0.082500  20.700000
0.053200  20.900000
0.001500  20.600000
-0.075000  20.700000
-0.128300  20.600000
-0.122300  20.500000
-0.087100  20.500000
-0.078800  20.300000
-0.087800  20.300000
-0.080300  20.300000
-0.048000  20.400000
-0.009100  20.300000
0.025500  20.200000
0.065200  20.400000
0.097500  20.200000
0.109500  19.900000
0.102700  20.000000
0.064500  19.800000
0.019500  20.100000
-0.012000  19.600000
-0.039000  19.800000
-0.057800  19.700000
-0.061500  19.600000
-0.045800  19.500000
-0.003000  19.600000
0.030000  19.600000
0.028500  19.400000
0.012000  19.400000
0.001500  19.500000
0.018700  19.300000
0.010500  19.400000
-0.003000  19.300000
-0.001500  19.100000
-0.009100  19.200000
0.004500  19.000000
0.016500  19.000000
0.024700  19.000000
0.028500  19.000000
0.034500  18.900000
0.057000  18.900000
0.084000  18.900000
0.100500  18.700000
0.111000  18.600000
0.114700  18.700000
0.070500  18.400000
-0.019500  18.500000
-0.097500  18.300000
-0.103500  18.500000
-0.059300  18.400000
-0.042000  18.300000
-0.023300  18.400000
0.009000  18.200000
0.022500  18.200000
0.027700  18.100000
0.029200  18.100000
0.020200  18.000000
0.001500  17.800000
0.001500  17.900000
0.028500  17.900000
0.053200  17.700000
0.075000  17.900000
0.092200  17.700000
0.090000  17.900000
0.051700  17.500000
-0.039000  17.500000
-0.150000  17.500000
-0.170300  17.500000
-0.097500  17.400000
-0.034600  17.300000
0.004500  17.500000
0.027000  17.200000
0.039000  17.400000
0.042700  17.200000
0.031500  17.200000
0.031500  17.100000
0.019500  17.200000
0.005200  17.000000
0.009000  17.000000
0.024000  16.900000
0.036700  17.000000
0.043500  16.700000
0.039700  17.000000
-0.003000  16.600000
-0.066800  16.700000
-0.093800  16.700000
-0.050300  16.500000
-0.012000  16.700000
-0.020300  16.400000
-0.023300  16.400000
-0.008300  16.400000
-0.000800  16.300000
-0.003000  16.300000
0.018000  16.200000
0.035200  16.200000
0.050200  16.300000
0.060000  16.200000
0.027700  16.200000
0.028500  15.900000
0.070500  16.200000
0.070500  16.000000
0.043500  16.100000
-0.012800  15.800000
-0.087100  15.800000
-0.126800  15.800000
-0.153800  15.800000
-0.136500  15.700000
-0.106500  15.600000
-0.056300  15.600000
0.005200  15.800000
0.015700  15.400000
0.015700  15.600000
-0.017300  15.400000
-0.045000  15.400000
-0.044300  15.400000
-0.029300  15.400000
-0.004600  15.300000
0.015000  15.300000
0.051700  15.300000
0.062200  15.200000
0.049500  15.300000
0.017200  15.100000
-0.039800  15.000000
-0.093800  15.000000
-0.097500  14.900000
-0.051800  15.000000
-0.015000  15.000000
0.023200  14.700000
0.048700  15.100000
0.068200  14.600000
0.057000  14.900000
-0.009800  14.700000
-0.073500  14.600000
-0.057000  14.700000
0.004500  14.400000
-0.009100  14.600000
-0.057000  14.400000
-0.111800  14.500000
-0.142600  14.500000
-0.133500  14.400000
-0.111000  14.400000
-0.051800  14.300000
-0.021800  14.200000
-0.010500  14.100000
0.003000  14.100000
0.021000  14.100000
0.055500  14.000000
0.084000  14.000000
0.121500  14.000000
0.135000  14.000000
0.138700  13.900000
0.121500  13.800000
0.060000  13.900000
0.009700  13.800000
-0.040500  13.700000
-0.076500  13.600000
-0.089300  13.700000
-0.079500  13.800000
-0.045000  13.500000
-0.012800  13.600000
-0.010500  13.500000
-0.003800  13.600000
0.028500  13.600000
0.049500  13.400000
0.030000  13.400000
-0.053300  13.200000
-0.118500  13.500000
-0.081800  13.200000
-0.019500  13.300000
0.012700  13.300000
0.031500  13.100000
0.044200  13.100000
0.045700  13.200000
0.014200  13.000000
-0.008300  13.100000
0.005200  12.900000
0.048000  13.000000
0.084000  12.800000
0.090000  12.700000
0.117700  12.800000
0.162700  12.600000
0.179200  12.700000
0.156000  12.400000
0.060700  12.700000
-0.113300  12.600000
-0.255800  12.500000
-0.280600  12.500000
-0.235500  12.400000
-0.129800  12.400000
-0.024000  12.300000
0.015700  12.100000
0.042000  12.400000
0.055500  12.100000
0.063000  12.300000
0.076500  11.900000
0.097500  12.100000
0.102000  12.000000
0.101200  12.100000
0.105000  11.900000
0.073500  11.800000
0.060000  12.000000
0.041200  11.900000
-0.029300  11.800000
-0.090000  11.800000
-0.069100  11.800000
-0.010500  11.800000
0.021000  11.700000
0.054000  11.700000
0.087000  11.600000
0.071200  11.400000
-0.001500  11.700000
-0.052500  11.300000
-0.046500  11.600000
-0.048000  11.300000
-0.057000  11.400000
-0.031500  11.400000
0.012000  11.300000
0.089200  11.300000
0.176200  11.200000
0.229500  11.200000
0.231700  11.100000
0.168700  10.900000
0.075000  11.400000
-0.001500  10.900000
-0.035300  11.200000
-0.057000  10.900000
-0.111800  10.900000
-0.116300  10.900000
-0.069800  10.800000
-0.046500  11.100000
-0.037500  10.800000
-0.012800  10.900000
-0.002300  10.900000
0.011200  10.700000
0.053200  10.700000
0.033000  10.700000
-0.001500  10.700000
-0.036800  10.600000
-0.106500  10.400000
-0.123800  10.600000
-0.063000  10.300000
-0.037500  10.600000
-0.093800  10.300000
-0.065300  10.500000
0.043500  10.300000
0.048700  10.300000
-0.059300  10.500000
-0.085600  10.100000
0.015700  10.400000
0.072700  10.300000
0.087000  10.200000
0.066700  10.000000
-0.018100  10.000000
-0.104300  10.100000
-0.167300  9.800000
-0.190500  9.900000
-0.241500  9.800000
-0.231000  9.700000
-0.061500  9.900000
0.082500  9.600000
0.123700  9.700000
0.075000  9.500000
-0.054000  9.500000
-0.080300  9.500000
0.034500  9.300000
0.106500  9.400000
0.144700  9.300000
0.183700  9.300000
0.193500  9.400000
0.141000  9.200000
0.051700  9.300000
-0.005300  9.000000
-0.065300  9.100000
-0.064500  8.900000
-0.039800  9.000000
0.016500  9.000000
0.061500  8.700000
0.048000  8.900000
0.060700  8.700000
-0.089300  8.800000
-0.278300  8.500000
-0.315800  8.600000
-0.297800  8.500000
-0.186000  8.500000
-0.076500  8.500000
0.010500  8.400000
0.120700  8.300000
0.187500  8.400000
0.213000  8.300000
0.214500  8.200000
0.228700  8.100000
0.203200  8.100000
0.150000  8.100000
0.074200  8.000000
-0.040500  8.100000
-0.060000  7.800000
-0.035300  8.100000
-0.068300  7.900000
-0.150000  7.700000
-0.130500  7.800000
0.027000  7.800000
0.138700  7.600000
0.187500  7.600000
0.097500  7.400000
-0.054000  7.600000
-0.124500  7.500000
-0.163500  7.700000
-0.221300  7.300000
-0.290300  7.600000
-0.172600  7.200000
0.001500  7.500000
0.078700  7.400000
0.080200  7.300000
-0.005300  7.300000
-0.028500  7.200000
-0.002300  7.200000
0.046500  7.200000
0.084000  7.100000
0.081700  7.100000
0.123700  7.200000
0.192000  7.100000
0.170200  7.300000
0.034500  6.800000
-0.071300  7.200000
-0.101300  6.900000
-0.133500  7.100000
-0.207000  7.000000
-0.184500  6.800000
-0.041300  7.000000
0.104200  7.000000
0.223500  6.800000
0.261700  6.700000
0.090000  6.700000
-0.207000  6.600000
-0.240800  6.400000
-0.084000  6.600000
-0.009100  6.500000
0.078000  6.600000
0.122200  6.400000
0.102000  6.500000
0.076500  6.500000
0.026200  6.300000
-0.027800  6.400000
-0.055500  6.300000
-0.019500  6.200000
-0.063800  6.300000
-0.108800  6.200000
-0.038300  6.200000
-0.020300  6.300000
-0.008300  5.900000
0.030700  6.300000
0.055500  6.000000
0.089200  6.300000
0.077200  6.100000
0.023200  6.000000
-0.012800  6.100000
0.003000  6.000000
-0.019500  5.900000
-0.104300  5.600000
-0.134300  5.900000
-0.047300  5.800000
0.018000  5.800000
0.051000  5.800000
0.164200  5.700000
0.244500  5.800000
0.257200  5.800000
0.162700  5.500000
-0.032300  5.700000
-0.188300  5.500000
-0.206300  5.600000
-0.223500  5.600000
-0.261800  5.600000
-0.180800  5.500000
-0.125300  5.300000
-0.071300  5.800000
-0.042000  5.300000
-0.065300  5.500000
-0.046500  5.400000
-0.027800  5.400000
0.049500  5.300000
0.140200  5.300000
0.195000  5.300000
0.203200  5.500000
0.129000  5.200000
0.015700  5.400000
-0.011300  5.200000
0.070500  5.300000
0.106500  5.200000
0.050200  5.200000
-0.007500  5.100000
-0.012800  5.200000
-0.009100  5.200000
0.059200  5.000000
0.121500  5.000000
0.057000  5.000000
0.015000  5.100000
-0.071300  4.900000
-0.148500  5.000000
-0.025600  5.000000
0.082500  5.000000
-0.014300  4.800000
-0.206300  5.000000
-0.198800  4.800000
-0.026300  5.100000
0.039000  4.900000
0.063000  4.900000
0.099000  4.800000
0.105700  4.900000
0.112500  5.000000
0.081000  4.800000
0.039000  4.900000
0.035200  4.800000
0.026200  4.800000
0.000000  4.900000
0.006700  4.600000
0.024000  4.800000
-0.093800  4.600000
-0.188300  4.700000
-0.087800  4.700000
-0.024000  4.700000
-0.081000  4.700000
-0.126000  4.700000
-0.096800  4.600000
-0.114000  4.700000
-0.066000  4.600000
0.042000  4.700000
0.124500  4.600000
0.222000  4.500000
0.190500  4.500000
0.017200  4.500000
-0.221300  4.600000
-0.264800  4.500000
-0.180800  4.700000
-0.065300  4.600000
0.105700  4.500000
0.199500  4.700000
0.304500  4.400000
0.350200  4.700000
0.327700  4.500000
0.267700  4.600000
0.133500  4.400000
-0.076500  4.700000
-0.237800  4.600000
-0.314300  4.500000
-0.340600  4.700000
-0.176300  4.500000
0.029200  4.500000
0.199500  4.600000
0.257200  4.600000
0.081700  4.700000
-0.206300  4.300000
-0.375800  4.600000
-0.284300  4.700000
-0.142600  4.400000
-0.026300  4.500000
0.085500  4.500000
0.156000  4.500000
0.236200  4.400000
0.284200  4.600000
0.207000  4.400000
-0.029300  4.400000
-0.214500  4.400000
-0.273000  4.400000
-0.396000  4.400000
-0.477000  4.600000
-0.327800  4.400000
-0.072800  4.400000
0.108000  4.300000
0.236200  4.700000
0.347200  4.400000
0.425200  4.500000
0.437200  4.400000
0.356200  4.400000
0.225700  4.500000
0.008200  4.500000
-0.132800  4.600000
-0.137300  4.500000
-0.170300  4.400000
-0.125300  4.400000
-0.012000  4.500000
0.160500  4.500000
0.178500  4.500000
0.006700  4.400000
-0.183800  4.600000
-0.384800  4.400000
-0.356300  4.700000
-0.142600  4.500000
0.054700  4.500000
0.174000  4.500000
0.213000  4.500000
0.228000  4.500000
0.250500  4.500000
0.162000  4.500000
-0.046500  4.500000
-0.174800  4.400000
-0.156000  4.500000
-0.077300  4.300000
-0.023300  4.400000
0.050200  4.400000
0.188200  4.500000
0.221200  4.400000
0.086200  4.300000
-0.201100  4.400000
-0.405100  4.400000
-0.145500  4.500000
0.128200  4.300000
0.143200  4.400000
0.102700  4.300000
-0.008300  4.200000
-0.018100  4.300000
0.052500  4.400000
0.094500  4.400000
0.046500  4.400000
0.009000  4.300000
0.021000  4.300000
-0.050300  4.200000
-0.072800  4.200000
-0.060000  4.300000
-0.097500  4.100000
-0.050300  4.400000
-0.034600  4.200000
-0.081000  4.300000
-0.048000  4.300000
-0.076500  4.200000
-0.052500  4.300000
0.042000  4.200000
0.081000  4.300000
0.053200  4.100000
-0.016500  4.200000
-0.017300  4.400000
-0.027800  4.300000
0.000700  4.300000
0.120000  4.200000
0.171000  4.200000
0.141000  4.300000
0.123000  4.200000
0.096000  4.500000
0.051700  4.100000
0.001500  4.300000
-0.066800  4.200000
-0.153800  4.100000
-0.165000  4.400000
-0.117800  4.100000
-0.050300  4.300000
0.117700  4.400000
0.186000  4.200000
0.063700  4.400000
-0.138800  4.000000
-0.219800  4.400000
-0.137300  4.200000
-0.108800  4.400000
-0.063800  4.400000
0.003000  4.200000
0.059200  4.400000
0.084700  4.200000
0.033000  4.300000
-0.048000  4.400000
-0.078000  4.200000
0.030000  4.500000
0.096000  4.200000
-0.001500  4.300000
-0.066000  4.400000
-0.034600  4.400000
0.033700  4.400000
0.023200  4.300000
-0.025600  4.400000
-0.009800  4.300000
-0.089300  4.500000
-0.132000  4.400000
-0.098300  4.300000
-0.069100  4.400000
-0.015800  4.400000
0.014200  4.400000
0.034500  4.400000
-0.036800  4.300000
-0.089300  4.400000
0.021700  4.300000
0.168700  4.400000
0.242200  4.400000
0.171700  4.500000
-0.006800  4.300000
-0.026300  4.400000
0.086200  4.500000
0.116200  4.400000
0.063700  4.200000
-0.076500  4.200000
-0.114800  4.300000
-0.109500  4.200000
-0.144800  4.300000
-0.116300  4.200000
-0.185300  4.300000
-0.230300  4.400000
-0.171100  4.500000
-0.220500  4.100000
-0.255800  4.300000
-0.108800  4.200000
0.016500  4.200000
0.115500  4.400000
0.156000  4.100000
0.078700  4.400000
0.029200  4.100000
0.075700  4.400000
0.116200  4.200000
0.070500  4.300000
0.093000  4.300000
0.140200  4.400000
0.165700  4.300000
0.188200  4.100000
0.192000  4.000000
0.126000  4.200000
0.063000  4.100000
0.127500  4.200000
0.189000  4.100000
0.157500  4.100000
0.039000  4.100000
-0.059300  4.000000
-0.167300  4.200000
-0.279800  4.000000
-0.248300  4.000000
-0.177000  4.000000
-0.062300  3.900000
0.063000  4.100000
0.111700  4.000000
0.129700  3.900000
0.156700  4.100000
0.238500  3.800000
0.267700  4.100000
0.201000  3.900000
0.057000  4.000000
-0.049500  3.800000
-0.063000  3.800000
-0.180000  3.900000
-0.199500  3.800000
-0.030000  4.100000
0.055500  4.000000
0.060000  3.900000
0.047200  4.000000
0.015000  3.900000
0.024000  4.000000
0.089200  3.900000
0.062200  4.000000
-0.088500  4.000000
-0.184500  3.800000
-0.123800  4.100000
-0.042000  3.900000
-0.059300  4.000000
-0.036100  4.000000
0.026200  4.100000
0.018000  4.100000
-0.047300  3.900000
-0.117000  4.000000
-0.135000  4.100000
-0.092300  4.000000
0.030700  4.000000
0.111700  3.900000
0.089200  4.100000
0.066000  4.000000
0.051700  4.100000
0.091500  3.900000
0.104200  4.000000
0.085500  4.100000
0.095200  4.100000
0.114700  4.100000
0.070500  3.800000
-0.084800  4.000000
-0.138800  4.000000
-0.063800  3.900000
-0.030800  4.000000
-0.046500  4.000000
-0.076500  3.800000
-0.082500  4.100000
-0.101300  3.800000
-0.164300  4.100000
-0.177000  3.900000
-0.123800  4.100000
-0.001500  4.000000
0.069000  4.000000
0.045700  4.100000
0.006700  3.900000
0.021700  4.100000
0.063000  4.000000
0.070500  4.100000
0.119200  4.100000
0.132700  4.100000
0.114000  4.000000
0.021700  4.100000
-0.253500  4.000000
-0.466500  4.000000
-0.398300  4.000000
-0.156000  4.100000
-0.006800  3.900000
-0.024000  4.000000
-0.031500  4.100000
0.072700  4.000000
0.216000  4.000000
0.223500  4.000000
0.068200  4.100000
0.036000  4.000000
0.182200  4.100000
0.108700  4.000000
-0.195000  4.000000
-0.357800  4.000000
-0.298500  3.900000
-0.167300  4.100000
-0.078000  4.100000
-0.006800  4.000000
0.028500  4.200000
0.046500  4.000000
0.063700  4.100000
0.080200  4.000000
0.078000  4.000000
0.085500  4.000000
0.111000  3.900000
0.101200  4.100000
0.125200  4.000000
0.176200  4.000000
0.196500  4.000000
0.183700  4.000000
0.155200  4.100000
0.078700  4.000000
-0.030000  3.900000
-0.093000  4.200000
-0.082500  4.000000
-0.021800  4.100000
0.020200  3.900000
0.083200  4.000000
0.144700  4.100000
0.158200  3.900000
0.146200  4.000000
0.051700  3.800000
-0.117800  3.900000
-0.192000  3.800000
-0.153800  3.900000
-0.094500  3.900000
-0.009800  3.900000
0.068200  3.900000
0.145500  4.000000
0.210700  3.800000
0.236200  4.000000
0.222000  3.900000
0.063700  3.800000
-0.241500  3.900000
-0.448500  3.900000
-0.347300  4.100000
-0.183000  3.800000
-0.099800  4.000000
-0.034600  3.800000
-0.004600  3.900000
0.038200  3.900000
0.030700  3.900000
0.055500  3.900000
0.076500  3.800000
0.024000  3.800000
-0.032300  4.000000
-0.108800  3.800000
-0.044300  4.000000
0.066700  3.800000
0.094500  3.900000
0.061500  3.800000
-0.106500  3.800000
-0.207000  3.700000
-0.140300  3.700000
0.008200  3.800000
0.123000  3.900000
0.126000  3.800000
0.114700  3.800000
0.099700  3.700000
0.138700  3.900000
0.180700  3.800000
0.149200  3.700000
0.090700  3.800000
-0.018100  3.600000
-0.088500  4.000000
-0.132000  3.800000
-0.191300  3.800000
-0.202600  3.800000
-0.142600  3.800000
-0.085600  3.900000
-0.030800  3.900000
0.043500  4.000000
0.086200  4.000000
0.141000  4.000000
0.168700  4.100000
0.171000  3.800000
0.210700  4.000000
0.259500  4.000000
0.312000  4.100000
0.309000  4.100000
0.136500  3.900000
-0.213800  4.000000
-0.468800  4.100000
-0.361500  3.900000
-0.226500  4.000000
-0.265500  3.900000
-0.228800  4.100000
-0.166500  4.000000
-0.123000  4.000000
-0.066000  4.000000
0.057000  3.900000
0.150000  4.100000
0.161200  4.000000
0.198700  4.100000
0.168000  4.100000
0.114700  4.000000
-0.001500  4.200000
-0.096800  4.000000
-0.090000  4.100000
-0.060800  3.900000
-0.054800  4.000000
-0.166500  4.100000
-0.182300  4.000000
-0.054000  4.000000
0.053200  4.000000
0.078700  4.100000
0.045000  4.100000
-0.049500  4.000000
-0.095300  4.000000
-0.015800  3.900000
0.048000  4.100000
0.105700  4.000000
0.082500  3.800000
-0.002300  4.000000
-0.024000  3.800000
0.043500  4.100000
0.126000  4.000000
0.130500  4.000000
0.135700  3.900000
0.121500  3.900000
0.120000  4.100000
0.093700  4.000000
-0.033000  3.900000
-0.177000  4.100000
-0.194300  3.800000
-0.102800  3.900000
-0.085600  3.800000
-0.108000  3.900000
-0.008300  3.900000
0.162700  3.800000
0.215200  3.900000
0.240700  3.900000
0.244500  4.000000
0.106500  3.800000
-0.019500  4.000000
-0.147800  3.900000
-0.329300  3.900000
-0.333000  4.000000
-0.188300  4.000000
-0.070600  3.900000
0.086200  4.000000
0.094500  3.900000
-0.040500  4.000000
-0.106500  4.000000
-0.065300  4.000000
0.010500  3.900000
0.018700  4.000000
0.015700  4.100000
-0.033800  3.800000
0.002200  4.000000
0.144000  3.700000
0.184500  4.000000
0.105000  3.900000
-0.068300  4.000000
-0.237800  3.900000
-0.291800  4.100000
-0.168800  4.000000
-0.020300  4.100000
-0.006800  3.900000
0.018000  4.100000
0.054000  3.900000
0.008200  4.000000
0.008200  4.100000
0.029200  3.900000
0.023200  4.100000
0.030700  3.800000
0.007500  4.100000
-0.023300  4.000000
-0.012000  4.000000
0.031500  4.100000
0.081700  4.100000
0.126700  4.100000
0.117000  3.900000
0.093700  3.900000
0.077200  4.100000
0.086200  4.000000
0.106500  4.100000
0.072700  3.700000
0.015700  4.000000
-0.027800  3.900000
-0.024000  3.800000
-0.035300  4.000000
-0.056300  3.700000
-0.048000  3.900000
-0.047300  4.000000
-0.003000  4.000000
0.031500  3.900000
0.000000  3.800000
-0.033000  4.000000
-0.054000  4.100000
-0.108000  3.700000
-0.185300  4.000000
-0.204800  3.700000
-0.129800  4.100000
-0.057800  3.800000
0.010500  3.900000
0.091500  4.000000
0.129700  3.900000
0.160500  4.000000
0.174000  3.800000
0.129700  3.800000
0.034500  3.900000
-0.002300  3.900000
0.071200  4.100000
0.114700  3.900000
0.078000  3.700000
-0.029300  3.900000
-0.152300  3.900000
-0.165800  4.000000
-0.084000  3.800000
-0.030000  3.900000
-0.016500  3.800000
-0.065300  3.900000
-0.129800  3.900000
-0.090800  3.800000
-0.020300  3.900000
0.059200  3.800000
0.111700  4.000000
0.131200  3.800000
0.142500  3.800000
0.116200  3.800000
0.056200  4.000000
0.012000  4.000000
0.057000  4.000000
0.081700  3.900000
0.058500  4.100000
0.070500  3.700000
0.090000  4.000000
0.074200  4.000000
0.057700  3.900000
0.021000  4.000000
0.024000  3.900000
0.068200  4.000000
0.025500  3.800000
-0.066000  3.900000
-0.165000  4.000000
-0.182300  3.800000
-0.090000  4.000000
-0.003000  4.100000
-0.009800  3.800000
-0.027000  4.000000
-0.014300  3.700000
-0.033000  3.900000
0.027700  4.000000
0.065200  4.000000
-0.003800  4.100000
-0.055500  3.800000
-0.029300  4.000000
-0.006800  4.000000
-0.054000  4.000000
-0.148500  4.000000
-0.237800  3.800000
-0.168800  3.900000
-0.068300  4.000000
-0.006800  4.000000
0.038200  4.100000
0.051700  4.000000
0.095200  4.100000
0.128200  4.000000
0.171700  3.900000
0.174700  4.100000
0.144000  3.900000
0.113200  4.300000
0.051700  4.100000
-0.101300  4.000000
-0.288100  4.000000
-0.281300  4.100000
-0.153800  4.000000
-0.031500  4.000000
0.066000  4.100000
0.117700  4.100000
0.137200  4.000000
0.113200  4.100000
0.094500  3.900000
0.053200  4.100000
-0.025600  3.900000
-0.081000  4.000000
-0.082500  4.100000
-0.012800  3.900000
0.014200  4.100000
-0.002300  4.200000
0.021000  4.000000
0.038200  4.000000
0.042700  4.000000
0.033000  4.100000
0.042000  4.100000
0.008200  4.000000
-0.163500  4.000000
-0.360800  3.800000
-0.344300  4.300000
-0.189800  4.100000
-0.129000  4.000000
-0.031500  4.100000
0.065200  4.000000
0.082500  4.200000
0.117700  4.200000
0.106500  4.000000
0.083200  4.200000
0.084000  4.300000
0.063000  4.200000
0.010500  4.100000
-0.080300  4.100000
-0.116300  4.000000
-0.085600  4.100000
-0.022500  4.200000
0.030700  4.000000
0.015700  4.200000
-0.014300  4.100000
-0.025600  4.100000
-0.012800  4.200000
-0.012800  4.000000
-0.018800  4.100000
0.012000  4.300000
0.033000  4.100000
0.054700  4.200000
0.069000  4.000000
0.108000  4.100000
0.140200  4.100000
0.135700  4.000000
0.139500  4.100000
0.090000  3.900000
-0.005300  4.200000
-0.078000  4.000000
-0.126000  4.200000
-0.133500  4.100000
-0.117800  4.000000
-0.066800  4.000000
0.045700  4.100000
0.111700  4.200000
0.152200  4.100000
0.147700  4.300000
0.114700  4.200000
0.085500  4.000000
0.052500  4.100000
0.031500  4.000000
-0.044300  4.000000
-0.061500  4.200000
0.001500  4.100000
0.050200  4.100000
0.072700  4.200000
0.038200  4.300000
-0.066800  3.900000
-0.136500  4.100000
-0.135800  4.200000
-0.088500  4.100000
0.033000  4.100000
0.144000  4.100000
0.186000  4.000000
0.162700  4.200000
0.084000  4.000000
-0.020300  4.200000
-0.121500  4.200000
-0.157500  4.100000
-0.087800  4.100000
0.018000  4.100000
0.089200  4.300000
0.045700  4.100000
-0.039000  4.200000
-0.060000  4.200000
-0.062300  4.200000
-0.041300  4.200000
0.019500  4.100000
0.076500  4.100000
0.119200  4.300000
0.141000  4.100000
0.127500  4.200000
0.099000  4.100000
-0.030800  4.200000
-0.194300  4.200000
-0.222000  4.100000
-0.148500  4.300000
-0.035300  4.100000
0.001500  4.200000
-0.017300  4.100000
0.000700  4.300000
0.044200  4.100000
0.089200  4.200000
0.101200  4.200000
0.078700  4.100000
0.009000  4.100000
-0.036800  4.200000
-0.099800  4.100000
-0.159000  4.200000
-0.072800  4.200000
-0.012000  4.000000
-0.029300  4.400000
-0.023300  4.000000
0.008200  4.400000
0.055500  4.200000
0.096700  4.300000
0.093000  4.100000
0.060000  4.200000
-0.024000  4.100000
-0.204800  4.100000
-0.250500  4.300000
-0.108000  4.200000
-0.023300  4.100000
0.006000  4.400000
0.060000  4.100000
0.098200  4.400000
0.129000  4.200000
0.173200  4.300000
0.174000  4.300000
0.054700  4.100000
-0.123800  4.300000
-0.218300  4.300000
-0.176300  4.300000
-0.082500  4.200000
-0.024000  4.300000
0.010500  4.400000
0.039000  4.200000
0.057700  4.200000
0.081700  4.300000
0.078700  4.100000
0.018000  4.400000
-0.071300  4.300000
-0.149300  4.100000
-0.144100  4.400000
-0.096000  4.100000
-0.107300  4.500000
-0.116300  4.200000
-0.075000  4.200000
0.023200  4.500000
0.114000  4.300000
0.139500  4.300000
0.160500  4.300000
0.105000  4.100000
-0.014300  4.400000
-0.117000  4.100000
-0.150000  4.400000
-0.136500  4.200000
-0.094500  4.400000
-0.072100  4.200000
-0.108800  4.100000
-0.044300  4.200000
0.030000  4.200000
0.092200  4.400000
0.158200  4.100000
0.177000  4.200000
0.195000  4.200000
0.135000  4.200000
0.078000  4.200000
0.107200  4.300000
0.082500  4.100000
-0.049500  4.500000
-0.114800  4.200000
-0.110300  4.400000
-0.067500  4.000000
-0.019500  4.100000
-0.052500  4.100000
-0.082500  4.100000
-0.053300  4.400000
0.034500  4.100000
0.088500  4.100000
0.063700  4.200000
0.041200  4.100000
0.001500  4.100000
-0.020300  4.100000
0.023200  4.300000
0.045700  4.200000
0.032200  4.000000
0.002200  4.300000
-0.021800  4.000000
-0.006800  4.200000
-0.001500  4.100000
-0.008300  4.100000
0.016500  4.300000
0.067500  4.000000
0.097500  4.100000
0.120700  4.000000
0.131200  4.200000
0.116200  4.100000
0.059200  4.200000
-0.024000  4.100000
-0.068300  4.100000
-0.077300  3.900000
-0.040500  4.100000
-0.012000  4.000000
-0.016500  4.200000
-0.003000  4.100000
0.023200  4.000000
0.045700  4.300000
0.016500  4.100000
-0.042800  4.300000
-0.131300  4.000000
-0.132800  4.300000
-0.034600  4.400000
0.030000  4.400000
0.112500  4.300000
0.190500  4.200000
0.217500  4.300000
0.193500  4.400000
0.133500  4.300000
0.057700  4.400000
-0.105000  4.200000
-0.345800  4.200000
-0.467300  4.300000
-0.363800  4.400000
-0.168800  4.400000
-0.033000  4.300000
0.029200  4.500000
0.059200  4.300000
0.029200  4.400000
0.004500  4.300000
0.061500  4.400000
0.070500  4.500000
0.016500  4.500000
0.024000  4.500000
0.053200  4.600000
0.059200  4.400000
0.063700  4.700000
0.087700  4.500000
0.103500  4.600000
0.083200  4.500000
0.017200  4.500000
-0.053300  4.600000
-0.039000  4.400000
0.001500  4.700000
0.033000  4.400000
0.034500  4.700000
-0.027800  4.500000
-0.078000  4.500000
-0.081000  4.600000
-0.096000  4.700000
-0.055500  4.500000
0.035200  4.700000
0.076500  4.600000
0.096000  4.700000
0.094500  4.600000
0.091500  4.700000
0.088500  4.600000
0.063000  4.500000
-0.013500  4.600000
-0.060000  4.500000
-0.032300  4.800000
0.005200  4.500000
0.082500  4.600000
0.133500  4.700000
0.120700  4.600000
0.057700  4.600000
-0.002300  4.700000
-0.013500  4.500000
-0.081000  4.700000
-0.138800  4.500000
-0.149300  4.800000
-0.148500  4.600000
-0.082500  4.600000
0.006700  4.700000
0.084000  4.400000
0.111700  4.700000
0.108700  4.600000
0.065200  4.700000
-0.006800  4.600000
-0.021800  4.500000
-0.006800  4.600000
0.018000  4.800000
0.050200  4.500000
0.039000  4.700000
0.003700  4.500000
-0.019500  4.700000
-0.072800  4.600000
-0.072800  4.800000
-0.003800  4.600000
0.027700  4.500000
0.034500  4.800000
0.003000  4.500000
0.057700  4.800000
0.149200  4.400000
0.078000  4.700000
-0.136500  4.600000
-0.370500  4.800000
-0.327000  4.500000
-0.091500  4.600000
0.030700  4.600000
0.118500  4.600000
0.180700  4.600000
0.189700  4.800000
0.198000  4.500000
0.156000  4.600000
0.036700  4.500000
-0.162000  4.500000
-0.241500  4.700000
-0.146300  4.500000
-0.116300  4.800000
-0.155300  4.700000
-0.139600  4.500000
-0.057000  4.500000
0.044200  4.700000
0.084700  4.700000
0.116200  4.700000
0.120000  4.500000
0.070500  4.700000
0.033700  4.700000
-0.016500  4.900000
-0.087800  4.500000
-0.138800  4.900000
-0.065300  4.700000
0.050200  4.800000
0.072700  4.700000
0.065200  4.700000
0.033000  4.800000
0.023200  4.900000
0.017200  4.700000
-0.042800  4.600000
-0.101300  4.700000
-0.156800  4.800000
-0.159800  4.800000
-0.120800  4.600000
-0.059300  4.700000
0.015700  4.700000
0.045700  4.900000
0.076500  4.700000
0.084700  4.900000
0.044200  4.800000
0.029200  4.800000
0.054000  4.900000
0.067500  4.800000
0.063700  4.800000
0.057700  4.800000
0.077200  4.900000
0.060000  4.900000
-0.002300  4.800000
-0.043600  4.900000
-0.069100  4.700000
-0.106500  4.900000
-0.200300  4.900000
-0.165000  4.700000
-0.068300  4.800000
-0.050300  4.800000
0.046500  4.900000
0.129000  4.800000
0.121500  4.900000
0.009000  4.700000
-0.092300  4.800000
-0.066800  4.700000
-0.030800  4.800000
-0.001500  4.700000
0.004500  5.000000
0.042700  4.700000
0.099000  4.800000
0.099000  4.900000
0.086200  4.700000
0.016500  4.900000
-0.058500  4.700000
-0.149300  4.900000
-0.224300  4.900000
-0.162000  4.900000
-0.097500  4.800000
-0.067500  4.900000
-0.022500  4.800000
0.008200  4.800000
0.060000  4.900000
0.096700  4.800000
0.099700  4.900000
0.090700  4.800000
0.062200  4.800000
0.055500  4.900000
0.066000  4.700000
0.078000  4.700000
0.097500  4.900000
0.110200  4.600000
0.093700  4.900000
0.057000  4.700000
0.060000  4.800000
0.067500  4.600000
0.035200  4.700000
0.007500  4.700000
-0.018100  4.700000
-0.067500  4.700000
-0.087800  4.700000
-0.027000  4.600000
0.031500  4.700000
-0.031500  4.500000
-0.076500  4.700000
0.020200  4.800000
0.127500  4.700000
0.154500  4.800000
0.136500  4.700000
0.142500  4.800000
0.117000  4.700000
-0.045800  4.700000
-0.205500  4.600000
-0.201800  4.500000
-0.117000  4.700000
-0.095300  4.700000
-0.156800  4.700000
-0.133500  4.800000
-0.066800  4.500000
-0.023300  4.900000
0.050200  4.700000
0.048000  4.700000
0.007500  4.500000
-0.038300  4.600000
0.004500  4.900000
0.105000  4.600000
0.106500  4.700000
0.099700  4.700000
0.060000  4.800000
-0.013500  4.800000
-0.114000  4.700000
-0.085600  4.800000
0.063700  4.900000
0.105000  4.700000
0.144700  4.900000
0.176200  4.700000
0.133500  4.800000
0.014200  4.700000
-0.144800  4.800000
-0.197300  4.700000
-0.147000  4.600000
-0.077300  4.900000
-0.033000  4.700000
0.012000  4.800000
0.073500  4.900000
0.100500  4.700000
0.075000  4.800000
0.029200  4.700000
-0.000800  4.900000
0.014200  4.900000
0.069000  4.800000
0.070500  4.900000
0.000700  4.600000
-0.045000  4.900000
-0.058500  4.700000
-0.045800  4.900000
-0.048000  4.700000
-0.074300  4.900000
-0.081800  4.900000
-0.059300  4.800000
0.007500  4.800000
0.031500  4.900000
0.021700  4.900000
0.005200  4.900000
0.018000  4.800000
0.061500  4.800000
0.100500  4.900000
0.126000  4.700000
0.054000  4.900000
-0.055500  4.700000
-0.084800  4.900000
-0.006000  4.900000
0.030700  4.900000
-0.024000  4.800000
-0.081800  4.700000
-0.114000  4.900000
-0.117800  4.900000
-0.112500  4.700000
-0.050300  4.700000
0.039000  4.800000
0.087700  4.900000
0.104200  4.700000
0.099000  4.900000
0.069000  4.900000
0.056200  4.700000
0.032200  4.800000
-0.040500  4.800000
-0.094500  4.900000
-0.168000  4.800000
-0.218300  4.700000
-0.121500  4.900000
-0.031500  4.600000
0.019500  4.800000
0.075000  4.700000
0.062200  4.900000
0.085500  4.800000
0.084000  4.700000
0.067500  4.800000
0.075700  4.700000
0.048000  4.800000
-0.009800  4.800000
-0.102100  4.500000
-0.149300  4.800000
-0.136500  4.500000
-0.045800  4.900000
0.033700  4.700000
0.042000  4.900000
0.066700  4.800000
0.033700  4.800000
-0.027800  4.700000
-0.040500  4.700000
-0.048000  4.600000
-0.054800  4.800000
-0.053300  4.700000
-0.030800  4.700000
0.009700  4.700000
0.039700  4.700000
0.063000  4.900000
0.086200  4.700000
0.116200  4.700000
0.143200  4.700000
0.168000  4.800000
0.174700  4.700000
0.123700  4.700000
0.044200  4.800000
-0.053300  4.800000
-0.135000  4.700000
-0.174100  4.700000
-0.196500  4.500000
-0.141100  4.900000
-0.029300  4.600000
0.018700  4.900000
-0.075000  4.600000
-0.131300  4.600000
-0.042000  4.700000
0.033000  4.800000
0.070500  4.800000
0.093700  4.700000
0.114000  4.600000
0.081000  4.800000
0.036700  4.800000
0.025500  4.700000
0.001500  4.700000
-0.003000  4.700000
0.030700  4.900000
0.008200  4.600000
-0.082500  4.800000
-0.106500  4.700000
-0.080300  4.800000
-0.023300  4.700000
0.047200  4.800000
0.060000  4.800000
0.023200  4.700000
-0.024800  4.900000
-0.012000  4.800000
0.015700  4.700000
0.057000  4.800000
0.156700  4.900000
0.209200  4.900000
0.188200  4.900000
0.044200  4.800000
-0.150800  4.900000
-0.155300  4.600000
-0.156000  4.900000
-0.211500  4.700000
-0.144100  4.900000
-0.051800  4.800000
0.034500  4.700000
0.063000  5.000000
0.049500  4.900000
-0.009100  4.900000
-0.089300  4.900000
-0.080300  4.900000
0.001500  4.700000
0.038200  4.900000
0.012000  4.800000
0.033700  4.800000
0.075700  4.800000
0.061500  5.000000
0.003000  4.700000
0.002200  5.000000
0.042000  4.800000
0.065200  4.900000
0.063700  4.800000
0.026200  4.800000
-0.054000  4.900000
-0.063800  4.700000
-0.011300  4.900000
-0.075000  4.900000
-0.186000  4.700000
-0.176300  4.900000
-0.026300  4.900000
0.078700  4.800000
0.101200  4.900000
0.122200  4.800000
0.100500  4.900000
0.047200  4.800000
0.003000  4.900000
0.006700  4.900000
0.010500  4.900000
-0.046500  4.700000
-0.084000  4.800000
-0.065300  4.900000
-0.076500  4.700000
-0.062300  4.800000
0.012000  4.800000
0.087700  4.800000
0.118500  4.900000
0.102700  4.700000
0.096700  4.800000
0.045700  4.700000
-0.065300  4.800000
-0.111800  4.700000
-0.042800  4.700000
0.012000  4.900000
0.048700  4.700000
0.078700  4.700000
0.072700  4.800000
0.073500  4.600000
0.048000  4.900000
0.033700  4.700000
0.041200  4.700000
0.040500  4.800000
0.042700  4.700000
-0.003800  4.800000
-0.086300  4.700000
-0.085600  4.600000
-0.049500  4.700000
-0.079500  4.600000
-0.104300  4.800000
-0.072800  4.700000
-0.043600  4.900000
-0.023300  4.700000
0.037500  4.700000
0.087000  4.900000
0.093000  4.800000
0.116200  4.900000
0.115500  4.700000
0.064500  4.700000
0.016500  4.800000
0.004500  4.800000
0.012000  4.900000
0.005200  4.800000
-0.043600  4.900000
-0.066000  4.800000
-0.045800  4.900000
-0.018100  5.100000
-0.024000  4.600000
-0.046500  4.900000
0.036700  4.800000
0.083200  4.900000
0.043500  5.000000
-0.025600  4.700000
-0.093800  4.900000
-0.088500  4.900000
-0.066000  4.700000
-0.042800  4.900000
-0.037500  4.800000
-0.015800  4.900000
0.026200  4.800000
0.020200  5.000000
-0.003000  5.000000
-0.029300  4.900000
-0.062300  5.200000
-0.041300  4.800000
0.023200  5.000000
0.058500  5.200000
0.042000  4.800000
-0.027000  4.900000
-0.063800  4.900000
-0.020300  4.900000
0.039000  4.900000
0.075000  4.900000
0.005200  5.000000
-0.106500  4.900000
-0.129800  5.100000
-0.076500  5.000000
-0.020300  5.000000
-0.030800  5.100000
-0.035300  4.900000
-0.022500  5.000000
-0.003000  4.900000
0.043500  5.100000
0.076500  4.900000
0.084000  5.100000
-0.027800  4.900000
-0.198000  5.100000
-0.225000  5.000000
-0.111800  5.000000
-0.028500  4.900000
0.051000  5.200000
0.097500  4.900000
0.066000  5.100000
-0.009100  4.900000
-0.115500  5.000000
-0.079500  5.000000
0.000000  4.900000
0.035200  5.100000
0.101200  4.900000
0.143200  4.900000
0.170200  4.900000
0.138700  4.900000
0.066700  4.900000
0.012000  5.000000
-0.025600  4.900000
-0.046500  5.100000
-0.094500  4.900000
-0.108800  4.900000
-0.030800  4.700000
0.029200  4.900000
0.046500  4.900000
0.066700  4.900000
0.061500  4.900000
0.029200  4.900000
0.002200  5.000000
0.018000  4.800000
0.051700  4.900000
0.078700  5.000000
0.114000  4.900000
0.129700  4.800000
0.133500  4.900000
0.122200  4.700000
0.050200  5.000000
-0.051800  4.700000
-0.054800  5.000000
0.023200  4.900000
0.062200  4.900000
0.113200  4.900000
0.144700  4.800000
0.046500  5.100000
-0.075000  4.800000
-0.093800  5.000000
-0.078800  4.800000
-0.064500  5.000000
-0.000800  4.900000
0.051700  4.900000
0.061500  5.000000
0.095200  5.000000
0.117000  5.000000
0.096700  5.000000
0.009000  4.900000
-0.156800  5.100000
-0.212300  4.900000
-0.126800  5.000000
-0.067500  5.100000
-0.033800  4.900000
-0.003800  5.300000
0.013500  5.000000
0.038200  5.200000
0.023200  5.200000
0.019500  5.000000
0.031500  5.300000
0.047200  5.000000
0.035200  5.100000
-0.040500  5.300000
-0.088500  5.000000
-0.076500  5.300000
-0.036800  5.000000
-0.050300  5.300000
-0.081800  5.200000
-0.031500  5.300000
0.025500  5.300000
-0.005300  5.200000
-0.048000  5.300000
-0.018800  5.300000
0.015700  5.200000
0.002200  5.300000
-0.078800  5.400000
-0.159800  5.400000
-0.170300  5.300000
-0.126000  5.300000
-0.045000  5.400000
0.032200  5.300000
0.081700  5.500000
0.084000  5.400000
0.027700  5.500000
-0.065300  5.300000
-0.072800  5.400000
0.001500  5.500000
-0.012800  5.400000
-0.078800  5.300000
-0.138100  5.300000
-0.093800  5.500000
-0.033800  5.400000
-0.012800  5.300000
0.060000  5.500000
0.054000  5.300000
0.018000  5.500000
-0.008300  5.500000
-0.004600  5.400000
0.012000  5.400000
-0.013500  5.400000
-0.004600  5.500000
0.009000  5.400000
0.003000  5.300000
0.012700  5.600000
0.053200  5.500000
0.081700  5.500000
0.075000  5.300000
0.046500  5.400000
0.004500  5.500000
-0.040500  5.200000
-0.066000  5.500000
-0.015800  5.400000
0.062200  5.500000
0.082500  5.700000
0.059200  5.500000
-0.012800  5.500000
-0.066800  5.400000
-0.018800  5.400000
0.023200  5.400000
-0.007500  5.400000
-0.041300  5.400000
-0.024000  5.600000
0.023200  5.500000
0.064500  5.500000
0.078700  5.500000
0.071200  5.500000
0.082500  5.400000
0.085500  5.500000
0.021700  5.500000
-0.003000  5.300000
0.040500  5.500000
0.042700  5.400000
0.038200  5.600000
0.027000  5.500000
-0.001500  5.500000
-0.011300  5.400000
-0.015000  5.500000
0.005200  5.500000
0.026200  5.400000
0.054000  5.400000
0.069700  5.700000
0.076500  5.300000
0.083200  5.700000
0.095200  5.500000
0.112500  5.600000
0.095200  5.500000
0.063000  5.500000
0.008200  5.600000
0.005200  5.500000
0.006700  5.700000
-0.071300  5.500000
-0.169600  5.700000
-0.195000  5.600000
-0.111000  5.600000
-0.048800  5.800000
-0.000800  5.700000
0.045700  5.600000
0.033000  6.000000
-0.008300  5.700000
-0.020300  5.900000
0.005200  5.800000
-0.010500  5.700000
-0.023300  5.800000
-0.014300  5.800000
-0.027800  6.000000
-0.033000  5.800000
0.012700  6.000000
0.061500  5.800000
0.045700  5.800000
0.005200  6.000000
0.016500  5.900000
0.032200  6.000000
-0.070600  6.000000
-0.146300  5.900000
-0.151500  6.000000
-0.122300  5.900000
-0.083300  6.100000
-0.068300  5.800000
-0.033000  6.000000
-0.041300  6.000000
-0.027800  6.000000
-0.006800  6.300000
0.015000  6.100000
0.036700  6.300000
0.022500  6.000000
0.009700  6.200000
0.006700  6.200000
0.044200  6.100000
0.088500  6.000000
0.108000  6.100000
0.091500  6.300000
0.056200  6.400000
0.021000  6.100000
-0.008300  6.300000
-0.025600  6.100000
-0.069100  6.300000
-0.135000  6.200000
-0.159800  6.100000
-0.097500  6.200000
-0.019500  6.100000
0.021700  6.400000
0.030000  6.400000
0.019500  6.300000
0.003000  6.200000
-0.027800  6.300000
-0.055500  6.100000
-0.040500  6.300000
0.009700  6.200000
0.033000  6.500000
0.035200  6.000000
0.039000  6.400000
0.051700  6.200000
0.046500  6.300000
-0.005300  6.300000
-0.057800  6.100000
-0.082500  6.300000
-0.063800  6.200000
-0.020300  6.300000
0.012700  6.300000
0.025500  6.400000
0.039700  6.300000
0.051000  6.300000
0.057700  6.300000
0.067500  6.400000
0.074200  6.200000
0.072700  6.400000
0.051700  6.200000
0.046500  6.300000
0.052500  6.500000
0.031500  6.400000
0.000700  6.500000
-0.027000  6.300000
-0.057800  6.700000
-0.078800  6.500000
-0.055500  6.500000
-0.008300  6.600000
0.019500  6.500000
0.010500  6.700000
-0.017300  6.400000
-0.044300  6.500000
-0.038300  6.400000
-0.016500  6.400000
-0.007500  6.700000
0.029200  6.400000
0.053200  6.700000
0.061500  6.500000
0.069700  6.700000
0.071200  6.700000
0.085500  6.700000
0.091500  6.700000
0.066700  6.700000
0.020200  6.700000
-0.005300  6.800000
0.015700  6.700000
0.038200  6.800000
0.035200  6.800000
-0.002300  6.700000
-0.061500  6.800000
-0.076500  6.700000
-0.039800  6.800000
-0.031500  6.800000
-0.046500  6.900000
-0.025600  7.000000
-0.003000  6.900000
0.008200  7.100000
0.012700  7.000000
-0.006000  6.900000
-0.014300  6.900000
-0.020300  7.000000
-0.001500  7.100000
0.046500  7.000000
0.105000  7.200000
0.144700  7.100000
0.122200  7.200000
0.025500  7.200000
-0.137300  7.200000
-0.228800  7.200000
-0.176300  7.000000
-0.091500  7.200000
-0.037500  7.200000
-0.026300  7.200000
0.000000  7.300000
0.060000  7.400000
0.076500  7.400000
0.060000  7.300000
0.019500  7.200000
-0.034600  7.500000
-0.018100  7.200000
-0.006800  7.600000
-0.053300  7.500000
-0.086300  7.600000
-0.048000  7.600000
0.015700  7.500000
0.027000  7.800000
0.016500  7.600000
-0.016500  7.800000
-0.044300  7.600000
-0.051100  7.700000
-0.091500  7.700000
-0.129000  7.700000
-0.116300  7.600000
-0.054800  7.700000
-0.003800  7.700000
0.011200  7.800000
0.010500  7.800000
0.004500  7.800000
-0.006000  7.800000
-0.021800  7.700000
-0.024000  7.800000
-0.020300  7.700000
-0.029300  8.000000
-0.038300  7.700000
-0.004600  7.800000
0.024700  7.800000
0.026200  7.900000
0.042700  7.800000
0.049500  7.900000
0.042700  7.900000
0.023200  8.100000
-0.018800  7.900000
-0.029300  8.100000
0.011200  7.800000
0.036700  8.200000
0.039000  8.000000
0.054000  8.000000
0.060000  8.200000
0.075000  8.000000
0.078000  8.100000
0.073500  8.000000
0.082500  8.100000
0.095200  8.100000
0.102700  8.100000
0.093700  8.200000
0.056200  8.200000
-0.016500  8.100000
-0.057800  8.200000
-0.051100  8.100000
-0.050300  8.400000
-0.021800  8.200000
0.025500  8.300000
0.046500  8.300000
0.074200  8.100000
0.086200  8.400000
0.070500  8.200000
0.035200  8.600000
-0.005300  8.400000
-0.015000  8.500000
0.010500  8.800000
0.054000  8.500000
0.061500  8.700000
0.008200  8.700000
-0.043600  8.500000
-0.050300  8.800000
-0.036800  8.600000
-0.021800  8.700000
-0.030000  8.700000
-0.039000  8.700000
-0.028500  9.000000
-0.014300  8.800000
-0.015000  9.200000
-0.023300  9.000000
-0.010500  9.300000
0.009000  9.100000
0.024000  9.200000
0.009700  9.300000
-0.009800  9.200000
-0.000800  9.300000
0.005200  9.400000
-0.019500  9.400000
-0.039000  9.600000
0.018700  9.400000
0.086200  9.500000
0.057000  9.500000
-0.027000  9.500000
-0.078800  9.600000
-0.093000  9.600000
-0.097500  9.800000
-0.085600  9.800000
-0.070600  9.700000
-0.078000  9.900000
-0.082500  9.900000
-0.063000  9.900000
-0.028500  9.900000
0.005200  10.100000
0.021000  10.200000
0.018000  9.900000
-0.001500  10.300000
-0.061500  10.000000
-0.102800  10.200000
-0.070600  10.200000
-0.036800  10.200000
-0.023300  10.300000
-0.045800  10.000000
-0.100600  10.300000
-0.078000  10.300000
-0.042800  10.200000
-0.051100  10.200000
-0.025600  10.200000
-0.006000  10.300000
-0.000800  10.400000
-0.000800  10.500000
-0.009800  10.300000
-0.021800  10.200000
-0.016500  10.400000
0.027000  10.400000
0.057700  10.300000
0.065200  10.300000
0.078000  10.300000
0.082500  10.500000
0.080200  10.300000
0.049500  10.500000
-0.014300  10.400000
-0.070600  10.300000
-0.063800  10.400000
-0.003800  10.300000
0.035200  10.500000
0.059200  10.600000
0.081700  10.400000
0.096000  10.500000
0.099000  10.400000
0.090000  10.800000
0.081700  10.600000
0.075000  10.700000
0.069000  10.500000
0.048000  10.600000
0.025500  10.600000
0.006000  10.400000
-0.007500  10.600000
-0.003800  10.700000
0.004500  10.600000
0.021700  10.700000
0.036700  10.600000
0.045700  10.700000
0.039000  10.700000
0.036700  10.700000
0.075700  10.700000
0.117700  10.700000
0.133500  10.700000
0.134200  10.600000
0.125200  10.900000
0.100500  10.700000
0.061500  10.900000
0.018000  11.000000
-0.022500  10.800000
-0.060000  10.900000
-0.091500  11.000000
-0.070600  10.900000
-0.012000  11.200000
0.003000  11.000000
0.012700  11.200000
0.037500  11.100000
0.040500  11.200000
0.028500  11.200000
0.002200  11.200000
-0.034600  11.400000
-0.067500  11.200000
-0.070600  11.500000
-0.045800  11.500000
-0.013500  11.500000
0.025500  11.700000
0.036700  11.600000
0.035200  11.700000
0.029200  11.700000
0.012000  11.800000
-0.014300  11.800000
-0.051800  11.800000
-0.076500  12.000000
-0.110300  11.900000
-0.146300  12.000000
-0.121500  12.100000
-0.053300  12.000000
0.001500  12.400000
0.042700  12.100000
0.064500  12.300000
0.063700  12.300000
0.055500  12.300000
0.023200  12.400000
-0.025600  12.400000
-0.054000  12.500000
-0.081000  12.500000
-0.137300  12.400000
-0.175600  12.700000
-0.187500  12.400000
-0.161300  12.600000
-0.121500  12.700000
-0.113300  12.600000
-0.108000  12.600000
-0.095300  12.400000
-0.076500  12.800000
-0.051100  12.600000
-0.020300  12.800000
-0.003800  12.600000
0.010500  12.800000
0.018000  12.800000
0.018000  12.700000
0.025500  12.700000
0.034500  13.000000
0.025500  12.700000
-0.027000  13.000000
-0.089300  12.700000
-0.091500  12.800000
-0.047300  12.700000
-0.015000  12.900000
-0.001500  13.100000
-0.001500  12.900000
-0.008300  12.900000
-0.016500  13.000000
-0.016500  13.000000
-0.012000  13.000000
-0.021000  12.800000
-0.036100  12.900000
-0.036800  13.100000
-0.024800  12.800000
-0.008300  13.000000
0.003700  13.000000
0.018000  13.100000
0.036000  12.900000
0.054000  13.100000
0.070500  13.200000
0.089200  13.000000
0.106500  13.200000
0.110200  12.900000
0.090000  13.200000
0.046500  13.100000
-0.012000  13.100000
-0.048000  13.200000
-0.012000  13.100000
0.042000  13.300000
0.061500  13.100000
0.078000  13.300000
0.087700  13.300000
0.078700  13.100000
0.064500  13.300000
0.057700  13.300000
0.054000  13.300000
0.039700  13.300000
0.027700  13.300000
0.026200  13.500000
0.021000  13.500000
-0.003000  13.300000
-0.001500  13.500000
0.020200  13.500000
0.029200  13.700000
0.046500  13.400000
0.066700  13.700000
0.081700  13.700000
0.090700  13.800000
0.087700  13.700000
0.097500  13.800000
0.102700  14.000000
0.070500  13.900000
0.030700  14.200000
0.018000  14.100000
0.032200  14.000000
0.042700  14.200000
0.054700  14.300000
0.065200  14.300000
0.063700  14.400000
0.063000  14.300000
0.048700  14.500000
0.042000  14.600000
0.039000  14.700000
0.029200  14.500000
0.001500  14.600000
-0.044300  14.800000
-0.079500  14.600000
-0.108000  14.800000
-0.111000  14.800000
-0.087800  15.000000
-0.084000  15.000000
-0.094500  15.200000
-0.104300  15.100000
-0.081800  15.300000
-0.036800  15.000000
-0.008300  15.300000
0.010500  15.100000
0.019500  15.500000
0.031500  15.300000
0.040500  15.400000
0.046500  15.600000
0.041200  15.400000
0.001500  15.600000
-0.078800  15.400000
-0.162000  15.700000
-0.145500  15.400000
-0.079500  15.600000
-0.060000  15.500000
-0.034600  15.700000
0.006700  15.700000
0.026200  15.800000
0.031500  15.700000
0.025500  15.900000
0.019500  15.600000
0.024000  15.800000
0.042000  15.900000
0.045000  15.900000
0.031500  15.900000
-0.006800  15.800000
-0.038300  16.200000
-0.020300  15.800000
-0.035300  16.000000
-0.068300  15.900000
-0.067500  16.100000
-0.053300  16.100000
-0.044300  16.100000
-0.070600  15.900000
-0.114000  16.200000
-0.147800  16.200000
-0.147000  16.200000
-0.147800  16.200000
-0.132000  16.400000
-0.093000  16.300000
-0.086300  16.200000
-0.090000  16.300000
-0.092300  16.200000
-0.095300  16.400000
-0.113300  16.200000
-0.123800  16.700000
-0.095300  16.500000
-0.063000  16.400000
-0.035300  16.400000
-0.010500  16.500000
0.009700  16.500000
0.031500  16.400000
0.042700  16.500000
0.053200  16.400000
0.066700  16.400000
0.067500  16.700000
0.061500  16.400000
0.054000  16.700000
0.060000  16.500000
0.066000  16.800000
0.061500  16.600000
0.069000  16.600000
0.075000  16.600000
0.060000  16.800000
0.045000  16.800000
0.059200  16.800000
0.078000  16.700000
0.084700  16.800000
0.086200  16.900000
0.085500  16.900000
0.084000  17.200000
0.081000  16.900000
0.073500  17.100000
0.063700  16.900000
0.057700  17.100000
0.060700  17.100000
0.060000  17.000000
0.053200  17.400000
0.051000  17.100000
0.049500  17.400000
0.040500  17.200000
0.034500  17.300000
0.033700  17.500000
0.036700  17.400000
0.045700  17.500000
0.048700  17.600000
0.046500  17.700000
0.052500  17.500000
0.059200  17.700000
0.067500  17.900000
0.072700  17.700000
0.057700  17.900000
0.009700  17.900000
-0.029300  17.900000
-0.014300  17.900000
0.023200  18.100000
0.036700  18.100000
0.044200  18.200000
0.036700  18.200000
0.011200  18.500000
-0.006000  18.300000
-0.009800  18.400000
0.000700  18.600000
0.008200  18.600000
0.012000  18.700000
0.003000  18.700000
-0.015000  19.000000
-0.027800  18.800000
-0.029300  18.900000
-0.005300  19.000000
0.012000  19.300000
0.026200  19.200000
0.024700  19.200000
-0.001500  19.300000
0.003700  19.300000
0.024700  19.400000
0.045000  19.300000
0.066000  19.300000
0.072700  19.300000
0.059200  19.600000
0.002200  19.400000
-0.086300  19.600000
-0.166500  19.400000
-0.197300  19.700000
-0.150800  19.600000
-0.119300  19.600000
-0.116300  19.700000
-0.087800  19.700000
-0.063800  19.900000
-0.030000  19.800000
-0.033800  19.700000
-0.042000  20.100000
-0.034600  19.800000
-0.038300  20.000000
-0.045800  20.000000
-0.069100  20.100000
-0.093000  20.200000
-0.120800  20.200000
-0.129000  20.300000
-0.093000  20.300000
-0.039000  20.500000
-0.030000  20.400000
-0.067500  20.400000
-0.102800  20.400000
-0.099000  20.500000
-0.073500  20.500000
-0.045000  20.700000
-0.021000  20.500000
-0.014300  20.800000
-0.001500  20.800000
0.000000  21.000000
-0.003800  21.000000
-0.004600  21.000000
0.004500  21.200000
0.012700  21.000000
0.010500  21.100000
0.010500  21.000000
0.008200  21.300000
0.010500  21.100000
0.018000  21.300000
0.027700  21.200000
0.033000  21.400000
0.037500  21.200000
0.041200  21.500000
0.042700  21.300000
0.044200  21.500000
0.044200  21.300000
0.038200  21.500000
0.027700  21.500000
0.015700  21.400000
0.008200  21.600000
0.006700  21.600000
0.001500  21.600000
-0.006000  21.600000
-0.008300  21.600000
-0.006000  21.600000
-0.003800  21.800000
0.000700  21.800000
0.010500  21.800000
0.018700  21.600000
0.027700  21.900000
0.030700  21.700000
0.031500  21.800000
0.031500  21.700000
0.030000  21.800000
0.029200  22.000000
0.031500  22.000000
0.042000  22.000000
0.052500  22.000000
0.054000  22.100000
0.057000  22.100000
0.065200  22.200000
0.083200  22.200000
0.111700  22.100000
0.129000  22.100000
0.136500  22.300000
0.132000  22.400000
0.102000  22.500000
0.063000  22.400000
0.011200  22.400000
-0.029300  22.600000
-0.030000  22.400000
-0.015800  22.900000
0.000000  22.600000
0.018000  22.900000
0.039000  22.700000
0.057000  22.900000
0.065200  22.900000
0.063700  22.800000
0.048700  23.000000
0.027700  23.100000
-0.002300  22.900000
-0.021800  23.300000
-0.018100  23.100000
-0.033000  23.400000
-0.055500  23.400000
-0.078800  23.300000
-0.106500  23.600000
-0.116300  23.500000
-0.101300  23.600000
-0.087800  23.600000
-0.084800  23.700000
-0.063800  23.600000
-0.055500  23.900000
-0.049500  24.000000
-0.029300  23.900000
-0.018800  23.800000
-0.011300  24.200000
-0.008300  24.000000
-0.005300  24.400000
-0.005300  24.300000
-0.000800  24.500000
0.001500  24.500000
0.000700  24.500000
-0.003000  24.500000
-0.010500  24.500000
-0.003800  24.700000
0.009700  24.600000
0.010500  24.800000
0.003000  24.800000
-0.007500  24.700000
-0.030000  24.700000
-0.046500  25.000000
-0.051800  25.000000
-0.044300  25.100000
-0.021800  25.000000
-0.013500  25.100000
-0.027000  25.200000
-0.046500  25.100000
-0.060000  25.300000
-0.054000  25.200000
-0.038300  25.300000
-0.010500  25.300000
0.012000  25.500000
0.023200  25.300000
0.033000  25.600000
0.035200  25.600000
0.036700  25.600000
0.029200  25.600000
0.019500  25.900000
0.015700  25.700000
0.006700  25.800000
-0.006800  25.700000
-0.019500  25.900000
-0.026300  25.900000
-0.032300  25.800000
-0.038300  25.900000
-0.042000  25.900000
-0.042000  26.100000
-0.042000  25.900000
-0.038300  26.100000
-0.024800  26.100000
-0.011300  26.100000
-0.006800  26.200000
-0.004600  26.400000
-0.005300  26.200000
-0.009800  26.500000
-0.009800  26.100000
-0.012800  26.400000
-0.004600  26.400000
0.015700  26.500000
0.025500  26.500000
0.025500  26.400000
0.032200  26.600000
0.046500  26.400000
0.061500  26.600000
0.069700  26.500000
0.071200  26.600000
0.070500  26.900000
0.067500  26.700000
0.065200  26.900000
0.063000  27.000000
0.057700  26.800000
0.050200  26.900000
0.038200  27.000000
0.032200  27.000000
0.031500  27.200000
0.029200  27.000000
0.025500  27.300000
0.025500  27.100000
0.018000  27.500000
0.003000  27.300000
-0.015800  27.400000
-0.044300  27.400000
-0.063800  27.600000
-0.063000  27.600000
-0.056300  27.700000
-0.049500  27.800000
-0.045800  27.900000
-0.035300  27.700000
-0.018100  28.000000
0.010500  28.100000
0.036700  28.200000
0.049500  28.200000
0.051700  28.100000
0.046500  28.400000
0.048000  28.600000
0.041200  28.700000
0.009000  28.600000
-0.019500  28.600000
-0.006000  28.900000
0.020200  29.000000
0.028500  28.800000
0.033700  29.200000
0.020200  29.000000
0.008200  29.300000
-0.017300  29.100000
-0.069800  29.400000
-0.111800  29.300000
-0.107300  29.500000
-0.068300  29.600000
-0.037500  29.600000
-0.015000  29.700000
-0.004600  29.900000
0.012000  29.800000
0.020200  30.000000
0.023200  30.100000
0.027700  30.200000
0.026200  30.200000
0.029200  30.100000
0.027000  30.500000
0.021000  30.300000
0.012700  30.600000
0.003700  30.600000
-0.006000  30.500000
-0.020300  30.600000
-0.032300  30.600000
-0.039000  30.700000
-0.039000  30.700000
-0.031500  31.000000
-0.020300  30.900000
-0.013500  31.000000
-0.006800  30.900000
-0.001500  31.100000
0.003000  31.000000
0.004500  31.000000
0.005200  31.000000
0.009000  31.200000
0.011200  31.200000
0.015000  31.200000
0.019500  31.200000
0.023200  31.300000
0.021000  31.400000
0.017200  31.200000
0.012000  31.500000
0.004500  31.300000
-0.003000  31.500000
-0.008300  31.500000
-0.004600  31.400000
-0.006000  31.500000
-0.015000  31.600000
-0.021800  31.500000
-0.035300  31.600000
-0.035300  31.500000
-0.027800  31.900000
-0.030800  31.500000
-0.030800  31.700000
-0.027000  31.600000
-0.021000  31.700000
-0.014300  31.800000
-0.007500  31.600000
-0.002300  31.900000
0.003700  31.900000
0.006000  31.900000
0.005200  32.100000
0.002200  32.000000
0.000000  32.000000
-0.001500  32.100000
-0.002300  31.900000
-0.001500  32.200000
0.004500  32.200000
0.010500  32.400000
0.010500  32.200000
0.003000  32.200000
-0.011300  32.300000
-0.012800  32.200000
-0.004600  32.600000
0.000000  32.400000
0.003000  32.500000
0.004500  32.500000
0.004500  32.600000
0.001500  32.600000
-0.000800  32.600000
-0.000800  32.800000
0.000700  32.800000
0.003000  32.800000
0.006700  33.000000
0.013500  32.900000
0.021700  33.000000
0.029200  33.000000
0.030700  33.000000
0.033000  33.300000
0.040500  33.000000
0.038200  33.400000
0.032200  33.300000
0.029200  33.300000
0.035200  33.400000
0.033000  33.600000
0.023200  33.600000
0.014200  33.700000
0.011200  33.600000
0.010500  33.800000
-0.005300  33.700000
-0.025600  33.800000
-0.031500  33.900000
-0.006000  33.900000
0.009700  34.200000
0.012000  34.100000
0.015000  34.100000
0.012700  34.100000
0.017200  34.400000
0.022500  34.400000
0.027000  34.400000
0.024000  34.300000
0.018000  34.400000
0.018000  34.400000
0.018700  34.600000
0.018000  34.500000
0.015000  34.700000
0.007500  34.600000
-0.003000  35.000000
-0.018100  34.700000
-0.036800  34.700000
-0.045800  35.100000
-0.042000  34.800000
-0.034600  35.200000
-0.020300  35.000000
-0.012800  35.200000
-0.015800  35.400000
-0.021000  35.500000
-0.025600  35.500000
-0.025600  35.600000
-0.019500  35.700000
-0.004600  35.900000
0.004500  35.800000
0.012000  35.900000
0.021700  36.100000
0.021000  36.200000
0.018000  36.400000
0.015000  36.200000
0.008200  36.500000
0.003700  36.400000
0.000700  36.700000
-0.004600  36.600000
-0.009100  36.800000
-0.011300  36.800000
-0.013500  36.900000
-0.016500  36.900000
-0.019500  37.100000
-0.014300  37.000000
-0.011300  37.300000
-0.011300  37.200000
-0.008300  37.400000
-0.005300  37.300000
0.000700  37.600000
0.004500  37.600000
0.010500  37.400000
0.018700  37.700000
0.021000  37.600000
0.015700  37.800000
-0.006000  37.900000
-0.036800  37.800000
-0.069800  37.900000
-0.096800  38.000000
-0.112500  38.000000
-0.117800  38.200000
-0.109500  38.200000
-0.095300  38.400000
-0.083300  38.400000
-0.065300  38.500000
-0.047300  38.600000
-0.040500  38.600000
-0.031500  38.600000
-0.033000  38.600000
-0.027000  39.100000
-0.010500  38.900000
0.000700  39.100000
0.009700  39.100000
0.012700  39.200000
0.016500  39.200000
0.021000  39.300000
0.021700  39.300000
0.018000  39.600000
0.015700  39.600000
0.014200  39.600000
0.003000  39.800000
-0.004600  39.600000
0.004500  39.900000
0.019500  39.800000
0.028500  40.000000
0.032200  40.000000
0.031500  40.200000
0.033700  40.200000
0.039000  40.300000
0.045000  40.200000
0.048700  40.500000
0.045000  40.300000
0.042700  40.600000
0.040500  40.400000
0.034500  40.900000
0.027700  40.700000
0.033700  41.000000
0.043500  40.900000
0.048000  41.000000
0.052500  41.100000
0.055500  41.000000
0.048000  41.200000
0.033700  41.200000
0.015700  41.400000
-0.000800  41.400000
-0.018800  41.600000
-0.029300  41.600000
-0.024800  41.700000
-0.012000  41.600000
0.003700  41.900000
0.015700  41.800000
0.023200  42.000000
0.023200  42.000000
0.021700  42.000000
0.021000  42.200000
0.019500  42.000000
0.012000  42.400000
0.008200  42.200000
0.018000  42.300000
0.026200  42.500000
0.030000  42.500000
0.033000  42.500000
0.035200  42.500000
0.030700  42.500000
0.024000  42.600000
0.015700  42.500000
0.005200  42.800000
-0.003000  42.800000
-0.014300  42.600000
-0.024800  42.700000
-0.024000  42.900000
-0.022500  42.900000
-0.028500  43.000000
-0.042000  43.000000
-0.058500  43.000000
-0.066000  43.200000
-0.057800  43.100000
-0.037500  43.100000
-0.024000  43.200000
-0.021800  43.400000
-0.017300  43.300000
-0.014300  43.600000
-0.005300  43.400000
0.001500  43.700000
0.005200  43.600000
0.008200  43.600000
0.009700  43.800000
0.014200  43.600000
0.016500  43.900000
0.019500  43.800000
0.022500  44.000000
0.021700  43.800000
0.024000  44.000000
0.024000  44.100000
0.025500  44.200000
0.030000  44.000000
0.030700  44.300000
0.029200  44.000000
0.029200  44.500000
0.026200  44.200000
0.021700  44.400000
0.015700  44.500000
0.010500  44.400000
0.003000  44.400000
-0.009800  44.400000
-0.023300  44.500000
-0.037500  44.300000
-0.050300  44.500000
-0.057800  44.700000
-0.061500  44.600000
-0.053300  44.600000
-0.036800  44.700000
-0.015000  44.700000
0.005200  44.800000
0.018700  44.800000
0.029200  45.000000
0.026200  44.900000
0.016500  45.000000
0.003700  45.100000
-0.013500  45.000000
-0.023300  45.000000
-0.014300  45.000000
0.001500  45.200000
0.011200  45.200000
0.019500  45.200000
0.023200  45.200000
0.021700  45.300000
0.020200  45.300000
0.024000  45.500000
0.029200  45.500000
0.030000  45.600000
0.027700  45.400000
0.027000  45.700000
0.027000  45.500000
0.021700  45.700000
0.021700  45.600000
0.027000  45.800000
0.020200  45.900000
0.001500  45.800000
-0.025600  45.900000
-0.052500  45.800000
-0.062300  45.900000
-0.062300  45.900000
-0.057800  46.100000
-0.042800  45.900000
-0.026300  46.100000
-0.009100  45.900000
0.009700  46.500000
0.019500  46.200000
0.024000  46.300000
0.031500  46.300000
0.035200  46.400000
0.035200  46.500000
0.035200  46.200000
0.032200  46.600000
0.027700  46.500000
0.025500  46.800000
0.019500  46.700000
0.014200  46.800000
0.003000  46.800000
-0.015000  46.800000
-0.029300  46.700000
-0.036800  46.800000
-0.046500  46.800000
-0.063000  47.100000
-0.071300  47.100000
-0.075800  47.000000
-0.070600  47.100000
-0.066000  47.000000
-0.049500  47.300000
-0.027800  47.100000
-0.010500  47.300000
0.008200  47.400000
0.015000  47.500000
0.021700  47.400000
0.026200  47.500000
0.033700  47.500000
0.040500  47.700000
0.045700  47.600000
0.048000  47.800000
0.043500  47.600000
0.038200  47.900000
0.033000  47.800000
0.027700  48.000000
0.019500  48.000000
0.012700  47.900000
0.001500  48.100000
-0.011300  48.000000
-0.018800  48.300000
-0.024800  48.200000
-0.036100  48.200000
-0.049500  48.200000
-0.057000  48.200000
-0.048000  48.500000
-0.035300  48.500000
-0.027800  48.500000
-0.021800  48.700000
-0.020300  48.500000
-0.018100  48.700000
-0.016500  48.700000
-0.015000  48.800000
-0.011300  48.800000
-0.008300  48.800000
-0.003000  49.000000
-0.000800  49.000000
-0.000800  49.000000
-0.001500  49.100000
0.002200  49.100000
0.006000  49.100000
0.007500  49.100000
0.010500  49.400000
0.013500  49.300000
0.016500  49.300000
0.015700  49.500000
0.015700  49.400000
0.014200  49.400000
0.008200  49.400000
0.003700  49.500000
-0.002300  49.600000
-0.009100  49.500000
-0.021800  49.700000
-0.034600  49.600000
-0.042800  49.800000
-0.050300  49.700000
-0.054000  49.800000
-0.038300  49.800000
-0.021800  49.800000
-0.016500  49.900000
-0.010500  49.900000
-0.009100  49.900000
-0.006800  50.200000
-0.004600  50.100000
-0.003000  50.200000
-0.000800  50.300000
0.001500  50.200000
0.006700  50.300000
0.009700  50.400000
0.013500  50.300000
0.019500  50.500000
0.023200  50.400000
0.024000  50.700000
0.027700  50.500000
0.030000  50.800000
0.030700  50.800000
0.027000  50.800000
0.016500  51.000000
0.004500  50.800000
-0.011300  50.900000
-0.029300  51.000000
-0.033000  51.000000
-0.022500  51.100000
-0.004600  51.100000
0.012000  51.200000
0.019500  51.300000
0.027700  51.300000
0.033000  51.400000
0.040500  51.200000
0.045700  51.600000
0.048000  51.300000
0.050200  51.700000
0.047200  51.600000
0.040500  51.600000
0.034500  51.600000
0.023200  51.500000
0.011200  51.800000
0.006700  51.700000
0.006700  51.700000
0.009700  51.900000
0.006700  51.900000
0.002200  51.900000
-0.003000  52.000000
-0.008300  52.000000
-0.014300  52.200000
-0.027800  51.800000
-0.038300  52.400000
-0.040500  52.200000
-0.033000  52.500000
-0.023300  52.400000
-0.017300  52.400000
-0.012000  52.500000
-0.008300  52.300000
-0.005300  52.600000
-0.006800  52.600000
-0.008300  52.600000
-0.009100  52.600000
-0.003800  52.600000
0.003000  52.600000
0.001500  52.800000
0.001500  52.700000
0.000700  52.900000
0.003000  52.700000
0.003000  53.000000
0.000000  52.700000
-0.003000  52.900000
-0.006800  53.000000
-0.009100  52.900000
-0.012000  53.100000
-0.023300  53.000000
-0.034600  53.300000
-0.036800  53.300000
-0.028500  53.300000
-0.020300  53.300000
-0.009100  53.400000
0.003000  53.400000
0.004500  53.300000
0.007500  53.200000
0.007500  53.600000
0.008200  53.500000
0.011200  53.800000
0.011200  53.700000
0.012000  53.700000
0.012000  53.800000
0.011200  53.900000
0.010500  53.900000
0.012700  53.900000
0.014200  54.000000
0.014200  54.000000
0.014200  54.100000
0.013500  54.100000
0.012000  54.100000
0.010500  54.200000
0.010500  54.300000
0.009000  54.100000
0.007500  54.400000
0.004500  54.200000
0.003000  54.500000
0.001500  54.500000
-0.000800  54.400000
0.000700  54.500000
-0.001500  54.500000
-0.006800  54.500000
-0.014300  54.600000
-0.018100  54.500000
-0.016500  54.500000
-0.015800  54.600000
-0.010500  54.900000
-0.010500  54.700000
-0.006800  54.900000
-0.001500  55.000000
0.001500  54.900000
0.003700  55.100000
0.005200  55.000000
0.009000  55.100000
0.010500  55.200000
0.012700  55.100000
0.016500  55.300000
0.016500  55.200000
0.015700  55.400000
0.018000  55.400000
0.018700  55.400000
0.019500  55.400000
0.022500  55.400000
0.025500  55.600000
0.025500  55.500000
0.025500  55.700000
0.029200  55.700000
0.031500  55.700000
0.031500  55.900000
0.028500  55.600000
0.024000  56.100000
0.019500  55.700000
0.012700  55.900000
0.005200  56.100000
-0.004600  55.900000
-0.014300  56.100000
-0.018100  56.000000
-0.018100  56.000000
-0.016500  56.200000
-0.012800  56.100000
-0.012800  56.200000
-0.014300  56.100000
-0.016500  56.300000
-0.016500  56.200000
-0.016500  56.200000
-0.018800  56.500000
-0.019500  56.600000
-0.021800  56.600000
-0.026300  56.500000
-0.027800  56.600000
-0.027800  56.700000
-0.027800  56.800000
-0.025600  56.800000
-0.023300  57.000000
-0.018100  56.800000
-0.012000  57.100000
-0.008300  57.000000
-0.006800  57.300000
-0.006800  57.100000
-0.011300  57.200000
-0.015800  57.100000
-0.013500  57.300000
-0.006000  57.500000
0.000700  57.400000
0.008200  57.700000
0.007500  57.600000
0.008200  57.800000
0.007500  57.800000
0.001500  57.700000
-0.001500  57.800000
-0.008300  57.800000
-0.012800  57.700000
-0.012000  58.000000
-0.001500  57.900000
0.009700  58.000000
0.014200  58.000000
0.018000  58.000000
0.017200  58.000000
0.017200  58.000000
0.014200  58.100000
0.012000  58.000000
0.010500  58.500000
0.009700  58.200000
0.010500  58.200000
0.010500  58.400000
0.009700  58.500000
0.005200  58.400000
0.004500  58.600000
0.004500  58.400000
0.006700  58.500000
0.009000  58.600000
0.006700  58.700000
0.006000  58.700000
0.004500  58.800000
0.000700  58.900000
-0.003000  58.700000
-0.003000  59.000000
-0.004600  58.900000
-0.003000  59.100000
0.000700  59.100000
0.003000  58.900000
0.005200  59.300000
0.006000  59.100000
0.010500  59.300000
0.012000  59.400000
0.012700  59.300000
0.012700  59.400000
0.013500  59.400000
0.012700  59.700000
0.012700  59.400000
0.012000  59.500000
0.009000  59.700000
0.007500  59.600000
0.003000  59.800000
-0.000800  59.700000
-0.003000  59.700000
-0.006000  59.800000
-0.008300  59.900000
-0.010500  59.800000
-0.016500  59.900000
-0.019500  59.800000
-0.021800  60.000000
-0.023300  59.700000
-0.020300  59.900000
-0.018100  59.800000
-0.017300  60.100000
-0.018100  60.100000
-0.018100  60.000000
-0.018100  60.200000
-0.019500  60.000000
-0.015800  60.300000
-0.017300  60.200000
-0.021800  60.100000
-0.018100  60.300000
-0.015000  60.100000
-0.010500  60.400000
-0.006800  60.300000
-0.005300  60.500000
-0.003000  60.500000
-0.001500  60.500000
0.000700  60.500000
0.004500  60.400000
0.009000  60.800000
0.012000  60.600000
0.012700  60.600000
0.012700  60.700000
0.015700  60.600000
0.018000  60.800000
0.016500  61.000000
0.017200  60.800000
0.015000  60.800000
0.014200  60.800000
0.015700  60.900000
0.014200  61.000000
0.012700  61.100000
0.007500  61.100000
0.003700  61.000000
-0.001500  61.300000
-0.006800  60.900000
-0.009100  61.200000
-0.013500  61.100000
-0.015800  61.200000
-0.018100  61.300000
-0.019500  61.400000
-0.018800  61.200000
-0.015800  61.400000
-0.012000  61.400000
-0.008300  61.400000
-0.005300  61.400000
-0.003800  61.500000
-0.004600  61.600000
-0.004600  61.800000
-0.004600  61.700000
-0.000800  61.600000
0.003700  61.900000
0.002200  61.700000
0.005200  61.800000
0.006000  61.600000
0.009000  61.800000
0.009700  61.800000
0.009700  61.900000
0.010500  62.000000
0.012700  62.000000
0.015000  61.900000
0.015700  62.100000
0.016500  62.000000
0.015700  62.100000
0.015700  61.900000
0.015700  62.200000
0.012700  62.100000
0.012700  62.100000
0.012700  62.200000
0.010500  62.200000
0.009000  62.400000
0.006000  62.200000
0.000000  62.200000
-0.002300  62.200000
-0.006800  62.400000
-0.009100  62.200000
-0.009800  62.400000
-0.010500  62.200000
-0.010500  62.500000
-0.012800  62.400000
-0.014300  62.600000
-0.018800  62.500000
-0.023300  62.700000
-0.023300  62.700000
-0.025600  62.600000
-0.025600  62.800000
-0.029300  62.700000
-0.030800  62.900000
-0.030800  62.800000
-0.030800  62.800000
-0.027800  62.900000
-0.024000  63.000000
-0.020300  63.000000
-0.018100  63.000000
-0.015800  63.200000
-0.015800  63.200000
-0.012800  63.100000
-0.012000  63.200000
-0.011300  63.100000
-0.008300  63.300000
-0.006800  63.300000
-0.006800  63.300000
-0.004600  63.500000
0.000000  63.500000
0.005200  63.500000
0.007500  63.500000
0.011200  63.600000
0.014200  63.800000
0.019500  63.600000
0.024000  63.900000
0.026200  63.700000
0.027700  63.700000
0.030000  64.000000
0.033000  63.900000
0.033000  64.200000
0.033000  63.800000
0.031500  64.000000
0.028500  64.000000
0.027700  64.300000
0.027700  64.200000
0.029200  64.200000
0.030700  64.300000
0.027700  64.300000
0.024000  64.300000
0.020200  64.300000
0.018000  64.300000
0.012700  64.500000
0.008200  64.400000
0.005200  64.600000
0.001500  64.600000
-0.003000  64.400000
-0.006800  64.700000
-0.010500  64.400000
-0.014300  64.700000
-0.016500  64.500000
-0.016500  64.500000
-0.019500  64.600000
-0.022500  64.700000
-0.025600  64.600000
-0.026300  64.800000
-0.024000  64.700000
-0.020300  64.800000
-0.015000  64.700000
-0.012000  64.900000
-0.010500  64.600000
-0.008300  65.100000
-0.003000  64.900000
0.001500  65.000000
0.006700  65.000000
0.008200  65.100000
0.012000  65.200000
0.010500  65.100000
0.011200  65.100000
0.012000  65.200000
0.012000  65.200000
0.012700  65.200000
0.010500  65.400000
0.008200  65.400000
0.006000  65.500000
0.006000  65.300000
0.006700  65.600000
0.003700  65.400000
0.001500  65.800000
0.001500  65.600000
0.003000  65.700000
0.002200  65.900000
0.000700  65.700000
0.000700  66.000000
0.001500  66.000000
0.000000  66.000000
-0.005300  65.700000
-0.008300  66.000000
-0.009100  66.100000
-0.009800  66.000000
-0.009800  66.000000
-0.009800  66.100000
-0.010500  66.200000
-0.009800  66.200000
-0.009100  66.200000
-0.010500  66.200000
-0.012000  66.300000
-0.011300  66.200000
-0.011300  66.500000
-0.009100  66.300000
-0.005300  66.500000
-0.005300  66.600000
-0.006800  66.600000
-0.005300  66.800000
-0.003000  66.600000
-0.001500  66.700000
-0.001500  66.800000
-0.000800  66.800000
0.001500  67.000000
0.004500  66.800000
0.003700  67.000000
0.004500  66.900000
0.003000  67.000000
0.003000  67.000000
0.006700  67.100000
0.006700  67.300000
0.007500  67.200000
0.009000  67.200000
0.009000  67.200000
0.010500  67.400000
0.012000  67.400000
0.015700  67.300000
0.016500  67.400000
0.016500  67.500000
0.015700  67.500000
0.013500  67.600000
0.012700  67.500000
0.009700  67.700000
0.008200  67.700000
0.008200  67.700000
0.005200  67.700000
0.001500  67.700000
-0.000800  67.700000
-0.000800  67.900000
-0.005300  68.000000
-0.006800  67.900000
-0.008300  67.900000
-0.009100  68.200000
-0.009800  67.800000
-0.009800  67.900000
-0.009100  68.000000
-0.010500  67.900000
-0.012000  68.000000
-0.012000  68.000000
-0.012000  67.900000
-0.013500  68.000000
-0.012800  67.900000
-0.010500  68.000000
-0.005300  68.200000
0.000000  68.100000
0.000000  68.000000
0.003700  68.000000
0.009700  68.100000
0.014200  68.000000
0.017200  68.200000
0.020200  68.200000
0.020200  68.100000
0.021700  68.100000
0.021000  68.100000
0.016500  68.300000
0.014200  68.100000
0.009000  68.300000
0.006000  68.200000
0.005200  68.500000
0.002200  68.200000
-0.001500  68.400000
-0.005300  68.400000
-0.005300  68.400000
-0.006000  68.400000
-0.006800  68.500000
-0.008300  68.300000
-0.011300  68.500000
-0.012800  68.600000
-0.018100  68.500000
-0.020300  68.600000
-0.021000  68.500000
-0.021000  68.700000
-0.023300  68.600000
-0.025600  68.600000
-0.024000  68.600000
-0.023300  68.700000
-0.021800  68.700000
-0.020300  68.700000
-0.016500  68.800000
-0.012800  68.900000
-0.012800  68.600000
-0.010500  69.000000
-0.008300  68.800000
-0.008300  69.000000
-0.006000  68.800000
-0.002300  68.800000
0.001500  69.000000
0.006000  69.000000
0.009000  69.100000
0.009000  68.900000
0.008200  69.200000
0.012000  69.100000
0.014200  69.200000
0.015000  69.100000
0.016500  69.400000
0.014200  69.200000
0.011200  69.300000
0.009700  69.100000
0.008200  69.400000
0.009000  69.300000
0.008200  69.400000
0.006700  69.300000
0.004500  69.300000
0.000000  69.600000
-0.002300  69.400000
-0.007500  69.500000
-0.011300  69.300000
-0.012000  69.500000
-0.012800  69.600000
-0.012800  69.600000
-0.012800  69.400000
-0.013500  69.500000
-0.010500  69.500000
-0.010500  69.600000
-0.005300  69.500000
-0.001500  69.700000
-0.000800  69.600000
0.000000  69.700000
0.000700  69.700000
0.004500  69.700000
0.006700  69.800000
0.006000  69.700000
0.005200  69.800000
0.005200  69.900000
0.006000  69.900000
0.006000  69.900000
0.001500  69.900000
-0.003000  69.700000
-0.003800  70.000000
-0.003000  69.700000
0.000700  70.100000
0.003700  69.900000
0.004500  70.000000
0.003700  70.000000
0.004500  70.200000
0.003700  70.000000
0.003000  70.000000
0.003000  70.100000
0.004500  70.100000
0.006700  70.200000
0.006000  70.100000
0.006700  70.100000
0.006700  70.200000
0.003000  70.400000
0.003000  70.000000
0.001500  70.300000
-0.000800  70.200000
-0.004600  70.300000
-0.005300  70.300000
-0.003000  70.200000
-0.001500  70.300000
0.000000  70.300000
-0.001500  70.500000
-0.005300  70.200000
-0.005300  70.500000
-0.003800  70.300000
0.000700  70.500000
0.003000  70.500000
0.007500  70.300000
0.010500  70.300000
0.013500  70.500000
0.012000  70.500000
0.012700  70.600000
0.015700  70.400000
0.012700  70.500000
0.011200  70.800000
0.010500  70.500000
0.012000  70.800000
0.010500  70.600000
0.010500  70.600000
0.010500  70.600000
0.009000  70.700000
0.005200  70.600000
0.004500  70.600000
0.004500  70.600000
0.004500  70.900000
0.005200  70.600000
0.005200  70.900000
0.004500  70.600000
0.003000  70.800000
0.000700  70.600000
-0.000800  70.900000
-0.003000  70.700000
-0.003000  70.700000
-0.001500  70.900000
-0.004600  70.700000
-0.006000  70.800000
-0.008300  70.700000
-0.009100  70.600000
-0.011300  70.800000
-0.012800  70.800000
-0.012800  70.700000
-0.012000  71.000000
-0.009100  70.700000
-0.007500  71.000000
-0.005300  70.800000
-0.003800  70.900000
-0.003000  71.000000
-0.001500  70.900000
-0.000800  71.000000
-0.001500  70.800000
0.000700  71.100000
0.000700  70.900000
0.001500  71.000000
0.000700  71.100000
0.003000  71.100000
0.003000  71.100000
0.003000  71.100000
0.003700  71.000000
0.004500  71.200000
0.006700  70.900000
0.006000  71.100000
0.007500  71.000000
0.006000  71.100000
0.003700  71.100000
0.001500  71.100000
-0.000800  71.100000
-0.000800  71.100000
-0.001500  71.100000
-0.001500  71.100000
-0.002300  71.100000
-0.001500  71.200000
-0.003000  71.100000
-0.003800  71.100000
-0.004600  71.200000
-0.007500  71.100000
-0.006800  71.300000
-0.008300  71.100000
-0.009100  71.100000
-0.006800  71.100000
-0.008300  71.200000
-0.009100  71.100000
-0.010500  71.200000
-0.010500  71.200000
-0.008300  71.200000
-0.008300  71.300000
-0.006800  71.200000
-0.003000  71.300000
-0.000800  71.200000
-0.001500  71.400000
-0.001500  71.400000
-0.000800  71.300000
-0.001500  71.100000
-0.002300  71.400000
-0.001500  71.100000
0.000700  71.400000
0.003000  71.300000
0.004500  71.400000
0.005200  71.500000
0.005200  71.200000
0.007500  71.500000
0.006700  71.300000
0.004500  71.400000
0.001500  71.400000
0.001500  71.500000
0.004500  71.400000
0.002200  71.400000
-0.001500  71.400000
-0.004600  71.400000
-0.006800  71.400000
-0.008300  71.400000
-0.009100  71.400000
-0.008300  71.500000
-0.008300  71.400000
-0.006000  71.400000
-0.004600  71.500000
-0.001500  71.200000
-0.000800  71.500000
0.003000  71.400000
0.006000  71.500000
0.008200  71.400000
0.012000  71.600000
0.012700  71.500000
0.011200  71.500000
0.010500  71.500000
0.004500  71.500000
-0.000800  71.400000
-0.003000  71.600000
-0.004600  71.400000
-0.005300  71.500000
-0.006000  71.400000
-0.005300  71.500000
-0.004600  71.600000
-0.003000  71.500000
-0.002300  71.500000
0.000000  71.500000
0.000700  71.600000
0.000000  71.600000
-0.003000  71.600000
-0.006000  71.500000
-0.005300  71.600000
-0.006000  71.500000
-0.004600  71.800000
-0.003000  71.400000
-0.002300  71.600000
-0.000800  71.600000
0.000700  71.600000
-0.000800  71.500000
-0.002300  71.500000
-0.001500  71.700000
-0.003000  71.600000
-0.003000  71.700000
-0.001500  71.700000
0.000700  71.600000
0.003000  71.700000
0.003000  71.600000
0.003000  71.700000
0.003000  71.700000
0.001500  71.800000
0.001500  71.700000
0.000000  71.500000
-0.003000  71.700000
-0.001500  71.700000
-0.001500  71.500000
-0.000800  71.600000
0.001500  71.600000
0.003700  71.600000
0.005200  71.600000
0.008200  71.700000
0.006700  71.600000
0.006000  71.500000
0.009000  71.800000
0.010500  71.600000
0.014200  71.700000
0.015000  71.800000
0.012000  71.500000
0.009700  71.800000
0.006700  71.600000
0.005200  71.700000
0.006000  71.700000
0.004500  71.600000
0.005200  71.600000
0.006700  71.700000
0.004500  71.700000
0.005200  71.700000
0.006700  71.700000
0.006700  71.800000
0.005200  71.800000
0.006700  71.600000
0.006000  71.700000
0.005200  71.600000
0.005200  71.800000
0.005200  71.500000
0.004500  71.800000
0.001500  71.600000
0.000000  71.800000
-0.001500  71.700000
-0.001500  71.600000
-0.004600  71.700000
-0.005300  71.500000
-0.006800  71.600000
-0.007500  71.500000
-0.005300  71.600000
-0.005300  71.700000
-0.006000  71.500000
-0.007500  71.500000
-0.007500  71.600000
-0.008300  71.500000
-0.008300  71.700000
-0.006800  71.600000
-0.003800  71.700000
-0.003800  71.600000
-0.003800  71.600000
-0.001500  71.800000
0.000700  71.700000
0.000700  71.700000
-0.000800  71.600000
-0.001500  71.500000
-0.001500  71.900000
-0.003000  71.500000
-0.001500  71.900000
-0.001500  71.500000
-0.001500  71.700000
-0.000800  71.700000
0.000000  71.600000
-0.000800  71.900000
-0.001500  71.500000
-0.003800  71.700000
-0.004600  71.500000
-0.004600  71.700000
-0.003000  71.500000
-0.003800  71.600000
-0.003000  71.600000
-0.001500  71.600000
-0.003800  71.500000
-0.004600  71.500000
-0.003000  71.400000
0.000000  71.600000
0.001500  71.500000
0.003000  71.600000
0.004500  71.600000
0.004500  71.400000
0.003700  71.500000
0.004500  71.400000
0.003700  71.700000
0.003700  71.600000
0.003700  71.800000
0.003000  71.500000
0.001500  71.700000
0.000000  71.500000
-0.000800  71.500000
-0.000800  71.500000
-0.003000  71.700000
-0.003800  71.400000
-0.003000  71.700000
-0.003000  71.400000
-0.002300  71.700000
-0.000800  71.500000
-0.000800  71.600000
-0.000800  71.700000
-0.000800  71.400000
0.000000  71.700000
0.003000  71.500000
0.003000  71.600000
0.003000  71.600000
0.003700  71.500000
0.004500  71.500000
0.006000  71.600000
0.006000  71.400000
0.003700  71.700000
0.003000  71.500000
0.001500  71.700000
0.000700  71.600000
-0.000800  71.600000
-0.001500  71.800000
-0.003000  71.500000
-0.004600  71.700000
-0.005300  71.400000
-0.004600  71.600000
-0.006000  71.500000
-0.007500  71.400000
-0.008300  71.500000
-0.009800  71.500000
-0.007500  71.600000
-0.007500  71.500000
-0.005300  71.400000
-0.005300  71.700000
-0.004600  71.400000
-0.003000  71.600000
-0.004600  71.500000
-0.002300  71.500000
-0.001500  71.700000
-0.003800  71.600000
-0.004600  71.600000
-0.003800  71.500000
-0.003800  71.600000
-0.002300  71.600000
-0.000800  71.500000
-0.000800  71.500000
0.000700  71.400000
-0.000800  71.500000
-0.000800  71.600000
0.000700  71.400000
-0.000800  71.500000
0.000000  71.400000
0.000700  71.400000
-0.003800  71.400000
-0.006800  71.300000
-0.006800  71.500000
-0.003000  71.400000
-0.000800  71.500000
-0.001500  71.400000
0.000000  71.500000
0.003000  71.500000
0.006700  71.500000
0.009000  71.300000
0.012000  71.500000
0.012000  71.400000
0.010500  71.600000
0.010500  71.300000
0.009000  71.400000
0.008200  71.400000
0.006700  71.200000
0.006000  71.500000
0.003700  71.300000
0.001500  71.500000
-0.000800  71.200000
-0.003000  71.300000
-0.004600  71.400000
-0.005300  71.400000
-0.005300  71.200000
-0.003800  71.200000
-0.003800  71.100000
-0.000800  71.500000
-0.000800  71.200000
-0.000800  71.200000
0.001500  71.400000
0.001500  71.200000
0.003700  71.300000
0.004500  71.100000
0.004500  71.200000
0.005200  71.200000
0.006700  71.300000
0.008200  71.200000
0.008200  71.100000
0.009000  71.100000
0.009000  71.400000
0.009000  71.200000
0.009000  71.400000
0.008200  71.200000
0.006700  71.400000
0.003000  71.200000
0.001500  71.400000
0.000000  71.200000
0.000000  71.300000
-0.000800  71.300000
-0.000800  71.200000
0.000700  71.100000
-0.000800  71.200000
-0.001500  71.100000
-0.003800  71.400000
-0.002300  71.200000
-0.003000  71.300000
-0.003000  71.400000
-0.003000  71.200000
-0.005300  71.300000
-0.003800  71.100000
-0.004600  71.100000
-0.004600  71.300000
-0.003000  71.100000
-0.004600  71.400000
-0.003000  70.900000
-0.002300  71.500000
-0.000800  71.100000
-0.000800  71.200000
-0.003000  71.100000
-0.001500  71.100000
-0.000800  71.300000
-0.000800  71.300000
-0.000800  71.200000
-0.002300  71.200000
-0.001500  71.100000
0.000700  71.400000
0.001500  71.300000
0.003700  71.100000
0.003700  71.100000
0.005200  71.100000
0.005200  71.400000
0.004500  71.200000
0.003000  71.100000
0.002200  71.200000
0.001500  71.100000
0.003000  71.300000
0.003700  71.200000
0.001500  71.100000
0.000700  71.300000
-0.001500  71.200000
-0.004600  71.300000
-0.005300  71.100000
-0.005300  71.300000
-0.006800  71.100000
-0.007500  71.100000
-0.006000  71.200000
-0.006800  71.100000
-0.009100  71.100000
-0.009100  71.000000
-0.007500  71.000000
-0.009100  71.100000
-0.010500  71.200000
-0.010500  71.100000
-0.011300  71.100000
-0.009800  71.000000
-0.008300  71.300000
-0.006800  71.100000
-0.004600  71.200000
-0.001500  71.100000
0.000000  71.100000
0.001500  71.200000
0.003000  71.100000
0.003000  71.300000
0.003000  71.000000
0.002200  71.200000
0.003000  71.000000
0.003700  71.100000
0.003700  71.100000
0.004500  71.300000
0.005200  71.200000
0.005200  71.300000
0.004500  71.100000
0.005200  71.200000
0.003700  71.100000
0.003000  71.200000
0.006000  71.200000
0.005200  71.000000
0.005200  71.100000
0.005200  71.100000
0.003700  71.200000
0.005200  71.100000
0.005200  71.000000
0.006000  71.100000
0.007500  71.100000
0.005200  71.100000
0.003000  71.100000
0.005200  71.000000
0.004500  71.100000
0.003000  70.900000
0.000700  71.100000
0.000700  71.100000
0.002200  71.100000
0.003700  71.200000
0.003000  71.000000
0.005200  71.100000
0.006700  71.100000
0.005200  71.000000
0.003000  71.100000
0.001500  71.000000
0.002200  71.100000
0.002200  71.200000
0.000700  71.000000
-0.000800  71.100000
-0.001500  70.900000
0.000700  71.100000
0.001500  71.000000
0.000700  71.000000
0.000000  71.100000
-0.001500  71.000000
-0.003000  71.100000
-0.003800  71.000000
-0.001500  71.100000
-0.000800  70.900000
-0.001500  71.000000
0.000000  71.000000
-0.001500  71.100000
-0.000800  70.800000
-0.000800  70.900000
-0.001500  70.900000
0.000000  71.100000
0.000700  70.800000
0.001500  71.000000
0.000700  70.800000
-0.000800  70.900000
-0.003000  71.100000
-0.004600  70.900000
-0.005300  71.100000
-0.005300  70.900000
-0.006800  70.900000
-0.006800  70.900000
-0.007500  70.800000
-0.008300  70.900000
-0.008300  70.800000
-0.009100  70.800000
-0.009100  70.900000
-0.008300  70.800000
-0.006000  71.000000
-0.004600  70.800000
-0.004600  71.000000
-0.003800  70.900000
-0.002300  70.800000
-0.000800  71.000000
-0.001500  71.100000
-0.001500  70.800000
-0.003000  70.900000
-0.002300  70.800000
-0.000800  70.800000
-0.000800  70.900000
0.000700  70.900000
0.002200  71.100000
0.003000  70.800000
0.003700  71.000000
0.005200  70.700000
0.006000  71.000000
0.006000  71.000000
0.006000  70.800000
0.007500  71.100000
0.007500  70.900000
0.006700  71.100000
0.006700  71.000000
0.006700  71.100000
0.005200  71.000000
0.003700  70.900000
0.003700  70.800000
0.003000  71.100000
0.003000  70.900000
0.001500  71.000000
0.001500  70.800000
0.000700  71.000000
-0.000800  70.800000
-0.001500  70.900000
0.001500  71.000000
0.001500  71.000000
0.000700  71.100000
0.001500  71.000000
0.000000  71.100000
0.002200  71.000000
0.004500  70.800000
0.004500  71.100000
0.003700  71.000000
0.003000  70.900000
0.004500  71.100000
0.005200  70.900000
0.006000  71.100000
0.007500  71.000000
0.007500  71.100000
0.008200  70.700000
0.007500  71.100000
0.009700  70.900000
0.009000  70.800000
0.008200  71.100000
0.008200  70.900000
0.006000  71.100000
0.007500  71.000000
0.006700  71.100000
0.004500  70.900000
0.003700  70.800000
0.003700  70.900000
0.003700  71.100000
0.001500  70.800000
0.000700  71.200000
0.001500  71.000000
-0.001500  71.000000
-0.003000  71.000000
-0.004600  70.900000
-0.004600  71.100000
-0.006800  70.700000
-0.009100  71.000000
-0.011300  70.800000
-0.012000  70.900000
-0.012000  70.900000
-0.014300  71.000000
-0.013500  70.800000
-0.012000  70.900000
-0.012000  70.800000
-0.011300  70.900000
-0.012000  70.600000
-0.013500  71.000000
-0.012800  70.800000
-0.009100  70.800000
-0.009100  70.800000
-0.006000  70.800000
-0.004600  71.100000
-0.005300  70.800000
-0.003000  70.800000
-0.000800  70.800000
0.001500  70.800000
0.003000  70.800000
0.003000  70.800000
0.003700  70.800000
0.003000  70.900000
0.003000  70.700000
0.001500  71.000000
0.000000  70.800000
0.001500  70.900000
0.001500  70.800000
0.002200  70.600000
0.002200  70.800000
0.000700  70.600000
-0.000800  70.800000
-0.001500  70.800000
-0.002300  70.700000
-0.002300  70.900000
-0.001500  70.800000
-0.001500  70.600000
-0.001500  70.800000
-0.003000  70.700000
-0.002300  70.900000
-0.003800  70.700000
-0.001500  70.900000
0.000700  70.800000
0.000000  70.900000
0.000000  70.800000
0.000700  70.600000
-0.000800  71.000000
0.000700  70.600000
0.001500  70.800000
0.000700  70.800000
0.000700  70.800000
0.001500  70.700000
0.004500  70.700000
0.004500  70.700000
0.005200  70.800000
0.005200  70.700000
0.006000  70.800000
0.005200  70.700000
0.002200  70.800000
0.002200  70.800000
0.001500  70.600000
0.001500  70.800000
0.000700  70.800000
-0.000800  70.800000
0.000700  70.800000
0.000700  70.800000
0.000700  71.100000
0.001500  70.800000
0.000700  70.800000
0.002200  70.800000
0.003000  70.800000
0.001500  71.100000
0.000700  70.600000
-0.000800  70.900000
0.000700  70.800000
0.002200  70.800000
0.003000  71.000000
0.003000  70.800000
0.002200  70.800000
0.001500  70.900000
0.001500  70.900000
0.001500  70.900000
0.001500  70.800000
0.002200  70.900000
0.003000  70.800000
0.003700  70.800000
0.003700  70.800000
0.001500  70.600000
0.000700  70.900000
0.001500  70.800000
0.000700  70.800000
0.000700  70.800000
0.000700  70.800000
0.000000  70.900000
-0.003800  70.700000
-0.006800  71.000000
-0.004600  70.800000
-0.005300  71.000000
-0.005300  70.800000
-0.002300  71.000000
-0.003800  70.800000
-0.005300  70.800000
-0.006000  70.600000
-0.006800  70.700000
-0.007500  70.700000
-0.006000  70.800000
-0.004600  70.700000
-0.002300  70.700000
-0.001500  70.900000
0.001500  70.700000
0.005200  71.100000
0.006700  70.800000
0.007500  70.700000
0.006700  70.900000
0.006700  70.800000
0.007500  70.800000
0.006700  70.800000
0.006700  70.800000
0.004500  70.800000
0.004500  70.600000
0.003700  70.900000
0.001500  70.700000
0.000000  71.000000
-0.000800  70.800000
-0.001500  70.800000
-0.002300  70.800000
-0.001500  70.600000
-0.003000  70.700000
-0.003000  70.800000
-0.003000  70.700000
-0.001500  70.800000
-0.000800  70.700000
0.000000  70.800000
0.000000  70.700000
0.000700  70.800000
0.000000  70.800000
-0.000800  70.700000
0.000700  70.800000
0.001500  70.700000
0.001500  70.800000
0.001500  70.700000
0.000700  70.600000
0.002200  70.800000
0.003000  70.600000
0.001500  70.800000
0.003000  70.800000
0.002200  70.600000
0.001500  70.800000
0.002200  70.800000
0.002200  70.700000
0.004500  70.700000
0.004500  70.600000
0.003700  70.700000
0.002200  70.700000
0.002200  70.800000
0.000700  70.700000
0.000700  70.800000
0.003000  70.700000
0.002200  70.600000
0.002200  70.800000
0.002200  70.700000
0.001500  70.800000
0.000700  70.700000
0.000700  70.800000
0.000000  70.700000
-0.002300  70.700000
-0.004600  70.800000
-0.005300  70.700000
-0.005300  70.600000
-0.005300  71.000000
-0.004600  70.600000
-0.005300  70.800000
-0.005300  70.700000
-0.003800  70.700000
-0.005300  70.600000
-0.004600  70.700000
-0.006000  70.800000
-0.005300  70.800000
-0.006000  70.600000
-0.006800  70.700000
-0.006000  70.800000
-0.007500  70.700000
-0.005300  70.700000
-0.005300  70.600000
-0.005300  70.800000
-0.003800  70.600000
-0.005300  70.600000
-0.004600  70.700000
-0.004600  70.600000
-0.004600  70.700000
-0.004600  70.600000
-0.003000  70.900000
-0.002300  70.600000
-0.003000  70.800000
-0.000800  70.800000
-0.000800  70.800000
-0.000800  70.800000
-0.001500  70.700000
-0.000800  70.700000
-0.000800  70.800000
-0.000800  70.700000
0.002200  70.800000
0.001500  70.600000
0.003700  70.700000
0.003700  70.800000
0.003000  70.600000
0.003000  70.800000
0.003000  70.600000
0.005200  70.800000
0.004500  70.700000
0.004500  70.600000
0.005200  70.700000
0.004500  70.600000
0.004500  70.700000
0.006700  70.800000
0.006700  70.600000
0.006000  71.000000
0.009000  70.700000
0.010500  70.900000
0.010500  70.600000
0.009700  70.800000
0.007500  70.800000
0.005200  70.700000
0.005200  70.800000
0.005200  70.600000
0.004500  70.700000
0.003000  71.000000
0.003000  70.700000
0.001500  70.800000
0.000700  70.600000
-0.001500  70.600000
-0.000800  70.700000
-0.001500  70.600000
-0.001500  70.800000
-0.000800  70.600000
0.000700  70.700000
0.000700  70.700000
0.000000  70.600000
-0.001500  70.900000
-0.002300  70.700000
-0.001500  70.900000
-0.003000  70.600000
-0.003000  70.700000
-0.005300  70.600000
-0.003800  70.800000
-0.003000  71.100000
-0.005300  70.800000
-0.004600  70.600000
-0.004600  70.700000
-0.003000  70.800000
0.000700  70.800000
0.001500  70.600000
-0.000800  70.600000
-0.001500  70.800000
-0.000800  70.600000
-0.000800  70.800000
0.000700  70.600000
0.001500  70.800000
0.001500  70.600000
0.003000  70.900000
0.004500  70.800000
0.004500  70.900000
0.001500  70.900000
-0.000800  70.900000
-0.002300  70.700000
-0.003800  71.000000
-0.003000  70.600000
-0.002300  70.900000
-0.006000  70.600000
-0.005300  70.800000
-0.004600  70.700000
-0.005300  70.800000
-0.005300  70.800000
-0.006800  70.600000
-0.006000  70.700000
-0.006800  70.700000
-0.006800  70.800000
-0.004600  70.800000
-0.003000  70.900000
-0.005300  70.700000
-0.006800  70.800000
-0.006800  70.600000
-0.005300  70.800000
-0.004600  70.600000
-0.006800  70.700000
-0.007500  70.600000
-0.006800  70.700000
-0.005300  70.900000
-0.004600  70.800000
-0.004600  70.900000
-0.003000  70.800000
-0.002300  71.100000
-0.001500  70.900000
-0.000800  70.800000
0.000000  70.900000
0.001500  70.900000
0.005200  70.800000
0.005200  70.900000
0.008200  70.900000
0.010500  71.000000
0.014200  70.800000
0.019500  70.800000
0.019500  70.900000
0.022500  70.800000
0.023200  71.000000
0.019500  70.600000
0.015700  71.100000
0.013500  70.700000
0.010500  71.000000
0.008200  71.000000
0.005200  71.000000
0.003700  70.800000
0.000000  71.000000
-0.006800  70.800000
-0.011300  70.900000
-0.013500  70.700000
-0.016500  71.100000
-0.018100  70.800000
-0.019500  71.000000
-0.018100  71.000000
-0.015800  71.000000
-0.015800  70.800000
-0.016500  71.000000
-0.016500  71.100000
-0.014300  70.900000
-0.014300  71.000000
-0.010500  71.000000
-0.008300  71.100000
-0.006800  71.100000
-0.003000  71.200000
-0.001500  70.800000
0.001500  71.100000
0.004500  71.000000
0.006700  71.100000
0.009700  71.100000
0.012000  71.100000
0.016500  71.100000
0.019500  70.900000
0.021000  71.100000
0.024000  70.800000
0.027000  71.100000
0.031500  71.000000
0.035200  71.100000
0.034500  71.000000
0.034500  71.200000
0.031500  71.100000
0.031500  71.100000
0.029200  71.100000
0.024000  71.100000
0.020200  71.100000
0.018000  71.100000
0.014200  71.200000
0.009000  71.100000
0.005200  71.400000
0.003000  71.100000
-0.002300  71.300000
-0.006000  71.200000
-0.010500  71.000000
-0.018100  71.100000
-0.021800  71.400000
-0.024000  71.000000
-0.023300  71.300000
-0.020300  71.000000
-0.014300  71.100000
-0.008300  71.100000
-0.006000  71.100000
-0.004600  71.200000
0.000000  71.200000
0.008200  71.400000
0.016500  71.200000
0.019500  71.400000
0.020200  71.100000
0.019500  71.300000
0.015700  71.300000
0.011200  71.200000
0.008200  71.100000
0.004500  71.400000
0.003000  71.100000
0.003000  71.400000
0.001500  71.100000
-0.001500  71.400000
-0.004600  71.300000
-0.005300  71.100000
-0.009800  71.200000
-0.013500  71.200000
-0.015800  71.300000
-0.019500  71.100000
-0.021800  71.200000
-0.023300  71.200000
-0.028500  71.200000
-0.033800  71.100000
-0.036800  71.400000
-0.039000  71.200000
-0.041300  71.200000
-0.040500  71.200000
-0.038300  71.300000
-0.036800  71.200000
-0.034600  71.400000
-0.029300  71.200000
-0.027000  71.300000
-0.026300  71.200000
-0.024000  71.100000
-0.021000  71.400000
-0.018100  71.100000
-0.015800  71.200000
-0.012000  71.200000
-0.006800  71.200000
-0.003000  71.300000
-0.001500  71.200000
0.003000  71.200000
0.009000  71.300000
0.018000  71.100000
0.027000  71.300000
0.034500  71.100000
0.044200  71.100000
0.049500  71.100000
0.051700  71.100000
0.054000  71.300000
0.054000  71.100000
0.051000  71.300000
0.046500  71.100000
0.040500  71.100000
0.035200  71.100000
0.030700  71.100000
0.023200  71.100000
0.015700  71.100000
0.008200  71.100000
0.001500  71.100000
-0.004600  70.800000
-0.011300  71.100000
-0.016500  70.900000
-0.023300  71.000000
-0.027800  70.900000
-0.031500  71.000000
-0.036100  71.000000
-0.037500  70.700000
-0.036100  71.000000
-0.036800  71.000000
-0.036800  70.900000
-0.035300  70.900000
-0.030800  70.900000
-0.024800  70.800000
-0.018800  70.800000
-0.014300  70.800000
-0.009800  70.900000
-0.005300  70.800000
-0.001500  70.800000
0.002200  70.900000
0.006700  71.000000
0.005200  71.000000
0.004500  70.800000
0.002200  71.100000
-0.000800  70.800000
-0.003800  70.600000
-0.008300  70.700000
-0.008300  70.800000
-0.009800  70.800000
-0.012000  70.600000
-0.011300  70.700000
-0.012800  70.700000
-0.014300  70.600000
-0.015800  70.700000
-0.015800  70.500000
-0.015000  70.700000
-0.014300  70.500000
-0.011300  70.500000
-0.009100  70.500000
-0.009100  70.400000
-0.006800  70.500000
-0.008300  70.600000
-0.008300  70.500000
-0.005300  70.500000
-0.001500  70.400000
0.003700  70.500000
0.009700  70.500000
0.018000  70.400000
0.021700  70.400000
0.024000  70.300000
0.024700  70.400000
0.027000  70.300000
0.027700  70.300000
0.027000  70.400000
0.024700  70.100000
0.021700  70.300000
0.020200  70.100000
0.018000  70.100000
0.014200  70.100000
0.011200  70.000000
0.008200  70.200000
0.006700  70.100000
0.003000  70.000000
0.000700  69.900000
-0.000800  70.000000
-0.000800  70.100000
-0.000800  69.900000
-0.000800  69.900000
0.001500  69.700000
0.000700  69.800000
0.000700  69.900000
-0.001500  69.700000
-0.003000  69.700000
-0.002300  69.700000
-0.003000  69.700000
-0.005300  69.600000
-0.008300  69.600000
-0.011300  69.500000
-0.013500  69.400000
-0.016500  69.400000
-0.018100  69.500000
-0.018100  69.300000
-0.020300  69.500000
-0.018800  69.100000
-0.016500  69.200000
-0.014300  69.100000
-0.008300  69.000000
-0.006000  69.100000
-0.002300  69.100000
0.003000  69.000000
0.009700  68.900000
0.015700  68.900000
0.021000  68.900000
0.027700  68.800000
0.029200  68.800000
0.029200  68.700000
0.032200  68.600000
0.034500  68.800000
0.033000  68.500000
0.027700  68.700000
0.025500  68.400000
0.024000  68.400000
0.020200  68.400000
0.017200  68.100000
0.013500  68.300000
0.011200  68.200000
0.008200  68.100000
0.009000  68.100000
0.006700  67.900000
0.003700  68.100000
0.003000  67.800000
0.003000  68.000000
0.003000  67.900000
0.001500  67.800000
0.005200  67.900000
0.006700  67.600000
0.006700  67.700000
0.006700  67.500000
0.005200  67.400000
0.003700  67.500000
0.003000  67.400000
0.000700  67.400000
-0.003000  67.300000
-0.008300  67.400000
-0.015800  67.300000
-0.021800  67.100000
-0.024000  67.000000
-0.025600  67.100000
-0.026300  67.100000
-0.026300  67.000000
-0.027800  66.700000
-0.033000  67.100000
-0.036100  66.700000
-0.036100  66.800000
-0.036800  66.700000
-0.036800  66.700000
-0.037500  66.600000
-0.033800  66.600000
-0.029300  66.400000
-0.025600  66.300000
-0.025600  66.300000
-0.023300  66.300000
-0.021000  66.200000
-0.017300  66.100000
-0.015000  66.100000
-0.014300  66.000000
-0.010500  66.100000
-0.005300  65.900000
-0.000800  65.900000
0.003000  65.800000
0.006700  65.700000
0.008200  65.700000
0.011200  65.600000
0.014200  65.600000
0.014200  65.300000
0.014200  65.200000
0.014200  65.400000
0.015000  65.100000
0.018000  65.100000
0.018700  65.000000
0.021000  65.000000
0.023200  64.900000
0.021700  64.700000
0.023200  64.600000
0.024000  64.300000
0.025500  64.600000
0.027000  64.500000
0.027700  64.300000
0.032200  64.300000
0.035200  64.100000
0.039700  64.100000
0.044200  64.000000
0.046500  63.700000
0.049500  63.800000
0.049500  63.700000
0.048700  63.900000
0.048700  63.600000
0.045000  63.300000
0.039700  63.400000
0.035200  63.100000
0.030000  63.400000
0.026200  63.000000
0.021700  63.000000
0.016500  62.900000
0.012000  62.900000
0.005200  62.700000
0.000700  62.400000
-0.006000  62.300000
-0.010500  62.500000
-0.016500  62.000000
-0.022500  62.200000
-0.025600  62.000000
-0.027000  61.800000
-0.029300  62.000000
-0.030800  61.600000
-0.025600  61.700000
-0.024000  61.400000
-0.020300  61.600000
-0.018800  61.200000
-0.015000  61.100000
-0.007500  60.900000
-0.000800  60.900000
0.004500  60.800000
0.005200  60.700000
0.003700  60.500000
0.003700  60.700000
0.003000  60.300000
-0.004600  60.400000
-0.011300  60.000000
-0.015800  59.800000
-0.020300  60.000000
-0.024000  59.700000
-0.030800  59.600000
-0.036800  59.400000
-0.042000  59.200000
-0.044300  59.400000
-0.043600  59.100000
-0.039800  58.900000
-0.042000  58.900000
-0.045000  58.600000
-0.051100  58.500000
-0.056300  58.500000
-0.051100  58.400000
-0.046500  58.300000
-0.039000  58.000000
-0.030000  58.100000
-0.025600  57.700000
-0.021800  58.000000
-0.019500  57.700000
-0.015800  57.700000
-0.006800  57.600000
-0.001500  57.500000
0.002200  57.500000
0.006700  57.400000
0.008200  57.400000
0.009000  57.300000
0.012700  57.100000
0.012700  57.100000
0.014200  57.100000
0.012700  56.800000
0.009700  57.000000
0.009000  56.800000
0.006700  56.800000
0.004500  56.600000
0.003000  56.600000
0.004500  56.600000
0.006000  56.400000
0.009000  56.500000
0.009000  56.200000
0.009000  56.200000
0.011200  56.000000
0.010500  56.000000
0.013500  56.000000
0.017200  55.700000
0.022500  55.700000
0.027000  55.500000
0.027700  55.400000
0.030700  55.400000
0.033700  55.100000
0.038200  55.400000
0.042000  55.000000
0.043500  55.000000
0.043500  54.900000
0.042000  54.600000
0.038200  54.700000
0.033700  54.600000
0.027700  54.400000
0.019500  54.400000
0.012000  54.200000
0.005200  54.100000
-0.004600  53.900000
-0.012800  53.800000
-0.022500  54.000000
-0.030800  53.500000
-0.034600  53.800000
-0.037500  53.400000
-0.039800  53.400000
-0.042800  53.100000
-0.040500  53.200000
-0.038300  53.200000
-0.038300  53.000000
-0.036100  53.000000
-0.033000  52.800000
-0.030000  52.700000
-0.024800  52.700000
-0.020300  52.600000
-0.018100  52.400000
-0.017300  52.500000
-0.017300  52.200000
-0.016500  52.500000
-0.015800  52.100000
-0.014300  52.200000
-0.013500  52.000000
-0.016500  51.900000
-0.017300  51.800000
-0.019500  51.700000
-0.021800  51.700000
-0.022500  51.500000
-0.021800  51.700000
-0.018800  51.300000
-0.015000  51.300000
-0.012000  51.100000
-0.009100  51.000000
-0.007500  50.900000
-0.006800  51.000000
-0.003000  51.000000
-0.000800  50.900000
0.000700  50.600000
0.005200  50.600000
0.006700  50.600000
0.007500  50.300000
0.008200  50.400000
0.009000  50.200000
0.012000  50.200000
0.014200  50.100000
0.016500  50.000000
0.015700  49.900000
0.018000  49.900000
0.019500  49.800000
0.019500  49.900000
0.018700  49.600000
0.018000  49.700000
0.017200  49.500000
0.015700  49.500000
0.012700  49.400000
0.012700  49.300000
0.012700  49.200000
0.012000  49.100000
0.014200  49.100000
0.016500  49.000000
0.016500  48.900000
0.020200  48.900000
0.024000  48.900000
0.026200  48.700000
0.027000  48.700000
0.029200  48.400000
0.027700  48.600000
0.024700  48.400000
0.022500  48.300000
0.020200  48.400000
0.020200  48.200000
0.018000  48.200000
0.012700  47.800000
0.009000  48.100000
0.004500  47.700000
0.002200  47.800000
0.000700  48.000000
0.000000  47.900000
0.000700  47.600000
-0.000800  47.600000
-0.000800  47.600000
0.001500  47.500000
0.003700  47.400000
0.006000  47.500000
0.006700  47.300000
0.006000  47.200000
0.003000  47.200000
0.004500  47.100000
0.004500  47.200000
0.002200  47.200000
0.001500  47.200000
0.000000  46.900000
-0.001500  47.100000
-0.005300  46.900000
-0.008300  46.800000
-0.010500  46.800000
-0.012800  46.600000
-0.012800  46.500000
-0.012800  46.700000
-0.011300  46.300000
-0.009100  46.500000
-0.008300  46.400000
-0.008300  46.300000
-0.005300  46.500000
-0.005300  46.300000
-0.000800  46.400000
0.005200  46.200000
0.009000  46.200000
0.015000  46.200000
0.018700  45.900000
0.021700  46.100000
0.024000  46.000000
0.025500  45.800000
0.029200  45.900000
0.029200  45.700000
0.025500  45.900000
0.021000  45.600000
0.011200  45.800000
-0.002300  45.800000
-0.016500  45.500000
-0.033000  45.700000
-0.041300  45.200000
-0.042800  45.600000
-0.038300  45.400000
-0.033000  45.400000
-0.029300  45.400000
-0.024000  45.300000
-0.021800  45.200000
-0.020300  45.200000
-0.020300  45.000000
-0.017300  45.100000
-0.016500  44.800000
-0.016500  45.000000
-0.015800  44.800000
-0.014300  44.800000
-0.010500  44.800000
-0.006000  44.800000
-0.003800  44.800000
-0.006800  44.600000
-0.006000  44.700000
-0.006000  44.600000
-0.005300  44.500000
-0.003000  44.500000
-0.003000  44.500000
-0.003800  44.200000
-0.005300  44.400000
-0.003000  44.400000
0.000700  44.300000
0.002200  44.100000
0.003000  44.300000
0.006700  44.100000
0.010500  44.100000
0.012000  43.900000
0.014200  44.000000
0.015000  43.900000
0.014200  43.900000
0.019500  43.700000
0.025500  43.600000
0.031500  43.600000
0.035200  43.600000
0.034500  43.500000
0.034500  43.400000
0.033000  43.600000
0.032200  43.400000
0.035200  43.500000
0.036700  43.300000
0.037500  43.200000
0.035200  43.300000
0.033700  42.900000
0.031500  43.100000
0.027700  43.000000
0.023200  43.100000
0.019500  42.900000
0.017200  42.700000
0.016500  42.700000
0.018000  42.800000
0.019500  42.700000
0.020200  42.600000
0.020200  42.600000
0.016500  42.600000
0.010500  42.500000
0.005200  42.500000
0.000000  42.300000
-0.009100  42.200000
-0.023300  42.300000
-0.025600  42.100000
-0.020300  42.200000
-0.016500  42.000000
-0.015800  42.000000
-0.015800  42.000000
-0.015000  41.900000
-0.018100  41.800000
-0.020300  41.900000
-0.022500  41.600000
-0.024000  41.800000
-0.023300  41.400000
-0.019500  41.600000
-0.015000  41.400000
-0.015000  41.500000
-0.016500  41.400000
-0.018100  41.300000
-0.029300  41.400000
-0.042800  41.100000
-0.057800  41.300000
-0.069800  41.100000
-0.071300  40.900000
-0.063800  40.800000
-0.054000  40.800000
-0.045800  40.700000
-0.042000  40.700000
-0.040500  40.500000
-0.039000  40.600000
-0.038300  40.400000
-0.038300  40.500000
-0.039000  40.400000
-0.039800  40.400000
-0.036800  40.500000
-0.031500  40.100000
-0.029300  40.300000
-0.025600  40.200000
-0.019500  40.200000
-0.011300  40.200000
-0.008300  40.000000
-0.007500  39.700000
-0.010500  39.900000
-0.016500  39.700000
-0.018800  39.700000
-0.027000  39.600000
-0.028500  39.600000
-0.018800  39.500000
-0.006800  39.600000
-0.003800  39.600000
-0.002300  39.400000
-0.001500  39.500000
-0.003000  39.400000
-0.000800  39.300000
0.000000  39.100000
0.003000  39.300000
0.006700  39.000000
0.010500  39.000000
0.012000  39.100000
0.012000  39.000000
0.016500  38.800000
0.021000  38.800000
0.026200  38.700000
0.029200  38.900000
0.033700  38.600000
0.042000  38.800000
0.043500  38.700000
0.044200  38.500000
0.041200  38.600000
0.040500  38.400000
0.038200  38.500000
0.031500  38.500000
0.027000  38.400000
0.023200  38.200000
0.016500  38.300000
0.012000  38.200000
0.008200  38.200000
0.007500  38.100000
0.009000  38.200000
0.012700  38.000000
0.015700  37.800000
0.015000  37.900000
0.009000  37.800000
0.003000  37.800000
0.000000  37.300000
-0.003000  37.800000
-0.002300  37.600000
-0.000800  37.400000
-0.003000  37.400000
-0.003000  37.300000
-0.005300  37.300000
-0.006800  37.000000
-0.008300  37.000000
-0.009100  37.000000
-0.006800  36.800000
-0.000800  37.000000
0.010500  36.800000
0.016500  36.800000
0.024000  36.800000
0.032200  36.700000
0.036700  36.800000
0.036700  36.400000
0.030700  36.500000
0.024000  36.400000
0.018000  36.200000
0.003700  36.300000
-0.018800  35.900000
-0.027800  36.000000
-0.031500  35.800000
-0.034600  35.800000
-0.032300  35.900000
-0.024000  35.700000
-0.011300  35.800000
-0.007500  35.300000
-0.001500  35.400000
0.005200  35.500000
0.000000  35.400000
-0.010500  35.300000
-0.017300  35.100000
-0.015800  35.200000
-0.007500  35.100000
0.003000  35.100000
0.012700  35.000000
0.024000  34.800000
0.034500  34.700000
0.041200  34.600000
0.048000  34.500000
0.053200  34.600000
0.052500  34.200000
0.044200  34.400000
0.035200  34.100000
0.012700  34.100000
-0.016500  34.000000
-0.036800  33.800000
-0.042800  33.600000
-0.030000  33.700000
-0.022500  33.600000
-0.019500  33.400000
-0.004600  33.300000
0.009000  33.400000
0.021700  33.100000
0.029200  33.000000
0.034500  33.200000
0.039700  32.900000
0.042700  33.100000
0.045700  32.900000
0.048000  32.900000
0.054000  32.800000
0.055500  32.800000
0.050200  32.800000
0.048000  32.600000
0.045700  32.600000
0.044200  32.500000
0.039700  32.300000
0.034500  32.500000
0.024700  32.400000
0.013500  32.400000
0.003000  32.200000
-0.016500  32.000000
-0.038300  32.200000
-0.056300  31.900000
-0.055500  32.100000
-0.038300  31.800000
-0.016500  31.900000
0.003700  31.700000
0.002200  31.700000
-0.005300  31.500000
-0.015000  31.500000
-0.032300  31.400000
-0.034600  31.400000
-0.028500  31.100000
-0.015800  31.100000
-0.000800  31.000000
0.002200  31.000000
-0.003000  31.200000
-0.010500  30.700000
-0.017300  30.900000
-0.021800  30.700000
-0.021800  30.700000
-0.014300  30.800000
-0.009100  30.500000
-0.000800  30.500000
0.012000  30.500000
0.024700  30.400000
0.037500  30.400000
0.042700  30.400000
0.048700  30.200000
0.047200  30.100000
0.033000  30.400000
0.006700  30.000000
-0.028500  30.100000
-0.060000  29.900000
-0.073500  29.900000
-0.060000  30.000000
-0.038300  29.700000
-0.024000  29.700000
-0.019500  29.700000
-0.015000  29.500000
-0.009100  29.700000
0.001500  29.600000
0.000000  29.500000
-0.003000  29.600000
0.008200  29.300000
0.025500  29.300000
0.029200  29.200000
0.019500  29.200000
0.010500  29.200000
0.005200  29.000000
0.000000  29.100000
-0.009100  28.800000
-0.005300  29.100000
-0.015800  28.800000
-0.044300  28.800000
-0.049500  28.800000
-0.036100  28.500000
-0.023300  28.600000
-0.014300  28.400000
-0.011300  28.400000
-0.023300  28.400000
-0.034600  28.300000
-0.031500  28.200000
-0.020300  28.100000
-0.012000  28.100000
-0.010500  28.000000
-0.012800  27.900000
-0.014300  28.000000
-0.009100  27.800000
-0.003800  28.100000
0.005200  27.600000
0.006000  27.700000
0.001500  27.600000
0.000700  27.500000
-0.007500  27.300000
-0.013500  27.400000
-0.010500  27.300000
-0.000800  27.400000
0.009000  27.000000
0.024000  27.200000
0.039700  26.900000
0.060700  27.000000
0.062200  26.800000
0.031500  26.800000
-0.021800  26.900000
-0.075000  26.700000
-0.070600  26.700000
-0.045000  26.600000
-0.040500  26.400000
-0.045800  26.500000
-0.071300  26.400000
-0.104300  26.200000
-0.112500  26.500000
-0.102100  26.100000
-0.079500  26.500000
-0.030800  26.100000
0.007500  26.100000
0.025500  25.900000
0.039000  26.000000
0.046500  26.000000
0.052500  25.700000
0.049500  26.000000
0.039700  25.700000
0.025500  25.900000
0.008200  25.600000
-0.014300  25.500000
-0.036800  25.600000
-0.036800  25.500000
-0.027000  25.500000
-0.021800  25.400000
-0.016500  25.200000
-0.006000  25.400000
-0.000800  25.300000
-0.009800  25.300000
-0.014300  25.100000
-0.010500  25.000000
0.001500  25.300000
0.019500  24.900000
0.024700  25.100000
0.023200  24.900000
0.011200  24.900000
-0.012000  24.700000
-0.033000  24.700000
-0.041300  24.700000
-0.030000  24.700000
-0.008300  24.600000
0.017200  24.600000
0.024700  24.400000
0.012000  24.600000
0.000000  24.300000
0.008200  24.300000
0.029200  24.200000
0.036000  24.300000
0.031500  24.200000
0.018000  24.100000
-0.004600  23.900000
-0.016500  23.800000
-0.001500  24.000000
0.015700  24.000000
0.027000  23.800000
0.044200  23.800000
0.040500  23.700000
0.027700  23.600000
0.009700  23.600000
0.001500  23.400000
0.003700  23.700000
-0.020300  23.300000
-0.049500  23.300000
-0.058500  23.300000
-0.043600  23.200000
-0.014300  23.300000
0.008200  23.100000
0.014200  23.300000
0.015000  23.100000
0.006000  22.900000
-0.013500  23.000000
-0.021000  22.900000
-0.002300  22.900000
0.019500  22.700000
0.027700  22.900000
0.030700  22.700000
0.037500  22.600000
0.050200  22.500000
0.063700  22.500000
0.054000  22.600000
0.045000  22.400000
0.043500  22.300000
0.057700  22.400000
0.066700  22.200000
0.036000  22.100000
0.006700  22.300000
-0.003800  22.100000
0.023200  22.000000
0.048000  22.000000
0.039700  22.000000
0.027700  21.900000
-0.016500  21.700000
-0.077300  21.800000
-0.114800  21.500000
-0.108800  21.900000
-0.089300  21.500000
-0.072800  21.600000
-0.051800  21.400000
-0.046500  21.400000
-0.042000  21.400000
-0.020300  21.300000
0.015700  21.300000
0.040500  21.300000
0.055500  21.300000
0.070500  21.200000
0.084000  20.900000
0.097500  21.100000
0.102700  21.000000
0.103500  20.800000
0.086200  21.000000
0.050200  20.700000
0.006700  20.900000
-0.021000  20.800000
-0.048800  20.800000
-0.069100  20.700000
-0.048000  20.700000
-0.032300  20.600000
-0.054000  20.500000
-0.075000  20.500000
-0.096800  20.400000
-0.090800  20.200000
-0.031500  20.400000
0.024000  20.300000
0.044200  20.200000
0.039000  20.200000
0.039700  20.000000
0.072000  20.200000
0.103500  20.000000
0.118500  20.100000
0.117700  20.100000
0.103500  19.800000
0.084000  19.800000
0.078000  19.700000
0.078700  19.700000
0.068200  19.600000
0.049500  19.600000
0.033000  19.800000
0.037500  19.400000
0.034500  19.500000
0.032200  19.500000
0.046500  19.300000
0.048700  19.300000
0.034500  19.000000
0.003000  19.300000
-0.024000  19.000000
-0.030800  19.100000
-0.033000  19.000000
-0.027800  19.100000
-0.018100  18.900000
-0.019500  18.800000
-0.027800  18.800000
-0.050300  18.800000
-0.081000  18.600000
-0.081800  18.700000
-0.063000  18.400000
-0.048000  18.600000
-0.024000  18.400000
-0.012000  18.400000
-0.025600  18.400000
-0.039800  18.300000
-0.042800  18.400000
-0.009800  18.100000
0.021000  18.100000
0.033000  18.100000
0.046500  18.000000
0.057000  17.900000
0.067500  18.000000
0.069000  17.900000
0.057000  17.900000
0.018000  17.600000
-0.050300  17.800000
-0.105000  17.500000
-0.117800  17.700000
-0.111800  17.600000
-0.069800  17.500000
-0.041300  17.500000
-0.048800  17.500000
-0.019500  17.500000
-0.006800  17.300000
-0.042000  17.400000
-0.099000  17.300000
-0.121500  17.300000
-0.089300  17.100000
-0.063800  17.100000
-0.039000  17.000000
-0.016500  17.100000
-0.007500  16.900000
0.012700  17.100000
0.017200  16.900000
0.022500  16.700000
0.045000  16.800000
0.070500  16.700000
0.093000  16.800000
0.084000  16.600000
0.058500  16.700000
0.027000  16.600000
0.020200  16.600000
0.023200  16.400000
-0.003000  16.600000
-0.029300  16.300000
-0.070600  16.400000
-0.136500  16.200000
-0.136500  16.200000
-0.090000  16.100000
-0.050300  16.200000
-0.014300  15.900000
-0.037500  15.900000
-0.092300  16.200000
-0.122300  15.800000
-0.110300  16.100000
-0.057800  15.600000
-0.036100  15.900000
-0.039800  15.700000
-0.039000  15.600000
-0.022500  15.600000
0.024000  15.700000
0.048000  15.600000
0.039000  15.700000
0.012000  15.400000
-0.006800  15.700000
0.002200  15.200000
0.021700  15.400000
0.048700  15.300000
0.061500  15.300000
0.060700  15.300000
0.058500  15.200000
0.042000  15.200000
0.036700  14.800000
0.051700  15.000000
0.063700  14.900000
0.078000  14.800000
0.022500  14.800000
-0.090800  14.800000
-0.186800  14.600000
-0.174800  14.700000
-0.065300  14.600000
-0.003000  14.800000
0.025500  14.600000
0.042000  14.600000
0.055500  14.500000
0.080200  14.400000
0.097500  14.400000
0.114000  14.200000
0.095200  14.300000
0.081700  14.200000
0.081700  14.100000
0.061500  14.100000
0.000000  14.000000
-0.081000  14.200000
-0.130500  13.900000
-0.148500  14.000000
-0.123800  14.000000
-0.075000  13.900000
-0.034600  13.900000
-0.016500  13.800000
-0.001500  13.900000
0.018000  13.800000
0.024000  13.700000
0.038200  13.700000
0.060000  13.500000
0.075000  13.500000
0.087700  13.500000
0.096000  13.400000
0.084000  13.400000
0.070500  13.400000
0.053200  13.300000
-0.024000  13.400000
-0.111000  13.100000
-0.114800  13.500000
-0.042800  13.000000
0.028500  13.300000
0.038200  13.000000
0.015700  13.300000
-0.018100  13.000000
-0.028500  12.900000
0.008200  13.100000
0.039000  12.800000
0.021700  12.900000
-0.004600  12.800000
0.050200  12.900000
0.111000  12.800000
0.118500  12.700000
0.117700  12.600000
0.069000  12.700000
0.015000  12.500000
-0.006800  12.700000
0.041200  12.400000
0.115500  12.600000
0.144700  12.500000
0.137200  12.400000
0.042000  12.500000
-0.054000  12.300000
-0.072100  12.200000
-0.023300  12.300000
0.013500  12.200000
-0.048000  12.200000
-0.144100  12.000000
-0.142600  12.100000
-0.043600  12.100000
0.003000  12.100000
0.034500  12.000000
0.052500  12.000000
0.005200  11.800000
-0.042000  11.700000
-0.061500  11.800000
-0.032300  11.700000
0.025500  11.400000
0.071200  11.700000
0.100500  11.600000
0.108000  11.500000
0.083200  11.500000
0.031500  11.400000
-0.033000  11.500000
-0.055500  11.300000
-0.035300  11.300000
-0.023300  11.100000
-0.001500  11.200000
-0.001500  11.200000
-0.045800  10.900000
-0.078000  11.100000
-0.090000  10.800000
-0.113300  11.000000
-0.101300  10.800000
-0.048000  10.700000
-0.010500  10.700000
0.031500  10.700000
0.072700  10.600000
0.063700  10.700000
0.044200  10.400000
0.054000  10.600000
0.055500  10.400000
0.027000  10.500000
-0.004600  10.200000
-0.040500  10.200000
-0.035300  10.300000
-0.009800  10.100000
-0.012800  10.300000
-0.007500  9.900000
-0.004600  10.100000
0.024000  9.900000
0.048000  10.200000
0.065200  9.900000
0.069000  9.900000
0.048000  9.800000
0.053200  9.800000
0.044200  9.600000
0.001500  9.900000
-0.111800  9.400000
-0.221300  9.700000
-0.176300  9.600000
-0.111800  9.500000
-0.132800  9.600000
-0.109500  9.300000
-0.060000  9.500000
0.004500  9.500000
0.048000  9.500000
0.069000  9.300000
0.085500  9.300000
0.095200  9.300000
0.121500  9.100000
0.118500  9.200000
0.107200  9.200000
0.070500  9.000000
0.061500  9.200000
0.013500  8.900000
-0.075800  9.000000
-0.081800  8.800000
-0.061500  9.000000
-0.035300  8.700000
-0.015800  8.600000
-0.003800  8.900000
0.023200  8.700000
0.039700  8.700000
-0.012800  8.600000
-0.142600  8.500000
-0.253500  8.500000
-0.271500  8.500000
-0.178500  8.500000
-0.006800  8.300000
0.106500  8.200000
0.124500  8.400000
0.077200  8.400000
0.004500  8.300000
-0.025600  8.300000
-0.027800  8.100000
-0.042000  8.200000
-0.082500  8.100000
-0.078000  8.100000
-0.016500  7.900000
0.027700  8.000000
0.025500  7.900000
0.012700  7.900000
-0.010500  7.900000
-0.015000  7.800000
0.033700  7.700000
0.012700  7.800000
-0.053300  7.700000
-0.075000  7.800000
-0.032300  7.600000
0.027700  7.900000
0.015700  7.400000
-0.013500  7.600000
-0.005300  7.500000
0.031500  7.300000
0.030000  7.400000
-0.019500  7.400000
-0.036100  7.300000
-0.036800  7.200000
-0.023300  7.000000
0.018000  7.200000
0.077200  7.100000
0.144000  6.900000
0.170200  7.100000
0.158200  6.700000
0.059200  7.100000
-0.046500  6.700000
-0.008300  6.700000
0.030000  6.800000
-0.018100  6.700000
-0.055500  6.800000
-0.057800  6.600000
-0.022500  6.700000
0.060700  6.500000
0.144000  6.600000
0.197200  6.600000
0.186000  6.300000
0.192000  6.700000
0.144700  6.200000
-0.035300  6.300000
-0.162800  6.300000
-0.239300  6.100000
-0.263300  6.400000
-0.251300  6.200000
-0.243000  6.100000
-0.215300  6.100000
-0.233300  6.100000
-0.185300  6.100000
-0.009100  6.100000
0.123700  5.900000
0.142500  6.100000
0.099700  5.800000
0.044200  6.100000
-0.048000  5.800000
-0.146300  6.100000
-0.120000  5.500000
0.024000  5.800000
0.130500  5.800000
0.131200  5.700000
0.151500  5.800000
0.210700  5.500000
0.242200  5.800000
0.240700  5.600000
0.197200  5.700000
0.109500  5.600000
-0.001500  5.500000
0.000700  5.400000
0.071200  5.600000
0.060700  5.400000
0.036000  5.300000
0.066700  5.400000
0.156000  5.400000
0.198000  5.300000
0.157500  5.300000
0.036700  5.200000
-0.204100  5.200000
-0.401300  5.200000
-0.299300  5.000000
-0.061500  5.200000
0.050200  4.800000
0.065200  5.000000
0.021700  5.100000
0.004500  5.100000
0.084700  5.000000
0.139500  4.900000
0.134200  4.900000
0.162000  4.900000
0.189700  4.900000
0.051700  4.900000
-0.246800  4.600000
-0.368300  4.900000
-0.255000  4.700000
-0.120000  4.700000
0.051700  4.700000
0.134200  4.600000
0.081000  4.700000
0.003000  4.600000
-0.078800  4.600000
-0.135000  4.500000
-0.235500  4.500000
-0.238500  4.600000
-0.063000  4.500000
0.057700  4.600000
0.099000  4.300000
0.060000  4.200000
-0.054000  4.400000
-0.070600  4.300000
-0.057800  4.400000
-0.014300  4.200000
0.071200  4.300000
0.055500  4.300000
0.045700  4.100000
0.159700  4.200000
0.210700  4.100000
0.131200  4.200000
-0.003000  4.100000
-0.130500  4.000000
-0.105000  4.200000
-0.025600  4.000000
0.034500  4.000000
0.016500  3.900000
-0.034600  4.000000
0.010500  4.000000
-0.003800  3.800000
-0.057000  4.000000
-0.040500  3.900000
0.051700  3.900000
0.165000  3.800000
0.183700  3.800000
0.147700  3.800000
0.027700  3.700000
-0.123800  3.700000
-0.161300  3.800000
-0.069800  3.500000
-0.055500  3.800000
-0.204100  3.500000
-0.252800  3.700000
-0.148500  3.700000
-0.036100  3.500000
-0.016500  3.700000
-0.052500  3.600000
-0.021800  3.600000
-0.036800  3.500000
-0.031500  3.600000
0.140200  3.500000
0.221200  3.600000
0.109500  3.600000
-0.057800  3.500000
-0.180000  3.400000
-0.246800  3.500000
-0.259500  3.400000
-0.160500  3.600000
-0.128300  3.500000
-0.126800  3.200000
0.008200  3.600000
0.136500  3.300000
0.239200  3.500000
0.246700  3.300000
0.159000  3.600000
0.108000  3.400000
0.150000  3.400000
0.238500  3.400000
0.193500  3.400000
0.030700  3.200000
-0.144100  3.200000
-0.161300  3.200000
-0.177000  3.400000
-0.242300  3.200000
-0.143300  3.400000
0.029200  3.200000
0.124500  3.400000
0.108700  3.100000
0.038200  3.200000
-0.072800  3.300000
-0.049500  3.100000
0.033000  3.300000
-0.003800  3.200000
-0.009800  3.200000
-0.006800  3.100000
0.065200  3.200000
0.304500  3.100000
0.436500  3.200000
0.275200  3.000000
-0.025600  3.100000
-0.141100  3.000000
-0.067500  3.100000
-0.072800  3.200000
-0.062300  3.000000
-0.105000  3.100000
-0.256500  3.100000
-0.293300  3.200000
-0.300800  3.100000
-0.246800  3.000000
-0.106500  2.900000
0.059200  3.100000
0.263200  3.100000
0.339000  3.000000
0.329200  3.100000
0.256500  3.100000
0.056200  3.000000
-0.153800  3.100000
-0.216000  3.000000
-0.143300  3.000000
-0.032300  3.000000
0.096700  3.000000
0.142500  3.100000
0.201700  2.800000
0.240700  3.100000
0.126700  3.000000
-0.135000  3.000000
-0.298500  3.000000
-0.153800  3.000000
-0.027800  3.100000
0.020200  3.000000
0.024000  2.800000
-0.036100  3.000000
-0.001500  2.800000
0.095200  3.000000
0.144700  2.800000
0.177000  3.100000
0.233200  3.000000
0.310500  3.000000
0.378000  3.000000
0.282000  3.000000
0.168700  2.900000
0.029200  3.000000
-0.420800  3.000000
-0.773300  3.000000
-0.641300  2.900000
-0.407300  3.000000
-0.224300  2.900000
-0.039000  3.100000
0.014200  3.100000
0.018000  2.900000
0.079500  3.000000
0.108000  2.800000
0.075000  3.100000
0.057000  3.100000
0.011200  3.000000
-0.051800  3.000000
-0.005300  3.000000
0.096700  3.100000
0.128200  3.100000
0.140200  3.000000
0.168000  3.200000
0.192000  2.900000
0.166500  3.200000
0.080200  3.000000
0.088500  3.000000
0.063700  3.000000
-0.030000  3.000000
-0.020300  3.100000
0.009000  2.900000
-0.005300  3.100000
-0.129000  3.000000
-0.254300  3.000000
-0.232500  3.100000
-0.233300  3.100000
-0.183000  3.000000
-0.072800  3.200000
-0.056300  2.900000
0.006000  3.100000
-0.015800  3.000000
-0.051800  3.200000
0.038200  3.000000
0.072000  3.200000
0.105000  3.100000
0.133500  3.000000
0.093000  3.300000
-0.035300  2.900000
-0.182300  3.100000
-0.197300  3.000000
-0.036800  3.300000
0.074200  3.100000
0.167200  3.100000
0.305200  3.100000
0.291000  3.100000
0.212200  3.200000
0.130500  3.200000
0.104200  3.000000
-0.034600  3.100000
-0.267000  3.000000
-0.380300  3.100000
-0.381800  3.100000
-0.246000  3.000000
-0.089300  3.200000
0.000700  3.100000
0.069700  3.200000
0.070500  3.100000
0.005200  3.200000
-0.015800  3.000000
0.027700  3.300000
0.087700  3.200000
0.115500  3.100000
0.132700  3.100000
0.102700  3.300000
0.038200  3.000000
-0.012000  3.200000
-0.037500  3.100000
-0.001500  3.200000
0.051700  3.200000
0.117700  3.100000
0.147700  3.200000
0.103500  3.100000
0.015000  3.200000
-0.078000  3.200000
-0.097500  3.200000
-0.067500  3.200000
0.008200  3.200000
0.087000  3.200000
0.121500  3.200000
0.117000  3.000000
0.041200  3.200000
-0.029300  3.200000
-0.085600  3.200000
-0.107300  3.200000
-0.055500  3.100000
-0.020300  3.200000
-0.021800  3.000000
0.013500  3.400000
0.046500  3.200000
0.004500  3.200000
-0.024800  3.200000
-0.051800  3.300000
-0.076500  3.300000
-0.066800  3.200000
-0.042800  3.200000
-0.032300  3.500000
-0.095300  3.200000
-0.121500  3.400000
-0.057000  3.500000
0.023200  3.500000
0.038200  3.600000
0.031500  3.300000
0.014200  3.600000
0.028500  3.500000
0.145500  3.500000
0.196500  3.600000
0.151500  3.600000
0.060000  3.500000
-0.018100  3.400000
-0.027800  3.600000
-0.003000  3.700000
0.057700  3.600000
0.024000  3.700000
-0.103500  3.600000
-0.120800  3.600000
-0.081800  3.500000
-0.113300  3.600000
-0.180000  3.600000
-0.159800  3.600000
-0.093800  3.600000
-0.092300  3.600000
-0.014300  3.600000
0.047200  3.700000
0.042000  3.700000
0.010500  3.700000
-0.042000  3.600000
0.003700  3.600000
0.063700  3.800000
0.094500  3.600000
0.121500  3.800000
0.119200  3.600000
0.117000  3.700000
0.113200  3.700000
0.075000  3.800000
0.106500  3.700000
0.154500  3.600000
0.063000  3.700000
-0.078000  3.700000
-0.132800  3.600000
-0.050300  3.700000
-0.013500  3.600000
-0.027800  3.600000
0.023200  3.700000
-0.003000  3.600000
-0.062300  3.800000
-0.100600  3.600000
-0.100600  3.600000
-0.114000  3.500000
-0.116300  3.600000
-0.005300  3.800000
0.101200  3.600000
0.180700  3.700000
0.231000  3.600000
0.240700  3.800000
0.174000  3.500000
0.089200  3.600000
0.036700  3.600000
-0.001500  3.500000
-0.012000  3.700000
-0.170300  3.700000
-0.368300  3.300000
-0.459000  3.600000
-0.423800  3.600000
-0.227300  3.600000
-0.050300  3.600000
0.054000  3.500000
0.070500  3.700000
0.092200  3.500000
0.114000  3.500000
0.105000  3.600000
0.123000  3.600000
0.085500  3.600000
0.006700  3.500000
-0.044300  3.500000
0.041200  3.700000
0.123000  3.500000
0.118500  3.700000
0.087700  3.300000
0.048700  3.700000
0.021700  3.600000
-0.081800  3.600000
-0.161300  3.600000
-0.105000  3.400000
-0.028500  3.800000
0.006700  3.600000
0.099700  3.500000
0.174000  3.700000
0.201000  3.700000
0.214500  3.600000
0.141700  3.600000
0.070500  3.800000
-0.025600  3.500000
-0.148500  3.500000
-0.159800  3.800000
-0.053300  3.600000
0.036700  3.800000
0.065200  3.600000
0.081700  3.700000
0.050200  3.700000
-0.066000  3.600000
-0.136500  3.800000
-0.063000  3.800000
-0.030800  3.800000
-0.055500  3.700000
-0.051100  3.600000
-0.039800  3.800000
0.018000  3.800000
0.049500  3.800000
0.034500  3.900000
0.031500  3.500000
-0.030800  3.900000
-0.184500  3.600000
-0.232500  3.800000
-0.125300  3.700000
-0.008300  3.800000
0.088500  3.700000
0.044200  3.800000
-0.099800  3.800000
-0.141100  3.700000
-0.050300  3.700000
0.060700  3.900000
0.141700  3.800000
0.159700  3.800000
0.142500  3.800000
0.174000  3.600000
0.167200  3.800000
0.006700  3.700000
-0.187500  3.800000
-0.186000  3.600000
-0.141800  3.800000
-0.175600  3.800000
-0.193500  3.700000
-0.113300  3.700000
0.035200  3.700000
0.087700  3.800000
0.125200  3.700000
0.123700  3.600000
0.102000  3.800000
0.092200  3.600000
0.006700  3.600000
-0.008300  3.700000
0.033000  3.600000
0.012700  3.700000
-0.021800  3.600000
-0.063000  3.800000
-0.066000  3.700000
0.000000  3.600000
0.021700  3.800000
0.039700  3.700000
0.048700  3.600000
0.021700  3.600000
0.027700  3.600000
0.031500  3.800000
0.054000  3.600000
0.061500  3.900000
0.042000  3.600000
0.041200  3.600000
0.019500  3.700000
0.036700  3.600000
0.091500  3.800000
0.111000  3.500000
0.071200  3.800000
0.009000  3.700000
0.053200  3.600000
0.075700  3.600000
0.009000  3.600000
-0.023300  3.600000
-0.069100  3.800000
-0.141800  3.500000
-0.161300  3.600000
-0.076500  3.700000
0.006700  3.700000
0.035200  3.600000
0.035200  3.500000
-0.014300  3.700000
-0.048800  3.500000
-0.046500  3.700000
-0.025600  3.600000
0.012700  3.600000
0.057000  3.600000
0.085500  3.600000
0.127500  3.600000
0.108700  3.600000
0.028500  3.600000
0.008200  3.800000
-0.003000  3.500000
-0.066800  3.800000
-0.282800  3.600000
-0.429000  3.900000
-0.219000  3.700000
0.000700  3.600000
0.053200  3.700000
0.062200  3.600000
0.053200  3.800000
0.066700  3.600000
0.089200  3.600000
0.108700  3.500000
0.058500  3.700000
-0.003800  3.800000
-0.074300  3.600000
-0.158300  3.600000
-0.168000  3.700000
-0.141100  3.600000
-0.042800  3.800000
0.039700  3.600000
0.055500  3.700000
0.066000  3.700000
0.073500  3.600000
0.083200  3.600000
0.057000  3.500000
-0.004600  3.700000
-0.112500  3.600000
-0.175600  3.600000
-0.096800  3.600000
-0.012000  3.600000
0.029200  3.700000
0.104200  3.600000
0.152200  3.600000
0.174000  3.600000
0.171000  3.600000
0.141700  3.600000
0.125200  3.600000
0.113200  3.600000
0.099700  3.700000
-0.045800  3.400000
-0.186000  3.600000
-0.145500  3.600000
-0.047300  3.600000
0.025500  3.500000
0.048700  3.500000
-0.000800  3.600000
-0.074300  3.600000
-0.081000  3.500000
-0.090000  3.600000
-0.177000  3.400000
-0.261000  3.700000
-0.258000  3.400000
-0.201800  3.600000
-0.065300  3.600000
0.096000  3.600000
0.181500  3.600000
0.204000  3.500000
0.167200  3.600000
0.140200  3.600000
0.108700  3.400000
0.086200  3.600000
0.084000  3.500000
-0.009100  3.600000
-0.161300  3.600000
-0.192000  3.600000
0.014200  3.600000
0.176200  3.400000
0.182200  3.800000
0.115500  3.300000
-0.038300  3.600000
-0.075800  3.500000
-0.041300  3.600000
-0.030800  3.600000
-0.009800  3.300000
-0.037500  3.700000
-0.111800  3.400000
-0.144800  3.600000
-0.102800  3.600000
-0.057000  3.600000
0.005200  3.600000
0.047200  3.600000
0.078700  3.600000
0.121500  3.600000
0.127500  3.500000
0.122200  3.600000
0.096700  3.600000
0.063000  3.600000
0.004500  3.600000
-0.029300  3.600000
0.021000  3.600000
0.127500  3.400000
0.193500  3.600000
0.181500  3.500000
0.098200  3.700000
-0.102800  3.500000
-0.203300  3.600000
-0.096800  3.600000
-0.014300  3.500000
-0.050300  3.600000
-0.066000  3.600000
-0.042000  3.400000
-0.089300  3.700000
-0.096800  3.300000
-0.072800  3.600000
-0.066800  3.400000
-0.078800  3.600000
-0.058500  3.500000
0.066000  3.600000
0.147000  3.400000
0.140200  3.600000
0.091500  3.600000
0.042700  3.500000
-0.040500  3.600000
-0.061500  3.400000
0.060000  3.600000
0.106500  3.400000
0.114000  3.600000
0.097500  3.400000
0.012700  3.700000
-0.054800  3.600000
-0.087800  3.600000
-0.137300  3.600000
-0.210800  3.500000
-0.260300  3.800000
-0.244500  3.600000
-0.138100  3.700000
0.014200  3.600000
0.130500  3.600000
0.142500  3.800000
0.156000  3.600000
0.150700  3.600000
0.110200  3.700000
0.123000  3.600000
0.048700  3.700000
-0.050300  3.600000
-0.111000  3.600000
-0.097500  3.600000
-0.012800  3.600000
-0.027800  3.800000
-0.072800  3.700000
-0.081800  3.600000
-0.090800  3.600000
-0.087800  3.700000
-0.043600  3.600000
0.053200  3.800000
0.024000  3.600000
-0.088500  3.900000
-0.111000  3.600000
-0.043600  3.600000
0.063700  3.600000
0.056200  3.800000
0.047200  3.700000
0.102000  3.600000
0.168000  3.700000
0.172500  3.700000
0.066700  3.700000
0.051000  3.600000
0.123700  3.800000
0.148500  3.600000
0.059200  3.600000
-0.121500  3.600000
-0.288100  3.800000
-0.192800  3.600000
0.060000  3.800000
0.135000  3.700000
0.172500  3.700000
0.111700  3.700000
-0.015000  3.600000
-0.029300  3.800000
-0.034600  3.600000
-0.117000  3.900000
-0.231800  3.600000
-0.176300  3.600000
-0.063000  3.600000
0.016500  3.600000
0.063000  3.600000
0.030700  3.500000
-0.037500  3.600000
-0.040500  3.700000
0.066000  3.600000
0.089200  3.700000
0.086200  3.600000
0.111700  3.400000
0.113200  3.700000
0.071200  3.400000
-0.101300  3.600000
-0.238500  3.600000
-0.219800  3.500000
-0.135000  3.600000
-0.095300  3.600000
-0.071300  3.500000
-0.018800  3.600000
0.046500  3.600000
0.076500  3.700000
0.069000  3.600000
0.080200  3.600000
0.034500  3.400000
-0.015800  3.500000
0.021700  3.600000
0.114000  3.600000
0.184500  3.700000
0.214500  3.600000
0.151500  3.500000
-0.009100  3.500000
-0.084800  3.500000
-0.012000  3.600000
0.069000  3.600000
0.078700  3.600000
0.053200  3.500000
-0.061500  3.400000
-0.217500  3.600000
-0.304500  3.500000
-0.218300  3.500000
-0.007500  3.600000
0.093700  3.500000
0.142500  3.600000
0.093000  3.200000
-0.040500  3.700000
-0.049500  3.400000
0.031500  3.400000
0.039700  3.400000
-0.051800  3.400000
-0.110300  3.600000
-0.104300  3.500000
-0.014300  3.500000
0.034500  3.600000
-0.066800  3.500000
-0.232500  3.600000
-0.229500  3.600000
-0.056300  3.300000
0.041200  3.600000
0.109500  3.400000
0.129700  3.600000
0.144700  3.600000
0.162000  3.400000
0.120000  3.600000
0.110200  3.600000
0.131200  3.500000
0.123700  3.600000
0.048000  3.600000
0.002200  3.600000
-0.088500  3.600000
-0.150800  3.600000
-0.131300  3.600000
-0.129000  3.500000
-0.057800  3.600000
-0.027000  3.600000
0.005200  3.600000
0.053200  3.600000
0.029200  3.600000
0.018000  3.600000
0.025500  3.300000
-0.000800  3.600000
-0.039000  3.500000
-0.005300  3.400000
0.087700  3.600000
0.157500  3.500000
0.210000  3.600000
0.247500  3.500000
0.156700  3.500000
-0.090800  3.500000
-0.265500  3.300000
-0.269300  3.600000
-0.198800  3.500000
-0.081800  3.600000
-0.095300  3.600000
-0.178500  3.500000
-0.126800  3.500000
-0.010500  3.200000
0.040500  3.600000
0.010500  3.500000
-0.009100  3.300000
0.040500  3.300000
0.153700  3.500000
0.192700  3.400000
0.128200  3.600000
0.012700  3.100000
-0.085600  3.500000
-0.090800  3.300000
-0.078800  3.400000
-0.064500  3.400000
-0.050300  3.200000
0.023200  3.500000
0.155200  3.300000
0.229500  3.400000
0.186000  3.300000
0.031500  3.300000
-0.036800  3.200000
-0.006800  3.200000
0.057700  3.300000
0.114000  3.300000
0.110200  3.300000
0.091500  3.300000
0.080200  3.200000
0.094500  3.200000
0.072000  3.300000
0.007500  3.200000
-0.170300  3.200000
-0.414000  3.100000
-0.379500  3.200000
-0.150800  3.000000
-0.042000  3.100000
0.041200  3.200000
0.103500  3.200000
0.099000  3.200000
0.068200  3.200000
0.039700  3.100000
0.094500  3.300000
0.101200  3.100000
0.030700  3.300000
0.014200  3.200000
0.033700  3.300000
0.027000  3.200000
0.065200  3.200000
0.105000  3.200000
0.059200  3.100000
-0.048800  3.200000
-0.120000  3.100000
-0.058500  3.100000
0.007500  3.300000
-0.015800  3.300000
-0.059300  3.300000
-0.082500  3.300000
-0.116300  3.100000
-0.077300  3.300000
0.051000  3.100000
0.078000  3.200000
-0.008300  3.300000
-0.093800  3.200000
-0.078000  3.400000
0.006700  3.100000
0.038200  3.600000
0.035200  3.100000
0.016500  3.400000
0.018000  3.400000
0.021000  3.300000
0.035200  3.200000
0.116200  3.200000
0.177000  3.300000
0.194200  3.400000
0.077200  3.200000
-0.168800  3.200000
-0.274500  3.300000
-0.217500  3.200000
-0.166500  3.400000
-0.072800  3.200000
0.050200  3.600000
0.054000  3.200000
0.030700  3.500000
0.066700  3.300000
0.127500  3.300000
0.102700  3.200000
-0.015000  3.200000
-0.135000  3.200000
-0.123800  3.500000
-0.046500  3.100000
-0.040500  3.500000
0.038200  3.300000
0.090000  3.500000
0.096700  3.500000
0.133500  3.300000
0.129000  3.500000
0.087000  3.200000
0.049500  3.300000
0.021000  3.300000
-0.177800  3.200000
-0.314300  3.300000
-0.204800  3.200000
-0.177800  3.400000
-0.179300  3.500000
-0.059300  3.300000
0.037500  3.600000
0.068200  3.400000
0.075000  3.300000
0.039700  3.400000
0.057000  3.300000
0.081700  3.400000
0.066000  3.200000
0.036000  3.600000
-0.078800  3.300000
-0.162800  3.300000
-0.137300  3.100000
-0.078000  3.200000
-0.012800  3.300000
0.039000  3.200000
0.067500  3.400000
0.093000  3.300000
0.113200  3.200000
0.111000  3.300000
0.122200  3.200000
0.135000  3.300000
0.087000  3.400000
0.048000  3.200000
0.085500  3.400000
0.167200  3.200000
0.271500  3.300000
0.217500  3.400000
-0.084800  3.200000
-0.355500  3.300000
-0.339800  3.400000
-0.194300  3.400000
-0.080300  3.300000
0.014200  3.100000
0.015700  3.400000
0.034500  3.500000
0.069000  3.400000
0.088500  3.300000
0.122200  3.300000
0.148500  3.400000
0.163500  3.300000
0.092200  3.300000
-0.024800  3.400000
-0.098300  3.300000
-0.091500  3.400000
-0.087100  3.200000
-0.135800  3.300000
-0.194300  3.400000
-0.146300  3.100000
-0.027800  3.500000
0.066000  3.400000
0.170200  3.300000
0.174700  3.500000
0.057000  3.200000
-0.080300  3.600000
-0.093800  3.200000
-0.065300  3.400000
-0.018800  3.300000
0.083200  3.500000
0.117700  3.500000
0.116200  3.500000
0.090700  3.400000
0.065200  3.500000
0.031500  3.500000
-0.076500  3.600000
-0.193500  3.400000
-0.222000  3.400000
-0.220500  3.500000
-0.156800  3.300000
-0.137300  3.400000
-0.200300  3.300000
-0.084000  3.400000
0.070500  3.600000
0.163500  3.500000
0.183700  3.600000
0.174000  3.300000
0.157500  3.600000
0.018000  3.300000
-0.099000  3.300000
-0.104300  3.300000
-0.039000  3.400000
0.042700  3.600000
0.088500  3.400000
0.051700  3.300000
-0.025600  3.500000
-0.025600  3.300000
0.028500  3.600000
0.035200  3.300000
0.019500  3.400000
0.038200  3.600000
0.115500  3.300000
0.174000  3.600000
0.102700  3.500000
0.014200  3.400000
0.016500  3.400000
-0.003000  3.300000
-0.129000  3.300000
-0.172600  3.400000
-0.108000  3.400000
-0.057000  3.600000
-0.027800  3.200000
-0.017300  3.500000
0.016500  3.500000
-0.054000  3.500000
-0.140300  3.400000
-0.075000  3.400000
-0.084000  3.500000
-0.092300  3.400000
0.012000  3.500000
0.024700  3.600000
0.037500  3.300000
0.070500  3.400000
0.069000  3.300000
0.057700  3.300000
0.109500  3.300000
0.224200  3.200000
0.163500  3.500000
0.030700  3.100000
0.019500  3.600000
0.030000  3.300000
-0.060800  3.200000
-0.158300  3.600000
-0.150000  3.200000
-0.148500  3.500000
-0.137300  3.300000
-0.133500  3.600000
-0.087100  3.400000
-0.025600  3.400000
-0.012800  3.300000
0.067500  3.600000
0.085500  3.400000
0.075000  3.500000
0.095200  3.400000
0.068200  3.300000
0.036700  3.400000
0.036700  3.400000
0.036700  3.600000
-0.010500  3.200000
-0.002300  3.600000
0.074200  3.500000
0.130500  3.600000
0.108000  3.300000
0.001500  3.200000
-0.034600  3.300000
-0.015800  3.400000
-0.018100  3.500000
0.029200  3.600000
0.025500  3.200000
-0.023300  3.600000
0.001500  3.200000
0.074200  3.600000
0.133500  3.500000
0.162700  3.500000
0.180700  3.600000
0.127500  3.200000
-0.065300  3.500000
-0.263300  3.300000
-0.265500  3.400000
-0.124500  3.300000
0.003000  3.300000
0.018700  3.200000
-0.039000  3.500000
-0.092300  3.100000
-0.076500  3.400000
-0.048000  3.200000
-0.114000  3.300000
-0.132000  3.400000
-0.078800  3.300000
-0.057000  3.500000
-0.024800  3.300000
0.068200  3.500000
0.123700  3.400000
0.120000  3.500000
0.121500  3.300000
0.006000  3.300000
-0.142600  3.300000
-0.117800  3.500000
-0.045800  3.200000
-0.097500  3.400000
-0.096000  3.300000
-0.034600  3.500000
0.026200  3.300000
0.086200  3.200000
0.143200  3.500000
0.219000  3.200000
0.233200  3.600000
0.170200  3.200000
0.033700  3.300000
-0.104300  3.300000
-0.180000  3.100000
-0.135000  3.300000
-0.122300  3.300000
-0.138100  3.200000
-0.050300  3.400000
-0.007500  3.200000
0.035200  3.400000
0.067500  3.300000
0.093700  3.300000
0.096700  3.400000
0.040500  3.400000
0.027000  3.600000
0.014200  3.300000
0.021700  3.400000
0.000700  3.300000
-0.004600  3.300000
0.048000  3.400000
0.070500  3.300000
0.087700  3.300000
0.111000  3.400000
0.101200  3.300000
0.014200  3.600000
-0.060000  3.300000
-0.070600  3.200000
-0.084800  3.300000
-0.150800  3.200000
-0.132800  3.400000
-0.053300  3.200000
-0.054800  3.400000
-0.057800  3.100000
-0.012000  3.400000
0.040500  3.200000
0.039000  3.400000
-0.006800  3.300000
-0.059300  3.300000
-0.080300  3.200000
-0.062300  3.300000
-0.008300  3.400000
0.047200  3.400000
0.048000  3.300000
0.091500  3.300000
0.186700  3.400000
0.180700  3.200000
0.060000  3.500000
-0.031500  3.300000
0.017200  3.500000
0.071200  3.300000
0.078000  3.200000
0.092200  3.300000
0.039700  3.300000
-0.039000  3.400000
-0.102800  3.600000
-0.105000  3.100000
-0.093800  3.400000
-0.147000  3.100000
-0.120000  3.500000
-0.014300  3.200000
0.009700  3.300000
-0.005300  3.400000
-0.005300  3.300000
-0.003000  3.600000
0.042000  3.400000
0.064500  3.500000
0.097500  3.500000
0.127500  3.400000
0.096000  3.400000
0.019500  3.200000
-0.082500  3.200000
-0.128300  3.500000
-0.117800  3.200000
-0.093800  3.500000
-0.055500  3.300000
0.036700  3.300000
0.107200  3.600000
0.134200  3.200000
0.168700  3.600000
0.198700  3.200000
0.192000  3.500000
0.033700  3.300000
-0.258000  3.300000
-0.402800  3.400000
-0.256500  3.400000
-0.111800  3.500000
-0.050300  3.400000
0.006700  3.300000
-0.023300  3.200000
0.015700  3.400000
0.136500  3.300000
0.174000  3.400000
0.165700  3.200000
0.093000  3.500000
-0.090000  3.200000
-0.283600  3.400000
-0.249800  3.200000
-0.076500  3.100000
-0.018100  3.300000
0.051700  3.100000
0.081700  3.300000
0.071200  3.400000
0.093000  3.200000
0.101200  3.400000
0.090000  3.100000
0.009700  3.400000
-0.070600  3.100000
-0.092300  3.300000
-0.033000  3.300000
0.010500  3.100000
0.034500  3.400000
0.050200  3.200000
0.084700  3.300000
0.142500  3.200000
0.153000  3.300000
0.139500  3.200000
-0.001500  3.200000
-0.156000  3.200000
-0.202600  3.300000
-0.182300  3.100000
-0.060000  3.400000
0.051000  3.200000
0.041200  3.200000
0.009000  3.200000
0.008200  3.300000
0.016500  3.300000
0.006000  3.000000
-0.038300  3.400000
-0.071300  3.200000
-0.009800  3.400000
0.092200  3.300000
0.111000  3.400000
0.111000  3.300000
0.116200  3.200000
0.125200  3.200000
0.142500  3.400000
0.093000  3.200000
-0.031500  3.200000
-0.105800  3.200000
-0.027000  3.200000
0.082500  3.300000
0.054700  3.200000
-0.108000  3.400000
-0.235500  3.300000
-0.247500  3.400000
-0.157500  3.300000
-0.111000  3.200000
-0.118500  3.400000
-0.039000  3.300000
0.078000  3.500000
0.131200  3.400000
0.101200  3.200000
0.023200  3.600000
-0.053300  3.200000
-0.018800  3.500000
0.018000  3.200000
0.001500  3.300000
0.029200  3.600000
0.057700  3.400000
0.095200  3.600000
0.038200  3.400000
-0.117000  3.300000
-0.186000  3.500000
-0.098300  3.500000
-0.004600  3.300000
0.013500  3.400000
0.039000  3.300000
0.049500  3.600000
0.072000  3.300000
0.056200  3.500000
0.055500  3.200000
0.114000  3.500000
0.099700  3.400000
0.057000  3.200000
0.012700  3.600000
0.000700  3.200000
-0.003000  3.400000
-0.031500  3.300000
-0.050300  3.300000
-0.059300  3.300000
-0.020300  3.200000
-0.022500  3.200000
-0.048000  3.300000
-0.042800  3.200000
-0.055500  3.300000
-0.051100  3.200000
-0.008300  3.500000
0.006700  3.400000
-0.065300  3.300000
-0.107300  3.600000
-0.063800  3.200000
0.021000  3.600000
0.086200  3.400000
0.139500  3.400000
0.172500  3.200000
0.114000  3.400000
0.016500  3.200000
-0.057000  3.200000
-0.106500  3.200000
-0.131300  3.400000
-0.089300  3.100000
-0.004600  3.600000
0.058500  3.200000
0.072700  3.400000
0.071200  3.300000
0.045700  3.400000
-0.035300  3.500000
-0.066000  3.200000
-0.034600  3.200000
0.025500  3.300000
0.033700  3.300000
-0.040500  3.300000
-0.095300  3.500000
-0.131300  3.300000
-0.100600  3.200000
-0.016500  3.300000
0.030700  3.500000
0.090000  3.100000
0.131200  3.600000
0.118500  3.400000
0.100500  3.300000
0.078000  3.400000
0.027000  3.200000
-0.033000  3.600000
-0.030800  3.100000
-0.034600  3.400000
-0.069100  3.200000
-0.019500  3.600000
0.031500  3.400000
0.035200  3.500000
0.016500  3.500000
-0.023300  3.500000
-0.033000  3.400000
0.006000  3.600000
0.061500  3.400000
0.059200  3.500000
0.040500  3.400000
0.005200  3.300000
-0.064500  3.500000
-0.100600  3.300000
-0.089300  3.600000
-0.090800  3.400000
-0.084800  3.500000
-0.059300  3.500000
-0.024800  3.600000
0.063700  3.500000
0.111000  3.500000
0.140200  3.400000
0.148500  3.500000
0.067500  3.300000
-0.066000  3.600000
-0.187500  3.300000
-0.186000  3.600000
-0.103500  3.500000
-0.006000  3.600000
0.053200  3.500000
0.044200  3.500000
0.021700  3.700000
0.025500  3.600000
0.048700  3.700000
0.081700  3.600000
0.082500  3.600000
-0.003800  3.600000
-0.089300  3.300000
-0.081800  3.500000
-0.011300  3.700000
0.042700  3.400000
0.078700  3.600000
0.081700  3.600000
0.046500  3.600000
-0.034600  3.600000
-0.096800  3.600000
-0.051800  3.600000
-0.029300  3.400000
-0.042800  3.600000
-0.025600  3.400000
-0.019500  3.500000
0.010500  3.500000
0.049500  3.600000
0.061500  3.600000
0.062200  3.600000
0.049500  3.600000
0.042000  3.600000
0.014200  3.600000
-0.030800  3.600000
-0.038300  3.400000
-0.048800  3.600000
-0.027800  3.600000
0.049500  3.400000
0.063000  3.600000
0.072000  3.400000
0.072700  3.600000
0.027700  3.400000
-0.011300  3.600000
-0.060000  3.500000
-0.065300  3.500000
-0.024000  3.500000
-0.024000  3.500000
-0.037500  3.400000
-0.000800  3.700000
0.021700  3.500000
0.000700  3.600000
-0.042000  3.500000
-0.095300  3.400000
-0.094500  3.500000
-0.020300  3.400000
0.051700  3.600000
0.075000  3.600000
0.074200  3.600000
0.053200  3.600000
0.036700  3.600000
0.041200  3.600000
0.052500  3.600000
0.031500  3.500000
-0.040500  3.600000
-0.086300  3.600000
-0.076500  3.700000
-0.019500  3.400000
0.027700  3.700000
0.044200  3.600000
0.033000  3.600000
-0.016500  3.600000
-0.038300  3.500000
-0.025600  3.700000
-0.000800  3.600000
0.017200  3.600000
0.025500  3.700000
0.022500  3.500000
-0.015800  3.800000
-0.054000  3.600000
-0.042000  3.600000
-0.014300  3.600000
-0.016500  3.600000
-0.040500  3.600000
-0.055500  3.600000
0.008200  3.800000
0.083200  3.700000
0.119200  3.700000
0.156000  3.800000
0.119200  3.600000
0.036700  3.800000
-0.018100  3.700000
-0.072800  3.800000
-0.080300  3.800000
-0.005300  3.900000
0.006000  3.800000
-0.085600  3.700000
-0.177000  3.800000
-0.144800  4.000000
-0.024000  3.700000
0.027000  4.100000
0.030000  3.900000
0.019500  4.000000
0.011200  3.900000
-0.000800  3.800000
-0.003000  3.900000
-0.008300  3.800000
-0.014300  4.000000
0.032200  3.900000
0.085500  4.000000
0.103500  4.000000
0.080200  4.000000
0.035200  3.900000
-0.059300  3.900000
-0.123000  3.800000
-0.071300  4.200000
-0.006800  4.000000
0.041200  4.100000
0.055500  4.000000
0.029200  4.000000
-0.012000  4.000000
-0.057000  3.800000
-0.066000  4.000000
-0.082500  4.000000
-0.063800  4.000000
0.008200  4.000000
0.051000  4.000000
0.079500  4.200000
0.063000  4.100000
0.035200  4.100000
0.031500  4.000000
0.018000  4.000000
0.006700  4.200000
0.024000  3.900000
0.049500  4.100000
0.020200  4.100000
0.001500  4.100000
0.007500  4.200000
-0.035300  4.100000
-0.075000  4.100000
-0.077300  4.100000
-0.093800  4.000000
-0.106500  4.100000
-0.045800  4.200000
0.027700  4.200000
0.057700  4.100000
0.072700  4.100000
0.065200  4.200000
0.071200  4.100000
0.088500  4.400000
0.109500  4.100000
0.099700  4.300000
0.005200  4.200000
-0.110300  4.100000
-0.166500  4.100000
-0.104300  4.100000
-0.018100  4.200000
0.021700  4.300000
0.051700  4.200000
0.064500  4.300000
0.066000  4.200000
0.039700  4.200000
-0.000800  4.300000
-0.026300  4.100000
-0.071300  4.400000
-0.127500  4.100000
-0.153800  4.400000
-0.132800  4.300000
-0.059300  4.300000
0.018000  4.400000
0.059200  4.400000
0.089200  4.500000
0.100500  4.300000
0.117700  4.300000
0.111700  4.500000
0.079500  4.200000
0.046500  4.500000
-0.010500  4.200000
-0.042800  4.300000
-0.054000  4.400000
-0.063000  4.300000
-0.033000  4.400000
0.023200  4.300000
0.036700  4.400000
-0.021800  4.500000
-0.033000  4.400000
0.013500  4.500000
0.027000  4.600000
-0.000800  4.500000
-0.019500  4.600000
0.018700  4.500000
0.071200  4.700000
0.084000  4.400000
0.072700  4.700000
0.009000  4.500000
-0.099000  4.600000
-0.167300  4.700000
-0.133500  4.600000
-0.092300  4.800000
-0.093800  4.500000
-0.027000  4.700000
0.045700  4.500000
0.089200  4.600000
0.115500  4.500000
0.086200  4.900000
0.006700  4.500000
-0.102800  4.800000
-0.116300  4.700000
-0.033000  4.700000
0.030000  4.700000
0.066000  4.700000
0.085500  4.900000
0.086200  4.700000
0.061500  4.900000
0.057000  4.700000
0.077200  4.900000
0.050200  4.900000
0.009700  4.900000
-0.018100  4.900000
-0.040500  4.900000
-0.035300  4.900000
-0.001500  4.900000
-0.006800  4.900000
-0.090000  5.000000
-0.135000  4.800000
-0.075000  4.900000
-0.019500  4.700000
-0.009100  5.000000
0.001500  4.900000
0.009000  4.900000
0.018700  5.100000
0.027700  4.900000
0.016500  5.200000
0.008200  5.000000
0.061500  5.200000
0.091500  5.200000
0.065200  5.100000
0.010500  5.100000
-0.078000  5.300000
-0.078000  4.900000
-0.023300  5.200000
-0.025600  4.900000
-0.054000  5.300000
-0.049500  5.100000
-0.024800  5.200000
0.003000  5.300000
0.024000  5.100000
0.000000  5.300000
-0.023300  5.100000
-0.042800  5.200000
-0.048000  5.200000
-0.030800  5.300000
0.015700  5.300000
0.051700  5.300000
0.072700  5.400000
0.099000  5.400000
0.105000  5.200000
0.124500  5.300000
0.120000  5.000000
0.066700  5.400000
-0.000800  5.300000
-0.042000  5.300000
-0.048800  5.400000
-0.061500  5.200000
-0.053300  5.500000
-0.003000  5.500000
0.009700  5.500000
0.012700  5.500000
0.021700  5.500000
-0.039000  5.400000
-0.101300  5.500000
-0.105800  5.300000
-0.090000  5.500000
-0.108800  5.400000
-0.106500  5.700000
-0.059300  5.500000
-0.049500  5.700000
-0.027000  5.600000
0.009000  5.600000
0.039000  5.700000
0.057000  5.600000
0.045000  5.700000
0.032200  5.600000
0.036000  5.800000
0.065200  5.700000
0.083200  5.800000
0.082500  5.700000
0.082500  5.900000
0.080200  5.700000
0.084000  6.000000
0.093000  5.800000
0.095200  5.800000
0.051700  5.900000
-0.012000  6.100000
-0.039000  5.900000
-0.054800  5.800000
-0.120000  6.200000
-0.191300  5.900000
-0.155300  6.100000
-0.069800  6.000000
-0.044300  6.200000
-0.018100  6.100000
0.027700  6.300000
0.061500  6.000000
0.081700  6.100000
0.065200  6.100000
0.045000  6.200000
0.030700  6.300000
0.013500  6.200000
0.012700  6.400000
-0.003800  6.200000
-0.055500  6.300000
-0.069100  6.300000
-0.032300  6.300000
-0.019500  6.300000
-0.050300  6.500000
-0.066800  6.300000
-0.024000  6.400000
0.020200  6.500000
0.030700  6.400000
0.035200  6.400000
0.009000  6.700000
-0.042000  6.300000
-0.074300  6.600000
-0.057800  6.500000
-0.022500  6.600000
0.008200  6.600000
0.029200  6.600000
0.043500  6.700000
0.060700  6.500000
0.059200  6.600000
0.050200  6.700000
0.029200  6.700000
-0.005300  6.700000
-0.021800  6.700000
-0.005300  6.700000
-0.011300  6.700000
-0.039800  6.600000
-0.043600  6.700000
-0.033000  6.700000
-0.025600  6.700000
-0.021800  6.700000
-0.016500  6.700000
-0.012800  6.700000
0.004500  6.700000
0.024000  6.900000
0.042700  6.600000
0.043500  6.700000
0.015700  6.800000
-0.008300  6.700000
-0.015800  6.700000
-0.031500  6.700000
-0.079500  6.800000
-0.102100  6.700000
-0.086300  6.700000
-0.039000  7.000000
0.002200  6.700000
0.016500  7.000000
0.039000  6.800000
0.051700  6.800000
0.070500  6.900000
0.078700  6.700000
0.076500  6.900000
0.071200  6.900000
0.076500  7.000000
0.102700  7.000000
0.111700  7.000000
0.082500  7.000000
-0.004600  7.000000
-0.090000  7.000000
-0.138100  7.000000
-0.127500  6.900000
-0.106500  7.200000
-0.117800  7.000000
-0.080300  7.100000
-0.034600  7.200000
-0.009800  7.200000
0.010500  7.300000
0.030700  7.200000
0.053200  7.300000
0.069000  7.200000
0.083200  7.400000
0.097500  7.400000
0.102700  7.500000
0.098200  7.300000
0.105700  7.500000
0.120700  7.400000
0.102700  7.600000
0.045000  7.500000
-0.013500  7.600000
-0.034600  7.600000
-0.027800  7.600000
0.005200  7.700000
0.042700  7.600000
0.069000  7.900000
0.068200  7.800000
0.000000  7.900000
-0.074300  7.800000
-0.117000  7.800000
-0.104300  8.000000
-0.055500  7.800000
-0.036800  8.100000
-0.031500  8.000000
-0.015000  8.000000
0.055500  8.200000
0.072000  8.000000
0.002200  8.100000
-0.030000  8.100000
-0.040500  8.100000
-0.008300  8.200000
-0.011300  8.300000
-0.042000  8.100000
-0.003800  8.400000
-0.045800  8.400000
-0.131300  8.300000
-0.111800  8.400000
-0.049500  8.500000
-0.003800  8.500000
0.009000  8.500000
-0.011300  8.600000
-0.037500  8.500000
-0.024800  8.500000
0.036700  8.500000
0.054000  8.700000
0.035200  8.800000
-0.008300  8.700000
-0.038300  8.900000
0.009000  8.800000
0.030700  8.700000
0.018700  8.700000
0.003000  8.800000
-0.033800  8.800000
-0.036800  8.900000
-0.009100  8.900000
-0.003000  9.000000
-0.019500  8.800000
-0.025600  9.100000
-0.014300  8.900000
-0.004600  9.000000
0.020200  8.900000
0.031500  9.000000
0.019500  9.000000
0.003000  8.900000
-0.020300  9.000000
-0.029300  9.000000
-0.042000  9.100000
-0.057800  9.000000
-0.066800  9.000000
-0.048800  9.100000
0.000000  9.000000
0.001500  9.200000
-0.012000  9.100000
-0.001500  9.000000
0.018700  9.300000
0.037500  9.200000
0.038200  9.300000
0.027000  9.300000
-0.003000  9.100000
-0.019500  9.300000
-0.023300  9.200000
-0.039800  9.200000
-0.043600  9.300000
-0.014300  9.100000
-0.001500  9.400000
-0.036800  9.400000
-0.066800  9.300000
-0.058500  9.400000
-0.031500  9.200000
-0.008300  9.500000
0.021000  9.300000
0.013500  9.600000
-0.005300  9.400000
0.023200  9.300000
0.054700  9.600000
0.053200  9.500000
0.019500  9.500000
0.013500  9.400000
0.051700  9.700000
0.076500  9.500000
0.091500  9.600000
0.116200  9.700000
0.144700  9.800000
0.159000  9.600000
0.138700  9.900000
0.091500  9.800000
0.033000  9.900000
0.013500  9.900000
0.025500  9.900000
0.035200  10.000000
0.043500  9.900000
0.021700  10.100000
0.010500  10.100000
0.004500  10.200000
-0.018100  10.200000
-0.018100  10.100000
0.001500  10.300000
0.026200  10.300000
0.048000  10.300000
0.053200  10.300000
0.042700  10.300000
0.034500  10.600000
0.007500  10.400000
-0.020300  10.500000
-0.009100  10.700000
0.002200  10.500000
0.006700  10.800000
0.013500  10.500000
0.015700  10.800000
0.021700  10.800000
0.024000  10.900000
0.010500  10.900000
-0.012800  10.800000
-0.048000  11.000000
-0.065300  11.000000
-0.063800  11.000000
-0.082500  11.200000
-0.096800  11.100000
-0.075000  11.100000
-0.064500  11.000000
-0.057800  11.200000
-0.051100  11.200000
-0.046500  11.200000
-0.019500  11.200000
-0.018800  11.300000
0.000700  11.300000
0.078700  11.500000
0.121500  11.600000
0.074200  11.500000
-0.024800  11.300000
-0.108000  11.600000
-0.172600  11.600000
-0.164300  11.400000
-0.132000  11.700000
-0.192800  11.500000
-0.264800  11.500000
-0.234800  11.600000
-0.120000  11.400000
-0.036800  11.800000
0.001500  11.700000
0.042000  11.700000
0.071200  11.800000
0.083200  11.600000
0.086200  11.700000
0.088500  11.700000
0.066000  11.900000
0.025500  11.800000
-0.004600  11.800000
0.011200  11.900000
-0.003800  11.800000
-0.065300  11.900000
-0.055500  11.700000
-0.012800  11.800000
0.008200  12.000000
0.019500  11.800000
0.035200  12.100000
0.048000  11.800000
0.050200  11.900000
0.051000  12.000000
0.051700  11.800000
0.052500  12.000000
0.046500  12.000000
0.045700  11.800000
0.045700  12.100000
0.038200  11.900000
0.023200  12.100000
0.010500  11.800000
0.016500  12.100000
0.040500  11.800000
0.060700  12.100000
0.058500  12.000000
0.053200  11.900000
0.049500  12.100000
0.032200  12.100000
0.016500  12.200000
-0.005300  12.100000
-0.042800  12.100000
-0.063800  12.000000
-0.079500  12.100000
-0.100600  12.100000
-0.095300  12.100000
-0.079500  12.000000
-0.060000  12.300000
-0.027800  12.000000
-0.007500  12.300000
-0.004600  12.100000
-0.009800  12.300000
-0.006800  12.400000
0.011200  12.500000
0.024000  12.400000
0.041200  12.400000
0.051700  12.400000
0.057700  12.700000
0.060700  12.400000
0.056200  12.600000
0.059200  12.600000
0.060000  12.700000
0.057700  12.700000
0.040500  12.600000
-0.005300  12.700000
-0.028500  12.600000
-0.006800  12.800000
0.020200  12.800000
0.047200  12.900000
0.056200  13.000000
0.045700  13.100000
0.040500  13.100000
0.026200  13.000000
0.027700  13.000000
0.069000  13.300000
0.112500  13.200000
0.129700  13.300000
0.111000  13.500000
0.071200  13.500000
0.024000  13.700000
-0.021000  13.400000
-0.049500  13.800000
-0.085600  13.600000
-0.129800  13.900000
-0.117800  13.900000
-0.086300  13.900000
-0.089300  14.000000
-0.071300  14.100000
-0.057800  14.100000
-0.050300  14.100000
-0.021000  14.100000
-0.008300  14.400000
0.006000  14.300000
0.026200  14.300000
0.039000  14.600000
0.039000  14.300000
0.036700  14.600000
0.034500  14.400000
0.011200  14.600000
-0.030800  14.700000
-0.087800  14.600000
-0.152300  14.700000
-0.178500  14.500000
-0.146300  14.700000
-0.098300  14.700000
-0.039000  14.700000
-0.001500  14.900000
0.001500  14.800000
0.002200  14.800000
-0.009100  14.700000
-0.014300  14.800000
-0.014300  14.900000
-0.031500  14.800000
-0.069800  14.900000
-0.091500  14.800000
-0.087800  14.800000
-0.090800  14.900000
-0.078000  14.800000
-0.016500  14.900000
0.051000  14.900000
0.082500  14.900000
0.082500  14.900000
0.039000  14.800000
0.013500  14.800000
0.060000  14.900000
0.097500  14.800000
0.094500  15.000000
0.068200  15.000000
0.010500  15.000000
-0.046500  14.800000
-0.087100  15.000000
-0.076500  14.900000
-0.024800  14.800000
0.021700  15.000000
0.041200  14.900000
0.037500  14.900000
0.037500  14.900000
0.024000  14.900000
0.014200  15.000000
0.003000  14.900000
-0.007500  15.000000
-0.027800  14.900000
-0.063800  14.800000
-0.069100  14.900000
-0.040500  14.800000
-0.018100  15.000000
-0.009100  14.900000
-0.003000  15.000000
0.004500  14.900000
0.012700  14.800000
0.018700  14.900000
0.025500  15.000000
0.040500  14.800000
0.053200  15.000000
0.064500  14.700000
0.081700  15.000000
0.098200  14.900000
0.102700  14.900000
0.105000  15.000000
0.102000  14.900000
0.088500  15.100000
0.048700  15.100000
-0.004600  15.200000
-0.015800  15.100000
0.004500  15.000000
0.033000  15.300000
0.061500  15.100000
0.076500  15.100000
0.082500  15.100000
0.093000  15.200000
0.087000  15.400000
0.054000  15.400000
0.011200  15.300000
-0.009100  15.300000
0.005200  15.300000
0.004500  15.600000
0.008200  15.300000
0.002200  15.600000
-0.080300  15.400000
-0.160500  15.700000
-0.156800  15.700000
-0.114800  15.600000
-0.088500  15.600000
-0.015000  16.000000
0.075700  16.000000
0.108000  15.900000
0.127500  16.000000
0.111000  16.200000
0.045700  16.100000
-0.039000  16.200000
-0.080300  16.200000
-0.065300  16.200000
-0.036800  16.400000
0.016500  16.400000
0.042000  16.500000
0.044200  16.600000
0.057700  16.500000
0.062200  16.800000
0.058500  16.800000
0.050200  16.700000
0.032200  17.000000
0.007500  17.000000
0.006700  17.200000
0.020200  17.000000
0.020200  17.200000
0.009000  17.000000
-0.011300  17.100000
-0.022500  17.100000
-0.046500  17.100000
-0.069100  17.200000
-0.083300  17.300000
-0.095300  17.200000
-0.071300  17.400000
-0.057000  17.200000
-0.037500  17.300000
-0.009800  17.300000
-0.006800  17.300000
-0.018800  17.300000
-0.063000  17.300000
-0.106500  17.400000
-0.112500  17.300000
-0.082500  17.300000
-0.056300  17.500000
-0.042000  17.400000
-0.021800  17.500000
-0.016500  17.300000
-0.014300  17.400000
-0.015000  17.500000
-0.018800  17.300000
-0.023300  17.600000
-0.025600  17.500000
-0.027800  17.500000
-0.035300  17.500000
-0.042000  17.500000
-0.043600  17.500000
-0.038300  17.500000
-0.031500  17.500000
-0.021800  17.700000
-0.006800  17.600000
0.009000  17.800000
0.018700  17.500000
0.024700  17.600000
0.028500  17.600000
0.029200  17.800000
0.030700  17.900000
0.030700  17.600000
0.030000  17.600000
0.027000  17.700000
0.022500  17.500000
0.020200  17.700000
0.017200  17.500000
0.021700  17.800000
0.025500  17.700000
0.023200  17.900000
0.018000  17.800000
0.011200  17.600000
0.004500  17.800000
-0.012000  17.700000
-0.042800  17.800000
-0.065300  17.800000
-0.067500  17.700000
-0.055500  17.900000
-0.048000  17.800000
-0.032300  17.800000
-0.012000  17.900000
-0.012000  18.000000
-0.009800  18.000000
-0.008300  17.900000
-0.008300  18.000000
0.008200  18.100000
0.020200  18.100000
0.015000  18.100000
0.018000  18.000000
0.036000  18.300000
0.054000  18.100000
0.055500  18.400000
0.033000  18.300000
0.012700  18.300000
0.018000  18.200000
0.024700  18.400000
0.028500  18.400000
0.037500  18.500000
0.057700  18.400000
0.090000  18.600000
0.100500  18.700000
0.071200  18.700000
0.038200  18.800000
0.038200  18.700000
0.048700  18.900000
0.044200  18.900000
0.051000  19.000000
0.064500  19.200000
0.059200  19.000000
0.019500  19.300000
-0.009100  19.300000
-0.030800  19.200000
-0.049500  19.400000
-0.034600  19.500000
-0.042000  19.700000
-0.045000  19.500000
-0.035300  19.600000
-0.024000  19.800000
-0.000800  19.800000
-0.006800  19.800000
-0.015800  19.900000
-0.030800  19.900000
-0.040500  19.900000
-0.032300  20.100000
-0.027000  20.200000
-0.018800  20.100000
-0.012000  20.200000
-0.003000  20.400000
-0.001500  20.300000
-0.001500  20.400000
-0.003000  20.400000
-0.003800  20.400000
-0.002300  20.400000
0.003000  20.500000
0.011200  20.700000
-0.003000  20.300000
-0.036800  20.700000
-0.078800  20.400000
-0.090800  20.700000
-0.061500  20.600000
-0.042800  20.700000
-0.024000  20.700000
-0.012000  20.700000
-0.010500  20.700000
-0.005300  20.700000
-0.004600  20.700000
0.000700  20.700000
-0.000800  20.800000
-0.003800  20.900000
-0.005300  20.900000
-0.008300  20.700000
-0.009100  20.900000
-0.009800  20.700000
-0.008300  20.800000
-0.008300  20.700000
-0.008300  20.700000
-0.009100  20.700000
-0.009100  20.700000
-0.002300  20.800000
0.001500  20.700000
0.008200  20.800000
0.010500  20.800000
0.015700  20.800000
0.022500  20.900000
0.012700  20.800000
0.012000  20.700000
0.021700  20.800000
0.035200  20.800000
0.051700  21.000000
0.042700  20.700000
0.006000  20.800000
-0.049500  20.900000
-0.090800  20.800000
-0.078000  21.000000
-0.055500  20.700000
-0.029300  20.900000
-0.009800  20.700000
-0.006800  20.900000
0.009700  21.000000
0.024000  21.000000
0.039000  21.000000
0.051000  21.200000
0.054700  21.000000
0.057700  21.300000
0.057000  21.000000
0.042700  21.200000
0.012000  21.100000
-0.032300  21.100000
-0.086300  21.300000
-0.122300  21.300000
-0.116300  21.200000
-0.064500  21.300000
0.002200  21.500000
0.044200  21.300000
0.066700  21.500000
0.088500  21.300000
0.099700  21.500000
0.111700  21.400000
0.123700  21.700000
0.127500  21.400000
0.128200  21.900000
0.119200  21.700000
0.105000  21.700000
0.087700  22.000000
0.072700  21.600000
0.060000  22.000000
0.044200  21.900000
0.032200  21.900000
0.016500  22.100000
0.000700  22.100000
-0.014300  22.200000
-0.030800  22.100000
-0.025600  22.400000
-0.036100  22.300000
-0.060800  22.500000
-0.049500  22.500000
-0.018100  22.500000
0.012000  22.700000
0.008200  22.800000
-0.024000  22.700000
-0.062300  22.800000
-0.078000  22.900000
-0.054000  23.100000
-0.029300  23.100000
-0.017300  23.200000
-0.006800  23.300000
-0.003800  23.300000
-0.018100  23.400000
-0.048000  23.400000
-0.063800  23.500000
-0.054800  23.800000
-0.029300  23.300000
-0.005300  23.800000
0.003000  23.600000
-0.000800  23.700000
-0.006000  23.800000
-0.003000  23.800000
-0.006800  23.800000
-0.012800  23.800000
-0.012800  23.800000
-0.001500  23.800000
0.009000  24.000000
0.000700  24.100000
-0.012800  24.100000
-0.030800  23.800000
-0.049500  24.300000
-0.045000  24.100000
-0.024000  24.300000
-0.016500  24.100000
-0.016500  24.400000
-0.023300  24.400000
-0.039000  24.400000
-0.047300  24.500000
-0.035300  24.400000
-0.012000  24.700000
0.000000  24.700000
0.003000  24.700000
0.003700  24.700000
0.001500  24.700000
-0.001500  24.900000
-0.000800  24.700000
0.003700  24.700000
0.004500  25.000000
0.000700  24.700000
0.006700  24.900000
0.018000  24.900000
0.027000  25.000000
0.026200  25.200000
0.019500  24.800000
0.003000  25.000000
-0.031500  24.800000
-0.069800  25.100000
-0.089300  25.300000
-0.072100  25.200000
-0.030800  25.200000
0.009700  25.300000
0.032200  25.300000
0.042000  25.500000
0.046500  25.100000
0.044200  25.400000
0.039700  25.300000
0.033000  25.400000
0.026200  25.600000
0.019500  25.400000
0.014200  25.700000
0.006000  25.600000
0.001500  25.600000
-0.003000  25.600000
-0.007500  25.600000
-0.003800  25.600000
-0.000800  25.700000
-0.001500  25.700000
-0.000800  25.800000
0.000000  25.600000
0.000700  25.900000
-0.001500  25.900000
-0.005300  25.900000
-0.007500  25.800000
-0.006800  25.800000
0.003000  26.000000
0.010500  25.700000
0.013500  26.100000
0.019500  25.800000
0.023200  25.900000
0.021000  25.900000
0.022500  26.100000
0.025500  26.000000
0.018700  26.100000
0.003000  26.100000
-0.020300  26.200000
-0.035300  26.100000
-0.015000  26.200000
0.018700  26.300000
0.036700  26.200000
0.043500  26.300000
0.031500  26.300000
-0.000800  26.500000
-0.036800  26.300000
-0.069100  26.500000
-0.076500  26.500000
-0.060000  26.700000
-0.054000  26.500000
-0.048000  26.700000
-0.026300  26.800000
-0.001500  26.900000
0.020200  26.700000
0.030700  27.000000
0.039700  26.900000
0.045700  27.000000
0.044200  27.000000
0.043500  27.300000
0.042700  27.300000
0.044200  27.200000
0.045700  27.500000
0.057700  27.300000
0.082500  27.400000
0.093700  27.600000
0.090000  27.600000
0.059200  27.400000
-0.004600  27.700000
-0.069100  27.500000
-0.114000  27.800000
-0.107300  27.700000
-0.079500  27.900000
-0.066800  27.900000
-0.047300  28.000000
-0.030000  28.000000
-0.023300  28.000000
-0.015000  28.100000
-0.012800  28.000000
-0.012000  28.200000
-0.007500  28.300000
-0.003800  28.400000
0.000700  28.400000
0.003700  28.500000
0.004500  28.400000
0.007500  28.600000
0.011200  28.500000
0.014200  28.600000
0.013500  28.600000
0.015700  28.500000
0.027700  28.800000
0.033700  28.700000
0.032200  28.900000
0.024700  28.700000
0.004500  28.800000
-0.016500  28.800000
-0.021800  28.900000
-0.017300  28.800000
-0.024000  28.900000
-0.024000  28.800000
-0.015800  28.900000
-0.008300  28.900000
0.006000  29.000000
0.012700  28.800000
0.021000  29.200000
0.027000  29.000000
0.029200  29.200000
0.034500  29.100000
0.039000  29.100000
0.033000  29.200000
0.021000  29.100000
-0.004600  29.300000
-0.036100  29.300000
-0.061500  29.200000
-0.077300  29.200000
-0.070600  29.300000
-0.065300  29.300000
-0.050300  29.500000
-0.027000  29.300000
-0.023300  29.700000
-0.015000  29.500000
-0.009800  29.700000
-0.006800  29.600000
-0.006800  29.700000
-0.005300  29.800000
0.000000  29.700000
0.006000  30.000000
0.019500  29.800000
0.027700  30.000000
0.027000  29.800000
0.022500  30.100000
0.012000  30.000000
-0.004600  30.000000
-0.012800  30.100000
-0.024000  30.200000
-0.055500  30.100000
-0.087800  30.200000
-0.112500  30.100000
-0.123000  30.200000
-0.094500  30.400000
-0.036800  30.300000
0.003000  30.600000
0.018700  30.400000
0.027700  30.600000
0.042000  30.500000
0.057700  30.600000
0.077200  30.600000
0.084000  30.700000
0.084700  30.700000
0.087000  30.800000
0.083200  30.800000
0.081700  30.900000
0.075000  30.700000
0.064500  31.000000
0.048000  31.000000
0.024700  31.100000
0.009000  31.000000
-0.006000  31.100000
-0.013500  31.000000
-0.018800  31.100000
-0.009800  31.300000
0.005200  31.300000
0.018700  31.300000
0.027000  31.400000
0.027000  31.500000
0.026200  31.300000
0.025500  31.700000
0.024000  31.300000
0.021000  31.500000
0.019500  31.600000
0.018700  31.500000
0.015700  31.700000
0.010500  31.500000
0.003000  31.700000
-0.003800  31.500000
-0.012000  31.700000
-0.011300  31.600000
-0.010500  31.800000
-0.012000  31.900000
-0.015000  31.800000
-0.012000  31.600000
-0.006800  31.700000
-0.005300  31.600000
-0.003000  32.100000
0.000700  31.800000
0.004500  31.900000
0.012000  31.900000
0.019500  31.900000
0.019500  32.100000
0.013500  32.000000
0.004500  32.200000
-0.016500  32.100000
-0.035300  32.100000
-0.045800  32.200000
-0.054800  32.200000
-0.055500  32.200000
-0.046500  32.300000
-0.036800  32.200000
-0.029300  32.400000
-0.021000  32.100000
-0.004600  32.600000
0.009000  32.300000
0.015700  32.500000
0.016500  32.500000
0.009000  32.500000
0.006000  32.700000
0.010500  32.700000
0.012700  32.800000
0.014200  32.600000
0.014200  32.600000
0.012700  32.800000
0.012700  32.900000
0.010500  32.900000
0.009700  32.800000
0.005200  32.800000
-0.001500  33.000000
-0.006800  32.800000
-0.012000  33.000000
-0.015800  33.100000
-0.017300  33.000000
-0.019500  33.200000
-0.014300  33.000000
-0.005300  33.300000
-0.001500  33.000000
-0.005300  33.300000
-0.010500  33.200000
-0.004600  33.300000
0.006700  33.400000
0.024700  33.300000
0.036700  33.500000
0.034500  33.600000
0.018000  33.600000
-0.019500  33.400000
-0.066800  33.500000
-0.107300  33.600000
-0.122300  33.600000
-0.117800  33.700000
-0.081800  33.600000
-0.044300  33.600000
-0.027000  33.700000
-0.005300  33.800000
-0.006800  33.800000
-0.016500  33.800000
-0.027000  33.900000
-0.030800  33.900000
-0.016500  34.000000
0.006700  34.000000
0.024700  34.200000
0.023200  33.900000
0.020200  34.200000
0.009700  34.100000
-0.009100  34.100000
-0.026300  34.200000
-0.040500  34.100000
-0.042000  34.200000
-0.018100  34.300000
0.012000  34.600000
0.024700  34.400000
0.034500  34.500000
0.044200  34.500000
0.052500  34.800000
0.057700  34.700000
0.059200  34.800000
0.062200  34.700000
0.066000  34.800000
0.065200  34.600000
0.057700  34.900000
0.044200  34.700000
0.023200  34.900000
0.003700  35.000000
-0.012000  35.100000
-0.012800  35.100000
-0.001500  35.100000
0.009000  35.100000
0.013500  35.200000
0.008200  35.100000
0.005200  35.300000
0.005200  35.300000
0.004500  35.400000
0.003000  35.300000
0.000700  35.200000
0.000700  35.500000
-0.000800  35.200000
-0.004600  35.600000
-0.014300  35.400000
-0.021800  35.500000
-0.014300  35.600000
-0.002300  35.400000
-0.003000  35.500000
-0.007500  35.600000
-0.004600  35.500000
0.002200  35.600000
0.006700  35.400000
0.007500  35.800000
0.012000  35.600000
0.019500  35.800000
0.021000  35.800000
0.024000  35.600000
0.025500  36.000000
0.027000  35.800000
0.027700  36.000000
0.027700  35.900000
0.030700  36.000000
0.027700  36.000000
0.025500  35.900000
0.021700  35.900000
0.017200  36.100000
0.014200  36.100000
0.010500  36.200000
0.006700  36.100000
0.000700  36.300000
-0.004600  36.400000
-0.011300  36.200000
-0.023300  36.300000
-0.040500  36.100000
-0.041300  36.500000
-0.027800  36.200000
-0.027000  36.600000
-0.027000  36.400000
-0.032300  36.500000
-0.038300  36.500000
-0.040500  36.500000
-0.048000  36.600000
-0.049500  36.500000
-0.036800  36.500000
-0.024800  36.800000
-0.019500  36.500000
-0.015000  36.800000
-0.012800  36.500000
-0.007500  36.900000
-0.001500  36.900000
0.000000  37.000000
-0.006000  37.000000
-0.015000  36.800000
-0.015000  36.900000
-0.012000  36.900000
-0.004600  37.000000
0.010500  37.200000
0.018000  37.100000
0.020200  37.100000
0.021700  37.200000
0.014200  37.000000
0.004500  37.300000
-0.004600  37.100000
-0.006000  37.200000
-0.003000  37.300000
-0.003000  37.400000
-0.006800  37.300000
-0.015000  37.200000
-0.021800  37.600000
-0.024800  37.300000
-0.021000  37.500000
-0.014300  37.400000
-0.011300  37.400000
-0.004600  37.600000
-0.003000  37.700000
-0.002300  37.700000
0.004500  37.700000
0.006700  37.800000
0.012000  37.800000
0.015700  37.600000
0.012700  37.800000
0.010500  37.700000
0.009000  37.800000
0.008200  38.000000
0.007500  37.800000
0.003000  38.100000
-0.001500  37.800000
-0.003800  38.100000
-0.006000  37.900000
-0.009100  37.800000
-0.005300  38.100000
0.004500  38.100000
0.012000  38.100000
0.017200  38.100000
0.021000  38.100000
0.022500  38.200000
0.024700  38.200000
0.025500  38.400000
0.025500  38.200000
0.023200  38.200000
0.020200  38.300000
0.015700  38.400000
0.011200  38.400000
0.005200  38.300000
0.000700  38.500000
0.004500  38.400000
0.008200  38.500000
0.009000  38.500000
0.007500  38.700000
0.005200  38.600000
0.006000  38.600000
0.006700  38.500000
0.006700  38.700000
0.005200  38.700000
0.005200  38.700000
0.003700  38.700000
0.003700  38.700000
0.006000  38.900000
0.006700  38.700000
0.009000  39.100000
0.009700  38.900000
0.004500  38.900000
-0.006800  38.800000
-0.014300  38.900000
-0.017300  39.100000
-0.015800  39.100000
-0.018800  39.100000
-0.012000  39.100000
0.000000  39.200000
0.006700  39.300000
0.018700  39.400000
0.024700  39.300000
0.027700  39.600000
0.030700  39.300000
0.024000  39.600000
0.012000  39.600000
-0.008300  39.600000
-0.027800  39.500000
-0.034600  39.600000
-0.026300  39.600000
-0.012000  39.700000
-0.003000  39.700000
0.004500  39.700000
0.009000  39.700000
0.014200  39.900000
0.015700  39.600000
0.010500  40.000000
0.006700  39.900000
0.004500  40.000000
0.008200  40.000000
0.010500  40.000000
0.005200  40.100000
-0.001500  40.000000
-0.012000  40.200000
-0.017300  40.100000
-0.013500  40.100000
-0.009100  40.000000
-0.001500  40.400000
0.000700  40.200000
-0.000800  40.500000
0.000000  40.200000
-0.002300  40.500000
0.000700  40.400000
0.010500  40.500000
0.016500  40.600000
0.024700  40.500000
0.028500  40.900000
0.037500  40.500000
0.040500  40.700000
0.027700  40.800000
-0.005300  40.800000
-0.045800  40.800000
-0.070600  40.800000
-0.078800  40.900000
-0.080300  40.900000
-0.078000  40.900000
-0.077300  41.100000
-0.068300  41.000000
-0.051800  41.100000
-0.040500  41.200000
-0.027800  41.300000
-0.014300  41.400000
-0.006800  41.400000
-0.000800  41.600000
0.001500  41.400000
0.006700  41.600000
0.015700  41.500000
0.025500  41.500000
0.033700  41.600000
0.034500  41.600000
0.021700  41.600000
0.001500  41.800000
-0.026300  41.600000
-0.057800  41.800000
-0.070600  41.600000
-0.057000  41.800000
-0.027000  41.800000
-0.000800  41.700000
0.012700  41.900000
0.019500  41.800000
0.018700  41.900000
0.020200  41.900000
0.015000  42.100000
0.012700  42.200000
0.012700  41.900000
0.010500  42.300000
0.009000  42.400000
0.008200  42.100000
0.010500  42.500000
0.011200  42.300000
0.012000  42.400000
0.012700  42.300000
0.012000  42.400000
0.014200  42.500000
0.018000  42.600000
0.016500  42.700000
0.017200  42.600000
0.015700  42.800000
0.012000  42.700000
0.009000  42.700000
0.004500  42.900000
-0.000800  42.700000
-0.006000  42.900000
-0.007500  42.900000
-0.004600  43.000000
-0.002300  43.100000
-0.001500  42.800000
-0.003000  43.100000
-0.000800  43.000000
-0.000800  43.100000
0.003000  43.100000
0.005200  43.100000
0.004500  43.200000
0.003000  43.100000
-0.000800  43.300000
-0.006000  43.300000
-0.012000  43.200000
-0.007500  43.300000
0.000700  43.200000
0.012000  43.500000
0.025500  43.500000
0.027700  43.200000
0.027700  43.600000
0.027700  43.400000
0.023200  43.600000
0.019500  43.600000
0.015700  43.600000
0.009000  43.600000
0.005200  43.800000
-0.000800  43.600000
-0.010500  43.900000
-0.006800  43.800000
0.005200  44.000000
0.015000  43.900000
0.020200  43.900000
0.020200  44.000000
0.014200  43.900000
-0.001500  44.200000
-0.015800  43.900000
-0.020300  44.400000
-0.015800  44.100000
-0.014300  44.200000
-0.017300  44.400000
-0.018800  44.200000
-0.012800  44.500000
-0.003000  44.600000
0.000700  44.400000
0.005200  44.600000
0.012000  44.500000
0.012700  44.700000
0.014200  44.500000
0.014200  44.900000
0.014200  45.000000
0.012700  44.800000
0.012700  45.000000
0.010500  44.900000
0.003000  45.000000
-0.004600  44.900000
-0.009100  45.000000
-0.018100  45.000000
-0.029300  44.900000
-0.033800  45.000000
-0.030800  45.200000
-0.026300  45.100000
-0.017300  45.100000
-0.007500  45.100000
-0.003000  45.100000
0.000700  45.400000
0.002200  45.300000
0.003700  45.400000
0.006700  45.300000
0.012000  45.600000
0.016500  45.300000
0.021700  45.400000
0.025500  45.400000
0.025500  45.500000
0.019500  45.400000
0.018000  45.500000
0.013500  45.600000
0.012700  45.600000
0.011200  45.600000
0.006700  45.800000
0.003000  45.900000
-0.005300  45.900000
-0.011300  45.900000
-0.018100  45.900000
-0.022500  46.000000
-0.024000  45.800000
-0.020300  46.200000
-0.010500  46.200000
-0.001500  46.300000
0.004500  46.300000
0.016500  46.300000
0.030000  46.500000
0.042000  46.300000
0.050200  46.300000
0.049500  46.600000
0.054700  46.300000
0.061500  46.700000
0.072700  46.400000
0.081000  46.700000
0.087700  46.600000
0.084700  46.600000
0.054000  46.800000
0.004500  46.600000
-0.069100  46.800000
-0.155300  46.700000
-0.236300  46.700000
-0.274500  46.800000
-0.225000  46.800000
-0.143300  46.800000
-0.075800  46.800000
-0.027000  46.800000
-0.005300  47.200000
0.005200  47.000000
0.012700  47.400000
0.018000  47.000000
0.023200  47.300000
0.024000  47.300000
0.029200  47.300000
0.031500  47.500000
0.035200  47.200000
0.038200  47.600000
0.039700  47.300000
0.043500  47.500000
0.048700  47.600000
0.051000  47.700000
0.049500  47.600000
0.047200  47.600000
0.043500  47.600000
0.042000  47.900000
0.038200  47.800000
0.034500  47.900000
0.029200  48.000000
0.021700  48.100000
0.014200  48.100000
0.004500  47.900000
-0.002300  48.200000
-0.005300  48.100000
-0.010500  48.100000
-0.016500  48.200000
-0.020300  48.200000
-0.022500  48.200000
-0.023300  48.300000
-0.024800  48.200000
-0.025600  48.500000
-0.025600  48.200000
-0.025600  48.500000
-0.025600  48.400000
-0.018800  48.500000
-0.014300  48.500000
-0.014300  48.600000
-0.012800  48.500000
-0.011300  48.500000
-0.006000  48.700000
-0.005300  48.600000
-0.006800  48.600000
-0.004600  48.600000
-0.001500  48.800000
0.002200  48.600000
0.003000  48.700000
0.003000  48.700000
0.004500  48.800000
0.006700  48.700000
0.010500  48.800000
0.012000  48.800000
0.010500  48.900000
0.010500  48.900000
0.010500  48.900000
0.012000  49.200000
0.009000  48.800000
0.005200  49.000000
0.003700  49.000000
0.003000  49.100000
0.004500  49.000000
0.004500  49.100000
0.003000  49.100000
0.001500  49.100000
0.001500  49.000000
0.000700  49.200000
-0.000800  49.300000
-0.000800  49.400000
-0.001500  49.200000
-0.004600  49.100000
-0.005300  49.400000
-0.007500  49.200000
-0.010500  49.400000
-0.012800  49.200000
-0.015800  49.400000
-0.015800  49.400000
-0.016500  49.400000
-0.015800  49.400000
-0.015800  49.700000
-0.014300  49.500000
-0.013500  49.600000
-0.011300  49.600000
-0.009800  49.700000
-0.008300  49.600000
-0.003000  49.900000
0.000700  49.900000
0.001500  49.800000
0.004500  50.100000
0.006700  50.100000
0.009000  50.100000
0.012700  50.200000
0.013500  50.200000
0.015000  50.000000
0.014200  50.300000
0.016500  50.100000
0.018700  50.500000
0.020200  50.100000
0.022500  50.400000
0.023200  50.200000
0.021000  50.400000
0.019500  50.400000
0.018000  50.400000
0.018000  50.600000
0.018700  50.400000
0.018700  50.600000
0.016500  50.500000
0.014200  50.700000
0.014200  50.500000
0.013500  50.600000
0.009000  50.700000
0.006000  50.800000
0.003000  50.800000
-0.000800  50.800000
0.000000  50.800000
-0.001500  50.900000
-0.004600  50.800000
-0.009800  50.900000
-0.015800  50.900000
-0.019500  51.000000
-0.025600  51.100000
-0.028500  51.000000
-0.027000  51.300000
-0.027000  51.100000
-0.025600  51.300000
-0.021800  51.300000
-0.018100  51.300000
-0.016500  51.300000
-0.015000  51.400000
-0.012800  51.600000
-0.012000  51.700000
-0.010500  51.400000
-0.009800  51.800000
-0.009100  51.700000
-0.009100  51.800000
-0.008300  51.900000
-0.008300  51.900000
-0.006800  52.000000
-0.004600  52.100000
-0.001500  52.200000
-0.001500  52.200000
-0.002300  52.300000
0.000000  52.200000
-0.000800  52.300000
0.001500  52.300000
0.003000  52.400000
0.004500  52.300000
0.007500  52.600000
0.006000  52.600000
0.008200  52.700000
0.011200  52.600000
0.010500  52.600000
0.010500  52.800000
0.008200  52.500000
0.008200  53.000000
0.006700  52.700000
0.003000  53.000000
-0.001500  53.000000
-0.003800  53.000000
-0.009100  53.000000
-0.012800  53.000000
-0.012800  52.900000
-0.016500  53.300000
-0.017300  53.300000
-0.016500  53.500000
-0.014300  53.300000
-0.011300  53.500000
-0.009100  53.600000
-0.006000  53.400000
-0.003000  53.800000
0.000700  53.600000
0.003700  53.900000
0.003700  53.800000
0.000000  53.900000
-0.003000  54.000000
-0.006800  54.100000
-0.006000  54.000000
-0.008300  54.100000
-0.009800  54.000000
-0.011300  54.300000
-0.015000  54.100000
-0.013500  54.300000
-0.008300  54.300000
-0.004600  54.300000
-0.002300  54.500000
-0.001500  54.500000
0.003000  54.600000
0.008200  54.700000
0.012700  54.800000
0.012700  54.600000
0.015700  54.800000
0.016500  54.900000
0.015000  54.900000
0.016500  54.800000
0.016500  55.100000
0.014200  54.900000
0.014200  55.100000
0.012700  55.100000
0.010500  55.100000
0.012000  55.400000
0.013500  55.300000
0.010500  55.700000
0.006700  55.500000
0.003000  55.500000
0.000000  55.400000
0.000700  55.700000
0.003000  55.700000
0.002200  55.700000
0.004500  55.700000
0.004500  55.900000
0.006000  55.900000
0.010500  56.000000
0.012700  56.100000
0.015700  55.900000
0.018700  56.200000
0.018700  56.200000
0.018000  56.300000
0.016500  56.500000
0.015700  56.400000
0.014200  56.600000
0.012700  56.600000
0.009700  56.600000
0.008200  56.800000
0.005200  56.800000
0.003700  56.800000
0.000700  56.500000
-0.001500  57.100000
-0.000800  56.900000
0.004500  57.100000
0.007500  57.100000
0.010500  57.000000
0.013500  57.200000
0.015700  57.100000
0.019500  57.300000
0.020200  57.300000
0.020200  57.200000
0.018700  57.400000
0.015700  57.600000
0.014200  57.500000
0.008200  57.500000
-0.000800  57.400000
-0.009100  57.700000
-0.014300  57.700000
-0.018800  57.700000
-0.024800  58.000000
-0.027800  57.700000
-0.030000  57.900000
-0.029300  57.900000
-0.030000  58.200000
-0.030000  58.000000
-0.027000  58.000000
-0.027800  58.200000
-0.024000  58.300000
-0.021000  58.300000
-0.020300  58.400000
-0.019500  58.400000
-0.019500  58.500000
-0.020300  58.500000
-0.020300  58.700000
-0.019500  58.500000
-0.018800  58.500000
-0.018100  58.800000
-0.018100  58.700000
-0.013500  58.900000
-0.009100  58.800000
-0.006800  59.000000
-0.004600  59.000000
0.001500  59.000000
0.006000  59.100000
0.009000  59.200000
0.018000  59.300000
0.025500  59.300000
0.030000  59.400000
0.027700  59.600000
0.025500  59.500000
0.022500  59.400000
0.020200  59.500000
0.016500  59.600000
0.012000  59.800000
0.008200  59.700000
0.001500  59.900000
-0.007500  59.900000
-0.015800  60.000000
-0.027800  60.100000
-0.040500  60.000000
-0.044300  60.200000
-0.035300  60.200000
-0.024000  60.300000
-0.015800  60.400000
-0.009100  60.300000
-0.003000  60.500000
0.005200  60.700000
0.009000  60.500000
0.006700  60.900000
0.003000  60.600000
0.000000  60.800000
-0.003800  60.800000
-0.005300  61.000000
-0.008300  60.900000
-0.012000  61.100000
-0.014300  61.000000
-0.013500  61.200000
-0.012800  61.300000
-0.012800  61.300000
-0.008300  61.400000
0.003000  61.600000
0.012700  61.500000
0.021000  61.600000
0.027700  61.600000
0.034500  61.500000
0.038200  61.800000
0.039000  61.600000
0.040500  62.000000
0.039000  61.800000
0.037500  61.700000
0.034500  62.000000
0.030000  62.000000
0.025500  61.900000
0.019500  61.800000
0.014200  62.000000
0.009000  62.100000
0.004500  62.000000
-0.000800  62.400000
-0.004600  62.100000
-0.009100  62.300000
-0.012000  62.400000
-0.011300  62.400000
-0.009100  62.500000
-0.008300  62.500000
-0.012000  62.600000
-0.016500  62.600000
-0.018100  62.800000
-0.012800  62.800000
-0.006000  62.800000
-0.001500  62.800000
0.000700  62.900000
0.003000  62.700000
0.004500  63.100000
0.005200  63.000000
0.009700  63.200000
0.012700  63.200000
0.017200  63.100000
0.018700  63.200000
0.019500  63.100000
0.021000  63.400000
0.018700  63.100000
0.015700  63.400000
0.012000  63.400000
0.007500  63.400000
0.004500  63.400000
0.004500  63.400000
0.000700  63.400000
-0.002300  63.700000
-0.004600  63.400000
-0.008300  63.400000
-0.010500  63.400000
-0.015000  63.400000
-0.021000  63.500000
-0.023300  63.600000
-0.024000  63.800000
-0.025600  63.500000
-0.027000  63.700000
-0.026300  63.600000
-0.025600  63.900000
-0.025600  63.700000
-0.027000  63.800000
-0.027000  63.900000
-0.027000  63.800000
-0.025600  63.900000
-0.024000  64.000000
-0.023300  63.900000
-0.024000  64.300000
-0.027800  64.200000
-0.030800  64.200000
-0.030800  64.200000
-0.029300  64.200000
-0.027000  64.400000
-0.024000  64.300000
-0.018800  64.500000
-0.013500  64.500000
-0.007500  64.600000
0.000000  64.800000
0.006700  64.500000
0.014200  64.800000
0.018700  64.800000
0.023200  64.600000
0.029200  65.000000
0.035200  64.800000
0.040500  64.900000
0.042700  64.900000
0.041200  65.000000
0.040500  65.100000
0.041200  65.000000
0.037500  65.300000
0.032200  65.100000
0.029200  65.300000
0.021700  65.200000
0.015700  65.300000
0.014200  65.500000
0.009000  65.400000
0.006700  65.400000
0.002200  65.500000
-0.002300  65.600000
-0.006800  65.600000
-0.009800  65.500000
-0.009800  65.700000
-0.009100  65.700000
-0.006800  65.700000
-0.003800  66.000000
0.003000  65.900000
0.005200  65.800000
0.006700  66.000000
0.008200  66.200000
0.006700  66.100000
0.006700  66.000000
0.005200  66.000000
0.003000  66.300000
0.001500  66.100000
0.000000  66.600000
-0.001500  66.200000
-0.003000  66.500000
-0.001500  66.200000
-0.003000  66.600000
-0.004600  66.400000
-0.006800  66.400000
-0.006000  66.700000
-0.005300  66.600000
-0.006800  66.700000
-0.007500  66.600000
-0.006000  66.700000
-0.001500  66.800000
-0.001500  66.800000
0.000700  66.800000
0.003000  67.000000
0.004500  66.700000
0.006000  67.100000
0.006000  67.000000
0.006000  67.200000
0.005200  67.100000
0.006000  67.100000
0.004500  67.300000
0.003000  67.100000
0.001500  67.400000
-0.000800  67.100000
0.000000  67.300000
0.002200  67.300000
0.003000  67.400000
0.000700  67.200000
-0.002300  67.300000
-0.001500  67.400000
-0.003000  67.300000
-0.005300  67.300000
-0.008300  67.400000
-0.012000  67.400000
-0.016500  67.300000
-0.020300  67.400000
-0.023300  67.400000
-0.025600  67.400000
-0.027800  67.300000
-0.028500  67.500000
-0.027000  67.500000
-0.026300  67.600000
-0.024800  67.600000
-0.025600  67.600000
-0.024800  67.700000
-0.023300  67.700000
-0.023300  67.500000
-0.023300  67.900000
-0.023300  67.600000
-0.020300  67.900000
-0.015800  67.900000
-0.012800  67.900000
-0.009100  67.900000
-0.005300  67.900000
-0.003000  68.200000
-0.001500  68.100000
0.003000  68.000000
0.006700  68.200000
0.009700  68.300000
0.009700  68.300000
0.009000  68.400000
0.012000  68.300000
0.012000  68.500000
0.012700  68.400000
0.014200  68.500000
0.016500  68.300000
0.017200  68.500000
0.018700  68.500000
0.018700  68.400000
0.017200  68.500000
0.018000  68.400000
0.019500  68.800000
0.015000  68.600000
0.009000  68.800000
0.006700  68.800000
0.004500  68.800000
0.003700  68.800000
-0.000800  68.900000
-0.004600  68.800000
-0.005300  68.900000
-0.006800  68.900000
-0.004600  69.100000
-0.003800  69.200000
-0.000800  69.100000
0.001500  69.300000
0.003700  69.100000
0.003700  69.300000
0.004500  69.400000
0.006000  69.300000
0.008200  69.300000
0.008200  69.400000
0.006700  69.400000
0.006700  69.500000
0.005200  69.400000
0.006000  69.600000
0.006700  69.500000
0.006700  69.700000
0.008200  69.400000
0.006000  69.600000
0.005200  69.600000
0.005200  69.700000
0.006700  69.700000
0.008200  69.700000
0.011200  69.800000
0.012000  69.800000
0.010500  69.900000
0.012000  70.000000
0.012000  70.000000
0.011200  69.900000
0.010500  70.000000
0.010500  70.000000
0.012000  70.200000
0.012000  70.000000
0.009000  70.200000
0.007500  70.100000
0.005200  70.100000
0.003000  70.200000
0.001500  70.300000
0.001500  70.300000
0.001500  70.300000
0.001500  70.300000
0.000700  70.400000
0.000700  70.500000
-0.001500  70.600000
-0.002300  70.300000
-0.003800  70.700000
-0.003000  70.400000
-0.006800  70.400000
-0.010500  70.500000
-0.008300  70.300000
-0.008300  70.600000
-0.006800  70.500000
-0.006800  70.500000
-0.008300  70.500000
-0.008300  70.500000
-0.009100  70.600000
-0.007500  70.400000
-0.006800  70.400000
-0.006800  70.600000
-0.009100  70.600000
-0.010500  70.600000
-0.012800  70.600000
-0.014300  70.600000
-0.014300  70.700000
-0.015800  70.600000
-0.015800  70.800000
-0.015800  70.500000
-0.014300  70.600000
-0.012000  70.600000
-0.008300  70.800000
-0.004600  70.600000
-0.000800  70.700000
0.004500  70.900000
0.005200  70.900000
0.006000  70.900000
0.008200  71.000000
0.010500  71.000000
0.009700  70.900000
0.009700  71.100000
0.007500  71.000000
0.007500  71.100000
0.006700  71.100000
0.005200  71.200000
0.003000  70.900000
0.003000  71.200000
0.003000  71.200000
0.004500  71.100000
0.005200  71.300000
0.003700  71.300000
0.000700  71.400000
-0.000800  71.300000
0.000000  71.200000
-0.000800  71.300000
-0.003000  71.300000
-0.002300  71.500000
-0.002300  71.400000
-0.002300  71.400000
0.000000  71.500000
0.002200  71.400000
0.004500  71.600000
0.005200  71.500000
0.004500  71.600000
0.003700  71.700000
0.003000  71.500000
0.000000  71.700000
0.000000  71.600000
0.000700  71.800000
0.000700  71.600000
0.000700  71.700000
0.003000  72.000000
0.003700  71.700000
0.002200  71.900000
0.002200  71.800000
0.004500  71.800000
0.004500  71.800000
0.004500  71.700000
0.004500  72.100000
0.003000  71.700000
0.001500  72.000000
0.003000  71.800000
0.004500  71.900000
0.004500  72.000000
0.006000  72.000000
0.005200  72.000000
0.005200  72.000000
0.004500  71.900000
0.003000  72.100000
0.001500  72.000000
-0.000800  72.000000
-0.000800  72.000000
0.000700  71.900000
0.000700  72.100000
-0.001500  72.100000
-0.003800  72.300000
-0.004600  72.000000
-0.004600  72.200000
-0.005300  72.000000
-0.006800  72.200000
-0.008300  72.200000
-0.009800  72.200000
-0.008300  72.200000
-0.006800  72.300000
-0.008300  72.100000
-0.009100  72.300000
-0.009800  72.100000
-0.009100  72.400000
-0.007500  72.300000
-0.005300  72.100000
-0.003800  72.300000
-0.001500  72.300000
-0.001500  72.400000
-0.000800  72.300000
0.000000  72.400000
-0.001500  72.400000
-0.001500  72.400000
-0.002300  72.400000
-0.003800  72.400000
-0.001500  72.300000
0.004500  72.500000
0.009000  72.300000
0.012700  72.600000
0.015000  72.400000
0.015700  72.500000
0.016500  72.500000
0.016500  72.500000
0.015000  72.400000
0.013500  72.300000
0.010500  72.600000
0.004500  72.300000
0.000000  72.700000
-0.003000  72.500000
-0.005300  72.600000
-0.008300  72.600000
-0.012000  72.500000
-0.012000  72.500000
-0.014300  72.400000
-0.014300  72.400000
-0.012000  72.600000
-0.014300  72.500000
-0.015000  72.600000
-0.015800  72.400000
-0.014300  72.600000
-0.012000  72.600000
-0.012000  72.500000
-0.010500  72.700000
-0.009100  72.400000
-0.006800  72.500000
-0.007500  72.500000
-0.008300  72.600000
-0.008300  72.500000
-0.008300  72.600000
-0.003000  72.500000
-0.000800  72.800000
0.001500  72.600000
0.003700  72.700000
0.003000  72.600000
0.003000  72.700000
0.003700  72.600000
0.005200  72.600000
0.005200  72.800000
0.004500  72.600000
0.006000  72.700000
0.006700  72.700000
0.003000  72.800000
0.000700  72.800000
-0.000800  72.700000
0.000000  72.800000
-0.001500  72.800000
0.000700  72.600000
0.001500  72.600000
0.001500  72.600000
0.001500  72.700000
0.001500  72.600000
0.004500  72.700000
0.004500  72.700000
0.003000  72.600000
0.003000  72.600000
0.003700  72.500000
0.004500  72.500000
0.003000  72.700000
0.003000  72.600000
0.003000  72.500000
0.005200  72.400000
0.007500  72.600000
0.009000  72.600000
0.011200  72.400000
0.009000  72.600000
0.006700  72.500000
0.003700  72.600000
0.003000  72.700000
0.002200  72.600000
0.000700  72.700000
0.002200  72.400000
0.001500  72.700000
-0.000800  72.600000
-0.000800  72.400000
-0.002300  72.500000
-0.005300  72.400000
-0.003800  72.600000
-0.003000  72.400000
-0.001500  72.500000
0.000700  72.400000
0.001500  72.400000
0.000700  72.600000
0.000700  72.300000
0.002200  72.500000
0.002200  72.300000
0.003000  72.500000
0.002200  72.400000
0.001500  72.500000
0.003700  72.400000
0.000700  72.600000
-0.000800  72.400000
-0.002300  72.400000
-0.002300  72.400000
0.001500  72.600000
0.004500  72.300000
0.005200  72.400000
0.004500  72.500000
0.002200  72.300000
0.000700  72.500000
-0.001500  72.400000
-0.003000  72.600000
-0.005300  72.400000
-0.009100  72.300000
-0.008300  72.500000
-0.006800  72.400000
-0.005300  72.300000
-0.006000  72.400000
-0.006800  72.300000
-0.006000  72.600000
-0.006000  72.400000
-0.004600  72.600000
-0.004600  72.400000
-0.006800  72.500000
-0.009800  72.200000
-0.012000  72.300000
-0.015800  72.500000
-0.020300  72.400000
-0.020300  72.600000
-0.019500  72.400000
-0.018100  72.400000
-0.018100  72.600000
-0.016500  72.400000
-0.009800  72.400000
-0.005300  72.500000
-0.001500  72.400000
0.000700  72.500000
0.003700  72.300000
0.007500  72.400000
0.005200  72.500000
0.005200  72.400000
0.008200  72.500000
0.009700  72.300000
0.009000  72.500000
0.009000  72.300000
0.009700  72.600000
0.009000  72.300000
0.012000  72.400000
0.014200  72.400000
0.015700  72.500000
0.019500  72.300000
0.019500  72.500000
0.018000  72.400000
0.015700  72.500000
0.016500  72.400000
0.018000  72.600000
0.015700  72.600000
0.016500  72.600000
0.016500  72.600000
0.016500  72.400000
0.016500  72.800000
0.015700  72.500000
0.014200  72.600000
0.012700  72.500000
0.013500  72.600000
0.009000  72.500000
0.003700  72.600000
0.000700  72.500000
-0.001500  72.800000
0.000700  72.400000
0.000700  72.800000
0.000700  72.600000
-0.001500  72.700000
-0.003800  72.700000
-0.000800  72.800000
0.001500  72.600000
0.000700  72.600000
-0.001500  72.700000
-0.004600  72.600000
-0.006000  72.800000
-0.004600  72.700000
-0.003000  72.600000
-0.003800  72.600000
-0.000800  72.800000
-0.001500  72.600000
-0.000800  72.800000
-0.000800  72.600000
-0.003800  72.900000
-0.003800  72.600000
-0.004600  72.700000
-0.004600  72.800000
-0.005300  72.700000
-0.006800  72.800000
-0.008300  72.600000
-0.008300  72.800000
-0.008300  72.800000
-0.006800  72.700000
-0.006800  72.800000
-0.006000  72.800000
-0.002300  72.800000
0.000700  72.800000
0.003000  72.800000
0.001500  72.800000
-0.001500  72.700000
-0.001500  72.800000
-0.001500  72.600000
-0.000800  72.700000
0.000700  72.800000
0.003000  72.800000
0.004500  72.900000
0.004500  72.700000
0.006700  72.800000
0.008200  72.800000
0.010500  72.700000
0.010500  72.800000
0.009700  72.800000
0.009000  72.700000
0.009000  72.800000
0.005200  72.700000
0.003000  73.000000
0.001500  72.800000
-0.003000  72.800000
-0.003800  72.800000
-0.004600  72.800000
-0.006800  72.700000
-0.006800  72.700000
-0.009100  72.800000
-0.012800  72.800000
-0.014300  72.700000
-0.014300  72.900000
-0.014300  72.700000
-0.015800  72.700000
-0.016500  72.800000
-0.015800  72.600000
-0.013500  72.900000
-0.015800  72.500000
-0.016500  72.800000
-0.013500  72.600000
-0.013500  72.800000
-0.011300  72.800000
-0.010500  72.700000
-0.011300  72.800000
-0.011300  72.600000
-0.010500  72.900000
-0.008300  72.800000
-0.007500  72.700000
-0.005300  72.800000
-0.002300  72.800000
-0.000800  72.800000
0.000700  72.800000
0.003000  72.800000
0.004500  72.800000
0.005200  72.800000
0.007500  72.800000
0.008200  72.700000
0.008200  72.800000
0.008200  72.900000
0.010500  72.800000
0.012000  72.900000
0.010500  72.800000
0.012700  72.800000
0.012700  72.800000
0.012700  72.700000
0.012000  72.800000
0.009700  72.800000
0.007500  72.800000
0.008200  73.000000
0.006700  72.700000
0.006000  73.000000
0.005200  72.800000
0.003000  72.900000
0.001500  72.800000
0.000000  72.800000
-0.000800  73.000000
-0.000800  72.700000
-0.001500  73.000000
-0.000800  72.800000
-0.000800  72.900000
-0.000800  72.800000
0.000700  72.800000
0.000700  72.900000
0.001500  73.100000
0.000700  72.800000
-0.000800  73.000000
0.000700  72.800000
0.000700  73.000000
-0.001500  72.800000
-0.001500  72.900000
-0.004600  72.800000
-0.006000  72.700000
-0.005300  73.100000
-0.006000  72.700000
-0.006800  72.800000
-0.006800  72.900000
-0.006800  72.800000
-0.009100  72.800000
-0.007500  72.700000
-0.008300  72.800000
-0.006800  72.900000
-0.006800  72.800000
-0.006800  72.900000
-0.005300  72.800000
-0.006000  73.000000
-0.005300  72.800000
-0.004600  72.600000
-0.004600  72.900000
-0.005300  72.600000
-0.003000  72.800000
-0.000800  72.900000
0.001500  72.800000
0.006000  72.900000
0.006700  72.800000
0.006000  72.800000
0.006700  72.800000
0.009000  72.800000
0.010500  72.800000
0.012000  72.800000
0.014200  72.800000
0.013500  72.700000
0.011200  72.900000
0.009000  72.700000
0.007500  72.700000
0.009000  72.800000
0.008200  72.600000
0.006000  72.700000
0.003000  72.700000
0.004500  72.600000
0.003000  72.500000
0.002200  72.600000
0.003700  72.600000
0.002200  72.600000
0.004500  72.400000
0.005200  72.800000
0.008200  72.500000
0.009000  72.600000
0.006700  72.600000
0.005200  72.500000
0.003000  72.600000
0.002200  72.300000
0.001500  72.700000
-0.000800  72.600000
-0.002300  72.500000
-0.003800  72.500000
-0.004600  72.400000
-0.008300  72.500000
-0.011300  72.400000
-0.012000  72.300000
-0.011300  72.400000
-0.012000  72.500000
-0.012800  72.400000
-0.012800  72.300000
-0.012000  72.400000
-0.011300  72.300000
-0.010500  72.300000
-0.010500  72.500000
-0.008300  72.200000
-0.006800  72.400000
-0.004600  72.400000
-0.003000  72.500000
-0.002300  72.400000
0.000700  72.300000
0.003000  72.500000
0.003000  72.400000
0.004500  72.200000
0.006700  72.500000
0.008200  72.200000
0.010500  72.400000
0.010500  72.400000
0.011200  72.300000
0.011200  72.300000
0.009000  72.300000
0.006700  72.400000
0.004500  72.200000
0.003000  72.400000
0.004500  72.300000
0.003000  72.300000
0.006000  72.300000
0.005200  72.300000
0.005200  72.300000
0.005200  72.400000
0.004500  72.200000
0.004500  72.500000
0.003000  72.200000
0.001500  72.400000
0.000700  72.300000
-0.000800  72.200000
-0.002300  72.500000
-0.003000  72.300000
-0.001500  72.300000
-0.001500  72.400000
-0.001500  72.300000
0.000000  72.300000
-0.001500  72.300000
-0.002300  72.400000
-0.003000  72.400000
-0.004600  72.400000
-0.003000  72.300000
-0.001500  72.300000
-0.001500  72.400000
-0.000800  72.300000
-0.003000  72.500000
-0.001500  72.400000
-0.000800  72.300000
-0.001500  72.600000
-0.001500  72.400000
-0.002300  72.400000
-0.003000  72.400000
-0.003000  72.500000
-0.001500  72.500000
-0.004600  72.300000
-0.006800  72.400000
-0.008300  72.400000
-0.009100  72.300000
-0.009800  72.500000
-0.010500  72.300000
-0.010500  72.400000
-0.010500  72.300000
-0.009100  72.300000
-0.009100  72.300000
-0.008300  72.200000
-0.005300  72.400000
-0.005300  72.500000
-0.003800  72.300000
-0.001500  72.500000
-0.000800  72.500000
0.000000  72.400000
0.003000  72.400000
0.004500  72.300000
0.005200  72.400000
0.005200  72.200000
0.003700  72.500000
0.005200  72.400000
0.006000  72.500000
0.008200  72.400000
0.008200  72.000000
0.006700  72.700000
0.004500  72.300000
0.004500  72.400000
0.004500  72.400000
0.005200  72.300000
0.006000  72.500000
0.006700  72.100000
0.006000  72.300000
0.004500  72.400000
0.001500  72.300000
0.000700  72.400000
0.000000  72.300000
-0.003000  72.300000
-0.002300  72.300000
-0.003000  72.200000
-0.005300  72.400000
-0.004600  72.300000
-0.004600  72.200000
-0.003000  72.300000
-0.003800  72.200000
-0.001500  72.200000
-0.000800  72.300000
0.000700  72.100000
0.003700  72.300000
0.006000  72.100000
0.006700  72.300000
0.008200  72.200000
0.007500  72.300000
0.003000  72.100000
0.003000  72.200000
0.003000  72.300000
0.005200  72.100000
0.003000  72.400000
0.003000  72.000000
0.003000  72.200000
0.000000  72.300000
0.001500  72.200000
0.003000  72.200000
0.003000  72.100000
0.003000  72.300000
0.004500  72.100000
0.001500  72.000000
0.000700  72.300000
0.001500  72.000000
-0.000800  72.300000
-0.000800  72.200000
-0.000800  72.100000
-0.002300  72.400000
-0.002300  72.100000
-0.002300  72.200000
-0.001500  72.000000
0.000000  72.300000
-0.000800  72.200000
-0.001500  72.000000
-0.001500  72.300000
-0.003000  72.200000
-0.003000  72.200000
-0.001500  72.200000
-0.000800  72.000000
0.000700  72.300000
0.000000  72.100000
0.000000  72.300000
0.001500  72.100000
0.002200  72.200000
0.003700  72.300000
0.004500  72.200000
0.004500  72.200000
0.005200  72.000000
0.006700  72.100000
0.006700  72.300000
0.006000  72.000000
0.005200  72.100000
0.003700  72.200000
0.001500  72.000000
0.001500  72.300000
0.000700  72.000000
0.000700  72.300000
-0.000800  72.200000
-0.001500  72.200000
-0.000800  72.000000
-0.000800  72.000000
-0.000800  72.000000
-0.000800  72.200000
-0.001500  72.200000
-0.001500  72.100000
-0.000800  72.200000
-0.000800  72.200000
-0.000800  72.100000
0.000700  72.200000
0.002200  72.100000
0.003700  72.100000
0.003000  72.300000
0.004500  72.000000
0.004500  72.200000
0.004500  72.100000
0.001500  72.000000
0.000700  72.200000
-0.000800  72.300000
-0.001500  72.200000
-0.003800  72.100000
-0.004600  72.200000
-0.003800  72.300000
-0.004600  72.100000
-0.001500  72.200000
-0.000800  72.000000
0.000000  72.200000
-0.000800  72.100000
-0.001500  72.200000
-0.000800  72.100000
-0.001500  72.100000
-0.001500  72.300000
-0.001500  72.200000
-0.001500  72.000000
-0.001500  72.100000
-0.003000  72.200000
-0.003000  72.100000
-0.003000  72.200000
-0.004600  72.000000
-0.004600  72.200000
-0.004600  72.000000
-0.004600  72.000000
-0.001500  72.000000
-0.000800  72.000000
0.001500  72.000000
0.003000  72.000000
0.004500  72.300000
0.006700  72.000000
0.005200  72.100000
0.005200  72.100000
0.003700  72.000000
0.003700  72.100000
0.003700  72.000000
0.004500  72.000000
0.004500  72.100000
0.003000  72.000000
0.002200  72.100000
0.000700  72.000000
0.000700  72.000000
0.000700  72.100000
0.000700  72.000000
0.001500  72.000000
0.000700  72.000000
-0.001500  72.200000
-0.001500  72.000000
-0.003000  72.100000
-0.004600  72.000000
-0.003000  72.100000
-0.003800  72.200000
-0.001500  72.000000
-0.002300  72.100000
-0.004600  72.100000
-0.003800  71.800000
-0.002300  72.000000
-0.001500  72.000000
-0.001500  72.000000
0.000700  72.200000
0.003700  72.100000
0.006000  72.200000
0.006700  72.000000
0.006700  72.100000
0.007500  72.100000
0.005200  72.200000
0.000000  72.100000
-0.003000  72.000000
-0.005300  72.000000
-0.008300  72.100000
-0.008300  71.900000
-0.009800  72.000000
-0.011300  71.900000
-0.012000  72.000000
-0.012800  72.000000
-0.010500  72.000000
-0.010500  72.000000
-0.011300  71.800000
-0.009800  72.000000
-0.009100  71.800000
-0.008300  72.000000
-0.009100  71.800000
-0.008300  72.000000
-0.007500  72.000000
-0.008300  71.900000
-0.006000  71.900000
-0.003800  72.000000
-0.001500  72.000000
0.000700  72.200000
0.001500  72.000000
0.004500  72.000000
0.005200  72.100000
0.007500  72.000000
0.008200  72.100000
0.006700  72.000000
0.007500  72.000000
0.007500  72.200000
0.006700  72.200000
0.006000  72.000000
0.006700  72.000000
0.006700  72.100000
0.006700  72.100000
0.006700  72.000000
0.005200  72.300000
0.005200  72.000000
0.004500  72.100000
-0.000800  72.000000
-0.003000  72.000000
-0.000800  72.000000
-0.000800  72.000000
0.000700  72.100000
0.001500  72.000000
0.003700  72.100000
0.005200  71.900000
0.007500  71.900000
0.010500  72.000000
0.011200  72.100000
0.010500  71.900000
0.011200  72.000000
0.010500  71.900000
0.008200  72.200000
0.008200  71.900000
0.009000  71.800000
0.006000  72.000000
0.004500  72.000000
0.003000  72.000000
0.002200  71.800000
0.003700  72.200000
0.003000  71.800000
0.001500  72.000000
0.000000  72.100000
-0.000800  72.000000
-0.003800  72.000000
-0.006800  72.000000
-0.009100  72.000000
-0.009800  72.000000
-0.012000  71.800000
-0.012800  72.000000
-0.009800  71.900000
-0.008300  72.000000
-0.007500  72.100000
-0.005300  72.000000
-0.001500  72.000000
0.000000  71.900000
0.000700  72.000000
-0.001500  72.000000
-0.003800  72.000000
-0.005300  71.900000
-0.006000  72.000000
-0.006800  71.900000
-0.006800  72.000000
-0.006800  71.900000
-0.009100  72.000000
-0.009100  71.700000
-0.009100  72.000000
-0.008300  71.900000
-0.009100  72.000000
-0.006800  72.000000
-0.004600  72.000000
0.000000  72.100000
0.000700  72.000000
0.000700  72.000000
-0.000800  72.000000
-0.001500  71.900000
0.000000  72.000000
0.000700  72.100000
0.002200  72.000000
0.005200  72.200000
0.009000  72.000000
0.013500  72.100000
0.015000  71.800000
0.014200  72.100000
0.014200  72.000000
0.013500  72.000000
0.012700  72.300000
0.011200  72.000000
0.011200  72.200000
0.010500  72.000000
0.009000  72.000000
0.006700  72.000000
0.003000  72.000000
0.002200  72.100000
0.001500  72.000000
0.001500  72.000000
0.001500  72.100000
0.001500  72.200000
0.001500  72.100000
0.000700  72.200000
-0.001500  72.300000
-0.003800  72.000000
-0.006800  72.100000
-0.008300  72.100000
-0.008300  72.000000
-0.008300  72.200000
-0.007500  72.100000
-0.009100  72.000000
-0.009100  72.100000
-0.009100  72.100000
-0.008300  72.100000
-0.009100  72.100000
-0.006000  72.100000
-0.005300  72.300000
-0.004600  72.000000
-0.003800  72.300000
-0.004600  72.100000
-0.001500  72.200000
0.002200  72.200000
0.008200  72.200000
0.012700  72.300000
0.012700  72.000000
0.012000  72.300000
0.012000  72.200000
0.012700  72.200000
0.013500  72.300000
0.012700  72.300000
0.010500  72.300000
0.011200  72.200000
0.010500  72.200000
0.009000  72.200000
0.008200  72.100000
0.002200  72.600000
0.002200  72.100000
-0.000800  72.300000
-0.003000  72.300000
-0.003800  72.100000
-0.006000  72.300000
-0.008300  72.000000
-0.011300  72.000000
-0.012800  72.200000
-0.015800  72.300000
-0.016500  72.300000
-0.015000  72.100000
-0.014300  72.200000
-0.011300  72.000000
-0.008300  72.100000
-0.004600  72.100000
-0.003000  72.200000
-0.001500  72.400000
0.000700  72.000000
0.001500  72.100000
0.000700  72.200000
0.000700  72.200000
0.001500  72.200000
-0.001500  72.200000
-0.003000  72.100000
-0.003000  72.200000
-0.000800  72.000000
0.003700  72.200000
0.005200  72.100000
0.006700  72.100000
0.006700  72.300000
0.008200  72.100000
0.010500  72.200000
0.011200  72.000000
0.013500  72.200000
0.015700  72.000000
0.019500  72.100000
0.018700  72.100000
0.013500  72.300000
0.006700  72.000000
0.000700  72.200000
-0.003000  72.200000
-0.006000  72.200000
-0.006800  72.000000
-0.007500  72.100000
-0.005300  72.300000
-0.003000  72.100000
-0.004600  72.200000
-0.006000  72.000000
-0.003800  72.300000
-0.001500  72.100000
-0.001500  72.100000
-0.003000  72.200000
-0.001500  72.000000
-0.000800  72.200000
-0.002300  72.100000
-0.004600  72.400000
-0.005300  72.000000
-0.008300  72.000000
-0.010500  72.000000
-0.012000  72.000000
-0.010500  72.000000
-0.010500  72.200000
-0.009100  72.100000
-0.007500  72.200000
-0.007500  72.000000
-0.009800  72.200000
-0.009100  72.200000
-0.007500  72.000000
-0.007500  72.200000
-0.006000  72.300000
-0.006800  72.000000
-0.006000  72.000000
-0.006800  72.000000
-0.006800  72.300000
-0.005300  72.000000
-0.003000  72.200000
-0.001500  72.200000
0.000700  72.200000
0.002200  72.300000
0.003000  72.000000
0.006700  72.300000
0.009000  72.000000
0.012700  72.100000
0.015000  72.300000
0.015000  72.200000
0.014200  72.200000
0.015000  72.100000
0.012700  72.100000
0.008200  72.000000
0.006700  72.000000
0.004500  72.000000
0.001500  72.000000
-0.000800  72.100000
-0.001500  72.300000
-0.004600  72.000000
-0.005300  72.300000
-0.005300  72.000000
-0.009100  72.100000
-0.009800  72.000000
-0.012000  72.100000
-0.010500  72.300000
-0.009100  72.100000
-0.012000  72.100000
-0.012800  72.100000
-0.012000  72.000000
-0.011300  72.300000
-0.009100  72.000000
-0.004600  72.200000
-0.002300  72.200000
0.001500  72.200000
0.002200  72.000000
0.002200  72.000000
0.006700  72.100000
0.008200  72.000000
0.007500  72.100000
0.004500  72.100000
0.003000  72.000000
0.000700  72.000000
-0.001500  72.100000
-0.003000  72.000000
-0.003000  72.000000
-0.003000  71.900000
-0.003000  72.200000
-0.003800  71.900000
-0.006800  71.900000
-0.008300  72.000000
-0.006800  71.800000
-0.004600  72.000000
-0.003000  71.800000
-0.003000  71.900000
-0.002300  72.000000
-0.002300  71.800000
-0.003800  71.900000
-0.001500  71.800000
0.003000  71.800000
0.003700  71.700000
0.004500  71.800000
0.010500  71.800000
0.010500  71.700000
0.009000  71.800000
0.006700  71.900000
0.010500  71.800000
0.009700  71.700000
0.008200  71.600000
0.006000  71.700000
0.002200  71.500000
0.001500  71.600000
0.000700  71.600000
-0.000800  71.300000
-0.003000  71.500000
-0.003000  71.400000
-0.000800  71.500000
0.000700  71.300000
0.001500  71.300000
0.001500  71.600000
0.001500  71.400000
0.001500  71.400000
0.000700  71.400000
0.003000  71.200000
0.004500  71.400000
0.006700  71.200000
0.007500  71.400000
0.004500  71.300000
0.001500  71.000000
-0.000800  71.400000
-0.001500  71.100000
-0.002300  71.100000
-0.001500  71.100000
-0.003000  71.100000
-0.000800  71.000000
-0.003000  71.000000
-0.001500  71.000000
0.002200  71.000000
0.001500  70.800000
0.000700  71.000000
0.003000  70.600000
0.003000  71.000000
-0.000800  70.600000
0.000700  70.700000
0.001500  70.700000
0.002200  70.600000
0.001500  70.600000
-0.000800  70.600000
-0.003000  70.600000
-0.005300  70.500000
-0.002300  70.500000
-0.003000  70.500000
-0.000800  70.400000
0.000000  70.300000
0.000700  70.500000
0.003000  70.100000
0.003000  70.300000
0.003000  70.200000
0.001500  70.200000
0.000700  70.000000
-0.001500  70.100000
-0.004600  70.200000
-0.008300  69.700000
-0.009800  69.900000
-0.012000  69.900000
-0.012800  69.900000
-0.012800  69.700000
-0.014300  69.700000
-0.018100  69.700000
-0.015000  69.800000
-0.008300  69.500000
-0.004600  69.700000
0.002200  69.500000
0.004500  69.500000
0.006000  69.500000
0.010500  69.300000
0.012700  69.500000
0.015700  69.300000
0.018000  69.300000
0.018700  69.300000
0.016500  69.300000
0.014200  69.200000
0.012700  69.000000
0.009000  69.100000
0.006000  69.000000
0.004500  68.800000
-0.000800  69.000000
-0.003800  68.500000
-0.008300  68.800000
-0.010500  68.500000
-0.012800  68.600000
-0.015800  68.600000
-0.015800  68.300000
-0.015800  68.500000
-0.015800  68.300000
-0.014300  68.300000
-0.010500  68.300000
-0.007500  68.100000
-0.004600  68.300000
-0.000800  68.100000
0.003000  68.100000
0.005200  68.000000
0.009700  67.900000
0.012000  68.000000
0.014200  67.700000
0.015700  67.800000
0.018000  67.700000
0.019500  67.700000
0.018700  67.700000
0.020200  67.400000
0.019500  67.500000
0.017200  67.400000
0.015700  67.400000
0.014200  67.200000
0.010500  67.200000
0.007500  67.200000
0.003000  67.100000
0.003000  67.000000
0.000700  67.100000
0.000700  66.900000
0.000700  66.900000
0.000000  66.700000
-0.002300  66.600000
-0.005300  66.800000
-0.003800  66.600000
-0.003800  66.700000
-0.003000  66.200000
0.000000  66.300000
-0.001500  66.200000
-0.001500  66.200000
-0.002300  66.200000
-0.000800  66.100000
0.002200  66.100000
0.003000  66.000000
0.002200  66.000000
0.001500  65.800000
0.000000  65.700000
-0.001500  65.800000
-0.002300  65.400000
-0.004600  65.600000
-0.006000  65.300000
-0.007500  65.300000
-0.006800  65.400000
-0.006800  65.100000
-0.007500  65.100000
-0.009800  64.900000
-0.009100  64.800000
-0.008300  64.800000
-0.006800  64.800000
-0.003800  64.700000
-0.003000  64.800000
-0.003000  64.500000
-0.005300  64.600000
-0.006800  64.300000
-0.006800  64.300000
-0.005300  64.400000
-0.006000  64.000000
-0.010500  64.100000
-0.012000  63.800000
-0.012000  63.700000
-0.010500  63.600000
-0.010500  63.800000
-0.008300  63.700000
-0.004600  63.500000
-0.001500  63.500000
-0.001500  63.400000
-0.003000  63.300000
-0.002300  63.200000
-0.001500  63.100000
-0.001500  63.100000
-0.000800  63.000000
0.000700  62.800000
0.001500  62.800000
0.001500  62.600000
0.003000  62.600000
0.003700  62.500000
0.006700  62.500000
0.008200  62.100000
0.006700  62.300000
0.006700  62.100000
0.005200  62.000000
0.004500  61.800000
0.004500  62.000000
0.006700  61.600000
0.006700  61.900000
0.006000  61.400000
0.009000  61.400000
0.009000  61.300000
0.009000  61.100000
0.009700  61.100000
0.009000  61.000000
0.010500  60.900000
0.009000  60.800000
0.006700  60.600000
0.008200  60.600000
0.005200  60.300000
0.003700  60.400000
0.000700  60.300000
-0.000800  60.300000
0.001500  60.300000
0.002200  59.900000
0.002200  59.900000
0.000700  59.800000
-0.000800  59.600000
-0.001500  59.600000
-0.002300  59.400000
-0.003800  59.400000
-0.004600  59.100000
-0.005300  59.100000
-0.006000  58.900000
-0.009100  58.700000
-0.012800  58.600000
-0.014300  58.500000
-0.015800  58.400000
-0.018100  58.400000
-0.018100  58.200000
-0.018100  58.000000
-0.016500  58.000000
-0.018100  57.900000
-0.016500  57.900000
-0.014300  57.600000
-0.012000  57.600000
-0.008300  57.400000
-0.009100  57.100000
-0.010500  57.100000
-0.015000  57.100000
-0.017300  57.000000
-0.014300  57.000000
-0.013500  56.700000
-0.010500  56.800000
-0.010500  56.500000
-0.012000  56.600000
-0.009100  56.100000
-0.007500  56.200000
-0.007500  56.200000
-0.005300  56.000000
0.000700  56.100000
0.006700  55.700000
0.010500  55.700000
0.014200  55.700000
0.018700  55.600000
0.021000  55.400000
0.022500  55.300000
0.024000  55.200000
0.027700  55.300000
0.029200  55.100000
0.030700  55.200000
0.033700  54.900000
0.039000  54.900000
0.042000  54.800000
0.040500  54.700000
0.037500  54.700000
0.035200  54.500000
0.033000  54.600000
0.027000  54.500000
0.019500  54.100000
0.013500  54.200000
0.007500  54.200000
0.000000  54.100000
-0.008300  54.000000
-0.013500  53.800000
-0.018100  53.700000
-0.021000  53.500000
-0.021800  53.400000
-0.024000  53.400000
-0.027800  53.100000
-0.030800  53.200000
-0.030000  52.800000
-0.027800  53.100000
-0.027800  52.700000
-0.027000  52.700000
-0.026300  52.600000
-0.021800  52.500000
-0.021800  52.300000
-0.021000  52.300000
-0.016500  52.000000
-0.013500  52.200000
-0.012000  51.900000
-0.012000  52.000000
-0.008300  51.500000
-0.007500  51.700000
-0.008300  51.600000
-0.009100  51.400000
-0.014300  51.400000
-0.015800  51.300000
-0.018100  51.100000
-0.017300  51.300000
-0.017300  51.100000
-0.018800  51.100000
-0.019500  50.800000
-0.021000  50.800000
-0.021000  50.800000
-0.019500  50.500000
-0.019500  50.800000
-0.018100  50.400000
-0.015800  50.300000
-0.013500  50.200000
-0.012000  50.200000
-0.009100  50.100000
-0.006000  49.700000
-0.002300  50.000000
-0.000800  49.900000
0.001500  49.700000
0.005200  49.600000
0.008200  49.500000
0.009000  49.400000
0.009700  49.300000
0.008200  49.200000
0.006700  49.200000
0.009000  49.100000
0.009000  49.100000
0.009000  49.000000
0.009700  48.800000
0.011200  48.900000
0.011200  48.600000
0.009000  48.700000
0.010500  48.500000
0.012000  48.400000
0.015700  48.500000
0.017200  48.400000
0.016500  48.100000
0.018000  48.000000
0.015000  48.000000
0.014200  48.100000
0.012700  47.700000
0.012000  48.000000
0.009000  47.600000
0.005200  47.600000
0.003000  47.500000
0.003000  47.400000
0.004500  47.300000
0.006000  47.200000
0.006000  47.100000
0.004500  47.000000
0.005200  46.900000
0.005200  46.800000
0.000000  46.800000
-0.006800  46.600000
-0.010500  46.500000
-0.010500  46.400000
-0.009800  46.500000
-0.008300  46.300000
-0.001500  46.000000
0.004500  46.100000
0.013500  46.200000
0.020200  46.000000
0.028500  45.800000
0.036000  45.900000
0.040500  45.600000
0.039700  45.500000
0.032200  45.500000
0.021700  45.500000
0.010500  45.400000
-0.000800  45.200000
-0.008300  45.000000
-0.009100  45.200000
-0.003800  44.900000
0.003000  45.000000
0.003700  44.800000
0.008200  44.800000
0.010500  44.800000
0.012000  44.600000
0.009700  44.700000
0.006700  44.400000
0.004500  44.600000
0.000700  44.400000
-0.000800  44.300000
-0.002300  44.200000
-0.005300  44.200000
-0.006800  44.100000
-0.008300  44.000000
-0.008300  44.000000
-0.009100  44.100000
-0.007500  43.600000
-0.004600  44.000000
-0.002300  43.600000
0.000700  43.600000
0.005200  43.400000
0.013500  43.500000
0.017200  43.300000
0.017200  43.200000
0.019500  43.300000
0.020200  43.200000
0.018000  43.100000
0.016500  42.900000
0.014200  42.800000
0.012700  42.800000
0.012000  42.900000
0.010500  42.500000
0.009000  42.700000
0.006000  42.400000
0.001500  42.600000
-0.000800  42.400000
-0.000800  42.400000
-0.000800  42.200000
-0.001500  42.000000
-0.003000  42.100000
-0.006000  41.900000
-0.006800  41.800000
-0.009800  41.600000
-0.012000  41.700000
-0.012800  41.600000
-0.015000  41.500000
-0.016500  41.400000
-0.020300  41.500000
-0.020300  41.300000
-0.016500  41.400000
-0.015800  41.200000
-0.016500  41.100000
-0.012000  41.000000
-0.009100  40.800000
-0.005300  41.100000
-0.001500  40.800000
-0.003000  41.000000
-0.003800  40.700000
-0.001500  40.700000
0.001500  40.500000
0.004500  40.700000
0.003700  40.500000
0.004500  40.400000
0.003000  40.300000
-0.000800  40.400000
-0.011300  40.000000
-0.024800  40.100000
-0.038300  39.900000
-0.045800  39.900000
-0.048000  39.900000
-0.042800  39.700000
-0.027000  39.900000
-0.015800  39.600000
-0.004600  39.800000
0.003700  39.600000
0.009000  39.400000
0.014200  39.500000
0.019500  39.400000
0.025500  39.100000
0.031500  39.300000
0.040500  39.100000
0.045000  39.100000
0.038200  39.100000
0.030700  39.000000
0.021700  39.000000
0.012700  38.800000
0.003700  38.900000
0.003700  38.700000
0.009000  38.700000
0.010500  38.700000
0.009000  38.600000
0.004500  38.500000
-0.005300  38.500000
-0.012800  38.400000
-0.018100  38.500000
-0.018100  38.200000
-0.012800  38.000000
-0.005300  38.100000
-0.000800  38.100000
0.000700  38.000000
0.004500  37.800000
0.006700  37.900000
0.006700  37.700000
0.004500  37.700000
0.000700  37.600000
0.000000  37.500000
-0.000800  37.300000
-0.003800  37.500000
-0.008300  37.300000
-0.012000  37.200000
-0.010500  36.900000
-0.008300  37.100000
-0.006000  36.800000
-0.005300  37.000000
-0.003800  36.900000
0.000700  36.900000
0.004500  36.900000
0.009000  36.800000
0.008200  36.700000
0.001500  36.400000
-0.006800  36.400000
-0.016500  36.400000
-0.021800  36.200000
-0.020300  36.300000
-0.009100  36.200000
-0.001500  36.200000
-0.009100  36.100000
-0.023300  35.900000
-0.045000  36.100000
-0.057000  35.800000
-0.048000  36.000000
-0.044300  35.700000
-0.035300  35.600000
-0.025600  35.600000
-0.018100  35.400000
-0.010500  35.500000
-0.008300  35.500000
-0.001500  35.400000
0.001500  35.300000
0.003000  35.500000
0.006700  35.400000
0.008200  35.100000
0.009000  35.100000
0.012700  35.100000
0.015000  35.100000
0.016500  35.000000
0.018000  34.900000
0.018000  34.900000
0.014200  34.900000
0.012000  34.600000
0.004500  34.800000
-0.006800  34.400000
-0.009800  34.500000
-0.007500  34.500000
-0.002300  34.200000
0.001500  34.200000
0.000000  34.100000
0.001500  34.200000
0.003000  34.100000
0.004500  33.900000
0.005200  34.000000
0.010500  33.800000
0.015000  33.800000
0.021700  33.800000
0.030700  33.700000
0.034500  33.600000
0.039700  33.600000
0.039000  33.700000
0.033700  33.600000
0.026200  33.300000
0.014200  33.400000
0.009700  33.300000
0.009000  33.100000
0.003000  33.100000
-0.012000  32.900000
-0.030000  33.100000
-0.039000  32.800000
-0.044300  32.800000
-0.042800  32.800000
-0.047300  32.500000
-0.051800  32.500000
-0.039000  32.400000
-0.018800  32.400000
0.000000  32.100000
0.012000  32.400000
0.019500  32.100000
0.022500  32.200000
0.023200  32.100000
0.021700  31.900000
0.020200  31.900000
0.016500  32.000000
0.007500  31.600000
0.003700  31.900000
-0.003000  31.700000
-0.006800  31.600000
-0.004600  31.700000
0.006000  31.400000
0.012700  31.700000
0.015000  31.300000
0.019500  31.400000
0.015700  31.200000
0.012700  31.300000
0.012000  31.200000
0.012700  31.000000
0.016500  31.000000
0.021000  30.800000
0.020200  30.700000
0.018000  31.000000
0.014200  30.700000
0.008200  30.700000
0.011200  30.700000
0.014200  30.700000
0.015700  30.600000
0.013500  30.500000
0.005200  30.600000
-0.003000  30.400000
-0.012800  30.400000
-0.013500  30.500000
-0.016500  30.100000
-0.027000  30.200000
-0.036800  30.100000
-0.042800  29.900000
-0.033000  29.900000
-0.007500  29.900000
0.009700  29.900000
0.015000  29.900000
0.021000  29.700000
0.018000  29.800000
0.003700  29.500000
-0.017300  29.600000
-0.042800  29.400000
-0.050300  29.400000
-0.045800  29.300000
-0.046500  29.300000
-0.043600  29.300000
-0.040500  29.000000
-0.016500  29.100000
0.012700  29.200000
0.024700  29.000000
0.035200  28.900000
0.039700  29.000000
0.033000  28.900000
0.006700  28.800000
-0.029300  28.600000
-0.055500  28.900000
-0.057800  28.400000
-0.049500  28.500000
-0.042000  28.500000
-0.024800  28.300000
-0.009800  28.300000
-0.007500  28.200000
-0.003000  28.300000
0.005200  28.200000
0.019500  28.100000
0.031500  28.000000
0.032200  27.900000
0.030700  28.100000
0.016500  27.700000
-0.000800  27.800000
-0.012000  27.700000
-0.020300  27.600000
-0.006800  27.900000
0.023200  27.600000
0.048000  27.600000
0.065200  27.500000
0.068200  27.300000
0.057700  27.400000
0.033000  27.300000
-0.000800  27.200000
-0.023300  27.200000
-0.020300  27.000000
0.000000  27.100000
0.016500  27.000000
0.025500  27.000000
0.023200  26.900000
0.012000  26.900000
-0.000800  27.000000
-0.007500  26.600000
-0.012800  26.800000
-0.019500  26.500000
-0.020300  26.700000
-0.012000  26.500000
-0.003800  26.400000
0.003000  26.500000
0.012000  26.500000
0.015700  26.200000
0.019500  26.200000
0.024000  26.100000
0.030700  26.100000
0.029200  26.000000
0.019500  26.100000
0.017200  25.900000
0.018000  25.900000
0.012700  25.900000
0.006000  25.600000
0.010500  25.700000
0.012700  25.700000
0.016500  25.600000
0.015700  25.700000
0.013500  25.600000
0.022500  25.500000
0.024000  25.500000
0.021000  25.300000
0.018000  25.400000
0.017200  25.300000
0.016500  25.100000
0.016500  25.200000
0.015700  25.100000
-0.010500  25.100000
-0.039000  25.000000
-0.069100  25.000000
-0.093000  24.800000
-0.078000  24.800000
-0.048800  24.900000
-0.022500  24.700000
0.006700  24.900000
0.025500  24.700000
0.039000  24.700000
0.041200  24.600000
0.026200  24.600000
0.002200  24.600000
-0.025600  24.300000
-0.064500  24.300000
-0.082500  24.400000
-0.057000  24.200000
-0.027800  24.300000
-0.000800  24.100000
0.017200  24.100000
0.027000  23.900000
0.027000  24.000000
0.016500  23.800000
-0.003000  23.600000
-0.050300  23.800000
-0.090000  23.800000
-0.088500  23.800000
-0.058500  23.600000
-0.038300  23.400000
-0.015800  23.500000
0.001500  23.600000
0.013500  23.300000
0.032200  23.400000
0.045700  23.300000
0.057000  23.400000
0.068200  23.200000
0.071200  23.000000
0.054700  23.100000
0.026200  22.900000
-0.008300  23.100000
-0.034600  22.700000
-0.046500  22.700000
-0.046500  22.700000
-0.033800  22.600000
-0.024000  22.700000
-0.010500  22.500000
0.013500  22.500000
0.042700  22.500000
0.052500  22.400000
0.033000  22.400000
-0.006000  22.400000
-0.048000  22.100000
-0.057000  22.100000
-0.035300  21.900000
-0.009800  22.100000
0.007500  21.900000
0.009000  21.900000
0.003700  21.900000
0.011200  21.900000
0.006700  21.800000
-0.001500  21.700000
0.006000  21.600000
0.014200  21.700000
0.027700  21.400000
0.030000  21.700000
0.026200  21.300000
0.012700  21.500000
-0.010500  21.100000
-0.025600  21.300000
-0.027800  21.300000
-0.027800  21.200000
-0.030000  21.300000
-0.018100  21.100000
-0.003000  21.000000
0.006700  21.100000
0.012000  21.000000
0.018000  20.900000
0.020200  20.900000
0.021000  20.900000
0.027700  20.800000
0.031500  20.600000
0.036700  20.900000
0.046500  20.600000
0.054000  20.700000
0.030700  20.500000
-0.010500  20.400000
-0.030000  20.700000
-0.009800  20.400000
0.018000  20.400000
0.021700  20.400000
0.033000  20.400000
0.028500  20.300000
0.014200  20.200000
-0.008300  20.200000
-0.023300  20.200000
-0.018800  20.200000
-0.017300  20.100000
-0.015000  20.200000
-0.043600  20.200000
-0.085600  20.200000
-0.109500  19.900000
-0.141800  19.900000
-0.156000  19.700000
-0.100600  19.900000
-0.040500  19.800000
-0.013500  19.800000
0.008200  19.700000
0.015000  19.800000
0.024000  19.700000
0.030000  19.600000
0.034500  19.500000
0.045700  19.600000
0.051700  19.400000
0.056200  19.600000
0.053200  19.300000
0.058500  19.300000
0.063000  19.300000
0.057700  19.100000
0.031500  19.300000
-0.000800  19.000000
-0.012800  18.900000
-0.020300  18.900000
-0.031500  18.900000
-0.044300  18.700000
-0.038300  18.700000
-0.024800  18.700000
-0.038300  18.700000
-0.063000  18.600000
-0.070600  18.600000
-0.042000  18.400000
0.000700  18.400000
0.038200  18.400000
0.050200  18.100000
0.040500  18.400000
0.016500  18.100000
-0.014300  18.100000
-0.023300  18.100000
-0.025600  18.000000
-0.021000  18.000000
0.003000  18.000000
0.023200  17.900000
0.019500  17.900000
0.007500  17.600000
0.004500  17.800000
0.006700  17.500000
0.019500  17.500000
0.041200  17.600000
0.067500  17.500000
0.081700  17.500000
0.084000  17.400000
0.079500  17.500000
0.065200  17.200000
0.055500  17.200000
0.045700  17.200000
0.018700  17.000000
-0.019500  17.000000
-0.027000  17.100000
-0.027000  16.700000
-0.026300  17.000000
-0.024000  16.700000
-0.024000  16.700000
0.006000  16.900000
0.029200  16.700000
0.027700  16.700000
0.029200  16.600000
0.038200  16.500000
0.055500  16.400000
0.059200  16.500000
0.045000  16.400000
0.023200  16.400000
0.006700  16.500000
0.024000  16.300000
0.047200  16.200000
0.042000  16.300000
0.024700  16.000000
-0.006800  16.100000
-0.031500  15.900000
-0.039000  15.800000
-0.050300  15.800000
-0.036800  15.800000
-0.018100  16.100000
-0.006800  15.800000
0.006000  15.900000
-0.012800  15.500000
-0.027800  15.700000
-0.005300  15.700000
0.016500  15.600000
-0.005300  15.300000
-0.024000  15.600000
0.004500  15.400000
0.029200  15.600000
-0.016500  15.300000
-0.110300  15.300000
-0.141100  15.300000
-0.090000  15.300000
-0.047300  15.400000
-0.039000  15.000000
-0.040500  15.200000
-0.038300  15.100000
-0.021000  15.000000
-0.007500  15.000000
0.020200  15.100000
0.036700  14.800000
0.033000  14.900000
0.019500  14.800000
-0.012800  14.800000
-0.029300  14.600000
-0.012800  14.700000
0.015000  14.400000
0.033700  14.800000
0.050200  14.400000
0.063000  14.400000
0.072700  14.400000
0.076500  14.400000
0.060000  14.400000
0.011200  14.200000
-0.050300  14.100000
-0.080300  14.200000
-0.087800  14.100000
-0.061500  14.100000
-0.013500  14.200000
0.019500  14.000000
0.058500  14.100000
0.111700  13.800000
0.135000  13.900000
0.095200  13.800000
-0.013500  13.600000
-0.169600  13.600000
-0.261800  13.500000
-0.195800  13.700000
-0.093000  13.500000
-0.052500  13.800000
-0.035300  13.400000
-0.046500  13.400000
-0.066000  13.400000
-0.049500  13.300000
-0.018100  13.500000
-0.003000  13.300000
0.012700  13.300000
0.051700  13.100000
0.067500  13.100000
0.069000  13.100000
0.054000  13.000000
0.030000  13.200000
0.042000  12.900000
0.058500  13.000000
0.048700  12.900000
0.005200  12.700000
-0.038300  12.800000
-0.067500  12.700000
-0.069100  12.800000
-0.028500  12.700000
0.003000  12.600000
-0.006800  12.600000
-0.023300  12.600000
-0.031500  12.400000
-0.039000  12.400000
0.002200  12.400000
0.067500  12.500000
0.099000  12.300000
0.129000  12.400000
0.170200  12.200000
0.183700  12.200000
0.106500  12.200000
-0.061500  12.100000
-0.156000  12.100000
-0.084000  12.000000
0.000000  12.000000
0.000700  12.000000
-0.012800  11.800000
-0.008300  11.800000
-0.015800  11.800000
0.009700  11.800000
0.076500  12.000000
0.102000  11.700000
0.085500  11.700000
0.012700  11.600000
-0.095300  11.500000
-0.159000  11.600000
-0.168000  11.400000
-0.135000  11.500000
-0.105800  11.600000
-0.074300  11.500000
-0.020300  11.600000
0.014200  11.100000
0.028500  11.400000
0.024000  11.000000
0.007500  11.100000
0.002200  11.200000
0.019500  11.000000
0.020200  11.000000
-0.006800  11.000000
-0.022500  10.900000
-0.036800  10.900000
-0.034600  10.700000
0.011200  10.900000
0.040500  10.700000
0.048000  10.700000
0.036700  10.600000
0.023200  10.600000
0.059200  10.700000
0.120700  10.500000
0.151500  10.400000
0.100500  10.500000
-0.013500  10.200000
-0.076500  10.400000
-0.059300  10.200000
-0.011300  10.400000
0.042000  10.100000
0.074200  10.200000
0.080200  10.000000
0.030000  10.000000
-0.071300  9.900000
-0.142600  9.900000
-0.144100  10.000000
-0.103500  9.900000
-0.015800  9.800000
0.099000  9.900000
0.171000  9.700000
0.201000  9.800000
0.136500  9.700000
-0.020300  9.400000
-0.165000  9.700000
-0.129000  9.300000
0.014200  9.600000
0.081700  9.400000
0.066000  9.300000
-0.046500  9.300000
-0.070600  9.300000
-0.000800  9.300000
0.024000  9.100000
0.038200  9.200000
0.027000  9.200000
-0.012000  8.900000
-0.031500  9.100000
0.015700  8.800000
0.063000  9.000000
0.059200  8.900000
0.014200  8.700000
0.004500  9.000000
0.053200  8.800000
0.079500  8.800000
0.116200  8.700000
0.148500  8.600000
0.106500  8.500000
0.023200  8.500000
-0.085600  8.500000
-0.195000  8.400000
-0.212300  8.400000
-0.121500  8.600000
-0.032300  8.500000
-0.016500  8.300000
-0.042800  8.400000
-0.062300  8.300000
-0.015800  8.400000
0.040500  8.100000
0.033000  8.300000
0.048000  8.300000
0.066000  8.200000
0.042000  8.100000
0.057700  8.300000
0.094500  8.100000
0.057000  8.000000
-0.070600  7.900000
-0.165000  8.100000
-0.097500  7.900000
0.012000  8.000000
0.038200  7.900000
0.057000  7.800000
0.034500  7.800000
-0.042000  7.600000
-0.093800  7.800000
-0.087100  7.600000
-0.049500  7.800000
-0.013500  7.600000
0.006700  7.600000
-0.006800  7.500000
-0.021800  7.600000
-0.011300  7.500000
0.037500  7.500000
0.081700  7.300000
0.087000  7.600000
-0.020300  7.100000
-0.174800  7.600000
-0.141800  7.200000
-0.018100  7.200000
0.051700  7.200000
0.065200  7.200000
0.012000  7.200000
-0.038300  7.200000
-0.072800  7.100000
-0.090800  7.000000
-0.057800  7.200000
-0.020300  6.800000
0.002200  6.900000
0.042000  7.000000
0.063700  6.900000
0.061500  6.800000
0.103500  6.800000
0.132700  6.800000
0.105700  7.000000
0.066000  6.700000
0.009000  6.800000
-0.010500  6.800000
0.048000  6.500000
0.079500  6.800000
-0.017300  6.400000
-0.150000  6.600000
-0.295500  6.400000
-0.429000  6.400000
-0.387000  6.500000
-0.217500  6.500000
-0.106500  6.300000
-0.053300  6.400000
0.031500  6.500000
0.120700  6.400000
0.193500  6.300000
0.221200  6.300000
0.216700  6.200000
0.191200  6.100000
0.063000  6.400000
-0.025600  5.900000
-0.030800  6.300000
-0.111800  6.100000
-0.152300  6.200000
-0.072100  6.200000
0.022500  5.900000
-0.015000  6.000000
-0.073500  6.100000
-0.010500  5.900000
0.016500  6.100000
0.015700  5.800000
0.014200  6.100000
-0.009100  5.700000
-0.038300  5.800000
-0.014300  5.700000
0.080200  5.800000
0.144000  5.800000
0.162700  5.600000
0.127500  5.700000
0.058500  5.500000
0.031500  5.700000
0.087700  5.500000
0.081000  5.500000
0.013500  5.500000
0.012700  5.500000
0.027000  5.400000
0.069700  5.500000
0.111000  5.300000
0.062200  5.400000
-0.052500  5.200000
-0.095300  5.300000
-0.059300  5.300000
-0.034600  5.100000
0.003700  5.400000
0.029200  5.100000
0.042700  5.200000
0.092200  5.300000
0.101200  5.200000
0.038200  5.300000
-0.036800  5.000000
-0.148500  5.200000
-0.234800  5.000000
-0.140300  5.000000
0.054000  5.000000
0.168000  4.900000
0.235500  5.100000
0.261700  4.900000
0.223500  4.800000
0.115500  4.900000
-0.006000  4.700000
-0.083300  5.000000
-0.159800  4.700000
-0.036100  4.900000
0.171700  4.700000
0.108000  4.700000
-0.126000  4.700000
-0.291800  4.800000
-0.315800  4.600000
-0.279800  4.800000
-0.201800  4.600000
-0.067500  4.800000
0.037500  4.500000
0.050200  4.800000
0.036700  4.600000
0.076500  4.500000
0.186700  4.600000
0.211500  4.500000
0.130500  4.600000
0.057700  4.500000
0.062200  4.500000
0.106500  4.500000
-0.016500  4.400000
-0.163500  4.400000
-0.234800  4.400000
-0.231800  4.400000
-0.132800  4.400000
0.003000  4.100000
0.104200  4.400000
0.135000  4.300000
0.125200  4.400000
0.144700  4.200000
0.229500  4.300000
0.199500  4.300000
0.092200  4.200000
0.009700  4.300000
-0.160500  4.100000
-0.340600  4.200000
-0.303800  4.200000
-0.186800  4.100000
-0.103500  4.400000
-0.024800  4.200000
-0.064500  4.100000
-0.044300  4.200000
0.066700  4.100000
0.108000  4.400000
0.101200  4.000000
0.151500  4.200000
0.203200  4.200000
0.129700  4.100000
0.034500  4.200000
-0.156800  4.200000
-0.421500  4.100000
-0.371300  4.000000
-0.163500  4.000000
-0.055500  4.300000
0.059200  4.000000
0.087700  4.100000
0.068200  4.100000
0.037500  4.100000
-0.002300  4.100000
0.076500  4.100000
0.186000  4.100000
0.221200  4.000000
0.159700  4.000000
0.079500  4.100000
0.045000  4.000000
0.016500  4.000000
0.001500  4.100000
-0.000800  4.100000
0.033700  4.000000
0.043500  4.100000
0.059200  4.000000
0.069000  4.100000
-0.052500  4.100000
-0.182300  3.900000
-0.273800  4.100000
-0.223500  3.900000
-0.042000  4.100000
0.059200  4.100000
-0.025600  4.000000
-0.156000  4.000000
-0.187500  3.900000
-0.231800  4.000000
-0.311300  4.000000
-0.229500  3.900000
-0.031500  4.000000
0.187500  4.000000
0.427500  3.900000
0.401200  4.000000
0.240700  4.100000
0.157500  4.000000
0.094500  4.100000
0.015700  4.000000
-0.217500  4.000000
-0.361500  4.100000
-0.208500  3.900000
-0.014300  4.000000
0.111700  4.100000
0.184500  4.100000
0.110200  3.900000
0.004500  4.000000
0.013500  4.100000
0.046500  4.100000
0.020200  4.200000
-0.147800  3.900000
-0.297000  4.100000
-0.225000  4.000000
-0.089300  3.900000
0.034500  4.100000
0.095200  4.000000
0.093700  4.100000
0.130500  4.100000
0.146200  3.900000
0.140200  4.100000
0.180000  4.000000
0.208500  4.000000
0.195000  4.000000
0.193500  4.200000
0.150000  3.900000
0.104200  4.100000
0.093000  3.900000
0.033000  4.100000
-0.063800  4.000000
-0.177000  3.900000
-0.158300  4.100000
0.042000  4.000000
0.163500  4.000000
0.127500  4.100000
0.023200  3.900000
-0.066000  4.000000
-0.116300  4.000000
-0.093800  3.900000
0.063000  4.000000
0.162000  4.000000
0.120000  3.900000
0.016500  3.900000
-0.247500  3.900000
-0.472500  3.800000
-0.432800  3.900000
-0.351800  4.000000
-0.249000  3.800000
-0.024000  4.100000
0.117700  3.800000
0.216000  3.900000
0.309700  3.900000
0.246700  3.700000
0.067500  4.000000
-0.199500  3.800000
-0.360000  3.900000
-0.369000  3.800000
-0.307500  4.000000
-0.192000  3.700000
-0.055500  3.800000
0.147700  3.900000
0.210000  3.800000
0.170200  3.800000
0.116200  3.900000
0.062200  3.700000
0.024000  3.800000
-0.035300  3.600000
-0.017300  4.000000
-0.006800  3.600000
0.026200  3.800000
0.138700  3.800000
0.156000  4.000000
0.105000  3.700000
0.101200  3.800000
0.116200  3.800000
0.085500  3.800000
0.035200  3.800000
0.080200  3.700000
0.105700  3.800000
0.038200  3.700000
0.024700  3.700000
0.102000  3.800000
0.173200  3.600000
0.207000  3.800000
0.223500  3.800000
0.196500  3.600000
0.132000  3.600000
0.003700  3.600000
-0.186000  3.600000
-0.257300  3.600000
-0.195800  3.800000
-0.195000  3.500000
-0.114800  3.700000
0.061500  3.600000
0.084000  3.600000
-0.072100  3.600000
-0.261000  3.600000
-0.207000  3.800000
-0.109500  3.700000
-0.102800  3.600000
-0.020300  3.700000
0.002200  3.700000
0.042700  3.800000
0.098200  3.800000
0.101200  3.700000
0.057700  3.600000
-0.024000  3.700000
-0.080300  3.700000
-0.097500  3.800000
-0.061500  3.700000
-0.054000  3.600000
-0.064500  3.700000
-0.113300  3.700000
-0.102100  3.800000
0.013500  3.800000
0.042000  3.900000
0.000700  3.600000
0.030700  3.900000
0.116200  3.700000
0.146200  3.800000
0.159700  3.800000
0.225700  3.800000
0.273700  3.800000
0.248200  3.800000
0.156000  3.700000
-0.033800  4.000000
-0.204800  3.800000
-0.237800  3.800000
-0.126800  3.800000
0.036000  3.900000
0.072700  3.800000
0.023200  3.900000
-0.101300  3.800000
-0.148500  3.800000
-0.065300  3.700000
-0.037500  3.800000
-0.099000  3.700000
-0.154500  3.900000
-0.023300  3.900000
0.113200  4.000000
0.121500  3.700000
0.098200  4.000000
0.090700  4.000000
0.099000  3.800000
0.003000  4.000000
-0.117000  3.900000
-0.187500  3.900000
-0.161300  4.100000
-0.090800  3.800000
-0.078800  4.100000
-0.042800  3.800000
0.060000  4.000000
0.203200  3.800000
0.198000  4.000000
0.107200  3.900000
0.057700  4.100000
-0.024800  4.000000
-0.132800  3.800000
-0.215300  4.000000
-0.276800  3.800000
-0.222800  3.900000
-0.084000  3.800000
-0.024800  3.700000
-0.003000  4.200000
0.063000  3.900000
0.174700  3.800000
0.128200  3.700000
-0.030800  3.900000
-0.155300  3.900000
-0.141100  3.700000
0.039700  3.700000
0.184500  3.900000
0.203200  3.800000
0.132000  3.700000
0.102700  3.800000
0.099000  3.800000
-0.018800  3.600000
-0.243000  3.800000
-0.352500  3.700000
-0.219800  3.700000
-0.050300  3.700000
0.053200  3.600000
0.087000  3.900000
0.027000  3.800000
0.003700  3.700000
0.056200  3.600000
0.089200  3.700000
0.101200  3.600000
0.126700  3.700000
0.133500  3.600000
0.110200  3.600000
0.109500  3.700000
0.111000  3.600000
0.069000  3.600000
0.032200  3.700000
0.061500  3.400000
0.087700  3.800000
0.082500  3.600000
0.060700  3.600000
0.009700  3.600000
-0.016500  3.800000
-0.055500  3.700000
-0.136500  3.700000
-0.153000  3.600000
-0.039000  3.600000
0.057000  3.800000
0.026200  3.400000
-0.012800  3.700000
-0.036800  3.600000
-0.111800  3.600000
-0.242300  3.600000
-0.327000  3.600000
-0.243000  3.700000
-0.063000  3.600000
0.031500  3.600000
0.082500  3.800000
0.125200  3.600000
0.143200  3.700000
0.165700  3.600000
0.150000  3.600000
0.106500  3.600000
0.040500  3.800000
0.009700  3.900000
0.071200  3.800000
0.142500  4.000000
0.124500  3.800000
0.044200  3.900000
0.045000  3.800000
0.094500  3.800000
0.083200  4.000000
-0.003800  3.700000
-0.089300  3.800000
-0.094500  3.900000
-0.054000  4.000000
-0.024800  3.900000
-0.152300  4.000000
-0.346600  4.000000
-0.269300  3.900000
-0.090800  4.100000
-0.071300  3.800000
-0.067500  4.100000
0.021000  4.000000
0.069700  4.100000
0.108000  4.100000
0.168700  4.000000
0.111000  3.900000
0.012000  4.100000
-0.005300  4.200000
0.123000  4.100000
0.151500  4.100000
-0.000800  4.200000
-0.090800  3.900000
-0.189800  4.000000
-0.255800  4.000000
-0.222000  4.100000
-0.104300  4.100000
0.060000  4.000000
0.132700  4.100000
0.151500  4.100000
0.145500  4.000000
0.093000  4.100000
0.023200  3.800000
-0.109500  4.000000
-0.236300  4.000000
-0.184500  4.100000
0.001500  4.000000
0.126000  4.100000
0.186000  3.800000
0.225700  4.100000
0.213700  4.000000
0.132000  4.000000
0.061500  4.000000
0.034500  3.900000
-0.104300  3.900000
-0.240000  3.900000
-0.240000  3.700000
-0.131300  3.800000
0.005200  3.800000
0.023200  3.800000
0.025500  3.900000
0.042000  3.800000
0.070500  3.800000
0.093000  3.800000
0.110200  3.700000
0.174700  3.800000
0.210700  3.900000
0.231000  3.700000
0.126000  3.800000
-0.095300  3.900000
-0.253500  3.800000
-0.277600  3.800000
-0.157500  3.900000
-0.036800  3.600000
0.030000  3.900000
0.081700  3.800000
0.093000  3.800000
0.063000  3.700000
0.008200  3.800000
0.003700  3.800000
0.050200  4.000000
0.093700  3.700000
0.105700  3.700000
0.080200  3.900000
0.016500  3.700000
-0.072800  3.800000
-0.140300  3.700000
-0.115500  3.600000
-0.011300  4.000000
0.012700  3.700000
0.021700  3.800000
0.047200  3.700000
0.029200  3.900000
0.031500  4.000000
-0.019500  3.800000
-0.078800  3.800000
-0.113300  3.800000
-0.066800  3.800000
-0.008300  3.700000
-0.114800  4.000000
-0.240000  3.800000
-0.207000  3.800000
-0.016500  4.000000
0.083200  3.800000
0.096700  4.100000
0.140200  4.000000
0.150000  4.000000
0.132000  4.000000
0.042700  4.000000
-0.067500  4.000000
-0.161300  3.800000
-0.138100  4.000000
-0.044300  4.000000
-0.090000  4.000000
-0.203300  3.900000
-0.201100  3.900000
-0.136500  4.000000
-0.164300  3.800000
-0.155300  4.100000
-0.061500  3.900000
0.021700  4.000000
0.078700  4.000000
0.116200  4.000000
0.140200  4.000000
0.135000  4.000000
0.144000  4.100000
0.135700  3.900000
0.031500  4.000000
-0.067500  3.800000
-0.019500  3.900000
0.070500  4.200000
0.135000  3.900000
0.159700  4.100000
0.060000  3.800000
-0.122300  3.900000
-0.188300  4.100000
-0.095300  3.900000
-0.042800  4.000000
-0.029300  4.100000
-0.034600  4.000000
-0.048800  4.000000
-0.007500  4.000000
0.044200  4.000000
0.083200  3.900000
0.110200  3.900000
0.151500  3.900000
0.165000  4.200000
0.153000  3.900000
0.105000  4.000000
0.039000  4.000000
0.053200  3.900000
0.050200  3.900000
-0.051800  4.000000
-0.172600  3.900000
-0.193500  4.000000
-0.096800  4.000000
-0.013500  4.000000
0.050200  4.000000
0.119200  4.000000
0.126700  3.800000
0.084700  4.100000
-0.000800  3.700000
-0.044300  4.000000
-0.063000  3.800000
-0.060000  3.800000
0.039000  3.900000
0.082500  3.800000
0.108700  3.800000
0.147000  4.000000
0.108700  3.800000
-0.014300  3.800000
-0.126000  3.900000
-0.081800  3.900000
-0.006800  3.900000
0.065200  3.900000
0.106500  4.000000
0.051700  3.800000
-0.045800  3.900000
-0.137300  3.900000
-0.078000  3.900000
0.075000  4.000000
0.149200  3.800000
0.171000  4.000000
0.123000  3.800000
-0.012800  4.000000
-0.120800  3.900000
-0.142600  3.800000
-0.121500  4.000000
-0.062300  3.800000
-0.006800  3.900000
-0.084000  3.900000
-0.114800  3.800000
-0.039000  3.800000
0.010500  4.100000
0.045000  4.000000
0.027700  3.900000
0.000000  4.000000
-0.033000  3.800000
-0.024000  4.000000
0.012000  4.000000
0.083200  4.000000
0.162000  4.000000
0.155200  3.900000
0.102700  4.000000
0.006000  3.900000
-0.051100  4.100000
-0.063800  4.100000
-0.080300  4.000000
-0.104300  4.000000
-0.120800  4.000000
-0.090000  4.200000
-0.087800  3.900000
-0.091500  4.100000
-0.054000  4.000000
-0.031500  4.100000
-0.010500  4.100000
-0.026300  4.000000
-0.067500  4.300000
-0.076500  4.000000
-0.034600  4.000000
0.019500  4.200000
0.030700  4.100000
0.029200  4.200000
-0.009100  4.100000
-0.057000  4.100000
-0.051100  3.900000
-0.015000  4.200000
0.001500  4.300000
0.020200  4.200000
0.023200  4.100000
0.010500  4.100000
0.034500  4.100000
0.024700  4.100000
-0.012000  4.200000
-0.034600  4.200000
-0.030000  4.100000
0.026200  4.100000
0.065200  4.100000
0.060000  4.100000
-0.017300  4.000000
-0.108800  4.100000
-0.084000  4.000000
-0.042800  4.000000
-0.068300  4.100000
-0.055500  4.000000
-0.018800  4.200000
0.030000  4.100000
0.075000  4.000000
0.100500  4.100000
0.095200  4.100000
0.041200  4.100000
0.013500  4.200000
0.008200  3.900000
-0.030800  4.100000
-0.055500  4.100000
-0.054800  4.200000
-0.109500  4.100000
-0.102100  4.200000
-0.016500  4.100000
0.029200  4.300000
0.075000  4.100000
0.105000  4.100000
0.099700  4.200000
0.124500  4.100000
0.176200  4.200000
0.189700  4.200000
0.163500  4.000000
0.089200  4.300000
-0.057000  4.200000
-0.168000  4.200000
-0.116300  4.400000
-0.036800  4.100000
-0.084000  4.100000
-0.093000  4.300000
-0.022500  4.100000
0.012700  4.200000
0.033700  4.400000
0.062200  4.300000
0.093000  4.200000
0.075000  4.400000
0.068200  4.300000
0.105700  4.500000
0.090000  4.300000
0.009000  4.300000
-0.068300  4.400000
-0.055500  4.300000
-0.004600  4.300000
0.015000  4.400000
0.004500  4.400000
-0.046500  4.400000
-0.063800  4.500000
-0.051800  4.500000
-0.023300  4.500000
0.018000  4.500000
0.024000  4.500000
0.013500  4.700000
0.015700  4.400000
0.045700  4.600000
0.087700  4.600000
0.091500  4.600000
0.033000  4.700000
-0.011300  4.600000
-0.015800  4.500000
-0.030000  4.700000
-0.027800  4.500000
-0.012800  4.600000
-0.015000  4.700000
-0.066800  4.600000
-0.091500  4.600000
-0.025600  4.900000
0.004500  4.600000
0.001500  4.900000
-0.006000  4.700000
-0.048000  4.700000
-0.102100  4.900000
-0.144100  4.800000
-0.120000  4.900000
-0.036100  4.800000
0.029200  4.800000
0.070500  4.900000
0.083200  4.800000
0.054000  4.900000
0.012000  4.900000
-0.044300  4.900000
-0.048000  4.900000
-0.004600  5.000000
0.024700  4.900000
0.039000  5.100000
0.039000  4.900000
0.027700  4.900000
0.002200  5.100000
-0.027800  5.000000
-0.037500  4.900000
-0.035300  4.900000
-0.014300  5.000000
0.030700  5.100000
0.053200  5.200000
0.057000  5.100000
0.061500  4.900000
0.036000  5.300000
-0.018100  5.100000
-0.069100  5.100000
-0.048000  5.200000
0.012700  5.000000
0.031500  5.200000
0.035200  5.200000
0.019500  5.200000
-0.020300  5.300000
-0.066800  5.200000
-0.075800  5.300000
-0.004600  5.200000
0.074200  5.200000
0.105000  5.400000
0.024000  5.400000
-0.126000  5.100000
-0.187500  5.300000
-0.171800  5.200000
-0.102100  5.100000
-0.021800  5.300000
0.003700  5.300000
-0.011300  5.200000
-0.012000  5.300000
0.029200  5.300000
0.042700  5.400000
0.035200  5.400000
0.029200  5.400000
0.021000  5.300000
0.031500  5.300000
0.043500  5.400000
0.063000  5.300000
0.063000  5.400000
0.030700  5.400000
-0.012000  5.500000
-0.046500  5.300000
-0.042000  5.600000
-0.039000  5.500000
-0.016500  5.500000
0.010500  5.600000
0.012000  5.600000
0.033000  5.500000
0.050200  5.600000
0.079500  5.600000
0.108000  5.600000
0.116200  5.600000
0.125200  5.700000
0.106500  5.500000
0.043500  5.800000
-0.048000  5.700000
-0.098300  5.800000
-0.081800  5.900000
-0.053300  5.800000
-0.036100  5.800000
-0.028500  6.000000
-0.049500  5.800000
-0.057800  6.100000
-0.021000  6.000000
0.018000  6.100000
0.042700  6.200000
0.059200  6.100000
0.079500  6.100000
0.095200  6.300000
0.090700  6.300000
0.060000  6.100000
0.003000  6.300000
-0.063000  6.100000
-0.129800  6.500000
-0.141800  6.400000
-0.103500  6.300000
-0.059300  6.600000
-0.024000  6.400000
-0.034600  6.600000
-0.054800  6.600000
-0.042000  6.400000
-0.023300  6.800000
-0.027000  6.700000
-0.050300  6.700000
-0.067500  6.700000
-0.048800  7.100000
-0.010500  6.900000
0.017200  6.800000
0.037500  7.100000
0.044200  7.000000
0.074200  7.200000
0.112500  7.000000
0.132000  7.200000
0.133500  7.200000
0.133500  7.100000
0.123700  7.200000
0.085500  7.300000
0.000000  7.200000
-0.117800  7.300000
-0.177000  7.400000
-0.188300  7.200000
-0.165800  7.300000
-0.129800  7.500000
-0.116300  7.500000
-0.100600  7.600000
-0.076500  7.600000
-0.010500  7.700000
0.039000  7.900000
0.042700  7.800000
0.043500  7.900000
0.048000  7.700000
0.054000  7.900000
0.057000  8.100000
0.071200  8.100000
0.069000  8.000000
0.042000  8.100000
0.010500  8.100000
0.012000  8.100000
0.031500  8.300000
0.048000  8.200000
0.069000  8.400000
0.071200  8.100000
0.069000  8.400000
0.067500  8.500000
0.047200  8.400000
0.000000  8.500000
-0.072800  8.500000
-0.111000  8.400000
-0.103500  8.500000
-0.087800  8.400000
-0.057800  8.500000
-0.048000  8.700000
-0.055500  8.700000
-0.031500  8.700000
0.019500  9.000000
0.072000  8.600000
0.055500  8.800000
-0.027000  8.800000
-0.054000  8.900000
-0.010500  8.900000
0.014200  8.900000
0.023200  8.800000
0.019500  9.000000
0.018700  8.900000
0.063000  9.000000
0.080200  9.000000
0.080200  9.000000
0.079500  9.000000
0.061500  9.000000
0.045700  9.000000
0.021000  9.300000
-0.007500  9.100000
-0.019500  9.000000
0.010500  9.300000
0.064500  9.100000
0.084700  9.300000
0.060000  9.300000
0.016500  9.100000
-0.018800  9.300000
0.006000  9.400000
0.044200  9.400000
0.069700  9.500000
0.087000  9.300000
0.062200  9.400000
0.046500  9.600000
0.057700  9.500000
0.067500  9.500000
0.036000  9.600000
-0.000800  9.500000
-0.019500  9.600000
-0.064500  9.500000
-0.108000  9.800000
-0.101300  9.800000
-0.072800  9.800000
-0.038300  10.000000
0.018000  9.900000
0.053200  9.700000
0.064500  10.100000
0.046500  9.900000
0.015000  10.000000
-0.006800  10.000000
-0.034600  10.100000
-0.066800  10.100000
-0.070600  10.300000
-0.036100  10.100000
0.002200  10.200000
0.024700  10.300000
0.029200  10.100000
0.024000  10.400000
0.004500  10.300000
-0.012800  10.400000
-0.011300  10.400000
-0.012000  10.300000
-0.027800  10.500000
-0.040500  10.300000
-0.027000  10.500000
-0.006800  10.600000
0.007500  10.600000
0.012000  10.600000
0.009000  10.700000
0.004500  10.600000
0.003700  10.700000
-0.023300  10.600000
-0.099800  10.700000
-0.154500  10.700000
-0.126000  10.900000
-0.055500  10.800000
-0.018100  11.000000
-0.003000  11.100000
0.015000  10.800000
0.008200  11.000000
0.001500  11.100000
0.018000  11.100000
0.042700  11.200000
0.057000  11.200000
0.024700  11.200000
-0.015800  11.200000
-0.018800  11.200000
0.006700  11.400000
0.031500  11.400000
0.003000  11.200000
-0.092300  11.600000
-0.193500  11.400000
-0.247500  11.600000
-0.203300  11.800000
-0.085600  11.500000
-0.034600  11.800000
0.000700  11.700000
0.039700  11.700000
0.054700  11.700000
0.067500  11.900000
0.063700  11.800000
0.072700  11.900000
0.065200  12.100000
0.051000  12.000000
0.019500  12.100000
-0.024000  11.800000
-0.057800  12.100000
-0.074300  12.100000
-0.043600  12.000000
0.002200  12.600000
0.040500  12.400000
0.054000  12.600000
0.036000  12.400000
-0.015800  12.400000
-0.100600  12.500000
-0.130500  12.600000
-0.074300  12.500000
-0.052500  12.500000
-0.073500  12.700000
-0.072800  12.500000
-0.034600  12.800000
0.012000  12.800000
0.001500  12.700000
0.006700  13.000000
0.030000  12.800000
0.042000  13.100000
0.048000  13.000000
0.046500  13.000000
0.092200  13.100000
0.081000  13.300000
-0.003800  13.000000
-0.014300  13.200000
0.041200  13.300000
0.047200  13.300000
0.030700  13.500000
0.030700  13.500000
0.022500  13.500000
0.009700  13.700000
0.013500  13.500000
0.051000  13.800000
0.075000  13.500000
0.068200  13.700000
0.051700  13.600000
0.042000  13.600000
0.025500  13.800000
-0.014300  13.500000
-0.067500  13.800000
-0.071300  13.700000
-0.039000  13.900000
-0.027800  13.700000
-0.027000  14.000000
-0.059300  13.900000
-0.085600  13.900000
-0.086300  14.100000
-0.078000  13.700000
-0.050300  13.900000
-0.021000  13.900000
0.003000  13.900000
0.021000  14.100000
0.036700  14.000000
0.045000  14.000000
0.049500  14.200000
0.049500  14.000000
0.042700  14.100000
0.019500  14.200000
-0.004600  14.000000
-0.006800  14.100000
0.011200  14.100000
0.036700  14.100000
0.057000  14.200000
0.079500  14.200000
0.078000  14.100000
0.057000  14.200000
0.036000  14.200000
0.027000  14.300000
0.012000  14.400000
-0.040500  14.300000
-0.091500  14.200000
-0.102100  14.400000
-0.070600  14.300000
-0.018800  14.400000
0.023200  14.400000
0.040500  14.400000
0.058500  14.600000
0.072700  14.400000
0.077200  14.500000
0.076500  14.400000
0.072700  14.500000
0.070500  14.600000
0.066700  14.600000
0.069700  14.500000
0.074200  14.700000
0.081000  14.600000
0.067500  14.700000
0.025500  14.700000
-0.015800  14.700000
-0.027000  14.600000
-0.003000  15.000000
0.008200  14.800000
0.015700  14.800000
0.014200  14.800000
-0.015800  14.800000
-0.024800  15.000000
-0.005300  15.100000
0.012700  15.000000
0.011200  15.300000
0.012000  15.000000
-0.006000  15.200000
-0.051100  15.200000
-0.077300  15.300000
-0.072800  15.300000
-0.051100  15.400000
-0.027000  15.300000
-0.001500  15.600000
0.024700  15.500000
0.051700  15.600000
0.063700  15.700000
0.077200  15.700000
0.087700  15.700000
0.074200  15.800000
0.051000  15.600000
0.038200  16.100000
0.011200  15.900000
-0.019500  15.900000
-0.055500  15.800000
-0.089300  16.100000
-0.063000  16.200000
-0.072800  16.200000
-0.144800  16.200000
-0.186000  16.400000
-0.156000  16.400000
-0.105000  16.500000
-0.061500  16.600000
-0.000800  16.500000
0.021000  16.600000
0.033700  16.700000
0.039700  16.700000
0.033000  16.900000
0.033000  16.900000
0.024000  16.700000
0.027700  16.900000
0.027000  17.000000
0.009000  17.000000
-0.009800  16.900000
-0.031500  16.900000
-0.048000  17.000000
-0.049500  17.200000
-0.055500  17.000000
-0.063000  17.100000
-0.058500  17.200000
-0.042800  17.000000
-0.021000  17.200000
-0.004600  17.100000
0.014200  17.300000
0.021700  17.300000
0.027700  17.300000
0.031500  17.400000
0.035200  17.400000
0.046500  17.400000
0.060700  17.300000
0.072700  17.300000
0.073500  17.300000
0.057700  17.300000
0.018700  17.500000
-0.041300  17.100000
-0.094500  17.500000
-0.089300  17.300000
-0.069100  17.400000
-0.064500  17.400000
-0.053300  17.300000
-0.059300  17.400000
-0.060000  17.500000
-0.068300  17.400000
-0.072100  17.400000
-0.066800  17.200000
-0.065300  17.300000
-0.060800  17.500000
-0.062300  17.300000
-0.063000  17.100000
-0.060800  17.500000
-0.044300  17.300000
-0.027800  17.400000
-0.008300  17.500000
0.008200  17.400000
0.020200  17.500000
0.036700  17.400000
0.048000  17.400000
0.059200  17.500000
0.063700  17.400000
0.063700  17.400000
0.054000  17.500000
0.041200  17.400000
0.040500  17.400000
0.061500  17.500000
0.095200  17.500000
0.108000  17.700000
0.099000  17.700000
0.078700  17.500000
0.058500  17.700000
0.048000  17.400000
0.048000  17.500000
0.054000  17.800000
0.074200  17.700000
0.087000  17.900000
0.080200  17.600000
0.070500  17.700000
0.049500  17.700000
0.027000  17.800000
-0.018100  17.800000
-0.064500  18.000000
-0.063000  18.000000
-0.052500  17.900000
-0.059300  18.200000
-0.050300  18.000000
-0.035300  18.100000
-0.036100  18.200000
-0.020300  18.200000
0.014200  18.300000
0.034500  18.400000
0.037500  18.300000
0.030000  18.400000
0.042700  18.500000
0.057000  18.600000
0.056200  18.700000
0.053200  18.600000
0.045700  18.700000
0.038200  18.900000
0.018700  18.800000
0.017200  19.000000
0.046500  18.900000
0.061500  19.100000
0.059200  19.200000
0.050200  19.100000
0.040500  19.100000
0.006700  19.300000
-0.048000  19.200000
-0.083300  19.500000
-0.105000  19.500000
-0.102800  19.500000
-0.066800  19.600000
-0.054800  19.700000
-0.046500  19.400000
-0.056300  19.800000
-0.089300  19.500000
-0.108800  19.600000
-0.131300  19.800000
-0.115500  19.600000
-0.071300  19.800000
-0.035300  19.800000
-0.006000  19.800000
0.011200  20.000000
0.028500  19.800000
0.041200  20.000000
0.049500  19.800000
0.057000  19.900000
0.051000  20.000000
0.036000  20.100000
0.033700  19.900000
0.040500  20.100000
0.038200  19.900000
0.023200  19.900000
-0.003000  19.900000
-0.033000  19.900000
-0.067500  19.800000
-0.081800  20.000000
-0.067500  20.000000
-0.066800  20.100000
-0.072800  19.900000
-0.071300  20.000000
-0.072800  19.900000
-0.071300  20.100000
-0.069100  20.100000
-0.065300  20.200000
-0.057000  20.200000
-0.049500  20.000000
-0.033800  20.200000
-0.021000  20.200000
-0.015000  20.400000
-0.008300  20.200000
0.009700  20.400000
0.024700  20.300000
0.032200  20.300000
0.039000  20.400000
0.042000  20.500000
0.042000  20.400000
0.030000  20.600000
0.015700  20.500000
0.019500  20.600000
0.029200  20.500000
0.040500  20.600000
0.042700  20.500000
0.046500  20.600000
0.042700  20.900000
0.030700  20.600000
0.020200  20.700000
-0.001500  20.700000
-0.021800  20.700000
-0.046500  20.900000
-0.031500  20.700000
0.001500  21.000000
0.004500  20.900000
-0.000800  20.900000
0.000700  21.100000
0.021000  21.000000
0.031500  21.100000
0.025500  21.100000
0.018000  21.000000
0.013500  21.100000
0.021000  21.400000
0.025500  21.300000
0.023200  21.300000
0.018000  21.300000
0.018000  21.300000
0.004500  21.500000
-0.006800  21.400000
0.009000  21.600000
0.024700  21.800000
0.039700  21.600000
0.049500  21.800000
0.051700  21.900000
0.057700  21.900000
0.058500  21.800000
0.051700  22.100000
0.034500  21.900000
0.009000  22.100000
-0.000800  22.100000
0.004500  22.100000
0.021700  22.500000
0.041200  22.200000
0.045700  22.300000
0.036700  22.500000
0.015000  22.300000
0.006000  22.500000
-0.001500  22.600000
-0.012800  22.500000
0.003000  22.600000
0.018000  22.700000
0.025500  22.600000
0.031500  22.800000
0.034500  22.800000
0.038200  22.700000
0.033700  22.900000
0.023200  22.900000
0.014200  22.900000
0.015000  22.900000
0.025500  22.800000
0.033700  23.000000
0.037500  23.000000
0.039000  22.900000
0.036000  23.200000
0.033700  23.000000
0.024000  23.100000
-0.004600  23.100000
-0.078800  23.300000
-0.153000  23.000000
-0.174100  23.300000
-0.168800  23.200000
-0.138800  23.200000
-0.093800  23.400000
-0.065300  23.300000
-0.048000  23.400000
-0.045800  23.400000
-0.038300  23.300000
-0.027800  23.600000
-0.021000  23.500000
-0.015800  23.700000
-0.010500  23.500000
-0.003800  23.500000
0.002200  23.800000
0.006000  23.800000
0.008200  23.500000
0.010500  24.100000
0.014200  23.800000
0.017200  24.000000
0.016500  23.900000
0.013500  24.000000
0.008200  23.800000
-0.000800  24.100000
-0.008300  23.800000
-0.015800  24.000000
-0.018800  24.100000
-0.008300  23.900000
-0.001500  24.200000
-0.004600  24.200000
-0.009800  24.200000
-0.019500  24.000000
-0.025600  24.000000
-0.030800  24.200000
-0.031500  24.200000
-0.032300  24.200000
-0.035300  24.200000
-0.039000  24.300000
-0.047300  24.300000
-0.059300  24.400000
-0.057800  24.300000
-0.037500  24.200000
-0.012800  24.500000
0.011200  24.200000
0.029200  24.400000
0.034500  24.400000
0.027700  24.400000
0.013500  24.400000
-0.001500  24.600000
-0.005300  24.600000
-0.001500  24.700000
-0.001500  24.700000
-0.016500  24.600000
-0.011300  24.800000
0.020200  24.700000
0.042700  24.700000
0.047200  24.800000
0.048000  24.700000
0.040500  24.900000
0.041200  24.900000
0.059200  25.000000
0.056200  24.900000
0.039000  25.100000
0.020200  25.100000
0.004500  25.100000
0.010500  25.200000
0.019500  25.100000
0.019500  25.500000
0.012000  25.200000
0.021700  25.300000
0.027700  25.500000
0.023200  25.200000
0.025500  25.600000
0.018000  25.600000
0.003000  25.500000
-0.012000  25.700000
-0.015000  25.600000
-0.005300  25.700000
0.016500  25.900000
0.030700  25.900000
0.034500  25.900000
0.042700  26.000000
0.046500  25.700000
0.054700  26.000000
0.063000  26.100000
0.066000  26.000000
0.063000  26.200000
0.060000  26.000000
0.047200  26.200000
0.026200  26.400000
-0.003000  26.100000
-0.052500  26.300000
-0.099800  26.300000
-0.121500  26.500000
-0.119300  26.500000
-0.105000  26.500000
-0.078000  26.500000
-0.053300  26.500000
-0.030800  26.700000
-0.004600  26.700000
0.012700  26.800000
0.019500  26.700000
0.024000  27.000000
0.027000  26.900000
0.027700  27.000000
0.031500  27.000000
0.033000  27.000000
0.030700  27.000000
0.027000  27.100000
0.019500  27.100000
0.012700  27.300000
0.011200  27.300000
0.015000  27.300000
0.014200  27.400000
0.009000  27.500000
0.006700  27.300000
0.000700  27.600000
-0.006000  27.400000
-0.012000  27.500000
-0.014300  27.600000
-0.017300  27.500000
-0.022500  27.700000
-0.025600  27.800000
-0.024000  27.600000
-0.024000  27.700000
-0.029300  27.900000
-0.032300  27.900000
-0.033800  27.800000
-0.030800  28.100000
-0.021800  27.900000
-0.021800  28.100000
-0.024800  27.900000
-0.024000  28.000000
-0.037500  28.200000
-0.067500  28.100000
-0.075000  28.200000
-0.055500  28.200000
-0.035300  28.100000
-0.018100  28.300000
-0.009100  28.300000
-0.006800  28.400000
0.000700  28.500000
0.003000  28.400000
0.005200  28.400000
0.010500  28.600000
0.025500  28.500000
0.046500  28.600000
0.055500  28.500000
0.051700  28.700000
0.051000  28.800000
0.048700  28.800000
0.044200  28.800000
0.032200  28.800000
0.007500  28.800000
-0.022500  28.900000
-0.075800  29.000000
-0.148500  29.000000
-0.183800  29.200000
-0.168800  29.200000
-0.125300  29.100000
-0.069800  29.300000
-0.010500  29.200000
0.030700  29.300000
0.051700  29.600000
0.070500  29.300000
0.082500  29.500000
0.086200  29.700000
0.085500  29.300000
0.083200  29.700000
0.084000  29.500000
0.080200  29.800000
0.073500  29.900000
0.059200  29.700000
0.040500  29.900000
0.014200  29.900000
-0.019500  29.800000
-0.045000  29.900000
-0.051800  30.000000
-0.021800  29.900000
0.015700  30.100000
0.028500  30.100000
0.039000  30.200000
0.036000  30.300000
0.024000  30.200000
0.013500  30.500000
0.003000  30.400000
-0.010500  30.200000
-0.024800  30.500000
-0.027800  30.400000
-0.019500  30.500000
-0.009100  30.600000
-0.006000  30.600000
-0.005300  30.600000
-0.001500  30.700000
0.003700  30.600000
0.018000  30.800000
0.030700  31.000000
0.034500  30.700000
0.034500  31.000000
0.027700  30.900000
0.010500  30.800000
-0.005300  31.000000
-0.012000  30.800000
-0.004600  31.000000
0.003700  31.000000
0.004500  31.100000
-0.004600  31.000000
-0.012000  31.100000
-0.008300  31.000000
0.000700  31.200000
0.009000  31.100000
0.014200  31.200000
0.020200  31.400000
0.018000  31.300000
0.012000  31.300000
0.010500  31.500000
0.009700  31.200000
0.005200  31.500000
0.001500  31.500000
0.006000  31.500000
0.008200  31.500000
0.006700  31.500000
0.006000  31.700000
0.005200  31.600000
0.004500  31.800000
0.004500  31.500000
0.004500  31.900000
0.004500  31.600000
0.000000  31.800000
-0.003800  31.900000
-0.004600  31.900000
-0.005300  32.000000
-0.009800  31.800000
-0.013500  31.900000
-0.016500  32.000000
-0.016500  32.000000
-0.019500  32.300000
-0.021800  32.000000
-0.024000  32.200000
-0.025600  32.200000
-0.025600  32.200000
-0.025600  32.100000
-0.026300  32.300000
-0.025600  32.300000
-0.027000  32.200000
-0.027800  32.400000
-0.031500  32.400000
-0.036800  32.400000
-0.030800  32.400000
-0.012800  32.600000
0.003000  32.600000
0.013500  32.500000
0.021700  32.400000
0.024000  32.600000
0.027000  32.700000
0.027700  32.700000
0.023200  32.700000
0.016500  32.800000
0.008200  32.700000
0.000700  33.000000
-0.010500  32.800000
-0.024000  32.800000
-0.035300  32.900000
-0.048000  32.900000
-0.044300  33.000000
-0.018100  33.300000
0.000000  33.000000
0.014200  33.300000
0.021700  33.100000
0.027000  33.300000
0.034500  33.300000
0.033000  33.400000
0.024000  33.500000
0.018000  33.600000
0.021000  33.400000
0.019500  33.700000
0.002200  33.800000
-0.012800  33.700000
-0.018100  33.900000
-0.008300  33.900000
0.008200  34.100000
0.019500  34.100000
0.030700  34.000000
0.042700  34.200000
0.037500  34.300000
0.017200  34.200000
-0.012800  34.300000
-0.018800  34.400000
-0.014300  34.400000
-0.024000  34.500000
-0.029300  34.500000
-0.025600  34.600000
-0.006800  34.700000
-0.007500  34.700000
-0.027000  34.800000
-0.048000  34.900000
-0.046500  34.700000
-0.021800  34.900000
-0.012800  35.000000
-0.006800  35.000000
-0.009100  35.100000
-0.015800  35.100000
-0.019500  35.100000
-0.021000  35.200000
-0.018100  35.300000
-0.006000  35.200000
0.010500  35.500000
0.021000  35.400000
0.026200  35.500000
0.027700  35.600000
0.031500  35.600000
0.033700  35.700000
0.033700  35.900000
0.033000  35.700000
0.033000  35.800000
0.033000  35.600000
0.031500  35.900000
0.030700  35.900000
0.024000  35.900000
0.018700  36.100000
0.012700  36.000000
0.006700  36.000000
0.003000  36.200000
-0.001500  36.200000
-0.006000  36.100000
-0.009100  36.200000
-0.009100  36.200000
-0.009800  36.300000
-0.009100  36.400000
-0.009800  36.300000
-0.012800  36.600000
-0.012800  36.400000
-0.010500  36.400000
-0.005300  36.600000
-0.003000  36.600000
-0.002300  36.500000
0.005200  36.700000
0.012000  36.600000
0.016500  36.900000
0.018000  37.000000
0.015700  36.800000
0.007500  37.100000
-0.006800  37.000000
-0.018800  36.900000
-0.018800  36.900000
-0.021000  36.900000
-0.029300  37.300000
-0.035300  37.100000
-0.042000  37.100000
-0.044300  37.100000
-0.038300  37.300000
-0.038300  37.200000
-0.036100  37.300000
-0.021000  37.300000
-0.005300  37.300000
0.006000  37.500000
0.019500  37.500000
0.035200  37.300000
0.042000  37.600000
0.040500  37.500000
0.032200  37.700000
0.017200  37.700000
0.000700  37.600000
-0.006000  37.800000
-0.006800  37.600000
-0.015000  37.900000
-0.021800  37.800000
-0.029300  37.800000
-0.033000  37.900000
-0.031500  38.200000
-0.030800  37.800000
-0.025600  38.000000
-0.019500  38.200000
-0.009100  38.200000
0.003700  38.500000
0.019500  38.300000
0.035200  38.400000
0.036700  38.300000
0.038200  38.500000
0.037500  38.500000
0.034500  38.500000
0.030700  38.500000
0.028500  38.500000
0.030700  38.500000
0.024000  38.600000
0.021000  38.500000
0.018000  38.600000
0.015000  38.600000
0.015000  38.900000
0.014200  38.700000
0.012700  38.700000
0.009000  38.800000
0.006700  38.600000
0.003000  38.900000
-0.005300  38.800000
-0.010500  38.600000
-0.012000  38.900000
-0.012800  38.800000
-0.012800  39.100000
-0.012000  38.700000
-0.012000  38.900000
-0.014300  38.900000
-0.015800  39.100000
-0.012800  39.000000
-0.012800  39.200000
-0.012000  39.100000
-0.012800  39.300000
-0.017300  39.300000
-0.024000  39.100000
-0.035300  39.200000
-0.044300  39.300000
-0.042800  39.200000
-0.033000  39.300000
-0.027000  39.200000
-0.022500  39.400000
-0.018100  39.500000
-0.019500  39.500000
-0.016500  39.300000
-0.010500  39.700000
-0.003000  39.600000
0.003000  39.500000
0.006700  39.700000
0.009000  39.600000
0.008200  39.500000
0.009000  39.700000
0.009000  39.600000
0.006700  39.800000
0.008200  39.800000
0.004500  39.700000
-0.000800  39.900000
-0.006800  39.800000
-0.024000  39.900000
-0.046500  40.000000
-0.058500  39.900000
-0.057000  40.100000
-0.048000  40.100000
-0.027800  39.900000
-0.009100  40.200000
0.003700  40.200000
0.014200  40.200000
0.019500  40.400000
0.025500  40.400000
0.027000  40.500000
0.027000  40.600000
0.027700  40.500000
0.028500  40.700000
0.027000  40.800000
0.021700  40.700000
0.018000  40.900000
0.018700  40.900000
0.023200  40.900000
0.031500  41.000000
0.034500  40.900000
0.029200  41.000000
0.024000  41.100000
0.021700  40.900000
0.021700  41.100000
0.024000  41.100000
0.021700  41.200000
0.018000  41.300000
0.019500  41.100000
0.024000  41.400000
0.029200  41.400000
0.024000  41.300000
0.003700  41.400000
-0.025600  41.600000
-0.057800  41.400000
-0.082500  41.600000
-0.085600  41.600000
-0.076500  41.600000
-0.060800  41.900000
-0.034600  41.800000
-0.020300  41.800000
-0.012800  42.000000
-0.009100  41.800000
-0.009800  42.100000
-0.002300  42.100000
0.006700  42.100000
0.012700  42.200000
0.015000  42.300000
0.016500  42.400000
0.018000  42.300000
0.016500  42.500000
0.012700  42.300000
0.009000  42.600000
0.010500  42.500000
0.018000  42.600000
0.024700  42.600000
0.031500  42.500000
0.033700  42.800000
0.033700  42.700000
0.034500  42.800000
0.029200  42.900000
0.021700  42.900000
0.013500  43.100000
0.015000  43.200000
0.021000  43.200000
0.026200  43.200000
0.027700  43.400000
0.027000  43.400000
0.021700  43.600000
0.018700  43.600000
0.018000  43.500000
0.018000  43.800000
0.015700  43.600000
0.015000  43.900000
0.015000  43.800000
0.018000  43.900000
0.016500  43.900000
0.014200  44.000000
0.009700  44.000000
0.003000  44.200000
-0.004600  44.200000
-0.009800  44.100000
-0.010500  44.200000
-0.009100  44.300000
-0.006000  44.300000
-0.003000  44.500000
-0.003800  44.400000
-0.006800  44.500000
-0.014300  44.500000
-0.023300  44.600000
-0.027000  44.800000
-0.030800  44.600000
-0.034600  44.800000
-0.038300  44.900000
-0.034600  45.000000
-0.025600  44.800000
-0.016500  45.100000
-0.003000  45.100000
0.007500  45.100000
0.012000  45.300000
0.013500  45.200000
0.015700  45.500000
0.018000  45.500000
0.018700  45.500000
0.019500  45.600000
0.015700  45.500000
0.014200  45.800000
0.010500  45.700000
0.009700  45.800000
0.009000  46.000000
0.004500  45.700000
0.003700  45.900000
0.003000  46.000000
0.003000  46.000000
0.000700  46.000000
-0.003000  46.200000
-0.006000  45.900000
-0.010500  46.300000
-0.009100  46.200000
-0.010500  46.200000
-0.012800  46.200000
-0.014300  46.300000
-0.013500  46.300000
-0.012000  46.500000
-0.010500  46.300000
-0.009100  46.400000
-0.009100  46.500000
-0.004600  46.600000
0.005200  46.600000
0.016500  46.700000
0.019500  46.500000
0.015000  46.800000
0.007500  46.800000
-0.005300  46.800000
-0.021000  47.000000
-0.042000  46.800000
-0.060000  47.000000
-0.066800  47.100000
-0.056300  47.100000
-0.039000  47.200000
-0.033000  47.200000
-0.036100  47.100000
-0.036100  47.300000
-0.027000  47.300000
-0.010500  47.400000
0.001500  47.600000
0.007500  47.500000
0.012000  47.600000
0.012000  47.500000
0.011200  47.500000
0.010500  47.900000
0.009700  47.700000
0.008200  47.600000
0.006700  48.000000
0.007500  47.900000
0.009000  48.000000
0.012700  48.100000
0.015000  47.900000
0.016500  48.200000
0.016500  48.200000
0.015000  48.200000
0.013500  48.200000
0.012000  48.500000
0.015000  48.200000
0.014200  48.500000
0.009000  48.400000
0.005200  48.500000
0.000700  48.700000
-0.001500  48.500000
-0.004600  48.600000
-0.012000  48.700000
-0.016500  48.800000
-0.017300  49.000000
-0.012800  48.700000
-0.012800  49.000000
-0.013500  49.000000
-0.011300  49.100000
-0.006800  49.200000
-0.000800  49.200000
0.004500  49.000000
0.009000  49.300000
0.013500  49.400000
0.016500  49.200000
0.022500  49.400000
0.026200  49.600000
0.030000  49.400000
0.036000  49.700000
0.039000  49.500000
0.038200  49.600000
0.034500  49.700000
0.026200  49.600000
0.019500  49.800000
0.010500  49.900000
-0.000800  49.900000
-0.005300  49.900000
-0.006800  50.000000
-0.004600  50.000000
0.002200  50.200000
0.000700  50.100000
-0.004600  50.200000
-0.009100  50.400000
-0.014300  50.300000
-0.013500  50.500000
-0.010500  50.300000
-0.011300  50.500000
-0.010500  50.600000
-0.010500  50.400000
-0.009100  50.600000
-0.008300  50.700000
-0.006000  50.900000
-0.002300  50.900000
0.001500  51.200000
0.008200  51.000000
0.015700  51.000000
0.021000  51.100000
0.023200  51.100000
0.024000  51.400000
0.021700  51.400000
0.011200  51.300000
0.008200  51.400000
0.003000  51.400000
-0.005300  51.400000
-0.015800  51.500000
-0.027800  51.600000
-0.034600  51.700000
-0.048000  51.600000
-0.071300  51.600000
-0.096800  51.700000
-0.117800  51.900000
-0.123800  51.800000
-0.117800  52.200000
-0.117000  51.900000
-0.110300  52.000000
-0.096800  52.000000
-0.073500  52.100000
-0.045800  52.200000
-0.025600  52.200000
-0.010500  52.400000
-0.000800  52.500000
0.008200  52.500000
0.016500  52.700000
0.027000  52.700000
0.037500  52.800000
0.045700  52.700000
0.052500  52.900000
0.056200  52.900000
0.057000  53.100000
0.057700  53.100000
0.059200  53.100000
0.063700  53.200000
0.072000  53.100000
0.075000  53.300000
0.073500  53.400000
0.063700  53.400000
0.048000  53.600000
0.029200  53.500000
0.013500  53.600000
0.009000  53.600000
0.015000  53.800000
0.023200  53.600000
0.029200  53.700000
0.030700  53.600000
0.029200  53.900000
0.027700  53.800000
0.024700  54.000000
0.018000  54.000000
0.009000  54.000000
0.001500  53.900000
-0.010500  54.000000
-0.019500  53.800000
-0.027000  54.000000
-0.036100  54.000000
-0.043600  54.100000
-0.049500  54.100000
-0.053300  54.200000
-0.055500  54.200000
-0.057000  54.300000
-0.054000  54.300000
-0.048800  54.200000
-0.042000  54.400000
-0.036800  54.400000
-0.031500  54.400000
-0.019500  54.400000
-0.009100  54.400000
0.000700  54.600000
0.009000  54.700000
0.016500  54.500000
0.024000  54.800000
0.031500  54.800000
0.038200  54.800000
0.045700  54.700000
0.053200  54.900000
0.057700  54.800000
0.063000  55.000000
0.065200  54.800000
0.067500  55.000000
0.070500  55.000000
0.072700  55.000000
0.072000  55.100000
0.068200  55.100000
0.063700  55.100000
0.054000  55.200000
0.045700  55.100000
0.038200  55.300000
0.029200  55.200000
0.021000  55.400000
0.012000  55.400000
0.003000  55.400000
-0.006000  55.300000
-0.012800  55.400000
-0.020300  55.300000
-0.023300  55.400000
-0.027000  55.600000
-0.034600  55.400000
-0.040500  55.400000
-0.045800  55.700000
-0.048000  55.400000
-0.049500  55.700000
-0.049500  55.700000
-0.048000  55.500000
-0.046500  55.600000
-0.046500  55.600000
-0.044300  55.600000
-0.042000  55.700000
-0.036800  55.800000
-0.032300  55.700000
-0.027000  55.900000
-0.020300  55.600000
-0.017300  55.800000
-0.013500  55.800000
-0.009800  55.700000
-0.008300  55.900000
-0.004600  55.800000
0.000000  55.900000
0.004500  56.000000
0.010500  55.900000
0.012700  56.100000
0.014200  56.200000
0.017200  55.900000
0.018000  55.900000
0.015700  56.200000
0.015000  55.900000
0.012700  56.200000
0.013500  56.200000
0.013500  56.200000
0.013500  56.300000
0.012700  56.200000
0.012700  56.200000
0.010500  56.400000
0.008200  56.400000
0.009000  56.300000
0.008200  56.400000
0.003000  56.500000
0.001500  56.500000
0.002200  56.400000
0.001500  56.500000
-0.001500  56.600000
-0.003000  56.600000
-0.005300  56.600000
-0.004600  56.800000
-0.004600  56.500000
-0.006000  56.700000
-0.003800  56.900000
-0.003000  56.700000
-0.002300  56.800000
0.001500  56.900000
0.004500  56.800000
0.006000  57.000000
0.006700  57.000000
0.005200  57.000000
0.002200  56.900000
0.003000  57.100000
0.003000  56.900000
0.003000  57.200000
0.003700  57.100000
0.004500  57.100000
0.007500  57.100000
0.011200  57.100000
0.012000  57.200000
0.014200  57.400000
0.015000  57.300000
0.014200  57.300000
0.016500  57.200000
0.012700  57.500000
0.009000  57.300000
0.003000  57.400000
-0.002300  57.300000
-0.001500  57.600000
-0.003800  57.300000
-0.006000  57.300000
-0.009800  57.400000
-0.014300  57.400000
-0.018100  57.400000
-0.019500  57.400000
-0.020300  57.600000
-0.023300  57.700000
-0.021800  57.600000
-0.021000  57.600000
-0.021800  57.500000
-0.020300  57.600000
-0.019500  57.600000
-0.018100  57.700000
-0.016500  57.800000
-0.017300  57.700000
-0.015800  57.700000
-0.012800  57.900000
-0.011300  57.800000
-0.012000  58.000000
-0.012000  57.900000
-0.010500  58.000000
-0.010500  58.000000
-0.006800  58.200000
-0.004600  58.100000
-0.004600  58.100000
-0.005300  58.300000
-0.005300  58.200000
-0.004600  58.300000
-0.000800  58.400000
0.001500  58.400000
0.002200  58.300000
0.003000  58.500000
0.006700  58.400000
0.008200  58.500000
0.009000  58.500000
0.012000  58.500000
0.014200  58.700000
0.016500  58.500000
0.016500  58.800000
0.016500  58.800000
0.016500  58.600000
0.016500  58.800000
0.018000  58.700000
0.018000  58.800000
0.015700  58.800000
0.012700  58.700000
0.009000  58.900000
0.003700  58.800000
-0.000800  58.800000
-0.004600  58.800000
-0.006800  59.000000
-0.008300  58.700000
-0.009800  58.900000
-0.008300  59.000000
-0.006800  58.800000
-0.005300  59.200000
-0.003800  59.100000
-0.006000  59.000000
-0.005300  59.000000
-0.007500  59.200000
-0.010500  59.100000
-0.012800  59.300000
-0.015000  59.300000
-0.014300  59.200000
-0.015800  59.400000
-0.016500  59.400000
-0.016500  59.600000
-0.018100  59.600000
-0.017300  59.400000
-0.016500  59.700000
-0.015800  59.500000
-0.015800  59.700000
-0.018100  59.800000
-0.017300  59.700000
-0.018100  59.800000
-0.019500  59.700000
-0.018100  59.800000
-0.016500  59.800000
-0.015800  60.000000
-0.012800  59.900000
-0.008300  60.200000
-0.006000  59.900000
-0.005300  60.000000
-0.005300  60.300000
-0.003800  60.300000
-0.003000  60.400000
-0.003800  60.600000
-0.003000  60.300000
0.001500  60.400000
0.002200  60.500000
0.004500  60.400000
0.007500  60.700000
0.010500  60.600000
0.012700  60.400000
0.013500  60.700000
0.013500  60.700000
0.014200  60.700000
0.015700  60.900000
0.016500  60.800000
0.015700  60.900000
0.016500  60.800000
0.014200  61.000000
0.012000  61.000000
0.017200  60.800000
0.021000  61.100000
0.021000  61.000000
0.020200  61.000000
0.018000  61.200000
0.016500  61.000000
0.015000  61.200000
0.013500  61.200000
0.012000  61.400000
0.009700  61.200000
0.006700  61.400000
0.000700  61.300000
-0.006000  61.400000
-0.006000  61.400000
-0.009100  61.300000
-0.010500  61.400000
-0.009100  61.500000
-0.009100  61.400000
-0.007500  61.700000
-0.004600  61.700000
-0.001500  61.800000
0.000000  61.900000
0.003000  61.800000
0.006000  61.800000
0.009700  62.100000
0.012000  61.900000
0.012700  62.000000
0.016500  62.000000
0.018700  62.000000
0.018700  62.200000
0.017200  62.200000
0.018000  62.100000
0.019500  62.400000
0.016500  62.300000
0.015700  62.300000
0.014200  62.500000
0.012700  62.500000
0.012000  62.500000
0.010500  62.500000
0.008200  62.500000
0.006000  62.600000
0.005200  62.800000
0.005200  62.800000
0.007500  63.000000
0.007500  62.800000
0.006700  62.900000
0.004500  63.000000
0.003000  63.000000
0.003000  63.000000
0.002200  63.100000
0.002200  63.000000
-0.001500  63.300000
-0.003800  63.200000
-0.004600  63.400000
-0.005300  63.200000
-0.001500  63.400000
-0.003000  63.300000
-0.003800  63.500000
-0.003000  63.500000
-0.000800  63.400000
-0.000800  63.600000
-0.002300  63.600000
-0.003000  63.700000
-0.001500  63.900000
-0.001500  63.600000
-0.003800  63.900000
-0.003800  63.600000
-0.005300  63.800000
-0.006000  63.900000
-0.006800  63.800000
-0.008300  63.900000
-0.009100  64.100000
-0.009100  63.900000
-0.008300  63.900000
-0.008300  64.000000
-0.009100  64.000000
-0.008300  64.100000
-0.008300  64.000000
-0.005300  64.100000
-0.005300  64.300000
-0.004600  64.200000
-0.002300  64.300000
0.000000  64.300000
-0.000800  64.200000
-0.001500  64.400000
-0.001500  64.300000
-0.004600  64.300000
-0.005300  64.300000
-0.006800  64.500000
-0.006800  64.300000
-0.008300  64.500000
-0.011300  64.400000
-0.010500  64.400000
-0.012000  64.600000
-0.012000  64.500000
-0.010500  64.800000
-0.005300  64.800000
0.001500  64.800000
0.005200  64.800000
0.007500  64.900000
0.009700  64.700000
0.010500  64.900000
0.009000  65.000000
0.009000  65.000000
0.008200  64.800000
0.006000  65.100000
0.003000  65.100000
-0.000800  65.300000
-0.003000  65.100000
-0.005300  65.200000
-0.008300  65.200000
-0.011300  65.200000
-0.013500  65.200000
-0.013500  65.200000
-0.015800  65.300000
-0.015800  65.600000
-0.018100  65.400000
-0.016500  65.400000
-0.014300  65.300000
-0.014300  65.600000
-0.009100  65.500000
-0.007500  65.500000
-0.004600  65.600000
-0.001500  65.700000
0.000700  65.700000
0.006000  65.800000
0.009000  65.900000
0.012700  65.700000
0.013500  65.800000
0.012000  66.000000
0.012700  66.000000
0.015700  66.000000
0.019500  66.100000
0.025500  66.100000
0.029200  66.100000
0.030000  66.200000
0.029200  66.200000
0.027700  66.200000
0.027700  66.200000
0.027000  66.300000
0.024700  66.400000
0.021700  66.400000
0.016500  66.300000
0.012000  66.600000
0.008200  66.300000
0.003700  66.600000
0.000700  66.500000
-0.006000  66.500000
-0.010500  66.800000
-0.012800  66.600000
-0.018100  66.600000
-0.021000  66.800000
-0.019500  66.700000
-0.021000  66.800000
-0.023300  67.000000
-0.024000  66.900000
-0.026300  66.900000
-0.024800  66.800000
-0.021800  66.900000
-0.019500  66.900000
-0.014300  66.800000
-0.012000  66.900000
-0.007500  67.000000
-0.003000  66.800000
0.000000  67.100000
0.002200  67.000000
0.003000  67.000000
0.004500  67.000000
0.005200  67.000000
0.004500  66.900000
0.003000  67.200000
0.003000  67.200000
0.005200  67.000000
0.003700  67.100000
0.001500  67.000000
-0.000800  67.300000
-0.004600  67.200000
-0.004600  67.100000
-0.004600  67.400000
-0.006800  67.200000
-0.007500  67.300000
-0.006800  67.300000
-0.007500  67.400000
-0.009100  67.300000
-0.012000  67.500000
-0.013500  67.400000
-0.012000  67.500000
-0.012000  67.700000
-0.010500  67.400000
-0.010500  67.500000
-0.009100  67.700000
-0.009100  67.500000
-0.009100  67.700000
-0.006000  67.700000
-0.005300  67.800000
-0.009100  67.800000
-0.010500  67.700000
-0.012000  67.900000
-0.012000  67.800000
-0.010500  68.000000
-0.008300  67.900000
-0.003000  68.200000
-0.003800  67.900000
-0.001500  68.100000
0.000700  68.000000
-0.000800  68.100000
-0.001500  68.100000
0.000000  67.900000
0.002200  68.300000
0.000700  68.200000
0.001500  68.300000
0.002200  68.300000
0.000700  68.200000
0.001500  68.300000
-0.001500  68.300000
-0.000800  68.300000
-0.001500  68.500000
-0.000800  68.400000
0.004500  68.300000
0.003700  68.300000
0.004500  68.400000
0.006700  68.300000
0.008200  68.600000
0.010500  68.500000
0.015000  68.500000
0.016500  68.700000
0.017200  68.600000
0.016500  68.600000
0.018000  68.600000
0.023200  68.600000
0.026200  68.800000
0.025500  68.800000
0.023200  68.800000
0.017200  68.700000
0.015000  68.900000
0.016500  68.700000
0.014200  68.800000
0.012000  68.900000
0.009000  68.900000
0.003700  69.000000
0.001500  68.800000
-0.001500  69.100000
-0.005300  68.900000
-0.008300  68.800000
-0.012000  69.000000
-0.014300  68.900000
-0.018100  69.100000
-0.020300  69.000000
-0.023300  69.100000
-0.027000  68.900000
-0.027000  69.200000
-0.027000  69.100000
-0.027000  69.300000
-0.027000  69.300000
-0.023300  69.300000
-0.020300  69.300000
-0.019500  69.300000
-0.018800  69.300000
-0.015800  69.500000
-0.010500  69.200000
-0.006800  69.400000
-0.004600  69.500000
-0.003000  69.600000
-0.000800  69.500000
0.000700  69.400000
0.003000  69.400000
0.003000  69.600000
0.003000  69.600000
0.003000  69.500000
0.004500  69.700000
0.008200  69.700000
0.009000  69.600000
0.009000  69.700000
0.008200  69.700000
0.009000  69.700000
0.007500  69.900000
0.008200  69.700000
0.007500  70.000000
0.008200  69.800000
0.008200  69.700000
0.005200  69.900000
0.006700  70.000000
0.005200  69.800000
0.005200  69.700000
0.006000  69.900000
0.006000  70.000000
0.004500  70.000000
0.006700  69.800000
0.008200  70.100000
0.005200  70.000000
0.008200  70.200000
0.011200  70.200000
0.012000  69.800000
0.009700  70.200000
0.010500  70.200000
0.012700  70.200000
0.014200  70.300000
0.018000  70.100000
0.018000  70.100000
0.019500  70.200000
0.019500  70.200000
0.019500  70.000000
0.019500  70.300000
0.015700  70.200000
0.012700  70.200000
0.009000  70.200000
0.004500  70.300000
0.003000  70.400000
0.001500  70.200000
0.000000  70.300000
-0.001500  70.200000
-0.002300  70.300000
-0.003000  70.300000
-0.005300  70.500000
-0.006800  70.300000
-0.009100  70.300000
-0.007500  70.600000
-0.003800  70.400000
-0.004600  70.400000
-0.002300  70.400000
-0.000800  70.300000
-0.000800  70.400000
0.001500  70.400000
0.000000  70.600000
-0.004600  70.300000
-0.006000  70.300000
-0.006800  70.400000
-0.008300  70.300000
-0.008300  70.400000
-0.008300  70.400000
-0.008300  70.600000
-0.005300  70.300000
-0.005300  70.500000
-0.005300  70.500000
-0.004600  70.400000
-0.004600  70.600000
-0.006000  70.300000
-0.005300  70.500000
-0.002300  70.600000
-0.004600  70.400000
-0.006000  70.500000
-0.007500  70.300000
-0.007500  70.600000
-0.006800  70.500000
-0.008300  70.400000
-0.010500  70.400000
-0.015000  70.500000
-0.013500  70.400000
-0.009800  70.400000
-0.006800  70.600000
-0.001500  70.300000
0.001500  70.600000
0.008200  70.300000
0.012700  70.600000
0.016500  70.600000
0.022500  70.400000
0.023200  70.400000
0.021700  70.600000
0.023200  70.500000
0.021000  70.500000
0.020200  70.500000
0.020200  70.400000
0.018700  70.600000
0.015700  70.600000
0.009700  70.500000
0.009000  70.400000
0.009700  70.400000
0.012000  70.600000
0.012700  70.500000
0.008200  70.300000
0.005200  70.400000
0.001500  70.500000
-0.002300  70.400000
-0.005300  70.600000
-0.006000  70.300000
-0.006800  70.400000
-0.010500  70.200000
-0.012000  70.400000
-0.012000  70.300000
-0.012800  70.500000
-0.011300  70.300000
-0.012800  70.500000
-0.012800  70.200000
-0.012000  70.300000
-0.012000  70.400000
-0.010500  70.200000
-0.010500  70.300000
-0.010500  70.200000
-0.009800  70.200000
-0.010500  70.300000
-0.010500  70.200000
-0.012000  70.300000
-0.012800  70.300000
-0.012800  70.100000
-0.014300  70.200000
-0.015800  70.300000
-0.015800  70.000000
-0.014300  70.200000
-0.014300  70.200000
-0.012000  70.200000
-0.010500  70.300000
-0.009100  70.100000
-0.009800  70.000000
-0.008300  70.200000
-0.003000  70.200000
0.001500  70.300000
0.001500  70.100000
0.004500  70.100000
0.006000  70.100000
0.008200  70.200000
0.009700  70.000000
0.010500  70.400000
0.012700  70.100000
0.014200  70.100000
0.012700  70.300000
0.010500  70.000000
0.006700  70.100000
0.003700  70.200000
-0.000800  70.100000
-0.001500  70.200000
0.000700  70.000000
0.001500  70.200000
0.003000  70.100000
0.003000  70.000000
0.004500  70.100000
0.006700  70.200000
0.008200  70.000000
0.009700  70.200000
0.007500  70.000000
0.000700  69.900000
-0.004600  70.200000
-0.005300  70.000000
-0.009100  69.700000
-0.011300  70.200000
-0.012000  70.000000
-0.012800  70.000000
-0.012000  70.100000
-0.009100  70.000000
-0.006000  70.200000
-0.003000  70.000000
-0.000800  70.000000
0.001500  70.000000
0.005200  70.000000
0.007500  70.000000
0.008200  70.000000
0.005200  70.000000
0.003000  70.000000
0.005200  70.200000
0.003000  69.900000
0.003700  70.200000
0.003000  70.000000
0.000700  70.000000
0.000700  70.100000
-0.002300  69.800000
-0.001500  70.000000
-0.001500  70.000000
-0.003000  70.100000
-0.001500  70.000000
-0.000800  70.000000
0.001500  69.900000
0.002200  70.000000
0.004500  69.900000
0.005200  69.900000
0.004500  70.100000
0.005200  69.900000
0.005200  70.000000
0.006700  70.000000
0.009000  70.000000
0.011200  70.100000
0.015700  69.900000
0.018700  70.000000
0.020200  69.900000
0.022500  70.000000
0.024000  70.000000
0.023200  70.000000
0.019500  70.000000
0.014200  70.000000
0.009000  70.200000
0.003700  70.000000
-0.002300  70.100000
-0.005300  69.900000
-0.010500  70.000000
-0.015000  70.100000
-0.016500  70.000000
-0.019500  70.100000
-0.020300  69.900000
-0.021800  70.000000
-0.021800  69.900000
-0.023300  70.000000
-0.024000  70.000000
-0.024000  70.000000
-0.024000  70.000000
-0.022500  70.000000
-0.023300  70.200000
-0.020300  70.200000
-0.016500  70.000000
-0.013500  70.200000
-0.009800  70.100000
-0.005300  70.200000
-0.005300  70.200000
-0.004600  70.200000
-0.001500  70.200000
0.000000  70.100000
0.001500  70.300000
0.003700  70.100000
0.004500  70.300000
0.005200  70.200000
0.006000  70.300000
0.006700  70.200000
0.007500  70.200000
0.006700  70.300000
0.005200  70.200000
0.005200  70.300000
0.005200  70.200000
0.006700  70.200000
0.005200  70.400000
0.003000  70.300000
0.000000  70.400000
-0.000800  70.200000
-0.003800  70.300000
-0.005300  70.500000
-0.004600  70.300000
-0.005300  70.300000
-0.007500  70.300000
-0.009800  70.300000
-0.010500  70.200000
-0.011300  70.300000
-0.011300  70.100000
-0.009800  70.500000
-0.007500  70.200000
-0.006000  70.400000
-0.004600  70.600000
-0.003000  70.300000
-0.002300  70.600000
-0.000800  70.600000
0.000700  70.400000
0.001500  70.500000
0.001500  70.500000
0.003000  70.400000
0.003700  70.500000
0.001500  70.500000
0.002200  70.400000
0.002200  70.700000
0.002200  70.600000
0.004500  70.600000
0.004500  70.500000
0.006000  70.500000
0.009000  70.700000
0.009000  70.500000
0.010500  70.600000
0.010500  70.600000
0.009700  70.600000
0.005200  70.600000
0.003700  70.700000
0.005200  70.600000
0.004500  70.600000
0.006700  70.800000
0.007500  70.500000
0.008200  70.800000
0.009000  70.700000
0.011200  70.500000
0.014200  70.700000
0.014200  70.600000
0.015000  70.700000
0.016500  70.800000
0.018700  70.600000
0.018000  70.800000
0.018000  70.700000
0.018000  70.700000
0.016500  70.700000
0.015700  70.700000
0.013500  70.800000
0.012000  71.000000
0.009000  70.800000
0.005200  71.000000
0.000000  70.900000
-0.000800  71.000000
-0.003800  71.000000
-0.007500  70.900000
-0.007500  70.800000
-0.008300  71.100000
-0.006800  70.700000
-0.005300  70.800000
-0.004600  70.900000
-0.005300  70.900000
-0.005300  71.000000
-0.005300  71.000000
-0.003000  71.000000
-0.002300  71.100000
-0.001500  71.000000
0.001500  71.000000
0.000700  71.100000
-0.001500  70.900000
0.000000  70.900000
0.001500  71.100000
0.003000  70.900000
0.004500  71.200000
0.005200  70.900000
0.004500  70.900000
0.006000  71.100000
0.005200  71.100000
0.004500  71.100000
0.005200  71.000000
0.003700  71.100000
0.004500  71.100000
0.004500  71.100000
0.002200  71.000000
0.001500  71.100000
0.000700  71.100000
0.000700  71.000000
0.003000  71.100000
0.004500  71.000000
0.003000  71.100000
0.005200  71.100000
0.003000  70.900000
-0.000800  71.100000
-0.001500  71.100000
-0.003800  71.100000
-0.006000  71.000000
-0.008300  71.100000
-0.007500  70.900000
-0.007500  71.000000
-0.008300  71.000000
-0.007500  70.900000
-0.010500  71.100000
-0.009800  70.800000
-0.004600  71.100000
0.003700  71.100000
0.017200  70.900000
0.027700  71.200000
0.029200  70.900000
0.025500  71.200000
0.021000  71.000000
0.017200  70.900000
0.015000  71.000000
0.012700  71.000000
0.009000  70.900000
0.001500  71.000000
-0.006800  71.100000
-0.014300  70.900000
-0.018100  71.000000
-0.019500  70.800000
-0.022500  70.800000
-0.024800  70.800000
-0.027000  70.700000
-0.027800  71.000000
-0.027000  70.800000
-0.024800  70.700000
-0.020300  70.600000
-0.016500  70.800000
-0.012800  70.600000
-0.010500  70.600000
-0.008300  70.800000
-0.003000  70.600000
0.000700  70.800000
0.003000  70.800000
0.003000  70.700000
0.005200  70.600000
0.005200  70.600000
0.003700  70.800000
0.000700  70.500000
-0.001500  70.600000
-0.004600  70.600000
-0.009100  70.500000
-0.011300  70.500000
-0.012000  70.600000
-0.012000  70.500000
-0.009800  70.400000
-0.008300  70.600000
-0.005300  70.300000
-0.001500  70.600000
-0.001500  70.600000
-0.000800  70.500000
0.002200  70.600000
0.001500  70.400000
0.000700  70.400000
0.000700  70.400000
0.000700  70.400000
0.000000  70.400000
-0.002300  70.400000
-0.003000  70.300000
-0.003800  70.500000
-0.005300  70.300000
-0.007500  70.200000
-0.008300  70.200000
-0.008300  70.400000
-0.007500  70.300000
-0.006000  70.300000
-0.005300  70.200000
-0.003000  70.300000
-0.002300  70.400000
-0.000800  70.300000
0.001500  70.400000
0.001500  70.200000
0.004500  70.300000
0.006000  70.400000
0.005200  70.300000
0.003700  70.300000
0.005200  70.300000
0.006700  70.400000
0.004500  70.400000
0.005200  70.500000
0.006000  70.300000
0.006000  70.500000
0.009000  70.300000
0.012000  70.300000
0.015700  70.400000
0.020200  70.300000
0.022500  70.300000
0.025500  70.200000
0.027000  70.300000
0.026200  70.600000
0.025500  70.300000
0.021700  70.500000
0.018700  70.400000
0.016500  70.500000
0.013500  70.400000
0.009000  70.600000
0.005200  70.300000
0.000000  70.500000
-0.003000  70.400000
-0.005300  70.300000
-0.009800  70.500000
-0.012000  70.400000
-0.015800  70.300000
-0.018800  70.600000
-0.021800  70.200000
-0.024000  70.400000
-0.024000  70.300000
-0.025600  70.300000
-0.024000  70.200000
-0.024000  70.400000
-0.023300  70.300000
-0.021000  70.500000
-0.019500  70.400000
-0.016500  70.400000
-0.014300  70.400000
-0.009100  70.300000
-0.006000  70.300000
-0.004600  70.400000
-0.003000  70.400000
-0.001500  70.500000
-0.000800  70.300000
0.001500  70.300000
0.005200  70.500000
0.005200  70.400000
0.004500  70.400000
0.005200  70.300000
0.006000  70.300000
0.006700  70.400000
0.004500  70.400000
0.001500  70.200000
0.000700  70.300000
0.002200  70.300000
0.002200  70.100000
0.000700  70.400000
0.000000  70.200000
-0.001500  70.200000
-0.003800  70.400000
-0.001500  70.200000
-0.003000  70.400000
-0.004600  70.300000
-0.006800  70.200000
-0.006000  70.200000
-0.004600  70.300000
-0.005300  70.100000
-0.003000  70.300000
-0.003800  70.100000
-0.006800  70.200000
-0.007500  70.200000
-0.008300  70.100000
-0.007500  70.200000
-0.009100  70.100000
-0.007500  70.000000
-0.006000  70.200000
-0.005300  70.100000
-0.003000  70.300000
-0.001500  70.200000
0.000700  70.300000
0.001500  70.200000
0.003000  70.200000
0.004500  70.000000
0.005200  70.200000
0.007500  70.200000
0.009000  70.000000
0.009000  70.300000
0.012700  70.000000
0.010500  70.100000
0.008200  70.200000
0.008200  70.000000
0.010500  70.200000
0.010500  70.200000
0.012000  70.200000
0.014200  70.100000
0.012700  70.000000
0.012000  70.000000
0.009700  70.200000
0.009700  70.000000
0.009700  70.000000
0.008200  70.000000
0.006000  70.000000
0.005200  70.100000
0.004500  70.200000
0.003000  70.000000
0.001500  70.300000
0.002200  70.000000
0.003000  70.100000
0.003000  70.000000
0.002200  70.000000
0.001500  70.000000
0.001500  70.000000
0.003000  70.000000
0.003000  69.900000
0.004500  70.200000
0.004500  70.100000
0.004500  70.000000
0.005200  70.000000
0.005200  70.200000
0.005200  70.200000
0.005200  70.100000
0.005200  70.200000
0.007500  70.000000
0.006000  70.000000
0.004500  70.200000
0.004500  70.100000
0.005200  70.200000
0.005200  69.900000
0.005200  70.100000
0.005200  70.100000
0.004500  70.200000
0.003700  70.100000
0.005200  70.000000
0.004500  70.200000
0.004500  70.000000
0.003700  70.200000
0.003000  70.000000
0.002200  70.200000
0.000700  70.100000
-0.000800  70.000000
-0.001500  70.100000
-0.001500  70.200000
-0.001500  70.200000
-0.001500  70.300000
-0.003000  70.100000
-0.003800  70.100000
-0.005300  70.200000
-0.006800  70.000000
-0.006000  70.100000
-0.004600  70.200000
-0.005300  70.000000
-0.006800  70.100000
-0.007500  70.100000
-0.006000  70.100000
-0.005300  70.100000
-0.006000  70.200000
-0.006800  70.000000
-0.006800  70.200000
-0.006000  70.000000
-0.004600  70.000000
-0.004600  70.000000
-0.003800  70.200000
-0.003000  70.100000
-0.003000  70.200000
-0.003000  70.000000
-0.001500  70.200000
0.000700  70.000000
0.001500  69.900000
0.000700  70.000000
0.003000  69.900000
0.004500  69.900000
0.003000  70.100000
0.003000  69.900000
0.003000  70.100000
0.001500  69.900000
0.001500  70.000000
0.003700  69.900000
0.004500  70.100000
0.003000  70.000000
0.003000  70.200000
0.003000  70.000000
0.001500  69.800000
0.000700  70.200000
0.000000  69.900000
-0.001500  70.100000
-0.000800  70.000000
0.000000  69.800000
-0.001500  70.200000
-0.003800  69.900000
-0.005300  69.800000
-0.004600  70.100000
-0.004600  69.900000
-0.006800  69.700000
-0.006000  70.000000
-0.006800  69.700000
-0.004600  70.100000
-0.003800  70.000000
-0.003800  70.000000
-0.001500  70.000000
-0.001500  70.100000
-0.000800  70.000000
-0.002300  69.900000
-0.001500  69.900000
0.000000  69.900000
-0.001500  70.000000
-0.000800  69.900000
-0.001500  69.900000
-0.001500  69.700000
0.000000  70.000000
-0.001500  70.100000
-0.001500  69.800000
-0.002300  69.900000
-0.001500  70.000000
-0.001500  69.800000
-0.001500  69.800000
-0.000800  69.900000
-0.001500  69.700000
-0.003000  70.000000
-0.004600  70.000000
-0.004600  69.900000
-0.006800  70.100000
-0.006800  69.800000
-0.003000  69.900000
-0.003000  69.900000
-0.005300  69.800000
-0.005300  69.900000
-0.004600  70.000000
-0.003000  69.800000
-0.003000  69.900000
-0.000800  70.000000
0.001500  69.800000
0.001500  70.000000
0.001500  69.800000
0.000700  69.800000
-0.000800  70.000000
-0.000800  69.800000
-0.001500  70.000000
-0.001500  69.900000
-0.001500  69.900000
-0.001500  69.900000
-0.000800  70.000000
-0.000800  69.900000
0.000000  69.800000
0.000700  70.000000
0.003000  69.900000
0.003000  69.900000
0.003000  69.900000
0.003000  70.000000
0.003000  70.000000
0.003000  69.700000
0.003700  70.100000
0.005200  69.800000
0.005200  69.700000
0.004500  70.000000
0.004500  69.800000
0.003700  69.800000
0.004500  70.000000
0.003000  69.900000
0.003700  69.900000
0.002200  70.000000
0.001500  69.800000
0.000700  69.900000
-0.001500  70.000000
0.000000  69.900000
-0.003000  70.000000
-0.005300  69.800000
-0.003800  70.000000
-0.004600  69.800000
-0.003000  69.900000
-0.004600  70.000000
-0.004600  69.900000
-0.003000  69.900000
-0.001500  69.900000
-0.001500  69.900000
-0.000800  69.800000
-0.000800  70.000000
0.000000  70.000000
-0.000800  69.700000
0.000000  69.900000
0.000000  69.800000
0.000700  69.900000
0.000700  69.900000
0.004500  69.800000
0.004500  69.900000
0.005200  69.800000
0.005200  69.700000
0.004500  70.100000
0.004500  69.900000
0.003700  70.000000
0.003700  69.900000
0.003700  70.000000
0.003700  69.800000
0.004500  70.000000
0.004500  69.800000
0.002200  70.000000
0.003700  69.800000
0.003000  69.900000
0.003000  70.000000
0.003000  69.700000
0.003000  69.900000
0.002200  70.000000
0.001500  69.700000
0.001500  69.900000
0.000700  69.900000
0.003000  69.700000
0.001500  69.900000
0.002200  69.800000
0.002200  69.700000
0.000700  69.800000
0.001500  69.700000
0.000700  69.800000
0.001500  69.800000
0.000700  69.800000
-0.001500  69.700000
-0.001500  70.000000
-0.001500  69.700000
-0.000800  69.900000
-0.000800  69.800000
-0.000800  69.800000
0.000000  70.000000
-0.001500  69.700000
-0.001500  70.000000
-0.003800  69.900000
-0.004600  69.700000
-0.003000  69.800000
-0.005300  69.800000
-0.003000  69.700000
-0.001500  69.800000
-0.001500  69.800000
-0.001500  69.600000
-0.001500  69.900000
-0.000800  69.700000
0.000000  69.800000
0.000000  69.900000
-0.000800  69.700000
-0.000800  69.800000
-0.001500  69.800000
-0.001500  69.900000
-0.001500  69.700000
-0.001500  69.900000
-0.002300  69.600000
-0.003000  69.900000
-0.003000  69.900000
-0.002300  69.700000
-0.000800  69.800000
-0.001500  69.700000
-0.001500  69.700000
0.001500  69.900000
0.000700  69.700000
0.000700  70.100000
0.000000  69.700000
0.000700  69.900000
0.001500  69.700000
0.000000  70.000000
0.000700  69.800000
0.000700  69.700000
0.001500  69.700000
0.001500  69.800000
0.001500  69.700000
0.001500  69.700000
0.003700  70.000000
0.003000  69.800000
0.003000  69.700000
0.003700  69.900000
0.002200  69.600000
0.003000  69.900000
0.003000  69.800000
0.003000  69.900000
0.004500  69.800000
0.003000  69.700000
0.003700  69.700000
0.004500  69.900000
0.004500  69.900000
0.004500  69.700000
0.003700  70.000000
0.003700  69.700000
0.004500  69.800000
0.004500  69.800000
0.006000  69.700000
0.005200  69.900000
0.003000  69.700000
0.004500  70.000000
0.001500  69.900000
0.002200  69.800000
0.001500  69.800000
0.003000  69.900000
0.003000  70.000000
0.000700  69.700000
0.000700  69.800000
-0.000800  69.800000
0.000700  69.800000
-0.000800  69.800000
-0.000800  69.700000
-0.002300  70.000000
-0.000800  69.700000
-0.001500  69.700000
-0.003000  69.800000
-0.001500  69.700000
-0.001500  69.900000
-0.001500  69.700000
-0.003000  69.800000
-0.001500  69.900000
-0.001500  69.700000
0.000000  69.700000
0.000000  70.000000
-0.001500  69.800000
-0.001500  69.900000
-0.003000  69.900000
-0.003000  69.700000
-0.004600  69.800000
-0.004600  69.800000
-0.004600  69.700000
-0.003000  69.700000
-0.000800  69.700000
-0.001500  69.800000
-0.004600  69.900000
-0.003800  69.800000
-0.003000  69.700000
-0.002300  69.800000
-0.001500  69.800000
-0.002300  69.700000
-0.003000  69.800000
-0.003000  69.700000
-0.003000  69.900000
-0.002300  69.700000
-0.001500  69.700000
0.000000  69.800000
-0.000800  69.700000
-0.000800  69.700000
0.000700  70.000000
0.002200  69.700000
-0.000800  69.800000
-0.001500  69.800000
0.000000  69.900000
0.000700  69.700000
0.000000  69.700000
0.001500  69.700000
0.001500  69.900000
0.000700  69.800000
0.000700  69.700000
-0.001500  69.900000
-0.000800  69.700000
-0.001500  69.800000
-0.000800  70.000000
0.000000  69.700000
0.003000  69.700000
0.003700  69.700000
0.000700  69.900000
0.001500  69.700000
0.002200  69.700000
0.001500  69.700000
0.000700  69.800000
0.000700  69.700000
0.000000  69.700000
0.000700  70.000000
0.002200  69.700000
0.003000  69.800000
0.003700  69.800000
0.001500  69.700000
0.001500  69.900000
0.001500  69.600000
0.002200  69.700000
0.001500  69.900000
-0.000800  69.700000
-0.002300  69.800000
-0.005300  69.800000
-0.005300  69.800000
-0.004600  69.700000
-0.003000  69.700000
-0.002300  69.700000
-0.001500  69.700000
-0.001500  69.700000
-0.003000  69.700000
-0.003000  69.900000
-0.001500  69.700000
-0.001500  69.700000
-0.000800  69.900000
-0.001500  69.700000
-0.001500  69.800000
-0.003000  69.700000
-0.000800  69.700000
-0.001500  69.700000
-0.003000  69.700000
-0.001500  69.700000
-0.003000  69.700000
-0.003000  69.800000
-0.000800  69.700000
0.000000  69.800000
0.001500  69.700000
0.001500  69.700000
0.000700  69.700000
0.001500  69.700000
-0.000800  69.800000
-0.001500  69.700000
0.000000  69.700000
0.001500  69.700000
0.001500  69.900000
0.001500  70.000000
0.003000  69.700000
0.004500  69.900000
0.003700  69.700000
0.002200  69.800000
0.004500  69.600000
0.003700  69.800000
0.003000  69.700000
0.002200  69.500000
0.002200  69.900000
0.001500  69.700000
-0.000800  69.700000
-0.000800  69.800000
0.000000  69.600000
-0.000800  69.900000
-0.001500  69.800000
-0.001500  69.700000
-0.001500  69.700000
-0.000800  69.700000
-0.000800  69.700000
0.000700  69.700000
0.000700  69.700000
0.001500  69.700000
0.000000  69.900000
-0.000800  69.700000
0.001500  69.800000
0.000000  69.700000
-0.000800  69.600000
0.000000  69.700000
0.000000  69.700000
-0.000800  69.700000
-0.000800  69.700000
0.000700  69.700000
0.000700  69.700000
0.000000  69.700000
-0.000800  69.700000
0.000000  69.700000
-0.000800  69.700000
-0.001500  69.600000
-0.000800  69.800000
-0.000800  69.700000
-0.001500  69.700000
0.000000  69.700000
-0.000800  69.700000
-0.000800  69.700000
0.000000  69.800000
-0.001500  69.700000
-0.000800  69.700000
-0.000800  69.700000
-0.000800  69.700000
-0.001500  69.700000
-0.000800  69.700000
0.000700  69.600000
0.000700  69.800000
0.002200  69.600000
0.001500  69.700000
0.003000  69.700000
0.002200  69.700000
0.001500  69.800000
0.002200  69.700000
0.001500  69.700000
0.002200  69.800000
0.002200  69.700000
0.000700  69.800000
0.000000  69.700000
0.001500  69.700000
0.000000  69.600000
0.000000  69.700000
-0.000800  69.600000
-0.000800  69.700000
0.001500  69.700000
0.001500  69.700000
0.003000  69.800000
0.003000  69.700000
0.003000  69.600000
0.005200  69.700000
0.004500  69.600000
0.003700  69.600000
0.003000  69.700000
0.004500  69.700000
0.004500  69.700000
0.005200  69.600000
0.005200  69.600000
0.003700  69.700000
0.005200  69.800000
0.005200  69.700000
0.006700  69.700000
0.005200  69.800000
0.004500  69.600000
0.004500  69.800000
0.003000  69.700000
0.001500  69.600000
0.001500  69.700000
0.001500  69.700000
-0.001500  69.700000
-0.002300  69.500000
-0.001500  69.700000
-0.001500  69.700000
0.000000  69.700000
-0.001500  69.700000
-0.004600  69.700000
-0.004600  69.700000
-0.004600  69.700000
-0.003800  69.700000
-0.003800  69.800000
-0.003800  69.700000
-0.004600  69.800000
-0.003800  69.600000
-0.005300  69.700000
-0.004600  69.700000
-0.003800  69.700000
-0.004600  69.700000
-0.003800  69.700000
-0.003000  69.700000
-0.001500  69.700000
-0.001500  69.700000
0.000000  69.700000
-0.000800  69.800000
0.000000  69.700000
0.003000  69.700000
0.000700  69.700000
0.000000  69.600000
0.001500  69.800000
0.001500  69.700000
0.000700  69.700000
0.001500  69.700000
0.001500  69.700000
0.000700  69.800000
0.001500  69.700000
0.001500  69.800000
0.000000  69.500000
-0.000800  69.800000
-0.000800  69.700000
-0.000800  69.700000
0.000700  69.700000
0.000700  69.600000
0.000000  69.800000
0.000700  69.400000
0.002200  69.700000
0.002200  69.700000
0.003000  69.700000
0.003000  69.700000
0.001500  69.700000
0.001500  69.600000
0.002200  69.700000
0.001500  69.700000
0.000700  69.700000
0.001500  69.700000
0.000700  69.700000
0.000700  69.700000
0.001500  70.000000
0.001500  69.600000
0.001500  69.700000
-0.000800  69.700000
0.000700  69.600000
0.001500  69.800000
0.000000  69.700000
0.000700  69.600000
-0.001500  69.800000
-0.001500  69.700000
-0.000800  69.800000
-0.001500  69.700000
0.000000  69.600000
-0.003000  69.700000
-0.002300  69.700000
-0.003000  69.600000
-0.004600  69.800000
-0.005300  69.600000
-0.006800  69.600000
-0.006000  69.700000
-0.006000  69.600000
-0.005300  69.700000
-0.004600  69.900000
-0.004600  69.600000
-0.004600  69.800000
-0.003000  69.800000
0.000000  69.700000
0.000000  69.500000
-0.000800  69.600000
-0.001500  69.600000
-0.000800  69.800000
-0.001500  69.600000
-0.001500  69.500000
-0.002300  69.700000
-0.000800  69.600000
0.001500  69.600000
0.002200  69.700000
0.003000  69.600000
0.003700  69.700000
0.003700  69.700000
0.002200  69.500000
0.003700  69.700000
0.003000  69.800000
0.003000  69.600000
0.003000  69.700000
0.000000  69.700000
-0.001500  69.700000
0.000700  69.700000
0.001500  69.700000
0.002200  69.700000
0.000700  69.800000
0.000000  69.500000
0.000700  69.700000
0.000000  69.700000
0.000700  69.700000
0.000700  69.800000
0.000700  69.600000
0.001500  69.800000
0.001500  69.700000
0.000700  69.700000
0.000000  69.600000
-0.000800  69.700000
-0.000800  69.600000
-0.001500  69.700000
-0.001500  69.800000
-0.003000  69.600000
-0.003800  69.700000
-0.003000  69.600000
-0.004600  69.700000
-0.004600  69.800000
-0.005300  69.500000
-0.005300  69.700000
-0.004600  69.700000
-0.004600  69.800000
-0.003800  69.700000
-0.003000  69.700000
-0.006000  69.600000
-0.005300  69.500000
-0.003000  69.700000
-0.003800  69.600000
-0.003000  69.700000
-0.000800  69.600000
-0.001500  69.800000
-0.001500  69.700000
0.001500  69.700000
0.002200  69.700000
0.003000  69.600000
0.002200  69.600000
0.003700  69.800000
0.005200  69.700000
0.005200  69.700000
0.005200  69.600000
0.004500  69.600000
0.005200  69.600000
0.005200  69.700000
0.006000  69.500000
0.006000  69.700000
0.005200  69.700000
0.005200  69.600000
0.003000  69.800000
0.000700  69.600000
-0.001500  69.700000
-0.003000  69.700000
-0.004600  69.700000
-0.005300  69.700000
-0.003000  69.800000
-0.001500  69.700000
-0.000800  69.800000
-0.000800  69.700000
0.001500  69.700000
0.001500  69.700000
0.001500  69.700000
0.003000  69.700000
0.003000  69.700000
0.003000  69.600000
0.004500  69.800000
0.006000  69.700000
0.005200  69.700000
0.003000  69.800000
0.003000  69.800000
0.001500  69.700000
0.000000  69.800000
0.000000  69.700000
0.000700  69.700000
0.000700  69.700000
0.000700  69.700000
0.000000  69.700000
-0.001500  69.800000
-0.000800  69.700000
-0.000800  69.700000
-0.000800  69.700000
-0.001500  69.700000
-0.001500  69.700000
-0.001500  69.700000
-0.001500  69.700000
0.001500  69.800000
0.000700  69.500000
0.001500  69.700000
0.003700  69.600000
0.004500  69.700000
0.003700  69.700000
0.003000  69.700000
0.001500  69.700000
0.001500  69.900000
0.003000  69.700000
0.000700  69.700000
0.001500  69.900000
0.000000  69.700000
-0.001500  69.700000
0.000000  69.700000
0.000700  69.700000
0.001500  69.700000
0.002200  69.700000
0.000700  69.800000
-0.001500  69.700000
-0.003000  69.900000
-0.003000  69.600000
-0.000800  69.600000
0.000700  69.600000
0.002200  69.700000
0.000700  69.700000
-0.000800  69.600000
-0.002300  69.700000
-0.003000  69.700000
-0.003000  69.700000
-0.001500  69.800000
-0.001500  69.500000
-0.002300  69.700000
-0.003000  69.700000
-0.002300  69.500000
-0.000800  69.800000
-0.000800  69.800000
-0.000800  69.800000
0.000700  69.800000
-0.000800  69.800000
-0.001500  69.700000
-0.000800  69.700000
0.001500  69.700000
0.000700  69.500000
0.000700  69.700000
0.002200  69.700000
0.001500  69.700000
0.003000  69.700000
0.004500  69.600000
0.005200  69.800000
0.005200  69.700000
0.006700  69.700000
0.006700  69.700000
0.007500  69.700000
0.006000  69.600000
0.004500  69.800000
0.004500  69.700000
0.004500  69.700000
0.004500  69.800000
0.003000  69.600000
0.003000  69.900000
0.003700  69.600000
0.004500  69.600000
0.004500  69.700000
0.003700  69.700000
0.002200  69.800000
-0.000800  69.800000
-0.001500  69.600000
-0.003800  69.700000
-0.006000  69.700000
-0.006800  69.700000
-0.006800  69.700000
-0.006000  69.600000
-0.006000  69.600000
-0.003000  69.800000
-0.003000  69.700000
-0.001500  69.700000
0.000000  69.700000
0.001500  69.600000
0.004500  69.800000
0.004500  69.700000
0.003700  69.600000
0.003000  69.800000
0.001500  69.500000
0.000700  69.700000
-0.001500  69.600000
-0.002300  69.700000
-0.006000  69.600000
-0.010500  69.700000
-0.009800  69.600000
-0.012000  69.700000
-0.014300  69.600000
-0.015800  69.700000
-0.015800  69.700000
-0.015800  69.500000
-0.015800  69.700000
-0.016500  69.600000
-0.015800  69.700000
-0.015000  69.600000
-0.014300  69.500000
-0.012000  69.800000
-0.009100  69.700000
-0.006800  69.800000
-0.005300  69.700000
-0.003000  69.700000
-0.000800  69.600000
0.003000  69.600000
0.004500  69.800000
0.005200  69.600000
0.006000  69.700000
0.008200  69.700000
0.009000  69.700000
0.009000  69.900000
0.009000  69.700000
0.010500  69.700000
0.009000  69.800000
0.006700  69.700000
0.004500  69.700000
0.003700  69.700000
0.003700  69.700000
0.003000  69.700000
0.002200  69.700000
0.001500  69.700000
0.000700  69.800000
0.000700  69.700000
0.001500  69.700000
0.003000  69.700000
0.003000  69.700000
0.004500  69.800000
0.004500  69.700000
0.001500  69.600000
0.001500  69.700000
0.003000  69.700000
0.003000  69.800000
0.003000  69.700000
0.003700  69.800000
0.004500  69.700000
0.004500  69.800000
0.004500  69.600000
0.003700  69.800000
0.003000  69.900000
0.004500  69.700000
0.005200  69.800000
0.005200  69.700000
0.004500  69.700000
0.003700  69.700000
0.003000  69.700000
0.004500  69.600000
0.003000  69.700000
-0.000800  69.800000
-0.003000  69.700000
-0.003000  69.700000
-0.003000  69.700000
-0.003000  69.900000
-0.002300  69.700000
-0.002300  69.700000
-0.001500  69.700000
-0.001500  69.700000
-0.001500  69.600000
-0.000800  69.700000
-0.001500  69.600000
-0.003800  69.700000
-0.003800  69.800000
-0.003800  69.600000
-0.004600  69.800000
-0.006000  69.700000
-0.006800  69.700000
-0.008300  69.600000
-0.008300  69.700000
-0.008300  69.700000
-0.007500  69.800000
-0.006000  69.600000
-0.006800  69.700000
-0.006800  69.900000
-0.006000  69.700000
-0.005300  69.900000
-0.005300  70.000000
-0.004600  69.700000
-0.004600  69.800000
-0.006800  69.700000
-0.006800  69.700000
-0.006800  69.800000
-0.006800  69.700000
-0.005300  69.600000
-0.004600  69.900000
-0.003000  69.700000
-0.003000  69.800000
0.001500  69.800000
0.004500  69.700000
0.005200  69.900000
0.010500  69.700000
0.011200  69.700000
0.012700  69.900000
0.015700  69.500000
0.019500  69.900000
0.021000  69.700000
0.021000  69.700000
0.023200  70.000000
0.019500  69.800000
0.019500  69.800000
0.020200  69.900000
0.016500  69.900000
0.015700  69.700000
0.015700  69.800000
0.015700  69.700000
0.015700  69.800000
0.014200  69.800000
0.010500  69.700000
0.008200  69.800000
0.004500  69.700000
0.001500  69.800000
0.001500  69.800000
