# Supplementary material for: Extracting time-frequency feature of single-channel vastus medialis EMG signals for knee exercise pattern recognition
Source: PLoS One. 2017 Jul 10;12(7):e0180526. doi: 10.1371/journal.pone.0180526 (PMC5503271; doi:10.1371/journal.pone.0180526)
Supplement: S1 File — The EMG orignial data of the vastus medialis muscle of the detected leg from 14 healthy subjects were collected and recorded in the file while performing three exercise programs, i.e., leg extension from a sitting position (sitting), flexion of the leg up (standing), and gait (walking). (ZIP) [file pone.0180526.s001.zip › Data/11sitting.txt]

File Name: 11sitting.log
Channel 6: 'Vasto Medial', 5890 values, engineering units: mV, no filters.
Channel 8: 'Flexo-Extension', 5890 values, engineering units: deg, no filters.
0.456000  44.800000
0.412500  45.800000
0.310500  45.900000
0.198700  46.600000
0.069700  46.300000
-0.053300  46.800000
-0.117000  46.900000
-0.153000  47.400000
-0.180800  47.100000
-0.202600  48.000000
-0.237000  47.900000
-0.276800  48.200000
-0.320300  48.500000
-0.354800  48.700000
-0.381000  48.700000
-0.399000  49.000000
-0.400500  49.300000
-0.390800  49.500000
-0.370500  49.700000
-0.339100  50.200000
-0.300000  50.400000
-0.275300  50.600000
-0.253500  50.700000
-0.222000  51.300000
-0.192000  51.300000
-0.144800  51.500000
-0.087800  51.700000
-0.029300  51.700000
0.025500  52.200000
0.070500  52.200000
0.101200  52.700000
0.127500  52.700000
0.145500  52.900000
0.156700  53.100000
0.162700  53.600000
0.162700  53.600000
0.161200  54.000000
0.155200  54.100000
0.144700  54.400000
0.134200  54.500000
0.118500  54.600000
0.101200  55.100000
0.085500  55.100000
0.069000  55.700000
0.055500  55.700000
0.042000  55.900000
0.027700  56.100000
0.016500  56.200000
0.005200  56.600000
-0.007500  56.700000
-0.016500  56.700000
-0.025600  57.200000
-0.027000  57.100000
-0.033000  57.600000
-0.060800  57.600000
-0.077300  58.000000
-0.080300  57.900000
-0.081800  58.200000
-0.061500  58.300000
-0.043600  58.700000
-0.036100  58.900000
-0.025600  58.800000
-0.024000  59.000000
-0.025600  59.200000
-0.027800  59.400000
-0.027800  59.400000
-0.027800  59.400000
-0.027800  59.400000
-0.027800  59.800000
-0.029300  59.800000
-0.029300  60.000000
-0.031500  60.100000
-0.027800  59.900000
-0.025600  60.400000
-0.026300  60.300000
-0.027000  60.600000
-0.029300  60.400000
-0.026300  60.500000
-0.025600  60.600000
-0.022500  60.600000
-0.018100  60.500000
-0.014300  60.700000
-0.009100  60.700000
-0.003800  60.800000
0.000700  60.800000
0.004500  60.800000
0.006700  61.100000
0.011200  61.000000
0.011200  61.100000
-0.003800  60.900000
-0.015000  61.100000
-0.016500  60.900000
-0.017300  61.100000
-0.013500  61.300000
-0.012800  61.200000
-0.008300  61.200000
0.003700  61.400000
0.009000  61.300000
0.002200  61.500000
-0.000800  61.200000
0.003000  61.300000
-0.003800  61.200000
-0.005300  61.200000
-0.007500  61.300000
-0.018100  61.100000
-0.036800  61.400000
-0.051800  61.300000
-0.062300  61.200000
-0.065300  61.400000
-0.057800  61.100000
-0.054000  61.400000
-0.051800  61.100000
-0.047300  61.400000
-0.042000  61.200000
-0.034600  61.100000
-0.017300  61.200000
0.000700  61.200000
0.012700  61.000000
0.018000  61.300000
0.023200  61.000000
0.030700  61.200000
0.033000  60.900000
0.039000  61.100000
0.036700  60.900000
0.029200  60.800000
0.015700  60.900000
0.008200  60.800000
0.001500  60.900000
-0.010500  60.600000
-0.024800  60.700000
-0.039000  60.500000
-0.045000  60.600000
-0.041300  60.400000
-0.035300  60.500000
-0.027800  60.300000
-0.019500  60.400000
-0.012000  60.100000
-0.009100  60.100000
-0.002300  60.000000
0.002200  59.900000
0.009700  60.100000
0.016500  59.700000
0.019500  59.700000
0.022500  59.800000
0.023200  59.500000
0.020200  59.400000
0.015000  59.300000
0.012700  59.200000
0.009000  59.100000
0.008200  58.900000
0.007500  59.100000
0.003700  58.800000
0.003000  58.600000
0.000700  58.500000
0.001500  58.300000
0.002200  58.400000
0.001500  58.000000
0.001500  58.100000
0.000700  58.000000
0.000000  57.900000
-0.000800  57.700000
-0.002300  57.800000
0.000000  57.500000
0.001500  57.700000
0.001500  57.100000
0.001500  57.300000
-0.001500  57.100000
-0.003000  57.000000
-0.001500  56.800000
0.000700  56.700000
0.003700  56.400000
0.004500  56.200000
0.004500  56.000000
0.003700  55.900000
0.006000  55.600000
0.005200  55.700000
0.006700  55.400000
0.008200  55.400000
0.008200  55.200000
0.006700  54.900000
0.006700  55.000000
0.007500  54.800000
0.005200  54.500000
0.006700  54.400000
0.011200  54.200000
0.012700  54.100000
0.012000  53.800000
0.011200  53.600000
0.012700  53.400000
0.012700  53.300000
0.012700  53.200000
0.015700  52.900000
0.018000  52.600000
0.019500  52.400000
0.022500  52.300000
0.026200  52.100000
0.027000  51.800000
0.029200  51.500000
0.028500  51.400000
0.026200  50.900000
0.025500  50.800000
0.023200  50.500000
0.024000  50.400000
0.022500  50.100000
0.021700  49.800000
0.018700  50.000000
0.018000  49.400000
0.018700  49.300000
0.016500  49.000000
0.017200  48.800000
0.015700  48.600000
0.014200  48.300000
0.011200  48.100000
0.011200  47.900000
0.012700  47.600000
0.012700  47.400000
0.012000  47.300000
0.009700  47.000000
0.010500  46.800000
0.010500  46.400000
0.012000  46.400000
0.010500  45.900000
0.010500  45.800000
0.011200  45.400000
0.012000  45.300000
0.011200  45.000000
0.011200  44.600000
0.010500  44.400000
0.010500  44.200000
0.009700  43.700000
0.009700  43.700000
0.009000  43.300000
0.009000  43.100000
0.010500  42.700000
0.009000  42.500000
0.007500  42.100000
0.006700  41.900000
0.005200  41.600000
0.004500  41.300000
0.003000  40.900000
0.003000  40.700000
0.001500  40.400000
-0.000800  40.000000
-0.000800  39.900000
-0.003000  39.400000
-0.004600  39.200000
-0.006000  38.700000
-0.005300  38.600000
-0.004600  38.300000
-0.003800  37.900000
-0.001500  37.700000
0.000000  37.200000
0.000000  36.900000
-0.001500  36.500000
-0.003000  36.100000
-0.003000  35.600000
-0.005300  35.500000
-0.004600  35.200000
-0.003000  34.700000
0.003000  34.300000
0.005200  34.200000
0.003700  33.700000
0.003000  33.400000
0.003700  33.000000
0.002200  32.600000
0.001500  32.400000
0.001500  31.900000
0.003000  31.700000
0.005200  31.200000
0.006700  31.000000
0.005200  30.600000
0.001500  30.100000
0.001500  29.800000
-0.002300  29.400000
-0.004600  29.000000
-0.008300  28.800000
-0.009100  28.300000
-0.006000  28.200000
-0.001500  27.700000
0.005200  27.300000
0.004500  27.000000
0.004500  26.600000
0.005200  26.200000
0.001500  25.900000
0.000700  25.600000
0.000000  25.400000
0.000700  24.700000
0.000000  24.500000
0.000700  24.200000
0.001500  23.700000
-0.004600  23.300000
-0.010500  22.900000
-0.015800  22.500000
-0.021800  22.500000
-0.026300  21.700000
-0.027000  21.600000
-0.024000  21.000000
-0.028500  20.800000
-0.038300  20.500000
-0.036800  20.000000
-0.036800  19.800000
-0.040500  19.300000
-0.042800  19.000000
-0.049500  18.500000
-0.049500  18.200000
-0.045800  17.900000
-0.041300  17.500000
-0.033000  17.000000
-0.030800  16.800000
-0.029300  16.200000
-0.018100  15.900000
-0.009800  15.500000
-0.008300  15.200000
-0.006800  14.800000
-0.000800  14.400000
-0.006800  14.200000
-0.021800  13.600000
-0.027000  13.400000
-0.027800  12.900000
-0.013500  12.700000
0.003000  12.200000
0.021700  11.900000
0.041200  11.500000
0.054000  11.100000
0.065200  10.700000
0.057700  10.400000
0.043500  10.100000
0.026200  9.500000
0.012700  9.300000
0.000700  8.800000
-0.018100  8.500000
-0.026300  8.200000
-0.016500  7.800000
0.004500  7.600000
0.024700  7.000000
0.040500  6.700000
0.042000  6.400000
0.042000  5.900000
0.036700  5.600000
0.036700  5.000000
0.039000  4.800000
0.029200  4.200000
0.026200  3.600000
0.025500  3.500000
0.032200  3.000000
0.036700  2.800000
0.033700  2.300000
0.033000  2.000000
0.025500  1.800000
0.021000  1.400000
0.018700  1.400000
0.019500  0.900000
0.025500  0.700000
0.031500  0.600000
0.036700  0.400000
0.040500  0.200000
0.042000  0.000000
0.049500  0.000000
0.055500  -0.100000
0.057700  -0.300000
0.060000  -0.100000
0.063700  -0.500000
0.066700  -0.300000
0.062200  -0.400000
0.051700  -0.300000
0.040500  -0.200000
0.029200  -0.200000
0.006700  0.100000
-0.021800  0.000000
-0.048800  0.100000
-0.078800  0.200000
-0.112500  0.000000
-0.150800  0.000000
-0.183800  0.200000
-0.205500  0.400000
-0.215300  0.700000
-0.222000  0.500000
-0.219800  0.600000
-0.202600  0.500000
-0.183800  0.700000
-0.159000  0.900000
-0.123800  0.900000
-0.090800  1.100000
-0.081000  0.900000
-0.059300  1.200000
-0.040500  1.200000
-0.048800  1.000000
-0.045800  1.100000
-0.069100  1.100000
-0.111800  1.300000
-0.138800  1.500000
-0.136500  1.600000
-0.117800  1.800000
-0.098300  1.800000
-0.065300  2.100000
-0.024000  2.200000
0.007500  2.200000
0.031500  2.500000
0.054700  2.500000
0.057700  2.900000
0.042000  2.600000
0.017200  3.000000
-0.015000  3.000000
-0.049500  3.200000
-0.074300  3.400000
-0.094500  3.400000
-0.097500  3.500000
-0.075800  4.000000
-0.067500  4.100000
-0.071300  4.500000
-0.063800  4.500000
-0.049500  4.900000
-0.045800  5.300000
-0.045000  5.500000
-0.030800  5.600000
0.001500  5.800000
0.053200  6.100000
0.125200  6.200000
0.214500  6.400000
0.287200  6.300000
0.316500  6.500000
0.324000  6.700000
0.315000  6.900000
0.264700  6.800000
0.189700  7.000000
0.129000  7.100000
0.080200  7.300000
-0.005300  7.300000
-0.156000  7.500000
-0.204800  7.700000
-0.047300  7.900000
0.094500  8.300000
0.135000  8.400000
0.119200  8.400000
0.084000  8.600000
0.093700  8.600000
0.057000  8.900000
0.105700  8.700000
0.363700  9.000000
0.683200  9.000000
1.017000  9.200000
1.304200  9.300000
1.296000  9.400000
1.185000  9.600000
1.086000  9.800000
0.996000  9.900000
0.912700  10.100000
0.838500  10.100000
0.769500  10.400000
0.707200  10.600000
0.591700  10.800000
0.318000  11.200000
-0.048000  11.400000
-0.375000  11.700000
-0.615000  11.800000
-0.799500  11.900000
-0.999000  12.100000
-1.235300  12.400000
-1.419000  12.700000
-1.555600  12.700000
-1.681500  13.100000
-1.762500  13.300000
-1.661300  13.500000
-1.518800  13.600000
-1.387500  13.900000
-1.269800  13.900000
-1.163300  14.000000
-1.065000  13.800000
-0.976500  14.200000
-0.896300  14.200000
-0.822000  14.100000
-0.756000  14.300000
-0.694500  14.300000
-0.639000  14.600000
-0.562500  14.400000
-0.342800  14.500000
-0.004600  14.400000
0.327700  14.400000
0.675700  14.400000
1.037200  14.200000
1.357500  14.400000
1.653700  14.500000
1.871200  14.200000
1.971000  14.300000
1.858500  13.900000
1.699500  14.200000
1.552500  14.100000
1.419700  14.300000
1.299700  14.500000
1.191700  14.600000
1.093500  14.800000
1.002700  14.900000
0.921700  15.300000
0.843700  15.400000
0.739500  15.700000
0.622500  16.200000
0.468700  16.500000
0.262500  16.800000
0.069000  17.100000
-0.136500  17.400000
-0.340600  17.800000
-0.548300  17.900000
-0.751600  18.300000
-0.927000  18.700000
-1.101800  18.900000
-1.255500  19.700000
-1.362100  19.800000
-1.398800  20.600000
-1.380800  20.700000
-1.338800  21.200000
-1.281800  21.400000
-1.200800  21.700000
-1.089800  21.900000
-0.948000  22.200000
-0.733500  22.600000
-0.487500  22.700000
-0.250500  22.900000
-0.015800  23.300000
0.194200  23.300000
0.378700  23.300000
0.480000  23.700000
0.440200  23.600000
0.349500  23.800000
0.363700  23.800000
0.465000  24.000000
0.554200  24.000000
0.606700  24.200000
0.580500  24.300000
0.519700  24.200000
0.434200  24.300000
0.327700  24.200000
0.243000  24.400000
0.180000  24.400000
0.163500  23.900000
0.141000  24.200000
0.114700  24.100000
0.104200  23.900000
0.072000  24.100000
0.005200  23.900000
-0.039000  23.800000
-0.063000  23.800000
-0.076500  23.800000
-0.049500  23.800000
-0.024000  23.400000
0.004500  23.600000
0.006700  23.700000
-0.010500  23.600000
-0.042800  23.800000
-0.099800  23.600000
-0.117800  23.800000
-0.116300  23.900000
-0.112500  23.800000
-0.103500  24.000000
-0.099000  23.800000
-0.096000  24.000000
-0.072100  23.800000
-0.027000  24.200000
0.006700  23.700000
0.023200  24.400000
0.028500  23.800000
0.034500  23.700000
0.059200  23.800000
0.081700  23.600000
0.078000  23.500000
0.084000  23.600000
0.058500  23.400000
-0.012000  23.400000
-0.078000  23.500000
-0.126000  23.300000
-0.156800  23.400000
-0.198000  23.300000
-0.260300  23.500000
-0.332300  23.200000
-0.378000  23.400000
-0.378000  23.300000
-0.355500  23.200000
-0.316500  23.200000
-0.288800  23.200000
-0.257300  23.200000
-0.221300  23.300000
-0.202600  23.000000
-0.179300  23.400000
-0.155300  23.100000
-0.139600  23.300000
-0.132000  23.400000
-0.128300  23.300000
-0.122300  23.500000
-0.108800  23.400000
-0.101300  23.600000
-0.096800  23.600000
-0.069800  23.400000
-0.015800  23.800000
0.052500  23.700000
0.118500  23.700000
0.156000  23.600000
0.153700  23.700000
0.146200  23.800000
0.137200  23.600000
0.145500  23.600000
0.179200  23.600000
0.192700  23.500000
0.174700  23.800000
0.147700  23.400000
0.126000  23.700000
0.110200  23.400000
0.093700  23.700000
0.082500  23.600000
0.075000  23.600000
0.074200  23.500000
0.087700  23.400000
0.075700  23.400000
0.050200  23.500000
0.008200  23.400000
-0.054000  23.400000
-0.077300  23.500000
-0.082500  23.300000
-0.076500  23.600000
-0.061500  23.300000
-0.050300  23.500000
-0.040500  23.400000
-0.027000  23.500000
-0.004600  23.700000
0.009000  23.500000
0.033000  23.700000
0.049500  23.400000
0.061500  23.600000
0.084700  23.500000
0.108000  23.400000
0.138700  23.600000
0.163500  23.000000
0.184500  23.400000
0.189700  23.400000
0.204700  23.300000
0.225000  23.300000
0.237000  23.100000
0.242200  23.300000
0.243000  23.200000
0.249000  23.400000
0.256500  23.100000
0.255700  22.900000
0.244500  23.100000
0.232500  23.000000
0.208500  22.900000
0.185200  22.900000
0.163500  22.900000
0.135700  22.900000
0.108000  22.900000
0.078700  22.900000
0.045700  22.800000
0.008200  22.700000
-0.030800  22.900000
-0.069100  22.600000
-0.096800  22.900000
-0.119300  22.800000
-0.144800  22.700000
-0.169600  22.800000
-0.195000  22.700000
-0.217500  22.700000
-0.237800  22.600000
-0.247500  22.600000
-0.249800  22.700000
-0.247500  22.400000
-0.241500  22.700000
-0.229500  22.500000
-0.210000  22.400000
-0.193500  22.500000
-0.175600  22.100000
-0.152300  22.500000
-0.129000  22.200000
-0.100600  22.300000
-0.073500  22.400000
-0.052500  22.000000
-0.033000  22.000000
-0.015000  22.000000
0.003000  22.000000
0.024000  21.900000
0.042000  22.000000
0.061500  21.900000
0.078000  21.600000
0.093000  21.600000
0.105000  21.600000
0.113200  21.400000
0.121500  21.600000
0.121500  21.400000
0.122200  21.300000
0.120000  21.300000
0.116200  21.200000
0.114700  21.400000
0.115500  21.000000
0.114700  21.000000
0.110200  21.000000
0.106500  21.000000
0.100500  20.800000
0.089200  21.000000
0.070500  20.900000
0.049500  20.900000
0.030700  20.700000
0.012000  20.800000
-0.001500  20.600000
-0.012000  20.700000
-0.018100  20.600000
-0.027000  20.500000
-0.040500  20.400000
-0.055500  20.300000
-0.071300  20.400000
-0.082500  20.200000
-0.081800  20.200000
-0.072100  20.100000
-0.066000  20.100000
-0.065300  20.100000
-0.063800  20.100000
-0.063000  19.800000
-0.063000  19.800000
-0.060000  19.600000
-0.054000  19.800000
-0.051800  19.700000
-0.042800  19.500000
-0.032300  19.500000
-0.023300  19.300000
-0.021000  19.600000
-0.021800  19.300000
-0.015800  19.300000
-0.008300  19.300000
-0.002300  19.300000
0.003000  19.200000
0.010500  19.100000
0.015700  19.200000
0.020200  19.000000
0.023200  19.000000
0.027000  19.000000
0.031500  18.900000
0.026200  18.800000
0.025500  18.900000
0.026200  18.700000
0.027000  18.700000
0.027000  18.500000
0.025500  18.600000
0.022500  18.400000
0.015700  18.400000
0.008200  18.400000
0.003000  18.300000
-0.001500  18.300000
-0.007500  18.100000
-0.015000  18.000000
-0.017300  18.100000
-0.020300  17.600000
-0.019500  18.000000
-0.020300  17.500000
-0.027000  17.600000
-0.030800  17.500000
-0.032300  17.500000
-0.033000  17.600000
-0.032300  17.300000
-0.031500  17.400000
-0.030000  17.300000
-0.029300  17.300000
-0.024800  17.100000
-0.021000  17.000000
-0.019500  17.000000
-0.016500  17.200000
-0.014300  16.900000
-0.009100  17.000000
-0.006800  16.800000
-0.004600  16.800000
-0.002300  16.700000
0.001500  16.600000
0.006000  16.600000
0.006700  16.500000
0.008200  16.600000
0.010500  16.400000
0.014200  16.300000
0.014200  16.300000
0.007500  16.200000
0.012000  16.300000
0.020200  16.100000
0.022500  16.000000
0.033700  15.900000
0.040500  15.800000
0.036000  15.900000
0.027700  15.700000
0.012700  15.600000
0.001500  15.700000
-0.008300  15.400000
-0.014300  15.300000
-0.018800  15.100000
-0.021800  15.200000
-0.024000  15.200000
-0.025600  15.000000
-0.023300  15.000000
-0.024000  15.000000
-0.025600  14.800000
-0.025600  14.800000
-0.021800  14.700000
-0.018100  14.800000
-0.018100  14.500000
-0.019500  14.700000
-0.018100  14.300000
-0.018100  14.400000
-0.021800  14.100000
-0.019500  14.200000
-0.015000  14.100000
-0.012000  14.000000
-0.012800  14.100000
-0.012800  13.900000
-0.012000  13.800000
-0.012000  13.800000
-0.009100  13.600000
-0.008300  13.500000
-0.014300  13.500000
-0.021000  13.100000
-0.023300  13.400000
-0.024800  13.000000
-0.027000  13.200000
-0.029300  13.000000
-0.024000  13.000000
-0.015000  13.000000
-0.005300  12.800000
0.004500  12.700000
0.010500  12.600000
0.008200  12.500000
0.001500  12.600000
-0.003000  12.300000
-0.007500  12.500000
-0.016500  12.100000
-0.021800  12.200000
-0.027000  12.000000
-0.030000  12.000000
-0.030800  12.100000
-0.031500  11.700000
-0.029300  11.800000
-0.023300  11.600000
-0.016500  11.800000
-0.008300  11.600000
-0.001500  11.500000
0.001500  11.500000
0.006000  11.600000
0.007500  11.300000
0.008200  11.500000
0.010500  11.300000
0.016500  11.200000
0.019500  11.100000
0.017200  11.000000
0.015000  11.000000
0.005200  10.900000
-0.003000  11.000000
-0.004600  10.700000
-0.016500  10.900000
-0.035300  10.700000
-0.056300  10.700000
-0.087800  10.400000
-0.114000  10.500000
-0.129800  10.400000
-0.146300  10.500000
-0.151500  10.400000
-0.140300  10.400000
-0.114000  10.300000
-0.072800  10.400000
-0.025600  10.100000
0.023200  10.300000
0.063700  10.400000
0.108000  10.200000
0.161200  10.300000
0.217500  9.800000
0.275200  10.100000
0.332200  9.900000
0.377200  10.000000
0.406500  9.900000
0.420000  9.900000
0.423700  9.900000
0.416200  9.700000
0.405700  9.700000
0.384700  9.900000
0.362200  9.700000
0.340500  9.900000
0.309000  9.500000
0.275200  9.700000
0.235500  9.500000
0.186000  9.500000
0.140200  9.500000
0.115500  9.600000
0.075000  9.500000
0.010500  9.500000
-0.065300  9.400000
-0.155300  9.300000
-0.243000  9.500000
-0.318000  9.400000
-0.355500  9.300000
-0.354800  9.300000
-0.331500  9.300000
-0.289500  9.200000
-0.234000  9.300000
-0.174800  9.100000
-0.112500  9.300000
-0.051800  9.100000
-0.006800  9.300000
0.016500  9.300000
0.037500  9.100000
0.060000  9.200000
0.053200  9.200000
0.026200  9.100000
-0.013500  9.000000
-0.089300  9.000000
-0.184500  9.000000
-0.305300  9.000000
-0.431300  9.000000
-0.552100  8.900000
-0.639800  9.000000
-0.678100  9.000000
-0.671300  8.900000
-0.635300  9.000000
-0.591800  8.700000
-0.540800  8.700000
-0.475500  9.000000
-0.372000  8.800000
-0.240000  8.700000
-0.120800  8.800000
-0.010500  8.700000
0.087000  9.000000
0.171700  8.500000
0.254200  8.900000
0.315700  8.800000
0.363000  8.900000
0.402700  8.600000
0.431200  8.700000
0.450700  8.700000
0.466500  8.500000
0.474700  8.800000
0.455200  8.600000
0.420000  8.700000
0.386200  8.600000
0.341200  8.600000
0.292500  8.700000
0.239200  8.500000
0.189700  8.600000
0.141000  8.800000
0.088500  8.500000
0.045000  8.600000
0.012700  8.800000
-0.012000  8.700000
-0.028500  8.800000
-0.045000  8.500000
-0.055500  8.700000
-0.061500  8.700000
-0.069100  8.700000
-0.070600  8.700000
-0.063800  8.800000
-0.042000  8.700000
-0.018100  8.900000
-0.001500  8.900000
0.006700  9.000000
0.021000  8.700000
0.033000  9.000000
0.039000  8.700000
0.047200  9.000000
0.046500  8.900000
0.050200  8.800000
0.063700  9.000000
0.071200  9.000000
0.072000  9.200000
0.069000  9.000000
0.066700  9.200000
0.061500  8.900000
0.054000  9.100000
0.057700  9.200000
0.058500  9.100000
0.049500  9.000000
0.042700  9.200000
0.027700  9.200000
0.012000  9.400000
-0.001500  9.200000
-0.020300  9.300000
-0.035300  9.300000
-0.048800  9.100000
-0.061500  9.500000
-0.080300  9.300000
-0.103500  9.500000
-0.121500  9.300000
-0.138800  9.600000
-0.151500  9.300000
-0.160500  9.500000
-0.168000  9.600000
-0.168800  9.600000
-0.165000  9.700000
-0.159000  9.700000
-0.152300  9.700000
-0.144800  9.800000
-0.138800  9.800000
-0.133500  9.900000
-0.130500  9.900000
-0.125300  9.900000
-0.118500  10.300000
-0.117800  9.900000
-0.109500  10.300000
-0.095300  10.100000
-0.082500  10.200000
-0.069800  10.300000
-0.057000  10.300000
-0.038300  10.400000
-0.021800  10.600000
-0.010500  10.500000
0.005200  10.700000
0.008200  10.700000
0.004500  10.900000
0.000000  11.000000
-0.005300  10.900000
-0.008300  11.100000
-0.005300  11.200000
0.006700  11.300000
0.024000  11.300000
0.033700  11.500000
0.031500  11.600000
0.040500  11.600000
0.050200  11.600000
0.054700  12.000000
0.063700  11.900000
0.067500  12.100000
0.071200  12.000000
0.074200  12.400000
0.078000  12.300000
0.082500  12.500000
0.086200  12.600000
0.089200  12.500000
0.091500  12.800000
0.090000  12.700000
0.086200  13.000000
0.082500  12.800000
0.079500  13.000000
0.076500  13.200000
0.071200  13.400000
0.067500  13.400000
0.061500  13.400000
0.053200  13.500000
0.042700  13.900000
0.033700  13.900000
0.024700  13.900000
0.018000  14.000000
0.015000  14.100000
0.010500  14.600000
0.010500  14.300000
0.010500  14.500000
0.009700  14.400000
0.008200  14.800000
0.008200  14.900000
0.009000  14.800000
0.009000  15.100000
0.010500  15.300000
0.013500  15.300000
0.015700  15.500000
0.016500  15.500000
0.015700  15.700000
0.019500  15.500000
0.020200  15.900000
0.018000  15.800000
0.013500  16.000000
0.009000  16.200000
0.005200  16.200000
0.000700  16.300000
-0.004600  16.400000
-0.008300  16.500000
-0.012800  16.800000
-0.015000  16.900000
-0.015800  16.800000
-0.018100  17.100000
-0.019500  17.000000
-0.021000  17.500000
-0.023300  17.300000
-0.026300  17.700000
-0.029300  17.500000
-0.031500  17.700000
-0.035300  17.900000
-0.038300  17.900000
-0.037500  18.200000
-0.034600  18.100000
-0.033000  18.400000
-0.034600  18.500000
-0.038300  18.600000
-0.040500  18.900000
-0.044300  19.000000
-0.048000  19.200000
-0.054000  19.300000
-0.057800  19.400000
-0.061500  19.700000
-0.065300  19.800000
-0.071300  20.100000
-0.078800  20.300000
-0.081800  20.500000
-0.085600  20.800000
-0.081800  20.900000
-0.075000  21.300000
-0.072800  21.300000
-0.066800  21.700000
-0.063000  21.900000
-0.055500  22.100000
-0.048800  22.300000
-0.042800  22.600000
-0.034600  22.900000
-0.024000  23.100000
-0.015000  23.300000
-0.008300  23.800000
-0.004600  23.600000
-0.001500  24.100000
0.000700  24.200000
0.003000  24.400000
0.003000  24.600000
0.003000  25.000000
0.003000  25.200000
0.005200  25.300000
0.006700  25.400000
0.011200  25.700000
0.024000  26.000000
0.066000  26.300000
0.155200  26.500000
0.290200  26.800000
0.435000  27.000000
0.571500  27.100000
0.652500  27.600000
0.579700  27.500000
0.417000  28.200000
0.257200  28.300000
0.040500  28.700000
-0.232500  28.800000
-0.544500  29.100000
-0.857300  29.300000
-1.095000  29.700000
-1.202300  29.900000
-1.190300  30.100000
-1.133300  30.200000
-1.073300  30.700000
-1.023800  30.800000
-0.912800  31.300000
-0.717800  31.600000
-0.488300  31.800000
-0.220500  32.000000
0.046500  32.200000
0.288700  32.700000
0.509200  32.800000
0.694500  33.100000
0.850500  33.500000
0.968200  33.600000
1.044000  34.100000
1.080700  34.300000
1.081500  34.400000
1.050700  34.800000
0.989200  34.800000
0.903000  35.100000
0.801000  35.200000
0.690000  35.600000
0.572200  35.800000
0.453000  35.900000
0.333000  36.300000
0.221200  36.400000
0.116200  36.800000
0.024000  36.900000
-0.054000  37.000000
-0.120000  37.400000
-0.163500  37.800000
-0.193500  37.900000
-0.208500  38.200000
-0.183800  38.500000
-0.099000  38.700000
0.017200  38.700000
0.132700  39.100000
0.229500  39.300000
0.280500  39.500000
0.289500  39.900000
0.275200  39.900000
0.247500  40.400000
0.208500  40.400000
0.159000  40.700000
0.093700  41.000000
-0.006800  41.100000
-0.127500  41.400000
-0.217500  41.500000
-0.283600  41.600000
-0.338300  42.200000
-0.367500  42.100000
-0.390800  42.700000
-0.408800  42.500000
-0.425300  42.900000
-0.437300  43.100000
-0.444000  43.400000
-0.437300  43.700000
-0.420000  43.800000
-0.396800  44.100000
-0.372800  44.500000
-0.352500  44.700000
-0.331500  44.800000
-0.309000  45.300000
-0.282800  45.400000
-0.257300  45.800000
-0.228000  45.800000
-0.192000  46.200000
-0.153000  46.300000
-0.108800  46.700000
-0.066800  47.000000
-0.024800  47.200000
0.014200  47.400000
0.048700  47.600000
0.078000  48.100000
0.102700  47.900000
0.126000  48.500000
0.142500  48.400000
0.152200  48.700000
0.156000  48.900000
0.153700  49.100000
0.144000  49.300000
0.126000  49.600000
0.106500  49.700000
0.086200  49.900000
0.071200  50.100000
0.054000  50.400000
0.035200  50.500000
0.022500  50.700000
0.011200  51.000000
0.001500  51.100000
0.001500  51.400000
0.004500  51.400000
0.015000  51.700000
0.027000  51.800000
0.042000  52.000000
0.060700  52.200000
0.078700  52.400000
0.099000  52.600000
0.116200  53.000000
0.130500  53.000000
0.142500  53.500000
0.152200  53.400000
0.159000  53.700000
0.159700  53.800000
0.159700  54.000000
0.154500  54.300000
0.142500  54.400000
0.129700  54.600000
0.111000  54.700000
0.089200  54.900000
0.065200  55.000000
0.042000  55.100000
0.019500  55.300000
-0.004600  55.400000
-0.027800  55.500000
-0.049500  55.800000
-0.069100  55.800000
-0.087800  56.200000
-0.105800  56.000000
-0.118500  56.400000
-0.129000  56.400000
-0.135800  56.400000
-0.142600  56.700000
-0.147000  56.500000
-0.147800  56.900000
-0.146300  56.900000
-0.143300  56.900000
-0.135000  57.200000
-0.123800  57.300000
-0.107300  57.300000
-0.089300  57.400000
-0.074300  57.500000
-0.058500  57.600000
-0.030000  57.700000
0.007500  57.900000
0.029200  57.900000
0.020200  58.000000
0.008200  58.000000
0.009000  58.200000
0.001500  58.300000
-0.010500  58.100000
-0.017300  58.500000
-0.025600  58.500000
-0.029300  58.500000
-0.027800  58.500000
-0.030000  58.600000
-0.035300  58.800000
-0.029300  58.600000
-0.018800  58.700000
-0.007500  58.800000
-0.000800  58.700000
-0.000800  59.000000
-0.000800  58.800000
-0.006800  58.900000
-0.011300  58.900000
-0.012000  58.900000
-0.009100  59.000000
-0.001500  58.900000
0.006000  58.900000
0.015000  59.000000
0.020200  59.100000
0.024700  59.100000
0.022500  59.100000
0.019500  59.200000
0.016500  59.400000
0.010500  59.100000
0.006700  59.400000
0.000000  59.300000
-0.008300  59.200000
-0.012800  59.200000
-0.012800  59.200000
-0.014300  59.300000
-0.015800  59.300000
-0.018100  59.400000
-0.021800  59.400000
-0.024800  59.300000
-0.027800  59.300000
-0.031500  59.100000
-0.035300  59.300000
-0.036800  58.900000
-0.040500  59.100000
-0.038300  59.000000
-0.034600  58.900000
-0.032300  59.000000
-0.027000  58.900000
-0.022500  58.900000
-0.020300  58.900000
-0.019500  58.800000
-0.017300  58.900000
-0.012800  58.500000
-0.010500  58.500000
-0.005300  58.600000
0.000700  58.500000
0.008200  58.400000
0.018000  58.300000
0.029200  58.200000
0.037500  58.100000
0.048000  58.000000
0.060000  58.100000
0.069000  57.800000
0.076500  58.100000
0.082500  57.800000
0.085500  57.700000
0.089200  57.700000
0.089200  57.600000
0.088500  57.800000
0.086200  57.500000
0.086200  57.400000
0.085500  57.300000
0.084000  57.300000
0.080200  57.200000
0.067500  57.000000
0.052500  57.100000
0.034500  56.900000
0.014200  56.700000
-0.005300  56.600000
-0.020300  56.300000
-0.030800  56.500000
-0.042800  56.200000
-0.045800  56.200000
-0.049500  55.900000
-0.054800  55.800000
-0.057000  55.700000
-0.061500  55.800000
-0.063800  55.600000
-0.062300  55.400000
-0.059300  55.100000
-0.054000  55.100000
-0.050300  54.800000
-0.042800  54.800000
-0.035300  54.500000
-0.027000  54.300000
-0.017300  54.400000
-0.012800  53.800000
-0.010500  53.900000
-0.010500  53.500000
-0.010500  53.300000
-0.010500  53.100000
-0.011300  52.900000
-0.012800  52.600000
-0.015800  52.400000
-0.016500  52.200000
-0.018100  52.200000
-0.019500  51.700000
-0.018800  51.700000
-0.019500  51.600000
-0.018100  51.200000
-0.015800  50.900000
-0.012000  50.700000
-0.010500  50.700000
-0.007500  50.300000
-0.004600  50.400000
-0.000800  50.100000
0.001500  49.900000
0.004500  49.900000
0.006000  49.600000
0.007500  49.500000
0.009000  49.200000
0.011200  49.000000
0.012000  49.000000
0.014200  48.600000
0.015700  48.500000
0.018000  48.400000
0.017200  48.100000
0.016500  48.100000
0.017200  47.700000
0.016500  47.700000
0.015700  47.400000
0.018000  47.200000
0.017200  47.100000
0.018000  46.700000
0.015700  46.400000
0.015000  46.200000
0.018000  45.900000
0.018000  45.700000
0.019500  45.400000
0.021700  45.400000
0.024700  44.900000
0.027000  44.800000
0.030000  44.400000
0.033700  44.000000
0.035200  43.800000
0.037500  43.600000
0.038200  43.300000
0.038200  42.900000
0.037500  42.600000
0.036700  42.400000
0.036700  42.200000
0.036700  41.900000
0.035200  41.600000
0.031500  41.100000
0.027700  41.000000
0.027000  40.400000
0.027000  40.400000
0.024000  40.100000
0.021700  39.700000
0.020200  39.500000
0.018000  39.100000
0.013500  39.100000
0.007500  38.400000
0.006700  38.300000
0.009000  37.800000
0.008200  37.600000
0.010500  37.200000
0.010500  37.000000
0.011200  36.700000
0.012000  36.300000
0.014200  36.000000
0.014200  35.600000
0.014200  35.100000
0.015000  34.900000
0.013500  34.400000
0.013500  34.200000
0.012000  33.700000
0.009000  33.200000
0.006700  33.200000
0.003000  32.500000
0.001500  32.200000
-0.001500  31.900000
-0.003800  31.500000
-0.006800  31.100000
-0.007500  30.700000
-0.007500  30.400000
-0.010500  29.900000
-0.012800  29.200000
-0.014300  29.400000
-0.015800  29.000000
-0.015800  28.600000
-0.014300  28.300000
-0.009100  28.100000
-0.004600  27.800000
-0.006800  27.100000
-0.015800  26.900000
-0.021800  26.500000
-0.027800  26.100000
-0.027800  25.600000
-0.021800  25.200000
-0.015800  24.800000
-0.015000  24.600000
-0.012000  24.100000
-0.008300  23.900000
-0.004600  23.300000
-0.003800  23.300000
-0.004600  22.500000
-0.004600  22.200000
-0.001500  21.900000
-0.001500  21.400000
-0.009800  21.100000
-0.012000  20.400000
-0.010500  20.200000
-0.009800  19.600000
-0.007500  19.300000
-0.006800  18.900000
-0.005300  18.400000
0.000700  18.000000
0.003000  17.600000
0.002200  17.000000
0.005200  16.700000
0.000700  16.200000
-0.006800  16.000000
-0.004600  15.300000
-0.005300  15.000000
-0.012000  14.500000
-0.018800  13.900000
-0.021000  13.800000
-0.019500  13.000000
-0.017300  12.700000
-0.029300  12.200000
-0.050300  11.500000
-0.080300  11.400000
-0.109500  10.900000
-0.108000  10.700000
-0.091500  10.200000
-0.064500  9.900000
-0.030000  9.500000
-0.001500  8.900000
0.010500  8.800000
0.008200  8.100000
-0.000800  7.800000
-0.006800  7.400000
-0.009100  6.900000
-0.014300  6.500000
-0.027000  6.000000
-0.037500  5.700000
-0.035300  5.300000
-0.029300  4.700000
-0.021800  4.300000
-0.018100  3.800000
-0.009100  3.300000
0.001500  3.000000
0.020200  2.400000
0.039700  2.100000
0.046500  1.400000
0.043500  1.000000
0.026200  0.700000
0.015000  0.400000
0.009000  -0.100000
0.015700  -0.500000
0.024700  -0.600000
0.024700  -1.100000
0.028500  -1.500000
0.031500  -1.800000
0.051700  -2.100000
0.069700  -2.300000
0.075000  -2.700000
0.084000  -2.700000
0.096700  -3.000000
0.108000  -3.200000
0.116200  -3.200000
0.132000  -3.500000
0.144700  -3.500000
0.153700  -3.600000
0.159700  -3.600000
0.162700  -3.400000
0.165000  -3.600000
0.164200  -3.500000
0.155200  -3.600000
0.137200  -3.400000
0.113200  -3.400000
0.075000  -3.600000
0.027700  -3.200000
-0.023300  -3.100000
-0.084800  -3.100000
-0.153800  -2.900000
-0.207000  -2.900000
-0.232500  -2.400000
-0.235500  -2.500000
-0.238500  -2.200000
-0.246800  -2.200000
-0.253500  -2.100000
-0.255800  -1.800000
-0.249000  -1.600000
-0.248300  -1.700000
-0.249000  -1.300000
-0.239300  -1.200000
-0.218300  -0.900000
-0.192800  -0.800000
-0.166500  -0.600000
-0.133500  -0.300000
-0.117800  -0.400000
-0.114000  0.200000
-0.101300  0.000000
-0.080300  0.500000
-0.071300  0.500000
-0.056300  0.800000
-0.036100  0.900000
-0.029300  1.200000
-0.024000  1.400000
0.019500  1.700000
0.084000  1.600000
0.092200  2.200000
0.080200  2.100000
0.048000  2.500000
0.033000  2.600000
0.042000  2.900000
0.027000  3.200000
0.008200  3.300000
-0.020300  3.600000
-0.027800  3.700000
-0.010500  4.000000
0.009700  4.100000
0.027700  4.400000
0.059200  4.500000
0.072700  4.800000
0.067500  4.900000
0.066700  5.300000
0.049500  5.200000
0.012000  5.600000
-0.030800  5.600000
-0.069100  6.000000
-0.081000  5.900000
-0.065300  6.300000
-0.063000  6.300000
-0.081800  6.600000
-0.112500  6.900000
-0.132000  7.000000
-0.122300  7.600000
-0.074300  7.300000
-0.022500  7.600000
-0.003800  7.800000
0.006700  8.000000
0.009000  8.200000
-0.027000  8.300000
-0.066800  8.700000
-0.066800  8.900000
-0.046500  9.100000
0.034500  9.400000
0.114000  9.300000
0.162000  9.600000
0.239200  9.800000
0.229500  10.100000
0.187500  10.300000
0.406500  10.400000
0.804700  10.700000
1.165500  10.800000
1.454200  11.100000
1.389000  11.200000
1.256200  11.700000
1.163200  12.100000
1.065000  11.900000
0.976500  12.500000
0.848200  12.500000
0.580500  12.900000
0.253500  13.100000
-0.078800  13.000000
-0.323300  13.500000
-0.618000  13.500000
-0.930800  14.000000
-1.176800  13.900000
-1.399500  14.200000
-1.611000  14.200000
-1.746800  14.400000
-1.697300  14.400000
-1.550300  14.600000
-1.416000  14.600000
-1.293800  14.800000
-1.184300  14.700000
-1.084500  14.900000
-0.993800  14.900000
-0.912000  15.000000
-0.836300  15.000000
-0.768000  15.000000
-0.652500  15.200000
-0.417800  14.900000
-0.162800  15.400000
0.102000  15.400000
0.450000  15.700000
0.861000  15.800000
1.236700  16.000000
1.507500  16.200000
1.702500  16.600000
1.825500  16.500000
1.846500  16.800000
1.710700  16.900000
1.563000  17.100000
1.428000  17.300000
1.307200  17.600000
1.197700  17.900000
1.084500  18.200000
0.894000  18.400000
0.681700  18.800000
0.444000  19.000000
0.154500  19.000000
-0.163500  19.400000
-0.413300  19.700000
-0.598500  20.100000
-0.755300  20.300000
-0.860300  20.400000
-0.937500  20.700000
-0.989300  21.000000
-0.978800  21.100000
-0.933800  21.600000
-0.863300  21.600000
-0.750800  22.000000
-0.598500  22.000000
-0.405100  22.400000
-0.162800  22.500000
0.081000  22.600000
0.250500  22.800000
0.408000  22.900000
0.573000  23.100000
0.705700  23.400000
0.807000  23.500000
0.857200  23.600000
0.873000  23.500000
0.857200  23.900000
0.841500  23.800000
0.856500  23.800000
0.838500  23.800000
0.789000  23.600000
0.675700  23.700000
0.491200  23.500000
0.341200  23.600000
0.270700  23.500000
0.225000  23.800000
0.153700  23.800000
0.057000  23.800000
-0.097500  23.800000
-0.246000  23.900000
-0.345800  24.000000
-0.430500  24.100000
-0.547500  23.800000
-0.682500  23.500000
-0.734300  24.000000
-0.750800  24.900000
-0.778500  23.500000
-0.795800  23.300000
-0.832500  23.500000
-0.862500  23.400000
-0.861000  23.500000
-0.828800  23.200000
-0.759800  23.300000
-0.689300  23.000000
-0.637600  22.900000
-0.609800  22.800000
-0.615800  22.700000
-0.646500  22.700000
-0.659300  22.600000
-0.642000  22.500000
-0.620300  22.600000
-0.586500  22.500000
-0.544500  22.500000
-0.474000  22.500000
-0.403600  22.500000
-0.348800  22.700000
-0.299300  22.500000
-0.240000  22.700000
-0.187500  22.500000
-0.154500  22.500000
-0.110300  22.600000
-0.080300  22.500000
-0.046500  22.400000
-0.023300  22.500000
-0.013500  22.400000
0.000000  22.500000
0.019500  22.300000
0.058500  22.500000
0.100500  22.200000
0.129700  22.400000
0.152200  22.200000
0.186000  22.400000
0.216700  22.400000
0.249700  22.100000
0.281200  22.400000
0.308200  22.300000
0.335200  22.000000
0.351700  22.200000
0.369000  22.000000
0.389200  22.100000
0.405000  21.900000
0.414000  22.000000
0.436500  22.000000
0.459000  21.800000
0.453000  21.900000
0.417700  21.600000
0.367500  21.800000
0.326200  21.600000
0.295500  21.600000
0.274500  21.500000
0.258700  21.300000
0.237700  21.300000
0.208500  21.200000
0.186000  21.300000
0.165700  21.400000
0.132000  21.300000
0.101200  21.400000
0.070500  21.200000
0.043500  21.200000
0.017200  21.200000
-0.009800  21.200000
-0.029300  21.400000
-0.042800  21.100000
-0.049500  21.300000
-0.053300  21.200000
-0.051800  21.300000
-0.045800  21.200000
-0.036100  21.100000
-0.023300  21.200000
-0.008300  21.300000
0.009000  21.000000
0.025500  21.100000
0.045000  20.800000
0.064500  21.000000
0.082500  20.800000
0.099000  20.800000
0.115500  21.000000
0.133500  20.700000
0.148500  20.700000
0.161200  20.600000
0.171000  20.700000
0.174000  20.600000
0.173200  20.500000
0.167200  20.600000
0.157500  20.400000
0.144000  20.400000
0.125200  20.600000
0.099000  20.400000
0.072000  20.500000
0.050200  20.300000
0.032200  20.500000
0.009000  20.300000
-0.009800  20.400000
-0.027000  20.400000
-0.050300  20.200000
-0.079500  20.400000
-0.105800  20.300000
-0.129800  20.200000
-0.147800  20.000000
-0.159800  20.200000
-0.174800  20.200000
-0.180000  20.000000
-0.186000  20.100000
-0.195800  20.100000
-0.195000  19.600000
-0.192000  19.800000
-0.182300  19.800000
-0.171800  19.900000
-0.159800  19.800000
-0.144100  19.800000
-0.127500  19.800000
-0.106500  19.800000
-0.084800  19.900000
-0.066800  19.800000
-0.051100  19.800000
-0.034600  19.800000
-0.015800  19.800000
-0.000800  19.800000
0.015000  19.800000
0.028500  19.500000
0.040500  19.700000
0.054700  19.500000
0.067500  19.700000
0.077200  19.400000
0.084000  19.600000
0.086200  19.400000
0.088500  19.300000
0.089200  19.300000
0.087700  19.000000
0.082500  19.300000
0.077200  19.100000
0.071200  19.000000
0.060000  19.000000
0.050200  18.900000
0.038200  18.800000
0.021000  18.700000
0.006000  18.800000
-0.006000  18.600000
-0.014300  18.400000
-0.019500  18.400000
-0.021000  18.300000
-0.027800  18.400000
-0.036100  18.300000
-0.042800  18.000000
-0.050300  18.200000
-0.054800  18.000000
-0.057000  18.100000
-0.061500  17.900000
-0.069100  17.700000
-0.078000  17.800000
-0.084800  17.500000
-0.086300  17.600000
-0.081000  17.600000
-0.073500  17.300000
-0.061500  17.400000
-0.050300  17.100000
-0.038300  17.400000
-0.023300  17.200000
-0.012800  17.200000
-0.000800  17.200000
0.006700  16.900000
0.009000  17.000000
0.012000  17.000000
0.012700  17.000000
0.018700  16.900000
0.027000  16.800000
0.027700  16.900000
0.030700  16.400000
0.030700  16.500000
0.031500  16.500000
0.034500  16.400000
0.032200  16.500000
0.031500  16.200000
0.032200  16.300000
0.033700  16.200000
0.033700  16.000000
0.034500  16.000000
0.030700  15.800000
0.022500  15.900000
0.018000  15.800000
0.012000  15.700000
0.006700  15.700000
0.000000  15.600000
-0.003800  15.700000
-0.005300  15.300000
-0.006800  15.200000
-0.009100  15.300000
-0.012800  15.200000
-0.018800  15.300000
-0.023300  14.800000
-0.021800  15.100000
-0.021000  14.800000
-0.020300  14.700000
-0.018100  14.800000
-0.020300  14.400000
-0.022500  14.600000
-0.023300  14.400000
-0.021800  14.200000
-0.021000  14.400000
-0.019500  14.000000
-0.013500  14.200000
-0.008300  13.900000
-0.006800  13.900000
-0.005300  13.900000
-0.004600  13.600000
-0.005300  13.900000
-0.006800  13.500000
-0.008300  13.500000
-0.006800  13.300000
-0.008300  13.400000
-0.006800  13.300000
-0.005300  13.300000
-0.004600  13.100000
-0.003000  13.000000
-0.001500  12.800000
-0.000800  12.900000
0.001500  12.600000
0.001500  12.700000
0.000700  12.500000
0.002200  12.400000
0.001500  12.500000
0.000700  12.200000
-0.000800  12.400000
0.004500  12.000000
0.018000  12.100000
0.012000  12.000000
0.011200  11.900000
0.021700  11.600000
0.019500  11.600000
0.018000  11.600000
0.012700  11.600000
0.012700  11.500000
0.014200  11.500000
0.012700  11.200000
0.009700  11.500000
-0.001500  11.100000
-0.018100  11.200000
-0.033000  11.200000
-0.033800  10.900000
-0.031500  10.800000
-0.024000  10.700000
-0.020300  10.700000
-0.015800  10.600000
-0.009800  10.700000
-0.013500  10.600000
-0.017300  10.500000
-0.017300  10.400000
-0.015800  10.400000
-0.009100  10.300000
-0.000800  10.500000
0.005200  10.200000
0.005200  10.400000
0.004500  10.200000
0.000700  10.300000
-0.003000  10.100000
-0.009100  10.000000
-0.015000  10.200000
-0.016500  9.800000
-0.015800  10.100000
-0.012800  9.900000
-0.007500  9.900000
-0.001500  9.900000
-0.001500  9.900000
-0.008300  9.600000
-0.015000  9.800000
-0.018100  9.500000
-0.023300  9.700000
-0.027800  9.600000
-0.033000  9.500000
-0.037500  9.600000
-0.036800  9.500000
-0.035300  9.500000
-0.036100  9.300000
-0.034600  9.600000
-0.031500  9.400000
-0.031500  9.600000
-0.031500  9.400000
-0.029300  9.400000
-0.029300  9.500000
-0.028500  9.300000
-0.029300  9.400000
-0.031500  9.300000
-0.031500  9.200000
-0.031500  9.400000
-0.030800  9.100000
-0.021800  9.100000
-0.003000  9.000000
0.014200  9.200000
0.024000  9.300000
0.023200  9.200000
0.010500  9.400000
-0.018100  9.000000
-0.057800  9.000000
-0.105000  9.100000
-0.144100  9.100000
-0.158300  9.000000
-0.144800  9.000000
-0.114000  9.100000
-0.072100  9.000000
-0.029300  9.000000
0.012700  9.100000
0.054000  9.000000
0.088500  9.100000
0.124500  8.800000
0.159000  9.000000
0.194200  9.000000
0.220500  8.900000
0.227200  8.900000
0.239200  8.900000
0.250500  8.900000
0.250500  8.800000
0.246700  8.700000
0.232500  9.000000
0.204000  8.600000
0.165700  8.700000
0.118500  8.800000
0.094500  8.700000
0.180700  8.800000
0.379500  8.500000
0.541500  8.700000
0.632200  8.700000
0.676500  8.600000
0.635200  8.600000
0.516000  8.700000
0.356200  8.500000
0.176200  8.600000
-0.039800  8.400000
-0.267800  8.700000
-0.490500  8.400000
-0.714000  8.700000
-0.911300  8.500000
-1.065800  8.500000
-1.186600  8.600000
-1.265300  8.500000
-1.276500  8.700000
-1.251800  8.400000
-1.184300  8.800000
-1.060500  8.500000
-0.875300  8.600000
-0.638300  8.500000
-0.375000  8.700000
-0.099000  8.500000
0.140200  8.600000
0.360700  8.500000
0.547500  8.600000
0.697500  8.600000
0.831000  8.700000
0.899200  8.500000
0.940500  8.500000
0.987700  8.600000
0.995200  8.400000
0.977200  8.700000
0.940500  8.300000
0.878200  8.500000
0.802500  8.500000
0.714000  8.400000
0.618000  8.600000
0.517500  8.500000
0.414000  8.500000
0.321700  8.600000
0.242200  8.400000
0.171000  8.600000
0.108000  8.400000
0.051700  8.600000
0.000700  8.400000
-0.039000  8.600000
-0.066800  8.500000
-0.086300  8.400000
-0.104300  8.700000
-0.120800  8.500000
-0.144100  8.700000
-0.165800  8.600000
-0.185300  8.700000
-0.198800  8.700000
-0.197300  8.800000
-0.189800  8.900000
-0.176300  8.700000
-0.170300  8.800000
-0.174800  8.800000
-0.180800  8.600000
-0.179300  9.000000
-0.172600  9.000000
-0.159800  8.900000
-0.151500  9.000000
-0.144100  8.900000
-0.133500  9.100000
-0.125300  9.000000
-0.117000  9.100000
-0.110300  9.100000
-0.105000  9.300000
-0.101300  9.200000
-0.101300  9.000000
-0.102800  9.400000
-0.108800  9.300000
-0.117800  9.500000
-0.127500  9.500000
-0.140300  9.500000
-0.152300  9.600000
-0.165000  9.500000
-0.180800  9.600000
-0.195000  9.800000
-0.210000  9.700000
-0.222000  9.900000
-0.226500  10.000000
-0.231800  10.100000
-0.234000  10.000000
-0.237000  10.000000
-0.231000  10.200000
-0.218300  10.100000
-0.207000  10.400000
-0.191300  10.300000
-0.177800  10.600000
-0.165000  10.700000
-0.142600  10.700000
-0.118500  11.200000
-0.097500  10.700000
-0.071300  11.000000
-0.048800  11.100000
-0.027800  11.200000
-0.005300  11.300000
0.010500  11.500000
0.020200  11.400000
0.027000  11.700000
0.039000  11.800000
0.060000  11.900000
0.086200  12.000000
0.114000  12.200000
0.127500  12.400000
0.136500  12.300000
0.141000  12.600000
0.142500  12.600000
0.131200  12.900000
0.116200  13.000000
0.096700  13.000000
0.072700  13.100000
0.072700  13.200000
0.090000  13.400000
0.104200  13.600000
0.106500  13.900000
0.105700  14.000000
0.099000  13.900000
0.080200  14.100000
0.063700  14.100000
0.059200  14.700000
0.061500  14.700000
0.066000  14.700000
0.069000  15.000000
0.067500  14.900000
0.067500  15.200000
0.065200  15.300000
0.053200  15.500000
0.037500  15.700000
0.023200  15.900000
0.010500  16.000000
0.002200  16.200000
-0.004600  16.200000
-0.008300  16.500000
-0.010500  16.500000
-0.017300  16.800000
-0.021000  16.700000
-0.024000  17.000000
-0.024800  17.100000
-0.020300  17.500000
-0.023300  17.500000
-0.028500  17.700000
-0.029300  17.900000
-0.025600  17.800000
-0.018800  18.100000
-0.006800  18.300000
0.006000  18.400000
0.023200  18.600000
0.020200  18.800000
-0.030800  18.900000
-0.124500  19.300000
-0.225800  19.300000
-0.287300  19.600000
-0.309000  19.600000
-0.312800  20.000000
-0.308300  20.200000
-0.315800  20.200000
-0.335300  20.700000
-0.345100  21.000000
-0.348800  21.100000
-0.348100  21.300000
-0.320300  21.600000
-0.258000  21.800000
-0.156800  22.300000
-0.039800  22.500000
0.076500  22.700000
0.187500  22.900000
0.284200  23.500000
0.366000  23.400000
0.429700  24.000000
0.492700  24.000000
0.555000  24.400000
0.606000  24.500000
0.639700  25.000000
0.647200  25.200000
0.629200  25.300000
0.587200  25.800000
0.531700  26.000000
0.468000  26.100000
0.393700  26.300000
0.314200  26.700000
0.234700  27.000000
0.158200  27.500000
0.087700  27.400000
0.025500  28.000000
-0.028500  28.100000
-0.072100  28.400000
-0.106500  28.800000
-0.117800  29.000000
-0.090800  29.500000
-0.033800  29.600000
0.049500  30.100000
0.138700  30.200000
0.203200  30.600000
0.231000  31.100000
0.216000  31.200000
0.180000  31.800000
0.130500  31.900000
0.057700  32.200000
0.003000  32.700000
-0.031500  32.800000
-0.065300  33.200000
-0.097500  33.600000
-0.133500  33.800000
-0.174800  34.000000
-0.225000  34.300000
-0.260300  34.800000
-0.282100  35.000000
-0.303000  35.400000
-0.319500  35.600000
-0.331500  36.000000
-0.345800  36.400000
-0.355500  36.600000
-0.351800  36.900000
-0.347300  37.100000
-0.335300  37.500000
-0.325500  37.900000
-0.312800  37.800000
-0.295500  38.300000
-0.278300  38.400000
-0.254300  38.900000
-0.229500  39.100000
-0.203300  39.200000
-0.180000  39.600000
-0.160500  39.800000
-0.140300  40.000000
-0.119300  40.300000
-0.100600  40.500000
-0.084000  40.900000
-0.069800  41.100000
-0.060000  41.400000
-0.050300  41.600000
-0.045000  41.800000
-0.040500  42.200000
-0.036800  42.200000
-0.035300  42.700000
-0.035300  42.800000
-0.039000  43.300000
-0.048000  43.500000
-0.059300  43.500000
-0.074300  43.800000
-0.087800  44.000000
-0.099000  44.200000
-0.104300  44.500000
-0.102800  44.600000
-0.109500  45.000000
-0.111800  45.200000
-0.108000  45.500000
-0.111800  45.800000
-0.106500  46.100000
-0.089300  46.300000
-0.066800  46.500000
-0.035300  47.000000
0.003700  47.200000
0.044200  47.500000
0.087700  47.800000
0.129700  48.100000
0.171700  48.200000
0.210000  48.600000
0.246700  48.800000
0.284200  49.200000
0.321000  49.100000
0.356200  49.700000
0.386200  49.900000
0.412500  50.000000
0.438000  50.400000
0.456000  50.500000
0.471700  51.000000
0.482200  51.200000
0.485200  51.600000
0.477000  51.400000
0.443200  51.900000
0.397500  52.000000
0.356200  52.400000
0.327000  52.600000
0.309000  52.800000
0.270000  53.000000
0.227200  53.200000
0.182200  53.400000
0.133500  53.800000
0.093700  53.600000
0.057000  54.200000
0.030700  54.400000
0.005200  54.600000
-0.015000  54.900000
-0.030800  54.800000
-0.042000  55.400000
-0.047300  55.400000
-0.054000  55.700000
-0.057800  56.000000
-0.061500  56.100000
-0.060000  56.500000
-0.060000  56.800000
-0.061500  56.800000
-0.063000  57.100000
-0.067500  57.000000
-0.071300  57.500000
-0.078000  57.600000
-0.087800  58.000000
-0.102100  58.100000
-0.116300  58.200000
-0.132800  58.300000
-0.147800  58.500000
-0.160500  58.800000
-0.174100  58.600000
-0.186000  58.900000
-0.200300  59.100000
-0.210800  59.300000
-0.224300  59.300000
-0.239300  59.600000
-0.248300  59.600000
-0.252800  59.900000
-0.255800  59.800000
-0.259500  60.300000
-0.255800  60.200000
-0.243800  60.500000
-0.230300  60.300000
-0.210800  60.400000
-0.186000  60.600000
-0.166500  60.500000
-0.152300  61.000000
-0.132800  60.700000
-0.114000  60.900000
-0.101300  60.800000
-0.087100  61.000000
-0.071300  61.200000
-0.057000  61.200000
-0.040500  61.200000
-0.021800  61.300000
-0.009100  61.300000
0.009000  61.500000
0.032200  61.400000
0.042000  61.500000
0.050200  61.600000
0.063000  61.500000
0.072700  61.800000
0.082500  61.600000
0.081700  61.800000
0.078000  61.700000
0.078700  61.700000
0.084700  61.900000
0.087700  61.600000
0.086200  62.000000
0.084000  61.700000
0.078000  62.000000
0.069700  62.000000
0.059200  61.900000
0.052500  62.200000
0.042700  62.000000
0.038200  62.200000
0.041200  62.100000
0.036700  62.300000
0.032200  62.300000
0.033000  62.200000
0.031500  62.100000
0.027000  62.200000
0.021700  62.100000
0.012700  62.200000
0.001500  61.900000
-0.004600  62.100000
-0.010500  61.900000
-0.018100  61.900000
-0.027000  61.700000
-0.033000  61.700000
-0.031500  62.000000
-0.040500  61.700000
-0.057000  62.000000
-0.069100  61.600000
-0.076500  61.700000
-0.078000  61.700000
-0.078800  61.700000
-0.079500  61.400000
-0.077300  61.500000
-0.074300  61.400000
-0.066000  61.500000
-0.055500  61.300000
-0.047300  61.500000
-0.036100  61.200000
-0.027000  61.300000
-0.019500  61.500000
-0.011300  61.200000
-0.005300  61.300000
0.000000  61.300000
0.006700  61.300000
0.015000  61.100000
0.024000  61.100000
0.035200  61.000000
0.046500  61.000000
0.054700  60.900000
0.058500  61.000000
0.059200  60.800000
0.060700  61.100000
0.060000  60.700000
0.059200  60.800000
0.059200  60.700000
0.057000  60.600000
0.054000  60.600000
0.051700  60.400000
0.048000  60.500000
0.042700  60.300000
0.038200  60.300000
0.033000  60.200000
0.028500  60.300000
0.023200  60.100000
0.019500  59.900000
0.016500  59.900000
0.012000  59.800000
0.011200  59.700000
0.008200  59.600000
0.003700  59.400000
0.003000  59.200000
0.000700  59.200000
-0.001500  59.100000
-0.003000  59.100000
-0.004600  58.700000
-0.006000  58.700000
-0.007500  58.300000
-0.007500  58.300000
-0.005300  58.000000
-0.003000  58.000000
-0.001500  57.800000
-0.001500  57.600000
0.000700  57.400000
0.003000  57.100000
0.004500  57.100000
0.008200  57.000000
0.009000  56.500000
0.009000  56.600000
0.010500  56.400000
0.008200  56.200000
0.006700  56.000000
0.008200  55.700000
0.006700  55.500000
0.007500  55.300000
0.008200  55.300000
0.006700  55.100000
0.005200  54.700000
0.006700  54.500000
0.008200  54.200000
0.009000  54.100000
0.010500  54.000000
0.009000  53.600000
0.008200  53.500000
0.007500  53.200000
0.006700  52.900000
0.006000  52.900000
0.006700  52.500000
0.006700  52.400000
0.005200  51.900000
0.005200  52.000000
0.005200  51.600000
0.004500  51.300000
0.003000  51.100000
0.001500  50.900000
0.002200  50.500000
0.003000  50.300000
0.006000  50.000000
0.006700  49.800000
0.006700  49.500000
0.004500  49.300000
0.006700  49.000000
0.011200  48.700000
0.013500  48.500000
0.016500  48.300000
0.018000  47.900000
0.018700  47.600000
0.021700  47.300000
0.023200  47.100000
0.024000  46.700000
0.026200  46.500000
0.025500  46.000000
0.027700  45.800000
0.028500  45.600000
0.027700  45.100000
0.027700  45.000000
0.027000  44.400000
0.024000  44.400000
0.022500  44.000000
0.020200  43.800000
0.019500  43.500000
0.018000  43.100000
0.016500  42.700000
0.013500  42.400000
0.011200  42.200000
0.006000  41.800000
0.003700  41.500000
0.003700  41.300000
0.000700  40.900000
0.000700  40.600000
-0.003000  40.400000
-0.005300  40.000000
-0.009100  39.900000
-0.010500  39.100000
-0.009800  39.100000
-0.012000  38.700000
-0.012000  38.300000
-0.014300  38.000000
-0.012800  37.600000
-0.012800  37.200000
-0.014300  36.900000
-0.012000  36.500000
-0.010500  36.300000
-0.009800  35.700000
-0.009100  35.600000
-0.007500  35.000000
-0.008300  34.600000
-0.007500  34.400000
-0.007500  33.900000
-0.009100  33.700000
-0.011300  33.500000
-0.012000  33.000000
-0.012000  32.800000
-0.013500  32.200000
-0.013500  32.200000
-0.014300  31.700000
-0.019500  31.300000
-0.022500  30.900000
-0.025600  30.500000
-0.027800  30.300000
-0.025600  29.900000
-0.021800  29.400000
-0.021800  29.200000
-0.021000  28.700000
-0.018100  28.600000
-0.018100  27.900000
-0.015000  27.900000
-0.015800  27.300000
-0.018800  27.000000
-0.018800  26.600000
-0.016500  26.300000
-0.011300  25.800000
-0.009800  25.500000
-0.014300  25.100000
-0.014300  24.700000
-0.009100  24.300000
-0.001500  24.000000
0.003000  23.600000
0.002200  23.300000
0.008200  22.900000
0.014200  22.400000
0.015000  22.300000
0.012700  21.600000
0.006000  21.300000
-0.004600  21.000000
-0.021800  20.400000
-0.039000  20.200000
-0.051100  19.800000
-0.055500  19.500000
-0.048000  19.000000
-0.034600  18.600000
-0.020300  18.400000
-0.008300  17.700000
-0.001500  17.700000
0.000700  17.200000
-0.001500  16.800000
-0.001500  16.300000
-0.005300  15.900000
-0.015800  15.500000
-0.028500  15.100000
-0.039000  14.600000
-0.044300  14.100000
-0.035300  14.000000
-0.014300  13.400000
0.009000  13.100000
0.033000  12.700000
0.047200  12.300000
0.053200  11.600000
0.053200  11.500000
0.044200  10.800000
0.040500  10.400000
0.034500  10.000000
0.021000  9.500000
0.007500  9.400000
-0.008300  8.500000
-0.024800  8.200000
-0.029300  7.600000
-0.017300  7.500000
-0.004600  7.000000
0.012000  6.500000
0.020200  5.900000
0.028500  5.500000
0.040500  5.100000
0.041200  4.900000
0.029200  4.200000
0.012000  4.200000
-0.004600  3.500000
-0.019500  3.300000
-0.033000  2.700000
-0.048800  2.200000
-0.057000  1.900000
-0.059300  1.200000
-0.058500  1.000000
-0.063000  0.500000
-0.065300  0.400000
-0.042000  -0.100000
-0.016500  -0.500000
-0.010500  -0.900000
-0.009100  -1.000000
-0.009100  -1.200000
0.004500  -1.400000
0.031500  -2.100000
0.051000  -2.000000
0.067500  -2.200000
0.073500  -1.900000
0.075000  -2.200000
0.078700  -2.300000
0.087700  -2.300000
0.109500  -2.400000
0.125200  -2.300000
0.121500  -2.500000
0.114000  -2.500000
0.098200  -2.300000
0.074200  -2.300000
0.055500  -2.200000
0.045000  -1.900000
0.039000  -1.900000
0.034500  -1.600000
0.031500  -1.500000
0.019500  -0.700000
-0.002300  -1.100000
-0.033000  -1.000000
-0.065300  -0.800000
-0.104300  -0.700000
-0.152300  -0.300000
-0.200300  -0.300000
-0.237000  0.100000
-0.253500  0.000000
-0.250500  0.200000
-0.239300  0.400000
-0.225800  0.400000
-0.189800  0.700000
-0.144100  0.700000
-0.106500  0.900000
-0.075000  1.100000
-0.067500  1.000000
-0.063000  1.300000
-0.054000  1.300000
-0.055500  1.700000
-0.029300  1.700000
0.018000  1.800000
0.042000  2.100000
0.054000  1.800000
0.071200  2.100000
0.081700  2.200000
0.092200  2.300000
0.093700  2.500000
0.066000  2.400000
0.038200  2.800000
0.003000  3.000000
-0.044300  3.200000
-0.063800  3.300000
-0.069100  3.600000
-0.049500  3.800000
-0.006800  3.800000
0.012000  4.300000
-0.006800  4.400000
-0.025600  4.600000
-0.023300  4.700000
-0.020300  4.900000
-0.034600  5.500000
-0.063800  5.500000
-0.099800  5.800000
-0.123800  6.100000
-0.133500  5.700000
-0.122300  7.200000
-0.087800  6.600000
-0.058500  6.400000
-0.025600  6.900000
0.049500  6.900000
0.110200  7.200000
0.151500  7.200000
0.186000  7.800000
0.189700  7.700000
0.167200  8.100000
0.114700  8.200000
0.091500  8.300000
0.104200  8.500000
0.128200  9.000000
0.152200  8.900000
0.168700  9.300000
0.212200  9.200000
0.216000  9.500000
0.246700  9.700000
0.504700  9.900000
0.919500  10.100000
1.329000  10.200000
1.330500  10.600000
1.189500  10.600000
1.112200  10.900000
1.018500  11.000000
0.866200  11.200000
0.583500  11.300000
0.152200  11.200000
-0.144100  11.400000
-0.474800  11.500000
-0.693100  11.800000
-0.886500  11.900000
-1.074800  11.700000
-1.206000  11.900000
-1.335000  12.100000
-1.486500  12.100000
-1.644000  12.400000
-1.556300  12.300000
-1.420600  12.600000
-1.275800  12.400000
-1.140100  12.600000
-1.090500  12.600000
-1.003500  12.600000
-0.919500  12.800000
-0.843800  13.300000
-0.774000  13.300000
-0.710300  13.700000
-0.580500  13.500000
-0.285100  14.100000
0.044200  14.200000
0.339000  14.700000
0.645000  15.000000
0.984000  15.600000
1.240500  15.900000
1.432500  16.200000
1.596000  16.800000
1.692000  17.000000
1.743000  17.800000
1.708500  18.100000
1.569700  18.400000
1.434700  18.800000
1.314000  19.400000
1.204500  19.800000
1.097200  20.200000
0.985500  20.400000
0.849700  21.100000
0.694500  21.300000
0.466500  21.800000
0.204700  22.000000
-0.070600  22.500000
-0.315800  22.700000
-0.520500  22.800000
-0.680300  23.200000
-0.778500  23.400000
-0.861000  23.600000
-0.920300  23.500000
-0.944300  23.700000
-0.941300  23.900000
-0.923300  24.000000
-0.849800  24.200000
-0.732800  24.300000
-0.610500  24.300000
-0.493500  24.400000
-0.366800  24.300000
-0.229500  24.400000
-0.109500  24.300000
0.009700  24.600000
0.112500  24.500000
0.195700  24.300000
0.262500  24.300000
0.336700  24.400000
0.412500  24.400000
0.449200  24.400000
0.453700  24.200000
0.429700  24.400000
0.388500  24.100000
0.327700  24.600000
0.247500  24.600000
0.180000  24.200000
0.131200  24.200000
0.120700  24.000000
0.119200  24.200000
0.085500  24.200000
0.057700  24.100000
0.034500  24.100000
0.001500  24.000000
-0.027800  23.900000
-0.053300  24.000000
-0.063000  24.000000
-0.060800  24.100000
-0.050300  23.800000
-0.035300  24.100000
-0.059300  23.700000
-0.117800  24.200000
-0.184500  23.900000
-0.272300  23.600000
-0.342800  23.800000
-0.393000  23.500000
-0.401300  23.800000
-0.369000  23.400000
-0.352500  23.700000
-0.338300  23.300000
-0.342100  23.300000
-0.367500  23.300000
-0.378800  23.300000
-0.397500  23.100000
-0.388500  23.100000
-0.336800  23.100000
-0.250500  23.400000
-0.174100  23.300000
-0.135000  23.400000
-0.159000  23.500000
-0.212300  23.500000
-0.211500  23.600000
-0.237000  23.400000
-0.270800  23.700000
-0.245300  23.600000
-0.199500  23.800000
-0.156800  23.700000
-0.102800  23.600000
-0.026300  23.600000
0.021000  23.600000
0.051700  23.400000
0.033000  23.700000
0.004500  23.400000
0.009000  23.800000
0.019500  23.600000
0.034500  23.700000
0.047200  23.700000
0.099700  23.900000
0.147700  24.100000
0.185200  23.800000
0.214500  24.000000
0.235500  23.900000
0.240000  23.900000
0.232500  24.100000
0.225000  24.100000
0.183700  23.800000
0.142500  23.900000
0.102700  23.600000
0.064500  23.900000
0.021700  23.600000
-0.003800  23.800000
-0.003000  23.700000
0.012700  23.800000
0.027700  23.800000
0.011200  23.700000
-0.000800  23.800000
-0.009100  23.600000
-0.013500  23.800000
-0.014300  23.600000
-0.022500  23.800000
-0.025600  23.800000
-0.026300  23.800000
-0.031500  23.800000
-0.040500  23.900000
-0.037500  24.000000
-0.037500  23.900000
-0.034600  23.900000
-0.025600  23.900000
-0.016500  24.100000
0.010500  23.900000
0.045000  24.200000
0.069000  24.000000
0.093000  24.300000
0.127500  24.000000
0.161200  24.100000
0.195000  23.900000
0.227200  23.800000
0.251200  23.700000
0.272200  23.800000
0.286500  23.800000
0.294700  23.700000
0.300700  23.400000
0.309000  23.600000
0.316500  23.500000
0.316500  23.600000
0.306000  23.500000
0.288700  23.600000
0.264700  23.600000
0.234700  23.600000
0.209200  23.600000
0.177700  23.600000
0.140200  23.600000
0.103500  23.600000
0.063700  23.300000
0.023200  23.500000
-0.017300  23.300000
-0.050300  23.300000
-0.073500  23.400000
-0.089300  23.200000
-0.100600  23.400000
-0.115500  23.200000
-0.135000  23.100000
-0.161300  23.100000
-0.192000  23.000000
-0.221300  23.100000
-0.240800  22.800000
-0.252000  22.800000
-0.257300  22.800000
-0.258000  22.700000
-0.252000  22.600000
-0.242300  22.500000
-0.237000  22.600000
-0.228800  22.300000
-0.216800  22.200000
-0.201800  22.200000
-0.175600  22.000000
-0.141800  22.000000
-0.116300  21.900000
-0.094500  21.900000
-0.076500  22.000000
-0.070600  21.700000
-0.054800  21.900000
-0.022500  21.700000
0.014200  21.600000
0.044200  21.700000
0.066700  21.500000
0.087700  21.600000
0.105000  21.300000
0.119200  21.400000
0.129700  21.200000
0.141000  21.100000
0.146200  21.200000
0.151500  21.000000
0.156700  21.000000
0.157500  20.800000
0.159700  21.000000
0.156700  20.700000
0.146200  20.700000
0.133500  20.500000
0.121500  20.500000
0.110200  20.300000
0.094500  20.300000
0.079500  20.100000
0.066700  20.200000
0.050200  19.900000
0.027000  19.900000
0.006000  19.800000
-0.012800  19.700000
-0.034600  19.800000
-0.051800  19.300000
-0.069800  19.500000
-0.085600  19.300000
-0.093800  19.300000
-0.102800  19.200000
-0.113300  19.200000
-0.118500  19.000000
-0.120000  19.000000
-0.116300  18.700000
-0.109500  18.800000
-0.105000  18.500000
-0.099800  18.700000
-0.093000  18.400000
-0.085600  18.500000
-0.082500  18.300000
-0.078800  18.300000
-0.073500  18.100000
-0.069100  18.000000
-0.065300  17.900000
-0.061500  18.000000
-0.057000  17.900000
-0.054000  17.800000
-0.046500  17.600000
-0.039000  17.500000
-0.030800  17.400000
-0.019500  17.200000
-0.007500  17.200000
0.004500  17.000000
0.012700  17.100000
0.018700  16.900000
0.025500  16.900000
0.030000  16.900000
0.031500  16.400000
0.035200  16.600000
0.042000  16.400000
0.053200  16.500000
0.060000  16.400000
0.061500  16.200000
0.060000  16.100000
0.063000  16.100000
0.063700  15.900000
0.056200  15.900000
0.045000  15.800000
0.034500  15.800000
0.027000  15.700000
0.023200  15.600000
0.020200  15.500000
0.018000  15.500000
0.016500  15.600000
0.012000  15.300000
0.006700  15.400000
-0.000800  15.100000
-0.006800  15.000000
-0.014300  14.900000
-0.018100  14.900000
-0.018100  14.800000
-0.020300  14.800000
-0.023300  14.500000
-0.028500  14.600000
-0.031500  14.400000
-0.032300  14.400000
-0.035300  14.100000
-0.039000  14.100000
-0.042000  14.100000
-0.043600  13.900000
-0.048000  13.800000
-0.046500  13.600000
-0.036100  13.700000
-0.029300  13.500000
-0.025600  13.500000
-0.019500  13.100000
-0.009100  13.200000
0.001500  13.100000
0.003700  13.000000
0.002200  12.900000
-0.004600  13.000000
-0.012000  12.600000
-0.014300  12.800000
-0.010500  12.400000
-0.000800  12.500000
0.003700  12.400000
0.009000  12.200000
0.020200  12.300000
0.030700  11.900000
0.036700  11.900000
0.036700  11.800000
0.042000  11.800000
0.044200  11.600000
0.032200  11.400000
0.021700  11.600000
0.011200  11.300000
0.008200  11.200000
0.008200  11.200000
0.002200  11.000000
-0.001500  10.900000
0.000700  10.700000
0.006000  10.700000
0.012000  10.700000
0.020200  10.500000
0.027000  10.700000
0.022500  10.300000
0.010500  10.400000
0.006000  10.300000
0.006000  10.200000
0.005200  10.100000
0.012700  10.100000
0.018000  10.000000
0.015000  10.000000
0.005200  9.700000
0.003000  9.900000
0.000700  9.700000
-0.007500  9.800000
-0.015800  9.500000
-0.027000  9.500000
-0.021800  9.400000
-0.001500  9.500000
0.014200  9.500000
0.020200  9.500000
0.025500  9.500000
0.025500  9.300000
0.019500  9.300000
0.008200  9.300000
-0.010500  9.200000
0.004500  9.100000
0.031500  9.000000
0.027000  9.000000
0.034500  9.100000
0.036700  8.900000
0.027700  9.100000
0.016500  8.900000
-0.009100  8.800000
-0.024000  8.800000
-0.049500  8.700000
-0.071300  8.900000
-0.087800  8.600000
-0.094500  8.700000
-0.084800  8.700000
-0.081000  8.500000
-0.075000  8.800000
-0.070600  8.500000
-0.063800  8.700000
-0.057000  8.500000
-0.051100  8.400000
-0.047300  8.700000
-0.039800  8.500000
-0.031500  8.600000
-0.027000  8.500000
-0.030800  8.400000
-0.031500  8.500000
-0.033000  8.500000
-0.045800  8.400000
-0.063800  8.400000
-0.088500  8.400000
-0.102800  8.600000
-0.108800  8.200000
-0.118500  8.500000
-0.119300  8.400000
-0.112500  8.200000
-0.093000  8.400000
-0.047300  8.100000
0.009000  8.400000
0.070500  8.100000
0.126000  8.400000
0.161200  8.200000
0.192000  8.100000
0.210700  8.100000
0.221200  8.100000
0.240700  8.100000
0.243700  8.300000
0.244500  8.100000
0.243000  8.100000
0.243700  8.000000
0.248200  8.000000
0.236200  8.000000
0.213700  8.100000
0.180000  7.900000
0.160500  7.900000
0.207000  8.000000
0.279700  7.700000
0.315700  7.800000
0.320200  7.900000
0.312000  7.800000
0.309000  7.900000
0.239200  8.000000
0.081700  7.700000
-0.090000  7.800000
-0.234800  7.800000
-0.327800  7.900000
-0.423000  7.700000
-0.516000  7.800000
-0.572300  7.800000
-0.591000  8.000000
-0.579000  7.800000
-0.534800  7.800000
-0.504800  7.800000
-0.523500  7.800000
-0.505600  7.900000
-0.450000  8.100000
-0.376500  8.000000
-0.265500  7.800000
-0.131300  8.000000
0.027000  8.100000
0.184500  7.800000
0.349500  7.800000
0.480700  8.000000
0.555700  7.700000
0.600700  8.000000
0.593200  7.800000
0.555700  8.000000
0.498000  7.800000
0.434200  8.000000
0.372700  8.100000
0.314200  7.800000
0.243000  8.000000
0.152200  8.000000
0.057700  7.900000
-0.051800  8.000000
-0.159000  7.800000
-0.233300  8.100000
-0.272300  8.100000
-0.294000  8.100000
-0.312000  8.300000
-0.303000  8.100000
-0.284300  8.400000
-0.262500  8.300000
-0.227300  8.500000
-0.195000  8.400000
-0.156800  8.400000
-0.115500  8.600000
-0.075000  8.600000
-0.035300  8.500000
0.005200  8.700000
0.040500  8.700000
0.066700  8.900000
0.092200  8.600000
0.117000  9.000000
0.137200  8.800000
0.156000  8.900000
0.169500  9.000000
0.170200  9.000000
0.166500  9.200000
0.160500  9.100000
0.147000  9.400000
0.124500  9.300000
0.098200  9.400000
0.066700  9.400000
0.033000  9.400000
0.002200  9.400000
-0.027800  9.500000
-0.048000  9.500000
-0.051800  9.700000
-0.039800  9.800000
-0.024000  9.900000
-0.015000  9.900000
-0.015800  9.900000
-0.023300  10.200000
-0.028500  10.000000
-0.033000  10.300000
-0.036800  10.100000
-0.042800  10.400000
-0.056300  10.500000
-0.069100  10.700000
-0.080300  10.800000
-0.091500  11.000000
-0.096800  10.900000
-0.100600  11.200000
-0.104300  11.100000
-0.100600  11.400000
-0.095300  11.200000
-0.090000  11.700000
-0.078800  11.500000
-0.061500  11.700000
-0.050300  11.800000
-0.035300  11.800000
-0.024000  12.100000
-0.021800  12.100000
-0.012800  12.300000
-0.002300  12.400000
0.016500  12.700000
0.044200  12.900000
0.075000  12.900000
0.100500  13.000000
0.114700  13.100000
0.135700  13.200000
0.150700  13.500000
0.151500  13.300000
0.150000  13.600000
0.147700  13.600000
0.148500  13.800000
0.152200  14.000000
0.159700  13.800000
0.156700  14.200000
0.131200  14.200000
0.102700  14.700000
0.070500  14.600000
0.033000  14.700000
-0.000800  14.900000
-0.031500  14.900000
-0.071300  15.200000
-0.118500  15.300000
-0.145500  15.500000
-0.142600  15.600000
-0.127500  15.600000
-0.121500  16.000000
-0.131300  15.900000
-0.137300  16.300000
-0.145500  16.300000
-0.153800  16.400000
-0.162800  16.800000
-0.173300  16.700000
-0.171800  16.800000
-0.165000  17.000000
-0.145500  17.300000
-0.118500  17.400000
-0.093000  17.500000
-0.080300  17.800000
-0.073500  17.900000
-0.063000  18.000000
-0.053300  18.100000
-0.039800  18.100000
-0.029300  18.500000
-0.018800  18.500000
-0.006800  18.800000
0.000700  18.900000
0.004500  19.100000
0.005200  19.300000
0.004500  19.300000
0.004500  19.400000
0.006700  19.800000
0.007500  19.800000
0.012000  20.200000
0.006700  20.200000
-0.009100  20.500000
-0.038300  20.500000
-0.076500  20.800000
-0.122300  21.000000
-0.174100  21.100000
-0.217500  21.600000
-0.243000  21.600000
-0.244500  21.900000
-0.223500  22.100000
-0.191300  22.400000
-0.150800  22.500000
-0.106500  22.700000
-0.065300  22.900000
-0.027800  23.200000
0.006700  23.400000
0.042000  23.700000
0.075700  23.900000
0.114700  24.200000
0.152200  24.400000
0.185200  24.700000
0.213700  24.900000
0.229500  25.200000
0.241500  25.600000
0.244500  25.700000
0.240000  25.900000
0.234700  26.100000
0.231000  26.200000
0.223500  26.700000
0.213700  26.800000
0.194200  27.100000
0.167200  27.600000
0.138700  27.600000
0.111700  28.000000
0.093700  28.200000
0.076500  28.700000
0.063000  28.800000
0.047200  29.000000
0.030700  29.400000
0.021700  29.500000
0.009700  29.900000
0.002200  30.100000
-0.001500  30.700000
-0.001500  30.800000
-0.000800  31.200000
-0.005300  31.400000
-0.009100  31.600000
-0.013500  31.900000
-0.016500  32.200000
-0.023300  32.400000
-0.024000  32.900000
-0.018100  33.000000
-0.015800  33.400000
-0.012800  33.700000
-0.009100  33.900000
-0.007500  34.500000
-0.003800  34.600000
0.023200  35.100000
0.108700  35.100000
0.240000  35.600000
0.372700  35.900000
0.473200  36.100000
0.540700  36.500000
0.567700  36.500000
0.537700  36.900000
0.453700  37.300000
0.345700  37.500000
0.255000  37.800000
0.169500  38.000000
0.072700  38.500000
-0.019500  38.600000
-0.116300  38.800000
-0.203300  39.000000
-0.283600  39.200000
-0.348100  39.600000
-0.393800  39.900000
-0.429000  40.000000
-0.453000  40.400000
-0.473300  40.800000
-0.480800  40.900000
-0.482300  41.000000
-0.475500  41.300000
-0.459000  41.600000
-0.429800  41.700000
-0.395300  42.000000
-0.357800  42.200000
-0.319500  42.500000
-0.284300  42.800000
-0.256500  43.000000
-0.229500  43.500000
-0.209300  43.500000
-0.192800  43.700000
-0.180800  44.000000
-0.174800  44.200000
-0.171100  44.400000
-0.171800  44.600000
-0.172600  45.000000
-0.172600  45.000000
-0.166500  45.400000
-0.155300  45.600000
-0.137300  45.700000
-0.111800  46.100000
-0.081800  46.100000
-0.048000  46.500000
-0.013500  46.800000
0.025500  46.900000
0.070500  47.100000
0.121500  47.400000
0.179200  47.700000
0.237000  48.000000
0.285700  48.000000
0.330000  48.600000
0.375000  48.600000
0.414700  49.100000
0.447700  49.100000
0.471700  49.500000
0.486000  49.800000
0.487500  49.900000
0.474700  50.400000
0.453700  50.400000
0.422200  50.900000
0.380200  51.000000
0.331500  51.300000
0.276700  51.400000
0.216700  51.500000
0.154500  51.900000
0.098200  52.200000
0.042000  52.400000
-0.008300  52.500000
-0.042000  52.800000
-0.069100  53.000000
-0.093000  53.100000
-0.109500  53.500000
-0.117800  53.600000
-0.116300  53.900000
-0.106500  54.200000
-0.085600  54.300000
-0.062300  54.700000
-0.039000  54.600000
-0.014300  54.900000
0.016500  55.300000
0.046500  55.300000
0.071200  55.500000
0.093000  55.600000
0.108700  55.800000
0.118500  56.000000
0.122200  56.100000
0.120000  56.500000
0.112500  56.400000
0.101200  56.700000
0.087700  56.700000
0.069700  56.800000
0.054000  56.900000
0.039000  57.100000
0.027700  57.300000
0.015700  57.400000
-0.003000  57.400000
-0.024000  57.500000
-0.054000  57.700000
-0.084000  57.900000
-0.097500  57.800000
-0.115500  58.000000
-0.134300  58.100000
-0.135800  58.000000
-0.140300  58.500000
-0.146300  58.200000
-0.153000  58.500000
-0.161300  58.500000
-0.163500  58.500000
-0.165800  58.900000
-0.163500  58.800000
-0.165000  58.800000
-0.162000  59.000000
-0.156000  59.000000
-0.152300  59.200000
-0.149300  59.100000
-0.143300  59.300000
-0.136500  59.200000
-0.132800  59.400000
-0.124500  59.600000
-0.113300  59.500000
-0.101300  59.600000
-0.093000  59.600000
-0.085600  59.500000
-0.080300  59.800000
-0.078000  59.800000
-0.072800  59.900000
-0.070600  59.900000
-0.066000  59.900000
-0.059300  59.900000
-0.051100  60.100000
-0.048800  60.100000
-0.049500  60.000000
-0.051800  60.100000
-0.053300  60.000000
-0.053300  60.200000
-0.044300  60.200000
-0.036800  60.000000
-0.033000  60.200000
-0.020300  60.000000
-0.006000  60.400000
0.013500  60.200000
0.029200  60.300000
0.037500  60.000000
0.043500  60.200000
0.053200  60.000000
0.059200  60.000000
0.053200  60.000000
0.049500  60.100000
0.059200  60.100000
0.074200  60.000000
0.090000  59.900000
0.103500  59.900000
0.115500  60.000000
0.122200  59.800000
0.124500  60.000000
0.118500  59.700000
0.104200  59.800000
0.089200  59.700000
0.072000  59.500000
0.054700  59.700000
0.042700  59.400000
0.027700  59.300000
0.015000  59.400000
0.002200  59.400000
-0.006800  59.400000
-0.016500  59.000000
-0.021800  59.200000
-0.025600  58.900000
-0.027800  59.100000
-0.026300  59.000000
-0.023300  58.900000
-0.019500  58.900000
-0.018800  58.800000
-0.018100  58.800000
-0.018100  58.600000
-0.018100  58.500000
-0.015800  58.500000
-0.013500  58.400000
-0.010500  58.300000
-0.009100  58.200000
-0.009100  58.000000
-0.006800  58.100000
-0.003000  57.800000
0.000000  58.000000
0.001500  57.600000
0.001500  57.700000
-0.002300  57.600000
-0.009100  57.200000
-0.016500  57.400000
-0.020300  57.100000
-0.027000  57.100000
-0.033000  56.800000
-0.039000  56.700000
-0.042800  56.800000
-0.043600  56.600000
-0.042000  56.700000
-0.040500  56.400000
-0.042000  56.200000
-0.038300  56.100000
-0.036800  55.900000
-0.038300  55.900000
-0.039000  55.700000
-0.038300  55.700000
-0.035300  55.500000
-0.035300  55.200000
-0.033000  55.300000
-0.030800  55.000000
-0.027800  54.800000
-0.023300  54.600000
-0.019500  54.400000
-0.012800  54.300000
-0.006800  54.100000
-0.003800  54.100000
0.003000  53.700000
0.009700  53.500000
0.015000  53.500000
0.020200  53.100000
0.022500  53.100000
0.024000  52.700000
0.024000  52.900000
0.024000  52.500000
0.025500  52.400000
0.025500  52.200000
0.026200  52.200000
0.027700  51.900000
0.029200  51.700000
0.030700  51.500000
0.030700  51.600000
0.026200  51.300000
0.021700  51.300000
0.020200  50.800000
0.024000  50.800000
0.024700  50.500000
0.024000  50.400000
0.024700  50.300000
0.022500  49.900000
0.020200  49.900000
0.019500  49.600000
0.018000  49.500000
0.016500  49.400000
0.018700  49.100000
0.019500  48.700000
0.023200  48.800000
0.027000  48.300000
0.027000  48.300000
0.031500  47.700000
0.035200  47.700000
0.038200  47.200000
0.039000  47.200000
0.038200  47.100000
0.034500  46.800000
0.033000  46.600000
0.034500  46.300000
0.034500  46.100000
0.036700  45.700000
0.038200  45.600000
0.038200  45.400000
0.036700  45.100000
0.039000  44.900000
0.036700  44.500000
0.033000  44.200000
0.032200  44.100000
0.030700  43.600000
0.026200  43.300000
0.021700  43.100000
0.020200  42.800000
0.020200  42.700000
0.018700  42.100000
0.020200  42.100000
0.020200  41.600000
0.019500  41.400000
0.018000  40.900000
0.015700  40.800000
0.015000  40.500000
0.014200  40.000000
0.011200  39.800000
0.009000  39.500000
0.009000  39.100000
0.008200  38.800000
0.006000  38.300000
0.005200  38.100000
0.005200  37.800000
0.004500  37.400000
0.003000  37.300000
0.002200  36.600000
0.004500  36.500000
0.008200  36.100000
0.008200  35.600000
0.001500  35.200000
-0.003000  34.800000
-0.005300  34.400000
-0.005300  33.800000
-0.006800  33.600000
-0.006800  33.300000
-0.009100  32.600000
-0.010500  32.500000
-0.012800  31.900000
-0.015800  31.800000
-0.017300  31.200000
-0.017300  30.900000
-0.018100  30.600000
-0.016500  30.100000
-0.014300  29.800000
-0.016500  29.300000
-0.017300  29.100000
-0.018800  28.700000
-0.019500  28.300000
-0.018100  27.900000
-0.020300  27.500000
-0.021800  27.100000
-0.020300  26.900000
-0.018100  26.300000
-0.008300  26.100000
0.003000  25.600000
0.006700  25.300000
0.002200  24.900000
-0.004600  24.700000
-0.003000  24.400000
-0.001500  23.800000
0.003000  23.500000
0.008200  23.000000
0.012000  22.700000
0.013500  22.300000
0.012000  21.600000
0.006700  21.500000
-0.003000  21.000000
-0.003800  20.700000
0.006700  20.300000
0.017200  19.800000
0.018700  19.500000
0.010500  18.900000
-0.004600  18.500000
-0.024800  18.100000
-0.053300  17.500000
-0.081800  17.000000
-0.087800  16.900000
-0.074300  16.400000
-0.053300  16.000000
-0.033800  15.600000
-0.023300  15.400000
-0.021800  14.700000
-0.033000  14.500000
-0.045000  14.000000
-0.057000  13.500000
-0.054000  13.300000
-0.045000  12.700000
-0.042000  12.500000
-0.045800  11.900000
-0.046500  11.700000
-0.039000  11.100000
-0.033000  10.700000
-0.036800  10.300000
-0.055500  9.900000
-0.078000  9.500000
-0.094500  9.300000
-0.102100  8.700000
-0.089300  8.400000
-0.074300  7.900000
-0.039000  7.700000
0.010500  7.300000
0.041200  6.800000
0.054000  6.500000
0.065200  5.800000
0.064500  5.500000
0.060000  4.900000
0.065200  4.500000
0.071200  4.000000
0.090000  3.600000
0.111000  3.400000
0.122200  3.000000
0.131200  2.500000
0.139500  2.200000
0.142500  1.500000
0.142500  1.400000
0.148500  0.900000
0.148500  0.700000
0.140200  0.400000
0.135000  0.100000
0.132700  0.000000
0.131200  -0.300000
0.136500  -0.400000
0.145500  -0.900000
0.160500  -0.700000
0.180000  -0.800000
0.197200  -1.000000
0.207000  -1.000000
0.204000  -0.800000
0.196500  -0.800000
0.183000  -0.700000
0.156000  -0.800000
0.112500  -0.500000
0.054000  -0.600000
0.006000  -0.200000
-0.038300  0.100000
-0.106500  -0.100000
-0.165000  0.000000
-0.209300  0.000000
-0.242300  0.300000
-0.265500  0.200000
-0.295500  0.400000
-0.329300  0.500000
-0.379500  0.300000
-0.453000  -0.200000
-0.527300  0.600000
-0.588000  0.700000
-0.625600  1.500000
-0.636800  2.700000
-0.612800  1.300000
-0.578300  1.300000
-0.558100  1.600000
-0.521300  1.900000
-0.469500  2.000000
-0.396000  2.400000
-0.309800  2.100000
-0.213800  2.600000
-0.095300  2.600000
-0.001500  2.600000
0.081700  3.000000
0.163500  3.200000
0.227200  3.300000
0.278200  3.300000
0.319500  3.500000
0.336000  3.800000
0.327000  3.800000
0.317200  4.000000
0.297700  4.100000
0.263200  4.900000
0.225700  4.900000
0.181500  5.500000
0.165700  5.700000
0.184500  5.800000
0.198700  5.800000
0.203200  6.200000
0.215200  6.700000
0.206200  6.900000
0.183700  7.000000
0.180700  7.200000
0.186000  7.400000
0.186700  7.600000
0.161200  7.800000
0.119200  7.800000
0.082500  7.900000
0.055500  8.000000
0.040500  8.500000
0.016500  8.400000
-0.003800  8.800000
-0.014300  9.000000
-0.019500  9.500000
-0.000800  9.000000
0.027000  9.600000
0.045700  9.700000
0.046500  10.000000
0.021000  9.900000
-0.018800  10.300000
-0.057000  10.300000
-0.078000  10.500000
-0.084000  10.400000
-0.102100  10.600000
-0.111000  10.800000
-0.105000  10.700000
-0.056300  11.000000
-0.015800  9.900000
-0.101300  11.200000
-0.150800  11.300000
-0.227300  11.300000
-0.372800  11.600000
-0.240800  11.800000
0.104200  11.700000
0.508500  12.100000
0.984700  12.100000
1.414500  12.400000
1.467700  12.300000
1.335700  12.600000
1.224000  12.700000
1.123500  12.700000
1.029700  13.000000
0.944200  13.000000
0.866200  13.500000
0.748500  13.400000
0.429000  13.900000
-0.025600  14.100000
-0.414800  14.200000
-0.729000  14.400000
-0.950300  14.500000
-1.112300  15.000000
-1.254800  15.300000
-1.402500  15.400000
-1.543600  15.700000
-1.656000  15.800000
-1.650800  15.900000
-1.512800  16.200000
-1.382300  16.200000
-1.264500  16.500000
-1.157300  16.400000
-1.059800  16.800000
-0.971300  16.700000
-0.891800  16.700000
-0.818300  16.800000
-0.751600  16.600000
-0.690100  16.500000
-0.603800  16.400000
-0.433500  16.200000
-0.243000  16.200000
-0.063000  16.000000
0.144000  16.200000
0.324000  15.800000
0.467200  15.900000
0.572200  15.700000
0.690700  15.600000
0.891000  15.700000
1.077000  15.500000
1.278000  15.400000
1.476700  15.300000
1.602700  15.300000
1.686000  15.300000
1.709200  15.300000
1.587000  15.300000
1.450500  15.300000
1.328200  15.500000
1.216500  15.800000
1.112200  15.900000
0.987000  16.300000
0.865500  16.200000
0.729700  16.600000
0.527200  16.600000
0.316500  17.000000
0.111000  17.100000
-0.071300  17.500000
-0.258000  17.600000
-0.435000  17.800000
-0.549800  18.000000
-0.599300  18.200000
-0.590300  18.300000
-0.576800  18.800000
-0.536300  19.000000
-0.477000  19.300000
-0.402800  19.600000
-0.297800  19.900000
-0.188300  20.200000
-0.099000  20.200000
-0.038300  20.700000
0.019500  21.000000
0.057700  21.000000
0.096700  21.300000
0.114000  21.400000
0.085500  21.400000
0.006000  21.600000
-0.050300  21.600000
-0.021800  22.000000
-0.001500  21.900000
0.015700  22.100000
0.036700  22.100000
0.072700  22.200000
0.111700  22.300000
0.112500  22.100000
0.091500  22.500000
0.006700  22.900000
-0.115500  22.000000
-0.202600  22.200000
-0.228800  22.500000
-0.300000  22.400000
-0.462800  22.400000
-0.618800  22.100000
-0.744800  22.100000
-0.744000  21.900000
-0.661500  22.100000
-0.598500  22.000000
-0.517500  21.800000
-0.456000  21.700000
-0.393800  21.600000
-0.346600  21.800000
-0.316500  21.500000
-0.285800  21.600000
-0.270800  21.400000
-0.247500  21.500000
-0.232500  21.200000
-0.230300  21.400000
-0.240800  21.300000
-0.261800  21.300000
-0.279800  21.300000
-0.297800  21.300000
-0.295500  21.200000
-0.291000  21.500000
-0.299300  21.100000
-0.290300  21.500000
-0.278300  21.500000
-0.257300  21.600000
-0.222000  21.400000
-0.170300  21.200000
-0.120000  21.400000
-0.099000  21.100000
-0.071300  21.200000
-0.054800  21.100000
-0.063000  21.200000
-0.039000  21.100000
-0.003000  21.100000
0.025500  21.200000
0.071200  21.100000
0.120000  21.100000
0.168700  21.300000
0.203200  21.000000
0.227200  21.200000
0.258000  21.000000
0.283500  21.100000
0.294000  21.200000
0.285000  21.000000
0.263200  21.200000
0.225700  20.900000
0.188200  21.000000
0.168000  21.000000
0.159700  21.200000
0.161200  21.200000
0.159000  21.100000
0.170200  21.200000
0.190500  21.300000
0.207700  21.200000
0.239200  21.100000
0.278200  21.100000
0.302200  21.300000
0.320200  21.200000
0.341200  21.200000
0.360000  21.100000
0.374200  21.000000
0.393000  21.200000
0.414000  21.100000
0.401200  21.200000
0.334500  21.100000
0.249700  21.000000
0.163500  21.000000
0.069000  21.000000
-0.016500  20.900000
-0.089300  21.100000
-0.115500  20.800000
-0.103500  21.000000
-0.099800  20.700000
-0.111800  21.000000
-0.127500  21.000000
-0.147000  20.700000
-0.167300  21.000000
-0.172600  20.700000
-0.174800  20.700000
-0.168800  20.700000
-0.161300  20.800000
-0.156000  20.700000
-0.150800  20.700000
-0.142600  21.000000
-0.124500  20.800000
-0.109500  20.800000
-0.086300  20.900000
-0.057800  20.800000
-0.030800  21.100000
-0.009100  20.900000
0.008200  21.000000
0.026200  21.000000
0.043500  21.000000
0.070500  21.100000
0.106500  21.100000
0.147000  21.100000
0.192000  21.100000
0.233200  21.000000
0.252000  21.100000
0.258000  21.100000
0.258000  21.200000
0.248200  21.000000
0.243000  20.900000
0.234700  21.100000
0.221200  21.000000
0.201700  21.000000
0.177000  21.000000
0.147000  21.000000
0.108000  21.000000
0.066700  20.800000
0.019500  20.800000
-0.021800  20.900000
-0.052500  20.700000
-0.082500  20.900000
-0.116300  20.500000
-0.155300  20.700000
-0.188300  20.600000
-0.219800  20.500000
-0.252000  20.500000
-0.279800  20.400000
-0.285800  20.500000
-0.276800  20.400000
-0.263300  20.500000
-0.250500  20.200000
-0.245300  20.500000
-0.229500  20.400000
-0.212300  20.200000
-0.189000  20.300000
-0.163500  20.300000
-0.138800  20.100000
-0.110300  20.200000
-0.085600  20.100000
-0.061500  20.200000
-0.039800  20.100000
-0.016500  20.000000
0.003700  20.200000
0.026200  20.000000
0.045000  20.100000
0.063000  19.800000
0.080200  19.900000
0.087700  19.800000
0.093700  19.800000
0.102000  19.700000
0.114000  19.600000
0.123700  19.600000
0.124500  19.600000
0.122200  19.300000
0.115500  19.400000
0.105000  19.000000
0.093000  19.500000
0.078000  19.000000
0.064500  19.300000
0.056200  19.000000
0.052500  18.900000
0.048000  19.000000
0.040500  18.700000
0.025500  18.800000
0.015000  18.600000
0.009700  18.600000
0.001500  18.500000
-0.003000  18.500000
-0.007500  18.300000
-0.014300  18.400000
-0.017300  18.100000
-0.016500  18.300000
-0.018100  18.000000
-0.023300  18.100000
-0.027000  18.000000
-0.030800  18.000000
-0.036100  17.900000
-0.034600  17.900000
-0.031500  18.000000
-0.034600  17.800000
-0.036800  17.800000
-0.042000  17.700000
-0.044300  17.600000
-0.044300  17.500000
-0.045800  17.500000
-0.039800  17.500000
-0.031500  17.500000
-0.024000  17.400000
-0.018100  17.300000
-0.012000  17.100000
-0.012000  17.100000
-0.009800  17.000000
-0.007500  17.000000
-0.009100  17.000000
-0.010500  16.800000
-0.013500  16.800000
-0.015800  16.600000
-0.018800  16.600000
-0.024000  16.600000
-0.030000  16.500000
-0.030800  16.400000
-0.032300  16.300000
-0.031500  16.200000
-0.030000  16.300000
-0.024000  16.100000
-0.017300  16.200000
-0.012000  16.000000
-0.006000  16.200000
0.000000  16.000000
0.006700  16.000000
0.012000  15.800000
0.018000  15.700000
0.020200  15.600000
0.022500  15.500000
0.029200  15.600000
0.036700  15.600000
0.042000  15.400000
0.040500  15.400000
0.040500  15.200000
0.042700  15.200000
0.042000  15.100000
0.041200  14.800000
0.036700  15.000000
0.035200  14.700000
0.030700  14.800000
0.027000  14.700000
0.018700  14.600000
0.009000  14.400000
0.001500  14.400000
-0.003000  14.200000
-0.006800  14.100000
-0.012800  14.100000
-0.019500  14.000000
-0.024000  13.700000
-0.021800  14.000000
-0.017300  13.800000
-0.012000  13.600000
-0.009100  13.800000
-0.009800  13.600000
-0.006800  13.500000
-0.007500  13.300000
-0.013500  13.300000
-0.020300  13.400000
-0.026300  13.100000
-0.031500  13.300000
-0.033800  13.000000
-0.030800  13.000000
-0.023300  12.800000
-0.013500  12.900000
-0.008300  12.800000
-0.005300  12.700000
0.000000  12.800000
0.008200  12.700000
0.001500  12.400000
-0.012000  12.600000
-0.015800  12.400000
-0.020300  12.400000
-0.020300  12.400000
-0.018100  12.100000
-0.018800  12.100000
-0.009800  12.100000
-0.008300  12.000000
-0.008300  12.000000
-0.012000  12.000000
-0.018100  11.900000
-0.022500  11.800000
-0.021800  11.800000
-0.018800  11.700000
-0.014300  11.600000
-0.008300  11.600000
-0.001500  11.400000
0.004500  11.600000
0.002200  11.500000
0.000700  11.400000
-0.007500  11.500000
-0.023300  11.200000
-0.034600  11.500000
-0.031500  11.200000
-0.022500  11.300000
-0.017300  11.200000
-0.015800  11.200000
-0.014300  11.300000
-0.006000  11.200000
0.001500  11.300000
0.009000  11.200000
0.011200  11.100000
0.008200  11.200000
0.005200  11.000000
0.001500  11.100000
-0.000800  11.000000
-0.004600  10.900000
-0.009100  10.900000
-0.005300  10.700000
-0.000800  10.900000
0.001500  10.800000
0.004500  11.000000
0.006000  10.700000
0.008200  10.800000
0.006700  10.700000
0.003000  10.800000
0.001500  10.600000
-0.002300  10.700000
-0.008300  10.500000
-0.016500  10.500000
-0.024000  10.500000
-0.030800  10.600000
-0.035300  10.600000
-0.039800  10.400000
-0.044300  10.500000
-0.043600  10.400000
-0.044300  10.400000
-0.044300  10.400000
-0.039000  10.400000
-0.041300  10.300000
-0.053300  10.400000
-0.067500  10.100000
-0.080300  10.400000
-0.078800  10.100000
-0.071300  10.200000
-0.067500  10.100000
-0.057000  10.100000
-0.034600  10.200000
-0.004600  10.000000
0.023200  10.100000
0.044200  10.100000
0.064500  10.100000
0.081000  10.100000
0.083200  10.100000
0.076500  10.000000
0.078700  10.000000
0.093000  9.900000
0.121500  9.900000
0.158200  9.900000
0.188200  10.000000
0.207700  9.900000
0.219700  9.800000
0.227200  9.900000
0.231700  9.600000
0.246000  9.900000
0.273000  9.600000
0.289500  9.900000
0.285000  9.700000
0.263200  9.800000
0.214500  9.600000
0.152200  9.800000
0.090000  9.800000
0.048000  9.800000
0.038200  9.600000
0.041200  9.900000
0.050200  9.500000
0.084000  9.700000
0.132000  9.500000
0.175500  9.500000
0.225000  9.600000
0.293200  9.600000
0.360000  9.700000
0.386200  9.500000
0.348000  9.500000
0.233200  9.500000
0.110200  9.800000
0.071200  9.600000
0.034500  9.500000
-0.066800  9.400000
-0.176300  9.500000
-0.301500  9.500000
-0.414800  9.500000
-0.470300  9.500000
-0.489800  9.400000
-0.493500  9.600000
-0.492000  9.300000
-0.484500  9.500000
-0.465800  9.300000
-0.431300  9.400000
-0.391500  9.300000
-0.357800  9.300000
-0.320300  9.300000
-0.269300  9.500000
-0.217500  9.300000
-0.177800  9.400000
-0.153800  9.300000
-0.146300  9.400000
-0.147800  9.400000
-0.144100  9.300000
-0.141800  9.400000
-0.147000  9.400000
-0.143300  9.500000
-0.126000  9.300000
-0.109500  9.500000
-0.090800  9.400000
-0.070600  9.300000
-0.047300  9.300000
-0.023300  9.400000
-0.005300  9.500000
0.004500  9.400000
0.015000  9.400000
0.025500  9.500000
0.021700  9.400000
0.018000  9.500000
0.018000  9.600000
0.024000  9.600000
0.036700  9.800000
0.050200  9.500000
0.067500  9.600000
0.093000  9.700000
0.121500  9.600000
0.153700  9.800000
0.189000  9.600000
0.217500  9.800000
0.240000  9.900000
0.254200  9.800000
0.258000  10.000000
0.254200  9.900000
0.263200  10.100000
0.284200  10.000000
0.285700  10.000000
0.276000  10.300000
0.265500  10.100000
0.246000  10.400000
0.223500  10.100000
0.201700  10.400000
0.174000  10.400000
0.142500  10.400000
0.117000  10.400000
0.084700  10.400000
0.050200  10.700000
0.012000  10.700000
-0.024000  10.700000
-0.062300  10.700000
-0.109500  10.800000
-0.146300  10.800000
-0.159000  11.000000
-0.156000  10.800000
-0.144100  11.100000
-0.126000  11.000000
-0.118500  11.200000
-0.116300  11.200000
-0.118500  11.200000
-0.125300  11.400000
-0.126000  11.400000
-0.132000  11.400000
-0.144800  11.600000
-0.156800  11.600000
-0.158300  11.800000
-0.147800  11.600000
-0.118500  12.000000
-0.075000  11.900000
-0.051100  12.100000
-0.040500  12.100000
-0.027000  12.200000
-0.008300  12.500000
0.003000  12.300000
0.013500  12.600000
0.018700  12.600000
0.029200  12.600000
0.039000  12.800000
0.048700  13.000000
0.067500  13.000000
0.077200  13.100000
0.084700  13.000000
0.088500  13.300000
0.091500  13.300000
0.092200  13.500000
0.093700  13.500000
0.100500  13.600000
0.104200  13.900000
0.103500  13.800000
0.099000  14.000000
0.095200  14.000000
0.090000  14.400000
0.082500  14.300000
0.067500  14.500000
0.050200  14.600000
0.028500  14.700000
-0.006000  14.600000
-0.021000  14.900000
-0.015000  15.000000
-0.012000  15.100000
-0.026300  15.200000
-0.040500  15.300000
-0.046500  15.500000
-0.038300  15.500000
-0.026300  15.900000
-0.034600  15.600000
-0.042800  15.900000
-0.036800  16.200000
-0.031500  16.100000
-0.045800  16.200000
-0.063000  16.300000
-0.056300  16.400000
-0.034600  16.600000
-0.033000  16.600000
-0.036100  17.000000
-0.034600  16.800000
-0.039800  17.100000
-0.045800  17.100000
-0.068300  17.300000
-0.102800  17.400000
-0.135000  17.500000
-0.156000  17.600000
-0.134300  17.800000
-0.085600  17.900000
-0.051800  18.000000
-0.036800  18.000000
-0.023300  18.100000
-0.016500  18.400000
-0.010500  18.400000
-0.004600  18.900000
-0.000800  18.900000
0.009000  19.000000
0.006700  19.100000
-0.003000  19.300000
-0.017300  19.500000
-0.029300  19.500000
-0.036100  19.800000
-0.042800  19.800000
-0.040500  20.000000
-0.033800  20.100000
-0.014300  20.400000
0.012000  20.400000
0.025500  20.700000
0.018000  20.900000
0.003700  21.100000
0.000700  21.200000
0.019500  21.400000
0.040500  21.600000
0.039000  21.700000
0.041200  22.100000
0.042000  22.100000
0.034500  22.500000
0.029200  22.500000
0.018700  22.800000
0.012000  23.000000
0.006700  23.100000
0.004500  23.400000
-0.000800  23.600000
-0.006000  23.800000
-0.012000  24.100000
-0.020300  24.200000
-0.027000  24.600000
-0.033800  24.500000
-0.036800  25.000000
-0.040500  25.000000
-0.040500  25.500000
-0.037500  25.600000
-0.036100  25.800000
-0.033000  26.100000
-0.028500  26.400000
-0.025600  26.500000
-0.021800  26.700000
-0.016500  27.000000
-0.010500  27.100000
-0.004600  27.400000
0.001500  27.700000
0.007500  27.900000
0.015700  28.000000
0.025500  28.400000
0.034500  28.600000
0.039700  28.800000
0.047200  29.200000
0.052500  29.200000
0.056200  29.700000
0.059200  29.700000
0.057700  30.200000
0.058500  30.400000
0.061500  30.500000
0.059200  30.800000
0.054000  31.100000
0.049500  31.200000
0.042700  31.400000
0.034500  31.700000
0.030700  31.900000
0.024000  32.200000
0.018000  32.500000
0.012700  32.800000
0.009000  32.800000
0.004500  33.200000
-0.005300  33.300000
-0.017300  33.600000
-0.029300  33.800000
-0.041300  33.900000
-0.049500  34.300000
-0.042000  34.200000
0.014200  34.600000
0.134200  34.900000
0.282000  35.100000
0.424500  35.300000
0.531700  35.300000
0.571500  35.800000
0.531700  36.000000
0.448500  36.200000
0.371200  36.400000
0.293200  36.500000
0.217500  36.900000
0.147000  37.000000
0.075000  37.300000
0.012000  37.600000
-0.055500  37.600000
-0.123800  38.000000
-0.183800  38.200000
-0.236300  38.400000
-0.280600  38.500000
-0.327000  38.700000
-0.371300  39.100000
-0.412500  39.400000
-0.455300  39.400000
-0.497300  39.800000
-0.539300  39.800000
-0.579800  40.300000
-0.613500  40.400000
-0.633000  40.800000
-0.640500  40.900000
-0.644300  41.000000
-0.629300  41.500000
-0.588800  41.500000
-0.539300  41.700000
-0.482300  42.000000
-0.400500  42.100000
-0.298500  42.400000
-0.189800  42.800000
-0.081800  42.800000
0.020200  43.100000
0.118500  43.100000
0.206200  43.400000
0.277500  43.600000
0.335200  43.900000
0.381700  44.200000
0.414700  44.200000
0.435700  44.400000
0.448500  44.500000
0.457500  44.800000
0.459000  45.000000
0.454500  45.200000
0.440200  45.200000
0.417700  45.400000
0.390700  45.600000
0.360000  45.800000
0.330000  46.000000
0.303000  46.300000
0.269200  46.300000
0.227200  46.500000
0.191200  46.700000
0.165000  46.900000
0.147700  47.300000
0.132000  47.300000
0.120000  47.600000
0.115500  47.900000
0.110200  48.100000
0.102700  48.200000
0.111700  48.400000
0.121500  48.700000
0.120000  49.100000
0.123000  49.000000
0.118500  49.500000
0.113200  49.400000
0.102700  49.900000
0.085500  50.000000
0.065200  50.300000
0.042000  50.400000
0.015700  50.500000
-0.009100  50.700000
-0.032300  50.900000
-0.053300  51.100000
-0.069100  51.300000
-0.084800  51.500000
-0.094500  51.700000
-0.101300  51.800000
-0.105800  51.900000
-0.108800  52.200000
-0.111800  52.400000
-0.110300  52.600000
-0.105800  52.600000
-0.097500  53.000000
-0.086300  53.100000
-0.078000  53.200000
-0.072800  53.500000
-0.072100  53.400000
-0.068300  53.900000
-0.061500  53.900000
-0.055500  54.000000
-0.049500  54.100000
-0.046500  54.000000
-0.045000  54.300000
-0.044300  54.400000
-0.042800  54.400000
-0.042000  54.500000
-0.041300  54.500000
-0.046500  54.600000
-0.062300  54.900000
-0.072800  54.900000
-0.079500  55.000000
-0.090000  54.900000
-0.102800  55.200000
-0.113300  55.100000
-0.117800  55.300000
-0.121500  55.400000
-0.115500  55.400000
-0.110300  55.500000
-0.115500  55.600000
-0.120800  55.600000
-0.123800  55.900000
-0.126800  55.800000
-0.132000  55.900000
-0.129000  56.000000
-0.125300  56.100000
-0.126000  56.300000
-0.125300  56.200000
-0.115500  56.300000
-0.100600  56.500000
-0.081000  56.300000
-0.060000  56.500000
-0.042000  56.500000
-0.024800  56.700000
-0.009100  56.800000
0.005200  56.800000
0.023200  57.000000
0.042000  56.800000
0.053200  57.100000
0.060000  57.100000
0.065200  57.100000
0.062200  57.400000
0.049500  57.300000
0.039000  57.400000
0.033000  57.400000
0.030000  57.400000
0.030700  57.400000
0.033700  57.500000
0.035200  57.500000
0.038200  57.500000
0.042700  57.600000
0.042700  57.600000
0.039000  57.600000
0.035200  57.700000
0.036700  57.700000
0.036700  57.700000
0.036700  57.800000
0.040500  57.700000
0.039000  57.900000
0.041200  57.800000
0.041200  57.800000
0.040500  57.700000
0.041200  57.700000
0.040500  57.800000
0.038200  57.600000
0.036000  57.700000
0.033000  57.800000
0.026200  57.800000
0.020200  57.700000
0.015000  57.700000
0.012000  57.700000
0.010500  57.900000
0.012700  57.600000
0.018000  57.700000
0.012000  57.700000
0.006000  57.600000
0.000700  57.700000
-0.006800  57.500000
-0.010500  57.600000
-0.014300  57.500000
-0.020300  57.500000
-0.026300  57.400000
-0.026300  57.400000
-0.024000  57.500000
-0.022500  57.500000
-0.016500  57.300000
-0.012000  57.500000
-0.003000  57.100000
0.004500  57.400000
0.011200  57.300000
0.020200  57.500000
0.027000  57.300000
0.032200  57.100000
0.033000  57.200000
0.036700  56.900000
0.039700  57.000000
0.040500  56.700000
0.042700  56.700000
0.040500  56.800000
0.038200  56.500000
0.036700  56.400000
0.035200  56.400000
0.029200  55.900000
0.020200  56.100000
0.012000  55.700000
0.002200  55.700000
-0.004600  55.500000
-0.009100  55.400000
-0.016500  55.400000
-0.021000  54.900000
-0.027800  54.900000
-0.031500  54.700000
-0.033000  54.600000
-0.035300  54.400000
-0.039000  54.200000
-0.041300  54.000000
-0.042000  54.000000
-0.044300  53.700000
-0.044300  53.500000
-0.043600  53.200000
-0.045800  53.200000
-0.045800  53.100000
-0.045800  53.000000
-0.044300  53.000000
-0.042000  52.600000
-0.039000  52.700000
-0.033000  52.300000
-0.027000  52.200000
-0.021000  52.000000
-0.017300  51.800000
-0.012800  51.800000
-0.009100  51.700000
-0.007500  51.400000
-0.007500  51.600000
-0.006800  51.200000
-0.003000  51.300000
0.000700  51.000000
0.003700  50.800000
0.006700  50.700000
0.011200  50.500000
0.015700  50.500000
0.020200  50.300000
0.025500  50.300000
0.029200  50.000000
0.033000  49.900000
0.033700  49.800000
0.034500  49.500000
0.036000  49.500000
0.037500  49.400000
0.036700  49.000000
0.038200  49.000000
0.038200  48.600000
0.036000  48.500000
0.033700  48.400000
0.029200  48.100000
0.026200  48.100000
0.023200  47.600000
0.020200  47.600000
0.019500  47.200000
0.016500  47.200000
0.015000  46.800000
0.012700  46.700000
0.012000  46.300000
0.010500  46.200000
0.007500  45.900000
0.006700  45.800000
0.004500  45.500000
0.003000  45.400000
0.000700  44.900000
0.000000  44.600000
-0.000800  44.800000
0.001500  44.100000
0.002200  43.900000
0.003700  43.700000
0.010500  43.600000
0.010500  43.200000
0.009000  43.000000
0.007500  42.800000
0.006000  42.600000
0.005200  42.400000
0.006000  42.100000
0.007500  41.900000
0.007500  41.500000
0.008200  41.200000
0.008200  41.300000
0.008200  41.000000
0.009700  40.700000
0.008200  40.500000
0.008200  40.100000
0.007500  40.100000
0.006700  39.700000
0.006700  39.300000
0.006700  39.400000
0.009000  38.900000
0.005200  38.800000
0.006700  38.400000
0.009000  38.300000
0.009700  38.200000
0.011200  37.600000
0.010500  37.500000
0.010500  37.000000
0.009700  36.900000
0.009000  36.800000
0.008200  36.200000
0.006000  36.300000
0.005200  35.600000
0.003700  35.600000
0.004500  35.300000
0.004500  34.800000
0.004500  34.700000
0.005200  34.500000
0.003000  34.200000
-0.000800  33.900000
-0.003000  33.700000
-0.003000  33.500000
0.000000  33.000000
0.000700  32.900000
0.000700  32.700000
-0.001500  32.300000
-0.004600  32.100000
-0.006800  31.500000
-0.009100  31.500000
-0.012000  31.200000
-0.015000  30.800000
-0.015800  30.700000
-0.014300  30.200000
-0.016500  29.900000
-0.018800  29.700000
-0.018100  29.300000
-0.016500  29.000000
-0.015800  28.500000
-0.015000  28.400000
-0.012800  28.100000
-0.009800  27.700000
-0.007500  27.600000
-0.001500  27.200000
0.001500  27.000000
-0.001500  26.600000
-0.007500  26.100000
-0.012800  26.100000
-0.016500  25.600000
-0.020300  25.500000
-0.019500  25.000000
-0.021800  24.800000
-0.020300  24.400000
-0.015800  24.100000
-0.016500  23.800000
-0.016500  23.500000
-0.016500  23.100000
-0.017300  22.900000
-0.018100  22.500000
-0.018800  22.400000
-0.017300  21.900000
-0.018100  21.800000
-0.017300  21.200000
-0.015800  21.000000
-0.016500  20.700000
-0.019500  20.300000
-0.016500  19.800000
-0.009100  19.800000
-0.009800  19.400000
-0.012000  19.000000
-0.015000  18.800000
-0.017300  18.400000
-0.019500  18.200000
-0.019500  17.600000
-0.022500  17.500000
-0.026300  17.000000
-0.023300  16.900000
-0.020300  16.500000
-0.015000  16.100000
-0.008300  16.000000
0.000000  15.400000
0.002200  15.400000
0.005200  15.000000
0.007500  14.700000
0.005200  14.400000
0.001500  14.000000
-0.007500  13.600000
-0.012800  13.300000
-0.013500  13.000000
-0.012800  12.800000
-0.014300  12.400000
-0.017300  12.100000
-0.019500  11.800000
-0.021800  11.600000
-0.020300  11.300000
-0.019500  10.800000
-0.012800  10.700000
0.000700  10.200000
0.012000  10.100000
0.018000  9.900000
0.021000  9.500000
0.024000  9.200000
0.030700  9.000000
0.032200  8.700000
0.024700  8.500000
0.016500  7.900000
0.014200  7.800000
0.009000  7.400000
0.009700  7.300000
0.011200  7.000000
0.010500  6.700000
0.012000  6.600000
0.012000  6.200000
0.011200  6.200000
0.008200  5.800000
0.000700  5.700000
-0.004600  5.400000
-0.006800  5.300000
-0.005300  4.900000
-0.004600  5.100000
-0.003000  4.800000
-0.002300  4.600000
0.001500  4.400000
0.014200  4.400000
0.014200  4.600000
0.005200  4.300000
0.004500  4.400000
0.003000  4.000000
0.005200  4.000000
0.012000  4.000000
0.010500  3.600000
0.006000  3.500000
0.009700  3.300000
0.020200  3.100000
0.038200  3.000000
0.055500  3.000000
0.053200  2.900000
0.049500  2.900000
0.042700  2.700000
0.026200  2.900000
-0.000800  2.600000
-0.030800  2.800000
-0.042800  2.400000
-0.035300  2.400000
-0.007500  2.500000
0.016500  2.300000
0.024700  2.200000
0.014200  2.200000
-0.008300  2.100000
-0.029300  2.100000
-0.046500  1.800000
-0.054000  2.100000
-0.052500  1.800000
-0.035300  1.800000
-0.021800  1.800000
-0.035300  1.600000
-0.050300  1.800000
-0.062300  1.600000
-0.078800  1.700000
-0.086300  1.500000
-0.077300  1.400000
-0.054000  1.700000
-0.030800  1.400000
-0.001500  1.600000
0.027000  1.600000
0.045000  1.500000
0.051700  1.700000
0.047200  1.600000
0.039700  1.500000
0.035200  1.900000
0.035200  1.500000
0.024000  1.900000
0.015700  1.700000
0.009000  1.800000
-0.006800  1.700000
-0.025600  1.800000
-0.038300  1.900000
-0.053300  1.800000
-0.076500  2.000000
-0.078800  2.000000
-0.077300  2.100000
-0.084000  2.200000
-0.090800  2.200000
-0.098300  2.300000
-0.102800  2.400000
-0.104300  2.400000
-0.103500  2.700000
-0.120000  2.600000
-0.123000  2.600000
-0.096000  2.800000
-0.084000  2.900000
-0.074300  3.100000
-0.045800  3.000000
-0.036800  3.200000
-0.046500  3.200000
-0.061500  3.400000
-0.078800  3.600000
-0.102800  3.600000
-0.166500  3.600000
-0.137300  3.800000
0.138700  3.900000
0.575200  4.000000
1.077000  4.100000
1.478200  4.100000
1.508200  4.300000
1.374700  4.100000
1.256200  4.600000
1.152000  4.400000
1.055200  4.600000
0.967500  4.700000
0.814500  4.900000
0.494200  4.900000
0.082500  5.000000
-0.207000  5.300000
-0.389300  5.300000
-0.615000  5.300000
-0.841500  5.700000
-1.071800  5.500000
-1.255500  5.800000
-1.392800  5.900000
-1.551000  6.000000
-1.665000  6.300000
-1.587000  6.300000
-1.449000  6.300000
-1.324500  6.600000
-1.212000  6.500000
-1.110100  6.800000
-1.016300  7.000000
-0.932300  7.100000
-0.855800  7.200000
-0.784500  7.300000
-0.721500  7.500000
-0.658500  7.700000
-0.507000  7.800000
-0.211500  8.100000
0.144700  8.000000
0.499500  8.400000
0.869200  8.200000
1.190200  8.500000
1.446000  8.600000
1.650000  8.600000
1.788000  8.800000
1.867500  8.800000
1.774500  8.900000
1.620700  9.100000
1.482000  9.300000
1.314700  9.300000
1.087500  9.200000
0.860200  9.100000
0.600000  9.500000
0.348000  9.400000
0.115500  9.600000
-0.070600  9.500000
-0.180000  9.500000
-0.265500  9.800000
-0.361500  9.700000
-0.445500  9.900000
-0.492000  9.900000
-0.533300  10.000000
-0.546000  9.900000
-0.534000  10.100000
-0.496500  10.100000
-0.436500  10.300000
-0.390000  10.300000
-0.347300  10.300000
-0.283600  10.300000
-0.199500  10.300000
-0.121500  10.300000
-0.048800  10.300000
0.015700  10.600000
0.076500  10.300000
0.126700  10.400000
0.180700  10.400000
0.225700  10.400000
0.241500  10.400000
0.240000  10.300000
0.203200  10.200000
0.175500  10.200000
0.180700  10.100000
0.200200  10.300000
0.237000  9.900000
0.240700  10.100000
0.252000  10.000000
0.291000  10.100000
0.299200  10.100000
0.310500  9.900000
0.305200  10.100000
0.261700  10.100000
0.180000  10.300000
0.093700  10.300000
0.039000  10.800000
0.015700  10.700000
0.025500  10.500000
0.036700  10.900000
0.034500  11.000000
-0.008300  10.700000
-0.042000  10.900000
-0.070600  11.100000
-0.105000  11.200000
-0.129000  11.600000
-0.153800  11.300000
-0.149300  11.800000
-0.115500  11.800000
-0.084000  12.000000
-0.076500  12.100000
-0.072800  12.100000
-0.066800  12.400000
-0.066000  12.400000
-0.096800  12.600000
-0.161300  12.800000
-0.250500  12.900000
-0.366000  13.300000
-0.453800  13.400000
-0.519800  13.300000
-0.573100  13.600000
-0.620300  13.500000
-0.676500  14.100000
-0.686300  14.000000
-0.651000  14.100000
-0.618800  14.400000
-0.579800  14.300000
-0.521300  14.700000
-0.472500  14.400000
-0.441000  14.800000
-0.414800  14.900000
-0.414000  14.900000
-0.410300  15.000000
-0.376500  15.000000
-0.340600  15.000000
-0.306000  15.300000
-0.263300  15.200000
-0.228800  15.300000
-0.203300  15.400000
-0.176300  15.300000
-0.136500  15.600000
-0.084000  15.300000
-0.044300  15.700000
-0.027000  15.600000
-0.018100  15.900000
0.022500  15.800000
0.071200  15.700000
0.103500  15.800000
0.119200  15.800000
0.115500  15.700000
0.132700  15.800000
0.178500  15.800000
0.219700  16.100000
0.249700  16.100000
0.285700  16.200000
0.309000  16.200000
0.321700  16.300000
0.321700  16.300000
0.306700  16.400000
0.282700  16.500000
0.250500  16.300000
0.233200  16.600000
0.242200  16.500000
0.264700  16.600000
0.276000  16.500000
0.285700  16.800000
0.285700  16.600000
0.262500  16.800000
0.225700  16.800000
0.204700  16.600000
0.192000  16.700000
0.162000  16.600000
0.135700  16.800000
0.118500  16.600000
0.107200  16.700000
0.100500  16.600000
0.093000  16.700000
0.081700  16.500000
0.070500  16.500000
0.061500  16.600000
0.060000  16.500000
0.059200  16.300000
0.054700  16.500000
0.066000  16.400000
0.070500  16.500000
0.070500  16.400000
0.073500  16.200000
0.066700  16.400000
0.063000  16.300000
0.057000  16.200000
0.057700  16.200000
0.062200  16.200000
0.055500  16.200000
0.048000  16.300000
0.048700  16.200000
0.034500  16.200000
0.023200  16.200000
0.021700  16.200000
0.008200  16.200000
-0.006800  16.200000
-0.019500  16.100000
-0.018800  16.100000
-0.008300  16.200000
0.021700  16.200000
0.048000  16.100000
0.033000  16.200000
0.006000  15.900000
-0.009100  16.100000
-0.018100  16.000000
-0.024000  16.000000
-0.012800  16.100000
-0.000800  16.100000
-0.006000  16.000000
-0.003800  16.200000
-0.000800  16.100000
-0.000800  16.200000
-0.002300  16.100000
-0.004600  16.400000
-0.001500  16.100000
-0.002300  16.200000
-0.000800  16.100000
-0.009800  15.900000
-0.030000  16.100000
-0.039800  16.100000
-0.050300  16.100000
-0.070600  16.000000
-0.089300  16.100000
-0.102800  16.200000
-0.104300  16.000000
-0.101300  15.800000
-0.103500  16.100000
-0.091500  15.700000
-0.074300  15.800000
-0.074300  15.800000
-0.081800  15.700000
-0.093000  15.900000
-0.084800  15.600000
-0.063000  15.800000
-0.048800  15.700000
-0.038300  15.600000
-0.030000  15.600000
-0.017300  15.600000
-0.010500  15.600000
-0.012800  15.700000
-0.006800  15.700000
0.001500  15.700000
0.010500  15.600000
0.025500  15.700000
0.040500  15.700000
0.046500  15.700000
0.045000  15.800000
0.042700  15.700000
0.042000  15.700000
0.038200  15.800000
0.038200  15.800000
0.039000  15.700000
0.039000  15.500000
0.035200  15.700000
0.030700  15.800000
0.023200  15.700000
0.015700  15.700000
0.012700  15.600000
0.010500  15.700000
0.007500  15.600000
0.006700  15.500000
0.005200  15.600000
-0.001500  15.500000
-0.005300  15.500000
-0.004600  15.400000
-0.006000  15.300000
-0.002300  15.300000
0.001500  15.300000
0.004500  15.400000
0.009000  15.300000
0.009000  15.400000
0.009000  15.300000
0.008200  15.300000
0.008200  15.100000
0.009700  15.100000
0.009700  15.000000
0.012000  15.100000
0.016500  14.900000
0.021700  15.000000
0.025500  14.800000
0.027000  14.800000
0.024000  14.700000
0.021000  14.600000
0.024700  14.600000
0.030700  14.500000
0.032200  14.600000
0.030700  14.600000
0.023200  14.400000
0.012000  14.400000
0.000700  14.400000
-0.011300  14.200000
-0.021800  14.400000
-0.019500  14.100000
-0.013500  14.100000
-0.008300  13.900000
-0.009800  14.000000
-0.015800  14.000000
-0.014300  13.500000
-0.012800  14.000000
-0.016500  13.900000
-0.025600  13.600000
-0.031500  13.800000
-0.035300  13.500000
-0.034600  13.500000
-0.027800  13.600000
-0.026300  13.300000
-0.033000  13.500000
-0.042800  13.300000
-0.048000  13.300000
-0.047300  13.200000
-0.042800  12.900000
-0.033800  13.200000
-0.023300  12.800000
-0.016500  13.000000
-0.012000  12.800000
-0.007500  12.700000
-0.003000  13.000000
-0.003000  12.600000
-0.003000  12.700000
-0.006800  12.400000
-0.008300  12.400000
0.000000  12.200000
0.010500  12.400000
0.025500  12.400000
0.033000  12.300000
0.025500  12.100000
0.018000  12.100000
0.015700  12.100000
0.012700  12.100000
0.014200  11.900000
0.016500  11.700000
0.015700  11.800000
0.009000  11.800000
0.003000  11.800000
-0.003000  11.600000
-0.009100  11.400000
-0.012800  11.400000
-0.015800  11.300000
-0.015800  11.100000
-0.012800  11.200000
-0.000800  11.100000
0.009000  11.300000
0.007500  10.900000
0.003000  11.100000
0.003000  10.900000
0.004500  10.800000
0.004500  10.700000
0.004500  10.700000
0.003000  10.700000
0.005200  10.500000
0.010500  10.400000
0.010500  10.400000
0.011200  10.400000
0.008200  10.300000
0.005200  10.400000
0.005200  10.100000
0.004500  10.200000
0.004500  10.100000
0.004500  10.000000
0.002200  9.900000
-0.003800  9.600000
-0.009800  9.900000
-0.012800  9.600000
-0.015800  9.600000
-0.013500  9.500000
-0.009100  9.500000
-0.009800  9.400000
-0.015000  9.300000
-0.017300  9.400000
-0.012800  9.100000
-0.012800  9.000000
-0.014300  9.100000
-0.015800  9.000000
-0.019500  9.000000
-0.017300  9.000000
-0.015800  8.800000
-0.015000  8.900000
-0.012000  8.600000
-0.012000  8.700000
-0.012800  8.700000
-0.014300  8.400000
-0.016500  8.500000
-0.013500  8.400000
-0.012800  8.400000
-0.015800  8.300000
-0.016500  8.100000
-0.017300  8.400000
-0.016500  8.200000
-0.018800  8.000000
-0.019500  8.100000
-0.012000  7.900000
0.000700  8.100000
0.011200  7.900000
0.010500  7.900000
0.007500  8.000000
0.006700  7.700000
0.006000  7.700000
0.004500  7.600000
0.004500  7.700000
0.001500  7.600000
-0.000800  7.600000
-0.004600  7.600000
-0.006000  7.300000
-0.008300  7.300000
-0.019500  7.200000
-0.024800  7.100000
-0.019500  7.400000
-0.015800  7.000000
-0.012000  7.200000
-0.001500  7.100000
0.000700  7.100000
-0.003800  7.000000
-0.005300  6.800000
-0.008300  7.000000
-0.006800  6.900000
-0.003000  7.000000
0.003000  7.000000
0.003700  6.800000
0.000700  6.700000
0.000000  6.700000
-0.001500  6.700000
-0.003800  6.700000
-0.003000  6.700000
-0.003800  6.600000
-0.007500  6.500000
-0.009100  6.300000
-0.015800  6.700000
-0.018800  6.300000
-0.016500  6.400000
-0.012000  6.300000
-0.004600  6.400000
0.006700  6.300000
0.020200  6.400000
0.026200  6.300000
0.025500  6.400000
0.021700  6.200000
0.015000  6.200000
0.006700  6.100000
0.000700  6.200000
-0.009800  6.200000
-0.016500  6.000000
-0.012800  6.200000
-0.003000  6.100000
-0.009100  6.200000
-0.039000  6.100000
-0.090800  6.000000
-0.150800  6.100000
-0.186800  6.000000
-0.186800  6.100000
-0.152300  6.000000
-0.094500  5.800000
-0.035300  5.900000
0.023200  5.900000
0.084000  5.800000
0.151500  6.000000
0.218200  5.800000
0.279000  6.100000
0.324000  5.800000
0.346500  5.800000
0.353200  5.800000
0.339000  5.700000
0.312700  5.900000
0.282000  5.600000
0.248200  5.600000
0.214500  5.700000
0.194200  5.600000
0.223500  5.800000
0.296200  5.800000
0.387700  5.600000
0.482200  5.600000
0.575200  5.500000
0.658500  5.600000
0.696000  5.500000
0.660700  5.500000
0.546000  5.600000
0.372700  5.500000
0.189700  5.600000
0.008200  5.300000
-0.168800  5.400000
-0.323300  5.400000
-0.447800  5.500000
-0.541500  5.400000
-0.609800  5.400000
-0.659300  5.300000
-0.690800  5.600000
-0.703500  5.300000
-0.699100  5.500000
-0.678800  5.400000
-0.648800  5.500000
-0.604500  5.400000
-0.552800  5.300000
-0.495000  5.500000
-0.436500  5.200000
-0.376500  5.600000
-0.313500  5.400000
-0.254300  5.400000
-0.202600  5.400000
-0.150800  5.500000
-0.105000  5.500000
-0.068300  5.400000
-0.039000  5.300000
-0.024000  5.400000
-0.018100  5.300000
-0.021800  5.300000
-0.033000  5.300000
-0.044300  5.300000
-0.051800  5.500000
-0.054800  5.300000
-0.051800  5.400000
-0.044300  5.300000
-0.033000  5.400000
-0.015800  5.300000
0.004500  5.300000
0.024000  5.200000
0.045700  5.300000
0.063700  5.300000
0.076500  5.400000
0.086200  5.200000
0.087700  5.400000
0.086200  5.200000
0.091500  5.200000
0.101200  5.300000
0.112500  5.200000
0.118500  5.200000
0.118500  5.100000
0.126000  5.300000
0.135000  5.100000
0.141000  5.200000
0.144700  5.000000
0.145500  5.100000
0.153700  5.200000
0.162000  5.100000
0.169500  5.000000
0.170200  5.200000
0.166500  4.900000
0.158200  5.200000
0.148500  5.000000
0.138700  5.000000
0.126700  5.100000
0.117700  4.900000
0.104200  5.100000
0.093700  4.900000
0.087700  5.000000
0.081000  5.000000
0.076500  5.000000
0.070500  4.900000
0.065200  4.900000
0.061500  4.800000
0.061500  5.000000
0.063000  4.900000
0.065200  5.000000
0.063700  5.000000
0.058500  5.000000
0.057700  5.200000
0.059200  4.900000
0.062200  5.200000
0.061500  5.000000
0.060000  5.000000
0.059200  5.000000
0.057000  5.000000
0.054700  5.000000
0.055500  5.200000
0.060700  5.000000
0.057700  5.000000
0.045700  4.900000
0.034500  5.100000
0.023200  4.900000
0.016500  5.100000
0.010500  5.000000
0.006700  5.000000
0.004500  5.100000
0.001500  5.000000
-0.003000  5.100000
-0.006800  4.900000
-0.009100  4.900000
-0.020300  4.900000
-0.033800  4.900000
-0.046500  4.900000
-0.063000  5.100000
-0.078000  4.800000
-0.085600  5.000000
-0.093800  5.100000
-0.101300  5.000000
-0.109500  5.000000
-0.116300  4.900000
-0.115500  5.300000
-0.116300  5.000000
-0.121500  5.000000
-0.123800  5.100000
-0.125300  5.100000
-0.122300  5.000000
-0.115500  5.100000
-0.102100  5.100000
-0.091500  5.100000
-0.081800  5.100000
-0.069100  5.200000
-0.054000  4.900000
-0.044300  5.100000
-0.039800  5.300000
-0.039800  5.100000
-0.040500  5.400000
-0.038300  5.100000
-0.034600  5.500000
-0.028500  5.200000
-0.020300  5.300000
-0.025600  5.300000
-0.033000  5.300000
-0.036100  5.300000
-0.037500  5.400000
-0.034600  5.200000
-0.028500  5.500000
-0.024000  5.300000
-0.026300  5.500000
-0.025600  5.500000
-0.020300  5.500000
-0.015800  5.500000
-0.006800  5.500000
0.000000  5.700000
0.004500  5.600000
0.005200  5.700000
0.004500  5.700000
0.001500  5.700000
-0.006800  5.700000
-0.016500  5.700000
-0.021000  5.800000
-0.019500  5.800000
-0.018800  5.800000
-0.019500  6.000000
-0.017300  5.800000
-0.012000  5.800000
-0.007500  6.100000
-0.003000  5.900000
0.005200  6.100000
0.015700  6.000000
0.024000  6.100000
0.027000  6.100000
0.028500  6.300000
0.030700  6.100000
0.034500  6.300000
0.035200  6.300000
0.034500  6.400000
0.032200  6.500000
0.029200  6.600000
0.024700  6.300000
0.020200  6.500000
0.016500  6.700000
0.013500  6.600000
0.006700  6.600000
0.003000  6.600000
-0.001500  6.800000
-0.006000  6.700000
-0.005300  6.800000
-0.001500  6.800000
0.000700  6.700000
0.004500  7.000000
0.008200  7.000000
0.012000  7.000000
0.015700  7.000000
0.020200  7.000000
0.027700  7.200000
0.031500  7.000000
0.031500  7.100000
0.032200  7.200000
0.033000  7.200000
0.031500  7.300000
0.032200  7.200000
0.033000  7.300000
0.027000  7.200000
0.028500  7.400000
0.039000  7.600000
0.045700  7.400000
0.045700  7.500000
0.045700  7.500000
0.045700  7.600000
0.042700  7.700000
0.042000  7.600000
0.035200  7.500000
0.029200  7.800000
0.024000  7.600000
0.017200  7.700000
0.015000  7.700000
0.008200  7.900000
0.005200  7.800000
0.001500  8.100000
-0.003800  8.000000
-0.011300  8.000000
-0.012800  8.000000
-0.004600  8.100000
0.005200  8.100000
0.009000  8.200000
0.015700  8.100000
0.012700  8.400000
-0.005300  8.300000
-0.007500  8.300000
-0.012000  8.300000
-0.024000  8.300000
-0.024800  8.500000
-0.015000  8.300000
0.001500  8.500000
0.012000  8.600000
0.018700  8.700000
0.020200  8.700000
0.021700  8.700000
0.019500  8.900000
0.020200  8.700000
0.020200  8.800000
0.019500  9.000000
0.018000  8.800000
0.018700  9.000000
0.016500  9.000000
0.010500  9.000000
0.005200  9.100000
-0.000800  9.100000
-0.002300  9.200000
-0.007500  9.000000
-0.012000  9.000000
-0.015800  9.200000
-0.021000  9.100000
-0.029300  9.500000
-0.037500  9.300000
-0.042800  9.500000
-0.050300  9.300000
-0.055500  9.400000
-0.059300  9.500000
-0.060000  9.600000
-0.057000  9.500000
-0.056300  9.600000
-0.055500  9.500000
-0.050300  9.900000
-0.045000  9.600000
-0.045800  9.900000
-0.042000  9.900000
-0.033000  9.900000
-0.027000  10.000000
-0.025600  9.900000
-0.025600  10.000000
-0.023300  10.100000
-0.019500  10.100000
-0.012800  10.100000
-0.008300  10.200000
-0.002300  10.200000
-0.000800  10.200000
0.003700  10.200000
0.007500  10.300000
0.008200  10.300000
0.009000  10.300000
0.009700  10.400000
0.011200  10.300000
0.012000  10.500000
0.012000  10.200000
0.011200  10.700000
0.012700  10.600000
0.012000  10.700000
0.011200  10.800000
0.012700  10.500000
0.013500  10.800000
0.013500  10.700000
0.012000  10.800000
0.013500  10.900000
0.012000  10.900000
0.011200  11.100000
0.009700  10.900000
0.009000  11.100000
0.009000  11.100000
0.010500  11.000000
0.014200  11.400000
0.014200  11.300000
0.013500  11.300000
0.016500  11.400000
0.016500  11.300000
0.016500  11.500000
0.012700  11.400000
0.012700  11.400000
0.014200  11.700000
0.015000  11.500000
0.016500  11.800000
0.018000  11.500000
0.016500  11.800000
0.012000  11.700000
0.009000  11.900000
0.006000  12.000000
0.006700  12.000000
0.005200  12.100000
0.002200  12.100000
0.003000  12.100000
0.000700  12.100000
0.000000  12.200000
-0.001500  12.400000
-0.000800  12.500000
-0.000800  12.500000
-0.001500  12.700000
0.001500  12.600000
0.004500  12.800000
0.004500  12.700000
0.002200  12.900000
-0.000800  12.900000
-0.003000  13.000000
-0.006000  13.100000
-0.008300  13.100000
-0.012000  13.100000
-0.012000  13.300000
-0.012000  13.500000
-0.012000  13.500000
-0.012800  13.500000
-0.013500  13.800000
-0.015000  13.800000
-0.010500  13.800000
-0.007500  14.200000
-0.005300  14.100000
-0.004600  14.400000
-0.003800  14.300000
-0.000800  14.600000
0.003000  14.700000
0.008200  14.500000
0.016500  14.900000
0.016500  14.900000
0.015700  15.000000
0.015700  15.200000
0.019500  15.400000
0.020200  15.500000
0.015700  15.600000
0.010500  15.600000
0.011200  15.900000
0.014200  15.800000
0.016500  16.200000
0.019500  16.000000
0.021700  16.300000
0.021700  16.600000
0.018000  16.400000
0.015700  16.700000
0.014200  16.700000
0.012000  17.000000
0.009700  17.200000
0.006000  17.400000
0.004500  17.400000
0.001500  17.500000
0.000000  17.800000
-0.002300  18.000000
-0.004600  17.900000
-0.007500  18.100000
-0.012000  18.200000
-0.014300  18.400000
-0.015800  18.600000
-0.017300  18.900000
-0.019500  19.000000
-0.022500  19.100000
-0.025600  19.600000
-0.027000  19.400000
-0.030000  19.800000
-0.033800  19.800000
-0.034600  20.000000
-0.033000  20.200000
-0.033000  20.400000
-0.036100  20.600000
-0.036800  20.800000
-0.036800  20.900000
-0.035300  21.300000
-0.033000  21.400000
-0.031500  21.700000
-0.032300  21.900000
-0.035300  21.900000
-0.035300  22.500000
-0.033000  22.400000
-0.030800  22.600000
-0.025600  22.800000
-0.023300  23.000000
-0.020300  23.100000
-0.020300  23.500000
-0.021800  23.600000
-0.020300  23.900000
-0.020300  24.000000
-0.016500  24.500000
-0.011300  24.400000
-0.008300  24.700000
-0.008300  24.900000
-0.009100  25.200000
-0.009100  25.600000
-0.013500  25.500000
-0.014300  25.900000
-0.014300  26.100000
-0.016500  26.300000
-0.018100  26.500000
-0.024000  26.800000
-0.027800  27.000000
-0.030800  27.000000
-0.030000  27.200000
-0.030800  27.500000
-0.037500  27.600000
-0.039000  28.200000
-0.037500  28.200000
-0.033000  28.400000
-0.027800  28.700000
-0.020300  28.900000
-0.009100  29.400000
0.003000  29.300000
0.016500  29.700000
0.029200  29.800000
0.040500  30.100000
0.048000  30.300000
0.048700  30.500000
0.045000  30.900000
0.036700  31.000000
0.029200  31.100000
0.020200  31.500000
0.013500  31.600000
0.006700  31.900000
0.005200  31.900000
0.014200  32.100000
0.024000  32.400000
0.031500  32.500000
0.038200  32.800000
0.051000  32.800000
