# Supplementary material for: Extracting time-frequency feature of single-channel vastus medialis EMG signals for knee exercise pattern recognition
Source: PLoS One. 2017 Jul 10;12(7):e0180526. doi: 10.1371/journal.pone.0180526 (PMC5503271; doi:10.1371/journal.pone.0180526)
Supplement: S1 File — The EMG orignial data of the vastus medialis muscle of the detected leg from 14 healthy subjects were collected and recorded in the file while performing three exercise programs, i.e., leg extension from a sitting position (sitting), flexion of the leg up (standing), and gait (walking). (ZIP) [file pone.0180526.s001.zip › Data/11standing.txt]

File Name: 11standing.log
Channel 6: 'Vasto Medial', 10659 values, engineering units: mV, no filters.
Channel 8: 'Flexo-Extension', 10659 values, engineering units: deg, no filters.
-0.006000  5.700000
-0.009100  5.800000
-0.009800  5.900000
-0.010500  5.800000
-0.009800  6.100000
-0.010500  5.800000
-0.010500  6.100000
-0.010500  5.900000
-0.009800  6.300000
-0.006800  6.200000
-0.004600  6.300000
-0.002300  6.300000
-0.002300  6.400000
-0.003000  6.500000
-0.000800  6.400000
0.000000  6.600000
0.000700  6.700000
0.003000  6.600000
0.004500  6.700000
0.006700  6.700000
0.007500  6.700000
0.006700  7.000000
0.008200  6.900000
0.007500  6.900000
0.007500  7.200000
0.008200  7.100000
0.007500  7.100000
0.006700  7.200000
0.006000  7.200000
0.005200  7.200000
0.006700  7.300000
0.008200  7.300000
0.008200  7.500000
0.010500  7.600000
0.012700  7.400000
0.013500  7.800000
0.015700  7.700000
0.016500  7.700000
0.016500  7.800000
0.017200  7.600000
0.016500  7.900000
0.015700  7.900000
0.015700  7.900000
0.016500  8.100000
0.015700  8.100000
0.014200  8.100000
0.012700  8.200000
0.012700  8.300000
0.013500  8.400000
0.012000  8.400000
0.012700  8.400000
0.012000  8.500000
0.010500  8.600000
0.009700  8.500000
0.008200  8.700000
0.006700  8.500000
0.004500  8.800000
0.002200  8.700000
0.000700  8.800000
-0.000800  9.000000
-0.003000  9.200000
-0.005300  9.000000
-0.008300  9.200000
-0.011300  9.000000
-0.014300  9.100000
-0.013500  9.300000
-0.016500  9.300000
-0.020300  9.400000
-0.021800  9.600000
-0.021800  9.400000
-0.021800  9.500000
-0.020300  9.900000
-0.017300  9.600000
-0.016500  9.900000
-0.015800  9.700000
-0.014300  9.700000
-0.012800  10.100000
-0.012000  9.900000
-0.015800  10.100000
-0.015800  10.100000
-0.016500  10.300000
-0.016500  10.200000
-0.016500  10.300000
-0.018100  10.300000
-0.019500  10.400000
-0.019500  10.400000
-0.018800  10.400000
-0.019500  10.700000
-0.018100  10.700000
-0.016500  10.500000
-0.017300  10.900000
-0.016500  10.900000
-0.016500  10.900000
-0.015800  11.200000
-0.015800  11.100000
-0.014300  11.200000
-0.010500  11.200000
-0.009100  11.300000
-0.006800  11.400000
-0.003000  11.500000
-0.000800  11.700000
0.002200  11.700000
0.004500  11.700000
0.006700  11.600000
0.008200  12.000000
0.009700  11.900000
0.010500  12.100000
0.012000  12.100000
0.012700  12.200000
0.012700  12.100000
0.015000  12.200000
0.016500  12.300000
0.018000  12.400000
0.017200  12.400000
0.020200  12.500000
0.020200  12.800000
0.019500  12.600000
0.019500  12.700000
0.018000  12.900000
0.015700  12.800000
0.015700  13.000000
0.013500  13.100000
0.012000  13.000000
0.014200  13.300000
0.012700  13.100000
0.010500  13.300000
0.009000  13.400000
0.009000  13.300000
0.008200  13.400000
0.008200  13.500000
0.009000  13.700000
0.008200  13.700000
0.008200  14.000000
0.006000  13.700000
0.006000  14.100000
0.006700  13.900000
0.003700  13.900000
0.003000  14.100000
0.000700  14.200000
0.000700  14.400000
0.000000  14.400000
-0.000800  14.400000
0.000700  14.700000
0.000700  14.700000
0.001500  14.800000
0.003000  14.800000
0.005200  14.800000
0.007500  14.800000
0.006700  14.900000
0.006000  15.000000
0.008200  15.000000
0.007500  15.200000
0.004500  15.100000
-0.000800  15.300000
-0.000800  15.400000
-0.002300  15.400000
-0.006800  15.500000
-0.007500  15.600000
-0.004600  15.600000
-0.000800  15.800000
0.000000  15.800000
0.000000  15.900000
0.000700  16.100000
-0.000800  15.900000
-0.003000  15.900000
-0.004600  16.300000
-0.001500  16.100000
-0.000800  16.400000
-0.000800  16.400000
-0.002300  16.400000
-0.003000  16.700000
-0.004600  16.500000
-0.005300  16.600000
-0.003000  16.800000
-0.003000  16.600000
-0.002300  16.900000
-0.001500  17.000000
-0.001500  17.000000
0.000700  16.900000
0.002200  17.200000
0.003000  17.300000
0.003000  17.500000
0.000700  17.400000
0.000000  17.300000
0.000700  17.500000
0.000000  17.500000
-0.002300  17.700000
-0.003000  17.900000
-0.001500  17.900000
-0.001500  18.000000
0.000000  18.100000
-0.001500  18.100000
-0.003000  18.200000
-0.002300  18.200000
-0.003000  18.400000
-0.003800  18.400000
-0.003800  18.400000
-0.002300  18.600000
-0.004600  18.700000
-0.004600  18.700000
-0.002300  18.700000
-0.003000  18.900000
-0.001500  18.800000
-0.001500  19.000000
-0.003000  19.100000
-0.003000  19.200000
-0.004600  19.400000
-0.005300  19.300000
-0.005300  19.400000
-0.002300  19.600000
-0.001500  19.700000
-0.000800  19.600000
-0.000800  19.800000
-0.000800  19.800000
0.000000  19.800000
0.001500  20.200000
0.001500  19.900000
0.004500  20.000000
0.004500  20.200000
0.003000  20.200000
0.000700  20.500000
-0.000800  20.400000
0.001500  20.600000
0.000700  20.500000
0.000000  20.700000
0.000700  20.800000
0.001500  20.800000
0.002200  20.800000
0.001500  20.900000
0.002200  21.100000
0.000000  21.000000
-0.000800  21.200000
-0.000800  21.400000
-0.001500  21.500000
-0.001500  21.700000
-0.000800  21.500000
-0.001500  21.700000
-0.001500  21.700000
-0.000800  21.900000
0.000700  22.100000
0.003000  22.000000
0.003700  22.000000
0.006700  21.900000
0.007500  22.200000
0.009700  22.100000
0.009700  22.300000
0.008200  22.400000
0.008200  22.500000
0.008200  22.700000
0.007500  22.500000
0.004500  22.900000
0.003700  22.900000
0.001500  22.700000
0.000700  22.900000
0.000000  23.000000
-0.000800  23.200000
0.000700  23.100000
-0.002300  23.100000
-0.003000  23.400000
-0.004600  23.600000
-0.005300  23.400000
-0.007500  23.400000
-0.008300  23.600000
-0.008300  23.400000
-0.009100  23.800000
-0.009800  23.800000
-0.009100  23.900000
-0.010500  24.100000
-0.009800  24.000000
-0.009100  24.100000
-0.009800  24.400000
-0.011300  24.200000
-0.011300  24.300000
-0.010500  24.600000
-0.010500  24.600000
-0.010500  24.600000
-0.006800  24.800000
-0.001500  24.900000
0.004500  25.200000
0.005200  25.300000
0.003000  25.100000
0.001500  25.200000
0.002200  25.200000
0.000000  25.300000
-0.005300  25.400000
-0.003800  25.300000
-0.005300  25.600000
-0.006800  25.600000
-0.008300  25.800000
-0.009100  25.800000
-0.008300  25.900000
-0.009100  25.900000
-0.010500  26.200000
-0.006800  26.100000
-0.003000  26.300000
-0.003000  26.500000
0.000700  26.400000
0.006000  26.500000
0.009000  26.600000
0.012000  26.600000
0.012700  26.900000
0.012700  26.900000
0.012700  26.800000
0.015000  27.000000
0.015700  27.100000
0.013500  27.200000
0.014200  27.400000
0.015700  27.300000
0.013500  27.300000
0.012000  27.400000
0.009000  27.600000
0.006700  27.600000
0.006000  27.800000
0.005200  27.800000
0.004500  28.000000
0.003700  27.900000
0.001500  28.000000
0.000700  28.200000
0.000700  28.200000
0.000700  28.500000
-0.000800  28.300000
-0.001500  28.600000
-0.001500  28.600000
-0.004600  28.700000
-0.005300  28.700000
-0.003000  28.800000
0.000700  29.000000
0.002200  28.900000
0.000700  29.200000
-0.002300  29.100000
-0.003800  29.200000
-0.004600  29.600000
-0.007500  29.300000
-0.010500  29.600000
-0.008300  29.600000
-0.009800  29.600000
-0.011300  29.800000
-0.009800  29.900000
-0.009100  29.900000
-0.009100  30.100000
-0.009800  30.200000
-0.009800  30.200000
-0.009100  30.400000
-0.009100  30.400000
-0.011300  30.500000
-0.013500  30.600000
-0.011300  30.600000
-0.009100  30.800000
-0.006800  30.900000
-0.005300  30.900000
-0.006800  31.200000
-0.008300  31.200000
-0.009800  31.300000
-0.009100  31.400000
-0.009800  31.600000
-0.010500  31.500000
-0.009100  31.800000
-0.007500  31.900000
-0.007500  31.900000
-0.005300  32.100000
-0.006800  32.000000
-0.008300  32.200000
-0.005300  32.400000
-0.004600  32.300000
-0.003000  32.500000
-0.003000  32.500000
0.000000  32.800000
0.003000  32.900000
0.004500  32.900000
0.005200  33.100000
0.006000  33.300000
0.008200  33.300000
0.012700  33.300000
0.015000  33.600000
0.013500  33.500000
0.012000  33.600000
0.012700  33.700000
0.011200  33.800000
0.009000  33.900000
0.009000  34.000000
0.008200  34.200000
0.006700  34.200000
0.003700  34.200000
0.004500  34.400000
0.005200  34.500000
0.005200  34.600000
0.005200  34.600000
0.004500  34.900000
0.005200  34.700000
0.006700  35.100000
0.008200  35.200000
0.009000  35.200000
0.011200  35.500000
0.012700  35.500000
0.014200  35.500000
0.015000  35.900000
0.015700  35.600000
0.015700  35.900000
0.014200  36.100000
0.012700  36.000000
0.012000  36.400000
0.009000  36.400000
0.006000  36.400000
0.006700  36.400000
0.004500  36.700000
0.002200  36.600000
0.002200  36.800000
0.000700  37.000000
-0.000800  37.000000
-0.000800  37.300000
0.000000  37.000000
0.000700  37.200000
0.003000  37.400000
0.004500  37.400000
0.007500  37.800000
0.009000  37.700000
0.009000  37.800000
0.008200  38.000000
0.006000  38.200000
0.003700  38.300000
0.000700  38.400000
0.000700  38.400000
-0.000800  38.600000
-0.003000  38.700000
-0.003000  38.700000
-0.004600  39.000000
-0.006000  38.800000
-0.009100  39.100000
-0.012000  39.200000
-0.012000  39.200000
-0.009800  39.400000
-0.011300  39.600000
-0.014300  39.600000
-0.014300  39.600000
-0.012800  39.900000
-0.009800  40.000000
-0.009100  39.900000
-0.009100  40.100000
-0.009100  40.200000
-0.008300  40.300000
-0.005300  40.500000
-0.003000  40.500000
-0.003000  40.900000
-0.003000  40.700000
-0.001500  41.000000
0.000000  41.100000
0.000700  41.300000
0.000700  41.300000
0.000700  41.400000
0.000700  41.500000
0.001500  41.600000
0.005200  41.800000
0.005200  41.700000
0.006000  41.900000
0.009000  41.900000
0.009000  42.000000
0.010500  42.200000
0.009000  42.200000
0.008200  42.500000
0.006700  42.500000
0.003700  42.500000
0.002200  42.900000
0.000700  42.800000
-0.001500  42.800000
-0.004600  43.100000
-0.008300  43.200000
-0.009800  43.300000
-0.011300  43.400000
-0.012800  43.500000
-0.012800  43.300000
-0.012800  43.800000
-0.012800  43.800000
-0.012000  43.900000
-0.012800  44.100000
-0.012800  44.100000
-0.010500  44.200000
-0.010500  44.300000
-0.009100  44.400000
-0.006000  44.800000
-0.005300  44.600000
-0.006800  44.900000
-0.008300  44.800000
-0.006800  45.100000
-0.006000  45.100000
-0.006000  45.400000
-0.005300  45.400000
-0.000800  45.400000
0.001500  45.600000
0.003700  45.700000
0.005200  45.900000
0.006700  46.000000
0.009000  46.000000
0.008200  46.200000
0.008200  46.300000
0.006000  46.400000
0.003000  46.700000
0.004500  46.500000
0.004500  46.600000
0.003700  46.800000
0.004500  47.000000
0.004500  46.900000
0.004500  47.200000
0.004500  47.200000
0.000700  47.400000
0.003000  47.400000
0.005200  47.400000
0.003700  47.600000
0.005200  47.600000
0.005200  47.700000
0.003000  48.100000
0.004500  48.000000
0.001500  48.200000
-0.001500  48.300000
-0.003000  48.500000
-0.001500  48.400000
-0.001500  48.600000
0.000000  48.600000
0.000700  48.700000
0.001500  48.800000
0.001500  48.800000
0.001500  49.100000
0.001500  49.100000
0.000000  49.100000
-0.000800  49.300000
0.001500  49.500000
0.003700  49.600000
0.004500  49.700000
0.003000  49.700000
0.006700  49.900000
0.007500  50.000000
0.008200  50.100000
0.012000  50.100000
0.008200  50.200000
0.001500  50.200000
-0.000800  50.600000
-0.001500  50.500000
-0.000800  50.600000
-0.000800  50.800000
-0.000800  50.700000
0.000000  51.000000
0.000700  51.100000
0.001500  50.900000
0.004500  51.300000
0.006700  51.200000
0.008200  51.300000
0.009700  51.400000
0.010500  51.600000
0.009000  51.600000
0.008200  51.700000
0.006000  51.900000
0.005200  51.900000
0.005200  52.100000
0.005200  52.000000
0.004500  52.200000
0.003700  52.300000
0.002200  52.400000
0.000000  52.500000
-0.000800  52.500000
-0.001500  52.700000
-0.001500  52.800000
-0.004600  52.700000
-0.006800  52.900000
-0.006800  53.100000
-0.008300  53.100000
-0.008300  53.100000
-0.006800  53.400000
-0.005300  53.400000
-0.003800  53.500000
-0.003000  53.600000
-0.004600  53.600000
-0.005300  53.900000
-0.005300  53.700000
-0.005300  54.000000
-0.005300  54.200000
-0.005300  54.100000
-0.004600  54.200000
-0.004600  54.400000
-0.006000  54.500000
-0.006800  54.400000
-0.007500  54.500000
-0.009100  54.800000
-0.009100  54.700000
-0.009100  54.900000
-0.006800  54.800000
-0.006000  55.000000
-0.006800  55.100000
-0.005300  55.300000
-0.005300  55.400000
-0.004600  55.200000
-0.001500  55.700000
0.000700  55.700000
0.003000  55.700000
0.003000  55.900000
0.005200  55.800000
0.006000  56.000000
0.007500  56.100000
0.008200  56.200000
0.006000  56.200000
0.003000  56.400000
0.000000  56.500000
-0.000800  56.500000
-0.003000  56.800000
-0.003000  56.600000
-0.004600  56.800000
-0.005300  56.900000
-0.004600  57.000000
-0.007500  57.200000
-0.006800  57.300000
-0.005300  57.400000
-0.004600  57.400000
-0.001500  57.500000
0.000700  57.400000
0.004500  57.600000
0.006700  57.700000
0.008200  57.700000
0.008200  58.000000
0.009000  57.900000
0.010500  58.200000
0.011200  58.200000
0.010500  58.200000
0.006700  58.500000
0.001500  58.500000
-0.003000  58.700000
-0.004600  58.800000
0.000000  58.700000
0.005200  58.900000
0.004500  59.000000
0.004500  59.100000
0.001500  59.200000
-0.000800  59.400000
0.000000  59.300000
-0.000800  59.500000
0.001500  59.600000
0.003000  59.700000
0.003000  59.900000
0.001500  59.900000
-0.001500  60.100000
0.001500  60.000000
0.005200  60.100000
0.003000  60.300000
0.001500  60.500000
0.000000  60.600000
-0.005300  60.600000
-0.006800  60.600000
-0.008300  60.700000
-0.007500  60.900000
-0.005300  60.800000
-0.003000  61.000000
0.000700  61.200000
0.001500  61.100000
0.002200  61.500000
0.004500  61.500000
0.004500  61.600000
0.005200  61.800000
0.006000  61.800000
0.004500  61.900000
0.005200  62.100000
0.003000  62.000000
0.002200  62.200000
0.002200  62.200000
-0.000800  62.300000
0.000000  62.400000
-0.000800  62.700000
0.001500  62.600000
0.000700  62.900000
0.000700  62.900000
-0.001500  63.000000
-0.001500  63.200000
-0.003000  63.100000
-0.005300  63.200000
-0.004600  63.400000
-0.004600  63.400000
-0.002300  63.700000
-0.002300  63.800000
-0.003800  63.900000
0.000700  63.900000
0.005200  64.300000
0.003000  64.200000
0.000700  64.400000
-0.003000  64.400000
-0.007500  64.500000
-0.010500  64.600000
-0.015000  64.700000
-0.010500  64.700000
-0.008300  65.100000
-0.009100  64.800000
-0.008300  65.100000
-0.007500  65.100000
-0.006800  65.300000
-0.004600  65.400000
-0.002300  65.400000
-0.004600  65.600000
-0.006800  65.600000
-0.006800  65.900000
-0.003000  65.800000
0.000700  66.100000
0.002200  66.100000
0.002200  66.200000
0.002200  66.500000
0.004500  66.400000
0.008200  66.700000
0.008200  66.600000
0.008200  66.700000
0.009000  67.200000
0.009000  67.000000
0.010500  67.300000
0.011200  67.300000
0.011200  67.400000
0.010500  67.500000
0.010500  67.700000
0.008200  67.800000
0.006700  67.900000
0.006700  68.000000
0.004500  68.000000
0.004500  68.300000
0.002200  68.300000
0.000700  68.500000
-0.000800  68.800000
0.000700  68.600000
0.004500  68.900000
0.006700  69.000000
0.007500  69.100000
0.009000  69.300000
0.009000  69.400000
0.009000  69.500000
0.005200  69.600000
-0.006000  69.800000
-0.012000  69.700000
-0.012000  70.000000
-0.012800  70.000000
-0.010500  70.200000
-0.010500  70.300000
-0.013500  70.200000
-0.016500  70.600000
-0.015800  70.600000
-0.012000  70.600000
-0.004600  71.000000
0.001500  70.800000
0.004500  71.000000
0.005200  71.300000
0.008200  71.400000
0.010500  71.400000
0.013500  71.600000
0.016500  71.700000
0.014200  71.900000
0.009700  72.000000
0.006700  72.000000
0.000000  72.500000
-0.005300  72.300000
-0.006800  72.300000
-0.006800  72.500000
-0.005300  72.600000
-0.005300  72.700000
-0.006800  72.800000
-0.009100  72.900000
-0.008300  73.100000
-0.005300  73.200000
-0.000800  73.300000
0.002200  73.400000
0.003000  73.800000
0.006700  73.600000
0.006700  73.900000
0.005200  74.000000
0.005200  73.900000
0.004500  74.100000
0.001500  74.200000
-0.005300  74.400000
-0.005300  74.600000
-0.003800  74.400000
-0.003800  74.700000
-0.004600  74.700000
-0.006800  74.800000
-0.006800  74.800000
-0.004600  75.100000
-0.002300  75.100000
-0.003800  75.300000
-0.004600  75.500000
-0.005300  75.600000
-0.005300  75.700000
-0.003000  75.800000
0.000000  76.000000
0.000700  76.000000
0.000000  76.000000
-0.000800  76.300000
-0.001500  76.100000
-0.002300  76.500000
0.000000  76.400000
0.000000  76.800000
-0.000800  76.800000
0.000000  76.800000
0.003000  77.000000
0.004500  77.100000
0.003000  77.300000
0.002200  77.300000
0.003000  77.400000
0.003000  77.600000
0.003000  77.500000
0.004500  78.000000
0.008200  77.900000
0.008200  77.800000
0.005200  78.100000
0.004500  78.000000
0.005200  78.300000
0.008200  78.400000
0.008200  78.600000
0.007500  78.600000
0.007500  78.800000
0.006700  78.800000
0.005200  79.000000
0.005200  79.100000
0.004500  79.200000
0.005200  79.200000
0.003000  79.300000
0.000700  79.500000
0.000700  79.600000
0.000700  79.500000
0.000700  79.900000
0.000000  79.900000
-0.000800  80.000000
-0.001500  80.100000
0.000700  80.300000
0.000700  80.300000
0.001500  80.500000
-0.000800  80.500000
-0.001500  80.500000
-0.003800  80.900000
-0.006800  80.800000
-0.006000  80.900000
-0.006800  81.200000
-0.003000  81.000000
-0.001500  81.400000
-0.001500  81.400000
-0.003000  81.400000
-0.003000  81.700000
-0.003000  81.700000
-0.003000  81.800000
-0.004600  81.700000
-0.006800  82.000000
-0.006800  82.000000
-0.006800  82.300000
-0.005300  82.200000
-0.003000  82.400000
-0.001500  82.500000
-0.000800  82.500000
-0.000800  82.800000
-0.000800  82.700000
-0.000800  82.800000
-0.003000  82.900000
-0.001500  82.800000
0.000000  83.000000
-0.000800  82.900000
0.000700  83.100000
0.001500  83.200000
-0.000800  83.200000
-0.000800  83.200000
0.001500  83.400000
0.001500  83.400000
0.000700  83.600000
0.001500  83.700000
0.001500  83.500000
-0.000800  83.900000
-0.000800  83.900000
0.000700  84.000000
0.003000  84.100000
0.003000  84.300000
0.003700  84.200000
0.001500  84.500000
0.000700  84.500000
0.003000  84.600000
0.000000  84.600000
-0.003000  84.900000
-0.005300  84.900000
-0.005300  85.000000
0.000000  85.000000
0.002200  85.100000
0.000000  85.100000
-0.003800  85.200000
-0.006000  85.500000
-0.006800  85.500000
-0.006000  85.600000
-0.004600  85.900000
-0.003000  85.700000
-0.003800  85.900000
-0.003800  85.900000
-0.004600  86.000000
-0.003800  86.200000
-0.003800  86.300000
-0.003000  86.100000
0.000000  86.500000
-0.001500  86.400000
0.000700  86.400000
0.003000  86.500000
0.003000  86.700000
0.004500  86.800000
0.003000  87.000000
0.002200  86.900000
0.000000  87.200000
-0.000800  87.200000
0.001500  87.200000
-0.000800  87.300000
0.000700  87.300000
0.000700  87.600000
0.001500  87.500000
0.003000  87.600000
0.000700  87.800000
-0.003000  87.700000
-0.003000  87.800000
0.001500  87.900000
-0.000800  88.000000
-0.004600  88.000000
-0.004600  88.200000
-0.003000  88.200000
-0.004600  88.200000
-0.003000  88.600000
-0.003000  88.400000
-0.004600  88.600000
-0.003800  88.600000
-0.003000  88.800000
-0.001500  88.600000
-0.001500  88.800000
0.001500  88.800000
0.003000  89.000000
0.003000  89.100000
0.000700  89.000000
-0.000800  89.200000
0.000700  89.200000
0.000700  89.400000
0.003000  89.500000
0.001500  89.300000
0.001500  89.500000
0.003000  89.700000
0.003000  89.700000
0.008200  89.800000
0.007500  89.800000
0.004500  90.000000
0.003000  89.900000
0.002200  90.000000
0.005200  90.100000
0.003700  90.400000
0.005200  90.300000
0.004500  90.400000
0.005200  90.400000
0.005200  90.300000
0.004500  90.500000
0.004500  90.400000
0.003700  90.600000
0.004500  90.700000
0.005200  90.800000
0.006700  90.800000
0.006700  90.900000
0.007500  90.900000
0.007500  90.900000
0.007500  91.200000
0.004500  91.000000
0.000700  91.200000
0.001500  91.300000
0.001500  91.100000
0.000700  91.600000
0.001500  91.500000
-0.000800  91.700000
-0.001500  91.700000
-0.000800  91.700000
-0.002300  91.700000
-0.005300  91.700000
-0.005300  91.800000
-0.003800  91.800000
-0.003000  92.000000
-0.004600  91.700000
-0.004600  92.100000
-0.004600  92.200000
-0.001500  92.100000
-0.002300  92.300000
-0.002300  92.200000
0.000700  92.400000
0.000000  92.300000
0.003700  92.300000
0.001500  92.400000
0.000700  92.600000
0.003000  92.600000
0.004500  92.800000
0.003000  92.800000
0.002200  92.700000
0.004500  92.900000
0.001500  92.900000
0.000000  92.800000
-0.001500  93.100000
-0.002300  93.000000
-0.003000  93.200000
-0.001500  93.400000
0.002200  93.200000
0.002200  93.300000
0.002200  93.300000
-0.001500  93.300000
-0.005300  93.500000
-0.004600  93.500000
-0.003000  93.700000
-0.003000  93.600000
-0.004600  93.600000
-0.003800  93.600000
-0.003800  93.800000
-0.000800  93.800000
0.000000  93.800000
0.000700  93.900000
0.005200  94.000000
0.006700  94.000000
0.004500  94.000000
-0.009100  93.900000
-0.021800  94.100000
-0.023300  94.100000
-0.025600  94.300000
-0.024000  94.300000
-0.018100  94.200000
-0.009800  94.400000
-0.005300  94.400000
-0.000800  94.400000
0.001500  94.500000
0.002200  94.600000
0.003700  94.600000
0.008200  94.700000
0.016500  94.700000
0.019500  94.600000
0.018000  94.900000
0.012000  94.700000
0.006000  94.900000
0.003000  94.900000
-0.005300  94.800000
-0.009100  95.000000
-0.010500  94.900000
-0.009800  94.900000
-0.005300  95.100000
-0.005300  95.200000
-0.003800  95.100000
-0.002300  95.300000
0.000000  95.200000
0.003700  95.300000
0.003000  95.400000
0.004500  95.300000
0.008200  95.500000
0.008200  95.500000
0.006700  95.300000
0.006000  95.600000
0.002200  95.500000
0.001500  95.800000
0.003700  95.800000
0.003700  95.600000
0.000700  95.800000
-0.000800  95.800000
0.003000  95.800000
0.001500  95.800000
0.002200  96.000000
0.005200  95.800000
0.007500  96.000000
0.009000  96.200000
0.006700  95.900000
0.003700  96.300000
0.006700  96.000000
0.009000  96.300000
0.009700  96.300000
0.009000  96.200000
0.005200  96.400000
0.003000  96.300000
0.003700  96.400000
0.006700  96.500000
0.006700  96.400000
0.008200  96.300000
0.007500  96.600000
0.006000  96.500000
0.008200  96.500000
0.004500  96.700000
0.000700  96.500000
-0.000800  96.900000
-0.000800  96.700000
0.001500  96.700000
0.001500  96.900000
0.003000  96.700000
0.003700  96.900000
0.005200  96.900000
0.007500  96.900000
0.010500  97.000000
0.016500  96.900000
0.012700  97.000000
-0.003000  96.900000
-0.012800  97.200000
-0.018100  97.000000
-0.028500  97.200000
-0.030800  97.200000
-0.024000  97.200000
-0.021800  97.200000
-0.019500  97.200000
-0.020300  97.200000
-0.020300  97.500000
-0.018100  97.500000
-0.011300  97.500000
0.001500  97.500000
0.010500  97.600000
0.013500  97.600000
0.012700  97.700000
0.009000  97.600000
0.001500  97.600000
-0.007500  97.700000
-0.011300  97.600000
-0.009100  97.800000
-0.010500  97.800000
-0.010500  97.800000
-0.012000  98.000000
-0.012000  98.000000
-0.009800  98.000000
-0.004600  98.200000
0.004500  98.000000
0.009700  98.100000
0.010500  98.100000
0.012000  98.100000
0.015000  98.100000
0.014200  98.300000
0.013500  98.300000
0.010500  98.400000
0.004500  98.300000
-0.001500  98.200000
-0.007500  98.500000
-0.011300  98.300000
-0.011300  98.400000
-0.009100  98.600000
-0.005300  98.500000
0.000000  98.700000
0.003700  98.600000
0.006700  98.700000
0.007500  98.600000
0.008200  98.800000
0.010500  98.800000
0.010500  99.000000
0.006000  98.900000
0.000000  98.700000
-0.006800  99.000000
-0.008300  98.900000
-0.006800  99.000000
-0.007500  99.200000
-0.010500  98.900000
-0.012800  99.200000
-0.012800  99.000000
-0.012000  99.100000
-0.006800  99.200000
-0.003000  99.300000
-0.001500  99.300000
-0.004600  99.300000
-0.005300  99.400000
-0.004600  99.300000
-0.005300  99.700000
-0.006800  99.300000
-0.005300  99.500000
-0.004600  99.600000
-0.000800  99.600000
0.003000  99.800000
0.006000  99.500000
0.008200  100.000000
0.009000  99.800000
0.012000  99.700000
0.012700  100.000000
0.009700  99.800000
0.008200  99.900000
0.006700  99.900000
0.006700  100.100000
0.005200  99.800000
0.000700  100.200000
-0.000800  100.300000
0.000700  100.200000
0.001500  100.200000
0.001500  100.100000
0.000000  100.300000
0.000700  100.300000
0.000000  100.300000
-0.002300  100.500000
-0.003000  100.500000
-0.006800  100.400000
-0.006000  100.400000
-0.002300  100.600000
0.000000  100.500000
0.003000  100.600000
0.004500  100.900000
0.003000  100.600000
0.005200  100.900000
0.007500  100.800000
0.009700  100.800000
0.016500  100.900000
0.020200  100.900000
0.022500  100.900000
0.019500  101.000000
0.015700  101.000000
0.017200  101.200000
0.016500  101.100000
0.018000  101.000000
0.016500  101.200000
0.012700  101.200000
0.010500  101.200000
0.009000  101.500000
0.006700  101.300000
0.006000  101.400000
0.006700  101.400000
0.000700  101.500000
-0.002300  101.500000
-0.001500  101.500000
-0.003800  101.600000
-0.006800  101.700000
-0.015000  101.500000
-0.025600  101.600000
-0.027800  101.700000
-0.021800  101.700000
-0.018100  101.800000
-0.012800  101.800000
-0.012000  101.800000
-0.012000  101.900000
-0.010500  101.800000
-0.013500  102.000000
-0.018100  102.100000
-0.019500  102.100000
-0.021800  102.100000
-0.023300  102.300000
-0.018100  102.100000
-0.016500  102.200000
-0.019500  102.500000
-0.018100  102.300000
-0.009800  102.600000
0.000000  102.500000
0.000000  102.500000
0.000700  102.400000
0.004500  102.600000
0.003700  102.500000
0.005200  102.600000
0.000700  102.700000
0.001500  102.600000
0.004500  102.800000
0.000700  103.000000
-0.001500  102.600000
-0.001500  103.000000
0.000700  102.800000
0.001500  103.000000
0.000000  103.000000
-0.001500  103.000000
-0.005300  103.000000
-0.005300  103.200000
-0.007500  103.200000
-0.005300  103.100000
0.000700  103.400000
0.009000  103.400000
0.012000  103.400000
0.013500  103.600000
0.016500  103.400000
0.018700  103.500000
0.025500  103.500000
0.031500  103.700000
0.029200  103.500000
0.027700  103.500000
0.025500  103.700000
0.018700  103.900000
0.011200  103.800000
0.004500  103.800000
-0.001500  103.900000
-0.003800  103.900000
-0.005300  104.000000
-0.004600  104.000000
-0.003800  103.900000
-0.004600  104.200000
-0.002300  104.100000
-0.000800  104.300000
0.003700  104.400000
0.004500  104.300000
0.000700  104.400000
0.000000  104.600000
0.000700  104.400000
0.000000  104.400000
0.001500  104.700000
0.003700  104.700000
0.002200  104.600000
0.002200  104.700000
0.001500  104.800000
0.000700  104.800000
-0.000800  104.700000
0.000700  104.800000
0.000000  104.900000
-0.003800  104.800000
0.000000  105.000000
0.000000  105.100000
-0.003000  105.000000
-0.006800  105.200000
-0.009100  105.100000
-0.005300  105.300000
-0.000800  105.300000
0.000700  105.400000
-0.003000  105.500000
-0.001500  105.400000
-0.000800  105.400000
-0.006800  105.500000
-0.005300  105.600000
-0.002300  105.600000
-0.001500  105.800000
-0.003000  105.700000
-0.006800  105.600000
-0.007500  105.900000
-0.006000  105.900000
-0.004600  106.100000
-0.004600  106.000000
-0.005300  105.800000
-0.006800  105.900000
-0.007500  106.000000
-0.004600  106.200000
-0.003000  106.200000
-0.003000  106.400000
-0.001500  106.400000
-0.001500  106.500000
-0.005300  106.400000
-0.005300  106.400000
0.000700  106.600000
0.003000  106.500000
0.004500  106.600000
-0.003800  106.700000
-0.013500  106.600000
-0.016500  106.700000
-0.021800  106.800000
-0.021000  106.800000
-0.015800  106.800000
-0.012000  106.900000
-0.009100  107.100000
-0.005300  107.100000
0.000000  107.200000
0.006700  107.000000
0.014200  107.400000
0.018000  107.400000
0.026200  107.200000
0.030000  107.500000
0.029200  107.400000
0.024700  107.600000
0.014200  107.600000
0.002200  107.500000
-0.006800  107.500000
-0.007500  107.600000
-0.006800  107.800000
-0.003800  107.900000
0.000700  107.800000
0.003700  107.800000
0.009000  108.100000
0.013500  108.000000
0.014200  108.000000
0.015700  108.100000
0.012700  108.200000
0.007500  108.300000
0.009000  108.300000
0.004500  108.300000
-0.001500  108.300000
-0.003000  108.400000
-0.003000  108.400000
-0.005300  108.600000
-0.004600  108.700000
-0.003000  108.600000
-0.002300  108.700000
-0.005300  108.900000
-0.004600  108.700000
-0.001500  108.900000
-0.000800  108.900000
-0.004600  108.900000
-0.020300  108.800000
-0.027000  109.000000
-0.027000  109.000000
-0.028500  109.000000
-0.021800  109.000000
-0.015800  109.200000
-0.010500  109.100000
-0.008300  109.200000
-0.005300  109.300000
-0.002300  109.300000
-0.000800  109.400000
0.002200  109.500000
0.009700  109.500000
0.018700  109.600000
0.022500  109.500000
0.015000  109.500000
0.003000  109.500000
-0.003000  109.900000
-0.003000  109.700000
-0.004600  109.800000
-0.005300  110.100000
-0.003800  110.000000
0.001500  110.100000
0.008200  110.100000
0.012000  110.100000
0.015700  110.100000
0.018000  110.100000
0.018000  110.200000
0.018700  110.300000
0.018700  110.300000
0.018000  110.300000
0.017200  110.400000
0.015000  110.400000
0.012000  110.400000
0.004500  110.500000
-0.005300  110.500000
-0.009100  110.700000
-0.012000  110.700000
-0.012000  110.700000
-0.008300  110.900000
-0.006000  110.800000
-0.004600  110.800000
-0.003800  110.900000
-0.003000  111.000000
-0.001500  111.000000
-0.003800  111.000000
-0.008300  111.000000
-0.012000  111.100000
-0.013500  111.300000
-0.009800  111.000000
-0.006800  111.300000
-0.003000  111.400000
0.004500  111.500000
0.005200  111.500000
0.001500  111.400000
-0.004600  111.500000
-0.005300  111.600000
-0.003000  111.500000
-0.001500  111.600000
-0.001500  111.700000
-0.000800  111.700000
0.003700  111.700000
0.000700  111.800000
0.001500  111.800000
0.006700  111.700000
0.005200  111.800000
0.004500  111.700000
0.000700  112.000000
-0.003800  112.000000
-0.003800  112.000000
-0.001500  112.100000
-0.002300  111.900000
0.000700  112.100000
0.004500  112.100000
0.006700  112.300000
0.008200  112.200000
-0.004600  112.200000
-0.018100  112.100000
-0.016500  112.200000
-0.009800  112.500000
-0.006000  112.400000
0.000700  112.300000
0.006700  112.400000
0.011200  112.300000
0.012000  112.600000
0.010500  112.500000
0.009000  112.600000
0.003700  112.900000
-0.003000  112.600000
-0.003000  112.700000
-0.001500  112.800000
0.000000  112.800000
0.000700  112.800000
0.000000  112.800000
0.000000  112.900000
-0.000800  112.900000
0.001500  113.000000
0.006700  112.900000
0.009000  113.000000
0.012700  113.100000
0.015700  112.900000
0.015000  113.100000
0.015000  113.000000
0.007500  113.300000
-0.004600  113.000000
-0.007500  113.100000
-0.009100  113.100000
-0.006800  113.100000
-0.004600  113.200000
-0.002300  113.200000
0.003000  113.500000
0.000700  113.300000
-0.002300  113.400000
-0.003800  113.600000
-0.003000  113.400000
0.000700  113.500000
0.001500  113.400000
0.003700  113.400000
0.000000  113.600000
-0.003000  113.500000
-0.006800  113.500000
-0.019500  113.500000
-0.023300  113.700000
-0.027800  113.700000
-0.030800  113.800000
-0.024800  113.600000
-0.019500  113.700000
-0.018100  113.800000
-0.012800  113.800000
-0.000800  114.100000
0.007500  113.800000
0.012700  113.900000
0.018000  114.100000
0.024700  114.100000
0.033000  113.900000
0.035200  114.200000
0.031500  114.000000
0.027000  114.000000
0.021700  114.200000
0.010500  114.300000
-0.006800  114.100000
-0.017300  114.300000
-0.018100  114.300000
-0.017300  114.400000
-0.015000  114.300000
-0.008300  114.300000
0.000700  114.400000
0.003000  114.400000
0.008200  114.400000
0.011200  114.600000
0.006700  114.500000
0.007500  114.400000
0.002200  114.700000
-0.004600  114.500000
-0.006000  114.600000
-0.006800  114.600000
-0.006800  114.500000
-0.009800  114.600000
-0.006800  114.700000
-0.002300  114.700000
-0.000800  114.900000
-0.000800  114.800000
0.000700  114.700000
0.000700  115.000000
0.000700  114.800000
0.000700  114.900000
-0.003000  115.100000
0.000700  114.900000
0.000700  115.100000
-0.001500  115.000000
-0.003000  115.000000
-0.009100  114.900000
-0.010500  115.100000
-0.011300  115.000000
-0.010500  115.200000
-0.007500  115.200000
-0.005300  115.100000
-0.001500  115.200000
0.000000  115.200000
0.006700  115.200000
0.010500  115.400000
0.010500  115.200000
0.009000  115.400000
0.000700  115.500000
-0.003000  115.400000
-0.001500  115.400000
0.001500  115.500000
0.004500  115.500000
0.005200  115.400000
0.004500  115.700000
0.000700  115.300000
-0.008300  115.500000
-0.009800  115.600000
-0.005300  115.500000
0.001500  115.600000
0.006700  115.700000
0.015700  115.600000
0.025500  115.800000
0.028500  115.800000
0.030000  115.700000
0.024700  115.800000
0.016500  115.800000
0.003000  115.900000
-0.014300  115.700000
-0.023300  115.800000
-0.027800  115.800000
-0.031500  116.100000
-0.027800  115.900000
-0.024000  116.100000
-0.015800  116.000000
-0.000800  115.900000
0.010500  116.100000
0.020200  116.100000
0.019500  116.100000
0.014200  116.400000
0.011200  116.200000
0.009000  116.400000
0.003000  116.100000
-0.000800  116.200000
-0.000800  116.400000
-0.000800  116.400000
0.004500  116.200000
0.007500  116.400000
0.005200  116.400000
0.001500  116.300000
-0.006800  116.400000
-0.017300  116.400000
-0.019500  116.300000
-0.015800  116.600000
-0.009100  116.500000
0.004500  116.500000
0.015000  116.600000
0.021700  116.400000
0.029200  116.700000
0.034500  116.700000
0.031500  116.500000
0.021700  116.500000
0.012000  116.700000
0.006000  116.700000
-0.000800  116.900000
-0.004600  116.700000
-0.009800  116.500000
-0.024000  116.600000
-0.035300  116.700000
-0.042800  116.900000
-0.038300  116.900000
-0.038300  116.700000
-0.038300  117.000000
-0.027000  116.800000
-0.023300  116.800000
-0.012800  117.000000
0.001500  117.000000
0.006700  117.000000
0.001500  117.000000
-0.000800  117.000000
-0.003000  116.900000
-0.008300  116.900000
-0.006800  117.000000
-0.009100  116.900000
-0.003000  117.200000
0.000700  117.000000
0.003700  117.200000
0.012700  117.200000
0.009000  117.100000
-0.000800  117.100000
-0.005300  117.100000
-0.004600  117.200000
0.000000  117.300000
0.004500  117.200000
0.012000  117.200000
0.012000  117.200000
0.009000  117.400000
0.012000  117.200000
0.010500  117.400000
0.010500  117.100000
0.001500  117.200000
-0.009100  117.300000
-0.009800  117.200000
-0.001500  117.400000
0.006700  117.400000
0.007500  117.300000
0.012000  117.400000
0.015700  117.400000
0.017200  117.400000
0.016500  117.400000
0.010500  117.300000
0.006000  117.400000
0.005200  117.500000
0.005200  117.400000
0.002200  117.400000
-0.002300  117.600000
-0.004600  117.600000
-0.004600  117.500000
-0.003000  117.500000
0.001500  117.500000
0.004500  117.600000
0.009000  117.700000
0.009000  117.600000
0.002200  117.500000
-0.004600  117.500000
-0.016500  117.400000
-0.025600  117.400000
-0.024000  117.500000
-0.027800  117.400000
-0.021800  117.500000
-0.012000  117.600000
-0.005300  117.500000
0.001500  117.700000
0.010500  117.600000
0.018700  117.500000
0.025500  117.700000
0.027700  117.500000
0.026200  117.700000
0.023200  117.500000
0.012000  117.600000
0.003000  117.600000
0.002200  117.700000
-0.008300  117.600000
-0.012000  117.700000
-0.006800  117.700000
-0.009800  117.400000
-0.014300  117.700000
-0.022500  117.600000
-0.021000  117.600000
-0.012000  117.700000
-0.000800  117.600000
0.006000  117.800000
0.008200  117.700000
0.005200  117.600000
0.000000  117.800000
0.001500  117.800000
0.000700  117.700000
-0.000800  117.800000
-0.003800  117.900000
-0.007500  117.600000
-0.007500  117.800000
-0.010500  117.700000
-0.008300  117.700000
-0.001500  117.900000
0.000700  117.800000
0.005200  117.700000
0.008200  118.100000
0.001500  117.800000
0.003000  117.800000
0.008200  117.700000
0.005200  117.900000
0.003000  117.900000
0.005200  117.800000
0.000700  117.800000
-0.008300  117.700000
-0.010500  117.700000
-0.009800  117.600000
-0.005300  117.800000
0.001500  117.600000
0.008200  117.800000
0.015000  117.800000
0.019500  117.800000
0.021700  117.700000
0.021700  117.700000
0.022500  117.700000
0.024000  117.800000
0.019500  117.500000
0.010500  117.700000
-0.000800  117.800000
-0.011300  117.700000
-0.018800  117.500000
-0.017300  117.600000
-0.006800  117.500000
-0.000800  117.700000
0.007500  117.700000
0.010500  117.500000
0.008200  117.600000
0.006700  117.800000
0.005200  117.500000
0.002200  117.800000
-0.004600  117.600000
-0.009800  117.600000
-0.012800  117.500000
-0.015800  117.700000
-0.019500  117.600000
-0.018100  117.500000
-0.015800  117.400000
-0.011300  117.700000
-0.004600  117.600000
-0.008300  117.500000
-0.006800  117.500000
-0.003000  117.700000
0.000700  117.500000
0.004500  117.700000
-0.001500  117.400000
-0.003800  117.500000
-0.001500  117.600000
0.001500  117.500000
0.005200  117.700000
0.006700  117.500000
0.009000  117.500000
0.009000  117.400000
0.003000  117.400000
0.000000  117.300000
0.000700  117.400000
0.003000  117.500000
0.003700  117.400000
0.003000  117.500000
0.005200  117.400000
0.006700  117.400000
0.006700  117.400000
0.005200  117.200000
0.005200  117.200000
0.006700  117.400000
0.008200  117.400000
0.001500  117.400000
-0.002300  117.400000
0.001500  117.300000
0.000000  117.200000
-0.005300  117.200000
-0.012000  117.200000
-0.018100  117.200000
-0.023300  117.100000
-0.026300  117.200000
-0.023300  117.300000
-0.020300  117.000000
-0.012000  117.300000
-0.003000  117.200000
-0.001500  117.200000
-0.001500  117.300000
-0.001500  117.100000
0.007500  117.000000
0.008200  117.000000
0.012000  117.200000
0.021000  117.000000
0.023200  117.300000
0.023200  117.000000
0.014200  117.200000
-0.004600  117.200000
-0.015800  117.000000
-0.015800  117.100000
-0.015000  116.800000
-0.012800  117.000000
-0.008300  117.000000
-0.003000  117.000000
0.006700  117.000000
0.017200  117.200000
0.022500  117.000000
0.020200  116.900000
0.015000  117.000000
0.015700  117.100000
0.012700  117.000000
0.006000  117.100000
0.005200  116.800000
-0.000800  117.200000
-0.006000  116.800000
-0.011300  116.800000
-0.012800  116.900000
-0.012000  116.900000
-0.012000  116.900000
-0.015800  116.800000
-0.016500  116.700000
-0.006800  116.900000
0.000000  116.900000
0.009000  116.700000
0.021000  117.000000
0.027700  117.000000
0.037500  116.700000
0.039000  116.800000
0.034500  116.700000
0.027700  116.900000
0.021700  116.700000
0.021700  116.700000
0.017200  116.700000
0.012700  116.600000
0.011200  116.500000
0.005200  116.600000
-0.003000  116.700000
-0.009100  116.400000
-0.014300  116.600000
-0.021000  116.600000
-0.027000  116.500000
-0.025600  116.700000
-0.018100  116.600000
-0.013500  116.600000
-0.014300  116.700000
-0.017300  116.500000
-0.022500  116.700000
-0.025600  116.600000
-0.021000  116.400000
-0.012000  116.700000
-0.005300  116.700000
-0.000800  116.500000
0.002200  116.600000
-0.000800  116.300000
-0.005300  116.400000
-0.010500  116.500000
-0.015800  116.600000
-0.015800  116.500000
-0.015800  116.500000
-0.016500  116.400000
-0.012800  116.400000
-0.006000  116.500000
0.005200  116.400000
0.012000  116.500000
0.012000  116.500000
0.012000  116.400000
0.009000  116.600000
0.003700  116.400000
-0.005300  116.500000
-0.015800  116.400000
-0.023300  116.400000
-0.028500  116.400000
-0.023300  116.400000
-0.018800  116.400000
-0.012000  116.600000
-0.000800  116.400000
0.005200  116.400000
0.010500  116.600000
0.012700  116.400000
0.010500  116.400000
0.006700  116.500000
0.004500  116.200000
0.000000  116.500000
-0.002300  116.400000
0.000700  116.500000
0.006700  116.600000
0.004500  116.400000
-0.003000  116.400000
-0.015800  116.400000
-0.025600  116.400000
-0.018800  116.200000
-0.014300  116.500000
-0.010500  116.400000
-0.003000  116.300000
0.007500  116.400000
0.018700  116.300000
0.024000  116.400000
0.029200  116.600000
0.027700  116.400000
0.020200  116.500000
0.010500  116.400000
-0.001500  116.200000
-0.006800  116.500000
-0.010500  116.500000
-0.012000  116.300000
-0.008300  116.500000
-0.000800  116.500000
0.008200  116.400000
0.009700  116.500000
0.012000  116.200000
0.006700  116.400000
0.005200  116.600000
0.009000  116.500000
0.008200  116.600000
0.005200  116.600000
0.006700  116.500000
0.000700  116.500000
-0.006800  116.300000
-0.004600  116.600000
-0.003000  116.500000
-0.005300  116.600000
-0.003800  116.500000
-0.000800  116.500000
0.001500  116.500000
0.004500  116.600000
0.009000  116.700000
0.016500  116.500000
0.009000  116.600000
-0.000800  116.700000
0.003000  116.500000
0.009000  116.800000
0.010500  116.500000
0.015700  116.500000
0.014200  116.600000
0.014200  116.500000
0.019500  116.500000
0.019500  116.700000
0.021700  116.600000
0.018000  116.600000
0.004500  116.600000
-0.000800  116.400000
0.003700  116.600000
0.012700  116.700000
0.018700  116.500000
0.015700  116.800000
0.009000  116.600000
-0.003800  116.600000
-0.011300  116.600000
-0.008300  116.400000
-0.003800  116.700000
0.005200  116.500000
0.000700  116.700000
-0.006800  116.600000
-0.008300  116.500000
-0.009800  116.500000
-0.012800  116.700000
-0.015000  116.500000
-0.016500  116.500000
-0.019500  116.700000
-0.018100  116.500000
-0.019500  116.600000
-0.014300  116.700000
-0.011300  116.500000
-0.008300  116.700000
-0.006800  116.600000
-0.006800  116.500000
-0.003800  116.800000
-0.002300  116.700000
-0.001500  116.700000
-0.005300  116.600000
-0.005300  116.600000
-0.004600  116.700000
-0.002300  116.900000
-0.002300  116.600000
-0.006800  116.700000
-0.010500  116.600000
-0.015000  116.600000
-0.013500  116.800000
-0.010500  116.600000
-0.006800  116.700000
-0.008300  116.600000
-0.009800  116.500000
-0.005300  116.700000
0.000000  116.700000
0.008200  116.700000
0.009700  116.800000
0.009700  116.800000
0.010500  116.600000
0.012700  116.700000
0.010500  116.700000
0.003700  116.600000
-0.000800  116.900000
-0.006800  116.600000
-0.009100  116.600000
-0.003800  116.700000
-0.000800  116.700000
0.010500  116.800000
0.022500  116.700000
0.024000  116.700000
0.023200  116.700000
0.018000  116.700000
0.013500  116.700000
0.006700  116.700000
-0.000800  116.800000
-0.003000  116.700000
-0.003000  116.900000
-0.000800  116.700000
0.001500  117.000000
0.005200  116.700000
0.000700  116.700000
-0.000800  116.800000
0.000700  117.000000
-0.001500  116.700000
-0.001500  117.000000
0.000000  116.700000
0.003700  116.700000
0.003000  116.700000
0.001500  117.000000
0.000700  116.900000
-0.012800  116.900000
-0.023300  116.900000
-0.014300  116.700000
-0.013500  116.800000
-0.018100  116.700000
-0.012000  116.700000
-0.004600  116.900000
0.007500  116.800000
0.015700  117.000000
0.019500  116.900000
0.018700  116.800000
0.015000  117.000000
0.008200  116.700000
0.003700  116.700000
0.007500  116.700000
0.009000  116.900000
0.007500  116.800000
-0.000800  117.000000
-0.009100  116.800000
-0.011300  116.800000
-0.009800  116.900000
-0.003000  116.900000
-0.004600  117.000000
-0.007500  116.900000
-0.006800  116.700000
-0.006800  116.900000
-0.007500  116.800000
-0.012800  116.900000
-0.009800  116.700000
-0.006000  116.900000
-0.003800  117.000000
0.000700  116.800000
0.003000  116.800000
0.004500  116.900000
0.008200  116.800000
0.010500  116.800000
0.012000  117.000000
0.014200  116.900000
0.008200  116.900000
0.003000  117.000000
0.003000  116.800000
0.000700  117.000000
-0.006000  116.800000
-0.011300  116.800000
-0.007500  116.900000
-0.002300  116.800000
0.006700  116.900000
0.009700  116.800000
0.006700  117.000000
0.004500  116.700000
-0.001500  116.900000
-0.004600  116.800000
-0.003000  117.000000
-0.003000  117.000000
-0.008300  116.600000
-0.008300  116.900000
-0.003000  116.800000
-0.003800  116.900000
-0.005300  116.800000
-0.008300  116.700000
-0.011300  116.700000
-0.008300  116.700000
-0.007500  116.800000
-0.011300  116.900000
-0.012000  116.800000
-0.007500  116.900000
0.000000  116.800000
-0.000800  116.800000
0.000700  116.700000
0.004500  116.800000
0.004500  116.800000
0.004500  116.800000
0.004500  116.700000
0.003000  116.700000
-0.001500  116.700000
-0.002300  116.900000
0.001500  116.600000
0.009000  116.900000
0.012700  116.700000
0.012700  116.700000
0.009700  116.700000
0.009000  116.800000
0.005200  116.700000
-0.002300  116.900000
0.001500  116.700000
-0.000800  116.800000
-0.004600  116.900000
-0.005300  116.700000
-0.004600  116.700000
-0.003000  116.800000
-0.005300  116.600000
-0.003000  116.800000
-0.000800  116.700000
-0.000800  116.700000
0.000000  116.700000
0.002200  116.700000
0.003000  116.600000
0.004500  116.800000
0.002200  116.700000
0.000700  116.700000
-0.003000  116.700000
-0.009100  116.700000
-0.007500  116.600000
-0.006800  116.800000
-0.001500  116.500000
0.005200  116.700000
0.014200  116.700000
0.019500  116.600000
0.010500  116.700000
0.004500  116.600000
0.000000  116.700000
-0.006800  116.500000
-0.009100  116.700000
-0.003000  116.600000
0.006700  116.600000
0.014200  116.600000
0.018000  116.600000
0.017200  116.700000
0.016500  116.400000
0.021700  116.700000
0.024000  116.500000
0.024700  116.500000
0.026200  116.700000
0.019500  116.500000
0.011200  116.500000
0.007500  116.400000
0.009000  116.500000
0.009700  116.500000
0.009700  116.400000
0.006000  116.600000
0.000700  116.400000
-0.005300  116.500000
-0.008300  116.200000
-0.008300  116.500000
-0.010500  116.500000
-0.016500  116.300000
-0.019500  116.500000
-0.023300  116.300000
-0.028500  116.500000
-0.027800  116.300000
-0.027800  116.300000
-0.031500  116.300000
-0.031500  116.200000
-0.029300  116.300000
-0.024000  116.200000
-0.021800  116.300000
-0.013500  116.100000
-0.009100  116.300000
-0.008300  116.300000
-0.006800  116.100000
-0.008300  116.200000
-0.007500  116.100000
-0.008300  116.200000
-0.008300  116.100000
-0.005300  116.300000
-0.005300  116.200000
-0.002300  116.200000
0.004500  116.100000
0.003700  116.200000
0.000700  116.000000
-0.000800  116.200000
0.004500  116.200000
0.009700  116.300000
0.010500  116.000000
0.012000  116.300000
0.014200  116.000000
0.020200  116.100000
0.025500  116.200000
0.021700  116.000000
0.011200  116.200000
0.000700  116.100000
-0.006000  115.800000
-0.006800  116.100000
-0.004600  116.000000
-0.007500  115.900000
-0.002300  115.900000
0.006700  116.100000
0.009000  116.000000
0.006700  116.100000
0.007500  115.800000
0.006000  116.100000
0.001500  116.000000
-0.001500  116.000000
-0.004600  115.800000
-0.003800  115.900000
0.000000  115.600000
0.002200  116.100000
-0.000800  115.900000
0.002200  115.800000
0.004500  115.700000
0.006000  115.900000
0.005200  115.700000
-0.000800  115.800000
-0.004600  115.600000
-0.012800  115.700000
-0.014300  115.700000
-0.009100  115.700000
-0.006000  115.600000
-0.004600  115.700000
-0.001500  115.600000
0.001500  115.700000
0.006700  115.600000
0.010500  115.600000
0.010500  115.700000
0.006700  115.500000
0.004500  115.700000
0.006700  115.600000
0.006700  115.500000
0.008200  115.500000
0.009000  115.600000
0.006000  115.500000
-0.001500  115.500000
-0.017300  115.500000
-0.024800  115.500000
-0.025600  115.600000
-0.019500  115.500000
-0.009100  115.400000
-0.001500  115.500000
0.010500  115.300000
0.015000  115.600000
0.018000  115.500000
0.015000  115.500000
0.012700  115.500000
0.014200  115.400000
0.009700  115.500000
0.004500  115.500000
-0.003800  115.500000
-0.008300  115.200000
-0.010500  115.400000
-0.012000  115.400000
-0.005300  115.300000
0.000700  115.400000
0.004500  115.400000
0.006700  115.400000
0.010500  115.400000
0.016500  115.400000
0.013500  115.300000
0.008200  115.300000
-0.000800  115.300000
-0.012000  115.200000
-0.014300  115.200000
-0.010500  115.200000
-0.005300  115.200000
0.001500  115.200000
0.004500  115.100000
0.010500  115.300000
0.010500  115.100000
0.004500  115.300000
-0.002300  115.200000
-0.004600  115.300000
-0.001500  115.400000
-0.001500  115.400000
-0.005300  115.000000
-0.008300  115.100000
-0.003800  115.400000
0.001500  115.200000
-0.000800  115.200000
-0.000800  115.200000
0.002200  114.900000
0.004500  115.200000
0.004500  115.200000
0.004500  115.000000
0.004500  115.100000
0.006000  115.000000
0.008200  115.000000
0.005200  115.100000
0.005200  115.000000
0.008200  115.100000
0.007500  115.000000
0.006000  115.000000
0.002200  115.000000
0.002200  115.000000
0.003000  115.000000
0.003000  115.000000
0.004500  114.900000
0.008200  114.900000
0.008200  115.100000
0.004500  115.000000
0.001500  115.000000
-0.000800  115.000000
-0.003000  114.700000
-0.008300  115.000000
-0.011300  114.800000
-0.014300  114.800000
-0.013500  114.900000
-0.008300  114.600000
-0.006800  114.800000
-0.006800  114.900000
-0.003000  114.800000
-0.000800  114.800000
0.000700  114.800000
0.003000  114.800000
0.003000  114.800000
-0.000800  115.000000
-0.004600  114.700000
-0.005300  114.700000
-0.006800  114.800000
-0.007500  114.700000
-0.006000  115.000000
-0.005300  114.700000
-0.006800  114.700000
-0.012000  114.800000
-0.021000  114.800000
-0.021000  114.700000
-0.017300  114.600000
-0.012800  114.800000
-0.007500  114.700000
-0.000800  114.900000
0.006700  114.700000
0.012000  114.800000
0.017200  114.900000
0.014200  114.600000
0.012000  114.900000
0.006700  114.700000
0.001500  114.700000
0.000700  114.700000
-0.004600  114.800000
-0.012000  114.700000
-0.017300  114.700000
-0.013500  114.700000
-0.005300  114.700000
-0.000800  114.800000
0.003000  114.700000
0.007500  114.700000
0.012000  114.800000
0.012000  114.700000
0.007500  114.800000
0.004500  114.700000
-0.003800  114.700000
-0.009100  114.700000
-0.010500  114.600000
-0.008300  114.700000
-0.002300  114.800000
0.003000  114.700000
0.005200  114.700000
0.006700  114.700000
0.003000  114.600000
-0.004600  114.600000
-0.006800  114.600000
-0.009800  114.700000
-0.008300  114.900000
-0.001500  114.600000
0.005200  114.700000
0.015700  114.700000
0.018000  114.700000
0.018000  114.600000
0.012700  114.700000
0.009000  114.500000
0.009000  114.700000
0.007500  114.700000
0.006000  114.700000
0.003000  114.700000
-0.008300  114.600000
-0.018100  114.400000
-0.017300  114.600000
-0.006800  114.500000
0.008200  114.500000
0.018700  114.700000
0.024700  114.600000
0.021700  114.500000
0.018700  114.700000
0.023200  114.400000
0.020200  114.600000
0.015700  114.700000
0.011200  114.600000
0.007500  114.600000
0.008200  114.400000
0.008200  114.600000
0.010500  114.500000
0.005200  114.500000
0.000700  114.500000
-0.001500  114.400000
-0.006800  114.400000
-0.005300  114.400000
-0.006000  114.500000
-0.008300  114.300000
-0.005300  114.500000
-0.003800  114.500000
-0.004600  114.400000
-0.005300  114.500000
-0.006800  114.400000
-0.006800  114.600000
-0.005300  114.200000
-0.006000  114.400000
-0.005300  114.500000
-0.006000  114.300000
-0.009100  114.400000
-0.007500  114.300000
-0.009800  114.400000
-0.011300  114.400000
-0.012000  114.300000
-0.012000  114.400000
-0.011300  114.300000
-0.008300  114.400000
-0.005300  114.300000
-0.006800  114.200000
-0.012000  114.300000
-0.012800  114.300000
-0.016500  114.400000
-0.018100  114.300000
-0.015800  114.400000
-0.012000  114.300000
-0.001500  114.500000
0.002200  114.400000
-0.001500  114.200000
-0.004600  114.400000
-0.006000  114.100000
-0.005300  114.400000
-0.004600  114.300000
-0.003800  114.300000
-0.003000  114.400000
-0.000800  114.300000
-0.000800  114.300000
-0.004600  114.600000
-0.004600  114.300000
-0.003000  114.400000
-0.005300  114.400000
-0.001500  114.700000
0.001500  114.200000
0.003000  114.400000
0.009700  114.200000
0.013500  114.400000
0.016500  114.400000
0.019500  114.300000
0.018000  114.500000
0.015700  114.400000
0.011200  114.300000
0.003000  114.400000
-0.002300  114.300000
-0.005300  114.300000
-0.008300  114.400000
-0.005300  114.500000
-0.000800  114.300000
0.004500  114.300000
0.009000  114.600000
0.012000  114.400000
0.012000  114.400000
0.010500  114.300000
0.009000  114.400000
0.009000  114.400000
0.006700  114.300000
0.003000  114.400000
0.000000  114.400000
-0.000800  114.400000
-0.004600  114.400000
-0.005300  114.200000
-0.008300  114.400000
-0.009800  114.300000
-0.006000  114.400000
0.001500  114.400000
0.008200  114.400000
0.015000  114.400000
0.019500  114.400000
0.018000  114.500000
0.012700  114.300000
0.008200  114.300000
0.010500  114.400000
0.014200  114.300000
0.009700  114.500000
0.006000  114.400000
0.006700  114.500000
0.005200  114.400000
0.001500  114.300000
-0.003800  114.400000
-0.007500  114.300000
-0.016500  114.400000
-0.023300  114.300000
-0.020300  114.500000
-0.018100  114.400000
-0.015000  114.200000
-0.012000  114.300000
-0.009800  114.300000
-0.012000  114.400000
-0.006000  114.500000
0.007500  114.400000
0.014200  114.500000
0.018000  114.300000
0.024000  114.500000
0.022500  114.300000
0.018000  114.300000
0.015700  114.500000
0.012000  114.400000
0.006000  114.300000
0.001500  114.400000
-0.004600  114.400000
-0.009800  114.300000
-0.012000  114.700000
-0.015800  114.400000
-0.012800  114.200000
-0.012800  114.300000
-0.018100  114.200000
-0.020300  114.400000
-0.024800  114.400000
-0.027800  114.300000
-0.032300  114.600000
-0.029300  114.200000
-0.025600  114.200000
-0.021800  114.200000
-0.014300  114.300000
-0.006000  114.300000
0.001500  114.400000
0.005200  114.300000
0.009000  114.300000
0.013500  114.500000
0.014200  114.200000
0.015700  114.400000
0.015000  114.400000
0.013500  114.300000
0.008200  114.400000
0.004500  114.200000
0.006700  114.200000
0.008200  114.300000
0.001500  114.200000
-0.003800  114.100000
-0.006800  114.300000
-0.005300  114.300000
-0.002300  114.200000
0.001500  114.300000
0.003000  114.200000
0.006000  114.200000
0.009000  114.300000
0.006700  114.000000
0.006700  114.300000
0.009000  114.300000
0.009000  114.100000
0.009700  114.300000
0.013500  114.200000
0.016500  114.200000
0.018700  114.100000
0.018000  114.100000
0.015000  114.200000
0.012000  114.300000
0.008200  114.300000
0.004500  114.200000
-0.000800  114.400000
-0.005300  114.100000
-0.013500  114.400000
-0.015000  114.100000
-0.012800  114.100000
-0.012000  114.200000
-0.009100  114.100000
-0.012000  114.100000
-0.009100  114.100000
-0.002300  114.100000
0.001500  114.100000
0.006700  114.100000
0.008200  114.100000
0.001500  114.100000
-0.007500  114.100000
-0.009800  114.000000
-0.009100  114.000000
-0.007500  114.100000
-0.003000  114.000000
-0.001500  114.200000
0.004500  114.100000
0.008200  114.100000
0.012000  114.100000
0.012700  114.000000
0.009000  114.000000
0.007500  114.100000
0.003000  114.100000
0.001500  114.000000
-0.001500  114.100000
-0.005300  113.900000
-0.004600  113.900000
-0.005300  114.100000
-0.003800  113.800000
-0.004600  114.000000
-0.008300  113.800000
-0.008300  114.000000
-0.007500  114.000000
-0.008300  113.900000
-0.009100  113.900000
-0.005300  114.100000
-0.006800  113.800000
-0.005300  114.000000
-0.002300  114.100000
-0.002300  114.100000
0.000000  114.100000
0.003000  114.200000
0.005200  113.800000
0.007500  114.100000
0.006700  113.900000
0.003700  113.800000
-0.000800  114.100000
0.000700  114.000000
0.001500  113.900000
-0.000800  114.100000
-0.000800  113.800000
0.003700  113.900000
0.000700  114.200000
-0.002300  114.000000
-0.000800  113.900000
-0.000800  113.900000
0.004500  114.000000
0.009000  114.000000
0.009000  114.000000
0.008200  114.100000
0.004500  114.000000
0.006700  114.000000
0.007500  113.900000
0.006700  114.000000
0.005200  113.800000
0.005200  113.900000
0.001500  113.800000
-0.003800  113.800000
-0.009100  113.900000
-0.012800  113.800000
-0.012000  113.800000
-0.011300  113.800000
-0.009100  113.800000
-0.003800  113.800000
0.000700  113.800000
0.000700  113.800000
-0.004600  113.800000
-0.012000  113.900000
-0.021800  113.700000
-0.026300  113.800000
-0.024000  113.800000
-0.015800  113.700000
-0.008300  113.900000
0.000700  113.800000
0.012700  113.700000
0.020200  114.000000
0.027000  113.800000
0.034500  113.700000
0.034500  113.800000
0.029200  113.900000
0.024000  113.700000
0.017200  113.800000
0.010500  113.800000
0.001500  113.800000
-0.003000  113.700000
-0.003000  113.600000
-0.007500  113.800000
-0.015000  113.700000
-0.019500  113.600000
-0.018800  113.800000
-0.021800  113.700000
-0.030000  113.600000
-0.031500  113.700000
-0.021000  113.700000
-0.009100  113.800000
0.000000  113.700000
0.006700  113.600000
0.009000  113.700000
0.010500  113.800000
0.010500  113.600000
0.009000  113.700000
0.005200  113.700000
0.005200  113.600000
0.004500  113.600000
0.000700  113.700000
-0.000800  113.400000
-0.006800  113.600000
-0.010500  113.500000
-0.007500  113.800000
-0.003000  113.700000
-0.007500  113.600000
-0.010500  113.700000
-0.003800  113.800000
-0.000800  113.500000
0.006000  113.800000
0.012000  113.700000
0.015000  113.500000
0.018000  113.600000
0.019500  113.600000
0.020200  113.500000
0.015000  113.600000
0.009000  113.500000
0.005200  113.600000
0.001500  113.600000
0.000700  113.500000
-0.001500  113.500000
-0.002300  113.400000
-0.001500  113.500000
-0.003000  113.500000
-0.000800  113.500000
0.003000  113.500000
0.004500  113.400000
0.005200  113.500000
0.006700  113.300000
0.005200  113.400000
0.003000  113.400000
0.001500  113.400000
0.001500  113.500000
0.001500  113.400000
-0.003000  113.500000
-0.006000  113.300000
-0.010500  113.400000
-0.009100  113.400000
-0.006000  113.500000
-0.006800  113.400000
-0.005300  113.400000
-0.003000  113.400000
-0.000800  113.100000
0.003000  113.400000
0.004500  113.500000
0.005200  113.300000
0.007500  113.600000
-0.001500  113.200000
-0.015000  113.300000
-0.017300  113.400000
-0.016500  113.200000
-0.013500  113.300000
-0.005300  113.200000
0.003000  113.400000
0.012000  113.300000
0.015700  113.400000
0.019500  113.200000
0.019500  113.400000
0.016500  113.400000
0.012000  113.200000
0.008200  113.400000
0.005200  113.300000
0.002200  113.300000
-0.003800  113.400000
-0.008300  113.200000
-0.011300  113.100000
-0.013500  113.300000
-0.010500  113.200000
-0.009100  113.000000
-0.010500  113.200000
-0.011300  113.200000
-0.009100  113.200000
-0.005300  113.200000
-0.004600  113.000000
-0.005300  113.200000
-0.008300  112.900000
-0.014300  112.900000
-0.015800  113.000000
-0.012800  113.100000
-0.010500  113.000000
-0.005300  113.200000
-0.000800  112.900000
0.002200  113.200000
0.006700  113.000000
0.006700  113.100000
0.009700  113.100000
0.012700  113.000000
0.015000  112.900000
0.017200  113.000000
0.015700  113.000000
0.011200  112.900000
0.005200  113.000000
0.001500  112.900000
0.000700  113.000000
0.004500  113.100000
0.006000  112.900000
0.004500  113.000000
0.003000  113.100000
0.001500  112.700000
-0.000800  113.000000
-0.001500  112.800000
-0.003000  112.700000
-0.006800  112.900000
-0.006800  112.900000
-0.003800  112.800000
-0.002300  112.900000
0.000700  112.700000
0.000000  112.700000
0.003700  113.000000
0.009000  112.700000
0.012700  112.800000
0.009000  112.900000
0.002200  112.600000
-0.005300  112.700000
-0.014300  112.700000
-0.022500  112.800000
-0.021800  112.800000
-0.014300  112.700000
-0.009100  112.700000
-0.000800  112.600000
0.008200  112.900000
0.012700  112.500000
0.016500  112.700000
0.016500  112.600000
0.015700  112.700000
0.015700  112.600000
0.014200  112.600000
0.010500  112.600000
0.006700  112.700000
0.001500  112.600000
0.001500  112.700000
0.000700  112.600000
-0.000800  112.500000
-0.000800  112.500000
0.000000  112.600000
0.000700  112.600000
-0.000800  112.600000
-0.001500  112.600000
-0.003800  112.300000
-0.005300  112.700000
-0.005300  112.500000
-0.006000  112.600000
-0.004600  112.600000
-0.005300  112.700000
-0.005300  112.700000
-0.006800  112.500000
-0.006000  112.400000
-0.007500  112.600000
-0.012000  112.500000
-0.012800  112.500000
-0.010500  112.400000
-0.006800  112.500000
-0.006000  112.400000
-0.005300  112.500000
-0.005300  112.600000
-0.007500  112.400000
-0.010500  112.500000
-0.011300  112.500000
-0.009100  112.400000
-0.009100  112.500000
-0.006800  112.400000
-0.000800  112.500000
0.003000  112.500000
0.006000  112.500000
0.005200  112.500000
0.008200  112.500000
0.009000  112.400000
0.005200  112.500000
0.003700  112.400000
0.002200  112.500000
0.000700  112.500000
0.000000  112.600000
0.001500  112.500000
0.001500  112.600000
0.004500  112.500000
0.005200  112.400000
0.006700  112.400000
0.005200  112.400000
0.001500  112.600000
0.000700  112.400000
0.001500  112.400000
0.000700  112.500000
0.001500  112.500000
0.008200  112.500000
0.013500  112.400000
0.015700  112.400000
0.014200  112.200000
0.012700  112.400000
0.011200  112.400000
0.006700  112.300000
0.000000  112.400000
-0.002300  112.100000
-0.001500  112.300000
0.003700  112.400000
0.003000  112.200000
0.003000  112.400000
0.006700  112.300000
0.005200  112.200000
0.004500  112.200000
0.003700  112.300000
0.004500  112.100000
-0.000800  112.300000
-0.003000  112.400000
-0.002300  112.200000
-0.005300  112.300000
-0.006800  112.000000
-0.008300  112.100000
-0.007500  112.300000
-0.006800  112.000000
-0.006800  112.100000
-0.003000  112.200000
-0.001500  112.000000
-0.003800  112.100000
-0.004600  112.100000
-0.001500  112.100000
-0.000800  112.100000
-0.005300  112.100000
-0.009100  112.000000
-0.008300  112.200000
-0.004600  112.100000
-0.001500  112.100000
-0.000800  112.100000
-0.001500  112.100000
-0.002300  112.000000
-0.003000  112.200000
0.000000  112.000000
-0.003000  112.000000
-0.005300  112.200000
-0.001500  112.100000
0.000000  112.100000
-0.000800  112.000000
-0.005300  112.000000
-0.006800  112.100000
-0.012800  112.000000
-0.015800  112.100000
-0.012000  112.000000
-0.010500  111.900000
-0.006800  112.100000
-0.003800  112.100000
-0.003000  111.900000
-0.000800  112.100000
0.003000  111.900000
0.005200  111.800000
0.008200  112.100000
0.009000  111.900000
0.005200  111.900000
0.001500  112.000000
0.001500  112.100000
0.002200  111.900000
0.006700  112.000000
0.008200  111.900000
0.000700  112.000000
-0.002300  112.000000
0.000700  111.700000
0.000700  112.000000
0.000000  112.000000
0.003000  112.000000
0.009700  112.000000
0.012700  111.800000
0.016500  111.900000
0.018000  111.800000
0.015700  111.800000
0.019500  111.800000
0.019500  111.900000
0.020200  111.900000
0.014200  111.900000
0.006700  111.900000
0.003000  111.800000
0.000700  111.800000
-0.001500  111.800000
-0.003000  111.800000
-0.003000  111.800000
-0.003000  111.700000
-0.001500  111.700000
-0.000800  111.800000
-0.000800  111.800000
-0.003800  111.900000
-0.006000  111.600000
-0.006800  111.700000
-0.007500  111.700000
-0.006000  111.800000
-0.006000  111.400000
-0.008300  111.700000
-0.010500  111.700000
-0.009100  111.600000
-0.008300  111.600000
-0.009100  111.600000
-0.009800  111.600000
-0.007500  111.700000
-0.005300  111.600000
-0.003800  111.700000
-0.001500  111.600000
0.000700  111.700000
0.003000  111.800000
-0.000800  111.600000
-0.003000  111.700000
-0.001500  111.700000
-0.003000  111.500000
-0.000800  111.700000
0.000000  111.600000
-0.000800  111.300000
-0.000800  111.500000
-0.000800  111.500000
-0.003000  111.600000
-0.004600  111.700000
-0.000800  111.500000
0.005200  111.500000
0.007500  111.600000
0.009000  111.500000
0.006700  111.500000
0.006700  111.500000
0.008200  111.400000
0.008200  111.400000
0.006000  111.600000
0.006000  111.400000
0.000700  111.500000
-0.003000  111.500000
-0.002300  111.400000
-0.001500  111.500000
-0.001500  111.400000
0.000700  111.400000
0.003000  111.400000
0.000700  111.400000
-0.003800  111.500000
-0.003000  111.600000
-0.003800  111.500000
-0.006000  111.300000
-0.006800  111.400000
-0.006800  111.200000
-0.013500  111.400000
-0.018100  111.200000
-0.010500  111.200000
-0.006800  111.400000
-0.003800  111.300000
0.000700  111.200000
0.003000  111.400000
0.004500  111.200000
0.004500  111.300000
0.008200  111.300000
0.010500  111.100000
0.012000  111.400000
0.009000  111.300000
0.006700  111.100000
0.003000  111.300000
-0.000800  111.100000
-0.000800  111.100000
-0.001500  111.400000
-0.003000  111.200000
-0.006000  111.100000
-0.012000  111.100000
-0.017300  111.000000
-0.016500  111.100000
-0.014300  111.100000
-0.012800  110.900000
-0.009100  111.100000
-0.007500  111.000000
-0.006800  111.000000
-0.005300  111.100000
-0.003000  111.100000
-0.001500  110.900000
0.000700  111.100000
0.003000  110.900000
0.003000  110.800000
0.000700  111.000000
-0.001500  110.900000
-0.004600  111.000000
-0.003000  111.000000
0.001500  110.800000
0.002200  111.000000
0.003000  110.700000
0.002200  110.800000
0.003700  110.900000
0.006000  110.800000
0.005200  110.700000
0.008200  110.800000
0.012000  110.700000
0.012000  110.700000
0.012000  110.700000
0.015000  110.700000
0.013500  110.700000
0.005200  110.900000
0.004500  110.400000
0.005200  110.700000
0.005200  110.700000
0.009000  110.700000
0.008200  110.500000
0.008200  110.500000
0.009000  110.600000
0.011200  110.500000
0.011200  110.400000
0.010500  110.500000
0.010500  110.400000
0.005200  110.400000
0.003700  110.300000
0.001500  110.600000
0.000700  110.200000
-0.000800  110.400000
-0.003800  110.300000
-0.003800  110.200000
-0.000800  110.300000
0.000700  110.300000
0.000700  110.200000
0.003700  110.200000
0.004500  110.100000
0.003700  110.200000
0.004500  110.000000
0.001500  110.000000
-0.002300  110.100000
-0.003000  110.100000
-0.005300  110.000000
-0.008300  109.900000
-0.009100  109.800000
-0.009800  109.800000
-0.010500  109.900000
-0.009100  109.900000
-0.007500  109.800000
-0.009100  109.900000
-0.010500  109.700000
-0.006800  109.800000
-0.004600  109.800000
-0.006000  109.600000
-0.006800  109.700000
-0.003000  109.700000
-0.002300  109.700000
0.000000  109.600000
0.003000  109.700000
0.002200  109.600000
0.000000  109.700000
-0.001500  109.800000
-0.001500  109.500000
-0.007500  109.500000
-0.010500  109.300000
-0.013500  109.400000
-0.012800  109.400000
-0.008300  109.200000
-0.005300  109.500000
0.000000  109.400000
0.004500  109.300000
0.003000  109.300000
-0.001500  109.300000
-0.001500  109.200000
0.003000  109.100000
0.002200  109.300000
0.002200  109.100000
0.005200  109.200000
0.009000  109.200000
0.010500  109.000000
0.012700  109.100000
0.012000  108.900000
0.009000  109.000000
0.008200  109.100000
0.006000  109.100000
0.004500  109.000000
0.001500  108.900000
0.000000  109.000000
-0.001500  108.900000
-0.006800  108.700000
-0.010500  108.700000
-0.015000  108.700000
-0.015000  108.800000
-0.009100  108.700000
-0.004600  108.700000
-0.001500  108.600000
-0.000800  108.800000
0.001500  108.700000
0.006700  108.500000
0.006700  108.600000
0.004500  108.600000
0.001500  108.500000
-0.000800  108.700000
0.000700  108.500000
0.000700  108.400000
0.003000  108.500000
0.006700  108.400000
0.006700  108.300000
0.006700  108.600000
0.009000  108.400000
0.010500  108.400000
0.012000  108.400000
0.011200  108.200000
0.005200  108.200000
0.000700  108.400000
-0.001500  108.200000
-0.005300  108.200000
-0.004600  108.300000
-0.003800  108.300000
-0.003000  108.100000
-0.001500  108.000000
0.001500  108.000000
0.000700  108.100000
0.001500  107.900000
0.003000  108.000000
0.000700  108.000000
0.004500  108.000000
0.002200  107.800000
0.001500  108.000000
0.004500  107.800000
0.003700  107.900000
0.005200  107.900000
-0.000800  107.700000
-0.004600  107.900000
-0.002300  107.500000
-0.004600  107.600000
-0.009100  107.600000
-0.010500  107.600000
-0.008300  107.600000
-0.003800  107.700000
-0.002300  107.700000
0.003000  107.500000
0.003000  107.700000
-0.002300  107.500000
-0.003000  107.600000
-0.003000  107.500000
-0.004600  107.400000
-0.004600  107.600000
-0.003000  107.400000
0.001500  107.300000
0.003000  107.400000
0.003000  107.400000
0.004500  107.300000
0.001500  107.400000
-0.000800  107.400000
-0.000800  107.300000
-0.000800  107.500000
-0.000800  107.100000
-0.002300  107.200000
-0.000800  107.200000
-0.000800  107.000000
-0.002300  107.300000
-0.001500  107.100000
-0.003800  107.100000
-0.001500  107.200000
-0.002300  107.000000
-0.003800  106.900000
-0.007500  106.900000
-0.008300  107.100000
-0.005300  106.900000
-0.005300  106.900000
-0.005300  106.900000
-0.005300  106.800000
-0.004600  106.900000
-0.001500  106.800000
-0.003000  106.900000
-0.005300  106.800000
-0.001500  106.900000
0.001500  106.900000
0.003000  106.700000
0.004500  106.600000
0.005200  106.900000
0.005200  106.600000
0.006700  106.800000
0.010500  106.600000
0.008200  106.600000
0.005200  106.600000
0.004500  106.600000
0.002200  106.500000
0.003000  106.600000
0.000700  106.500000
-0.004600  106.600000
-0.005300  106.600000
-0.006000  106.400000
-0.003800  106.600000
-0.005300  106.600000
-0.005300  106.400000
-0.004600  106.600000
-0.003000  106.400000
-0.001500  106.400000
-0.003000  106.400000
-0.000800  106.400000
0.001500  106.300000
0.003000  106.400000
0.001500  106.400000
0.003000  106.300000
0.006000  106.200000
0.004500  106.200000
0.003000  106.300000
-0.001500  106.400000
-0.000800  106.100000
0.001500  106.300000
0.001500  106.300000
0.003000  106.200000
0.003700  106.400000
0.006700  106.200000
0.008200  106.100000
0.006700  106.100000
0.006000  106.200000
0.006000  106.100000
0.006000  106.300000
0.005200  106.100000
0.003000  106.100000
-0.001500  106.200000
-0.003000  106.000000
-0.005300  106.100000
-0.006800  106.100000
-0.004600  106.000000
-0.001500  106.100000
-0.001500  105.900000
-0.000800  106.000000
0.000000  105.900000
0.002200  105.900000
0.005200  106.000000
0.005200  105.900000
0.003700  105.800000
0.003000  105.900000
0.002200  106.000000
0.001500  105.700000
0.001500  106.000000
0.000700  105.800000
-0.000800  105.700000
0.000700  105.800000
0.001500  105.700000
0.000700  105.700000
-0.001500  105.800000
-0.003000  105.700000
-0.004600  105.700000
-0.005300  105.800000
-0.002300  105.600000
0.001500  105.800000
0.002200  105.700000
0.005200  105.500000
0.009700  105.700000
0.011200  105.700000
0.012000  105.500000
0.012000  105.600000
0.012700  105.400000
0.012000  105.500000
0.011200  105.600000
0.009700  105.400000
0.005200  105.500000
0.003000  105.600000
0.004500  105.500000
0.000700  105.500000
-0.004600  105.500000
-0.005300  105.400000
-0.006800  105.300000
-0.007500  105.200000
-0.008300  105.200000
-0.009100  105.400000
-0.009100  105.200000
-0.008300  105.200000
-0.006000  105.200000
-0.005300  105.300000
-0.004600  105.300000
-0.006800  105.300000
-0.006800  105.100000
-0.006000  105.200000
-0.006000  105.000000
-0.006800  105.200000
-0.005300  105.100000
-0.006000  105.200000
-0.009100  104.900000
-0.009800  105.200000
-0.008300  104.900000
-0.006000  105.000000
-0.003800  105.000000
-0.003000  104.900000
-0.001500  104.900000
0.000000  104.900000
0.000700  104.800000
0.000700  105.000000
-0.004600  105.000000
-0.004600  104.700000
-0.003800  104.800000
-0.005300  104.700000
-0.003800  104.800000
-0.000800  104.800000
0.003700  104.700000
0.005200  104.600000
0.003700  104.800000
0.005200  104.600000
0.007500  104.600000
0.008200  104.800000
0.007500  104.400000
0.003000  104.500000
0.000000  104.500000
-0.001500  104.500000
-0.003000  104.500000
-0.000800  104.400000
-0.000800  104.400000
-0.001500  104.400000
-0.003800  104.400000
-0.003000  104.400000
-0.001500  104.400000
-0.001500  104.400000
-0.002300  104.300000
0.000000  104.300000
0.000700  104.300000
-0.003000  104.200000
-0.003000  104.100000
-0.003800  104.100000
-0.001500  104.200000
0.000700  103.900000
0.004500  104.000000
0.006700  104.000000
0.009700  103.900000
0.009000  103.900000
0.009000  103.900000
0.009700  103.800000
0.012000  103.700000
0.008200  103.900000
0.007500  103.600000
0.009000  103.800000
0.009000  103.800000
0.006700  103.500000
0.005200  103.800000
0.004500  103.500000
0.004500  103.600000
0.004500  103.500000
0.004500  103.400000
0.004500  103.400000
0.004500  103.500000
0.004500  103.400000
0.002200  103.200000
0.000700  103.300000
-0.000800  103.400000
-0.000800  103.400000
0.000000  103.300000
-0.001500  103.000000
-0.001500  103.300000
-0.000800  102.900000
-0.004600  103.000000
-0.004600  103.000000
-0.003800  103.000000
-0.004600  103.000000
-0.003800  103.100000
-0.003000  102.600000
-0.000800  103.000000
-0.001500  102.700000
-0.001500  102.800000
-0.000800  102.600000
0.001500  102.600000
0.003000  102.600000
0.000000  102.600000
-0.001500  102.500000
-0.000800  102.600000
-0.000800  102.500000
-0.001500  102.300000
-0.001500  102.200000
-0.002300  102.300000
-0.003000  102.200000
-0.003000  102.400000
-0.003800  102.000000
-0.005300  102.000000
-0.010500  101.900000
-0.012800  101.900000
-0.010500  101.800000
-0.006800  101.800000
-0.006000  101.800000
-0.003800  101.700000
0.000700  101.700000
0.002200  101.700000
0.002200  101.600000
0.006700  101.500000
0.006000  101.400000
0.003000  101.500000
0.003000  101.400000
0.000700  101.200000
-0.000800  101.500000
-0.001500  101.200000
-0.001500  101.200000
-0.000800  101.000000
-0.001500  101.000000
-0.001500  100.800000
-0.001500  100.900000
-0.001500  100.900000
-0.000800  100.700000
-0.000800  100.800000
0.000000  100.600000
0.000700  100.800000
0.001500  100.600000
0.003000  100.400000
0.003700  100.600000
0.003000  100.300000
0.006700  100.300000
0.011200  100.300000
0.014200  100.300000
0.019500  100.300000
0.021000  100.100000
0.021000  99.900000
0.024000  100.000000
0.021700  100.100000
0.018000  99.600000
0.015700  99.800000
0.010500  99.800000
0.006700  99.700000
0.000700  99.700000
-0.002300  99.600000
-0.005300  99.500000
-0.008300  99.500000
-0.012000  99.200000
-0.014300  99.300000
-0.016500  99.300000
-0.018100  99.100000
-0.020300  99.100000
-0.021800  99.200000
-0.021800  98.900000
-0.024000  98.900000
-0.023300  98.800000
-0.021000  98.700000
-0.021000  98.800000
-0.020300  98.500000
-0.018800  98.500000
-0.016500  98.500000
-0.015800  98.300000
-0.014300  98.300000
-0.012000  98.300000
-0.008300  98.100000
-0.001500  98.300000
0.003000  98.100000
0.006000  97.900000
0.008200  98.000000
0.009700  97.800000
0.010500  97.800000
0.012000  97.900000
0.015000  97.600000
0.016500  97.500000
0.014200  97.500000
0.010500  97.300000
0.006000  97.300000
0.003000  97.400000
0.003700  96.900000
0.006700  97.100000
0.007500  96.900000
0.006700  96.900000
0.004500  97.000000
0.003000  96.900000
-0.001500  96.800000
-0.001500  96.600000
-0.002300  96.400000
-0.000800  96.500000
0.002200  96.300000
0.000700  96.200000
-0.003000  96.400000
-0.003800  96.300000
-0.006000  95.900000
-0.008300  96.000000
-0.005300  95.800000
-0.003000  95.800000
0.000700  95.800000
0.002200  95.500000
0.001500  95.600000
0.000700  95.500000
0.000700  95.400000
0.001500  95.400000
0.000700  95.300000
-0.000800  95.200000
-0.001500  95.200000
0.000700  95.100000
0.001500  94.900000
0.003000  95.000000
0.003000  94.900000
0.003700  94.600000
0.003000  94.800000
0.000000  94.500000
0.000000  94.600000
-0.002300  94.400000
-0.001500  94.300000
-0.001500  94.200000
0.001500  94.200000
0.003700  94.100000
-0.000800  94.000000
-0.003000  94.100000
-0.003000  93.900000
-0.004600  94.000000
-0.004600  93.700000
-0.005300  93.500000
-0.006000  93.500000
-0.006800  93.300000
-0.006800  93.400000
-0.005300  93.400000
-0.003800  93.200000
-0.001500  93.200000
0.001500  93.000000
0.002200  93.100000
0.001500  92.900000
0.005200  92.900000
0.005200  92.900000
0.006000  92.800000
0.006000  92.600000
0.007500  92.600000
0.008200  92.600000
0.008200  92.200000
0.008200  92.400000
0.006000  92.300000
0.005200  92.300000
0.005200  92.200000
0.005200  92.100000
0.007500  92.000000
0.009000  91.800000
0.010500  91.800000
0.011200  91.700000
0.012000  91.800000
0.013500  91.700000
0.014200  91.400000
0.013500  91.600000
0.011200  91.400000
0.008200  91.300000
0.005200  91.300000
0.002200  91.200000
0.000700  91.200000
-0.003000  90.900000
-0.003800  90.800000
-0.005300  90.900000
-0.005300  90.800000
-0.005300  90.700000
-0.004600  90.600000
-0.006000  90.500000
-0.006000  90.500000
-0.003800  90.500000
-0.003000  90.200000
-0.002300  90.300000
-0.001500  90.300000
0.000700  90.100000
0.001500  90.000000
0.003000  89.900000
0.003700  89.800000
0.005200  90.000000
0.008200  89.700000
0.008200  89.700000
0.008200  89.700000
0.008200  89.500000
0.006700  89.500000
0.005200  89.500000
0.005200  89.300000
0.006000  89.400000
0.001500  89.100000
0.000700  89.100000
-0.001500  89.200000
-0.004600  89.000000
-0.008300  88.700000
-0.008300  88.800000
-0.008300  88.600000
-0.008300  88.600000
-0.008300  88.700000
-0.008300  88.500000
-0.006000  88.500000
-0.006800  88.300000
-0.006800  88.300000
-0.005300  88.200000
-0.006800  88.100000
-0.006800  88.000000
-0.004600  88.100000
-0.003800  88.000000
-0.002300  87.700000
-0.003000  88.000000
-0.003800  87.700000
-0.006800  87.700000
-0.011300  87.700000
-0.011300  87.500000
-0.012000  87.500000
-0.010500  87.300000
-0.009100  87.200000
-0.008300  87.200000
-0.006000  87.200000
-0.004600  87.200000
-0.002300  87.000000
-0.001500  86.900000
0.000000  86.700000
0.000700  86.900000
-0.000800  86.700000
-0.001500  86.700000
-0.003800  86.700000
-0.004600  86.400000
-0.003000  86.500000
-0.004600  86.300000
-0.003000  86.300000
-0.000800  86.300000
-0.003000  86.100000
-0.003800  86.100000
-0.001500  86.000000
-0.003000  85.900000
-0.005300  85.900000
-0.004600  86.000000
-0.005300  85.700000
-0.004600  85.800000
-0.003000  85.800000
-0.001500  85.600000
0.000700  85.600000
0.001500  85.400000
0.003000  85.300000
0.001500  85.400000
0.001500  85.100000
0.004500  85.100000
0.003000  85.100000
0.004500  84.900000
0.005200  84.900000
0.007500  84.800000
0.008200  84.700000
0.008200  84.600000
0.009000  84.700000
0.008200  84.500000
0.006700  84.600000
0.004500  84.400000
0.006700  84.300000
0.006700  84.300000
0.005200  84.100000
0.004500  84.100000
0.003700  84.200000
0.002200  83.900000
0.001500  83.900000
0.000700  83.800000
0.000700  83.800000
0.000700  83.700000
0.000700  83.700000
0.002200  83.700000
-0.001500  83.700000
-0.004600  83.500000
-0.001500  83.400000
-0.000800  83.600000
-0.003000  83.200000
-0.002300  83.200000
-0.003000  83.300000
-0.003000  83.100000
0.000700  83.100000
0.000700  83.200000
0.002200  82.800000
0.006700  82.900000
0.007500  82.800000
0.006700  82.800000
0.005200  82.500000
0.003000  82.600000
0.001500  82.300000
0.002200  82.400000
0.003000  82.400000
0.003700  82.100000
0.005200  82.200000
0.008200  82.000000
0.010500  81.900000
0.009000  82.100000
0.006000  81.600000
0.003700  81.800000
0.001500  81.700000
-0.001500  81.600000
-0.003000  81.500000
-0.004600  81.400000
-0.005300  81.300000
-0.005300  81.300000
-0.005300  81.300000
-0.005300  81.000000
-0.006800  81.100000
-0.006000  80.900000
-0.005300  80.900000
-0.006000  80.900000
-0.005300  80.700000
-0.005300  80.900000
-0.007500  80.600000
-0.009100  80.400000
-0.009100  80.500000
-0.013500  80.300000
-0.012000  80.100000
-0.009800  80.100000
-0.009100  80.100000
-0.008300  80.000000
-0.005300  80.100000
-0.003800  80.000000
-0.003800  79.700000
-0.003000  79.700000
-0.003000  79.500000
-0.003000  79.700000
0.000000  79.400000
0.003000  79.300000
0.003000  79.200000
0.003000  79.100000
0.003000  79.100000
0.003000  79.200000
0.005200  78.800000
0.006000  78.800000
0.005200  78.600000
0.006000  78.800000
0.008200  78.500000
0.009700  78.500000
0.010500  78.200000
0.009700  78.300000
0.009000  78.000000
0.010500  78.000000
0.006700  78.200000
0.004500  77.800000
0.004500  77.600000
0.006000  77.700000
0.009000  77.500000
0.009000  77.500000
0.010500  77.400000
0.010500  77.300000
0.009700  77.300000
0.009700  77.200000
0.008200  76.900000
0.008200  77.100000
0.008200  77.000000
0.008200  76.900000
0.009000  76.600000
0.009000  76.600000
0.006700  76.500000
0.005200  76.600000
0.004500  76.300000
0.005200  76.500000
0.004500  76.300000
0.005200  76.000000
0.003000  76.100000
0.003000  75.900000
0.002200  76.000000
0.000000  75.800000
-0.001500  75.700000
-0.003000  75.600000
-0.003000  75.600000
-0.003000  75.500000
-0.003800  75.300000
-0.006000  75.400000
-0.009100  75.100000
-0.009800  75.100000
-0.012000  75.100000
-0.012000  74.800000
-0.010500  75.000000
-0.009800  74.800000
-0.007500  74.900000
-0.006800  74.700000
-0.006000  74.700000
-0.004600  74.600000
-0.001500  74.600000
-0.001500  74.600000
-0.001500  74.200000
-0.000800  74.300000
0.000700  74.200000
0.003000  74.200000
0.003000  74.300000
0.000700  73.900000
0.000700  73.900000
-0.000800  73.900000
-0.003000  73.700000
-0.001500  73.800000
-0.003000  73.700000
-0.001500  73.600000
-0.001500  73.500000
-0.002300  73.400000
-0.001500  73.300000
-0.001500  73.300000
0.000700  73.100000
0.000700  73.100000
0.000700  73.000000
0.000700  72.800000
-0.000800  73.100000
-0.003000  72.800000
-0.005300  72.600000
-0.006800  72.700000
-0.007500  72.400000
-0.005300  72.500000
-0.001500  72.400000
-0.003000  72.200000
-0.003000  72.100000
-0.003000  72.000000
-0.001500  72.000000
0.001500  71.800000
0.004500  71.800000
0.005200  71.600000
0.005200  71.800000
0.005200  71.500000
0.005200  71.500000
0.001500  71.400000
0.000700  71.200000
-0.004600  71.000000
-0.006000  71.100000
-0.007500  70.800000
-0.011300  71.100000
-0.012000  70.700000
-0.014300  70.700000
-0.015800  70.400000
-0.016500  70.600000
-0.015000  70.300000
-0.012000  70.300000
-0.010500  70.200000
-0.006800  70.100000
-0.004600  70.100000
-0.005300  69.800000
-0.003800  69.900000
-0.002300  69.700000
-0.000800  69.600000
0.003000  69.600000
0.003700  69.300000
0.004500  69.300000
0.003700  69.300000
0.002200  69.300000
0.003700  69.100000
0.003700  68.900000
0.002200  68.800000
0.003000  68.700000
0.003000  68.700000
0.004500  68.500000
0.003000  68.300000
-0.002300  68.300000
-0.003000  68.200000
-0.003800  68.200000
-0.003800  68.000000
-0.004600  67.900000
-0.006000  67.900000
-0.004600  67.700000
-0.003000  67.800000
-0.001500  67.600000
-0.000800  67.500000
0.000700  67.400000
0.002200  67.400000
0.002200  67.200000
0.001500  67.100000
0.004500  67.100000
0.004500  66.800000
0.003700  66.700000
0.004500  66.600000
0.003700  66.500000
0.006700  66.600000
0.010500  66.400000
0.011200  66.300000
0.012000  66.400000
0.012700  66.100000
0.013500  66.100000
0.014200  66.000000
0.012700  66.000000
0.012000  65.900000
0.010500  65.900000
0.010500  65.700000
0.010500  65.600000
0.007500  65.700000
0.006700  65.500000
0.006700  65.500000
0.004500  65.400000
0.004500  65.300000
0.001500  65.500000
0.003000  65.200000
0.000700  65.200000
0.000000  65.200000
0.001500  65.100000
0.000700  65.000000
0.000700  64.900000
-0.001500  64.700000
-0.003000  64.800000
-0.003800  64.600000
-0.003000  64.500000
-0.000800  64.500000
-0.000800  64.300000
-0.001500  64.200000
-0.001500  64.200000
-0.003000  64.000000
-0.001500  63.900000
0.000700  63.800000
0.001500  63.600000
0.003000  63.700000
0.003700  63.700000
0.003700  63.400000
-0.000800  63.300000
-0.004600  63.400000
-0.004600  63.000000
-0.004600  63.100000
0.000000  63.000000
0.003000  62.700000
0.001500  62.600000
0.003000  62.500000
0.001500  62.500000
-0.000800  62.500000
0.000700  62.100000
-0.000800  62.200000
0.000700  62.100000
0.001500  62.000000
-0.003000  61.700000
-0.005300  61.700000
-0.010500  61.600000
-0.014300  61.600000
-0.014300  61.600000
-0.011300  61.200000
-0.010500  61.400000
-0.011300  61.100000
-0.009800  61.200000
-0.009800  61.100000
-0.009800  60.800000
-0.007500  60.800000
-0.005300  60.900000
-0.003800  60.700000
-0.003000  60.700000
-0.004600  60.700000
-0.003000  60.600000
0.000000  60.500000
-0.000800  60.400000
-0.001500  60.400000
0.000700  60.300000
0.000700  60.300000
0.000000  59.900000
0.001500  60.300000
0.000700  59.900000
0.002200  59.800000
0.003000  60.000000
0.003700  59.700000
0.006000  59.800000
0.005200  59.600000
0.008200  59.400000
0.009000  59.400000
0.008200  59.300000
0.006700  59.100000
0.005200  59.100000
0.005200  59.100000
0.006700  58.800000
0.008200  58.900000
0.009000  58.700000
0.007500  58.500000
0.007500  58.600000
0.006000  58.300000
0.006000  58.500000
0.006700  58.400000
0.005200  58.400000
0.006700  58.200000
0.007500  58.000000
0.009000  57.900000
0.009000  57.900000
0.009000  57.900000
0.008200  57.700000
0.005200  57.600000
0.003000  57.500000
0.004500  57.400000
0.005200  57.500000
0.003700  57.100000
0.003700  57.100000
0.003000  57.100000
-0.000800  56.900000
-0.003000  56.800000
-0.003800  56.900000
-0.006800  56.500000
-0.006800  56.600000
-0.006800  56.500000
-0.004600  56.400000
-0.004600  56.400000
-0.006000  56.300000
-0.006800  56.100000
-0.006800  56.200000
-0.006800  55.900000
-0.005300  56.000000
-0.003000  55.900000
-0.004600  55.700000
-0.003000  55.700000
-0.003800  55.700000
-0.006800  55.400000
-0.010500  55.300000
-0.012800  55.200000
-0.012000  55.100000
-0.012000  55.000000
-0.012000  54.900000
-0.008300  54.900000
-0.003800  55.000000
-0.004600  54.800000
-0.004600  54.700000
-0.002300  54.700000
-0.003000  54.400000
-0.003800  54.400000
-0.003800  54.400000
-0.003000  54.000000
-0.004600  54.100000
-0.006800  54.000000
-0.006800  53.900000
-0.006000  54.000000
-0.003000  53.700000
-0.000800  53.900000
-0.003000  53.600000
-0.003800  53.600000
-0.004600  53.400000
-0.002300  53.400000
-0.003000  53.200000
-0.003000  53.100000
-0.003000  53.100000
0.000700  52.800000
0.003000  53.000000
0.004500  52.800000
0.007500  52.600000
0.008200  52.600000
0.006700  52.500000
0.006700  52.500000
0.007500  52.400000
0.006700  52.200000
0.009700  52.200000
0.010500  52.100000
0.012700  52.000000
0.014200  51.700000
0.013500  51.900000
0.012000  51.700000
0.009000  51.600000
0.009000  51.500000
0.009000  51.400000
0.006700  51.400000
0.005200  51.200000
0.006000  51.100000
0.006700  51.000000
0.005200  50.900000
0.001500  50.800000
-0.000800  50.900000
-0.000800  50.700000
0.000000  50.400000
-0.000800  50.600000
0.000700  50.400000
0.000000  50.300000
0.000000  50.200000
0.003000  49.900000
0.002200  50.200000
0.000700  49.800000
0.002200  49.900000
0.000700  49.600000
0.000000  49.500000
0.000700  49.700000
0.000000  49.500000
-0.000800  49.400000
0.000000  49.500000
-0.000800  49.300000
-0.002300  49.200000
-0.003000  49.200000
-0.003800  49.000000
-0.005300  48.800000
-0.004600  48.800000
-0.003000  48.700000
-0.000800  48.800000
0.004500  48.600000
0.004500  48.400000
0.005200  48.400000
0.004500  48.400000
0.000700  48.200000
0.000000  48.300000
-0.000800  48.100000
0.000700  47.900000
0.000700  47.900000
0.002200  47.700000
0.000000  47.700000
-0.003000  47.700000
-0.003800  47.400000
-0.005300  47.500000
-0.006800  47.300000
-0.009100  47.200000
-0.009800  47.100000
-0.009100  47.100000
-0.009100  46.900000
-0.009800  46.900000
-0.010500  46.800000
-0.012000  46.800000
-0.012000  46.700000
-0.011300  46.500000
-0.012000  46.500000
-0.012000  46.400000
-0.011300  46.500000
-0.010500  46.200000
-0.009100  46.200000
-0.007500  46.100000
-0.006000  46.100000
-0.004600  46.100000
-0.003000  45.900000
-0.001500  45.900000
0.000700  45.800000
0.002200  45.700000
0.001500  45.900000
0.002200  45.400000
0.001500  45.600000
-0.000800  45.300000
-0.001500  45.400000
-0.004600  45.200000
-0.004600  45.200000
0.001500  45.200000
0.006700  45.100000
0.007500  44.800000
0.010500  44.800000
0.009700  44.900000
0.006000  44.600000
0.004500  44.700000
0.003700  44.600000
0.003700  44.400000
0.000700  44.500000
0.000000  44.400000
-0.000800  44.200000
-0.004600  44.100000
-0.003000  44.100000
-0.001500  44.100000
-0.000800  44.000000
0.001500  43.900000
0.003000  43.800000
0.003000  43.800000
0.003000  43.700000
0.005200  43.700000
0.006700  43.600000
0.010500  43.300000
0.012000  43.600000
0.010500  43.300000
0.009000  43.100000
0.005200  43.300000
0.006700  43.000000
0.009000  43.100000
0.006700  42.900000
0.008200  42.800000
0.005200  42.700000
0.005200  42.800000
0.003700  42.500000
0.001500  42.600000
0.003700  42.500000
0.003000  42.400000
0.003000  42.500000
0.005200  42.300000
0.004500  42.300000
0.001500  42.200000
-0.000800  42.100000
-0.003800  42.100000
-0.006000  42.000000
-0.006800  41.700000
-0.008300  41.800000
-0.011300  41.800000
-0.012000  41.600000
-0.014300  41.500000
-0.012800  41.500000
-0.009800  41.300000
-0.008300  41.400000
-0.009100  41.200000
-0.012000  41.200000
-0.012800  41.200000
-0.011300  41.000000
-0.003800  41.000000
0.003000  41.200000
0.006700  40.900000
0.010500  40.800000
0.008200  40.800000
0.001500  40.600000
-0.000800  40.600000
-0.001500  40.600000
0.000000  40.500000
-0.001500  40.500000
-0.006000  40.500000
-0.010500  40.200000
-0.015800  40.200000
-0.020300  40.100000
-0.021000  40.000000
-0.019500  40.200000
-0.017300  39.800000
-0.012800  39.900000
-0.006800  39.900000
-0.004600  39.600000
-0.002300  39.900000
-0.000800  39.600000
-0.000800  39.500000
0.000700  39.400000
0.001500  39.400000
-0.000800  39.300000
0.000700  39.300000
0.000000  39.200000
-0.000800  38.900000
0.000700  39.100000
0.003700  39.000000
0.007500  39.000000
0.009700  38.900000
0.014200  38.600000
0.019500  38.600000
0.020200  38.500000
0.023200  38.500000
0.020200  38.500000
0.016500  38.300000
0.016500  38.300000
0.017200  38.300000
0.016500  38.300000
0.015700  37.900000
0.014200  38.100000
0.011200  38.100000
0.009000  37.600000
0.006700  37.900000
0.009000  37.700000
0.009700  37.700000
0.008200  37.600000
0.010500  37.500000
0.009000  37.500000
0.006000  37.300000
0.005200  37.200000
0.003700  37.200000
0.002200  37.200000
0.003000  37.000000
0.003700  36.900000
0.003000  37.000000
0.003000  36.700000
0.003700  37.000000
0.004500  36.600000
0.001500  36.700000
0.000000  36.500000
-0.000800  36.500000
-0.001500  36.500000
0.000700  36.400000
-0.000800  36.200000
-0.003000  36.400000
-0.002300  36.100000
-0.003000  36.000000
-0.002300  36.100000
-0.003000  36.000000
-0.003000  35.900000
-0.003000  35.900000
-0.004600  35.600000
-0.005300  35.600000
-0.008300  35.500000
-0.008300  35.500000
-0.009100  35.400000
-0.010500  35.500000
-0.010500  35.200000
-0.009800  35.100000
-0.008300  35.100000
-0.007500  35.000000
-0.005300  35.200000
-0.004600  34.900000
-0.004600  35.000000
-0.004600  34.800000
-0.004600  34.700000
-0.005300  34.600000
-0.004600  34.700000
-0.003800  34.500000
-0.002300  34.500000
-0.001500  34.500000
-0.001500  34.200000
-0.001500  34.200000
-0.004600  34.100000
-0.005300  33.900000
-0.003000  34.100000
-0.004600  33.700000
-0.004600  33.900000
-0.003800  33.700000
-0.006000  33.600000
-0.007500  33.500000
-0.008300  33.500000
-0.007500  33.300000
-0.009100  33.300000
-0.009100  33.300000
-0.005300  33.000000
-0.005300  33.300000
-0.005300  33.000000
-0.003800  33.000000
-0.001500  33.000000
0.000000  32.800000
0.001500  32.800000
0.003000  32.700000
0.002200  32.400000
0.002200  32.500000
0.003000  32.400000
0.004500  32.400000
0.003000  32.200000
0.002200  32.200000
0.003000  32.100000
0.003700  31.900000
0.003000  31.900000
0.003000  31.700000
0.002200  31.900000
-0.001500  31.500000
-0.008300  31.500000
-0.012000  31.500000
-0.009100  31.200000
-0.006800  31.400000
-0.005300  31.100000
-0.003000  31.100000
-0.001500  30.900000
0.001500  31.000000
0.006700  30.800000
0.012000  30.600000
0.012700  30.600000
0.015700  30.400000
0.018000  30.600000
0.018700  30.200000
0.018000  30.200000
0.015700  30.200000
0.012000  30.000000
0.010500  30.000000
0.009700  29.900000
0.009000  29.700000
0.008200  29.700000
0.006700  29.600000
0.004500  29.500000
0.005200  29.300000
0.005200  29.300000
0.005200  29.200000
0.006700  29.000000
0.006700  29.000000
0.006000  29.000000
0.006700  28.700000
0.009000  28.800000
0.009000  28.600000
0.006700  28.600000
0.007500  28.400000
0.005200  28.400000
0.003000  28.300000
0.000700  28.100000
-0.001500  28.100000
-0.002300  27.900000
-0.004600  27.900000
-0.004600  27.800000
-0.003000  27.800000
-0.001500  27.600000
0.001500  27.500000
0.004500  27.300000
0.006000  27.400000
0.008200  27.000000
0.009700  27.200000
0.011200  27.000000
0.012000  26.900000
0.011200  26.800000
0.008200  26.600000
0.005200  26.700000
0.003000  26.500000
0.000700  26.500000
-0.000800  26.400000
-0.003000  26.300000
-0.003800  26.200000
-0.005300  26.200000
-0.008300  26.000000
-0.009100  26.100000
-0.007500  25.800000
-0.006800  25.800000
-0.006800  25.700000
-0.005300  25.600000
-0.005300  25.600000
-0.004600  25.300000
-0.002300  25.500000
-0.000800  25.100000
-0.001500  25.300000
0.000000  25.200000
0.001500  25.000000
0.001500  25.000000
0.003000  24.900000
0.003700  24.700000
0.004500  24.700000
0.003700  24.500000
0.003700  24.700000
0.003700  24.400000
0.000700  24.400000
0.000700  24.300000
0.001500  24.200000
0.000700  24.200000
-0.001500  24.000000
-0.004600  24.000000
-0.005300  23.700000
-0.008300  23.800000
-0.010500  23.600000
-0.013500  23.600000
-0.015800  23.400000
-0.015000  23.500000
-0.015800  23.100000
-0.018100  23.300000
-0.019500  23.100000
-0.021000  23.200000
-0.021800  23.000000
-0.024000  22.900000
-0.025600  23.000000
-0.024000  22.600000
-0.023300  22.800000
-0.021800  22.600000
-0.019500  22.700000
-0.018800  22.600000
-0.017300  22.400000
-0.015800  22.400000
-0.015800  22.400000
-0.016500  22.100000
-0.012800  22.100000
-0.010500  22.000000
-0.008300  22.000000
-0.006800  21.800000
-0.007500  21.700000
-0.008300  21.700000
-0.005300  21.600000
-0.005300  21.700000
-0.003800  21.600000
-0.002300  21.500000
-0.001500  21.300000
0.001500  21.400000
0.003000  21.300000
0.003000  21.300000
0.001500  21.100000
0.001500  21.200000
0.001500  21.000000
0.001500  21.100000
0.004500  20.800000
0.003700  20.700000
0.004500  20.800000
0.004500  20.700000
0.004500  20.700000
0.003700  20.600000
0.003000  20.400000
0.001500  20.400000
0.001500  20.200000
0.003000  20.200000
0.003700  20.200000
0.006000  20.200000
0.006700  20.200000
0.007500  20.000000
0.009000  20.000000
0.009000  19.900000
0.009000  19.800000
0.008200  19.800000
0.009000  19.500000
0.011200  19.600000
0.012000  19.400000
0.012000  19.300000
0.009700  19.300000
0.010500  19.100000
0.012700  19.300000
0.013500  19.100000
0.015000  19.100000
0.015700  18.900000
0.017200  18.800000
0.018000  18.700000
0.018000  18.700000
0.016500  18.500000
0.016500  18.700000
0.015700  18.500000
0.015000  18.400000
0.013500  18.400000
0.010500  18.300000
0.009700  18.300000
0.009000  18.000000
0.009000  18.100000
0.011200  18.000000
0.009000  18.100000
0.006700  18.000000
0.006000  17.900000
0.004500  17.900000
0.003700  17.600000
0.005200  17.500000
0.001500  17.600000
-0.003000  17.400000
-0.003000  17.500000
-0.003800  17.300000
-0.004600  17.200000
-0.004600  17.300000
-0.004600  16.900000
-0.003000  17.200000
0.000000  17.100000
0.001500  16.800000
0.004500  16.800000
0.006700  16.700000
0.006700  16.700000
0.007500  16.700000
0.009700  16.500000
0.007500  16.700000
0.000700  16.400000
-0.006000  16.400000
-0.012800  16.300000
-0.016500  16.100000
-0.019500  16.300000
-0.021000  16.000000
-0.021800  16.200000
-0.021800  16.200000
-0.020300  15.800000
-0.018800  16.000000
-0.016500  15.800000
-0.012800  15.700000
-0.009100  15.500000
-0.008300  15.700000
-0.008300  15.600000
-0.008300  15.300000
-0.009100  15.300000
-0.006800  15.500000
-0.004600  15.300000
-0.003000  15.500000
0.000700  15.100000
0.000700  15.300000
0.000700  15.000000
0.000000  15.100000
0.000700  15.000000
0.003000  15.000000
0.003700  14.800000
0.003700  14.800000
0.001500  14.800000
0.001500  14.700000
0.003000  14.700000
0.000700  14.700000
0.001500  14.800000
-0.000800  14.400000
-0.003000  14.600000
-0.004600  14.400000
-0.005300  14.200000
-0.004600  14.400000
-0.004600  14.200000
-0.006800  14.300000
-0.007500  14.000000
-0.005300  14.200000
-0.001500  13.900000
0.000700  14.100000
0.003000  13.900000
0.002200  13.900000
0.003000  13.900000
0.004500  13.800000
0.003700  13.900000
0.001500  13.900000
0.001500  13.700000
0.002200  13.600000
0.003700  13.600000
0.005200  13.400000
0.004500  13.600000
0.004500  13.400000
0.004500  13.500000
0.006000  13.500000
0.004500  13.400000
0.003700  13.300000
-0.000800  13.400000
-0.001500  13.200000
0.001500  13.300000
0.004500  13.000000
0.008200  13.200000
0.009000  13.100000
0.010500  13.100000
0.011200  13.100000
0.009000  13.000000
0.010500  13.000000
0.010500  12.900000
0.012000  12.800000
0.010500  13.000000
0.008200  12.700000
0.006000  12.800000
0.004500  12.700000
0.004500  12.600000
0.005200  12.700000
0.006700  12.600000
0.008200  12.700000
0.006700  12.600000
0.005200  12.700000
0.005200  12.700000
0.005200  12.300000
0.005200  12.700000
0.005200  12.300000
0.004500  12.600000
0.002200  12.400000
0.003000  12.500000
0.002200  12.600000
0.001500  12.400000
-0.001500  12.400000
-0.006000  12.400000
-0.007500  12.400000
-0.011300  12.300000
-0.012800  12.300000
-0.011300  12.100000
-0.010500  12.300000
-0.009800  12.200000
-0.008300  12.200000
-0.006800  12.300000
-0.006800  12.200000
-0.004600  12.300000
-0.005300  12.100000
-0.005300  12.400000
-0.007500  12.100000
-0.009100  12.500000
-0.009100  12.100000
-0.008300  12.200000
-0.008300  12.200000
-0.010500  12.100000
-0.012000  12.100000
-0.014300  12.100000
-0.014300  12.100000
-0.012800  12.100000
-0.012800  12.100000
-0.012000  12.100000
-0.009800  12.100000
-0.008300  12.000000
-0.008300  12.100000
-0.008300  12.100000
-0.007500  12.100000
-0.005300  12.100000
-0.005300  12.100000
-0.005300  12.300000
-0.005300  12.200000
-0.008300  12.100000
-0.008300  12.300000
-0.011300  12.100000
-0.015800  12.300000
-0.021800  12.300000
-0.026300  12.100000
-0.028500  12.400000
-0.033000  12.200000
-0.036800  12.300000
-0.038300  12.300000
-0.036800  12.100000
-0.035300  12.500000
-0.034600  12.200000
-0.030800  12.400000
-0.024800  12.400000
-0.019500  12.400000
-0.009800  12.500000
0.002200  12.400000
0.013500  12.400000
0.024700  12.500000
0.035200  12.400000
0.042000  12.600000
0.045700  12.400000
0.048000  12.700000
0.047200  12.400000
0.048000  12.600000
0.042700  12.500000
0.039700  12.500000
0.038200  12.600000
0.035200  12.600000
0.034500  12.700000
0.034500  12.500000
0.033000  12.600000
0.031500  12.500000
0.030700  12.700000
0.027700  12.400000
0.027700  12.600000
0.025500  12.400000
0.021000  12.400000
0.015700  12.400000
0.008200  12.300000
0.005200  12.500000
0.003000  12.400000
0.003000  12.300000
0.003700  12.200000
0.004500  12.300000
0.003700  12.200000
0.000700  12.100000
0.000700  12.100000
-0.000800  12.100000
-0.003800  12.100000
-0.001500  12.100000
-0.000800  12.000000
0.001500  11.900000
0.004500  12.000000
0.005200  11.800000
0.009000  12.000000
0.015000  11.800000
0.015000  11.700000
0.015700  11.900000
0.013500  11.700000
0.006700  11.700000
0.005200  11.800000
0.003700  11.700000
0.002200  11.800000
0.001500  11.500000
-0.004600  11.600000
-0.006800  11.500000
-0.004600  11.500000
-0.003800  11.600000
-0.000800  11.400000
0.000000  11.500000
-0.004600  11.400000
-0.007500  11.200000
-0.011300  11.300000
-0.012800  11.000000
-0.015800  11.400000
-0.015800  11.200000
-0.013500  11.100000
-0.012000  11.200000
-0.012000  11.000000
-0.012000  10.900000
-0.009100  11.000000
-0.008300  10.800000
-0.009100  11.100000
-0.009100  10.700000
-0.006000  10.900000
-0.004600  10.900000
-0.003000  10.900000
-0.001500  10.800000
0.000700  10.700000
-0.002300  10.800000
-0.001500  10.400000
0.000000  10.600000
0.000000  10.700000
0.003000  10.400000
0.006700  10.300000
0.009700  10.500000
0.012700  10.200000
0.014200  10.600000
0.014200  10.400000
0.011200  10.100000
0.001500  10.300000
-0.006800  10.000000
-0.009800  10.200000
-0.007500  10.000000
-0.005300  10.000000
-0.006000  10.000000
-0.009100  10.000000
-0.013500  9.900000
-0.018100  9.700000
-0.021000  9.900000
-0.024000  9.900000
-0.024800  9.600000
-0.024000  9.800000
-0.025600  9.600000
-0.025600  9.600000
-0.024000  9.600000
-0.022500  9.400000
-0.020300  9.600000
-0.019500  9.400000
-0.015800  9.400000
-0.012800  9.400000
-0.011300  9.300000
-0.008300  9.400000
-0.005300  9.100000
-0.003000  9.400000
-0.003000  9.100000
-0.006800  9.000000
-0.012800  9.100000
-0.019500  9.000000
-0.024000  9.000000
-0.024000  9.000000
-0.020300  8.900000
-0.015000  8.900000
-0.010500  8.900000
-0.009800  8.900000
-0.008300  8.900000
-0.005300  8.600000
-0.004600  8.800000
-0.005300  8.500000
-0.004600  8.600000
-0.001500  8.600000
0.001500  8.500000
0.003000  8.700000
0.003000  8.500000
0.007500  8.500000
0.010500  8.500000
0.011200  8.300000
0.015700  8.400000
0.017200  8.400000
0.018700  8.400000
0.021000  8.200000
0.024700  8.200000
0.025500  8.100000
0.023200  8.100000
0.023200  8.100000
0.025500  8.100000
0.024000  8.100000
0.025500  8.000000
0.014200  8.000000
0.006700  8.000000
0.007500  7.800000
0.012700  7.600000
0.024700  7.800000
0.024700  7.700000
0.023200  7.800000
0.015700  7.800000
0.009000  7.700000
0.012000  7.700000
0.014200  7.500000
0.014200  7.800000
0.010500  7.500000
0.008200  7.600000
0.009000  7.400000
0.006700  7.200000
0.003000  7.600000
-0.002300  7.300000
-0.006800  7.200000
-0.008300  7.300000
-0.008300  7.100000
-0.006800  7.300000
-0.000800  7.200000
0.004500  7.200000
0.006700  7.200000
0.006700  7.000000
0.005200  7.100000
0.003000  7.100000
0.000700  7.000000
0.003000  7.000000
0.002200  6.900000
0.003000  7.000000
0.000700  7.000000
0.000700  7.000000
-0.001500  7.000000
-0.002300  6.700000
-0.002300  7.000000
-0.005300  6.600000
-0.006800  6.800000
-0.006000  6.800000
-0.002300  6.600000
-0.000800  6.700000
-0.003000  6.500000
-0.004600  6.600000
-0.006800  6.700000
-0.011300  6.600000
-0.015800  6.400000
-0.019500  6.600000
-0.021000  6.400000
-0.022500  6.400000
-0.024000  6.400000
-0.024800  6.400000
-0.026300  6.300000
-0.026300  6.300000
-0.023300  6.300000
-0.021000  6.200000
-0.019500  6.300000
-0.017300  6.100000
-0.015800  6.300000
-0.012800  6.100000
-0.010500  6.100000
-0.009100  6.100000
-0.007500  6.100000
-0.006000  6.100000
-0.006000  5.800000
-0.004600  5.900000
-0.003800  6.100000
-0.007500  5.900000
-0.006800  5.800000
-0.006000  6.000000
-0.004600  5.800000
-0.000800  6.000000
0.001500  5.800000
0.001500  5.800000
0.001500  5.800000
0.004500  5.600000
0.008200  5.800000
0.012700  5.800000
0.012700  5.800000
0.010500  5.700000
0.006700  5.600000
0.007500  5.700000
0.010500  5.500000
0.010500  5.600000
0.012700  5.500000
0.019500  5.400000
0.027700  5.600000
0.034500  5.400000
0.042000  5.300000
0.047200  5.300000
0.046500  5.200000
0.039000  5.400000
0.030700  5.300000
0.023200  5.200000
0.013500  5.200000
0.005200  5.200000
-0.003000  5.300000
-0.005300  5.100000
-0.007500  5.000000
-0.006800  5.100000
-0.006800  5.100000
-0.007500  5.100000
-0.004600  4.900000
-0.003800  4.900000
-0.003000  4.900000
-0.005300  4.900000
-0.009100  4.800000
-0.010500  4.800000
-0.012800  4.900000
-0.015800  4.700000
-0.017300  4.700000
-0.018100  4.800000
-0.021800  4.800000
-0.023300  4.700000
-0.025600  4.800000
-0.024800  4.500000
-0.021800  4.700000
-0.020300  4.600000
-0.022500  4.600000
-0.023300  4.400000
-0.021000  4.300000
-0.022500  4.600000
-0.020300  4.400000
-0.019500  4.500000
-0.018100  4.500000
-0.016500  4.600000
-0.015800  4.400000
-0.012000  4.500000
-0.006000  4.400000
-0.000800  4.400000
0.003000  4.200000
0.006700  4.300000
0.011200  4.200000
0.015000  4.200000
0.018000  4.200000
0.019500  4.100000
0.021000  4.300000
0.024000  4.100000
0.021700  4.200000
0.018000  4.100000
0.016500  4.100000
0.012700  4.100000
0.012000  4.000000
0.012000  4.100000
0.011200  3.900000
0.012000  3.800000
0.014200  4.100000
0.015700  3.800000
0.012000  4.100000
0.012000  3.900000
0.010500  3.800000
0.006700  4.000000
0.006000  3.800000
0.005200  3.900000
0.005200  3.800000
0.004500  3.800000
0.001500  3.800000
-0.000800  3.700000
-0.003000  3.700000
-0.003000  3.900000
-0.004600  3.700000
-0.006800  3.600000
-0.009100  3.400000
-0.012800  3.600000
-0.014300  3.600000
-0.018100  3.600000
-0.019500  3.800000
-0.019500  3.400000
-0.020300  3.600000
-0.021000  3.400000
-0.024000  3.600000
-0.024000  3.600000
-0.021000  3.400000
-0.016500  3.500000
-0.014300  3.500000
-0.010500  3.500000
-0.007500  3.500000
-0.010500  3.300000
-0.009100  3.400000
-0.006000  3.500000
-0.001500  3.300000
-0.001500  3.600000
-0.003000  3.100000
-0.001500  3.500000
0.000700  3.400000
0.003700  3.200000
0.009000  3.300000
0.009700  3.100000
0.008200  3.400000
0.005200  3.100000
0.003000  3.300000
0.003000  3.200000
0.005200  3.100000
0.008200  3.200000
0.009700  3.200000
0.009700  3.100000
0.007500  3.100000
0.004500  3.100000
0.004500  3.000000
0.006000  3.000000
0.006000  3.000000
0.006000  3.200000
0.006000  3.000000
0.008200  3.000000
0.008200  2.900000
0.009000  3.200000
0.008200  3.000000
0.010500  3.000000
0.012700  3.000000
0.012700  2.900000
0.015000  2.900000
0.015000  3.100000
0.016500  2.600000
0.015000  3.000000
0.012000  2.700000
0.011200  2.800000
0.010500  2.900000
0.009000  2.700000
0.009000  2.900000
0.010500  2.700000
0.008200  2.700000
0.010500  2.700000
0.012000  2.700000
0.012000  2.700000
0.014200  2.600000
0.015700  2.600000
0.016500  2.900000
0.012700  2.400000
0.006700  2.700000
0.005200  2.500000
0.004500  2.600000
0.006700  2.700000
0.005200  2.500000
-0.000800  2.700000
-0.001500  2.600000
-0.002300  2.600000
-0.003000  2.600000
-0.003000  2.600000
-0.002300  2.600000
-0.003000  2.600000
-0.004600  2.600000
-0.002300  2.600000
-0.003800  2.400000
-0.005300  2.600000
-0.006800  2.400000
-0.004600  2.600000
-0.004600  2.300000
-0.007500  2.200000
-0.009100  2.500000
-0.009100  2.400000
-0.008300  2.400000
-0.009100  2.400000
-0.010500  2.300000
-0.010500  2.300000
-0.009100  2.400000
-0.009100  2.500000
-0.006800  2.500000
-0.001500  2.200000
0.000700  2.400000
0.003000  2.200000
0.006000  2.400000
0.005200  2.400000
0.001500  2.400000
0.000700  2.400000
-0.000800  2.300000
-0.006000  2.400000
-0.006800  2.200000
-0.006800  2.400000
-0.006800  2.300000
-0.006000  2.200000
-0.003000  2.300000
-0.000800  2.200000
0.000000  2.300000
-0.001500  2.300000
-0.004600  2.200000
-0.006800  2.400000
-0.006800  2.100000
-0.008300  2.100000
-0.008300  2.300000
-0.008300  1.900000
-0.010500  2.400000
-0.009800  2.100000
-0.010500  2.300000
-0.011300  2.300000
-0.012800  2.200000
-0.012800  2.200000
-0.012000  2.200000
-0.010500  2.200000
-0.009100  2.200000
-0.008300  2.200000
-0.008300  2.300000
-0.004600  2.200000
-0.004600  2.200000
-0.008300  2.200000
-0.011300  2.000000
-0.012000  2.200000
-0.012000  2.100000
-0.012000  2.200000
-0.008300  2.300000
-0.003000  2.200000
0.000700  2.300000
0.001500  2.200000
0.003000  2.200000
0.006000  2.300000
0.006700  2.200000
0.008200  2.400000
0.005200  2.100000
0.004500  2.300000
0.008200  2.200000
0.012000  2.300000
0.012700  2.400000
0.012700  2.200000
0.011200  2.300000
0.009000  2.100000
0.008200  2.200000
0.005200  2.300000
0.004500  2.200000
0.005200  2.300000
0.000700  2.400000
-0.003800  2.300000
0.001500  2.400000
0.001500  2.400000
-0.003000  2.400000
-0.001500  2.300000
0.000000  2.400000
0.000700  2.600000
0.001500  2.200000
0.001500  2.500000
0.002200  2.300000
0.003000  2.300000
0.001500  2.400000
0.001500  2.300000
0.003700  2.600000
0.003000  2.300000
0.001500  2.400000
0.002200  2.500000
0.000700  2.400000
0.000700  2.300000
0.003000  2.400000
0.003700  2.400000
0.003000  2.500000
0.000700  2.400000
0.000700  2.500000
0.004500  2.400000
0.005200  2.400000
0.006700  2.500000
0.005200  2.400000
0.003000  2.600000
0.001500  2.300000
0.000000  2.600000
0.000700  2.500000
0.001500  2.600000
-0.000800  2.600000
-0.000800  2.500000
0.000000  2.600000
0.000000  2.600000
0.000000  2.600000
0.000700  2.500000
0.000700  2.500000
-0.000800  2.500000
-0.003000  2.600000
-0.003000  2.600000
-0.003000  2.600000
-0.001500  2.400000
-0.001500  2.600000
-0.001500  2.600000
0.000000  2.600000
0.000700  2.600000
0.000700  2.600000
-0.002300  2.500000
-0.006000  2.600000
-0.006000  2.600000
-0.003800  2.800000
-0.003000  2.600000
-0.004600  2.800000
-0.004600  2.600000
-0.003000  2.800000
-0.003000  2.700000
-0.003000  2.600000
-0.003000  2.900000
-0.003000  2.600000
-0.001500  2.700000
-0.000800  2.800000
0.000000  2.800000
0.001500  2.800000
0.003000  2.700000
0.005200  2.800000
0.003000  2.800000
0.002200  2.600000
0.001500  3.000000
0.000700  2.600000
0.003000  2.700000
0.003000  2.800000
0.000700  2.600000
-0.000800  3.000000
-0.003000  2.600000
-0.005300  2.800000
-0.006800  2.700000
-0.005300  2.800000
-0.005300  2.800000
-0.006000  2.700000
-0.006000  2.800000
-0.006800  3.000000
-0.006000  2.800000
-0.003800  3.000000
-0.003800  2.900000
-0.000800  3.000000
0.003000  2.900000
0.003000  2.900000
0.005200  3.000000
0.004500  2.700000
0.004500  3.000000
0.006000  3.000000
0.006700  3.000000
0.010500  2.800000
0.014200  3.000000
0.014200  3.000000
0.015700  3.000000
0.013500  3.000000
0.014200  3.000000
0.010500  2.900000
0.007500  3.100000
0.006700  3.000000
0.001500  3.100000
-0.002300  3.000000
-0.006000  3.000000
-0.008300  3.100000
-0.004600  3.000000
-0.003800  3.100000
-0.004600  3.200000
-0.005300  3.100000
-0.006800  3.100000
-0.007500  3.100000
-0.007500  3.100000
-0.008300  3.200000
-0.009800  3.000000
-0.010500  3.400000
-0.010500  3.100000
-0.010500  3.100000
-0.010500  3.200000
-0.007500  3.000000
-0.004600  3.300000
-0.003800  3.100000
-0.003800  3.400000
-0.005300  3.200000
-0.003800  3.200000
-0.003000  3.100000
-0.001500  3.300000
0.000700  3.200000
-0.002300  3.300000
-0.003800  3.300000
0.000000  3.500000
0.002200  3.300000
-0.000800  3.500000
-0.004600  3.400000
-0.004600  3.200000
-0.003800  3.600000
-0.003000  3.400000
-0.000800  3.600000
-0.001500  3.300000
0.000000  3.600000
0.003700  3.600000
0.005200  3.400000
0.003700  3.400000
0.000700  3.600000
-0.002300  3.500000
-0.004600  3.600000
-0.004600  3.300000
-0.005300  3.500000
-0.005300  3.300000
-0.004600  3.600000
-0.002300  3.500000
0.000000  3.400000
-0.000800  3.500000
-0.001500  3.500000
-0.000800  3.600000
-0.003800  3.500000
-0.004600  3.400000
-0.003800  3.500000
-0.004600  3.600000
-0.001500  3.600000
-0.003000  3.500000
-0.006800  3.300000
-0.007500  3.600000
-0.003800  3.600000
-0.003000  3.600000
-0.002300  3.800000
-0.002300  3.500000
-0.004600  3.700000
-0.000800  3.600000
0.001500  3.800000
0.001500  3.600000
0.003000  3.600000
0.004500  3.800000
0.005200  3.600000
0.005200  3.600000
0.007500  3.800000
0.009000  3.600000
0.009000  3.700000
0.009000  3.600000
0.010500  3.600000
0.009700  3.800000
0.007500  3.600000
0.008200  3.800000
0.012000  3.600000
0.014200  3.700000
0.012700  3.700000
0.011200  3.800000
0.008200  3.900000
0.008200  3.600000
0.008200  3.800000
0.008200  3.800000
0.006700  3.800000
0.007500  3.800000
0.009700  3.700000
0.008200  3.800000
0.006700  3.800000
0.004500  3.900000
0.003000  3.800000
0.001500  3.800000
0.000700  4.000000
0.001500  3.800000
0.000700  3.900000
0.000000  4.000000
-0.001500  3.700000
-0.003800  4.000000
-0.003000  3.800000
-0.005300  3.700000
-0.008300  3.700000
-0.008300  3.800000
-0.009100  3.700000
-0.008300  3.800000
-0.006800  3.700000
-0.004600  4.100000
-0.003000  3.800000
0.000700  4.000000
0.000700  3.900000
-0.004600  4.000000
-0.005300  4.100000
-0.005300  4.000000
-0.004600  4.000000
-0.003000  4.000000
0.000000  4.100000
0.001500  4.000000
0.003000  4.000000
0.004500  4.000000
0.004500  4.000000
0.006700  4.000000
0.005200  4.000000
0.006000  4.000000
0.006000  4.300000
0.006700  4.000000
0.004500  4.000000
0.003000  4.100000
0.001500  4.000000
0.003000  4.200000
0.005200  4.000000
0.003700  4.200000
0.003000  4.100000
-0.000800  4.000000
0.000700  4.200000
0.001500  4.200000
0.003000  4.100000
0.004500  4.200000
0.000700  4.100000
0.000700  4.300000
-0.001500  4.200000
-0.000800  4.400000
-0.002300  4.100000
-0.002300  4.200000
-0.003000  4.500000
-0.005300  4.100000
-0.006800  4.500000
-0.005300  4.100000
-0.004600  4.300000
-0.003800  4.400000
-0.003000  4.500000
-0.003000  4.400000
-0.001500  4.500000
0.000000  4.100000
-0.002300  4.600000
-0.001500  4.300000
-0.002300  4.500000
-0.003000  4.400000
-0.003000  4.400000
-0.004600  4.400000
-0.006000  4.400000
-0.003800  4.600000
-0.004600  4.500000
-0.006000  4.400000
-0.005300  4.600000
-0.003000  4.400000
-0.001500  4.500000
-0.001500  4.500000
-0.001500  4.600000
-0.002300  4.700000
-0.002300  4.700000
-0.004600  4.700000
-0.004600  4.600000
-0.004600  4.600000
-0.004600  4.700000
-0.004600  4.500000
-0.005300  4.800000
-0.003000  4.600000
-0.003000  4.700000
-0.002300  4.600000
-0.001500  4.700000
-0.000800  4.600000
0.000700  5.000000
-0.001500  4.900000
0.000700  4.800000
0.001500  4.900000
0.000700  4.700000
0.000700  4.800000
0.000700  4.800000
0.003700  4.900000
0.003000  4.700000
0.004500  4.900000
0.005200  4.600000
0.002200  4.900000
0.003000  4.700000
0.003000  4.700000
0.003700  5.000000
0.005200  5.000000
0.005200  5.000000
0.006700  4.900000
0.006700  4.900000
0.006700  5.100000
0.006700  4.900000
0.005200  4.900000
0.006000  4.900000
0.007500  5.000000
0.005200  5.000000
0.003000  4.900000
0.000700  5.100000
0.000000  5.000000
0.001500  5.100000
0.000700  5.300000
0.001500  4.900000
0.001500  5.000000
0.001500  5.200000
0.001500  5.300000
0.000700  5.000000
0.000700  5.000000
0.000700  5.300000
0.000700  5.200000
0.001500  5.100000
0.002200  5.300000
0.003700  5.100000
0.000700  5.300000
0.001500  5.100000
0.001500  5.300000
0.001500  5.300000
0.000700  5.300000
-0.001500  5.500000
-0.003000  5.400000
-0.004600  5.300000
-0.006800  5.300000
-0.006800  5.400000
-0.008300  5.400000
-0.009100  5.400000
-0.009100  5.400000
-0.009100  5.400000
-0.008300  5.500000
-0.007500  5.600000
-0.006800  5.400000
-0.004600  5.700000
-0.005300  5.600000
-0.004600  5.600000
-0.001500  5.700000
-0.003000  5.500000
-0.002300  5.700000
-0.003800  5.800000
-0.002300  5.800000
-0.001500  5.700000
-0.001500  5.700000
-0.001500  5.800000
-0.001500  5.700000
-0.000800  5.700000
0.000000  5.800000
-0.000800  5.600000
-0.001500  5.800000
-0.001500  5.800000
-0.002300  5.900000
-0.000800  6.100000
-0.001500  5.800000
-0.003000  6.000000
-0.003800  5.900000
-0.004600  5.900000
-0.005300  5.700000
-0.006000  5.800000
-0.005300  5.800000
-0.004600  6.000000
-0.003800  5.800000
-0.004600  6.000000
-0.003000  5.900000
-0.000800  6.100000
-0.000800  6.000000
0.000000  6.100000
0.001500  6.200000
0.002200  6.100000
0.003000  6.100000
0.004500  6.000000
0.006700  6.100000
0.006000  6.200000
0.005200  6.300000
0.004500  6.100000
0.002200  6.300000
0.001500  6.100000
0.003000  6.300000
0.003700  6.100000
0.003000  6.300000
0.003700  6.300000
0.005200  6.200000
0.005200  6.500000
0.005200  6.300000
0.005200  6.500000
0.003700  6.300000
0.002200  6.400000
-0.000800  6.400000
-0.003000  6.400000
-0.000800  6.400000
0.000700  6.500000
0.000700  6.400000
0.001500  6.500000
0.000000  6.400000
0.000700  6.600000
0.000000  6.600000
-0.000800  6.700000
-0.000800  6.700000
0.000000  6.500000
0.000700  6.700000
-0.000800  6.500000
-0.001500  6.600000
-0.003800  6.800000
-0.004600  6.700000
-0.003000  6.800000
-0.004600  6.700000
-0.004600  6.900000
-0.005300  6.900000
-0.006800  6.700000
-0.006000  6.900000
-0.007500  6.700000
-0.006800  6.700000
-0.006800  7.000000
-0.008300  6.800000
-0.006000  6.900000
-0.005300  7.000000
-0.004600  7.000000
-0.001500  7.200000
-0.001500  6.800000
-0.000800  7.100000
0.000700  7.000000
0.003700  7.100000
0.008200  7.100000
0.008200  7.100000
0.009000  7.100000
0.009700  7.200000
0.010500  7.000000
0.012700  7.300000
0.013500  7.000000
0.012700  7.300000
0.014200  7.000000
0.010500  7.200000
0.010500  7.300000
0.010500  7.200000
0.009000  7.400000
0.006700  7.200000
0.007500  7.500000
0.008200  7.200000
0.006700  7.200000
0.008200  7.300000
0.007500  7.300000
0.006700  7.300000
0.007500  7.500000
0.005200  7.400000
0.006000  7.600000
0.005200  7.400000
0.005200  7.600000
0.006700  7.600000
0.005200  7.400000
0.005200  7.700000
0.005200  7.600000
0.005200  7.800000
0.005200  7.600000
0.003000  7.600000
0.003000  7.600000
0.000700  7.700000
0.000000  7.800000
-0.000800  7.700000
-0.000800  7.700000
-0.001500  7.800000
-0.003000  7.600000
-0.005300  7.800000
-0.006000  7.800000
-0.006800  7.700000
-0.007500  8.000000
-0.007500  7.800000
-0.009100  7.900000
-0.009100  7.900000
-0.009100  7.800000
-0.007500  8.000000
-0.008300  8.000000
-0.007500  8.000000
-0.006800  8.100000
-0.009100  7.800000
-0.011300  8.100000
-0.010500  8.100000
-0.012000  8.300000
-0.012000  8.200000
-0.011300  8.100000
-0.008300  8.300000
-0.007500  8.400000
-0.007500  8.400000
-0.007500  8.300000
-0.009100  8.400000
-0.008300  8.300000
-0.009100  8.400000
-0.009100  8.400000
-0.008300  8.600000
-0.008300  8.500000
-0.008300  8.700000
-0.007500  8.500000
-0.006000  8.700000
-0.006800  8.600000
-0.006800  8.500000
-0.009100  8.800000
-0.009100  8.600000
-0.010500  8.900000
-0.009800  9.000000
-0.009100  8.900000
-0.007500  8.700000
-0.006800  9.000000
-0.005300  9.000000
-0.005300  9.000000
-0.007500  8.800000
-0.006000  9.100000
-0.003800  9.000000
-0.003000  9.100000
-0.001500  9.200000
-0.001500  9.200000
-0.000800  9.400000
-0.001500  9.100000
-0.001500  9.400000
-0.003000  9.300000
-0.001500  9.300000
0.001500  9.400000
0.001500  9.200000
0.002200  9.300000
0.003700  9.400000
0.003700  9.400000
0.005200  9.500000
0.006700  9.400000
0.011200  9.600000
0.012000  9.500000
0.014200  9.500000
0.015700  9.700000
0.016500  9.700000
0.020200  9.700000
0.020200  9.700000
0.021700  9.900000
0.021000  9.900000
0.019500  9.800000
0.020200  9.800000
0.019500  9.900000
0.018000  9.900000
0.015700  9.900000
0.015700  10.000000
0.015000  10.100000
0.014200  10.100000
0.014200  10.100000
0.012700  10.200000
0.011200  9.900000
0.009700  10.400000
0.009000  10.200000
0.008200  10.300000
0.007500  10.300000
0.006700  10.300000
0.004500  10.500000
0.005200  10.300000
0.003700  10.500000
0.004500  10.500000
0.003000  10.600000
0.000700  10.700000
0.001500  10.800000
-0.000800  10.500000
-0.002300  11.000000
-0.004600  10.700000
-0.003000  11.000000
0.000700  10.800000
0.000700  10.800000
0.000000  10.900000
-0.001500  11.000000
-0.005300  11.000000
-0.006800  10.800000
-0.008300  11.200000
-0.008300  11.100000
-0.008300  11.200000
-0.009800  11.200000
-0.010500  11.200000
-0.008300  11.400000
-0.007500  11.300000
-0.008300  11.200000
-0.006800  11.400000
-0.006800  11.400000
-0.006800  11.300000
-0.008300  11.500000
-0.009100  11.500000
-0.009100  11.600000
-0.009100  11.700000
-0.009800  11.800000
-0.010500  11.800000
-0.012800  12.100000
-0.012800  11.900000
-0.012000  11.800000
-0.012800  11.900000
-0.011300  11.900000
-0.010500  12.100000
-0.009100  12.200000
-0.008300  12.000000
-0.011300  12.200000
-0.009100  12.200000
-0.008300  12.100000
-0.009800  12.300000
-0.009100  12.300000
-0.007500  12.400000
-0.005300  12.400000
-0.003000  12.700000
-0.002300  12.600000
-0.001500  12.700000
-0.003000  12.700000
-0.003000  12.800000
-0.004600  12.700000
-0.004600  13.000000
-0.000800  12.900000
0.000700  13.000000
-0.001500  13.000000
-0.003000  13.000000
-0.005300  13.200000
-0.006800  13.000000
-0.006800  13.400000
-0.005300  13.200000
-0.005300  13.300000
-0.003800  13.400000
-0.003000  13.500000
-0.001500  13.400000
-0.003000  13.400000
-0.003000  13.500000
-0.001500  13.700000
-0.001500  13.600000
0.000700  13.700000
0.003700  13.600000
0.003700  13.800000
0.006000  13.900000
0.008200  13.800000
0.007500  14.000000
0.009000  13.900000
0.010500  14.100000
0.010500  14.000000
0.012700  14.100000
0.012000  14.200000
0.014200  14.100000
0.014200  14.200000
0.012700  14.200000
0.014200  14.300000
0.015700  14.600000
0.016500  14.300000
0.015700  14.400000
0.013500  14.600000
0.015000  14.400000
0.015700  14.700000
0.016500  14.500000
0.015700  14.700000
0.012000  14.800000
0.009700  14.700000
0.009000  14.900000
0.009000  14.800000
0.009000  14.800000
0.007500  14.900000
0.004500  15.000000
0.001500  15.300000
0.000700  15.200000
0.000000  15.200000
-0.001500  15.400000
-0.003800  15.200000
-0.005300  15.400000
-0.003800  15.300000
-0.003000  15.600000
-0.003000  15.500000
-0.003000  15.500000
-0.003000  15.600000
-0.001500  15.700000
0.000000  15.700000
0.000700  15.800000
0.003000  15.800000
0.004500  15.800000
0.005200  15.800000
0.004500  15.900000
0.003000  16.200000
0.002200  15.900000
0.001500  16.200000
0.000700  15.900000
0.000700  16.200000
0.003000  16.200000
0.005200  16.100000
0.008200  16.400000
0.010500  16.400000
0.011200  16.500000
0.012700  16.400000
0.012700  16.500000
0.015700  16.600000
0.013500  16.600000
0.012700  16.700000
0.010500  16.700000
0.005200  16.800000
0.005200  16.800000
0.000700  16.800000
-0.003000  17.000000
-0.004600  16.900000
-0.009100  17.000000
-0.012800  17.300000
-0.014300  17.000000
-0.018100  17.300000
-0.019500  17.200000
-0.020300  17.400000
-0.021800  17.300000
-0.020300  17.500000
-0.021000  17.500000
-0.023300  17.700000
-0.023300  17.500000
-0.023300  17.800000
-0.023300  17.600000
-0.023300  17.800000
-0.022500  17.600000
-0.021800  17.900000
-0.021800  18.000000
-0.020300  17.900000
-0.018100  18.200000
-0.017300  18.100000
-0.018100  18.200000
-0.016500  18.300000
-0.015000  18.300000
-0.014300  18.200000
-0.012800  18.400000
-0.012000  18.400000
-0.009800  18.600000
-0.009100  18.500000
-0.009100  18.700000
-0.008300  18.700000
-0.006000  19.000000
-0.004600  19.100000
-0.003000  19.000000
-0.001500  19.100000
0.000000  19.100000
-0.000800  19.300000
-0.001500  19.200000
-0.000800  19.400000
0.000700  19.400000
0.003700  19.600000
0.003000  19.600000
0.004500  19.800000
0.008200  19.600000
0.007500  19.800000
0.008200  19.800000
0.007500  19.900000
0.007500  20.100000
0.009000  20.000000
0.009000  20.200000
0.010500  20.200000
0.009000  20.500000
0.010500  20.200000
0.012700  20.300000
0.012000  20.400000
0.012000  20.500000
0.012000  20.400000
0.012000  20.700000
0.010500  20.700000
0.009700  20.900000
0.011200  20.700000
0.012000  20.900000
0.009000  20.900000
0.010500  20.900000
0.012000  21.200000
0.010500  21.000000
0.009000  21.300000
0.010500  21.400000
0.011200  21.400000
0.012700  21.500000
0.012700  21.300000
0.012700  21.600000
0.012700  21.900000
0.013500  21.700000
0.012700  21.700000
0.009000  21.800000
0.009000  21.900000
0.009000  21.900000
0.009700  22.000000
0.008200  22.300000
0.006000  22.100000
0.003700  22.300000
0.002200  22.300000
0.001500  22.500000
-0.001500  22.700000
0.000000  22.600000
0.000700  22.700000
-0.000800  22.600000
-0.001500  22.700000
-0.001500  22.800000
-0.002300  22.900000
-0.002300  22.900000
-0.001500  23.000000
-0.004600  23.200000
-0.004600  23.200000
-0.004600  23.100000
-0.005300  23.300000
-0.006800  23.300000
-0.006800  23.300000
-0.005300  23.400000
-0.006800  23.300000
-0.005300  23.700000
-0.003000  23.500000
-0.002300  23.600000
-0.000800  23.700000
-0.001500  23.900000
-0.001500  23.900000
0.000700  24.000000
0.001500  23.900000
0.001500  24.200000
0.003000  24.200000
0.004500  24.300000
0.003000  24.300000
0.003000  24.300000
0.003700  24.400000
0.003000  24.400000
0.000700  24.700000
-0.000800  24.700000
-0.001500  24.700000
-0.001500  24.800000
-0.001500  24.800000
-0.002300  24.900000
-0.003000  25.100000
-0.000800  25.000000
-0.001500  25.200000
-0.003000  25.000000
-0.003000  25.300000
-0.003000  25.200000
-0.003800  25.400000
-0.001500  25.300000
-0.003000  25.400000
-0.005300  25.600000
-0.006000  25.600000
-0.004600  25.700000
-0.003800  25.700000
-0.003800  25.700000
-0.003800  25.900000
-0.005300  25.900000
-0.006800  25.800000
-0.005300  26.100000
-0.003000  26.000000
-0.003800  26.200000
-0.003000  26.100000
-0.001500  26.500000
-0.000800  26.400000
-0.000800  26.500000
-0.003000  26.700000
-0.001500  26.500000
-0.001500  26.800000
-0.000800  26.700000
-0.002300  26.800000
-0.003000  26.900000
-0.001500  27.000000
-0.001500  27.100000
0.000700  27.200000
0.003000  27.200000
0.004500  27.300000
0.006000  27.100000
0.007500  27.400000
0.009000  27.400000
0.010500  27.600000
0.009700  27.600000
0.010500  27.600000
0.009700  27.900000
0.009000  27.900000
0.009000  27.900000
0.003700  28.100000
-0.000800  27.900000
-0.003000  28.200000
-0.003000  28.200000
-0.003800  28.200000
-0.002300  28.300000
-0.005300  28.300000
-0.005300  28.500000
-0.006800  28.400000
-0.009100  28.600000
-0.006800  28.700000
-0.008300  28.500000
-0.010500  28.800000
-0.012000  28.800000
-0.009800  28.800000
-0.008300  29.000000
-0.008300  28.800000
-0.007500  29.200000
-0.007500  29.300000
-0.006800  29.300000
-0.007500  29.400000
-0.005300  29.400000
-0.003800  29.600000
-0.004600  29.700000
-0.003800  29.600000
-0.005300  29.800000
-0.006800  29.700000
-0.006000  30.000000
-0.006000  30.000000
-0.004600  30.200000
-0.002300  30.300000
-0.000800  30.300000
0.001500  30.500000
0.003000  30.300000
0.001500  30.600000
0.002200  30.600000
0.001500  30.600000
0.000700  30.800000
0.000700  30.800000
0.001500  30.800000
0.002200  31.100000
0.001500  31.000000
0.001500  31.200000
0.003700  31.100000
0.004500  31.300000
0.004500  31.400000
0.004500  31.500000
0.001500  31.700000
0.000000  31.500000
-0.001500  31.900000
-0.001500  31.900000
-0.001500  31.900000
-0.005300  31.900000
-0.004600  32.000000
-0.003000  32.200000
-0.003000  32.400000
-0.000800  32.200000
0.001500  32.400000
0.001500  32.400000
0.000700  32.600000
0.000700  32.700000
0.002200  32.600000
0.003000  32.800000
0.003000  32.800000
0.003000  33.100000
0.002200  33.000000
0.002200  33.200000
0.003000  33.300000
0.003000  33.200000
0.004500  33.300000
0.005200  33.600000
0.008200  33.300000
0.010500  33.700000
0.009000  33.600000
0.006700  33.900000
0.005200  33.900000
0.004500  34.000000
0.006700  34.100000
0.008200  34.100000
0.009000  34.300000
0.009700  34.300000
0.009000  34.600000
0.009000  34.500000
0.011200  34.500000
0.012000  34.800000
0.012700  34.800000
0.014200  34.900000
0.012000  35.100000
0.010500  35.000000
0.008200  35.400000
0.008200  35.300000
0.007500  35.300000
0.006700  35.500000
0.006700  35.400000
0.005200  35.900000
0.003000  35.700000
-0.003000  36.000000
-0.007500  35.900000
-0.008300  36.000000
-0.005300  36.200000
-0.005300  36.100000
-0.006800  36.200000
-0.006800  36.400000
-0.009100  36.400000
-0.010500  36.500000
-0.009100  36.700000
-0.010500  36.800000
-0.011300  36.800000
-0.008300  36.800000
-0.007500  37.100000
-0.007500  37.000000
-0.004600  37.300000
-0.001500  37.300000
0.001500  37.500000
0.002200  37.600000
-0.000800  37.700000
-0.003000  37.800000
-0.004600  37.900000
-0.006800  37.900000
-0.009800  38.000000
-0.010500  37.800000
-0.011300  38.200000
-0.015800  38.200000
-0.015800  38.300000
-0.016500  38.500000
-0.017300  38.400000
-0.017300  38.600000
-0.015800  38.700000
-0.015800  38.700000
-0.016500  39.000000
-0.014300  39.000000
-0.010500  39.100000
-0.005300  39.100000
-0.000800  39.100000
0.001500  39.600000
0.006700  39.500000
0.008200  39.600000
0.005200  39.700000
0.004500  39.700000
0.006700  40.000000
0.007500  39.900000
0.009000  40.200000
0.010500  40.200000
0.010500  40.500000
0.011200  40.600000
0.012000  40.500000
0.009000  40.800000
0.006000  40.800000
0.005200  40.900000
0.005200  41.100000
0.005200  41.100000
0.005200  41.200000
0.006000  41.400000
0.006700  41.500000
0.006000  41.700000
0.005200  41.600000
0.005200  41.900000
0.005200  41.800000
0.003700  42.100000
0.003700  42.200000
0.002200  42.200000
0.000700  42.400000
0.000000  42.500000
-0.001500  42.500000
-0.003800  42.700000
-0.006800  42.700000
-0.009100  42.800000
-0.008300  42.800000
-0.003800  43.100000
0.000000  43.200000
0.002200  43.300000
0.002200  43.300000
0.000700  43.600000
0.000700  43.500000
0.000700  43.800000
0.000000  43.700000
0.001500  44.100000
0.001500  43.800000
0.000000  44.300000
-0.001500  44.200000
-0.001500  44.300000
-0.002300  44.400000
-0.000800  44.800000
0.001500  44.600000
0.001500  44.900000
0.003700  44.900000
0.005200  45.000000
0.004500  45.200000
0.004500  45.200000
0.004500  45.300000
0.005200  45.500000
0.006700  45.600000
0.006700  45.700000
0.006700  45.900000
0.006700  45.800000
0.005200  46.100000
0.006700  46.200000
0.007500  46.400000
0.004500  46.300000
0.003000  46.600000
0.003000  46.500000
0.003000  46.800000
0.000700  46.800000
-0.003000  46.800000
-0.004600  47.000000
0.000700  46.800000
0.003700  47.300000
0.003700  47.200000
0.002200  47.400000
0.000000  47.500000
-0.001500  47.500000
-0.003000  47.700000
-0.004600  47.700000
-0.005300  47.700000
-0.006800  48.000000
-0.006800  47.900000
-0.005300  48.200000
-0.003000  48.200000
0.000700  48.300000
-0.002300  48.500000
-0.005300  48.500000
-0.006800  48.700000
-0.008300  48.700000
-0.005300  48.900000
-0.004600  49.100000
-0.001500  49.000000
-0.001500  49.200000
-0.001500  49.400000
-0.001500  49.500000
-0.001500  49.600000
-0.002300  49.500000
-0.003800  49.800000
-0.001500  49.700000
-0.000800  49.900000
0.001500  50.000000
0.002200  49.900000
0.002200  50.200000
0.003000  50.200000
0.002200  50.300000
0.001500  50.500000
0.000000  50.500000
-0.000800  50.800000
0.000000  50.800000
0.000700  50.800000
0.001500  51.100000
0.003000  51.100000
0.003700  51.100000
0.003000  51.200000
0.004500  51.300000
0.002200  51.500000
0.001500  51.400000
0.001500  51.700000
0.001500  51.600000
0.001500  51.800000
0.001500  51.900000
0.000000  51.900000
-0.005300  52.200000
-0.006000  52.100000
-0.006800  52.200000
-0.009800  52.300000
-0.008300  52.300000
-0.008300  52.400000
-0.010500  52.800000
-0.010500  52.500000
-0.012000  53.000000
-0.010500  52.800000
-0.009100  53.100000
-0.009800  53.100000
-0.006800  53.400000
-0.005300  53.500000
-0.004600  53.300000
-0.003000  53.600000
-0.003000  53.500000
-0.003000  53.800000
-0.002300  53.800000
-0.003000  54.000000
-0.001500  54.000000
-0.000800  54.200000
0.000700  54.300000
0.002200  54.500000
0.005200  54.500000
0.004500  54.600000
0.004500  54.600000
0.004500  54.600000
0.004500  54.800000
0.004500  54.800000
0.003000  55.100000
0.003700  55.100000
0.002200  55.300000
0.002200  55.400000
0.003000  55.400000
0.003700  55.500000
0.004500  55.500000
0.004500  55.500000
0.008200  55.700000
0.007500  55.700000
0.006000  56.100000
0.006000  56.100000
0.008200  56.200000
0.008200  56.400000
0.006000  56.200000
0.006700  56.600000
0.006000  56.500000
0.003000  56.800000
0.005200  56.700000
0.006700  56.700000
0.005200  57.000000
0.004500  57.100000
0.004500  57.100000
0.004500  57.400000
0.003700  57.100000
0.001500  57.400000
0.003000  57.500000
0.004500  57.700000
0.010500  57.700000
0.012000  57.700000
0.009000  58.000000
0.006700  58.000000
-0.003000  58.100000
-0.004600  58.100000
-0.006800  58.100000
-0.012800  58.200000
-0.006800  58.300000
-0.005300  58.400000
-0.006800  58.600000
-0.007500  58.700000
-0.007500  58.700000
-0.001500  58.900000
0.006000  58.800000
0.008200  58.900000
0.010500  58.800000
0.009000  59.100000
0.006000  59.100000
0.003000  59.300000
-0.003800  59.400000
-0.007500  59.400000
-0.006800  59.600000
-0.006000  59.500000
-0.006800  59.800000
-0.006000  59.900000
-0.008300  59.800000
-0.003000  60.300000
0.000000  60.000000
0.001500  60.300000
0.006700  60.300000
0.006700  60.400000
0.009000  60.500000
0.008200  60.500000
0.004500  60.800000
0.001500  60.800000
-0.003000  60.900000
-0.005300  61.000000
-0.010500  60.900000
-0.009100  61.200000
-0.006800  61.100000
-0.005300  61.200000
-0.004600  61.400000
-0.004600  61.700000
-0.002300  61.600000
-0.003800  61.700000
-0.003000  61.600000
-0.001500  61.900000
0.000700  61.700000
0.003700  62.000000
0.004500  62.000000
0.005200  62.100000
0.003700  62.200000
0.000700  62.200000
0.000700  62.400000
0.001500  62.400000
0.000700  62.500000
0.000000  62.500000
-0.003800  62.600000
-0.003000  62.700000
-0.003800  62.900000
-0.004600  62.800000
-0.002300  63.200000
-0.003000  63.000000
-0.003000  63.300000
-0.001500  63.300000
-0.000800  63.400000
-0.001500  63.700000
0.000700  63.500000
0.002200  63.900000
0.004500  63.700000
0.004500  64.000000
0.004500  64.000000
0.003700  64.100000
0.002200  64.300000
0.002200  64.400000
0.002200  64.400000
0.001500  64.700000
0.001500  64.800000
0.000700  64.800000
0.000000  64.900000
-0.000800  64.900000
-0.000800  65.300000
-0.003000  65.100000
-0.006800  65.400000
-0.004600  65.400000
-0.003000  65.600000
-0.001500  65.600000
-0.000800  65.700000
-0.000800  65.700000
-0.003000  66.000000
-0.002300  66.100000
-0.000800  66.200000
0.002200  66.200000
0.001500  66.500000
0.000700  66.500000
-0.001500  66.600000
-0.002300  66.900000
-0.001500  66.700000
-0.001500  67.000000
0.003000  67.000000
0.004500  67.000000
0.001500  67.300000
0.001500  67.100000
0.000700  67.500000
0.003000  67.500000
0.003700  67.700000
0.001500  67.700000
0.000700  67.800000
0.002200  67.900000
0.001500  68.000000
0.003000  67.900000
0.009000  68.300000
0.010500  68.200000
0.004500  68.500000
-0.003000  68.300000
-0.012800  68.500000
-0.014300  68.500000
-0.015000  68.600000
-0.015000  68.800000
-0.006800  68.700000
-0.003000  68.800000
-0.004600  68.900000
-0.003000  69.200000
-0.001500  69.200000
-0.000800  69.300000
0.003000  69.200000
0.005200  69.500000
0.010500  69.300000
0.012000  69.700000
0.009000  69.700000
0.008200  69.700000
0.008200  69.800000
0.002200  69.800000
-0.001500  70.000000
-0.003800  69.900000
-0.006800  70.000000
-0.008300  70.100000
-0.007500  70.100000
-0.006800  70.200000
-0.005300  70.400000
-0.003000  70.400000
-0.006000  70.600000
-0.005300  70.600000
-0.004600  70.900000
-0.001500  70.900000
-0.000800  71.100000
-0.001500  71.100000
-0.004600  71.100000
-0.003800  71.500000
-0.002300  71.500000
-0.005300  71.600000
-0.003800  71.600000
-0.003000  71.700000
-0.003000  71.900000
-0.003000  72.000000
-0.005300  71.900000
-0.006000  72.300000
-0.005300  72.200000
-0.003000  72.500000
-0.001500  72.400000
0.002200  72.600000
0.003700  72.800000
0.003700  72.800000
0.001500  72.800000
0.001500  72.900000
0.001500  73.100000
0.003000  73.200000
0.001500  73.200000
0.003700  73.300000
0.005200  73.500000
0.003700  73.500000
0.004500  73.700000
0.005200  73.800000
0.006700  73.900000
0.006700  73.900000
0.009000  74.000000
0.009000  74.300000
0.008200  74.100000
0.010500  74.600000
0.009000  74.600000
0.008200  74.600000
0.011200  74.600000
0.012700  74.700000
0.012000  74.900000
0.012700  75.000000
0.014200  75.000000
0.015000  75.100000
0.017200  75.100000
0.018000  75.400000
0.020200  75.500000
0.020200  75.500000
0.019500  75.900000
0.018000  75.600000
0.015700  76.100000
0.014200  76.000000
0.010500  76.200000
0.008200  76.300000
0.007500  76.300000
0.006000  76.500000
0.001500  76.300000
-0.003000  76.700000
-0.003800  76.700000
-0.004600  76.900000
-0.003800  76.900000
-0.009100  76.900000
-0.015800  77.000000
-0.017300  77.300000
-0.015000  77.300000
-0.016500  77.500000
-0.020300  77.400000
-0.023300  77.600000
-0.027000  77.800000
-0.028500  77.800000
-0.028500  77.900000
-0.029300  77.800000
-0.028500  78.100000
-0.024800  78.100000
-0.019500  78.300000
-0.016500  78.300000
-0.014300  78.500000
-0.012800  78.500000
-0.009800  78.700000
-0.008300  78.600000
-0.006800  79.000000
-0.005300  79.000000
-0.004600  79.200000
-0.004600  79.200000
-0.006800  79.200000
-0.009100  79.400000
-0.009800  79.400000
-0.006000  79.600000
-0.003800  79.600000
-0.001500  79.700000
0.000700  79.900000
0.001500  79.900000
0.004500  80.000000
0.003000  80.100000
0.004500  80.100000
0.010500  80.500000
0.012000  80.300000
0.009700  80.500000
0.009700  80.600000
0.011200  80.600000
0.011200  80.900000
0.011200  80.700000
0.009700  80.900000
0.006000  81.000000
0.004500  81.000000
0.004500  81.100000
0.005200  81.200000
0.004500  81.400000
0.004500  81.400000
0.006000  81.400000
0.004500  81.700000
0.003000  81.800000
0.001500  81.800000
0.001500  82.000000
0.002200  82.100000
0.001500  82.100000
0.000700  82.100000
0.001500  82.300000
0.001500  82.300000
-0.001500  82.500000
-0.002300  82.500000
-0.003000  82.700000
-0.003000  82.800000
-0.000800  82.700000
0.000700  82.800000
-0.000800  83.000000
-0.000800  83.000000
0.003700  83.200000
0.003000  83.300000
0.001500  83.200000
0.000700  83.500000
-0.000800  83.500000
0.001500  83.600000
0.000700  83.700000
0.000000  83.600000
-0.000800  83.800000
-0.001500  83.800000
-0.000800  83.900000
0.001500  84.000000
0.003700  84.000000
0.001500  84.200000
0.000000  84.300000
0.000700  84.100000
-0.000800  84.500000
-0.001500  84.500000
0.000000  84.700000
0.000700  84.700000
0.001500  84.700000
0.004500  84.800000
0.006700  84.800000
0.006000  85.000000
0.007500  85.000000
0.007500  85.200000
0.008200  85.100000
0.008200  85.200000
0.006700  85.300000
0.005200  85.500000
0.005200  85.500000
0.003700  85.700000
0.003000  85.600000
0.000700  85.800000
0.000700  85.800000
0.001500  85.700000
-0.001500  86.100000
-0.001500  85.900000
-0.000800  86.100000
0.001500  86.300000
0.001500  86.300000
0.000700  86.300000
0.000700  86.400000
-0.001500  86.500000
-0.001500  86.600000
-0.003000  86.600000
-0.003000  86.700000
-0.003000  86.600000
-0.002300  86.800000
-0.000800  86.800000
-0.000800  86.800000
0.000700  87.200000
-0.000800  87.000000
-0.003000  87.200000
-0.003800  87.300000
-0.003800  87.300000
-0.003000  87.400000
0.000700  87.200000
-0.000800  87.400000
-0.000800  87.500000
0.000700  87.700000
-0.000800  87.700000
-0.001500  87.700000
-0.003000  87.900000
-0.007500  87.800000
-0.007500  87.700000
-0.006800  88.000000
-0.004600  87.900000
-0.003000  88.100000
-0.006800  88.100000
-0.008300  88.100000
-0.006800  88.300000
-0.005300  88.200000
-0.003000  88.400000
-0.001500  88.300000
0.000000  88.500000
0.003000  88.600000
0.003000  88.400000
0.001500  88.600000
0.003000  88.900000
0.003000  88.600000
0.003000  88.800000
0.003700  88.800000
0.003700  88.900000
0.003000  88.900000
0.000700  89.000000
0.000000  89.100000
-0.001500  89.200000
-0.001500  89.300000
-0.000800  89.400000
-0.001500  89.400000
-0.003000  89.500000
-0.005300  89.500000
-0.003000  89.600000
-0.000800  89.700000
-0.001500  89.700000
0.000700  89.900000
0.001500  89.600000
0.000000  89.900000
-0.001500  90.000000
-0.003000  89.900000
-0.003000  90.100000
-0.000800  90.000000
0.001500  90.300000
0.003000  90.200000
0.000700  90.300000
-0.000800  90.200000
0.000700  90.300000
-0.001500  90.400000
-0.002300  90.500000
-0.003000  90.400000
-0.007500  90.600000
-0.006000  90.600000
0.000700  90.800000
0.004500  90.800000
0.003000  90.800000
0.001500  91.000000
0.001500  90.800000
0.003000  91.100000
0.001500  91.200000
0.004500  91.100000
0.006700  91.400000
0.006700  91.300000
0.009700  91.200000
0.009700  91.500000
0.010500  91.500000
0.009700  91.500000
0.007500  91.700000
0.006700  91.600000
0.008200  91.700000
0.009000  91.700000
0.006700  91.800000
0.000000  91.800000
-0.002300  92.000000
0.000000  92.000000
0.000000  92.000000
0.002200  92.100000
0.008200  91.900000
0.008200  92.200000
0.008200  92.300000
0.008200  92.200000
0.006700  92.200000
0.003000  92.300000
-0.000800  92.600000
-0.005300  92.500000
-0.009100  92.600000
-0.011300  92.500000
-0.012800  92.400000
-0.009800  92.800000
-0.007500  92.600000
-0.006000  92.900000
-0.004600  92.900000
-0.005300  93.000000
-0.003800  93.100000
0.003000  93.000000
0.006000  93.100000
0.006700  93.100000
0.010500  93.400000
0.008200  93.400000
0.006700  93.500000
0.005200  93.300000
0.001500  93.800000
-0.000800  93.500000
-0.007500  93.600000
-0.012800  93.600000
-0.018100  93.700000
-0.021800  93.800000
-0.022500  93.600000
-0.022500  93.900000
-0.020300  93.900000
-0.012800  94.100000
-0.007500  94.100000
-0.003000  94.300000
0.000700  94.200000
0.004500  94.400000
0.009700  94.300000
0.012700  94.400000
0.015700  94.500000
0.015000  94.600000
0.016500  94.600000
0.016500  94.800000
0.012700  94.700000
0.005200  94.800000
-0.006000  94.900000
-0.012000  94.700000
-0.018800  94.900000
-0.023300  94.900000
-0.021800  95.100000
-0.018100  95.000000
-0.013500  95.200000
-0.011300  95.200000
-0.007500  95.400000
0.000000  95.400000
0.008200  95.600000
0.015000  95.500000
0.019500  95.500000
0.018000  95.800000
0.016500  95.700000
0.015700  95.800000
0.012000  95.700000
0.008200  96.000000
0.003000  95.800000
-0.000800  96.000000
-0.001500  96.000000
-0.001500  96.100000
-0.001500  96.100000
0.000000  96.200000
-0.000800  96.100000
-0.001500  96.300000
0.000700  96.200000
0.002200  96.500000
0.003700  96.300000
0.002200  96.600000
-0.001500  96.500000
-0.000800  96.400000
0.003700  96.700000
0.003000  96.500000
0.000700  96.800000
-0.002300  96.800000
-0.006000  96.900000
-0.003800  96.900000
-0.001500  97.100000
0.000700  97.000000
-0.004600  97.100000
-0.011300  97.000000
-0.010500  97.300000
-0.006800  97.200000
0.001500  97.300000
0.008200  97.200000
0.008200  97.200000
0.001500  97.600000
-0.001500  97.400000
0.003000  97.600000
0.005200  97.600000
0.009700  97.700000
0.014200  97.700000
0.012700  97.600000
0.009700  97.800000
0.003700  98.000000
0.001500  97.900000
0.000700  98.100000
-0.001500  98.100000
-0.003800  98.200000
-0.004600  98.100000
-0.005300  98.000000
-0.007500  98.100000
-0.007500  98.000000
-0.007500  98.300000
-0.008300  98.200000
-0.009100  98.200000
-0.011300  98.500000
-0.012000  98.400000
-0.012000  98.500000
-0.009100  98.600000
-0.009100  98.500000
-0.006000  98.700000
-0.006000  98.600000
-0.006800  98.800000
-0.005300  98.900000
-0.005300  98.700000
-0.004600  99.000000
-0.003800  98.900000
-0.003000  99.000000
-0.001500  99.000000
-0.000800  99.000000
0.001500  99.200000
0.004500  99.000000
0.008200  99.300000
0.010500  99.300000
0.011200  99.300000
0.009000  99.400000
0.009700  99.500000
0.012000  99.500000
0.011200  99.500000
0.009700  99.600000
0.011200  99.700000
0.014200  99.600000
0.015700  99.800000
0.015700  99.700000
0.015700  99.800000
0.015000  100.100000
0.012700  99.800000
0.012000  100.100000
0.008200  99.900000
0.006700  100.100000
0.006700  100.100000
0.005200  100.100000
0.003700  100.300000
0.003000  100.300000
0.003000  100.300000
0.004500  100.500000
0.004500  100.300000
0.003700  100.400000
0.001500  100.600000
0.001500  100.700000
0.001500  100.700000
-0.003000  100.500000
-0.006800  100.700000
-0.009800  100.600000
-0.013500  100.900000
-0.010500  100.800000
-0.010500  100.900000
-0.009100  100.900000
-0.008300  100.900000
-0.008300  100.900000
-0.009100  101.200000
-0.009100  101.000000
-0.010500  101.200000
-0.011300  101.200000
-0.010500  101.400000
-0.010500  101.200000
-0.011300  101.400000
-0.012800  101.500000
-0.014300  101.400000
-0.015800  101.500000
-0.017300  101.600000
-0.014300  101.500000
-0.010500  101.500000
-0.003800  101.800000
-0.004600  101.700000
-0.009100  102.000000
-0.012800  101.800000
-0.015800  102.000000
-0.015800  101.800000
-0.016500  101.900000
-0.015800  102.000000
-0.006000  101.900000
0.000700  102.300000
0.006000  102.100000
0.012700  102.200000
0.015000  102.100000
0.014200  102.300000
0.016500  102.300000
0.024000  102.300000
0.029200  102.500000
0.030700  102.700000
0.030700  102.500000
0.025500  102.700000
0.018000  102.600000
0.010500  102.600000
0.008200  102.700000
0.008200  102.700000
0.005200  103.000000
0.004500  102.700000
0.004500  102.900000
0.006000  103.000000
0.010500  103.000000
0.010500  103.000000
0.012000  103.000000
0.012700  103.100000
0.009000  103.100000
0.006700  103.000000
0.005200  103.400000
0.000700  103.200000
-0.003800  103.300000
-0.008300  103.200000
-0.012000  103.200000
-0.015000  103.500000
-0.015000  103.300000
-0.016500  103.500000
-0.019500  103.600000
-0.018100  103.400000
-0.015800  103.600000
-0.014300  103.500000
-0.013500  103.600000
-0.010500  103.700000
-0.009100  103.800000
-0.009800  103.900000
-0.007500  103.700000
-0.004600  103.900000
-0.003000  104.000000
-0.001500  103.900000
-0.001500  104.100000
-0.003000  103.900000
-0.003800  104.100000
-0.004600  104.000000
-0.005300  104.100000
-0.008300  104.100000
-0.010500  104.100000
-0.009100  104.300000
-0.006800  104.400000
-0.008300  104.300000
-0.006800  104.300000
-0.004600  104.400000
-0.003000  104.400000
-0.000800  104.500000
-0.000800  104.400000
0.002200  104.600000
0.003700  104.500000
0.005200  104.600000
0.008200  104.600000
0.009700  104.600000
0.012000  104.700000
0.014200  104.600000
0.012700  104.900000
0.014200  104.700000
0.015700  104.800000
0.015000  104.800000
0.014200  104.900000
0.012700  105.000000
0.013500  104.900000
0.012000  105.000000
0.012000  105.100000
0.014200  105.000000
0.012000  105.100000
0.010500  105.100000
0.009000  105.200000
0.006700  105.200000
0.003000  105.100000
0.003700  105.300000
0.004500  105.200000
0.004500  105.400000
0.006700  105.300000
0.006700  105.400000
0.007500  105.400000
0.007500  105.600000
0.003000  105.400000
-0.002300  105.700000
-0.005300  105.400000
-0.006000  105.800000
-0.006000  105.500000
-0.007500  105.500000
-0.008300  105.600000
-0.008300  105.600000
-0.009100  105.800000
-0.009800  105.600000
-0.010500  105.700000
-0.010500  105.800000
-0.012000  105.800000
-0.010500  105.800000
-0.012000  106.000000
-0.015800  105.900000
-0.015800  106.100000
-0.014300  105.800000
-0.012000  106.100000
-0.009100  106.000000
-0.006000  106.100000
-0.001500  106.100000
0.001500  106.100000
0.002200  106.300000
0.004500  106.100000
0.006000  106.300000
0.008200  106.100000
0.002200  106.200000
-0.008300  106.200000
-0.013500  106.300000
-0.018800  106.300000
-0.024000  106.400000
-0.018800  106.300000
-0.013500  106.600000
-0.014300  106.500000
-0.006800  106.600000
0.000700  106.600000
0.004500  106.400000
0.006700  106.800000
0.014200  106.600000
0.020200  106.700000
0.022500  106.700000
0.023200  106.800000
0.021000  106.900000
0.016500  106.900000
0.012700  106.700000
0.010500  106.900000
0.005200  106.900000
0.004500  107.100000
0.004500  106.900000
0.008200  107.100000
0.010500  107.000000
0.014200  107.100000
0.018000  107.100000
0.018000  107.100000
0.014200  107.300000
0.006700  107.300000
0.002200  107.100000
-0.004600  107.400000
-0.008300  107.100000
-0.006800  107.200000
-0.006800  107.400000
-0.008300  107.500000
-0.008300  107.400000
-0.009100  107.400000
-0.013500  107.500000
-0.014300  107.500000
-0.009100  107.500000
-0.006800  107.700000
-0.005300  107.500000
-0.004600  107.800000
-0.006000  107.800000
-0.006800  107.600000
-0.010500  107.700000
-0.013500  107.600000
-0.010500  107.900000
-0.006800  108.000000
-0.003800  107.900000
-0.003000  107.900000
-0.004600  108.000000
-0.004600  108.000000
-0.001500  108.100000
-0.000800  107.900000
0.000700  108.200000
0.003700  108.100000
0.006000  108.200000
0.006000  108.200000
0.006700  108.200000
0.006000  108.400000
0.006000  108.100000
0.004500  108.400000
0.003700  108.100000
0.002200  108.400000
0.000000  108.400000
-0.000800  108.400000
-0.004600  108.400000
-0.006800  108.500000
-0.006000  108.400000
-0.005300  108.400000
-0.003800  108.600000
-0.001500  108.600000
-0.003000  108.700000
-0.002300  108.700000
-0.003000  108.800000
-0.004600  108.600000
-0.001500  108.900000
-0.001500  108.800000
-0.004600  108.700000
-0.005300  108.900000
-0.001500  108.800000
0.000000  109.000000
0.002200  108.900000
0.003000  108.900000
0.004500  109.200000
0.006700  108.800000
0.003000  109.000000
0.001500  109.200000
0.001500  109.000000
0.001500  109.200000
-0.000800  109.000000
0.000700  109.200000
0.003000  109.200000
0.004500  109.200000
0.005200  109.300000
0.006000  109.300000
0.001500  109.300000
0.001500  109.400000
0.009000  109.300000
0.009000  109.400000
0.009700  109.300000
0.012000  109.400000
0.010500  109.400000
0.006700  109.400000
0.006700  109.600000
0.009000  109.300000
0.009000  109.700000
0.006000  109.600000
0.005200  109.600000
0.004500  109.700000
0.003700  109.800000
0.003000  109.900000
0.001500  109.800000
0.003700  109.700000
0.000700  110.000000
-0.002300  109.800000
-0.002300  110.000000
0.001500  110.000000
0.003700  110.100000
0.003000  110.100000
0.001500  109.800000
-0.001500  110.200000
-0.004600  109.900000
-0.009800  109.900000
-0.012000  110.100000
-0.012800  110.000000
-0.011300  110.400000
-0.008300  110.200000
-0.008300  110.300000
-0.005300  110.200000
-0.006800  110.300000
-0.009100  110.400000
-0.010500  110.300000
-0.015000  110.300000
-0.019500  110.500000
-0.016500  110.400000
-0.006800  110.700000
-0.003000  110.600000
-0.003000  110.500000
-0.004600  110.600000
-0.003000  110.400000
0.000700  110.700000
0.003000  110.600000
-0.001500  110.800000
-0.003800  110.600000
0.000700  110.700000
0.003000  110.800000
0.008200  110.900000
0.015700  110.900000
0.019500  111.000000
0.022500  110.800000
0.025500  111.000000
0.024000  111.000000
0.018000  111.100000
0.010500  111.300000
0.005200  111.100000
0.003700  111.200000
0.001500  111.200000
0.000700  111.100000
-0.001500  111.200000
-0.002300  111.200000
-0.003800  111.400000
-0.003000  111.400000
-0.002300  111.200000
-0.009100  111.500000
-0.012800  111.300000
-0.015000  111.400000
-0.015800  111.600000
-0.015000  111.500000
-0.014300  111.700000
-0.010500  111.500000
-0.004600  111.700000
-0.003000  111.700000
-0.004600  111.800000
-0.010500  111.800000
-0.012000  111.900000
-0.010500  111.800000
-0.004600  111.800000
0.004500  111.900000
0.009700  112.100000
0.010500  112.000000
0.004500  112.100000
0.005200  112.200000
0.010500  112.100000
0.009000  112.400000
0.005200  112.100000
0.004500  112.200000
0.012000  112.300000
0.015700  112.400000
0.009000  112.500000
-0.002300  112.300000
-0.009100  112.400000
-0.015800  112.500000
-0.023300  112.500000
-0.021800  112.500000
-0.015800  112.500000
-0.008300  112.700000
0.000700  112.800000
0.011200  112.600000
0.016500  112.800000
0.021700  112.700000
0.026200  112.900000
0.027000  112.800000
0.029200  112.900000
0.030000  113.100000
0.029200  112.900000
0.027000  113.100000
0.019500  113.100000
0.014200  113.000000
0.008200  113.100000
-0.001500  112.900000
-0.010500  113.200000
-0.018100  113.200000
-0.027800  113.200000
-0.036100  113.400000
-0.041300  113.300000
-0.039000  113.400000
-0.026300  113.400000
-0.015800  113.500000
-0.004600  113.600000
0.003700  113.500000
0.006700  113.700000
0.010500  113.600000
0.012000  113.800000
0.014200  113.800000
0.018700  113.900000
0.019500  113.900000
0.015000  114.100000
0.004500  113.900000
-0.005300  114.200000
-0.015800  113.800000
-0.027000  114.100000
-0.029300  114.100000
-0.024000  114.100000
-0.018800  114.200000
-0.015800  114.100000
-0.015000  114.300000
-0.009100  114.200000
-0.000800  114.500000
0.006700  114.400000
0.014200  114.400000
0.024000  114.500000
0.031500  114.500000
0.033000  114.500000
0.036000  114.700000
0.029200  114.600000
0.017200  114.700000
0.004500  114.800000
-0.003800  114.700000
-0.008300  114.700000
-0.017300  114.700000
-0.022500  114.900000
-0.024000  114.800000
-0.021000  114.900000
-0.018100  115.000000
-0.012800  115.100000
-0.009100  115.200000
-0.003000  115.200000
0.001500  115.100000
0.003700  115.300000
0.007500  115.200000
0.006700  115.500000
0.006000  115.200000
-0.001500  115.300000
-0.014300  115.400000
-0.020300  115.200000
-0.021800  115.500000
-0.020300  115.200000
-0.015800  115.400000
-0.012000  115.600000
-0.005300  115.400000
0.005200  115.600000
0.007500  115.600000
0.005200  115.700000
0.004500  115.600000
0.011200  115.600000
0.011200  115.800000
0.010500  115.900000
0.012700  115.900000
0.012700  115.900000
0.012700  115.700000
0.009000  116.100000
0.005200  115.900000
0.000000  116.000000
-0.000800  116.100000
-0.000800  116.100000
-0.006000  116.200000
-0.012800  116.100000
-0.015000  116.000000
-0.013500  116.200000
-0.012800  116.100000
-0.006800  116.100000
-0.002300  116.200000
0.002200  116.200000
0.006000  116.500000
0.009000  116.300000
0.009000  116.400000
0.004500  116.400000
0.005200  116.300000
0.012000  116.500000
0.018000  116.400000
0.018000  116.600000
0.018700  116.400000
0.016500  116.700000
0.013500  116.500000
0.012700  116.600000
0.010500  116.500000
0.012000  116.700000
0.012000  116.600000
0.007500  116.600000
0.004500  116.600000
0.003000  116.700000
0.001500  116.700000
0.000700  116.700000
-0.002300  116.800000
-0.006000  116.600000
-0.009100  116.800000
-0.012800  116.800000
-0.017300  116.700000
-0.020300  116.800000
-0.018100  116.900000
-0.016500  117.000000
-0.013500  117.000000
-0.009100  116.700000
-0.009800  117.000000
-0.006800  116.800000
-0.001500  117.000000
0.003000  117.000000
0.005200  117.100000
0.003000  117.100000
-0.005300  117.100000
-0.012000  117.000000
-0.006800  117.000000
-0.007500  117.000000
-0.006000  117.200000
-0.002300  117.100000
0.003000  117.100000
0.008200  117.000000
0.010500  117.200000
0.014200  117.200000
0.016500  117.100000
0.021700  117.200000
0.018700  117.300000
0.015700  117.100000
0.015000  117.400000
0.009700  117.100000
0.008200  117.300000
0.004500  117.200000
-0.000800  117.300000
-0.003800  117.400000
-0.004600  117.200000
-0.006800  117.300000
-0.010500  117.200000
-0.009800  117.400000
-0.009100  117.300000
-0.004600  117.500000
0.001500  117.500000
0.002200  117.400000
-0.001500  117.300000
-0.001500  117.600000
0.001500  117.300000
0.000700  117.400000
0.001500  117.400000
0.005200  117.300000
0.006000  117.500000
0.005200  117.400000
0.005200  117.600000
0.001500  117.400000
0.000000  117.500000
0.003000  117.500000
-0.000800  117.500000
-0.003000  117.500000
-0.006800  117.300000
-0.011300  117.400000
-0.014300  117.400000
-0.019500  117.400000
-0.012800  117.500000
-0.008300  117.400000
-0.003000  117.600000
-0.002300  117.500000
-0.004600  117.500000
-0.001500  117.500000
-0.012800  117.300000
-0.029300  117.500000
-0.038300  117.400000
-0.042000  117.500000
-0.033800  117.500000
-0.024000  117.500000
-0.006800  117.500000
0.006700  117.500000
0.016500  117.300000
0.026200  117.500000
0.024000  117.300000
0.018000  117.500000
0.013500  117.400000
0.015700  117.400000
0.012000  117.400000
0.009000  117.300000
0.009000  117.400000
0.005200  117.400000
0.006000  117.300000
0.006700  117.400000
0.010500  117.400000
0.008200  117.400000
0.008200  117.500000
0.008200  117.300000
0.005200  117.500000
0.005200  117.200000
0.006000  117.400000
0.005200  117.300000
0.005200  117.200000
0.005200  117.400000
0.001500  117.300000
-0.004600  117.500000
-0.006800  117.100000
-0.003800  117.400000
-0.002300  117.300000
-0.000800  117.300000
0.003000  117.200000
0.006700  117.300000
0.009000  117.300000
0.004500  117.200000
0.001500  117.200000
-0.002300  117.300000
0.000000  117.200000
0.001500  117.000000
0.001500  117.300000
0.005200  117.100000
0.000000  117.200000
-0.001500  117.200000
0.002200  117.000000
0.005200  117.200000
0.006700  117.200000
0.009000  117.000000
0.009000  117.000000
0.008200  116.900000
0.006700  117.200000
0.000700  116.900000
-0.004600  117.100000
-0.007500  117.000000
-0.006800  116.900000
-0.007500  116.900000
-0.008300  116.900000
-0.006800  117.000000
-0.003000  116.900000
0.001500  117.000000
0.006700  117.000000
0.006000  116.700000
0.003700  116.700000
-0.003000  116.800000
-0.012000  116.900000
-0.011300  116.800000
-0.013500  116.700000
-0.018100  116.700000
-0.012000  116.800000
-0.002300  116.800000
0.007500  116.900000
0.014200  116.600000
0.017200  117.000000
0.016500  116.700000
0.012700  116.900000
0.012000  116.700000
0.009000  116.800000
0.003700  116.800000
0.001500  116.700000
-0.000800  116.600000
-0.008300  116.600000
-0.020300  116.700000
-0.028500  116.700000
-0.025600  116.600000
-0.021000  116.700000
-0.018800  116.700000
-0.016500  116.400000
-0.011300  116.700000
-0.001500  116.500000
0.010500  116.700000
0.016500  116.500000
0.018700  116.500000
0.019500  116.600000
0.012700  116.400000
0.008200  116.500000
0.006700  116.500000
0.006700  116.500000
0.007500  116.500000
0.006700  116.400000
0.011200  116.500000
0.015700  116.400000
0.016500  116.500000
0.018000  116.400000
0.017200  116.400000
0.014200  116.400000
0.009000  116.300000
0.005200  116.400000
0.003000  116.400000
0.003000  116.300000
-0.000800  116.500000
-0.008300  116.100000
-0.016500  116.400000
-0.024800  116.100000
-0.029300  116.200000
-0.030800  116.400000
-0.030000  116.100000
-0.029300  116.100000
-0.023300  116.100000
-0.015800  116.100000
-0.015800  116.300000
-0.012000  116.000000
-0.008300  116.400000
-0.002300  116.200000
0.003000  116.300000
0.001500  116.200000
-0.001500  116.100000
-0.002300  116.300000
-0.001500  116.100000
0.003000  116.200000
0.003000  116.100000
0.001500  116.100000
0.005200  116.200000
0.008200  116.100000
0.010500  116.100000
0.008200  116.200000
0.004500  115.900000
0.000000  116.200000
-0.003800  116.100000
-0.002300  116.300000
-0.001500  116.100000
-0.003000  116.000000
-0.009100  116.100000
-0.009100  116.100000
-0.001500  116.100000
-0.003000  115.900000
-0.006000  116.100000
-0.003000  116.100000
-0.001500  115.900000
-0.003800  116.000000
-0.005300  116.000000
-0.004600  116.100000
-0.004600  116.100000
-0.003800  116.100000
-0.008300  116.000000
-0.008300  116.000000
-0.005300  116.000000
-0.006800  116.100000
-0.003000  115.800000
0.005200  116.100000
0.012000  116.200000
0.013500  116.100000
0.012000  116.100000
0.012000  116.100000
0.012700  116.100000
0.012000  116.000000
0.005200  115.900000
-0.004600  116.100000
-0.009100  115.800000
-0.012800  116.100000
-0.016500  115.900000
-0.012800  115.900000
-0.009100  115.800000
-0.006800  115.800000
0.000000  115.900000
0.007500  115.900000
0.014200  116.000000
0.015700  116.000000
0.017200  115.900000
0.012000  116.000000
0.008200  116.000000
0.008200  115.800000
0.001500  116.100000
0.000000  115.900000
0.001500  116.100000
0.003000  115.900000
0.004500  115.900000
0.004500  116.000000
0.006000  115.900000
0.004500  116.000000
0.002200  115.800000
-0.001500  116.000000
0.000700  115.900000
0.001500  115.900000
0.002200  116.000000
0.008200  115.900000
0.013500  115.900000
0.021000  115.900000
0.030000  115.800000
0.035200  116.000000
0.039000  115.800000
0.039000  115.900000
0.034500  115.900000
0.029200  115.800000
0.021000  115.900000
0.012700  115.700000
0.006700  115.900000
0.002200  115.800000
-0.000800  115.800000
-0.006800  115.800000
-0.005300  116.000000
-0.006000  115.800000
-0.005300  115.900000
-0.006000  115.800000
-0.010500  115.800000
-0.009100  115.700000
-0.005300  115.900000
-0.006800  115.800000
-0.005300  115.900000
-0.003800  115.800000
-0.001500  115.800000
0.001500  115.900000
0.005200  115.800000
0.004500  115.800000
-0.002300  115.800000
-0.006800  115.700000
-0.011300  115.800000
-0.017300  115.900000
-0.024000  115.600000
-0.029300  115.800000
-0.024000  115.600000
-0.019500  115.900000
-0.016500  115.700000
-0.014300  115.800000
-0.012800  115.800000
-0.010500  115.500000
-0.013500  115.900000
-0.012000  115.600000
-0.010500  115.700000
-0.008300  115.500000
-0.009100  115.800000
-0.012800  115.600000
-0.012000  115.800000
-0.013500  115.700000
-0.017300  115.700000
-0.024000  115.700000
-0.024800  115.800000
-0.020300  115.600000
-0.018100  115.700000
-0.015800  115.800000
-0.012800  115.800000
-0.005300  115.800000
0.001500  115.600000
0.012000  115.900000
0.019500  115.700000
0.021000  115.800000
0.022500  115.700000
0.020200  115.700000
0.015700  115.800000
0.009000  115.800000
0.003700  115.600000
0.001500  115.800000
-0.000800  115.700000
-0.001500  115.700000
0.003000  115.800000
0.011200  115.700000
0.015700  115.800000
0.017200  115.700000
0.018700  115.800000
0.017200  115.800000
0.014200  115.800000
0.013500  115.700000
0.015700  115.700000
0.015700  115.600000
0.015000  115.600000
0.015700  115.600000
0.015700  115.800000
0.016500  115.600000
0.018000  115.700000
0.016500  115.600000
0.012700  115.600000
0.001500  115.800000
-0.009100  115.500000
-0.014300  115.600000
-0.015000  115.400000
-0.016500  115.600000
-0.018100  115.600000
-0.016500  115.400000
-0.012800  115.600000
-0.005300  115.700000
-0.000800  115.700000
-0.000800  115.500000
-0.003000  115.800000
-0.002300  115.600000
-0.003000  115.500000
-0.006800  115.500000
-0.005300  115.800000
-0.004600  115.500000
-0.002300  115.600000
-0.000800  115.500000
-0.001500  115.500000
-0.003000  115.600000
-0.006800  115.400000
-0.012800  115.600000
-0.016500  115.500000
-0.014300  115.400000
-0.010500  115.400000
-0.008300  115.400000
-0.006800  115.600000
0.000700  115.400000
0.007500  115.500000
0.012000  115.600000
0.015700  115.500000
0.014200  115.600000
0.012000  115.400000
0.010500  115.300000
0.008200  115.500000
0.007500  115.400000
0.008200  115.500000
0.009000  115.200000
0.009000  115.400000
0.006700  115.300000
0.003700  115.200000
0.001500  115.300000
-0.003000  115.200000
-0.007500  115.100000
-0.007500  115.400000
-0.004600  115.200000
0.002200  115.300000
0.006000  115.200000
0.006700  115.200000
0.006000  115.200000
0.000700  115.000000
-0.006800  115.200000
-0.004600  115.000000
-0.001500  115.100000
0.000700  115.200000
0.003000  115.100000
0.006700  115.100000
0.012700  115.200000
0.015700  115.000000
0.018000  115.200000
0.016500  115.000000
0.012000  115.200000
0.006700  114.800000
-0.001500  114.900000
-0.012000  115.000000
-0.018800  114.700000
-0.021800  115.100000
-0.021800  114.800000
-0.017300  115.000000
-0.017300  114.700000
-0.017300  114.800000
-0.014300  114.800000
-0.012000  114.800000
-0.004600  114.900000
0.000000  115.000000
0.000700  114.900000
-0.004600  115.000000
-0.008300  114.700000
-0.006800  114.700000
-0.005300  115.000000
-0.002300  114.700000
0.002200  114.900000
0.007500  114.700000
0.009700  114.700000
0.009000  114.700000
0.008200  114.700000
0.006700  114.800000
0.005200  114.800000
0.009700  114.600000
0.009700  114.700000
0.007500  114.700000
0.008200  114.700000
0.009700  114.700000
0.013500  114.700000
0.013500  114.500000
0.012000  114.600000
0.009700  114.700000
0.006700  114.600000
0.000700  114.700000
-0.012000  114.500000
-0.015800  114.600000
-0.014300  114.700000
-0.012800  114.400000
-0.009100  114.400000
-0.008300  114.500000
-0.006800  114.400000
-0.008300  114.500000
-0.005300  114.400000
0.000700  114.400000
0.003700  114.600000
0.006000  114.300000
0.001500  114.500000
-0.003800  114.100000
-0.008300  114.400000
-0.007500  114.200000
-0.006800  114.300000
-0.006800  114.300000
-0.005300  114.200000
-0.010500  114.200000
-0.012800  114.200000
-0.010500  114.100000
-0.006800  114.300000
-0.007500  114.100000
-0.012800  114.100000
-0.018800  114.200000
-0.021800  114.100000
-0.014300  114.200000
-0.004600  114.100000
-0.001500  114.400000
0.001500  114.300000
0.008200  114.200000
0.012700  114.300000
0.013500  114.100000
0.013500  114.300000
0.009000  114.000000
0.007500  114.200000
0.008200  114.100000
0.011200  114.100000
0.009700  114.200000
0.005200  114.200000
0.006700  114.200000
0.009700  114.200000
0.010500  114.100000
0.010500  114.100000
0.009000  114.100000
0.003000  114.100000
-0.000800  114.100000
-0.002300  114.000000
0.003000  114.100000
0.007500  113.900000
0.009000  114.300000
0.009700  114.000000
0.009000  114.100000
0.014200  114.000000
0.017200  114.000000
0.017200  113.900000
0.018000  114.100000
0.014200  113.800000
0.009000  114.300000
0.009000  113.900000
0.000700  114.200000
-0.012800  113.900000
-0.019500  113.900000
-0.020300  114.100000
-0.023300  113.800000
-0.023300  114.000000
-0.024000  113.800000
-0.023300  113.800000
-0.016500  114.000000
-0.012000  113.900000
-0.004600  113.900000
0.000000  114.100000
0.001500  113.900000
0.008200  114.100000
0.010500  114.100000
0.009700  114.100000
0.009700  114.100000
0.001500  114.000000
-0.006000  114.100000
-0.009100  113.800000
-0.008300  114.100000
-0.005300  114.000000
-0.003800  114.200000
-0.000800  114.100000
0.003700  114.100000
0.008200  114.100000
0.009000  114.200000
0.010500  114.000000
0.009000  114.100000
0.004500  114.000000
-0.000800  114.200000
-0.004600  114.100000
-0.006800  114.000000
-0.006000  114.200000
-0.005300  113.900000
-0.004600  114.300000
-0.000800  114.000000
-0.000800  114.100000
-0.006000  114.100000
-0.008300  114.100000
-0.007500  114.100000
-0.006000  114.000000
-0.003800  114.000000
-0.003000  114.200000
-0.001500  114.000000
-0.001500  114.200000
0.001500  114.100000
0.006700  114.100000
0.007500  114.100000
0.008200  114.200000
0.006700  114.100000
0.006000  114.200000
0.006700  114.000000
0.009000  114.300000
0.010500  114.100000
0.011200  114.200000
0.010500  114.100000
0.006700  114.100000
0.005200  114.300000
0.003000  114.100000
0.001500  114.400000
0.001500  114.200000
0.005200  114.100000
0.004500  114.300000
0.001500  114.000000
0.000700  114.200000
0.004500  114.000000
0.003700  114.300000
0.003000  114.200000
0.001500  114.100000
-0.003000  114.300000
-0.004600  114.100000
-0.005300  114.100000
-0.001500  114.100000
0.000700  114.100000
-0.001500  114.200000
0.000700  114.400000
-0.000800  114.200000
-0.002300  114.200000
-0.001500  114.100000
0.000000  114.600000
-0.005300  114.000000
-0.012800  114.100000
-0.014300  114.100000
-0.016500  114.000000
-0.015800  114.300000
-0.015000  114.100000
-0.013500  114.100000
-0.009100  114.100000
-0.006800  114.200000
-0.000800  114.300000
-0.000800  114.100000
-0.003000  114.300000
0.000700  114.200000
0.000000  114.200000
-0.001500  114.300000
-0.003800  114.100000
-0.003800  114.400000
-0.001500  114.300000
0.005200  114.300000
0.005200  114.400000
0.004500  114.100000
0.008200  114.300000
0.006000  114.200000
0.006700  114.300000
0.006700  114.300000
0.009000  114.300000
0.010500  114.300000
0.007500  114.400000
0.009000  114.200000
0.010500  114.400000
0.012700  114.200000
0.012700  114.300000
0.007500  114.200000
0.001500  114.300000
0.002200  114.300000
0.004500  114.300000
0.005200  114.300000
0.009700  114.300000
0.009000  114.200000
0.004500  114.300000
-0.003800  114.200000
-0.008300  114.200000
-0.001500  114.300000
0.003000  114.100000
0.006000  114.300000
0.008200  114.000000
0.009000  114.300000
0.012700  114.300000
0.015700  114.200000
0.013500  114.400000
0.008200  114.100000
0.001500  114.500000
-0.006000  114.200000
-0.014300  114.400000
-0.018100  114.200000
-0.020300  114.300000
-0.020300  114.200000
-0.015000  114.300000
-0.010500  114.200000
-0.010500  114.300000
-0.013500  114.200000
-0.012000  114.300000
-0.008300  114.300000
-0.008300  114.200000
-0.005300  114.400000
0.000700  114.300000
-0.001500  114.400000
0.000700  114.300000
0.002200  114.300000
0.005200  114.400000
0.010500  114.300000
0.010500  114.400000
0.012700  114.300000
0.011200  114.400000
0.011200  114.300000
0.012000  114.300000
0.008200  114.500000
0.004500  114.200000
0.000000  114.300000
-0.001500  114.400000
-0.000800  114.400000
0.001500  114.400000
0.002200  114.400000
0.005200  114.300000
0.005200  114.300000
0.004500  114.100000
0.006700  114.300000
0.008200  114.300000
0.010500  114.200000
0.009700  114.300000
0.006000  114.200000
-0.000800  114.300000
-0.009100  114.300000
-0.012000  114.200000
-0.012800  114.400000
-0.016500  114.100000
-0.020300  114.300000
-0.021800  114.100000
-0.019500  114.100000
-0.023300  114.200000
-0.021800  114.100000
-0.018100  114.300000
-0.013500  114.300000
-0.006800  114.200000
-0.003800  114.200000
0.000700  114.200000
0.003000  114.300000
0.006000  114.300000
0.008200  114.000000
0.004500  114.300000
0.004500  114.100000
0.000700  114.200000
-0.003000  114.100000
-0.002300  114.100000
-0.003000  114.200000
-0.004600  114.000000
-0.004600  114.300000
-0.001500  114.100000
-0.001500  114.100000
-0.003800  114.000000
-0.003000  114.100000
-0.005300  114.000000
-0.010500  114.000000
-0.012000  114.000000
-0.009800  114.100000
-0.009100  113.800000
-0.005300  114.100000
0.000700  114.100000
0.003000  113.800000
0.001500  114.200000
-0.000800  113.800000
-0.002300  113.900000
-0.003000  114.000000
0.000000  113.900000
0.007500  114.000000
0.010500  114.100000
0.012700  113.800000
0.009700  113.900000
0.008200  113.800000
0.009700  114.000000
0.005200  113.900000
0.004500  113.800000
0.008200  113.900000
0.009000  113.800000
0.009000  114.000000
0.009700  113.800000
0.012000  113.800000
0.010500  113.800000
0.013500  113.700000
0.012700  113.900000
0.012000  113.700000
0.011200  113.800000
0.006700  113.800000
0.003000  113.700000
0.005200  113.800000
0.009000  113.800000
0.009700  113.700000
0.009000  113.800000
0.005200  113.700000
0.006700  113.800000
0.009000  113.700000
0.009000  113.600000
0.006700  113.800000
0.003000  113.600000
0.004500  113.800000
0.003000  113.500000
-0.000800  113.700000
-0.004600  113.500000
-0.006800  113.500000
-0.006800  113.500000
-0.008300  113.600000
-0.009100  113.400000
-0.010500  113.500000
-0.008300  113.400000
-0.006800  113.400000
-0.003800  113.500000
-0.005300  113.400000
-0.007500  113.600000
-0.006000  113.300000
-0.008300  113.500000
-0.009100  113.200000
-0.008300  113.300000
-0.004600  113.200000
0.000000  113.400000
-0.001500  113.400000
-0.003000  113.300000
-0.001500  113.200000
-0.001500  113.400000
-0.004600  113.300000
-0.003800  113.200000
-0.001500  113.300000
-0.000800  113.100000
-0.000800  113.300000
-0.000800  113.200000
0.001500  113.300000
0.001500  113.200000
0.000700  113.000000
0.001500  113.200000
-0.001500  113.100000
-0.004600  113.200000
-0.008300  113.000000
-0.014300  113.000000
-0.016500  113.200000
-0.016500  112.900000
-0.012800  112.900000
-0.009100  112.900000
-0.006800  112.900000
-0.004600  112.900000
-0.008300  112.900000
-0.012000  112.900000
-0.006800  113.000000
-0.000800  112.900000
0.003700  112.900000
0.012000  112.900000
0.016500  112.900000
0.018000  112.900000
0.018000  112.900000
0.021000  112.900000
0.024700  112.900000
0.021000  112.700000
0.018000  113.000000
0.015000  112.700000
0.010500  112.800000
0.006000  112.700000
0.003700  112.700000
0.005200  112.800000
0.001500  112.700000
0.000700  112.700000
-0.003800  112.700000
-0.006800  112.700000
-0.005300  112.700000
-0.007500  112.600000
-0.003800  112.700000
0.001500  112.600000
0.004500  112.600000
0.005200  112.700000
0.003000  112.600000
0.001500  112.700000
0.000700  112.600000
0.003000  112.600000
0.000700  112.700000
-0.003000  112.400000
-0.004600  112.700000
-0.006800  112.400000
-0.006800  112.700000
-0.005300  112.600000
-0.004600  112.700000
-0.003800  112.500000
-0.002300  112.600000
0.001500  112.500000
0.003000  112.600000
-0.000800  112.500000
-0.003000  112.500000
-0.008300  112.500000
-0.006800  112.600000
-0.003000  112.500000
0.000700  112.400000
0.005200  112.600000
0.006000  112.400000
0.008200  112.500000
0.009000  112.500000
0.011200  112.400000
0.010500  112.500000
0.009700  112.600000
0.008200  112.400000
0.001500  112.400000
-0.000800  112.400000
0.002200  112.700000
0.003000  112.400000
0.005200  112.400000
0.001500  112.500000
-0.003000  112.400000
-0.006800  112.400000
-0.012800  112.300000
-0.013500  112.400000
-0.016500  112.400000
-0.023300  112.300000
-0.024000  112.600000
-0.020300  112.200000
-0.015000  112.300000
-0.010500  112.300000
-0.010500  112.400000
-0.006800  112.300000
-0.001500  112.500000
-0.000800  112.200000
0.002200  112.500000
0.006000  112.100000
0.009000  112.500000
0.008200  112.200000
0.002200  112.400000
-0.003000  112.400000
-0.010500  112.200000
-0.016500  112.400000
-0.013500  112.300000
-0.014300  112.400000
-0.014300  112.300000
-0.008300  112.200000
-0.000800  112.300000
0.004500  112.400000
0.006700  112.200000
0.010500  112.400000
0.012700  112.100000
0.010500  112.500000
0.007500  112.200000
0.005200  112.200000
0.005200  112.300000
0.005200  112.200000
0.007500  112.400000
0.010500  112.100000
0.010500  112.400000
0.008200  112.100000
0.006700  112.200000
0.005200  112.100000
-0.001500  112.300000
-0.004600  112.200000
-0.003000  112.300000
-0.001500  112.300000
-0.000800  112.200000
0.003000  112.200000
0.005200  112.100000
0.005200  112.300000
0.006700  112.100000
0.009000  112.300000
0.009000  112.100000
0.006700  112.100000
-0.000800  112.200000
-0.004600  112.200000
-0.005300  112.100000
-0.003000  112.100000
0.000700  112.400000
0.000700  112.300000
0.000700  112.100000
-0.002300  112.300000
-0.003000  112.200000
-0.003800  112.100000
-0.001500  112.000000
0.001500  112.000000
0.002200  112.200000
-0.009100  112.000000
-0.015000  112.100000
-0.009800  112.100000
-0.004600  112.000000
-0.005300  112.200000
-0.001500  112.100000
0.004500  112.000000
0.006000  112.100000
0.007500  112.000000
0.009000  112.200000
0.012000  112.000000
0.012700  112.200000
0.009700  112.000000
0.003000  112.000000
-0.002300  112.100000
-0.002300  111.900000
-0.002300  112.100000
-0.004600  112.000000
-0.007500  111.900000
-0.009800  111.900000
-0.013500  111.900000
-0.016500  111.900000
-0.013500  111.700000
-0.015000  112.000000
-0.016500  112.000000
-0.014300  111.900000
-0.012800  111.900000
-0.008300  111.800000
-0.003800  111.900000
0.001500  112.000000
0.006000  111.800000
0.003700  112.000000
0.006700  111.900000
0.012700  112.000000
0.014200  112.000000
0.011200  111.700000
0.009000  112.000000
0.012000  111.800000
0.010500  111.800000
0.011200  111.800000
0.014200  111.800000
0.015000  111.900000
0.015000  111.800000
0.016500  111.800000
0.014200  111.800000
0.014200  111.700000
0.014200  111.800000
0.009700  111.600000
0.006700  111.600000
0.008200  111.700000
0.010500  111.500000
0.009000  111.800000
0.009000  111.400000
0.009000  111.700000
0.009000  111.500000
0.001500  111.700000
-0.005300  111.600000
-0.010500  111.600000
-0.013500  111.500000
-0.012000  111.500000
-0.008300  111.400000
-0.002300  111.600000
0.000700  111.400000
0.001500  111.500000
0.006700  111.600000
0.008200  111.600000
0.006700  111.600000
0.005200  111.500000
0.000000  111.600000
-0.002300  111.500000
-0.006800  111.500000
-0.006800  111.800000
-0.004600  111.500000
-0.009100  111.200000
-0.014300  111.600000
-0.017300  111.400000
-0.015000  111.500000
-0.016500  111.400000
-0.014300  111.400000
-0.006800  111.500000
-0.006800  111.300000
-0.011300  111.500000
-0.018100  111.200000
-0.018100  111.400000
-0.015800  111.500000
-0.014300  111.500000
-0.005300  111.500000
0.001500  111.600000
0.005200  111.500000
0.010500  111.500000
0.011200  111.400000
0.012000  111.600000
0.007500  111.300000
0.003700  111.500000
0.000000  111.600000
-0.004600  111.400000
-0.007500  111.600000
-0.005300  111.400000
-0.001500  111.500000
0.000700  111.500000
0.001500  111.400000
0.003000  111.500000
0.005200  111.400000
0.007500  111.400000
0.008200  111.500000
0.005200  111.400000
0.003000  111.600000
0.000700  111.300000
-0.001500  111.500000
-0.000800  111.500000
-0.005300  111.400000
-0.009800  111.300000
-0.009100  111.300000
-0.003000  111.500000
0.005200  111.500000
0.009700  111.500000
0.018700  111.500000
0.028500  111.400000
0.030700  111.500000
0.031500  111.400000
0.026200  111.400000
0.018700  111.600000
0.012700  111.200000
0.005200  111.500000
0.000700  111.400000
-0.002300  111.500000
-0.006800  111.500000
-0.010500  111.300000
-0.012000  111.600000
-0.012800  111.300000
-0.016500  111.500000
-0.021800  111.500000
-0.024800  111.500000
-0.026300  111.400000
-0.025600  111.500000
-0.021000  111.500000
-0.016500  111.400000
-0.012000  111.400000
-0.009100  111.400000
-0.006800  111.500000
-0.001500  111.500000
0.003000  111.600000
0.006700  111.400000
0.006700  111.600000
0.006700  111.600000
0.006700  111.600000
0.008200  111.500000
0.010500  111.500000
0.012000  111.600000
0.015000  111.500000
0.016500  111.500000
0.013500  111.500000
0.012700  111.400000
0.012000  111.700000
0.009000  111.500000
0.001500  111.600000
-0.002300  111.600000
-0.001500  111.600000
-0.001500  111.600000
-0.004600  111.500000
0.000700  111.600000
0.003000  111.700000
0.000700  111.500000
0.000700  111.800000
-0.002300  111.500000
-0.003000  111.700000
-0.006000  111.500000
-0.010500  111.600000
-0.012800  111.600000
-0.014300  111.600000
-0.012800  111.600000
-0.012800  111.700000
-0.012000  111.500000
-0.009100  111.800000
-0.006800  111.700000
-0.003000  111.700000
-0.003000  111.700000
-0.000800  111.700000
-0.000800  111.600000
-0.000800  111.700000
0.000000  111.700000
0.002200  111.600000
0.000700  111.800000
-0.003000  111.600000
-0.005300  111.800000
-0.006800  111.600000
-0.007500  111.700000
-0.006800  111.500000
-0.006800  111.800000
-0.004600  111.800000
-0.003000  111.700000
-0.001500  111.900000
0.002200  111.600000
0.004500  111.800000
0.005200  111.700000
0.007500  111.700000
0.009000  111.700000
0.009000  111.800000
0.009000  111.700000
0.006000  111.800000
0.003000  111.800000
0.001500  111.800000
-0.001500  111.700000
0.001500  111.800000
0.000700  111.600000
-0.000800  111.600000
-0.000800  111.900000
-0.003800  111.500000
-0.004600  111.800000
-0.004600  111.700000
-0.002300  111.800000
0.001500  111.800000
0.003700  111.600000
0.006700  111.800000
0.009000  111.700000
0.009000  111.700000
0.009700  111.800000
0.009700  111.800000
0.009000  111.700000
0.009000  111.700000
0.008200  111.700000
0.006000  111.800000
0.002200  111.700000
-0.000800  111.800000
-0.001500  111.700000
-0.001500  111.600000
-0.001500  111.700000
-0.001500  111.600000
-0.002300  111.900000
-0.002300  111.600000
-0.002300  111.700000
-0.003800  111.800000
-0.003800  111.800000
-0.003000  111.800000
0.001500  111.700000
0.009000  111.500000
0.012700  111.800000
0.014200  111.400000
0.014200  111.800000
0.018000  111.600000
0.018000  111.800000
0.015700  111.700000
0.014200  111.700000
0.010500  111.800000
0.007500  111.700000
0.004500  111.800000
0.003000  111.600000
-0.000800  111.500000
-0.009100  111.600000
-0.012800  111.700000
-0.014300  111.400000
-0.009800  111.600000
-0.008300  111.500000
-0.005300  111.800000
-0.003000  111.600000
-0.004600  111.500000
-0.003800  111.600000
-0.003000  111.500000
-0.003000  111.600000
-0.004600  111.500000
-0.003000  111.700000
-0.001500  111.400000
-0.001500  111.600000
-0.002300  111.600000
-0.002300  111.600000
-0.003000  111.500000
-0.003800  111.500000
-0.006000  111.500000
-0.006000  111.600000
-0.003800  111.500000
-0.005300  111.500000
-0.003000  111.500000
-0.003000  111.400000
-0.004600  111.800000
-0.005300  111.400000
-0.004600  111.600000
-0.001500  111.500000
-0.000800  111.400000
0.000000  111.500000
0.003000  111.300000
0.002200  111.600000
0.000700  111.500000
0.005200  111.300000
0.006000  111.500000
0.006700  111.300000
0.006000  111.500000
0.004500  111.300000
0.003700  111.200000
0.004500  111.400000
0.005200  111.300000
0.008200  111.500000
0.008200  111.300000
0.008200  111.300000
0.009000  111.500000
0.005200  111.300000
0.002200  111.300000
0.001500  111.400000
0.000700  111.200000
-0.002300  111.300000
-0.004600  111.100000
-0.005300  111.300000
-0.005300  111.200000
-0.005300  111.100000
-0.006800  111.200000
-0.006800  111.000000
-0.005300  111.200000
-0.004600  111.200000
-0.004600  111.100000
-0.004600  111.200000
-0.006800  110.900000
-0.011300  111.100000
-0.009100  111.100000
-0.009100  111.100000
-0.009100  111.000000
-0.008300  111.100000
-0.006000  111.000000
-0.004600  111.100000
-0.004600  110.900000
-0.005300  111.000000
-0.002300  110.900000
0.000700  110.900000
0.000700  110.800000
-0.000800  110.800000
0.002200  111.000000
0.004500  110.900000
0.003000  110.900000
0.003000  110.900000
0.003000  110.900000
0.004500  110.700000
0.006700  110.800000
0.008200  110.700000
0.006700  110.700000
0.005200  110.700000
0.005200  110.700000
0.005200  110.700000
0.003000  110.700000
0.003000  110.700000
0.004500  110.600000
0.004500  110.700000
0.007500  110.600000
0.009700  110.700000
0.014200  110.700000
0.020200  110.600000
0.023200  110.400000
0.025500  110.400000
0.021000  110.500000
0.015700  110.600000
0.013500  110.400000
0.009700  110.500000
0.005200  110.200000
0.000700  110.400000
-0.001500  110.200000
-0.004600  110.200000
-0.007500  110.100000
-0.010500  110.200000
-0.013500  110.200000
-0.020300  110.200000
-0.024800  110.100000
-0.025600  110.000000
-0.026300  110.000000
-0.027800  110.100000
-0.027000  110.000000
-0.024800  110.100000
-0.024000  110.000000
-0.023300  109.800000
-0.016500  109.900000
-0.012000  109.900000
-0.012000  109.800000
-0.012000  109.900000
-0.008300  109.700000
-0.005300  109.800000
-0.003000  109.800000
-0.004600  109.800000
-0.000800  109.700000
0.000700  109.800000
0.003700  109.800000
0.005200  109.600000
0.006000  109.700000
0.008200  109.600000
0.007500  109.400000
0.007500  109.700000
0.008200  109.500000
0.007500  109.300000
0.008200  109.400000
0.009000  109.300000
0.009000  109.400000
0.004500  109.100000
0.000000  109.200000
-0.000800  109.200000
-0.001500  109.100000
0.000700  109.000000
0.005200  109.100000
0.006700  109.100000
0.007500  109.100000
0.009700  108.900000
0.012700  109.000000
0.012700  108.900000
0.012000  108.900000
0.012700  108.900000
0.011200  108.700000
0.011200  108.900000
0.009700  108.700000
0.007500  108.700000
0.006700  108.700000
0.003000  108.600000
0.001500  108.700000
0.000000  108.600000
-0.001500  108.400000
-0.001500  108.400000
-0.000800  108.400000
-0.004600  108.600000
-0.008300  108.400000
-0.006800  108.400000
-0.005300  108.300000
-0.006800  108.100000
-0.008300  108.300000
-0.006000  108.000000
-0.005300  108.400000
-0.005300  108.000000
-0.004600  108.100000
-0.005300  108.100000
-0.005300  107.900000
-0.004600  108.000000
-0.004600  108.000000
-0.003000  107.900000
-0.001500  108.000000
-0.003000  107.900000
-0.001500  107.800000
-0.003800  107.700000
-0.006800  107.500000
-0.004600  107.800000
-0.003000  107.500000
-0.000800  107.800000
0.003700  107.600000
0.006000  107.500000
0.004500  107.500000
0.003000  107.300000
0.002200  107.600000
0.000700  107.400000
-0.001500  107.300000
-0.001500  107.400000
-0.003000  107.400000
-0.004600  107.300000
-0.003000  107.300000
-0.001500  107.200000
-0.001500  107.300000
-0.006800  106.900000
-0.006800  107.100000
-0.004600  107.000000
-0.003800  107.100000
0.000000  107.200000
0.004500  107.000000
0.006000  107.100000
0.004500  106.700000
0.004500  107.100000
0.004500  106.800000
0.003000  106.900000
0.001500  106.900000
0.000700  106.800000
0.002200  106.600000
0.000000  106.800000
-0.003000  106.600000
-0.004600  106.700000
-0.001500  106.600000
-0.000800  106.500000
-0.000800  106.600000
-0.000800  106.400000
-0.003000  106.600000
-0.003800  106.400000
-0.000800  106.300000
0.000000  106.300000
0.003000  106.400000
0.005200  106.200000
0.006700  106.200000
0.012000  106.100000
0.015000  106.200000
0.015000  106.100000
0.012700  106.100000
0.012000  106.100000
0.009700  105.900000
0.006000  106.000000
0.005200  105.900000
0.003000  106.000000
0.003000  105.700000
0.004500  105.800000
0.002200  105.700000
0.000000  105.700000
-0.003000  105.700000
-0.008300  105.500000
-0.012000  105.500000
-0.008300  105.600000
-0.004600  105.400000
0.000000  105.600000
0.003000  105.400000
0.005200  105.400000
0.009000  105.500000
0.009700  105.200000
0.009000  105.200000
0.008200  105.000000
0.006700  105.200000
0.003700  105.200000
0.002200  104.900000
0.000000  105.200000
0.000700  105.000000
-0.000800  105.000000
-0.002300  104.800000
-0.001500  104.700000
-0.000800  104.900000
-0.001500  104.800000
-0.003000  104.800000
-0.001500  104.700000
-0.003000  104.600000
-0.004600  104.600000
-0.003000  104.400000
-0.005300  104.500000
-0.005300  104.400000
-0.003000  104.400000
-0.001500  104.400000
-0.003000  104.300000
-0.006800  104.300000
-0.006000  104.300000
-0.004600  104.200000
-0.004600  104.100000
-0.004600  104.200000
-0.004600  104.000000
-0.004600  104.000000
-0.001500  103.900000
0.000700  104.100000
0.003000  103.700000
0.004500  103.900000
0.003700  103.800000
0.005200  103.800000
0.007500  103.700000
0.008200  103.500000
0.012000  103.800000
0.012700  103.500000
0.009000  103.400000
0.005200  103.500000
0.003000  103.500000
0.000000  103.300000
-0.001500  103.400000
-0.000800  103.200000
-0.001500  103.200000
-0.005300  103.000000
-0.005300  103.000000
-0.005300  103.000000
-0.007500  102.900000
-0.006000  103.000000
-0.006800  102.600000
-0.006000  102.800000
-0.005300  102.600000
-0.004600  102.800000
-0.001500  102.600000
-0.000800  102.600000
0.002200  102.400000
0.003000  102.600000
0.000700  102.200000
-0.000800  102.400000
-0.003000  102.200000
-0.006800  102.100000
-0.008300  102.300000
-0.006800  102.000000
-0.006800  102.200000
-0.005300  101.900000
-0.004600  102.100000
-0.003000  102.000000
-0.001500  101.800000
0.000000  101.800000
0.001500  101.700000
0.000700  101.700000
0.000000  101.800000
0.000700  101.400000
-0.000800  101.600000
0.000700  101.400000
0.000700  101.500000
-0.001500  101.300000
-0.001500  101.300000
-0.000800  101.300000
-0.001500  101.200000
0.000000  101.200000
0.003000  101.200000
0.003700  101.000000
0.005200  101.100000
0.006000  101.000000
0.006700  100.900000
0.004500  100.900000
0.000700  100.800000
-0.000800  100.900000
-0.003800  100.700000
-0.004600  100.500000
-0.007500  100.600000
-0.005300  100.300000
-0.003800  100.600000
-0.004600  100.300000
-0.002300  100.400000
0.000000  100.300000
0.000700  100.200000
0.000700  100.100000
0.003000  100.100000
0.003700  100.000000
0.000700  99.900000
-0.001500  100.000000
-0.000800  99.900000
0.003000  99.800000
0.004500  99.700000
0.005200  99.700000
0.008200  99.500000
0.007500  99.700000
0.005200  99.400000
0.008200  99.500000
0.009000  99.600000
0.008200  99.400000
0.008200  99.400000
0.009000  99.100000
0.008200  99.300000
0.008200  99.200000
0.006700  99.200000
0.004500  99.100000
0.003000  99.000000
0.000700  98.900000
-0.000800  98.900000
-0.002300  98.800000
-0.003000  98.900000
-0.003800  98.800000
-0.003000  98.700000
-0.004600  98.900000
-0.003800  98.500000
-0.002300  98.600000
-0.003000  98.400000
-0.002300  98.400000
-0.003000  98.400000
-0.003800  98.200000
-0.004600  98.200000
-0.006800  98.300000
-0.009800  98.100000
-0.010500  98.100000
-0.009800  97.900000
-0.009800  98.100000
-0.009100  97.800000
-0.009100  97.900000
-0.008300  97.800000
-0.008300  97.800000
-0.010500  97.700000
-0.014300  97.700000
-0.012800  97.600000
-0.008300  97.600000
-0.006000  97.500000
-0.005300  97.500000
-0.004600  97.500000
-0.001500  97.300000
0.002200  97.200000
0.002200  97.200000
0.005200  97.300000
0.006000  97.200000
0.004500  97.200000
0.003000  97.200000
0.006000  96.800000
0.006700  97.000000
0.006700  96.900000
0.007500  96.900000
0.006700  96.800000
0.006000  96.700000
0.006700  96.600000
0.009000  96.700000
0.008200  96.600000
0.006700  96.500000
0.005200  96.500000
0.004500  96.400000
0.002200  96.300000
-0.000800  96.300000
-0.001500  96.300000
-0.000800  96.100000
-0.002300  96.300000
-0.003000  96.000000
-0.001500  96.200000
-0.001500  95.900000
-0.002300  95.900000
-0.000800  96.000000
0.000700  95.800000
0.000000  95.700000
-0.001500  95.700000
-0.003000  95.800000
-0.003000  95.400000
-0.003000  95.400000
-0.000800  95.600000
0.003000  95.400000
0.003000  95.400000
0.003000  95.300000
0.003000  95.200000
0.004500  95.200000
0.003700  95.100000
0.003000  94.900000
0.005200  95.100000
0.006700  94.800000
0.007500  94.900000
0.006700  94.800000
0.006000  94.600000
0.005200  94.600000
0.004500  94.600000
0.002200  94.700000
0.000000  94.500000
0.000700  94.300000
0.000000  94.500000
0.000700  94.200000
-0.001500  94.400000
-0.001500  94.000000
0.000700  94.000000
-0.003000  93.900000
-0.006000  93.900000
-0.006000  93.800000
-0.005300  93.800000
-0.005300  93.700000
-0.006000  93.600000
-0.003000  93.600000
-0.001500  93.500000
-0.001500  93.500000
-0.000800  93.200000
-0.000800  93.400000
-0.000800  93.100000
-0.001500  93.300000
-0.002300  92.900000
-0.000800  93.200000
0.000700  93.000000
0.000700  92.700000
-0.000800  93.000000
-0.003000  92.600000
-0.005300  92.700000
-0.006800  92.600000
-0.005300  92.600000
-0.003000  92.500000
-0.000800  92.600000
0.001500  92.300000
0.003700  92.200000
0.007500  92.200000
0.009000  92.000000
0.010500  92.000000
0.009000  92.000000
0.008200  91.800000
0.009000  91.800000
0.007500  91.900000
0.003700  91.700000
-0.001500  91.800000
-0.006000  91.400000
-0.007500  91.500000
-0.006800  91.300000
-0.005300  91.300000
-0.006000  91.200000
-0.005300  91.200000
-0.001500  91.000000
-0.002300  91.100000
-0.003800  90.800000
-0.004600  90.900000
-0.006800  90.600000
-0.006800  90.600000
-0.005300  90.600000
-0.001500  90.500000
-0.000800  90.500000
0.000000  90.300000
-0.000800  90.400000
-0.002300  90.300000
-0.003800  90.000000
-0.003000  90.000000
-0.001500  90.000000
-0.000800  89.800000
0.001500  89.800000
0.003000  89.600000
0.000700  89.700000
0.000700  89.400000
0.001500  89.500000
-0.000800  89.200000
0.000700  89.200000
0.003700  89.400000
0.005200  89.000000
0.005200  89.100000
0.004500  88.800000
0.004500  88.900000
0.003000  88.700000
0.001500  88.800000
0.000700  88.600000
0.002200  88.600000
0.004500  88.400000
0.006000  88.400000
0.008200  88.200000
0.008200  88.200000
0.006700  88.000000
0.006700  88.000000
0.008200  88.100000
0.008200  87.700000
0.009000  87.900000
0.012000  87.600000
0.012000  87.600000
0.012700  87.400000
0.012000  87.500000
0.012000  87.400000
0.009700  87.400000
0.008200  87.200000
0.005200  87.200000
0.004500  87.000000
0.005200  87.200000
0.003700  86.900000
0.001500  86.800000
0.001500  86.800000
0.001500  86.800000
0.000700  86.700000
-0.000800  86.500000
-0.004600  86.500000
-0.005300  86.500000
-0.003800  86.300000
-0.003800  86.300000
-0.004600  86.300000
-0.005300  86.100000
-0.006800  86.100000
-0.005300  85.700000
-0.006000  85.900000
-0.006800  85.700000
-0.007500  85.700000
-0.009800  85.800000
-0.009100  85.600000
-0.009100  85.600000
-0.006800  85.300000
-0.005300  85.500000
-0.006000  85.300000
-0.005300  85.200000
-0.006800  85.100000
-0.006800  84.900000
-0.006800  84.900000
-0.008300  84.900000
-0.009100  84.600000
-0.008300  84.700000
-0.006000  84.600000
-0.005300  84.600000
-0.005300  84.500000
-0.004600  84.300000
-0.003000  84.500000
-0.004600  84.100000
-0.004600  84.300000
-0.003800  84.100000
-0.003000  84.000000
-0.003000  84.000000
-0.001500  83.900000
0.000700  83.800000
0.002200  83.700000
0.002200  83.700000
0.000700  83.700000
-0.001500  83.300000
-0.003000  83.500000
-0.000800  83.400000
0.000700  83.000000
0.003000  83.100000
0.004500  83.100000
0.006700  82.900000
0.009000  82.900000
0.009000  82.900000
0.009000  82.800000
0.008200  82.700000
0.006700  82.800000
0.008200  82.600000
0.006000  82.500000
0.002200  82.500000
0.001500  82.300000
-0.001500  82.300000
-0.004600  82.200000
-0.006800  82.000000
-0.006800  82.000000
-0.005300  81.800000
-0.008300  81.900000
-0.009100  81.700000
-0.009100  81.800000
-0.006800  81.600000
-0.005300  81.500000
-0.005300  81.500000
-0.003800  81.400000
-0.002300  81.400000
-0.001500  81.400000
-0.001500  81.100000
-0.003000  81.100000
-0.003800  81.000000
-0.000800  80.900000
0.000700  81.000000
-0.000800  80.800000
0.000700  80.900000
0.003000  80.600000
0.000700  80.600000
-0.000800  80.500000
0.000700  80.400000
0.001500  80.400000
0.000700  80.100000
0.001500  80.200000
0.000700  80.100000
0.000000  80.000000
-0.000800  79.900000
-0.001500  79.900000
-0.002300  79.900000
-0.002300  79.700000
-0.002300  79.600000
-0.002300  79.600000
-0.004600  79.300000
-0.005300  79.300000
-0.005300  79.400000
-0.005300  79.200000
-0.003800  79.200000
-0.001500  78.900000
0.001500  79.100000
0.003000  78.900000
0.001500  78.800000
0.000700  78.700000
0.003000  78.600000
0.006000  78.600000
0.003700  78.500000
0.003700  78.400000
0.003000  78.400000
0.003000  78.100000
0.002200  78.300000
0.004500  77.900000
0.006700  78.100000
0.006700  77.800000
0.009000  77.600000
0.010500  77.600000
0.008200  77.500000
0.004500  77.500000
0.000700  77.400000
0.000700  77.300000
0.000700  77.200000
0.003000  77.100000
0.009000  77.000000
0.012000  76.900000
0.015700  76.800000
0.016500  76.600000
0.015000  76.500000
0.015700  76.500000
0.014200  76.200000
0.012000  76.300000
0.011200  76.000000
0.009700  76.100000
0.006700  75.900000
0.005200  75.800000
0.005200  75.500000
0.003000  75.600000
0.000700  75.400000
-0.001500  75.400000
-0.003000  75.100000
-0.006000  75.200000
-0.007500  75.000000
-0.007500  75.000000
-0.008300  75.000000
-0.009100  74.800000
-0.009800  74.700000
-0.008300  74.600000
-0.007500  74.500000
-0.005300  74.600000
-0.004600  74.300000
-0.002300  74.300000
-0.001500  74.200000
0.000700  74.100000
0.003000  74.000000
0.004500  73.800000
0.005200  73.900000
0.004500  73.500000
0.004500  73.600000
0.001500  73.700000
0.000000  73.300000
-0.001500  73.300000
-0.003000  73.100000
-0.004600  73.200000
-0.006800  72.900000
-0.007500  72.800000
-0.009100  72.700000
-0.010500  72.500000
-0.009800  72.400000
-0.008300  72.400000
-0.005300  72.400000
-0.003000  72.100000
-0.004600  72.000000
-0.005300  71.800000
-0.003800  72.000000
-0.003000  71.700000
-0.004600  71.600000
-0.003800  71.300000
-0.001500  71.400000
-0.003000  71.200000
-0.003000  71.100000
-0.003000  71.100000
-0.001500  70.800000
-0.000800  70.800000
-0.003000  70.600000
-0.002300  70.600000
-0.000800  70.400000
-0.000800  70.200000
0.000700  70.300000
0.001500  70.000000
0.001500  69.800000
0.003000  69.900000
0.005200  69.600000
0.005200  69.600000
0.004500  69.300000
0.000700  69.300000
-0.000800  69.100000
-0.001500  69.000000
-0.006000  68.900000
-0.009100  68.500000
-0.009100  68.600000
-0.006000  68.500000
-0.005300  68.500000
-0.006800  68.300000
-0.007500  68.200000
-0.005300  68.000000
-0.001500  68.000000
0.001500  67.900000
0.003000  67.800000
0.002200  67.400000
0.003000  67.600000
0.003000  67.200000
0.003000  67.100000
0.002200  67.100000
0.001500  67.000000
0.000000  66.900000
0.000000  66.700000
-0.001500  66.600000
-0.004600  66.400000
-0.006800  66.200000
-0.005300  66.300000
-0.003800  66.100000
-0.004600  66.000000
-0.005300  65.900000
-0.001500  65.600000
0.000700  65.700000
0.004500  65.400000
0.008200  65.500000
0.010500  65.300000
0.012000  65.200000
0.013500  65.100000
0.015700  64.800000
0.015000  64.800000
0.016500  64.700000
0.016500  64.600000
0.015700  64.400000
0.012700  64.300000
0.009000  64.200000
0.005200  64.000000
0.002200  63.900000
-0.001500  63.700000
-0.003000  63.600000
-0.003000  63.600000
-0.001500  63.400000
-0.000800  63.300000
0.000000  63.200000
0.003000  63.000000
0.005200  63.000000
0.006000  62.800000
0.008200  62.600000
0.007500  62.400000
0.007500  62.500000
0.006000  62.400000
0.005200  62.100000
0.005200  62.000000
0.005200  62.100000
0.006700  61.700000
0.005200  61.700000
0.007500  61.400000
0.007500  61.600000
0.009000  61.200000
0.009700  61.200000
0.005200  61.000000
0.003000  60.700000
0.000000  60.700000
-0.001500  60.700000
-0.000800  60.400000
0.000000  60.300000
-0.000800  60.300000
-0.001500  60.100000
-0.003000  59.900000
-0.005300  59.800000
-0.008300  59.600000
-0.008300  59.400000
-0.009100  59.500000
-0.012000  59.200000
-0.009800  59.200000
-0.006800  59.000000
-0.006800  58.900000
-0.006000  58.900000
-0.005300  58.600000
-0.005300  58.500000
-0.005300  58.200000
-0.005300  58.200000
-0.006800  58.200000
-0.004600  58.000000
-0.004600  58.000000
-0.006000  57.700000
-0.006000  57.600000
-0.008300  57.400000
-0.010500  57.400000
-0.008300  57.200000
-0.003800  57.000000
0.000700  57.100000
0.004500  56.800000
0.009000  56.700000
0.013500  56.700000
0.015700  56.700000
0.019500  56.600000
0.020200  56.400000
0.020200  56.400000
0.012700  56.300000
0.004500  56.100000
-0.003000  56.200000
-0.010500  56.000000
-0.013500  55.800000
-0.018800  55.900000
-0.023300  55.700000
-0.024000  55.700000
-0.023300  55.500000
-0.024000  55.400000
-0.023300  55.400000
-0.021800  55.100000
-0.021800  55.100000
-0.020300  54.900000
-0.019500  54.800000
-0.016500  54.800000
-0.014300  54.400000
-0.011300  54.400000
-0.009100  54.200000
-0.006800  54.000000
-0.001500  54.100000
0.001500  53.800000
0.003000  54.000000
0.005200  53.600000
0.007500  53.600000
0.008200  53.400000
0.010500  53.300000
0.012000  53.200000
0.014200  52.900000
0.015700  53.000000
0.015700  52.800000
0.014200  52.600000
0.012000  52.800000
0.009000  52.300000
0.008200  52.500000
0.007500  52.200000
0.006700  52.200000
0.004500  51.900000
0.001500  51.800000
0.001500  51.900000
0.000700  51.800000
0.000700  51.700000
0.003700  51.700000
0.001500  51.600000
0.000700  51.400000
-0.000800  51.400000
0.000000  51.300000
0.001500  51.500000
0.000700  51.100000
0.000700  51.300000
-0.001500  51.100000
-0.001500  51.200000
-0.000800  50.900000
0.000700  50.800000
-0.000800  50.800000
-0.001500  50.600000
-0.002300  50.700000
-0.003000  50.200000
-0.001500  50.400000
-0.001500  50.200000
-0.000800  50.200000
0.000700  50.100000
0.003700  49.700000
0.004500  49.600000
0.003000  49.600000
0.003000  49.400000
0.002200  49.400000
0.004500  49.300000
0.004500  49.200000
0.001500  49.100000
0.003000  48.800000
-0.000800  49.000000
-0.003000  48.600000
-0.004600  48.500000
-0.004600  48.500000
-0.003000  48.600000
-0.003000  48.200000
-0.007500  48.100000
-0.009100  48.100000
-0.007500  48.000000
-0.005300  47.700000
-0.003800  47.900000
-0.004600  47.600000
-0.003000  47.700000
-0.004600  47.500000
-0.000800  47.400000
0.000700  47.500000
0.001500  47.200000
0.005200  47.200000
0.008200  47.100000
0.012000  47.100000
0.011200  47.000000
0.009000  46.900000
0.009700  46.800000
0.004500  46.700000
0.000700  46.700000
0.000700  46.800000
-0.001500  46.500000
-0.002300  46.500000
-0.001500  46.300000
-0.001500  46.200000
-0.003000  46.300000
-0.004600  45.900000
-0.003800  46.100000
-0.004600  45.700000
-0.004600  45.900000
-0.004600  45.600000
-0.003800  45.500000
-0.003000  45.500000
-0.003000  45.300000
-0.004600  45.400000
-0.001500  45.100000
0.001500  45.000000
0.003000  45.100000
0.003700  44.900000
0.003700  44.900000
0.004500  44.600000
0.005200  44.700000
0.005200  44.700000
0.006000  44.300000
0.006700  44.500000
0.007500  44.500000
0.008200  44.200000
0.009000  44.300000
0.010500  44.000000
0.010500  44.200000
0.012000  43.900000
0.009700  43.900000
0.005200  43.900000
0.006700  43.600000
0.006700  43.600000
0.006700  43.500000
0.004500  43.600000
0.001500  43.600000
0.002200  43.300000
0.000700  43.400000
-0.003000  43.300000
-0.003800  43.100000
-0.003000  43.100000
-0.003000  43.000000
-0.004600  43.000000
-0.003000  42.900000
-0.002300  42.800000
-0.003800  42.700000
-0.000800  42.500000
0.000700  42.700000
0.001500  42.400000
0.004500  42.300000
0.005200  42.300000
0.006700  42.200000
0.006000  42.300000
0.002200  42.100000
0.000700  42.100000
-0.003800  41.900000
-0.006800  41.800000
-0.012800  41.800000
-0.017300  41.700000
-0.014300  41.600000
-0.007500  41.600000
-0.005300  41.600000
-0.003000  41.600000
-0.002300  41.400000
-0.006800  41.400000
-0.007500  41.000000
-0.013500  41.000000
-0.019500  41.100000
-0.016500  40.800000
-0.014300  41.000000
-0.012000  40.700000
-0.012000  40.700000
-0.008300  40.500000
-0.006000  40.500000
-0.005300  40.500000
-0.007500  40.200000
-0.007500  40.300000
-0.006800  40.100000
-0.007500  39.900000
-0.007500  40.200000
-0.007500  39.700000
-0.006000  39.900000
-0.005300  39.900000
-0.002300  39.700000
0.000000  39.700000
0.002200  39.600000
0.004500  39.600000
0.005200  39.400000
0.008200  39.500000
0.006000  39.400000
0.004500  39.100000
0.006700  39.000000
0.006700  39.100000
0.006700  39.000000
0.006700  39.000000
0.007500  38.600000
0.006700  38.700000
0.006700  38.600000
0.005200  38.600000
0.003000  38.500000
0.001500  38.200000
0.000700  38.400000
-0.000800  38.000000
-0.001500  38.300000
-0.001500  38.000000
-0.001500  37.900000
0.002200  37.700000
0.004500  37.800000
0.007500  37.500000
0.010500  37.600000
0.012000  37.400000
0.014200  37.500000
0.015000  37.200000
0.014200  37.200000
0.013500  37.100000
0.013500  37.000000
0.012700  37.100000
0.012000  36.800000
0.009700  36.900000
0.006700  36.700000
0.006700  36.600000
0.007500  36.500000
0.006700  36.500000
0.002200  36.400000
-0.001500  36.400000
0.000700  36.300000
0.001500  36.200000
-0.002300  35.800000
-0.004600  36.000000
-0.005300  35.900000
-0.003800  35.900000
0.000700  35.800000
0.003000  35.500000
0.003000  35.500000
0.001500  35.300000
0.001500  35.300000
0.002200  35.200000
0.004500  35.100000
0.006700  35.100000
0.006700  35.000000
0.008200  35.000000
0.008200  34.800000
0.009000  34.600000
0.009000  34.700000
0.009700  34.500000
0.008200  34.600000
0.009000  34.500000
0.009700  34.300000
0.008200  34.300000
0.009000  33.900000
0.008200  34.200000
0.007500  33.900000
0.006700  33.900000
0.003700  33.900000
0.001500  33.800000
-0.000800  33.700000
-0.000800  33.700000
-0.000800  33.500000
-0.002300  33.400000
-0.003000  33.300000
-0.000800  33.300000
-0.000800  33.200000
-0.001500  33.000000
-0.003000  33.100000
-0.004600  32.900000
-0.003800  33.000000
-0.003000  32.700000
-0.003800  32.800000
-0.005300  32.700000
-0.005300  32.500000
-0.004600  32.500000
-0.003000  32.400000
-0.000800  32.300000
-0.003000  32.300000
-0.003000  32.200000
-0.002300  32.300000
-0.000800  31.900000
0.000700  32.200000
0.000700  31.800000
0.000700  31.900000
0.000000  31.900000
-0.000800  31.600000
-0.001500  31.700000
-0.003000  31.400000
-0.001500  31.500000
-0.003000  31.500000
-0.003800  31.200000
-0.006800  31.100000
-0.008300  31.100000
-0.008300  31.000000
-0.010500  30.900000
-0.011300  30.700000
-0.011300  31.000000
-0.012000  30.600000
-0.012800  30.700000
-0.012800  30.600000
-0.012000  30.400000
-0.012800  30.400000
-0.012800  30.300000
-0.014300  30.300000
-0.015800  30.100000
-0.016500  30.100000
-0.014300  30.000000
-0.012000  30.000000
-0.010500  29.800000
-0.008300  29.700000
-0.007500  29.700000
-0.006800  29.700000
-0.007500  29.600000
-0.005300  29.700000
-0.003000  29.400000
-0.003000  29.600000
-0.003000  29.400000
-0.003000  29.500000
-0.003000  29.400000
-0.002300  29.100000
-0.003000  29.300000
-0.001500  29.000000
0.001500  29.000000
0.000700  28.900000
-0.000800  28.800000
-0.000800  28.800000
0.000700  28.700000
-0.001500  28.600000
-0.002300  28.600000
-0.003800  28.300000
-0.005300  28.600000
-0.006000  28.200000
-0.006800  28.200000
-0.007500  28.100000
-0.007500  28.100000
-0.005300  27.900000
-0.003800  27.900000
-0.002300  27.900000
0.000700  27.700000
0.000700  27.700000
0.003000  27.700000
0.005200  27.600000
0.006000  27.500000
0.008200  27.400000
0.009000  27.300000
0.008200  27.300000
0.008200  27.100000
0.008200  27.100000
0.009000  26.900000
0.009000  27.000000
0.009000  26.900000
0.010500  26.900000
0.009000  26.900000
0.009000  26.600000
0.009000  26.700000
0.008200  26.500000
0.007500  26.400000
0.006000  26.400000
0.005200  26.100000
0.004500  26.300000
0.005200  26.000000
0.005200  26.100000
0.003700  26.000000
0.001500  26.000000
0.000700  26.000000
0.000700  25.800000
-0.000800  25.900000
-0.003000  25.900000
-0.005300  25.600000
-0.010500  25.600000
-0.012000  25.400000
-0.014300  25.300000
-0.014300  25.300000
-0.010500  25.200000
-0.007500  25.300000
-0.002300  25.100000
0.004500  25.100000
0.008200  25.000000
0.010500  24.900000
0.012000  25.000000
0.012700  24.700000
0.014200  24.800000
0.016500  24.500000
0.018000  24.700000
0.020200  24.400000
0.023200  24.500000
0.023200  24.400000
0.023200  24.300000
0.022500  24.200000
0.023200  24.200000
0.023200  24.000000
0.021700  24.000000
0.018000  24.000000
0.015700  24.000000
0.013500  23.800000
0.012000  23.800000
0.011200  23.800000
0.005200  23.500000
0.003000  23.600000
-0.003800  23.600000
-0.010500  23.500000
-0.012000  23.500000
-0.015000  23.100000
-0.018800  23.300000
-0.021000  23.000000
-0.021800  23.000000
-0.022500  23.100000
-0.026300  22.800000
-0.027800  22.900000
-0.027800  22.700000
-0.027000  22.700000
-0.024800  22.600000
-0.021800  22.500000
-0.016500  22.600000
-0.009800  22.300000
-0.003000  22.500000
0.003700  22.500000
0.010500  22.100000
0.015700  22.400000
0.015700  22.100000
0.016500  22.100000
0.018000  22.100000
0.018000  21.900000
0.017200  22.100000
0.014200  21.900000
0.011200  21.900000
0.009000  21.900000
0.008200  21.700000
0.006000  21.800000
0.006700  21.500000
0.003700  21.600000
0.000000  21.400000
-0.001500  21.500000
-0.003000  21.500000
-0.003800  21.300000
-0.005300  21.400000
-0.008300  21.300000
-0.012000  21.000000
-0.012800  21.100000
-0.016500  21.000000
-0.015800  21.000000
-0.016500  20.900000
-0.018800  20.800000
-0.015800  20.700000
-0.017300  20.700000
-0.019500  20.700000
-0.018100  20.400000
-0.016500  20.600000
-0.015000  20.400000
-0.012000  20.400000
-0.008300  20.300000
-0.009100  20.400000
-0.009100  20.300000
-0.005300  20.400000
-0.003000  20.100000
0.000700  20.200000
0.003000  20.100000
0.004500  20.300000
0.006700  20.000000
0.006700  20.200000
0.008200  20.000000
0.008200  19.800000
0.008200  20.100000
0.009000  19.800000
0.009000  19.800000
0.007500  19.800000
0.005200  19.600000
0.003700  19.700000
0.003700  19.600000
0.003700  19.600000
0.004500  19.600000
0.004500  19.300000
0.003000  19.500000
0.000000  19.200000
-0.001500  19.300000
-0.003000  19.300000
-0.003000  19.100000
-0.003000  19.000000
-0.000800  18.900000
-0.001500  19.000000
0.000000  18.800000
0.000700  18.900000
0.000000  18.800000
0.000000  18.700000
0.000700  18.700000
0.003000  18.700000
0.003000  18.600000
0.003000  18.400000
0.000700  18.400000
0.000000  18.400000
-0.000800  18.300000
-0.001500  18.400000
-0.001500  18.200000
-0.001500  18.300000
-0.003000  18.400000
-0.003000  18.000000
-0.003000  18.100000
-0.005300  17.800000
-0.005300  17.900000
-0.004600  17.900000
-0.005300  17.900000
-0.009100  17.700000
-0.008300  17.800000
-0.006800  17.700000
-0.003000  17.800000
0.001500  17.500000
0.004500  17.700000
0.009000  17.500000
0.012000  17.500000
0.015700  17.300000
0.018000  17.300000
0.018000  17.500000
0.018000  17.200000
0.017200  17.300000
0.017200  17.200000
0.017200  17.100000
0.015700  17.200000
0.014200  17.100000
0.013500  16.900000
0.011200  17.000000
0.009000  16.900000
0.006700  17.000000
0.004500  16.800000
0.000000  16.800000
-0.003000  16.700000
-0.002300  16.700000
-0.003000  16.700000
-0.001500  16.500000
0.000000  16.700000
0.000000  16.400000
-0.001500  16.600000
-0.001500  16.400000
-0.001500  16.400000
-0.000800  16.300000
0.001500  16.300000
0.000700  16.400000
0.000700  16.200000
-0.001500  16.100000
-0.002300  16.200000
-0.003000  16.000000
-0.003800  16.100000
-0.001500  16.000000
0.001500  15.900000
0.003000  15.900000
0.003700  15.700000
0.003000  15.900000
0.002200  15.700000
0.000700  15.700000
-0.001500  15.600000
-0.000800  15.700000
0.001500  15.700000
0.005200  15.600000
0.008200  15.400000
0.012000  15.600000
0.016500  15.300000
0.016500  15.600000
0.015000  15.400000
0.010500  15.300000
0.009700  15.500000
0.009000  15.300000
0.005200  15.400000
-0.001500  15.300000
-0.004600  15.100000
-0.005300  15.000000
-0.006800  15.100000
-0.007500  15.000000
-0.008300  15.000000
-0.008300  15.000000
-0.010500  14.900000
-0.010500  14.800000
-0.012000  15.000000
-0.013500  14.900000
-0.014300  14.900000
-0.015000  14.600000
-0.015800  14.700000
-0.015800  14.700000
-0.015800  14.500000
-0.018100  14.700000
-0.018100  14.600000
-0.018100  14.800000
-0.017300  14.600000
-0.015800  14.400000
-0.015800  14.400000
-0.015800  14.600000
-0.014300  14.400000
-0.012000  14.400000
-0.010500  14.300000
-0.010500  14.400000
-0.008300  14.300000
-0.006000  14.500000
-0.004600  14.300000
-0.003800  14.300000
-0.001500  14.400000
0.001500  14.200000
0.001500  14.400000
0.001500  14.200000
0.002200  14.200000
0.003000  14.100000
0.004500  14.100000
0.003700  14.200000
0.003000  14.000000
0.003000  14.000000
0.001500  14.200000
0.000700  13.900000
0.000700  14.100000
0.001500  13.900000
0.003000  14.200000
0.003000  13.900000
0.005200  14.100000
0.005200  13.800000
0.005200  13.900000
0.004500  13.900000
0.003000  13.900000
0.003000  14.000000
0.003000  14.000000
0.003000  13.800000
0.005200  14.000000
0.005200  13.900000
0.006000  13.900000
0.005200  13.900000
0.006000  13.800000
0.008200  14.000000
0.008200  13.700000
0.009000  13.900000
0.010500  13.800000
0.009000  13.800000
0.011200  13.900000
0.010500  13.900000
0.009000  13.900000
0.008200  13.700000
0.005200  13.800000
0.006000  13.900000
0.003000  13.600000
-0.003000  13.900000
-0.005300  13.500000
-0.007500  13.800000
-0.008300  13.600000
-0.011300  13.700000
-0.012000  13.600000
-0.012800  13.700000
-0.014300  13.700000
-0.013500  13.700000
-0.012000  13.800000
-0.012000  13.500000
-0.012000  13.600000
-0.010500  13.600000
-0.009100  13.800000
-0.008300  13.400000
-0.006800  13.700000
-0.004600  13.600000
-0.003000  13.900000
-0.001500  13.800000
-0.000800  13.800000
-0.001500  13.700000
-0.003000  13.700000
-0.003000  13.800000
-0.003000  13.500000
-0.005300  13.900000
-0.003000  13.700000
-0.003800  13.800000
-0.003800  13.600000
-0.003800  13.800000
-0.004600  13.600000
-0.001500  13.700000
0.001500  13.500000
0.004500  13.600000
0.005200  13.600000
0.004500  13.800000
0.005200  13.700000
0.007500  13.800000
0.008200  13.500000
0.008200  13.600000
0.009000  13.700000
0.012000  13.500000
0.012700  13.600000
0.014200  13.500000
0.013500  13.500000
0.011200  13.600000
0.009700  13.500000
0.009000  13.400000
0.006700  13.500000
0.004500  13.400000
0.004500  13.400000
0.001500  13.200000
0.000000  13.500000
-0.001500  13.300000
-0.004600  13.500000
-0.006800  13.100000
-0.009100  13.400000
-0.009100  13.200000
-0.006800  13.100000
-0.004600  13.500000
-0.003800  13.400000
-0.005300  13.100000
-0.003800  13.300000
-0.001500  13.100000
-0.000800  13.200000
0.002200  13.100000
0.004500  13.000000
0.006700  13.000000
0.009000  13.000000
0.010500  13.100000
0.014200  12.900000
0.014200  13.100000
0.018000  12.900000
0.021000  12.900000
0.022500  13.000000
0.024000  12.800000
0.021700  13.000000
0.020200  12.900000
0.018700  12.900000
0.016500  13.000000
0.017200  12.700000
0.014200  13.000000
0.013500  12.800000
0.012000  12.900000
0.011200  12.800000
0.009000  12.700000
0.006000  13.000000
0.003700  12.600000
0.000700  12.900000
0.000700  12.700000
0.001500  12.700000
-0.001500  12.900000
-0.006000  12.700000
-0.006000  12.600000
-0.009100  12.600000
-0.012800  12.500000
-0.012800  12.800000
-0.015800  12.500000
-0.015800  12.700000
-0.018100  12.600000
-0.019500  12.600000
-0.018800  12.600000
-0.021800  12.500000
-0.021800  12.700000
-0.021800  12.400000
-0.021800  12.700000
-0.023300  12.500000
-0.024800  12.600000
-0.023300  12.600000
-0.021800  12.600000
-0.021800  12.500000
-0.019500  12.600000
-0.018100  12.300000
-0.014300  12.400000
-0.012800  12.400000
-0.012000  12.600000
-0.009800  12.500000
-0.009100  12.500000
-0.008300  12.500000
-0.006800  12.300000
-0.005300  12.500000
-0.003000  12.500000
-0.001500  12.600000
-0.001500  12.500000
0.000700  12.400000
0.001500  12.500000
0.002200  12.400000
0.004500  12.500000
0.003700  12.600000
0.003000  12.200000
0.003700  12.500000
0.003000  12.200000
0.003700  12.400000
0.004500  12.200000
0.003700  12.400000
0.002200  12.400000
0.003000  12.300000
0.005200  12.300000
0.006000  12.200000
0.006700  12.200000
0.008200  12.200000
0.012000  12.400000
0.012700  12.300000
0.015000  12.300000
0.019500  12.200000
0.020200  12.300000
0.021700  12.000000
0.021700  12.200000
0.023200  12.100000
0.024000  12.100000
0.024000  12.200000
0.025500  12.100000
0.025500  12.300000
0.024700  11.900000
0.024700  12.300000
0.025500  12.100000
0.022500  12.200000
0.020200  12.100000
0.016500  12.000000
0.010500  12.100000
0.005200  12.000000
0.001500  12.000000
0.000000  12.100000
-0.000800  11.800000
-0.001500  12.100000
-0.001500  11.900000
-0.005300  12.000000
-0.009800  11.900000
-0.012800  11.800000
-0.014300  12.000000
-0.016500  11.800000
-0.017300  12.000000
-0.016500  11.900000
-0.015800  11.800000
-0.015000  11.800000
-0.015000  11.900000
-0.015800  11.700000
-0.015800  11.900000
-0.014300  11.700000
-0.013500  11.900000
-0.012000  11.600000
-0.010500  11.900000
-0.009800  11.700000
-0.009100  11.800000
-0.008300  11.800000
-0.006800  11.600000
-0.005300  11.800000
-0.004600  11.800000
-0.003000  11.800000
-0.003000  11.700000
-0.003000  11.700000
-0.001500  11.700000
-0.001500  11.800000
0.000700  11.700000
0.000700  11.700000
0.001500  11.700000
0.002200  11.800000
0.001500  11.700000
0.003000  11.700000
0.003700  11.800000
0.001500  11.600000
0.000700  11.700000
0.000000  11.600000
-0.000800  11.700000
-0.000800  11.600000
0.000700  11.600000
-0.000800  11.700000
-0.001500  11.600000
-0.000800  11.600000
-0.001500  11.400000
-0.000800  11.500000
-0.000800  11.700000
-0.000800  11.500000
-0.001500  11.600000
-0.003000  11.400000
-0.000800  11.600000
0.001500  11.500000
0.002200  11.400000
0.001500  11.600000
0.001500  11.300000
0.000700  11.400000
-0.000800  11.600000
0.000700  11.400000
0.000700  11.600000
0.000000  11.400000
0.001500  11.500000
0.004500  11.300000
0.005200  11.400000
0.006700  11.400000
0.009000  11.200000
0.010500  11.600000
0.012000  11.200000
0.010500  11.300000
0.008200  11.300000
0.009700  11.500000
0.009000  11.300000
0.008200  11.300000
0.006700  11.300000
0.006000  11.200000
0.005200  11.200000
0.003000  11.300000
0.001500  11.200000
-0.001500  11.200000
-0.001500  11.200000
0.001500  11.100000
0.001500  11.300000
0.003700  11.000000
0.006700  11.200000
0.006700  11.200000
0.004500  11.200000
0.003700  11.200000
0.002200  11.200000
-0.002300  11.200000
-0.003800  11.000000
-0.006800  11.200000
-0.006800  11.200000
-0.006000  11.100000
-0.009100  11.300000
-0.008300  10.900000
-0.008300  11.200000
-0.009800  11.000000
-0.012000  11.000000
-0.012000  11.100000
-0.011300  10.900000
-0.010500  11.200000
-0.009800  10.800000
-0.009100  11.000000
-0.009800  11.200000
-0.008300  11.100000
-0.006800  11.000000
-0.008300  11.100000
-0.006800  11.000000
-0.006800  11.200000
-0.006800  11.000000
-0.007500  11.000000
-0.008300  10.900000
-0.006800  11.100000
-0.005300  11.200000
-0.005300  10.900000
-0.005300  11.200000
-0.003800  10.900000
-0.004600  11.100000
-0.003800  10.900000
-0.002300  11.000000
-0.001500  10.900000
-0.000800  11.000000
0.000000  11.000000
-0.000800  11.000000
-0.000800  11.000000
0.000700  11.100000
0.000700  10.800000
-0.001500  11.000000
-0.003800  10.900000
-0.001500  11.000000
0.000700  11.000000
0.001500  10.900000
0.000700  11.100000
-0.001500  10.700000
0.000000  11.000000
0.001500  10.800000
0.000700  11.000000
0.000700  10.900000
0.003000  10.800000
0.003700  10.800000
0.004500  10.900000
0.003000  10.700000
0.005200  11.000000
0.006700  10.700000
0.006700  10.900000
0.005200  10.700000
0.004500  10.800000
0.004500  10.900000
0.003700  10.800000
0.001500  10.900000
0.001500  10.800000
0.002200  11.000000
0.001500  10.800000
0.003000  10.800000
0.002200  11.000000
0.001500  11.000000
0.003700  10.800000
0.001500  10.800000
0.001500  10.800000
0.001500  11.000000
0.001500  10.600000
0.000700  11.000000
-0.000800  10.700000
-0.000800  10.800000
-0.001500  10.800000
-0.001500  10.800000
-0.001500  11.000000
-0.003000  10.700000
-0.003000  10.900000
-0.003000  10.900000
-0.004600  10.700000
-0.007500  10.800000
-0.009800  10.700000
-0.006800  10.800000
-0.006800  10.700000
-0.006800  10.700000
-0.008300  10.800000
-0.007500  10.800000
-0.005300  10.900000
-0.006800  10.800000
-0.004600  10.800000
-0.003000  11.000000
-0.002300  10.700000
-0.000800  11.100000
-0.000800  10.800000
-0.000800  10.700000
0.000000  10.800000
-0.001500  10.800000
-0.000800  10.800000
0.001500  10.800000
0.000700  10.800000
-0.000800  10.800000
-0.002300  10.700000
-0.002300  11.000000
-0.003000  10.700000
-0.001500  10.900000
-0.000800  10.800000
-0.001500  10.900000
-0.000800  10.800000
-0.001500  10.800000
-0.000800  11.000000
0.000000  10.800000
0.000700  10.900000
0.000700  10.900000
0.000000  10.800000
-0.000800  10.900000
-0.001500  10.900000
-0.000800  10.700000
0.001500  11.000000
0.004500  10.700000
0.006000  10.900000
0.006700  10.800000
0.006700  10.900000
0.009000  11.000000
0.010500  10.700000
0.010500  11.100000
0.012000  10.700000
0.010500  11.000000
0.010500  11.000000
0.011200  10.800000
0.010500  11.000000
0.010500  10.800000
0.010500  10.800000
0.012700  10.700000
0.015700  10.900000
0.016500  10.900000
0.016500  10.800000
0.013500  10.900000
0.013500  10.800000
0.013500  10.900000
0.012000  10.900000
0.011200  10.800000
0.011200  11.000000
0.010500  11.000000
0.009000  10.800000
0.008200  10.900000
0.006000  10.900000
0.004500  11.000000
0.003700  11.000000
0.000700  10.900000
-0.000800  11.200000
-0.003000  10.900000
-0.004600  11.100000
-0.003800  10.700000
-0.005300  11.100000
-0.006000  10.700000
-0.008300  10.900000
-0.009100  11.000000
-0.012000  10.900000
-0.012800  11.000000
-0.014300  10.900000
-0.015000  11.000000
-0.016500  11.000000
-0.018100  11.000000
-0.015800  11.100000
-0.016500  10.800000
-0.015800  11.100000
-0.016500  11.100000
-0.014300  11.000000
-0.012800  11.100000
-0.012800  11.000000
-0.009800  11.100000
-0.008300  11.100000
-0.006800  11.200000
-0.006000  11.200000
-0.003800  11.100000
0.000000  11.200000
0.000000  11.100000
0.001500  11.100000
0.001500  11.300000
0.004500  11.100000
0.006000  11.200000
0.005200  11.200000
0.005200  11.200000
0.009000  11.300000
0.011200  11.200000
0.011200  11.300000
0.012700  11.100000
0.011200  11.200000
0.010500  11.200000
0.010500  11.300000
0.007500  11.300000
0.007500  11.300000
0.007500  11.200000
0.004500  11.500000
0.004500  11.200000
0.004500  11.500000
0.002200  11.300000
0.002200  11.400000
0.000000  11.400000
0.000700  11.300000
-0.000800  11.500000
-0.003800  11.500000
-0.003000  11.600000
-0.003800  11.300000
-0.003000  11.700000
-0.003000  11.600000
-0.003000  11.600000
-0.001500  11.600000
-0.000800  11.600000
0.000700  11.500000
0.000700  11.600000
0.003000  11.600000
0.001500  11.700000
0.000700  11.600000
0.001500  11.600000
0.001500  11.700000
0.000700  11.600000
0.000000  11.800000
0.000700  11.600000
0.000000  11.900000
0.000700  11.800000
-0.000800  11.800000
-0.000800  11.800000
-0.001500  11.800000
-0.001500  11.900000
-0.003000  11.900000
-0.002300  11.600000
-0.002300  12.000000
-0.003000  11.700000
-0.003000  11.900000
-0.005300  11.700000
-0.004600  11.800000
-0.003000  11.900000
-0.001500  11.900000
-0.001500  12.100000
-0.003000  11.900000
-0.001500  12.000000
-0.001500  12.100000
0.000700  12.000000
-0.001500  12.100000
-0.003000  12.000000
-0.003000  11.800000
-0.005300  12.100000
-0.004600  12.000000
-0.003000  12.200000
-0.003000  12.000000
-0.003000  12.100000
-0.003800  12.300000
-0.005300  12.100000
-0.006800  12.400000
-0.005300  12.100000
-0.004600  12.300000
-0.001500  12.200000
0.000700  12.300000
-0.001500  12.300000
-0.001500  12.300000
-0.001500  12.200000
-0.001500  12.300000
-0.000800  12.200000
0.001500  12.500000
0.001500  12.400000
0.001500  12.500000
0.000700  12.600000
0.001500  12.500000
0.003700  12.400000
0.004500  12.400000
0.004500  12.700000
0.005200  12.500000
0.006700  12.500000
0.008200  12.600000
0.009700  12.600000
0.010500  12.700000
0.007500  12.700000
0.006000  12.500000
0.005200  12.600000
0.005200  12.500000
0.003000  12.800000
0.003700  12.600000
0.004500  12.700000
0.003000  12.700000
0.004500  12.600000
0.003700  12.800000
0.003700  12.700000
0.002200  12.700000
0.003000  13.000000
0.001500  12.700000
0.001500  12.800000
0.002200  12.900000
0.001500  12.800000
0.001500  12.800000
0.000700  12.900000
0.000700  13.000000
-0.001500  12.800000
-0.002300  13.000000
-0.001500  12.900000
-0.004600  13.000000
-0.003000  13.000000
-0.001500  12.800000
-0.003000  13.100000
-0.003800  13.000000
-0.004600  13.200000
-0.003000  13.000000
-0.004600  13.100000
-0.004600  13.200000
-0.003000  13.100000
-0.001500  13.200000
-0.001500  13.200000
-0.004600  13.100000
-0.003000  13.300000
-0.003800  13.200000
-0.003000  13.300000
-0.003000  13.300000
-0.005300  13.200000
-0.006800  13.300000
-0.008300  13.100000
-0.006000  13.400000
-0.006800  13.100000
-0.005300  13.300000
-0.005300  13.400000
-0.006800  13.300000
-0.006800  13.300000
-0.005300  13.400000
-0.005300  13.500000
-0.003800  13.600000
-0.001500  13.500000
0.001500  13.600000
0.003000  13.500000
0.001500  13.600000
-0.000800  13.600000
-0.000800  13.800000
0.000700  13.700000
0.002200  13.700000
0.004500  13.800000
0.003000  13.700000
0.003000  13.800000
0.004500  13.700000
0.003000  13.900000
0.003700  13.700000
0.003000  13.900000
0.000700  13.900000
0.001500  14.000000
0.002200  13.900000
0.003000  14.100000
0.003000  14.000000
0.004500  14.100000
0.001500  14.100000
0.001500  14.100000
0.002200  14.200000
0.000700  14.000000
0.000700  14.400000
-0.000800  14.000000
-0.001500  14.300000
-0.000800  14.300000
-0.003000  14.200000
-0.003000  14.300000
-0.003800  14.200000
-0.005300  14.300000
-0.004600  14.500000
-0.003800  14.300000
-0.002300  14.500000
-0.002300  14.400000
0.000000  14.400000
0.001500  14.400000
0.001500  14.400000
0.003700  14.600000
0.003700  14.500000
0.002200  14.800000
0.000700  14.700000
0.000700  14.700000
0.002200  14.700000
0.001500  14.700000
0.003000  14.700000
0.001500  14.800000
0.003700  14.700000
0.006700  14.800000
0.006000  14.700000
0.004500  15.000000
0.003000  14.900000
0.004500  14.800000
0.004500  15.000000
0.003000  14.900000
0.001500  15.100000
0.000700  15.000000
-0.001500  15.100000
-0.002300  15.100000
-0.003000  15.200000
-0.003000  15.200000
-0.003000  15.300000
-0.004600  15.000000
-0.003000  15.300000
-0.003000  15.200000
-0.002300  15.200000
-0.004600  15.300000
-0.005300  15.300000
-0.006000  15.300000
-0.006800  15.300000
-0.006800  15.400000
-0.009100  15.300000
-0.009800  15.600000
-0.010500  15.500000
-0.010500  15.500000
-0.009100  15.400000
-0.009800  15.600000
-0.008300  15.500000
-0.006800  15.600000
-0.008300  15.500000
-0.009100  15.700000
-0.009100  15.600000
-0.009100  15.700000
-0.007500  15.700000
-0.005300  15.700000
-0.003800  16.000000
-0.003000  15.900000
-0.001500  15.900000
0.000700  15.900000
0.001500  15.800000
0.004500  15.900000
0.003700  16.100000
0.005200  15.900000
0.010500  16.100000
0.011200  16.200000
0.010500  16.200000
0.012000  16.000000
0.011200  16.200000
0.012000  16.100000
0.012700  16.100000
0.011200  16.100000
0.011200  16.200000
0.010500  16.300000
0.009000  16.100000
0.008200  16.300000
0.009000  16.200000
0.006700  16.200000
0.006700  16.200000
0.006700  16.400000
0.006700  16.300000
0.008200  16.400000
0.010500  16.300000
