# Supplementary material for: Extracting time-frequency feature of single-channel vastus medialis EMG signals for knee exercise pattern recognition
Source: PLoS One. 2017 Jul 10;12(7):e0180526. doi: 10.1371/journal.pone.0180526 (PMC5503271; doi:10.1371/journal.pone.0180526)
Supplement: S1 File — The EMG orignial data of the vastus medialis muscle of the detected leg from 14 healthy subjects were collected and recorded in the file while performing three exercise programs, i.e., leg extension from a sitting position (sitting), flexion of the leg up (standing), and gait (walking). (ZIP) [file pone.0180526.s001.zip › Data/12gait.txt]

File Name: 12gait.log
Channel 3: 'Vasto Medial', 18706 values, engineering units: mV, no filters.
Channel 5: 'Flexo', 18706 values, engineering units: deg, no filters.
Digitals combined (event=16, d=8, c=4, b=2, a=1): 18706 values, .
-0.003000  -9.700000
0.005200  -9.400000
-0.002300  -9.500000
-0.006800  -9.500000
-0.018800  -9.500000
-0.030000  -9.300000
-0.023300  -9.400000
-0.023300  -9.600000
-0.025600  -9.300000
-0.034600  -9.400000
-0.038300  -9.500000
-0.023300  -9.100000
-0.006000  -9.700000
0.003000  -9.200000
-0.001500  -9.200000
0.005200  -9.300000
0.027000  -9.200000
0.025500  -9.200000
0.015700  -9.300000
0.016500  -9.100000
0.004500  -9.500000
-0.019500  -9.300000
-0.033800  -9.100000
-0.027000  -9.400000
-0.020300  -9.100000
-0.007500  -9.300000
0.014200  -9.200000
0.031500  -9.000000
0.044200  -9.300000
0.038200  -8.900000
0.023200  -9.200000
0.005200  -9.100000
-0.000800  -9.100000
0.000700  -9.300000
-0.003000  -9.000000
0.002200  -8.800000
0.006700  -9.100000
0.010500  -8.800000
0.014200  -9.200000
-0.001500  -9.000000
-0.024000  -8.900000
-0.031500  -9.100000
-0.031500  -8.800000
-0.031500  -9.000000
-0.034600  -9.000000
-0.036800  -9.000000
-0.053300  -8.900000
-0.055500  -8.900000
-0.024000  -8.900000
-0.012800  -8.900000
-0.012000  -8.900000
0.006700  -8.900000
0.033000  -9.000000
0.073500  -8.700000
0.093700  -8.900000
0.093000  -8.700000
0.072700  -9.000000
0.033700  -8.400000
0.005200  -8.900000
-0.004600  -8.800000
-0.004600  -8.900000
-0.012000  -8.800000
-0.018800  -8.600000
-0.027800  -8.700000
-0.038300  -8.800000
-0.042000  -8.700000
-0.039000  -8.800000
-0.034600  -8.900000
-0.027000  -8.600000
-0.018100  -9.000000
-0.023300  -8.600000
-0.030000  -8.700000
-0.017300  -8.600000
0.008200  -8.600000
0.038200  -8.900000
0.042000  -8.500000
0.001500  -9.000000
-0.048800  -8.600000
-0.052500  -8.900000
0.002200  -8.700000
0.046500  -8.600000
0.070500  -8.500000
0.081700  -8.600000
0.075000  -8.400000
0.061500  -8.600000
0.039000  -8.600000
0.004500  -8.500000
-0.039000  -8.800000
-0.060800  -8.400000
-0.057000  -8.900000
-0.057800  -8.300000
-0.052500  -8.800000
-0.040500  -8.300000
-0.033800  -8.600000
-0.026300  -8.600000
-0.021800  -8.600000
-0.025600  -8.400000
-0.036100  -8.500000
-0.060800  -8.400000
-0.054000  -8.400000
-0.012000  -8.300000
0.020200  -8.300000
0.048700  -8.500000
0.058500  -8.300000
0.077200  -8.500000
0.108000  -8.300000
0.121500  -8.400000
0.123000  -8.300000
0.100500  -8.200000
0.060700  -8.300000
0.020200  -8.100000
-0.012800  -8.300000
-0.033800  -8.200000
-0.039000  -8.100000
-0.042000  -8.300000
-0.038300  -8.200000
-0.033000  -8.000000
-0.024000  -8.400000
-0.027800  -7.800000
-0.044300  -8.300000
-0.050300  -7.800000
-0.058500  -8.200000
-0.058500  -8.000000
-0.046500  -8.000000
-0.036100  -8.100000
-0.021000  -7.700000
-0.003000  -8.000000
0.011200  -8.000000
0.012000  -7.800000
0.010500  -7.900000
0.016500  -8.000000
0.024700  -7.600000
0.023200  -8.000000
0.010500  -7.600000
0.009000  -7.900000
0.010500  -7.800000
-0.001500  -7.700000
-0.010500  -7.900000
-0.003800  -7.500000
-0.003800  -8.000000
-0.018100  -7.400000
-0.025600  -8.000000
-0.023300  -7.500000
-0.021800  -7.600000
-0.018100  -7.600000
-0.004600  -7.600000
0.006700  -7.400000
0.010500  -7.600000
0.008200  -7.700000
0.000700  -7.400000
0.002200  -7.700000
0.020200  -7.300000
0.017200  -7.700000
0.009000  -7.200000
0.018700  -7.700000
0.011200  -7.500000
0.005200  -7.500000
-0.006000  -7.500000
-0.020300  -7.400000
-0.004600  -7.400000
0.011200  -7.500000
0.020200  -7.400000
0.023200  -7.500000
0.012700  -7.600000
0.008200  -7.300000
0.005200  -7.500000
-0.006800  -7.400000
-0.015000  -7.400000
-0.056300  -7.500000
-0.129800  -7.200000
-0.128300  -7.500000
-0.071300  -7.100000
-0.024800  -7.500000
0.039700  -7.100000
0.076500  -7.500000
0.076500  -7.200000
0.073500  -7.300000
0.073500  -7.400000
0.059200  -7.400000
0.051700  -7.100000
0.059200  -7.400000
0.051700  -7.200000
0.071200  -7.300000
0.065200  -7.200000
0.018000  -7.200000
-0.024000  -7.400000
-0.048800  -7.100000
-0.048000  -7.300000
-0.051800  -7.200000
-0.046500  -7.100000
-0.045000  -7.300000
-0.048000  -7.100000
-0.054800  -7.200000
-0.067500  -7.200000
-0.069100  -7.200000
-0.051100  -7.200000
-0.014300  -7.300000
-0.000800  -6.800000
0.021700  -7.500000
0.054700  -6.900000
0.057700  -7.300000
0.044200  -7.100000
0.030700  -7.100000
0.027000  -7.100000
0.012700  -7.100000
0.003700  -7.200000
0.012000  -7.100000
0.010500  -7.200000
0.000700  -7.300000
-0.000800  -7.200000
-0.009100  -7.100000
-0.015800  -7.500000
-0.018100  -6.800000
-0.023300  -7.200000
-0.023300  -7.200000
-0.015800  -7.200000
-0.008300  -7.200000
-0.023300  -7.100000
-0.049500  -7.400000
-0.048800  -6.900000
-0.038300  -7.400000
-0.034600  -7.000000
-0.030000  -7.200000
-0.014300  -7.300000
0.002200  -7.200000
0.001500  -7.200000
0.018700  -7.200000
0.049500  -7.300000
0.078000  -7.100000
0.070500  -7.400000
0.040500  -7.000000
0.014200  -7.400000
-0.031500  -7.000000
-0.062300  -7.200000
-0.063000  -7.100000
-0.039800  -7.200000
0.010500  -7.200000
0.054000  -7.000000
0.065200  -7.300000
0.045700  -7.100000
0.004500  -7.000000
-0.024800  -7.100000
-0.063800  -7.200000
-0.120800  -7.000000
-0.138800  -7.200000
-0.132000  -7.100000
-0.099800  -7.100000
-0.011300  -7.100000
0.084700  -7.000000
0.183700  -7.300000
0.265500  -6.900000
0.277500  -7.100000
0.240000  -6.900000
0.148500  -7.200000
0.069000  -7.000000
0.010500  -7.000000
-0.023300  -7.000000
-0.031500  -7.200000
-0.045000  -6.800000
-0.053300  -7.200000
-0.060000  -7.100000
-0.056300  -7.100000
-0.055500  -7.100000
-0.054000  -7.000000
-0.055500  -7.100000
-0.055500  -6.800000
-0.060800  -7.000000
-0.071300  -7.100000
-0.066000  -7.000000
-0.067500  -7.200000
-0.065300  -6.800000
-0.051800  -6.900000
-0.035300  -6.900000
-0.023300  -7.000000
-0.010500  -6.800000
0.012000  -7.100000
0.015700  -6.800000
0.005200  -7.200000
0.000700  -6.700000
0.003000  -6.900000
0.016500  -6.400000
0.034500  -6.800000
0.037500  -6.700000
0.023200  -6.700000
0.005200  -6.800000
0.002200  -6.600000
-0.001500  -6.800000
-0.017300  -6.600000
-0.021800  -6.800000
-0.025600  -6.600000
-0.039000  -6.800000
-0.055500  -6.400000
-0.054000  -6.700000
-0.047300  -6.400000
-0.048000  -6.500000
-0.035300  -6.500000
-0.007500  -6.300000
0.037500  -6.500000
0.053200  -6.300000
0.042700  -6.700000
0.048000  -6.100000
0.042000  -6.600000
0.039000  -6.500000
0.053200  -6.300000
0.066700  -6.200000
0.071200  -6.300000
0.059200  -6.200000
0.045700  -6.300000
0.019500  -6.500000
0.000000  -6.200000
-0.008300  -6.300000
-0.023300  -6.200000
-0.033000  -6.600000
-0.036800  -6.000000
-0.033000  -6.300000
-0.030000  -6.100000
-0.024000  -6.400000
-0.012800  -6.100000
-0.010500  -6.200000
-0.012800  -6.300000
-0.012800  -6.200000
-0.009100  -6.100000
-0.012000  -6.300000
-0.009100  -6.200000
0.008200  -6.000000
0.013500  -6.300000
0.009700  -6.100000
-0.000800  -6.200000
-0.001500  -6.100000
0.003700  -6.100000
-0.008300  -6.100000
-0.014300  -6.000000
-0.011300  -6.300000
-0.019500  -5.900000
-0.021800  -6.300000
-0.019500  -6.100000
-0.023300  -6.100000
-0.015000  -6.300000
-0.000800  -6.200000
0.012000  -5.900000
0.024000  -6.200000
0.033000  -5.900000
0.036700  -6.400000
0.019500  -5.800000
0.003700  -6.200000
-0.006000  -6.000000
-0.018100  -6.200000
-0.015000  -6.200000
-0.002300  -6.000000
0.008200  -6.200000
0.000700  -6.000000
-0.009100  -6.000000
-0.012800  -6.000000
-0.025600  -6.100000
-0.016500  -5.900000
0.016500  -6.300000
0.035200  -6.000000
0.031500  -6.100000
0.020200  -6.100000
0.020200  -6.100000
0.019500  -6.300000
0.005200  -5.800000
0.010500  -6.300000
0.033700  -6.000000
0.037500  -6.300000
0.030700  -5.900000
0.014200  -6.000000
-0.032300  -6.200000
-0.091500  -6.200000
-0.137300  -6.300000
-0.139600  -6.200000
-0.102800  -6.400000
-0.075800  -6.000000
-0.057000  -6.500000
-0.027800  -6.000000
0.023200  -6.500000
0.064500  -6.000000
0.084700  -6.300000
0.126700  -6.200000
0.144000  -6.200000
0.148500  -6.300000
0.144000  -6.200000
0.106500  -6.300000
0.055500  -6.300000
-0.000800  -6.400000
-0.030800  -6.400000
-0.043600  -6.500000
-0.045000  -6.100000
-0.046500  -6.500000
-0.048000  -6.300000
-0.040500  -6.300000
-0.035300  -6.400000
-0.027800  -6.300000
-0.037500  -6.300000
-0.048800  -6.100000
-0.031500  -6.600000
-0.023300  -6.200000
-0.027800  -6.500000
-0.021800  -6.300000
-0.013500  -6.300000
-0.006800  -6.400000
-0.009800  -6.500000
-0.013500  -6.300000
-0.004600  -6.500000
-0.006000  -6.200000
-0.017300  -6.300000
-0.023300  -6.300000
-0.009100  -6.400000
0.003000  -6.300000
-0.004600  -6.300000
-0.012000  -6.400000
-0.018800  -6.200000
-0.017300  -6.300000
-0.005300  -6.300000
-0.001500  -6.300000
0.012700  -6.400000
0.027700  -6.200000
0.031500  -6.200000
0.033700  -6.300000
0.030700  -6.300000
0.020200  -6.100000
0.001500  -6.300000
-0.015800  -6.000000
-0.015800  -6.500000
-0.016500  -6.100000
-0.025600  -6.400000
-0.023300  -6.100000
-0.018100  -6.100000
-0.009100  -6.300000
-0.006800  -6.000000
0.001500  -6.100000
0.025500  -6.200000
0.038200  -6.300000
0.050200  -6.200000
0.048000  -6.400000
0.034500  -6.100000
0.035200  -6.500000
0.031500  -6.000000
0.021700  -6.300000
0.011200  -6.200000
-0.009100  -6.200000
-0.018100  -6.300000
-0.021000  -6.100000
-0.024800  -6.400000
-0.014300  -6.000000
-0.006000  -6.500000
-0.012000  -6.300000
-0.018100  -6.300000
-0.023300  -6.300000
-0.022500  -6.200000
-0.032300  -6.200000
-0.049500  -6.300000
-0.053300  -6.300000
-0.057800  -6.100000
-0.056300  -6.400000
-0.025600  -6.000000
0.018700  -6.400000
0.065200  -6.000000
0.082500  -6.300000
0.062200  -6.200000
0.043500  -6.200000
0.031500  -6.300000
-0.002300  -6.200000
-0.038300  -6.300000
-0.045000  -6.100000
-0.048800  -6.000000
-0.016500  -6.300000
0.036700  -6.300000
0.053200  -6.100000
0.051700  -6.300000
0.051000  -6.000000
0.033700  -6.300000
0.000000  -6.100000
-0.008300  -6.200000
-0.008300  -6.300000
-0.004600  -6.100000
0.016500  -6.500000
0.019500  -6.200000
-0.033800  -6.300000
-0.081000  -6.300000
-0.060000  -6.300000
-0.054000  -6.200000
-0.084800  -6.500000
-0.087800  -6.200000
-0.057000  -6.600000
-0.009100  -6.300000
0.024000  -6.300000
0.055500  -6.300000
0.085500  -6.300000
0.096700  -6.400000
0.101200  -6.300000
0.096700  -6.600000
0.068200  -6.300000
0.030700  -6.300000
-0.001500  -6.300000
-0.017300  -6.400000
-0.025600  -6.400000
-0.025600  -6.600000
-0.017300  -6.300000
-0.014300  -6.300000
-0.017300  -6.400000
-0.033000  -6.300000
-0.045000  -6.600000
-0.042000  -6.000000
-0.027000  -6.700000
-0.016500  -6.400000
-0.018100  -6.500000
-0.012000  -6.300000
-0.003800  -6.500000
0.004500  -6.400000
0.009700  -6.300000
0.010500  -6.300000
0.014200  -6.500000
0.006700  -6.400000
-0.004600  -6.200000
-0.005300  -6.500000
-0.012800  -6.100000
-0.042800  -6.500000
-0.087800  -6.300000
-0.100600  -6.400000
-0.073500  -6.300000
-0.057800  -6.200000
-0.054000  -6.500000
-0.040500  -6.100000
0.008200  -6.400000
0.045700  -6.200000
0.035200  -6.200000
0.021700  -6.200000
0.021000  -6.300000
0.044200  -6.300000
0.095200  -6.300000
0.121500  -6.200000
0.111700  -6.200000
0.098200  -6.300000
0.081700  -6.100000
0.063000  -6.300000
0.044200  -6.100000
0.042000  -6.400000
0.033000  -6.100000
0.005200  -6.400000
-0.023300  -6.300000
-0.036100  -6.300000
-0.033800  -6.300000
-0.041300  -6.400000
-0.040500  -6.300000
-0.045000  -6.300000
-0.044300  -6.200000
-0.040500  -6.300000
-0.048800  -6.300000
-0.041300  -6.300000
-0.035300  -6.300000
-0.026300  -6.300000
-0.024000  -6.300000
-0.016500  -6.200000
-0.004600  -6.100000
-0.003000  -6.400000
0.001500  -6.100000
0.006700  -6.400000
0.006000  -6.300000
-0.003800  -6.300000
-0.005300  -6.300000
-0.005300  -6.300000
-0.009100  -6.200000
-0.033000  -6.500000
-0.063800  -6.200000
-0.069800  -6.500000
-0.046500  -6.000000
0.009000  -6.300000
0.052500  -6.100000
0.069000  -6.200000
0.054700  -6.300000
0.016500  -6.100000
-0.023300  -6.300000
-0.035300  -6.300000
-0.021800  -6.200000
-0.003000  -6.300000
0.027000  -6.200000
0.052500  -6.000000
0.061500  -6.400000
0.036700  -6.300000
0.001500  -6.200000
-0.023300  -6.300000
-0.029300  -6.100000
-0.015000  -6.400000
-0.011300  -6.000000
-0.005300  -6.300000
0.009000  -6.200000
0.017200  -6.300000
0.027000  -6.200000
0.029200  -6.300000
0.018000  -6.300000
-0.002300  -6.300000
-0.023300  -6.300000
-0.024000  -6.100000
-0.018100  -6.300000
-0.025600  -6.000000
-0.027800  -6.400000
-0.018100  -6.000000
-0.015800  -6.300000
-0.003000  -6.300000
0.003000  -6.200000
-0.021800  -6.400000
-0.042000  -6.100000
-0.042800  -6.500000
-0.025600  -6.100000
-0.006800  -6.300000
0.010500  -6.400000
0.027000  -6.300000
0.034500  -6.200000
0.031500  -6.300000
0.034500  -6.300000
0.021700  -6.200000
-0.012000  -6.500000
-0.059300  -6.200000
-0.075000  -6.400000
-0.031500  -6.200000
0.008200  -6.600000
0.072000  -6.200000
0.124500  -6.500000
0.117700  -6.200000
0.093000  -6.300000
0.039000  -6.300000
-0.014300  -6.300000
-0.072800  -6.300000
-0.110300  -6.500000
-0.090000  -6.300000
-0.070600  -6.300000
-0.033000  -6.300000
0.030700  -6.200000
0.072700  -6.500000
0.093700  -6.300000
0.091500  -6.400000
0.072000  -6.300000
0.045700  -6.300000
0.029200  -6.600000
0.023200  -6.100000
-0.003800  -6.700000
-0.076500  -6.300000
-0.151500  -6.400000
-0.157500  -6.300000
-0.127500  -6.300000
-0.062300  -6.200000
0.009700  -6.500000
0.042700  -6.200000
0.078000  -6.500000
0.090700  -6.300000
0.053200  -6.300000
0.006700  -6.300000
-0.009100  -6.300000
0.006700  -6.400000
0.032200  -6.200000
0.068200  -6.400000
0.093700  -6.100000
0.079500  -6.300000
0.057700  -6.300000
0.023200  -6.300000
-0.007500  -6.300000
-0.021800  -6.400000
-0.049500  -6.200000
-0.078000  -6.300000
-0.087800  -6.400000
-0.070600  -6.200000
-0.061500  -6.500000
-0.057000  -6.200000
-0.052500  -6.500000
-0.039000  -6.100000
-0.021000  -6.300000
-0.016500  -6.300000
0.010500  -6.300000
0.035200  -6.200000
0.046500  -6.300000
0.049500  -6.200000
0.038200  -6.200000
0.009000  -6.300000
-0.028500  -6.000000
-0.038300  -6.500000
-0.036800  -6.000000
-0.029300  -6.300000
-0.006800  -6.000000
0.012700  -6.300000
0.032200  -6.100000
0.034500  -6.200000
0.030700  -6.200000
0.030700  -6.000000
0.024000  -6.300000
0.006700  -6.100000
-0.015000  -6.300000
-0.018100  -6.100000
-0.016500  -6.100000
-0.012000  -6.000000
-0.009800  -6.300000
-0.016500  -5.900000
-0.028500  -6.200000
-0.038300  -6.200000
-0.038300  -6.100000
-0.049500  -6.100000
-0.074300  -6.000000
-0.085600  -6.300000
-0.055500  -5.900000
-0.024800  -6.300000
0.018000  -5.900000
0.043500  -6.000000
0.024000  -5.900000
-0.029300  -6.100000
-0.095300  -5.900000
-0.080300  -6.200000
-0.047300  -6.000000
0.035200  -6.000000
0.172500  -5.900000
0.243700  -5.800000
0.276700  -6.000000
0.252700  -5.800000
0.202500  -5.900000
0.113200  -5.900000
-0.007500  -6.000000
-0.066800  -6.000000
-0.078800  -5.800000
-0.069800  -5.800000
-0.085600  -6.000000
-0.112500  -6.000000
-0.121500  -6.000000
-0.114800  -5.900000
-0.096800  -5.800000
-0.055500  -6.000000
-0.005300  -5.600000
0.021000  -6.000000
0.019500  -5.600000
-0.034600  -5.900000
-0.131300  -5.700000
-0.175600  -5.900000
-0.141100  -5.800000
-0.081000  -5.800000
0.031500  -5.900000
0.123700  -5.600000
0.155200  -5.800000
0.180000  -5.700000
0.157500  -5.700000
0.102000  -5.400000
0.052500  -5.900000
0.006000  -5.500000
0.003000  -5.800000
0.026200  -5.700000
0.027000  -5.600000
0.019500  -5.600000
-0.012000  -5.400000
-0.031500  -5.800000
-0.045800  -5.400000
-0.066800  -5.900000
-0.057000  -5.500000
-0.051100  -5.600000
-0.042800  -5.600000
-0.029300  -5.500000
-0.027000  -5.500000
-0.026300  -5.700000
-0.025600  -5.400000
-0.019500  -5.400000
-0.012000  -5.700000
-0.006800  -5.500000
-0.003000  -5.700000
-0.001500  -5.400000
0.004500  -5.900000
0.013500  -5.300000
0.016500  -5.700000
0.005200  -5.400000
-0.001500  -5.400000
0.008200  -5.500000
0.022500  -5.400000
0.023200  -5.500000
0.009000  -5.600000
0.013500  -5.600000
0.025500  -5.400000
0.021700  -5.600000
0.008200  -5.400000
-0.010500  -5.600000
-0.018800  -5.400000
-0.017300  -5.500000
-0.012800  -5.600000
-0.012800  -5.300000
-0.016500  -5.700000
-0.033000  -5.400000
-0.051800  -5.400000
-0.050300  -5.400000
-0.051800  -5.400000
-0.048000  -5.500000
-0.023300  -5.700000
0.005200  -5.200000
0.036700  -5.700000
0.068200  -5.400000
0.078700  -5.600000
0.070500  -5.500000
0.058500  -5.400000
0.034500  -5.600000
0.009000  -5.400000
0.000000  -5.700000
-0.006000  -5.400000
-0.010500  -5.600000
-0.008300  -5.600000
-0.014300  -5.500000
-0.025600  -5.600000
-0.016500  -5.400000
-0.008300  -5.400000
-0.023300  -5.400000
-0.026300  -5.700000
-0.014300  -5.400000
-0.029300  -5.800000
-0.096800  -5.400000
-0.171100  -5.700000
-0.166500  -5.400000
-0.107300  -5.700000
-0.024000  -5.400000
0.087700  -5.600000
0.184500  -5.700000
0.225000  -5.400000
0.193500  -5.600000
0.131200  -5.400000
0.071200  -5.600000
0.036700  -5.400000
0.051700  -5.700000
0.054700  -5.400000
0.021000  -5.800000
-0.030800  -5.400000
-0.066800  -5.700000
-0.072800  -5.700000
-0.072800  -5.600000
-0.057000  -5.800000
-0.039000  -5.500000
-0.030800  -5.900000
-0.012800  -5.400000
0.014200  -5.600000
0.004500  -5.600000
-0.005300  -5.700000
0.005200  -5.700000
0.019500  -5.700000
0.037500  -5.600000
0.020200  -5.500000
0.010500  -5.700000
-0.003800  -5.400000
-0.018100  -5.800000
-0.018800  -5.400000
-0.030800  -5.800000
-0.023300  -5.400000
-0.024000  -5.700000
-0.023300  -5.400000
-0.015000  -5.500000
-0.013500  -5.800000
-0.018800  -5.700000
-0.023300  -5.500000
-0.016500  -5.700000
-0.016500  -5.600000
-0.018100  -5.500000
-0.020300  -5.700000
-0.016500  -5.300000
-0.002300  -5.600000
0.003000  -5.500000
-0.000800  -5.500000
-0.004600  -5.700000
-0.003000  -5.200000
-0.007500  -5.700000
-0.012000  -5.300000
-0.010500  -5.700000
-0.008300  -5.400000
-0.008300  -5.500000
-0.005300  -5.400000
-0.010500  -5.500000
-0.021800  -5.300000
-0.012800  -5.600000
0.004500  -5.400000
0.015700  -5.400000
0.031500  -5.600000
0.045700  -5.400000
0.052500  -5.500000
0.043500  -5.300000
0.035200  -5.400000
0.027700  -5.500000
0.013500  -5.400000
-0.001500  -5.400000
-0.015800  -5.300000
-0.017300  -5.400000
-0.022500  -5.500000
-0.027800  -5.300000
-0.016500  -5.200000
-0.005300  -5.400000
-0.000800  -5.100000
0.008200  -5.500000
0.012000  -5.000000
0.001500  -5.400000
-0.010500  -5.200000
-0.015800  -5.400000
-0.016500  -5.400000
-0.024000  -5.300000
-0.023300  -5.500000
-0.021000  -5.200000
-0.014300  -5.300000
-0.003000  -5.400000
-0.004600  -5.200000
0.005200  -5.200000
0.031500  -5.500000
0.046500  -5.400000
0.023200  -5.300000
0.015700  -5.500000
0.028500  -5.100000
0.028500  -5.600000
0.045700  -5.200000
0.053200  -5.700000
0.039000  -5.300000
-0.008300  -5.500000
-0.056300  -5.400000
-0.070600  -5.400000
-0.057000  -5.400000
-0.023300  -5.300000
-0.033000  -5.400000
-0.040500  -5.500000
-0.024000  -5.400000
-0.044300  -5.300000
-0.072100  -5.700000
-0.079500  -5.100000
-0.057000  -5.400000
0.021000  -5.400000
0.108700  -5.600000
0.165000  -5.400000
0.187500  -5.400000
0.156000  -5.700000
0.108700  -5.200000
0.042700  -5.800000
-0.012800  -5.400000
-0.036800  -5.500000
-0.047300  -5.400000
-0.066800  -5.400000
-0.095300  -5.500000
-0.098300  -5.600000
-0.100600  -5.600000
-0.069100  -5.400000
-0.033000  -5.700000
-0.021800  -5.400000
-0.015000  -5.700000
-0.013500  -5.400000
-0.004600  -5.700000
-0.005300  -5.400000
0.016500  -5.700000
0.048000  -5.600000
0.090700  -5.500000
0.106500  -5.400000
0.078700  -5.600000
0.057700  -5.400000
0.020200  -5.500000
-0.015000  -5.400000
-0.036100  -5.400000
-0.027800  -5.500000
-0.031500  -5.400000
-0.043600  -5.600000
-0.042800  -5.400000
-0.043600  -5.600000
-0.038300  -5.500000
-0.040500  -5.400000
-0.042000  -5.600000
-0.046500  -5.300000
-0.030800  -5.600000
-0.005300  -5.500000
0.008200  -5.400000
0.011200  -5.400000
0.008200  -5.700000
-0.000800  -5.400000
-0.023300  -5.800000
-0.027000  -5.300000
-0.024800  -5.600000
-0.035300  -5.400000
-0.035300  -5.500000
-0.010500  -5.600000
0.027700  -5.400000
0.057700  -5.600000
0.084000  -5.400000
0.102700  -5.600000
0.099000  -5.600000
0.081000  -5.500000
0.044200  -5.600000
0.006700  -5.600000
-0.023300  -5.400000
-0.042000  -5.500000
-0.032300  -5.500000
-0.032300  -5.400000
-0.035300  -5.600000
-0.015800  -5.300000
-0.012800  -5.700000
-0.035300  -5.300000
-0.060800  -5.900000
-0.078000  -5.400000
-0.072100  -5.500000
-0.066000  -5.500000
-0.046500  -5.400000
0.005200  -5.400000
0.036700  -5.500000
0.051000  -5.400000
0.066000  -5.300000
0.066000  -5.800000
0.067500  -5.300000
0.063000  -5.700000
0.060000  -5.400000
0.051700  -5.700000
0.021700  -5.600000
-0.009800  -5.500000
-0.038300  -5.700000
-0.026300  -5.300000
-0.006800  -5.800000
-0.011300  -5.400000
-0.009100  -5.600000
-0.012000  -5.400000
-0.021000  -5.500000
-0.029300  -5.500000
-0.020300  -5.700000
-0.010500  -5.500000
-0.010500  -5.400000
-0.024000  -5.600000
-0.060000  -5.400000
-0.068300  -5.700000
-0.035300  -5.400000
-0.005300  -5.800000
0.018000  -5.400000
0.040500  -5.700000
0.050200  -5.400000
0.060700  -5.400000
0.042700  -5.400000
-0.016500  -5.700000
-0.093000  -5.700000
-0.101300  -5.500000
-0.038300  -5.600000
0.003000  -5.400000
0.078000  -5.700000
0.125200  -5.500000
0.096000  -5.800000
0.008200  -5.700000
-0.066800  -5.600000
-0.086300  -5.700000
-0.101300  -5.400000
-0.043600  -5.700000
0.015000  -5.200000
0.062200  -5.700000
0.108000  -5.500000
0.106500  -5.500000
0.106500  -5.600000
0.086200  -5.700000
0.060700  -5.400000
0.033000  -5.800000
0.003700  -5.400000
-0.029300  -5.800000
-0.050300  -5.700000
-0.038300  -5.700000
-0.045800  -5.700000
-0.040500  -5.500000
-0.030800  -5.900000
-0.028500  -5.600000
-0.029300  -5.800000
-0.042800  -5.700000
-0.051800  -5.700000
-0.058500  -5.700000
-0.047300  -5.700000
-0.027000  -5.600000
-0.006800  -5.900000
0.016500  -5.700000
0.032200  -5.600000
0.033000  -5.900000
0.023200  -5.500000
0.006700  -5.900000
-0.009100  -5.400000
-0.009800  -5.900000
-0.004600  -5.700000
0.009000  -5.800000
0.014200  -5.600000
0.006000  -5.700000
0.008200  -5.700000
-0.002300  -5.500000
-0.014300  -5.600000
-0.015800  -5.600000
-0.027000  -5.700000
-0.024800  -5.400000
-0.020300  -5.600000
-0.018800  -5.500000
-0.006800  -5.900000
-0.006000  -5.500000
-0.010500  -5.700000
-0.016500  -5.700000
-0.009100  -5.500000
0.014200  -5.800000
0.036000  -5.400000
0.053200  -5.600000
0.057700  -5.600000
0.051700  -5.700000
0.031500  -5.500000
0.006000  -5.800000
-0.010500  -5.500000
-0.010500  -5.600000
-0.016500  -5.700000
-0.033000  -5.500000
-0.051800  -5.800000
-0.090000  -5.400000
-0.083300  -5.800000
-0.039000  -5.600000
-0.000800  -5.700000
0.046500  -5.500000
0.069700  -5.700000
0.081000  -5.700000
0.080200  -5.700000
0.051700  -5.500000
0.004500  -5.700000
-0.023300  -5.500000
-0.008300  -5.400000
-0.008300  -5.900000
-0.024000  -5.500000
-0.029300  -5.700000
-0.026300  -5.500000
-0.019500  -5.500000
-0.012000  -5.700000
0.014200  -5.300000
0.044200  -5.900000
0.057700  -5.300000
0.052500  -5.700000
0.029200  -5.600000
0.005200  -5.600000
-0.020300  -5.500000
-0.042000  -5.600000
-0.049500  -5.500000
-0.042800  -5.800000
-0.046500  -5.500000
-0.084000  -5.600000
-0.099000  -5.800000
-0.084000  -5.500000
-0.093000  -5.700000
-0.089300  -5.600000
-0.063800  -5.700000
0.006700  -5.700000
0.096700  -5.500000
0.161200  -5.700000
0.189000  -5.700000
0.146200  -5.700000
0.133500  -5.600000
0.130500  -5.500000
0.085500  -5.400000
0.039000  -5.900000
0.008200  -5.400000
-0.016500  -6.000000
-0.053300  -5.600000
-0.060800  -5.800000
-0.054800  -5.700000
-0.051100  -5.800000
-0.045800  -5.800000
-0.027000  -5.600000
-0.019500  -5.900000
-0.029300  -5.500000
-0.026300  -5.600000
-0.035300  -5.900000
-0.061500  -5.700000
-0.096800  -5.600000
-0.090000  -5.900000
-0.057800  -5.700000
-0.016500  -5.700000
0.025500  -5.800000
0.027700  -5.400000
0.030700  -5.800000
0.036700  -5.400000
0.026200  -5.900000
0.008200  -5.500000
0.012000  -5.800000
0.031500  -5.600000
0.038200  -5.700000
0.038200  -5.700000
0.033000  -5.600000
0.018700  -5.600000
-0.006000  -5.700000
-0.017300  -5.700000
-0.020300  -5.400000
-0.015000  -5.700000
0.000700  -5.500000
-0.013500  -5.700000
-0.042000  -5.400000
-0.064500  -5.800000
-0.055500  -5.600000
-0.035300  -5.600000
-0.027800  -5.700000
-0.009800  -5.400000
0.001500  -5.800000
0.021000  -5.700000
0.033000  -5.700000
0.042700  -5.600000
0.066000  -5.500000
0.065200  -5.400000
0.061500  -5.600000
0.060000  -5.600000
0.033700  -5.500000
0.004500  -5.700000
-0.009100  -5.300000
-0.018100  -5.700000
-0.016500  -5.200000
-0.018800  -5.700000
-0.019500  -5.300000
-0.016500  -5.700000
-0.010500  -5.500000
-0.003800  -5.500000
-0.006800  -5.500000
-0.005300  -5.500000
-0.010500  -5.300000
-0.021800  -5.800000
-0.031500  -5.400000
-0.033000  -5.600000
-0.037500  -5.600000
-0.027000  -5.400000
0.000700  -5.600000
0.006700  -5.400000
-0.000800  -5.600000
-0.018800  -5.400000
-0.032300  -5.400000
-0.024800  -5.400000
-0.011300  -5.300000
0.010500  -5.400000
0.046500  -5.400000
0.066700  -5.600000
0.056200  -5.400000
0.021700  -5.600000
-0.022500  -5.300000
-0.036800  -5.700000
-0.040500  -5.100000
-0.028500  -5.500000
0.006000  -5.400000
0.014200  -5.500000
0.013500  -5.500000
0.009000  -5.400000
-0.024000  -5.600000
-0.033000  -5.400000
0.006000  -5.600000
0.031500  -5.400000
0.051700  -5.400000
0.071200  -5.500000
0.057700  -5.700000
0.014200  -5.400000
-0.024000  -5.700000
-0.033800  -5.500000
-0.015800  -5.600000
0.012000  -5.700000
0.027700  -5.200000
0.040500  -5.800000
0.032200  -5.400000
0.003000  -5.800000
-0.021800  -5.500000
-0.047300  -5.800000
-0.045800  -5.800000
-0.029300  -5.700000
-0.020300  -5.700000
-0.009100  -5.700000
-0.006000  -5.700000
-0.006000  -5.600000
-0.016500  -5.900000
-0.021800  -5.600000
-0.025600  -6.000000
-0.027000  -5.700000
-0.019500  -5.700000
-0.018100  -5.900000
-0.009100  -5.600000
-0.002300  -5.900000
-0.012800  -5.700000
-0.042800  -6.000000
-0.075800  -5.800000
-0.082500  -5.900000
-0.059300  -5.700000
-0.015800  -5.700000
0.024000  -5.600000
0.049500  -5.800000
0.066700  -5.900000
0.082500  -5.700000
0.075000  -6.000000
0.054000  -5.600000
0.053200  -5.900000
0.042000  -5.500000
0.022500  -6.000000
-0.014300  -5.500000
-0.086300  -5.900000
-0.105800  -5.800000
-0.046500  -5.600000
0.001500  -5.800000
0.027000  -5.800000
0.052500  -5.800000
0.089200  -5.700000
0.121500  -5.800000
0.102000  -5.500000
0.069000  -5.900000
0.035200  -5.600000
0.008200  -5.800000
0.001500  -5.800000
-0.006000  -5.600000
-0.015800  -5.900000
-0.045800  -5.500000
-0.073500  -5.900000
-0.092300  -5.500000
-0.102800  -5.800000
-0.076500  -5.700000
-0.045800  -5.700000
-0.012000  -5.600000
0.027700  -5.900000
0.057700  -5.400000
0.050200  -5.900000
0.031500  -5.400000
0.027000  -5.900000
0.009700  -5.700000
0.009000  -5.400000
0.006700  -5.800000
-0.005300  -5.300000
-0.014300  -5.800000
-0.024000  -5.400000
-0.021800  -5.500000
-0.018100  -5.600000
-0.012000  -5.600000
-0.017300  -5.700000
-0.017300  -5.600000
-0.009800  -5.600000
-0.008300  -5.700000
-0.009100  -5.600000
-0.005300  -5.500000
-0.003000  -5.900000
-0.018800  -5.500000
-0.031500  -5.700000
-0.042000  -5.500000
-0.045800  -5.700000
-0.024800  -5.400000
-0.000800  -5.700000
0.012700  -5.600000
0.031500  -5.600000
0.045700  -5.500000
0.048000  -5.600000
0.031500  -5.500000
0.014200  -5.400000
-0.016500  -5.800000
-0.068300  -5.400000
-0.075000  -5.700000
-0.045000  -5.200000
-0.006000  -5.700000
0.042000  -5.500000
0.059200  -5.500000
0.038200  -5.600000
0.025500  -5.400000
0.018700  -5.800000
-0.006000  -5.400000
-0.003000  -5.600000
0.027700  -5.600000
0.045700  -5.500000
0.042700  -5.700000
0.024000  -5.800000
-0.001500  -5.600000
-0.012000  -5.700000
-0.000800  -5.700000
0.015000  -5.500000
0.013500  -5.700000
-0.004600  -5.400000
-0.015000  -5.900000
-0.024000  -5.400000
-0.045000  -5.900000
-0.063000  -5.600000
-0.078000  -5.900000
-0.085600  -5.800000
-0.081800  -5.800000
-0.067500  -5.600000
-0.063800  -5.900000
-0.047300  -5.600000
0.016500  -5.700000
0.078700  -5.600000
0.128200  -5.700000
0.154500  -5.600000
0.119200  -5.500000
0.071200  -5.800000
0.039000  -5.700000
0.022500  -5.800000
0.008200  -5.700000
0.006700  -5.600000
0.019500  -5.800000
0.015700  -5.500000
0.001500  -5.700000
-0.027000  -5.800000
-0.042000  -5.600000
-0.057000  -5.400000
-0.057000  -5.900000
-0.037500  -5.400000
-0.021800  -6.000000
0.009000  -5.400000
0.024000  -5.800000
0.030700  -5.400000
0.018000  -5.700000
-0.004600  -5.600000
-0.012000  -5.600000
-0.015800  -5.800000
-0.018100  -5.500000
-0.042800  -5.600000
-0.063000  -5.600000
-0.084000  -5.500000
-0.060800  -5.500000
-0.003800  -5.800000
0.020200  -5.400000
0.042700  -5.800000
0.048000  -5.400000
0.043500  -5.700000
0.033700  -5.700000
0.035200  -5.600000
0.014200  -5.700000
-0.021000  -5.400000
-0.022500  -6.000000
-0.025600  -5.400000
-0.015000  -5.700000
-0.012000  -5.500000
-0.006800  -5.700000
0.024000  -5.700000
0.034500  -5.600000
0.036000  -5.700000
0.034500  -5.500000
0.021000  -5.700000
-0.003000  -5.500000
-0.024000  -5.700000
-0.023300  -5.400000
-0.019500  -5.800000
-0.009800  -5.400000
0.007500  -5.700000
0.012000  -5.500000
0.010500  -5.700000
0.004500  -5.800000
0.003000  -5.700000
-0.003000  -5.500000
-0.008300  -5.500000
-0.015000  -5.600000
-0.023300  -5.500000
-0.019500  -5.600000
-0.016500  -5.400000
-0.015800  -5.700000
-0.028500  -5.500000
-0.051800  -5.600000
-0.072800  -5.700000
-0.062300  -5.400000
-0.033000  -5.900000
0.000700  -5.400000
0.038200  -5.600000
0.057700  -5.400000
0.071200  -5.700000
0.066700  -5.700000
0.029200  -5.600000
-0.012000  -5.400000
-0.012800  -5.700000
0.006700  -5.500000
0.000000  -5.600000
-0.011300  -5.600000
-0.014300  -5.600000
-0.022500  -5.800000
-0.033000  -5.500000
-0.035300  -5.600000
-0.026300  -5.600000
-0.018100  -5.700000
-0.000800  -5.700000
0.022500  -5.500000
0.048700  -5.600000
0.080200  -5.600000
0.075000  -5.700000
0.048000  -5.800000
0.012700  -5.700000
-0.008300  -5.700000
-0.015800  -5.900000
-0.027800  -5.400000
-0.042000  -5.900000
-0.076500  -5.400000
-0.078800  -5.800000
-0.051800  -5.700000
-0.019500  -5.600000
0.016500  -5.900000
0.050200  -5.600000
0.065200  -5.800000
0.043500  -5.700000
0.030700  -5.600000
0.015000  -5.700000
0.016500  -5.900000
0.024700  -5.500000
0.016500  -5.900000
0.008200  -5.600000
0.007500  -5.600000
0.007500  -5.700000
-0.016500  -5.600000
-0.035300  -6.000000
-0.038300  -5.600000
-0.021800  -5.900000
-0.010500  -5.600000
-0.013500  -5.900000
0.005200  -6.000000
0.009700  -5.800000
0.021700  -5.700000
0.043500  -5.800000
0.037500  -5.800000
0.023200  -5.800000
0.013500  -6.000000
0.001500  -5.700000
-0.021800  -6.000000
-0.039800  -5.700000
-0.057800  -6.000000
-0.069100  -5.700000
-0.076500  -5.900000
-0.091500  -5.900000
-0.093800  -5.800000
-0.084000  -6.000000
-0.031500  -5.700000
0.035200  -5.700000
0.085500  -5.700000
0.120000  -5.700000
0.130500  -5.900000
0.126000  -5.900000
0.091500  -5.700000
0.052500  -6.000000
0.023200  -5.900000
-0.019500  -5.700000
-0.050300  -5.800000
-0.052500  -5.500000
-0.046500  -6.000000
-0.041300  -5.700000
-0.037500  -6.000000
-0.033000  -5.600000
-0.027800  -5.800000
-0.020300  -5.800000
-0.003000  -5.700000
0.011200  -5.800000
0.014200  -5.900000
0.008200  -5.500000
0.008200  -5.800000
0.015700  -5.600000
0.016500  -5.600000
0.006700  -5.800000
-0.014300  -5.700000
-0.031500  -5.900000
-0.055500  -5.600000
-0.070600  -5.600000
-0.051800  -5.800000
-0.013500  -5.500000
0.027000  -5.700000
0.045700  -5.600000
0.059200  -5.600000
0.057700  -5.700000
0.033700  -5.700000
0.003000  -5.400000
-0.019500  -5.800000
-0.023300  -5.400000
-0.034600  -5.800000
-0.039800  -5.500000
-0.021800  -5.600000
-0.003000  -5.500000
0.013500  -5.400000
0.025500  -5.700000
0.030700  -5.500000
0.042000  -5.700000
0.039000  -5.600000
0.023200  -5.400000
0.015000  -5.500000
0.001500  -5.500000
-0.005300  -5.200000
-0.012800  -5.800000
-0.021000  -5.500000
-0.027000  -5.600000
-0.048000  -5.700000
-0.070600  -5.400000
-0.074300  -6.000000
-0.064500  -5.400000
-0.044300  -5.700000
-0.006000  -5.300000
0.033700  -5.700000
0.059200  -5.500000
0.069700  -5.400000
0.069700  -5.500000
0.070500  -5.600000
0.068200  -5.600000
0.053200  -5.600000
0.022500  -5.700000
-0.002300  -5.400000
-0.023300  -5.900000
-0.048800  -5.500000
-0.063000  -5.800000
-0.053300  -5.600000
-0.031500  -5.700000
-0.009100  -5.800000
0.024000  -5.400000
0.057000  -5.800000
0.065200  -5.500000
0.044200  -5.700000
0.018700  -5.700000
-0.009800  -5.500000
-0.029300  -5.700000
-0.021000  -5.900000
-0.021000  -5.700000
-0.015800  -5.800000
-0.006800  -5.800000
-0.005300  -5.500000
0.003000  -5.900000
-0.001500  -5.600000
-0.009100  -6.000000
-0.012800  -5.600000
-0.015800  -6.000000
-0.016500  -5.600000
-0.020300  -5.900000
-0.027800  -5.700000
-0.027000  -5.800000
-0.012800  -5.800000
-0.004600  -5.700000
-0.002300  -5.700000
-0.003000  -5.700000
-0.000800  -5.900000
0.009000  -5.600000
0.009000  -5.800000
0.006700  -5.700000
0.003700  -5.900000
-0.003000  -5.700000
-0.004600  -5.700000
-0.007500  -5.900000
-0.006800  -5.700000
-0.004600  -5.900000
-0.003000  -5.700000
-0.001500  -5.900000
-0.002300  -5.900000
-0.004600  -5.800000
-0.001500  -5.700000
0.001500  -5.900000
-0.000800  -5.700000
-0.012000  -5.900000
-0.034600  -5.800000
-0.036100  -5.900000
-0.026300  -6.000000
-0.027000  -5.800000
-0.015000  -5.900000
-0.000800  -5.900000
0.015700  -5.800000
0.024700  -5.900000
0.030700  -5.700000
0.043500  -5.900000
0.053200  -5.900000
0.056200  -5.700000
0.049500  -5.700000
0.032200  -5.900000
0.015700  -5.500000
0.005200  -6.000000
-0.021800  -5.600000
-0.049500  -5.900000
-0.073500  -5.800000
-0.086300  -5.800000
-0.054000  -5.800000
-0.012800  -5.800000
0.033700  -6.000000
0.075000  -5.700000
0.084700  -5.900000
0.054700  -5.900000
-0.010500  -5.900000
-0.041300  -5.900000
-0.040500  -6.100000
-0.019500  -5.800000
0.018000  -5.900000
0.034500  -5.800000
0.048000  -5.900000
0.040500  -6.100000
0.022500  -5.700000
0.017200  -6.100000
0.008200  -5.800000
-0.016500  -6.000000
-0.044300  -5.900000
-0.037500  -5.900000
-0.027000  -6.000000
-0.013500  -5.800000
0.006700  -5.900000
0.022500  -5.900000
0.033000  -6.300000
0.027700  -5.700000
0.010500  -6.000000
-0.012000  -5.800000
-0.026300  -6.000000
-0.040500  -5.800000
-0.051800  -5.800000
-0.044300  -6.000000
-0.036800  -5.700000
-0.043600  -6.200000
-0.051800  -5.800000
-0.038300  -6.200000
-0.006000  -5.900000
0.037500  -5.800000
0.062200  -5.800000
0.070500  -5.800000
0.072000  -5.900000
0.050200  -5.800000
0.026200  -6.100000
0.013500  -5.700000
0.008200  -6.000000
0.000000  -5.500000
-0.009800  -6.100000
-0.014300  -5.800000
-0.025600  -5.900000
-0.029300  -5.900000
-0.027000  -5.800000
-0.027800  -6.300000
-0.024000  -5.700000
-0.019500  -6.000000
-0.012800  -5.800000
-0.007500  -5.900000
0.000700  -5.700000
0.005200  -5.900000
-0.002300  -5.900000
-0.009800  -5.900000
-0.014300  -5.900000
-0.032300  -5.700000
-0.038300  -6.100000
-0.023300  -5.500000
-0.009100  -6.000000
0.000000  -5.600000
0.015700  -5.900000
0.028500  -5.600000
0.006700  -5.700000
-0.018800  -5.900000
-0.000800  -5.800000
0.019500  -5.800000
0.033000  -6.000000
0.046500  -5.700000
0.052500  -5.900000
0.064500  -6.000000
0.063700  -5.800000
0.039700  -5.900000
-0.007500  -5.600000
-0.051800  -5.800000
-0.053300  -6.000000
-0.036800  -5.700000
-0.021800  -6.000000
-0.006800  -5.700000
0.008200  -6.000000
0.019500  -6.000000
0.020200  -5.900000
0.016500  -5.900000
0.001500  -6.100000
-0.013500  -5.800000
-0.019500  -6.100000
-0.018100  -5.600000
-0.014300  -6.000000
-0.013500  -5.900000
-0.014300  -5.800000
-0.012800  -6.100000
-0.009800  -5.900000
-0.009100  -6.100000
-0.010500  -5.800000
-0.009100  -6.000000
-0.005300  -6.100000
-0.006000  -5.900000
-0.008300  -6.000000
-0.006800  -6.100000
-0.008300  -6.000000
-0.006800  -6.100000
-0.000800  -6.000000
-0.005300  -6.000000
-0.016500  -6.300000
-0.019500  -5.900000
-0.027000  -6.300000
-0.044300  -5.800000
-0.050300  -6.200000
-0.064500  -6.100000
-0.070600  -6.000000
-0.035300  -6.100000
0.016500  -6.000000
0.075000  -6.100000
0.110200  -6.000000
0.127500  -6.100000
0.132000  -5.900000
0.114700  -6.200000
0.072700  -5.900000
0.019500  -6.100000
0.009700  -6.000000
0.006700  -6.100000
-0.009100  -6.100000
-0.015800  -5.900000
-0.027000  -6.300000
-0.020300  -5.700000
-0.014300  -6.200000
-0.023300  -6.000000
-0.034600  -6.200000
-0.042000  -6.000000
-0.050300  -6.000000
-0.062300  -6.000000
-0.069800  -6.100000
-0.062300  -6.300000
-0.032300  -5.900000
-0.018800  -6.100000
-0.008300  -5.800000
0.018700  -6.300000
0.036000  -5.900000
0.014200  -6.200000
-0.011300  -5.900000
-0.006000  -6.000000
0.006700  -6.000000
0.021700  -5.800000
0.029200  -6.100000
0.036700  -6.100000
0.043500  -6.000000
0.046500  -5.900000
0.046500  -6.100000
0.036700  -5.900000
0.012700  -5.900000
-0.009100  -6.000000
-0.000800  -5.900000
-0.006800  -6.000000
-0.020300  -5.900000
-0.018100  -6.200000
-0.022500  -5.700000
-0.021000  -6.200000
-0.027800  -5.700000
-0.035300  -5.900000
-0.036100  -6.000000
-0.032300  -5.900000
-0.023300  -6.000000
-0.018100  -6.200000
-0.012000  -5.700000
-0.009100  -6.000000
-0.006000  -6.000000
-0.003000  -5.800000
0.018000  -6.000000
0.042700  -5.900000
0.042000  -6.100000
0.026200  -6.000000
0.002200  -5.900000
-0.015000  -6.100000
-0.021800  -5.700000
-0.013500  -6.000000
0.000700  -6.100000
0.012000  -6.000000
0.016500  -6.000000
0.021700  -6.100000
0.017200  -5.800000
0.011200  -6.200000
0.011200  -5.700000
-0.003000  -6.200000
-0.011300  -5.800000
-0.008300  -5.900000
-0.006800  -6.100000
-0.008300  -5.900000
-0.008300  -6.000000
-0.009100  -5.800000
-0.009100  -6.100000
-0.010500  -6.100000
-0.018100  -6.000000
-0.028500  -6.000000
-0.048000  -5.800000
-0.054000  -5.800000
-0.054000  -6.200000
-0.038300  -6.000000
-0.006800  -5.900000
0.010500  -6.200000
0.021700  -5.900000
0.019500  -6.300000
0.019500  -5.800000
0.033000  -6.300000
0.034500  -5.800000
0.033700  -6.200000
0.046500  -6.100000
0.044200  -5.900000
0.023200  -6.100000
0.001500  -6.000000
-0.009100  -6.200000
0.005200  -6.000000
0.023200  -6.300000
0.025500  -5.900000
-0.004600  -6.300000
-0.060800  -5.900000
-0.083300  -6.200000
-0.078800  -6.000000
-0.071300  -6.000000
-0.048000  -6.300000
-0.003800  -6.000000
0.051700  -6.300000
0.085500  -5.800000
0.123700  -6.100000
0.138000  -6.000000
0.108000  -6.000000
0.077200  -6.100000
0.021700  -6.300000
-0.045800  -6.000000
-0.091500  -6.300000
-0.086300  -6.100000
-0.064500  -6.000000
-0.051800  -6.300000
-0.016500  -6.000000
-0.000800  -6.300000
0.009000  -6.000000
0.031500  -6.300000
0.039000  -5.900000
0.038200  -6.200000
0.028500  -6.200000
0.011200  -6.100000
-0.017300  -6.100000
-0.020300  -6.200000
-0.009100  -6.000000
-0.025600  -6.000000
-0.031500  -6.100000
-0.030000  -6.000000
-0.036800  -6.000000
-0.037500  -5.900000
-0.041300  -6.000000
-0.038300  -6.000000
-0.026300  -6.000000
-0.018800  -6.200000
-0.015800  -5.700000
-0.007500  -6.300000
0.014200  -6.100000
0.025500  -5.800000
0.021700  -6.000000
0.012700  -5.900000
0.008200  -5.700000
0.008200  -6.200000
0.000000  -5.700000
-0.004600  -6.100000
-0.009100  -5.900000
-0.006800  -5.900000
0.015700  -6.100000
0.023200  -5.800000
0.016500  -6.000000
0.003700  -5.900000
-0.004600  -6.000000
-0.014300  -5.900000
-0.024800  -5.900000
-0.020300  -6.000000
-0.011300  -5.900000
0.000700  -5.900000
0.014200  -6.000000
0.027000  -6.000000
0.027000  -5.900000
0.018000  -6.300000
0.015700  -5.700000
0.008200  -6.300000
-0.003000  -5.800000
-0.004600  -6.000000
-0.003000  -5.900000
-0.003800  -5.900000
-0.002300  -6.000000
-0.001500  -5.800000
-0.002300  -6.000000
-0.004600  -5.900000
-0.002300  -6.000000
0.002200  -6.100000
0.000000  -6.100000
-0.004600  -5.800000
-0.009100  -6.200000
-0.012000  -5.800000
-0.011300  -6.000000
-0.012800  -6.000000
-0.017300  -5.900000
-0.022500  -6.200000
-0.024000  -5.700000
-0.028500  -6.100000
-0.039000  -5.700000
-0.036800  -6.200000
-0.018100  -6.000000
0.000700  -6.000000
0.015700  -6.000000
0.026200  -6.000000
0.035200  -5.900000
0.030700  -5.900000
0.006700  -6.100000
-0.004600  -5.900000
-0.011300  -6.300000
-0.015800  -5.800000
-0.005300  -6.200000
0.028500  -5.800000
0.069000  -6.000000
0.091500  -6.000000
0.090700  -6.000000
0.076500  -6.200000
0.054700  -6.000000
0.014200  -6.000000
-0.024000  -6.000000
-0.056300  -5.900000
-0.057800  -6.100000
-0.034600  -6.000000
-0.036800  -5.900000
-0.035300  -6.100000
-0.018800  -6.000000
-0.004600  -6.000000
0.008200  -6.000000
0.012700  -6.000000
0.007500  -6.100000
-0.024000  -6.000000
-0.061500  -6.200000
-0.057800  -5.800000
-0.032300  -6.000000
-0.001500  -6.100000
0.030000  -5.900000
0.034500  -5.900000
0.029200  -6.300000
0.016500  -5.800000
-0.006000  -6.200000
-0.026300  -5.800000
-0.024000  -6.100000
-0.003800  -6.100000
0.012000  -5.900000
0.016500  -6.200000
0.013500  -5.900000
0.012000  -6.000000
0.007500  -5.900000
0.004500  -6.000000
0.000700  -5.900000
-0.003800  -5.900000
-0.009800  -5.900000
-0.019500  -6.100000
-0.018100  -5.900000
-0.005300  -5.900000
-0.003000  -6.000000
-0.004600  -5.900000
-0.000800  -6.000000
0.000000  -5.800000
-0.000800  -6.100000
-0.005300  -5.800000
-0.014300  -6.200000
-0.016500  -6.000000
-0.018100  -6.000000
-0.016500  -6.100000
-0.006800  -6.000000
-0.003000  -6.000000
-0.004600  -6.100000
-0.017300  -5.900000
-0.026300  -5.800000
-0.008300  -6.200000
0.005200  -5.700000
0.013500  -6.200000
0.023200  -5.900000
0.023200  -6.000000
0.020200  -6.000000
0.017200  -6.000000
0.010500  -6.300000
0.007500  -5.800000
0.012000  -6.100000
0.015000  -6.000000
0.014200  -6.000000
0.016500  -5.900000
0.023200  -5.900000
0.012000  -5.900000
-0.005300  -6.000000
-0.012800  -6.200000
-0.008300  -5.900000
-0.000800  -6.000000
-0.011300  -5.800000
-0.027800  -6.300000
-0.045800  -5.800000
-0.069100  -6.200000
-0.076500  -5.900000
-0.066000  -6.000000
-0.046500  -6.100000
-0.006000  -5.800000
0.022500  -6.000000
0.036700  -6.100000
0.063700  -6.000000
0.075000  -6.000000
0.063000  -6.200000
0.027000  -5.900000
-0.001500  -6.100000
0.005200  -5.900000
0.033000  -6.000000
0.057000  -6.100000
0.054000  -5.900000
0.024000  -6.200000
0.007500  -5.900000
-0.008300  -6.300000
-0.037500  -5.900000
-0.044300  -6.200000
-0.040500  -6.000000
-0.027800  -6.000000
-0.022500  -6.000000
-0.010500  -6.200000
0.008200  -5.800000
0.001500  -6.100000
-0.000800  -5.900000
0.004500  -6.000000
0.003700  -5.900000
0.000000  -6.000000
-0.006800  -6.200000
-0.009800  -5.900000
0.005200  -6.200000
0.014200  -5.900000
0.013500  -6.000000
0.012700  -6.000000
-0.009800  -5.900000
-0.035300  -6.000000
-0.040500  -6.000000
-0.036800  -5.900000
-0.033800  -6.000000
-0.018100  -6.100000
0.006700  -5.900000
0.024000  -6.300000
0.031500  -5.700000
0.030000  -6.100000
0.021700  -5.800000
0.009000  -6.100000
-0.006000  -5.900000
-0.007500  -5.900000
0.005200  -6.000000
0.008200  -5.900000
-0.001500  -5.900000
-0.031500  -6.000000
-0.042800  -6.000000
-0.030800  -5.800000
-0.021000  -6.100000
0.004500  -5.600000
0.023200  -6.100000
0.031500  -5.500000
0.033000  -6.000000
0.015700  -5.800000
-0.006000  -6.000000
-0.005300  -5.900000
0.005200  -5.900000
0.008200  -5.900000
0.010500  -5.700000
0.012000  -5.900000
0.000700  -5.900000
-0.014300  -5.800000
-0.012000  -5.900000
-0.011300  -6.000000
-0.012800  -5.800000
-0.003000  -6.100000
0.004500  -5.800000
0.009000  -5.900000
0.003000  -6.000000
-0.005300  -5.800000
-0.006800  -6.200000
0.000000  -5.600000
-0.005300  -6.100000
-0.024000  -5.600000
-0.039000  -5.900000
-0.039000  -5.900000
-0.029300  -5.700000
-0.032300  -5.800000
-0.021800  -5.900000
0.004500  -5.700000
0.024000  -6.000000
0.045000  -5.900000
0.051700  -5.900000
0.048000  -6.000000
0.038200  -5.700000
0.017200  -6.000000
-0.003000  -6.100000
-0.028500  -5.900000
-0.072800  -6.100000
-0.088500  -5.700000
-0.063000  -6.100000
-0.039000  -6.000000
0.003000  -6.000000
0.046500  -6.000000
0.061500  -5.900000
0.051000  -5.600000
0.025500  -6.200000
0.019500  -5.900000
0.016500  -6.000000
-0.000800  -6.000000
-0.014300  -6.000000
-0.005300  -6.300000
0.003700  -5.900000
0.012000  -6.000000
0.042000  -5.900000
0.050200  -5.900000
0.042700  -6.100000
0.036700  -5.900000
0.034500  -6.000000
0.027000  -6.100000
0.009000  -6.000000
-0.012800  -5.900000
-0.028500  -6.300000
-0.040500  -6.000000
-0.051800  -6.300000
-0.055500  -5.800000
-0.045800  -6.200000
-0.029300  -6.000000
-0.009800  -6.100000
0.008200  -6.200000
0.014200  -5.900000
0.012700  -6.300000
0.016500  -6.000000
0.020200  -6.000000
0.006700  -6.300000
-0.019500  -6.000000
-0.033000  -6.000000
-0.033000  -6.200000
-0.030000  -6.100000
-0.018100  -6.200000
-0.009100  -6.300000
-0.002300  -6.000000
0.009000  -6.300000
0.010500  -5.800000
0.010500  -6.300000
0.000700  -6.000000
-0.014300  -6.200000
-0.019500  -6.000000
-0.023300  -6.000000
-0.015000  -6.100000
-0.008300  -6.000000
0.000000  -6.200000
0.009000  -6.100000
0.012700  -6.200000
0.015000  -5.800000
0.005200  -6.300000
0.005200  -5.900000
0.013500  -6.100000
0.018000  -5.900000
0.015700  -6.000000
0.012700  -6.100000
0.010500  -5.800000
0.008200  -6.200000
0.006700  -5.800000
0.007500  -6.100000
0.012700  -5.900000
0.010500  -6.000000
0.001500  -6.000000
-0.015000  -5.900000
-0.022500  -5.900000
-0.027800  -5.900000
-0.039800  -6.000000
-0.015800  -5.700000
0.007500  -6.100000
0.004500  -5.700000
-0.002300  -6.000000
-0.012000  -5.700000
-0.011300  -6.000000
-0.010500  -5.800000
-0.012800  -6.000000
-0.009100  -6.100000
-0.000800  -5.900000
0.000000  -5.900000
0.009000  -5.900000
0.035200  -5.800000
0.042700  -5.900000
0.033000  -6.000000
0.021700  -5.800000
0.004500  -6.100000
-0.010500  -5.900000
-0.039000  -6.000000
-0.064500  -5.800000
-0.057800  -5.900000
-0.033000  -5.900000
-0.005300  -5.700000
0.015700  -6.000000
0.027000  -5.700000
0.015700  -5.800000
0.015000  -5.900000
0.012000  -5.800000
0.005200  -5.800000
0.030700  -6.200000
0.047200  -5.700000
0.050200  -6.000000
0.048000  -5.700000
0.030000  -5.900000
-0.010500  -5.900000
-0.033000  -5.700000
-0.027000  -6.100000
-0.020300  -5.700000
-0.015000  -5.900000
-0.021000  -6.000000
-0.033000  -5.900000
-0.053300  -5.900000
-0.072800  -5.900000
-0.081000  -5.800000
-0.085600  -6.100000
-0.065300  -5.900000
-0.018800  -6.000000
0.028500  -6.000000
0.071200  -5.800000
0.107200  -6.200000
0.125200  -5.700000
0.116200  -6.100000
0.072000  -5.900000
0.033000  -6.100000
0.018000  -5.800000
0.009000  -6.000000
-0.002300  -6.000000
-0.016500  -6.000000
-0.027800  -6.000000
-0.036100  -5.900000
-0.048000  -6.100000
-0.055500  -5.800000
-0.051800  -6.200000
-0.044300  -5.900000
-0.045000  -6.200000
-0.051800  -5.900000
-0.038300  -6.100000
-0.015000  -6.000000
-0.003000  -5.900000
0.012700  -6.300000
0.024000  -5.900000
0.040500  -6.300000
0.066000  -6.000000
0.070500  -6.100000
0.049500  -6.000000
0.029200  -6.000000
0.007500  -5.900000
-0.014300  -6.100000
-0.027800  -6.200000
-0.036800  -6.000000
-0.036800  -6.200000
-0.030800  -6.000000
-0.023300  -6.200000
-0.019500  -5.800000
-0.009100  -6.100000
0.013500  -5.900000
0.021700  -6.200000
0.006700  -6.000000
0.008200  -5.900000
0.017200  -6.000000
0.003700  -5.900000
-0.005300  -5.900000
-0.015800  -6.000000
-0.037500  -6.000000
-0.072100  -5.900000
-0.101300  -6.200000
-0.102800  -6.000000
-0.086300  -6.000000
-0.037500  -6.000000
0.027700  -5.900000
0.086200  -6.100000
0.138700  -5.900000
0.156000  -6.100000
0.141700  -5.700000
0.100500  -6.000000
0.063700  -5.900000
0.030700  -5.900000
-0.003800  -6.000000
-0.002300  -6.200000
-0.004600  -5.800000
-0.005300  -6.200000
-0.006000  -5.900000
-0.010500  -6.100000
-0.012000  -5.900000
-0.028500  -5.900000
-0.033000  -6.100000
-0.036800  -5.800000
-0.038300  -6.100000
-0.034600  -5.800000
-0.039800  -5.900000
-0.041300  -5.900000
-0.035300  -5.900000
-0.024000  -5.900000
-0.012000  -5.900000
-0.010500  -5.700000
-0.012800  -5.900000
-0.010500  -6.000000
-0.013500  -5.700000
-0.008300  -6.000000
0.006000  -5.700000
0.016500  -6.100000
0.015000  -5.600000
-0.003800  -6.000000
-0.016500  -5.800000
-0.025600  -5.900000
-0.048800  -6.000000
-0.063000  -5.900000
-0.039000  -5.800000
-0.008300  -5.800000
0.035200  -6.000000
0.078700  -5.700000
0.081700  -6.100000
0.066000  -5.600000
0.040500  -6.000000
-0.001500  -5.800000
-0.038300  -6.100000
-0.039000  -5.900000
-0.019500  -5.900000
-0.013500  -6.000000
-0.005300  -5.700000
0.016500  -6.100000
0.018000  -5.600000
0.009000  -6.000000
0.002200  -6.000000
-0.012800  -6.000000
-0.016500  -5.900000
-0.003000  -5.900000
0.023200  -6.000000
0.039000  -5.800000
0.043500  -6.000000
0.036000  -5.800000
0.010500  -6.200000
-0.015800  -5.700000
-0.027000  -6.300000
-0.025600  -5.900000
-0.025600  -6.100000
-0.021800  -5.900000
-0.020300  -6.000000
-0.024800  -6.100000
-0.028500  -6.000000
-0.034600  -6.000000
-0.029300  -6.000000
-0.008300  -6.000000
0.009700  -5.900000
0.021000  -6.300000
0.042700  -5.900000
0.049500  -6.000000
0.024000  -6.000000
0.014200  -6.000000
-0.018100  -6.200000
-0.052500  -5.800000
-0.031500  -6.100000
-0.023300  -5.800000
0.001500  -6.200000
0.042700  -6.100000
0.059200  -6.000000
0.063000  -6.000000
0.048000  -5.900000
0.035200  -5.900000
0.005200  -6.100000
-0.015000  -6.100000
-0.019500  -6.000000
-0.030800  -6.000000
-0.032300  -5.900000
-0.027000  -6.100000
-0.014300  -5.900000
-0.004600  -5.900000
0.002200  -6.000000
-0.010500  -5.900000
-0.010500  -6.000000
0.003700  -6.000000
-0.008300  -6.000000
-0.014300  -6.000000
-0.009100  -5.900000
0.003700  -5.900000
0.000000  -6.200000
-0.006800  -5.700000
-0.018800  -6.200000
-0.044300  -5.800000
-0.036800  -6.100000
-0.035300  -6.000000
-0.027800  -6.000000
0.021700  -5.900000
0.060700  -5.800000
0.071200  -5.900000
0.070500  -5.800000
0.069700  -5.900000
0.051000  -6.000000
0.006700  -5.900000
-0.024000  -5.800000
-0.030000  -6.000000
-0.033800  -5.700000
-0.024000  -5.900000
-0.015000  -6.000000
-0.016500  -5.800000
-0.020300  -6.200000
-0.024000  -5.500000
-0.022500  -6.100000
-0.023300  -5.900000
-0.020300  -6.200000
-0.013500  -5.800000
-0.003800  -6.000000
0.000000  -5.800000
-0.004600  -5.700000
-0.009100  -6.000000
-0.005300  -5.800000
-0.001500  -6.000000
0.000700  -5.800000
0.001500  -6.000000
0.000700  -5.500000
0.007500  -6.100000
0.014200  -5.500000
0.019500  -5.800000
0.008200  -5.800000
-0.030000  -5.800000
-0.064500  -5.900000
-0.051800  -5.700000
-0.035300  -5.900000
-0.021800  -5.800000
0.024000  -5.700000
0.051000  -5.700000
0.055500  -5.700000
0.064500  -5.600000
0.049500  -5.900000
0.010500  -5.900000
0.003000  -5.600000
-0.001500  -5.900000
-0.012000  -5.600000
-0.013500  -6.000000
-0.020300  -5.500000
-0.003800  -5.900000
0.011200  -5.600000
0.024000  -5.800000
0.038200  -5.800000
0.033000  -5.900000
0.019500  -5.700000
0.004500  -5.700000
-0.008300  -5.700000
-0.016500  -6.000000
-0.017300  -5.800000
-0.019500  -5.700000
-0.021000  -6.000000
-0.019500  -5.700000
-0.024800  -5.900000
-0.033800  -5.800000
-0.031500  -5.900000
-0.028500  -5.900000
-0.022500  -5.900000
0.000700  -5.900000
0.017200  -5.600000
0.004500  -5.900000
-0.010500  -5.900000
-0.006800  -5.700000
0.009700  -5.800000
0.024700  -6.100000
0.025500  -5.600000
0.018000  -6.000000
0.008200  -5.800000
-0.007500  -6.000000
-0.027000  -5.900000
-0.031500  -5.900000
-0.019500  -5.900000
-0.012000  -5.900000
0.005200  -6.100000
0.027700  -5.900000
0.025500  -5.900000
0.031500  -5.900000
0.039000  -6.000000
0.029200  -5.900000
0.009000  -6.000000
-0.003800  -5.900000
-0.005300  -5.900000
-0.012000  -6.000000
-0.015000  -5.800000
-0.011300  -6.100000
-0.002300  -5.700000
0.005200  -6.100000
0.004500  -5.700000
0.008200  -5.900000
0.014200  -5.900000
0.009700  -6.000000
-0.004600  -5.900000
-0.017300  -6.000000
-0.019500  -6.000000
-0.022500  -5.900000
-0.023300  -6.000000
-0.005300  -5.700000
0.012000  -6.000000
0.008200  -5.900000
0.005200  -5.900000
0.000700  -5.700000
-0.010500  -5.900000
-0.009100  -6.000000
-0.012000  -5.800000
-0.012800  -6.100000
-0.002300  -5.600000
0.003000  -6.100000
0.009700  -5.900000
0.008200  -5.900000
-0.002300  -5.700000
-0.012000  -6.000000
-0.019500  -5.800000
-0.024800  -5.900000
-0.028500  -5.900000
-0.041300  -5.600000
-0.066800  -6.000000
-0.082500  -5.600000
-0.075000  -5.900000
-0.040500  -5.700000
0.003000  -6.000000
0.039700  -5.700000
0.072000  -5.700000
0.093700  -5.900000
0.119200  -5.600000
0.135000  -5.700000
0.118500  -5.800000
0.072700  -5.800000
0.025500  -5.700000
-0.007500  -5.900000
-0.018800  -5.700000
-0.016500  -5.800000
-0.018800  -5.700000
-0.017300  -5.800000
-0.024000  -5.900000
-0.028500  -5.600000
-0.044300  -5.900000
-0.071300  -5.500000
-0.078800  -5.800000
-0.080300  -5.600000
-0.068300  -5.700000
-0.034600  -5.500000
-0.001500  -5.800000
0.026200  -5.700000
0.033000  -5.800000
0.036700  -5.500000
0.046500  -5.800000
0.042700  -5.700000
0.028500  -5.600000
0.009000  -5.700000
-0.008300  -5.500000
-0.021000  -5.900000
-0.021000  -5.500000
-0.015800  -5.700000
-0.013500  -5.700000
-0.006800  -5.600000
0.000000  -5.600000
0.009700  -5.700000
0.012000  -5.500000
0.010500  -5.700000
0.003000  -5.700000
-0.012000  -5.400000
-0.009100  -5.900000
-0.004600  -5.200000
0.000000  -5.900000
-0.002300  -5.400000
-0.007500  -5.900000
-0.013500  -5.500000
-0.036100  -5.700000
-0.061500  -5.700000
-0.058500  -5.700000
-0.033000  -5.700000
-0.003800  -5.400000
0.033000  -5.600000
0.057000  -5.700000
0.071200  -5.700000
0.070500  -5.600000
0.036000  -5.900000
-0.012000  -5.400000
-0.030800  -6.000000
-0.030000  -5.400000
-0.036100  -5.700000
-0.042000  -5.600000
-0.051100  -5.800000
-0.040500  -5.900000
-0.025600  -5.600000
-0.012800  -6.000000
0.017200  -5.700000
0.043500  -5.700000
0.072700  -5.700000
0.090700  -5.900000
0.093000  -5.700000
0.084000  -5.700000
0.057700  -5.900000
0.020200  -5.700000
-0.012800  -6.000000
-0.021800  -5.700000
-0.024800  -6.000000
-0.027000  -5.700000
-0.015800  -6.100000
-0.008300  -5.800000
-0.013500  -6.000000
-0.015800  -5.800000
-0.015000  -5.900000
-0.020300  -6.000000
-0.029300  -6.000000
-0.039000  -5.900000
-0.043600  -6.000000
-0.039000  -5.900000
-0.042000  -5.900000
-0.040500  -6.100000
-0.021800  -5.700000
0.006000  -6.000000
0.037500  -5.900000
0.046500  -6.000000
0.042700  -6.100000
0.027000  -5.800000
0.000700  -5.900000
-0.003800  -5.700000
-0.011300  -6.200000
-0.025600  -5.900000
-0.025600  -5.800000
-0.016500  -6.000000
-0.006800  -6.000000
0.003000  -5.800000
0.021700  -6.100000
0.030000  -5.800000
0.024000  -5.900000
0.018000  -5.900000
-0.003000  -5.800000
-0.021000  -6.000000
-0.033000  -5.900000
-0.030800  -6.000000
-0.014300  -6.000000
-0.004600  -5.800000
0.011200  -6.000000
0.021700  -5.900000
0.018700  -5.900000
0.018700  -5.900000
0.006000  -5.900000
-0.009800  -5.800000
-0.007500  -6.100000
-0.009100  -5.600000
-0.009800  -6.100000
-0.001500  -5.600000
-0.003000  -5.900000
-0.005300  -5.800000
-0.006000  -5.800000
-0.007500  -5.900000
0.001500  -5.700000
0.014200  -5.900000
0.022500  -5.800000
0.021000  -5.900000
0.011200  -5.900000
0.003000  -5.900000
-0.003800  -5.700000
-0.006000  -5.900000
0.003000  -5.800000
0.009000  -5.900000
0.003700  -5.800000
-0.009100  -5.600000
-0.010500  -6.000000
0.002200  -5.500000
0.006700  -6.100000
-0.000800  -5.600000
-0.006000  -5.900000
-0.006800  -5.900000
-0.015800  -5.700000
-0.027800  -5.800000
-0.024000  -5.700000
-0.020300  -5.900000
-0.021800  -5.900000
-0.010500  -6.000000
0.002200  -5.700000
0.012000  -6.100000
0.012700  -5.600000
0.009700  -6.000000
0.008200  -5.800000
0.003700  -5.800000
0.001500  -6.000000
0.001500  -5.700000
-0.004600  -6.000000
-0.008300  -5.700000
-0.012800  -6.000000
-0.015800  -6.000000
-0.015000  -6.000000
-0.012000  -5.800000
-0.001500  -5.900000
0.006700  -5.900000
0.016500  -5.800000
0.024000  -5.900000
0.019500  -5.700000
-0.001500  -6.000000
-0.035300  -5.700000
-0.034600  -6.200000
-0.015800  -5.900000
-0.008300  -6.000000
0.009700  -6.200000
0.036700  -5.900000
0.056200  -6.000000
0.057700  -6.000000
0.033700  -5.800000
-0.010500  -6.000000
-0.034600  -5.900000
-0.030800  -5.800000
-0.035300  -6.000000
-0.043600  -5.900000
-0.042000  -6.000000
-0.027800  -6.000000
-0.018800  -5.900000
-0.012000  -6.100000
-0.014300  -5.800000
-0.009100  -6.200000
0.031500  -5.900000
0.081700  -6.200000
0.097500  -5.900000
0.089200  -6.000000
0.077200  -6.000000
0.038200  -6.000000
-0.002300  -5.800000
-0.021800  -6.000000
-0.033000  -5.900000
-0.039000  -5.900000
-0.033000  -6.100000
-0.031500  -5.800000
-0.030800  -6.000000
-0.022500  -5.900000
-0.013500  -5.900000
-0.009100  -6.000000
-0.018100  -5.800000
-0.027000  -6.000000
-0.047300  -5.800000
-0.062300  -6.000000
-0.047300  -5.800000
-0.016500  -6.000000
0.004500  -5.800000
0.021700  -6.000000
0.050200  -5.700000
0.057700  -6.000000
0.045700  -5.800000
0.048700  -6.000000
0.045700  -6.000000
0.025500  -5.800000
0.008200  -6.000000
0.001500  -5.700000
-0.014300  -6.100000
-0.022500  -5.900000
-0.004600  -5.900000
0.006000  -6.000000
0.000000  -6.000000
-0.013500  -5.900000
-0.020300  -6.000000
-0.015800  -5.900000
-0.010500  -5.900000
0.009700  -6.200000
0.018000  -5.600000
0.005200  -6.200000
0.000000  -5.700000
-0.007500  -6.000000
-0.015000  -5.900000
-0.012800  -6.000000
-0.011300  -6.000000
-0.009800  -5.900000
-0.009100  -5.900000
-0.012000  -6.000000
-0.012800  -5.900000
-0.012800  -5.900000
-0.011300  -6.100000
-0.012000  -5.700000
-0.016500  -6.000000
-0.012800  -5.900000
-0.001500  -5.900000
0.003000  -6.100000
0.001500  -5.700000
-0.008300  -6.100000
-0.013500  -5.700000
-0.014300  -6.100000
-0.018100  -5.800000
-0.018100  -6.000000
-0.016500  -6.000000
-0.010500  -5.900000
0.003000  -5.900000
0.009000  -5.900000
0.021000  -5.900000
0.025500  -5.700000
0.016500  -6.000000
0.018000  -5.700000
0.015700  -6.000000
0.005200  -5.700000
0.006000  -6.000000
0.013500  -5.900000
0.012700  -6.000000
0.003000  -6.000000
-0.005300  -5.700000
0.010500  -6.000000
0.030700  -5.700000
0.030700  -5.900000
0.027700  -5.900000
0.021000  -5.900000
0.012700  -5.700000
-0.009100  -5.900000
-0.045800  -5.700000
-0.091500  -5.800000
-0.123000  -5.900000
-0.100600  -5.800000
-0.046500  -5.900000
0.024000  -5.700000
0.090000  -6.000000
0.126700  -5.700000
0.138700  -6.000000
0.126700  -5.700000
0.081700  -5.800000
0.015700  -5.900000
-0.009800  -5.900000
-0.012000  -6.000000
-0.033800  -5.900000
-0.045000  -5.900000
-0.054000  -5.900000
-0.060800  -6.000000
-0.062300  -5.800000
-0.054000  -6.200000
-0.031500  -5.900000
-0.016500  -6.000000
-0.000800  -5.900000
0.009000  -5.800000
0.012000  -6.100000
-0.014300  -5.700000
-0.042800  -6.000000
-0.039800  -5.900000
-0.027000  -6.000000
0.005200  -5.900000
0.021700  -6.000000
0.023200  -5.800000
0.027700  -6.000000
0.015700  -5.700000
0.003000  -6.100000
-0.012000  -5.800000
-0.020300  -5.900000
-0.019500  -5.900000
-0.011300  -5.700000
0.011200  -6.000000
0.040500  -5.800000
0.042000  -5.900000
0.012000  -6.000000
0.001500  -5.900000
-0.000800  -5.900000
0.009000  -5.700000
0.021700  -5.900000
0.012000  -5.800000
0.018000  -5.900000
0.018700  -5.800000
0.009700  -6.000000
-0.008300  -5.700000
-0.027000  -6.100000
-0.025600  -5.700000
-0.027800  -5.800000
-0.030800  -5.700000
-0.027800  -5.700000
-0.012000  -5.800000
0.006700  -5.700000
0.019500  -5.800000
0.031500  -5.700000
0.024000  -5.700000
0.009700  -5.600000
0.005200  -6.000000
-0.001500  -5.700000
-0.006000  -6.000000
-0.012800  -5.700000
-0.012800  -5.900000
-0.006800  -5.800000
-0.007500  -5.600000
-0.009100  -5.900000
-0.003000  -5.600000
0.004500  -6.000000
-0.000800  -5.500000
-0.007500  -5.800000
-0.012000  -5.700000
-0.018100  -5.800000
-0.014300  -5.700000
-0.009100  -5.600000
0.000700  -5.700000
0.006700  -5.600000
0.004500  -5.900000
0.003000  -5.600000
-0.000800  -6.000000
-0.002300  -5.600000
-0.002300  -5.900000
0.001500  -5.600000
0.003700  -5.700000
0.005200  -5.800000
0.005200  -5.600000
0.003000  -5.700000
0.002200  -5.600000
0.000700  -5.600000
-0.001500  -5.800000
-0.003000  -5.900000
-0.002300  -5.600000
-0.004600  -5.800000
-0.004600  -5.700000
-0.003800  -5.700000
-0.003000  -5.700000
-0.000800  -5.600000
0.001500  -5.900000
0.000700  -5.500000
-0.000800  -6.000000
-0.000800  -5.600000
-0.002300  -5.800000
-0.000800  -5.700000
-0.000800  -5.700000
0.002200  -5.700000
0.006700  -6.000000
0.005200  -5.800000
0.005200  -5.900000
0.003000  -5.800000
0.000700  -5.700000
-0.000800  -5.900000
-0.003800  -5.600000
-0.007500  -6.000000
-0.007500  -5.700000
-0.006800  -5.700000
-0.008300  -5.800000
-0.005300  -5.700000
-0.009800  -6.000000
-0.018800  -5.800000
-0.020300  -5.900000
-0.025600  -5.900000
-0.024000  -5.700000
-0.009800  -5.700000
0.002200  -6.000000
0.021700  -5.800000
0.030700  -6.100000
0.030000  -5.700000
0.033000  -5.900000
0.025500  -5.700000
0.014200  -6.000000
0.005200  -6.000000
-0.007500  -5.800000
-0.018100  -6.000000
-0.019500  -5.700000
-0.014300  -5.900000
-0.010500  -6.000000
-0.010500  -5.900000
-0.012800  -5.700000
-0.020300  -6.200000
-0.016500  -5.700000
-0.003000  -6.000000
0.003000  -6.000000
0.002200  -6.000000
-0.002300  -6.100000
-0.012000  -5.900000
-0.016500  -6.300000
-0.014300  -5.800000
-0.014300  -6.300000
-0.012800  -5.900000
-0.009800  -6.100000
-0.004600  -6.000000
0.006700  -6.100000
0.013500  -6.100000
0.019500  -6.100000
0.016500  -6.100000
0.011200  -6.100000
0.011200  -6.300000
0.008200  -6.100000
0.009000  -6.400000
0.007500  -5.900000
0.003700  -6.400000
0.005200  -6.200000
0.008200  -6.200000
0.004500  -6.200000
0.000700  -6.100000
-0.005300  -6.300000
-0.015000  -6.300000
-0.015800  -6.200000
-0.010500  -6.200000
-0.006000  -6.300000
0.000700  -6.100000
-0.000800  -6.300000
-0.010500  -6.200000
-0.012800  -6.300000
-0.012000  -6.300000
-0.009800  -6.200000
-0.005300  -6.400000
-0.000800  -6.000000
0.004500  -6.300000
0.005200  -6.200000
0.003700  -6.500000
0.002200  -6.400000
0.003700  -6.300000
0.002200  -6.300000
-0.003000  -6.300000
-0.006800  -6.300000
0.000700  -6.400000
0.006700  -6.300000
0.005200  -6.500000
0.009700  -6.400000
0.008200  -6.300000
0.007500  -6.600000
0.006700  -6.400000
0.003000  -6.600000
0.003000  -6.500000
-0.001500  -6.400000
-0.001500  -6.700000
-0.000800  -6.400000
-0.002300  -6.600000
-0.004600  -6.700000
-0.003800  -6.700000
-0.000800  -6.600000
0.006000  -6.700000
0.012000  -6.400000
0.014200  -6.900000
0.009700  -6.500000
0.000700  -6.800000
-0.002300  -6.800000
-0.003000  -6.600000
-0.003800  -6.900000
-0.005300  -6.800000
-0.008300  -7.100000
-0.008300  -6.700000
-0.006800  -6.800000
-0.008300  -6.800000
-0.009800  -7.100000
-0.006800  -7.000000
-0.004600  -7.100000
-0.001500  -7.000000
0.000700  -7.000000
0.004500  -7.100000
0.004500  -6.800000
0.001500  -7.300000
0.000700  -6.800000
-0.003000  -7.500000
-0.006800  -7.000000
-0.006800  -7.300000
-0.005300  -7.100000
-0.005300  -7.400000
-0.009100  -7.400000
-0.012800  -7.300000
-0.004600  -7.400000
0.008200  -7.400000
0.011200  -7.600000
0.005200  -7.200000
0.004500  -7.700000
0.007500  -7.300000
0.000700  -7.700000
0.001500  -7.400000
0.005200  -7.600000
0.002200  -7.800000
0.001500  -7.600000
0.000000  -8.000000
0.001500  -7.700000
0.001500  -8.000000
0.001500  -7.800000
0.003000  -8.000000
0.000700  -8.000000
-0.001500  -8.100000
-0.003000  -8.000000
-0.002300  -8.200000
-0.002300  -8.200000
-0.003000  -8.200000
-0.006800  -8.500000
-0.009100  -8.300000
-0.006000  -8.700000
-0.005300  -8.400000
-0.001500  -8.900000
0.000700  -8.500000
0.002200  -9.000000
0.001500  -8.900000
-0.007500  -8.800000
0.004500  -9.000000
0.009000  -9.000000
-0.000800  -9.000000
-0.004600  -9.000000
-0.014300  -9.300000
-0.014300  -9.000000
-0.009100  -9.500000
-0.003000  -9.400000
0.001500  -9.500000
0.005200  -9.500000
0.010500  -9.500000
0.008200  -9.800000
0.009000  -9.400000
0.008200  -9.900000
0.005200  -9.500000
0.010500  -10.000000
0.015000  -10.000000
0.012700  -9.900000
0.006700  -10.200000
0.003000  -10.400000
-0.006800  -10.000000
-0.010500  -10.400000
-0.015800  -10.300000
-0.027800  -10.500000
-0.033000  -10.400000
-0.030800  -10.500000
-0.016500  -10.800000
-0.000800  -10.600000
0.009000  -10.800000
0.012000  -10.800000
0.014200  -11.000000
0.012700  -11.000000
0.003700  -11.200000
0.007500  -11.200000
0.009000  -11.200000
0.008200  -11.500000
0.008200  -11.500000
0.001500  -11.700000
0.001500  -11.300000
0.003000  -11.900000
-0.001500  -11.500000
-0.005300  -12.100000
-0.000800  -11.800000
-0.004600  -11.900000
-0.006800  -12.300000
0.000000  -12.000000
-0.006000  -12.300000
-0.006000  -12.300000
-0.001500  -12.400000
-0.004600  -12.400000
-0.006800  -12.600000
-0.011300  -12.600000
-0.015000  -12.900000
-0.020300  -12.800000
-0.016500  -13.000000
-0.010500  -12.900000
-0.013500  -12.900000
-0.010500  -13.300000
-0.003000  -13.100000
-0.004600  -13.600000
0.002200  -13.200000
0.018000  -13.700000
0.009700  -13.400000
-0.004600  -13.600000
0.003700  -13.800000
0.020200  -13.900000
0.020200  -13.800000
0.006700  -13.800000
0.003000  -14.100000
0.003000  -13.800000
0.003000  -14.300000
0.001500  -13.900000
0.000700  -14.500000
0.005200  -14.100000
-0.001500  -14.500000
-0.000800  -14.400000
0.008200  -14.500000
0.007500  -14.500000
-0.000800  -14.600000
-0.012800  -14.800000
-0.021800  -14.900000
-0.024800  -14.900000
-0.020300  -15.000000
-0.011300  -15.200000
-0.005300  -15.100000
-0.008300  -15.300000
-0.014300  -15.100000
-0.000800  -15.600000
0.019500  -15.500000
0.018000  -15.600000
0.014200  -15.800000
0.010500  -15.500000
0.009000  -16.000000
0.015700  -15.800000
0.009000  -16.300000
0.004500  -16.100000
0.004500  -16.400000
-0.000800  -16.400000
-0.000800  -16.400000
0.003000  -16.300000
-0.005300  -17.100000
-0.014300  -16.700000
-0.030800  -17.000000
-0.042000  -17.000000
-0.027800  -17.200000
-0.029300  -17.400000
-0.036100  -17.300000
-0.018100  -17.700000
0.001500  -17.600000
0.012700  -18.000000
0.022500  -17.900000
0.028500  -18.000000
0.025500  -18.100000
0.028500  -18.300000
0.027700  -18.200000
0.021000  -18.600000
0.015700  -18.500000
0.005200  -18.700000
-0.005300  -19.000000
-0.009800  -18.800000
-0.013500  -19.300000
-0.018100  -19.200000
-0.009100  -19.600000
-0.004600  -19.400000
-0.015800  -19.700000
-0.030800  -19.800000
-0.029300  -19.600000
-0.006800  -19.900000
0.006000  -20.200000
0.000000  -20.300000
-0.006800  -20.200000
-0.004600  -20.600000
-0.008300  -20.400000
-0.014300  -20.900000
-0.018100  -20.700000
-0.008300  -21.000000
0.004500  -21.100000
-0.003800  -21.100000
0.015700  -21.400000
0.044200  -21.200000
0.031500  -21.600000
0.021700  -21.300000
0.024700  -21.800000
0.012000  -21.800000
0.002200  -22.100000
-0.001500  -21.900000
-0.003000  -22.100000
-0.002300  -22.100000
-0.000800  -22.300000
0.000000  -22.400000
-0.000800  -22.400000
-0.003000  -22.800000
-0.010500  -22.500000
-0.012000  -23.000000
-0.005300  -22.700000
-0.003000  -23.100000
0.006000  -23.000000
0.000000  -23.200000
-0.014300  -23.400000
-0.015800  -23.500000
-0.027000  -23.500000
-0.027000  -23.600000
-0.018100  -23.800000
-0.012800  -23.600000
-0.004600  -23.900000
-0.003800  -23.800000
0.003000  -23.900000
0.027000  -24.000000
0.027700  -24.200000
0.005200  -24.300000
0.003000  -24.200000
0.005200  -24.800000
0.002200  -24.300000
0.001500  -24.900000
-0.003800  -24.700000
-0.003800  -24.800000
-0.003800  -24.700000
-0.001500  -24.900000
0.000700  -25.000000
0.000000  -25.400000
0.003000  -25.100000
0.012000  -25.400000
0.000700  -25.400000
-0.020300  -25.500000
-0.024800  -25.600000
-0.015800  -25.700000
0.006700  -26.000000
0.012000  -25.800000
0.001500  -26.000000
-0.004600  -26.200000
-0.003000  -26.100000
0.014200  -26.400000
0.027000  -26.400000
0.023200  -26.400000
0.027700  -26.600000
0.020200  -26.800000
0.006700  -26.700000
-0.000800  -27.000000
-0.009100  -26.700000
-0.012800  -27.300000
-0.022500  -27.000000
-0.021800  -27.400000
-0.016500  -27.300000
-0.008300  -27.400000
-0.003800  -27.700000
-0.003000  -27.500000
0.004500  -27.800000
0.004500  -27.900000
0.001500  -27.900000
-0.000800  -28.200000
0.003700  -28.300000
0.002200  -28.200000
-0.004600  -28.600000
-0.001500  -28.400000
-0.003000  -28.700000
-0.012800  -28.800000
-0.000800  -28.700000
0.009700  -29.100000
-0.006800  -28.800000
-0.006800  -29.300000
-0.010500  -29.100000
-0.009800  -29.500000
-0.003800  -29.500000
-0.012800  -29.500000
-0.015000  -29.700000
-0.012000  -29.800000
-0.011300  -29.800000
-0.017300  -29.900000
-0.015800  -30.200000
0.010500  -30.000000
0.040500  -30.400000
0.032200  -30.200000
0.000700  -30.600000
-0.005300  -30.600000
-0.003000  -30.800000
0.007500  -30.900000
0.018700  -30.800000
0.014200  -31.200000
0.008200  -31.000000
0.005200  -31.300000
-0.008300  -31.300000
-0.012800  -31.400000
-0.010500  -31.500000
-0.012800  -31.800000
-0.014300  -31.700000
-0.018100  -32.000000
-0.018800  -32.100000
-0.015000  -32.100000
-0.003000  -32.300000
0.003700  -32.100000
0.000000  -32.700000
-0.000800  -32.300000
-0.001500  -32.900000
0.002200  -32.500000
0.003000  -32.900000
0.000700  -32.900000
-0.001500  -33.000000
-0.003000  -33.100000
-0.003000  -33.300000
-0.006000  -33.200000
-0.006000  -33.600000
-0.012000  -33.600000
-0.015800  -33.500000
-0.006800  -33.800000
0.009000  -33.700000
0.023200  -34.100000
0.021000  -34.000000
0.012700  -34.100000
0.012700  -34.200000
0.015700  -34.200000
0.016500  -34.500000
0.015700  -34.500000
0.016500  -34.600000
0.008200  -34.800000
0.000700  -34.700000
-0.005300  -34.800000
-0.019500  -34.900000
-0.019500  -34.800000
-0.013500  -35.400000
-0.001500  -35.000000
0.005200  -35.400000
-0.008300  -35.100000
-0.017300  -35.500000
-0.020300  -35.600000
-0.015800  -35.600000
-0.009800  -35.800000
-0.001500  -35.800000
0.012000  -35.900000
0.012000  -36.000000
0.016500  -36.100000
0.015700  -36.000000
-0.006800  -36.200000
-0.016500  -36.500000
-0.019500  -36.400000
-0.006800  -36.800000
0.006700  -36.400000
0.003000  -36.900000
0.010500  -36.600000
0.024000  -36.900000
0.027700  -36.800000
0.015000  -37.000000
0.008200  -37.200000
0.005200  -37.200000
-0.007500  -37.500000
-0.008300  -37.400000
-0.011300  -37.600000
-0.020300  -37.400000
-0.010500  -37.800000
0.009000  -37.800000
0.013500  -38.000000
-0.001500  -38.100000
-0.006000  -38.000000
0.008200  -38.400000
0.024700  -38.100000
0.020200  -38.600000
0.005200  -38.300000
0.003000  -38.700000
0.001500  -38.600000
0.003000  -38.700000
-0.009100  -38.800000
-0.012800  -39.100000
-0.012000  -39.100000
-0.018100  -38.900000
-0.020300  -39.500000
-0.013500  -39.100000
0.012700  -39.700000
0.025500  -39.400000
0.011200  -39.800000
-0.005300  -39.800000
-0.008300  -39.800000
-0.010500  -40.000000
-0.012800  -40.000000
-0.011300  -40.300000
-0.014300  -40.100000
-0.015800  -40.400000
-0.008300  -40.400000
-0.003800  -40.600000
-0.008300  -40.500000
-0.004600  -41.000000
-0.006000  -40.800000
-0.006800  -41.000000
0.000700  -41.000000
0.003700  -41.000000
0.002200  -41.500000
-0.001500  -41.100000
0.005200  -41.700000
0.011200  -41.400000
0.012700  -42.000000
0.006000  -41.700000
-0.000800  -42.100000
-0.003800  -42.300000
0.003700  -42.300000
0.019500  -42.300000
0.009000  -42.600000
-0.008300  -42.600000
-0.017300  -42.700000
-0.019500  -42.900000
0.000700  -42.700000
0.032200  -43.200000
0.034500  -43.200000
0.003000  -43.200000
-0.011300  -43.500000
-0.010500  -43.500000
-0.012800  -43.700000
-0.008300  -43.500000
-0.009100  -44.000000
-0.017300  -44.000000
-0.018100  -44.100000
-0.010500  -44.100000
-0.011300  -44.300000
-0.012000  -44.100000
-0.009100  -44.700000
-0.003800  -44.300000
0.004500  -44.900000
0.004500  -44.600000
0.000700  -45.000000
-0.000800  -45.000000
0.003000  -45.100000
0.003000  -45.500000
0.001500  -45.400000
-0.000800  -45.700000
-0.002300  -45.700000
-0.000800  -45.800000
0.003000  -45.900000
0.000700  -46.200000
-0.004600  -45.900000
-0.004600  -46.400000
-0.003000  -46.400000
-0.006000  -46.500000
-0.009100  -46.800000
-0.003800  -46.700000
0.005200  -47.000000
0.009700  -47.000000
0.010500  -47.300000
0.006000  -47.100000
0.000000  -47.600000
0.003000  -47.500000
0.003000  -47.700000
-0.003800  -47.800000
-0.009100  -47.900000
-0.012000  -48.200000
-0.013500  -48.300000
-0.013500  -48.600000
-0.006800  -48.200000
-0.003000  -48.700000
-0.006800  -48.500000
-0.009100  -49.000000
-0.000800  -48.700000
0.009000  -49.100000
0.003700  -49.100000
-0.001500  -49.400000
-0.004600  -49.400000
-0.006800  -49.400000
-0.008300  -49.600000
-0.007500  -49.600000
0.001500  -49.600000
0.023200  -49.800000
0.031500  -50.000000
0.013500  -49.900000
0.003000  -50.200000
-0.003000  -50.200000
-0.005300  -50.300000
-0.001500  -50.700000
0.000700  -50.600000
0.010500  -50.800000
0.012700  -50.600000
0.006700  -51.000000
0.006700  -50.900000
0.011200  -51.200000
-0.000800  -51.400000
-0.015800  -51.300000
-0.012800  -51.300000
-0.012000  -51.600000
-0.010500  -51.400000
-0.008300  -51.800000
-0.005300  -51.900000
0.001500  -51.900000
0.006000  -52.100000
0.007500  -52.100000
0.001500  -52.300000
-0.001500  -52.400000
0.005200  -52.500000
0.008200  -52.700000
0.005200  -52.600000
0.000700  -53.000000
-0.003000  -52.700000
-0.005300  -53.100000
-0.004600  -53.500000
-0.009100  -53.200000
-0.009100  -53.200000
-0.007500  -53.700000
-0.006800  -53.400000
0.000700  -54.000000
0.003000  -53.800000
0.000000  -54.100000
0.001500  -54.100000
0.004500  -54.200000
0.000000  -54.400000
-0.005300  -54.500000
-0.008300  -54.900000
-0.008300  -54.600000
-0.007500  -54.900000
-0.006800  -55.000000
-0.003800  -55.100000
-0.003000  -55.100000
-0.003800  -55.400000
-0.003000  -55.300000
-0.007500  -55.700000
-0.012800  -55.700000
-0.015800  -55.600000
-0.017300  -56.200000
-0.012000  -55.800000
0.003000  -56.300000
0.015700  -56.100000
0.015700  -56.500000
0.012000  -56.300000
0.013500  -56.600000
0.007500  -56.700000
0.001500  -56.900000
0.000000  -56.900000
-0.005300  -57.200000
-0.004600  -57.200000
0.001500  -57.200000
0.000700  -57.700000
-0.003000  -57.400000
-0.002300  -57.900000
0.004500  -57.800000
0.016500  -58.000000
0.023200  -58.000000
0.009700  -58.100000
-0.009800  -58.500000
-0.015800  -58.300000
-0.012000  -58.900000
-0.003000  -58.600000
0.006000  -58.700000
0.007500  -58.900000
-0.003000  -59.100000
-0.012800  -59.000000
-0.014300  -59.200000
-0.015000  -59.400000
-0.013500  -59.400000
-0.012800  -59.700000
-0.009100  -59.500000
-0.003800  -59.900000
0.003000  -59.800000
0.016500  -60.200000
0.016500  -60.000000
0.002200  -60.400000
-0.005300  -60.400000
-0.006800  -60.400000
0.001500  -60.600000
0.013500  -60.800000
0.018700  -60.900000
0.020200  -61.100000
0.012000  -61.000000
0.001500  -61.300000
-0.003800  -61.500000
-0.005300  -61.400000
-0.007500  -61.700000
-0.014300  -61.800000
-0.014300  -62.000000
-0.009800  -62.200000
-0.006800  -61.900000
-0.002300  -62.500000
-0.003000  -62.200000
-0.005300  -62.600000
-0.003000  -62.700000
-0.003000  -62.800000
-0.004600  -63.000000
-0.004600  -63.200000
-0.004600  -63.000000
-0.001500  -63.500000
0.001500  -63.300000
0.002200  -63.800000
0.001500  -63.400000
0.003000  -63.900000
0.003000  -63.700000
0.008200  -63.800000
0.009000  -64.000000
0.006700  -63.800000
0.008200  -64.200000
0.005200  -64.200000
0.005200  -64.300000
0.000700  -64.400000
-0.001500  -64.500000
-0.000800  -64.400000
-0.004600  -64.900000
-0.003800  -64.700000
-0.004600  -65.000000
-0.004600  -65.000000
-0.002300  -65.000000
-0.006000  -65.400000
-0.005300  -65.000000
-0.006000  -65.600000
-0.007500  -65.200000
-0.006800  -65.800000
-0.005300  -65.500000
-0.005300  -65.700000
-0.004600  -65.800000
-0.000800  -66.100000
0.001500  -66.100000
0.000000  -66.100000
-0.002300  -66.200000
-0.003800  -66.200000
-0.001500  -66.500000
-0.000800  -66.400000
-0.002300  -67.000000
-0.004600  -66.600000
-0.012800  -67.000000
-0.010500  -66.800000
-0.006000  -67.100000
-0.012800  -67.200000
-0.012000  -67.100000
-0.009800  -67.300000
0.000000  -67.500000
0.015700  -67.500000
0.035200  -67.600000
0.045700  -67.900000
0.027000  -67.900000
0.008200  -68.000000
0.000700  -67.800000
-0.003000  -68.100000
-0.005300  -68.100000
-0.008300  -68.200000
-0.009800  -68.300000
-0.012000  -68.200000
-0.018100  -68.700000
-0.024800  -68.400000
-0.023300  -68.900000
-0.018100  -68.900000
-0.014300  -68.700000
-0.007500  -69.000000
-0.003000  -69.000000
0.006700  -68.900000
0.012700  -69.300000
0.017200  -69.000000
0.023200  -69.400000
0.019500  -69.400000
0.006700  -69.400000
-0.001500  -69.700000
-0.006000  -69.500000
-0.007500  -69.800000
-0.003000  -69.700000
0.003000  -69.900000
0.012000  -70.000000
0.009000  -70.000000
0.000700  -70.200000
-0.007500  -70.200000
-0.009800  -70.100000
-0.010500  -70.200000
-0.010500  -70.700000
-0.005300  -70.300000
-0.006800  -70.800000
-0.009800  -70.500000
-0.009800  -71.100000
-0.006800  -70.600000
-0.003800  -71.000000
-0.003800  -70.900000
-0.002300  -71.100000
-0.001500  -71.400000
-0.001500  -71.100000
-0.000800  -71.200000
0.001500  -71.400000
0.003700  -71.500000
0.006700  -71.600000
0.008200  -71.800000
0.006700  -71.600000
0.005200  -72.000000
0.001500  -71.800000
-0.001500  -71.900000
-0.003000  -72.200000
-0.002300  -71.900000
0.000700  -72.400000
0.005200  -72.000000
0.005200  -72.500000
0.004500  -72.100000
0.005200  -72.500000
0.001500  -72.500000
-0.001500  -72.600000
-0.003000  -72.700000
-0.004600  -72.800000
-0.005300  -72.800000
-0.006800  -72.900000
-0.005300  -73.000000
-0.005300  -72.800000
-0.005300  -73.200000
-0.003800  -72.900000
-0.000800  -73.300000
0.003000  -73.100000
0.002200  -73.300000
0.000700  -73.400000
0.001500  -73.400000
0.001500  -73.600000
0.001500  -73.400000
0.003700  -73.600000
0.003000  -73.700000
0.001500  -73.600000
-0.001500  -73.600000
-0.001500  -74.100000
-0.003000  -73.800000
-0.004600  -74.000000
-0.006800  -74.000000
-0.007500  -74.000000
-0.004600  -74.100000
-0.003800  -74.000000
-0.003000  -74.300000
-0.001500  -74.100000
0.000700  -74.400000
-0.001500  -74.100000
-0.006000  -74.300000
-0.007500  -74.400000
-0.008300  -74.500000
-0.009800  -74.300000
-0.006000  -74.600000
-0.000800  -74.500000
0.003000  -74.800000
0.004500  -74.700000
0.006000  -74.600000
0.008200  -74.900000
0.009000  -74.700000
0.008200  -74.900000
0.006000  -74.800000
0.004500  -74.800000
0.000700  -75.000000
0.000700  -74.800000
-0.000800  -75.000000
0.000000  -75.000000
0.003000  -75.000000
0.004500  -75.200000
0.004500  -75.100000
0.003000  -74.900000
0.001500  -75.300000
-0.004600  -74.700000
-0.005300  -75.500000
-0.006800  -75.000000
-0.003800  -75.100000
-0.000800  -75.200000
-0.003000  -75.300000
-0.003800  -75.400000
-0.006800  -75.200000
-0.004600  -75.500000
-0.004600  -75.300000
-0.002300  -75.400000
0.002200  -75.400000
0.003000  -75.600000
-0.001500  -75.400000
-0.003000  -75.400000
-0.001500  -75.500000
-0.003000  -75.300000
-0.005300  -75.600000
-0.004600  -75.200000
-0.003000  -75.800000
-0.003000  -75.400000
-0.001500  -75.800000
0.000000  -75.500000
0.001500  -75.600000
0.003000  -75.800000
0.000700  -75.600000
-0.001500  -75.600000
-0.003000  -75.600000
-0.000800  -75.800000
-0.001500  -75.400000
-0.000800  -76.000000
-0.001500  -75.600000
-0.001500  -75.700000
0.001500  -75.600000
0.000700  -75.500000
0.000000  -75.900000
0.001500  -75.500000
0.002200  -75.900000
0.000000  -75.600000
-0.000800  -75.900000
0.001500  -75.900000
-0.000800  -75.800000
-0.000800  -75.800000
-0.003000  -75.800000
-0.004600  -75.700000
-0.003000  -75.800000
-0.004600  -76.000000
-0.002300  -75.700000
0.003700  -76.200000
0.008200  -75.600000
0.006700  -76.100000
-0.001500  -75.900000
-0.006800  -76.000000
-0.009100  -76.000000
-0.009800  -75.900000
-0.009100  -76.100000
-0.009100  -76.000000
-0.006800  -76.000000
-0.005300  -76.000000
-0.001500  -76.000000
0.003000  -76.000000
0.006700  -76.100000
0.006700  -75.900000
0.003000  -76.100000
0.000700  -76.000000
-0.000800  -76.100000
-0.002300  -76.200000
-0.003000  -76.000000
-0.003800  -76.400000
-0.004600  -75.900000
-0.004600  -76.300000
-0.004600  -76.000000
-0.003000  -76.100000
-0.002300  -76.200000
0.000000  -76.200000
0.003000  -76.200000
0.002200  -76.200000
0.003000  -76.100000
0.004500  -76.200000
0.003000  -76.200000
0.004500  -76.000000
0.003700  -76.300000
0.003000  -76.100000
0.004500  -76.200000
0.000700  -76.200000
-0.000800  -76.000000
-0.001500  -76.300000
-0.003000  -76.100000
-0.003000  -76.200000
-0.004600  -76.100000
-0.003000  -76.000000
-0.002300  -76.200000
-0.003800  -76.200000
0.000000  -75.900000
0.003000  -76.400000
0.003700  -76.000000
0.003000  -76.300000
-0.000800  -76.000000
0.001500  -76.100000
0.001500  -76.200000
-0.000800  -75.800000
0.000000  -76.200000
0.000700  -75.900000
0.000700  -76.200000
0.003000  -76.100000
0.002200  -76.000000
0.002200  -76.000000
0.001500  -76.000000
-0.000800  -75.800000
-0.000800  -76.000000
-0.000800  -75.900000
-0.000800  -75.600000
-0.000800  -76.100000
-0.000800  -75.600000
-0.001500  -76.000000
-0.004600  -75.600000
-0.006000  -75.800000
-0.008300  -75.600000
-0.008300  -75.600000
-0.009100  -75.800000
-0.009100  -75.600000
-0.006000  -75.600000
-0.006800  -75.600000
-0.005300  -75.600000
-0.005300  -75.300000
-0.004600  -75.800000
0.000000  -75.400000
0.003000  -75.600000
0.003000  -75.400000
0.002200  -75.500000
0.002200  -75.500000
0.002200  -75.200000
0.000700  -75.500000
-0.005300  -75.100000
-0.005300  -75.400000
-0.006800  -75.100000
-0.008300  -75.100000
-0.005300  -75.200000
-0.004600  -75.300000
-0.003000  -75.000000
-0.003000  -75.100000
-0.004600  -75.100000
-0.003800  -74.900000
-0.002300  -75.100000
-0.002300  -74.700000
-0.003000  -75.000000
-0.003800  -74.700000
-0.003800  -74.800000
-0.001500  -74.800000
0.000700  -74.700000
0.001500  -74.900000
0.003000  -74.500000
0.003700  -74.700000
0.003700  -74.700000
0.004500  -74.700000
0.003700  -74.600000
0.001500  -74.700000
0.000000  -74.500000
-0.001500  -74.600000
-0.001500  -74.600000
-0.001500  -74.200000
-0.001500  -74.700000
-0.000800  -74.100000
-0.000800  -74.500000
0.000700  -74.000000
0.000000  -74.500000
-0.000800  -74.100000
-0.001500  -74.300000
-0.001500  -74.200000
-0.001500  -74.200000
-0.000800  -74.200000
0.000700  -74.100000
0.000000  -74.200000
-0.000800  -74.000000
0.001500  -74.200000
0.000700  -73.900000
0.003000  -74.000000
0.003700  -73.900000
0.003000  -73.800000
0.004500  -73.900000
0.004500  -73.600000
0.002200  -73.800000
-0.000800  -73.500000
-0.000800  -73.900000
0.000000  -73.700000
-0.001500  -73.400000
-0.001500  -73.500000
-0.003000  -73.500000
-0.004600  -73.300000
-0.003800  -73.600000
-0.005300  -73.100000
-0.006000  -73.400000
-0.004600  -73.200000
-0.004600  -73.200000
-0.003800  -73.400000
-0.000800  -73.100000
0.000700  -73.200000
-0.001500  -73.100000
-0.001500  -73.100000
-0.000800  -73.100000
-0.001500  -73.100000
0.000700  -73.100000
0.003000  -72.900000
0.003000  -72.800000
0.003000  -72.800000
0.003000  -73.000000
0.000700  -72.700000
0.000700  -73.000000
0.001500  -72.500000
0.000000  -72.900000
-0.001500  -72.500000
0.000000  -72.600000
-0.003000  -72.500000
-0.005300  -72.400000
-0.008300  -72.600000
-0.010500  -72.500000
-0.008300  -72.500000
-0.005300  -72.200000
-0.004600  -72.200000
-0.005300  -72.300000
-0.003000  -72.500000
0.000000  -72.000000
0.003000  -72.300000
0.003000  -72.100000
0.001500  -72.200000
0.000700  -72.400000
-0.000800  -71.900000
-0.000800  -72.300000
-0.000800  -71.900000
-0.001500  -72.400000
-0.001500  -72.000000
-0.000800  -71.900000
-0.000800  -72.000000
-0.000800  -72.100000
-0.000800  -72.000000
-0.001500  -72.000000
-0.001500  -72.100000
-0.003800  -71.800000
-0.001500  -72.200000
-0.001500  -71.900000
-0.001500  -72.100000
-0.000800  -71.900000
0.001500  -71.900000
0.002200  -72.000000
-0.000800  -71.900000
-0.001500  -72.200000
-0.004600  -71.600000
-0.003800  -72.100000
-0.003000  -71.800000
-0.003800  -71.900000
-0.003000  -71.900000
-0.004600  -71.900000
-0.006000  -71.800000
-0.005300  -71.700000
-0.004600  -71.900000
-0.005300  -71.800000
-0.005300  -72.100000
-0.005300  -71.600000
-0.002300  -72.100000
0.000700  -71.700000
0.004500  -72.200000
0.005200  -71.900000
0.006700  -71.900000
0.006000  -72.000000
0.005200  -71.900000
0.005200  -71.900000
0.000700  -71.900000
0.000000  -71.900000
-0.001500  -71.900000
-0.002300  -72.200000
-0.000800  -71.900000
0.000700  -72.000000
0.001500  -72.100000
0.000000  -72.000000
-0.000800  -72.200000
-0.001500  -71.700000
-0.000800  -72.300000
-0.000800  -71.800000
-0.000800  -72.200000
-0.000800  -72.000000
-0.003000  -71.900000
-0.001500  -72.100000
0.000700  -72.100000
0.000700  -72.000000
0.000000  -72.300000
0.000000  -72.000000
0.000700  -72.100000
-0.000800  -72.200000
-0.000800  -71.900000
0.001500  -72.300000
0.000700  -71.900000
0.000700  -72.200000
0.000700  -72.200000
0.001500  -72.100000
0.000700  -72.200000
-0.002300  -72.000000
-0.002300  -72.100000
-0.000800  -72.200000
-0.002300  -72.200000
-0.001500  -72.200000
0.001500  -72.500000
0.001500  -71.900000
0.000700  -72.500000
0.001500  -72.100000
0.000700  -72.500000
0.000700  -72.000000
0.002200  -72.400000
0.002200  -72.200000
0.003000  -72.200000
0.001500  -72.200000
-0.000800  -72.200000
-0.001500  -72.400000
-0.003800  -72.300000
-0.003000  -72.000000
-0.003000  -72.200000
-0.004600  -72.400000
-0.006800  -71.900000
-0.008300  -72.400000
-0.009800  -72.100000
-0.012800  -72.500000
-0.010500  -72.200000
-0.006000  -72.300000
-0.004600  -72.300000
-0.004600  -72.100000
-0.003000  -72.500000
-0.001500  -72.100000
-0.000800  -72.500000
-0.000800  -72.200000
-0.003000  -72.200000
-0.001500  -72.300000
-0.001500  -72.100000
-0.001500  -72.200000
0.000700  -72.300000
0.002200  -72.100000
0.003000  -72.200000
0.002200  -72.300000
0.003000  -71.900000
0.000700  -72.300000
-0.000800  -72.000000
-0.003000  -72.500000
-0.007500  -71.900000
-0.005300  -72.200000
-0.005300  -72.000000
-0.001500  -72.100000
-0.000800  -72.000000
-0.001500  -72.100000
-0.000800  -72.100000
-0.001500  -72.300000
0.000000  -71.900000
0.000000  -72.100000
-0.000800  -71.900000
-0.001500  -72.000000
-0.001500  -72.200000
-0.000800  -72.000000
0.000700  -72.200000
-0.000800  -72.000000
-0.001500  -71.900000
-0.001500  -72.100000
-0.002300  -71.900000
-0.003000  -72.100000
-0.003800  -72.000000
-0.002300  -71.900000
-0.001500  -71.900000
-0.001500  -72.200000
-0.001500  -71.700000
-0.000800  -72.300000
0.001500  -71.800000
0.001500  -72.200000
0.001500  -71.700000
0.000700  -71.800000
0.001500  -71.900000
-0.000800  -71.600000
-0.000800  -72.000000
0.001500  -71.700000
0.000000  -71.900000
0.001500  -71.900000
0.001500  -71.600000
-0.000800  -71.700000
0.001500  -71.900000
0.001500  -71.600000
0.003000  -71.900000
-0.000800  -71.800000
-0.001500  -71.700000
-0.000800  -71.800000
0.000000  -71.500000
0.001500  -72.000000
0.003000  -71.500000
0.003000  -71.900000
0.003700  -71.700000
0.001500  -71.900000
0.001500  -71.700000
0.003000  -71.700000
0.002200  -71.700000
0.002200  -71.700000
0.000700  -71.700000
-0.000800  -71.500000
-0.000800  -72.000000
-0.001500  -71.600000
-0.000800  -72.000000
0.000000  -71.900000
0.000000  -71.800000
0.001500  -71.900000
0.000700  -71.600000
0.001500  -71.900000
0.003000  -71.600000
0.002200  -72.000000
0.000700  -71.600000
-0.001500  -71.800000
-0.001500  -71.800000
-0.003000  -72.000000
-0.003800  -71.800000
-0.004600  -71.800000
-0.004600  -72.000000
-0.004600  -71.600000
-0.005300  -72.100000
-0.000800  -71.600000
-0.003800  -72.200000
-0.004600  -71.800000
-0.003800  -71.900000
-0.004600  -71.800000
-0.001500  -71.800000
0.000000  -71.900000
0.000000  -71.800000
-0.000800  -71.900000
-0.000800  -71.900000
0.000700  -71.900000
0.003700  -72.000000
0.003700  -72.200000
0.001500  -71.900000
0.001500  -72.000000
0.001500  -72.000000
0.000700  -71.900000
-0.001500  -72.200000
-0.001500  -71.900000
-0.000800  -72.200000
0.000000  -71.700000
0.000700  -72.100000
-0.001500  -71.900000
-0.003000  -72.100000
-0.006000  -72.100000
-0.008300  -72.000000
-0.008300  -72.100000
-0.008300  -72.000000
-0.008300  -72.100000
-0.007500  -72.100000
-0.006000  -72.100000
-0.005300  -71.900000
-0.003800  -72.200000
-0.003000  -72.000000
-0.003000  -72.100000
-0.001500  -71.900000
-0.000800  -72.100000
0.000000  -72.100000
0.000000  -71.900000
-0.000800  -72.300000
0.001500  -72.100000
0.003000  -72.100000
0.005200  -72.100000
0.004500  -72.100000
0.003000  -71.800000
0.005200  -72.300000
0.002200  -72.000000
0.000000  -72.100000
-0.000800  -72.100000
-0.000800  -72.100000
0.000700  -72.200000
-0.000800  -72.000000
-0.001500  -72.100000
-0.003000  -72.100000
-0.005300  -72.100000
-0.004600  -72.200000
-0.006800  -72.100000
-0.006800  -72.000000
-0.005300  -72.200000
-0.006800  -71.900000
-0.006000  -72.100000
-0.004600  -72.200000
-0.004600  -71.900000
-0.004600  -72.200000
-0.006000  -71.900000
-0.003000  -72.200000
-0.003000  -71.900000
-0.002300  -72.200000
-0.000800  -71.900000
-0.001500  -72.100000
-0.001500  -72.100000
-0.004600  -71.900000
-0.001500  -72.100000
0.003700  -72.200000
0.003000  -72.000000
0.003700  -72.000000
0.005200  -72.300000
0.004500  -71.800000
0.004500  -72.300000
0.004500  -71.800000
0.001500  -72.100000
0.001500  -72.200000
0.000700  -71.800000
0.003000  -72.300000
0.003700  -72.000000
0.001500  -72.200000
-0.000800  -71.900000
-0.000800  -72.100000
0.000000  -72.000000
0.000700  -71.900000
0.003000  -72.000000
0.002200  -72.100000
0.000700  -72.100000
-0.000800  -71.900000
-0.001500  -72.300000
-0.003000  -71.900000
-0.003000  -72.200000
-0.002300  -71.800000
-0.000800  -72.200000
0.000700  -71.900000
-0.000800  -71.900000
0.000700  -72.100000
0.001500  -71.800000
0.001500  -72.200000
0.002200  -72.000000
0.004500  -72.100000
0.005200  -72.000000
0.003700  -72.200000
0.003000  -72.000000
0.003000  -72.000000
0.003000  -72.000000
0.000700  -71.900000
-0.000800  -72.100000
-0.003800  -71.700000
-0.005300  -72.300000
-0.003000  -71.800000
-0.003800  -72.200000
-0.003000  -71.900000
-0.003000  -72.100000
-0.004600  -72.000000
-0.004600  -72.000000
-0.004600  -71.900000
-0.003000  -72.000000
-0.000800  -72.000000
0.000000  -72.100000
0.000700  -72.100000
0.001500  -71.900000
0.001500  -72.200000
0.002200  -71.900000
0.001500  -72.100000
-0.002300  -72.200000
-0.005300  -72.000000
-0.004600  -72.400000
-0.005300  -71.800000
-0.005300  -72.200000
-0.005300  -72.100000
-0.006000  -72.000000
-0.006800  -72.200000
-0.008300  -72.200000
-0.009100  -71.800000
-0.005300  -72.400000
-0.002300  -72.000000
-0.003000  -72.300000
-0.002300  -72.100000
0.000000  -72.100000
0.000000  -72.300000
-0.000800  -72.000000
-0.003000  -72.200000
-0.001500  -72.200000
-0.000800  -72.100000
0.000000  -72.100000
0.001500  -72.000000
0.000000  -72.000000
0.000700  -72.100000
-0.000800  -72.200000
0.001500  -72.200000
0.002200  -72.000000
-0.000800  -72.100000
-0.000800  -72.400000
0.000700  -71.900000
0.003000  -72.400000
0.002200  -72.000000
0.002200  -72.200000
0.001500  -72.000000
0.001500  -72.200000
0.000700  -72.300000
-0.003000  -72.000000
-0.006000  -72.200000
-0.006800  -72.100000
-0.006800  -72.300000
-0.008300  -72.200000
-0.005300  -72.300000
-0.003000  -71.900000
-0.003000  -72.200000
-0.002300  -72.100000
-0.000800  -72.200000
0.001500  -72.200000
0.002200  -72.100000
0.003000  -72.400000
0.004500  -72.000000
0.001500  -72.500000
-0.001500  -71.900000
0.000700  -72.300000
0.003000  -72.300000
0.003700  -72.000000
0.003000  -72.100000
0.004500  -72.100000
0.006000  -72.200000
0.005200  -72.200000
0.005200  -72.300000
0.003700  -72.100000
-0.000800  -72.500000
-0.003000  -71.900000
-0.003800  -72.500000
-0.004600  -72.100000
-0.006800  -72.300000
-0.006000  -72.400000
-0.003800  -72.200000
-0.003800  -72.400000
-0.003000  -72.200000
-0.003800  -72.300000
-0.005300  -72.200000
-0.004600  -72.100000
-0.002300  -72.100000
-0.001500  -72.500000
-0.001500  -72.000000
-0.000800  -72.400000
-0.003000  -72.400000
-0.002300  -72.100000
-0.001500  -72.500000
-0.003800  -72.100000
-0.004600  -72.500000
-0.005300  -72.200000
-0.004600  -72.400000
-0.001500  -72.100000
0.001500  -72.300000
0.001500  -72.200000
0.000700  -72.300000
0.000700  -72.200000
0.000000  -72.500000
0.001500  -72.400000
0.000700  -72.300000
-0.000800  -72.400000
0.000000  -72.200000
0.000700  -72.400000
-0.000800  -72.300000
-0.000800  -72.400000
0.000000  -72.400000
-0.000800  -72.300000
0.000000  -72.500000
-0.000800  -72.100000
-0.001500  -72.200000
-0.001500  -72.400000
-0.003000  -72.400000
-0.005300  -72.300000
-0.009100  -72.500000
-0.009800  -72.100000
-0.010500  -72.500000
-0.009800  -72.100000
-0.005300  -72.500000
-0.004600  -72.300000
-0.003800  -72.200000
-0.002300  -72.500000
-0.002300  -72.100000
-0.000800  -72.400000
-0.000800  -72.200000
-0.001500  -72.400000
-0.001500  -72.500000
-0.001500  -72.200000
-0.001500  -72.400000
-0.003000  -72.500000
-0.003000  -72.300000
-0.002300  -72.400000
-0.002300  -72.500000
-0.001500  -72.300000
-0.000800  -72.600000
0.001500  -72.100000
0.003000  -72.600000
0.003000  -72.200000
0.003000  -72.600000
0.004500  -72.400000
0.006700  -72.300000
0.005200  -72.500000
0.005200  -72.300000
0.006700  -72.400000
0.005200  -72.400000
0.003000  -72.400000
0.003000  -72.100000
0.001500  -72.500000
-0.000800  -72.300000
-0.001500  -72.600000
-0.004600  -72.400000
-0.003000  -72.500000
-0.003000  -72.500000
-0.004600  -72.200000
-0.004600  -72.500000
-0.003000  -72.200000
0.000700  -72.600000
0.001500  -72.300000
0.003000  -72.300000
0.001500  -72.200000
-0.001500  -72.400000
-0.000800  -72.500000
0.000000  -72.400000
0.003000  -72.300000
0.003700  -72.200000
0.002200  -72.500000
0.000700  -72.100000
0.000000  -72.400000
-0.000800  -72.300000
-0.001500  -72.600000
-0.001500  -72.200000
-0.003000  -72.500000
-0.000800  -72.400000
0.001500  -72.200000
0.000700  -72.400000
0.000700  -72.400000
-0.000800  -72.400000
-0.001500  -72.600000
-0.003000  -72.500000
-0.006000  -72.200000
-0.008300  -72.500000
-0.008300  -72.200000
-0.008300  -72.500000
-0.008300  -72.300000
-0.006800  -72.200000
-0.007500  -72.500000
-0.008300  -72.200000
-0.007500  -72.500000
-0.007500  -72.200000
-0.004600  -72.500000
-0.002300  -72.500000
0.000000  -72.500000
0.001500  -72.500000
0.001500  -72.400000
0.002200  -72.100000
0.003000  -72.700000
0.003000  -72.100000
0.001500  -72.600000
0.004500  -72.400000
0.004500  -72.500000
0.005200  -72.500000
0.005200  -72.300000
0.004500  -72.500000
0.003700  -72.300000
-0.000800  -72.500000
-0.003000  -72.500000
-0.004600  -72.500000
-0.003800  -72.300000
-0.001500  -72.500000
0.000700  -72.200000
-0.000800  -72.500000
-0.000800  -72.300000
-0.000800  -72.300000
-0.000800  -72.500000
0.000700  -72.300000
0.002200  -72.500000
0.001500  -72.200000
0.001500  -72.600000
0.001500  -72.300000
0.001500  -72.500000
0.001500  -72.300000
0.001500  -72.400000
0.001500  -72.300000
0.001500  -72.400000
0.003000  -72.500000
0.003000  -72.300000
0.003700  -72.500000
0.003700  -72.200000
0.000700  -72.500000
-0.000800  -72.300000
-0.001500  -72.500000
-0.002300  -72.200000
-0.005300  -72.600000
-0.005300  -72.200000
-0.004600  -72.500000
-0.006800  -72.300000
-0.007500  -72.400000
-0.009100  -72.500000
-0.008300  -72.300000
-0.007500  -72.500000
-0.008300  -72.400000
-0.006800  -72.400000
-0.004600  -72.300000
-0.003800  -72.500000
-0.003000  -72.300000
-0.003000  -72.400000
-0.000800  -72.500000
0.000700  -72.300000
0.000700  -72.500000
0.003700  -72.200000
0.005200  -72.600000
0.004500  -72.200000
0.003000  -72.500000
0.001500  -72.400000
0.003700  -72.400000
0.004500  -72.400000
0.003000  -72.400000
0.002200  -72.200000
0.000700  -72.500000
0.000000  -72.300000
-0.003000  -72.500000
-0.006800  -72.400000
-0.008300  -72.100000
-0.008300  -72.600000
-0.006800  -72.200000
-0.007500  -72.400000
-0.006800  -72.300000
-0.006000  -72.200000
-0.005300  -72.500000
-0.004600  -72.100000
-0.005300  -72.400000
-0.004600  -72.500000
-0.004600  -72.500000
-0.001500  -72.300000
-0.000800  -72.600000
0.000000  -72.300000
0.001500  -72.500000
0.000700  -72.200000
-0.000800  -72.600000
-0.003000  -72.400000
-0.001500  -72.400000
0.001500  -72.500000
0.000000  -72.300000
-0.000800  -72.400000
0.000700  -72.400000
0.004500  -72.400000
0.003000  -72.500000
0.003700  -72.300000
0.003000  -72.300000
0.001500  -72.700000
0.001500  -72.200000
-0.001500  -72.600000
-0.004600  -72.500000
-0.003800  -72.400000
-0.003000  -72.500000
-0.005300  -72.200000
-0.004600  -72.700000
-0.002300  -72.200000
-0.003000  -72.700000
0.000700  -72.300000
0.001500  -72.500000
-0.000800  -72.500000
0.002200  -72.500000
0.000700  -72.500000
-0.001500  -72.500000
-0.002300  -72.500000
-0.001500  -72.300000
0.000700  -72.500000
0.000000  -72.200000
0.000700  -72.500000
-0.001500  -72.300000
-0.001500  -72.500000
-0.001500  -72.400000
-0.003800  -72.400000
-0.003000  -72.500000
-0.003800  -72.100000
-0.002300  -72.600000
0.000700  -72.500000
-0.000800  -72.400000
0.000700  -72.500000
0.000700  -72.400000
-0.000800  -72.300000
-0.001500  -72.600000
-0.003000  -72.400000
-0.000800  -72.500000
-0.000800  -72.500000
-0.003000  -72.500000
-0.001500  -72.700000
-0.000800  -72.200000
0.000000  -72.600000
-0.000800  -72.300000
-0.000800  -72.500000
-0.003000  -72.300000
-0.002300  -72.500000
-0.001500  -72.300000
-0.002300  -72.500000
-0.001500  -72.500000
-0.005300  -72.600000
-0.005300  -72.300000
-0.002300  -72.400000
-0.001500  -72.700000
-0.001500  -72.400000
-0.001500  -72.600000
-0.000800  -72.500000
0.000000  -72.500000
0.000700  -72.500000
0.000700  -72.200000
-0.001500  -72.600000
-0.000800  -72.200000
-0.002300  -72.400000
-0.003000  -72.500000
-0.003000  -72.400000
-0.005300  -72.500000
-0.006800  -72.700000
-0.006000  -72.200000
-0.003000  -72.600000
-0.004600  -72.400000
-0.004600  -72.500000
-0.001500  -72.500000
-0.001500  -72.300000
-0.001500  -72.600000
-0.000800  -72.400000
-0.001500  -72.500000
-0.003800  -72.500000
-0.004600  -72.300000
-0.004600  -72.400000
-0.007500  -72.500000
-0.008300  -72.400000
-0.005300  -72.500000
-0.004600  -72.300000
-0.003000  -72.400000
-0.001500  -72.600000
-0.000800  -72.300000
0.000000  -72.600000
-0.001500  -72.400000
-0.000800  -72.600000
0.000700  -72.400000
0.003700  -72.500000
0.005200  -72.500000
0.002200  -72.300000
0.002200  -72.600000
0.001500  -72.500000
0.001500  -72.300000
0.003000  -72.400000
0.002200  -72.500000
0.003700  -72.200000
0.004500  -72.600000
0.004500  -72.300000
0.002200  -72.500000
0.000000  -72.400000
0.000000  -72.400000
0.000700  -72.600000
0.000700  -72.200000
0.000700  -72.800000
0.000700  -72.200000
0.000700  -72.600000
0.000700  -72.400000
0.000700  -72.400000
0.002200  -72.500000
0.000700  -72.500000
0.000700  -72.300000
0.000000  -72.500000
-0.001500  -72.500000
-0.003000  -72.300000
-0.004600  -72.600000
-0.004600  -72.400000
-0.005300  -72.500000
-0.004600  -72.300000
-0.005300  -72.700000
-0.005300  -72.200000
-0.003000  -72.500000
-0.003000  -72.500000
-0.000800  -72.300000
0.001500  -72.500000
0.001500  -72.500000
0.000700  -72.400000
0.002200  -72.500000
0.003000  -72.200000
0.002200  -72.500000
0.003000  -72.500000
0.004500  -72.200000
0.003700  -72.700000
0.006000  -72.400000
0.006000  -72.400000
0.006000  -72.500000
0.006700  -72.400000
0.006700  -72.600000
0.005200  -72.200000
0.000700  -72.500000
-0.000800  -72.500000
0.000000  -72.500000
-0.000800  -72.300000
0.000700  -72.500000
-0.000800  -72.200000
-0.001500  -72.700000
-0.003000  -72.200000
-0.005300  -72.500000
-0.007500  -72.300000
-0.004600  -72.600000
-0.000800  -72.400000
-0.001500  -72.400000
-0.001500  -72.500000
-0.003000  -72.200000
-0.003800  -72.500000
-0.004600  -72.500000
-0.003800  -72.400000
-0.004600  -72.400000
-0.005300  -72.400000
-0.003800  -72.300000
-0.003000  -72.600000
-0.001500  -72.300000
-0.001500  -72.500000
-0.001500  -72.500000
0.002200  -72.500000
0.003700  -72.500000
0.003000  -72.200000
0.001500  -72.600000
0.001500  -72.200000
0.001500  -72.500000
0.003000  -72.300000
0.006000  -72.400000
0.004500  -72.400000
0.003000  -72.500000
0.003000  -72.400000
0.001500  -72.500000
0.001500  -72.500000
0.001500  -72.400000
0.001500  -72.500000
0.001500  -72.300000
0.000700  -72.500000
0.002200  -72.200000
0.003000  -72.800000
0.003000  -72.200000
0.000700  -72.500000
-0.002300  -72.500000
-0.004600  -72.400000
-0.005300  -72.600000
-0.004600  -72.500000
-0.003800  -72.300000
-0.004600  -72.500000
-0.006800  -72.400000
-0.006800  -72.300000
-0.004600  -72.500000
-0.005300  -72.300000
-0.005300  -72.600000
-0.005300  -72.500000
-0.003000  -72.500000
-0.001500  -72.500000
-0.003800  -72.300000
-0.006000  -72.600000
-0.005300  -72.200000
-0.003000  -72.800000
-0.005300  -72.200000
-0.006000  -72.500000
-0.005300  -72.500000
-0.005300  -72.300000
-0.003000  -72.400000
-0.003800  -72.600000
-0.002300  -72.300000
-0.001500  -72.500000
0.000000  -72.400000
0.001500  -72.500000
0.001500  -72.300000
0.001500  -72.400000
0.000700  -72.500000
0.000000  -72.500000
-0.001500  -72.500000
-0.002300  -72.300000
0.000000  -72.600000
0.000700  -72.500000
0.000000  -72.500000
0.000700  -72.500000
0.002200  -72.700000
0.001500  -72.300000
0.001500  -72.600000
0.000700  -72.500000
0.000700  -72.500000
0.003000  -72.600000
0.003000  -72.400000
0.001500  -72.600000
0.000700  -72.200000
0.000700  -72.700000
0.001500  -72.100000
0.002200  -72.600000
0.001500  -72.400000
0.000700  -72.500000
-0.000800  -72.500000
0.000700  -72.300000
-0.001500  -72.500000
0.001500  -72.500000
0.003700  -72.500000
0.001500  -72.400000
0.000000  -72.500000
-0.000800  -72.200000
-0.000800  -72.700000
0.000000  -72.400000
0.000700  -72.500000
0.000700  -72.500000
0.000700  -72.300000
-0.000800  -72.500000
-0.000800  -72.400000
-0.000800  -72.500000
-0.003000  -72.400000
-0.005300  -72.400000
-0.003800  -72.700000
-0.000800  -72.400000
-0.000800  -72.300000
-0.000800  -72.600000
-0.000800  -72.200000
0.001500  -72.600000
0.000700  -72.500000
0.002200  -72.400000
0.004500  -72.500000
0.001500  -72.300000
-0.001500  -72.600000
-0.003000  -72.400000
-0.006000  -72.500000
-0.007500  -72.500000
-0.006800  -72.400000
-0.008300  -72.500000
-0.007500  -72.500000
-0.006000  -72.400000
-0.005300  -72.700000
-0.006800  -72.200000
-0.006800  -72.500000
-0.004600  -72.200000
-0.002300  -72.500000
-0.000800  -72.400000
0.000000  -72.500000
0.003000  -72.400000
0.003000  -72.400000
0.002200  -72.600000
0.002200  -72.400000
0.000700  -72.500000
0.001500  -72.400000
0.001500  -72.400000
0.001500  -72.400000
-0.000800  -72.600000
-0.003000  -72.200000
-0.001500  -72.500000
0.000700  -72.400000
0.000700  -72.600000
0.000000  -72.500000
0.001500  -72.400000
0.000700  -72.600000
-0.000800  -72.300000
-0.001500  -72.500000
-0.001500  -72.300000
-0.003000  -72.500000
-0.002300  -72.400000
-0.003800  -72.500000
-0.006800  -72.500000
-0.005300  -72.500000
-0.007500  -72.500000
-0.009100  -72.500000
-0.008300  -72.500000
-0.004600  -72.400000
-0.003800  -72.500000
-0.003000  -72.300000
-0.001500  -72.700000
-0.003000  -72.200000
-0.001500  -72.600000
-0.000800  -72.300000
-0.001500  -72.500000
-0.000800  -72.500000
-0.000800  -72.500000
0.000700  -72.400000
0.002200  -72.600000
0.003000  -72.300000
0.002200  -72.600000
0.001500  -72.500000
0.001500  -72.400000
0.001500  -72.700000
0.000700  -72.300000
0.000700  -72.600000
0.000000  -72.400000
-0.000800  -72.600000
0.000700  -72.500000
-0.000800  -72.300000
0.000700  -72.600000
0.003000  -72.500000
0.003000  -72.500000
0.001500  -72.500000
0.003000  -72.500000
0.001500  -72.500000
-0.001500  -72.700000
-0.001500  -72.400000
0.000000  -72.700000
0.000000  -72.200000
-0.001500  -72.600000
-0.001500  -72.500000
-0.002300  -72.400000
-0.003000  -72.600000
-0.003000  -72.400000
-0.003000  -72.500000
-0.001500  -72.400000
-0.002300  -72.500000
-0.001500  -72.500000
0.000000  -72.500000
0.000000  -72.400000
0.000700  -72.600000
-0.002300  -72.400000
-0.001500  -72.500000
-0.001500  -72.500000
-0.000800  -72.300000
-0.000800  -72.500000
-0.003000  -72.200000
-0.001500  -72.800000
-0.001500  -72.200000
-0.003000  -72.600000
-0.001500  -72.300000
-0.003000  -72.600000
-0.003800  -72.500000
-0.002300  -72.300000
-0.003800  -72.500000
-0.001500  -72.400000
0.000000  -72.700000
-0.000800  -72.300000
0.002200  -72.500000
0.004500  -72.400000
0.000700  -72.600000
-0.001500  -72.500000
-0.003000  -72.500000
-0.005300  -72.500000
-0.003000  -72.300000
-0.003000  -72.600000
-0.003000  -72.300000
-0.004600  -72.800000
-0.005300  -72.500000
-0.003000  -72.400000
-0.003000  -72.500000
-0.003000  -72.500000
-0.003800  -72.300000
-0.003000  -72.600000
-0.000800  -72.500000
0.000700  -72.500000
0.003000  -72.500000
0.003000  -72.400000
0.003000  -72.700000
0.003700  -72.400000
0.005200  -72.700000
0.005200  -72.400000
0.004500  -72.600000
0.001500  -72.500000
0.000000  -72.500000
0.000700  -72.500000
0.000700  -72.600000
-0.000800  -72.400000
-0.002300  -72.600000
-0.001500  -72.400000
0.000000  -72.400000
0.001500  -72.500000
0.002200  -72.400000
0.001500  -72.600000
0.000000  -72.400000
0.000000  -72.500000
0.000700  -72.600000
-0.003000  -72.500000
-0.004600  -72.700000
-0.005300  -72.300000
-0.008300  -72.500000
-0.004600  -72.500000
-0.004600  -72.500000
-0.001500  -72.600000
0.001500  -72.500000
0.000700  -72.200000
0.003000  -72.700000
0.001500  -72.100000
0.000000  -72.600000
0.000700  -72.300000
0.001500  -72.600000
0.001500  -72.300000
0.000000  -72.500000
-0.000800  -72.500000
0.001500  -72.500000
0.002200  -72.500000
0.001500  -72.500000
0.000700  -72.500000
0.000000  -72.500000
0.002200  -72.500000
0.002200  -72.300000
0.002200  -72.700000
0.003000  -72.400000
0.003000  -72.500000
0.003000  -72.500000
0.000700  -72.500000
-0.003000  -72.500000
-0.004600  -72.400000
-0.004600  -72.700000
-0.004600  -72.400000
-0.002300  -72.700000
-0.003800  -72.300000
-0.006000  -72.300000
-0.006800  -72.400000
-0.005300  -72.300000
-0.005300  -72.500000
-0.003000  -72.500000
-0.001500  -72.500000
-0.004600  -72.500000
-0.003800  -72.500000
-0.004600  -72.200000
-0.003800  -72.800000
-0.003000  -72.200000
-0.003000  -72.700000
-0.003000  -72.200000
-0.003000  -72.600000
-0.002300  -72.400000
-0.004600  -72.300000
-0.003800  -72.500000
-0.002300  -72.400000
-0.002300  -72.400000
-0.001500  -72.600000
-0.003000  -72.500000
-0.002300  -72.500000
-0.000800  -72.600000
0.001500  -72.200000
0.001500  -72.600000
0.002200  -72.500000
0.003000  -72.400000
0.003000  -72.500000
0.004500  -72.200000
0.004500  -72.500000
0.006000  -72.300000
0.003000  -72.500000
0.003000  -72.500000
0.001500  -72.400000
-0.000800  -72.500000
-0.000800  -72.500000
-0.003000  -72.200000
-0.003000  -72.600000
-0.003000  -72.300000
-0.002300  -72.500000
-0.001500  -72.500000
-0.001500  -72.500000
-0.001500  -72.500000
-0.002300  -72.200000
0.000000  -72.500000
0.000000  -72.300000
0.000700  -72.500000
0.000700  -72.500000
0.003000  -72.500000
0.003000  -72.500000
-0.000800  -72.500000
-0.000800  -72.400000
-0.003800  -72.500000
-0.004600  -72.500000
-0.001500  -72.300000
-0.000800  -72.600000
0.000700  -72.300000
0.000700  -72.600000
0.001500  -72.100000
0.000700  -72.600000
0.000700  -72.400000
0.001500  -72.600000
0.001500  -72.500000
0.000700  -72.400000
0.000000  -72.500000
-0.001500  -72.500000
-0.002300  -72.500000
-0.002300  -72.500000
-0.003000  -72.700000
-0.003000  -72.300000
-0.002300  -72.700000
-0.003000  -72.400000
-0.001500  -72.600000
-0.000800  -72.500000
-0.001500  -72.500000
-0.000800  -72.300000
0.000000  -72.400000
0.001500  -72.500000
0.000700  -72.300000
-0.001500  -72.500000
-0.002300  -72.600000
-0.002300  -72.400000
-0.000800  -72.500000
-0.000800  -72.500000
-0.000800  -72.400000
0.001500  -72.500000
-0.000800  -72.400000
-0.000800  -72.400000
-0.000800  -72.400000
-0.002300  -72.400000
-0.002300  -72.700000
-0.003000  -72.200000
-0.003000  -72.600000
-0.001500  -72.300000
-0.001500  -72.600000
-0.003800  -72.500000
-0.003800  -72.500000
-0.003000  -72.500000
-0.003800  -72.500000
-0.003000  -72.300000
-0.001500  -72.700000
-0.002300  -72.300000
-0.003000  -72.500000
-0.003800  -72.500000
-0.006000  -72.500000
-0.005300  -72.500000
-0.004600  -72.200000
-0.004600  -72.500000
-0.003800  -72.400000
-0.003000  -72.500000
-0.004600  -72.500000
-0.005300  -72.400000
-0.004600  -72.500000
-0.002300  -72.500000
-0.001500  -72.500000
-0.000800  -72.500000
-0.000800  -72.500000
0.000000  -72.300000
0.002200  -72.700000
0.002200  -72.200000
0.002200  -72.700000
0.001500  -72.200000
-0.000800  -72.600000
-0.001500  -72.500000
-0.001500  -72.400000
-0.002300  -72.500000
-0.000800  -72.500000
0.000700  -72.500000
0.002200  -72.500000
0.001500  -72.200000
0.000700  -72.500000
0.001500  -72.800000
0.000700  -72.300000
0.001500  -72.600000
0.000700  -72.200000
0.000700  -72.500000
0.002200  -72.400000
0.004500  -72.300000
0.006000  -72.500000
0.004500  -72.400000
0.003000  -72.600000
0.003000  -72.300000
0.003000  -72.700000
-0.000800  -72.500000
-0.006800  -72.500000
-0.006000  -72.400000
-0.006000  -72.400000
-0.007500  -72.500000
-0.005300  -72.400000
-0.007500  -72.600000
-0.007500  -72.300000
-0.005300  -72.700000
-0.004600  -72.300000
-0.002300  -72.700000
-0.002300  -72.300000
-0.001500  -72.600000
-0.003000  -72.200000
-0.001500  -72.600000
-0.003000  -72.500000
-0.004600  -72.400000
-0.003800  -72.500000
-0.005300  -72.500000
-0.006000  -72.400000
-0.004600  -72.500000
-0.005300  -72.500000
-0.003800  -72.400000
-0.001500  -72.500000
-0.000800  -72.300000
-0.000800  -72.600000
0.000000  -72.500000
0.000700  -72.600000
0.003700  -72.600000
0.004500  -72.300000
0.005200  -72.600000
0.004500  -72.200000
0.005200  -72.400000
0.006700  -72.500000
0.006700  -72.500000
0.005200  -72.500000
0.005200  -72.700000
0.006000  -72.300000
0.003000  -72.600000
0.004500  -72.200000
0.004500  -72.500000
0.003000  -72.400000
0.003000  -72.400000
0.003000  -72.500000
0.001500  -72.400000
0.001500  -72.600000
0.000700  -72.300000
0.000000  -72.600000
0.000700  -72.500000
-0.000800  -72.400000
-0.000800  -72.500000
-0.001500  -72.500000
-0.002300  -72.200000
-0.001500  -72.600000
-0.000800  -72.200000
-0.001500  -72.600000
-0.004600  -72.500000
-0.003000  -72.500000
-0.002300  -72.500000
-0.000800  -72.200000
-0.001500  -72.700000
-0.004600  -72.200000
-0.003000  -72.700000
-0.005300  -72.300000
-0.005300  -72.500000
-0.004600  -72.500000
-0.004600  -72.400000
-0.004600  -72.400000
-0.001500  -72.600000
-0.000800  -72.500000
0.000700  -72.400000
-0.000800  -72.500000
-0.003000  -72.300000
-0.002300  -72.700000
-0.003800  -72.200000
-0.004600  -72.700000
-0.003000  -72.200000
-0.003000  -72.500000
-0.003000  -72.200000
-0.002300  -72.500000
0.000000  -72.500000
0.005200  -72.300000
0.005200  -72.400000
0.003000  -72.500000
0.002200  -72.200000
0.000000  -72.500000
-0.001500  -72.500000
-0.001500  -72.400000
0.000000  -72.500000
-0.000800  -72.300000
-0.003800  -72.600000
-0.002300  -72.500000
-0.001500  -72.500000
-0.001500  -72.500000
-0.000800  -72.500000
0.000700  -72.500000
0.000700  -72.500000
0.001500  -72.500000
0.002200  -72.500000
0.000700  -72.500000
-0.000800  -72.400000
0.000700  -72.500000
0.000700  -72.200000
0.000700  -72.700000
0.000700  -72.200000
0.001500  -72.600000
0.000700  -72.400000
-0.001500  -72.600000
-0.003000  -72.500000
-0.001500  -72.500000
-0.003000  -72.500000
-0.005300  -72.300000
-0.005300  -72.400000
-0.003800  -72.400000
0.000000  -72.500000
0.000000  -72.500000
-0.001500  -72.800000
-0.000800  -72.200000
0.000700  -72.700000
0.000700  -72.500000
0.001500  -72.500000
0.000000  -72.400000
-0.001500  -72.500000
-0.003000  -72.600000
-0.005300  -72.400000
-0.002300  -72.800000
-0.003000  -72.200000
-0.005300  -72.500000
-0.004600  -72.500000
-0.002300  -72.600000
-0.001500  -72.500000
-0.003000  -72.500000
-0.001500  -72.500000
0.000000  -72.500000
0.000000  -72.600000
0.001500  -72.300000
0.001500  -72.600000
0.000700  -72.300000
0.000700  -72.600000
0.000700  -72.300000
-0.000800  -72.600000
-0.003000  -72.300000
-0.001500  -72.500000
-0.001500  -72.700000
-0.003800  -72.300000
-0.003000  -72.500000
-0.001500  -72.500000
-0.001500  -72.200000
-0.003000  -72.400000
-0.004600  -72.500000
-0.002300  -72.500000
-0.000800  -72.500000
-0.000800  -72.300000
-0.001500  -72.600000
0.000000  -72.400000
0.002200  -72.500000
0.000700  -72.400000
-0.001500  -72.500000
-0.003000  -72.500000
-0.002300  -72.200000
-0.001500  -72.500000
0.000000  -72.600000
-0.001500  -72.500000
-0.003000  -72.500000
-0.000800  -72.700000
-0.000800  -72.200000
-0.001500  -72.600000
-0.001500  -72.300000
-0.000800  -72.800000
-0.000800  -72.300000
0.001500  -72.400000
0.002200  -72.400000
0.001500  -72.400000
0.001500  -72.500000
0.001500  -72.200000
0.001500  -72.500000
0.000000  -72.500000
0.000700  -72.300000
-0.000800  -72.500000
-0.001500  -72.400000
0.000000  -72.200000
-0.001500  -72.500000
-0.001500  -72.300000
-0.003000  -72.600000
-0.004600  -72.400000
-0.003000  -72.500000
-0.002300  -72.600000
-0.001500  -72.300000
-0.000800  -72.500000
-0.000800  -72.200000
-0.001500  -72.700000
-0.001500  -72.400000
-0.001500  -72.500000
-0.001500  -72.500000
-0.001500  -72.500000
-0.003800  -72.300000
-0.001500  -72.500000
-0.000800  -72.400000
-0.002300  -72.300000
-0.003000  -72.500000
-0.004600  -72.400000
-0.003800  -72.600000
-0.004600  -72.200000
-0.003000  -72.800000
0.000000  -72.300000
-0.000800  -72.600000
0.000700  -72.400000
0.000700  -72.300000
-0.001500  -72.500000
-0.003000  -72.400000
-0.001500  -72.300000
-0.003000  -72.600000
-0.003800  -72.400000
-0.005300  -72.500000
-0.004600  -72.500000
-0.001500  -72.500000
-0.001500  -72.500000
-0.001500  -72.300000
-0.003800  -72.500000
-0.005300  -72.200000
-0.006800  -72.500000
-0.004600  -72.500000
0.000000  -72.300000
0.003000  -72.500000
0.004500  -72.600000
0.003700  -72.400000
0.005200  -72.400000
0.008200  -72.500000
0.010500  -72.200000
0.009700  -72.700000
0.006700  -72.200000
0.004500  -72.500000
0.004500  -72.400000
0.002200  -72.600000
0.000700  -72.400000
0.001500  -72.400000
0.000000  -72.600000
0.002200  -72.400000
0.004500  -72.500000
0.003000  -72.400000
0.002200  -72.400000
0.000000  -72.500000
-0.000800  -72.400000
-0.002300  -72.400000
-0.001500  -72.700000
-0.001500  -72.200000
-0.003000  -72.600000
-0.003800  -72.200000
-0.004600  -72.500000
-0.004600  -72.400000
-0.002300  -72.400000
-0.001500  -72.500000
-0.005300  -72.200000
-0.006800  -72.800000
-0.006800  -72.200000
-0.005300  -72.400000
-0.003800  -72.400000
-0.005300  -72.500000
-0.006800  -72.300000
-0.008300  -72.400000
-0.009100  -72.300000
-0.006800  -72.500000
-0.006800  -72.500000
-0.004600  -72.300000
-0.004600  -72.500000
-0.003000  -72.300000
-0.001500  -72.600000
-0.003000  -72.300000
-0.001500  -72.700000
-0.001500  -72.100000
-0.000800  -72.400000
0.000000  -72.400000
0.000000  -72.500000
0.000000  -72.300000
0.000700  -72.500000
0.001500  -72.500000
0.003000  -72.500000
0.003000  -72.400000
0.004500  -72.300000
0.004500  -72.500000
0.003000  -72.200000
0.003000  -72.500000
0.004500  -72.500000
0.006000  -72.300000
0.003700  -72.500000
0.003000  -72.400000
0.003000  -72.600000
0.000700  -72.200000
0.001500  -72.400000
0.001500  -72.500000
0.000700  -72.300000
-0.000800  -72.200000
-0.001500  -72.700000
-0.003000  -72.300000
-0.004600  -72.500000
-0.006800  -72.300000
-0.008300  -72.500000
-0.007500  -72.300000
-0.006000  -72.400000
-0.003800  -72.500000
-0.003000  -72.200000
-0.002300  -72.500000
-0.000800  -72.300000
-0.000800  -72.400000
-0.001500  -72.500000
-0.001500  -72.400000
0.000000  -72.400000
0.003000  -72.500000
0.003000  -72.200000
0.001500  -72.500000
-0.000800  -72.400000
-0.002300  -72.400000
-0.001500  -72.500000
-0.000800  -72.300000
-0.000800  -72.500000
0.000700  -72.300000
0.000700  -72.600000
0.000700  -72.200000
0.001500  -72.600000
0.000700  -72.400000
-0.000800  -72.500000
0.001500  -72.400000
0.003000  -72.400000
0.004500  -72.500000
0.003000  -72.200000
0.003000  -72.500000
0.002200  -72.100000
0.003000  -72.600000
0.000700  -72.200000
-0.001500  -72.500000
-0.000800  -72.200000
-0.002300  -72.500000
-0.004600  -72.300000
-0.006000  -72.400000
-0.006000  -72.600000
-0.004600  -72.400000
-0.003000  -72.400000
-0.003000  -72.500000
-0.004600  -72.200000
-0.003800  -72.400000
-0.005300  -72.400000
-0.003800  -72.200000
-0.003000  -72.500000
-0.003000  -72.200000
-0.001500  -72.600000
-0.004600  -72.400000
-0.004600  -72.400000
-0.001500  -72.400000
0.000700  -72.200000
0.000700  -72.500000
-0.003000  -72.200000
-0.003000  -72.400000
-0.004600  -72.500000
-0.005300  -72.400000
-0.003000  -72.400000
0.000000  -72.600000
-0.000800  -72.200000
0.000000  -72.500000
0.000000  -72.300000
0.000700  -72.600000
-0.000800  -72.400000
-0.000800  -72.500000
0.000700  -72.500000
-0.000800  -72.200000
-0.001500  -72.500000
-0.000800  -72.300000
-0.000800  -72.500000
0.002200  -72.300000
0.005200  -72.400000
0.005200  -72.400000
0.005200  -72.500000
0.004500  -72.100000
0.003700  -72.500000
0.004500  -72.300000
0.003700  -72.300000
0.005200  -72.500000
0.005200  -72.200000
0.002200  -72.500000
0.001500  -72.200000
0.002200  -72.500000
0.000700  -72.100000
-0.000800  -72.500000
0.001500  -72.300000
0.000700  -72.500000
0.001500  -72.500000
0.000700  -72.400000
-0.003000  -72.300000
-0.001500  -72.200000
-0.000800  -72.500000
-0.000800  -72.200000
0.000700  -72.500000
-0.000800  -72.000000
-0.001500  -72.500000
-0.003000  -72.200000
-0.006800  -72.400000
-0.003800  -72.300000
-0.002300  -72.300000
-0.003800  -72.500000
-0.006000  -72.200000
-0.004600  -72.400000
-0.003000  -72.400000
-0.004600  -72.300000
-0.006800  -72.500000
-0.006800  -72.500000
-0.005300  -72.200000
-0.005300  -72.500000
-0.006800  -72.100000
-0.004600  -72.500000
-0.004600  -72.400000
-0.003800  -72.300000
-0.004600  -72.500000
-0.004600  -72.200000
-0.005300  -72.500000
-0.006800  -72.000000
-0.006800  -72.400000
-0.004600  -72.300000
-0.003800  -72.300000
-0.004600  -72.400000
-0.006800  -72.500000
-0.007500  -72.000000
-0.006800  -72.500000
-0.004600  -72.200000
-0.001500  -72.300000
0.000000  -72.300000
0.000700  -72.300000
0.001500  -72.500000
0.003000  -72.200000
0.004500  -72.500000
0.006000  -72.100000
0.008200  -72.300000
0.008200  -72.400000
0.006700  -72.400000
0.006000  -72.300000
0.005200  -72.400000
0.003700  -72.200000
0.003700  -72.500000
0.003700  -72.200000
0.000700  -72.300000
-0.000800  -72.300000
-0.001500  -72.100000
-0.003000  -72.500000
-0.004600  -72.100000
-0.005300  -72.500000
-0.004600  -72.300000
-0.001500  -72.500000
-0.002300  -72.300000
-0.001500  -72.300000
-0.001500  -72.200000
-0.003000  -72.400000
-0.001500  -72.200000
0.000700  -72.400000
0.000700  -72.300000
0.001500  -72.200000
0.002200  -72.500000
0.000700  -72.100000
-0.000800  -72.600000
-0.000800  -72.100000
-0.000800  -72.500000
0.001500  -72.200000
0.004500  -72.500000
0.004500  -72.300000
0.001500  -72.200000
0.000700  -72.500000
0.000700  -72.200000
-0.000800  -72.200000
-0.000800  -72.400000
-0.001500  -72.300000
-0.001500  -72.300000
0.000700  -72.300000
-0.001500  -72.200000
-0.001500  -72.400000
-0.001500  -72.200000
-0.003000  -72.400000
-0.001500  -72.300000
-0.000800  -72.200000
0.003000  -72.300000
0.003700  -72.200000
0.004500  -72.400000
0.004500  -72.100000
0.003000  -72.300000
0.003700  -72.400000
0.001500  -72.300000
0.000700  -72.200000
-0.001500  -72.500000
-0.006800  -72.000000
-0.009100  -72.700000
-0.010500  -72.100000
-0.008300  -72.500000
-0.004600  -72.300000
-0.007500  -72.300000
-0.011300  -72.400000
-0.005300  -72.200000
0.001500  -72.400000
0.006700  -72.300000
0.010500  -72.500000
0.014200  -72.400000
0.010500  -72.200000
0.005200  -72.400000
0.001500  -72.700000
-0.001500  -72.200000
0.000000  -72.500000
-0.003000  -72.200000
-0.007500  -72.400000
-0.008300  -72.300000
-0.008300  -72.200000
0.000700  -72.600000
0.010500  -72.200000
0.018000  -72.700000
0.015700  -72.000000
0.006000  -72.500000
0.001500  -72.500000
-0.000800  -72.300000
-0.000800  -72.400000
0.000000  -72.300000
0.001500  -72.300000
0.013500  -72.300000
0.020200  -72.500000
0.011200  -72.300000
-0.000800  -72.800000
-0.006000  -72.300000
-0.005300  -72.500000
-0.003000  -72.200000
-0.005300  -72.500000
-0.006800  -72.400000
-0.004600  -72.200000
-0.004600  -72.500000
-0.003800  -72.300000
-0.004600  -72.400000
-0.006000  -72.400000
-0.003000  -72.500000
-0.003800  -72.400000
-0.004600  -72.400000
-0.003000  -72.300000
-0.004600  -72.500000
-0.005300  -72.200000
-0.003800  -72.500000
-0.004600  -72.400000
-0.009100  -72.400000
-0.012800  -72.500000
-0.013500  -72.200000
-0.015000  -72.500000
-0.012800  -72.300000
-0.010500  -72.500000
-0.009100  -72.300000
-0.005300  -72.400000
-0.000800  -72.300000
0.005200  -72.500000
0.012000  -72.000000
0.014200  -72.600000
0.018700  -72.200000
0.018000  -72.500000
0.005200  -72.500000
-0.005300  -72.500000
-0.009800  -72.600000
-0.008300  -72.200000
-0.003000  -72.500000
-0.001500  -72.300000
-0.006800  -72.500000
-0.012000  -72.500000
-0.015800  -72.500000
-0.012000  -72.500000
-0.003000  -72.500000
-0.000800  -72.300000
0.000000  -72.600000
0.005200  -72.500000
0.004500  -72.500000
0.006700  -72.600000
0.012700  -72.500000
0.015000  -72.800000
0.012700  -72.500000
0.003700  -72.900000
-0.003000  -72.300000
-0.005300  -72.700000
-0.006800  -72.600000
-0.006000  -72.500000
-0.006800  -72.800000
-0.005300  -72.800000
-0.002300  -72.600000
-0.000800  -72.700000
-0.001500  -73.000000
-0.005300  -72.600000
-0.006800  -73.100000
-0.010500  -72.600000
-0.011300  -73.000000
-0.009800  -72.700000
-0.008300  -73.100000
-0.006000  -72.900000
-0.005300  -73.000000
-0.003800  -73.000000
-0.001500  -73.000000
-0.003000  -73.000000
-0.001500  -72.800000
-0.001500  -72.900000
-0.004600  -73.100000
-0.001500  -73.000000
-0.001500  -73.000000
-0.004600  -73.400000
-0.007500  -72.900000
-0.007500  -73.300000
-0.006800  -73.000000
-0.009800  -73.200000
-0.009800  -73.200000
-0.003800  -73.000000
0.000700  -73.300000
0.008200  -72.900000
0.016500  -73.400000
0.012000  -73.000000
0.002200  -73.300000
-0.004600  -73.400000
-0.010500  -73.200000
-0.010500  -73.000000
-0.008300  -73.400000
0.000000  -73.000000
0.006700  -73.600000
0.015000  -73.100000
0.024000  -73.300000
0.021700  -73.200000
0.007500  -73.400000
-0.002300  -73.400000
-0.005300  -73.100000
-0.005300  -73.400000
-0.004600  -73.200000
-0.001500  -73.400000
0.003000  -73.200000
0.000000  -73.400000
0.000000  -73.200000
0.003700  -73.400000
0.004500  -73.000000
0.003000  -73.500000
-0.003800  -73.200000
-0.005300  -73.200000
-0.003800  -73.300000
-0.004600  -73.100000
-0.005300  -73.400000
-0.006000  -72.900000
-0.006000  -73.400000
-0.008300  -73.100000
-0.012000  -73.300000
-0.016500  -73.100000
-0.016500  -73.200000
-0.011300  -73.000000
-0.003000  -73.300000
0.006000  -73.000000
0.009000  -73.200000
0.001500  -73.100000
-0.004600  -73.000000
-0.005300  -73.200000
-0.003000  -72.900000
-0.003800  -73.000000
-0.003000  -72.800000
0.000700  -73.400000
0.000000  -72.700000
0.000000  -73.100000
-0.000800  -72.900000
-0.001500  -72.900000
-0.000800  -72.800000
-0.001500  -72.700000
-0.003000  -72.800000
-0.004600  -72.900000
-0.003800  -72.800000
-0.003000  -72.800000
-0.001500  -72.900000
0.000700  -72.700000
0.002200  -72.800000
-0.000800  -72.500000
-0.001500  -72.800000
-0.004600  -72.500000
-0.004600  -72.500000
-0.002300  -72.700000
0.002200  -72.200000
0.006700  -72.500000
0.010500  -72.500000
0.023200  -72.400000
0.031500  -72.500000
0.018000  -72.500000
0.004500  -72.000000
-0.003000  -72.400000
-0.003800  -71.900000
0.000000  -72.300000
0.000700  -72.100000
0.001500  -72.100000
0.001500  -72.000000
0.001500  -71.900000
-0.002300  -72.100000
-0.006000  -71.800000
-0.010500  -72.000000
-0.015800  -71.700000
-0.018800  -71.700000
-0.015800  -71.900000
-0.009800  -71.900000
-0.009100  -71.600000
-0.007500  -71.900000
-0.003800  -71.500000
0.003000  -71.600000
0.012000  -71.400000
0.025500  -71.500000
0.035200  -71.500000
0.024000  -71.200000
0.001500  -71.500000
-0.008300  -71.000000
-0.008300  -71.400000
-0.009800  -71.000000
-0.006800  -71.100000
-0.006800  -71.100000
-0.009800  -71.000000
-0.010500  -70.800000
-0.009100  -70.900000
-0.005300  -70.900000
-0.001500  -70.700000
0.003000  -70.900000
0.000700  -70.600000
-0.004600  -70.700000
-0.005300  -70.500000
-0.005300  -70.600000
-0.006800  -70.300000
-0.008300  -70.700000
-0.006000  -70.200000
-0.005300  -70.300000
-0.006000  -70.200000
-0.009100  -70.200000
-0.012000  -70.100000
-0.011300  -70.400000
-0.005300  -69.700000
0.007500  -70.200000
0.022500  -69.900000
0.023200  -70.000000
0.015700  -69.900000
0.012700  -69.600000
0.016500  -69.900000
0.018000  -69.400000
0.008200  -69.700000
-0.006000  -69.600000
-0.020300  -69.500000
-0.024000  -69.600000
-0.012000  -69.400000
-0.003000  -69.300000
0.003000  -69.200000
0.000700  -69.100000
-0.009100  -69.300000
-0.001500  -69.200000
0.008200  -69.000000
0.008200  -69.200000
0.009000  -68.800000
0.005200  -69.000000
0.000000  -68.500000
-0.008300  -69.000000
-0.009800  -68.600000
-0.008300  -68.900000
-0.009100  -68.700000
-0.003000  -68.400000
0.003000  -68.400000
0.004500  -68.400000
0.007500  -68.300000
0.014200  -68.400000
0.012700  -68.300000
0.003700  -68.000000
-0.000800  -68.400000
0.001500  -67.800000
0.003700  -68.200000
-0.004600  -67.900000
-0.014300  -67.800000
-0.018800  -67.900000
-0.026300  -67.500000
-0.029300  -67.900000
-0.020300  -67.300000
-0.006000  -67.500000
0.013500  -67.500000
0.023200  -67.400000
0.011200  -67.400000
-0.006000  -67.400000
-0.012000  -67.300000
-0.013500  -67.100000
-0.012000  -67.000000
-0.011300  -66.900000
-0.015800  -67.100000
-0.015800  -66.700000
-0.009800  -66.900000
0.005200  -66.600000
0.006700  -66.600000
-0.004600  -66.400000
-0.009100  -66.400000
-0.005300  -66.400000
0.006700  -66.300000
0.019500  -66.100000
0.025500  -66.200000
0.032200  -65.900000
0.027700  -66.100000
0.016500  -65.900000
0.019500  -65.700000
0.016500  -65.800000
0.007500  -65.500000
-0.004600  -65.700000
-0.022500  -65.400000
-0.027800  -65.400000
-0.013500  -65.500000
0.006000  -65.200000
0.008200  -65.200000
-0.001500  -65.000000
-0.007500  -65.200000
-0.007500  -64.800000
-0.006800  -64.700000
-0.006800  -64.700000
-0.001500  -64.800000
-0.003000  -64.400000
-0.006800  -64.500000
-0.015800  -63.900000
-0.018100  -64.400000
-0.016500  -63.900000
-0.016500  -64.100000
-0.012000  -64.000000
-0.009100  -63.800000
-0.000800  -63.900000
0.017200  -63.500000
0.036700  -63.600000
0.026200  -63.400000
0.003000  -63.300000
-0.006800  -63.200000
-0.014300  -63.200000
-0.018100  -62.800000
-0.012000  -63.000000
-0.006800  -62.800000
0.003700  -62.600000
0.019500  -62.600000
0.025500  -62.500000
0.019500  -62.600000
0.014200  -62.100000
0.024000  -62.400000
0.030700  -61.900000
0.012700  -62.200000
-0.009100  -61.900000
-0.015000  -61.800000
-0.015800  -61.800000
-0.012000  -61.600000
0.001500  -61.500000
-0.000800  -61.300000
-0.008300  -61.400000
-0.012800  -61.000000
-0.018100  -61.200000
-0.019500  -60.800000
-0.021000  -61.000000
-0.019500  -60.600000
-0.018800  -60.900000
-0.014300  -60.300000
-0.009100  -60.600000
-0.008300  -60.300000
-0.006000  -60.200000
-0.004600  -60.300000
0.004500  -60.100000
-0.003000  -59.900000
-0.025600  -60.000000
-0.029300  -59.600000
-0.021000  -59.600000
-0.003000  -59.400000
0.028500  -59.400000
0.044200  -59.400000
0.036700  -59.000000
0.033700  -59.200000
0.037500  -58.900000
0.024000  -59.000000
0.006700  -58.400000
0.005200  -58.500000
0.003700  -58.500000
0.001500  -58.200000
0.003000  -58.200000
-0.001500  -58.100000
-0.009100  -57.900000
-0.008300  -57.900000
-0.000800  -57.600000
0.000700  -57.500000
-0.009100  -57.600000
-0.018100  -57.200000
-0.017300  -57.500000
-0.008300  -56.900000
-0.005300  -57.200000
-0.014300  -56.600000
-0.022500  -56.900000
-0.019500  -56.600000
-0.006800  -56.400000
0.007500  -56.300000
0.012700  -56.000000
0.002200  -55.900000
-0.009100  -55.900000
-0.018100  -55.800000
-0.012800  -55.600000
0.001500  -55.600000
0.008200  -55.200000
0.014200  -55.500000
0.010500  -54.900000
0.004500  -55.200000
0.004500  -54.600000
0.006700  -54.900000
0.005200  -54.500000
-0.001500  -54.400000
-0.008300  -54.300000
-0.012000  -54.000000
-0.006800  -54.100000
0.003700  -54.000000
0.011200  -53.700000
0.014200  -53.600000
0.006700  -53.600000
0.000700  -53.200000
-0.003800  -53.300000
-0.014300  -53.000000
-0.008300  -52.800000
0.001500  -52.700000
0.008200  -52.500000
0.005200  -52.600000
-0.016500  -52.100000
-0.028500  -52.300000
-0.022500  -51.900000
0.003000  -51.700000
0.012700  -51.700000
-0.000800  -51.600000
-0.012000  -51.200000
-0.015800  -51.500000
0.000000  -50.800000
0.008200  -51.000000
0.003000  -50.700000
0.003700  -50.600000
0.009000  -50.500000
0.018700  -50.200000
0.030700  -50.300000
0.042000  -49.900000
0.043500  -49.900000
0.019500  -49.700000
-0.000800  -49.600000
-0.003000  -49.500000
-0.016500  -49.300000
-0.021800  -49.100000
-0.022500  -49.000000
-0.015800  -49.000000
0.005200  -48.500000
0.015700  -48.700000
0.003000  -48.100000
-0.010500  -48.500000
-0.016500  -47.900000
-0.024000  -48.000000
-0.027000  -47.600000
-0.035300  -47.700000
-0.031500  -47.600000
-0.025600  -47.300000
-0.024000  -47.100000
-0.019500  -46.800000
-0.027800  -46.800000
-0.029300  -46.800000
-0.012800  -46.800000
0.014200  -46.200000
0.016500  -46.400000
0.010500  -45.900000
0.018000  -46.100000
0.016500  -45.700000
0.023200  -45.600000
0.032200  -45.400000
0.036000  -45.100000
0.029200  -45.400000
0.020200  -44.700000
0.018700  -45.000000
0.019500  -44.600000
0.021700  -44.600000
0.013500  -44.300000
0.006700  -44.200000
0.003700  -44.000000
0.006000  -43.800000
0.005200  -43.600000
-0.006800  -43.400000
-0.024000  -43.400000
-0.036800  -42.900000
-0.048800  -43.200000
-0.060800  -42.700000
-0.058500  -42.800000
-0.044300  -42.400000
-0.020300  -42.500000
0.005200  -42.300000
0.025500  -41.900000
0.038200  -42.000000
0.038200  -41.700000
0.035200  -41.500000
0.031500  -41.400000
0.020200  -41.100000
0.019500  -41.000000
0.023200  -40.900000
0.012700  -40.600000
-0.000800  -40.700000
-0.000800  -40.200000
-0.003800  -40.200000
0.001500  -40.100000
0.005200  -39.800000
-0.012000  -39.900000
-0.018100  -39.500000
-0.012800  -39.500000
-0.015000  -39.300000
-0.024000  -39.200000
-0.030000  -38.900000
-0.040500  -38.900000
-0.020300  -38.400000
0.006000  -38.700000
-0.017300  -38.200000
-0.030000  -38.300000
-0.009100  -37.900000
0.009000  -37.800000
0.024000  -37.800000
0.030700  -37.500000
0.024000  -37.400000
0.010500  -37.000000
0.005200  -37.000000
0.005200  -36.800000
0.001500  -36.700000
0.012700  -36.500000
0.025500  -36.500000
0.009000  -36.000000
-0.003000  -36.000000
0.002200  -35.900000
-0.000800  -35.600000
-0.008300  -35.500000
-0.008300  -35.200000
-0.003800  -35.500000
-0.004600  -34.700000
-0.007500  -35.100000
-0.014300  -34.600000
-0.021800  -34.600000
-0.019500  -34.400000
-0.018100  -34.100000
-0.010500  -34.000000
-0.004600  -33.800000
-0.017300  -33.600000
-0.024000  -33.400000
-0.023300  -33.700000
-0.024000  -33.000000
-0.012800  -33.300000
-0.000800  -32.700000
0.004500  -32.800000
0.019500  -32.600000
0.031500  -32.200000
0.021700  -32.300000
0.022500  -32.000000
0.025500  -32.100000
0.017200  -31.700000
0.021700  -31.600000
0.014200  -31.300000
0.001500  -31.300000
-0.005300  -31.000000
-0.018100  -31.100000
-0.029300  -30.800000
-0.046500  -30.600000
-0.057800  -30.600000
-0.049500  -30.200000
-0.030800  -30.400000
-0.011300  -29.800000
0.008200  -30.100000
0.045700  -29.600000
0.069000  -29.700000
0.066700  -29.300000
0.073500  -29.100000
0.074200  -29.200000
0.059200  -29.100000
0.040500  -28.800000
0.015700  -28.800000
-0.016500  -28.700000
-0.046500  -28.300000
-0.044300  -28.500000
-0.027800  -28.000000
-0.014300  -28.200000
-0.009100  -27.900000
-0.025600  -27.700000
-0.048000  -27.700000
-0.057800  -27.300000
-0.055500  -27.500000
-0.033000  -27.000000
-0.012000  -27.100000
-0.000800  -27.000000
0.011200  -26.700000
0.005200  -26.600000
0.018000  -26.800000
0.035200  -26.300000
0.037500  -26.600000
0.043500  -26.100000
0.039000  -26.200000
0.030000  -25.900000
0.019500  -25.700000
0.006700  -25.700000
-0.009100  -25.500000
-0.025600  -25.600000
-0.027000  -25.200000
-0.011300  -25.300000
-0.012000  -25.200000
-0.016500  -24.900000
-0.011300  -24.800000
-0.008300  -24.700000
0.003000  -24.600000
0.006700  -24.300000
0.006000  -24.200000
0.005200  -24.000000
-0.000800  -24.200000
0.003000  -23.800000
0.002200  -23.900000
-0.002300  -23.500000
-0.006000  -23.600000
-0.007500  -23.400000
-0.011300  -23.100000
-0.023300  -23.200000
-0.041300  -23.000000
-0.062300  -23.000000
-0.069100  -22.700000
-0.059300  -22.600000
-0.040500  -22.200000
-0.006800  -22.500000
0.027700  -22.100000
0.057700  -22.300000
0.066700  -21.700000
0.045700  -22.100000
0.030700  -21.700000
0.017200  -21.500000
0.008200  -21.500000
0.014200  -21.200000
0.023200  -21.500000
0.030700  -20.700000
0.021700  -20.800000
0.009000  -20.900000
-0.005300  -20.700000
-0.009800  -20.400000
-0.012800  -20.400000
-0.027000  -20.200000
-0.038300  -20.100000
-0.045800  -20.000000
-0.031500  -19.800000
-0.011300  -19.900000
-0.006000  -19.600000
-0.023300  -19.800000
-0.033800  -19.100000
-0.045800  -19.500000
-0.056300  -19.000000
-0.039800  -18.900000
-0.005300  -19.000000
0.045700  -18.700000
0.090000  -18.700000
0.091500  -18.600000
0.057000  -18.300000
0.042700  -18.200000
0.012000  -18.200000
-0.012000  -18.000000
0.003000  -18.100000
0.015000  -17.700000
0.050200  -17.800000
0.058500  -17.600000
0.057000  -17.500000
0.047200  -17.600000
0.015000  -17.100000
-0.005300  -17.500000
-0.054000  -17.100000
-0.099800  -17.100000
-0.114000  -17.000000
-0.106500  -16.800000
-0.090000  -16.700000
-0.048800  -16.900000
0.004500  -16.300000
0.044200  -16.700000
0.090000  -16.200000
0.096700  -16.200000
0.071200  -16.100000
0.033000  -16.100000
-0.013500  -16.100000
-0.061500  -15.800000
-0.090800  -15.800000
-0.087100  -15.800000
-0.055500  -15.600000
-0.017300  -15.500000
0.006700  -15.300000
0.015700  -15.500000
0.012700  -15.300000
0.030700  -15.200000
0.046500  -14.900000
0.069000  -15.100000
0.098200  -14.600000
0.087000  -15.000000
0.052500  -14.400000
0.009700  -14.700000
-0.027800  -14.500000
-0.063800  -14.400000
-0.093000  -14.400000
-0.117800  -14.100000
-0.125300  -14.200000
-0.075800  -14.100000
-0.027800  -14.000000
0.006000  -13.900000
0.054000  -14.100000
0.075700  -13.600000
0.057700  -13.800000
0.030000  -13.500000
0.019500  -13.500000
0.031500  -13.500000
0.036000  -13.200000
0.013500  -13.500000
-0.004600  -13.100000
0.012000  -13.400000
0.034500  -12.900000
0.036000  -12.900000
0.024000  -12.900000
0.009700  -12.800000
0.004500  -12.700000
-0.015000  -12.800000
-0.030000  -12.700000
-0.036800  -12.300000
-0.044300  -12.600000
-0.046500  -12.200000
-0.057800  -12.500000
-0.063800  -12.100000
-0.060000  -12.500000
-0.054000  -12.100000
-0.057800  -12.100000
-0.069100  -12.200000
-0.059300  -11.800000
-0.010500  -12.000000
0.045000  -11.800000
0.076500  -11.700000
0.095200  -11.700000
0.102700  -11.700000
0.087700  -11.400000
0.074200  -11.700000
0.059200  -11.500000
0.015700  -11.400000
-0.003000  -11.600000
-0.003000  -11.200000
0.001500  -11.500000
0.010500  -11.000000
0.016500  -11.300000
0.027000  -10.900000
0.011200  -11.200000
-0.018100  -11.100000
-0.036100  -11.000000
-0.043600  -10.900000
-0.045800  -10.900000
-0.040500  -10.800000
-0.049500  -10.900000
-0.065300  -10.700000
-0.060000  -10.800000
-0.054000  -10.700000
-0.045000  -10.400000
-0.037500  -10.600000
-0.008300  -10.400000
0.019500  -10.500000
0.023200  -10.400000
0.051000  -10.300000
0.070500  -10.500000
0.078700  -10.100000
0.085500  -10.300000
0.095200  -10.300000
0.076500  -10.100000
0.039000  -10.000000
0.006700  -10.200000
-0.029300  -9.900000
-0.042000  -10.100000
-0.053300  -9.800000
-0.069800  -10.000000
-0.088500  -9.800000
-0.095300  -9.800000
-0.096800  -9.800000
-0.115500  -9.600000
-0.102800  -9.700000
-0.059300  -9.500000
-0.014300  -9.500000
0.027700  -9.500000
0.057700  -9.300000
0.054700  -9.500000
0.023200  -9.500000
0.032200  -9.200000
0.078000  -9.300000
0.099000  -9.100000
0.121500  -9.000000
0.136500  -9.300000
0.099000  -8.900000
0.054000  -9.200000
0.014200  -8.700000
-0.039000  -9.200000
-0.072800  -8.700000
-0.087800  -9.100000
-0.062300  -9.000000
-0.019500  -8.900000
-0.009800  -8.800000
-0.006800  -8.700000
-0.021800  -8.700000
-0.036800  -8.600000
-0.050300  -8.800000
-0.075000  -8.400000
-0.102100  -8.700000
-0.111800  -8.400000
-0.065300  -8.600000
-0.014300  -8.600000
0.024000  -8.300000
0.081700  -8.500000
0.152200  -8.300000
0.153700  -8.500000
0.109500  -8.200000
0.096000  -8.200000
0.072700  -8.200000
0.040500  -8.200000
0.012000  -8.000000
-0.010500  -8.300000
-0.022500  -8.100000
-0.024000  -8.100000
-0.020300  -8.100000
-0.014300  -7.800000
-0.010500  -8.100000
-0.021800  -7.700000
-0.041300  -8.100000
-0.054000  -7.700000
-0.057000  -8.100000
-0.054000  -7.700000
-0.045800  -7.700000
-0.074300  -7.700000
-0.152300  -7.700000
-0.224300  -7.600000
-0.255000  -7.700000
-0.193500  -7.500000
-0.054000  -7.500000
0.070500  -7.500000
0.162700  -7.200000
0.202500  -7.600000
0.225000  -7.100000
0.219000  -7.200000
0.167200  -7.200000
0.138700  -7.000000
0.113200  -7.400000
0.087700  -7.000000
0.051700  -7.200000
0.012000  -6.900000
-0.024800  -6.900000
-0.068300  -6.800000
-0.104300  -6.900000
-0.146300  -6.800000
-0.141100  -6.900000
-0.094500  -6.500000
-0.035300  -6.900000
0.030700  -6.400000
0.051000  -6.700000
0.057700  -6.500000
0.055500  -6.600000
0.036700  -6.600000
0.000000  -6.200000
-0.082500  -6.500000
-0.139600  -6.300000
-0.109500  -6.300000
-0.053300  -6.300000
-0.004600  -6.200000
0.035200  -5.900000
0.054000  -6.300000
0.065200  -6.000000
0.069000  -6.300000
0.050200  -5.900000
0.025500  -6.200000
0.029200  -6.000000
-0.005300  -5.900000
-0.057800  -6.200000
-0.072800  -5.500000
-0.077300  -6.200000
-0.060800  -5.700000
-0.044300  -5.900000
-0.033800  -5.800000
0.015000  -5.600000
0.058500  -5.700000
0.033700  -5.700000
-0.000800  -5.700000
-0.018100  -5.600000
-0.030000  -5.600000
0.006700  -5.400000
0.070500  -5.700000
0.110200  -5.200000
0.140200  -5.700000
0.147700  -5.300000
0.090000  -5.500000
0.003000  -5.400000
-0.051800  -5.300000
-0.069800  -5.300000
-0.031500  -5.100000
0.003700  -5.400000
-0.003800  -5.100000
-0.006800  -5.100000
-0.027800  -5.200000
-0.055500  -5.200000
-0.081000  -4.900000
-0.149300  -5.000000
-0.184500  -4.900000
-0.126800  -4.900000
-0.071300  -4.800000
-0.003000  -4.700000
0.061500  -4.900000
0.063000  -4.500000
0.042700  -4.900000
0.036700  -4.700000
0.030700  -4.700000
0.020200  -4.600000
0.059200  -4.700000
0.111700  -4.400000
0.132000  -4.700000
0.136500  -4.200000
0.095200  -4.500000
0.033000  -4.400000
-0.020300  -4.400000
-0.097500  -4.500000
-0.160500  -4.300000
-0.173300  -4.500000
-0.157500  -4.200000
-0.133500  -4.400000
-0.117000  -4.300000
-0.123800  -4.300000
-0.081800  -4.200000
0.049500  -4.200000
0.178500  -4.000000
0.229500  -4.100000
0.266200  -4.200000
0.295500  -4.000000
0.251200  -4.400000
0.179200  -3.900000
0.054700  -4.300000
-0.034600  -4.000000
-0.038300  -4.100000
-0.042800  -3.900000
-0.040500  -4.000000
-0.059300  -4.100000
-0.087800  -3.900000
-0.123000  -4.100000
-0.121500  -3.900000
-0.096800  -3.900000
-0.078000  -4.000000
-0.064500  -4.000000
-0.078000  -3.700000
-0.095300  -4.100000
-0.100600  -3.700000
-0.108800  -3.900000
-0.140300  -3.600000
-0.129000  -3.600000
-0.070600  -4.100000
-0.006000  -3.500000
0.076500  -3.900000
0.166500  -3.300000
0.218200  -3.700000
0.199500  -3.600000
0.164200  -3.600000
0.105000  -3.600000
0.028500  -3.600000
-0.038300  -3.600000
-0.104300  -3.500000
-0.100600  -3.500000
-0.072100  -3.300000
-0.031500  -3.600000
0.029200  -3.200000
0.059200  -3.600000
0.057700  -3.200000
-0.013500  -3.300000
-0.106500  -3.200000
-0.170300  -3.200000
-0.147800  -3.300000
-0.076500  -3.100000
-0.030800  -3.100000
0.027000  -3.100000
0.063000  -2.900000
0.054000  -3.100000
0.053200  -3.100000
0.071200  -2.800000
0.078000  -3.200000
0.101200  -2.800000
0.109500  -3.100000
0.102000  -2.900000
0.110200  -3.000000
0.112500  -3.000000
0.096700  -2.700000
0.066700  -3.100000
0.046500  -2.700000
-0.012000  -2.900000
-0.074300  -2.800000
-0.120000  -2.800000
-0.136500  -2.800000
-0.127500  -3.100000
-0.125300  -2.500000
-0.114800  -3.000000
-0.163500  -2.700000
-0.195800  -2.700000
-0.104300  -2.700000
0.025500  -2.400000
0.091500  -2.700000
0.108700  -2.500000
0.131200  -2.700000
0.161200  -2.400000
0.166500  -2.500000
0.107200  -2.500000
0.000700  -2.500000
-0.050300  -2.300000
-0.028500  -2.500000
-0.016500  -2.300000
-0.014300  -2.400000
0.000000  -2.400000
0.000700  -2.200000
-0.027800  -2.600000
-0.051800  -2.200000
-0.075000  -2.500000
-0.093000  -2.100000
-0.063800  -2.500000
-0.026300  -2.200000
0.008200  -2.200000
0.013500  -2.300000
-0.023300  -2.200000
-0.036800  -2.100000
-0.052500  -2.100000
-0.061500  -2.200000
-0.070600  -1.800000
-0.115500  -2.300000
-0.177000  -1.900000
-0.159000  -2.300000
-0.039000  -1.900000
0.051000  -1.900000
0.174700  -2.000000
0.290200  -1.900000
0.333000  -2.000000
0.342000  -1.700000
0.267000  -2.100000
0.154500  -1.600000
0.049500  -1.800000
0.004500  -1.800000
-0.042800  -1.900000
-0.115500  -1.800000
-0.144100  -2.000000
-0.144100  -1.600000
-0.108000  -1.800000
-0.094500  -1.900000
-0.128300  -1.700000
-0.156000  -2.100000
-0.162800  -1.600000
-0.156000  -1.900000
-0.075000  -1.400000
0.049500  -1.800000
0.075000  -1.400000
0.051700  -1.500000
0.064500  -1.500000
0.057700  -1.700000
0.095200  -1.700000
0.140200  -1.600000
0.087700  -1.700000
0.049500  -1.500000
0.034500  -1.500000
0.054000  -1.400000
0.077200  -1.700000
0.048700  -1.400000
0.003000  -1.700000
-0.077300  -1.500000
-0.113300  -1.400000
-0.142600  -1.600000
-0.159000  -1.400000
-0.137300  -1.700000
-0.104300  -1.400000
-0.039000  -1.400000
0.022500  -1.500000
0.078700  -1.400000
0.102000  -1.200000
0.115500  -1.600000
0.096000  -1.200000
0.069000  -1.400000
0.067500  -1.200000
0.042000  -1.500000
0.040500  -1.400000
0.021000  -1.300000
-0.051800  -1.400000
-0.108000  -1.300000
-0.109500  -1.500000
-0.104300  -1.400000
-0.066800  -1.400000
-0.006800  -1.400000
-0.027800  -1.200000
-0.061500  -0.900000
-0.042800  -1.400000
-0.060000  -1.000000
-0.102800  -1.500000
-0.109500  -1.300000
-0.108000  -1.400000
-0.062300  -1.400000
-0.005300  -1.100000
0.057000  -1.400000
0.147700  -1.000000
0.240000  -1.300000
0.278200  -0.900000
0.255700  -1.300000
0.228700  -1.000000
0.168700  -1.100000
0.125200  -1.200000
0.063000  -1.400000
-0.010500  -1.100000
-0.042800  -1.300000
-0.059300  -1.100000
-0.029300  -1.100000
-0.022500  -1.400000
-0.047300  -1.100000
-0.107300  -1.400000
-0.180800  -0.900000
-0.223500  -1.400000
-0.262500  -1.200000
-0.259500  -1.200000
-0.186800  -1.100000
-0.095300  -1.200000
-0.014300  -1.200000
0.074200  -1.100000
0.090700  -0.900000
0.046500  -1.100000
0.027700  -1.000000
0.024000  -1.000000
0.014200  -1.200000
0.027000  -0.800000
0.087700  -1.200000
0.130500  -0.900000
0.101200  -0.900000
0.099700  -1.000000
0.120000  -0.800000
0.104200  -1.200000
0.086200  -0.900000
0.035200  -1.000000
-0.004600  -0.900000
-0.016500  -1.000000
-0.029300  -0.900000
-0.063000  -1.100000
-0.073500  -0.800000
-0.043600  -1.100000
-0.095300  -0.700000
-0.140300  -1.100000
-0.168800  -0.800000
-0.197300  -1.000000
-0.137300  -0.800000
-0.066800  -0.800000
0.021700  -1.000000
0.071200  -0.700000
0.102000  -0.800000
0.132700  -0.800000
0.111000  -0.900000
0.066700  -0.900000
0.018000  -1.000000
-0.038300  -0.700000
-0.080300  -0.900000
-0.032300  -0.700000
0.057700  -0.900000
0.131200  -0.800000
0.160500  -0.600000
0.205500  -1.000000
0.214500  -0.500000
0.129700  -1.000000
0.067500  -0.800000
0.019500  -0.900000
-0.040500  -0.800000
-0.085600  -0.800000
-0.108800  -0.800000
-0.122300  -0.800000
-0.081800  -0.800000
-0.075000  -0.700000
-0.089300  -0.800000
-0.082500  -0.500000
-0.100600  -1.000000
-0.133500  -0.500000
-0.177800  -0.900000
-0.164300  -0.600000
-0.111800  -1.000000
-0.009100  -0.600000
0.089200  -0.600000
0.168700  -0.800000
0.217500  -0.800000
0.199500  -0.700000
0.203200  -0.800000
0.162700  -0.700000
0.075000  -0.700000
0.015700  -0.900000
-0.015000  -0.600000
-0.061500  -0.700000
-0.095300  -0.800000
-0.090000  -0.700000
-0.085600  -0.800000
-0.068300  -0.500000
-0.059300  -0.800000
-0.076500  -0.500000
-0.114800  -0.900000
-0.085600  -0.500000
-0.009100  -0.600000
0.024000  -0.600000
0.042700  -0.500000
0.005200  -0.600000
-0.085600  -1.000000
-0.154500  -0.500000
-0.176300  -0.800000
-0.108800  -0.600000
0.044200  -0.700000
0.161200  -0.600000
0.192000  -0.400000
0.161200  -0.800000
0.116200  -0.600000
0.076500  -0.700000
0.015700  -0.500000
-0.031500  -0.500000
-0.055500  -0.700000
-0.042000  -0.500000
-0.022500  -0.600000
0.025500  -0.600000
0.086200  -0.400000
0.086200  -0.500000
0.033000  -0.800000
-0.024000  -0.500000
-0.072800  -0.800000
-0.092300  -0.300000
-0.085600  -0.800000
-0.081000  -0.600000
-0.070600  -0.700000
-0.066800  -0.600000
-0.031500  -0.700000
-0.016500  -0.800000
0.002200  -0.700000
0.014200  -0.600000
-0.051800  -0.500000
-0.047300  -0.600000
0.077200  -0.300000
0.153700  -0.800000
0.212200  -0.400000
0.272200  -0.800000
0.226500  -0.400000
0.174000  -0.500000
0.078700  -0.700000
-0.042000  -0.600000
-0.075000  -0.800000
-0.105000  -0.500000
-0.201800  -0.800000
-0.276100  -0.400000
-0.216000  -0.600000
-0.109500  -0.700000
-0.003000  -0.600000
0.087700  -0.500000
0.067500  -0.700000
-0.016500  -0.600000
-0.054000  -0.700000
-0.082500  -0.600000
-0.087100  -0.400000
-0.016500  -0.700000
0.051700  -0.400000
0.112500  -0.800000
0.129000  -0.300000
0.142500  -0.800000
0.129000  -0.400000
0.082500  -0.700000
0.102000  -0.600000
0.079500  -0.600000
0.025500  -0.600000
-0.036100  -0.700000
-0.074300  -0.500000
-0.063000  -0.700000
-0.072100  -0.600000
-0.054800  -0.600000
-0.027000  -0.700000
-0.013500  -0.500000
-0.021000  -0.600000
-0.063000  -0.500000
-0.090000  -0.600000
-0.110300  -0.600000
-0.095300  -0.500000
-0.049500  -0.800000
-0.007500  -0.600000
0.049500  -0.500000
0.069000  -0.600000
0.012000  -0.600000
-0.041300  -0.300000
-0.109500  -0.600000
-0.244500  -0.400000
-0.228800  -0.800000
-0.132800  -0.300000
-0.010500  -0.700000
0.169500  -0.300000
0.245200  -0.300000
0.288700  -0.400000
0.268500  -0.400000
0.205500  -0.500000
0.128200  -0.500000
0.029200  -0.400000
-0.032300  -0.500000
-0.055500  -0.500000
-0.054000  -0.300000
-0.060000  -0.600000
-0.082500  -0.200000
-0.161300  -0.600000
-0.225000  -0.300000
-0.216000  -0.500000
-0.131300  -0.500000
-0.033800  -0.200000
0.012700  -0.700000
-0.017300  -0.100000
-0.121500  -0.700000
-0.119300  -0.200000
0.019500  -0.400000
0.120700  -0.300000
0.221200  -0.400000
0.329200  -0.400000
0.331500  -0.500000
0.298500  -0.500000
0.221200  -0.400000
0.133500  -0.500000
0.077200  -0.200000
-0.010500  -0.500000
-0.060800  -0.200000
-0.051100  -0.500000
-0.051100  -0.300000
-0.076500  -0.500000
-0.119300  -0.300000
-0.150800  -0.500000
-0.151500  -0.600000
-0.143300  -0.400000
-0.106500  -0.300000
-0.051100  -0.400000
0.009000  -0.500000
0.053200  -0.500000
0.041200  -0.500000
0.015000  -0.300000
-0.012800  -0.400000
-0.036800  -0.500000
-0.040500  -0.500000
-0.029300  -0.400000
-0.019500  -0.200000
-0.042800  -0.500000
-0.097500  -0.100000
-0.167300  -0.700000
-0.195800  -0.300000
-0.147800  -0.500000
-0.074300  -0.500000
0.021700  -0.500000
0.100500  -0.200000
0.110200  -0.600000
0.093700  -0.300000
0.099000  -0.400000
0.082500  -0.300000
0.051700  -0.500000
0.037500  -0.600000
0.049500  -0.400000
0.059200  -0.500000
-0.009100  -0.300000
-0.040500  -0.500000
-0.000800  -0.400000
0.053200  -0.400000
0.071200  -0.400000
0.089200  -0.300000
0.104200  -0.300000
0.070500  -0.500000
0.045000  -0.300000
0.003700  -0.500000
-0.011300  -0.500000
-0.023300  -0.300000
-0.072800  -0.500000
-0.078800  -0.400000
-0.071300  -0.600000
-0.091500  -0.200000
-0.113300  -0.500000
-0.087800  -0.300000
-0.027800  -0.500000
-0.021800  -0.400000
-0.071300  -0.500000
-0.097500  -0.500000
-0.081800  -0.400000
-0.020300  -0.500000
0.064500  -0.200000
0.115500  -0.500000
0.138700  -0.200000
0.169500  -0.500000
0.180700  -0.200000
0.127500  -0.500000
0.051700  -0.200000
0.006700  -0.400000
0.001500  -0.500000
-0.012000  -0.200000
-0.034600  -0.500000
-0.031500  -0.200000
-0.042000  -0.300000
-0.042800  -0.300000
-0.035300  -0.300000
-0.038300  -0.300000
-0.053300  -0.500000
-0.102800  -0.200000
-0.108800  -0.500000
-0.064500  -0.200000
-0.041300  -0.300000
-0.021000  -0.500000
0.003000  -0.200000
0.008200  -0.600000
-0.006800  -0.100000
-0.023300  -0.500000
-0.044300  -0.200000
-0.016500  -0.400000
0.057000  -0.400000
0.094500  -0.300000
0.126000  -0.300000
0.141000  -0.500000
0.114700  -0.200000
0.083200  -0.400000
0.060700  -0.300000
0.021700  -0.200000
-0.005300  -0.500000
0.017200  -0.200000
-0.012800  -0.500000
-0.063000  -0.300000
-0.095300  -0.300000
-0.166500  -0.500000
-0.210000  -0.400000
-0.154500  -0.400000
-0.048800  -0.200000
0.030000  -0.300000
0.072000  -0.400000
0.034500  -0.400000
-0.053300  -0.100000
-0.144800  -0.500000
-0.174100  -0.200000
-0.107300  -0.500000
-0.004600  0.000000
0.096700  -0.500000
0.160500  -0.100000
0.185200  -0.500000
0.183700  -0.300000
0.180000  -0.200000
0.160500  -0.200000
0.132000  -0.300000
0.093700  -0.200000
0.052500  -0.400000
0.024000  -0.200000
-0.017300  -0.100000
-0.049500  -0.400000
-0.070600  -0.100000
-0.069100  -0.500000
-0.067500  -0.200000
-0.071300  -0.500000
-0.073500  -0.300000
-0.086300  -0.300000
-0.093800  -0.400000
-0.089300  -0.200000
-0.071300  -0.600000
-0.035300  0.000000
-0.008300  -0.500000
-0.038300  -0.400000
-0.054000  -0.500000
-0.029300  -0.400000
-0.005300  -0.400000
0.003000  -0.200000
0.027000  -0.500000
0.072700  -0.500000
0.076500  -0.300000
0.066700  -0.400000
0.032200  -0.100000
-0.030800  -0.500000
-0.099800  -0.200000
-0.135000  -0.500000
-0.075800  -0.200000
0.009000  -0.700000
0.097500  -0.400000
0.155200  -0.300000
0.156700  -0.400000
0.134200  -0.500000
0.081700  -0.200000
0.026200  -0.500000
-0.004600  -0.400000
-0.003000  -0.500000
-0.041300  -0.500000
-0.053300  -0.200000
-0.048000  -0.500000
-0.074300  -0.200000
-0.072800  -0.500000
-0.040500  -0.500000
0.012700  -0.600000
0.033000  -0.500000
-0.012000  -0.500000
-0.096800  -0.400000
-0.086300  -0.500000
-0.019500  -0.400000
0.026200  -0.600000
0.094500  -0.300000
0.112500  -0.500000
0.084000  -0.400000
0.036000  -0.300000
-0.019500  -0.800000
-0.061500  -0.300000
-0.061500  -0.600000
-0.061500  -0.200000
-0.075000  -0.500000
-0.063800  -0.400000
-0.046500  -0.500000
-0.016500  -0.500000
0.013500  -0.600000
0.024000  -0.500000
0.033700  -0.500000
0.076500  -0.500000
0.078700  -0.300000
0.019500  -0.700000
0.007500  -0.200000
0.023200  -0.500000
0.041200  -0.100000
0.054700  -0.500000
0.030700  -0.500000
0.005200  -0.500000
-0.011300  -0.500000
-0.031500  -0.300000
-0.045800  -0.600000
-0.051100  -0.500000
-0.047300  -0.400000
-0.039000  -0.500000
-0.039800  -0.500000
-0.091500  -0.400000
-0.120000  -0.600000
-0.059300  -0.500000
-0.000800  -0.500000
0.066700  -0.500000
0.106500  -0.600000
0.078700  -0.500000
0.036700  -0.400000
-0.003000  -0.600000
-0.018100  -0.500000
0.012700  -0.600000
0.066700  -0.200000
0.072700  -0.500000
0.078000  -0.600000
0.054000  -0.600000
-0.039000  -0.500000
-0.089300  -0.700000
-0.072800  -0.200000
-0.064500  -0.800000
-0.044300  -0.400000
-0.025600  -0.800000
-0.036800  -0.500000
0.001500  -0.700000
0.042000  -0.700000
0.072700  -0.400000
0.109500  -0.800000
0.104200  -0.500000
0.074200  -0.700000
0.027700  -0.600000
-0.030800  -0.500000
-0.051100  -0.600000
-0.025600  -0.800000
-0.030800  -0.500000
-0.048000  -0.700000
-0.040500  -0.600000
-0.025600  -0.800000
-0.009100  -0.600000
-0.048000  -0.500000
-0.111800  -0.900000
-0.135000  -0.500000
-0.116300  -0.900000
-0.027800  -0.500000
0.066000  -0.700000
0.126000  -0.400000
0.140200  -0.700000
0.105000  -0.600000
0.072000  -0.500000
0.018000  -0.600000
-0.019500  -0.500000
-0.031500  -0.800000
-0.061500  -0.500000
-0.060800  -0.700000
0.004500  -0.500000
0.041200  -0.800000
0.030000  -0.400000
0.039000  -0.800000
0.022500  -0.500000
0.009000  -0.800000
-0.009100  -0.700000
-0.053300  -0.500000
-0.056300  -0.600000
-0.075800  -0.700000
-0.110300  -0.600000
-0.065300  -0.600000
0.000000  -0.700000
0.056200  -0.400000
0.086200  -0.800000
0.056200  -0.500000
0.036000  -0.700000
0.012700  -0.700000
-0.020300  -0.500000
-0.036800  -0.800000
-0.024800  -0.500000
-0.014300  -0.900000
-0.003800  -0.200000
0.001500  -0.700000
-0.009100  -0.700000
0.003000  -0.500000
-0.016500  -0.600000
-0.031500  -0.700000
-0.029300  -0.300000
-0.042000  -0.800000
-0.018100  -0.400000
0.021000  -0.800000
0.038200  -0.600000
0.027700  -0.700000
0.009000  -0.700000
0.015700  -0.500000
0.024000  -0.700000
0.033000  -0.500000
0.053200  -0.700000
0.055500  -0.600000
0.068200  -0.500000
0.087000  -0.500000
0.042700  -0.700000
0.010500  -0.500000
-0.001500  -0.800000
-0.021800  -0.500000
-0.021800  -0.700000
-0.036100  -0.600000
-0.029300  -0.600000
-0.028500  -0.900000
-0.034600  -0.500000
-0.027800  -0.900000
-0.039000  -0.500000
-0.038300  -0.900000
-0.042800  -0.500000
-0.048000  -0.800000
-0.065300  -0.800000
-0.074300  -0.800000
-0.063000  -0.700000
-0.042000  -0.800000
-0.005300  -0.900000
0.005200  -0.600000
0.010500  -1.000000
0.024700  -0.500000
0.014200  -1.100000
-0.015800  -0.500000
-0.024000  -0.900000
0.011200  -0.500000
0.059200  -0.800000
0.102700  -0.700000
0.127500  -0.700000
0.116200  -0.900000
0.093000  -0.800000
0.048700  -0.700000
0.018700  -0.700000
0.022500  -0.700000
0.013500  -0.800000
-0.016500  -0.800000
-0.039000  -0.700000
-0.041300  -0.900000
-0.051100  -0.800000
-0.046500  -0.900000
-0.047300  -0.900000
-0.034600  -0.700000
-0.003800  -0.900000
-0.003000  -0.600000
-0.025600  -0.900000
-0.041300  -0.800000
-0.036800  -0.800000
-0.035300  -0.900000
-0.019500  -0.800000
-0.002300  -0.500000
0.005200  -1.000000
0.012000  -0.600000
0.013500  -0.900000
0.016500  -0.700000
-0.003800  -0.900000
-0.062300  -0.800000
-0.117000  -0.600000
-0.075800  -0.900000
-0.003000  -0.700000
0.053200  -0.700000
0.100500  -0.800000
0.093000  -0.800000
0.103500  -0.800000
0.101200  -0.700000
0.051700  -0.900000
0.006700  -0.900000
-0.020300  -0.600000
-0.033800  -0.900000
-0.050300  -0.800000
-0.067500  -0.700000
-0.076500  -1.000000
-0.069100  -0.600000
-0.075000  -1.100000
-0.055500  -0.700000
-0.021800  -1.000000
0.001500  -0.700000
0.066700  -1.000000
0.123000  -0.800000
0.135000  -0.800000
0.126000  -0.900000
0.057700  -0.800000
-0.018100  -1.100000
-0.044300  -0.700000
-0.054000  -1.000000
-0.054000  -0.700000
-0.027000  -1.100000
0.000700  -0.800000
0.005200  -1.000000
0.012000  -0.700000
0.009000  -0.800000
0.000000  -0.800000
-0.003000  -0.800000
-0.015000  -0.900000
-0.018100  -0.800000
-0.034600  -0.800000
-0.044300  -1.000000
-0.040500  -0.800000
-0.035300  -0.900000
-0.023300  -1.000000
-0.018100  -0.800000
0.011200  -0.900000
0.016500  -1.000000
0.014200  -1.000000
0.010500  -1.100000
-0.009800  -0.800000
0.009000  -1.100000
0.019500  -0.800000
0.015000  -1.200000
0.024000  -0.700000
0.039700  -0.900000
0.045700  -1.000000
0.045700  -1.000000
0.029200  -1.000000
0.000000  -1.100000
-0.009100  -0.800000
-0.025600  -1.000000
-0.046500  -0.900000
-0.036800  -1.000000
-0.009800  -0.900000
-0.005300  -0.800000
-0.017300  -1.000000
-0.044300  -0.800000
-0.072800  -1.000000
-0.065300  -1.000000
-0.042000  -1.100000
-0.005300  -1.100000
0.031500  -0.900000
0.037500  -1.000000
0.021000  -1.000000
0.008200  -0.900000
0.004500  -1.200000
0.020200  -0.900000
0.027700  -0.900000
0.032200  -1.300000
0.050200  -0.900000
0.034500  -1.400000
0.010500  -0.800000
-0.000800  -1.300000
-0.009100  -0.900000
-0.014300  -1.200000
-0.011300  -1.200000
-0.002300  -1.200000
-0.012000  -1.200000
-0.023300  -1.000000
-0.054000  -1.100000
-0.075000  -0.900000
-0.055500  -1.200000
-0.035300  -0.900000
0.004500  -1.300000
0.049500  -0.900000
0.081000  -1.300000
0.096700  -1.100000
0.069700  -1.200000
0.032200  -1.200000
-0.023300  -1.000000
-0.082500  -1.300000
-0.124500  -1.000000
-0.132000  -1.100000
-0.069100  -1.000000
0.021000  -1.100000
0.085500  -1.100000
0.124500  -1.300000
0.125200  -1.000000
0.093700  -1.400000
0.048000  -1.100000
0.010500  -1.000000
-0.025600  -1.200000
-0.038300  -1.000000
-0.032300  -1.200000
-0.037500  -1.100000
-0.040500  -1.400000
-0.057800  -0.900000
-0.048000  -1.400000
-0.021800  -1.200000
-0.000800  -1.200000
0.022500  -1.200000
0.023200  -1.300000
0.025500  -0.900000
0.015000  -1.400000
0.014200  -1.000000
0.034500  -1.200000
0.028500  -1.100000
0.029200  -1.100000
0.010500  -1.300000
-0.015800  -1.100000
-0.019500  -1.400000
-0.041300  -1.100000
-0.066000  -1.400000
-0.085600  -1.300000
-0.081800  -1.300000
-0.045800  -1.300000
-0.012800  -1.200000
0.003000  -1.300000
0.010500  -1.400000
0.024000  -1.200000
0.020200  -1.100000
-0.005300  -1.300000
-0.009100  -1.100000
0.006700  -1.300000
0.007500  -0.800000
0.027000  -1.400000
0.048000  -1.000000
0.039700  -1.400000
0.038200  -1.100000
0.050200  -1.200000
0.051700  -1.300000
0.033000  -1.300000
0.030700  -1.300000
0.015700  -1.300000
-0.005300  -1.400000
-0.018100  -1.000000
-0.039000  -1.400000
-0.018800  -1.000000
-0.002300  -1.400000
-0.027000  -1.100000
-0.028500  -1.400000
-0.001500  -1.100000
0.004500  -1.300000
-0.015000  -1.400000
-0.031500  -1.100000
-0.035300  -1.500000
-0.019500  -1.400000
-0.004600  -1.300000
-0.016500  -1.400000
-0.078000  -1.400000
-0.100600  -1.200000
-0.042000  -1.400000
0.018000  -1.300000
0.072700  -1.300000
0.109500  -1.400000
0.071200  -1.200000
0.006000  -1.400000
0.002200  -1.200000
0.028500  -1.600000
0.065200  -1.100000
0.120700  -1.800000
0.126700  -1.400000
0.065200  -1.400000
-0.020300  -1.500000
-0.075000  -1.300000
-0.101300  -1.200000
-0.102800  -1.500000
-0.080300  -1.400000
-0.071300  -1.500000
-0.043600  -1.400000
0.001500  -1.200000
0.024700  -1.500000
0.025500  -1.300000
0.002200  -1.500000
0.002200  -1.400000
0.016500  -1.400000
0.021000  -1.600000
0.027000  -1.300000
0.018000  -1.300000
0.003000  -1.400000
-0.012000  -1.400000
-0.014300  -1.600000
-0.017300  -1.400000
-0.021800  -1.500000
-0.015000  -1.600000
-0.009100  -1.200000
0.001500  -1.800000
-0.006800  -1.300000
-0.051100  -1.700000
-0.080300  -1.400000
-0.048000  -1.600000
-0.017300  -1.400000
-0.007500  -1.500000
-0.009100  -1.400000
-0.019500  -1.600000
0.008200  -1.500000
0.029200  -1.400000
0.036700  -1.400000
0.033700  -1.300000
0.033000  -1.600000
0.030700  -1.400000
0.018000  -1.800000
0.027000  -1.300000
0.036700  -1.600000
0.042000  -1.600000
-0.018100  -1.500000
-0.060800  -1.800000
-0.042800  -1.400000
-0.030800  -1.600000
-0.001500  -1.600000
0.049500  -1.400000
0.089200  -1.500000
0.072000  -1.600000
0.054000  -1.500000
0.027700  -1.700000
-0.021800  -1.600000
-0.052500  -1.600000
-0.057000  -1.600000
-0.030000  -1.700000
-0.009800  -1.600000
-0.006000  -1.600000
0.000700  -1.800000
0.023200  -1.500000
0.012000  -1.800000
-0.026300  -1.400000
-0.041300  -1.600000
-0.034600  -1.600000
-0.016500  -1.800000
-0.013500  -1.600000
-0.012800  -1.700000
-0.014300  -1.500000
-0.000800  -1.900000
0.013500  -1.400000
0.011200  -1.800000
0.002200  -1.400000
0.005200  -1.700000
0.020200  -1.500000
0.000000  -1.600000
-0.015800  -1.700000
-0.010500  -1.500000
-0.005300  -1.700000
0.012000  -1.500000
0.034500  -1.600000
0.018000  -1.600000
-0.015000  -1.600000
-0.012000  -1.400000
-0.013500  -1.600000
0.003700  -1.400000
0.038200  -1.600000
0.030700  -1.400000
0.012000  -1.400000
0.015700  -1.600000
0.023200  -1.300000
0.018700  -1.700000
0.009000  -1.400000
0.000000  -1.800000
-0.014300  -1.300000
-0.015000  -1.400000
-0.006800  -1.400000
-0.012800  -1.600000
-0.018800  -1.500000
-0.036800  -1.400000
-0.045000  -1.400000
-0.030800  -1.400000
-0.021000  -1.600000
-0.017300  -1.300000
-0.001500  -1.800000
0.006700  -1.300000
-0.027800  -1.600000
-0.049500  -1.400000
-0.042800  -1.500000
-0.044300  -1.500000
-0.055500  -1.400000
-0.023300  -1.500000
0.052500  -1.400000
0.096000  -1.400000
0.112500  -1.500000
0.105700  -1.600000
0.069700  -1.400000
0.031500  -1.600000
-0.012800  -1.400000
-0.058500  -1.500000
-0.064500  -1.400000
-0.032300  -1.500000
-0.023300  -1.600000
-0.042800  -1.400000
-0.053300  -1.800000
-0.024000  -1.300000
0.012700  -1.600000
0.052500  -1.400000
0.067500  -1.500000
0.044200  -1.400000
0.034500  -1.600000
0.006700  -1.300000
-0.012800  -1.800000
0.005200  -1.500000
0.009700  -1.600000
-0.005300  -1.600000
0.006700  -1.400000
0.009000  -1.700000
-0.012000  -1.500000
-0.027000  -1.600000
-0.030800  -1.700000
-0.009800  -1.600000
-0.003000  -1.700000
-0.019500  -1.500000
-0.012000  -1.400000
0.009700  -1.600000
0.029200  -1.600000
0.042000  -1.600000
0.038200  -1.800000
0.022500  -1.500000
-0.004600  -1.800000
-0.031500  -1.500000
-0.050300  -1.800000
-0.065300  -1.400000
-0.066800  -1.700000
-0.063800  -1.400000
-0.066000  -1.700000
-0.064500  -1.600000
-0.042800  -1.500000
-0.005300  -1.600000
0.037500  -1.800000
0.081700  -1.600000
0.092200  -1.600000
0.078700  -1.900000
0.048700  -1.400000
-0.008300  -1.900000
-0.027800  -1.400000
-0.012800  -1.700000
-0.003000  -1.400000
0.001500  -1.600000
-0.001500  -1.800000
0.002200  -1.600000
0.015700  -1.800000
0.023200  -1.500000
0.019500  -1.800000
-0.019500  -1.600000
-0.043600  -1.600000
-0.010500  -1.600000
0.025500  -1.700000
0.040500  -1.600000
0.015700  -1.800000
-0.009100  -1.600000
-0.024800  -1.600000
-0.057000  -1.600000
-0.071300  -1.500000
-0.068300  -1.800000
-0.041300  -1.400000
0.010500  -1.700000
0.082500  -1.400000
0.130500  -1.700000
0.123000  -1.500000
0.072000  -1.600000
0.001500  -1.700000
-0.018800  -1.400000
0.003000  -1.400000
0.004500  -1.700000
-0.024000  -1.600000
-0.052500  -1.600000
-0.055500  -1.600000
-0.060800  -1.400000
-0.055500  -1.700000
-0.025600  -1.600000
-0.001500  -1.500000
0.016500  -1.600000
0.024000  -1.400000
0.030700  -1.600000
0.046500  -1.400000
0.019500  -1.600000
-0.033800  -1.500000
-0.060800  -1.500000
-0.055500  -1.600000
-0.030800  -1.700000
-0.009100  -1.300000
0.015700  -1.800000
0.043500  -1.400000
0.049500  -1.700000
0.024000  -1.400000
-0.003800  -1.700000
-0.027800  -1.600000
-0.036800  -1.600000
-0.028500  -1.700000
-0.024800  -1.400000
-0.045800  -1.600000
-0.078000  -1.400000
-0.042000  -1.500000
0.009000  -1.600000
0.041200  -1.700000
0.077200  -1.400000
0.070500  -1.700000
0.048000  -1.400000
0.027700  -1.500000
0.007500  -1.600000
-0.009100  -1.400000
-0.000800  -1.600000
0.004500  -1.400000
-0.010500  -1.800000
-0.009800  -1.400000
-0.009100  -1.800000
-0.006800  -1.500000
-0.012000  -1.500000
-0.014300  -1.500000
-0.003000  -1.500000
0.003700  -1.500000
0.001500  -1.500000
-0.003000  -1.800000
-0.010500  -1.400000
-0.013500  -1.800000
-0.012800  -1.400000
-0.040500  -1.700000
-0.087800  -1.400000
-0.095300  -1.600000
-0.050300  -1.600000
0.007500  -1.500000
0.062200  -1.600000
0.091500  -1.300000
0.081700  -1.600000
0.054000  -1.600000
-0.012800  -1.400000
-0.112500  -1.500000
-0.122300  -1.800000
-0.048000  -1.400000
0.016500  -1.600000
0.099700  -1.700000
0.147000  -1.400000
0.151500  -1.600000
0.123700  -1.400000
0.064500  -1.800000
0.019500  -1.400000
-0.004600  -1.800000
-0.015000  -1.400000
-0.025600  -1.600000
-0.034600  -1.700000
-0.064500  -1.500000
-0.078800  -1.700000
-0.072800  -1.800000
-0.072100  -1.400000
-0.042000  -1.800000
-0.013500  -1.500000
0.017200  -1.500000
0.030700  -1.700000
0.014200  -1.600000
-0.005300  -1.800000
-0.033000  -1.500000
-0.055500  -1.800000
-0.036800  -1.700000
0.008200  -1.500000
0.025500  -1.800000
0.054700  -1.600000
0.059200  -1.600000
0.033700  -1.600000
0.006700  -1.800000
-0.019500  -1.400000
-0.015800  -1.800000
0.004500  -1.400000
0.023200  -1.800000
-0.001500  -1.500000
-0.020300  -1.900000
-0.000800  -1.500000
0.029200  -1.700000
0.039700  -1.700000
0.021700  -1.500000
0.012000  -1.800000
0.017200  -1.600000
0.002200  -1.600000
-0.030000  -1.600000
-0.048000  -1.800000
-0.079500  -1.600000
-0.100600  -1.800000
-0.069100  -1.500000
-0.030800  -1.900000
0.001500  -1.600000
0.036700  -1.800000
0.065200  -1.600000
0.064500  -1.700000
0.039000  -1.900000
0.021700  -1.500000
0.015700  -1.800000
0.012000  -1.400000
0.005200  -1.700000
0.004500  -1.900000
0.015700  -1.800000
0.005200  -1.700000
-0.021800  -1.700000
-0.036800  -1.800000
-0.027000  -1.700000
-0.012800  -1.800000
-0.020300  -1.600000
-0.040500  -1.800000
-0.039000  -1.500000
-0.017300  -1.900000
0.001500  -1.400000
0.025500  -1.800000
0.039000  -1.600000
0.042700  -1.800000
0.037500  -1.900000
0.021700  -1.700000
0.009000  -1.700000
-0.024000  -1.800000
-0.062300  -1.600000
-0.066800  -1.800000
-0.050300  -1.800000
-0.014300  -1.800000
0.033700  -1.800000
0.046500  -1.600000
0.046500  -1.900000
0.039000  -1.600000
-0.000800  -1.700000
-0.026300  -1.600000
-0.038300  -1.600000
-0.054000  -1.800000
-0.042000  -1.500000
-0.024000  -1.800000
0.011200  -1.800000
0.042000  -1.700000
0.050200  -1.600000
0.064500  -1.900000
0.053200  -1.500000
0.027000  -2.000000
-0.002300  -1.400000
-0.026300  -1.800000
-0.030000  -1.700000
-0.010500  -1.600000
0.016500  -1.700000
0.024000  -1.600000
0.023200  -1.800000
0.029200  -1.400000
0.016500  -1.600000
-0.009100  -1.600000
-0.017300  -1.600000
-0.027800  -1.800000
-0.033800  -1.800000
-0.035300  -1.600000
-0.039000  -1.600000
-0.040500  -1.700000
-0.039000  -1.600000
-0.032300  -1.900000
-0.036800  -1.600000
-0.041300  -1.900000
-0.012800  -1.400000
0.024000  -1.800000
0.041200  -1.600000
0.021000  -1.900000
-0.023300  -1.700000
-0.042000  -1.800000
-0.050300  -1.600000
-0.085600  -1.600000
-0.060000  -1.700000
0.009700  -1.600000
0.060700  -1.900000
0.133500  -1.400000
0.174700  -1.900000
0.157500  -1.500000
0.095200  -1.800000
0.032200  -1.600000
-0.010500  -1.700000
-0.063000  -1.800000
-0.101300  -1.600000
-0.075000  -1.900000
-0.025600  -1.600000
-0.006800  -1.700000
0.033700  -1.800000
0.045700  -1.800000
0.035200  -1.800000
0.015700  -1.900000
-0.027800  -1.700000
-0.069100  -1.800000
-0.079500  -1.900000
-0.054800  -1.600000
-0.021800  -1.900000
0.020200  -1.600000
0.021700  -2.100000
0.017200  -1.600000
0.011200  -2.000000
0.000700  -1.800000
0.000700  -1.900000
0.009000  -2.100000
0.025500  -1.900000
0.031500  -1.800000
0.053200  -2.300000
0.046500  -1.800000
0.045700  -1.900000
0.039700  -1.800000
-0.021800  -1.800000
-0.084000  -2.200000
-0.117800  -1.900000
-0.112500  -2.100000
-0.087100  -1.700000
-0.042800  -1.900000
0.007500  -1.900000
0.051700  -1.900000
0.081000  -2.100000
0.081700  -1.900000
0.027700  -2.100000
-0.040500  -2.100000
-0.051100  -1.900000
-0.047300  -2.100000
-0.033800  -2.200000
0.002200  -1.800000
0.029200  -2.200000
0.048000  -1.700000
0.077200  -2.300000
0.090000  -1.900000
0.066000  -2.200000
0.041200  -1.900000
0.023200  -2.000000
-0.003000  -2.100000
-0.020300  -1.900000
-0.033000  -2.100000
-0.039000  -2.000000
-0.033000  -2.000000
-0.037500  -1.900000
-0.034600  -2.200000
-0.024000  -1.800000
-0.012800  -2.100000
-0.010500  -1.800000
-0.021800  -2.100000
-0.025600  -2.200000
-0.025600  -2.000000
-0.025600  -2.200000
-0.027800  -1.900000
-0.029300  -2.300000
-0.027800  -1.800000
-0.025600  -1.900000
-0.013500  -1.800000
0.001500  -2.000000
0.007500  -2.100000
-0.002300  -2.000000
-0.005300  -2.000000
0.010500  -2.000000
0.018700  -2.000000
0.024000  -1.800000
0.036000  -2.100000
0.044200  -1.800000
0.046500  -2.100000
0.044200  -1.700000
0.036000  -1.900000
0.018000  -1.800000
-0.004600  -1.700000
-0.013500  -1.900000
-0.020300  -1.900000
-0.010500  -1.900000
-0.003000  -1.900000
-0.012000  -1.900000
-0.018100  -1.800000
-0.020300  -2.000000
-0.014300  -1.700000
-0.021000  -1.900000
-0.027800  -1.900000
-0.021800  -1.900000
-0.014300  -1.900000
0.009000  -1.800000
0.039700  -2.100000
0.047200  -1.700000
0.048000  -2.100000
0.037500  -1.900000
-0.004600  -1.800000
-0.043600  -1.900000
-0.065300  -2.000000
-0.078000  -1.600000
-0.047300  -2.200000
-0.014300  -1.900000
0.005200  -2.000000
0.045700  -1.800000
0.058500  -1.700000
0.051700  -2.000000
0.028500  -1.800000
-0.000800  -1.900000
-0.021800  -1.900000
-0.052500  -1.900000
-0.076500  -1.900000
-0.070600  -1.800000
-0.033000  -1.900000
0.009000  -1.900000
0.045700  -1.800000
0.066000  -2.000000
0.069000  -2.000000
0.063000  -1.800000
0.052500  -2.300000
0.044200  -1.500000
0.031500  -2.200000
0.029200  -1.800000
0.029200  -2.100000
0.013500  -1.800000
-0.020300  -2.100000
-0.084000  -2.000000
-0.105800  -1.900000
-0.078800  -2.000000
-0.041300  -2.000000
0.018700  -2.000000
0.063000  -2.000000
0.093700  -2.200000
0.100500  -1.800000
0.064500  -2.300000
0.018700  -1.800000
-0.013500  -2.200000
-0.034600  -1.900000
-0.050300  -1.900000
-0.087800  -2.100000
-0.117800  -1.800000
-0.081800  -2.200000
-0.042800  -1.800000
-0.012800  -2.200000
0.016500  -2.100000
0.006700  -2.200000
-0.002300  -1.900000
-0.015000  -2.100000
-0.032300  -1.900000
-0.030800  -2.100000
-0.003800  -1.900000
0.024000  -2.100000
0.047200  -2.200000
0.059200  -1.800000
0.038200  -2.300000
0.013500  -1.700000
-0.019500  -2.200000
-0.066800  -1.900000
-0.069100  -2.200000
-0.017300  -2.100000
0.036700  -2.000000
0.084000  -2.100000
0.114000  -2.000000
0.111700  -1.800000
0.068200  -2.200000
0.017200  -1.800000
-0.001500  -2.000000
-0.022500  -1.900000
-0.051100  -2.100000
-0.055500  -2.100000
-0.036800  -1.900000
-0.016500  -2.200000
0.007500  -2.000000
0.014200  -2.100000
-0.004600  -2.000000
-0.028500  -2.000000
-0.042800  -2.100000
-0.057800  -2.200000
-0.078800  -2.000000
-0.045000  -2.100000
0.010500  -2.000000
0.041200  -2.100000
0.077200  -2.100000
0.096000  -1.900000
0.080200  -2.100000
0.045700  -1.800000
0.012000  -2.300000
-0.018800  -1.800000
-0.055500  -2.200000
-0.081000  -1.900000
-0.067500  -2.200000
-0.040500  -2.000000
-0.024800  -1.900000
0.002200  -1.900000
0.021700  -2.000000
0.035200  -1.900000
0.033000  -2.000000
0.020200  -2.000000
0.005200  -1.800000
-0.019500  -2.200000
-0.027000  -1.800000
-0.036800  -2.100000
-0.033800  -1.700000
-0.017300  -2.100000
-0.012000  -1.800000
-0.012000  -2.000000
-0.036800  -1.900000
-0.044300  -1.900000
-0.029300  -1.900000
-0.006800  -2.100000
0.032200  -1.900000
0.048700  -2.000000
0.057000  -1.900000
0.056200  -1.900000
0.038200  -2.000000
0.006700  -1.800000
-0.010500  -1.900000
-0.016500  -1.800000
-0.024000  -2.000000
-0.024000  -1.900000
-0.014300  -1.900000
0.015700  -2.100000
0.023200  -1.800000
0.026200  -2.100000
0.042700  -1.900000
0.049500  -1.800000
0.039000  -1.900000
0.012700  -2.000000
-0.005300  -1.800000
-0.027000  -2.200000
-0.042000  -1.800000
-0.035300  -2.200000
-0.018800  -1.700000
-0.000800  -2.200000
-0.003000  -1.900000
-0.016500  -2.100000
-0.014300  -2.000000
-0.006000  -1.900000
0.000000  -2.100000
0.006700  -2.000000
0.002200  -1.900000
-0.000800  -1.900000
-0.003000  -2.000000
-0.012000  -1.700000
-0.008300  -2.300000
-0.006800  -1.800000
-0.010500  -2.200000
-0.009100  -2.100000
-0.004600  -2.100000
-0.002300  -2.100000
-0.006000  -1.800000
0.005200  -2.200000
0.016500  -1.800000
0.005200  -2.300000
-0.003000  -1.900000
0.014200  -1.900000
0.018700  -1.900000
-0.001500  -1.800000
-0.003800  -2.100000
0.000000  -1.900000
0.008200  -2.000000
0.016500  -1.900000
0.015700  -2.100000
-0.003800  -1.800000
-0.019500  -2.200000
-0.015800  -1.700000
-0.020300  -2.300000
-0.014300  -1.800000
-0.003000  -2.100000
0.001500  -2.000000
-0.010500  -2.000000
-0.030000  -1.900000
-0.033000  -2.000000
-0.033800  -2.100000
-0.025600  -2.000000
-0.010500  -2.000000
0.004500  -1.900000
0.018000  -2.100000
0.032200  -1.900000
0.027700  -2.100000
0.012000  -2.000000
0.001500  -1.900000
0.001500  -2.200000
0.006700  -1.800000
0.018000  -2.200000
0.035200  -1.700000
0.028500  -2.200000
0.020200  -2.000000
0.015000  -1.900000
0.012000  -2.000000
0.005200  -2.000000
-0.024000  -1.800000
-0.060000  -2.200000
-0.084800  -1.800000
-0.110300  -2.100000
-0.144100  -2.000000
-0.108800  -2.000000
-0.030800  -2.000000
0.037500  -1.800000
0.087700  -1.900000
0.090000  -1.800000
0.088500  -2.100000
0.093700  -1.900000
0.091500  -1.800000
0.096700  -2.000000
0.111000  -2.000000
0.091500  -1.900000
0.048000  -2.000000
0.016500  -1.900000
-0.001500  -1.800000
-0.033800  -2.300000
-0.082500  -1.800000
-0.116300  -2.300000
-0.111800  -2.000000
-0.080300  -2.200000
-0.081000  -1.900000
-0.067500  -2.000000
-0.005300  -2.000000
0.046500  -1.900000
0.065200  -2.000000
0.059200  -1.900000
0.037500  -2.100000
0.020200  -1.900000
-0.005300  -2.400000
-0.016500  -1.800000
-0.005300  -2.000000
0.012000  -2.000000
0.039700  -2.100000
0.033000  -2.100000
0.024000  -1.900000
0.009700  -2.300000
-0.006800  -1.900000
-0.012000  -2.300000
-0.024000  -1.900000
-0.019500  -2.200000
-0.019500  -2.200000
-0.010500  -2.100000
-0.010500  -2.200000
-0.017300  -2.100000
-0.013500  -2.200000
-0.019500  -1.900000
-0.025600  -2.200000
-0.042000  -1.900000
-0.052500  -2.300000
-0.046500  -1.900000
-0.027800  -2.200000
-0.023300  -2.000000
-0.021800  -2.100000
-0.013500  -2.200000
-0.010500  -2.200000
0.009000  -2.400000
0.027000  -2.200000
0.037500  -2.200000
0.044200  -2.200000
0.040500  -2.300000
0.021700  -1.900000
-0.023300  -2.300000
-0.050300  -2.100000
-0.042800  -2.300000
-0.036800  -2.300000
-0.020300  -2.100000
0.004500  -2.300000
0.018700  -2.100000
0.040500  -2.300000
0.057700  -2.000000
0.071200  -2.300000
0.074200  -2.100000
0.061500  -2.200000
0.039700  -2.300000
0.007500  -2.200000
-0.005300  -2.000000
-0.003000  -2.300000
0.001500  -2.100000
0.001500  -2.100000
-0.012800  -2.300000
-0.021800  -2.100000
-0.021000  -2.400000
-0.021800  -2.100000
-0.017300  -2.200000
-0.018100  -2.200000
-0.025600  -2.100000
-0.030800  -2.300000
-0.043600  -2.000000
-0.045800  -2.100000
-0.033000  -2.300000
-0.034600  -2.200000
-0.031500  -2.200000
-0.009100  -2.200000
0.018700  -2.000000
0.020200  -2.400000
-0.007500  -1.900000
-0.039000  -2.400000
-0.042800  -2.000000
-0.030000  -2.200000
-0.011300  -2.300000
0.044200  -2.200000
0.086200  -2.200000
0.097500  -2.100000
0.093000  -2.200000
0.060000  -2.100000
0.024000  -2.300000
0.006000  -2.200000
0.012000  -2.300000
0.002200  -1.900000
-0.012000  -2.300000
-0.005300  -2.000000
-0.001500  -2.200000
0.001500  -2.100000
0.001500  -1.900000
-0.007500  -2.300000
-0.023300  -1.900000
-0.028500  -2.300000
-0.021800  -1.900000
-0.010500  -2.300000
0.001500  -2.200000
0.008200  -2.100000
0.012700  -2.100000
0.012000  -2.200000
0.004500  -2.200000
-0.010500  -2.000000
-0.018100  -2.300000
-0.014300  -2.000000
-0.010500  -2.400000
-0.001500  -1.800000
-0.006800  -2.400000
-0.031500  -2.100000
-0.061500  -2.300000
-0.074300  -2.100000
-0.071300  -2.000000
-0.054800  -2.300000
-0.025600  -2.000000
0.009000  -2.300000
0.050200  -2.300000
0.069000  -2.200000
0.073500  -2.100000
0.063700  -2.200000
0.057000  -2.200000
0.042700  -2.200000
0.009000  -2.300000
-0.003000  -2.100000
-0.017300  -2.300000
-0.021800  -1.900000
-0.023300  -2.500000
-0.024000  -2.000000
-0.014300  -2.300000
-0.012000  -2.100000
-0.012800  -2.200000
-0.019500  -2.200000
-0.021800  -2.300000
-0.018100  -2.300000
-0.023300  -2.300000
-0.042800  -2.200000
-0.042800  -2.100000
-0.027000  -2.300000
-0.024000  -2.100000
-0.024800  -2.400000
-0.048000  -2.200000
-0.053300  -2.200000
-0.018100  -2.200000
0.021700  -1.900000
0.067500  -2.400000
0.108000  -2.000000
0.136500  -2.200000
0.129000  -2.300000
0.094500  -2.200000
0.067500  -2.200000
0.031500  -2.500000
0.012000  -2.000000
-0.003800  -2.300000
-0.020300  -2.100000
-0.027000  -2.300000
-0.036800  -2.300000
-0.040500  -2.000000
-0.046500  -2.400000
-0.046500  -2.100000
-0.039000  -2.400000
-0.027000  -2.300000
-0.018800  -2.200000
-0.022500  -2.400000
-0.021800  -2.200000
-0.021000  -2.100000
-0.023300  -2.300000
-0.027000  -2.300000
-0.018100  -2.200000
-0.002300  -2.300000
0.004500  -2.000000
0.015700  -2.400000
0.031500  -2.000000
0.034500  -2.600000
0.018000  -2.000000
0.002200  -2.200000
0.003000  -2.200000
0.000700  -2.200000
0.003700  -2.400000
0.001500  -2.200000
-0.006800  -2.300000
-0.012000  -2.300000
-0.016500  -2.300000
-0.017300  -1.900000
-0.025600  -2.500000
-0.029300  -2.100000
-0.024000  -2.300000
-0.019500  -2.300000
-0.009100  -2.300000
0.001500  -2.300000
0.015000  -2.100000
0.015700  -2.500000
0.015000  -2.000000
0.009000  -2.400000
-0.010500  -2.100000
-0.030000  -2.300000
-0.054000  -2.300000
-0.061500  -2.200000
-0.031500  -2.300000
0.008200  -2.200000
0.060700  -2.300000
0.099000  -2.300000
0.105000  -2.400000
0.102000  -2.100000
0.065200  -2.500000
-0.004600  -2.000000
-0.045800  -2.500000
-0.039000  -2.100000
-0.039000  -2.400000
-0.042000  -2.100000
-0.021000  -2.400000
-0.018100  -2.400000
-0.024000  -2.200000
-0.019500  -2.300000
-0.009800  -2.400000
0.001500  -2.200000
0.000000  -2.500000
-0.005300  -2.300000
-0.004600  -2.300000
-0.003000  -2.500000
-0.000800  -2.300000
0.010500  -2.400000
0.004500  -2.300000
-0.012000  -2.400000
-0.008300  -2.400000
0.001500  -2.300000
0.015700  -2.500000
0.021700  -2.400000
0.033000  -2.400000
0.057000  -2.300000
0.053200  -2.300000
0.038200  -2.500000
0.016500  -2.500000
-0.014300  -2.300000
-0.022500  -2.700000
-0.012000  -2.300000
-0.006000  -2.700000
-0.006800  -2.300000
-0.009100  -2.600000
-0.012000  -2.400000
-0.023300  -2.600000
-0.036100  -2.500000
-0.044300  -2.300000
-0.047300  -2.400000
-0.032300  -2.600000
-0.013500  -2.300000
0.003700  -2.500000
0.014200  -2.700000
0.020200  -2.300000
0.020200  -2.800000
0.011200  -2.400000
-0.003000  -2.700000
-0.018100  -2.600000
-0.007500  -2.500000
0.009000  -2.700000
0.012700  -2.300000
0.007500  -2.800000
0.000000  -2.300000
-0.005300  -2.700000
-0.018100  -2.600000
-0.016500  -2.500000
-0.012800  -2.700000
-0.009800  -2.600000
0.000700  -2.400000
0.003700  -2.600000
0.005200  -2.700000
0.010500  -2.500000
0.006700  -2.800000
-0.004600  -2.400000
-0.018800  -2.800000
-0.022500  -2.300000
-0.009800  -2.700000
-0.001500  -2.500000
-0.001500  -2.600000
-0.001500  -2.700000
0.003000  -2.600000
0.015000  -2.600000
0.025500  -2.500000
0.025500  -2.500000
0.007500  -2.500000
-0.009800  -2.800000
-0.014300  -2.600000
-0.008300  -2.700000
0.001500  -2.500000
0.010500  -2.700000
0.021700  -2.700000
0.027000  -2.500000
0.022500  -2.700000
0.015000  -2.300000
-0.004600  -2.900000
-0.029300  -2.500000
-0.038300  -2.700000
-0.039000  -2.500000
-0.029300  -2.700000
-0.012800  -2.500000
-0.001500  -2.800000
0.016500  -2.500000
0.023200  -2.800000
0.021700  -2.600000
0.018000  -2.700000
-0.003800  -2.500000
-0.030000  -2.600000
-0.037500  -2.800000
-0.014300  -2.500000
-0.003000  -2.800000
-0.006800  -2.600000
0.005200  -2.700000
0.021700  -2.500000
0.037500  -2.700000
0.048700  -2.700000
0.060700  -2.800000
0.051700  -2.700000
0.018700  -2.700000
-0.006800  -2.800000
-0.019500  -2.500000
-0.006000  -2.800000
0.004500  -2.500000
-0.007500  -2.900000
-0.013500  -2.500000
-0.013500  -2.800000
-0.023300  -2.500000
-0.026300  -2.700000
-0.027000  -2.800000
-0.031500  -2.700000
-0.031500  -2.600000
-0.032300  -2.800000
-0.015800  -2.700000
0.001500  -2.600000
0.014200  -2.900000
0.033000  -2.600000
0.034500  -2.900000
0.036000  -2.500000
0.034500  -2.700000
0.010500  -2.700000
-0.019500  -2.800000
-0.021000  -2.800000
-0.011300  -2.600000
-0.012800  -2.900000
-0.008300  -2.600000
-0.011300  -2.700000
-0.011300  -2.700000
-0.009100  -2.800000
-0.011300  -2.600000
-0.008300  -2.900000
-0.005300  -2.600000
-0.004600  -2.800000
-0.006800  -2.800000
-0.008300  -2.600000
-0.007500  -3.000000
0.000700  -2.600000
0.005200  -2.900000
0.000700  -2.600000
-0.005300  -3.000000
-0.003800  -2.800000
-0.001500  -2.800000
-0.006800  -2.900000
-0.005300  -2.800000
-0.000800  -2.800000
0.000000  -3.100000
-0.001500  -2.900000
0.002200  -2.900000
0.008200  -2.800000
0.000700  -2.900000
-0.004600  -3.200000
0.003700  -3.000000
0.018000  -3.100000
0.014200  -3.100000
0.006700  -2.900000
0.006000  -3.200000
0.005200  -2.900000
0.008200  -3.200000
0.006700  -3.100000
0.000700  -3.200000
-0.003800  -3.100000
-0.005300  -3.200000
-0.000800  -2.900000
0.000700  -3.400000
0.000700  -3.000000
-0.000800  -3.400000
-0.001500  -3.100000
0.003000  -3.300000
0.002200  -3.400000
0.001500  -3.200000
-0.001500  -3.600000
-0.006000  -3.200000
-0.008300  -3.400000
-0.009100  -3.400000
-0.008300  -3.600000
-0.009800  -3.400000
-0.009800  -3.600000
-0.006800  -3.200000
-0.004600  -3.600000
-0.000800  -3.400000
0.005200  -3.600000
-0.000800  -3.600000
-0.003800  -3.400000
0.000000  -3.600000
-0.003800  -3.300000
-0.002300  -4.100000
-0.004600  -3.500000
-0.005300  -3.800000
-0.001500  -3.600000
-0.005300  -3.600000
-0.005300  -3.800000
-0.005300  -3.700000
-0.005300  -3.700000
-0.003800  -3.800000
-0.001500  -4.000000
0.003000  -3.600000
0.004500  -4.000000
0.005200  -3.600000
0.007500  -4.100000
0.007500  -3.800000
0.008200  -4.100000
0.009000  -4.000000
0.005200  -3.900000
0.002200  -4.200000
-0.000800  -4.000000
-0.003800  -4.200000
-0.004600  -4.200000
-0.005300  -4.200000
-0.006800  -4.200000
-0.003000  -4.400000
-0.001500  -4.300000
-0.012000  -4.500000
-0.017300  -4.300000
-0.019500  -4.400000
-0.030800  -4.500000
-0.018100  -4.400000
0.004500  -4.700000
0.016500  -4.400000
0.021700  -4.800000
0.023200  -4.400000
0.024700  -4.900000
0.020200  -4.700000
0.020200  -4.800000
0.007500  -5.000000
0.002200  -4.900000
0.004500  -4.800000
-0.006800  -5.100000
-0.012800  -5.000000
-0.006000  -5.200000
0.006700  -5.300000
0.008200  -5.000000
0.002200  -5.400000
-0.002300  -5.400000
-0.006800  -5.400000
-0.009800  -5.500000
-0.011300  -5.600000
-0.006800  -5.700000
-0.001500  -5.700000
0.004500  -5.700000
0.003000  -5.900000
-0.005300  -5.900000
-0.012000  -5.900000
-0.014300  -6.000000
-0.008300  -6.000000
-0.012000  -6.300000
-0.014300  -6.100000
-0.014300  -6.500000
-0.015800  -6.000000
-0.015000  -6.600000
-0.013500  -6.500000
-0.007500  -6.600000
-0.001500  -6.800000
0.005200  -6.600000
0.012700  -6.900000
0.018000  -6.700000
0.015700  -7.000000
0.009000  -6.900000
0.003000  -7.200000
-0.000800  -7.100000
-0.001500  -7.400000
-0.000800  -7.100000
-0.003000  -7.400000
-0.008300  -7.300000
0.001500  -7.400000
0.012700  -7.700000
0.001500  -7.400000
-0.021000  -7.900000
-0.015800  -7.500000
-0.000800  -8.100000
-0.001500  -8.000000
0.000000  -8.000000
-0.001500  -7.800000
0.001500  -8.200000
0.005200  -8.200000
0.005200  -8.100000
0.006000  -8.300000
0.005200  -8.100000
0.008200  -8.600000
0.005200  -8.300000
-0.003000  -8.700000
-0.003800  -8.300000
-0.002300  -8.800000
-0.004600  -8.700000
-0.001500  -8.800000
-0.004600  -8.900000
-0.006800  -8.900000
0.002200  -9.000000
0.008200  -9.000000
0.006700  -9.000000
0.003000  -9.100000
-0.000800  -9.300000
-0.001500  -9.100000
-0.000800  -9.500000
0.002200  -9.300000
0.005200  -9.500000
0.000700  -9.500000
-0.000800  -9.500000
-0.001500  -9.900000
-0.003000  -9.500000
-0.002300  -9.900000
-0.003000  -9.600000
-0.003000  -9.900000
-0.006800  -10.100000
-0.012000  -10.100000
-0.005300  -10.100000
0.001500  -10.400000
0.003700  -10.000000
0.002200  -10.600000
0.003000  -10.400000
0.001500  -10.700000
-0.004600  -10.600000
-0.005300  -10.600000
0.000000  -10.800000
-0.000800  -10.700000
-0.005300  -11.000000
-0.009800  -10.900000
-0.009100  -11.100000
-0.004600  -11.100000
0.001500  -11.200000
0.003000  -11.300000
-0.010500  -11.500000
-0.006000  -11.300000
0.003700  -11.600000
-0.003800  -11.800000
0.000000  -11.700000
0.005200  -12.200000
0.002200  -11.700000
-0.000800  -12.300000
0.000700  -12.100000
0.000700  -12.500000
0.000700  -12.400000
0.000700  -12.500000
0.002200  -12.700000
0.005200  -12.800000
0.000000  -12.900000
0.000000  -12.900000
0.001500  -13.200000
0.002200  -13.100000
-0.003000  -13.600000
-0.006800  -13.400000
-0.001500  -13.900000
-0.005300  -13.500000
-0.008300  -14.000000
-0.010500  -14.000000
-0.007500  -14.200000
-0.005300  -14.400000
-0.008300  -14.400000
-0.001500  -14.800000
0.006000  -14.500000
0.002200  -15.000000
-0.003000  -15.000000
-0.000800  -15.200000
0.009700  -15.200000
0.008200  -15.600000
-0.001500  -15.500000
0.000700  -15.800000
-0.000800  -15.900000
-0.006000  -15.800000
-0.012000  -16.300000
-0.012800  -16.100000
-0.013500  -16.700000
-0.016500  -16.400000
-0.003800  -17.000000
0.015000  -16.700000
0.020200  -17.000000
0.014200  -17.200000
0.010500  -17.200000
0.003000  -17.500000
-0.007500  -17.700000
-0.013500  -17.700000
-0.009100  -18.000000
-0.003000  -18.100000
-0.012000  -18.000000
-0.006800  -18.500000
0.012000  -18.300000
0.009000  -18.600000
-0.005300  -18.900000
-0.005300  -18.800000
0.003700  -19.200000
0.020200  -19.100000
0.016500  -19.500000
0.002200  -19.500000
0.001500  -19.700000
-0.005300  -19.800000
-0.012800  -20.100000
-0.014300  -19.900000
-0.006800  -20.600000
-0.009800  -20.200000
-0.016500  -20.700000
-0.017300  -20.500000
-0.018100  -21.000000
-0.006800  -21.100000
-0.001500  -21.100000
0.005200  -21.400000
0.018000  -21.500000
0.020200  -21.700000
0.012700  -22.000000
0.008200  -21.900000
0.003000  -22.100000
-0.001500  -22.400000
0.003000  -22.500000
0.003000  -23.000000
0.011200  -22.700000
0.006700  -23.000000
-0.004600  -23.300000
-0.006800  -23.200000
-0.009100  -23.700000
-0.004600  -23.600000
-0.009100  -24.000000
-0.011300  -23.900000
-0.012800  -24.500000
-0.019500  -24.100000
-0.016500  -24.500000
-0.006000  -24.800000
0.019500  -24.800000
0.019500  -25.100000
0.003000  -25.200000
0.010500  -25.500000
0.011200  -25.300000
0.003000  -25.900000
-0.008300  -25.700000
-0.019500  -26.300000
-0.019500  -26.000000
-0.025600  -26.600000
-0.024000  -26.500000
-0.004600  -26.700000
0.024000  -27.000000
0.029200  -26.900000
0.021000  -27.500000
0.019500  -27.400000
0.012000  -27.500000
0.010500  -27.700000
0.004500  -27.900000
-0.003000  -28.000000
-0.012000  -28.300000
-0.018100  -28.400000
-0.018100  -28.700000
-0.018100  -28.800000
-0.006800  -28.800000
-0.004600  -29.300000
-0.001500  -29.100000
0.016500  -29.500000
0.027000  -29.300000
0.015700  -29.800000
0.000000  -29.900000
-0.003000  -30.200000
-0.004600  -30.300000
-0.005300  -30.500000
-0.015000  -30.600000
-0.015800  -30.900000
0.001500  -30.900000
0.010500  -31.300000
0.004500  -31.400000
0.003700  -31.300000
0.009000  -32.000000
0.009700  -31.800000
0.017200  -32.200000
0.008200  -32.400000
-0.001500  -32.500000
-0.003000  -32.800000
-0.009800  -32.900000
-0.015800  -33.000000
-0.027000  -33.200000
-0.020300  -33.600000
-0.003000  -33.600000
0.005200  -34.000000
0.003000  -33.900000
-0.004600  -34.500000
-0.007500  -34.200000
-0.009100  -34.800000
-0.014300  -34.600000
-0.025600  -35.200000
-0.020300  -35.200000
-0.005300  -35.500000
0.008200  -35.600000
0.022500  -35.800000
0.031500  -36.000000
0.024000  -36.000000
0.009700  -36.300000
0.018000  -36.500000
0.013500  -36.800000
-0.008300  -36.700000
-0.024800  -37.400000
-0.028500  -37.200000
-0.014300  -37.500000
-0.009800  -37.700000
-0.009100  -37.700000
-0.001500  -38.200000
0.006700  -38.100000
0.010500  -38.600000
0.001500  -38.400000
0.003000  -39.100000
0.003000  -39.100000
-0.001500  -39.200000
-0.005300  -39.300000
-0.006800  -39.500000
0.003700  -39.600000
0.004500  -39.900000
0.003700  -40.100000
0.012000  -40.100000
0.008200  -40.500000
-0.003800  -40.400000
-0.008300  -41.000000
-0.008300  -40.700000
-0.002300  -41.300000
0.012000  -41.000000
0.010500  -41.700000
-0.003000  -41.500000
-0.007500  -41.700000
-0.008300  -41.900000
-0.006000  -42.200000
-0.004600  -42.300000
0.003700  -42.700000
0.018000  -42.400000
0.015700  -42.800000
0.004500  -43.000000
-0.005300  -43.000000
-0.009100  -43.500000
-0.009100  -43.500000
-0.007500  -43.800000
-0.006800  -43.800000
-0.007500  -44.100000
-0.006800  -44.200000
-0.006000  -44.400000
-0.005300  -44.600000
-0.005300  -44.800000
-0.005300  -44.800000
0.005200  -45.200000
0.012700  -45.300000
0.004500  -45.600000
-0.003000  -45.600000
-0.009800  -45.700000
-0.019500  -46.100000
-0.022500  -45.900000
-0.023300  -46.400000
-0.015800  -46.400000
0.012700  -46.800000
0.036700  -46.700000
0.028500  -47.000000
0.015700  -47.100000
0.010500  -47.300000
0.005200  -47.400000
0.003000  -47.700000
-0.001500  -47.900000
-0.000800  -47.800000
0.004500  -48.300000
0.022500  -48.100000
0.027700  -48.600000
0.006000  -48.500000
-0.003000  -49.000000
-0.008300  -48.800000
-0.012800  -49.400000
-0.015000  -49.300000
-0.021800  -49.600000
-0.027800  -49.900000
-0.033000  -49.700000
-0.025600  -50.200000
-0.015000  -50.300000
-0.004600  -50.400000
0.013500  -50.600000
0.042000  -50.700000
0.056200  -50.800000
0.035200  -51.300000
0.010500  -51.100000
0.001500  -51.600000
-0.005300  -51.500000
-0.006800  -51.700000
-0.009100  -51.900000
-0.011300  -51.900000
-0.013500  -52.300000
-0.013500  -52.200000
-0.011300  -52.700000
-0.010500  -52.600000
-0.006800  -52.900000
-0.004600  -52.800000
-0.007500  -53.100000
-0.010500  -53.000000
-0.009100  -53.600000
-0.006800  -53.400000
-0.006800  -54.000000
0.002200  -53.700000
0.015700  -54.000000
0.021700  -54.200000
0.016500  -54.300000
0.007500  -54.500000
0.002200  -54.400000
0.000000  -54.800000
-0.001500  -54.700000
-0.003000  -54.900000
-0.007500  -55.100000
-0.009100  -55.300000
-0.007500  -55.400000
-0.009800  -55.600000
-0.010500  -55.500000
-0.009100  -56.000000
-0.009800  -56.000000
-0.001500  -56.000000
0.015700  -56.300000
0.023200  -56.300000
0.012700  -56.700000
-0.000800  -56.400000
-0.005300  -57.000000
-0.009100  -56.700000
-0.009100  -57.100000
-0.006000  -57.200000
-0.003000  -57.300000
-0.003000  -57.500000
0.001500  -57.700000
0.000700  -57.800000
-0.004600  -57.800000
0.000000  -58.300000
-0.005300  -58.100000
-0.006800  -58.500000
0.002200  -58.300000
0.011200  -58.700000
0.012700  -58.500000
0.005200  -58.900000
0.003700  -59.000000
0.006700  -59.000000
0.000700  -59.400000
-0.009100  -59.400000
-0.015800  -59.400000
-0.020300  -59.500000
-0.018800  -59.600000
-0.012000  -59.700000
-0.009100  -60.000000
-0.010500  -60.000000
-0.001500  -60.300000
0.012000  -60.200000
0.018000  -60.400000
0.012000  -60.600000
0.000700  -60.400000
-0.012800  -60.900000
-0.023300  -60.800000
-0.021000  -61.200000
-0.009100  -60.800000
0.006700  -61.200000
0.014200  -61.300000
0.015700  -61.400000
0.010500  -61.400000
0.001500  -61.900000
-0.000800  -61.500000
-0.002300  -62.200000
-0.003000  -62.000000
-0.005300  -62.200000
-0.007500  -62.400000
-0.006000  -62.200000
-0.005300  -62.800000
-0.002300  -62.600000
-0.001500  -63.000000
0.005200  -63.000000
0.018000  -63.000000
0.023200  -63.100000
0.016500  -63.200000
0.007500  -63.500000
0.002200  -63.800000
-0.000800  -63.500000
-0.003000  -63.900000
-0.008300  -64.000000
-0.007500  -64.000000
-0.005300  -64.400000
-0.009100  -64.100000
-0.009100  -64.600000
-0.010500  -64.300000
-0.010500  -64.800000
-0.005300  -64.600000
0.000700  -64.800000
0.008200  -65.000000
0.009000  -65.000000
0.001500  -65.000000
-0.003000  -65.000000
-0.006000  -65.200000
-0.006000  -65.100000
-0.000800  -65.600000
-0.001500  -65.200000
-0.003800  -65.800000
-0.002300  -65.500000
-0.000800  -65.700000
0.000700  -65.900000
0.000700  -65.900000
-0.001500  -66.100000
-0.005300  -66.100000
-0.009800  -66.400000
-0.011300  -66.200000
-0.009800  -66.600000
-0.010500  -66.500000
-0.009800  -66.700000
-0.006800  -66.700000
0.000000  -67.100000
0.012700  -66.900000
0.026200  -67.100000
0.023200  -67.000000
0.008200  -67.300000
0.001500  -67.500000
-0.003000  -67.300000
-0.003000  -67.900000
-0.003000  -67.500000
-0.005300  -67.900000
-0.008300  -67.800000
-0.009100  -68.100000
-0.005300  -68.200000
-0.003000  -68.200000
0.000700  -68.300000
0.000700  -68.600000
-0.000800  -68.400000
0.000700  -68.800000
0.000700  -68.600000
0.001500  -68.800000
0.000700  -68.900000
-0.003800  -68.900000
-0.004600  -69.100000
-0.001500  -68.900000
0.005200  -69.300000
0.011200  -69.200000
-0.000800  -69.300000
-0.009800  -69.600000
-0.009800  -69.600000
-0.010500  -69.600000
-0.006800  -69.700000
-0.001500  -69.600000
0.008200  -69.900000
0.014200  -69.900000
0.009000  -69.900000
0.006700  -70.000000
0.008200  -69.900000
0.000700  -70.400000
-0.009100  -70.200000
-0.006800  -70.600000
-0.004600  -70.200000
-0.003000  -70.800000
0.001500  -70.500000
-0.001500  -70.700000
-0.002300  -70.900000
-0.004600  -71.100000
-0.008300  -71.100000
-0.006800  -71.200000
-0.006000  -71.300000
-0.000800  -71.200000
0.001500  -71.500000
0.002200  -71.400000
0.006700  -71.800000
0.007500  -71.500000
0.003000  -71.800000
-0.004600  -71.500000
-0.004600  -71.900000
0.000700  -71.800000
0.003000  -72.200000
0.002200  -72.100000
0.000000  -72.100000
-0.011300  -72.200000
-0.012000  -72.300000
0.000700  -72.400000
0.007500  -72.500000
0.007500  -72.500000
0.003700  -72.500000
-0.005300  -72.800000
-0.004600  -72.500000
-0.004600  -72.900000
-0.006800  -72.800000
-0.006800  -73.000000
-0.008300  -73.000000
-0.008300  -72.900000
-0.006800  -73.300000
-0.005300  -73.100000
-0.002300  -73.300000
0.000700  -73.400000
0.006000  -73.600000
0.012000  -73.400000
0.010500  -73.800000
0.006700  -73.400000
0.001500  -73.800000
0.000000  -73.500000
0.000700  -74.100000
-0.000800  -73.800000
0.000700  -74.000000
0.000700  -74.000000
-0.001500  -73.900000
-0.003000  -74.300000
-0.004600  -74.200000
-0.006800  -74.300000
-0.008300  -74.300000
-0.006800  -74.500000
-0.005300  -74.400000
-0.003800  -74.700000
-0.004600  -74.500000
-0.003800  -74.800000
-0.003000  -74.700000
-0.002300  -74.700000
-0.000800  -74.900000
0.001500  -74.700000
0.004500  -75.100000
0.001500  -74.700000
0.000700  -75.100000
0.001500  -74.900000
-0.000800  -75.200000
0.000700  -75.200000
0.002200  -75.300000
0.002200  -75.200000
0.003000  -75.300000
0.003000  -75.600000
0.003000  -75.400000
0.002200  -75.600000
-0.000800  -75.200000
-0.003000  -75.600000
-0.001500  -75.500000
0.000000  -75.800000
0.000700  -75.600000
0.000700  -75.700000
-0.001500  -75.800000
-0.003800  -75.800000
-0.004600  -76.100000
-0.005300  -76.000000
-0.005300  -76.000000
-0.003000  -76.000000
-0.003000  -76.100000
-0.001500  -76.000000
0.001500  -76.100000
0.001500  -76.100000
0.003700  -76.200000
0.004500  -76.100000
0.006700  -76.200000
0.005200  -76.500000
0.003700  -76.100000
0.005200  -76.500000
0.005200  -76.200000
0.004500  -76.600000
0.001500  -76.200000
-0.001500  -76.400000
-0.001500  -76.600000
-0.005300  -76.700000
-0.008300  -76.500000
-0.007500  -76.700000
-0.006800  -76.500000
-0.006800  -76.500000
-0.006800  -76.800000
-0.008300  -76.500000
-0.008300  -76.800000
-0.010500  -76.800000
-0.010500  -76.800000
-0.012800  -77.000000
-0.012000  -76.500000
-0.008300  -77.100000
-0.005300  -76.800000
-0.000800  -76.900000
0.001500  -76.800000
0.003000  -76.900000
0.006000  -77.100000
0.006700  -77.100000
0.005200  -76.800000
0.005200  -77.200000
0.004500  -76.800000
0.001500  -77.000000
0.002200  -76.900000
0.003000  -77.000000
0.003700  -77.000000
0.003000  -76.900000
0.003000  -77.100000
0.002200  -77.000000
0.000700  -77.000000
-0.000800  -77.100000
-0.002300  -77.000000
-0.003000  -77.100000
-0.001500  -77.200000
-0.000800  -77.000000
-0.000800  -77.100000
-0.002300  -77.100000
-0.000800  -76.900000
-0.000800  -77.300000
-0.001500  -76.800000
-0.000800  -77.200000
-0.000800  -77.000000
0.000000  -77.100000
0.000700  -77.100000
0.000000  -77.100000
-0.000800  -77.300000
-0.000800  -77.000000
-0.000800  -77.000000
-0.000800  -77.100000
0.000700  -77.200000
0.001500  -76.900000
-0.001500  -77.200000
-0.002300  -76.900000
-0.001500  -77.200000
-0.002300  -77.000000
-0.001500  -77.100000
-0.003000  -77.000000
-0.002300  -76.900000
-0.001500  -77.200000
-0.003000  -76.900000
-0.001500  -77.300000
-0.001500  -76.900000
-0.001500  -77.000000
-0.000800  -77.000000
-0.003000  -77.000000
-0.000800  -76.900000
0.001500  -77.000000
0.000700  -77.000000
0.000700  -76.800000
0.003000  -77.200000
0.003000  -76.700000
0.001500  -77.200000
0.001500  -76.800000
0.001500  -77.100000
-0.001500  -76.900000
-0.002300  -77.100000
-0.001500  -76.900000
-0.003000  -76.800000
-0.004600  -77.000000
-0.005300  -77.000000
-0.005300  -77.000000
-0.005300  -77.300000
-0.004600  -77.000000
-0.002300  -76.900000
-0.001500  -77.000000
0.000700  -76.800000
0.002200  -77.000000
0.000700  -76.800000
0.000700  -76.900000
0.000700  -76.800000
0.000700  -76.800000
-0.000800  -76.900000
0.000000  -76.600000
0.000000  -77.000000
-0.001500  -76.700000
-0.003000  -76.800000
-0.002300  -76.900000
-0.001500  -76.800000
-0.000800  -76.500000
-0.000800  -77.000000
-0.000800  -76.500000
-0.003000  -76.900000
-0.003000  -76.500000
-0.003000  -76.700000
-0.001500  -76.700000
-0.001500  -76.600000
-0.000800  -76.700000
0.001500  -76.500000
0.002200  -76.800000
0.002200  -76.600000
0.003700  -76.600000
0.004500  -76.500000
0.004500  -76.500000
0.001500  -76.400000
0.001500  -76.500000
0.002200  -76.300000
0.000700  -76.400000
-0.000800  -76.600000
-0.002300  -76.200000
-0.002300  -76.600000
-0.004600  -76.200000
-0.006000  -76.600000
-0.006800  -76.200000
-0.006800  -76.500000
-0.005300  -76.200000
-0.005300  -76.100000
-0.005300  -76.200000
-0.004600  -76.300000
-0.003800  -76.100000
-0.001500  -76.000000
-0.000800  -76.300000
-0.003000  -75.800000
-0.002300  -76.400000
-0.000800  -75.800000
-0.001500  -76.200000
-0.001500  -76.000000
-0.001500  -76.000000
-0.000800  -76.200000
0.001500  -75.800000
0.001500  -76.100000
0.000700  -75.700000
0.000700  -76.000000
-0.001500  -75.800000
-0.001500  -75.900000
-0.000800  -75.700000
-0.000800  -75.900000
0.000700  -75.600000
0.000700  -75.600000
-0.000800  -75.700000
-0.001500  -75.600000
-0.003000  -75.600000
-0.004600  -75.500000
-0.003000  -75.700000
-0.003000  -75.300000
-0.003000  -75.600000
-0.002300  -75.400000
-0.003800  -75.400000
-0.003800  -75.500000
-0.003000  -75.400000
-0.001500  -75.400000
-0.002300  -75.400000
-0.002300  -75.100000
0.000000  -75.200000
-0.000800  -75.300000
0.000700  -75.000000
0.002200  -75.300000
0.002200  -74.900000
0.004500  -75.100000
0.004500  -75.100000
0.004500  -74.900000
0.003700  -75.100000
0.002200  -74.800000
0.003700  -75.000000
0.001500  -74.900000
-0.000800  -74.900000
-0.003000  -74.900000
-0.003000  -74.800000
-0.003000  -74.700000
-0.003800  -75.100000
-0.005300  -74.500000
-0.003000  -74.900000
-0.000800  -74.500000
-0.003000  -74.800000
-0.005300  -74.700000
-0.003800  -74.700000
-0.003000  -74.700000
-0.004600  -74.600000
-0.001500  -74.700000
0.000700  -74.500000
0.001500  -74.500000
0.003000  -74.500000
0.004500  -74.400000
0.006000  -74.500000
0.003000  -74.600000
0.004500  -74.300000
0.000700  -74.300000
-0.001500  -74.300000
-0.000800  -74.200000
0.000700  -74.500000
0.000700  -74.100000
-0.003000  -74.600000
-0.004600  -74.200000
-0.003800  -74.500000
-0.003800  -74.200000
-0.003800  -74.400000
-0.005300  -74.500000
-0.005300  -74.300000
-0.004600  -74.400000
-0.003000  -74.300000
-0.003000  -74.400000
-0.003000  -74.300000
-0.005300  -74.500000
-0.003800  -74.100000
-0.001500  -74.700000
-0.001500  -74.200000
-0.002300  -74.600000
0.000000  -74.300000
0.000000  -74.300000
-0.000800  -74.400000
0.000000  -74.200000
0.000700  -74.500000
0.001500  -74.400000
0.001500  -74.500000
0.002200  -74.500000
0.001500  -74.400000
0.003000  -74.300000
0.003000  -74.500000
0.001500  -74.400000
0.001500  -74.600000
-0.000800  -74.500000
0.001500  -74.500000
0.001500  -74.600000
0.000700  -74.400000
0.001500  -74.800000
0.001500  -74.300000
0.000000  -74.800000
0.001500  -74.400000
0.000700  -74.600000
0.000700  -74.700000
0.001500  -74.500000
-0.002300  -74.700000
-0.005300  -74.700000
-0.005300  -74.500000
-0.003800  -74.700000
-0.003000  -74.800000
-0.003000  -74.600000
-0.004600  -74.800000
-0.005300  -74.500000
-0.004600  -74.800000
-0.004600  -74.700000
-0.005300  -74.800000
-0.003000  -74.700000
-0.001500  -74.700000
-0.002300  -74.800000
-0.003000  -74.800000
-0.000800  -74.800000
-0.001500  -74.800000
-0.002300  -74.800000
-0.001500  -74.500000
-0.001500  -75.100000
-0.000800  -74.600000
-0.003000  -75.000000
-0.004600  -74.500000
-0.004600  -75.100000
-0.003000  -74.700000
-0.003000  -75.000000
-0.002300  -74.700000
-0.001500  -74.800000
-0.000800  -74.800000
0.000700  -74.800000
0.001500  -74.800000
0.000700  -74.600000
0.002200  -74.900000
0.004500  -74.500000
0.005200  -75.100000
0.004500  -74.500000
0.002200  -75.000000
-0.000800  -74.600000
-0.000800  -74.600000
0.001500  -74.900000
0.001500  -74.700000
0.001500  -74.900000
0.001500  -74.500000
0.000700  -75.000000
-0.000800  -74.500000
-0.003000  -74.500000
-0.004600  -74.800000
-0.006800  -74.700000
-0.005300  -74.700000
-0.005300  -74.700000
-0.005300  -74.800000
-0.001500  -74.500000
0.001500  -74.800000
0.003000  -74.400000
0.000700  -74.800000
0.000000  -74.500000
0.001500  -74.800000
0.000700  -74.400000
0.000700  -74.700000
0.000000  -74.700000
-0.000800  -74.400000
0.000700  -74.400000
0.000700  -74.400000
-0.000800  -74.400000
0.000000  -74.500000
-0.001500  -74.700000
0.000700  -74.300000
0.000700  -74.600000
0.001500  -74.400000
0.001500  -74.400000
0.000700  -74.400000
0.001500  -74.300000
0.001500  -74.500000
-0.000800  -74.200000
-0.003000  -74.500000
-0.004600  -74.100000
-0.004600  -74.500000
-0.005300  -74.300000
-0.006000  -74.500000
-0.004600  -74.500000
-0.005300  -74.500000
-0.005300  -74.100000
-0.004600  -74.500000
-0.003800  -74.300000
-0.000800  -74.300000
0.000700  -74.400000
0.000700  -74.200000
0.000700  -74.500000
-0.000800  -74.300000
-0.000800  -74.300000
0.000000  -74.400000
-0.000800  -74.100000
0.000700  -74.600000
0.000700  -74.200000
-0.000800  -74.300000
-0.000800  -74.300000
-0.003000  -74.200000
-0.003000  -74.300000
-0.002300  -74.300000
-0.001500  -73.900000
-0.002300  -74.400000
-0.001500  -73.900000
0.000000  -74.400000
0.000000  -74.100000
0.000700  -74.300000
0.000700  -74.200000
0.001500  -74.300000
0.002200  -74.300000
-0.000800  -74.100000
-0.000800  -74.300000
-0.001500  -74.300000
-0.001500  -74.200000
-0.000800  -74.100000
0.000000  -74.400000
0.000000  -74.000000
0.000700  -74.300000
-0.000800  -74.200000
-0.000800  -74.300000
-0.000800  -74.300000
0.000700  -74.100000
-0.000800  -74.500000
0.000000  -73.900000
0.003000  -74.400000
0.003000  -73.900000
0.000700  -74.300000
-0.001500  -74.200000
-0.001500  -74.100000
-0.000800  -74.300000
-0.003000  -74.400000
-0.003000  -74.300000
-0.001500  -74.300000
-0.001500  -74.300000
-0.001500  -74.000000
-0.003000  -74.600000
-0.003000  -74.200000
-0.003800  -74.500000
-0.003000  -74.200000
-0.001500  -74.300000
-0.001500  -74.300000
-0.003000  -74.300000
-0.006000  -74.500000
-0.005300  -74.200000
-0.004600  -74.300000
-0.003000  -74.300000
-0.001500  -74.500000
-0.000800  -74.100000
-0.001500  -74.500000
-0.000800  -74.300000
-0.000800  -74.300000
-0.003000  -74.400000
-0.001500  -74.200000
-0.002300  -74.500000
-0.000800  -74.200000
-0.000800  -74.400000
-0.002300  -74.200000
0.000000  -74.600000
0.000000  -74.300000
-0.000800  -74.400000
-0.003000  -74.300000
-0.003000  -74.300000
-0.004600  -74.300000
-0.003800  -74.500000
0.000700  -74.300000
-0.000800  -74.300000
-0.002300  -74.500000
0.001500  -74.300000
0.003000  -74.500000
0.001500  -74.400000
0.001500  -74.500000
-0.002300  -74.300000
-0.000800  -74.300000
0.001500  -74.500000
-0.000800  -74.400000
0.000700  -74.500000
0.000000  -74.500000
-0.003000  -74.500000
-0.004600  -74.300000
-0.002300  -74.500000
0.000000  -74.200000
-0.000800  -74.700000
-0.000800  -74.300000
0.000700  -74.600000
-0.000800  -74.400000
-0.000800  -74.400000
-0.001500  -74.500000
0.000000  -74.300000
0.001500  -74.500000
0.000000  -74.400000
0.000700  -74.300000
-0.000800  -74.500000
0.000700  -74.400000
0.000700  -74.400000
0.001500  -74.600000
0.000700  -74.400000
0.001500  -74.500000
0.000000  -74.500000
-0.003000  -74.400000
-0.002300  -74.500000
-0.001500  -74.200000
0.000000  -74.700000
-0.000800  -74.200000
-0.001500  -74.600000
-0.003000  -74.300000
-0.005300  -74.500000
-0.003000  -74.500000
-0.001500  -74.300000
-0.000800  -74.400000
0.001500  -74.200000
0.002200  -74.500000
0.003000  -74.300000
0.001500  -74.500000
0.000700  -74.200000
0.001500  -74.600000
0.000000  -74.200000
-0.001500  -74.600000
-0.001500  -74.300000
-0.001500  -74.300000
-0.001500  -74.400000
-0.002300  -74.200000
-0.003000  -74.500000
-0.002300  -74.300000
0.000000  -74.300000
0.000700  -74.400000
-0.001500  -74.400000
-0.001500  -74.300000
-0.000800  -74.400000
-0.001500  -74.300000
-0.000800  -74.500000
-0.000800  -74.200000
0.000700  -74.300000
0.002200  -74.300000
0.002200  -74.100000
0.002200  -74.500000
0.000700  -74.100000
-0.000800  -74.600000
-0.002300  -74.100000
-0.001500  -74.300000
-0.003800  -74.300000
-0.005300  -74.400000
-0.005300  -74.300000
-0.004600  -74.400000
-0.004600  -73.900000
-0.003000  -74.300000
-0.004600  -74.300000
-0.004600  -74.300000
-0.003800  -74.400000
-0.002300  -74.300000
0.000000  -74.500000
0.000000  -74.300000
0.000000  -74.300000
0.001500  -74.300000
0.001500  -74.000000
0.000000  -74.500000
-0.001500  -74.200000
-0.004600  -74.200000
-0.006000  -74.300000
-0.004600  -74.400000
-0.003000  -74.200000
-0.001500  -74.300000
-0.001500  -74.000000
0.000000  -74.500000
-0.001500  -74.000000
-0.001500  -74.300000
0.001500  -74.200000
-0.000800  -74.300000
-0.001500  -74.300000
-0.000800  -74.100000
-0.001500  -74.300000
0.000000  -74.300000
0.000000  -74.300000
-0.000800  -74.300000
-0.002300  -74.300000
-0.001500  -74.100000
0.000000  -74.500000
0.000700  -74.100000
0.001500  -74.500000
0.000000  -74.300000
0.000700  -74.100000
-0.000800  -74.500000
-0.003800  -74.200000
-0.003800  -74.500000
-0.006000  -74.100000
-0.005300  -74.300000
-0.003000  -74.200000
-0.000800  -74.200000
-0.001500  -74.300000
-0.003000  -74.200000
-0.000800  -74.300000
-0.000800  -74.300000
0.001500  -74.400000
0.002200  -74.100000
0.001500  -74.400000
-0.000800  -74.000000
-0.001500  -74.500000
-0.000800  -74.000000
-0.001500  -74.300000
-0.001500  -74.100000
-0.001500  -74.300000
-0.001500  -74.200000
-0.003000  -74.200000
-0.003000  -74.200000
-0.003800  -74.300000
-0.002300  -74.300000
0.001500  -74.200000
0.001500  -74.300000
0.001500  -74.200000
0.002200  -74.400000
0.001500  -74.200000
0.001500  -74.300000
0.003000  -74.400000
0.002200  -74.100000
0.002200  -74.300000
0.002200  -74.200000
0.001500  -74.500000
-0.000800  -73.900000
-0.003000  -74.300000
-0.001500  -74.300000
-0.002300  -74.200000
-0.001500  -74.200000
-0.003000  -74.400000
-0.003000  -73.900000
-0.003000  -74.400000
-0.003000  -74.200000
-0.000800  -74.200000
-0.001500  -74.300000
-0.000800  -74.200000
0.000700  -74.600000
-0.000800  -74.200000
-0.000800  -74.300000
-0.003000  -74.200000
-0.004600  -74.400000
-0.004600  -74.300000
-0.005300  -74.300000
-0.003800  -74.300000
-0.001500  -74.300000
-0.000800  -74.200000
0.000700  -74.200000
0.000000  -74.400000
-0.000800  -74.100000
-0.000800  -74.400000
-0.001500  -74.100000
0.000700  -74.400000
0.000000  -74.100000
-0.000800  -74.400000
0.001500  -74.200000
0.003000  -74.200000
0.004500  -74.300000
0.003000  -74.100000
0.002200  -74.300000
0.002200  -74.200000
0.002200  -74.200000
0.001500  -74.100000
-0.001500  -74.500000
-0.002300  -74.100000
-0.003000  -74.400000
-0.003000  -74.100000
-0.000800  -74.300000
-0.000800  -74.200000
0.000000  -74.200000
-0.000800  -74.400000
-0.002300  -74.100000
-0.001500  -74.400000
-0.003000  -74.000000
-0.001500  -74.500000
0.000700  -74.200000
0.000000  -74.300000
-0.000800  -74.200000
-0.001500  -74.300000
-0.000800  -74.300000
0.000700  -74.200000
0.000700  -74.500000
0.000000  -74.200000
0.000700  -74.400000
0.003000  -74.100000
-0.000800  -74.400000
-0.003800  -74.000000
-0.003000  -74.300000
-0.003800  -74.300000
-0.003000  -74.200000
-0.001500  -74.300000
-0.000800  -74.200000
-0.003000  -74.200000
-0.004600  -74.300000
-0.005300  -74.300000
-0.006800  -74.300000
-0.006000  -74.400000
-0.005300  -74.200000
-0.004600  -74.500000
-0.003000  -74.200000
-0.004600  -74.300000
-0.003000  -74.300000
-0.000800  -74.200000
0.000700  -74.300000
-0.000800  -74.200000
-0.000800  -74.400000
0.000000  -74.200000
0.001500  -74.300000
0.000700  -74.500000
0.000000  -74.400000
-0.000800  -74.200000
-0.003000  -74.500000
-0.001500  -74.300000
-0.001500  -74.500000
-0.003000  -74.200000
-0.001500  -74.300000
-0.001500  -74.400000
-0.001500  -74.100000
-0.000800  -74.400000
0.000000  -74.100000
-0.000800  -74.400000
-0.000800  -74.200000
-0.000800  -74.200000
-0.002300  -74.300000
-0.000800  -74.100000
-0.001500  -74.200000
-0.002300  -74.500000
-0.003800  -74.300000
-0.003000  -74.300000
-0.001500  -74.400000
0.000700  -74.100000
0.000700  -74.400000
0.001500  -74.100000
0.003000  -74.500000
0.003000  -74.200000
0.007500  -74.500000
0.007500  -74.300000
0.005200  -74.300000
0.004500  -74.300000
0.003000  -74.300000
0.000700  -74.300000
0.000000  -74.300000
-0.001500  -74.500000
-0.003000  -74.200000
-0.001500  -74.500000
-0.004600  -74.100000
-0.001500  -74.500000
-0.000800  -74.200000
-0.001500  -74.300000
0.000700  -74.300000
-0.001500  -74.100000
-0.000800  -74.500000
-0.000800  -74.200000
-0.000800  -74.500000
-0.002300  -74.300000
-0.003000  -74.300000
-0.004600  -74.300000
-0.004600  -74.200000
-0.004600  -74.200000
-0.004600  -74.300000
-0.003000  -74.200000
-0.002300  -74.100000
-0.000800  -74.300000
0.000700  -74.100000
0.001500  -74.500000
0.000700  -73.900000
0.000000  -74.500000
0.000700  -74.100000
0.001500  -74.500000
0.001500  -74.200000
0.000700  -74.100000
-0.000800  -74.200000
0.000700  -74.300000
-0.000800  -74.300000
-0.001500  -74.300000
0.000700  -74.300000
-0.000800  -74.200000
-0.003800  -74.400000
-0.004600  -74.200000
-0.003000  -74.500000
-0.002300  -74.200000
-0.003000  -74.200000
-0.002300  -74.400000
-0.001500  -74.100000
-0.001500  -74.500000
-0.003000  -74.200000
-0.005300  -74.400000
-0.002300  -74.200000
-0.000800  -74.300000
-0.000800  -74.300000
-0.000800  -74.300000
-0.001500  -74.100000
-0.001500  -74.300000
-0.002300  -74.000000
-0.000800  -74.500000
0.000700  -74.200000
0.002200  -74.400000
0.002200  -74.300000
-0.000800  -74.000000
-0.000800  -74.400000
0.000700  -74.300000
0.003000  -74.500000
0.002200  -74.400000
0.000700  -74.300000
0.000700  -74.300000
0.000000  -74.300000
-0.002300  -74.100000
-0.003000  -74.300000
-0.003000  -74.300000
-0.002300  -74.200000
-0.003800  -74.500000
-0.004600  -74.100000
-0.004600  -74.500000
-0.003800  -74.200000
-0.005300  -74.400000
-0.006000  -74.200000
-0.004600  -74.300000
-0.001500  -74.300000
0.000000  -74.300000
0.001500  -74.300000
0.000700  -74.300000
0.001500  -74.300000
0.001500  -74.200000
0.000700  -74.500000
0.000000  -74.100000
-0.000800  -74.400000
-0.000800  -74.200000
-0.001500  -74.400000
-0.001500  -74.200000
-0.003000  -74.300000
-0.005300  -74.500000
-0.004600  -74.200000
-0.003000  -74.500000
-0.001500  -74.100000
-0.002300  -74.400000
-0.001500  -74.300000
-0.001500  -74.500000
-0.002300  -74.300000
-0.001500  -74.300000
0.000000  -74.300000
0.002200  -74.200000
0.002200  -74.400000
0.003000  -74.200000
0.003000  -74.500000
0.000700  -74.100000
0.000700  -74.500000
0.001500  -74.100000
0.002200  -74.500000
0.003000  -74.200000
0.003000  -74.300000
0.003700  -74.300000
0.003700  -74.400000
0.005200  -74.300000
0.003000  -74.300000
0.000700  -74.300000
-0.000800  -74.200000
-0.001500  -74.500000
-0.001500  -74.100000
-0.001500  -74.500000
-0.001500  -74.200000
-0.000800  -74.300000
-0.000800  -74.300000
-0.000800  -74.200000
-0.000800  -74.300000
-0.000800  -74.300000
-0.002300  -74.500000
-0.001500  -74.300000
-0.000800  -74.500000
-0.000800  -74.300000
-0.001500  -74.200000
-0.004600  -74.200000
-0.003000  -74.500000
-0.001500  -74.200000
-0.003800  -74.500000
-0.003000  -74.200000
-0.003800  -74.400000
-0.003000  -74.400000
0.000000  -74.200000
-0.000800  -74.400000
-0.001500  -74.200000
-0.000800  -74.400000
-0.000800  -74.200000
-0.000800  -74.300000
-0.000800  -74.300000
0.000700  -74.300000
0.000700  -74.200000
-0.000800  -74.500000
-0.003000  -74.100000
-0.003000  -74.500000
-0.003800  -74.300000
-0.003000  -74.300000
-0.001500  -74.300000
-0.001500  -74.200000
-0.001500  -74.600000
-0.003800  -74.200000
-0.000800  -74.500000
0.000700  -74.200000
0.000000  -74.400000
-0.002300  -74.300000
-0.004600  -74.200000
-0.002300  -74.400000
-0.002300  -74.300000
-0.003000  -74.400000
-0.000800  -74.200000
-0.001500  -74.400000
0.000000  -74.100000
0.001500  -74.400000
0.000700  -74.100000
-0.001500  -74.600000
-0.000800  -74.200000
-0.000800  -74.300000
-0.001500  -74.300000
0.000000  -74.200000
0.000700  -74.500000
0.000700  -74.200000
0.000000  -74.300000
-0.003000  -74.400000
-0.003000  -74.300000
-0.000800  -74.200000
0.000000  -74.500000
-0.001500  -74.300000
-0.000800  -74.400000
0.000700  -74.200000
-0.000800  -74.300000
-0.000800  -74.300000
-0.000800  -74.200000
-0.000800  -74.300000
-0.000800  -74.000000
0.000700  -74.400000
-0.000800  -74.200000
-0.001500  -74.300000
-0.000800  -74.500000
-0.000800  -74.300000
0.000000  -73.900000
-0.000800  -74.500000
-0.000800  -74.000000
-0.001500  -74.300000
-0.002300  -74.200000
-0.000800  -74.200000
-0.000800  -74.300000
-0.000800  -74.100000
-0.003000  -74.500000
-0.004600  -74.200000
-0.003000  -74.300000
-0.000800  -74.200000
-0.000800  -74.100000
-0.003800  -74.200000
-0.002300  -74.300000
-0.003800  -74.200000
-0.004600  -74.400000
-0.002300  -74.300000
-0.001500  -74.200000
-0.000800  -74.300000
-0.000800  -74.100000
0.000000  -74.400000
-0.000800  -74.100000
-0.000800  -74.400000
0.000700  -74.200000
0.000700  -74.400000
0.001500  -74.400000
0.001500  -74.300000
0.000700  -74.400000
-0.000800  -74.300000
-0.001500  -74.300000
-0.000800  -74.300000
0.000000  -74.400000
-0.001500  -74.000000
-0.003800  -74.400000
-0.004600  -74.000000
-0.003000  -74.300000
-0.001500  -74.300000
-0.003000  -74.300000
-0.002300  -74.500000
-0.000800  -74.200000
-0.000800  -74.400000
-0.002300  -74.000000
-0.000800  -74.500000
-0.000800  -74.100000
0.000700  -74.400000
0.003000  -74.200000
0.000700  -74.200000
0.001500  -74.300000
-0.000800  -74.200000
-0.001500  -74.200000
-0.000800  -74.200000
-0.000800  -74.500000
0.000700  -74.100000
-0.000800  -74.500000
-0.003800  -74.100000
-0.003800  -74.500000
-0.004600  -74.200000
-0.004600  -74.300000
-0.005300  -74.300000
-0.005300  -74.200000
-0.004600  -74.400000
-0.005300  -74.500000
-0.003000  -74.200000
-0.000800  -74.200000
-0.000800  -74.500000
0.000000  -74.100000
0.001500  -74.400000
0.004500  -74.200000
0.004500  -74.300000
0.003000  -74.300000
0.003700  -74.200000
0.003000  -74.500000
0.003000  -74.100000
0.004500  -74.400000
0.003000  -74.000000
0.003000  -74.400000
0.002200  -74.500000
0.000000  -74.200000
-0.001500  -74.300000
-0.003000  -74.500000
-0.002300  -74.100000
-0.001500  -74.500000
-0.001500  -74.000000
-0.000800  -74.300000
-0.003000  -74.200000
-0.003000  -74.200000
-0.003000  -74.400000
-0.003800  -74.200000
-0.003000  -74.400000
-0.003000  -74.100000
-0.001500  -74.300000
-0.003000  -74.300000
-0.000800  -74.300000
0.000700  -74.500000
0.002200  -74.300000
0.003000  -74.100000
0.001500  -74.400000
0.001500  -74.300000
0.000700  -74.300000
0.000700  -74.400000
0.000700  -74.200000
-0.001500  -74.500000
-0.003000  -74.100000
-0.001500  -74.600000
-0.001500  -74.100000
-0.003000  -74.400000
-0.003000  -74.200000
-0.004600  -74.300000
-0.003800  -74.500000
-0.005300  -74.400000
-0.004600  -74.200000
-0.005300  -74.300000
-0.004600  -74.500000
-0.001500  -74.100000
-0.001500  -74.500000
0.001500  -74.200000
0.001500  -74.700000
0.001500  -74.000000
-0.000800  -74.400000
-0.000800  -74.200000
0.000700  -74.300000
-0.000800  -74.300000
0.000000  -74.300000
0.000000  -74.400000
-0.000800  -74.300000
-0.000800  -74.300000
0.001500  -74.300000
0.003700  -74.500000
0.000700  -74.200000
-0.000800  -74.300000
-0.001500  -74.300000
-0.000800  -74.400000
-0.001500  -74.400000
0.000000  -74.200000
0.000700  -74.300000
-0.000800  -74.200000
-0.000800  -74.600000
-0.001500  -74.000000
-0.003000  -74.400000
-0.003000  -74.300000
-0.001500  -74.300000
-0.001500  -74.200000
-0.003000  -74.300000
-0.003000  -74.100000
-0.004600  -74.600000
-0.005300  -74.300000
-0.005300  -74.300000
-0.006800  -74.300000
-0.007500  -74.100000
-0.006000  -74.600000
-0.004600  -74.200000
-0.005300  -74.400000
-0.004600  -74.300000
-0.000800  -74.300000
-0.000800  -74.300000
-0.003000  -74.300000
-0.003000  -74.300000
-0.000800  -74.300000
0.001500  -74.200000
0.002200  -74.200000
0.001500  -74.300000
0.000000  -74.100000
-0.000800  -74.500000
0.000700  -73.900000
0.001500  -74.500000
0.001500  -74.100000
0.001500  -74.300000
0.002200  -74.300000
0.003000  -74.200000
0.001500  -74.500000
0.000700  -74.000000
-0.001500  -74.300000
-0.001500  -74.200000
-0.003000  -74.200000
-0.003000  -74.200000
-0.003000  -74.400000
-0.002300  -74.100000
0.000700  -74.400000
0.001500  -74.300000
0.000700  -74.300000
0.000700  -74.400000
0.000700  -74.100000
-0.000800  -74.400000
-0.003000  -74.100000
-0.000800  -74.400000
0.000000  -74.100000
0.000700  -74.300000
-0.000800  -74.300000
-0.003000  -74.200000
-0.001500  -74.400000
0.000700  -74.300000
0.001500  -74.500000
0.000700  -74.100000
-0.001500  -74.500000
-0.001500  -74.200000
-0.000800  -74.300000
-0.000800  -74.100000
-0.001500  -74.400000
0.000700  -74.300000
0.001500  -74.300000
0.001500  -74.300000
0.002200  -74.100000
0.002200  -74.600000
0.002200  -74.300000
0.003000  -74.300000
0.003000  -74.200000
0.002200  -74.300000
0.001500  -74.300000
0.001500  -74.400000
0.001500  -74.200000
0.001500  -74.300000
-0.003000  -74.300000
-0.005300  -74.200000
-0.005300  -74.500000
-0.004600  -74.200000
-0.001500  -74.500000
-0.002300  -74.100000
-0.005300  -74.500000
-0.005300  -74.200000
-0.006000  -74.400000
-0.006000  -74.300000
-0.006000  -74.300000
-0.006000  -74.200000
-0.006000  -74.400000
-0.004600  -74.300000
-0.001500  -74.200000
-0.001500  -74.500000
0.001500  -74.100000
0.000700  -74.300000
0.000700  -74.300000
0.001500  -74.300000
-0.000800  -74.400000
-0.003000  -74.100000
-0.005300  -74.500000
-0.007500  -74.200000
-0.008300  -74.300000
-0.006800  -74.300000
-0.004600  -74.300000
-0.002300  -74.400000
0.000700  -74.400000
0.001500  -74.200000
0.001500  -74.500000
0.000700  -74.200000
0.004500  -74.500000
0.003000  -74.200000
0.001500  -74.400000
0.001500  -74.400000
0.000700  -74.200000
0.003000  -74.300000
0.003000  -74.200000
0.003000  -74.400000
0.003000  -74.400000
-0.000800  -74.300000
-0.002300  -74.500000
-0.000800  -74.500000
0.000000  -74.200000
0.002200  -74.500000
0.004500  -74.400000
0.003700  -74.300000
0.004500  -74.700000
0.003700  -74.200000
-0.000800  -74.700000
-0.003000  -74.300000
-0.004600  -74.600000
-0.004600  -74.500000
-0.005300  -74.500000
-0.004600  -74.600000
-0.001500  -74.500000
0.000000  -74.500000
0.001500  -74.500000
0.000700  -74.600000
-0.001500  -74.300000
-0.000800  -74.600000
-0.001500  -74.300000
-0.003000  -74.700000
-0.002300  -74.400000
-0.003000  -74.700000
-0.003800  -74.400000
-0.002300  -74.700000
-0.001500  -74.600000
-0.003000  -74.500000
-0.004600  -74.700000
-0.004600  -74.500000
-0.005300  -74.600000
-0.004600  -74.700000
-0.003000  -74.700000
-0.004600  -74.600000
-0.006000  -74.800000
-0.007500  -74.500000
-0.007500  -74.600000
-0.004600  -74.700000
-0.002300  -74.500000
0.000000  -74.800000
0.004500  -74.600000
0.006000  -74.800000
0.007500  -74.500000
0.006700  -74.800000
0.006000  -74.700000
0.007500  -74.700000
0.006700  -74.700000
0.005200  -74.600000
0.004500  -74.900000
0.003000  -74.900000
0.001500  -74.700000
0.000700  -74.900000
0.000000  -75.000000
-0.001500  -74.700000
-0.003000  -74.900000
-0.003800  -74.700000
-0.004600  -74.800000
-0.004600  -74.800000
-0.003800  -74.900000
-0.003800  -74.900000
-0.005300  -74.800000
-0.002300  -75.200000
-0.004600  -75.000000
-0.005300  -75.000000
-0.005300  -74.900000
-0.008300  -75.100000
-0.005300  -74.800000
-0.004600  -75.100000
-0.003000  -74.700000
-0.003800  -75.100000
-0.005300  -74.900000
-0.004600  -75.200000
-0.002300  -75.100000
0.000000  -75.000000
0.000700  -75.100000
0.000700  -75.000000
0.000000  -75.300000
-0.001500  -75.100000
-0.000800  -75.200000
0.000000  -75.100000
0.000000  -75.200000
0.000000  -75.100000
0.000700  -75.300000
0.001500  -75.300000
0.003000  -75.200000
0.004500  -75.400000
0.006000  -75.200000
0.004500  -75.400000
0.001500  -75.200000
0.003000  -75.600000
0.004500  -75.100000
0.000700  -75.500000
-0.004600  -75.300000
-0.006000  -75.300000
-0.003800  -75.500000
-0.006800  -75.600000
-0.011300  -75.400000
-0.012000  -75.400000
-0.008300  -75.600000
-0.008300  -75.400000
-0.009100  -75.700000
-0.007500  -75.300000
-0.006000  -75.600000
-0.005300  -75.500000
-0.005300  -75.700000
-0.003000  -75.600000
-0.001500  -75.400000
0.001500  -75.800000
0.003700  -75.400000
0.009700  -75.900000
0.020200  -75.700000
0.021000  -75.600000
0.012700  -75.800000
0.005200  -76.000000
-0.000800  -75.600000
-0.004600  -75.900000
-0.004600  -75.800000
-0.001500  -75.600000
0.003700  -76.000000
0.002200  -75.600000
-0.006000  -76.100000
-0.012000  -75.700000
-0.015000  -76.100000
-0.014300  -75.700000
-0.009800  -76.100000
-0.008300  -76.000000
0.003000  -76.000000
0.013500  -76.000000
0.014200  -76.000000
0.018000  -76.000000
0.019500  -76.200000
0.021700  -76.200000
0.024000  -76.000000
0.014200  -76.300000
0.000700  -76.100000
-0.010500  -76.200000
-0.012800  -76.300000
-0.013500  -76.200000
-0.012800  -76.300000
-0.010500  -76.100000
-0.010500  -76.500000
-0.004600  -76.200000
-0.001500  -76.400000
-0.003000  -76.300000
-0.009100  -76.400000
-0.016500  -76.100000
-0.015000  -76.500000
-0.015800  -76.200000
-0.013500  -76.500000
0.000700  -76.300000
0.016500  -76.500000
0.018700  -76.500000
0.012000  -76.300000
0.009000  -76.600000
0.006000  -76.300000
0.004500  -76.600000
0.008200  -76.500000
0.003700  -76.400000
0.000000  -76.500000
-0.001500  -76.600000
-0.007500  -76.500000
-0.012800  -76.500000
-0.018100  -76.500000
-0.019500  -76.300000
-0.017300  -76.800000
-0.014300  -76.300000
-0.013500  -76.800000
-0.012000  -76.300000
-0.006000  -76.600000
-0.006000  -76.500000
-0.005300  -76.700000
-0.003000  -76.700000
-0.005300  -76.500000
0.003000  -76.700000
0.018000  -76.700000
0.024000  -76.600000
0.021700  -76.700000
0.011200  -77.000000
-0.003800  -76.500000
-0.005300  -77.000000
0.003000  -76.500000
0.006000  -76.900000
0.006700  -76.600000
0.009000  -76.700000
0.011200  -76.900000
0.010500  -76.600000
0.001500  -77.000000
-0.004600  -76.500000
-0.008300  -77.000000
-0.012000  -76.800000
-0.009100  -76.700000
-0.007500  -76.800000
-0.006800  -76.800000
-0.004600  -76.700000
0.000700  -76.800000
0.002200  -76.900000
-0.001500  -76.700000
-0.009100  -77.000000
-0.018100  -76.500000
-0.019500  -77.000000
-0.014300  -76.500000
-0.012800  -77.000000
-0.014300  -76.500000
-0.003800  -76.800000
0.006700  -76.800000
0.018000  -76.800000
0.027700  -76.800000
0.019500  -76.800000
0.011200  -76.600000
0.008200  -76.900000
0.003000  -76.700000
-0.004600  -76.500000
-0.006000  -76.800000
-0.003000  -76.700000
-0.001500  -76.800000
0.002200  -76.800000
0.003000  -76.700000
-0.006000  -76.600000
-0.012800  -76.600000
-0.014300  -76.900000
-0.012800  -76.500000
-0.011300  -76.800000
-0.006000  -76.600000
0.000700  -76.600000
0.003000  -76.500000
0.004500  -76.800000
0.003000  -76.200000
0.005200  -76.800000
0.007500  -76.500000
0.003700  -76.700000
-0.003000  -76.400000
-0.004600  -76.400000
0.001500  -76.500000
0.008200  -76.300000
0.010500  -76.400000
0.007500  -76.300000
0.000700  -76.400000
-0.002300  -76.200000
-0.000800  -76.200000
0.002200  -76.200000
0.008200  -76.400000
0.010500  -76.000000
0.001500  -76.300000
-0.010500  -76.100000
-0.015800  -76.200000
-0.015800  -76.100000
-0.012000  -75.900000
-0.006000  -76.200000
-0.001500  -75.800000
0.001500  -76.000000
0.001500  -75.700000
-0.002300  -75.900000
-0.000800  -75.900000
0.003700  -75.600000
0.000700  -75.800000
-0.005300  -75.600000
-0.011300  -75.600000
-0.012000  -75.400000
-0.008300  -75.700000
-0.003000  -75.400000
0.004500  -75.600000
0.014200  -75.400000
0.027000  -75.500000
0.024000  -75.400000
0.008200  -75.200000
-0.001500  -75.400000
-0.006800  -75.000000
-0.001500  -75.500000
0.000000  -75.000000
-0.000800  -75.100000
0.001500  -75.100000
-0.001500  -75.000000
-0.003000  -74.900000
-0.006800  -75.100000
-0.009800  -74.700000
-0.012000  -74.800000
-0.014300  -74.700000
-0.015000  -74.500000
-0.012000  -74.600000
-0.008300  -74.300000
-0.003000  -74.500000
0.003700  -74.200000
0.007500  -74.500000
0.005200  -74.000000
-0.004600  -74.200000
-0.014300  -74.000000
-0.017300  -74.200000
-0.018100  -74.000000
-0.012800  -74.100000
-0.005300  -73.900000
-0.004600  -73.900000
-0.003000  -73.800000
0.005200  -73.500000
0.012000  -73.800000
0.019500  -73.600000
0.016500  -73.600000
0.006000  -73.500000
0.007500  -73.200000
0.009000  -73.500000
0.012700  -73.000000
0.019500  -73.400000
0.021700  -73.000000
0.016500  -73.000000
0.007500  -72.900000
-0.005300  -73.000000
-0.012000  -72.500000
-0.006800  -72.900000
-0.006000  -72.400000
-0.012800  -72.700000
-0.015000  -72.200000
-0.016500  -72.400000
-0.018100  -72.300000
-0.018100  -72.000000
-0.015000  -72.200000
-0.009100  -71.900000
-0.006800  -72.000000
-0.002300  -71.900000
0.009700  -71.600000
0.009000  -71.600000
0.002200  -71.600000
0.000700  -71.100000
-0.001500  -71.300000
0.000000  -71.300000
-0.001500  -70.900000
-0.005300  -71.100000
-0.006000  -70.700000
-0.006000  -71.100000
-0.003000  -70.600000
0.001500  -70.800000
0.008200  -70.500000
0.013500  -70.300000
0.010500  -70.300000
-0.001500  -70.100000
-0.009800  -70.000000
-0.012000  -70.000000
-0.012000  -69.900000
-0.008300  -69.600000
-0.009800  -69.900000
-0.009800  -69.300000
-0.006800  -69.500000
-0.000800  -69.100000
0.004500  -69.300000
0.009000  -69.100000
0.014200  -68.900000
0.014200  -69.000000
0.007500  -68.600000
-0.003000  -68.700000
-0.006800  -68.400000
-0.008300  -68.400000
-0.012000  -68.100000
-0.009800  -68.200000
-0.001500  -68.000000
0.010500  -68.000000
0.017200  -67.600000
0.012700  -67.500000
0.004500  -67.500000
-0.001500  -67.300000
-0.008300  -67.500000
-0.015000  -66.900000
-0.014300  -67.300000
-0.011300  -66.700000
-0.013500  -67.000000
-0.012800  -66.600000
-0.012000  -66.600000
-0.011300  -66.600000
0.004500  -66.200000
0.019500  -65.900000
0.024000  -66.000000
0.018000  -65.700000
0.006700  -65.800000
0.005200  -65.700000
0.010500  -65.400000
0.015700  -65.600000
0.003000  -65.300000
-0.009100  -65.200000
-0.007500  -65.000000
-0.008300  -65.000000
-0.006800  -65.000000
-0.004600  -64.500000
-0.000800  -64.700000
0.004500  -64.300000
0.006700  -64.200000
-0.001500  -64.300000
-0.010500  -64.100000
-0.010500  -63.800000
-0.010500  -64.000000
-0.009800  -63.500000
-0.003000  -63.700000
0.000700  -63.400000
0.008200  -63.400000
0.018700  -63.100000
0.024000  -63.000000
0.015700  -63.000000
0.003700  -62.600000
-0.000800  -62.700000
-0.006000  -62.400000
-0.005300  -62.400000
-0.004600  -62.100000
-0.006800  -62.000000
-0.005300  -62.000000
-0.009100  -61.900000
-0.009800  -61.600000
-0.006800  -61.600000
-0.009100  -61.600000
-0.009100  -61.100000
-0.006800  -61.300000
-0.009100  -60.700000
-0.012000  -61.200000
-0.012000  -60.500000
-0.009100  -60.600000
-0.000800  -60.400000
-0.000800  -60.100000
-0.002300  -60.000000
0.004500  -60.000000
0.009000  -59.900000
0.009700  -59.600000
0.007500  -59.700000
0.005200  -59.200000
-0.001500  -59.500000
-0.013500  -59.000000
-0.006000  -58.900000
0.015700  -58.800000
0.022500  -58.600000
0.013500  -58.600000
0.007500  -58.200000
0.006700  -58.500000
-0.000800  -57.900000
-0.005300  -58.200000
-0.004600  -58.000000
-0.010500  -57.800000
-0.016500  -57.600000
-0.015800  -57.400000
-0.013500  -57.300000
-0.008300  -57.100000
-0.004600  -57.000000
-0.005300  -56.700000
-0.009800  -56.900000
-0.008300  -56.300000
-0.001500  -56.600000
-0.003800  -56.100000
0.000700  -56.300000
0.006700  -55.900000
0.004500  -55.900000
0.005200  -55.700000
0.004500  -55.400000
0.001500  -55.500000
0.004500  -55.300000
0.011200  -55.100000
0.009000  -54.800000
-0.000800  -54.800000
-0.006800  -54.500000
-0.012000  -54.500000
-0.012000  -54.200000
-0.004600  -54.100000
0.004500  -54.000000
0.003700  -53.600000
-0.003000  -53.700000
-0.002300  -53.300000
0.001500  -53.600000
0.008200  -52.900000
0.003700  -53.100000
-0.013500  -52.900000
-0.027000  -52.800000
-0.033000  -52.800000
-0.025600  -52.700000
-0.012800  -52.100000
-0.001500  -52.400000
0.018000  -51.900000
0.045000  -52.000000
0.058500  -51.800000
0.051000  -51.500000
0.041200  -51.600000
0.029200  -51.300000
0.012000  -51.300000
0.000700  -51.100000
-0.015800  -51.100000
-0.020300  -50.800000
-0.015800  -50.800000
-0.016500  -50.600000
-0.012000  -50.400000
-0.012800  -50.200000
-0.012800  -50.300000
-0.014300  -49.900000
-0.020300  -49.700000
-0.027000  -49.800000
-0.031500  -49.400000
-0.026300  -49.600000
-0.012000  -49.100000
0.003000  -49.300000
0.006700  -48.800000
0.004500  -49.000000
0.006700  -48.600000
0.008200  -48.600000
0.005200  -48.200000
0.006000  -48.300000
0.005200  -48.100000
0.003000  -47.900000
-0.001500  -47.900000
-0.004600  -47.600000
0.001500  -47.600000
0.002200  -47.100000
0.004500  -47.500000
0.004500  -46.900000
0.006000  -47.200000
0.016500  -46.800000
0.012000  -46.800000
-0.010500  -46.500000
-0.027000  -46.100000
-0.030000  -46.300000
-0.039800  -46.200000
-0.044300  -46.100000
-0.041300  -45.900000
-0.033800  -45.700000
-0.001500  -45.500000
0.029200  -45.500000
0.038200  -45.300000
0.052500  -45.100000
0.061500  -45.000000
0.046500  -44.700000
0.021700  -45.000000
0.023200  -44.300000
0.024000  -44.600000
0.001500  -44.000000
-0.000800  -44.300000
-0.003000  -44.000000
-0.009800  -43.800000
-0.012800  -43.600000
-0.025600  -43.800000
-0.035300  -43.200000
-0.035300  -43.400000
-0.030000  -43.100000
-0.023300  -43.000000
-0.006800  -42.800000
0.005200  -42.600000
0.006700  -42.800000
0.014200  -42.500000
0.012000  -42.300000
-0.008300  -42.100000
-0.014300  -42.000000
0.003000  -42.000000
0.007500  -41.800000
0.009700  -41.800000
0.009000  -41.500000
-0.010500  -41.400000
-0.019500  -41.100000
-0.027800  -41.400000
-0.042800  -40.800000
-0.042000  -41.200000
-0.020300  -40.600000
0.014200  -40.700000
0.066700  -40.500000
0.105000  -40.200000
0.089200  -40.100000
0.050200  -40.100000
0.023200  -40.100000
0.005200  -39.800000
-0.015800  -39.800000
-0.039000  -39.600000
-0.050300  -39.300000
-0.054800  -39.100000
-0.049500  -39.300000
-0.019500  -38.900000
-0.009100  -39.000000
-0.023300  -38.700000
-0.021800  -38.500000
-0.018100  -38.700000
-0.018100  -38.200000
-0.025600  -38.500000
-0.021800  -37.800000
-0.002300  -38.200000
0.019500  -37.700000
0.036000  -37.600000
0.048000  -37.600000
0.045700  -37.500000
0.015000  -37.500000
0.012000  -37.200000
0.021700  -37.300000
0.044200  -36.900000
0.061500  -36.900000
0.038200  -36.600000
0.012700  -36.900000
-0.005300  -36.200000
-0.016500  -36.500000
-0.027800  -36.400000
-0.032300  -36.200000
-0.030800  -36.300000
-0.030800  -35.800000
-0.045000  -36.100000
-0.067500  -35.700000
-0.076500  -35.600000
-0.090000  -35.400000
-0.084000  -35.400000
-0.054800  -35.100000
-0.016500  -35.200000
0.024000  -34.900000
0.054000  -35.000000
0.110200  -34.600000
0.139500  -34.600000
0.108700  -34.600000
0.080200  -34.000000
0.057700  -34.300000
0.039700  -33.800000
0.030700  -34.100000
0.014200  -33.800000
-0.002300  -33.800000
-0.027000  -33.500000
-0.054000  -33.400000
-0.062300  -33.000000
-0.046500  -33.300000
-0.031500  -33.100000
-0.031500  -33.200000
-0.027000  -32.700000
-0.021000  -32.700000
-0.012800  -32.700000
-0.009100  -32.300000
-0.020300  -32.400000
-0.037500  -32.000000
-0.042000  -32.000000
-0.023300  -31.800000
-0.003000  -31.600000
-0.003000  -31.500000
-0.000800  -31.400000
0.010500  -31.300000
0.009700  -31.500000
0.016500  -30.900000
0.027700  -31.000000
0.025500  -30.800000
0.012700  -30.700000
0.003000  -30.600000
-0.004600  -30.200000
-0.019500  -30.600000
-0.041300  -30.000000
-0.055500  -30.200000
-0.033000  -29.700000
0.017200  -30.000000
0.042700  -29.700000
0.018000  -29.400000
0.000700  -29.300000
0.004500  -29.200000
0.006700  -29.100000
0.014200  -28.700000
0.017200  -29.000000
0.018700  -28.400000
0.009000  -28.700000
0.004500  -28.100000
0.003700  -28.400000
-0.000800  -27.900000
0.009000  -27.900000
0.007500  -27.800000
0.010500  -27.600000
0.019500  -27.500000
0.014200  -27.300000
0.004500  -27.200000
-0.004600  -27.000000
0.003000  -27.100000
-0.002300  -26.800000
-0.020300  -26.800000
-0.023300  -26.500000
-0.030800  -26.500000
-0.036800  -26.200000
-0.035300  -26.300000
-0.025600  -26.100000
-0.023300  -26.000000
-0.033800  -25.900000
-0.027800  -25.700000
-0.009100  -25.800000
0.006700  -25.300000
0.014200  -25.300000
0.021000  -25.200000
0.018000  -25.200000
0.014200  -24.900000
0.014200  -25.000000
0.012000  -24.500000
0.024700  -24.800000
0.034500  -24.200000
0.036700  -24.400000
0.033000  -24.300000
0.025500  -24.100000
0.020200  -24.100000
0.012700  -23.800000
0.012700  -23.900000
0.009000  -23.700000
0.000700  -23.500000
0.000000  -23.600000
0.000700  -23.300000
0.000700  -23.300000
0.012000  -23.200000
0.009700  -22.900000
-0.000800  -23.000000
-0.010500  -22.800000
-0.022500  -22.700000
-0.036800  -22.700000
-0.062300  -22.200000
-0.078800  -22.700000
-0.078000  -22.100000
-0.059300  -22.500000
-0.023300  -22.000000
0.015000  -22.100000
0.042000  -21.900000
0.051000  -21.600000
0.044200  -21.700000
0.040500  -21.600000
0.032200  -21.500000
0.002200  -21.300000
-0.011300  -21.500000
-0.014300  -21.100000
-0.024000  -21.300000
-0.027000  -20.700000
-0.022500  -21.100000
-0.002300  -20.600000
0.005200  -20.800000
-0.006000  -20.600000
-0.012800  -20.400000
-0.019500  -20.500000
-0.019500  -20.300000
-0.014300  -20.200000
-0.014300  -20.100000
-0.014300  -20.100000
-0.010500  -20.000000
-0.015800  -19.800000
-0.019500  -19.800000
-0.005300  -19.800000
-0.000800  -19.400000
-0.006800  -19.400000
0.002200  -19.400000
0.010500  -19.300000
0.009000  -19.400000
0.018000  -19.100000
0.029200  -19.100000
0.039700  -18.700000
0.041200  -19.000000
0.027000  -18.800000
0.000700  -18.700000
-0.021000  -18.700000
-0.027000  -18.500000
-0.012000  -18.300000
0.000700  -18.600000
0.016500  -18.000000
0.027700  -18.400000
0.008200  -18.000000
-0.018100  -18.100000
-0.025600  -18.000000
-0.006000  -17.900000
0.015000  -18.100000
0.021700  -17.500000
0.028500  -17.800000
0.042700  -17.500000
0.046500  -17.400000
0.033700  -17.500000
0.024000  -17.400000
0.012700  -17.200000
0.000700  -17.500000
-0.019500  -17.100000
-0.048800  -17.200000
-0.057000  -16.800000
-0.047300  -16.900000
-0.048000  -17.100000
-0.035300  -16.700000
-0.018100  -17.000000
-0.009100  -16.500000
0.012000  -16.700000
0.031500  -16.400000
0.036700  -16.600000
0.027000  -16.500000
0.022500  -16.400000
0.012000  -16.300000
0.001500  -16.300000
-0.001500  -16.200000
-0.005300  -16.000000
-0.005300  -16.100000
-0.009100  -15.800000
-0.003800  -16.000000
0.009000  -15.600000
0.022500  -16.000000
0.020200  -15.500000
0.006700  -15.700000
0.001500  -15.500000
-0.009100  -15.600000
-0.036100  -15.600000
-0.068300  -15.300000
-0.067500  -15.200000
-0.057000  -15.200000
-0.060800  -15.200000
-0.034600  -15.000000
0.002200  -15.200000
0.035200  -14.800000
0.075000  -14.900000
0.106500  -14.700000
0.110200  -14.600000
0.066000  -14.700000
0.015000  -14.300000
-0.020300  -14.600000
-0.042000  -14.200000
-0.066800  -14.600000
-0.080300  -14.100000
-0.062300  -14.300000
-0.051800  -14.300000
-0.029300  -14.200000
-0.012000  -13.800000
0.002200  -14.100000
0.024700  -13.800000
0.033000  -13.800000
0.035200  -13.900000
0.021700  -13.700000
0.033700  -13.800000
0.048000  -13.600000
0.037500  -13.500000
0.019500  -13.500000
0.001500  -13.200000
-0.017300  -13.400000
-0.035300  -12.900000
-0.018800  -13.000000
-0.003800  -13.100000
-0.018100  -13.100000
-0.016500  -13.000000
0.003000  -13.000000
0.018000  -12.600000
0.023200  -13.100000
0.000000  -12.500000
-0.018800  -12.800000
-0.042000  -12.500000
-0.093000  -12.600000
-0.093800  -12.600000
-0.063000  -12.400000
-0.030800  -12.500000
0.021700  -12.100000
0.084000  -12.300000
0.132000  -12.100000
0.144700  -12.200000
0.131200  -12.100000
0.113200  -12.200000
0.080200  -11.800000
0.000700  -12.100000
-0.059300  -11.900000
-0.070600  -11.700000
-0.060000  -11.700000
-0.042800  -11.600000
-0.045000  -11.700000
-0.033000  -11.300000
-0.023300  -11.600000
-0.012000  -11.300000
-0.012000  -11.500000
-0.018100  -11.500000
-0.006800  -11.200000
-0.013500  -11.100000
-0.020300  -11.200000
-0.024000  -11.200000
-0.030000  -11.000000
-0.043600  -11.100000
-0.083300  -10.600000
-0.131300  -11.000000
-0.136500  -10.600000
-0.101300  -10.800000
-0.066000  -10.500000
-0.041300  -10.500000
-0.042800  -10.500000
-0.021000  -10.300000
0.019500  -10.500000
0.043500  -10.100000
0.129000  -10.300000
0.191200  -10.300000
0.183700  -10.100000
0.180000  -9.900000
0.136500  -10.200000
0.083200  -9.800000
0.018000  -9.900000
-0.027800  -9.700000
-0.031500  -9.700000
-0.048800  -9.800000
-0.046500  -9.400000
-0.031500  -9.600000
-0.023300  -9.300000
-0.027800  -9.700000
-0.015800  -9.200000
0.012000  -9.200000
0.012000  -9.300000
-0.006800  -9.100000
-0.029300  -9.100000
-0.038300  -9.300000
-0.045800  -8.800000
-0.046500  -9.100000
-0.038300  -8.800000
-0.010500  -9.000000
0.025500  -8.700000
0.045700  -8.600000
0.066700  -8.600000
0.074200  -8.600000
0.063000  -8.700000
0.049500  -8.500000
0.045700  -8.600000
0.013500  -8.500000
-0.021000  -8.400000
-0.012800  -8.400000
-0.020300  -8.300000
-0.039000  -8.200000
-0.072800  -8.400000
-0.120000  -8.100000
-0.125300  -8.100000
-0.102800  -8.200000
-0.074300  -8.000000
-0.047300  -8.100000
-0.024000  -7.700000
-0.010500  -8.100000
-0.000800  -7.600000
0.039000  -8.000000
0.084000  -7.600000
0.121500  -7.700000
0.150000  -7.700000
0.159000  -7.600000
0.133500  -7.500000
0.060700  -7.400000
-0.030800  -7.600000
-0.113300  -7.200000
-0.139600  -7.500000
-0.083300  -7.000000
-0.018800  -7.300000
0.069000  -7.000000
0.150700  -7.200000
0.143200  -7.100000
0.096700  -7.000000
0.016500  -7.000000
-0.070600  -6.800000
-0.112500  -6.800000
-0.099000  -6.800000
-0.081000  -6.800000
-0.104300  -6.800000
-0.095300  -6.800000
-0.066000  -6.500000
-0.064500  -6.600000
-0.044300  -6.400000
-0.000800  -6.300000
0.021000  -6.400000
0.039000  -6.100000
0.046500  -6.300000
0.013500  -6.000000
-0.060000  -6.500000
-0.117000  -5.900000
-0.112500  -6.300000
-0.063000  -6.100000
0.036700  -6.000000
0.123700  -5.800000
0.153700  -5.900000
0.152200  -5.600000
0.108000  -5.900000
0.043500  -5.600000
-0.055500  -5.700000
-0.149300  -5.500000
-0.185300  -5.600000
-0.135000  -5.500000
-0.044300  -5.400000
0.047200  -5.600000
0.157500  -5.300000
0.225000  -5.400000
0.233200  -5.200000
0.202500  -5.100000
0.144000  -5.100000
0.063000  -5.300000
0.006700  -5.000000
-0.035300  -5.100000
-0.072100  -5.000000
-0.088500  -4.800000
-0.102800  -5.000000
-0.082500  -4.700000
-0.080300  -5.100000
-0.074300  -4.500000
-0.063000  -4.900000
-0.060800  -4.500000
-0.034600  -4.800000
0.003000  -4.500000
0.034500  -4.500000
0.035200  -4.500000
0.012700  -4.500000
-0.011300  -4.400000
-0.051800  -4.500000
-0.101300  -4.500000
-0.105800  -4.100000
-0.050300  -4.400000
-0.012800  -4.100000
-0.021000  -4.400000
0.009000  -3.900000
0.053200  -4.100000
0.050200  -4.000000
0.005200  -3.800000
-0.045800  -3.900000
-0.062300  -3.600000
-0.084800  -4.100000
-0.050300  -3.600000
0.000000  -3.700000
-0.001500  -3.600000
0.036700  -3.600000
0.076500  -3.600000
0.082500  -3.600000
0.070500  -3.400000
0.053200  -3.400000
-0.001500  -3.500000
-0.064500  -3.200000
-0.063000  -3.600000
-0.036100  -3.000000
-0.031500  -3.500000
-0.028500  -3.000000
0.027700  -3.200000
0.067500  -3.100000
0.069000  -3.200000
0.061500  -3.100000
0.069700  -3.000000
0.102700  -2.900000
0.097500  -3.100000
0.055500  -2.800000
-0.038300  -2.800000
-0.100600  -2.900000
-0.063000  -2.600000
-0.020300  -2.900000
-0.063800  -2.700000
-0.074300  -2.800000
-0.022500  -2.800000
-0.013500  -2.600000
0.018700  -2.700000
0.003000  -2.300000
-0.023300  -2.300000
0.027700  -2.400000
0.074200  -2.500000
0.074200  -2.300000
0.075700  -2.500000
0.055500  -2.200000
-0.005300  -2.500000
0.004500  -2.000000
0.012000  -2.300000
-0.019500  -2.200000
-0.008300  -2.200000
-0.033000  -2.200000
-0.128300  -2.000000
-0.167300  -2.200000
-0.054000  -1.800000
0.056200  -2.100000
0.123700  -1.900000
0.192000  -1.800000
0.186000  -1.800000
0.161200  -2.000000
0.093000  -1.600000
0.011200  -1.800000
-0.075000  -1.700000
-0.129800  -1.600000
-0.091500  -1.800000
-0.035300  -1.400000
-0.027000  -1.800000
-0.049500  -1.300000
-0.083300  -1.800000
-0.117000  -1.400000
-0.111800  -1.600000
-0.106500  -1.400000
-0.095300  -1.400000
-0.057800  -1.400000
0.001500  -1.300000
0.014200  -1.400000
0.007500  -1.000000
0.046500  -1.400000
0.040500  -1.000000
0.024000  -1.200000
0.027700  -0.900000
0.024000  -1.300000
-0.010500  -1.000000
-0.055500  -1.000000
-0.078000  -1.300000
-0.058500  -0.900000
0.030000  -1.200000
0.070500  -0.700000
0.057700  -0.900000
0.034500  -0.900000
-0.015800  -1.000000
-0.070600  -0.900000
-0.074300  -1.000000
-0.081800  -0.900000
-0.192000  -0.900000
-0.225800  -0.800000
-0.156800  -0.800000
-0.060800  -1.000000
0.046500  -0.500000
0.132700  -0.800000
0.178500  -0.600000
0.157500  -1.000000
0.171000  -0.600000
0.207000  -0.800000
0.218200  -0.800000
0.222000  -0.700000
0.228700  -0.700000
0.217500  -0.800000
0.168700  -0.500000
0.117700  -0.700000
0.076500  -0.700000
0.014200  -0.500000
-0.023300  -0.700000
-0.029300  -0.500000
-0.044300  -0.700000
-0.087100  -0.500000
-0.164300  -0.500000
-0.198800  -0.600000
-0.227300  -0.400000
-0.240800  -0.700000
-0.222000  -0.500000
-0.222000  -0.500000
-0.198800  -0.500000
-0.129000  -0.500000
-0.039800  -0.200000
0.007500  -0.700000
0.077200  -0.200000
0.151500  -0.700000
0.181500  -0.200000
0.191200  -0.600000
0.099700  -0.500000
-0.018800  -0.500000
-0.062300  -0.400000
-0.021000  -0.200000
0.035200  -0.500000
0.036700  -0.300000
-0.049500  -0.400000
-0.168800  -0.400000
-0.216800  -0.300000
-0.162800  -0.300000
-0.054000  -0.500000
-0.073500  -0.200000
-0.151500  -0.400000
-0.125300  -0.200000
-0.064500  -0.200000
0.064500  -0.200000
0.251200  0.000000
0.315700  -0.500000
0.334500  0.100000
0.387700  -0.200000
0.336000  0.000000
0.225000  -0.200000
0.188200  -0.200000
0.152200  -0.100000
0.039000  -0.300000
-0.029300  -0.300000
-0.093000  -0.300000
-0.174800  -0.200000
-0.232500  -0.400000
-0.331500  -0.200000
-0.370500  -0.300000
-0.368300  0.000000
-0.272300  -0.300000
-0.111800  0.100000
-0.020300  -0.400000
0.039700  0.000000
0.066700  -0.300000
0.102700  -0.200000
0.124500  -0.200000
0.154500  -0.100000
0.160500  -0.100000
0.144700  0.100000
0.222700  -0.100000
0.247500  -0.100000
0.144700  -0.100000
0.039000  -0.300000
-0.048000  0.000000
-0.109500  -0.200000
-0.134300  -0.100000
-0.135000  0.000000
-0.170300  0.000000
-0.272300  0.000000
-0.273800  -0.200000
-0.181500  -0.100000
-0.095300  0.000000
-0.018800  0.000000
-0.020300  -0.100000
-0.021800  0.000000
-0.027800  -0.200000
-0.046500  0.200000
0.066700  -0.200000
0.238500  0.300000
0.228700  -0.100000
0.087700  0.200000
-0.031500  0.000000
-0.067500  0.100000
-0.030800  0.100000
-0.032300  0.000000
0.009700  0.200000
0.178500  0.100000
0.336700  0.200000
0.384000  0.300000
0.329200  0.100000
0.203200  0.000000
0.108700  0.400000
0.054000  0.000000
0.000000  0.200000
-0.042000  0.100000
-0.099800  0.000000
-0.154500  0.200000
-0.257300  -0.100000
-0.385500  0.300000
-0.456800  -0.300000
-0.503300  0.100000
-0.521300  -0.200000
-0.383300  0.100000
-0.176300  0.100000
-0.049500  0.100000
0.150000  0.300000
0.403500  0.200000
0.589500  0.500000
0.642000  0.200000
0.458200  0.400000
0.210000  0.100000
0.036700  0.400000
-0.115500  0.000000
-0.107300  0.400000
0.057700  0.100000
0.157500  0.400000
0.162000  0.400000
0.121500  0.100000
0.014200  0.400000
-0.152300  0.400000
-0.267800  0.100000
-0.319500  0.300000
-0.298500  0.300000
-0.186000  0.100000
-0.128300  0.300000
-0.076500  0.100000
-0.063000  0.200000
-0.105800  0.300000
-0.069100  0.200000
-0.018100  0.500000
0.018700  0.000000
0.012000  0.400000
-0.014300  0.100000
-0.033000  0.400000
-0.029300  0.400000
0.012000  0.200000
-0.014300  0.400000
-0.057000  0.300000
-0.042800  0.200000
0.042700  0.500000
0.104200  0.200000
0.173200  0.400000
0.295500  0.400000
0.315000  0.400000
0.210000  0.500000
0.069000  0.300000
0.034500  0.400000
-0.015000  0.300000
-0.065300  0.300000
-0.066000  0.500000
-0.084000  0.400000
-0.069100  0.400000
-0.047300  0.300000
-0.005300  0.300000
0.061500  0.100000
0.139500  0.500000
0.142500  0.100000
0.090000  0.500000
-0.000800  0.300000
-0.040500  0.600000
-0.040500  0.100000
-0.078000  0.300000
-0.012000  0.500000
0.030700  0.100000
0.041200  0.600000
-0.002300  0.200000
-0.075000  0.300000
-0.059300  0.500000
-0.100600  0.300000
-0.108800  0.300000
-0.106500  0.600000
-0.120000  0.200000
-0.080300  0.400000
-0.057000  0.400000
-0.042000  0.400000
-0.057000  0.500000
-0.153800  0.200000
-0.246000  0.600000
-0.165800  0.200000
-0.035300  0.500000
0.048700  0.300000
0.129000  0.400000
0.111700  0.600000
0.064500  0.400000
0.054700  0.400000
0.045700  0.700000
0.035200  0.700000
-0.009100  0.400000
-0.081800  0.500000
-0.084000  0.400000
0.001500  0.800000
0.135000  0.500000
0.255700  0.700000
0.328500  0.700000
0.316500  0.500000
0.125200  0.600000
-0.025600  0.400000
-0.042000  0.700000
-0.061500  0.700000
0.009000  0.600000
0.074200  0.500000
0.101200  0.400000
0.099700  0.300000
0.022500  0.700000
-0.004600  0.400000
-0.015800  0.600000
-0.025600  0.600000
-0.039000  0.500000
-0.049500  0.600000
-0.041300  0.400000
-0.024000  0.700000
-0.012000  0.200000
-0.015800  0.700000
-0.045800  0.400000
-0.151500  0.600000
-0.185300  0.500000
-0.172600  0.500000
-0.258800  0.400000
-0.291800  0.700000
-0.170300  0.400000
-0.101300  0.500000
-0.101300  0.500000
-0.066800  0.400000
0.021700  0.700000
0.150700  0.500000
0.227200  0.800000
0.321000  0.700000
0.353200  0.600000
0.256500  0.800000
0.121500  0.600000
-0.051800  0.700000
-0.200300  0.500000
-0.228000  0.700000
-0.143300  0.700000
-0.042000  0.700000
0.100500  0.400000
0.216000  0.900000
0.165700  0.500000
0.015700  0.900000
-0.102800  0.500000
-0.205500  0.800000
-0.219800  0.600000
-0.112500  0.700000
-0.048800  0.700000
-0.024000  0.700000
0.012000  0.900000
0.004500  0.700000
0.040500  0.700000
0.189700  0.700000
0.236200  0.900000
0.147700  0.600000
0.000000  0.900000
-0.132800  0.500000
-0.207000  0.800000
-0.206300  0.600000
-0.148500  0.700000
-0.130500  0.800000
-0.043600  0.700000
0.075000  0.900000
0.177700  0.600000
0.213700  0.900000
0.117700  0.600000
0.093000  0.800000
0.085500  0.800000
-0.026300  0.900000
-0.150800  0.600000
-0.223500  0.900000
-0.136500  0.600000
0.052500  0.800000
0.119200  0.800000
-0.042800  0.800000
-0.108800  0.800000
0.078000  0.700000
0.191200  1.000000
0.303000  0.600000
0.414700  0.900000
0.394500  0.700000
0.244500  0.800000
0.012000  0.800000
-0.181500  0.500000
-0.321000  0.600000
-0.309800  0.800000
-0.150000  0.600000
-0.011300  0.800000
0.075700  0.800000
0.129700  0.600000
0.074200  0.800000
-0.057000  0.600000
-0.171100  0.800000
-0.219800  0.700000
-0.246800  0.800000
-0.249000  0.800000
-0.171100  0.800000
-0.114000  0.900000
-0.040500  0.800000
0.052500  0.700000
0.095200  0.900000
0.149200  1.000000
0.141700  0.600000
0.046500  0.900000
-0.063000  0.400000
-0.107300  1.000000
-0.082500  0.700000
-0.018100  0.900000
0.094500  0.900000
0.174000  0.900000
0.162700  0.900000
0.039000  0.700000
-0.038300  0.900000
0.016500  0.900000
-0.000800  0.900000
-0.054000  0.900000
-0.105000  0.900000
-0.106500  0.900000
0.000700  1.100000
0.060000  0.800000
0.128200  1.100000
0.144000  0.900000
0.118500  0.800000
0.107200  1.100000
0.023200  0.700000
-0.044300  1.100000
-0.081000  0.700000
-0.112500  1.200000
-0.075800  0.800000
0.061500  0.800000
0.141000  1.000000
0.119200  1.000000
0.033000  0.900000
-0.045800  1.000000
-0.057800  1.100000
-0.051800  0.800000
0.012000  1.200000
0.039000  0.800000
0.006000  1.200000
-0.101300  0.800000
-0.212300  1.200000
-0.180000  0.900000
-0.111800  1.000000
0.016500  1.100000
0.135000  0.800000
0.121500  1.000000
0.037500  1.100000
-0.076500  0.900000
-0.112500  0.900000
-0.039800  1.000000
0.030000  0.800000
0.024700  0.900000
-0.018800  0.900000
-0.085600  1.000000
-0.141100  0.900000
-0.070600  0.800000
0.012000  1.200000
0.019500  0.800000
0.057000  1.200000
0.096000  0.700000
0.130500  1.200000
0.179200  1.000000
0.193500  1.000000
0.156000  1.000000
0.091500  0.900000
0.027700  0.800000
-0.006800  0.900000
-0.027000  0.900000
-0.047300  0.900000
-0.061500  0.900000
-0.085600  0.700000
-0.108000  1.000000
-0.157500  0.800000
-0.220500  0.700000
-0.223500  0.700000
-0.212300  0.500000
-0.185300  1.000000
-0.097500  0.700000
-0.012800  0.800000
0.075700  0.800000
0.166500  0.800000
0.231700  0.800000
0.274500  1.000000
0.261000  0.400000
0.171700  0.900000
0.116200  0.500000
0.081000  0.900000
0.027000  0.800000
-0.013500  0.800000
-0.066800  0.900000
-0.032300  0.600000
-0.017300  0.900000
-0.039800  0.600000
-0.090000  0.800000
-0.210800  0.600000
-0.271500  0.800000
-0.292500  0.800000
-0.157500  0.900000
0.045000  0.600000
0.155200  1.000000
0.222000  0.700000
0.176200  0.700000
0.135000  0.900000
0.125200  0.700000
0.095200  0.900000
0.084000  0.600000
0.077200  1.000000
0.057000  0.500000
0.024700  0.800000
-0.001500  0.800000
-0.033800  0.800000
-0.069100  0.700000
-0.069100  0.700000
-0.045800  0.900000
-0.040500  0.700000
-0.033000  0.900000
-0.024000  0.700000
-0.052500  1.000000
-0.081800  0.400000
-0.063000  1.100000
-0.052500  0.500000
-0.051800  0.800000
-0.015800  0.600000
0.004500  0.900000
-0.000800  0.800000
-0.018100  0.700000
-0.039000  0.900000
0.003000  0.900000
0.046500  0.700000
0.025500  0.800000
-0.026300  0.800000
-0.148500  0.600000
-0.192800  0.900000
-0.086300  0.700000
0.012000  0.900000
0.099000  0.700000
0.104200  0.800000
0.082500  0.800000
0.082500  0.900000
0.022500  0.800000
-0.003000  0.600000
0.027000  0.900000
0.049500  0.700000
0.059200  0.700000
0.062200  0.900000
0.035200  0.900000
-0.033800  0.500000
-0.057000  0.900000
-0.023300  0.600000
0.010500  0.900000
0.047200  0.700000
0.054000  0.600000
0.018000  0.800000
-0.061500  0.500000
-0.142600  0.700000
-0.149300  0.700000
-0.087800  0.700000
-0.018100  0.600000
0.072000  0.700000
0.159700  0.700000
0.159000  0.600000
0.084000  0.400000
0.033000  0.700000
0.039000  0.600000
0.057000  0.600000
0.051000  0.600000
-0.007500  0.400000
-0.038300  0.900000
-0.058500  0.400000
-0.069100  0.700000
-0.045000  0.400000
-0.039000  0.700000
-0.006800  0.500000
-0.005300  0.600000
-0.040500  0.500000
-0.050300  0.600000
-0.034600  0.500000
-0.027800  0.400000
-0.003000  0.600000
0.029200  0.300000
0.020200  0.800000
0.029200  0.400000
-0.027000  0.500000
-0.104300  0.400000
-0.075800  0.500000
-0.044300  0.600000
-0.034600  0.200000
-0.043600  0.700000
-0.117800  0.400000
-0.151500  0.400000
-0.071300  0.500000
-0.002300  0.500000
0.036700  0.400000
0.130500  0.700000
0.242200  0.500000
0.273000  0.700000
0.255000  0.900000
0.221200  0.400000
0.131200  0.900000
0.057000  0.400000
0.004500  0.800000
-0.072800  0.400000
-0.133500  0.700000
-0.150000  0.500000
-0.108800  0.400000
-0.039000  0.700000
0.035200  0.600000
0.078000  0.500000
0.089200  0.700000
0.055500  0.500000
-0.024000  0.400000
-0.089300  0.800000
-0.129800  0.400000
-0.141800  0.600000
-0.139600  0.600000
-0.144100  0.500000
-0.096000  0.700000
-0.008300  0.400000
0.040500  0.700000
0.069700  0.400000
0.093000  0.600000
0.088500  0.600000
0.039700  0.500000
0.004500  0.500000
-0.012000  0.600000
-0.069100  0.400000
-0.111800  0.700000
-0.095300  0.400000
-0.066800  0.800000
-0.016500  0.400000
-0.003000  0.600000
-0.040500  0.600000
-0.008300  0.500000
0.029200  0.700000
0.067500  0.400000
0.086200  0.600000
0.014200  0.500000
-0.020300  0.500000
-0.024800  0.600000
-0.060800  0.500000
-0.023300  0.400000
0.061500  0.700000
0.092200  0.500000
0.123000  0.700000
0.123700  0.700000
0.092200  0.400000
0.047200  0.600000
0.012700  0.200000
0.010500  0.700000
-0.010500  0.200000
-0.029300  0.600000
-0.075000  0.400000
-0.108000  0.300000
-0.119300  0.400000
-0.114000  0.400000
-0.084000  0.400000
-0.054000  0.400000
0.024700  0.600000
0.086200  0.300000
0.087700  0.600000
0.081000  0.200000
0.084000  0.600000
0.065200  0.400000
-0.014300  0.400000
-0.116300  0.400000
-0.150000  0.200000
-0.090800  0.600000
-0.019500  0.000000
0.070500  0.500000
0.141000  0.400000
0.150000  0.200000
0.130500  0.400000
0.109500  0.400000
0.072700  0.200000
0.013500  0.400000
-0.025600  0.300000
-0.089300  0.200000
-0.141100  0.400000
-0.098300  0.200000
-0.022500  0.500000
0.005200  0.100000
-0.000800  0.500000
-0.033000  0.100000
-0.065300  0.500000
-0.060800  0.300000
-0.013500  0.300000
0.048000  0.400000
0.069700  0.500000
0.021700  0.200000
-0.064500  0.400000
-0.137300  0.400000
-0.214500  0.200000
-0.204800  0.600000
-0.049500  0.300000
0.100500  0.400000
0.189000  0.400000
0.197200  0.500000
0.168000  0.400000
0.136500  0.200000
0.067500  0.700000
0.023200  0.400000
-0.004600  0.400000
-0.024000  0.400000
-0.042800  0.400000
-0.082500  0.200000
-0.080300  0.500000
-0.097500  0.100000
-0.104300  0.500000
-0.042800  0.300000
0.012700  0.600000
0.067500  0.400000
0.084700  0.300000
0.087700  0.600000
0.111700  0.200000
0.103500  0.400000
0.060700  0.300000
0.027000  0.200000
0.019500  0.300000
0.004500  0.300000
-0.029300  0.400000
-0.042000  0.400000
-0.045800  0.400000
-0.046500  0.200000
-0.043600  0.400000
-0.049500  0.100000
-0.053300  0.400000
-0.055500  0.000000
-0.055500  0.400000
-0.059300  0.000000
-0.056300  0.300000
-0.046500  0.300000
-0.039000  0.300000
-0.027000  0.300000
-0.035300  0.200000
-0.045800  0.300000
-0.043600  0.200000
-0.038300  0.400000
-0.000800  0.000000
0.045000  0.300000
0.059200  0.100000
0.075000  0.400000
0.066000  0.200000
0.024700  0.200000
-0.027000  0.400000
-0.053300  0.000000
-0.000800  0.400000
0.055500  0.000000
0.087700  0.400000
0.110200  0.100000
0.073500  0.100000
0.035200  0.200000
0.021700  0.100000
0.008200  0.100000
-0.012000  0.200000
-0.035300  0.100000
-0.033000  0.100000
-0.014300  0.400000
0.010500  0.000000
0.030700  0.400000
0.004500  -0.100000
-0.038300  0.300000
-0.035300  0.000000
-0.031500  0.000000
-0.018800  0.100000
-0.006800  0.100000
-0.035300  0.100000
-0.081800  0.000000
-0.176300  0.000000
-0.218300  0.000000
-0.093000  0.200000
0.081700  0.000000
0.221200  0.300000
0.293200  0.100000
0.244500  0.100000
0.140200  0.100000
0.043500  0.000000
-0.019500  0.400000
-0.038300  -0.100000
-0.041300  0.300000
-0.055500  -0.100000
-0.068300  0.100000
-0.070600  0.100000
-0.064500  0.100000
-0.082500  0.100000
-0.114800  0.300000
-0.074300  -0.200000
-0.001500  0.300000
0.026200  0.000000
0.022500  0.300000
-0.002300  0.100000
-0.006800  0.100000
-0.003000  0.300000
-0.003800  0.100000
0.017200  0.300000
0.042000  0.000000
0.039000  0.100000
0.024000  0.000000
0.027000  0.100000
0.016500  0.100000
0.006700  0.200000
0.005200  0.100000
-0.024000  0.100000
-0.064500  0.200000
-0.108800  -0.100000
-0.106500  0.300000
-0.060800  -0.200000
-0.025600  0.400000
0.004500  -0.100000
0.018000  0.300000
0.048700  0.100000
0.084000  0.000000
0.085500  0.200000
0.084700  0.100000
0.084000  0.100000
0.091500  0.100000
0.074200  0.100000
0.039700  0.000000
0.010500  0.400000
-0.001500  0.000000
-0.006800  0.200000
-0.033800  0.100000
-0.042800  0.100000
-0.041300  0.300000
-0.038300  0.000000
-0.035300  0.100000
-0.034600  0.000000
-0.020300  0.300000
-0.010500  0.000000
-0.015800  0.100000
-0.016500  0.000000
-0.021800  0.100000
-0.044300  0.100000
-0.057800  0.100000
-0.045000  0.100000
-0.019500  -0.100000
0.012700  0.400000
0.038200  -0.200000
0.034500  0.400000
0.004500  -0.100000
-0.027000  0.300000
-0.035300  0.100000
-0.010500  0.200000
0.018000  0.100000
0.022500  -0.100000
0.027000  0.100000
0.029200  0.100000
0.042000  -0.100000
0.037500  0.100000
0.021000  0.100000
0.012700  -0.100000
0.003000  0.200000
0.012700  -0.100000
0.018700  0.200000
0.016500  0.000000
0.000700  0.000000
-0.026300  0.000000
-0.064500  -0.200000
-0.125300  0.000000
-0.150800  0.000000
-0.114000  0.300000
-0.076500  -0.200000
-0.076500  -0.200000
-0.080300  0.000000
-0.019500  0.000000
0.091500  -0.200000
0.183700  0.200000
0.224200  -0.300000
0.195000  0.000000
0.152200  -0.100000
0.119200  -0.100000
0.070500  -0.200000
0.021700  -0.200000
-0.042000  -0.100000
-0.115500  -0.300000
-0.111000  0.000000
-0.049500  -0.300000
-0.018100  -0.200000
0.021700  -0.200000
0.034500  -0.200000
0.016500  -0.200000
0.015700  -0.200000
-0.005300  -0.300000
-0.030000  0.000000
-0.045800  -0.200000
-0.057800  -0.200000
-0.075800  -0.300000
-0.116300  -0.400000
-0.123000  0.000000
-0.086300  -0.500000
-0.040500  -0.200000
0.011200  -0.300000
0.048000  -0.100000
0.084700  -0.200000
0.104200  -0.400000
0.112500  -0.200000
0.101200  -0.200000
0.080200  -0.300000
0.050200  -0.500000
0.000700  -0.200000
-0.009800  -0.400000
-0.022500  -0.200000
-0.027800  -0.500000
-0.026300  -0.100000
-0.041300  -0.400000
-0.048000  -0.300000
-0.058500  -0.500000
-0.055500  -0.200000
-0.047300  -0.300000
-0.051800  -0.400000
-0.077300  -0.200000
-0.084000  -0.200000
-0.057800  -0.500000
-0.043600  0.000000
-0.024000  -0.400000
0.003000  -0.200000
0.042000  -0.200000
0.085500  -0.400000
0.102700  0.000000
0.099700  -0.400000
0.105700  -0.200000
0.071200  -0.400000
-0.012000  -0.300000
-0.024000  -0.200000
-0.000800  -0.300000
-0.003800  -0.200000
-0.000800  -0.300000
0.010500  -0.200000
0.025500  0.000000
0.030000  -0.200000
0.021700  -0.400000
0.000000  -0.200000
-0.033000  -0.500000
-0.048000  0.000000
-0.074300  -0.500000
-0.081000  -0.100000
-0.062300  -0.500000
-0.038300  -0.300000
-0.001500  -0.400000
0.011200  -0.400000
0.035200  -0.200000
0.046500  -0.400000
0.033000  -0.300000
0.014200  -0.300000
-0.015800  -0.400000
-0.003000  -0.500000
0.016500  0.000000
0.019500  -0.500000
0.015700  -0.200000
-0.009100  -0.500000
-0.032300  -0.400000
-0.072800  -0.500000
-0.105000  -0.400000
-0.053300  -0.400000
0.007500  -0.300000
0.047200  -0.200000
0.090000  -0.500000
0.075000  -0.400000
0.036700  -0.500000
0.055500  -0.300000
0.082500  -0.500000
0.051700  -0.300000
0.027000  -0.500000
0.012700  -0.300000
0.003000  -0.400000
0.004500  -0.300000
-0.003000  -0.300000
-0.011300  -0.500000
-0.006800  -0.200000
-0.010500  -0.500000
-0.036800  -0.200000
-0.051800  -0.700000
-0.064500  -0.300000
-0.084800  -0.500000
-0.082500  -0.500000
-0.084800  -0.500000
-0.115500  -0.400000
-0.115500  -0.700000
-0.072800  -0.300000
-0.001500  -0.500000
0.095200  -0.300000
0.153700  -0.500000
0.138000  -0.500000
0.125200  -0.400000
0.119200  -0.500000
0.068200  -0.400000
0.009000  -0.600000
-0.065300  -0.500000
-0.108000  -0.500000
-0.070600  -0.500000
-0.027800  -0.500000
0.015700  -0.500000
0.053200  -0.600000
0.060700  -0.500000
0.060000  -0.500000
0.037500  -0.500000
0.000000  -0.400000
-0.014300  -0.800000
-0.015800  -0.300000
-0.035300  -0.800000
-0.045800  -0.300000
-0.044300  -0.700000
-0.051800  -0.400000
-0.057000  -0.700000
-0.048000  -0.800000
-0.042000  -0.600000
-0.031500  -0.500000
-0.006800  -0.600000
-0.004600  -0.600000
-0.027000  -0.500000
-0.040500  -0.700000
-0.030800  -0.400000
-0.035300  -0.800000
-0.018100  -0.300000
0.032200  -0.600000
0.064500  -0.300000
0.044200  -0.600000
0.021700  -0.500000
0.071200  -0.600000
0.082500  -0.500000
0.085500  -0.400000
0.108000  -0.500000
0.102700  -0.600000
0.091500  -0.600000
0.044200  -0.500000
-0.011300  -0.700000
-0.046500  -0.400000
-0.042800  -0.800000
-0.053300  -0.700000
-0.069100  -0.500000
-0.074300  -0.700000
-0.098300  -0.500000
-0.102800  -0.800000
-0.110300  -0.300000
-0.134300  -0.800000
-0.142600  -0.500000
-0.075000  -0.500000
0.027000  -0.500000
0.117700  -0.500000
0.189700  -0.500000
0.204700  -0.800000
0.163500  -0.400000
0.063700  -0.800000
-0.025600  -0.500000
-0.067500  -0.700000
-0.059300  -0.500000
-0.027000  -0.500000
-0.003800  -0.700000
0.044200  -0.500000
0.056200  -0.700000
0.048700  -0.500000
0.021700  -0.500000
-0.025600  -0.700000
-0.039800  -0.700000
-0.038300  -0.600000
-0.040500  -0.700000
-0.046500  -0.600000
-0.049500  -0.600000
-0.082500  -0.900000
-0.106500  -0.400000
-0.059300  -0.900000
-0.019500  -0.500000
-0.040500  -0.800000
-0.079500  -0.500000
-0.106500  -0.700000
-0.114800  -0.700000
-0.076500  -0.700000
-0.040500  -0.800000
-0.012800  -0.600000
0.090000  -0.600000
0.168700  -0.700000
0.210000  -0.700000
0.236200  -0.500000
0.228700  -0.900000
0.208500  -0.400000
0.148500  -0.800000
0.069000  -0.700000
-0.024800  -0.800000
-0.058500  -0.900000
-0.061500  -0.600000
-0.071300  -0.900000
-0.075000  -0.500000
-0.093800  -1.000000
-0.083300  -0.500000
-0.082500  -0.800000
-0.081800  -0.800000
-0.059300  -0.800000
-0.022500  -0.800000
-0.004600  -0.900000
-0.023300  -0.900000
-0.026300  -0.600000
-0.039000  -0.900000
-0.043600  -0.600000
-0.024800  -0.900000
-0.005300  -0.500000
0.034500  -1.000000
0.066700  -0.500000
0.074200  -0.900000
0.072700  -0.700000
0.049500  -0.800000
0.018000  -0.800000
0.000700  -0.700000
-0.012800  -0.900000
-0.021800  -1.000000
-0.040500  -0.800000
-0.048000  -0.800000
-0.044300  -0.800000
-0.033000  -0.700000
-0.018100  -1.000000
-0.014300  -0.600000
-0.016500  -0.900000
-0.006000  -0.800000
0.014200  -0.800000
0.022500  -0.900000
0.051700  -0.600000
0.067500  -1.000000
0.051700  -0.900000
0.030000  -0.900000
-0.001500  -0.900000
-0.019500  -0.800000
-0.021800  -0.600000
-0.021000  -1.000000
-0.024000  -0.600000
-0.030800  -1.100000
-0.051100  -0.800000
-0.049500  -0.800000
-0.011300  -0.900000
0.021700  -0.800000
0.049500  -0.900000
0.057700  -0.900000
0.039700  -0.900000
0.017200  -1.000000
-0.010500  -0.900000
-0.040500  -1.000000
-0.054800  -1.100000
-0.057800  -0.900000
-0.048800  -1.000000
-0.048800  -0.800000
-0.056300  -1.000000
-0.051100  -1.100000
-0.025600  -0.900000
0.024700  -1.100000
0.063000  -0.700000
0.091500  -1.000000
0.096000  -0.900000
0.067500  -1.200000
0.045000  -1.000000
0.033700  -1.000000
0.015000  -1.100000
0.001500  -1.200000
0.006700  -1.100000
-0.013500  -1.100000
-0.055500  -1.300000
-0.088500  -0.900000
-0.078000  -1.400000
-0.047300  -1.000000
-0.030000  -1.400000
0.003000  -0.900000
0.029200  -1.200000
0.036700  -1.200000
0.037500  -1.100000
0.009700  -1.200000
-0.034600  -0.900000
-0.065300  -1.400000
-0.071300  -1.100000
-0.048000  -1.200000
-0.014300  -1.100000
0.023200  -1.200000
0.039000  -1.100000
0.067500  -1.200000
0.108000  -1.000000
0.097500  -1.100000
0.083200  -1.200000
0.076500  -1.000000
0.062200  -1.400000
0.040500  -1.000000
0.010500  -1.500000
-0.027800  -1.000000
-0.038300  -1.400000
-0.039800  -1.200000
-0.052500  -1.400000
-0.054800  -1.400000
-0.042000  -1.300000
-0.012800  -1.300000
-0.003800  -1.500000
-0.012000  -1.300000
-0.039800  -1.400000
-0.047300  -1.400000
-0.033800  -1.300000
-0.016500  -1.400000
0.015700  -1.200000
0.022500  -1.400000
0.015700  -1.200000
0.005200  -1.400000
-0.006000  -1.400000
-0.040500  -1.000000
-0.053300  -1.400000
-0.024000  -1.300000
-0.009100  -1.300000
0.021000  -1.400000
0.037500  -1.500000
0.040500  -1.000000
0.029200  -1.500000
0.006700  -1.300000
0.000000  -1.500000
-0.012800  -1.200000
-0.009100  -1.400000
-0.019500  -1.400000
-0.038300  -1.200000
-0.053300  -1.500000
-0.050300  -1.100000
-0.018100  -1.300000
0.005200  -1.300000
0.036000  -1.300000
0.057700  -1.100000
0.070500  -1.400000
0.060700  -1.000000
0.032200  -1.400000
0.008200  -1.400000
-0.021800  -1.200000
-0.046500  -1.400000
-0.060000  -1.000000
-0.051800  -1.600000
-0.035300  -1.100000
-0.012000  -1.400000
0.006000  -1.000000
0.012700  -1.400000
0.021000  -1.300000
0.032200  -1.200000
0.059200  -1.100000
0.061500  -1.300000
0.048700  -1.400000
0.030700  -0.900000
0.015000  -1.400000
0.010500  -1.000000
-0.012800  -1.300000
-0.041300  -1.000000
-0.063000  -1.300000
-0.074300  -1.100000
-0.076500  -1.200000
-0.051800  -1.400000
-0.018100  -1.000000
0.017200  -1.400000
0.057000  -1.100000
0.066700  -1.100000
0.048000  -1.300000
0.015700  -1.200000
-0.009100  -1.000000
-0.021000  -1.300000
-0.012000  -1.100000
-0.017300  -1.000000
-0.044300  -1.200000
-0.042000  -0.900000
-0.020300  -1.300000
0.009000  -0.900000
0.046500  -1.400000
0.060700  -1.000000
0.046500  -1.200000
0.023200  -1.200000
0.001500  -1.300000
-0.018100  -1.100000
-0.015800  -1.000000
-0.009800  -1.100000
-0.021000  -1.300000
-0.027000  -1.000000
-0.020300  -1.200000
-0.014300  -1.200000
-0.009800  -1.200000
-0.003000  -1.300000
0.004500  -1.000000
0.012000  -1.100000
0.007500  -1.200000
-0.000800  -1.200000
0.000700  -1.300000
-0.004600  -1.200000
-0.006000  -1.300000
0.002200  -1.200000
0.001500  -1.300000
-0.012000  -1.200000
-0.030800  -1.300000
-0.035300  -1.100000
-0.019500  -1.300000
-0.004600  -1.000000
0.015700  -1.600000
0.039000  -1.000000
0.050200  -1.500000
0.042700  -1.200000
0.021700  -1.400000
0.012700  -1.200000
0.004500  -1.400000
-0.012800  -1.500000
-0.042000  -1.400000
-0.065300  -1.400000
-0.056300  -1.400000
-0.040500  -1.400000
-0.016500  -1.100000
0.015000  -1.500000
0.029200  -1.400000
0.033000  -1.600000
0.041200  -1.000000
0.040500  -1.500000
0.027000  -1.400000
0.023200  -1.300000
0.019500  -1.400000
0.012700  -1.400000
0.004500  -1.400000
-0.003000  -1.300000
-0.006800  -1.400000
-0.008300  -1.400000
-0.012000  -1.500000
-0.018100  -1.400000
-0.017300  -1.500000
-0.018100  -1.300000
-0.018100  -1.400000
-0.018100  -1.400000
-0.016500  -1.400000
-0.015000  -1.500000
-0.014300  -1.300000
-0.015800  -1.700000
-0.023300  -1.200000
-0.021800  -1.600000
-0.006800  -1.400000
0.003700  -1.600000
0.009000  -1.500000
0.015700  -1.400000
0.023200  -1.400000
0.035200  -1.700000
0.040500  -1.400000
0.030700  -1.500000
0.020200  -1.400000
0.016500  -1.400000
0.007500  -1.700000
-0.003000  -1.400000
-0.009800  -1.600000
-0.019500  -1.500000
-0.019500  -1.400000
-0.017300  -1.400000
-0.030000  -1.400000
-0.047300  -1.700000
-0.042000  -1.400000
-0.022500  -1.500000
-0.014300  -1.400000
-0.002300  -1.400000
0.004500  -1.400000
-0.000800  -1.700000
0.000000  -1.300000
0.012700  -1.800000
0.020200  -1.400000
0.018700  -1.800000
0.025500  -1.400000
0.029200  -1.600000
0.028500  -1.600000
0.021700  -1.400000
0.011200  -1.600000
0.002200  -1.500000
-0.003000  -1.700000
-0.009100  -1.600000
-0.014300  -1.700000
-0.008300  -1.700000
-0.005300  -2.000000
-0.009800  -1.700000
-0.013500  -1.800000
-0.016500  -1.800000
-0.019500  -1.700000
-0.015800  -1.900000
-0.007500  -1.600000
0.001500  -2.100000
0.010500  -1.500000
0.005200  -2.000000
0.000700  -1.800000
0.001500  -1.900000
0.003000  -1.800000
0.006000  -1.900000
0.002200  -1.800000
0.001500  -1.900000
0.005200  -1.900000
0.003000  -1.600000
-0.001500  -2.000000
-0.006000  -1.800000
-0.006800  -2.100000
-0.006000  -1.900000
-0.004600  -2.100000
-0.001500  -1.900000
0.000700  -1.900000
-0.001500  -2.200000
-0.002300  -1.900000
-0.005300  -2.300000
-0.005300  -2.000000
-0.004600  -1.900000
-0.006800  -2.200000
-0.009800  -2.100000
-0.010500  -2.000000
-0.010500  -2.300000
-0.015000  -2.000000
-0.015800  -2.200000
-0.019500  -2.200000
-0.029300  -2.200000
-0.020300  -2.300000
-0.003800  -2.000000
0.011200  -2.500000
0.030700  -2.000000
0.038200  -2.400000
0.044200  -2.100000
0.030000  -2.400000
-0.001500  -2.300000
-0.000800  -2.400000
0.009000  -2.200000
0.003000  -2.500000
0.006000  -2.400000
0.009700  -2.500000
0.014200  -2.500000
0.019500  -2.500000
0.024000  -2.800000
0.019500  -2.500000
0.009700  -2.700000
0.005200  -2.700000
-0.003000  -2.700000
-0.031500  -2.900000
-0.063000  -2.700000
-0.054800  -2.900000
-0.032300  -2.900000
0.000000  -3.000000
0.033000  -2.900000
0.042000  -3.000000
0.036700  -2.800000
0.021700  -3.200000
0.001500  -2.800000
-0.010500  -3.400000
0.000700  -3.100000
0.004500  -3.400000
-0.002300  -3.200000
-0.010500  -3.300000
-0.017300  -3.400000
-0.015800  -3.300000
-0.018800  -3.600000
-0.021800  -3.400000
-0.014300  -3.600000
-0.001500  -3.600000
-0.001500  -3.600000
-0.006800  -3.600000
-0.009100  -3.900000
-0.012000  -3.600000
-0.009100  -3.800000
-0.006800  -3.700000
0.002200  -3.700000
0.008200  -3.900000
0.009700  -3.700000
0.006000  -4.200000
-0.009100  -3.800000
-0.009100  -4.200000
-0.003000  -4.000000
0.000700  -4.000000
0.005200  -4.100000
0.008200  -4.100000
0.007500  -4.200000
0.000700  -4.300000
-0.006800  -4.500000
-0.006800  -4.300000
-0.000800  -4.400000
-0.001500  -4.200000
-0.005300  -4.700000
-0.001500  -4.200000
0.000700  -4.800000
-0.001500  -4.500000
-0.002300  -4.700000
-0.004600  -4.500000
-0.003800  -4.500000
-0.001500  -4.700000
0.003000  -4.900000
0.003700  -4.800000
0.003000  -4.900000
0.005200  -5.000000
0.005200  -4.800000
0.002200  -5.100000
0.001500  -5.000000
0.002200  -5.100000
-0.002300  -5.200000
-0.003800  -5.200000
-0.006000  -5.400000
-0.005300  -5.100000
-0.000800  -5.400000
-0.001500  -5.100000
-0.004600  -5.500000
-0.003000  -5.400000
-0.004600  -5.500000
-0.006800  -5.600000
-0.004600  -5.800000
-0.006000  -5.500000
-0.007500  -5.900000
-0.001500  -5.500000
0.001500  -6.000000
0.000000  -5.800000
-0.004600  -6.000000
0.000000  -6.000000
0.012000  -5.800000
0.011200  -6.000000
0.007500  -6.000000
0.004500  -6.300000
-0.003000  -6.300000
-0.003800  -6.300000
-0.004600  -6.300000
-0.001500  -6.500000
0.001500  -6.300000
-0.000800  -6.700000
-0.002300  -6.600000
0.000700  -6.700000
-0.000800  -6.800000
-0.000800  -6.800000
-0.000800  -7.000000
0.000000  -6.700000
0.003000  -7.300000
0.003000  -6.800000
0.000000  -7.400000
-0.006000  -7.100000
-0.004600  -7.400000
-0.006000  -7.400000
-0.006800  -7.400000
0.000700  -7.600000
0.003000  -7.700000
-0.002300  -7.800000
0.006000  -7.700000
0.014200  -7.900000
0.003000  -7.800000
0.001500  -8.300000
0.000000  -8.000000
-0.003800  -8.600000
-0.003800  -8.000000
-0.003800  -8.600000
0.003000  -8.500000
0.000700  -8.700000
-0.008300  -8.700000
-0.010500  -8.900000
-0.006800  -8.900000
-0.004600  -9.100000
-0.005300  -9.100000
-0.000800  -9.200000
-0.000800  -9.400000
-0.004600  -9.400000
-0.000800  -9.700000
0.006000  -9.600000
0.006700  -9.700000
0.001500  -9.900000
0.000700  -9.800000
-0.001500  -10.300000
-0.001500  -10.000000
-0.003000  -10.400000
-0.006800  -10.500000
-0.006800  -10.500000
-0.004600  -10.700000
-0.008300  -10.900000
-0.016500  -10.700000
-0.015000  -11.200000
-0.013500  -11.000000
-0.008300  -11.200000
0.002200  -11.400000
0.009000  -11.400000
0.008200  -11.700000
-0.001500  -11.500000
0.006000  -11.900000
0.020200  -11.900000
0.027000  -12.200000
0.024000  -12.100000
0.012000  -12.100000
0.006000  -12.400000
-0.002300  -12.500000
-0.008300  -12.600000
-0.012800  -12.600000
-0.018100  -13.000000
-0.018100  -12.600000
-0.015800  -13.100000
-0.005300  -12.900000
-0.003000  -13.400000
0.003000  -13.400000
0.012700  -13.300000
0.001500  -13.500000
-0.001500  -13.400000
0.004500  -13.800000
0.004500  -13.800000
0.006700  -13.800000
0.003000  -13.800000
-0.001500  -14.000000
-0.001500  -14.000000
-0.001500  -14.300000
-0.001500  -14.200000
-0.003800  -14.400000
-0.009100  -14.400000
-0.007500  -14.400000
-0.001500  -14.800000
0.004500  -14.400000
0.003700  -14.800000
-0.002300  -14.400000
-0.007500  -14.900000
-0.005300  -14.700000
-0.003800  -15.000000
-0.007500  -14.900000
-0.007500  -14.900000
-0.006800  -15.200000
-0.003000  -15.200000
0.000700  -15.400000
0.000700  -15.100000
0.000700  -15.500000
-0.002300  -15.200000
-0.001500  -15.500000
0.000700  -15.400000
0.002200  -15.600000
0.000700  -15.600000
0.001500  -15.600000
-0.001500  -15.800000
-0.003000  -15.700000
0.003700  -16.200000
-0.000800  -15.900000
-0.012000  -16.000000
-0.009800  -16.100000
0.001500  -16.200000
0.006700  -16.100000
0.002200  -16.200000
-0.001500  -16.400000
-0.004600  -16.400000
-0.006000  -16.700000
-0.006800  -16.400000
-0.006800  -16.700000
-0.008300  -16.500000
-0.008300  -17.100000
0.012000  -16.700000
0.018000  -17.000000
-0.005300  -17.100000
-0.008300  -17.200000
-0.006800  -17.300000
-0.002300  -17.400000
0.012000  -17.400000
0.013500  -17.700000
0.015700  -17.600000
0.006700  -17.800000
-0.004600  -18.000000
-0.000800  -17.800000
-0.000800  -18.400000
0.000700  -18.400000
-0.009100  -18.400000
-0.024000  -18.700000
-0.028500  -18.600000
-0.024000  -19.000000
-0.012800  -18.900000
0.000700  -19.100000
0.008200  -19.300000
0.005200  -19.400000
0.005200  -19.600000
0.003700  -19.900000
0.006700  -19.700000
0.006700  -20.100000
0.006700  -19.900000
0.024000  -20.500000
0.027000  -20.300000
0.014200  -20.700000
0.004500  -21.000000
-0.005300  -20.800000
-0.012000  -21.100000
-0.018800  -21.000000
-0.021000  -21.500000
-0.018100  -21.500000
-0.010500  -21.700000
-0.000800  -22.000000
0.005200  -22.200000
0.002200  -22.100000
-0.009100  -22.500000
-0.010500  -22.500000
-0.012800  -22.700000
-0.012800  -23.000000
-0.005300  -22.900000
-0.008300  -23.400000
-0.006800  -23.100000
-0.003800  -23.600000
0.000700  -23.300000
0.010500  -23.900000
0.014200  -23.900000
0.013500  -24.000000
0.016500  -24.100000
0.020200  -24.300000
0.005200  -24.500000
-0.014300  -24.600000
-0.016500  -24.800000
-0.018100  -24.800000
-0.002300  -25.300000
0.003700  -25.000000
-0.005300  -25.500000
-0.005300  -25.200000
-0.006000  -25.800000
0.019500  -25.700000
0.029200  -25.900000
0.012000  -26.000000
0.009000  -26.100000
0.004500  -26.500000
0.003000  -26.600000
-0.003000  -26.700000
-0.010500  -26.600000
-0.015800  -27.000000
-0.012800  -26.900000
-0.004600  -27.200000
0.000000  -27.100000
0.000700  -27.300000
0.000000  -27.500000
0.004500  -27.600000
0.009000  -27.900000
0.009000  -27.700000
0.003000  -28.300000
-0.000800  -27.900000
-0.000800  -28.300000
-0.001500  -28.400000
-0.003800  -28.400000
-0.013500  -28.500000
-0.012800  -28.900000
-0.004600  -28.500000
0.001500  -29.100000
0.003700  -28.800000
-0.000800  -29.300000
0.003000  -29.200000
0.015700  -29.300000
0.031500  -29.700000
0.018000  -29.400000
-0.000800  -30.000000
0.000700  -29.800000
-0.006000  -29.900000
-0.006800  -30.200000
-0.010500  -30.100000
-0.018800  -30.200000
-0.018100  -30.400000
-0.016500  -30.600000
-0.009800  -30.700000
-0.008300  -30.700000
0.004500  -30.700000
0.023200  -31.100000
0.023200  -30.800000
0.017200  -31.400000
0.006700  -31.200000
-0.005300  -31.500000
-0.012000  -31.500000
-0.005300  -31.700000
0.009000  -31.800000
0.010500  -31.700000
-0.003000  -32.000000
0.000000  -32.000000
0.000700  -32.200000
-0.012800  -32.300000
-0.011300  -32.600000
-0.011300  -32.400000
-0.012000  -32.900000
-0.012800  -32.600000
-0.013500  -33.200000
-0.001500  -32.900000
0.010500  -33.100000
0.018700  -33.300000
0.017200  -33.300000
0.002200  -33.800000
-0.008300  -33.400000
-0.010500  -33.800000
-0.014300  -33.800000
-0.012800  -34.100000
-0.010500  -34.100000
-0.011300  -34.400000
-0.014300  -34.400000
-0.003800  -34.700000
0.005200  -34.800000
-0.000800  -34.800000
0.003000  -35.100000
0.009700  -34.800000
0.003700  -35.400000
-0.008300  -35.100000
-0.009800  -35.700000
-0.008300  -35.500000
0.000700  -35.700000
0.004500  -36.000000
0.001500  -36.000000
0.012700  -36.200000
0.021700  -36.300000
0.020200  -36.300000
0.006000  -36.600000
0.001500  -36.700000
0.000700  -36.900000
-0.000800  -37.100000
-0.001500  -36.900000
-0.007500  -37.300000
-0.006000  -37.200000
-0.007500  -37.400000
-0.010500  -37.500000
-0.012000  -37.600000
-0.010500  -37.800000
-0.007500  -37.800000
-0.008300  -38.200000
-0.007500  -38.300000
-0.006800  -38.300000
-0.005300  -38.300000
-0.004600  -38.700000
0.000000  -38.600000
0.002200  -39.100000
0.003700  -38.700000
0.003000  -39.300000
0.000700  -39.100000
0.000700  -39.400000
-0.002300  -39.600000
-0.005300  -39.600000
-0.006000  -39.900000
-0.008300  -39.900000
-0.009100  -40.000000
-0.011300  -40.200000
-0.012000  -40.200000
0.000700  -40.300000
0.007500  -40.700000
0.001500  -40.400000
-0.006800  -40.900000
-0.006000  -40.700000
0.018000  -41.000000
0.031500  -41.100000
0.016500  -41.200000
0.004500  -41.400000
0.000700  -41.300000
-0.002300  -41.900000
-0.004600  -41.500000
-0.007500  -42.100000
-0.009100  -42.000000
-0.007500  -42.200000
-0.007500  -42.300000
-0.009800  -42.400000
-0.015800  -42.400000
-0.012000  -42.600000
0.001500  -42.800000
0.010500  -42.800000
0.008200  -43.200000
0.002200  -43.000000
0.001500  -43.600000
0.000700  -43.300000
0.004500  -43.600000
0.012700  -43.600000
0.014200  -43.700000
0.016500  -43.900000
0.015000  -43.900000
0.006000  -44.100000
0.000700  -44.100000
-0.001500  -44.200000
-0.003000  -44.600000
-0.005300  -44.500000
-0.006800  -44.600000
-0.003800  -44.800000
0.000700  -44.700000
-0.001500  -45.300000
-0.006800  -45.100000
-0.012800  -45.300000
-0.020300  -45.400000
-0.015800  -45.400000
-0.012800  -45.900000
-0.014300  -45.800000
-0.009800  -45.900000
-0.005300  -45.800000
-0.003000  -46.100000
0.000000  -46.300000
0.003000  -46.400000
0.012700  -46.400000
0.027700  -46.800000
0.036000  -46.600000
0.019500  -47.100000
0.003700  -46.800000
0.003000  -47.300000
-0.004600  -47.100000
-0.009100  -47.500000
-0.012800  -47.500000
-0.014300  -47.700000
-0.007500  -47.900000
-0.003000  -48.100000
0.001500  -48.100000
0.003000  -48.300000
0.001500  -48.400000
0.000700  -48.400000
0.000000  -48.800000
-0.000800  -48.800000
-0.003000  -49.100000
-0.005300  -49.000000
-0.005300  -49.400000
-0.005300  -49.200000
-0.003000  -49.600000
-0.003000  -49.500000
-0.001500  -49.600000
-0.001500  -49.900000
0.000700  -49.800000
0.001500  -50.100000
0.003700  -50.300000
0.004500  -50.400000
0.002200  -50.500000
0.000700  -50.700000
-0.000800  -50.500000
-0.001500  -51.000000
-0.003000  -51.100000
-0.003000  -51.100000
-0.004600  -51.300000
-0.005300  -51.300000
-0.006000  -51.500000
-0.006800  -51.500000
-0.008300  -51.900000
-0.007500  -51.600000
-0.006800  -52.300000
-0.008300  -52.100000
-0.009100  -52.200000
-0.006800  -52.300000
-0.005300  -52.500000
-0.002300  -52.500000
0.000000  -52.900000
0.000000  -52.700000
0.001500  -53.400000
0.000700  -52.900000
0.000000  -53.400000
-0.002300  -53.300000
-0.003000  -53.600000
-0.003800  -53.800000
-0.004600  -53.800000
-0.004600  -54.000000
-0.003800  -54.000000
-0.004600  -54.200000
0.002200  -54.500000
0.024000  -54.500000
0.030000  -54.600000
0.014200  -55.000000
0.004500  -54.700000
-0.000800  -55.200000
-0.006000  -55.200000
-0.006800  -55.500000
-0.006800  -55.500000
-0.006000  -55.700000
-0.004600  -55.900000
0.001500  -55.800000
0.002200  -56.300000
0.000700  -56.100000
0.000000  -56.500000
0.000700  -56.600000
0.002200  -56.700000
0.002200  -56.700000
0.001500  -56.900000
-0.000800  -57.100000
0.000000  -57.300000
0.000700  -57.200000
0.000700  -57.400000
-0.000800  -57.700000
-0.004600  -57.700000
-0.008300  -58.100000
-0.009100  -57.900000
-0.010500  -58.300000
-0.012800  -58.100000
-0.009800  -58.600000
-0.003000  -58.400000
0.008200  -58.600000
0.021700  -58.900000
0.025500  -58.900000
0.016500  -59.000000
0.012000  -59.400000
0.009000  -59.200000
-0.000800  -59.700000
-0.004600  -59.700000
-0.009800  -59.600000
-0.012800  -60.100000
-0.013500  -60.000000
-0.015000  -60.100000
-0.015000  -60.200000
-0.015800  -60.500000
-0.012000  -60.700000
-0.009800  -60.600000
-0.000800  -60.800000
0.008200  -61.000000
0.006700  -61.100000
0.000700  -61.500000
-0.004600  -61.600000
-0.002300  -61.500000
-0.001500  -61.800000
0.005200  -61.700000
0.010500  -62.100000
0.007500  -61.900000
0.003000  -62.600000
0.000700  -62.400000
-0.001500  -62.800000
-0.003800  -62.700000
-0.001500  -63.000000
-0.002300  -63.200000
-0.004600  -63.200000
-0.003000  -63.300000
-0.000800  -63.500000
0.000700  -63.800000
0.000000  -63.500000
-0.001500  -64.100000
-0.001500  -63.900000
-0.000800  -64.400000
-0.000800  -64.200000
-0.000800  -64.500000
-0.003000  -64.500000
-0.001500  -64.700000
-0.002300  -65.000000
-0.000800  -64.800000
0.003700  -65.300000
0.002200  -65.200000
0.003000  -65.400000
0.000700  -65.500000
-0.001500  -65.700000
-0.000800  -65.800000
-0.003000  -66.200000
-0.003000  -66.100000
-0.000800  -66.300000
0.000000  -66.400000
0.001500  -66.500000
-0.001500  -66.800000
-0.003800  -66.600000
-0.003000  -67.200000
-0.003000  -66.900000
-0.000800  -67.500000
-0.001500  -67.300000
-0.003000  -67.500000
-0.001500  -67.800000
0.000000  -67.900000
-0.002300  -68.100000
-0.003800  -68.200000
-0.003800  -68.300000
-0.003800  -68.600000
-0.000800  -68.700000
-0.000800  -68.700000
0.002200  -69.000000
0.006000  -69.000000
0.005200  -69.400000
0.001500  -69.300000
0.000000  -69.600000
-0.000800  -69.800000
-0.001500  -69.700000
-0.005300  -70.200000
-0.005300  -70.200000
-0.006800  -70.100000
-0.007500  -70.400000
-0.004600  -70.600000
-0.004600  -70.700000
-0.003800  -70.700000
-0.001500  -70.700000
0.000000  -71.300000
0.003700  -71.000000
0.000700  -71.600000
-0.005300  -71.400000
-0.008300  -71.700000
-0.010500  -71.800000
-0.010500  -71.800000
-0.010500  -72.200000
-0.011300  -72.100000
-0.010500  -72.300000
-0.004600  -72.500000
0.008200  -72.600000
0.021000  -72.600000
0.031500  -73.100000
0.029200  -72.800000
0.017200  -73.400000
0.009000  -73.100000
0.005200  -73.500000
-0.000800  -73.500000
-0.003000  -73.500000
-0.005300  -73.900000
-0.009100  -73.700000
-0.015800  -74.200000
-0.015800  -73.900000
-0.012000  -74.200000
-0.008300  -74.400000
-0.003000  -74.500000
0.001500  -74.500000
0.006700  -74.800000
0.008200  -74.700000
0.006700  -75.000000
0.004500  -75.100000
0.000700  -75.200000
-0.000800  -75.300000
-0.000800  -75.100000
-0.000800  -75.600000
-0.003800  -75.400000
-0.005300  -75.800000
-0.009800  -75.600000
-0.014300  -76.000000
-0.013500  -76.000000
-0.012000  -76.100000
-0.012800  -76.200000
-0.012800  -76.300000
-0.014300  -76.200000
-0.014300  -76.400000
-0.012800  -76.500000
-0.009800  -76.500000
-0.001500  -76.900000
0.012000  -76.600000
0.026200  -76.800000
0.029200  -76.900000
0.033700  -77.000000
0.036000  -77.200000
0.030700  -77.100000
0.018000  -77.500000
0.003700  -77.400000
-0.003800  -77.500000
-0.006800  -77.600000
-0.009800  -77.700000
-0.009800  -77.800000
-0.009100  -78.200000
-0.010500  -77.800000
-0.012000  -78.300000
-0.012800  -78.000000
-0.013500  -78.400000
-0.014300  -78.500000
-0.012000  -78.400000
-0.010500  -78.600000
-0.010500  -78.600000
-0.007500  -78.900000
-0.003000  -78.800000
0.001500  -78.800000
0.003700  -79.100000
0.005200  -79.200000
0.006000  -79.200000
0.004500  -79.400000
0.003000  -79.300000
0.001500  -79.400000
0.001500  -79.700000
0.001500  -79.700000
-0.000800  -80.000000
-0.001500  -79.700000
-0.001500  -80.100000
-0.000800  -79.900000
0.001500  -80.100000
0.000000  -80.200000
0.000700  -80.100000
0.001500  -80.300000
0.000700  -80.400000
0.000000  -80.300000
0.000700  -80.700000
0.000000  -80.800000
-0.001500  -80.400000
-0.002300  -81.100000
-0.003000  -80.600000
-0.002300  -81.200000
-0.000800  -80.700000
0.000000  -81.100000
0.000700  -81.200000
-0.000800  -81.000000
-0.001500  -81.500000
-0.003000  -81.100000
-0.003800  -81.700000
-0.003000  -81.500000
-0.003800  -81.500000
-0.003000  -81.500000
-0.002300  -81.500000
-0.003800  -81.600000
-0.004600  -81.600000
-0.005300  -81.800000
-0.006800  -81.700000
-0.005300  -81.900000
-0.004600  -81.700000
-0.003000  -82.000000
0.000000  -81.500000
0.001500  -82.200000
0.001500  -81.700000
0.000000  -82.000000
-0.000800  -82.100000
-0.001500  -82.100000
0.001500  -82.100000
0.001500  -82.200000
-0.000800  -82.000000
-0.000800  -82.300000
0.000000  -82.100000
0.001500  -82.300000
0.003000  -82.300000
0.002200  -82.300000
0.000700  -82.500000
-0.000800  -82.200000
0.000000  -82.500000
-0.002300  -82.300000
-0.001500  -82.400000
-0.000800  -82.500000
-0.000800  -82.400000
0.000700  -82.400000
0.000000  -82.600000
0.000700  -82.400000
0.000700  -82.400000
-0.001500  -82.400000
-0.001500  -82.400000
-0.000800  -82.600000
-0.000800  -82.300000
-0.001500  -82.600000
-0.001500  -82.400000
-0.000800  -82.800000
-0.000800  -82.400000
0.000700  -82.600000
-0.000800  -82.400000
0.000000  -82.600000
-0.001500  -82.700000
-0.001500  -82.700000
0.000700  -82.400000
0.001500  -82.600000
0.000700  -82.600000
0.001500  -82.500000
-0.000800  -82.600000
-0.003000  -82.300000
-0.000800  -82.800000
-0.001500  -82.300000
-0.001500  -82.700000
-0.000800  -82.300000
-0.003000  -82.600000
-0.003000  -82.300000
-0.003800  -82.500000
-0.004600  -82.400000
-0.003800  -82.300000
-0.005300  -82.400000
-0.005300  -82.500000
-0.004600  -82.400000
-0.005300  -82.400000
-0.003000  -82.700000
-0.001500  -82.300000
-0.000800  -82.400000
0.001500  -82.300000
0.000000  -82.400000
-0.000800  -82.400000
0.000700  -82.200000
0.000000  -82.500000
-0.000800  -82.100000
0.000700  -82.600000
-0.001500  -82.000000
-0.001500  -82.300000
-0.002300  -82.200000
-0.001500  -82.200000
-0.000800  -82.100000
-0.002300  -82.300000
-0.000800  -81.900000
0.002200  -82.300000
0.001500  -82.000000
0.000000  -82.100000
0.002200  -82.100000
0.000700  -81.900000
-0.000800  -82.100000
0.000700  -81.900000
-0.003000  -82.000000
-0.003000  -81.700000
-0.003000  -81.800000
-0.000800  -81.900000
0.000700  -81.800000
0.000000  -81.800000
0.001500  -81.700000
0.002200  -81.600000
0.001500  -81.700000
0.004500  -81.800000
0.004500  -81.400000
0.003000  -81.800000
0.003000  -81.300000
0.005200  -81.900000
0.002200  -81.400000
-0.001500  -81.500000
-0.003000  -81.400000
-0.004600  -81.400000
-0.006000  -81.400000
-0.006800  -81.100000
-0.002300  -81.200000
0.000700  -81.100000
0.000700  -81.200000
-0.001500  -81.000000
-0.001500  -81.300000
-0.002300  -80.900000
-0.003000  -81.100000
-0.003000  -80.800000
-0.005300  -81.000000
-0.003000  -80.900000
-0.000800  -80.700000
-0.000800  -80.700000
-0.001500  -80.400000
-0.002300  -80.800000
-0.000800  -80.400000
-0.003000  -80.600000
-0.004600  -80.400000
-0.003000  -80.400000
-0.002300  -80.400000
-0.001500  -80.300000
-0.001500  -80.300000
-0.000800  -80.100000
-0.000800  -80.300000
-0.000800  -79.900000
-0.001500  -80.300000
-0.000800  -79.700000
0.000700  -80.200000
0.001500  -79.900000
0.000700  -79.800000
-0.000800  -79.900000
0.000000  -79.700000
0.000700  -79.800000
0.001500  -79.700000
-0.000800  -79.400000
-0.001500  -79.500000
-0.004600  -79.600000
-0.005300  -79.200000
-0.004600  -79.600000
-0.004600  -79.200000
-0.003000  -79.500000
-0.002300  -79.100000
0.000700  -79.300000
0.000000  -79.300000
0.001500  -79.100000
0.000700  -79.300000
0.000700  -78.800000
0.002200  -79.400000
0.000700  -78.800000
-0.000800  -79.000000
-0.001500  -79.100000
-0.001500  -78.800000
-0.000800  -78.700000
-0.001500  -79.000000
-0.001500  -78.800000
0.000700  -79.000000
-0.000800  -78.500000
-0.001500  -78.800000
-0.001500  -78.800000
-0.000800  -78.700000
-0.000800  -78.900000
-0.001500  -78.600000
-0.000800  -78.600000
0.000700  -78.500000
0.003000  -78.500000
0.003000  -78.600000
0.002200  -78.300000
0.000700  -78.600000
-0.000800  -78.700000
-0.002300  -78.500000
-0.003000  -78.400000
-0.001500  -78.500000
-0.000800  -78.500000
-0.001500  -78.600000
-0.000800  -78.100000
0.000700  -78.600000
0.000700  -78.300000
0.001500  -78.600000
0.002200  -78.300000
0.000700  -78.500000
-0.001500  -78.500000
-0.001500  -78.400000
-0.000800  -78.500000
0.000000  -78.300000
-0.001500  -78.600000
-0.002300  -78.300000
-0.003000  -78.700000
-0.001500  -78.300000
-0.001500  -78.700000
-0.002300  -78.300000
-0.001500  -78.500000
-0.000800  -78.600000
0.000700  -78.400000
-0.000800  -78.600000
0.000000  -78.300000
0.000700  -78.800000
-0.000800  -78.400000
0.000700  -78.400000
0.001500  -78.400000
0.001500  -78.600000
0.001500  -78.500000
0.000700  -78.800000
0.000700  -78.500000
-0.000800  -78.600000
0.001500  -78.800000
0.004500  -78.500000
0.002200  -78.800000
0.001500  -78.500000
0.000700  -78.800000
0.000000  -78.500000
0.002200  -78.900000
0.000000  -78.600000
-0.000800  -78.600000
-0.000800  -78.700000
-0.003000  -78.800000
-0.001500  -78.800000
-0.003000  -78.800000
-0.006800  -78.700000
-0.007500  -78.800000
-0.006800  -78.900000
-0.003000  -78.800000
-0.003800  -79.000000
-0.005300  -78.900000
-0.005300  -79.000000
-0.005300  -79.000000
-0.004600  -78.900000
-0.003000  -79.000000
-0.003000  -78.800000
-0.001500  -79.100000
0.000700  -78.900000
-0.000800  -79.000000
-0.001500  -79.000000
-0.003000  -79.300000
-0.003000  -79.000000
-0.003800  -79.300000
-0.004600  -78.800000
-0.003000  -79.400000
-0.005300  -79.200000
-0.006000  -79.300000
-0.006800  -79.200000
-0.005300  -79.100000
-0.003000  -79.600000
-0.003000  -79.100000
-0.001500  -79.400000
-0.000800  -79.400000
0.000000  -79.300000
0.001500  -79.300000
0.001500  -79.400000
-0.001500  -79.300000
-0.000800  -79.400000
0.000000  -79.400000
-0.000800  -79.200000
-0.000800  -79.700000
-0.001500  -79.200000
-0.001500  -79.800000
-0.001500  -79.300000
-0.001500  -79.700000
0.000700  -79.400000
0.001500  -79.400000
0.003000  -79.500000
0.003000  -79.500000
0.001500  -79.500000
0.002200  -79.600000
0.000700  -79.600000
0.002200  -79.500000
0.001500  -79.700000
-0.002300  -79.300000
-0.002300  -79.700000
-0.002300  -79.200000
-0.003000  -79.700000
-0.002300  -79.400000
-0.003000  -79.600000
-0.004600  -79.700000
-0.003000  -79.400000
-0.003000  -79.800000
-0.003000  -79.300000
-0.002300  -79.500000
-0.001500  -79.600000
0.000700  -79.600000
0.002200  -79.400000
-0.000800  -79.700000
-0.002300  -79.500000
-0.000800  -79.600000
0.000700  -79.400000
0.003000  -79.400000
0.001500  -79.700000
0.001500  -79.400000
0.001500  -79.700000
-0.000800  -79.400000
0.001500  -79.800000
0.001500  -79.300000
0.000700  -79.700000
0.000700  -79.400000
0.000700  -79.600000
0.000700  -79.500000
-0.001500  -79.700000
-0.000800  -79.300000
-0.000800  -79.800000
-0.000800  -79.200000
0.000700  -79.700000
0.000700  -79.600000
-0.000800  -79.500000
0.000700  -79.700000
0.000000  -79.500000
-0.000800  -79.700000
-0.002300  -79.200000
-0.005300  -79.700000
-0.004600  -79.400000
-0.005300  -79.400000
-0.004600  -79.700000
-0.003000  -79.500000
-0.005300  -79.300000
-0.004600  -79.700000
-0.003000  -79.300000
-0.003000  -79.500000
-0.003000  -79.400000
-0.001500  -79.300000
0.000700  -79.700000
0.001500  -79.200000
0.002200  -79.700000
0.003000  -79.200000
0.005200  -79.700000
0.004500  -79.200000
0.001500  -79.500000
-0.001500  -79.400000
-0.001500  -79.400000
-0.002300  -79.400000
-0.003800  -79.500000
-0.003000  -79.400000
-0.001500  -79.200000
-0.001500  -79.500000
-0.002300  -79.200000
-0.001500  -79.700000
-0.003000  -79.100000
-0.002300  -79.600000
-0.001500  -79.200000
-0.003800  -79.500000
-0.003800  -79.300000
-0.004600  -79.400000
-0.002300  -79.400000
-0.001500  -79.400000
0.000700  -79.300000
0.000700  -79.300000
0.002200  -79.400000
0.003000  -79.300000
0.000700  -79.400000
0.000700  -79.200000
0.001500  -79.400000
0.004500  -79.300000
0.005200  -79.300000
0.005200  -79.400000
0.003700  -79.200000
0.001500  -79.400000
0.000000  -79.100000
0.000700  -79.500000
0.000000  -79.200000
-0.000800  -79.200000
-0.001500  -79.400000
-0.001500  -79.300000
0.000000  -79.100000
0.002200  -79.400000
0.000000  -79.200000
-0.002300  -79.300000
-0.003000  -79.300000
-0.003800  -79.200000
-0.004600  -79.400000
-0.004600  -79.200000
-0.003000  -79.400000
-0.004600  -79.200000
-0.004600  -79.200000
-0.004600  -79.400000
-0.003000  -79.100000
-0.003000  -79.200000
-0.003000  -79.300000
-0.001500  -79.300000
-0.001500  -79.100000
-0.003000  -79.300000
-0.003000  -79.100000
-0.002300  -79.400000
-0.001500  -78.900000
-0.001500  -79.300000
-0.000800  -79.100000
-0.000800  -79.200000
-0.000800  -79.100000
-0.001500  -79.200000
-0.001500  -79.200000
-0.000800  -79.000000
-0.000800  -79.200000
0.000700  -79.100000
0.001500  -79.200000
0.000700  -79.100000
-0.000800  -79.300000
-0.000800  -79.000000
-0.000800  -79.300000
-0.001500  -79.100000
0.000700  -79.200000
-0.001500  -79.100000
-0.001500  -79.100000
0.003000  -79.400000
0.003000  -78.900000
0.003000  -79.400000
0.002200  -78.900000
-0.001500  -79.400000
-0.001500  -79.200000
-0.001500  -79.100000
-0.003000  -79.200000
-0.004600  -79.100000
-0.004600  -79.200000
-0.004600  -79.100000
-0.004600  -79.300000
-0.001500  -78.800000
0.000700  -79.400000
0.001500  -79.000000
0.001500  -79.400000
0.000700  -79.100000
-0.000800  -79.200000
-0.000800  -79.200000
0.000700  -79.100000
0.000700  -79.300000
-0.000800  -79.100000
-0.000800  -79.200000
0.000700  -79.100000
0.000700  -79.200000
0.000700  -79.100000
0.000700  -79.300000
0.001500  -79.000000
0.003000  -79.200000
0.003000  -79.100000
0.001500  -79.200000
0.002200  -79.200000
-0.000800  -79.100000
0.000700  -79.200000
0.000000  -79.000000
-0.000800  -79.400000
-0.000800  -78.900000
-0.002300  -79.300000
-0.001500  -79.100000
-0.003000  -79.200000
-0.003800  -79.100000
-0.005300  -79.400000
-0.005300  -79.000000
-0.003800  -79.400000
-0.000800  -79.200000
0.000000  -79.400000
-0.001500  -79.200000
-0.000800  -79.100000
0.000000  -79.400000
-0.000800  -79.100000
0.001500  -79.400000
-0.001500  -79.200000
-0.003000  -79.100000
-0.001500  -79.300000
-0.003000  -79.200000
-0.004600  -79.200000
-0.003800  -79.300000
-0.003000  -79.100000
-0.001500  -79.200000
-0.003000  -79.300000
-0.003800  -79.100000
-0.003000  -79.400000
-0.001500  -79.000000
-0.001500  -79.500000
-0.003000  -79.100000
-0.003000  -79.200000
-0.001500  -79.200000
-0.001500  -79.200000
0.000000  -79.300000
0.000700  -79.200000
-0.000800  -79.300000
0.000700  -79.300000
-0.002300  -79.300000
-0.003000  -79.100000
-0.003000  -79.400000
-0.004600  -79.100000
-0.001500  -79.500000
-0.000800  -79.100000
-0.001500  -79.400000
-0.001500  -79.300000
-0.003000  -79.200000
-0.001500  -79.500000
-0.000800  -79.000000
-0.000800  -79.600000
-0.002300  -78.900000
-0.001500  -79.300000
0.000700  -79.200000
0.000000  -79.400000
-0.000800  -79.400000
-0.001500  -79.400000
0.000000  -79.200000
0.000700  -79.300000
0.000000  -79.400000
0.001500  -79.100000
0.001500  -79.400000
0.003000  -79.100000
0.003000  -79.500000
0.002200  -79.000000
0.003700  -79.400000
0.000700  -79.200000
0.000000  -79.400000
0.000000  -79.300000
-0.003000  -79.200000
-0.001500  -79.400000
-0.000800  -79.300000
-0.003000  -79.200000
-0.000800  -79.200000
-0.000800  -79.300000
-0.001500  -79.200000
-0.000800  -79.500000
0.000700  -79.200000
-0.000800  -79.300000
-0.000800  -79.400000
0.000700  -79.200000
-0.000800  -79.300000
-0.001500  -79.000000
-0.001500  -79.500000
-0.000800  -79.400000
0.000000  -79.200000
0.001500  -79.200000
0.000700  -79.300000
-0.000800  -79.100000
-0.000800  -79.700000
-0.003000  -79.100000
-0.003000  -79.600000
-0.003000  -79.100000
-0.003000  -79.300000
-0.003000  -79.200000
-0.004600  -79.300000
-0.001500  -79.400000
-0.002300  -79.300000
-0.001500  -79.400000
0.000700  -79.200000
-0.000800  -79.200000
-0.000800  -79.400000
-0.003000  -79.200000
-0.003000  -79.200000
-0.001500  -79.600000
-0.001500  -79.200000
-0.000800  -79.400000
0.000000  -79.300000
-0.001500  -79.200000
-0.002300  -79.400000
-0.002300  -79.100000
-0.003000  -79.500000
-0.002300  -79.100000
-0.000800  -79.500000
0.001500  -79.100000
0.000700  -79.500000
-0.000800  -79.200000
-0.001500  -79.300000
-0.000800  -79.300000
0.000000  -79.400000
-0.000800  -79.300000
0.001500  -79.200000
-0.000800  -79.300000
-0.000800  -79.100000
-0.000800  -79.400000
-0.000800  -79.200000
0.000000  -79.500000
0.000700  -79.100000
0.001500  -79.400000
0.002200  -79.200000
0.003700  -79.100000
0.000700  -79.400000
-0.001500  -79.200000
-0.001500  -79.400000
-0.002300  -79.300000
-0.003000  -79.200000
-0.004600  -79.200000
-0.004600  -79.300000
-0.003800  -79.200000
-0.004600  -79.500000
-0.005300  -79.200000
-0.004600  -79.400000
-0.003000  -79.400000
-0.001500  -79.100000
-0.001500  -79.500000
-0.003000  -79.100000
-0.001500  -79.500000
-0.002300  -79.100000
-0.004600  -79.300000
-0.002300  -79.400000
-0.003000  -79.300000
-0.003000  -79.300000
-0.003800  -79.600000
-0.003000  -79.100000
0.000700  -79.400000
-0.000800  -79.200000
-0.000800  -79.400000
0.000700  -79.400000
0.000700  -79.200000
0.000000  -79.400000
0.000000  -79.300000
0.000700  -79.500000
0.001500  -79.300000
0.004500  -79.300000
0.002200  -79.400000
0.000700  -79.400000
-0.000800  -79.400000
-0.000800  -79.400000
-0.001500  -79.400000
-0.000800  -79.300000
0.000700  -79.500000
0.000000  -79.200000
0.000700  -79.600000
0.000700  -79.100000
-0.000800  -79.500000
0.000000  -79.200000
0.003000  -79.500000
0.004500  -79.300000
0.006700  -79.400000
0.005200  -79.600000
0.003000  -79.400000
0.003000  -79.200000
0.002200  -79.500000
0.001500  -79.500000
-0.000800  -79.100000
-0.001500  -79.700000
-0.003800  -79.200000
-0.003800  -79.600000
-0.003000  -79.400000
-0.001500  -79.500000
-0.003800  -79.600000
-0.005300  -79.400000
-0.003000  -79.500000
-0.003800  -79.200000
-0.003000  -79.600000
-0.003000  -79.400000
-0.005300  -79.400000
-0.004600  -79.600000
-0.006800  -79.400000
-0.006800  -79.200000
-0.003800  -79.500000
-0.004600  -79.400000
-0.003000  -79.300000
-0.000800  -79.500000
0.001500  -79.200000
0.000700  -79.600000
0.000700  -79.400000
0.003000  -79.600000
0.000700  -79.400000
-0.003000  -79.600000
-0.003000  -79.500000
-0.001500  -79.300000
0.000700  -79.500000
0.002200  -79.500000
0.000700  -79.400000
0.000700  -79.600000
0.002200  -79.500000
-0.000800  -79.300000
-0.001500  -79.700000
-0.003800  -79.400000
-0.002300  -79.700000
-0.002300  -79.400000
-0.001500  -79.600000
-0.000800  -79.600000
-0.003000  -79.400000
-0.003000  -79.500000
-0.003000  -79.400000
-0.003000  -79.600000
-0.000800  -79.600000
-0.002300  -79.600000
-0.003000  -79.600000
-0.003000  -79.700000
-0.001500  -79.200000
-0.003000  -79.800000
-0.005300  -79.300000
-0.002300  -79.700000
-0.001500  -79.300000
-0.002300  -79.700000
-0.002300  -79.400000
-0.003000  -79.700000
-0.003000  -79.600000
-0.000800  -79.300000
-0.000800  -79.700000
-0.001500  -79.400000
0.003000  -79.600000
0.003000  -79.500000
0.001500  -79.700000
0.001500  -79.400000
0.001500  -79.700000
0.003000  -79.300000
-0.000800  -79.600000
-0.001500  -79.400000
-0.000800  -79.700000
0.001500  -79.400000
0.001500  -79.500000
0.000700  -79.700000
0.001500  -79.400000
0.000000  -79.700000
0.001500  -79.300000
0.003000  -79.700000
0.003000  -79.500000
0.003700  -79.600000
0.000700  -79.500000
-0.000800  -79.700000
-0.000800  -79.400000
-0.000800  -79.700000
-0.000800  -79.700000
-0.002300  -79.400000
-0.000800  -79.700000
0.000000  -79.400000
-0.002300  -79.800000
-0.003800  -79.400000
-0.003000  -79.800000
-0.003800  -79.400000
-0.001500  -79.900000
-0.001500  -79.700000
0.000700  -79.500000
0.001500  -79.500000
0.002200  -79.500000
0.003000  -79.400000
0.000700  -79.700000
0.000700  -79.400000
0.000700  -79.500000
0.000000  -79.700000
-0.000800  -79.500000
0.000700  -79.700000
0.000000  -79.500000
-0.001500  -79.700000
-0.001500  -79.700000
-0.001500  -79.700000
-0.001500  -79.700000
-0.001500  -79.500000
-0.001500  -79.700000
-0.002300  -79.700000
-0.002300  -79.700000
0.000000  -79.500000
-0.001500  -79.700000
0.000000  -79.400000
0.001500  -79.700000
-0.000800  -79.400000
-0.001500  -79.900000
-0.001500  -79.400000
-0.004600  -79.700000
-0.004600  -79.500000
-0.004600  -79.700000
-0.003000  -79.800000
-0.001500  -79.500000
-0.003800  -79.600000
-0.004600  -79.600000
-0.003000  -79.600000
-0.003000  -79.600000
-0.002300  -79.900000
-0.003000  -79.400000
-0.000800  -79.700000
-0.001500  -79.700000
-0.003800  -79.500000
-0.003800  -79.700000
-0.003000  -79.400000
-0.000800  -79.700000
0.000700  -79.500000
-0.000800  -79.800000
-0.001500  -79.400000
0.000000  -79.700000
-0.000800  -79.400000
-0.000800  -79.700000
0.000700  -79.700000
0.002200  -79.600000
0.002200  -79.700000
0.000700  -79.500000
0.000000  -79.700000
-0.002300  -79.400000
-0.004600  -79.700000
-0.003800  -79.400000
-0.001500  -79.800000
-0.002300  -79.600000
-0.002300  -79.700000
-0.001500  -79.700000
-0.001500  -79.600000
-0.001500  -79.800000
-0.000800  -79.500000
0.001500  -79.700000
0.003000  -79.600000
0.000700  -79.500000
-0.001500  -79.600000
-0.000800  -79.700000
0.000000  -79.500000
-0.001500  -79.700000
-0.001500  -79.400000
-0.003000  -79.500000
-0.003800  -79.600000
-0.001500  -79.600000
-0.001500  -79.700000
0.000000  -79.400000
-0.000800  -79.700000
-0.001500  -79.500000
-0.000800  -79.600000
-0.000800  -79.600000
-0.000800  -79.700000
-0.001500  -79.600000
-0.001500  -79.700000
-0.001500  -79.400000
-0.002300  -79.600000
-0.001500  -79.400000
-0.000800  -79.700000
0.001500  -79.700000
0.003000  -79.400000
0.002200  -79.800000
0.002200  -79.400000
0.000000  -79.600000
-0.001500  -79.600000
-0.000800  -79.600000
0.000700  -79.600000
0.000000  -79.600000
-0.002300  -79.600000
-0.001500  -79.700000
-0.000800  -79.500000
-0.003000  -79.700000
-0.003000  -79.500000
-0.003000  -79.500000
-0.001500  -79.700000
0.000000  -79.400000
0.000000  -79.700000
0.000700  -79.300000
-0.000800  -79.800000
0.000700  -79.400000
0.000700  -79.600000
-0.000800  -79.700000
0.001500  -79.600000
0.000700  -79.600000
-0.000800  -79.500000
-0.001500  -79.600000
-0.000800  -79.400000
-0.000800  -79.700000
-0.001500  -79.400000
-0.002300  -79.700000
-0.001500  -79.400000
-0.001500  -79.600000
-0.003800  -79.600000
-0.003000  -79.500000
-0.003000  -79.700000
-0.003000  -79.200000
-0.001500  -79.800000
-0.001500  -79.400000
-0.003000  -79.400000
-0.003000  -79.600000
-0.003000  -79.500000
-0.000800  -79.400000
0.000000  -79.600000
0.000000  -79.500000
0.001500  -79.500000
0.001500  -79.600000
0.002200  -79.400000
-0.000800  -79.700000
-0.002300  -79.400000
-0.000800  -79.800000
-0.000800  -79.300000
0.000700  -79.700000
-0.001500  -79.400000
0.000000  -79.500000
-0.003000  -79.600000
-0.005300  -79.700000
-0.003000  -79.500000
-0.003800  -79.700000
-0.001500  -79.500000
-0.001500  -79.700000
-0.000800  -79.700000
0.000700  -79.300000
0.001500  -79.700000
0.003700  -79.400000
0.002200  -79.700000
-0.000800  -79.400000
-0.000800  -79.500000
-0.000800  -79.700000
-0.001500  -79.400000
-0.001500  -79.800000
-0.001500  -79.600000
-0.000800  -79.400000
-0.000800  -79.700000
-0.000800  -79.600000
0.000700  -79.500000
-0.000800  -79.700000
0.000000  -79.200000
0.001500  -79.700000
0.000700  -79.300000
0.001500  -79.800000
0.000700  -79.300000
0.000700  -79.600000
0.001500  -79.500000
0.001500  -79.500000
0.003700  -79.600000
0.003000  -79.400000
0.000700  -79.500000
0.000700  -79.700000
0.000000  -79.500000
-0.001500  -79.500000
-0.004600  -79.700000
-0.005300  -79.400000
-0.003000  -79.700000
-0.003000  -79.400000
-0.003000  -79.600000
-0.004600  -79.700000
-0.004600  -79.500000
-0.003800  -79.700000
-0.003800  -79.200000
-0.003000  -79.800000
-0.003800  -79.400000
-0.004600  -79.700000
-0.002300  -79.500000
-0.001500  -79.500000
-0.000800  -79.500000
0.000700  -79.600000
0.000700  -79.400000
0.000700  -79.600000
0.000000  -79.600000
0.000700  -79.400000
-0.000800  -79.700000
-0.001500  -79.300000
-0.000800  -79.700000
-0.002300  -79.400000
-0.001500  -79.700000
-0.003000  -79.400000
-0.002300  -79.500000
-0.000800  -79.700000
0.000000  -79.500000
0.002200  -79.600000
0.000700  -79.500000
0.000700  -79.400000
-0.000800  -79.500000
-0.003000  -79.600000
-0.001500  -79.300000
-0.002300  -79.700000
-0.004600  -79.400000
-0.005300  -79.500000
-0.003800  -79.600000
0.000000  -79.400000
-0.001500  -79.700000
-0.001500  -79.400000
-0.003000  -79.700000
-0.003000  -79.400000
-0.000800  -79.600000
-0.002300  -79.400000
-0.000800  -79.400000
0.000000  -79.500000
0.000700  -79.800000
0.002200  -79.300000
0.001500  -79.700000
0.003000  -79.400000
0.004500  -79.700000
0.006700  -79.600000
0.002200  -79.500000
0.001500  -79.700000
0.001500  -79.400000
-0.000800  -79.600000
-0.002300  -79.400000
-0.001500  -79.600000
0.001500  -79.600000
0.000700  -79.600000
0.000700  -79.400000
-0.000800  -79.700000
-0.001500  -79.500000
-0.000800  -79.600000
-0.001500  -79.600000
-0.003000  -79.500000
-0.008300  -79.700000
-0.009100  -79.300000
-0.007500  -79.800000
-0.003000  -79.200000
0.000700  -79.700000
0.001500  -79.600000
0.001500  -79.700000
0.001500  -79.800000
0.001500  -79.500000
0.000000  -79.600000
0.002200  -79.700000
0.001500  -79.700000
-0.000800  -79.400000
-0.001500  -79.700000
-0.003000  -79.400000
-0.003000  -79.800000
-0.001500  -79.400000
-0.003000  -79.700000
-0.004600  -79.500000
-0.004600  -79.700000
-0.004600  -79.700000
-0.003800  -79.700000
-0.001500  -80.000000
-0.000800  -79.700000
-0.000800  -79.700000
0.003000  -79.700000
0.003700  -79.700000
0.004500  -79.500000
0.003700  -80.000000
0.004500  -79.700000
0.003700  -79.900000
0.000700  -79.900000
0.000700  -79.800000
-0.001500  -79.900000
-0.000800  -79.600000
-0.000800  -80.100000
-0.002300  -79.600000
-0.000800  -80.000000
-0.001500  -79.800000
-0.003000  -80.100000
-0.003800  -79.900000
-0.005300  -79.900000
-0.005300  -80.000000
-0.003800  -80.000000
-0.003000  -79.800000
-0.003800  -80.000000
-0.004600  -80.100000
-0.005300  -80.000000
-0.004600  -80.100000
-0.003000  -79.800000
-0.003800  -80.100000
-0.002300  -80.000000
-0.002300  -80.100000
-0.003000  -80.200000
-0.001500  -80.000000
-0.000800  -80.200000
0.000700  -80.200000
0.000700  -80.100000
0.000000  -80.200000
-0.001500  -80.400000
-0.000800  -80.000000
0.001500  -80.300000
0.004500  -80.100000
0.004500  -80.400000
0.004500  -80.100000
0.005200  -80.400000
0.001500  -80.300000
-0.001500  -80.300000
-0.003000  -80.500000
-0.002300  -80.200000
0.000700  -80.600000
0.005200  -80.500000
0.007500  -80.400000
0.005200  -80.300000
0.001500  -80.400000
-0.003800  -80.400000
-0.008300  -80.700000
-0.011300  -80.500000
-0.015000  -80.600000
-0.017300  -80.600000
-0.022500  -80.500000
-0.026300  -80.600000
-0.021800  -80.500000
-0.012800  -80.900000
-0.004600  -80.500000
0.001500  -80.900000
0.006700  -80.600000
0.009000  -80.700000
0.006700  -80.600000
0.004500  -80.800000
0.008200  -80.800000
0.020200  -80.700000
0.036000  -80.900000
0.038200  -80.600000
0.031500  -81.000000
0.024700  -80.600000
0.012000  -80.900000
0.001500  -80.700000
-0.006800  -80.800000
-0.009800  -80.900000
-0.010500  -80.800000
-0.012000  -80.800000
-0.012000  -80.600000
-0.011300  -80.900000
-0.009800  -80.800000
-0.015800  -80.800000
-0.016500  -80.900000
-0.015000  -81.000000
-0.015800  -80.700000
-0.014300  -80.900000
-0.004600  -80.700000
0.002200  -81.000000
0.000700  -81.100000
0.000700  -80.800000
0.001500  -81.100000
0.001500  -80.700000
0.004500  -81.100000
0.003700  -80.800000
0.001500  -81.100000
0.003000  -80.900000
0.005200  -81.000000
0.006700  -81.000000
0.001500  -81.100000
-0.005300  -81.000000
-0.005300  -81.100000
-0.006000  -81.000000
-0.007500  -81.000000
-0.009100  -81.000000
-0.005300  -80.900000
-0.004600  -81.100000
-0.006000  -80.900000
-0.005300  -81.100000
-0.003800  -81.100000
-0.000800  -81.000000
0.003700  -81.400000
0.012700  -81.100000
0.022500  -81.000000
0.021700  -81.000000
0.006700  -81.100000
-0.009100  -81.100000
-0.018800  -81.500000
-0.023300  -80.900000
-0.019500  -81.400000
-0.009100  -81.000000
0.005200  -81.300000
0.015000  -81.100000
0.012700  -81.000000
0.008200  -81.400000
0.006700  -81.100000
0.006000  -81.300000
0.001500  -81.000000
-0.003000  -81.200000
-0.001500  -81.100000
-0.001500  -81.100000
-0.003800  -81.100000
-0.004600  -81.300000
-0.006000  -81.200000
-0.004600  -81.100000
-0.003000  -81.300000
-0.004600  -81.100000
-0.004600  -81.400000
-0.004600  -80.900000
-0.002300  -81.500000
-0.001500  -81.100000
-0.001500  -81.200000
-0.003800  -81.100000
-0.004600  -81.100000
-0.005300  -81.200000
-0.008300  -81.200000
-0.006800  -81.100000
-0.000800  -81.200000
0.002200  -81.400000
0.001500  -80.900000
0.000700  -81.400000
-0.000800  -81.000000
0.000000  -81.400000
-0.000800  -81.100000
-0.001500  -81.100000
-0.001500  -81.200000
-0.003800  -80.900000
-0.003000  -81.300000
-0.004600  -81.000000
-0.012800  -81.300000
-0.018100  -81.200000
-0.015800  -81.100000
-0.017300  -81.000000
-0.019500  -81.200000
-0.020300  -81.000000
-0.013500  -81.200000
-0.003800  -81.100000
0.000700  -81.000000
0.012700  -81.300000
0.025500  -80.900000
0.031500  -81.100000
0.033000  -80.800000
0.033700  -81.100000
0.040500  -80.900000
0.045700  -81.000000
0.033000  -81.100000
0.021700  -81.000000
0.015700  -80.900000
0.001500  -80.900000
-0.009800  -80.900000
-0.017300  -80.900000
-0.023300  -80.900000
-0.028500  -80.900000
-0.027000  -80.900000
-0.015000  -80.600000
-0.001500  -80.900000
0.006000  -80.600000
0.010500  -80.700000
0.007500  -80.800000
-0.001500  -80.600000
-0.005300  -80.800000
-0.009100  -80.600000
-0.009800  -80.600000
-0.008300  -80.600000
-0.006000  -80.600000
-0.005300  -80.400000
-0.006800  -80.700000
-0.009800  -80.400000
-0.014300  -80.800000
-0.012800  -80.300000
-0.016500  -80.600000
-0.016500  -80.400000
-0.009100  -80.300000
-0.001500  -80.600000
0.002200  -80.200000
0.004500  -80.500000
0.006000  -80.300000
0.005200  -80.100000
0.005200  -80.100000
0.002200  -80.300000
0.001500  -80.200000
0.006700  -80.300000
0.010500  -80.000000
0.009700  -80.100000
0.001500  -80.100000
-0.004600  -79.900000
-0.008300  -80.100000
-0.015800  -79.800000
-0.021800  -80.300000
-0.027800  -79.700000
-0.023300  -80.000000
-0.013500  -79.800000
-0.010500  -79.800000
-0.005300  -79.900000
0.005200  -79.700000
0.021700  -79.800000
0.030000  -79.700000
0.023200  -79.800000
0.023200  -79.500000
0.029200  -80.000000
0.024000  -79.500000
0.018700  -79.700000
0.012000  -79.400000
0.006000  -79.500000
0.004500  -79.700000
-0.001500  -79.300000
-0.008300  -79.600000
-0.009800  -79.200000
-0.012800  -79.600000
-0.016500  -79.200000
-0.018100  -79.200000
-0.019500  -79.200000
-0.018800  -79.100000
-0.014300  -79.100000
-0.008300  -79.200000
-0.006000  -79.100000
0.000700  -78.900000
0.009000  -79.100000
0.012000  -78.600000
0.009000  -79.000000
0.003000  -78.500000
-0.003000  -78.900000
-0.001500  -78.400000
-0.001500  -78.600000
-0.004600  -78.400000
-0.005300  -78.300000
-0.003800  -78.300000
-0.006000  -78.400000
-0.006000  -78.300000
-0.006800  -78.200000
-0.007500  -78.300000
-0.003000  -78.000000
0.003700  -78.200000
0.008200  -77.900000
0.002200  -77.800000
-0.008300  -78.000000
-0.019500  -77.700000
-0.024800  -77.800000
-0.022500  -77.500000
-0.018100  -77.700000
-0.012800  -77.400000
-0.009800  -77.400000
-0.005300  -77.200000
0.011200  -77.300000
0.023200  -77.200000
0.022500  -77.300000
0.020200  -76.800000
0.019500  -77.100000
0.025500  -76.700000
0.020200  -76.800000
0.005200  -76.800000
-0.005300  -76.500000
-0.013500  -76.600000
-0.012800  -76.300000
-0.006800  -76.400000
0.000700  -76.200000
0.003700  -76.100000
0.000000  -76.000000
-0.004600  -76.100000
-0.008300  -76.000000
-0.006800  -75.800000
-0.004600  -75.800000
-0.000800  -75.400000
-0.002300  -75.600000
-0.009100  -75.400000
-0.006800  -75.500000
0.002200  -75.100000
0.009000  -75.300000
0.018000  -75.000000
0.024000  -74.900000
0.015700  -75.000000
0.003000  -74.400000
-0.005300  -74.800000
-0.008300  -74.600000
-0.009100  -74.400000
-0.009100  -74.300000
-0.010500  -74.200000
-0.012000  -74.000000
-0.011300  -74.200000
-0.011300  -73.800000
-0.011300  -73.800000
-0.015800  -73.600000
-0.018100  -73.400000
-0.015800  -73.600000
-0.016500  -73.100000
-0.016500  -73.500000
-0.009100  -72.900000
0.003700  -73.400000
0.014200  -72.900000
0.012700  -72.800000
0.004500  -72.800000
0.006700  -72.800000
0.014200  -72.600000
0.023200  -72.200000
0.027700  -72.500000
0.030700  -72.000000
0.034500  -72.300000
0.018700  -71.900000
0.000700  -72.100000
-0.006800  -71.700000
-0.012000  -71.800000
-0.011300  -71.400000
-0.004600  -71.500000
0.003700  -71.600000
0.000000  -71.100000
-0.008300  -71.100000
-0.009800  -70.900000
-0.014300  -70.700000
-0.018100  -70.700000
-0.015000  -70.700000
-0.014300  -70.300000
-0.017300  -70.700000
-0.020300  -70.200000
-0.021800  -70.200000
-0.018100  -70.100000
-0.006800  -69.800000
0.006700  -69.900000
0.016500  -69.400000
0.021700  -69.800000
0.016500  -69.000000
0.012000  -69.300000
0.014200  -69.100000
0.013500  -69.200000
0.002200  -68.800000
-0.009100  -68.700000
-0.012800  -68.300000
-0.011300  -68.700000
-0.006800  -68.300000
0.000700  -68.300000
0.009000  -68.100000
0.016500  -67.900000
0.016500  -67.900000
0.004500  -67.700000
-0.005300  -67.500000
-0.012800  -67.300000
-0.021000  -67.200000
-0.022500  -67.200000
-0.024000  -67.000000
-0.026300  -66.900000
-0.021800  -66.900000
-0.016500  -66.600000
-0.006800  -66.400000
0.003700  -66.700000
0.023200  -66.200000
0.044200  -66.400000
0.034500  -65.800000
0.015700  -66.100000
0.001500  -65.700000
-0.009800  -65.700000
-0.012000  -65.600000
-0.015800  -65.300000
-0.015800  -65.400000
-0.016500  -64.900000
-0.008300  -64.900000
0.009000  -64.900000
0.021700  -64.800000
0.030000  -64.400000
0.027000  -64.500000
0.009700  -64.100000
-0.006000  -64.100000
-0.014300  -63.900000
-0.018800  -63.500000
-0.021800  -63.900000
-0.022500  -63.300000
-0.012800  -63.600000
-0.006800  -63.100000
-0.009100  -63.100000
-0.001500  -63.000000
0.009700  -62.800000
0.016500  -62.600000
0.016500  -62.600000
0.012000  -62.400000
0.003000  -62.300000
-0.002300  -62.200000
-0.002300  -61.800000
-0.003800  -62.000000
-0.012000  -61.500000
-0.026300  -61.800000
-0.029300  -61.300000
-0.023300  -61.300000
-0.012000  -61.200000
0.005200  -60.900000
0.015700  -60.900000
0.027700  -60.600000
0.038200  -60.700000
0.032200  -60.400000
0.027700  -60.200000
0.025500  -60.200000
0.015700  -59.900000
0.006700  -59.600000
0.002200  -59.600000
0.000000  -59.400000
-0.001500  -59.200000
-0.008300  -59.300000
-0.012800  -58.800000
-0.010500  -59.100000
-0.015000  -58.300000
-0.020300  -58.500000
-0.023300  -58.200000
-0.024000  -58.200000
-0.027000  -58.300000
-0.027000  -57.900000
-0.021000  -57.700000
-0.015800  -57.600000
-0.000800  -57.200000
0.010500  -57.300000
0.002200  -57.200000
-0.015000  -56.700000
-0.025600  -56.900000
-0.024800  -56.500000
-0.014300  -56.400000
0.010500  -56.200000
0.028500  -56.000000
0.039000  -56.000000
0.046500  -55.600000
0.046500  -55.700000
0.039000  -55.100000
0.027700  -55.200000
0.006000  -55.100000
-0.034600  -54.900000
-0.057800  -54.500000
-0.055500  -54.900000
-0.046500  -54.000000
-0.035300  -54.300000
-0.020300  -53.800000
0.006700  -53.800000
0.040500  -53.700000
0.066700  -53.400000
0.070500  -53.400000
0.046500  -52.800000
0.012700  -53.000000
-0.003800  -52.800000
-0.012000  -52.500000
-0.021800  -52.300000
-0.020300  -52.200000
-0.007500  -52.000000
0.005200  -51.900000
-0.003000  -51.600000
-0.016500  -51.500000
-0.012800  -51.300000
-0.004600  -51.100000
0.002200  -51.200000
-0.000800  -50.700000
0.006700  -50.800000
0.024000  -50.200000
0.023200  -50.400000
0.018000  -50.000000
0.002200  -49.900000
-0.019500  -49.900000
-0.029300  -49.600000
-0.034600  -49.500000
-0.030000  -49.100000
-0.024800  -49.100000
-0.012000  -48.700000
0.003700  -48.800000
0.015700  -48.200000
0.033000  -48.500000
0.030700  -47.900000
0.024000  -48.200000
0.015700  -47.700000
0.005200  -47.700000
0.000700  -47.600000
-0.005300  -47.100000
-0.012000  -47.300000
-0.027800  -46.900000
-0.042000  -46.700000
-0.048000  -46.500000
-0.048000  -46.300000
-0.036100  -46.300000
-0.019500  -46.200000
0.001500  -45.800000
0.036700  -45.900000
0.050200  -45.500000
0.027700  -45.300000
0.007500  -45.300000
0.001500  -44.900000
-0.003800  -45.200000
-0.003800  -44.400000
0.002200  -44.800000
0.012700  -43.900000
0.034500  -44.100000
0.042000  -44.100000
0.039700  -43.800000
0.033700  -43.600000
0.020200  -43.700000
0.005200  -43.100000
-0.018800  -43.200000
-0.042000  -42.800000
-0.045800  -42.800000
-0.036800  -42.700000
-0.036800  -42.200000
-0.045800  -42.300000
-0.053300  -41.900000
-0.051800  -41.900000
-0.050300  -41.600000
-0.033800  -41.500000
-0.008300  -41.300000
-0.007500  -41.200000
0.007500  -41.000000
0.015000  -40.800000
0.012000  -40.600000
0.034500  -40.400000
0.043500  -40.400000
0.036700  -39.900000
0.028500  -40.100000
0.033700  -39.500000
0.056200  -39.800000
0.069000  -39.200000
0.046500  -39.200000
0.021000  -38.900000
0.017200  -38.800000
0.007500  -38.700000
-0.001500  -38.500000
-0.008300  -38.300000
-0.020300  -38.100000
-0.044300  -38.000000
-0.067500  -37.500000
-0.069800  -37.800000
-0.075000  -37.100000
-0.063800  -37.400000
-0.008300  -36.900000
0.040500  -36.900000
0.037500  -36.800000
0.005200  -36.300000
-0.004600  -36.500000
0.016500  -35.900000
0.033000  -36.100000
0.044200  -35.500000
0.051000  -35.500000
0.034500  -35.500000
0.020200  -35.200000
0.008200  -35.100000
-0.001500  -35.100000
-0.004600  -34.700000
-0.008300  -34.600000
-0.017300  -34.400000
-0.029300  -34.100000
-0.036100  -34.300000
-0.039000  -33.800000
-0.030800  -34.000000
-0.019500  -33.400000
-0.006800  -33.500000
0.015000  -33.300000
0.026200  -33.200000
0.015700  -33.000000
0.003000  -32.800000
-0.002300  -32.700000
-0.008300  -32.600000
-0.014300  -32.400000
-0.014300  -32.100000
-0.020300  -32.100000
-0.030000  -31.800000
-0.035300  -31.800000
-0.025600  -31.500000
-0.006800  -31.400000
-0.005300  -31.400000
-0.016500  -31.000000
-0.015800  -31.100000
0.000000  -30.600000
0.015700  -30.900000
0.025500  -30.400000
0.035200  -30.400000
0.057000  -30.200000
0.053200  -30.100000
0.018000  -29.700000
-0.005300  -29.900000
-0.025600  -29.400000
-0.049500  -29.800000
-0.057800  -29.200000
-0.046500  -29.100000
-0.027800  -29.200000
-0.006000  -28.800000
0.029200  -28.900000
0.071200  -28.500000
0.076500  -28.600000
0.045700  -28.500000
0.034500  -28.300000
0.032200  -28.100000
0.015000  -28.100000
0.000000  -27.800000
-0.019500  -27.700000
-0.043600  -27.700000
-0.053300  -27.400000
-0.061500  -27.600000
-0.063000  -27.100000
-0.050300  -27.400000
-0.042800  -26.800000
-0.042000  -27.000000
-0.027800  -26.600000
-0.014300  -26.600000
0.003000  -26.600000
0.030700  -26.200000
0.051000  -26.200000
0.072000  -26.100000
0.078000  -26.000000
0.049500  -26.000000
0.008200  -26.100000
-0.022500  -25.600000
-0.042800  -25.900000
-0.043600  -25.500000
-0.033800  -25.500000
-0.029300  -25.300000
-0.018100  -25.100000
0.006700  -25.400000
0.030700  -24.800000
0.057700  -25.100000
0.079500  -24.500000
0.081000  -24.800000
0.067500  -24.600000
0.036700  -24.500000
0.003700  -24.400000
-0.022500  -24.300000
-0.027800  -24.200000
-0.030800  -23.900000
-0.036800  -24.200000
-0.027800  -23.700000
-0.020300  -23.900000
-0.015800  -23.400000
-0.015000  -23.700000
-0.015000  -23.300000
-0.015000  -23.400000
-0.021800  -23.200000
-0.036100  -23.000000
-0.049500  -23.300000
-0.036800  -22.700000
-0.012800  -22.700000
0.010500  -22.700000
0.034500  -22.600000
0.046500  -22.300000
0.052500  -22.400000
0.051000  -22.100000
0.039000  -22.200000
0.015000  -22.100000
-0.008300  -21.800000
-0.019500  -21.900000
-0.030800  -21.500000
-0.040500  -21.700000
-0.044300  -21.300000
-0.036100  -21.600000
-0.024000  -21.000000
-0.010500  -21.200000
0.005200  -21.100000
0.000700  -20.900000
-0.012000  -20.700000
-0.001500  -20.900000
0.006000  -20.600000
-0.009100  -20.400000
-0.024000  -20.500000
-0.031500  -20.200000
-0.033800  -20.400000
-0.035300  -20.000000
-0.021000  -20.100000
0.015000  -19.900000
0.048700  -19.500000
0.061500  -19.900000
0.055500  -19.400000
0.045700  -19.300000
0.035200  -19.400000
0.025500  -19.300000
0.008200  -19.200000
-0.014300  -19.300000
-0.015000  -18.600000
0.000700  -19.000000
0.000700  -18.500000
-0.000800  -18.800000
0.003700  -18.400000
0.001500  -18.400000
0.004500  -18.400000
0.003000  -18.000000
-0.012800  -18.100000
-0.042800  -17.900000
-0.067500  -17.800000
-0.071300  -17.700000
-0.051100  -17.700000
-0.025600  -17.500000
0.000700  -17.500000
0.025500  -17.100000
0.040500  -17.200000
0.036700  -17.100000
0.027700  -16.800000
0.015700  -17.100000
-0.003000  -16.700000
-0.007500  -17.000000
-0.013500  -16.500000
-0.003800  -16.700000
0.016500  -16.300000
0.025500  -16.400000
0.040500  -16.400000
0.044200  -16.200000
0.032200  -16.000000
0.008200  -16.000000
-0.013500  -16.000000
-0.006800  -15.700000
0.026200  -15.800000
0.044200  -15.400000
0.041200  -15.800000
0.042000  -15.200000
0.026200  -15.500000
0.000700  -15.300000
-0.027000  -15.200000
-0.053300  -15.200000
-0.060000  -14.900000
-0.066000  -15.200000
-0.059300  -14.700000
-0.046500  -14.900000
-0.037500  -14.900000
-0.012000  -14.600000
0.005200  -14.400000
0.008200  -14.600000
0.010500  -14.400000
0.020200  -14.300000
0.027000  -14.400000
0.016500  -14.100000
-0.006800  -14.200000
-0.027800  -13.800000
-0.030800  -14.000000
-0.039000  -13.500000
-0.069100  -14.000000
-0.083300  -13.600000
-0.038300  -13.800000
0.031500  -13.500000
0.075700  -13.600000
0.102700  -13.400000
0.117000  -13.600000
0.109500  -13.000000
0.087700  -13.400000
0.055500  -13.100000
0.013500  -13.200000
-0.016500  -12.900000
-0.018100  -12.800000
-0.009800  -12.800000
-0.024000  -12.600000
-0.038300  -12.800000
-0.057800  -12.600000
-0.085600  -12.600000
-0.081000  -12.500000
-0.056300  -12.400000
-0.026300  -12.200000
0.006700  -12.200000
0.028500  -12.000000
0.032200  -12.100000
0.023200  -12.200000
0.021000  -11.900000
0.004500  -12.100000
-0.023300  -11.500000
-0.031500  -12.200000
-0.012000  -11.500000
0.008200  -11.900000
-0.000800  -11.500000
-0.015000  -11.700000
-0.015800  -11.400000
-0.003800  -11.300000
0.007500  -11.300000
0.023200  -11.300000
0.027700  -11.200000
0.018700  -11.000000
0.019500  -11.100000
0.000700  -10.800000
-0.039800  -11.200000
-0.072800  -10.700000
-0.078800  -10.900000
-0.075000  -10.600000
-0.067500  -10.900000
-0.054000  -10.600000
-0.046500  -10.600000
-0.035300  -10.600000
-0.026300  -10.400000
0.001500  -10.600000
0.034500  -10.500000
0.066700  -10.400000
0.108000  -10.300000
0.140200  -10.300000
0.161200  -10.000000
0.137200  -10.400000
0.106500  -9.900000
0.055500  -10.100000
-0.036800  -10.100000
-0.108000  -9.800000
-0.118500  -10.100000
-0.096800  -9.700000
-0.076500  -9.900000
-0.025600  -9.700000
0.027000  -9.900000
0.066700  -9.700000
0.057700  -9.600000
0.054700  -9.500000
0.061500  -9.700000
0.039700  -9.400000
-0.001500  -9.500000
-0.066800  -9.400000
-0.064500  -9.500000
-0.055500  -9.400000
-0.033000  -9.100000
0.034500  -9.400000
0.078000  -9.000000
0.095200  -9.100000
0.078700  -9.100000
0.067500  -9.000000
0.027700  -9.200000
-0.015800  -8.900000
-0.044300  -8.900000
-0.057000  -9.000000
-0.038300  -8.600000
-0.034600  -8.700000
-0.021800  -8.900000
-0.006000  -8.400000
0.007500  -8.800000
0.003700  -8.300000
-0.018100  -8.800000
-0.057000  -8.300000
-0.090000  -8.400000
-0.100600  -8.500000
-0.119300  -8.300000
-0.117000  -8.300000
-0.097500  -8.000000
-0.048000  -8.100000
-0.011300  -8.000000
-0.007500  -8.100000
0.000700  -8.100000
0.018000  -8.200000
0.051700  -7.600000
0.074200  -8.000000
0.099000  -7.500000
0.119200  -7.700000
0.120700  -7.600000
0.100500  -7.300000
0.065200  -7.400000
0.049500  -7.200000
0.026200  -7.500000
0.013500  -6.900000
0.008200  -7.400000
-0.025600  -7.100000
-0.064500  -7.200000
-0.106500  -7.000000
-0.153000  -7.100000
-0.197300  -6.800000
-0.205500  -6.700000
-0.183800  -6.900000
-0.191300  -6.600000
-0.168800  -6.800000
-0.082500  -6.400000
0.014200  -6.700000
0.123000  -6.300000
0.219700  -6.600000
0.268500  -6.300000
0.272200  -6.200000
0.263200  -6.300000
0.251200  -6.000000
0.207000  -6.100000
0.145500  -6.000000
0.105000  -5.900000
0.057000  -5.900000
0.025500  -5.900000
0.003000  -5.800000
-0.045800  -5.900000
-0.099800  -5.600000
-0.161300  -5.800000
-0.181500  -5.700000
-0.167300  -5.600000
-0.149300  -5.700000
-0.121500  -5.200000
-0.121500  -5.600000
-0.133500  -5.100000
-0.123000  -5.300000
-0.112500  -5.400000
-0.060800  -5.200000
0.015700  -5.100000
0.086200  -5.300000
0.165000  -4.700000
0.190500  -5.000000
0.157500  -4.700000
0.090700  -4.900000
0.043500  -4.800000
0.016500  -4.700000
-0.012800  -4.800000
-0.030000  -4.500000
-0.033000  -4.700000
-0.039800  -4.300000
-0.085600  -4.600000
-0.136500  -4.400000
-0.141800  -4.300000
-0.093000  -4.300000
-0.039000  -4.300000
0.045000  -4.000000
0.104200  -4.100000
0.105000  -4.100000
0.081700  -3.900000
0.019500  -4.000000
-0.055500  -3.600000
-0.128300  -4.000000
-0.137300  -3.600000
-0.109500  -3.900000
-0.081000  -3.600000
-0.020300  -3.600000
0.064500  -3.600000
0.112500  -3.600000
0.108000  -3.600000
0.071200  -3.500000
-0.003000  -3.300000
-0.036800  -3.200000
-0.076500  -3.500000
-0.082500  -3.100000
-0.023300  -3.500000
-0.004600  -3.000000
0.066000  -3.200000
0.096000  -3.100000
0.048700  -3.000000
0.059200  -3.200000
0.090700  -2.800000
0.140200  -3.100000
0.195700  -2.700000
0.219700  -2.800000
0.179200  -2.700000
0.078700  -2.800000
0.006700  -2.700000
-0.059300  -2.900000
-0.111000  -2.500000
-0.134300  -2.800000
-0.156800  -2.600000
-0.126800  -2.500000
-0.103500  -2.700000
-0.078800  -2.300000
-0.038300  -2.700000
-0.048000  -2.100000
-0.054000  -2.500000
-0.042000  -2.200000
-0.038300  -2.300000
-0.011300  -2.200000
0.042000  -2.300000
0.067500  -2.100000
0.047200  -2.200000
0.027000  -1.900000
-0.027000  -2.200000
-0.140300  -2.000000
-0.117800  -1.900000
-0.023300  -2.000000
0.036700  -1.600000
0.136500  -2.000000
0.140200  -1.700000
0.091500  -1.800000
0.024000  -1.800000
-0.032300  -1.600000
-0.034600  -1.900000
-0.002300  -1.400000
0.069000  -1.500000
0.087700  -1.500000
0.087700  -1.300000
0.055500  -1.600000
0.005200  -1.400000
-0.042000  -1.100000
-0.087800  -1.600000
-0.111800  -1.100000
-0.116300  -1.500000
-0.084800  -1.100000
-0.074300  -1.400000
-0.066800  -1.000000
-0.036800  -1.300000
-0.029300  -1.100000
-0.057800  -1.100000
-0.096000  -1.000000
-0.108000  -1.200000
-0.064500  -1.000000
0.070500  -0.900000
0.183700  -1.200000
0.217500  -0.700000
0.280500  -1.300000
0.251200  -0.800000
0.117000  -1.300000
0.018700  -0.800000
-0.048800  -1.000000
-0.113300  -0.900000
-0.120800  -0.800000
-0.081000  -0.900000
-0.057000  -0.800000
-0.004600  -0.900000
0.018000  -0.900000
0.003700  -0.700000
-0.029300  -0.800000
-0.067500  -0.900000
-0.099800  -0.800000
-0.106500  -0.900000
-0.086300  -0.600000
-0.064500  -0.800000
-0.014300  -0.500000
0.016500  -0.600000
0.006700  -0.700000
0.003000  -0.500000
0.051000  -0.600000
0.049500  -0.400000
0.027700  -0.600000
0.031500  -0.500000
0.004500  -0.500000
0.029200  -0.500000
0.021700  -0.400000
0.007500  -0.300000
0.027000  -0.800000
-0.014300  -0.300000
-0.039000  -0.600000
-0.036100  -0.400000
-0.021000  -0.500000
-0.003000  -0.400000
0.025500  -0.300000
0.030700  -0.500000
-0.001500  -0.200000
0.012000  -0.500000
0.030000  -0.400000
0.054700  -0.300000
0.051700  -0.400000
0.010500  -0.500000
-0.030800  -0.500000
-0.095300  -0.300000
-0.133500  -0.300000
-0.125300  -0.200000
-0.048000  -0.400000
0.060700  -0.200000
0.144700  -0.500000
0.157500  -0.100000
0.129000  -0.500000
0.136500  0.000000
0.084000  -0.500000
0.012000  -0.100000
-0.027000  -0.200000
-0.022500  -0.400000
0.012000  -0.200000
-0.033000  -0.200000
-0.058500  -0.200000
-0.037500  -0.200000
-0.015000  0.000000
-0.027000  -0.400000
-0.105800  -0.100000
-0.178500  -0.400000
-0.160500  -0.200000
-0.099000  -0.400000
-0.034600  -0.100000
0.060700  -0.200000
0.118500  -0.200000
0.155200  0.100000
0.159700  -0.400000
0.118500  -0.100000
0.039700  -0.300000
-0.018100  -0.300000
-0.048000  -0.200000
-0.087800  -0.100000
-0.077300  -0.200000
-0.041300  -0.100000
-0.009100  -0.200000
0.000700  -0.300000
-0.051800  -0.200000
-0.119300  -0.400000
-0.143300  0.000000
-0.135000  -0.400000
-0.035300  0.100000
0.079500  -0.500000
0.082500  0.000000
0.069000  -0.200000
0.033000  -0.100000
-0.004600  -0.300000
-0.000800  0.000000
0.061500  -0.300000
0.110200  -0.100000
0.096700  -0.100000
0.121500  -0.200000
0.128200  0.100000
0.081700  -0.300000
0.021700  -0.100000
-0.023300  -0.300000
-0.035300  -0.100000
-0.028500  0.000000
-0.039800  -0.400000
-0.045000  0.000000
-0.024800  -0.200000
-0.036800  -0.200000
-0.065300  -0.100000
-0.083300  -0.200000
-0.066000  -0.300000
-0.035300  0.000000
-0.025600  -0.300000
-0.016500  0.000000
-0.025600  -0.200000
-0.022500  0.000000
-0.009100  0.000000
-0.011300  -0.200000
-0.007500  0.000000
-0.001500  -0.300000
0.021000  0.000000
0.040500  0.100000
0.052500  -0.200000
0.072000  -0.100000
0.057700  -0.200000
0.048000  -0.100000
0.044200  0.000000
0.025500  -0.100000
-0.006800  -0.200000
-0.009100  0.100000
0.005200  -0.500000
-0.022500  0.100000
-0.021800  -0.200000
-0.045800  0.100000
-0.089300  -0.200000
-0.146300  -0.200000
-0.192000  -0.100000
-0.144100  -0.200000
-0.073500  -0.200000
-0.009100  -0.100000
0.057700  -0.100000
0.129000  0.000000
0.178500  0.200000
0.185200  -0.200000
0.100500  0.200000
-0.016500  -0.300000
-0.067500  0.100000
-0.083300  -0.100000
-0.082500  -0.100000
-0.024000  0.100000
0.093000  -0.300000
0.126700  0.100000
0.112500  -0.300000
0.095200  0.000000
0.071200  0.000000
0.060000  -0.200000
0.006700  -0.100000
-0.075800  0.000000
-0.134300  -0.200000
-0.129800  -0.200000
-0.069100  -0.100000
0.006700  -0.100000
0.054700  0.100000
0.053200  -0.400000
0.028500  0.100000
0.021000  -0.400000
-0.006000  0.000000
-0.056300  -0.300000
-0.087100  -0.200000
-0.085600  -0.100000
-0.034600  -0.100000
-0.013500  -0.200000
-0.058500  -0.300000
-0.033000  -0.200000
0.051700  0.000000
0.097500  0.000000
0.119200  -0.300000
0.085500  0.000000
-0.031500  -0.200000
-0.098300  -0.200000
-0.076500  -0.100000
-0.093000  -0.200000
-0.054800  0.100000
-0.017300  -0.300000
-0.043600  0.100000
-0.020300  -0.400000
-0.020300  -0.300000
0.014200  -0.200000
0.081700  0.000000
0.108700  -0.200000
0.086200  0.100000
-0.012800  -0.300000
-0.077300  -0.100000
-0.053300  -0.100000
-0.026300  -0.200000
-0.001500  0.000000
0.024000  -0.100000
-0.003000  0.000000
-0.006800  -0.400000
0.012700  0.000000
0.012000  -0.200000
0.042000  -0.200000
0.093000  0.000000
0.099000  0.000000
0.082500  -0.100000
0.106500  0.100000
0.108700  -0.200000
0.067500  -0.200000
0.013500  0.000000
-0.054000  -0.200000
-0.108800  0.000000
-0.166500  -0.300000
-0.178500  0.100000
-0.144100  -0.200000
-0.060000  0.100000
0.061500  0.000000
0.133500  -0.100000
0.171000  0.000000
0.151500  -0.100000
0.074200  -0.100000
-0.014300  -0.100000
-0.056300  -0.200000
-0.073500  -0.400000
-0.065300  0.100000
-0.034600  -0.200000
-0.051800  0.000000
-0.066800  -0.300000
-0.049500  -0.100000
-0.027800  -0.100000
-0.018100  -0.100000
0.016500  0.200000
0.018000  -0.500000
-0.021800  0.100000
-0.078800  -0.300000
-0.208500  -0.200000
-0.234800  0.000000
-0.156800  -0.100000
-0.125300  -0.300000
-0.074300  0.000000
0.017200  -0.100000
0.107200  -0.100000
0.137200  0.200000
0.129000  -0.100000
0.193500  0.100000
0.205500  -0.300000
0.225700  0.200000
0.263200  -0.200000
0.213700  0.100000
0.180700  -0.200000
0.102700  -0.300000
0.003700  0.000000
-0.051800  -0.200000
-0.066800  -0.100000
-0.131300  -0.200000
-0.207000  -0.200000
-0.204800  -0.200000
-0.147000  0.000000
-0.046500  -0.200000
0.006000  0.000000
0.003000  -0.100000
-0.031500  -0.200000
-0.058500  0.100000
-0.070600  -0.100000
-0.078800  0.000000
-0.105000  -0.300000
-0.084800  0.100000
-0.023300  0.000000
0.019500  0.000000
0.125200  0.100000
0.191200  0.000000
0.207000  -0.200000
0.174000  0.100000
0.099000  -0.200000
0.021700  -0.100000
-0.067500  -0.100000
-0.096800  0.000000
-0.097500  0.000000
-0.083300  -0.200000
-0.069800  0.000000
-0.046500  -0.200000
-0.025600  -0.100000
-0.012000  0.000000
0.008200  0.000000
-0.005300  0.000000
-0.045000  0.000000
-0.057800  0.000000
-0.015000  -0.100000
0.015700  0.100000
0.040500  -0.300000
0.025500  0.100000
-0.027800  -0.200000
-0.068300  0.100000
-0.090000  -0.100000
-0.096800  0.000000
-0.125300  -0.200000
-0.116300  -0.300000
-0.071300  0.100000
0.021000  -0.200000
0.144700  -0.100000
0.238500  0.000000
0.276700  0.000000
0.207000  -0.300000
0.129000  0.100000
0.084700  -0.200000
0.033000  0.000000
-0.011300  0.000000
-0.034600  0.000000
-0.036800  0.000000
-0.055500  -0.200000
-0.104300  0.100000
-0.165000  -0.400000
-0.170300  0.000000
-0.141100  -0.200000
-0.120000  0.000000
-0.061500  -0.100000
-0.014300  0.000000
0.045700  -0.100000
0.095200  0.000000
0.090700  0.100000
0.107200  -0.300000
0.108700  0.200000
0.065200  -0.200000
0.039000  0.000000
-0.003000  -0.200000
-0.045800  -0.100000
-0.035300  -0.100000
-0.044300  -0.100000
-0.039000  -0.200000
0.016500  -0.200000
0.056200  0.100000
0.027000  -0.100000
-0.066000  0.000000
-0.138100  -0.100000
-0.105800  -0.100000
-0.015800  -0.200000
0.065200  0.100000
0.133500  -0.200000
0.147700  0.000000
0.119200  0.100000
0.078700  0.000000
0.030700  0.100000
-0.035300  -0.200000
-0.090800  0.100000
-0.089300  -0.200000
-0.062300  0.100000
-0.060800  0.000000
-0.033000  0.000000
0.015700  -0.100000
-0.021800  0.000000
-0.051800  -0.200000
-0.048000  0.200000
-0.040500  -0.200000
-0.048000  0.000000
-0.020300  0.100000
0.085500  -0.100000
0.147000  0.000000
0.197200  -0.100000
0.190500  0.000000
0.117000  0.000000
0.041200  0.000000
-0.033000  0.100000
-0.076500  -0.100000
-0.078000  0.000000
-0.054800  0.100000
-0.048000  0.000000
-0.084000  0.000000
-0.141100  0.000000
-0.120000  0.000000
-0.066000  0.200000
-0.005300  -0.100000
0.042700  0.400000
0.049500  -0.200000
0.039000  0.200000
-0.020300  -0.100000
-0.053300  0.000000
-0.042000  0.100000
-0.024000  0.000000
-0.008300  0.100000
-0.012800  -0.100000
-0.033000  0.000000
-0.038300  0.100000
-0.020300  0.300000
-0.021800  -0.100000
-0.012800  0.200000
0.013500  0.000000
0.067500  0.100000
0.117700  0.100000
0.105000  0.000000
0.042700  0.100000
-0.015800  -0.100000
-0.049500  0.400000
-0.075000  -0.200000
-0.078800  0.300000
-0.048000  0.100000
-0.004600  0.100000
0.012700  0.100000
0.046500  0.000000
0.022500  0.200000
-0.072100  0.000000
-0.086300  0.300000
-0.027800  0.000000
0.000700  0.200000
0.033000  0.000000
0.119200  0.200000
0.163500  -0.100000
0.114000  0.300000
-0.012000  -0.100000
-0.091500  0.100000
-0.071300  0.000000
-0.008300  0.000000
0.093700  0.100000
0.172500  0.000000
0.133500  0.100000
0.069000  0.000000
0.033700  0.200000
-0.066800  0.000000
-0.135800  0.100000
-0.152300  0.000000
-0.127500  0.000000
-0.019500  0.200000
0.082500  0.100000
0.138700  0.400000
0.125200  -0.200000
0.077200  0.300000
0.038200  -0.100000
-0.023300  0.100000
-0.090000  0.100000
-0.108000  0.200000
-0.083300  0.000000
-0.064500  0.200000
-0.047300  0.100000
-0.048000  0.200000
-0.053300  0.100000
-0.054000  0.100000
-0.063000  0.300000
-0.031500  0.000000
0.001500  0.200000
0.019500  0.200000
0.068200  0.100000
0.078000  0.200000
0.040500  0.100000
-0.001500  0.100000
-0.033000  0.100000
-0.060000  0.200000
-0.069100  0.300000
-0.054800  0.300000
-0.034600  0.000000
-0.000800  0.400000
0.040500  -0.100000
0.094500  0.200000
0.129700  0.100000
0.136500  0.300000
0.117700  0.200000
0.042000  0.000000
-0.061500  0.300000
-0.135000  0.100000
-0.186000  0.200000
-0.198800  0.300000
-0.129800  0.100000
-0.042000  0.200000
0.021700  0.300000
0.099000  0.000000
0.093700  0.400000
0.015000  0.100000
-0.001500  0.200000
0.023200  0.200000
0.104200  0.000000
0.161200  0.300000
0.162700  -0.100000
0.115500  0.400000
0.074200  0.000000
0.061500  0.300000
-0.019500  0.300000
-0.009100  0.100000
0.002200  0.100000
-0.057000  0.100000
-0.095300  0.100000
-0.117800  0.000000
-0.098300  0.400000
-0.076500  0.000000
-0.055500  0.200000
-0.053300  0.000000
-0.025600  0.400000
0.033000  0.100000
0.093700  0.200000
0.109500  0.300000
0.003700  0.100000
-0.108800  0.100000
-0.137300  0.100000
-0.114000  0.200000
-0.078000  0.400000
-0.024000  0.100000
-0.019500  0.100000
-0.042000  0.300000
-0.015800  0.100000
0.040500  0.300000
0.078700  0.200000
0.120700  0.100000
0.159700  0.400000
0.141000  0.100000
0.122200  0.500000
0.056200  0.000000
-0.003000  0.400000
-0.025600  0.100000
-0.066000  0.300000
-0.108800  0.200000
-0.165000  0.100000
-0.170300  0.200000
-0.091500  0.300000
-0.001500  0.200000
0.063000  0.200000
0.110200  0.300000
0.067500  0.100000
-0.044300  0.400000
-0.106500  0.000000
-0.055500  0.300000
-0.035300  0.300000
-0.039000  0.100000
0.048000  0.400000
0.102700  0.100000
0.087000  0.500000
0.042000  0.400000
0.006700  0.300000
-0.005300  0.300000
0.075000  0.400000
0.166500  0.100000
0.142500  0.500000
0.034500  0.000000
-0.010500  0.400000
-0.041300  0.100000
-0.128300  0.500000
-0.081800  0.400000
-0.036100  0.200000
0.033700  0.400000
0.097500  0.100000
0.072000  0.400000
0.033700  0.400000
-0.036100  0.300000
-0.058500  0.300000
-0.096000  0.300000
-0.099000  0.100000
-0.060000  0.400000
-0.044300  0.100000
-0.040500  0.300000
-0.057000  0.400000
-0.071300  0.200000
-0.057000  0.700000
0.035200  0.000000
0.104200  0.500000
0.131200  0.200000
0.123700  0.500000
0.086200  0.400000
0.038200  0.200000
-0.032300  0.400000
-0.075000  0.400000
-0.099000  0.400000
-0.076500  0.400000
-0.033000  0.500000
-0.010500  0.200000
-0.007500  0.600000
-0.005300  0.200000
0.027700  0.600000
0.030700  0.300000
0.001500  0.400000
-0.012800  0.500000
0.002200  0.300000
0.018700  0.600000
0.017200  0.100000
-0.033800  0.500000
-0.114000  0.400000
-0.136500  0.400000
-0.174800  0.400000
-0.204100  0.500000
-0.093800  0.400000
0.085500  0.400000
0.224200  0.500000
0.291700  0.400000
0.231700  0.700000
0.123700  0.200000
0.076500  0.600000
0.012700  0.100000
-0.071300  0.600000
-0.091500  0.400000
-0.093000  0.400000
-0.093800  0.400000
-0.081800  0.400000
-0.118500  0.400000
-0.159000  0.400000
-0.102100  0.400000
-0.001500  0.400000
0.051700  0.400000
0.062200  0.300000
0.035200  0.600000
0.025500  0.400000
0.027000  0.400000
0.042700  0.400000
0.112500  0.400000
0.168000  0.600000
0.212200  0.400000
0.213000  0.700000
0.153000  0.400000
0.081700  0.400000
-0.024800  0.300000
-0.075000  0.500000
-0.093000  0.100000
-0.085600  0.600000
-0.045000  0.200000
-0.052500  0.500000
-0.070600  0.100000
-0.074300  0.400000
-0.042000  0.400000
-0.045000  0.200000
-0.069800  0.500000
-0.093000  0.400000
-0.081800  0.400000
-0.034600  0.200000
-0.006000  0.400000
0.005200  0.400000
-0.021800  0.300000
-0.034600  0.400000
-0.074300  0.500000
-0.110300  0.300000
-0.097500  0.400000
-0.018100  0.300000
0.071200  0.400000
0.122200  0.700000
0.162700  0.100000
0.142500  0.400000
0.125200  0.200000
0.093000  0.600000
0.039000  0.300000
0.064500  0.400000
0.107200  0.400000
0.071200  0.400000
-0.003000  0.400000
-0.066000  0.400000
-0.129000  0.500000
-0.147000  0.100000
-0.136500  0.500000
-0.120000  0.200000
-0.072800  0.500000
-0.036800  0.200000
0.026200  0.300000
0.077200  0.400000
0.073500  0.400000
0.071200  0.400000
0.049500  0.200000
0.039000  0.700000
0.028500  0.500000
-0.030800  0.400000
-0.040500  0.400000
-0.028500  0.300000
-0.048000  0.200000
-0.021800  0.400000
-0.027800  0.400000
-0.060800  0.400000
-0.031500  0.500000
0.009000  0.400000
0.045700  0.600000
0.057000  0.200000
0.015700  0.500000
-0.049500  0.200000
-0.152300  0.500000
-0.212300  0.100000
-0.143300  0.400000
-0.038300  0.300000
0.063000  0.400000
0.150000  0.400000
0.183700  0.400000
0.182200  0.300000
0.150700  0.400000
0.083200  0.400000
-0.001500  0.400000
-0.037500  0.500000
-0.042000  0.200000
-0.048000  0.400000
-0.024000  0.300000
-0.010500  0.200000
-0.011300  0.300000
-0.016500  0.200000
-0.024000  0.300000
-0.028500  0.400000
-0.036800  0.300000
-0.035300  0.400000
-0.030800  0.200000
-0.023300  0.200000
-0.009100  0.400000
-0.009100  0.000000
-0.048800  0.400000
-0.029300  0.200000
0.031500  0.400000
0.055500  0.100000
0.096700  0.400000
0.105000  0.100000
0.072700  0.400000
0.025500  0.400000
-0.025600  0.400000
-0.031500  0.300000
-0.066800  0.400000
-0.105000  0.300000
-0.071300  0.100000
-0.035300  0.500000
-0.012000  0.100000
0.031500  0.400000
0.065200  0.200000
0.060700  0.400000
0.012700  0.200000
-0.027000  0.200000
-0.001500  0.300000
0.031500  0.200000
0.029200  0.500000
0.034500  0.100000
0.045700  0.300000
0.059200  0.400000
0.047200  0.200000
0.012700  0.100000
-0.039000  0.400000
-0.065300  0.300000
-0.027000  0.100000
-0.027000  0.500000
-0.027000  0.100000
-0.033800  0.400000
-0.049500  0.100000
0.000700  0.500000
0.025500  0.100000
0.000000  0.400000
-0.075800  0.200000
-0.112500  0.200000
-0.039000  0.200000
-0.012000  0.100000
-0.018100  0.300000
-0.009100  0.200000
-0.016500  0.100000
-0.024000  0.300000
-0.006000  0.300000
0.030700  0.100000
0.065200  0.400000
0.079500  0.300000
0.039700  0.200000
0.002200  0.300000
-0.001500  0.100000
0.018000  0.400000
0.048000  0.000000
0.102700  0.400000
0.120000  0.300000
0.076500  0.400000
0.034500  0.300000
-0.030800  0.300000
-0.075000  0.000000
-0.084800  0.400000
-0.082500  0.000000
-0.100600  0.300000
-0.130500  0.000000
-0.104300  0.100000
-0.039000  0.300000
0.003000  0.100000
-0.010500  0.400000
-0.069100  0.100000
-0.088500  0.100000
-0.027000  0.300000
0.078000  0.400000
0.155200  0.200000
0.165700  0.300000
0.169500  0.200000
0.161200  0.300000
0.110200  0.400000
0.058500  0.200000
0.029200  0.400000
-0.020300  0.000000
-0.084000  0.400000
-0.147800  -0.100000
-0.178500  0.200000
-0.165000  0.000000
-0.101300  0.000000
0.006700  0.300000
0.071200  0.100000
0.108000  0.100000
0.078000  0.300000
0.012000  0.300000
-0.000800  0.300000
-0.006800  0.400000
-0.015800  0.100000
0.021700  0.300000
0.063700  0.200000
0.071200  0.200000
0.038200  0.200000
-0.038300  0.000000
-0.086300  0.400000
-0.128300  0.000000
-0.128300  0.200000
-0.070600  0.000000
-0.024000  0.100000
0.027700  0.200000
0.076500  0.100000
0.117000  0.200000
0.117700  0.200000
0.090000  0.400000
0.050200  0.000000
-0.015800  0.300000
-0.075000  0.000000
-0.133500  0.400000
-0.138100  -0.100000
-0.095300  0.200000
-0.049500  0.000000
0.005200  0.200000
0.026200  0.100000
0.031500  0.100000
0.033000  0.300000
0.027000  0.200000
0.027700  0.200000
0.043500  0.200000
0.086200  0.100000
0.099000  0.000000
0.090000  0.300000
0.063000  0.000000
0.014200  0.100000
-0.031500  0.100000
-0.055500  0.000000
-0.063000  0.100000
-0.110300  -0.100000
-0.121500  0.400000
-0.078000  0.000000
-0.008300  0.400000
0.074200  0.200000
0.096700  0.000000
0.055500  0.000000
-0.026300  0.100000
-0.105800  -0.100000
-0.116300  0.300000
-0.075800  0.000000
-0.027800  0.100000
0.027000  0.200000
0.068200  0.000000
0.112500  0.200000
0.130500  0.000000
0.123700  0.300000
0.108000  0.100000
0.045700  0.100000
0.004500  0.200000
-0.010500  0.000000
-0.023300  0.200000
-0.033000  0.100000
-0.045000  0.100000
-0.037500  0.000000
-0.033000  0.300000
-0.048000  -0.200000
-0.069800  0.400000
-0.081800  -0.100000
-0.081000  0.300000
-0.063800  0.000000
-0.063800  0.200000
-0.065300  0.300000
-0.024000  0.100000
-0.020300  0.200000
-0.021800  -0.100000
0.018700  0.100000
0.054000  0.100000
0.093700  0.000000
0.081700  0.100000
0.042700  0.400000
0.018000  -0.100000
-0.002300  0.100000
-0.028500  0.100000
-0.035300  0.100000
0.003700  0.100000
0.031500  0.000000
0.053200  0.400000
0.064500  -0.200000
0.064500  0.400000
0.052500  -0.200000
0.029200  0.100000
-0.009100  0.000000
-0.053300  0.000000
-0.070600  0.100000
-0.051800  0.000000
-0.025600  0.100000
-0.020300  0.000000
-0.002300  0.300000
-0.000800  0.000000
-0.030000  0.300000
-0.024800  -0.200000
0.013500  0.100000
0.017200  0.000000
0.026200  0.300000
0.012700  0.000000
-0.015000  0.100000
-0.030000  0.100000
-0.093800  0.100000
-0.114000  0.100000
-0.065300  0.000000
0.010500  0.200000
0.093700  0.000000
0.144700  0.100000
0.144000  0.000000
0.084700  0.100000
-0.016500  0.000000
-0.121500  0.100000
-0.171800  0.300000
-0.114000  0.000000
0.014200  0.400000
0.104200  0.000000
0.159700  0.500000
0.162700  0.000000
0.105700  0.100000
0.056200  0.100000
0.011200  0.200000
-0.044300  0.200000
-0.098300  0.400000
-0.146300  0.000000
-0.151500  0.300000
-0.095300  0.300000
-0.051800  0.100000
-0.032300  0.400000
-0.057000  0.100000
-0.066800  0.200000
-0.025600  0.100000
0.014200  0.100000
0.072000  0.300000
0.105700  0.000000
0.152200  0.300000
0.156700  0.100000
0.121500  0.000000
0.078000  0.100000
-0.002300  0.400000
-0.057800  0.000000
-0.094500  0.400000
-0.101300  -0.100000
-0.034600  0.400000
0.070500  0.000000
0.120000  0.100000
0.109500  0.200000
0.063000  0.000000
0.033000  0.200000
0.008200  0.000000
-0.031500  0.100000
-0.072100  0.000000
-0.109500  0.100000
-0.102800  -0.100000
-0.075000  0.100000
-0.045800  -0.100000
-0.006800  0.200000
0.019500  0.000000
-0.021000  0.100000
-0.053300  0.200000
-0.044300  0.000000
-0.032300  0.300000
-0.000800  -0.100000
0.014200  0.400000
0.008200  -0.200000
-0.015800  0.100000
-0.010500  0.100000
-0.021800  0.000000
-0.090800  -0.100000
-0.056300  0.000000
0.072000  0.000000
0.123000  -0.200000
0.136500  0.200000
0.126000  -0.300000
0.072700  0.200000
0.018700  -0.200000
-0.051800  0.100000
-0.074300  0.000000
-0.057800  0.000000
-0.048000  0.000000
-0.042000  -0.200000
-0.036800  0.000000
-0.054000  -0.200000
-0.063800  0.000000
-0.024800  0.000000
0.011200  0.000000
0.049500  0.000000
0.079500  0.000000
0.051700  0.000000
-0.015800  -0.100000
-0.087100  -0.100000
-0.142600  0.000000
-0.130500  0.100000
-0.067500  -0.200000
-0.013500  0.100000
0.025500  -0.200000
0.045000  0.400000
0.093700  -0.200000
0.134200  0.000000
0.117700  0.000000
0.093700  0.000000
0.053200  0.100000
0.057700  0.100000
0.045000  0.000000
-0.048000  0.200000
-0.129000  0.100000
-0.164300  -0.200000
-0.152300  0.200000
-0.118500  -0.200000
-0.071300  0.100000
0.039000  -0.100000
0.173200  -0.200000
0.212200  0.100000
0.208500  0.000000
0.171700  0.200000
0.106500  0.000000
0.039000  0.100000
-0.035300  0.000000
-0.052500  -0.100000
-0.055500  0.100000
-0.054800  0.200000
-0.048800  -0.200000
-0.044300  0.100000
-0.009100  -0.100000
0.015700  0.300000
-0.014300  0.000000
-0.069100  0.100000
-0.110300  0.000000
-0.120800  0.100000
-0.075800  0.100000
-0.014300  0.000000
0.030700  0.300000
0.058500  0.100000
0.064500  0.200000
0.043500  0.200000
0.033000  0.500000
0.036000  0.100000
-0.012000  0.300000
-0.037500  0.300000
-0.022500  0.200000
-0.036100  0.300000
-0.049500  0.100000
-0.045800  0.400000
-0.053300  0.100000
-0.072800  0.400000
-0.036800  0.100000
-0.006000  0.300000
-0.017300  0.200000
-0.011300  0.400000
-0.050300  0.300000
-0.077300  0.400000
-0.004600  0.400000
0.065200  0.100000
0.119200  0.400000
0.143200  0.000000
0.089200  0.400000
0.060700  0.000000
0.053200  0.400000
0.014200  0.000000
-0.012000  0.100000
-0.057000  0.100000
-0.086300  0.000000
-0.050300  0.200000
-0.012000  0.100000
0.018000  -0.100000
0.018000  0.200000
-0.011300  0.300000
0.018000  0.100000
0.064500  0.400000
0.059200  0.000000
0.042000  0.200000
0.017200  0.000000
-0.046500  0.000000
-0.133500  0.200000
-0.149300  0.000000
-0.101300  0.300000
-0.016500  -0.100000
0.108000  0.200000
0.163500  0.000000
0.149200  0.100000
0.114700  0.100000
0.072700  0.100000
0.029200  -0.300000
-0.025600  0.300000
-0.090000  -0.100000
-0.107300  0.200000
-0.068300  0.000000
-0.091500  0.000000
-0.144100  0.100000
-0.135000  0.000000
-0.093000  0.200000
-0.036800  0.000000
0.012700  0.200000
0.033000  -0.100000
0.105000  0.100000
0.180000  0.000000
0.177700  0.000000
0.165000  0.200000
0.137200  0.200000
0.069700  0.000000
-0.001500  0.000000
-0.015800  0.100000
-0.075000  -0.200000
-0.095300  0.100000
-0.043600  -0.200000
-0.060800  0.200000
-0.078000  -0.200000
-0.085600  0.200000
-0.037500  0.000000
0.009000  0.000000
0.042700  0.100000
0.074200  0.000000
0.045000  0.100000
-0.009800  0.000000
-0.033800  0.000000
-0.006000  0.000000
-0.007500  0.400000
-0.005300  0.000000
0.026200  0.300000
0.027700  0.000000
0.019500  0.200000
0.003700  0.000000
-0.046500  0.100000
-0.048800  0.200000
-0.021000  0.000000
-0.028500  0.200000
-0.031500  0.100000
-0.062300  0.200000
-0.089300  0.000000
-0.094500  0.200000
-0.080300  0.100000
-0.033000  0.300000
0.006000  0.200000
0.027700  0.100000
0.049500  0.400000
0.065200  0.000000
0.047200  0.400000
0.020200  0.000000
-0.003000  0.500000
-0.024000  0.000000
-0.031500  0.400000
-0.055500  0.100000
-0.078800  0.100000
-0.045800  0.200000
-0.009800  0.200000
-0.021000  0.100000
-0.021800  0.400000
0.018000  0.000000
0.074200  0.300000
0.102700  0.400000
0.069700  0.000000
0.053200  0.400000
0.067500  0.100000
0.076500  0.400000
0.099000  0.200000
0.086200  0.200000
0.065200  0.300000
0.053200  0.100000
0.027000  0.400000
-0.003800  0.100000
-0.063000  0.100000
-0.166500  0.200000
-0.212300  0.200000
-0.134300  0.100000
-0.010500  0.400000
0.120700  -0.100000
0.189000  0.300000
0.203200  0.100000
0.189000  0.400000
0.084000  0.200000
-0.021800  0.100000
-0.075000  0.200000
-0.110300  0.100000
-0.110300  0.200000
-0.111800  0.000000
-0.137300  0.100000
-0.108800  0.000000
-0.046500  0.100000
-0.004600  -0.200000
0.003000  0.200000
-0.042800  -0.100000
-0.051800  0.000000
-0.021800  0.000000
-0.000800  0.000000
-0.030800  0.100000
-0.072800  -0.200000
0.020200  0.200000
0.099000  -0.400000
0.138000  0.100000
0.174700  -0.300000
0.144000  0.000000
0.110200  -0.100000
0.035200  0.000000
-0.035300  0.000000
-0.066800  -0.200000
-0.071300  0.000000
-0.076500  -0.400000
-0.114800  0.000000
-0.138800  -0.400000
-0.127500  0.000000
-0.120000  -0.400000
-0.147000  -0.200000
-0.106500  -0.300000
-0.016500  -0.200000
0.074200  0.000000
0.171000  -0.300000
0.229500  0.000000
0.207000  0.000000
0.105700  0.000000
0.026200  -0.100000
-0.007500  0.000000
-0.039000  -0.200000
-0.031500  -0.100000
-0.020300  0.000000
-0.029300  -0.100000
-0.027000  0.000000
-0.021000  -0.200000
0.020200  0.100000
0.075000  -0.400000
0.076500  0.000000
0.045700  -0.200000
0.025500  0.000000
0.018000  0.000000
0.016500  -0.100000
-0.012000  0.000000
-0.050300  0.000000
-0.069100  -0.100000
-0.093800  0.000000
-0.096000  0.100000
-0.067500  0.000000
-0.044300  0.200000
-0.023300  0.000000
0.024000  0.000000
0.045700  0.000000
-0.012000  0.000000
-0.069100  0.200000
-0.058500  -0.100000
0.006700  0.300000
0.067500  0.100000
0.063000  0.100000
0.042700  0.200000
0.041200  0.200000
0.033000  -0.200000
0.020200  0.400000
0.003000  0.000000
-0.023300  0.300000
-0.045800  0.100000
-0.051800  0.100000
-0.045000  0.300000
-0.033000  0.100000
-0.018100  0.300000
-0.003000  0.000000
0.003700  0.300000
0.004500  0.100000
0.006000  0.100000
0.003000  0.100000
0.006700  0.100000
0.008200  0.100000
0.017200  0.200000
0.031500  0.100000
0.025500  0.000000
0.005200  0.300000
-0.024800  0.000000
-0.039800  0.400000
-0.021800  -0.100000
-0.001500  0.200000
0.003700  0.000000
0.019500  0.100000
0.029200  0.100000
0.024700  0.100000
0.014200  0.100000
-0.002300  0.100000
-0.021800  0.000000
-0.068300  0.000000
-0.072800  0.300000
-0.019500  -0.100000
-0.003000  0.300000
0.008200  -0.200000
0.010500  0.200000
0.007500  -0.100000
0.006700  0.200000
0.000000  0.100000
0.005200  -0.100000
0.030700  0.200000
0.064500  -0.100000
0.046500  0.300000
0.032200  -0.100000
0.025500  0.000000
-0.009800  0.000000
-0.024800  0.100000
-0.003000  0.000000
0.020200  0.000000
0.004500  0.000000
-0.003000  -0.100000
0.016500  0.200000
0.042700  -0.200000
0.050200  0.100000
0.042000  -0.200000
0.002200  0.100000
-0.044300  -0.100000
-0.098300  0.000000
-0.126000  0.100000
-0.071300  0.000000
-0.029300  0.000000
0.033000  -0.100000
0.078700  -0.100000
0.082500  -0.100000
0.068200  0.000000
-0.005300  -0.300000
-0.054800  0.100000
-0.048800  -0.200000
-0.026300  0.000000
-0.002300  -0.100000
0.016500  -0.200000
-0.005300  -0.100000
-0.023300  -0.500000
0.001500  0.100000
0.020200  -0.200000
0.050200  -0.100000
0.051700  -0.100000
0.030700  0.000000
0.025500  -0.300000
-0.005300  0.100000
-0.042000  -0.200000
-0.047300  0.100000
-0.022500  -0.100000
-0.017300  0.000000
-0.018100  0.100000
-0.012800  0.000000
-0.009100  0.100000
-0.000800  -0.200000
-0.000800  0.100000
-0.001500  0.000000
-0.007500  -0.100000
-0.012000  0.000000
-0.026300  0.100000
-0.031500  0.000000
-0.023300  0.000000
-0.024000  0.000000
-0.024800  0.100000
-0.024000  0.000000
-0.009100  0.000000
-0.001500  0.200000
-0.003000  -0.200000
0.014200  0.300000
0.039000  -0.200000
0.051000  0.200000
0.046500  0.000000
0.018000  0.000000
-0.004600  0.200000
-0.000800  0.200000
-0.001500  0.000000
0.003000  0.100000
0.012700  0.300000
0.020200  -0.100000
0.013500  0.400000
0.004500  -0.100000
0.004500  0.400000
-0.001500  0.000000
-0.003800  0.300000
-0.010500  0.100000
-0.022500  0.000000
-0.027000  0.200000
-0.023300  -0.100000
-0.018100  0.300000
-0.006800  0.000000
0.012000  0.000000
0.017200  0.200000
0.012700  0.000000
0.007500  0.000000
0.006700  0.100000
0.003700  -0.200000
-0.000800  0.000000
-0.000800  0.000000
0.003000  0.000000
0.000700  0.100000
-0.003800  -0.100000
-0.012000  0.300000
-0.035300  -0.100000
-0.050300  0.100000
-0.057000  -0.200000
-0.043600  0.000000
-0.008300  0.100000
0.019500  0.000000
0.051700  -0.100000
0.072700  0.100000
0.075000  -0.100000
0.057000  0.100000
0.029200  0.000000
0.009700  -0.100000
-0.012800  0.000000
-0.017300  -0.200000
-0.011300  0.000000
0.000000  -0.200000
-0.003800  -0.100000
-0.021800  0.000000
-0.016500  -0.200000
-0.013500  -0.200000
-0.016500  -0.200000
-0.015800  -0.100000
-0.014300  -0.100000
-0.012000  -0.200000
-0.009100  -0.100000
-0.000800  -0.200000
0.001500  -0.300000
-0.001500  0.000000
0.009000  -0.400000
0.017200  -0.100000
0.014200  -0.400000
0.009700  0.000000
0.006700  -0.200000
0.002200  -0.300000
-0.012800  -0.300000
-0.021000  -0.300000
-0.017300  -0.300000
0.001500  -0.400000
0.014200  -0.500000
0.010500  -0.500000
0.008200  -0.100000
0.002200  -0.600000
-0.001500  -0.200000
-0.009100  -0.500000
-0.009800  -0.500000
-0.008300  -0.500000
-0.002300  -0.500000
0.007500  -0.200000
0.004500  -0.600000
-0.003000  -0.300000
-0.015000  -0.700000
-0.014300  -0.600000
-0.001500  -0.500000
-0.006800  -0.600000
-0.015800  -0.600000
-0.015800  -0.500000
-0.014300  -0.700000
-0.014300  -0.500000
-0.009800  -0.600000
-0.007500  -0.600000
-0.004600  -0.500000
0.006700  -0.900000
0.016500  -0.400000
0.006700  -0.800000
-0.009100  -0.400000
-0.000800  -0.700000
0.004500  -0.600000
-0.005300  -0.600000
-0.010500  -0.800000
-0.018100  -0.800000
-0.024000  -0.700000
-0.033800  -0.800000
-0.036800  -0.700000
-0.019500  -0.800000
-0.000800  -1.000000
0.023200  -0.800000
0.055500  -1.000000
0.078000  -1.000000
0.069000  -1.000000
0.039000  -1.000000
0.015700  -0.800000
0.003000  -1.300000
-0.003800  -0.900000
-0.007500  -1.200000
-0.005300  -1.100000
-0.002300  -1.200000
-0.006800  -1.500000
-0.019500  -1.600000
-0.039800  -1.100000
-0.040500  -1.600000
-0.029300  -1.400000
-0.016500  -1.700000
0.003000  -1.500000
0.020200  -1.400000
0.029200  -1.700000
0.023200  -1.600000
0.012700  -1.900000
0.015700  -1.600000
0.015700  -1.800000
0.004500  -1.900000
-0.004600  -1.800000
-0.002300  -1.900000
-0.002300  -2.000000
-0.006800  -1.900000
-0.009100  -2.300000
-0.009800  -2.100000
-0.009100  -2.300000
-0.010500  -2.300000
-0.012800  -2.100000
-0.020300  -2.500000
-0.042000  -2.100000
-0.054000  -2.600000
-0.030000  -2.300000
-0.008300  -2.500000
0.018700  -2.500000
0.046500  -2.500000
0.048000  -2.700000
0.051000  -2.600000
0.040500  -2.700000
0.005200  -2.700000
-0.015000  -2.800000
-0.006000  -2.800000
-0.000800  -3.000000
-0.011300  -2.800000
-0.019500  -3.100000
-0.019500  -2.800000
-0.010500  -3.200000
-0.010500  -2.900000
-0.006800  -3.200000
0.004500  -3.200000
0.002200  -3.200000
-0.000800  -3.300000
-0.004600  -3.400000
-0.002300  -3.400000
0.001500  -3.600000
-0.004600  -3.500000
-0.003000  -3.400000
-0.015800  -3.600000
-0.019500  -3.600000
-0.006000  -3.700000
0.001500  -3.500000
0.006700  -3.800000
0.001500  -3.700000
-0.003000  -3.700000
-0.004600  -4.000000
-0.014300  -3.800000
-0.016500  -4.100000
-0.015000  -4.000000
-0.019500  -4.000000
-0.016500  -4.000000
-0.019500  -4.100000
-0.015800  -4.000000
-0.005300  -4.200000
0.003000  -4.000000
0.016500  -4.400000
-0.004600  -4.000000
-0.010500  -4.300000
0.021700  -4.100000
0.042700  -4.500000
0.066000  -4.500000
0.082500  -4.500000
0.078700  -4.700000
0.051700  -4.500000
0.027700  -4.800000
0.012700  -4.700000
-0.008300  -4.700000
-0.030800  -4.700000
-0.037500  -4.900000
-0.020300  -4.700000
-0.014300  -5.000000
-0.014300  -5.000000
-0.014300  -4.800000
-0.014300  -5.100000
-0.010500  -5.000000
-0.015800  -5.400000
-0.018100  -5.000000
-0.019500  -5.400000
-0.025600  -5.200000
-0.030800  -5.400000
-0.027000  -5.400000
-0.009100  -5.200000
0.006000  -5.400000
0.010500  -5.700000
0.010500  -5.700000
0.006000  -5.400000
-0.011300  -5.800000
-0.024000  -5.400000
-0.015000  -5.900000
-0.004600  -5.700000
0.003000  -5.800000
0.012700  -5.600000
0.019500  -5.700000
0.016500  -5.700000
0.012700  -5.700000
0.010500  -5.900000
0.004500  -5.900000
-0.001500  -5.900000
-0.006800  -5.900000
-0.012000  -5.800000
-0.014300  -5.700000
-0.010500  -6.000000
-0.004600  -5.800000
-0.006800  -5.900000
-0.002300  -5.900000
0.008200  -5.900000
-0.001500  -5.900000
-0.009800  -5.700000
-0.008300  -6.100000
-0.009100  -5.800000
-0.012000  -6.200000
-0.018100  -5.900000
-0.014300  -6.000000
-0.005300  -6.000000
0.005200  -5.900000
0.015700  -5.800000
0.027000  -6.300000
0.031500  -5.900000
0.027000  -6.000000
0.024000  -6.100000
0.012000  -5.800000
0.000700  -6.300000
-0.004600  -5.900000
-0.006000  -6.100000
-0.005300  -6.000000
-0.006000  -6.100000
-0.008300  -6.100000
-0.006800  -5.900000
-0.009100  -6.300000
-0.018100  -6.300000
-0.023300  -6.300000
-0.019500  -6.200000
-0.016500  -6.400000
-0.020300  -6.100000
-0.018800  -6.500000
-0.015800  -6.100000
-0.012000  -6.600000
-0.005300  -6.100000
0.004500  -6.400000
0.012000  -6.300000
0.010500  -6.400000
-0.008300  -6.800000
-0.018100  -6.300000
-0.010500  -6.600000
0.006000  -6.600000
0.046500  -6.500000
0.075700  -6.600000
0.084000  -6.800000
0.084000  -6.500000
0.063000  -6.800000
0.017200  -6.500000
-0.015800  -6.900000
-0.013500  -6.700000
-0.016500  -6.800000
-0.041300  -7.000000
-0.051800  -6.500000
-0.038300  -7.000000
-0.031500  -6.700000
-0.026300  -7.200000
-0.012800  -7.000000
-0.003800  -7.000000
0.006700  -7.100000
0.018700  -7.300000
0.018700  -7.100000
0.004500  -7.100000
-0.016500  -7.300000
-0.019500  -7.200000
-0.014300  -7.500000
-0.010500  -7.100000
-0.004600  -7.500000
0.000700  -7.300000
0.004500  -7.500000
0.000700  -7.400000
-0.003000  -7.400000
-0.011300  -7.700000
-0.015000  -7.600000
-0.009100  -7.700000
-0.012000  -7.600000
-0.012000  -7.700000
-0.005300  -7.700000
-0.008300  -7.800000
-0.008300  -7.600000
-0.007500  -8.100000
-0.005300  -7.700000
-0.003800  -7.900000
-0.002300  -7.800000
0.008200  -7.800000
0.012000  -8.000000
0.012000  -7.800000
0.013500  -8.100000
0.011200  -7.800000
-0.004600  -8.100000
-0.011300  -8.000000
-0.004600  -8.100000
-0.001500  -8.100000
-0.003000  -8.400000
-0.002300  -8.000000
-0.001500  -8.400000
-0.001500  -8.200000
0.002200  -8.400000
0.004500  -8.300000
0.003700  -8.300000
0.003000  -8.400000
0.003000  -8.300000
0.003000  -8.700000
0.001500  -8.400000
0.000700  -8.700000
-0.001500  -8.600000
0.000700  -8.800000
0.001500  -8.700000
0.000700  -8.800000
0.002200  -8.700000
0.003000  -8.900000
0.006700  -8.800000
0.003700  -8.700000
-0.001500  -9.100000
-0.004600  -8.800000
-0.004600  -9.100000
-0.005300  -8.900000
-0.004600  -9.100000
-0.000800  -8.900000
0.000700  -9.300000
-0.004600  -9.100000
-0.010500  -9.200000
-0.009100  -9.300000
-0.008300  -9.500000
-0.008300  -9.400000
-0.003800  -9.300000
0.000700  -9.600000
0.004500  -9.300000
0.003000  -9.700000
0.001500  -9.400000
0.003700  -9.700000
0.000000  -9.600000
-0.000800  -9.700000
0.000000  -9.700000
0.000700  -9.700000
0.003700  -10.000000
0.006000  -9.600000
0.004500  -9.900000
-0.003800  -9.900000
-0.006800  -10.100000
-0.001500  -10.200000
-0.004600  -10.300000
-0.008300  -9.900000
-0.004600  -10.300000
-0.002300  -10.300000
-0.002300  -10.300000
-0.000800  -10.400000
0.009000  -10.300000
0.006700  -10.600000
-0.006800  -10.400000
-0.004600  -10.800000
-0.002300  -10.500000
-0.004600  -10.800000
-0.005300  -10.800000
-0.012800  -10.900000
-0.009100  -11.000000
0.004500  -11.100000
0.005200  -11.000000
-0.004600  -11.300000
-0.004600  -11.300000
0.004500  -11.300000
0.008200  -11.500000
0.003700  -11.500000
0.000000  -11.700000
0.001500  -11.700000
0.001500  -11.800000
0.000700  -12.100000
-0.001500  -12.000000
-0.001500  -12.300000
-0.006000  -12.200000
-0.008300  -12.200000
0.001500  -12.400000
0.005200  -12.400000
0.003000  -12.400000
0.002200  -12.900000
0.003000  -12.500000
0.001500  -13.100000
-0.000800  -12.700000
-0.003000  -13.200000
-0.004600  -13.200000
-0.005300  -13.500000
-0.006800  -13.500000
-0.008300  -13.500000
-0.008300  -13.800000
-0.006000  -13.500000
-0.006800  -14.000000
-0.009100  -14.000000
-0.005300  -14.200000
-0.000800  -14.200000
0.005200  -14.600000
0.002200  -14.400000
-0.006000  -14.800000
-0.004600  -14.600000
-0.003800  -14.900000
-0.004600  -15.100000
0.003000  -14.900000
0.005200  -15.500000
0.002200  -15.100000
-0.001500  -15.800000
0.001500  -15.400000
0.014200  -16.000000
0.014200  -16.000000
0.006000  -15.900000
0.009000  -16.200000
0.007500  -16.400000
0.003000  -16.500000
0.003000  -16.500000
0.002200  -16.900000
0.003000  -16.700000
-0.003000  -17.100000
-0.006800  -17.000000
-0.009800  -17.400000
-0.015800  -17.100000
-0.015000  -17.300000
-0.015000  -17.600000
-0.014300  -17.800000
-0.010500  -17.900000
-0.005300  -18.000000
-0.004600  -18.200000
-0.005300  -18.300000
0.001500  -18.500000
0.012000  -18.400000
0.009700  -18.900000
0.005200  -18.700000
0.000700  -19.100000
-0.006800  -19.000000
0.000700  -19.200000
0.005200  -19.400000
-0.004600  -19.300000
-0.009800  -19.800000
-0.003000  -19.600000
0.009000  -20.100000
0.009700  -19.900000
0.000000  -20.100000
0.000700  -20.200000
0.007500  -20.400000
0.005200  -20.400000
0.004500  -20.800000
0.001500  -20.600000
-0.001500  -21.100000
-0.004600  -21.100000
-0.008300  -21.200000
-0.010500  -21.400000
-0.005300  -21.300000
-0.003000  -21.700000
-0.008300  -21.600000
-0.002300  -21.800000
0.000000  -22.100000
0.006700  -22.000000
0.010500  -22.200000
0.006700  -22.500000
0.006000  -22.500000
0.001500  -22.700000
-0.000800  -22.900000
-0.001500  -22.800000
-0.000800  -23.300000
-0.000800  -23.100000
-0.001500  -23.600000
-0.004600  -23.300000
-0.003800  -23.900000
-0.006800  -23.600000
-0.010500  -24.000000
-0.009100  -24.300000
-0.008300  -24.200000
-0.008300  -24.500000
-0.006800  -24.700000
-0.005300  -24.700000
-0.003000  -24.800000
-0.001500  -25.200000
-0.003800  -25.100000
-0.004600  -25.600000
0.000000  -25.200000
0.003000  -25.800000
0.005200  -25.700000
0.006700  -26.100000
0.006700  -26.200000
0.006000  -26.100000
-0.000800  -26.500000
-0.004600  -26.500000
-0.000800  -27.000000
-0.000800  -26.900000
-0.001500  -27.100000
0.000700  -27.400000
-0.003800  -27.400000
-0.006800  -27.500000
-0.007500  -27.800000
-0.009100  -28.000000
-0.013500  -27.900000
-0.016500  -28.400000
-0.014300  -28.200000
-0.012800  -28.800000
-0.002300  -28.400000
0.013500  -28.800000
0.009000  -28.900000
-0.006000  -29.100000
-0.001500  -29.300000
0.004500  -29.300000
0.006000  -29.700000
0.015700  -29.800000
0.007500  -30.000000
0.007500  -30.200000
0.020200  -30.300000
0.017200  -30.500000
0.003700  -30.800000
-0.008300  -30.600000
-0.012000  -31.200000
-0.015000  -31.100000
0.002200  -31.400000
0.020200  -31.500000
0.012700  -31.600000
0.003700  -32.000000
-0.003000  -31.800000
-0.000800  -32.300000
-0.002300  -32.300000
-0.006000  -32.600000
-0.003000  -32.800000
-0.003000  -33.000000
-0.005300  -32.800000
-0.004600  -33.400000
-0.001500  -33.200000
-0.006800  -33.800000
-0.004600  -33.600000
0.011200  -34.000000
0.008200  -34.200000
-0.004600  -34.200000
-0.005300  -34.600000
-0.006800  -34.500000
-0.004600  -34.900000
-0.003000  -35.200000
-0.004600  -35.300000
-0.001500  -35.500000
0.001500  -35.500000
0.006700  -35.800000
0.005200  -36.000000
0.001500  -36.000000
0.002200  -36.400000
0.000000  -36.600000
0.003000  -36.500000
0.006700  -37.100000
0.006000  -37.000000
0.003000  -37.500000
-0.001500  -37.300000
-0.004600  -37.800000
-0.004600  -37.800000
-0.001500  -38.000000
0.000000  -38.200000
-0.003000  -38.400000
-0.007500  -38.600000
-0.011300  -38.700000
-0.014300  -39.200000
-0.017300  -39.000000
-0.017300  -39.700000
-0.016500  -39.400000
-0.013500  -40.000000
0.006000  -39.800000
0.027700  -40.200000
0.024700  -40.500000
0.009000  -40.400000
0.001500  -40.900000
-0.003000  -40.700000
-0.001500  -41.000000
0.001500  -41.300000
0.003000  -41.300000
0.005200  -41.500000
0.006700  -42.000000
0.008200  -41.900000
0.006700  -42.100000
0.001500  -42.300000
0.000700  -42.500000
0.000000  -42.800000
-0.003800  -42.800000
-0.005300  -43.200000
-0.009100  -43.100000
-0.012000  -43.700000
-0.012000  -43.400000
-0.014300  -44.000000
-0.012000  -43.900000
-0.006800  -44.200000
-0.001500  -44.500000
0.003700  -44.700000
0.001500  -44.700000
0.002200  -45.000000
0.004500  -45.300000
-0.003000  -45.300000
-0.012000  -45.800000
-0.009100  -45.600000
-0.005300  -46.100000
0.006700  -46.100000
0.016500  -46.500000
0.011200  -46.600000
0.012000  -46.900000
0.005200  -47.300000
-0.000800  -47.600000
-0.000800  -47.700000
-0.004600  -47.800000
-0.002300  -48.000000
-0.003000  -48.300000
0.000000  -48.600000
-0.003000  -48.600000
-0.009100  -49.200000
-0.012000  -48.900000
-0.014300  -49.500000
-0.010500  -49.400000
-0.005300  -49.900000
-0.002300  -50.000000
-0.000800  -50.200000
0.005200  -50.400000
0.009700  -50.500000
0.014200  -50.900000
0.020200  -51.100000
0.006700  -51.300000
-0.001500  -51.400000
-0.006000  -51.900000
-0.011300  -51.600000
-0.010500  -52.200000
-0.010500  -52.200000
-0.007500  -52.500000
-0.007500  -52.700000
-0.008300  -52.700000
-0.008300  -53.300000
-0.007500  -53.000000
-0.005300  -53.600000
-0.004600  -53.300000
-0.004600  -53.900000
-0.002300  -54.000000
0.000700  -54.200000
0.012700  -54.500000
0.033000  -54.600000
0.029200  -54.600000
0.011200  -54.900000
0.000000  -55.300000
-0.006000  -55.100000
-0.005300  -55.700000
-0.001500  -55.600000
0.006000  -56.000000
0.006700  -55.800000
0.000700  -56.300000
-0.007500  -56.300000
-0.009100  -56.700000
-0.008300  -56.900000
-0.009800  -56.900000
-0.008300  -57.200000
-0.008300  -57.500000
-0.006800  -57.400000
-0.006800  -57.800000
-0.005300  -58.000000
-0.006000  -58.100000
-0.006000  -58.600000
-0.001500  -58.500000
-0.000800  -58.800000
0.000700  -59.000000
0.001500  -59.000000
0.000700  -59.400000
-0.000800  -59.200000
0.000000  -60.000000
0.000700  -59.700000
0.001500  -60.100000
0.003700  -60.200000
0.004500  -60.400000
0.004500  -60.400000
0.003000  -60.800000
0.000700  -60.600000
-0.002300  -61.200000
-0.003000  -61.100000
-0.005300  -61.500000
-0.009800  -61.500000
-0.006800  -61.800000
-0.005300  -62.100000
0.000000  -62.200000
0.003000  -62.400000
0.007500  -62.300000
0.012000  -62.800000
0.012000  -62.900000
0.015700  -63.000000
0.012700  -63.000000
0.004500  -63.500000
-0.005300  -63.500000
-0.006800  -63.900000
-0.001500  -63.900000
0.000700  -64.000000
-0.003800  -64.400000
-0.013500  -64.200000
-0.021000  -64.700000
-0.026300  -64.400000
-0.021800  -65.200000
-0.009800  -64.800000
0.005200  -65.300000
0.012700  -65.400000
0.015700  -65.500000
0.018000  -65.500000
0.008200  -66.000000
0.000000  -66.100000
-0.003000  -65.900000
-0.003000  -66.400000
0.000700  -66.200000
0.000000  -66.800000
-0.006800  -66.500000
-0.007500  -67.100000
-0.004600  -67.000000
-0.002300  -67.100000
-0.001500  -67.300000
0.001500  -67.500000
0.004500  -67.900000
0.003000  -67.500000
0.003700  -68.000000
0.002200  -68.100000
-0.001500  -68.200000
-0.006800  -68.500000
-0.009800  -68.800000
-0.011300  -68.700000
-0.012000  -69.000000
-0.017300  -69.100000
-0.019500  -69.100000
-0.019500  -69.500000
-0.023300  -69.400000
-0.024800  -69.900000
-0.022500  -69.600000
-0.013500  -70.100000
-0.005300  -69.900000
0.006700  -70.200000
0.022500  -70.500000
0.038200  -70.300000
0.048000  -70.600000
0.033700  -71.100000
0.011200  -70.800000
-0.000800  -71.300000
-0.005300  -71.300000
-0.003000  -71.400000
-0.001500  -71.700000
-0.000800  -71.600000
0.000700  -72.000000
0.000700  -72.100000
0.001500  -72.100000
0.001500  -72.400000
0.002200  -72.400000
0.003000  -72.800000
0.002200  -72.700000
-0.002300  -73.000000
-0.006000  -73.200000
-0.008300  -73.200000
-0.012000  -73.300000
-0.010500  -73.600000
-0.009100  -73.400000
-0.007500  -74.000000
-0.006800  -73.800000
-0.001500  -74.300000
0.001500  -74.200000
0.001500  -74.400000
0.000700  -74.600000
-0.003000  -74.500000
-0.003000  -74.800000
-0.004600  -74.900000
-0.006800  -75.100000
-0.006000  -75.200000
-0.005300  -75.300000
-0.004600  -75.500000
-0.003000  -75.800000
-0.001500  -75.500000
0.000000  -76.000000
0.003000  -75.900000
0.005200  -76.100000
0.004500  -76.200000
0.005200  -76.200000
0.006700  -76.700000
0.009000  -76.300000
0.008200  -76.800000
0.007500  -76.500000
0.006700  -76.900000
0.004500  -76.900000
0.001500  -77.200000
0.000000  -77.300000
-0.002300  -77.400000
-0.005300  -77.400000
-0.006800  -77.500000
-0.006800  -77.800000
-0.008300  -77.700000
-0.010500  -78.200000
-0.010500  -77.800000
-0.008300  -78.300000
-0.005300  -78.100000
-0.000800  -78.400000
0.002200  -78.400000
0.003700  -78.600000
0.006000  -78.800000
0.009700  -78.800000
0.010500  -78.800000
0.010500  -79.100000
0.011200  -79.100000
0.005200  -79.200000
0.000700  -79.400000
-0.000800  -79.300000
-0.000800  -79.700000
0.000000  -79.500000
-0.000800  -79.900000
-0.000800  -79.900000
0.000000  -79.900000
-0.003000  -80.300000
-0.004600  -79.900000
-0.005300  -80.400000
-0.008300  -80.300000
-0.007500  -80.600000
-0.006000  -80.600000
-0.005300  -80.600000
-0.004600  -80.500000
-0.005300  -81.000000
-0.006800  -80.800000
-0.005300  -81.300000
-0.005300  -81.000000
-0.005300  -81.300000
-0.003800  -81.200000
-0.002300  -81.400000
-0.003000  -81.600000
-0.002300  -81.400000
0.000700  -81.600000
0.001500  -81.600000
0.000700  -81.700000
0.000000  -81.900000
0.000700  -81.900000
0.004500  -82.200000
0.004500  -82.400000
0.002200  -82.000000
0.002200  -82.400000
0.000700  -82.400000
0.002200  -82.400000
0.003000  -82.700000
0.001500  -82.500000
0.001500  -83.000000
-0.000800  -82.600000
0.000000  -82.900000
0.000700  -82.900000
0.000700  -83.100000
0.000700  -83.200000
0.000700  -83.300000
0.001500  -83.400000
0.002200  -83.300000
0.001500  -83.700000
-0.000800  -83.300000
-0.002300  -83.800000
-0.005300  -83.500000
-0.006000  -83.800000
-0.005300  -83.700000
-0.006800  -83.900000
-0.009800  -84.100000
-0.011300  -84.000000
-0.009100  -84.300000
-0.005300  -83.900000
-0.003800  -84.300000
-0.000800  -84.100000
0.001500  -84.300000
0.003000  -84.200000
0.005200  -84.300000
0.004500  -84.400000
0.005200  -84.500000
0.005200  -84.600000
0.004500  -84.600000
0.003700  -84.800000
-0.000800  -84.700000
-0.002300  -85.000000
-0.003000  -84.700000
-0.004600  -85.100000
-0.007500  -84.700000
-0.008300  -85.200000
-0.006000  -85.000000
-0.006000  -85.100000
-0.005300  -85.100000
-0.002300  -85.100000
-0.000800  -85.200000
-0.000800  -85.300000
0.000700  -85.200000
0.003700  -85.200000
0.005200  -85.500000
0.005200  -85.300000
0.006700  -85.500000
0.006000  -85.500000
0.003000  -85.700000
0.001500  -85.700000
0.000700  -85.500000
-0.002300  -86.000000
-0.001500  -85.500000
-0.001500  -85.900000
-0.003000  -85.900000
-0.002300  -85.900000
-0.001500  -86.000000
-0.003000  -86.100000
-0.005300  -85.800000
-0.005300  -86.400000
-0.002300  -85.900000
-0.001500  -86.300000
-0.004600  -86.100000
-0.003000  -86.400000
-0.003000  -86.400000
-0.000800  -86.100000
0.000700  -86.400000
-0.001500  -86.200000
-0.003800  -86.400000
-0.004600  -86.400000
-0.003000  -86.400000
-0.001500  -86.400000
-0.000800  -86.700000
-0.003000  -86.300000
-0.003800  -86.700000
-0.003800  -86.500000
-0.004600  -86.400000
-0.003000  -86.500000
-0.001500  -86.600000
0.000700  -86.900000
0.000700  -86.400000
0.000700  -87.000000
0.000700  -86.500000
-0.000800  -86.800000
-0.000800  -86.700000
-0.000800  -86.800000
-0.002300  -86.700000
-0.002300  -86.800000
-0.002300  -86.900000
0.001500  -86.900000
0.004500  -86.900000
0.003000  -86.700000
0.003700  -86.900000
0.005200  -86.700000
0.004500  -87.000000
0.005200  -86.700000
0.005200  -87.100000
0.003700  -86.600000
0.003000  -87.100000
0.000700  -86.800000
0.000700  -86.800000
0.003000  -86.900000
0.003000  -87.100000
0.001500  -86.900000
0.000700  -86.900000
0.000000  -86.700000
-0.003000  -86.900000
-0.004600  -87.000000
-0.005300  -86.800000
-0.005300  -87.000000
-0.006800  -86.700000
-0.007500  -87.000000
-0.004600  -86.900000
-0.003000  -86.900000
-0.003000  -86.900000
-0.001500  -86.700000
-0.001500  -86.900000
-0.001500  -86.900000
-0.002300  -86.800000
-0.001500  -86.700000
-0.002300  -86.700000
-0.001500  -86.800000
-0.003000  -86.900000
-0.003000  -86.400000
-0.004600  -86.900000
-0.006000  -86.400000
-0.006800  -86.900000
-0.005300  -86.600000
-0.006000  -86.800000
-0.005300  -86.700000
-0.003800  -86.600000
-0.005300  -86.600000
-0.003800  -86.400000
-0.000800  -86.500000
0.000000  -86.700000
0.001500  -86.500000
0.000700  -86.400000
0.000700  -86.600000
0.001500  -86.200000
0.000700  -86.600000
0.000000  -86.200000
-0.003000  -86.400000
-0.003000  -86.300000
-0.000800  -86.200000
0.000700  -86.500000
0.002200  -86.000000
0.003000  -86.400000
0.001500  -85.900000
0.001500  -86.300000
-0.001500  -86.100000
-0.002300  -85.900000
-0.000800  -86.100000
0.000700  -86.100000
-0.000800  -86.000000
-0.001500  -86.000000
-0.001500  -86.000000
-0.003000  -85.900000
-0.003800  -86.000000
-0.003800  -85.600000
-0.001500  -85.900000
0.000000  -85.500000
-0.000800  -86.000000
-0.000800  -85.500000
-0.001500  -85.800000
-0.002300  -85.800000
-0.003000  -85.600000
-0.004600  -85.500000
-0.003000  -85.500000
-0.001500  -85.300000
0.001500  -85.500000
0.007500  -85.400000
0.006700  -85.400000
0.006700  -85.500000
0.008200  -85.200000
0.007500  -85.400000
0.006000  -85.100000
0.006000  -85.300000
0.005200  -85.300000
0.003000  -85.100000
0.002200  -85.300000
0.000700  -85.000000
-0.003000  -85.200000
-0.004600  -85.000000
-0.006000  -85.000000
-0.005300  -85.000000
-0.005300  -85.100000
-0.004600  -84.900000
-0.003800  -85.100000
-0.003000  -84.800000
-0.003800  -85.200000
-0.004600  -84.700000
-0.004600  -85.100000
-0.000800  -84.800000
0.001500  -84.900000
-0.000800  -84.800000
-0.002300  -84.800000
-0.000800  -84.800000
0.000700  -85.000000
0.001500  -84.900000
0.001500  -84.900000
0.000700  -85.000000
0.000000  -84.600000
-0.000800  -85.100000
-0.004600  -84.600000
-0.005300  -84.800000
-0.005300  -84.700000
-0.005300  -84.600000
-0.003800  -84.900000
-0.001500  -84.600000
0.000700  -85.100000
0.002200  -84.500000
0.003000  -84.900000
0.006700  -84.800000
0.005200  -84.700000
0.002200  -84.700000
0.001500  -84.700000
0.000000  -84.800000
-0.000800  -84.900000
-0.001500  -84.900000
-0.001500  -84.700000
-0.003800  -85.100000
-0.003800  -84.600000
-0.003800  -85.100000
-0.006000  -84.700000
-0.004600  -85.100000
-0.003800  -84.900000
-0.002300  -85.100000
-0.002300  -85.000000
-0.000800  -85.100000
-0.000800  -84.900000
-0.000800  -85.000000
-0.001500  -84.900000
-0.000800  -85.100000
0.000700  -85.200000
-0.000800  -85.100000
-0.000800  -85.300000
0.000700  -85.100000
0.002200  -85.300000
0.001500  -85.200000
0.003000  -85.200000
0.003000  -85.500000
0.001500  -85.100000
0.003000  -85.500000
0.003000  -85.100000
0.002200  -85.300000
0.001500  -85.300000
-0.001500  -85.300000
-0.005300  -85.500000
-0.006800  -85.500000
-0.006800  -85.300000
-0.007500  -85.500000
-0.008300  -85.300000
-0.006800  -85.700000
-0.007500  -85.500000
-0.008300  -85.500000
-0.006800  -85.600000
-0.005300  -85.500000
-0.005300  -85.700000
-0.006000  -85.500000
-0.006000  -85.700000
-0.005300  -85.600000
-0.002300  -85.500000
-0.000800  -85.600000
0.000700  -85.600000
0.002200  -85.500000
0.003000  -85.700000
0.001500  -85.500000
0.001500  -85.700000
0.000700  -85.800000
-0.000800  -85.500000
-0.000800  -85.800000
0.000700  -85.500000
0.000700  -86.000000
-0.000800  -85.500000
0.000000  -85.800000
-0.000800  -85.700000
-0.001500  -85.700000
-0.001500  -85.700000
-0.000800  -85.700000
0.002200  -85.700000
0.001500  -85.600000
0.001500  -85.800000
0.001500  -85.600000
0.000700  -86.000000
0.000700  -85.500000
-0.000800  -85.900000
-0.000800  -85.500000
0.000700  -85.900000
-0.000800  -85.800000
-0.000800  -85.800000
0.001500  -85.800000
0.000000  -85.500000
-0.001500  -85.700000
-0.003000  -85.700000
-0.003000  -85.700000
-0.000800  -85.700000
-0.001500  -85.800000
-0.001500  -85.500000
-0.001500  -85.800000
-0.000800  -85.600000
-0.001500  -85.500000
-0.002300  -85.900000
-0.002300  -85.500000
-0.002300  -85.900000
-0.001500  -85.500000
-0.001500  -85.800000
-0.001500  -85.400000
-0.001500  -85.700000
-0.001500  -85.600000
-0.001500  -85.500000
-0.001500  -85.500000
0.000700  -85.700000
-0.000800  -85.500000
-0.000800  -85.900000
0.000700  -85.500000
0.002200  -85.800000
0.000000  -85.500000
-0.001500  -85.500000
0.000000  -85.700000
-0.000800  -85.500000
-0.001500  -86.000000
-0.000800  -85.500000
-0.000800  -85.600000
-0.000800  -85.700000
0.003000  -85.500000
0.004500  -85.800000
0.003000  -85.600000
0.004500  -85.400000
0.002200  -85.700000
0.001500  -85.600000
0.001500  -85.500000
0.002200  -85.600000
0.002200  -85.500000
0.000700  -85.700000
-0.001500  -85.300000
-0.000800  -85.800000
-0.000800  -85.500000
-0.003000  -85.800000
-0.002300  -85.500000
-0.001500  -85.800000
-0.002300  -85.600000
-0.005300  -85.500000
-0.007500  -85.700000
-0.006800  -85.700000
-0.006800  -85.700000
-0.006800  -85.500000
-0.006000  -85.700000
-0.008300  -85.500000
-0.006800  -85.900000
-0.005300  -85.500000
-0.004600  -85.900000
-0.003800  -85.300000
-0.004600  -85.800000
-0.001500  -85.500000
0.000000  -85.800000
0.000000  -85.500000
0.000700  -85.600000
0.000700  -85.500000
0.000000  -85.500000
-0.001500  -85.500000
0.000000  -85.600000
-0.001500  -85.500000
-0.001500  -85.500000
-0.002300  -85.700000
-0.003000  -85.500000
-0.001500  -85.800000
0.000000  -85.500000
0.001500  -85.700000
0.000700  -85.500000
0.000700  -85.600000
0.000000  -85.600000
-0.001500  -85.500000
-0.003000  -85.600000
-0.001500  -85.600000
-0.003800  -85.600000
-0.004600  -85.600000
-0.001500  -85.700000
-0.000800  -85.400000
0.000700  -85.700000
0.000000  -85.300000
0.000700  -85.800000
0.003000  -85.300000
0.001500  -85.700000
-0.000800  -85.400000
0.001500  -85.500000
0.000700  -85.600000
0.000700  -85.500000
-0.001500  -85.600000
-0.005300  -85.500000
-0.004600  -85.500000
-0.003000  -85.500000
-0.003000  -85.500000
-0.003800  -85.200000
-0.003000  -85.700000
-0.001500  -85.300000
-0.001500  -85.500000
-0.005300  -85.400000
-0.006000  -85.500000
-0.007500  -85.500000
-0.008300  -85.300000
-0.005300  -85.600000
-0.004600  -85.400000
-0.004600  -85.700000
-0.004600  -85.500000
-0.006000  -85.400000
-0.004600  -85.500000
-0.003000  -85.500000
-0.001500  -85.400000
-0.001500  -85.500000
-0.001500  -85.500000
-0.000800  -85.400000
0.001500  -85.600000
0.003000  -85.200000
0.000700  -85.700000
-0.002300  -85.200000
-0.001500  -85.700000
-0.002300  -85.400000
-0.000800  -85.700000
0.001500  -85.500000
0.001500  -85.400000
0.002200  -85.500000
0.000700  -85.500000
-0.001500  -85.500000
-0.002300  -85.600000
-0.002300  -85.500000
-0.001500  -85.500000
-0.003800  -85.700000
-0.004600  -85.400000
-0.004600  -85.800000
-0.004600  -85.500000
-0.002300  -85.500000
-0.000800  -85.500000
0.000700  -85.500000
0.000000  -85.800000
-0.000800  -85.500000
0.000700  -85.800000
0.001500  -85.600000
0.001500  -85.500000
0.002200  -85.600000
0.002200  -85.600000
0.001500  -85.500000
0.001500  -85.900000
0.000700  -85.500000
-0.000800  -85.900000
-0.004600  -85.400000
-0.006800  -85.800000
-0.004600  -85.600000
-0.005300  -85.700000
-0.004600  -85.700000
-0.003000  -85.500000
-0.002300  -85.800000
-0.003000  -85.600000
-0.004600  -85.600000
-0.003000  -85.800000
-0.003000  -85.700000
0.000000  -85.600000
-0.000800  -85.800000
-0.000800  -85.500000
0.000700  -86.000000
0.000700  -85.700000
0.000700  -85.800000
-0.001500  -85.800000
-0.003000  -85.800000
-0.002300  -86.000000
-0.000800  -85.600000
-0.001500  -86.000000
0.001500  -85.700000
0.001500  -85.900000
0.001500  -85.800000
0.005200  -85.800000
0.007500  -85.800000
0.006700  -85.900000
0.003000  -85.800000
0.002200  -85.800000
0.003000  -85.900000
0.001500  -85.800000
0.000700  -86.100000
-0.001500  -85.800000
-0.005300  -86.200000
-0.007500  -85.800000
-0.008300  -86.100000
-0.006800  -85.800000
-0.003800  -86.000000
0.000000  -86.100000
0.006000  -86.000000
0.009700  -86.000000
0.011200  -85.900000
0.012700  -85.800000
0.013500  -86.000000
0.010500  -86.000000
0.006700  -86.100000
0.006000  -86.200000
0.005200  -85.800000
0.006700  -86.200000
0.003000  -86.100000
-0.000800  -86.100000
0.000700  -86.200000
0.000700  -86.000000
0.001500  -86.200000
0.003700  -86.000000
0.001500  -86.100000
-0.000800  -86.100000
-0.001500  -86.000000
-0.002300  -85.900000
0.000000  -86.400000
-0.001500  -86.000000
-0.003000  -86.400000
-0.004600  -86.000000
-0.005300  -86.400000
-0.005300  -86.200000
-0.005300  -86.100000
-0.006800  -86.300000
-0.005300  -86.100000
-0.001500  -86.400000
-0.002300  -86.200000
-0.003000  -86.200000
-0.003000  -86.200000
-0.002300  -86.400000
-0.002300  -86.200000
-0.004600  -86.400000
-0.004600  -86.300000
-0.005300  -86.300000
-0.006000  -86.400000
-0.005300  -86.300000
-0.005300  -86.700000
-0.006000  -86.100000
-0.006800  -86.600000
-0.003000  -86.100000
0.000000  -86.500000
-0.001500  -86.400000
-0.001500  -86.400000
-0.001500  -86.500000
-0.002300  -86.400000
-0.003000  -86.400000
-0.003000  -86.600000
-0.004600  -86.700000
-0.004600  -86.300000
-0.003000  -86.700000
-0.002300  -86.400000
-0.002300  -86.900000
-0.004600  -86.600000
-0.003800  -86.700000
-0.004600  -86.600000
-0.005300  -86.600000
-0.004600  -86.900000
-0.002300  -86.400000
0.000700  -86.900000
0.001500  -86.600000
0.001500  -86.700000
0.002200  -86.600000
0.003000  -86.800000
0.006000  -86.700000
0.006700  -86.800000
0.003000  -86.800000
-0.001500  -86.700000
-0.003000  -87.000000
0.000700  -86.700000
0.001500  -87.000000
0.003000  -86.500000
0.000000  -87.100000
-0.004600  -86.900000
-0.004600  -87.000000
-0.003000  -86.700000
0.000700  -86.900000
0.000700  -86.900000
0.000700  -86.900000
0.003000  -86.900000
0.002200  -86.900000
0.004500  -87.100000
0.006700  -86.900000
0.006700  -87.200000
0.006000  -86.900000
0.003000  -87.300000
0.001500  -87.100000
-0.000800  -87.100000
-0.001500  -87.300000
-0.000800  -86.900000
-0.001500  -87.300000
-0.001500  -87.200000
-0.001500  -87.300000
-0.001500  -87.200000
-0.003000  -87.300000
0.000700  -87.300000
0.000700  -87.400000
-0.004600  -87.100000
-0.004600  -87.400000
-0.003000  -87.200000
-0.002300  -87.400000
-0.001500  -87.200000
-0.003800  -87.300000
-0.003000  -87.500000
0.000000  -87.300000
-0.001500  -87.500000
-0.003000  -87.400000
-0.002300  -87.400000
-0.003000  -87.500000
-0.002300  -87.500000
-0.000800  -87.600000
0.000000  -87.500000
0.000000  -87.300000
-0.000800  -87.700000
-0.001500  -87.500000
-0.003000  -87.500000
-0.003000  -87.600000
-0.003000  -87.400000
0.000000  -87.700000
0.003000  -87.300000
0.001500  -87.800000
-0.000800  -87.500000
-0.000800  -87.800000
-0.004600  -87.500000
-0.004600  -87.600000
-0.003000  -87.700000
-0.002300  -87.500000
-0.000800  -87.500000
-0.003000  -87.400000
-0.003800  -87.800000
-0.003000  -87.500000
0.000700  -87.800000
0.002200  -87.500000
-0.000800  -87.800000
-0.000800  -87.400000
-0.001500  -87.800000
-0.001500  -87.800000
-0.001500  -87.500000
-0.003000  -87.800000
-0.002300  -87.500000
-0.002300  -87.600000
-0.003000  -87.600000
-0.003000  -87.700000
-0.000800  -87.800000
-0.001500  -87.800000
-0.003000  -87.400000
-0.003800  -87.700000
-0.004600  -87.600000
-0.002300  -87.500000
-0.003000  -87.600000
-0.003000  -87.500000
-0.003000  -87.600000
-0.004600  -87.500000
0.002200  -87.800000
0.006000  -87.300000
0.003700  -87.800000
0.001500  -87.700000
0.000700  -87.600000
0.000000  -87.700000
-0.000800  -87.700000
0.001500  -87.500000
0.003000  -87.800000
0.003000  -87.500000
0.003000  -87.800000
0.003000  -87.800000
0.000700  -87.600000
0.001500  -87.800000
0.001500  -87.600000
0.001500  -87.700000
0.001500  -87.600000
0.000000  -87.600000
0.000000  -87.700000
-0.000800  -87.600000
-0.001500  -87.600000
-0.002300  -87.700000
-0.004600  -87.300000
-0.007500  -87.600000
-0.006800  -87.700000
-0.005300  -87.500000
-0.005300  -87.800000
-0.005300  -87.400000
-0.002300  -87.800000
-0.003000  -87.500000
-0.003000  -87.800000
-0.002300  -87.500000
-0.001500  -87.700000
-0.001500  -87.800000
-0.003000  -87.400000
-0.002300  -87.500000
-0.001500  -87.700000
-0.003000  -87.700000
-0.001500  -87.400000
-0.001500  -87.700000
-0.000800  -87.300000
-0.000800  -87.700000
0.000700  -87.500000
0.001500  -87.600000
0.003000  -87.500000
0.003700  -87.500000
0.000000  -87.600000
0.000700  -87.400000
0.000700  -87.800000
0.001500  -87.300000
0.004500  -87.500000
0.001500  -87.600000
-0.000800  -87.400000
-0.000800  -87.500000
0.001500  -87.700000
0.003000  -87.300000
0.002200  -87.600000
-0.000800  -87.600000
-0.000800  -87.500000
-0.000800  -87.600000
-0.001500  -87.300000
-0.000800  -87.800000
-0.001500  -87.200000
0.000000  -87.600000
-0.003000  -87.400000
-0.005300  -87.500000
-0.005300  -87.600000
-0.004600  -87.500000
-0.003000  -87.500000
-0.003000  -87.500000
-0.001500  -87.300000
-0.003000  -87.600000
-0.003000  -87.500000
-0.003800  -87.500000
-0.005300  -87.700000
-0.003800  -87.300000
-0.001500  -87.500000
-0.003000  -87.300000
-0.001500  -87.500000
-0.002300  -87.300000
-0.004600  -87.400000
-0.005300  -87.500000
-0.005300  -87.300000
-0.003800  -87.400000
-0.004600  -87.400000
-0.006000  -87.400000
-0.000800  -87.400000
0.003700  -87.400000
0.003700  -87.400000
0.006000  -87.600000
0.008200  -87.300000
0.006700  -87.700000
0.003700  -87.300000
0.001500  -87.700000
0.000700  -87.300000
0.000000  -87.500000
0.000700  -87.400000
-0.000800  -87.400000
0.001500  -87.600000
0.002200  -87.400000
0.001500  -87.400000
0.001500  -87.500000
-0.001500  -87.600000
-0.003800  -87.200000
-0.004600  -87.700000
-0.004600  -87.200000
-0.003000  -87.600000
-0.003800  -87.400000
-0.004600  -87.400000
-0.001500  -87.500000
-0.003000  -87.200000
-0.002300  -87.700000
-0.000800  -87.200000
-0.001500  -87.600000
-0.001500  -87.400000
-0.000800  -87.500000
0.000000  -87.200000
-0.000800  -87.300000
-0.000800  -87.300000
-0.000800  -87.400000
-0.000800  -87.400000
-0.000800  -87.200000
0.000700  -87.400000
0.004500  -87.300000
0.004500  -87.500000
0.001500  -87.100000
-0.000800  -87.600000
-0.002300  -87.200000
0.001500  -87.500000
0.004500  -87.200000
0.004500  -87.300000
0.003000  -87.400000
0.000700  -87.300000
-0.002300  -87.400000
-0.003800  -87.500000
-0.002300  -87.200000
-0.004600  -87.400000
-0.003000  -87.400000
0.000700  -87.200000
0.001500  -87.500000
0.001500  -87.100000
-0.000800  -87.500000
0.000000  -87.400000
-0.001500  -87.300000
-0.003000  -87.500000
-0.001500  -87.300000
-0.001500  -87.500000
-0.003000  -87.500000
-0.004600  -87.200000
-0.004600  -87.300000
-0.004600  -87.600000
-0.003000  -87.300000
-0.000800  -87.600000
0.000000  -87.200000
-0.003000  -87.700000
-0.003800  -87.100000
-0.001500  -87.600000
-0.001500  -87.300000
-0.003000  -87.300000
-0.001500  -87.500000
0.000700  -87.400000
0.002200  -87.500000
0.000000  -87.300000
-0.002300  -87.400000
-0.001500  -87.400000
-0.001500  -87.500000
0.000700  -87.200000
0.000700  -87.700000
-0.000800  -87.300000
-0.002300  -87.400000
-0.001500  -87.500000
-0.001500  -87.400000
-0.001500  -87.500000
-0.001500  -87.300000
-0.002300  -87.700000
-0.001500  -87.300000
-0.003000  -87.500000
-0.002300  -87.300000
-0.000800  -87.300000
-0.003000  -87.300000
-0.005300  -87.400000
-0.004600  -87.400000
-0.000800  -87.400000
-0.000800  -87.400000
0.001500  -87.400000
0.001500  -87.400000
0.001500  -87.300000
-0.000800  -87.700000
-0.004600  -87.200000
-0.000800  -87.600000
0.002200  -87.100000
0.003000  -87.600000
0.001500  -87.300000
-0.000800  -87.500000
-0.001500  -87.400000
-0.001500  -87.400000
-0.000800  -87.300000
-0.001500  -87.300000
0.000000  -87.500000
0.003700  -87.300000
0.003700  -87.500000
0.001500  -87.200000
0.003000  -87.500000
0.003700  -87.400000
0.002200  -87.300000
0.000700  -87.500000
0.001500  -87.300000
0.000000  -87.500000
-0.001500  -87.300000
-0.002300  -87.700000
-0.001500  -87.400000
0.000000  -87.300000
-0.002300  -87.300000
-0.001500  -87.300000
-0.000800  -87.200000
0.000000  -87.500000
-0.003000  -87.200000
-0.003000  -87.500000
-0.003800  -87.500000
-0.006000  -87.300000
-0.003000  -87.500000
-0.001500  -87.200000
-0.001500  -87.500000
-0.003000  -87.300000
-0.003000  -87.400000
-0.000800  -87.500000
-0.000800  -87.300000
0.000700  -87.300000
-0.000800  -87.500000
-0.000800  -87.200000
-0.000800  -87.300000
-0.002300  -87.500000
-0.003800  -87.200000
-0.002300  -87.600000
-0.003000  -87.200000
-0.006000  -87.600000
-0.005300  -87.200000
-0.005300  -87.600000
-0.002300  -87.300000
-0.000800  -87.400000
-0.000800  -87.300000
-0.000800  -87.200000
-0.003800  -87.400000
-0.003800  -87.300000
-0.003000  -87.300000
-0.003800  -87.400000
-0.003000  -87.500000
-0.000800  -87.200000
-0.000800  -87.500000
-0.003000  -87.300000
-0.003000  -87.500000
-0.001500  -87.500000
-0.001500  -87.300000
-0.003000  -87.500000
-0.003800  -87.200000
-0.003000  -87.500000
-0.003000  -87.200000
0.000700  -87.500000
0.003700  -87.300000
0.003000  -87.300000
0.004500  -87.400000
0.007500  -87.300000
0.006700  -87.300000
0.003700  -87.200000
0.001500  -87.300000
0.003000  -87.200000
-0.000800  -87.700000
-0.003000  -87.100000
-0.003000  -87.500000
-0.001500  -87.200000
-0.001500  -87.400000
0.000700  -87.300000
0.001500  -87.200000
0.000000  -87.500000
0.001500  -87.200000
0.003000  -87.300000
0.004500  -87.300000
0.001500  -87.100000
0.000000  -87.300000
0.001500  -87.300000
-0.003800  -87.100000
-0.004600  -87.400000
-0.003000  -87.200000
-0.004600  -87.100000
-0.003800  -87.300000
-0.001500  -87.000000
-0.003800  -87.400000
-0.003000  -86.900000
-0.000800  -87.300000
0.000700  -87.100000
0.000700  -87.200000
-0.000800  -87.300000
0.000000  -87.100000
0.003000  -87.100000
0.005200  -87.400000
0.001500  -87.100000
-0.000800  -87.300000
-0.004600  -87.200000
-0.006000  -87.100000
-0.005300  -87.200000
-0.006000  -86.900000
-0.005300  -87.200000
-0.002300  -87.100000
0.000000  -87.200000
-0.003000  -87.300000
-0.002300  -87.000000
-0.000800  -87.200000
-0.004600  -87.100000
-0.004600  -87.100000
-0.003800  -87.200000
-0.002300  -86.900000
-0.001500  -87.200000
-0.000800  -87.100000
-0.002300  -87.000000
-0.003000  -87.300000
-0.001500  -86.900000
-0.000800  -87.300000
0.000700  -86.900000
-0.001500  -87.200000
-0.000800  -87.000000
0.000000  -87.100000
0.000700  -87.100000
-0.000800  -87.300000
-0.003000  -87.100000
0.001500  -87.100000
0.003000  -87.200000
0.001500  -86.900000
-0.003000  -87.200000
-0.004600  -86.900000
-0.003000  -87.200000
-0.005300  -86.900000
-0.001500  -87.000000
0.001500  -87.200000
0.000700  -86.900000
0.004500  -87.200000
0.008200  -86.900000
0.006000  -87.300000
0.004500  -87.000000
0.004500  -87.100000
0.000700  -87.000000
-0.001500  -87.100000
-0.001500  -87.000000
0.001500  -87.300000
0.003000  -86.800000
-0.000800  -87.000000
-0.003800  -87.200000
-0.002300  -86.900000
-0.001500  -87.200000
-0.003000  -86.900000
-0.003000  -87.100000
-0.003000  -86.800000
-0.005300  -87.300000
-0.006800  -86.900000
-0.002300  -86.900000
-0.000800  -87.100000
-0.001500  -87.100000
0.000000  -87.000000
0.000000  -87.100000
-0.003000  -86.900000
-0.003000  -87.000000
0.000000  -87.000000
0.003000  -86.900000
0.003000  -87.100000
-0.001500  -86.900000
0.000000  -87.000000
0.001500  -87.000000
0.000000  -86.900000
-0.000800  -87.200000
-0.002300  -86.800000
-0.001500  -87.100000
-0.000800  -87.000000
-0.003000  -86.900000
-0.004600  -87.000000
-0.002300  -87.000000
0.000000  -86.800000
-0.000800  -87.200000
-0.000800  -86.900000
-0.002300  -87.200000
-0.002300  -87.200000
