# Supplementary material for: Extracting time-frequency feature of single-channel vastus medialis EMG signals for knee exercise pattern recognition
Source: PLoS One. 2017 Jul 10;12(7):e0180526. doi: 10.1371/journal.pone.0180526 (PMC5503271; doi:10.1371/journal.pone.0180526)
Supplement: S1 File — The EMG orignial data of the vastus medialis muscle of the detected leg from 14 healthy subjects were collected and recorded in the file while performing three exercise programs, i.e., leg extension from a sitting position (sitting), flexion of the leg up (standing), and gait (walking). (ZIP) [file pone.0180526.s001.zip › Data/12standing.txt]

File Name: 12standing.log
Channel 3: 'Vasto Medial', 21791 values, engineering units: mV, no filters.
Channel 5: 'Flexo', 21791 values, engineering units: deg, no filters.
Digitals combined (event=16, d=8, c=4, b=2, a=1): 21791 values, .
-0.005300  5.600000
0.004500  6.100000
0.004500  5.800000
0.004500  5.800000
0.001500  6.000000
-0.008300  5.800000
-0.005300  5.700000
0.017200  6.000000
0.027700  5.700000
0.024000  5.800000
0.016500  5.900000
0.014200  5.800000
0.006700  5.900000
-0.003000  5.700000
-0.013500  5.800000
-0.016500  6.000000
-0.009100  5.800000
-0.003000  5.800000
0.011200  6.100000
0.019500  5.600000
0.017200  5.900000
0.015700  5.900000
0.002200  5.700000
-0.012800  5.800000
-0.014300  5.800000
-0.003000  5.800000
0.002200  5.800000
-0.009100  5.700000
-0.021800  5.900000
0.002200  5.900000
0.045000  5.900000
0.051700  5.800000
0.045000  5.800000
0.031500  5.700000
0.010500  5.900000
0.004500  5.600000
0.006700  6.000000
0.007500  5.600000
-0.004600  5.800000
-0.012800  5.700000
-0.009100  5.800000
-0.007500  5.800000
-0.009100  5.700000
-0.015000  5.900000
-0.028500  5.800000
-0.033800  5.800000
-0.028500  5.800000
-0.024800  5.800000
-0.019500  5.400000
-0.016500  5.900000
-0.012800  5.600000
-0.012800  5.700000
-0.017300  5.700000
-0.021800  5.700000
-0.021800  5.800000
-0.016500  5.700000
-0.015800  5.900000
-0.015000  5.600000
-0.016500  5.900000
-0.014300  5.700000
0.000000  5.800000
0.009700  5.800000
0.012000  5.700000
0.015700  5.800000
0.019500  5.600000
0.019500  5.800000
0.009700  5.500000
-0.001500  5.900000
-0.008300  5.500000
-0.012800  5.900000
-0.009100  5.600000
0.000000  5.700000
0.014200  5.700000
0.021000  5.600000
0.018700  5.900000
0.007500  5.700000
-0.008300  5.700000
-0.000800  5.700000
0.020200  5.600000
0.021700  5.600000
0.012700  5.700000
0.017200  5.700000
0.018000  5.500000
0.014200  5.700000
0.010500  5.500000
0.003000  5.800000
-0.003800  5.400000
-0.012800  5.800000
-0.015800  5.600000
-0.020300  5.700000
-0.022500  5.500000
-0.016500  5.400000
0.000700  5.700000
0.021700  5.600000
0.024000  5.500000
0.006700  5.600000
-0.005300  5.400000
-0.013500  5.500000
-0.022500  5.600000
-0.018100  5.300000
-0.012800  5.700000
-0.014300  5.400000
-0.018100  5.500000
-0.018100  5.500000
-0.009100  5.300000
0.008200  5.700000
0.024700  5.400000
0.030000  5.500000
0.033700  5.400000
0.036700  5.500000
0.025500  5.300000
0.009000  5.700000
-0.010500  5.300000
-0.039000  5.600000
-0.049500  5.300000
-0.051100  5.500000
-0.054000  5.400000
-0.043600  5.300000
-0.021800  5.700000
0.010500  5.300000
0.044200  5.400000
0.067500  5.500000
0.072700  5.300000
0.065200  5.300000
0.042700  5.400000
0.015700  5.300000
-0.006000  5.400000
-0.024800  5.400000
-0.023300  5.300000
-0.016500  5.500000
-0.019500  5.300000
-0.019500  5.500000
-0.019500  5.100000
-0.016500  5.500000
-0.015000  5.300000
-0.015000  5.300000
-0.014300  5.300000
-0.012800  5.300000
-0.011300  5.500000
-0.008300  5.300000
-0.003000  5.300000
-0.003000  5.300000
-0.003800  5.400000
-0.008300  5.000000
-0.021000  5.300000
-0.026300  5.300000
-0.016500  5.300000
-0.008300  5.300000
0.002200  5.300000
0.012700  5.300000
0.012700  5.000000
0.015700  5.600000
0.018700  5.200000
0.021000  5.300000
0.023200  5.000000
0.015700  5.300000
0.004500  5.300000
-0.004600  5.300000
-0.006000  5.200000
-0.009100  5.200000
-0.019500  5.200000
-0.016500  5.100000
0.001500  5.300000
0.007500  5.000000
0.003000  5.300000
0.010500  5.000000
0.012700  5.300000
0.006700  5.100000
-0.005300  5.000000
-0.027000  5.100000
-0.037500  4.900000
-0.033000  5.100000
-0.034600  5.000000
-0.021800  5.300000
0.001500  5.000000
0.023200  5.200000
0.042700  4.900000
0.054000  5.100000
0.054700  5.000000
0.040500  5.100000
0.027000  5.200000
0.007500  5.000000
-0.014300  5.100000
-0.021800  4.700000
-0.023300  5.200000
-0.024000  4.700000
-0.021800  4.900000
-0.009800  4.900000
-0.001500  5.000000
0.006700  4.900000
0.009000  5.100000
0.003700  4.800000
-0.000800  5.100000
-0.004600  5.000000
0.001500  4.800000
0.008200  5.000000
0.012000  4.700000
0.015700  5.100000
0.016500  4.800000
0.012000  4.800000
0.006700  4.900000
-0.004600  4.800000
-0.012800  4.900000
-0.012000  4.800000
-0.013500  4.800000
-0.014300  4.900000
-0.015800  4.900000
-0.016500  4.900000
-0.015800  5.000000
-0.014300  4.500000
-0.009100  4.900000
-0.006800  4.500000
-0.003800  4.900000
0.000700  4.700000
0.000000  4.800000
-0.002300  4.900000
-0.002300  4.700000
0.001500  4.900000
0.004500  4.700000
0.000700  4.900000
-0.006800  4.700000
-0.010500  4.700000
-0.010500  4.500000
-0.009100  4.900000
-0.006800  4.500000
-0.004600  4.700000
-0.000800  4.700000
-0.000800  4.500000
-0.001500  4.700000
0.000000  4.400000
0.000700  4.900000
0.000700  4.300000
-0.001500  4.900000
0.000000  4.500000
0.006000  4.500000
0.012000  4.600000
0.012000  4.600000
0.005200  4.600000
-0.003800  4.500000
-0.008300  4.800000
-0.006000  4.300000
-0.002300  4.800000
-0.000800  4.400000
0.004500  4.700000
-0.000800  4.500000
-0.008300  4.600000
-0.015000  4.600000
-0.021800  4.300000
-0.021800  4.900000
-0.009100  4.200000
-0.008300  4.600000
-0.012800  4.500000
0.004500  4.500000
0.013500  4.500000
0.015700  4.500000
0.028500  4.400000
0.053200  4.400000
0.060000  4.400000
0.042000  4.400000
0.024700  4.600000
-0.003000  4.200000
-0.012000  4.500000
-0.005300  4.200000
-0.012000  4.400000
-0.010500  4.200000
-0.018100  4.500000
-0.021800  4.500000
-0.016500  4.400000
-0.015000  4.300000
-0.013500  4.300000
-0.012000  4.400000
-0.000800  4.300000
0.007500  4.200000
0.009700  4.100000
0.008200  4.300000
-0.002300  4.100000
-0.002300  4.300000
0.002200  4.300000
0.000700  4.000000
-0.001500  4.400000
-0.009800  4.100000
-0.010500  4.400000
-0.008300  4.200000
-0.006800  4.200000
-0.002300  4.200000
-0.002300  4.100000
-0.003000  4.000000
-0.005300  4.400000
-0.006000  3.900000
-0.003800  4.300000
-0.003000  4.100000
-0.003000  4.200000
-0.001500  4.200000
-0.001500  3.900000
-0.000800  4.400000
0.000000  4.100000
0.000700  4.200000
0.001500  4.100000
-0.000800  4.100000
-0.001500  4.100000
-0.001500  4.100000
-0.000800  4.100000
-0.001500  4.100000
-0.003800  4.100000
-0.004600  4.000000
-0.012800  4.200000
-0.015800  3.900000
-0.009800  4.200000
-0.004600  3.900000
0.004500  4.100000
0.009000  4.000000
0.014200  4.000000
0.016500  4.300000
0.009000  4.000000
-0.001500  3.900000
-0.021000  4.100000
-0.031500  4.000000
-0.027800  4.000000
-0.012800  4.200000
0.004500  3.800000
0.019500  4.200000
0.030700  4.000000
0.032200  4.000000
0.033000  4.000000
0.027700  3.900000
0.016500  4.200000
-0.002300  3.900000
-0.011300  4.100000
-0.009100  3.700000
-0.009100  4.100000
-0.008300  3.900000
-0.010500  3.900000
-0.008300  3.900000
-0.007500  3.900000
-0.009100  4.000000
-0.008300  4.000000
-0.008300  4.000000
-0.003800  3.900000
-0.005300  4.000000
-0.009100  3.700000
-0.015000  4.100000
-0.022500  3.700000
-0.021000  4.100000
-0.009800  3.700000
0.006700  4.000000
0.015700  3.900000
0.021700  3.900000
0.024000  4.000000
0.009700  3.900000
-0.006800  3.900000
-0.015800  4.000000
-0.010500  4.100000
0.003700  3.800000
0.008200  3.900000
0.019500  3.800000
0.029200  3.900000
0.024700  3.900000
0.006000  3.800000
-0.023300  4.000000
-0.025600  3.700000
-0.018100  4.000000
-0.014300  3.600000
-0.006800  3.800000
-0.004600  3.900000
0.006700  3.800000
0.018000  3.900000
0.021700  3.900000
0.026200  3.600000
0.021000  3.900000
0.007500  3.600000
-0.002300  4.000000
0.000000  3.600000
-0.003000  3.900000
-0.010500  3.700000
-0.010500  3.600000
-0.006800  4.000000
-0.001500  3.800000
-0.005300  3.900000
-0.008300  3.800000
-0.006800  3.600000
-0.009100  3.600000
-0.015000  3.800000
-0.010500  3.600000
-0.008300  4.000000
-0.009100  3.600000
-0.008300  3.900000
-0.009100  3.700000
-0.006000  3.600000
-0.004600  3.800000
-0.001500  3.600000
0.000700  3.900000
-0.000800  3.400000
-0.002300  3.900000
-0.003800  3.600000
-0.003000  3.700000
-0.000800  3.800000
0.003000  3.800000
0.001500  3.800000
-0.000800  3.700000
-0.000800  3.800000
-0.003000  3.700000
-0.003000  3.900000
-0.002300  3.500000
-0.001500  4.000000
0.000700  3.500000
0.002200  3.900000
0.004500  3.600000
0.007500  3.600000
0.003700  3.700000
0.000700  3.600000
0.000000  3.600000
-0.000800  3.700000
-0.001500  3.700000
-0.000800  3.600000
0.001500  3.700000
0.002200  3.600000
-0.000800  3.700000
-0.003800  3.300000
0.000000  3.700000
-0.001500  3.600000
-0.006800  3.500000
-0.007500  3.700000
-0.009100  3.500000
-0.004600  3.700000
0.000700  3.400000
0.004500  3.700000
0.005200  3.500000
0.004500  3.500000
0.007500  3.500000
0.006700  3.600000
-0.000800  3.400000
-0.006000  3.700000
-0.001500  3.400000
0.001500  3.700000
0.005200  3.600000
0.014200  3.500000
0.017200  3.700000
0.017200  3.300000
0.012000  3.600000
0.005200  3.500000
-0.006800  3.400000
-0.024800  3.400000
-0.036100  3.500000
-0.033000  3.500000
-0.024000  3.400000
-0.013500  3.400000
-0.000800  3.300000
0.012000  3.600000
0.024700  3.200000
0.026200  3.700000
0.024700  3.200000
0.021000  3.600000
0.004500  3.300000
-0.004600  3.300000
-0.008300  3.400000
-0.012000  3.100000
-0.012000  3.400000
-0.012800  3.300000
-0.009100  3.300000
-0.008300  3.200000
-0.008300  3.200000
-0.005300  3.300000
-0.003000  3.400000
-0.004600  3.200000
-0.006800  3.300000
-0.008300  3.300000
-0.009100  3.100000
-0.006800  3.600000
-0.001500  2.900000
0.001500  3.500000
-0.000800  3.100000
-0.003000  3.400000
-0.006000  3.100000
-0.005300  3.100000
-0.002300  3.100000
-0.001500  3.100000
0.003000  3.100000
0.002200  3.000000
0.003000  3.300000
0.004500  3.000000
0.003700  3.200000
0.004500  2.800000
0.005200  3.300000
0.006000  3.000000
0.001500  3.100000
0.000000  3.100000
0.000000  2.800000
0.000700  3.100000
0.004500  2.900000
0.000700  3.100000
-0.002300  3.000000
-0.004600  3.000000
-0.005300  3.000000
-0.006000  3.000000
-0.004600  2.900000
-0.001500  2.900000
-0.000800  3.000000
0.000700  2.700000
-0.001500  3.100000
-0.003000  2.700000
-0.000800  3.100000
0.001500  2.700000
-0.000800  3.000000
-0.006800  2.800000
-0.010500  2.700000
-0.004600  3.100000
-0.001500  2.700000
0.005200  2.700000
0.015000  2.800000
0.023200  2.800000
0.023200  2.600000
0.011200  2.900000
0.003000  2.700000
-0.007500  2.900000
-0.016500  2.700000
-0.025600  2.700000
-0.033800  2.800000
-0.027800  2.500000
-0.018100  2.800000
-0.012000  2.600000
-0.000800  2.900000
0.023200  2.800000
0.039000  2.700000
0.043500  2.500000
0.044200  2.500000
0.036700  2.300000
0.018000  2.800000
0.002200  2.500000
-0.007500  2.500000
-0.019500  2.500000
-0.023300  2.400000
-0.012000  2.600000
-0.009100  2.400000
-0.010500  2.500000
-0.000800  2.400000
0.001500  2.400000
0.000000  2.300000
-0.004600  2.200000
-0.009800  2.400000
-0.009100  2.300000
-0.008300  2.400000
-0.009100  2.300000
-0.009800  2.100000
-0.009100  2.200000
-0.010500  2.300000
-0.018100  1.800000
-0.026300  2.200000
-0.021800  1.900000
-0.010500  2.300000
-0.001500  1.900000
0.007500  2.100000
0.018000  2.000000
0.026200  1.800000
0.027700  2.100000
0.024000  1.900000
0.018700  1.800000
0.010500  2.000000
-0.003800  2.100000
-0.009100  1.600000
-0.009100  2.100000
-0.010500  1.600000
-0.009100  1.800000
-0.014300  1.800000
-0.021000  1.700000
-0.028500  1.800000
-0.027800  1.500000
-0.020300  1.800000
-0.010500  1.500000
0.006700  1.900000
0.018000  1.700000
0.024000  1.600000
0.020200  1.700000
0.015700  1.500000
0.012700  1.600000
0.005200  1.600000
-0.004600  1.500000
-0.015800  1.300000
-0.012000  1.800000
-0.007500  1.300000
-0.003800  1.800000
0.006700  1.300000
0.018000  1.600000
0.027000  1.300000
0.023200  1.600000
0.009000  1.600000
-0.003800  1.400000
-0.015800  1.400000
-0.021000  1.300000
-0.020300  1.300000
-0.012000  1.300000
0.003000  1.700000
0.012000  1.300000
0.019500  1.500000
0.027000  1.400000
0.026200  1.400000
0.008200  1.300000
-0.009100  1.300000
-0.009100  1.500000
-0.010500  1.100000
-0.011300  1.500000
-0.012000  1.100000
-0.012800  1.300000
-0.012000  1.300000
-0.010500  1.300000
-0.008300  1.100000
-0.003800  1.500000
0.001500  0.900000
0.001500  1.300000
-0.001500  1.100000
-0.003000  1.200000
-0.003000  1.400000
-0.004600  1.100000
-0.003800  1.300000
-0.004600  1.100000
-0.002300  1.300000
0.002200  1.100000
0.000700  1.100000
0.000000  1.200000
0.000000  1.200000
-0.007500  1.100000
-0.014300  1.200000
-0.014300  1.200000
-0.010500  1.100000
-0.005300  1.300000
0.001500  1.200000
0.007500  1.500000
0.013500  1.000000
0.017200  1.300000
0.014200  1.100000
0.006000  1.300000
-0.006800  1.200000
-0.019500  1.200000
-0.020300  1.400000
-0.008300  1.200000
0.004500  1.100000
0.010500  1.100000
0.003000  1.300000
-0.002300  1.100000
0.001500  1.500000
0.004500  1.000000
0.009700  1.300000
0.012000  1.100000
0.013500  1.300000
0.012700  1.300000
0.010500  1.100000
0.012000  1.400000
0.006000  1.000000
0.000700  1.500000
0.003000  1.100000
0.006000  1.200000
0.000000  1.300000
-0.008300  1.300000
-0.015800  1.200000
-0.024000  1.300000
-0.012800  1.400000
0.001500  1.400000
-0.002300  1.400000
-0.006000  1.100000
-0.006800  1.400000
-0.009100  1.200000
-0.012000  1.500000
-0.013500  1.300000
-0.014300  1.400000
-0.015800  1.300000
-0.009100  1.300000
-0.003800  1.400000
-0.002300  1.500000
-0.002300  1.500000
-0.007500  1.500000
-0.012000  1.300000
-0.009100  1.500000
-0.004600  1.400000
0.000700  1.300000
0.016500  1.500000
0.031500  1.400000
0.038200  1.400000
0.029200  1.500000
0.015700  1.500000
0.008200  1.500000
-0.003000  1.300000
-0.008300  1.600000
-0.011300  1.500000
-0.010500  1.400000
-0.012000  1.600000
-0.012000  1.500000
-0.009800  1.300000
-0.010500  1.800000
-0.006800  1.300000
-0.000800  1.600000
-0.001500  1.400000
-0.006000  1.700000
-0.010500  1.500000
-0.018800  1.600000
-0.021800  1.600000
-0.018100  1.500000
-0.012800  1.500000
0.000000  1.400000
0.011200  1.500000
0.020200  1.700000
0.024700  1.700000
0.024000  1.400000
0.018000  2.100000
0.000000  1.400000
-0.015000  1.800000
-0.017300  1.500000
-0.012000  1.800000
-0.005300  1.800000
0.005200  1.700000
0.014200  1.800000
0.020200  1.500000
0.025500  1.900000
0.024000  1.500000
0.014200  1.900000
0.002200  1.700000
-0.009800  1.500000
-0.014300  1.600000
-0.014300  1.800000
-0.012800  1.600000
-0.010500  1.700000
-0.013500  1.800000
-0.012800  1.700000
-0.012800  1.800000
-0.013500  1.500000
-0.015000  1.800000
-0.018100  1.600000
-0.015000  1.800000
-0.008300  1.700000
-0.002300  1.800000
0.006000  1.900000
0.015700  1.700000
0.025500  1.700000
0.030000  1.800000
0.025500  1.800000
0.016500  1.700000
0.001500  1.800000
-0.014300  1.600000
-0.015800  1.900000
-0.004600  1.700000
0.003700  1.800000
0.002200  2.000000
-0.008300  1.700000
-0.008300  1.900000
-0.004600  1.600000
-0.008300  1.900000
-0.005300  1.600000
-0.010500  1.800000
-0.015000  1.700000
-0.006800  1.900000
-0.005300  1.700000
-0.004600  1.900000
0.001500  1.600000
0.004500  1.900000
0.012700  1.900000
0.015700  1.700000
0.012000  1.800000
0.010500  1.700000
-0.003800  1.800000
-0.011300  1.800000
-0.004600  1.900000
-0.000800  1.900000
0.006000  1.600000
-0.003800  1.900000
-0.021800  1.800000
-0.027000  1.800000
-0.020300  1.800000
-0.011300  1.800000
-0.003800  1.600000
0.012700  2.100000
0.027000  1.600000
0.034500  2.100000
0.037500  1.500000
0.031500  1.800000
0.018000  1.700000
0.003000  1.700000
-0.005300  1.900000
-0.006800  1.800000
-0.010500  2.000000
-0.009100  1.800000
-0.005300  1.700000
-0.009100  1.800000
-0.012000  2.100000
-0.011300  1.700000
-0.010500  2.000000
-0.010500  1.500000
-0.012800  1.800000
-0.015000  1.800000
-0.014300  1.700000
-0.012800  2.000000
-0.015800  1.600000
-0.021800  2.000000
-0.022500  1.500000
-0.014300  1.900000
-0.009100  1.600000
0.000700  1.800000
0.015000  1.800000
0.016500  1.700000
0.010500  1.700000
0.008200  1.800000
0.009000  1.800000
0.004500  1.700000
0.005200  1.800000
0.011200  1.600000
0.018000  2.100000
0.016500  1.500000
0.010500  2.000000
0.005200  1.800000
-0.005300  1.800000
-0.015800  1.800000
-0.021800  1.700000
-0.021800  1.700000
-0.018800  1.700000
-0.010500  1.900000
-0.003800  1.800000
0.006000  1.900000
0.012000  1.800000
0.015700  2.000000
0.015000  1.700000
0.008200  1.900000
0.002200  1.800000
-0.009100  1.700000
-0.003000  2.000000
0.008200  1.700000
0.003000  1.900000
0.002200  1.700000
0.002200  1.800000
0.003000  1.800000
0.005200  1.800000
0.000000  1.800000
-0.005300  2.100000
-0.009100  1.800000
-0.010500  1.900000
-0.008300  1.700000
-0.013500  1.800000
-0.020300  1.800000
-0.020300  1.800000
-0.016500  2.000000
-0.009100  1.700000
0.004500  1.900000
0.014200  1.700000
0.017200  1.800000
0.012700  1.900000
0.009700  1.600000
0.006700  1.700000
0.006700  1.800000
0.012700  1.800000
0.009000  1.600000
0.004500  1.800000
0.014200  1.500000
0.012000  2.100000
0.010500  1.600000
0.012700  2.000000
0.009000  1.700000
0.012000  1.800000
0.014200  1.800000
0.008200  1.700000
0.000700  1.800000
-0.008300  1.800000
-0.017300  1.800000
-0.019500  1.800000
-0.016500  1.700000
-0.014300  1.500000
-0.010500  1.900000
-0.010500  1.600000
-0.011300  1.800000
-0.011300  1.800000
-0.008300  1.700000
-0.007500  1.800000
-0.006800  1.600000
-0.006800  1.900000
-0.008300  1.400000
-0.008300  1.800000
-0.009100  1.500000
-0.008300  1.700000
-0.006800  1.800000
-0.011300  1.800000
-0.020300  1.800000
-0.023300  1.700000
-0.012800  1.900000
-0.006000  1.600000
0.001500  2.200000
0.016500  1.600000
0.024700  1.900000
0.027000  1.700000
0.022500  1.800000
0.015000  1.800000
0.006700  1.700000
-0.004600  2.000000
-0.008300  1.400000
-0.004600  1.700000
-0.002300  1.800000
-0.001500  1.700000
-0.003800  1.700000
-0.005300  1.800000
-0.005300  1.800000
-0.005300  1.800000
-0.003000  1.900000
-0.002300  1.600000
-0.002300  1.900000
-0.000800  1.700000
0.001500  2.100000
0.003000  1.700000
0.000000  1.900000
-0.001500  1.700000
-0.004600  1.800000
-0.004600  1.800000
-0.003800  1.700000
-0.003800  1.800000
-0.008300  1.800000
-0.015000  1.800000
-0.012000  1.800000
-0.009800  1.800000
-0.009100  1.600000
-0.006000  1.800000
0.007500  1.700000
0.024700  1.900000
0.030000  1.900000
0.030700  1.500000
0.024000  1.800000
0.009700  1.700000
-0.006000  1.900000
-0.010500  1.900000
-0.015000  1.800000
-0.014300  1.800000
-0.005300  1.800000
0.000700  1.500000
0.020200  2.000000
0.029200  1.800000
0.033700  2.000000
0.033000  1.800000
0.015700  1.800000
-0.008300  1.800000
-0.032300  1.800000
-0.027000  1.900000
-0.015800  1.700000
-0.019500  1.800000
-0.019500  1.800000
-0.019500  1.800000
-0.018800  1.800000
-0.010500  1.800000
-0.003000  1.800000
-0.000800  1.700000
-0.000800  1.900000
0.004500  1.700000
0.012000  2.000000
0.012000  1.700000
0.008200  1.900000
0.002200  1.700000
-0.002300  1.800000
-0.004600  1.800000
-0.005300  1.800000
-0.008300  1.600000
-0.008300  1.500000
-0.006000  1.800000
-0.010500  1.700000
-0.021800  1.800000
-0.026300  1.600000
-0.019500  2.000000
-0.019500  1.500000
-0.018800  1.900000
-0.006800  1.800000
0.002200  1.900000
0.000700  1.600000
-0.008300  1.700000
-0.003000  1.800000
0.011200  1.700000
0.014200  2.000000
0.024000  1.500000
0.038200  1.800000
0.042000  1.900000
0.040500  1.600000
0.032200  1.800000
0.019500  1.900000
-0.003800  1.800000
-0.022500  1.500000
-0.024000  1.900000
-0.024000  1.600000
-0.024000  1.800000
-0.021800  1.500000
-0.018100  1.700000
-0.015000  1.600000
-0.015800  1.800000
-0.013500  1.700000
0.000700  1.500000
0.013500  1.800000
0.012000  1.700000
0.012000  1.800000
0.019500  1.700000
0.018000  1.600000
0.013500  1.500000
0.009000  1.700000
-0.004600  1.500000
-0.016500  1.700000
-0.012000  1.600000
-0.005300  1.600000
-0.003000  1.700000
0.005200  1.500000
0.014200  1.900000
0.015000  1.500000
0.008200  2.100000
0.000700  1.500000
-0.004600  1.600000
-0.006800  1.500000
-0.019500  1.600000
-0.031500  1.400000
-0.031500  1.800000
-0.026300  1.600000
-0.010500  1.600000
0.003000  1.600000
0.012000  1.500000
0.008200  1.700000
0.012000  1.500000
0.017200  1.700000
0.018000  1.700000
0.023200  1.600000
0.026200  1.800000
0.032200  1.500000
0.031500  1.700000
0.025500  1.600000
0.009000  1.600000
-0.007500  1.700000
-0.018100  1.700000
-0.021800  1.500000
-0.018800  1.800000
-0.020300  1.400000
-0.017300  1.800000
-0.017300  1.500000
-0.018100  1.700000
-0.014300  1.700000
-0.014300  1.700000
-0.012800  1.800000
-0.012000  1.700000
-0.012800  1.600000
-0.013500  1.700000
-0.013500  1.600000
-0.013500  1.800000
-0.010500  2.000000
-0.006800  1.500000
-0.003000  2.000000
0.001500  1.700000
0.003000  1.800000
0.001500  1.700000
-0.012000  1.500000
-0.027800  1.800000
-0.030800  1.400000
-0.023300  2.000000
-0.006800  1.600000
0.015000  1.900000
0.030700  1.800000
0.040500  1.600000
0.025500  1.800000
0.006700  1.800000
0.006700  1.700000
0.002200  1.800000
0.016500  2.000000
0.031500  1.500000
0.023200  1.800000
0.009700  1.600000
-0.008300  2.100000
-0.003800  1.700000
-0.001500  1.900000
-0.016500  1.700000
-0.024000  1.900000
-0.039000  1.800000
-0.072100  1.800000
-0.082500  1.700000
-0.060000  1.800000
-0.031500  1.700000
0.006700  1.500000
0.045700  1.900000
0.081000  1.500000
0.129000  1.800000
0.165000  1.700000
0.145500  1.800000
0.077200  1.900000
-0.000800  1.600000
-0.046500  2.000000
-0.057800  1.500000
-0.064500  2.000000
-0.081800  1.600000
-0.100600  1.800000
-0.093800  1.800000
-0.063000  1.900000
-0.044300  1.800000
-0.035300  1.900000
-0.007500  1.700000
0.021700  1.800000
0.054700  1.800000
0.108000  1.800000
0.120700  1.900000
0.101200  1.500000
0.104200  2.000000
0.105700  1.800000
0.082500  1.800000
0.022500  1.900000
-0.008300  1.700000
-0.020300  2.000000
-0.051800  1.900000
-0.052500  1.800000
-0.045800  1.800000
-0.048000  1.900000
-0.057000  1.600000
-0.067500  2.100000
-0.064500  1.600000
-0.051800  1.900000
-0.041300  1.800000
-0.030000  1.800000
-0.012000  2.000000
0.000700  1.800000
0.001500  2.000000
-0.001500  1.700000
-0.004600  1.900000
-0.006800  1.900000
-0.009100  1.800000
-0.009100  1.900000
-0.010500  1.900000
-0.009100  1.800000
-0.005300  2.000000
-0.003000  1.900000
-0.006800  1.800000
-0.009100  2.100000
-0.006800  1.700000
-0.006800  2.100000
-0.005300  1.700000
-0.006800  2.200000
-0.008300  1.900000
-0.013500  2.100000
-0.020300  2.100000
-0.024000  2.200000
-0.020300  2.000000
-0.007500  2.200000
0.005200  2.200000
0.014200  1.900000
0.019500  2.400000
0.014200  2.000000
0.008200  2.400000
0.018000  2.100000
0.018000  2.300000
0.002200  2.200000
0.001500  2.200000
0.010500  2.400000
0.003700  2.300000
0.006700  2.700000
0.014200  2.200000
-0.001500  2.600000
-0.012000  2.700000
-0.008300  2.400000
0.008200  2.500000
0.037500  2.600000
0.051700  2.600000
0.046500  2.600000
0.030700  2.800000
0.008200  2.400000
0.003700  3.000000
-0.004600  2.600000
-0.036800  2.800000
-0.042000  2.700000
-0.038300  2.700000
-0.046500  2.800000
-0.036100  2.600000
-0.017300  2.700000
0.001500  2.800000
0.012700  2.800000
-0.003000  2.900000
-0.054000  2.900000
-0.099000  2.700000
-0.111000  3.100000
-0.115500  2.800000
-0.101300  2.900000
-0.078000  2.900000
-0.060800  2.800000
-0.016500  3.000000
0.039000  2.800000
0.109500  3.300000
0.186700  2.700000
0.225700  3.100000
0.221200  3.000000
0.193500  3.100000
0.193500  3.100000
0.219700  3.100000
0.200200  2.900000
0.128200  3.300000
0.027000  3.000000
-0.043600  3.000000
-0.057000  3.200000
-0.071300  2.900000
-0.108000  3.200000
-0.156000  3.100000
-0.171100  3.100000
-0.146300  3.100000
-0.116300  3.100000
-0.072800  3.400000
-0.017300  3.200000
0.054700  3.300000
0.091500  3.300000
0.076500  3.400000
0.034500  3.100000
-0.027000  3.700000
-0.057000  3.300000
-0.064500  3.600000
-0.067500  3.300000
-0.084800  3.600000
-0.102800  3.400000
-0.101300  3.500000
-0.093000  3.500000
-0.063800  3.400000
-0.011300  3.600000
0.027000  3.600000
0.043500  3.600000
0.042000  3.600000
0.009000  3.500000
-0.021800  3.600000
-0.026300  3.600000
-0.034600  3.600000
-0.037500  3.600000
-0.010500  3.700000
0.025500  3.500000
0.054000  4.000000
0.063000  3.500000
0.057700  3.900000
0.027000  3.800000
-0.015000  3.700000
-0.036100  3.900000
-0.042000  3.700000
-0.017300  3.900000
0.015700  3.800000
0.040500  3.900000
0.043500  3.900000
0.046500  4.100000
0.039700  3.900000
-0.006800  4.000000
-0.033000  4.000000
-0.036800  3.800000
-0.049500  4.100000
-0.045800  3.900000
-0.008300  4.200000
0.036700  3.900000
0.066000  4.200000
0.075000  3.900000
0.062200  4.000000
0.035200  4.100000
-0.002300  4.200000
-0.023300  4.000000
-0.025600  3.900000
-0.027000  4.400000
-0.015800  3.900000
0.003700  4.400000
0.013500  4.000000
0.012000  4.300000
0.006700  4.100000
0.009000  4.100000
0.015700  4.200000
0.007500  4.000000
-0.011300  4.400000
-0.035300  4.000000
-0.065300  4.300000
-0.082500  4.300000
-0.081800  4.200000
-0.064500  4.300000
-0.057000  4.500000
-0.046500  4.400000
0.007500  4.300000
0.056200  4.500000
0.064500  4.000000
0.038200  4.500000
0.020200  4.100000
0.028500  4.600000
0.031500  4.200000
0.025500  4.500000
0.012700  4.300000
-0.013500  4.500000
-0.013500  4.400000
0.037500  4.300000
0.075000  4.500000
0.100500  4.400000
0.105700  4.400000
0.076500  4.300000
0.009700  4.500000
-0.055500  4.300000
-0.072800  4.300000
-0.075000  4.400000
-0.048000  4.400000
-0.025600  4.700000
0.006700  4.300000
0.029200  4.700000
0.020200  4.500000
0.024000  4.800000
0.009700  4.500000
0.006000  4.500000
-0.003000  4.500000
-0.021800  4.500000
-0.036100  4.400000
-0.037500  4.800000
-0.027000  4.500000
-0.023300  4.500000
-0.012000  4.600000
-0.007500  4.500000
-0.006000  4.700000
-0.007500  4.400000
-0.005300  4.500000
-0.007500  4.500000
-0.006800  4.400000
0.001500  4.700000
0.001500  4.500000
-0.001500  4.500000
-0.009100  4.600000
-0.015800  4.500000
-0.024800  4.500000
-0.034600  4.700000
-0.043600  4.400000
-0.042000  4.700000
-0.029300  4.200000
-0.013500  4.800000
0.012700  4.500000
0.017200  4.600000
0.006700  4.700000
0.003000  4.500000
0.009000  4.800000
0.023200  4.500000
0.031500  4.600000
0.051000  4.600000
0.076500  4.500000
0.085500  4.600000
0.063000  4.800000
0.036700  4.600000
0.017200  4.500000
-0.001500  4.600000
-0.009800  4.300000
-0.026300  4.700000
-0.038300  4.300000
-0.048800  4.700000
-0.054000  4.400000
-0.042000  4.500000
-0.033000  4.500000
-0.016500  4.500000
0.003700  4.600000
0.021000  4.500000
0.024000  4.500000
-0.000800  4.400000
-0.036800  4.600000
-0.057000  4.300000
-0.054800  4.600000
-0.042000  4.100000
-0.014300  4.500000
0.020200  4.400000
0.049500  4.400000
0.075000  4.500000
0.087700  4.200000
0.072000  4.600000
0.036000  4.100000
0.006000  4.600000
-0.011300  4.400000
-0.012000  4.500000
-0.000800  4.300000
-0.001500  4.500000
-0.017300  4.400000
-0.031500  4.200000
-0.053300  4.500000
-0.097500  4.200000
-0.117800  4.500000
-0.090000  4.300000
-0.051800  4.500000
0.010500  4.200000
0.080200  4.500000
0.121500  4.300000
0.132700  4.200000
0.098200  4.500000
0.040500  4.400000
-0.001500  4.400000
-0.020300  4.200000
-0.035300  4.300000
-0.035300  4.200000
-0.022500  4.500000
-0.012800  4.200000
-0.007500  4.400000
-0.027000  4.300000
-0.045800  4.200000
-0.046500  4.300000
-0.027000  4.100000
-0.018100  4.500000
-0.014300  4.000000
0.003000  4.400000
0.019500  4.100000
0.036700  4.300000
0.051000  4.200000
0.046500  4.100000
0.024000  4.100000
0.006700  4.200000
-0.005300  4.100000
-0.008300  4.000000
-0.015000  4.400000
-0.018100  3.900000
-0.018100  4.300000
-0.025600  4.000000
-0.018100  4.200000
-0.018800  4.100000
-0.014300  4.000000
-0.004600  4.300000
0.003000  4.000000
0.007500  4.200000
0.010500  4.300000
0.015000  4.100000
0.017200  4.000000
0.024000  4.200000
0.016500  4.000000
0.008200  4.300000
-0.003000  3.900000
-0.015800  4.100000
-0.006800  4.000000
-0.012000  4.100000
-0.025600  4.100000
-0.032300  4.000000
-0.033800  4.300000
-0.023300  4.000000
-0.010500  4.100000
-0.005300  4.100000
0.000700  4.000000
0.023200  4.000000
0.034500  4.200000
0.035200  4.000000
0.013500  4.000000
-0.015800  4.300000
-0.030800  3.700000
-0.042000  4.200000
-0.024000  3.900000
0.005200  4.100000
0.031500  4.000000
0.048700  4.000000
0.054000  4.100000
0.057000  3.900000
0.042700  4.100000
0.018000  4.000000
0.003000  4.000000
-0.011300  4.000000
-0.029300  4.000000
-0.027000  3.800000
-0.015000  4.200000
-0.000800  3.800000
0.011200  4.100000
0.004500  3.900000
-0.004600  4.000000
-0.003000  4.100000
-0.005300  3.900000
-0.014300  4.300000
-0.018100  3.900000
-0.012000  4.100000
-0.008300  4.000000
-0.008300  4.000000
-0.007500  4.000000
-0.010500  3.900000
-0.016500  4.000000
-0.021800  3.900000
-0.023300  4.200000
-0.018100  3.800000
-0.012800  4.200000
-0.009100  3.800000
-0.006800  4.100000
-0.003000  3.900000
0.006700  4.000000
0.019500  4.000000
0.023200  3.900000
0.018000  4.200000
0.012700  3.800000
0.000700  4.000000
-0.013500  4.000000
-0.014300  4.200000
-0.008300  3.900000
0.000700  4.100000
0.010500  3.800000
0.016500  3.900000
0.018000  3.900000
0.017200  3.900000
0.012700  4.200000
0.005200  3.800000
-0.006000  4.300000
-0.015800  3.800000
-0.021800  4.200000
-0.026300  3.900000
-0.028500  3.900000
-0.019500  4.000000
-0.009100  3.900000
0.000000  4.000000
0.011200  4.100000
0.015700  4.200000
0.012000  3.900000
0.001500  4.100000
-0.015000  3.900000
-0.034600  4.000000
-0.035300  3.900000
-0.031500  3.900000
-0.027000  4.000000
0.000700  3.900000
0.023200  4.200000
0.036700  3.700000
0.049500  4.100000
0.063000  3.900000
0.056200  4.000000
0.024000  4.100000
0.000700  4.300000
-0.009100  3.700000
-0.015000  4.100000
-0.012000  3.900000
0.001500  4.000000
0.012700  4.000000
0.019500  4.000000
0.020200  4.000000
0.019500  3.900000
0.008200  4.000000
-0.004600  3.800000
-0.005300  3.900000
-0.011300  4.100000
-0.018800  3.900000
-0.016500  3.800000
-0.014300  3.900000
-0.015800  4.000000
-0.015800  3.800000
-0.014300  4.100000
-0.014300  3.800000
-0.015800  4.000000
-0.017300  3.700000
-0.013500  4.200000
-0.009100  3.900000
-0.008300  3.800000
-0.010500  3.900000
-0.012800  3.900000
-0.019500  4.000000
-0.028500  3.800000
-0.025600  3.800000
-0.018100  3.900000
-0.006000  3.900000
0.010500  3.800000
0.018000  4.100000
0.010500  3.600000
0.003700  3.900000
0.001500  3.700000
-0.009100  3.700000
-0.003800  3.900000
0.009000  3.600000
0.027000  4.000000
0.044200  3.600000
0.042000  4.000000
0.027700  3.800000
0.015000  3.900000
0.002200  3.700000
-0.009100  3.900000
-0.008300  3.900000
-0.012800  3.800000
-0.012000  4.000000
-0.008300  3.700000
-0.010500  4.000000
-0.007500  3.600000
-0.005300  3.900000
-0.006000  3.700000
-0.012800  3.800000
-0.024000  3.700000
-0.041300  3.600000
-0.045000  3.900000
-0.029300  3.600000
-0.012000  3.800000
0.011200  3.700000
0.033000  3.700000
0.044200  3.900000
0.045000  3.800000
0.042000  3.600000
0.030700  3.800000
0.014200  3.700000
0.001500  3.600000
-0.001500  3.800000
0.003000  3.600000
0.001500  3.900000
-0.000800  3.600000
-0.009800  3.700000
-0.018100  3.500000
-0.025600  3.900000
-0.039800  3.800000
-0.039000  3.900000
-0.020300  3.700000
-0.003000  3.600000
0.013500  3.600000
0.033700  3.700000
0.042000  3.800000
0.034500  3.600000
0.020200  3.800000
0.018700  3.600000
0.006700  3.600000
-0.016500  3.600000
-0.030000  3.600000
-0.030000  3.800000
-0.019500  3.400000
-0.014300  3.800000
-0.003800  3.800000
-0.000800  3.700000
0.000000  3.600000
0.005200  3.600000
0.000000  3.400000
0.000000  3.900000
-0.001500  3.500000
-0.004600  3.600000
-0.012800  3.500000
-0.025600  3.500000
-0.022500  3.700000
-0.009100  3.600000
0.017200  3.600000
0.036000  3.400000
0.039700  3.600000
0.027700  3.500000
0.015700  3.500000
0.015000  3.600000
0.003000  3.600000
-0.006800  3.500000
-0.008300  3.600000
-0.006800  3.600000
-0.006800  3.400000
-0.007500  3.600000
-0.010500  3.400000
-0.012800  3.500000
-0.012000  3.300000
-0.010500  3.600000
-0.006800  3.400000
-0.003800  3.500000
-0.003000  3.500000
-0.004600  3.500000
-0.006000  3.400000
-0.006000  3.400000
-0.002300  3.400000
-0.000800  3.300000
-0.001500  3.700000
-0.001500  3.100000
-0.000800  3.600000
-0.001500  3.200000
-0.005300  3.500000
-0.005300  3.500000
-0.005300  3.300000
-0.004600  3.500000
-0.003000  3.100000
-0.000800  3.600000
0.003000  3.200000
0.002200  3.500000
0.003000  3.300000
0.004500  3.300000
0.006700  3.300000
0.009000  3.300000
0.007500  3.400000
0.002200  3.300000
-0.000800  3.400000
-0.000800  3.300000
0.001500  3.600000
0.003000  3.100000
0.005200  3.500000
0.004500  3.200000
-0.003000  3.200000
-0.016500  3.200000
-0.024800  3.300000
-0.020300  3.500000
-0.019500  3.200000
-0.024000  3.200000
-0.024800  3.300000
-0.016500  3.100000
0.002200  3.100000
0.018000  3.200000
0.030700  3.200000
0.042000  3.300000
0.042000  3.300000
0.035200  3.200000
0.027000  3.200000
0.016500  3.100000
-0.003800  3.200000
-0.020300  3.000000
-0.027000  3.300000
-0.030000  2.900000
-0.027000  3.100000
-0.014300  3.100000
-0.004600  3.200000
0.000000  3.100000
0.001500  3.400000
0.006000  3.000000
0.009000  3.200000
0.008200  3.000000
0.001500  3.200000
-0.002300  3.100000
-0.006000  3.000000
-0.006000  3.200000
-0.006800  3.000000
-0.008300  3.100000
-0.003800  3.000000
-0.001500  3.000000
0.000700  3.000000
0.006700  3.000000
0.006000  3.000000
-0.000800  3.100000
-0.008300  2.800000
-0.012800  3.000000
-0.010500  2.900000
-0.009800  3.000000
-0.011300  3.200000
-0.008300  2.800000
-0.000800  3.100000
0.008200  2.800000
0.004500  3.300000
-0.002300  2.800000
-0.006000  3.000000
-0.001500  3.000000
0.009000  2.900000
0.018000  2.800000
0.023200  2.700000
0.018000  2.900000
0.010500  2.700000
0.007500  3.100000
0.002200  2.600000
-0.008300  3.000000
-0.010500  2.600000
-0.008300  2.800000
-0.005300  2.700000
-0.006800  2.700000
-0.006800  3.000000
-0.006800  2.600000
-0.006800  3.000000
-0.005300  2.600000
-0.008300  2.700000
-0.008300  2.900000
-0.008300  2.700000
-0.006800  2.500000
-0.002300  2.800000
-0.000800  2.600000
-0.000800  2.700000
0.000000  2.700000
0.003000  2.500000
0.005200  2.800000
0.003000  2.400000
0.003000  2.700000
0.003000  2.300000
-0.001500  2.500000
-0.010500  2.400000
-0.019500  2.500000
-0.020300  2.400000
-0.015800  2.500000
-0.009100  2.400000
0.003000  2.600000
0.012700  2.600000
0.022500  2.500000
0.026200  2.600000
0.025500  2.400000
0.018000  2.600000
-0.003000  2.300000
-0.020300  2.400000
-0.022500  2.500000
-0.014300  2.200000
-0.005300  2.400000
0.005200  2.200000
0.012700  2.500000
0.018000  2.200000
0.014200  2.400000
0.009000  2.400000
0.005200  2.500000
-0.003000  2.100000
-0.008300  2.400000
-0.006800  2.200000
-0.009100  2.400000
-0.020300  2.200000
-0.021800  2.100000
-0.014300  2.100000
-0.009800  2.000000
-0.001500  2.400000
0.009000  2.100000
0.018700  2.200000
0.019500  2.300000
0.019500  2.200000
0.019500  2.100000
0.017200  1.900000
0.009000  2.000000
0.000700  2.000000
-0.006000  2.200000
-0.012000  1.800000
-0.005300  2.200000
-0.001500  1.800000
-0.006000  2.200000
-0.008300  1.800000
-0.009100  2.100000
-0.011300  1.800000
-0.009100  2.000000
-0.008300  2.300000
-0.009800  1.800000
-0.008300  2.000000
-0.000800  1.800000
0.003000  1.800000
0.001500  1.600000
-0.003000  2.100000
-0.006800  1.800000
-0.008300  1.900000
-0.006800  1.600000
-0.004600  1.800000
-0.003000  1.600000
-0.004600  1.500000
-0.004600  1.800000
-0.006000  1.500000
-0.003000  1.700000
-0.003800  1.300000
-0.006000  1.700000
-0.006800  1.500000
-0.009100  1.500000
-0.015800  1.400000
-0.017300  1.600000
-0.009100  1.500000
0.000000  1.500000
0.009000  1.500000
0.019500  1.200000
0.026200  1.600000
0.021000  1.000000
0.010500  1.500000
0.012700  1.300000
0.007500  1.500000
0.005200  1.200000
0.010500  1.300000
0.015000  1.300000
0.018000  1.300000
0.012000  1.200000
0.010500  1.300000
0.004500  1.200000
-0.007500  1.000000
-0.012800  1.200000
-0.014300  0.900000
-0.013500  1.300000
-0.015000  1.000000
-0.021800  1.000000
-0.033000  1.000000
-0.036100  0.900000
-0.027800  1.100000
-0.023300  0.800000
-0.020300  1.100000
-0.005300  0.900000
0.009700  1.000000
0.022500  0.700000
0.037500  0.900000
0.044200  0.700000
0.041200  1.000000
0.033000  0.700000
0.026200  0.900000
0.013500  0.700000
0.003000  0.900000
-0.004600  0.700000
-0.009100  0.700000
-0.012000  0.800000
-0.018100  0.700000
-0.016500  0.600000
-0.015800  0.700000
-0.009100  0.400000
-0.005300  0.400000
-0.004600  0.500000
-0.000800  0.500000
-0.003000  0.600000
-0.003000  0.400000
-0.000800  0.400000
-0.003000  0.700000
-0.004600  0.400000
-0.006800  0.700000
-0.009800  0.200000
-0.008300  0.500000
-0.007500  0.200000
-0.009100  0.500000
-0.012800  0.300000
-0.015800  0.300000
-0.010500  0.300000
-0.009100  0.100000
-0.002300  0.200000
0.009000  0.300000
0.015000  0.400000
0.012700  0.100000
-0.002300  0.400000
-0.009100  0.100000
-0.007500  0.100000
-0.008300  0.200000
-0.000800  0.100000
0.018000  0.200000
0.030700  0.000000
0.031500  0.300000
0.024000  -0.200000
0.015000  0.200000
0.000700  0.100000
-0.008300  0.000000
-0.009100  0.100000
-0.010500  0.000000
-0.006800  0.000000
-0.006000  -0.200000
-0.004600  0.100000
0.000700  -0.200000
0.002200  0.200000
-0.008300  -0.300000
-0.015800  0.300000
-0.012000  -0.300000
-0.010500  0.100000
-0.006800  0.000000
-0.004600  0.000000
-0.005300  -0.100000
-0.004600  0.000000
-0.003800  -0.100000
-0.005300  -0.100000
-0.004600  -0.100000
-0.009800  -0.200000
-0.019500  0.100000
-0.020300  -0.100000
-0.018100  -0.100000
-0.015800  -0.200000
-0.005300  -0.200000
0.005200  -0.100000
0.017200  -0.200000
0.024000  0.100000
0.024000  -0.400000
0.022500  0.100000
0.024000  -0.200000
0.027700  0.000000
0.030700  0.000000
0.023200  0.000000
0.004500  -0.100000
-0.005300  0.100000
-0.012000  -0.300000
-0.018100  0.000000
-0.015800  0.000000
-0.013500  0.000000
-0.010500  0.200000
-0.007500  -0.100000
-0.006800  0.000000
-0.011300  -0.100000
-0.021800  -0.200000
-0.027000  0.000000
-0.021800  -0.200000
-0.012800  -0.100000
-0.003000  -0.200000
0.009000  0.100000
0.015000  0.000000
0.020200  0.100000
0.021700  -0.200000
0.023200  0.200000
0.021700  -0.100000
0.011200  0.200000
0.000700  0.100000
-0.005300  0.000000
-0.011300  0.100000
-0.018800  0.000000
-0.029300  0.200000
-0.035300  -0.100000
-0.031500  0.100000
-0.019500  0.000000
0.001500  0.000000
0.017200  0.000000
0.030700  0.100000
0.035200  -0.200000
0.034500  0.100000
0.031500  0.000000
0.016500  0.000000
-0.000800  0.300000
-0.013500  0.000000
-0.014300  0.400000
-0.009800  -0.100000
-0.008300  0.300000
-0.007500  0.000000
-0.010500  0.100000
-0.007500  0.200000
-0.005300  0.200000
-0.006800  0.100000
-0.008300  0.100000
-0.008300  0.100000
-0.005300  0.100000
-0.001500  0.300000
0.001500  0.000000
0.001500  0.300000
0.000700  0.000000
-0.003000  0.400000
-0.003800  0.100000
-0.005300  0.100000
-0.006800  0.300000
-0.010500  0.000000
-0.020300  0.400000
-0.029300  -0.100000
-0.023300  0.100000
-0.009100  0.400000
-0.000800  0.200000
0.009000  0.100000
0.023200  0.300000
0.034500  0.100000
0.030700  0.300000
0.024700  0.400000
0.015700  0.000000
0.003000  0.400000
-0.009100  0.000000
-0.012000  0.400000
-0.001500  0.000000
0.004500  0.200000
0.009000  0.100000
0.010500  0.200000
0.006700  0.100000
0.001500  0.300000
-0.001500  0.300000
-0.006800  0.100000
-0.011300  0.300000
-0.008300  0.100000
-0.006800  0.300000
-0.006800  0.100000
-0.005300  0.400000
-0.004600  0.200000
-0.005300  0.000000
-0.006000  0.400000
-0.005300  0.000000
-0.005300  0.400000
-0.008300  0.100000
-0.009100  0.200000
-0.006800  0.100000
-0.005300  0.100000
-0.006800  0.100000
-0.014300  0.300000
-0.021800  0.100000
-0.019500  0.400000
-0.010500  0.200000
-0.002300  0.200000
0.009700  0.400000
0.019500  0.100000
0.024000  0.400000
0.022500  0.100000
0.015700  0.200000
0.009700  0.300000
0.000700  0.100000
-0.005300  0.400000
-0.001500  0.400000
0.003700  0.100000
0.006700  0.300000
0.007500  0.100000
0.004500  0.000000
-0.000800  0.500000
-0.000800  0.000000
-0.000800  0.400000
-0.004600  0.100000
-0.006000  0.200000
-0.002300  0.200000
-0.002300  0.100000
-0.002300  0.300000
0.005200  0.100000
0.012700  0.400000
0.014200  0.300000
0.004500  0.300000
-0.000800  0.300000
-0.001500  0.300000
-0.004600  0.000000
-0.011300  0.400000
-0.021000  0.100000
-0.026300  0.300000
-0.021000  0.300000
-0.014300  0.100000
-0.005300  0.400000
0.004500  0.000000
0.012000  0.400000
0.011200  0.100000
0.000700  0.400000
-0.001500  0.100000
-0.003000  0.100000
-0.006000  0.100000
0.003000  0.100000
0.010500  0.200000
0.013500  0.200000
0.017200  0.400000
0.012000  0.000000
0.000700  0.400000
-0.009800  0.000000
-0.018100  0.400000
-0.012800  0.100000
-0.006800  0.300000
-0.000800  0.200000
-0.001500  0.000000
-0.010500  0.400000
-0.018100  -0.100000
-0.021800  0.100000
-0.012800  0.000000
-0.001500  0.100000
0.007500  0.100000
0.014200  0.400000
0.012700  -0.100000
0.004500  0.100000
-0.012000  0.000000
-0.023300  0.100000
-0.023300  0.100000
-0.017300  -0.200000
-0.001500  0.400000
0.015700  -0.100000
0.023200  0.200000
0.025500  -0.200000
0.023200  0.200000
0.018000  -0.100000
0.014200  0.000000
0.005200  -0.100000
-0.001500  0.000000
-0.001500  -0.100000
-0.005300  0.000000
-0.008300  0.000000
-0.010500  -0.200000
-0.015000  0.100000
-0.012000  -0.200000
-0.010500  0.100000
-0.009800  -0.200000
-0.007500  -0.200000
-0.004600  0.000000
-0.003000  -0.200000
-0.004600  0.000000
-0.004600  -0.300000
-0.004600  0.000000
-0.003000  -0.100000
-0.002300  -0.100000
-0.001500  -0.400000
0.003000  0.000000
0.005200  -0.400000
0.003000  -0.100000
0.000700  -0.100000
0.000000  -0.300000
-0.000800  -0.100000
-0.004600  -0.300000
-0.015000  -0.100000
-0.015800  -0.300000
-0.010500  -0.200000
-0.010500  -0.200000
-0.004600  -0.300000
0.000700  -0.200000
0.001500  -0.300000
-0.006000  -0.300000
-0.008300  -0.200000
0.001500  -0.100000
0.006000  -0.500000
0.014200  0.000000
0.023200  -0.500000
0.032200  -0.300000
0.036700  -0.500000
0.039000  -0.400000
0.031500  -0.400000
0.012700  -0.500000
-0.000800  -0.400000
-0.008300  -0.500000
-0.012000  -0.400000
-0.013500  -0.400000
-0.012800  -0.500000
-0.011300  -0.300000
-0.009100  -0.200000
-0.008300  -0.500000
-0.006800  -0.500000
-0.004600  -0.400000
-0.008300  -0.800000
-0.010500  -0.200000
-0.011300  -0.800000
-0.009100  -0.400000
-0.005300  -0.700000
-0.005300  -0.500000
-0.003000  -0.500000
-0.005300  -0.600000
-0.012800  -0.600000
-0.023300  -0.600000
-0.026300  -0.500000
-0.016500  -0.600000
-0.012800  -0.400000
-0.004600  -0.700000
0.010500  -0.300000
0.019500  -0.700000
0.024000  -0.600000
0.023200  -0.600000
0.021700  -0.800000
0.016500  -0.400000
0.008200  -0.800000
0.005200  -0.400000
0.010500  -0.800000
0.012000  -0.700000
0.005200  -0.800000
0.003700  -0.800000
-0.000800  -0.700000
-0.005300  -0.700000
-0.004600  -0.700000
-0.006000  -0.800000
-0.009100  -0.600000
-0.012000  -0.900000
-0.008300  -0.500000
-0.004600  -1.000000
-0.003800  -0.500000
-0.004600  -0.900000
-0.008300  -0.800000
-0.006800  -0.800000
-0.006000  -1.000000
-0.009800  -0.700000
-0.010500  -0.700000
-0.009800  -0.900000
-0.012800  -0.800000
-0.022500  -0.700000
-0.024800  -0.900000
-0.020300  -0.900000
-0.017300  -0.900000
-0.004600  -0.700000
0.003700  -0.900000
0.003000  -1.100000
0.009000  -0.700000
0.012000  -1.100000
0.015700  -0.500000
0.019500  -1.000000
0.018000  -0.900000
0.012700  -1.000000
0.012700  -0.900000
0.011200  -1.000000
0.010500  -1.000000
0.012700  -1.100000
0.014200  -0.800000
0.014200  -0.900000
0.009700  -1.000000
0.008200  -0.900000
-0.000800  -1.000000
-0.014300  -0.800000
-0.018800  -1.100000
-0.018100  -0.900000
-0.015800  -1.000000
-0.014300  -1.000000
-0.012800  -0.900000
-0.010500  -1.200000
-0.009100  -1.000000
-0.000800  -1.000000
0.009700  -1.100000
0.008200  -1.000000
0.006700  -0.800000
0.009700  -1.300000
0.009000  -0.900000
0.009000  -1.200000
-0.003000  -1.100000
-0.018100  -1.000000
-0.021800  -1.400000
-0.018100  -1.000000
-0.014300  -1.300000
-0.006800  -1.100000
0.008200  -1.000000
0.020200  -1.300000
0.023200  -1.100000
0.018700  -1.100000
0.012700  -1.100000
0.002200  -1.000000
-0.009100  -1.000000
-0.009100  -1.200000
-0.003800  -1.000000
-0.001500  -1.400000
-0.005300  -0.900000
-0.008300  -1.300000
-0.012000  -1.100000
-0.014300  -1.200000
-0.012800  -1.300000
-0.018100  -1.000000
-0.023300  -1.400000
-0.019500  -1.100000
-0.009100  -1.200000
0.000700  -1.100000
0.010500  -1.200000
0.020200  -1.000000
0.028500  -1.400000
0.031500  -1.300000
0.027000  -1.400000
0.015000  -1.400000
0.003000  -1.000000
-0.005300  -1.400000
-0.009100  -1.000000
-0.006800  -1.500000
-0.006800  -1.200000
-0.008300  -1.400000
-0.003800  -1.400000
-0.001500  -1.300000
-0.006800  -1.100000
-0.011300  -1.300000
-0.011300  -1.400000
-0.009800  -1.200000
-0.010500  -1.500000
-0.017300  -1.200000
-0.023300  -1.400000
-0.018100  -1.200000
-0.012800  -1.400000
-0.007500  -1.400000
0.002200  -1.400000
0.011200  -1.500000
0.016500  -1.400000
0.018000  -1.700000
0.018000  -1.300000
0.014200  -1.400000
0.007500  -1.400000
0.005200  -1.400000
0.003000  -1.400000
0.000000  -1.600000
-0.004600  -1.400000
-0.002300  -1.400000
0.000700  -1.700000
0.003000  -1.200000
0.005200  -1.600000
-0.003800  -1.400000
-0.019500  -1.600000
-0.031500  -1.400000
-0.030000  -1.500000
-0.026300  -1.500000
-0.016500  -1.400000
-0.003000  -1.600000
0.009000  -1.600000
0.020200  -1.500000
0.021000  -1.500000
0.024000  -1.600000
0.031500  -1.400000
0.027700  -1.700000
0.012000  -1.500000
0.004500  -1.500000
-0.001500  -1.600000
-0.006800  -1.400000
-0.004600  -1.800000
-0.004600  -1.300000
-0.006800  -1.900000
-0.010500  -1.500000
-0.013500  -1.800000
-0.015800  -1.600000
-0.013500  -1.600000
-0.014300  -1.600000
-0.016500  -1.600000
-0.013500  -1.400000
-0.010500  -1.700000
-0.002300  -1.600000
0.006000  -1.400000
0.012700  -1.800000
0.021700  -1.600000
0.021000  -1.700000
0.016500  -1.700000
0.012000  -1.600000
0.000000  -1.800000
-0.012000  -1.500000
-0.014300  -1.800000
-0.009100  -1.600000
-0.005300  -1.700000
-0.006800  -1.600000
-0.006800  -1.700000
-0.009100  -1.500000
-0.014300  -2.000000
-0.012000  -1.500000
-0.005300  -1.800000
0.000700  -1.700000
0.004500  -1.500000
0.008200  -1.900000
0.015000  -1.600000
0.015000  -1.800000
0.017200  -1.600000
0.012000  -1.800000
0.000000  -1.700000
-0.000800  -1.600000
0.000700  -1.800000
0.001500  -1.800000
0.001500  -1.700000
-0.003000  -1.500000
-0.009100  -1.800000
-0.010500  -1.400000
-0.009800  -1.900000
-0.009800  -1.600000
-0.003000  -1.800000
-0.003000  -1.600000
-0.006000  -1.600000
-0.000800  -1.900000
0.003700  -1.700000
0.006700  -1.900000
0.010500  -1.600000
0.011200  -1.700000
0.019500  -1.800000
0.024700  -1.700000
0.018000  -1.700000
0.008200  -1.800000
-0.005300  -1.800000
-0.017300  -1.600000
-0.018100  -1.900000
-0.018100  -1.700000
-0.018800  -2.100000
-0.015800  -1.600000
-0.016500  -1.900000
-0.010500  -1.800000
-0.009800  -1.800000
-0.015800  -1.900000
-0.010500  -1.700000
-0.006800  -1.700000
-0.002300  -1.800000
0.006700  -1.900000
0.010500  -1.800000
0.015700  -2.000000
0.015700  -1.800000
0.009000  -1.900000
0.006700  -1.900000
-0.000800  -1.900000
-0.009100  -2.000000
-0.012000  -1.500000
-0.005300  -2.100000
-0.001500  -1.800000
-0.001500  -2.100000
-0.003000  -1.900000
-0.007500  -1.800000
-0.006000  -1.900000
-0.000800  -1.800000
0.000700  -1.800000
0.007500  -1.900000
0.012700  -2.100000
0.005200  -1.700000
-0.001500  -2.000000
-0.004600  -1.600000
-0.005300  -1.900000
-0.005300  -1.700000
-0.005300  -1.900000
-0.006000  -2.100000
-0.006800  -1.800000
-0.004600  -2.100000
-0.003000  -1.700000
-0.001500  -2.100000
0.001500  -2.000000
0.005200  -1.900000
0.006700  -1.900000
0.004500  -2.100000
0.006000  -1.900000
0.009000  -1.800000
0.003000  -2.000000
-0.001500  -1.800000
-0.001500  -2.100000
0.000000  -1.700000
0.005200  -2.000000
0.006000  -1.700000
0.003000  -2.000000
-0.005300  -1.900000
-0.015800  -2.000000
-0.015000  -2.200000
-0.012000  -1.900000
-0.012000  -1.900000
-0.004600  -1.900000
0.005200  -1.700000
0.009700  -1.800000
0.014200  -1.900000
0.016500  -1.800000
0.008200  -1.900000
-0.009100  -1.900000
-0.027000  -1.900000
-0.026300  -1.900000
-0.019500  -1.900000
-0.015800  -1.900000
-0.003800  -1.700000
0.009000  -2.100000
0.019500  -1.900000
0.023200  -1.900000
0.018700  -2.000000
0.009700  -1.900000
-0.006000  -1.700000
-0.016500  -2.200000
-0.012000  -1.800000
-0.000800  -1.900000
0.010500  -1.900000
0.019500  -1.800000
0.021000  -2.000000
0.018000  -1.800000
0.012700  -2.100000
0.004500  -1.800000
-0.005300  -1.900000
-0.018800  -1.900000
-0.023300  -1.900000
-0.018100  -1.800000
-0.015800  -1.900000
-0.015000  -1.800000
-0.012000  -2.100000
-0.009100  -1.900000
-0.004600  -1.900000
0.001500  -2.100000
0.001500  -1.800000
0.000700  -2.200000
0.003700  -1.800000
-0.000800  -2.000000
-0.009100  -1.700000
-0.009100  -2.000000
-0.005300  -1.900000
-0.002300  -1.800000
-0.000800  -2.000000
-0.001500  -2.000000
0.001500  -1.700000
0.004500  -2.000000
0.007500  -2.000000
0.012700  -1.700000
0.008200  -2.200000
0.002200  -1.600000
0.003000  -2.100000
0.001500  -1.800000
0.001500  -1.900000
0.007500  -1.900000
0.010500  -1.800000
0.008200  -2.000000
0.008200  -1.700000
0.005200  -2.000000
-0.001500  -1.900000
-0.008300  -1.800000
-0.015800  -1.800000
-0.015000  -1.900000
-0.011300  -1.700000
-0.006800  -1.900000
0.000000  -1.800000
0.002200  -1.900000
0.003000  -1.800000
-0.003800  -1.800000
-0.016500  -2.000000
-0.023300  -1.700000
-0.018100  -2.200000
-0.006000  -1.700000
0.001500  -2.100000
0.003000  -1.800000
0.009700  -1.800000
0.017200  -1.900000
0.021000  -1.900000
0.026200  -1.900000
0.024000  -2.000000
0.020200  -1.900000
0.015000  -1.800000
0.010500  -1.900000
0.005200  -1.600000
-0.004600  -1.800000
-0.014300  -1.800000
-0.018800  -1.900000
-0.024000  -2.100000
-0.033000  -1.800000
-0.030000  -2.100000
-0.024000  -1.600000
-0.015800  -1.900000
-0.003000  -1.800000
0.004500  -1.800000
0.010500  -1.800000
0.012700  -2.100000
0.013500  -1.600000
0.011200  -2.000000
0.003000  -1.700000
-0.006800  -1.900000
-0.012000  -1.900000
-0.008300  -1.800000
-0.009800  -1.900000
-0.008300  -1.700000
-0.006000  -2.000000
-0.005300  -1.900000
-0.001500  -1.800000
-0.003000  -2.000000
-0.001500  -2.000000
-0.000800  -1.900000
0.004500  -1.900000
0.009700  -1.800000
0.004500  -1.900000
-0.003800  -2.100000
-0.002300  -1.700000
0.001500  -2.100000
0.001500  -1.700000
0.000000  -2.100000
-0.002300  -2.000000
-0.003000  -1.900000
-0.002300  -2.100000
-0.003000  -1.800000
-0.003000  -1.900000
-0.000800  -1.900000
0.000700  -1.900000
0.000000  -2.000000
-0.002300  -1.900000
-0.004600  -1.700000
-0.001500  -2.200000
0.000700  -1.700000
-0.000800  -1.900000
-0.003800  -1.700000
-0.004600  -2.000000
-0.003000  -1.900000
0.002200  -1.800000
0.000000  -2.100000
-0.010500  -1.600000
-0.019500  -2.200000
-0.016500  -1.700000
-0.010500  -1.900000
-0.003800  -1.900000
0.013500  -1.900000
0.031500  -1.900000
0.036700  -1.900000
0.021700  -1.700000
-0.000800  -1.900000
-0.019500  -1.900000
-0.027800  -1.800000
-0.027000  -1.900000
-0.010500  -1.700000
0.013500  -1.900000
0.029200  -1.700000
0.038200  -1.900000
0.034500  -1.800000
0.027700  -1.800000
0.018000  -1.900000
0.003700  -1.900000
-0.012800  -1.800000
-0.018100  -1.900000
-0.015800  -1.800000
-0.014300  -1.900000
-0.009100  -2.000000
-0.007500  -1.900000
-0.006000  -2.000000
-0.009100  -1.800000
-0.012000  -2.000000
-0.015000  -1.800000
-0.016500  -1.800000
-0.012800  -1.900000
-0.011300  -1.700000
-0.006000  -2.000000
-0.003000  -1.800000
-0.003800  -1.900000
-0.004600  -1.900000
-0.003000  -1.800000
-0.000800  -1.800000
0.000700  -2.200000
0.000700  -1.600000
-0.000800  -2.100000
0.001500  -1.700000
0.004500  -1.900000
0.000700  -1.900000
-0.003000  -1.800000
-0.005300  -1.900000
-0.005300  -1.700000
-0.003000  -1.800000
-0.000800  -1.900000
0.001500  -1.800000
0.001500  -1.800000
-0.002300  -1.900000
-0.003000  -1.800000
-0.000800  -1.800000
0.001500  -1.800000
0.003700  -1.700000
0.003700  -2.100000
0.004500  -1.600000
0.004500  -2.200000
0.003000  -1.700000
0.003700  -2.000000
0.003700  -1.800000
0.001500  -1.800000
0.000000  -1.800000
0.000700  -1.700000
0.000700  -1.900000
-0.001500  -1.900000
-0.001500  -1.900000
-0.001500  -1.700000
0.000000  -2.100000
0.002200  -1.700000
0.001500  -1.800000
-0.000800  -1.900000
-0.001500  -1.900000
-0.003800  -2.000000
-0.012800  -1.600000
-0.016500  -2.100000
-0.014300  -1.600000
-0.009100  -1.900000
-0.003000  -1.700000
-0.003800  -1.900000
0.002200  -1.900000
0.008200  -1.800000
0.009700  -1.700000
0.015700  -1.800000
0.018700  -2.000000
0.021000  -1.500000
0.024000  -2.100000
0.020200  -1.700000
0.006700  -1.900000
-0.006800  -1.700000
-0.014300  -1.900000
-0.020300  -2.000000
-0.021000  -1.700000
-0.011300  -2.100000
-0.000800  -1.700000
0.007500  -2.000000
0.009000  -1.800000
0.009700  -1.800000
0.012000  -1.900000
0.004500  -1.800000
-0.006800  -1.800000
-0.009100  -1.900000
-0.010500  -2.000000
-0.011300  -1.700000
-0.011300  -2.100000
-0.014300  -1.700000
-0.015800  -2.100000
-0.016500  -1.800000
-0.009100  -2.000000
0.004500  -1.800000
0.009700  -1.800000
0.002200  -2.000000
-0.000800  -1.900000
-0.000800  -1.900000
-0.000800  -1.900000
-0.000800  -1.800000
-0.005300  -1.900000
-0.004600  -2.000000
-0.004600  -1.700000
-0.006800  -2.000000
-0.002300  -1.800000
-0.003000  -1.900000
-0.006800  -1.900000
-0.005300  -1.700000
-0.005300  -2.000000
-0.008300  -1.600000
-0.012000  -2.000000
-0.005300  -1.800000
0.006700  -1.800000
0.005200  -1.800000
0.005200  -2.000000
0.012000  -1.800000
0.014200  -2.000000
0.016500  -1.700000
0.024000  -1.900000
0.027000  -1.800000
0.019500  -1.800000
0.006700  -2.100000
-0.001500  -1.800000
-0.006800  -2.000000
-0.012000  -1.900000
-0.020300  -1.900000
-0.020300  -1.900000
-0.012800  -1.900000
-0.011300  -1.900000
-0.006000  -1.800000
0.000700  -1.900000
0.003000  -2.000000
0.003000  -1.900000
0.001500  -1.800000
0.000700  -2.200000
-0.003000  -1.600000
-0.005300  -2.100000
-0.005300  -1.600000
-0.004600  -2.100000
-0.006000  -1.900000
-0.005300  -2.000000
-0.004600  -1.900000
-0.004600  -1.800000
-0.006000  -2.100000
-0.009100  -2.000000
-0.003000  -1.900000
0.001500  -1.900000
0.006700  -2.000000
0.010500  -1.700000
0.007500  -2.100000
0.005200  -1.800000
0.004500  -2.100000
0.000000  -1.900000
-0.002300  -1.800000
-0.000800  -2.000000
-0.001500  -1.700000
-0.002300  -2.200000
-0.006000  -1.600000
-0.014300  -2.000000
-0.019500  -2.000000
-0.016500  -1.900000
-0.012000  -1.800000
-0.006000  -2.000000
0.002200  -1.900000
0.010500  -1.900000
0.014200  -2.000000
0.013500  -1.600000
0.014200  -2.100000
0.008200  -1.700000
-0.001500  -2.100000
0.000700  -1.800000
0.006700  -1.900000
0.003000  -1.900000
0.001500  -1.900000
0.001500  -2.000000
-0.000800  -1.800000
-0.001500  -1.900000
-0.006800  -1.900000
-0.007500  -1.900000
-0.006800  -1.800000
-0.004600  -2.100000
0.003000  -2.000000
0.000700  -2.000000
-0.003800  -1.900000
-0.016500  -1.900000
-0.027800  -2.100000
-0.034600  -1.800000
-0.032300  -2.200000
-0.018100  -1.700000
-0.003000  -2.300000
0.017200  -1.800000
0.035200  -1.900000
0.044200  -1.900000
0.049500  -1.900000
0.042000  -2.000000
0.027700  -2.200000
0.012000  -1.800000
0.000000  -1.900000
-0.012800  -2.100000
-0.015000  -1.800000
-0.018100  -2.000000
-0.019500  -1.800000
-0.012000  -1.900000
-0.006800  -1.900000
-0.000800  -2.000000
-0.000800  -1.900000
-0.005300  -1.900000
-0.010500  -2.100000
-0.015000  -2.100000
-0.011300  -2.000000
-0.008300  -1.900000
-0.007500  -2.100000
-0.005300  -1.700000
-0.004600  -2.100000
-0.003000  -1.700000
-0.003000  -2.200000
-0.003000  -1.800000
-0.004600  -2.200000
-0.005300  -2.000000
-0.006000  -1.800000
-0.001500  -2.200000
0.004500  -1.900000
0.009000  -2.000000
0.007500  -2.200000
-0.001500  -2.000000
-0.009100  -1.900000
-0.010500  -1.900000
-0.010500  -1.800000
-0.002300  -2.100000
0.009000  -1.800000
0.019500  -2.000000
0.021000  -1.900000
0.016500  -1.800000
0.019500  -2.100000
0.015700  -1.800000
0.002200  -2.100000
-0.008300  -1.700000
-0.010500  -2.300000
-0.010500  -1.900000
-0.012800  -2.000000
-0.011300  -1.900000
-0.006800  -1.900000
-0.003000  -2.000000
-0.003000  -2.000000
-0.002300  -2.100000
-0.011300  -1.800000
-0.020300  -2.200000
-0.016500  -1.900000
-0.008300  -2.200000
0.000700  -1.800000
0.000700  -2.200000
-0.001500  -1.900000
0.000000  -2.000000
0.009000  -2.100000
0.015700  -2.000000
0.015700  -2.200000
0.017200  -2.000000
0.015700  -2.100000
0.018000  -2.100000
0.017200  -2.000000
0.013500  -2.000000
0.006000  -2.200000
-0.006000  -2.000000
-0.012000  -2.300000
-0.015800  -2.000000
-0.015800  -2.200000
-0.015800  -2.000000
-0.015800  -2.100000
-0.012800  -2.200000
-0.009100  -1.900000
-0.010500  -2.300000
-0.013500  -1.900000
-0.014300  -2.200000
-0.012000  -2.100000
-0.009100  -1.900000
-0.008300  -1.900000
-0.005300  -2.300000
0.001500  -1.800000
0.004500  -2.300000
0.003700  -1.900000
0.004500  -2.300000
0.006000  -1.900000
0.010500  -2.100000
0.012000  -2.200000
0.005200  -2.100000
0.003000  -2.000000
0.001500  -1.900000
-0.001500  -2.200000
-0.001500  -2.100000
-0.003800  -2.100000
-0.006800  -2.200000
-0.006800  -2.300000
-0.012000  -1.800000
-0.012000  -2.300000
-0.004600  -1.900000
0.006000  -2.200000
0.014200  -2.100000
0.016500  -2.100000
0.013500  -2.200000
0.014200  -2.000000
0.014200  -2.200000
0.009000  -1.700000
-0.003000  -2.200000
-0.012800  -2.200000
-0.015800  -2.200000
-0.011300  -2.100000
-0.001500  -2.200000
0.006700  -2.000000
0.015700  -2.000000
0.012700  -2.000000
0.003000  -1.900000
0.001500  -2.200000
-0.001500  -1.800000
-0.004600  -2.200000
-0.005300  -1.900000
0.000000  -2.200000
0.000000  -2.000000
-0.005300  -2.200000
-0.010500  -2.200000
-0.012000  -2.200000
-0.004600  -2.100000
-0.000800  -2.000000
-0.006800  -2.100000
-0.012000  -2.100000
-0.016500  -2.200000
-0.025600  -2.000000
-0.027000  -2.200000
-0.021800  -2.000000
-0.014300  -2.100000
0.001500  -2.000000
0.015700  -1.900000
0.026200  -1.900000
0.027000  -1.800000
0.022500  -2.400000
0.020200  -1.800000
0.015700  -1.900000
0.006700  -2.100000
0.001500  -2.200000
-0.003800  -2.200000
-0.006000  -2.200000
-0.004600  -1.800000
-0.007500  -2.200000
-0.009100  -1.900000
-0.009100  -2.200000
-0.004600  -1.900000
-0.003000  -2.000000
-0.004600  -2.000000
-0.002300  -1.800000
-0.003000  -2.100000
-0.002300  -1.900000
-0.008300  -2.200000
-0.018100  -2.000000
-0.019500  -1.900000
-0.016500  -1.900000
-0.012000  -2.000000
0.002200  -1.800000
0.015700  -2.200000
0.024000  -1.800000
0.027000  -2.000000
0.023200  -1.900000
0.018000  -2.000000
0.003700  -2.100000
-0.015800  -1.900000
-0.032300  -2.200000
-0.033800  -1.700000
-0.027000  -2.200000
-0.022500  -1.900000
-0.012000  -2.000000
0.001500  -2.000000
0.012700  -2.000000
0.020200  -1.900000
0.027700  -2.100000
0.031500  -1.900000
0.027000  -1.900000
0.013500  -2.000000
0.001500  -1.800000
-0.001500  -2.100000
-0.008300  -1.800000
-0.010500  -2.200000
-0.009100  -1.800000
-0.010500  -2.200000
-0.006800  -1.900000
-0.005300  -1.900000
-0.003000  -1.900000
0.002200  -1.800000
0.006700  -2.000000
0.006700  -2.100000
-0.000800  -1.800000
-0.006000  -2.000000
-0.007500  -1.900000
-0.008300  -1.900000
-0.005300  -2.000000
-0.002300  -1.800000
0.003000  -2.000000
0.008200  -1.900000
0.005200  -1.900000
-0.003800  -1.800000
-0.015000  -1.900000
-0.023300  -2.100000
-0.024800  -2.000000
-0.018100  -1.900000
-0.008300  -1.900000
0.005200  -1.800000
0.018000  -1.800000
0.026200  -2.000000
0.025500  -1.700000
0.017200  -2.100000
0.008200  -1.600000
-0.003000  -2.200000
-0.013500  -1.700000
-0.015800  -2.000000
-0.012800  -1.800000
-0.012000  -1.900000
-0.008300  -1.800000
-0.000800  -1.700000
0.003700  -1.900000
0.003000  -1.800000
-0.001500  -1.900000
-0.001500  -1.900000
-0.004600  -2.200000
-0.005300  -1.500000
-0.003800  -1.900000
-0.003000  -1.700000
-0.007500  -1.900000
-0.015800  -1.600000
-0.014300  -1.900000
-0.006800  -1.900000
-0.002300  -1.800000
0.005200  -2.000000
0.014200  -1.600000
0.019500  -2.000000
0.021700  -1.900000
0.023200  -1.800000
0.016500  -1.900000
0.001500  -1.800000
-0.018800  -1.700000
-0.034600  -1.900000
-0.033000  -1.800000
-0.027000  -1.700000
-0.015800  -1.900000
0.000700  -1.600000
0.018000  -1.900000
0.030700  -1.600000
0.033000  -1.900000
0.031500  -1.700000
0.025500  -2.100000
0.009000  -1.800000
0.001500  -1.800000
0.005200  -1.800000
0.003000  -1.800000
-0.005300  -1.600000
-0.008300  -1.800000
-0.007500  -1.700000
-0.006800  -1.700000
-0.011300  -1.800000
-0.012800  -1.600000
-0.010500  -1.900000
-0.009100  -1.700000
-0.009100  -1.900000
-0.010500  -1.800000
-0.009100  -1.600000
-0.003000  -1.900000
0.000700  -1.600000
-0.000800  -1.800000
0.000700  -1.800000
0.002200  -1.700000
0.003700  -1.800000
0.004500  -2.000000
0.000700  -1.700000
-0.003000  -1.900000
-0.005300  -1.700000
-0.005300  -2.000000
-0.004600  -1.600000
-0.012800  -1.900000
-0.020300  -1.800000
-0.015800  -1.600000
-0.012000  -1.900000
-0.010500  -1.600000
-0.002300  -1.700000
0.009000  -1.800000
0.021000  -1.700000
0.023200  -1.900000
0.019500  -1.900000
0.013500  -1.500000
0.001500  -1.800000
-0.013500  -1.700000
-0.024000  -1.700000
-0.023300  -1.700000
-0.018100  -1.700000
-0.012800  -1.900000
-0.000800  -1.600000
0.011200  -2.000000
0.021700  -1.600000
0.034500  -1.900000
0.036700  -1.800000
0.028500  -1.800000
0.013500  -1.800000
-0.000800  -1.800000
-0.009800  -1.600000
-0.012800  -1.600000
-0.012000  -1.900000
-0.009100  -1.600000
-0.006800  -1.800000
-0.008300  -1.500000
-0.009100  -1.900000
-0.005300  -1.500000
-0.006000  -1.900000
-0.010500  -1.600000
-0.012800  -1.800000
-0.013500  -1.700000
-0.012800  -1.600000
-0.012000  -1.700000
-0.011300  -1.800000
-0.012000  -1.700000
-0.018800  -1.800000
-0.018800  -1.500000
-0.012000  -1.600000
-0.004600  -1.700000
0.006700  -1.500000
0.021700  -1.800000
0.033700  -1.400000
0.036700  -1.700000
0.030700  -1.600000
0.021000  -1.600000
0.007500  -1.800000
-0.005300  -1.500000
-0.009100  -1.600000
-0.006800  -1.700000
-0.009800  -1.600000
-0.009800  -1.700000
-0.009100  -1.800000
-0.008300  -1.400000
-0.006000  -1.800000
-0.005300  -1.400000
-0.001500  -1.800000
0.001500  -1.600000
0.000700  -1.600000
-0.000800  -1.500000
-0.000800  -1.400000
0.000700  -1.600000
0.000700  -1.400000
0.003000  -1.700000
0.004500  -1.700000
-0.000800  -1.500000
-0.003000  -1.600000
-0.004600  -1.600000
-0.005300  -1.300000
-0.006000  -1.600000
-0.010500  -1.400000
-0.015800  -1.600000
-0.017300  -1.500000
-0.015000  -1.500000
-0.009100  -1.700000
0.002200  -1.400000
0.008200  -1.900000
0.006700  -1.300000
0.009700  -1.800000
0.010500  -1.400000
0.010500  -1.400000
0.012000  -1.500000
0.009000  -1.600000
0.009000  -1.400000
0.010500  -1.500000
0.009000  -1.500000
0.006700  -1.300000
-0.001500  -1.600000
-0.008300  -1.300000
-0.012000  -1.700000
-0.008300  -1.400000
-0.004600  -1.600000
-0.005300  -1.600000
-0.005300  -1.400000
-0.006800  -1.600000
-0.007500  -1.400000
-0.010500  -1.600000
-0.011300  -1.500000
-0.006000  -1.600000
-0.001500  -1.600000
0.000000  -1.700000
0.001500  -1.400000
-0.001500  -1.500000
-0.003000  -1.500000
-0.003000  -1.400000
-0.005300  -1.600000
-0.001500  -1.400000
-0.003800  -1.700000
-0.004600  -1.200000
-0.005300  -1.700000
-0.012800  -1.300000
-0.012800  -1.600000
-0.016500  -1.500000
-0.020300  -1.600000
-0.011300  -1.500000
-0.001500  -1.500000
0.009000  -1.500000
0.022500  -1.400000
0.032200  -1.600000
0.035200  -1.400000
0.030700  -1.500000
0.024700  -1.400000
0.016500  -1.600000
0.003000  -1.400000
-0.009100  -1.500000
-0.014300  -1.800000
-0.012000  -1.400000
-0.012800  -1.700000
-0.012000  -1.500000
-0.015000  -1.400000
-0.016500  -1.500000
-0.014300  -1.500000
-0.012000  -1.400000
-0.005300  -1.600000
0.004500  -1.200000
0.008200  -1.800000
0.006000  -1.400000
0.001500  -1.400000
-0.005300  -1.500000
-0.010500  -1.300000
-0.018100  -1.600000
-0.019500  -1.200000
-0.016500  -1.600000
-0.023300  -1.500000
-0.018100  -1.400000
-0.000800  -1.400000
0.012700  -1.500000
0.027700  -1.300000
0.037500  -1.600000
0.035200  -1.400000
0.032200  -1.400000
0.024000  -1.600000
0.010500  -1.300000
0.004500  -1.600000
-0.003000  -1.200000
-0.012000  -1.600000
-0.011300  -1.300000
-0.009100  -1.500000
-0.010500  -1.400000
-0.011300  -1.400000
-0.007500  -1.500000
-0.006800  -1.400000
-0.007500  -1.600000
-0.005300  -1.600000
-0.003800  -1.600000
-0.005300  -1.300000
-0.008300  -1.700000
-0.006800  -1.300000
-0.008300  -1.700000
-0.007500  -1.600000
-0.006800  -1.400000
-0.004600  -1.600000
-0.003800  -1.400000
-0.005300  -1.700000
-0.004600  -1.400000
0.003700  -1.800000
0.010500  -1.500000
0.015700  -1.400000
0.015700  -1.600000
0.005200  -1.500000
-0.005300  -1.400000
-0.003000  -1.400000
0.001500  -1.800000
-0.001500  -1.300000
-0.001500  -1.800000
0.004500  -1.400000
0.010500  -1.700000
0.012700  -1.400000
0.010500  -1.700000
0.005200  -1.600000
-0.005300  -1.400000
-0.015800  -1.700000
-0.012800  -1.400000
-0.009800  -1.500000
-0.009100  -1.500000
-0.004600  -1.600000
-0.001500  -1.400000
0.004500  -1.700000
0.005200  -1.400000
-0.003000  -1.500000
-0.010500  -1.500000
-0.020300  -1.600000
-0.022500  -1.700000
-0.018100  -1.600000
-0.015800  -1.700000
-0.005300  -1.300000
0.006700  -1.700000
0.015700  -1.400000
0.020200  -1.600000
0.018700  -1.600000
0.015700  -1.600000
0.007500  -1.400000
-0.003800  -1.800000
-0.009100  -1.400000
-0.006800  -1.700000
-0.005300  -1.400000
0.002200  -1.600000
0.008200  -1.600000
0.014200  -1.500000
0.021000  -1.600000
0.014200  -1.500000
0.008200  -1.800000
-0.003000  -1.400000
-0.014300  -1.500000
-0.019500  -1.400000
-0.019500  -1.600000
-0.009100  -1.500000
-0.000800  -1.600000
0.006700  -1.500000
0.005200  -1.600000
0.001500  -1.600000
0.000700  -1.500000
-0.004600  -1.800000
-0.008300  -1.400000
-0.009100  -1.800000
-0.009100  -1.400000
-0.006800  -1.700000
-0.006000  -1.400000
-0.005300  -1.400000
-0.005300  -1.500000
-0.005300  -1.600000
-0.006800  -1.600000
-0.006800  -1.400000
-0.006000  -1.500000
-0.006800  -1.300000
-0.007500  -1.700000
-0.004600  -1.400000
-0.004600  -1.600000
0.000000  -1.400000
0.003000  -1.400000
0.003700  -1.500000
0.005200  -1.300000
0.005200  -1.600000
0.006700  -1.200000
0.007500  -1.700000
0.006700  -1.500000
0.003000  -1.500000
0.000700  -1.400000
0.001500  -1.400000
0.001500  -1.400000
-0.008300  -1.400000
-0.014300  -1.500000
-0.009800  -1.300000
-0.015800  -1.500000
-0.020300  -1.300000
-0.010500  -1.500000
0.001500  -1.200000
0.015700  -1.800000
0.025500  -1.400000
0.031500  -1.500000
0.034500  -1.600000
0.026200  -1.400000
0.021000  -1.400000
0.014200  -1.600000
0.000700  -1.500000
-0.012000  -1.400000
-0.015800  -1.500000
-0.012800  -1.400000
-0.014300  -1.700000
-0.012800  -1.400000
-0.010500  -1.600000
-0.016500  -1.600000
-0.019500  -1.400000
-0.016500  -1.600000
-0.014300  -1.400000
-0.006000  -1.700000
0.004500  -1.300000
0.012700  -1.500000
0.017200  -1.500000
0.019500  -1.400000
0.016500  -1.400000
0.006000  -1.800000
-0.004600  -1.400000
-0.010500  -1.800000
-0.008300  -1.400000
-0.006800  -1.600000
-0.005300  -1.600000
-0.005300  -1.600000
-0.008300  -1.600000
-0.007500  -1.400000
-0.004600  -1.600000
-0.001500  -1.500000
-0.000800  -1.500000
-0.000800  -1.500000
-0.004600  -1.500000
-0.004600  -1.500000
-0.004600  -1.500000
-0.006800  -1.500000
-0.008300  -1.500000
-0.009800  -1.700000
-0.009800  -1.400000
-0.009100  -1.800000
-0.004600  -1.300000
-0.000800  -1.600000
0.001500  -1.400000
0.000700  -1.500000
-0.002300  -1.600000
0.003000  -1.400000
0.007500  -1.500000
0.009700  -1.500000
0.011200  -1.500000
0.012000  -1.400000
0.012000  -1.400000
0.016500  -1.200000
0.018000  -1.600000
0.009000  -1.300000
-0.009800  -1.700000
-0.026300  -1.400000
-0.027800  -1.400000
-0.021800  -1.300000
-0.014300  -1.200000
-0.008300  -1.600000
-0.001500  -1.100000
0.008200  -1.500000
0.011200  -1.100000
0.018000  -1.300000
0.029200  -1.400000
0.020200  -1.500000
-0.001500  -1.400000
-0.012800  -1.400000
-0.011300  -1.600000
-0.014300  -1.300000
-0.013500  -1.600000
-0.000800  -1.300000
0.016500  -1.700000
0.024000  -1.400000
0.017200  -1.700000
0.012000  -1.500000
0.007500  -1.500000
-0.005300  -1.500000
-0.012800  -1.200000
-0.012000  -1.600000
-0.013500  -1.300000
-0.019500  -1.400000
-0.024800  -1.400000
-0.022500  -1.700000
-0.016500  -1.400000
-0.016500  -1.600000
-0.008300  -1.400000
0.005200  -1.600000
0.016500  -1.400000
0.021700  -1.400000
0.019500  -1.700000
0.017200  -1.400000
0.006000  -1.800000
-0.005300  -1.400000
-0.010500  -1.800000
-0.011300  -1.600000
-0.010500  -1.600000
-0.007500  -1.800000
-0.006000  -1.700000
-0.003000  -1.500000
-0.001500  -1.800000
-0.003000  -1.600000
-0.005300  -1.700000
-0.006000  -1.800000
-0.004600  -1.500000
-0.005300  -1.700000
-0.003000  -1.600000
0.000700  -1.800000
0.003700  -1.600000
0.006700  -1.700000
0.008200  -1.900000
0.006700  -1.800000
0.002200  -1.600000
-0.001500  -1.700000
-0.003800  -1.800000
-0.003000  -1.600000
0.000700  -1.800000
0.000700  -1.600000
0.003000  -2.100000
0.011200  -1.600000
0.009700  -2.000000
0.002200  -1.600000
-0.001500  -1.900000
-0.011300  -1.900000
-0.013500  -1.600000
-0.012800  -2.000000
-0.009800  -1.600000
0.001500  -1.900000
0.013500  -2.000000
0.022500  -1.900000
0.020200  -1.700000
0.012000  -2.100000
0.004500  -1.700000
-0.003800  -1.900000
-0.009100  -1.900000
-0.008300  -1.900000
-0.003800  -2.200000
-0.005300  -1.800000
-0.009800  -2.200000
-0.021800  -1.900000
-0.030800  -2.100000
-0.024000  -1.800000
-0.013500  -2.000000
-0.003800  -2.000000
0.000700  -1.900000
0.003000  -1.900000
0.006000  -2.000000
0.012700  -1.900000
0.012700  -1.900000
0.015700  -2.100000
0.019500  -1.900000
0.020200  -2.100000
0.024000  -1.800000
0.022500  -2.200000
0.021000  -1.900000
0.014200  -2.200000
0.000000  -2.000000
-0.007500  -2.000000
-0.009100  -2.200000
-0.007500  -2.200000
-0.010500  -2.000000
-0.012800  -2.000000
-0.013500  -2.200000
-0.014300  -2.000000
-0.013500  -2.400000
-0.012800  -2.300000
-0.010500  -2.200000
-0.009100  -2.300000
-0.006800  -2.300000
-0.004600  -2.300000
-0.000800  -2.200000
0.003700  -2.500000
0.004500  -2.200000
-0.002300  -2.600000
-0.008300  -2.300000
-0.008300  -2.300000
-0.006800  -2.300000
-0.003000  -2.500000
-0.003000  -2.200000
-0.000800  -2.500000
0.001500  -2.400000
0.001500  -2.500000
-0.000800  -2.400000
-0.000800  -2.400000
0.001500  -2.500000
0.000000  -2.100000
-0.001500  -2.500000
-0.003000  -2.300000
-0.001500  -2.400000
-0.001500  -2.500000
-0.003800  -2.100000
-0.012000  -2.500000
-0.018100  -2.500000
-0.015000  -2.600000
-0.010500  -2.300000
-0.001500  -2.500000
0.008200  -2.300000
0.018000  -2.700000
0.023200  -2.300000
0.020200  -2.600000
0.015700  -2.300000
0.006000  -2.500000
-0.001500  -2.400000
-0.008300  -2.300000
-0.007500  -2.600000
-0.001500  -2.300000
-0.000800  -2.500000
0.003000  -2.400000
0.004500  -2.300000
0.000700  -2.400000
-0.003000  -2.500000
-0.007500  -2.200000
-0.008300  -2.600000
-0.006800  -2.300000
-0.009100  -2.400000
-0.004600  -2.400000
0.000000  -2.300000
-0.000800  -2.600000
0.000700  -2.200000
0.003000  -2.700000
0.005200  -2.300000
-0.003000  -2.700000
-0.020300  -2.500000
-0.025600  -2.400000
-0.024000  -2.500000
-0.026300  -2.400000
-0.021800  -2.400000
-0.004600  -2.300000
0.012700  -2.800000
0.021700  -2.400000
0.030700  -2.600000
0.042000  -2.400000
0.042700  -2.500000
0.027700  -2.500000
0.015700  -2.400000
0.006000  -2.600000
-0.008300  -2.300000
-0.012800  -2.700000
-0.012800  -2.300000
-0.009100  -2.500000
-0.004600  -2.500000
-0.007500  -2.300000
-0.009100  -2.400000
-0.012000  -2.600000
-0.012000  -2.200000
-0.009100  -2.600000
-0.009100  -2.700000
-0.010500  -2.400000
-0.014300  -2.600000
-0.013500  -2.400000
-0.006800  -2.800000
-0.001500  -2.400000
0.001500  -2.700000
0.004500  -2.300000
0.006000  -2.500000
0.004500  -2.500000
0.004500  -2.600000
0.009000  -2.500000
0.016500  -2.700000
0.022500  -2.300000
0.018700  -2.700000
0.012000  -2.700000
0.003000  -2.600000
-0.004600  -2.700000
-0.011300  -2.500000
-0.010500  -2.800000
-0.004600  -2.600000
-0.004600  -2.600000
-0.009100  -2.600000
-0.014300  -2.600000
-0.015800  -2.800000
-0.012000  -2.700000
-0.006800  -2.500000
-0.005300  -2.500000
-0.005300  -2.600000
-0.003800  -2.600000
-0.005300  -2.700000
-0.004600  -2.500000
-0.005300  -2.900000
-0.006000  -2.500000
-0.004600  -2.800000
-0.006000  -2.500000
-0.004600  -2.600000
-0.003000  -2.600000
-0.003800  -2.600000
0.000700  -2.900000
0.009000  -2.700000
0.012700  -2.700000
0.012000  -2.700000
0.012700  -2.600000
0.012700  -2.400000
0.009000  -2.800000
0.002200  -2.500000
-0.001500  -2.800000
-0.006800  -2.600000
-0.012000  -2.700000
-0.010500  -2.800000
-0.008300  -2.400000
-0.011300  -2.900000
-0.018800  -2.500000
-0.014300  -2.800000
-0.006800  -2.700000
-0.000800  -2.800000
0.015700  -2.800000
0.034500  -2.600000
0.043500  -2.800000
0.035200  -2.700000
0.024000  -2.800000
0.017200  -2.400000
0.003700  -2.700000
-0.011300  -2.400000
-0.016500  -2.800000
-0.023300  -2.400000
-0.030800  -2.700000
-0.023300  -2.300000
-0.015000  -2.400000
-0.012000  -2.400000
-0.014300  -2.300000
-0.015000  -2.300000
-0.006800  -2.200000
0.001500  -2.100000
0.006700  -2.100000
0.016500  -2.000000
0.020200  -1.900000
0.018700  -2.200000
0.016500  -1.900000
0.009000  -2.000000
0.003000  -1.900000
-0.004600  -1.700000
-0.012800  -2.100000
-0.021000  -1.600000
-0.020300  -1.800000
-0.018800  -1.400000
-0.015800  -1.800000
-0.009100  -1.600000
-0.009100  -1.700000
-0.012000  -1.700000
-0.012000  -1.600000
-0.006800  -1.500000
-0.004600  -1.600000
0.000700  -1.500000
0.005200  -1.600000
0.003000  -1.600000
0.004500  -1.500000
0.003000  -1.700000
0.001500  -1.500000
0.001500  -1.700000
0.004500  -1.700000
0.005200  -1.600000
0.003000  -1.700000
0.006000  -1.700000
0.007500  -1.800000
0.003700  -1.700000
-0.000800  -1.800000
-0.003000  -1.600000
0.001500  -1.800000
0.007500  -1.400000
0.011200  -1.900000
0.009000  -1.600000
0.003000  -1.900000
0.002200  -1.600000
0.003700  -1.800000
0.004500  -1.800000
0.000700  -1.700000
-0.005300  -1.800000
-0.008300  -1.500000
-0.005300  -1.800000
-0.003000  -1.600000
-0.006800  -1.600000
-0.007500  -1.600000
-0.000800  -1.900000
-0.000800  -1.400000
-0.003800  -1.700000
-0.003000  -1.500000
-0.007500  -1.600000
-0.016500  -1.600000
-0.023300  -1.400000
-0.020300  -1.900000
-0.016500  -1.400000
-0.009100  -1.800000
0.001500  -1.500000
0.012700  -1.600000
0.023200  -1.600000
0.025500  -1.600000
0.024700  -1.500000
0.023200  -1.400000
0.010500  -1.500000
-0.001500  -1.400000
-0.005300  -1.700000
-0.004600  -1.300000
-0.004600  -1.600000
-0.006800  -1.400000
-0.010500  -1.500000
-0.012800  -1.400000
-0.009800  -1.400000
-0.003000  -1.500000
0.001500  -1.200000
0.005200  -1.600000
0.005200  -1.400000
0.003000  -1.400000
-0.000800  -1.400000
-0.008300  -1.600000
-0.013500  -1.400000
-0.012800  -1.400000
-0.012800  -1.400000
-0.009100  -1.300000
0.001500  -1.400000
0.008200  -1.200000
0.012700  -1.500000
0.012000  -1.000000
0.011200  -1.600000
0.008200  -1.100000
0.002200  -1.400000
-0.000800  -1.300000
-0.000800  -1.400000
-0.001500  -1.500000
-0.004600  -1.400000
-0.006000  -1.100000
-0.006800  -1.400000
-0.007500  -1.300000
-0.006000  -1.400000
-0.005300  -1.400000
-0.005300  -1.200000
-0.003800  -1.500000
-0.004600  -1.400000
-0.004600  -1.300000
-0.004600  -1.400000
-0.006000  -1.000000
-0.002300  -1.400000
0.002200  -1.100000
0.003700  -1.400000
0.003000  -1.000000
0.000700  -1.300000
0.000700  -1.100000
-0.000800  -1.500000
-0.002300  -1.000000
-0.001500  -1.600000
0.000000  -1.000000
0.000700  -1.400000
0.000000  -1.100000
-0.000800  -1.200000
0.000000  -1.300000
0.003000  -1.200000
0.003000  -1.400000
0.003000  -1.100000
0.005200  -1.100000
0.006700  -1.100000
0.006700  -1.200000
0.006700  -1.200000
0.003700  -1.200000
0.000700  -1.000000
-0.003000  -1.100000
-0.004600  -1.200000
-0.000800  -1.000000
0.000700  -1.400000
-0.003000  -0.800000
-0.009100  -1.200000
-0.009800  -0.900000
-0.012000  -1.100000
-0.018800  -1.000000
-0.016500  -1.000000
-0.010500  -1.200000
-0.005300  -1.000000
0.004500  -0.800000
0.015000  -1.000000
0.026200  -1.000000
0.029200  -0.800000
0.021700  -1.000000
0.010500  -0.900000
-0.002300  -1.000000
-0.011300  -0.900000
-0.014300  -0.900000
-0.010500  -1.000000
-0.008300  -0.900000
-0.006800  -1.100000
-0.008300  -0.600000
-0.008300  -1.000000
-0.006800  -0.900000
-0.009800  -0.800000
-0.007500  -0.800000
-0.005300  -0.900000
-0.004600  -0.800000
-0.005300  -0.700000
-0.003000  -1.000000
-0.005300  -0.500000
-0.007500  -1.000000
-0.003800  -0.500000
-0.004600  -1.000000
-0.006000  -0.600000
-0.002300  -0.900000
0.000700  -0.800000
0.004500  -0.700000
0.008200  -1.000000
0.008200  -0.800000
0.008200  -0.800000
0.008200  -0.800000
0.006700  -0.800000
0.002200  -0.700000
-0.009800  -0.900000
-0.019500  -0.800000
-0.018100  -0.900000
-0.012800  -0.900000
-0.005300  -0.600000
0.003700  -1.000000
0.016500  -0.600000
0.025500  -1.100000
0.026200  -0.500000
0.024000  -0.900000
0.017200  -0.500000
0.008200  -0.700000
-0.006800  -0.800000
-0.014300  -0.700000
-0.012000  -0.900000
-0.011300  -1.000000
-0.012000  -0.800000
-0.009100  -0.800000
-0.003000  -0.800000
-0.002300  -0.600000
-0.001500  -0.900000
0.000700  -0.600000
0.003000  -0.600000
0.000700  -0.900000
-0.003000  -0.700000
-0.000800  -0.900000
0.000000  -0.500000
-0.001500  -0.900000
-0.004600  -0.800000
-0.000800  -0.700000
0.001500  -0.700000
0.000700  -0.900000
0.000000  -0.600000
-0.003000  -1.000000
-0.004600  -0.400000
-0.003000  -0.900000
-0.003000  -0.500000
-0.003000  -0.800000
-0.003000  -0.600000
-0.006800  -0.600000
-0.005300  -0.800000
-0.001500  -0.600000
0.000000  -0.700000
0.000700  -0.500000
0.000700  -0.700000
-0.000800  -0.700000
-0.000800  -0.600000
-0.000800  -0.400000
-0.003800  -0.600000
-0.002300  -0.800000
0.000700  -0.500000
0.000700  -0.800000
0.001500  -0.500000
-0.001500  -0.900000
-0.008300  -0.400000
-0.012800  -0.800000
-0.010500  -0.600000
-0.005300  -0.700000
-0.001500  -0.600000
0.006700  -0.700000
0.015700  -0.800000
0.023200  -0.700000
0.024000  -0.600000
0.019500  -0.500000
0.009700  -0.800000
-0.002300  -0.400000
-0.012000  -0.800000
-0.014300  -0.500000
-0.006800  -0.700000
-0.006000  -0.500000
-0.008300  -0.500000
-0.009800  -0.800000
-0.010500  -0.400000
-0.008300  -0.800000
-0.006000  -0.500000
-0.005300  -0.500000
-0.005300  -0.800000
-0.005300  -0.700000
-0.005300  -0.500000
-0.004600  -0.500000
-0.001500  -0.700000
0.000700  -0.500000
0.002200  -0.800000
0.000000  -0.400000
-0.000800  -0.800000
-0.000800  -0.400000
-0.003000  -0.700000
-0.004600  -0.600000
-0.003000  -0.700000
-0.001500  -0.800000
-0.003000  -0.500000
-0.002300  -0.500000
-0.002300  -0.500000
-0.003000  -0.600000
-0.001500  -0.500000
-0.003000  -0.800000
-0.004600  -0.600000
-0.003000  -0.800000
-0.002300  -0.600000
0.000700  -0.700000
0.000700  -0.600000
-0.000800  -0.500000
-0.003800  -0.900000
-0.005300  -0.500000
-0.003800  -0.900000
-0.001500  -0.500000
0.006700  -0.800000
0.010500  -0.600000
0.009000  -0.800000
0.005200  -0.800000
0.004500  -0.800000
0.007500  -0.600000
0.010500  -0.700000
0.007500  -0.700000
0.001500  -0.600000
-0.001500  -0.800000
-0.001500  -0.600000
-0.003000  -0.800000
-0.003000  -0.700000
-0.003800  -0.600000
-0.003800  -0.800000
-0.004600  -0.600000
-0.005300  -1.000000
-0.003800  -0.800000
-0.000800  -0.800000
0.001500  -0.700000
-0.003000  -0.900000
-0.024000  -0.600000
-0.038300  -0.900000
-0.033800  -0.700000
-0.024800  -1.000000
-0.006800  -0.900000
0.016500  -0.900000
0.036000  -0.900000
0.048000  -0.900000
0.051700  -1.000000
0.042000  -0.900000
0.027700  -1.000000
0.013500  -0.900000
-0.001500  -1.100000
-0.006800  -1.100000
-0.009800  -1.000000
-0.012000  -0.900000
-0.012800  -1.100000
-0.015800  -0.900000
-0.014300  -1.000000
-0.014300  -1.300000
-0.012800  -1.100000
-0.011300  -1.400000
-0.012800  -0.900000
-0.006800  -1.300000
-0.001500  -1.100000
0.000700  -1.300000
0.000700  -1.200000
-0.001500  -1.300000
-0.008300  -1.400000
-0.012000  -1.200000
-0.012000  -1.300000
-0.011300  -1.400000
-0.008300  -1.600000
-0.006800  -1.200000
-0.001500  -1.600000
0.006700  -1.300000
0.011200  -1.500000
0.012000  -1.500000
0.012000  -1.400000
0.008200  -1.500000
0.004500  -1.400000
0.000700  -1.700000
-0.003800  -1.500000
-0.004600  -1.600000
-0.006800  -1.600000
-0.005300  -1.600000
-0.003000  -1.600000
-0.003800  -1.700000
-0.003000  -1.700000
-0.003800  -1.600000
-0.002300  -1.800000
-0.003800  -1.600000
-0.001500  -1.900000
-0.003800  -1.500000
-0.004600  -1.800000
-0.000800  -1.900000
-0.000800  -1.800000
0.000700  -1.900000
-0.000800  -1.900000
0.000700  -2.200000
0.000000  -2.000000
-0.001500  -1.900000
-0.000800  -2.000000
-0.001500  -2.000000
-0.006800  -2.000000
-0.014300  -2.300000
-0.010500  -2.100000
-0.001500  -2.300000
0.003000  -2.400000
0.008200  -2.100000
0.011200  -2.400000
0.018000  -2.000000
0.019500  -2.400000
0.017200  -2.100000
0.012700  -2.500000
0.002200  -2.400000
-0.009100  -2.400000
-0.015800  -2.500000
-0.013500  -2.500000
-0.010500  -2.400000
-0.010500  -2.500000
-0.009100  -2.600000
-0.006800  -2.500000
-0.006000  -2.700000
-0.004600  -2.500000
-0.004600  -2.500000
-0.004600  -2.500000
-0.002300  -2.500000
-0.001500  -2.700000
-0.000800  -2.600000
-0.000800  -3.000000
-0.001500  -2.700000
-0.002300  -2.700000
-0.006000  -2.800000
-0.006800  -2.800000
-0.005300  -2.700000
-0.003000  -3.000000
0.000000  -2.600000
-0.000800  -3.100000
0.000700  -2.900000
0.001500  -2.800000
-0.001500  -3.000000
-0.000800  -2.800000
0.002200  -3.200000
0.005200  -2.900000
0.009700  -3.100000
0.009700  -3.100000
0.009000  -3.000000
0.003700  -3.100000
0.002200  -3.300000
0.001500  -3.100000
-0.000800  -3.100000
0.001500  -3.300000
-0.000800  -3.000000
-0.004600  -3.300000
-0.002300  -3.000000
0.001500  -3.600000
0.006700  -3.100000
0.008200  -3.400000
0.002200  -3.400000
0.000700  -3.300000
-0.000800  -3.400000
-0.000800  -3.200000
-0.000800  -3.400000
0.001500  -3.400000
0.004500  -3.400000
0.006700  -3.500000
0.008200  -3.600000
0.003000  -3.300000
-0.000800  -3.700000
-0.003000  -3.400000
-0.003800  -3.600000
-0.002300  -3.600000
-0.001500  -3.500000
-0.005300  -3.600000
-0.007500  -3.400000
-0.008300  -3.800000
-0.006000  -3.400000
-0.004600  -3.800000
-0.005300  -3.600000
-0.005300  -3.800000
-0.002300  -3.800000
-0.001500  -3.800000
-0.003000  -3.800000
-0.004600  -3.800000
-0.002300  -4.000000
-0.001500  -3.600000
-0.003000  -4.200000
-0.005300  -3.800000
-0.006800  -4.000000
-0.005300  -3.900000
-0.001500  -4.000000
0.002200  -4.100000
0.001500  -4.000000
-0.003800  -4.100000
-0.006800  -4.100000
-0.004600  -4.000000
-0.003000  -4.000000
-0.001500  -4.200000
-0.001500  -4.100000
-0.003000  -4.300000
-0.002300  -4.200000
-0.003000  -4.300000
-0.003000  -4.500000
0.000700  -4.200000
0.003000  -4.500000
0.003700  -4.100000
0.001500  -4.600000
0.000000  -4.300000
0.003000  -4.600000
0.006000  -4.400000
0.006700  -4.500000
0.001500  -4.500000
-0.000800  -4.600000
0.000700  -4.500000
-0.000800  -4.700000
-0.001500  -4.500000
-0.000800  -4.600000
-0.001500  -4.800000
-0.004600  -4.700000
-0.003000  -4.800000
-0.002300  -4.700000
-0.004600  -5.000000
-0.006800  -5.000000
-0.005300  -4.800000
-0.004600  -5.000000
-0.003000  -4.900000
0.003000  -5.000000
0.001500  -5.000000
0.001500  -4.900000
0.001500  -5.100000
-0.000800  -5.100000
-0.002300  -5.000000
-0.003800  -5.400000
-0.003000  -5.000000
-0.000800  -5.400000
0.003000  -5.100000
0.003700  -5.300000
-0.000800  -5.300000
-0.002300  -5.400000
-0.003000  -5.400000
-0.004600  -5.200000
-0.003800  -5.700000
-0.003800  -5.400000
-0.002300  -5.600000
0.000000  -5.600000
0.001500  -5.600000
0.002200  -5.600000
0.000700  -5.700000
-0.000800  -5.800000
-0.003000  -5.600000
-0.003800  -5.800000
-0.003000  -5.500000
-0.002300  -6.000000
-0.003800  -5.600000
-0.003000  -5.900000
-0.001500  -5.900000
-0.001500  -5.900000
-0.001500  -6.000000
-0.004600  -6.000000
-0.004600  -5.900000
0.000000  -6.100000
0.000000  -6.000000
-0.000800  -5.700000
0.000000  -6.300000
0.002200  -5.900000
0.005200  -6.300000
0.003000  -6.200000
-0.001500  -6.100000
-0.004600  -6.300000
-0.001500  -6.200000
0.004500  -6.500000
0.005200  -6.200000
0.001500  -6.600000
-0.000800  -6.400000
0.000000  -6.600000
-0.003000  -6.700000
-0.003000  -6.600000
-0.001500  -6.700000
-0.004600  -6.600000
-0.004600  -6.900000
-0.001500  -6.700000
-0.003000  -7.000000
-0.003000  -6.600000
-0.000800  -7.200000
-0.000800  -6.900000
0.000700  -7.000000
0.000000  -7.100000
0.001500  -7.000000
0.003000  -7.300000
0.001500  -7.100000
0.002200  -7.200000
0.000000  -7.300000
-0.003000  -7.400000
-0.003000  -7.500000
-0.001500  -7.500000
-0.000800  -7.300000
-0.000800  -7.700000
0.000000  -7.600000
0.002200  -7.700000
0.003000  -7.800000
0.000700  -7.700000
-0.002300  -8.000000
-0.004600  -7.800000
-0.003000  -8.200000
-0.000800  -7.700000
0.000000  -8.200000
0.000000  -8.300000
-0.000800  -8.300000
-0.000800  -8.300000
0.000700  -8.400000
0.000700  -8.400000
-0.001500  -8.600000
-0.006000  -8.800000
-0.006800  -8.600000
-0.004600  -8.900000
-0.000800  -8.700000
0.006000  -9.000000
0.008200  -9.000000
0.004500  -9.000000
-0.001500  -9.200000
-0.003000  -9.100000
-0.004600  -9.500000
-0.003800  -9.500000
-0.005300  -9.500000
-0.005300  -9.500000
-0.001500  -9.700000
-0.001500  -9.600000
-0.001500  -10.000000
-0.001500  -9.700000
-0.001500  -10.100000
-0.003000  -10.000000
-0.003000  -10.300000
-0.004600  -10.300000
-0.005300  -10.400000
-0.003800  -10.600000
-0.003000  -10.300000
-0.004600  -10.700000
-0.004600  -10.700000
-0.001500  -10.900000
0.000700  -11.000000
0.005200  -11.000000
0.006700  -11.100000
0.003000  -11.400000
0.000000  -11.300000
0.000700  -11.300000
0.001500  -11.700000
0.001500  -11.400000
0.003000  -12.000000
-0.000800  -11.700000
-0.003000  -12.200000
-0.003800  -12.100000
-0.007500  -12.200000
-0.010500  -12.600000
-0.004600  -12.500000
0.002200  -12.700000
0.001500  -12.700000
-0.000800  -12.900000
0.001500  -13.000000
0.000700  -13.300000
-0.003000  -13.000000
-0.004600  -13.500000
-0.004600  -13.500000
-0.002300  -13.700000
-0.001500  -13.800000
-0.003800  -13.800000
-0.003800  -14.100000
-0.003000  -14.000000
-0.001500  -14.600000
0.000000  -14.200000
-0.001500  -14.500000
-0.003800  -14.600000
-0.001500  -14.700000
0.000000  -14.900000
-0.001500  -14.900000
-0.000800  -15.300000
0.001500  -15.100000
0.000700  -15.700000
0.000000  -15.300000
0.000700  -15.900000
0.002200  -15.800000
0.003000  -16.100000
0.003000  -16.200000
0.004500  -16.200000
0.001500  -16.500000
-0.003800  -16.400000
-0.004600  -16.700000
-0.003800  -16.700000
-0.005300  -16.700000
-0.004600  -17.000000
-0.003800  -17.200000
-0.006800  -17.300000
-0.006800  -17.600000
-0.002300  -17.600000
0.001500  -17.700000
0.003000  -18.000000
0.003000  -17.800000
0.001500  -18.300000
0.001500  -18.100000
0.001500  -18.700000
0.002200  -18.500000
0.001500  -18.700000
-0.000800  -19.000000
-0.001500  -18.900000
-0.001500  -19.200000
-0.002300  -19.100000
-0.001500  -19.400000
-0.003000  -19.500000
-0.003000  -19.900000
-0.001500  -19.800000
-0.000800  -20.100000
0.000000  -20.100000
0.001500  -20.100000
0.000700  -20.400000
0.000700  -20.400000
0.002200  -20.800000
0.000700  -20.700000
0.000700  -21.200000
-0.000800  -21.100000
-0.002300  -21.300000
0.000700  -21.300000
0.000700  -21.400000
0.000700  -21.400000
0.000000  -21.800000
-0.000800  -21.800000
-0.000800  -22.100000
0.001500  -22.200000
0.001500  -22.200000
0.000000  -22.500000
-0.003000  -22.500000
-0.003000  -22.900000
-0.000800  -22.900000
-0.000800  -23.000000
-0.002300  -23.200000
-0.003000  -23.300000
-0.001500  -23.600000
-0.001500  -23.800000
-0.004600  -23.800000
-0.004600  -23.800000
-0.001500  -24.300000
-0.003800  -24.000000
-0.003800  -24.500000
-0.003000  -24.400000
-0.004600  -24.900000
-0.006800  -24.700000
-0.005300  -25.000000
-0.002300  -25.200000
0.001500  -25.300000
0.002200  -25.600000
0.000700  -25.500000
0.000700  -25.700000
0.000700  -25.800000
0.002200  -25.900000
0.001500  -26.200000
0.001500  -26.500000
0.003000  -26.200000
0.002200  -26.800000
0.000700  -26.800000
-0.003000  -26.900000
-0.003800  -27.100000
-0.003000  -27.000000
-0.001500  -27.600000
0.000700  -27.400000
0.003000  -27.900000
0.004500  -27.700000
0.003000  -28.000000
-0.002300  -28.300000
-0.003000  -28.300000
-0.003000  -28.400000
-0.000800  -28.600000
-0.003000  -28.900000
-0.003800  -28.800000
-0.003000  -29.400000
-0.006000  -29.000000
-0.005300  -29.500000
-0.004600  -29.500000
-0.006000  -29.800000
-0.004600  -29.800000
-0.003000  -30.000000
-0.001500  -30.300000
-0.002300  -30.200000
-0.002300  -30.600000
0.000700  -30.700000
0.003000  -30.600000
0.003700  -30.900000
0.003000  -31.100000
0.000000  -31.100000
-0.001500  -31.500000
0.000000  -31.500000
0.004500  -31.700000
0.006700  -32.000000
0.003700  -31.800000
-0.000800  -32.100000
-0.001500  -32.000000
0.001500  -32.500000
0.003000  -32.400000
0.003700  -32.700000
0.001500  -32.700000
0.001500  -32.900000
0.000700  -33.200000
0.000700  -33.400000
0.001500  -33.400000
-0.004600  -33.600000
-0.006000  -33.800000
-0.006000  -33.900000
-0.005300  -34.400000
-0.004600  -34.200000
-0.005300  -34.400000
-0.004600  -34.700000
-0.004600  -34.400000
-0.002300  -35.000000
0.000000  -34.800000
0.000000  -35.400000
-0.001500  -35.100000
-0.003800  -35.400000
-0.004600  -35.500000
-0.001500  -35.600000
0.000700  -35.700000
-0.001500  -36.200000
-0.003000  -36.000000
-0.000800  -36.100000
-0.005300  -36.400000
-0.006800  -36.400000
-0.001500  -36.900000
-0.001500  -36.600000
-0.003000  -37.000000
-0.001500  -37.000000
0.000000  -37.100000
0.002200  -37.500000
0.003000  -37.200000
0.000700  -37.700000
-0.003000  -37.800000
0.000700  -38.100000
0.003700  -38.200000
0.003000  -38.300000
0.002200  -38.100000
0.003000  -38.700000
0.006000  -38.300000
0.006000  -39.000000
0.001500  -38.900000
-0.002300  -39.100000
-0.001500  -39.200000
0.001500  -39.200000
0.001500  -39.500000
0.003000  -39.500000
0.003000  -39.700000
0.000700  -39.800000
-0.000800  -40.000000
0.000700  -40.100000
0.000000  -40.400000
-0.001500  -40.400000
0.000000  -40.500000
-0.000800  -40.800000
-0.000800  -40.500000
0.000700  -41.000000
-0.001500  -40.900000
-0.004600  -41.500000
-0.006800  -41.000000
-0.006000  -41.500000
-0.005300  -41.500000
-0.006000  -41.700000
-0.003000  -42.100000
-0.000800  -42.100000
0.002200  -42.300000
0.002200  -42.200000
-0.001500  -42.500000
-0.003000  -42.400000
-0.006800  -42.800000
-0.009800  -42.700000
-0.006000  -43.000000
-0.004600  -43.000000
-0.004600  -43.200000
-0.006800  -43.500000
-0.005300  -43.500000
0.002200  -43.700000
0.003000  -43.400000
0.003000  -44.100000
-0.000800  -44.000000
-0.002300  -44.100000
0.000700  -44.200000
0.003700  -44.400000
0.004500  -44.600000
0.003000  -44.700000
0.001500  -44.800000
-0.001500  -44.900000
0.000000  -45.300000
0.000700  -45.000000
-0.001500  -45.700000
-0.003000  -45.300000
-0.003800  -45.900000
-0.001500  -45.700000
0.000000  -45.900000
-0.000800  -46.300000
-0.001500  -46.000000
-0.001500  -46.400000
-0.002300  -46.500000
-0.001500  -46.500000
-0.000800  -46.600000
-0.000800  -46.800000
-0.000800  -46.800000
-0.001500  -47.200000
-0.001500  -47.300000
-0.000800  -47.300000
-0.000800  -47.600000
-0.003000  -47.500000
-0.003000  -47.800000
-0.003000  -47.600000
0.000700  -48.200000
0.000700  -48.100000
-0.003000  -48.300000
-0.003000  -48.300000
-0.000800  -48.600000
0.001500  -48.600000
0.000700  -49.000000
0.001500  -48.900000
0.000700  -49.100000
-0.000800  -49.100000
0.002200  -49.400000
0.000700  -49.400000
-0.000800  -49.400000
-0.000800  -49.900000
0.001500  -49.800000
0.002200  -50.000000
0.000000  -50.200000
0.000700  -50.200000
0.000000  -50.500000
0.000700  -50.600000
0.000000  -50.700000
-0.000800  -50.800000
-0.000800  -51.000000
-0.001500  -51.100000
-0.002300  -51.400000
-0.003000  -51.100000
-0.002300  -51.700000
-0.001500  -51.400000
-0.001500  -51.900000
-0.003800  -51.900000
-0.005300  -52.100000
-0.003800  -52.200000
-0.003000  -52.100000
-0.000800  -52.700000
0.000000  -52.700000
0.000700  -52.800000
0.000000  -53.000000
0.000700  -53.200000
0.000700  -53.000000
-0.002300  -53.500000
-0.003000  -53.500000
-0.001500  -53.700000
-0.001500  -53.900000
0.000700  -54.000000
0.000700  -54.400000
0.001500  -54.200000
-0.000800  -54.600000
-0.006000  -54.500000
-0.005300  -54.800000
-0.002300  -54.900000
0.000000  -54.900000
0.000000  -55.100000
-0.000800  -55.400000
-0.000800  -55.400000
0.000700  -55.500000
0.003000  -55.800000
0.001500  -55.700000
0.001500  -56.100000
0.002200  -56.000000
0.003700  -56.200000
0.003000  -56.500000
0.003000  -56.400000
0.000700  -56.700000
-0.000800  -56.600000
0.003000  -57.100000
0.002200  -56.900000
0.001500  -57.300000
0.000000  -57.300000
-0.001500  -57.600000
0.000700  -57.700000
0.000000  -57.900000
-0.001500  -57.900000
-0.004600  -58.000000
-0.004600  -58.300000
-0.000800  -58.300000
-0.000800  -58.700000
-0.001500  -58.500000
-0.006800  -58.900000
-0.004600  -59.000000
-0.002300  -59.000000
-0.005300  -59.300000
-0.006800  -59.200000
-0.004600  -59.600000
-0.001500  -59.700000
-0.001500  -59.800000
-0.002300  -59.900000
-0.002300  -60.300000
-0.003000  -60.100000
-0.003000  -60.400000
-0.004600  -60.500000
-0.004600  -60.600000
-0.003000  -61.000000
-0.003000  -60.700000
-0.001500  -61.200000
-0.000800  -60.800000
-0.003800  -61.400000
-0.005300  -61.300000
-0.003000  -61.500000
0.003000  -61.600000
0.005200  -61.800000
0.003000  -61.900000
0.001500  -62.000000
0.000000  -62.200000
-0.000800  -62.300000
0.000700  -62.600000
0.000700  -62.400000
-0.004600  -62.800000
-0.006800  -62.700000
-0.006800  -63.000000
-0.006800  -63.000000
-0.004600  -63.000000
-0.003000  -63.400000
-0.001500  -63.300000
-0.003000  -63.800000
-0.004600  -63.500000
-0.005300  -63.700000
-0.003800  -63.800000
0.001500  -63.900000
0.006000  -63.800000
0.010500  -64.100000
0.009700  -64.200000
0.005200  -64.400000
0.005200  -64.500000
0.003000  -64.500000
0.001500  -64.800000
0.000700  -64.700000
-0.001500  -65.100000
-0.001500  -65.000000
-0.006000  -64.900000
-0.006000  -65.400000
-0.004600  -65.300000
-0.005300  -65.400000
-0.003800  -65.500000
-0.003000  -65.700000
0.000700  -65.600000
0.003000  -66.000000
0.003700  -65.700000
0.003000  -66.200000
0.000000  -66.000000
-0.003000  -66.400000
-0.003800  -66.400000
-0.002300  -66.400000
-0.001500  -66.800000
-0.000800  -66.600000
-0.000800  -67.100000
-0.004600  -66.900000
-0.004600  -67.000000
-0.005300  -67.300000
-0.003000  -67.200000
0.000700  -67.300000
0.000700  -67.500000
-0.000800  -67.600000
-0.001500  -67.600000
0.000700  -68.000000
-0.000800  -67.800000
-0.003000  -68.300000
-0.000800  -68.000000
0.003000  -68.300000
0.003700  -68.400000
-0.000800  -68.400000
-0.001500  -68.900000
-0.001500  -68.600000
-0.000800  -68.900000
0.000700  -68.800000
0.000000  -69.000000
-0.001500  -69.200000
-0.001500  -69.300000
0.001500  -69.200000
0.001500  -69.500000
0.000000  -69.300000
-0.001500  -69.500000
-0.003000  -69.800000
0.001500  -69.600000
0.004500  -70.200000
0.001500  -69.900000
-0.000800  -70.400000
-0.001500  -70.100000
-0.002300  -70.300000
-0.000800  -70.500000
-0.003000  -70.600000
-0.005300  -70.600000
-0.006800  -70.700000
-0.003800  -71.100000
-0.001500  -70.600000
-0.003800  -71.200000
-0.006800  -70.900000
-0.003000  -71.200000
0.000700  -71.400000
0.000700  -71.600000
0.004500  -71.600000
0.008200  -71.400000
0.007500  -71.900000
0.006700  -71.600000
0.009000  -72.000000
0.006700  -72.000000
0.004500  -72.000000
0.001500  -72.200000
-0.005300  -72.500000
-0.003000  -72.500000
0.000000  -72.400000
-0.000800  -72.600000
-0.000800  -72.600000
-0.003000  -73.000000
-0.003800  -72.800000
-0.004600  -73.100000
-0.005300  -72.900000
-0.003800  -73.400000
-0.003800  -73.300000
-0.004600  -73.300000
-0.004600  -73.700000
-0.007500  -73.600000
-0.005300  -73.800000
-0.003800  -73.800000
-0.002300  -73.900000
-0.000800  -73.900000
-0.004600  -74.200000
-0.003000  -74.200000
-0.005300  -74.300000
-0.007500  -74.700000
-0.009100  -74.500000
-0.010500  -74.800000
-0.008300  -74.800000
-0.006800  -75.100000
0.000700  -74.800000
0.005200  -75.300000
0.004500  -75.300000
0.007500  -75.300000
0.006000  -75.500000
0.001500  -75.600000
-0.000800  -75.500000
-0.003000  -75.800000
-0.006000  -76.000000
-0.003800  -76.000000
-0.002300  -76.400000
-0.004600  -76.200000
-0.009100  -76.400000
-0.010500  -76.500000
-0.006800  -76.600000
0.001500  -76.800000
0.005200  -76.800000
0.003700  -77.000000
0.003700  -77.000000
0.001500  -77.300000
0.000700  -77.400000
0.000000  -77.400000
-0.001500  -77.400000
0.000700  -77.700000
0.001500  -77.600000
0.001500  -78.000000
0.001500  -77.900000
0.001500  -78.100000
0.003000  -78.300000
0.004500  -78.200000
0.003700  -78.600000
0.002200  -78.500000
0.004500  -78.800000
0.005200  -78.900000
0.004500  -78.800000
0.000700  -79.100000
-0.001500  -79.100000
-0.000800  -79.400000
0.000700  -79.500000
0.004500  -79.400000
0.005200  -79.700000
0.002200  -79.900000
0.000700  -79.700000
-0.001500  -80.300000
-0.001500  -80.100000
-0.002300  -80.600000
0.000000  -80.500000
0.000700  -80.600000
-0.001500  -80.800000
-0.003000  -80.800000
-0.005300  -81.000000
-0.005300  -81.100000
-0.004600  -81.300000
-0.001500  -81.400000
-0.003000  -81.500000
-0.009100  -81.500000
-0.009800  -81.900000
-0.010500  -81.800000
-0.009800  -82.100000
-0.004600  -82.300000
-0.004600  -82.100000
-0.005300  -82.600000
-0.000800  -82.400000
0.000700  -82.900000
0.000000  -82.600000
-0.002300  -83.000000
-0.001500  -83.000000
0.003000  -83.200000
0.005200  -83.100000
-0.000800  -83.300000
-0.005300  -83.500000
-0.003000  -83.600000
-0.003000  -83.900000
-0.001500  -83.800000
0.000700  -84.300000
0.002200  -83.800000
-0.002300  -84.600000
-0.006800  -84.300000
-0.004600  -84.600000
-0.005300  -84.700000
-0.004600  -84.600000
-0.000800  -85.100000
0.003000  -84.900000
0.004500  -85.200000
0.006000  -85.200000
0.004500  -85.500000
0.004500  -85.500000
0.005200  -85.800000
0.001500  -85.800000
-0.000800  -85.800000
-0.004600  -86.000000
-0.004600  -85.900000
-0.000800  -86.300000
0.002200  -86.100000
0.001500  -86.700000
0.002200  -86.400000
0.003000  -86.900000
0.002200  -86.900000
0.000000  -86.900000
-0.001500  -87.000000
-0.002300  -87.300000
-0.000800  -87.300000
-0.004600  -87.500000
-0.006800  -87.600000
-0.006000  -87.600000
-0.006000  -87.900000
-0.003800  -88.000000
-0.003000  -88.200000
-0.002300  -88.300000
0.000000  -88.400000
0.000700  -88.500000
0.000700  -88.400000
0.003000  -88.900000
0.008200  -88.700000
0.009000  -89.000000
0.006700  -89.200000
0.002200  -89.300000
0.001500  -89.300000
0.002200  -89.600000
0.003000  -89.300000
0.003000  -89.900000
-0.000800  -89.700000
-0.005300  -90.100000
-0.006000  -90.100000
-0.006800  -90.200000
-0.003800  -90.400000
-0.004600  -90.400000
-0.004600  -90.700000
-0.006800  -90.700000
-0.012000  -90.700000
-0.009800  -91.000000
-0.010500  -91.000000
-0.009100  -91.100000
-0.003800  -91.400000
-0.002300  -91.500000
-0.000800  -91.500000
-0.000800  -91.800000
-0.003000  -91.600000
-0.003000  -92.000000
-0.001500  -91.800000
-0.001500  -92.300000
0.003000  -91.900000
0.009000  -92.300000
0.010500  -92.500000
0.005200  -92.300000
0.000700  -92.800000
0.001500  -92.700000
0.002200  -92.800000
0.000000  -93.000000
-0.003000  -93.000000
-0.005300  -93.100000
-0.005300  -93.400000
-0.004600  -93.400000
0.000700  -93.500000
0.000700  -93.700000
0.001500  -93.600000
-0.001500  -94.000000
-0.004600  -93.800000
-0.002300  -94.100000
-0.002300  -94.100000
-0.004600  -94.300000
-0.002300  -94.400000
0.000000  -94.400000
0.000000  -94.500000
0.000700  -94.700000
0.000000  -94.700000
0.002200  -94.700000
0.003700  -95.000000
0.006700  -94.700000
0.008200  -95.200000
0.003000  -94.900000
-0.001500  -95.300000
-0.004600  -95.400000
-0.001500  -95.400000
0.002200  -95.500000
0.004500  -95.600000
0.003000  -95.900000
-0.001500  -95.600000
-0.003000  -95.900000
-0.004600  -95.900000
-0.001500  -96.000000
-0.002300  -96.100000
-0.006800  -96.200000
-0.006000  -96.400000
-0.003000  -96.300000
0.001500  -96.800000
0.005200  -96.500000
0.005200  -96.800000
0.000000  -96.500000
-0.005300  -96.800000
-0.006000  -96.800000
-0.001500  -97.000000
0.003000  -97.100000
0.004500  -97.100000
0.000700  -97.200000
0.003700  -97.100000
0.016500  -97.200000
0.020200  -97.500000
0.011200  -97.500000
0.005200  -97.400000
0.001500  -97.800000
-0.003000  -97.700000
-0.009100  -97.800000
-0.014300  -97.700000
-0.018100  -97.700000
-0.018100  -98.200000
-0.019500  -97.700000
-0.021000  -98.200000
-0.015800  -97.900000
-0.012000  -98.400000
-0.005300  -98.100000
0.005200  -98.200000
0.005200  -98.300000
0.001500  -98.600000
0.000700  -98.400000
0.001500  -98.600000
0.003000  -98.700000
0.003000  -98.500000
0.000700  -98.900000
-0.000800  -98.600000
-0.003800  -98.900000
0.000700  -98.800000
0.003000  -99.000000
-0.000800  -99.000000
-0.001500  -98.900000
-0.003800  -99.400000
-0.003800  -99.100000
-0.003000  -99.100000
-0.004600  -99.200000
-0.001500  -99.400000
-0.000800  -99.100000
0.000000  -99.600000
0.003000  -99.200000
0.003000  -99.600000
0.003700  -99.400000
-0.001500  -99.500000
-0.009100  -99.600000
-0.008300  -99.500000
-0.009100  -99.700000
-0.008300  -99.600000
-0.003000  -99.700000
0.003000  -99.700000
0.005200  -99.800000
0.001500  -99.900000
0.005200  -99.900000
0.005200  -99.800000
-0.000800  -99.800000
-0.006000  -100.200000
-0.007500  -99.900000
-0.007500  -100.300000
-0.008300  -99.900000
-0.005300  -100.300000
0.001500  -100.000000
0.001500  -100.300000
0.000000  -100.000000
0.005200  -100.100000
0.005200  -100.400000
0.006000  -100.300000
0.006000  -100.300000
0.001500  -100.300000
0.001500  -100.500000
-0.003000  -100.300000
-0.005300  -100.600000
-0.001500  -100.300000
0.003000  -100.800000
0.006700  -100.500000
0.004500  -100.500000
0.000700  -100.600000
-0.000800  -100.600000
-0.003000  -100.800000
-0.006800  -100.600000
-0.006800  -100.800000
0.000000  -100.600000
0.003000  -100.800000
0.004500  -100.700000
0.006000  -100.800000
-0.002300  -100.900000
-0.008300  -100.800000
-0.007500  -100.900000
-0.008300  -100.800000
-0.006800  -101.100000
-0.006800  -100.700000
-0.003800  -101.200000
0.000700  -100.900000
0.004500  -101.100000
0.006700  -100.900000
0.006700  -101.100000
0.006700  -101.300000
0.005200  -100.900000
0.005200  -101.200000
0.005200  -101.200000
0.004500  -101.100000
0.001500  -101.200000
0.003000  -101.400000
0.004500  -101.200000
0.001500  -101.300000
-0.001500  -101.400000
-0.004600  -101.000000
-0.006800  -101.400000
-0.003000  -101.000000
-0.003000  -101.600000
-0.008300  -101.200000
-0.008300  -101.700000
-0.004600  -101.400000
-0.001500  -101.600000
-0.001500  -101.500000
-0.003000  -101.400000
-0.005300  -101.500000
-0.005300  -101.500000
-0.005300  -101.500000
-0.006800  -101.300000
-0.004600  -101.600000
-0.000800  -101.300000
0.000700  -101.500000
-0.003000  -101.500000
-0.003000  -101.400000
0.001500  -101.600000
0.004500  -101.400000
0.001500  -101.700000
-0.003000  -101.300000
-0.006000  -101.500000
-0.009100  -101.500000
-0.007500  -101.600000
-0.002300  -101.500000
-0.003000  -101.600000
-0.005300  -101.500000
-0.003000  -101.600000
0.000700  -101.400000
0.001500  -101.500000
0.003000  -101.600000
0.003000  -101.300000
0.002200  -101.600000
0.004500  -101.400000
0.001500  -101.700000
-0.000800  -101.600000
-0.000800  -101.400000
-0.002300  -101.700000
-0.001500  -101.400000
-0.003000  -101.600000
0.001500  -101.600000
0.009000  -101.400000
0.012000  -101.400000
0.011200  -101.600000
0.009700  -101.300000
0.005200  -101.700000
0.002200  -101.400000
0.004500  -101.600000
-0.000800  -101.400000
-0.003000  -101.500000
-0.003800  -101.600000
-0.006000  -101.400000
-0.004600  -101.500000
-0.008300  -101.400000
-0.009800  -101.400000
-0.004600  -101.400000
-0.000800  -101.500000
-0.000800  -101.400000
-0.003000  -101.400000
-0.002300  -101.200000
-0.000800  -101.300000
0.003000  -101.400000
0.002200  -101.000000
-0.001500  -101.600000
-0.003000  -101.100000
-0.004600  -101.400000
-0.001500  -101.200000
0.001500  -101.400000
0.000000  -101.200000
-0.003000  -101.300000
-0.003000  -101.200000
-0.001500  -101.100000
-0.000800  -101.300000
-0.001500  -101.100000
-0.000800  -101.400000
0.003000  -101.000000
0.001500  -101.400000
0.003000  -101.000000
0.004500  -101.300000
0.004500  -101.100000
0.004500  -101.100000
0.003000  -101.300000
0.003000  -100.800000
0.001500  -101.300000
0.001500  -100.900000
-0.002300  -101.100000
-0.004600  -101.100000
-0.004600  -101.000000
-0.001500  -101.100000
0.004500  -101.000000
0.003700  -101.000000
0.000700  -100.800000
-0.004600  -101.100000
-0.001500  -100.700000
-0.000800  -101.200000
-0.003000  -100.600000
-0.005300  -101.000000
-0.006000  -100.800000
-0.002300  -100.700000
-0.001500  -101.000000
0.000000  -100.600000
0.001500  -101.000000
0.001500  -100.800000
-0.000800  -100.900000
-0.003000  -100.700000
0.000000  -100.600000
-0.000800  -100.700000
-0.005300  -100.600000
-0.012000  -100.800000
-0.018800  -100.500000
-0.023300  -100.800000
-0.016500  -100.300000
-0.011300  -100.700000
-0.010500  -100.500000
-0.002300  -100.600000
0.001500  -100.400000
0.006000  -100.600000
0.014200  -100.500000
0.015000  -100.400000
0.005200  -100.400000
-0.000800  -100.400000
0.000000  -100.400000
-0.002300  -100.300000
0.000700  -100.500000
0.004500  -100.300000
0.004500  -100.500000
0.006700  -100.400000
0.003000  -100.400000
0.000700  -100.400000
-0.003000  -100.300000
-0.001500  -100.500000
0.003000  -100.100000
0.001500  -100.500000
-0.003000  -99.900000
-0.001500  -100.200000
-0.000800  -100.300000
-0.000800  -100.100000
-0.000800  -100.100000
-0.000800  -100.300000
-0.000800  -100.100000
0.001500  -100.300000
0.002200  -100.100000
-0.001500  -99.900000
-0.003800  -100.100000
-0.004600  -100.000000
-0.008300  -100.200000
-0.012800  -100.200000
-0.012800  -99.900000
-0.008300  -100.100000
-0.005300  -99.900000
-0.000800  -100.000000
0.003700  -99.900000
0.004500  -99.800000
0.003700  -100.000000
0.005200  -100.100000
0.005200  -99.800000
0.006700  -100.200000
0.006700  -99.900000
0.004500  -100.100000
0.000700  -99.900000
-0.004600  -99.900000
-0.005300  -100.000000
-0.004600  -99.800000
-0.004600  -100.000000
0.000700  -99.900000
0.000000  -100.000000
-0.001500  -99.900000
-0.000800  -99.800000
-0.001500  -99.900000
-0.004600  -99.900000
-0.004600  -99.900000
-0.001500  -99.900000
-0.003000  -99.900000
-0.000800  -99.700000
-0.001500  -100.100000
-0.003000  -99.800000
-0.003000  -100.100000
-0.004600  -99.800000
-0.001500  -99.900000
0.000700  -99.900000
0.001500  -99.900000
-0.001500  -100.000000
-0.003800  -99.900000
-0.003000  -99.900000
-0.003000  -99.900000
-0.004600  -100.000000
-0.003800  -99.700000
0.001500  -100.200000
0.005200  -99.900000
0.009000  -100.100000
0.010500  -100.000000
0.007500  -100.100000
0.001500  -100.100000
-0.001500  -99.800000
-0.000800  -100.300000
-0.001500  -99.900000
-0.001500  -100.200000
-0.005300  -100.200000
-0.006800  -100.100000
-0.006000  -100.000000
-0.003800  -100.000000
-0.003800  -100.000000
-0.006800  -100.200000
-0.006800  -100.300000
-0.005300  -100.100000
-0.000800  -100.400000
0.004500  -100.000000
0.008200  -100.400000
0.008200  -100.200000
0.010500  -100.300000
0.009000  -100.300000
0.003000  -100.200000
0.001500  -100.400000
-0.001500  -100.100000
-0.006800  -100.300000
-0.006800  -100.300000
-0.000800  -100.400000
-0.000800  -100.400000
0.000700  -100.500000
-0.001500  -100.300000
-0.004600  -100.400000
0.000700  -100.400000
-0.003000  -100.300000
-0.006000  -100.600000
-0.005300  -100.500000
-0.005300  -100.700000
-0.004600  -100.400000
-0.001500  -100.800000
0.003000  -100.400000
0.003700  -100.400000
0.005200  -100.700000
0.009000  -100.500000
0.010500  -100.500000
0.011200  -100.700000
0.006700  -100.500000
0.001500  -100.400000
0.002200  -100.800000
0.001500  -100.500000
0.003700  -100.700000
0.002200  -100.800000
-0.005300  -100.700000
-0.010500  -100.800000
-0.011300  -100.600000
-0.008300  -100.900000
-0.006800  -100.600000
-0.007500  -100.800000
-0.006800  -100.800000
-0.007500  -100.800000
-0.006000  -101.000000
-0.006800  -101.100000
-0.005300  -100.700000
-0.004600  -101.000000
-0.007500  -100.800000
-0.010500  -101.000000
-0.008300  -100.900000
-0.001500  -100.800000
-0.003000  -101.100000
-0.004600  -101.000000
-0.000800  -101.100000
0.000700  -101.000000
0.002200  -100.900000
0.003700  -101.100000
0.003000  -101.100000
0.001500  -101.000000
0.002200  -101.100000
0.003000  -101.200000
0.000700  -100.800000
0.000000  -101.300000
-0.000800  -101.000000
0.000700  -101.300000
0.001500  -101.100000
0.000000  -101.300000
-0.003000  -101.200000
-0.006800  -101.100000
-0.009100  -101.400000
-0.004600  -101.300000
0.001500  -101.400000
0.000700  -101.300000
-0.001500  -101.300000
0.006700  -101.300000
0.012700  -101.300000
0.007500  -101.200000
0.003000  -101.300000
-0.001500  -101.400000
-0.006800  -101.500000
-0.006000  -101.500000
-0.009100  -101.200000
-0.010500  -101.500000
-0.004600  -101.100000
0.001500  -101.500000
0.000000  -101.400000
-0.003800  -101.400000
-0.002300  -101.300000
-0.001500  -101.400000
-0.000800  -101.400000
0.009000  -101.300000
0.012700  -101.300000
0.009700  -101.100000
0.006000  -101.500000
0.002200  -101.100000
0.000700  -101.400000
-0.001500  -101.300000
-0.000800  -101.400000
-0.001500  -101.400000
0.000700  -101.200000
0.003000  -101.700000
0.003000  -101.200000
0.000000  -101.600000
-0.004600  -101.300000
-0.004600  -101.400000
-0.006800  -101.400000
-0.004600  -101.300000
-0.002300  -101.300000
0.001500  -101.300000
-0.000800  -101.300000
-0.004600  -101.300000
-0.000800  -101.400000
0.002200  -101.200000
-0.001500  -101.500000
-0.006000  -101.100000
-0.003800  -101.600000
-0.001500  -101.300000
0.000000  -101.400000
-0.002300  -101.300000
-0.005300  -101.300000
0.000700  -101.400000
0.003700  -101.300000
0.003000  -101.400000
0.000700  -101.300000
0.000700  -101.400000
0.003000  -101.200000
0.005200  -101.300000
0.012700  -101.400000
0.011200  -101.200000
0.003000  -101.500000
0.000700  -101.100000
-0.005300  -101.700000
-0.006800  -101.200000
-0.006000  -101.500000
-0.003000  -101.200000
-0.000800  -101.600000
-0.005300  -101.300000
-0.005300  -101.300000
-0.006800  -101.500000
-0.008300  -101.500000
-0.003000  -101.100000
0.001500  -101.300000
0.006700  -101.300000
0.001500  -101.200000
0.001500  -101.500000
0.003000  -101.200000
0.000700  -101.500000
0.000700  -101.300000
-0.005300  -101.200000
-0.009100  -101.500000
-0.009100  -101.200000
-0.007500  -101.500000
-0.006000  -101.300000
-0.004600  -101.300000
-0.003000  -101.300000
-0.003000  -101.300000
-0.003000  -101.100000
-0.003000  -101.400000
-0.001500  -101.100000
0.003000  -101.300000
0.006700  -101.400000
0.004500  -101.100000
0.002200  -101.500000
0.001500  -101.100000
-0.000800  -101.400000
0.000000  -101.300000
0.000000  -101.200000
-0.000800  -101.400000
0.002200  -101.300000
0.003000  -101.300000
0.000700  -101.100000
-0.000800  -101.200000
-0.003800  -101.100000
-0.006000  -101.400000
-0.003000  -101.000000
0.000000  -101.400000
0.000000  -100.900000
-0.000800  -101.300000
0.000000  -101.100000
-0.001500  -101.100000
-0.005300  -101.200000
-0.003000  -101.100000
0.001500  -101.300000
0.001500  -101.100000
-0.000800  -101.100000
-0.003800  -101.100000
-0.001500  -101.100000
0.000700  -101.100000
-0.000800  -101.100000
-0.000800  -101.300000
-0.006800  -100.900000
-0.012800  -101.400000
-0.012800  -100.900000
-0.008300  -101.300000
-0.006800  -100.900000
-0.005300  -101.100000
-0.005300  -101.200000
-0.004600  -101.100000
-0.003000  -101.200000
-0.001500  -100.900000
-0.000800  -100.900000
0.001500  -100.900000
0.000000  -101.200000
-0.003000  -100.900000
0.000700  -101.100000
0.001500  -100.800000
0.000000  -101.100000
-0.000800  -101.000000
0.003000  -100.800000
0.006000  -100.900000
0.004500  -100.800000
0.004500  -101.300000
0.003000  -100.800000
0.002200  -101.100000
-0.000800  -100.800000
-0.002300  -100.900000
-0.005300  -101.100000
-0.007500  -101.000000
-0.003800  -100.800000
0.000000  -100.900000
0.000700  -101.000000
0.000700  -100.700000
-0.000800  -101.100000
0.000700  -100.800000
0.002200  -101.000000
0.000700  -100.800000
-0.000800  -100.800000
0.000700  -101.100000
0.001500  -100.600000
0.000700  -101.000000
-0.002300  -100.600000
-0.003000  -100.900000
-0.003000  -100.800000
-0.005300  -100.800000
-0.003000  -100.800000
-0.001500  -100.900000
-0.002300  -100.800000
-0.003800  -100.800000
-0.003800  -100.900000
0.001500  -100.700000
0.000700  -101.100000
-0.001500  -100.600000
-0.000800  -100.800000
-0.001500  -100.700000
-0.001500  -100.900000
-0.003800  -100.800000
-0.003800  -100.700000
-0.001500  -100.900000
-0.000800  -100.800000
0.000700  -101.000000
0.001500  -100.600000
0.001500  -100.800000
0.001500  -100.800000
0.000700  -100.900000
0.003000  -100.600000
0.005200  -100.800000
0.006700  -100.600000
0.005200  -100.600000
0.004500  -100.800000
0.000700  -100.600000
0.000700  -100.800000
0.003000  -100.500000
0.000700  -100.700000
-0.000800  -100.600000
-0.000800  -100.700000
-0.003000  -100.500000
-0.003000  -100.800000
-0.003000  -100.400000
-0.000800  -100.800000
0.003000  -100.600000
0.003700  -100.500000
0.003700  -100.700000
0.001500  -100.500000
0.000000  -100.800000
-0.000800  -100.400000
-0.001500  -100.500000
-0.004600  -100.700000
-0.005300  -100.400000
-0.004600  -100.700000
-0.001500  -100.300000
-0.001500  -100.700000
-0.002300  -100.500000
0.000000  -100.400000
0.001500  -100.300000
0.001500  -100.700000
-0.002300  -100.300000
-0.005300  -100.500000
-0.004600  -100.400000
-0.004600  -100.400000
-0.003800  -100.500000
-0.004600  -100.300000
-0.004600  -100.500000
-0.003000  -100.400000
-0.003000  -100.300000
-0.004600  -100.400000
-0.005300  -100.300000
-0.003000  -100.300000
-0.000800  -100.400000
0.000700  -100.300000
-0.000800  -100.300000
-0.000800  -100.400000
-0.000800  -100.000000
0.003000  -100.600000
0.005200  -100.000000
0.004500  -100.300000
0.002200  -100.100000
-0.000800  -100.200000
-0.000800  -100.300000
-0.002300  -100.100000
-0.001500  -100.200000
-0.001500  -100.100000
-0.001500  -100.000000
0.000700  -100.100000
-0.001500  -100.200000
0.000000  -100.100000
0.000000  -100.100000
-0.004600  -100.000000
-0.004600  -100.100000
-0.003000  -100.300000
-0.003800  -99.700000
-0.004600  -100.300000
-0.006800  -99.800000
-0.005300  -100.000000
-0.001500  -99.800000
0.000000  -99.800000
0.000700  -99.900000
0.000000  -99.700000
-0.000800  -99.900000
0.000000  -99.700000
0.000000  -99.800000
-0.003000  -99.900000
-0.004600  -99.800000
-0.004600  -99.500000
-0.001500  -99.800000
0.000700  -99.600000
0.003000  -99.400000
0.004500  -99.700000
0.000700  -99.300000
-0.001500  -99.800000
-0.003000  -99.400000
-0.004600  -99.600000
-0.003800  -99.400000
-0.003800  -99.500000
-0.003800  -99.500000
-0.003000  -99.300000
-0.000800  -99.400000
-0.000800  -99.200000
0.000000  -99.400000
0.003000  -99.100000
0.002200  -99.400000
0.002200  -99.100000
0.003700  -99.100000
0.006700  -99.100000
0.006700  -99.000000
0.003700  -99.100000
0.001500  -98.800000
0.000700  -99.100000
0.000000  -98.700000
0.000700  -99.000000
0.003000  -98.900000
0.001500  -98.700000
0.001500  -98.700000
0.000700  -98.600000
0.000000  -98.800000
-0.001500  -98.500000
-0.001500  -98.700000
-0.001500  -98.400000
-0.003800  -98.700000
-0.006000  -98.100000
-0.006000  -98.600000
-0.006800  -98.200000
-0.006000  -98.400000
-0.005300  -98.200000
-0.003000  -98.100000
-0.000800  -98.400000
0.001500  -98.100000
0.001500  -98.200000
-0.001500  -97.900000
-0.000800  -98.000000
0.000700  -97.700000
-0.000800  -98.000000
-0.001500  -97.700000
-0.001500  -97.800000
-0.001500  -97.800000
-0.000800  -97.700000
0.001500  -97.900000
0.000700  -97.500000
-0.000800  -97.800000
-0.001500  -97.300000
-0.001500  -97.600000
-0.000800  -97.200000
-0.000800  -97.300000
-0.000800  -97.200000
0.000700  -97.200000
0.000700  -97.200000
-0.002300  -97.200000
0.000000  -97.100000
0.001500  -97.100000
0.000000  -97.000000
0.000700  -96.700000
0.000700  -96.900000
0.000700  -96.600000
-0.002300  -96.800000
-0.001500  -96.800000
0.000000  -96.500000
0.001500  -96.800000
0.003000  -96.200000
0.004500  -96.300000
0.004500  -96.300000
0.003000  -96.200000
0.003000  -96.100000
0.001500  -96.300000
-0.000800  -95.800000
-0.002300  -96.200000
-0.001500  -95.700000
0.000700  -95.900000
-0.001500  -95.800000
-0.000800  -95.500000
-0.000800  -95.800000
-0.003800  -95.400000
-0.003000  -95.600000
-0.003000  -95.300000
-0.004600  -95.400000
-0.004600  -95.300000
-0.002300  -95.100000
-0.005300  -95.000000
-0.006800  -95.100000
-0.008300  -95.000000
-0.006800  -94.700000
-0.002300  -94.900000
-0.000800  -94.500000
0.001500  -94.800000
0.003000  -94.200000
0.003000  -94.700000
0.006000  -94.200000
0.008200  -94.400000
0.008200  -94.200000
0.006700  -94.000000
0.005200  -94.100000
0.004500  -94.000000
0.004500  -94.100000
0.003000  -93.900000
0.000700  -93.900000
-0.000800  -93.400000
-0.001500  -93.600000
-0.000800  -93.300000
-0.000800  -93.400000
-0.003800  -93.400000
-0.005300  -93.000000
-0.003800  -93.300000
-0.002300  -92.700000
-0.003000  -93.100000
-0.002300  -92.700000
-0.002300  -92.900000
0.000700  -92.600000
0.005200  -92.400000
0.008200  -92.500000
0.007500  -92.400000
0.003000  -92.100000
0.000000  -92.300000
-0.000800  -92.200000
-0.001500  -91.800000
-0.001500  -92.200000
-0.000800  -91.600000
0.000700  -91.800000
0.003000  -91.500000
0.001500  -91.600000
-0.000800  -91.400000
-0.000800  -91.300000
-0.001500  -91.400000
-0.002300  -90.900000
-0.001500  -91.100000
0.000000  -91.100000
0.000000  -90.800000
-0.004600  -90.700000
-0.007500  -90.800000
-0.006800  -90.500000
-0.006800  -90.500000
-0.005300  -90.400000
-0.004600  -90.100000
-0.006000  -90.300000
-0.008300  -89.800000
-0.008300  -90.200000
-0.004600  -89.700000
-0.004600  -90.000000
-0.004600  -89.600000
-0.003000  -89.600000
-0.004600  -89.600000
-0.003000  -89.200000
-0.002300  -89.200000
-0.003000  -89.400000
-0.003000  -88.700000
-0.003000  -89.000000
-0.001500  -88.700000
-0.003800  -88.500000
-0.001500  -88.700000
-0.001500  -88.300000
-0.002300  -88.600000
-0.002300  -88.100000
-0.003000  -88.200000
0.000000  -88.100000
0.000000  -87.700000
0.003000  -87.900000
0.004500  -87.800000
0.001500  -87.700000
0.000700  -87.500000
0.000700  -87.400000
-0.002300  -87.200000
-0.002300  -87.300000
-0.003000  -86.800000
-0.006000  -87.000000
-0.006000  -86.700000
-0.003000  -86.700000
-0.001500  -86.700000
-0.005300  -86.300000
-0.006800  -86.400000
-0.005300  -86.100000
-0.006000  -86.100000
-0.006000  -86.100000
-0.006000  -85.800000
-0.006000  -85.600000
-0.006000  -85.500000
-0.006000  -85.300000
-0.003000  -85.400000
0.001500  -85.100000
0.001500  -85.000000
0.001500  -85.100000
0.001500  -84.600000
0.002200  -84.700000
0.000000  -84.300000
-0.006800  -84.500000
-0.006000  -84.100000
-0.002300  -84.200000
-0.000800  -84.000000
-0.000800  -83.800000
-0.000800  -83.700000
0.003000  -83.700000
0.003000  -83.400000
0.001500  -83.200000
0.003000  -83.100000
0.004500  -82.800000
0.005200  -83.200000
0.004500  -82.700000
0.004500  -82.600000
0.002200  -82.400000
0.001500  -82.300000
0.001500  -82.300000
0.003000  -82.000000
0.002200  -82.200000
0.000700  -81.700000
-0.000800  -81.600000
-0.001500  -81.500000
-0.003000  -81.300000
-0.001500  -81.300000
0.002200  -81.300000
0.000700  -81.100000
-0.003000  -80.600000
-0.003000  -80.700000
-0.001500  -80.400000
-0.003000  -80.700000
-0.003800  -80.000000
-0.001500  -80.200000
-0.003000  -79.900000
-0.003000  -79.900000
-0.003000  -79.800000
-0.003000  -79.500000
-0.006800  -79.600000
-0.006000  -79.300000
-0.004600  -79.300000
-0.008300  -79.000000
-0.005300  -79.000000
-0.002300  -78.800000
-0.003800  -78.800000
-0.003000  -78.600000
-0.001500  -78.500000
-0.003000  -78.400000
-0.003800  -78.100000
-0.003000  -78.300000
-0.002300  -77.800000
-0.003000  -78.300000
-0.001500  -77.700000
0.002200  -77.800000
0.003000  -77.500000
0.001500  -77.400000
0.001500  -77.200000
0.001500  -77.100000
-0.001500  -76.800000
-0.000800  -76.900000
0.000000  -76.600000
-0.001500  -76.600000
-0.000800  -76.500000
-0.000800  -76.200000
-0.001500  -76.400000
-0.003000  -76.100000
-0.004600  -76.000000
-0.002300  -76.000000
-0.000800  -75.600000
0.000000  -75.800000
0.001500  -75.300000
0.001500  -75.300000
0.002200  -75.400000
0.004500  -75.100000
0.003000  -74.900000
0.000000  -75.100000
-0.000800  -74.500000
0.000700  -74.800000
0.000000  -74.400000
0.000700  -74.600000
0.001500  -74.300000
0.003700  -74.200000
0.004500  -74.000000
0.005200  -73.800000
0.005200  -73.900000
0.002200  -73.600000
0.002200  -73.500000
0.001500  -73.400000
0.000700  -73.400000
0.001500  -73.100000
0.000000  -73.300000
-0.004600  -73.000000
-0.005300  -73.000000
-0.008300  -72.800000
-0.007500  -72.500000
-0.005300  -72.800000
-0.005300  -72.200000
-0.004600  -72.600000
-0.001500  -72.100000
-0.001500  -72.400000
-0.003000  -72.000000
-0.001500  -72.000000
0.001500  -71.700000
0.004500  -71.700000
0.007500  -71.700000
0.006700  -71.500000
0.004500  -71.600000
0.003000  -71.100000
0.005200  -71.300000
0.007500  -70.900000
0.003000  -71.100000
0.000000  -70.800000
-0.000800  -70.800000
-0.000800  -70.700000
0.001500  -70.400000
-0.001500  -70.600000
-0.003800  -70.200000
-0.001500  -70.400000
-0.003000  -70.200000
-0.004600  -69.900000
-0.005300  -69.900000
-0.009800  -69.800000
-0.008300  -69.400000
-0.008300  -69.800000
-0.009800  -69.300000
-0.006800  -69.300000
-0.004600  -69.300000
-0.003000  -69.000000
-0.005300  -69.100000
-0.005300  -68.700000
-0.003000  -69.000000
0.000000  -68.600000
0.003000  -68.800000
0.000700  -68.500000
-0.003800  -68.400000
-0.006800  -68.400000
-0.004600  -68.400000
-0.003800  -68.100000
-0.003000  -68.100000
-0.003000  -68.000000
-0.001500  -67.900000
-0.000800  -67.900000
-0.002300  -67.500000
-0.001500  -67.600000
-0.001500  -67.600000
0.000000  -67.400000
0.001500  -67.500000
0.003000  -67.200000
0.003000  -67.200000
0.003000  -67.000000
0.003700  -66.900000
0.000700  -66.900000
-0.000800  -66.900000
0.003000  -66.900000
0.005200  -66.900000
0.000700  -66.400000
-0.003000  -66.600000
-0.004600  -66.200000
-0.005300  -66.300000
-0.004600  -66.100000
-0.004600  -66.000000
-0.004600  -66.100000
-0.001500  -65.700000
0.000700  -66.000000
0.002200  -65.600000
0.005200  -65.500000
0.004500  -65.500000
0.001500  -65.400000
-0.000800  -65.200000
-0.000800  -65.300000
-0.001500  -65.100000
-0.002300  -64.900000
-0.002300  -65.100000
-0.004600  -64.700000
-0.004600  -65.000000
-0.004600  -64.500000
-0.003000  -64.700000
0.000000  -64.400000
0.001500  -64.600000
-0.000800  -64.400000
-0.000800  -64.300000
-0.000800  -64.400000
-0.002300  -64.100000
-0.001500  -64.000000
-0.001500  -64.000000
-0.001500  -63.900000
-0.005300  -63.500000
-0.005300  -63.800000
-0.003800  -63.400000
-0.004600  -63.700000
-0.003000  -63.300000
-0.001500  -63.300000
-0.000800  -63.300000
0.002200  -63.000000
0.003700  -63.300000
0.005200  -62.800000
0.003700  -63.100000
0.003000  -62.600000
0.001500  -62.600000
0.000700  -62.600000
-0.000800  -62.500000
-0.000800  -62.300000
-0.000800  -62.300000
-0.001500  -62.200000
-0.000800  -62.100000
-0.000800  -62.300000
-0.001500  -61.800000
-0.001500  -62.100000
0.001500  -61.600000
0.001500  -61.800000
-0.000800  -61.500000
-0.002300  -61.600000
-0.004600  -61.500000
-0.004600  -61.300000
-0.003800  -61.200000
0.000700  -61.200000
0.001500  -61.100000
0.000700  -61.100000
0.003000  -60.900000
0.003000  -60.600000
0.004500  -60.600000
0.002200  -60.500000
0.001500  -60.500000
0.000700  -60.500000
0.000000  -60.200000
0.000700  -60.300000
0.003000  -60.000000
0.001500  -60.200000
-0.003000  -59.800000
-0.005300  -59.900000
-0.005300  -59.800000
-0.005300  -59.600000
-0.004600  -59.600000
-0.003000  -59.600000
-0.002300  -59.400000
-0.001500  -59.500000
-0.001500  -59.100000
0.003000  -59.000000
0.003000  -59.100000
-0.001500  -58.800000
-0.002300  -58.900000
-0.005300  -58.600000
-0.006800  -58.700000
-0.006000  -58.500000
-0.004600  -58.400000
0.000700  -58.500000
0.002200  -58.200000
0.001500  -58.200000
0.001500  -58.000000
0.000000  -58.000000
0.003000  -57.800000
0.000700  -58.000000
-0.001500  -57.500000
-0.001500  -57.800000
0.000700  -57.200000
0.002200  -57.600000
0.000700  -57.200000
0.002200  -57.300000
0.000700  -57.200000
-0.000800  -57.000000
-0.000800  -56.900000
-0.003000  -56.600000
-0.005300  -56.900000
-0.007500  -56.700000
-0.004600  -56.600000
-0.001500  -56.400000
-0.001500  -56.600000
-0.003800  -56.200000
-0.001500  -56.300000
0.000700  -56.100000
0.000700  -56.000000
0.000000  -56.100000
0.001500  -55.700000
0.005200  -56.000000
0.006000  -55.400000
0.004500  -55.700000
0.003700  -55.400000
0.003700  -55.300000
0.004500  -55.300000
0.003700  -55.000000
0.001500  -55.100000
0.000700  -55.100000
-0.000800  -54.900000
-0.000800  -54.600000
-0.003800  -54.900000
-0.008300  -54.400000
-0.008300  -54.600000
-0.009100  -54.200000
-0.010500  -54.400000
-0.010500  -54.100000
-0.008300  -54.000000
-0.006800  -53.900000
-0.006800  -53.700000
-0.004600  -53.800000
0.001500  -53.600000
0.003000  -53.600000
0.000000  -53.500000
0.000000  -53.400000
-0.000800  -53.200000
-0.001500  -53.100000
-0.000800  -53.000000
-0.000800  -52.700000
-0.001500  -52.800000
-0.002300  -52.400000
-0.001500  -52.600000
-0.000800  -52.200000
-0.004600  -52.300000
-0.003800  -52.000000
-0.001500  -52.100000
-0.001500  -51.900000
-0.002300  -51.800000
-0.003000  -51.700000
-0.003800  -51.700000
-0.003000  -51.300000
-0.003000  -51.400000
-0.004600  -51.100000
-0.003000  -50.900000
-0.002300  -51.100000
-0.001500  -50.800000
-0.002300  -50.700000
-0.001500  -50.500000
0.001500  -50.300000
-0.001500  -50.400000
-0.006000  -50.000000
-0.010500  -50.300000
-0.012000  -49.800000
-0.012800  -49.800000
-0.010500  -49.600000
-0.003800  -49.500000
-0.000800  -49.200000
0.001500  -49.400000
0.002200  -48.900000
0.004500  -49.200000
0.004500  -48.600000
0.005200  -48.800000
0.006700  -48.600000
0.001500  -48.300000
0.006700  -48.300000
0.010500  -47.900000
0.008200  -48.200000
0.009000  -47.800000
0.006000  -47.700000
0.005200  -47.700000
0.005200  -47.300000
0.003000  -47.200000
0.005200  -47.200000
0.009000  -47.000000
0.008200  -46.900000
0.004500  -46.800000
0.000700  -46.500000
-0.000800  -46.700000
0.003000  -46.100000
0.003000  -46.400000
0.003000  -46.000000
0.003700  -45.900000
0.006700  -45.800000
0.008200  -45.500000
0.006700  -45.400000
-0.000800  -45.300000
-0.004600  -45.000000
-0.005300  -45.100000
-0.006000  -45.000000
-0.006000  -44.400000
-0.006800  -44.700000
-0.004600  -44.200000
-0.004600  -44.400000
-0.004600  -44.100000
-0.002300  -44.000000
-0.001500  -44.000000
-0.001500  -43.700000
-0.000800  -43.700000
-0.000800  -43.200000
-0.000800  -43.600000
-0.000800  -43.200000
-0.000800  -42.900000
-0.001500  -42.800000
-0.000800  -42.700000
0.000000  -42.400000
0.000700  -42.500000
0.000700  -42.300000
0.000700  -42.000000
0.000700  -42.200000
0.001500  -41.700000
0.000000  -41.900000
0.000000  -41.300000
0.003700  -41.600000
0.001500  -41.100000
-0.000800  -41.200000
-0.002300  -40.800000
-0.001500  -40.800000
-0.000800  -40.600000
-0.003800  -40.500000
-0.002300  -40.300000
0.000700  -40.100000
0.003000  -40.100000
0.004500  -39.600000
0.003000  -39.800000
-0.000800  -39.500000
0.000000  -39.400000
0.000000  -39.200000
-0.003000  -39.000000
-0.003000  -39.000000
0.000000  -38.500000
0.000700  -38.700000
-0.000800  -38.300000
-0.000800  -38.300000
-0.003800  -37.900000
-0.004600  -37.800000
-0.004600  -37.700000
-0.004600  -37.800000
-0.004600  -37.200000
-0.001500  -37.200000
0.000000  -36.900000
-0.001500  -36.900000
-0.003000  -36.900000
-0.003800  -36.400000
-0.003800  -36.500000
-0.006800  -36.000000
-0.004600  -36.100000
-0.002300  -35.700000
-0.004600  -35.600000
-0.004600  -35.500000
-0.005300  -35.400000
-0.003800  -35.200000
-0.001500  -35.000000
-0.003000  -35.000000
-0.004600  -34.600000
-0.005300  -34.700000
-0.003000  -34.000000
-0.001500  -34.400000
-0.001500  -33.800000
-0.000800  -34.000000
-0.003000  -33.700000
-0.002300  -33.500000
-0.002300  -33.400000
-0.003000  -32.900000
-0.000800  -33.100000
-0.003000  -32.800000
-0.003800  -32.600000
-0.003000  -32.400000
-0.004600  -32.400000
-0.002300  -31.900000
0.000000  -32.000000
-0.003000  -31.800000
-0.002300  -31.700000
-0.001500  -31.400000
-0.002300  -31.300000
-0.000800  -31.300000
0.000000  -30.800000
0.000000  -30.900000
0.000000  -30.200000
0.003700  -30.600000
0.003700  -30.000000
0.001500  -30.000000
0.001500  -29.900000
0.002200  -29.700000
0.000700  -29.600000
0.000700  -29.100000
0.000700  -29.200000
-0.000800  -28.800000
-0.000800  -29.000000
0.001500  -28.400000
-0.000800  -28.500000
-0.005300  -28.100000
-0.007500  -28.200000
-0.010500  -28.000000
-0.012000  -27.500000
-0.012800  -27.700000
-0.017300  -27.200000
-0.018100  -27.200000
-0.012000  -27.000000
-0.003000  -26.900000
0.004500  -26.600000
0.014200  -26.800000
0.021700  -26.300000
0.027000  -26.400000
0.029200  -26.000000
0.030700  -25.700000
0.027700  -25.700000
0.023200  -25.300000
0.018700  -25.500000
0.010500  -25.000000
0.003000  -25.200000
-0.000800  -24.700000
-0.003000  -24.600000
-0.006800  -24.300000
-0.012000  -24.100000
-0.012800  -24.000000
-0.012000  -23.900000
-0.009100  -23.500000
-0.009100  -23.500000
-0.009800  -23.400000
-0.010500  -22.900000
-0.010500  -23.000000
-0.010500  -22.700000
-0.010500  -22.600000
-0.013500  -22.300000
-0.020300  -22.200000
-0.021800  -22.100000
-0.018100  -21.600000
-0.016500  -21.900000
-0.014300  -21.400000
-0.006000  -21.200000
-0.000800  -21.300000
0.005200  -21.000000
0.010500  -20.600000
0.012700  -20.700000
0.012700  -20.200000
0.010500  -20.400000
0.008200  -19.900000
0.007500  -19.800000
0.004500  -19.700000
-0.000800  -19.500000
-0.001500  -19.400000
-0.008300  -19.100000
-0.011300  -19.100000
-0.010500  -18.900000
-0.008300  -18.600000
-0.006000  -18.500000
-0.004600  -18.400000
-0.005300  -18.000000
-0.005300  -18.200000
-0.003000  -17.700000
-0.005300  -17.700000
-0.003800  -17.600000
-0.003800  -17.100000
-0.002300  -17.300000
0.001500  -16.800000
0.006000  -17.100000
0.006700  -16.600000
0.003000  -16.700000
0.004500  -16.300000
0.003000  -16.200000
0.001500  -16.000000
0.005200  -15.900000
0.006700  -15.700000
0.003700  -15.600000
0.003000  -15.400000
0.005200  -15.000000
0.004500  -15.100000
-0.003000  -14.700000
-0.008300  -14.900000
-0.006800  -14.300000
-0.005300  -14.600000
-0.002300  -14.200000
0.000700  -14.100000
0.000700  -13.800000
0.003000  -13.700000
0.006700  -13.500000
0.005200  -13.500000
0.000000  -13.200000
-0.004600  -13.000000
-0.009800  -13.000000
-0.014300  -12.600000
-0.014300  -12.600000
-0.018100  -12.200000
-0.015800  -12.300000
-0.012000  -12.100000
-0.005300  -11.800000
0.001500  -11.700000
-0.005300  -11.400000
-0.006800  -11.500000
0.004500  -11.100000
0.014200  -11.200000
0.027700  -10.800000
0.039000  -10.800000
0.045700  -10.500000
0.045000  -10.500000
0.036000  -10.000000
0.028500  -10.300000
0.014200  -9.800000
-0.005300  -9.900000
-0.014300  -9.600000
-0.028500  -9.400000
-0.039000  -9.500000
-0.034600  -9.000000
-0.027000  -9.100000
-0.017300  -8.700000
-0.006000  -8.700000
0.003000  -8.600000
0.006700  -8.300000
0.004500  -8.300000
0.005200  -8.300000
0.003700  -8.100000
0.000700  -7.700000
-0.004600  -8.000000
-0.008300  -7.400000
-0.006800  -7.800000
-0.007500  -7.100000
-0.005300  -7.400000
-0.004600  -7.000000
-0.003000  -6.800000
0.000000  -6.800000
-0.000800  -6.500000
-0.001500  -6.700000
-0.003000  -6.300000
-0.001500  -6.300000
-0.004600  -6.000000
-0.014300  -6.000000
-0.021800  -5.900000
-0.024000  -5.900000
-0.025600  -5.400000
-0.030800  -5.600000
-0.031500  -5.400000
-0.034600  -5.300000
-0.031500  -5.300000
-0.014300  -4.800000
0.000700  -5.100000
0.020200  -4.700000
0.032200  -5.000000
0.038200  -4.500000
0.045700  -4.500000
0.044200  -4.200000
0.036700  -4.300000
0.021700  -4.100000
0.018000  -4.100000
0.023200  -4.100000
0.027700  -3.600000
0.021700  -4.000000
0.000700  -3.400000
-0.012800  -3.600000
-0.020300  -3.200000
-0.012000  -3.500000
0.000700  -3.100000
0.012000  -3.100000
0.018000  -3.200000
0.020200  -2.700000
0.023200  -2.900000
0.016500  -2.700000
0.012000  -2.700000
0.006700  -2.500000
0.004500  -2.600000
-0.009100  -2.300000
-0.029300  -2.400000
-0.038300  -2.200000
-0.045800  -2.200000
-0.050300  -2.200000
-0.041300  -1.900000
-0.035300  -2.300000
-0.033800  -1.900000
-0.021000  -2.300000
-0.008300  -1.900000
0.000000  -2.200000
0.006700  -1.900000
0.010500  -2.100000
0.009000  -2.100000
0.006700  -2.000000
0.004500  -2.000000
0.000700  -2.200000
-0.012000  -2.200000
-0.021800  -1.900000
-0.015800  -2.300000
-0.009100  -2.300000
0.001500  -2.300000
0.009000  -2.400000
0.023200  -2.500000
0.042700  -2.800000
0.042700  -2.700000
0.039000  -3.100000
0.027000  -2.700000
0.003700  -3.000000
-0.009100  -3.100000
-0.010500  -3.300000
-0.020300  -3.300000
-0.034600  -3.700000
-0.042000  -3.400000
-0.038300  -4.000000
-0.021800  -3.700000
-0.004600  -4.000000
0.009700  -4.100000
0.020200  -4.100000
0.025500  -4.500000
0.027000  -4.300000
0.025500  -4.700000
0.009000  -4.600000
-0.009800  -4.500000
-0.012800  -4.900000
-0.015000  -5.000000
-0.019500  -5.000000
-0.020300  -5.200000
-0.025600  -5.200000
-0.025600  -5.100000
-0.031500  -5.400000
-0.032300  -5.000000
-0.020300  -5.500000
-0.009800  -5.100000
0.010500  -5.400000
0.017200  -5.000000
0.014200  -5.300000
0.023200  -5.300000
0.022500  -5.000000
0.018700  -5.200000
0.010500  -4.900000
0.005200  -4.900000
0.015700  -4.900000
0.020200  -5.000000
0.014200  -4.500000
0.001500  -4.700000
-0.014300  -4.200000
-0.027800  -4.200000
-0.045000  -4.200000
-0.053300  -4.100000
-0.048000  -4.100000
-0.033800  -3.600000
-0.019500  -4.000000
-0.012000  -3.400000
0.005200  -3.600000
0.029200  -3.200000
0.046500  -3.100000
0.059200  -2.900000
0.057700  -2.700000
0.050200  -2.600000
0.033000  -2.300000
0.009000  -2.500000
-0.016500  -2.000000
-0.046500  -2.300000
-0.048000  -1.800000
-0.018800  -2.100000
0.006700  -1.500000
0.029200  -1.500000
0.051700  -1.400000
0.058500  -1.100000
0.045700  -1.400000
0.018700  -0.900000
-0.005300  -1.000000
-0.024000  -0.800000
-0.030000  -0.700000
-0.019500  -0.600000
-0.005300  -0.500000
0.003000  -0.300000
-0.000800  -0.300000
-0.003000  -0.400000
-0.003000  -0.100000
-0.009100  -0.200000
-0.010500  0.100000
-0.007500  -0.100000
-0.009800  0.400000
-0.009100  0.100000
-0.003000  0.400000
-0.002300  0.400000
-0.004600  0.400000
-0.005300  0.400000
-0.007500  0.500000
-0.008300  0.600000
-0.010500  0.600000
-0.009100  0.900000
-0.006800  0.600000
-0.008300  0.900000
-0.015000  0.600000
-0.023300  0.700000
-0.024800  0.900000
-0.025600  0.700000
-0.024000  1.000000
-0.015000  0.700000
-0.000800  1.100000
0.009000  0.900000
0.003000  0.900000
-0.014300  1.100000
-0.035300  1.000000
-0.044300  0.800000
-0.046500  1.200000
-0.034600  0.800000
-0.012800  1.200000
0.010500  0.900000
0.040500  1.100000
0.054000  1.200000
0.060700  1.000000
0.072700  1.100000
0.060000  1.000000
0.042000  1.300000
0.072700  1.300000
0.108700  1.200000
0.110200  1.200000
0.078000  1.300000
0.039700  1.100000
0.016500  1.300000
-0.021800  1.400000
-0.057000  1.200000
-0.069100  1.500000
-0.075800  1.300000
-0.068300  1.500000
-0.045800  1.300000
-0.022500  1.400000
0.006700  1.400000
0.026200  1.300000
0.027000  1.500000
0.016500  1.300000
-0.019500  1.400000
-0.049500  1.400000
-0.046500  1.500000
-0.036800  1.500000
-0.034600  1.800000
-0.024800  1.300000
-0.020300  1.700000
-0.023300  1.700000
-0.012800  1.600000
-0.009100  1.800000
-0.008300  1.500000
-0.004600  1.900000
-0.000800  1.600000
0.003000  2.100000
0.002200  1.800000
0.001500  1.900000
-0.006800  2.200000
-0.021800  2.100000
-0.029300  2.200000
-0.024000  2.300000
-0.016500  2.400000
-0.011300  2.200000
-0.014300  2.700000
-0.017300  2.200000
-0.016500  2.600000
-0.015800  2.500000
-0.009100  2.700000
-0.014300  2.800000
-0.020300  2.700000
-0.016500  3.000000
-0.021000  2.700000
-0.017300  3.300000
-0.008300  3.000000
-0.005300  3.300000
-0.042800  3.200000
-0.094500  3.200000
-0.095300  3.200000
-0.052500  3.500000
-0.005300  3.600000
0.079500  3.500000
0.169500  3.700000
0.208500  3.600000
0.231000  4.000000
0.192700  3.600000
0.102700  4.200000
0.021700  3.900000
-0.032300  3.900000
-0.010500  3.900000
0.039000  4.000000
0.060700  4.100000
0.071200  4.000000
0.044200  4.100000
0.006000  3.900000
0.000700  4.300000
-0.031500  3.900000
-0.075800  4.400000
-0.094500  4.100000
-0.095300  4.100000
-0.085600  4.200000
-0.066000  4.100000
-0.044300  4.500000
-0.015800  4.100000
0.010500  4.500000
0.021700  4.100000
0.017200  4.400000
0.010500  4.400000
0.013500  4.300000
-0.004600  4.300000
-0.021800  4.600000
-0.024800  4.100000
-0.023300  4.500000
-0.016500  4.500000
-0.018100  4.500000
-0.027000  4.500000
-0.040500  4.400000
-0.036800  4.600000
-0.027800  4.300000
-0.019500  4.600000
-0.010500  4.500000
-0.002300  4.500000
0.012000  4.700000
0.012000  4.700000
0.003000  4.600000
-0.026300  4.800000
-0.089300  4.800000
-0.128300  4.600000
-0.097500  4.900000
-0.046500  4.500000
0.015700  4.900000
0.080200  4.700000
0.138700  4.800000
0.170200  4.900000
0.141700  4.800000
0.062200  5.000000
-0.030800  4.800000
-0.066800  5.000000
-0.071300  5.000000
-0.040500  5.100000
0.005200  5.000000
0.024000  5.100000
0.045000  5.000000
0.044200  5.200000
0.042700  4.900000
0.027000  5.100000
-0.016500  5.100000
-0.057000  4.900000
-0.095300  5.300000
-0.108800  4.900000
-0.095300  5.200000
-0.071300  5.000000
-0.024000  5.300000
0.040500  5.200000
0.102700  5.100000
0.147000  5.000000
0.158200  5.200000
0.133500  5.200000
0.057000  4.800000
-0.040500  5.200000
-0.093000  4.900000
-0.089300  5.400000
-0.059300  5.000000
-0.013500  5.100000
0.040500  5.100000
0.072700  5.000000
0.064500  5.200000
0.030000  4.900000
-0.024800  5.400000
-0.090000  5.000000
-0.114800  5.100000
-0.099000  5.200000
-0.066000  5.000000
-0.034600  5.000000
-0.000800  5.100000
0.044200  5.200000
0.089200  5.000000
0.114000  5.400000
0.091500  5.000000
0.041200  5.400000
-0.021800  4.900000
-0.063000  5.200000
-0.048800  5.100000
-0.026300  5.100000
-0.012800  5.200000
0.015700  5.000000
0.036700  5.100000
0.042700  5.100000
0.029200  5.100000
0.009000  5.100000
-0.007500  5.200000
-0.026300  5.200000
-0.036800  5.100000
-0.036800  5.300000
-0.029300  5.000000
-0.033000  5.300000
-0.039000  4.900000
-0.034600  5.300000
-0.021000  5.100000
-0.014300  5.300000
-0.014300  5.200000
0.000700  5.100000
0.014200  5.300000
0.020200  5.300000
0.020200  5.200000
0.006700  5.300000
-0.010500  5.300000
-0.034600  5.200000
-0.051100  5.500000
-0.048000  5.100000
-0.040500  5.000000
-0.027000  5.300000
0.005200  5.300000
0.045000  5.300000
0.048000  5.000000
-0.006800  5.400000
-0.074300  5.000000
-0.081800  5.300000
-0.060800  5.300000
-0.060800  5.100000
-0.086300  5.000000
-0.078000  5.400000
-0.016500  5.100000
0.067500  5.300000
0.153000  5.300000
0.180000  5.200000
0.180000  5.300000
0.168700  5.300000
0.150000  5.300000
0.090700  5.200000
0.055500  5.100000
0.058500  5.300000
0.049500  5.200000
0.078000  5.400000
0.061500  5.300000
0.018000  5.300000
-0.039800  5.300000
-0.075000  5.300000
-0.078800  5.100000
-0.087100  5.500000
-0.081800  5.100000
-0.078800  5.400000
-0.057000  5.100000
-0.064500  5.300000
-0.054000  5.300000
-0.042000  5.200000
-0.045800  5.300000
-0.023300  5.000000
-0.016500  5.300000
-0.018100  5.300000
-0.030800  5.300000
-0.039000  5.300000
-0.027000  5.400000
-0.016500  5.300000
-0.014300  5.300000
-0.006800  5.300000
0.014200  5.200000
0.036000  5.600000
0.036700  5.100000
0.010500  5.500000
-0.022500  5.300000
-0.052500  5.600000
-0.069800  5.500000
-0.064500  5.300000
-0.050300  5.500000
-0.044300  5.400000
-0.032300  5.600000
-0.012000  5.600000
0.006700  5.500000
0.029200  5.300000
0.042700  5.700000
0.049500  5.300000
0.054000  5.700000
0.080200  5.600000
0.087700  5.600000
0.077200  5.800000
0.068200  5.400000
0.044200  5.900000
0.035200  5.500000
0.036000  5.800000
0.039000  5.600000
0.053200  5.700000
0.046500  5.800000
0.012000  5.700000
-0.025600  5.700000
-0.051800  5.800000
-0.040500  5.900000
-0.034600  5.500000
-0.039800  6.100000
-0.033000  5.600000
-0.030000  5.900000
-0.021000  5.800000
-0.018100  5.700000
-0.016500  5.900000
-0.023300  5.600000
-0.035300  5.900000
-0.035300  5.600000
-0.048000  5.800000
-0.085600  5.800000
-0.116300  5.700000
-0.096800  5.800000
-0.048000  5.900000
0.015000  5.800000
0.078000  6.000000
0.106500  5.900000
0.114700  6.000000
0.094500  6.100000
0.057000  5.600000
0.046500  6.200000
0.035200  5.600000
0.009000  6.000000
-0.015800  5.800000
-0.042800  5.900000
-0.052500  6.000000
-0.045000  5.800000
-0.027800  5.800000
-0.009100  5.900000
-0.003800  6.000000
-0.004600  5.800000
-0.021800  6.100000
-0.040500  5.800000
-0.046500  6.000000
-0.046500  5.900000
-0.036800  5.900000
-0.018100  6.000000
0.015000  5.800000
0.031500  6.300000
0.024000  5.800000
0.015700  6.200000
0.015700  5.900000
0.027700  6.100000
0.039000  6.000000
0.070500  6.100000
0.085500  5.800000
0.082500  6.100000
0.071200  5.900000
0.039000  6.100000
0.021000  6.000000
-0.012800  5.700000
-0.031500  6.200000
-0.036800  5.900000
-0.053300  6.000000
-0.044300  5.900000
-0.035300  5.900000
-0.030800  6.100000
-0.042800  5.900000
-0.090000  5.800000
-0.126800  5.800000
-0.126800  5.900000
-0.102100  5.800000
-0.029300  6.200000
0.069700  5.900000
0.148500  6.200000
0.193500  5.800000
0.168700  6.200000
0.093000  6.100000
-0.004600  5.900000
-0.055500  6.000000
-0.050300  5.900000
-0.017300  6.100000
0.044200  6.000000
0.071200  5.900000
0.059200  6.200000
0.039000  6.000000
0.024000  5.800000
-0.012000  6.100000
-0.035300  5.900000
-0.017300  5.900000
-0.022500  6.000000
-0.021800  5.700000
-0.021800  6.200000
-0.036100  5.700000
-0.055500  6.200000
-0.061500  5.800000
-0.035300  5.900000
-0.026300  5.900000
-0.020300  5.900000
-0.016500  5.900000
-0.027800  5.900000
-0.031500  5.900000
-0.034600  5.800000
-0.039000  6.100000
-0.039000  5.600000
-0.030800  6.000000
-0.008300  5.800000
0.016500  6.000000
0.036700  6.000000
0.046500  5.800000
0.052500  6.100000
0.042700  5.800000
0.021000  6.100000
0.009000  5.700000
-0.005300  5.900000
-0.014300  6.000000
-0.018800  5.900000
-0.021800  5.900000
-0.023300  6.000000
-0.016500  5.800000
-0.006800  5.900000
0.003000  6.000000
0.014200  5.800000
0.012000  6.200000
0.015700  5.700000
0.010500  6.000000
-0.006000  5.800000
-0.027000  6.000000
-0.036100  5.900000
-0.032300  5.700000
-0.026300  6.000000
-0.016500  5.900000
-0.003000  5.800000
0.029200  5.900000
0.059200  5.800000
0.064500  5.700000
0.057700  5.900000
0.048700  5.700000
0.025500  5.800000
-0.007500  5.900000
-0.029300  5.700000
-0.033800  6.000000
-0.029300  5.600000
-0.034600  6.200000
-0.039000  5.700000
-0.030000  6.000000
-0.014300  5.700000
-0.006000  5.800000
0.008200  5.900000
0.024000  5.800000
0.031500  5.700000
0.030700  6.000000
0.031500  6.000000
0.026200  5.800000
-0.002300  6.000000
-0.023300  5.700000
-0.039800  5.900000
-0.048800  5.800000
-0.059300  5.900000
-0.040500  5.900000
-0.010500  5.700000
0.008200  6.000000
0.040500  5.800000
0.040500  5.900000
0.046500  5.800000
0.063700  5.900000
0.051700  5.800000
0.034500  6.000000
0.038200  5.600000
0.017200  5.900000
-0.014300  5.700000
-0.034600  5.800000
-0.057800  5.800000
-0.049500  5.600000
-0.040500  5.900000
-0.018100  5.800000
0.019500  5.700000
0.024700  5.900000
0.010500  5.800000
0.013500  5.800000
0.027000  5.800000
0.015700  5.800000
0.000000  5.700000
-0.001500  5.900000
-0.008300  5.500000
-0.023300  5.900000
-0.031500  5.500000
-0.036800  5.900000
-0.034600  5.600000
-0.024000  5.700000
-0.003000  5.700000
0.013500  5.600000
0.021700  6.000000
0.039000  5.800000
0.045000  5.700000
0.040500  5.600000
0.021700  5.800000
-0.009100  5.700000
-0.028500  5.900000
-0.027800  5.600000
-0.032300  5.900000
-0.035300  5.900000
-0.027000  5.700000
-0.019500  5.800000
-0.005300  5.500000
0.012700  5.900000
0.029200  5.600000
0.031500  5.700000
0.018000  5.700000
0.010500  5.600000
0.001500  5.800000
-0.018100  5.600000
-0.027000  5.800000
-0.027800  5.600000
-0.027800  5.600000
-0.021000  5.300000
-0.009100  5.900000
0.005200  5.400000
0.019500  5.800000
0.030700  5.500000
0.031500  5.800000
0.024700  5.600000
0.016500  5.500000
0.008200  5.700000
-0.000800  5.300000
-0.007500  5.800000
-0.009100  5.600000
-0.004600  5.600000
-0.003000  5.700000
-0.008300  5.500000
-0.009100  5.500000
-0.008300  5.400000
-0.005300  5.600000
-0.005300  5.400000
-0.006800  5.800000
-0.003000  5.300000
-0.003800  5.900000
-0.006800  5.400000
-0.009100  5.700000
-0.009100  5.500000
-0.008300  5.700000
-0.009100  5.600000
-0.013500  5.500000
-0.025600  5.500000
-0.039000  5.600000
-0.049500  5.700000
-0.045800  5.500000
-0.023300  5.600000
0.013500  5.400000
0.050200  5.800000
0.068200  5.400000
0.070500  5.500000
0.071200  5.600000
0.065200  5.300000
0.034500  5.600000
0.003000  5.300000
-0.018800  5.800000
-0.031500  5.300000
-0.031500  5.600000
-0.027800  5.500000
-0.006800  5.300000
0.009000  5.400000
0.015000  5.600000
0.020200  5.400000
0.015700  5.500000
0.004500  5.300000
-0.009100  5.500000
-0.011300  5.600000
-0.017300  5.300000
-0.018100  5.500000
-0.018100  5.400000
-0.016500  5.300000
-0.010500  5.400000
-0.012800  5.300000
-0.010500  5.300000
-0.009100  5.300000
-0.007500  5.300000
-0.004600  5.300000
-0.004600  5.500000
-0.006000  5.100000
-0.006800  5.500000
-0.006000  5.100000
-0.004600  5.600000
-0.005300  5.200000
-0.007500  5.500000
-0.006800  5.400000
-0.004600  5.300000
-0.001500  5.300000
-0.000800  5.100000
0.001500  5.300000
0.004500  5.300000
0.002200  5.300000
0.000000  5.200000
-0.003000  5.200000
-0.000800  5.000000
0.000700  5.300000
0.000700  5.100000
0.000700  5.200000
0.000000  5.300000
0.000700  5.000000
0.001500  5.300000
0.003000  4.800000
0.004500  5.200000
0.007500  4.900000
0.009000  5.200000
0.009700  5.200000
0.005200  5.000000
0.001500  5.000000
0.000700  5.000000
-0.010500  4.900000
-0.018100  4.800000
-0.016500  5.200000
-0.010500  4.800000
-0.006800  5.300000
-0.003000  4.800000
0.002200  5.000000
0.007500  4.900000
0.009000  4.900000
0.006700  5.000000
0.005200  4.800000
0.007500  5.000000
0.012000  4.500000
0.018000  4.800000
0.018000  4.700000
0.001500  4.800000
-0.016500  4.700000
-0.027800  4.700000
-0.031500  4.900000
-0.021800  4.700000
-0.006800  4.800000
0.008200  4.500000
0.021700  4.900000
0.023200  4.500000
0.015700  4.900000
0.013500  4.400000
0.007500  4.500000
-0.002300  4.700000
-0.005300  4.300000
-0.001500  4.500000
0.007500  4.500000
0.012000  4.400000
0.009000  4.500000
0.000700  4.500000
-0.010500  4.200000
-0.012000  4.300000
-0.005300  4.200000
-0.003000  4.100000
-0.007500  4.300000
-0.010500  4.100000
-0.008300  4.300000
-0.008300  4.100000
-0.004600  4.200000
-0.001500  3.800000
-0.002300  4.100000
-0.003000  4.000000
-0.003800  4.000000
-0.004600  4.100000
-0.005300  4.100000
-0.004600  4.000000
-0.003000  3.900000
-0.002300  3.900000
-0.002300  3.700000
-0.003000  4.000000
-0.003000  3.800000
-0.001500  3.600000
-0.002300  3.800000
-0.001500  3.600000
-0.003000  3.600000
-0.004600  3.400000
-0.001500  3.600000
0.000700  3.400000
0.001500  3.500000
0.001500  3.400000
-0.001500  3.400000
-0.001500  3.300000
-0.000800  3.500000
0.000700  3.100000
0.003000  3.400000
0.003700  3.000000
0.003000  3.100000
0.001500  3.000000
0.000000  3.000000
-0.003000  3.200000
-0.006800  2.700000
-0.008300  2.900000
-0.006000  2.800000
-0.004600  2.800000
-0.003000  2.800000
-0.000800  2.700000
-0.000800  2.600000
0.001500  2.700000
0.002200  2.600000
0.000700  2.500000
-0.001500  2.600000
-0.002300  2.200000
-0.003000  2.600000
0.000700  2.300000
0.003700  2.600000
0.006000  2.100000
0.003000  2.300000
-0.011300  2.100000
-0.021800  2.100000
-0.019500  2.200000
-0.012000  2.100000
0.001500  2.100000
0.017200  1.900000
0.024700  2.000000
0.020200  1.700000
0.005200  2.000000
-0.000800  1.500000
-0.005300  2.000000
-0.006000  1.800000
-0.001500  1.700000
0.009000  1.700000
0.018700  1.500000
0.016500  1.800000
0.015700  1.300000
0.009700  1.600000
-0.002300  1.400000
-0.011300  1.300000
-0.010500  1.300000
-0.010500  1.300000
-0.012000  1.300000
-0.010500  1.100000
-0.013500  1.300000
-0.015000  0.900000
-0.015800  1.000000
-0.015000  0.700000
-0.014300  1.000000
-0.011300  0.700000
-0.006800  0.900000
0.000000  0.700000
0.006700  0.500000
0.009000  0.800000
0.009000  0.500000
0.011200  0.400000
0.013500  0.400000
0.006700  0.300000
-0.001500  0.100000
-0.003000  0.200000
-0.002300  0.000000
0.001500  0.100000
0.002200  0.000000
0.003000  -0.200000
0.003700  0.000000
0.000700  -0.500000
-0.006000  -0.200000
-0.008300  -0.500000
-0.006000  -0.300000
-0.003000  -0.200000
0.003700  -0.400000
0.002200  -0.600000
0.000700  -0.600000
-0.000800  -0.800000
-0.003000  -0.700000
-0.002300  -0.700000
-0.005300  -1.100000
-0.004600  -0.900000
-0.005300  -1.300000
-0.003800  -1.100000
-0.001500  -1.100000
-0.004600  -1.300000
-0.004600  -1.100000
-0.003800  -1.400000
-0.005300  -1.100000
-0.003000  -1.500000
0.000700  -1.400000
-0.000800  -1.400000
-0.003000  -1.500000
-0.003000  -1.900000
-0.003800  -1.500000
-0.002300  -1.900000
-0.001500  -1.500000
-0.005300  -1.900000
-0.004600  -1.900000
-0.003000  -1.900000
0.003000  -2.200000
0.003000  -1.900000
-0.003000  -2.200000
-0.003000  -2.000000
-0.003800  -2.200000
-0.000800  -2.300000
0.003700  -2.200000
0.004500  -2.300000
0.004500  -2.300000
0.006700  -2.200000
0.007500  -2.200000
0.004500  -2.500000
0.000000  -2.200000
-0.003000  -2.700000
-0.005300  -2.300000
-0.015800  -2.700000
-0.021800  -2.500000
-0.016500  -2.500000
-0.012000  -2.700000
-0.004600  -2.500000
0.009000  -2.800000
0.020200  -2.700000
0.025500  -2.700000
0.027000  -2.700000
0.023200  -2.700000
0.015000  -2.700000
0.005200  -3.000000
-0.008300  -2.700000
-0.012000  -3.100000
-0.009100  -3.100000
-0.005300  -2.800000
-0.001500  -3.000000
-0.000800  -2.900000
-0.003000  -3.200000
-0.005300  -2.900000
-0.006800  -3.400000
-0.010500  -3.100000
-0.009800  -3.200000
-0.008300  -3.400000
-0.009100  -3.400000
-0.006800  -3.500000
-0.004600  -3.400000
-0.003000  -3.600000
-0.000800  -3.400000
0.001500  -3.900000
0.001500  -3.400000
-0.000800  -4.000000
0.001500  -3.600000
0.003700  -4.000000
0.003000  -3.800000
0.003700  -3.800000
0.004500  -4.000000
0.004500  -3.800000
0.004500  -4.000000
0.000700  -4.100000
-0.000800  -4.200000
-0.000800  -4.200000
-0.003000  -4.200000
-0.005300  -4.100000
-0.003000  -4.400000
-0.003000  -4.400000
-0.003000  -4.500000
-0.001500  -4.500000
0.000700  -4.400000
0.001500  -4.700000
-0.000800  -4.400000
-0.002300  -4.700000
-0.004600  -4.400000
-0.005300  -4.900000
-0.004600  -4.700000
-0.002300  -4.900000
0.003000  -4.800000
0.003000  -5.000000
0.001500  -4.800000
0.000000  -5.000000
-0.001500  -5.000000
0.000700  -5.100000
0.001500  -5.200000
0.002200  -5.100000
-0.000800  -5.400000
0.000700  -5.200000
0.001500  -5.400000
0.000700  -5.400000
0.000700  -5.300000
-0.002300  -5.600000
-0.003000  -5.500000
-0.002300  -5.700000
0.000000  -5.500000
0.000000  -5.700000
0.000000  -5.400000
0.002200  -5.900000
0.000700  -5.600000
-0.001500  -6.000000
-0.005300  -5.900000
-0.006800  -6.100000
-0.004600  -6.000000
-0.001500  -6.000000
-0.001500  -6.300000
-0.003000  -6.200000
-0.002300  -6.400000
-0.001500  -6.300000
-0.003000  -6.300000
-0.002300  -6.500000
-0.002300  -6.300000
-0.005300  -6.300000
-0.004600  -6.800000
-0.004600  -6.300000
-0.004600  -6.600000
-0.004600  -6.900000
-0.006000  -6.700000
-0.003800  -7.100000
-0.003000  -6.600000
-0.002300  -7.200000
0.003000  -6.900000
0.001500  -7.100000
-0.001500  -7.200000
-0.001500  -7.200000
0.001500  -7.400000
0.003000  -7.400000
-0.000800  -7.600000
0.000700  -7.700000
0.003000  -7.700000
0.003000  -7.500000
0.000700  -7.800000
0.000000  -7.600000
0.000700  -8.000000
0.000700  -7.700000
0.000700  -8.000000
0.000700  -8.000000
-0.000800  -8.000000
-0.000800  -8.400000
-0.002300  -8.100000
0.001500  -8.400000
0.004500  -8.400000
0.003000  -8.400000
0.001500  -8.500000
0.001500  -8.500000
0.001500  -8.600000
0.001500  -8.800000
0.000700  -8.800000
0.000700  -8.800000
0.000000  -9.200000
-0.000800  -8.800000
-0.001500  -9.300000
-0.001500  -9.000000
-0.001500  -9.400000
-0.003000  -9.000000
-0.003800  -9.400000
-0.008300  -9.500000
-0.009800  -9.400000
-0.008300  -9.500000
-0.008300  -9.500000
-0.004600  -9.700000
-0.002300  -9.800000
-0.002300  -9.900000
-0.001500  -9.900000
0.000700  -10.000000
0.003000  -9.900000
0.002200  -10.300000
0.000700  -10.100000
-0.001500  -10.200000
-0.003000  -10.400000
-0.001500  -10.400000
-0.002300  -10.600000
-0.004600  -10.400000
-0.002300  -10.700000
0.000000  -10.900000
0.003000  -10.800000
0.004500  -10.900000
0.001500  -11.200000
0.003000  -10.900000
0.004500  -11.300000
0.001500  -11.200000
0.001500  -11.400000
-0.000800  -11.500000
-0.003000  -11.400000
-0.000800  -11.700000
-0.003000  -11.700000
-0.007500  -12.000000
-0.005300  -11.700000
-0.005300  -11.900000
-0.004600  -12.100000
-0.002300  -12.100000
-0.003800  -12.200000
0.000700  -12.500000
0.003000  -12.500000
0.001500  -12.600000
0.006700  -12.700000
0.010500  -12.600000
0.008200  -13.000000
0.008200  -12.800000
0.005200  -13.200000
0.002200  -13.200000
-0.000800  -13.400000
-0.001500  -13.400000
0.000700  -13.400000
-0.001500  -13.800000
-0.004600  -13.700000
-0.006800  -13.900000
-0.008300  -14.000000
-0.007500  -14.200000
-0.005300  -14.000000
-0.003000  -14.400000
-0.003000  -14.200000
0.000000  -14.500000
0.003000  -14.500000
0.001500  -14.400000
0.003000  -14.900000
-0.000800  -14.600000
-0.003000  -15.200000
-0.005300  -14.900000
-0.008300  -15.300000
-0.006800  -15.400000
-0.008300  -15.500000
-0.008300  -15.500000
-0.006800  -15.700000
-0.003800  -15.800000
-0.004600  -15.800000
-0.006800  -16.200000
-0.004600  -15.900000
-0.003000  -16.400000
-0.001500  -16.200000
-0.003000  -16.400000
-0.004600  -16.500000
-0.005300  -16.700000
-0.003000  -16.800000
0.000000  -16.700000
0.003000  -17.100000
0.004500  -17.000000
0.000000  -17.200000
0.000700  -17.500000
0.003000  -17.600000
0.003000  -17.400000
0.001500  -17.900000
0.001500  -17.900000
0.000700  -18.000000
-0.000800  -18.300000
0.000000  -18.000000
0.001500  -18.700000
0.002200  -18.200000
0.003000  -18.900000
0.004500  -18.600000
0.005200  -18.900000
0.004500  -18.900000
0.002200  -18.900000
-0.002300  -19.100000
0.000000  -19.300000
0.001500  -19.400000
0.002200  -19.400000
0.001500  -19.600000
-0.000800  -19.600000
-0.005300  -20.000000
-0.005300  -19.900000
-0.000800  -20.100000
0.001500  -20.300000
-0.000800  -20.200000
-0.000800  -20.500000
0.000700  -20.300000
0.000700  -20.800000
-0.003800  -20.500000
-0.008300  -21.000000
-0.006000  -20.900000
-0.004600  -21.000000
-0.000800  -21.200000
0.000700  -21.400000
-0.002300  -21.300000
-0.000800  -21.600000
0.000700  -21.600000
0.000000  -21.700000
-0.004600  -22.000000
-0.005300  -21.900000
0.000000  -22.200000
0.001500  -22.300000
0.000700  -22.500000
-0.000800  -22.600000
-0.003000  -22.500000
-0.004600  -22.900000
-0.003000  -22.900000
-0.001500  -23.000000
-0.000800  -23.100000
-0.001500  -23.600000
-0.003000  -23.300000
-0.001500  -23.800000
-0.001500  -23.400000
-0.001500  -24.000000
-0.000800  -23.800000
0.000000  -24.100000
0.001500  -24.300000
0.002200  -24.200000
0.000700  -24.500000
0.000700  -24.600000
0.000700  -24.800000
-0.000800  -25.000000
-0.000800  -25.200000
-0.002300  -25.000000
-0.004600  -25.200000
-0.004600  -25.400000
-0.006000  -25.500000
-0.001500  -25.900000
0.006000  -25.800000
0.006000  -26.100000
0.005200  -25.900000
0.005200  -26.500000
0.004500  -26.200000
0.004500  -26.700000
0.003700  -26.700000
0.004500  -26.800000
0.000700  -27.100000
-0.001500  -27.200000
-0.000800  -27.300000
-0.003000  -27.400000
-0.004600  -27.500000
-0.006000  -27.700000
-0.006800  -28.200000
-0.006800  -27.800000
-0.006800  -28.300000
-0.004600  -28.300000
-0.004600  -28.500000
-0.003000  -28.800000
0.000000  -28.700000
-0.001500  -29.300000
-0.003000  -28.900000
-0.001500  -29.400000
-0.001500  -29.100000
-0.001500  -29.500000
-0.000800  -29.700000
-0.002300  -30.000000
-0.003800  -30.000000
-0.003000  -30.100000
-0.003800  -30.600000
-0.001500  -30.200000
0.000700  -30.600000
0.003000  -30.600000
0.003000  -31.100000
0.003000  -31.000000
0.003700  -31.400000
0.004500  -31.500000
0.005200  -31.400000
0.004500  -31.800000
0.000700  -31.600000
-0.000800  -32.000000
0.000700  -32.200000
0.002200  -32.400000
0.000700  -32.600000
-0.000800  -32.600000
-0.001500  -32.600000
-0.003000  -33.100000
-0.005300  -33.200000
-0.001500  -33.200000
0.001500  -33.400000
0.001500  -33.500000
0.003000  -33.800000
0.004500  -33.700000
0.004500  -34.200000
-0.001500  -34.100000
-0.005300  -34.500000
-0.005300  -34.400000
-0.006000  -34.700000
-0.005300  -34.700000
-0.005300  -35.100000
-0.006000  -35.100000
-0.004600  -35.300000
-0.003000  -35.500000
-0.003000  -35.500000
-0.004600  -36.000000
-0.006000  -35.900000
-0.005300  -36.100000
-0.004600  -36.400000
-0.004600  -36.400000
-0.001500  -36.600000
0.000700  -36.500000
0.003700  -36.900000
0.003700  -36.900000
0.000700  -37.200000
0.000700  -37.400000
-0.002300  -37.500000
-0.001500  -37.600000
0.000700  -37.900000
0.001500  -37.700000
0.000700  -38.300000
-0.000800  -38.200000
0.001500  -38.500000
-0.001500  -38.500000
-0.003000  -38.700000
0.001500  -38.900000
-0.000800  -38.900000
-0.000800  -39.300000
0.000700  -39.300000
-0.001500  -39.300000
-0.004600  -39.600000
-0.006000  -39.800000
-0.004600  -39.700000
-0.001500  -40.100000
-0.000800  -40.100000
-0.003000  -40.400000
-0.004600  -40.600000
-0.001500  -40.400000
0.001500  -41.000000
0.003000  -40.600000
0.000700  -41.100000
-0.000800  -41.100000
-0.001500  -41.400000
-0.003800  -41.600000
-0.003000  -41.600000
-0.001500  -41.900000
-0.001500  -41.900000
0.002200  -42.200000
0.006700  -42.400000
0.003700  -42.700000
-0.000800  -42.300000
-0.003000  -43.000000
-0.000800  -42.700000
-0.001500  -43.200000
-0.003800  -43.100000
-0.005300  -43.400000
-0.006000  -43.700000
-0.004600  -43.500000
-0.001500  -43.900000
0.000700  -43.700000
0.000700  -44.200000
0.004500  -44.100000
0.004500  -44.400000
0.000700  -44.600000
-0.003000  -44.800000
-0.006000  -44.900000
-0.006000  -45.000000
-0.005300  -45.300000
-0.000800  -45.300000
0.000700  -45.700000
-0.003000  -45.500000
-0.003800  -46.000000
0.000700  -45.900000
0.001500  -46.200000
0.000700  -46.200000
0.000700  -46.400000
-0.002300  -46.800000
-0.000800  -46.800000
0.000000  -46.800000
0.000700  -47.000000
-0.000800  -47.300000
-0.002300  -47.300000
0.000700  -47.700000
0.000700  -47.600000
-0.003000  -47.800000
-0.004600  -47.900000
-0.003000  -48.200000
0.000700  -48.400000
0.003700  -48.300000
0.002200  -48.800000
0.000000  -48.500000
-0.001500  -49.200000
-0.000800  -48.900000
-0.001500  -49.200000
-0.000800  -49.600000
0.003000  -49.500000
0.001500  -49.500000
0.000000  -50.000000
-0.000800  -50.000000
0.000700  -50.200000
-0.001500  -50.400000
-0.005300  -50.400000
-0.004600  -50.800000
-0.003000  -50.700000
-0.003000  -51.000000
-0.000800  -51.100000
0.001500  -51.100000
0.002200  -51.500000
0.000700  -51.400000
0.000700  -51.700000
0.001500  -51.800000
0.001500  -51.900000
-0.001500  -52.100000
-0.007500  -52.400000
-0.008300  -52.200000
-0.004600  -52.800000
-0.003000  -52.700000
-0.001500  -53.000000
-0.005300  -53.100000
-0.004600  -53.100000
-0.000800  -53.400000
-0.000800  -53.600000
-0.000800  -53.900000
-0.003000  -53.800000
-0.006000  -54.000000
-0.005300  -54.200000
-0.001500  -54.500000
0.000700  -54.600000
-0.000800  -54.800000
-0.003000  -54.900000
0.000000  -55.100000
-0.000800  -55.100000
-0.001500  -55.100000
0.000700  -55.700000
0.001500  -55.400000
0.001500  -55.900000
0.002200  -55.800000
0.002200  -56.000000
0.001500  -56.300000
0.001500  -56.300000
0.004500  -56.500000
0.003000  -56.700000
-0.000800  -56.800000
-0.003000  -57.100000
0.001500  -57.300000
0.006700  -57.200000
0.008200  -57.600000
0.007500  -57.500000
0.008200  -58.000000
0.007500  -57.900000
0.004500  -58.100000
0.003000  -58.500000
-0.000800  -58.400000
-0.002300  -58.800000
-0.003000  -58.600000
0.000000  -59.100000
0.001500  -59.200000
-0.003000  -59.400000
-0.005300  -59.400000
-0.005300  -59.600000
-0.003800  -59.700000
-0.003000  -59.900000
-0.000800  -60.200000
-0.002300  -60.100000
-0.001500  -60.500000
0.000000  -60.300000
-0.001500  -60.800000
-0.003000  -60.700000
-0.005300  -61.000000
-0.004600  -61.200000
-0.005300  -61.200000
-0.006000  -61.500000
-0.000800  -61.500000
0.000000  -61.800000
-0.001500  -62.000000
-0.004600  -62.100000
-0.001500  -62.200000
0.001500  -62.600000
0.000000  -62.500000
-0.000800  -62.700000
-0.000800  -62.600000
0.004500  -62.900000
0.005200  -63.100000
0.002200  -63.200000
-0.000800  -63.500000
-0.004600  -63.400000
-0.003000  -63.800000
-0.000800  -63.600000
-0.003800  -63.900000
-0.004600  -64.000000
-0.001500  -64.300000
0.001500  -64.400000
0.003700  -64.600000
0.003000  -64.500000
-0.000800  -64.900000
-0.001500  -65.100000
-0.003800  -65.100000
-0.005300  -65.300000
-0.003800  -65.300000
-0.003800  -65.600000
-0.007500  -65.500000
-0.006000  -65.800000
-0.005300  -66.100000
-0.005300  -65.800000
-0.000800  -66.300000
-0.003000  -66.400000
-0.007500  -66.300000
-0.006800  -66.700000
-0.003800  -66.800000
-0.001500  -66.800000
0.000700  -67.300000
0.000700  -67.000000
0.000700  -67.500000
0.001500  -67.200000
-0.000800  -67.700000
-0.002300  -67.700000
0.002200  -67.900000
0.004500  -67.900000
0.004500  -68.100000
0.005200  -68.400000
0.001500  -68.400000
0.001500  -68.600000
0.001500  -68.700000
0.001500  -68.700000
0.001500  -68.800000
-0.001500  -69.400000
-0.001500  -69.000000
-0.000800  -69.400000
0.000700  -69.300000
-0.001500  -69.600000
-0.003000  -69.800000
-0.003800  -69.800000
-0.001500  -70.200000
0.005200  -70.100000
0.004500  -70.500000
0.002200  -70.200000
-0.000800  -70.500000
-0.003000  -70.500000
-0.003800  -70.700000
-0.006000  -70.700000
-0.003000  -71.100000
-0.000800  -71.300000
0.000700  -71.100000
0.006700  -71.600000
0.001500  -71.500000
-0.004600  -71.900000
-0.003000  -71.600000
-0.006800  -72.000000
-0.009100  -71.700000
-0.005300  -72.200000
-0.002300  -72.200000
-0.001500  -72.300000
-0.001500  -72.500000
0.004500  -72.700000
0.003000  -72.600000
-0.003000  -72.900000
-0.004600  -72.900000
-0.003000  -73.000000
0.000700  -73.300000
0.003000  -73.300000
0.002200  -73.500000
-0.000800  -73.700000
-0.001500  -73.600000
-0.004600  -73.900000
-0.007500  -73.800000
-0.006800  -74.300000
-0.001500  -73.900000
0.005200  -74.600000
0.005200  -74.400000
0.004500  -74.700000
0.003700  -74.800000
0.002200  -74.900000
0.001500  -74.800000
0.000700  -75.400000
0.003700  -75.000000
0.000000  -75.600000
-0.000800  -75.400000
-0.000800  -75.600000
-0.000800  -75.800000
0.002200  -75.800000
-0.000800  -76.200000
-0.002300  -76.000000
-0.000800  -76.400000
0.003700  -76.300000
0.004500  -76.600000
0.000700  -76.600000
-0.005300  -76.900000
-0.008300  -76.800000
-0.006800  -77.200000
-0.005300  -77.100000
-0.001500  -77.300000
-0.000800  -77.400000
-0.001500  -77.500000
-0.004600  -77.700000
-0.005300  -77.500000
-0.005300  -78.100000
-0.003800  -77.800000
-0.003000  -78.100000
-0.004600  -78.000000
-0.003000  -78.300000
0.000000  -78.300000
0.000700  -78.500000
-0.000800  -78.700000
-0.002300  -78.900000
-0.003800  -79.100000
-0.004600  -78.900000
-0.003000  -79.200000
0.001500  -79.200000
0.006700  -79.500000
0.006700  -79.200000
0.003700  -79.700000
-0.000800  -79.500000
0.000000  -79.700000
0.000000  -80.000000
-0.000800  -80.000000
0.000000  -80.100000
-0.002300  -80.100000
-0.000800  -80.300000
-0.001500  -80.500000
0.000000  -80.600000
0.000700  -80.600000
-0.003000  -80.900000
-0.010500  -80.900000
-0.013500  -81.100000
-0.006000  -81.000000
-0.002300  -81.100000
0.000000  -81.500000
-0.001500  -81.300000
-0.002300  -81.700000
0.001500  -81.500000
0.006700  -81.900000
0.007500  -81.800000
0.002200  -82.000000
-0.001500  -82.100000
-0.001500  -82.300000
0.000700  -82.200000
0.003000  -82.700000
0.005200  -82.500000
0.000000  -82.700000
-0.003800  -82.900000
-0.003800  -82.800000
-0.004600  -83.100000
-0.002300  -83.000000
-0.001500  -83.300000
-0.002300  -83.400000
-0.000800  -83.400000
0.000700  -83.700000
-0.001500  -83.500000
-0.004600  -83.900000
-0.007500  -84.000000
-0.010500  -84.100000
-0.003000  -84.100000
0.002200  -84.300000
0.003000  -84.100000
0.008200  -84.600000
0.003700  -84.300000
-0.003000  -84.700000
-0.003000  -84.800000
-0.005300  -84.800000
-0.006800  -85.200000
-0.003000  -84.900000
-0.001500  -85.300000
0.000000  -85.300000
0.002200  -85.200000
-0.003800  -85.500000
-0.007500  -85.500000
-0.003000  -85.700000
0.000700  -85.800000
-0.003000  -86.000000
-0.006800  -86.000000
-0.004600  -86.400000
-0.003000  -86.000000
-0.004600  -86.500000
-0.002300  -86.400000
-0.005300  -86.700000
-0.006000  -86.500000
-0.003800  -86.700000
-0.003000  -87.000000
-0.000800  -86.700000
0.000700  -87.200000
0.001500  -87.300000
0.001500  -87.300000
-0.002300  -87.300000
-0.000800  -87.600000
0.003000  -87.400000
0.003000  -87.700000
0.006700  -87.500000
0.009000  -87.800000
0.008200  -88.000000
0.009000  -87.800000
0.004500  -88.400000
0.000700  -88.100000
-0.000800  -88.500000
-0.002300  -88.400000
0.003000  -88.600000
0.003000  -88.800000
0.001500  -88.900000
-0.002300  -88.900000
-0.003000  -89.000000
0.001500  -89.100000
-0.009800  -89.100000
-0.016500  -89.400000
-0.012800  -89.200000
-0.006800  -89.800000
0.000700  -89.500000
0.004500  -89.800000
0.005200  -89.700000
-0.002300  -89.700000
-0.008300  -90.100000
-0.006000  -89.900000
-0.004600  -90.200000
-0.004600  -90.000000
-0.004600  -90.200000
-0.001500  -90.400000
0.001500  -90.400000
0.004500  -90.400000
0.007500  -90.700000
0.005200  -90.700000
0.002200  -90.700000
0.000000  -91.000000
-0.003000  -90.700000
-0.004600  -91.300000
0.000700  -90.900000
0.005200  -91.200000
0.003700  -91.200000
0.001500  -91.400000
-0.001500  -91.600000
-0.004600  -91.500000
-0.000800  -91.700000
0.000000  -91.800000
-0.001500  -91.800000
0.000000  -91.900000
-0.000800  -92.100000
-0.000800  -91.900000
-0.003800  -92.200000
-0.006800  -92.200000
-0.005300  -92.300000
-0.006800  -92.600000
-0.003800  -92.400000
-0.001500  -92.800000
-0.003000  -92.500000
-0.000800  -93.000000
-0.000800  -92.700000
-0.002300  -92.900000
-0.003000  -93.100000
-0.000800  -93.000000
0.004500  -93.100000
0.006700  -93.400000
0.000700  -93.200000
-0.006000  -93.500000
-0.009100  -93.400000
-0.008300  -93.500000
-0.001500  -93.700000
0.001500  -93.600000
0.004500  -93.700000
0.000000  -93.900000
-0.004600  -93.900000
-0.004600  -94.200000
-0.003000  -94.000000
0.003700  -94.200000
0.004500  -94.200000
0.000700  -94.200000
-0.003000  -94.500000
-0.007500  -94.500000
-0.006800  -94.200000
-0.003800  -94.600000
0.000700  -94.400000
0.003700  -94.800000
0.004500  -94.700000
0.006000  -94.900000
0.000700  -95.000000
-0.002300  -94.700000
-0.000800  -95.000000
-0.002300  -94.700000
-0.001500  -95.000000
0.000700  -95.000000
0.005200  -95.000000
0.005200  -95.300000
0.001500  -95.100000
-0.003800  -95.100000
-0.006800  -95.200000
-0.004600  -95.500000
0.000700  -95.200000
0.003700  -95.600000
-0.000800  -95.200000
0.003000  -95.700000
0.012000  -95.400000
0.007500  -95.600000
0.006700  -95.600000
-0.000800  -95.700000
-0.012800  -95.900000
-0.012800  -95.900000
-0.012000  -95.800000
-0.006800  -95.900000
-0.002300  -95.900000
-0.000800  -95.800000
0.004500  -96.100000
0.006700  -96.000000
0.002200  -96.200000
-0.008300  -96.300000
-0.012000  -96.100000
-0.006000  -96.500000
-0.003000  -96.100000
-0.003000  -96.500000
0.000700  -96.100000
0.004500  -96.600000
0.003000  -96.500000
0.003000  -96.600000
-0.003000  -96.700000
-0.008300  -96.500000
-0.012800  -96.700000
-0.016500  -96.700000
-0.015800  -97.100000
-0.012000  -96.600000
-0.003000  -97.100000
0.001500  -96.700000
0.007500  -97.100000
0.015700  -96.900000
0.012700  -97.000000
0.007500  -97.100000
0.001500  -97.000000
-0.002300  -97.300000
-0.005300  -97.100000
-0.003000  -97.200000
0.002200  -97.200000
-0.000800  -97.300000
0.000000  -97.300000
0.003700  -97.400000
0.007500  -97.300000
0.008200  -97.400000
0.006000  -97.500000
0.002200  -97.400000
0.003000  -97.700000
0.005200  -97.400000
-0.000800  -97.900000
-0.009100  -97.500000
-0.009100  -97.800000
-0.006800  -97.700000
-0.009800  -97.700000
-0.006800  -97.700000
-0.004600  -97.900000
-0.003800  -98.000000
-0.003000  -97.900000
-0.009100  -97.800000
-0.012000  -97.800000
-0.008300  -98.100000
-0.000800  -97.800000
-0.000800  -98.100000
-0.000800  -98.000000
0.000700  -98.000000
0.003000  -98.300000
0.005200  -98.100000
0.001500  -98.300000
-0.000800  -98.100000
0.001500  -98.500000
0.004500  -98.300000
0.003000  -98.200000
0.000700  -98.500000
-0.004600  -98.600000
-0.006800  -98.200000
-0.004600  -98.800000
-0.007500  -98.500000
-0.007500  -98.700000
-0.012000  -98.500000
-0.012800  -98.600000
-0.004600  -98.800000
0.005200  -98.600000
0.017200  -98.800000
0.020200  -98.800000
0.018000  -98.800000
0.021700  -99.000000
0.021700  -98.900000
0.008200  -99.100000
0.001500  -99.000000
0.003000  -99.000000
-0.000800  -99.000000
-0.015000  -99.200000
-0.020300  -98.900000
-0.014300  -99.300000
-0.016500  -99.000000
-0.016500  -99.400000
-0.010500  -99.200000
-0.004600  -99.200000
0.000700  -99.400000
0.006000  -99.100000
0.004500  -99.400000
-0.001500  -99.400000
0.005200  -99.400000
0.010500  -99.500000
0.000700  -99.500000
-0.011300  -99.500000
-0.008300  -99.700000
-0.003800  -99.400000
-0.006800  -99.500000
-0.008300  -99.600000
-0.008300  -99.400000
-0.005300  -99.900000
-0.003800  -99.500000
-0.005300  -99.900000
-0.003800  -99.700000
0.001500  -99.900000
0.005200  -99.900000
0.002200  -99.700000
0.000700  -99.900000
-0.000800  -100.100000
-0.001500  -99.800000
0.000700  -99.900000
0.000700  -100.200000
0.003700  -99.800000
0.001500  -100.100000
-0.001500  -99.900000
-0.000800  -100.100000
0.000000  -100.200000
0.000000  -99.900000
-0.000800  -100.400000
-0.000800  -99.900000
-0.000800  -100.400000
-0.000800  -100.000000
-0.001500  -100.100000
-0.001500  -100.300000
-0.001500  -100.400000
-0.001500  -100.300000
-0.003000  -100.400000
-0.003000  -100.400000
-0.003000  -100.000000
0.002200  -100.600000
0.006700  -100.100000
0.005200  -100.500000
0.003700  -100.300000
0.004500  -100.500000
0.003700  -100.400000
0.000700  -100.500000
0.000700  -100.600000
0.003700  -100.400000
0.003000  -100.700000
-0.000800  -100.500000
-0.004600  -100.600000
-0.006800  -100.600000
-0.008300  -100.800000
-0.001500  -100.600000
0.005200  -100.600000
0.008200  -100.600000
0.004500  -100.500000
-0.003000  -100.800000
-0.003000  -100.600000
-0.000800  -101.000000
0.006000  -100.600000
0.010500  -100.900000
0.012700  -100.800000
0.012000  -100.800000
0.012700  -101.000000
0.009700  -100.900000
0.002200  -100.800000
-0.000800  -100.800000
-0.006000  -101.100000
-0.009100  -101.000000
-0.009100  -101.100000
-0.006000  -100.800000
-0.003000  -100.900000
-0.006800  -101.100000
-0.013500  -101.100000
-0.013500  -101.300000
-0.010500  -100.900000
-0.016500  -101.300000
-0.019500  -100.900000
-0.019500  -101.200000
-0.013500  -101.200000
-0.000800  -101.100000
0.003000  -101.100000
0.003000  -101.100000
0.009000  -100.900000
0.011200  -101.400000
0.009000  -101.200000
0.003700  -101.100000
-0.003000  -101.300000
-0.004600  -101.100000
-0.004600  -101.400000
-0.002300  -101.200000
-0.003000  -101.300000
-0.003000  -101.300000
-0.001500  -101.200000
0.000700  -101.300000
0.002200  -101.200000
0.000000  -101.100000
0.000000  -101.200000
-0.003000  -101.300000
-0.006800  -101.300000
-0.006000  -101.300000
-0.003000  -101.100000
-0.001500  -101.400000
-0.006800  -100.900000
-0.012800  -101.400000
-0.009100  -101.000000
-0.005300  -101.300000
-0.003000  -101.300000
0.000000  -101.300000
0.002200  -101.200000
0.006700  -101.000000
0.006000  -101.200000
0.003000  -101.300000
0.008200  -101.100000
0.009000  -101.200000
0.008200  -101.400000
0.004500  -100.900000
-0.003000  -101.300000
-0.006000  -101.100000
-0.001500  -101.200000
0.001500  -101.200000
0.004500  -101.000000
0.004500  -101.300000
-0.000800  -100.900000
-0.004600  -101.300000
-0.006800  -100.900000
-0.000800  -101.200000
0.003000  -101.100000
0.000700  -101.000000
-0.000800  -101.100000
0.000000  -101.100000
0.003000  -101.200000
0.001500  -101.000000
0.000700  -101.300000
0.004500  -100.800000
0.003000  -101.200000
-0.002300  -100.800000
-0.003000  -101.000000
-0.003000  -100.900000
-0.001500  -100.700000
0.000700  -101.000000
-0.005300  -100.800000
-0.014300  -101.200000
-0.019500  -100.800000
-0.020300  -100.900000
-0.015800  -100.900000
-0.005300  -100.800000
-0.003000  -100.800000
-0.003000  -100.900000
0.003000  -100.800000
0.008200  -100.700000
0.012000  -100.900000
0.012000  -100.500000
0.012700  -101.000000
0.018000  -100.500000
0.012000  -100.800000
0.011200  -100.500000
0.009000  -100.500000
0.000700  -100.600000
-0.003000  -100.600000
-0.005300  -100.400000
-0.012000  -100.400000
-0.016500  -100.500000
-0.014300  -100.500000
-0.013500  -100.700000
-0.012000  -100.400000
-0.008300  -100.500000
-0.008300  -100.400000
-0.004600  -100.300000
-0.005300  -100.500000
-0.004600  -100.300000
-0.000800  -100.600000
-0.002300  -100.200000
-0.001500  -100.500000
0.001500  -100.200000
0.008200  -100.400000
0.013500  -100.400000
0.009000  -100.200000
0.006700  -100.200000
0.008200  -100.400000
0.006700  -100.300000
0.006000  -100.100000
0.004500  -100.400000
0.005200  -100.100000
0.005200  -100.400000
0.006700  -100.200000
0.010500  -100.200000
0.003700  -100.300000
-0.001500  -99.900000
-0.004600  -100.200000
-0.006800  -99.900000
-0.008300  -100.200000
-0.013500  -100.200000
-0.015800  -100.200000
-0.018800  -100.100000
-0.010500  -100.300000
-0.004600  -99.700000
-0.004600  -100.300000
-0.003000  -99.800000
-0.003000  -100.300000
0.003000  -99.900000
0.006700  -100.000000
0.004500  -100.000000
0.003000  -99.800000
0.009000  -99.900000
0.010500  -99.900000
0.000000  -99.900000
-0.006800  -99.800000
-0.003000  -99.900000
0.004500  -100.000000
0.009000  -100.000000
0.004500  -99.800000
-0.004600  -99.900000
-0.012000  -99.800000
-0.013500  -99.700000
-0.006000  -99.900000
0.000700  -99.700000
0.006700  -99.900000
0.003700  -99.600000
-0.000800  -99.800000
0.003000  -99.800000
0.007500  -99.700000
0.012700  -100.000000
0.009000  -99.800000
0.001500  -99.800000
0.000000  -99.800000
-0.001500  -99.900000
-0.001500  -99.500000
-0.004600  -99.900000
-0.010500  -99.400000
-0.016500  -99.700000
-0.017300  -99.600000
-0.014300  -99.700000
-0.012800  -99.800000
-0.012800  -99.700000
-0.004600  -99.900000
0.003000  -99.400000
0.009700  -99.900000
0.010500  -99.700000
0.006700  -99.600000
0.006000  -99.700000
0.004500  -99.700000
-0.001500  -99.400000
-0.003000  -99.400000
0.000700  -99.700000
0.002200  -99.400000
0.003000  -99.900000
0.001500  -99.200000
-0.001500  -99.700000
-0.002300  -99.400000
-0.004600  -99.700000
-0.006800  -99.600000
-0.009800  -99.600000
-0.008300  -99.900000
-0.009100  -99.500000
-0.019500  -99.700000
-0.022500  -99.500000
-0.016500  -99.700000
-0.006800  -99.700000
0.002200  -99.700000
0.003000  -99.500000
-0.000800  -99.700000
0.006000  -99.700000
0.018000  -99.500000
0.021700  -99.700000
0.016500  -99.500000
0.012700  -99.700000
0.017200  -99.400000
0.013500  -99.700000
0.009700  -99.500000
0.007500  -99.600000
0.003000  -99.600000
0.003000  -99.700000
0.003000  -99.700000
0.001500  -99.700000
-0.000800  -99.800000
-0.002300  -99.600000
-0.009800  -99.900000
-0.018100  -99.500000
-0.019500  -99.800000
-0.016500  -99.700000
-0.012000  -99.700000
-0.014300  -99.700000
-0.014300  -99.500000
-0.012800  -99.900000
-0.010500  -99.600000
-0.008300  -99.900000
-0.005300  -99.800000
0.000700  -99.700000
0.000000  -99.800000
-0.000800  -100.000000
0.001500  -99.600000
0.003700  -100.000000
0.004500  -99.600000
0.000000  -99.800000
-0.003800  -99.700000
-0.005300  -99.700000
-0.003800  -99.900000
-0.000800  -99.700000
-0.001500  -99.900000
-0.000800  -99.800000
0.001500  -99.900000
0.006700  -99.900000
0.009700  -99.900000
0.009700  -99.900000
0.010500  -99.900000
0.007500  -99.900000
0.003000  -99.700000
-0.000800  -100.000000
-0.004600  -99.700000
-0.009800  -100.200000
-0.011300  -99.800000
-0.011300  -100.100000
-0.009800  -99.900000
-0.005300  -99.900000
-0.006800  -100.000000
-0.003000  -99.800000
-0.002300  -100.100000
-0.009100  -100.000000
-0.012800  -99.900000
-0.009800  -100.000000
-0.006000  -100.200000
-0.003800  -99.900000
0.003000  -100.300000
0.006700  -99.800000
0.007500  -100.200000
0.008200  -100.100000
0.012700  -99.900000
0.015000  -100.300000
0.013500  -100.000000
0.015700  -100.400000
0.009000  -99.900000
0.006700  -100.300000
0.008200  -100.000000
0.005200  -100.100000
-0.004600  -100.200000
-0.005300  -100.300000
-0.003800  -100.300000
-0.005300  -100.100000
-0.003000  -100.400000
-0.006000  -100.300000
-0.006800  -100.400000
-0.006800  -99.900000
-0.003000  -100.400000
0.001500  -100.100000
0.003000  -100.500000
0.004500  -100.300000
0.001500  -100.400000
-0.001500  -100.400000
-0.004600  -100.300000
-0.003000  -100.300000
-0.001500  -100.400000
-0.002300  -100.400000
0.000700  -100.400000
-0.000800  -100.500000
0.000700  -100.400000
0.000000  -100.500000
-0.005300  -100.200000
-0.006800  -100.500000
-0.003800  -100.400000
-0.000800  -100.400000
-0.000800  -100.500000
-0.000800  -100.300000
-0.003000  -100.500000
-0.004600  -100.300000
-0.004600  -100.600000
-0.005300  -100.300000
-0.006800  -100.400000
-0.007500  -100.500000
-0.006000  -100.400000
0.000700  -100.200000
0.000700  -100.600000
-0.003800  -100.400000
0.000700  -100.600000
-0.001500  -100.400000
-0.000800  -100.400000
0.003000  -100.500000
0.000700  -100.400000
-0.001500  -100.600000
-0.009100  -100.300000
-0.011300  -100.500000
-0.009100  -100.500000
-0.004600  -100.400000
-0.001500  -100.500000
-0.003800  -100.500000
0.000700  -100.400000
0.000700  -100.400000
0.000700  -100.400000
0.006000  -100.400000
0.006700  -100.500000
0.007500  -100.300000
0.008200  -100.700000
0.006700  -100.300000
0.000000  -100.800000
-0.005300  -100.400000
-0.006800  -100.500000
-0.005300  -100.300000
-0.003000  -100.500000
-0.002300  -100.400000
0.003000  -100.500000
0.005200  -100.500000
0.005200  -100.400000
0.003000  -100.600000
0.005200  -100.300000
0.004500  -100.500000
0.002200  -100.300000
0.004500  -100.600000
0.001500  -100.600000
-0.001500  -100.400000
-0.003000  -100.700000
-0.003000  -100.300000
-0.005300  -100.800000
-0.003800  -100.300000
-0.003000  -100.700000
-0.003800  -100.400000
0.000000  -100.400000
0.001500  -100.400000
0.005200  -100.500000
0.005200  -100.600000
-0.001500  -100.300000
-0.008300  -100.600000
-0.007500  -100.400000
-0.003800  -100.700000
-0.003000  -100.400000
-0.003000  -100.600000
-0.002300  -100.400000
-0.004600  -100.500000
0.000700  -100.500000
0.009000  -100.200000
0.006000  -100.700000
0.000700  -100.400000
-0.000800  -100.400000
0.003000  -100.400000
0.006000  -100.400000
0.005200  -100.500000
0.006700  -100.400000
0.006700  -100.600000
0.007500  -100.200000
0.008200  -100.600000
0.006700  -100.300000
0.003700  -100.600000
0.000000  -100.300000
-0.001500  -100.500000
-0.005300  -100.500000
-0.011300  -100.300000
-0.017300  -100.700000
-0.015000  -100.300000
-0.012800  -100.400000
-0.010500  -100.400000
-0.009100  -100.400000
-0.012800  -100.300000
-0.014300  -100.500000
-0.010500  -100.300000
-0.001500  -100.500000
0.003700  -100.500000
0.003700  -100.300000
0.003700  -100.500000
0.004500  -100.100000
0.004500  -100.500000
0.001500  -100.200000
-0.001500  -100.600000
-0.003800  -100.300000
-0.004600  -100.300000
-0.002300  -100.500000
-0.001500  -100.300000
-0.001500  -100.300000
-0.002300  -100.400000
-0.002300  -100.300000
-0.001500  -100.300000
-0.003000  -100.500000
-0.002300  -100.200000
-0.000800  -100.500000
-0.002300  -100.300000
-0.000800  -100.400000
0.005200  -100.200000
0.005200  -100.300000
0.004500  -100.300000
0.004500  -99.900000
0.003000  -100.300000
0.000000  -100.300000
-0.003000  -100.200000
-0.002300  -100.300000
-0.001500  -100.500000
-0.004600  -100.000000
-0.006000  -100.600000
-0.007500  -100.200000
-0.012000  -100.400000
-0.015800  -100.200000
-0.012000  -100.300000
-0.009800  -100.200000
-0.010500  -100.100000
-0.006800  -100.400000
-0.000800  -100.000000
0.006000  -100.100000
0.006700  -100.300000
0.009000  -100.300000
0.011200  -100.200000
0.010500  -100.300000
0.008200  -100.200000
0.008200  -100.100000
0.012000  -100.300000
0.011200  -99.900000
0.013500  -100.400000
0.010500  -99.900000
0.006000  -100.200000
0.003000  -99.900000
-0.005300  -100.200000
-0.010500  -100.100000
-0.012800  -100.000000
-0.015000  -100.300000
-0.009800  -100.000000
-0.010500  -100.100000
-0.009100  -100.000000
-0.001500  -100.200000
0.003000  -99.800000
0.002200  -100.300000
0.003000  -99.900000
-0.000800  -99.900000
-0.005300  -100.300000
-0.005300  -99.900000
-0.008300  -100.400000
-0.008300  -99.900000
-0.009100  -100.200000
-0.003800  -99.900000
0.006700  -100.000000
0.009000  -100.000000
0.005200  -99.900000
0.006000  -100.000000
0.004500  -100.000000
0.003000  -100.100000
0.005200  -99.700000
0.006700  -100.000000
0.006700  -99.800000
0.001500  -100.100000
0.001500  -99.900000
-0.002300  -99.900000
-0.006800  -100.200000
-0.006800  -99.900000
-0.005300  -100.200000
-0.005300  -99.800000
-0.006000  -100.200000
-0.004600  -100.000000
-0.000800  -100.000000
-0.000800  -99.900000
-0.000800  -99.900000
-0.000800  -99.800000
-0.004600  -99.800000
-0.007500  -99.900000
-0.005300  -99.800000
-0.002300  -100.100000
0.001500  -99.700000
0.004500  -100.100000
0.001500  -99.900000
-0.003800  -100.000000
-0.012000  -99.900000
-0.013500  -99.900000
-0.006800  -100.100000
-0.001500  -99.700000
0.004500  -99.900000
0.010500  -100.100000
0.013500  -100.000000
0.012000  -99.800000
0.008200  -100.200000
0.007500  -99.900000
0.007500  -99.900000
0.004500  -100.000000
0.001500  -99.900000
0.000700  -100.000000
-0.000800  -99.900000
-0.001500  -100.200000
-0.004600  -99.900000
-0.005300  -100.100000
-0.001500  -99.900000
-0.000800  -99.900000
0.003000  -99.900000
0.005200  -99.900000
0.000700  -100.000000
-0.000800  -100.200000
-0.006800  -99.900000
-0.006800  -100.000000
-0.006000  -100.000000
-0.010500  -99.900000
-0.012800  -100.100000
-0.011300  -99.800000
-0.007500  -100.000000
-0.005300  -100.000000
-0.004600  -99.900000
-0.003000  -100.100000
-0.003000  -99.800000
-0.004600  -99.900000
-0.007500  -100.000000
-0.006800  -100.000000
-0.005300  -100.000000
-0.006800  -100.100000
-0.005300  -99.700000
-0.003000  -100.100000
-0.000800  -99.900000
0.000000  -100.100000
0.000000  -99.900000
-0.000800  -99.900000
-0.000800  -100.100000
0.000700  -99.900000
0.004500  -100.000000
0.008200  -99.800000
0.010500  -100.000000
0.008200  -100.100000
0.005200  -100.100000
0.001500  -99.900000
0.000700  -100.000000
0.002200  -99.800000
0.007500  -100.100000
0.005200  -100.000000
0.000000  -99.800000
-0.003000  -100.100000
-0.005300  -99.700000
-0.004600  -100.100000
-0.000800  -99.900000
-0.000800  -100.100000
-0.001500  -99.800000
-0.000800  -100.000000
0.001500  -100.000000
0.000700  -99.900000
0.000700  -100.000000
0.001500  -100.100000
0.000000  -100.000000
-0.001500  -99.700000
-0.003000  -100.200000
-0.003000  -99.900000
-0.000800  -99.900000
-0.001500  -100.000000
-0.001500  -100.100000
-0.002300  -100.000000
-0.004600  -99.800000
-0.001500  -100.200000
-0.002300  -99.700000
-0.004600  -100.400000
-0.006800  -99.800000
-0.008300  -100.000000
-0.006800  -99.900000
-0.003000  -99.900000
0.001500  -100.100000
0.000000  -99.900000
-0.000800  -100.000000
-0.001500  -100.000000
-0.002300  -100.100000
0.000700  -99.700000
0.000700  -100.200000
-0.000800  -99.900000
-0.003000  -99.900000
-0.004600  -100.000000
-0.003000  -99.900000
-0.003000  -100.000000
-0.003000  -99.900000
-0.004600  -99.900000
-0.006800  -99.900000
-0.005300  -100.000000
-0.004600  -99.900000
-0.005300  -100.000000
-0.002300  -99.900000
0.003000  -100.000000
0.006000  -99.900000
0.005200  -99.900000
0.005200  -100.100000
0.006000  -99.700000
0.004500  -100.200000
0.003000  -99.700000
0.003700  -100.100000
0.001500  -99.700000
-0.001500  -99.900000
-0.004600  -99.900000
-0.006000  -99.900000
-0.009100  -99.900000
-0.012000  -100.100000
-0.009800  -99.900000
-0.006800  -99.900000
-0.004600  -100.000000
-0.003000  -99.700000
-0.005300  -99.900000
-0.004600  -99.900000
-0.001500  -99.700000
0.000700  -99.900000
0.001500  -99.500000
0.004500  -100.000000
0.003700  -99.500000
0.002200  -100.000000
0.003700  -99.900000
0.004500  -99.700000
0.004500  -99.900000
0.000700  -99.900000
0.000700  -99.600000
0.003000  -99.800000
0.000700  -99.800000
0.000000  -99.700000
-0.000800  -99.800000
0.000000  -99.600000
0.000700  -99.800000
-0.000800  -99.700000
-0.001500  -99.700000
-0.001500  -99.700000
-0.001500  -99.500000
-0.000800  -99.900000
0.000700  -99.700000
-0.002300  -99.700000
-0.003000  -99.700000
-0.001500  -99.500000
-0.003000  -99.400000
-0.002300  -99.700000
-0.000800  -99.200000
0.000700  -99.700000
-0.000800  -99.400000
-0.005300  -99.500000
-0.005300  -99.500000
-0.003800  -99.300000
-0.001500  -99.600000
0.000700  -99.300000
0.002200  -99.400000
0.000000  -99.500000
-0.001500  -99.400000
0.000700  -99.600000
-0.000800  -99.300000
-0.000800  -99.200000
0.000700  -99.300000
0.002200  -99.400000
0.003000  -99.000000
0.003000  -99.300000
0.002200  -99.000000
0.000700  -99.300000
0.002200  -99.100000
0.002200  -99.200000
0.002200  -99.300000
0.000700  -99.100000
0.000700  -99.100000
0.001500  -98.900000
-0.002300  -99.100000
-0.004600  -99.000000
-0.004600  -98.900000
-0.003000  -98.900000
-0.004600  -99.100000
-0.005300  -98.800000
-0.006000  -98.900000
-0.005300  -98.600000
-0.001500  -98.600000
0.000700  -98.800000
0.003000  -98.600000
0.004500  -99.000000
0.002200  -98.300000
0.003000  -98.800000
0.003000  -98.500000
0.001500  -98.500000
-0.000800  -98.600000
-0.003000  -98.600000
-0.005300  -98.600000
-0.005300  -98.300000
-0.006000  -98.600000
-0.003000  -98.200000
0.000700  -98.500000
0.000700  -98.100000
0.002200  -98.500000
0.003000  -98.100000
0.002200  -98.300000
-0.001500  -98.300000
-0.006000  -98.000000
-0.006800  -98.200000
-0.004600  -97.900000
-0.004600  -98.100000
-0.004600  -98.000000
-0.002300  -97.900000
-0.003800  -97.900000
-0.001500  -98.000000
0.003000  -97.900000
0.003000  -97.800000
0.003700  -97.600000
0.005200  -97.400000
0.005200  -97.700000
0.004500  -97.400000
0.002200  -97.700000
0.000000  -97.300000
-0.003800  -97.500000
-0.003000  -97.300000
-0.003000  -97.400000
-0.001500  -97.200000
-0.001500  -97.200000
-0.003000  -97.100000
-0.003800  -97.100000
-0.004600  -97.100000
-0.003000  -97.000000
0.000700  -97.000000
0.001500  -96.700000
0.001500  -96.800000
0.001500  -96.800000
-0.000800  -96.600000
-0.003000  -96.800000
-0.005300  -96.400000
-0.006000  -96.600000
-0.003000  -96.300000
-0.004600  -96.400000
-0.006800  -96.300000
-0.009100  -96.300000
-0.009100  -96.100000
-0.007500  -95.900000
-0.007500  -96.000000
-0.004600  -96.200000
-0.004600  -95.900000
-0.003000  -95.700000
-0.003800  -95.700000
-0.006800  -95.600000
-0.006000  -95.600000
-0.008300  -95.500000
-0.007500  -95.300000
-0.007500  -95.300000
-0.004600  -95.100000
-0.003000  -95.300000
-0.003000  -95.000000
-0.001500  -95.000000
0.000700  -95.000000
0.001500  -94.800000
0.001500  -94.500000
0.001500  -94.900000
-0.003000  -94.400000
-0.003800  -94.700000
-0.002300  -94.200000
-0.003800  -94.300000
-0.003000  -94.300000
-0.004600  -93.900000
-0.003800  -94.100000
-0.001500  -94.000000
-0.004600  -93.900000
-0.003800  -93.600000
-0.004600  -93.500000
-0.006000  -93.500000
-0.004600  -93.500000
-0.001500  -93.300000
-0.000800  -93.300000
0.001500  -93.100000
0.003700  -92.900000
0.006700  -93.100000
0.005200  -92.600000
0.005200  -92.900000
0.005200  -92.400000
0.006700  -92.600000
0.006700  -92.300000
0.003700  -92.300000
0.002200  -92.100000
0.000000  -92.000000
0.000700  -91.900000
0.001500  -91.800000
0.004500  -91.800000
0.005200  -91.500000
0.007500  -91.600000
0.014200  -91.100000
0.018000  -91.400000
0.014200  -90.900000
0.009000  -91.000000
0.006700  -90.700000
0.003000  -90.600000
0.000700  -90.700000
-0.002300  -90.300000
-0.004600  -90.500000
-0.005300  -89.900000
-0.005300  -90.200000
-0.003800  -89.900000
-0.003800  -89.800000
-0.003000  -89.500000
-0.000800  -89.600000
-0.000800  -89.300000
-0.000800  -89.300000
0.001500  -89.200000
0.002200  -89.000000
0.001500  -89.000000
0.001500  -88.700000
0.001500  -88.700000
0.001500  -88.200000
-0.001500  -88.400000
-0.003000  -88.100000
-0.003000  -88.200000
-0.003000  -87.900000
-0.004600  -87.800000
-0.005300  -87.700000
-0.001500  -87.500000
-0.000800  -87.300000
-0.000800  -87.300000
0.000700  -87.300000
0.001500  -86.900000
0.000000  -87.100000
-0.000800  -86.700000
-0.003000  -86.700000
-0.006000  -86.400000
-0.006000  -86.200000
-0.005300  -86.300000
-0.004600  -86.000000
-0.003000  -86.100000
-0.000800  -85.500000
0.002200  -85.700000
0.005200  -85.500000
0.006700  -85.400000
0.009000  -85.200000
0.012000  -85.300000
0.011200  -84.800000
0.008200  -85.000000
0.003700  -84.600000
0.001500  -84.600000
-0.004600  -84.500000
-0.007500  -84.200000
-0.010500  -84.200000
-0.010500  -84.000000
-0.005300  -83.900000
-0.003000  -83.800000
0.000000  -83.500000
0.000700  -83.300000
0.000700  -83.200000
-0.000800  -83.100000
0.000000  -82.900000
0.000000  -82.800000
-0.003800  -82.400000
-0.005300  -82.800000
-0.005300  -82.200000
-0.001500  -82.400000
-0.001500  -81.900000
-0.001500  -81.900000
0.000700  -81.800000
-0.000800  -81.500000
-0.003800  -81.500000
-0.003800  -81.200000
-0.001500  -81.200000
-0.001500  -81.000000
-0.003800  -80.700000
-0.004600  -80.700000
-0.003800  -80.600000
-0.000800  -80.300000
0.000700  -80.200000
0.000000  -80.200000
-0.001500  -79.800000
0.000000  -79.900000
-0.000800  -79.500000
-0.003000  -79.700000
-0.003000  -79.200000
-0.003000  -79.200000
-0.000800  -79.000000
0.003000  -78.800000
0.006000  -78.900000
0.005200  -78.400000
0.003700  -78.400000
0.002200  -78.200000
0.002200  -78.100000
0.000000  -77.700000
-0.001500  -78.000000
-0.003800  -77.400000
-0.004600  -77.600000
-0.003800  -77.300000
-0.007500  -77.100000
-0.007500  -77.100000
-0.005300  -76.700000
-0.004600  -76.800000
-0.002300  -76.400000
-0.000800  -76.700000
-0.002300  -76.200000
-0.004600  -76.100000
-0.005300  -75.800000
-0.005300  -75.900000
-0.006800  -75.600000
-0.005300  -75.500000
-0.006000  -75.300000
-0.008300  -75.200000
-0.006800  -75.000000
-0.006800  -74.800000
-0.004600  -74.700000
-0.003800  -74.300000
-0.003800  -74.400000
-0.002300  -74.000000
-0.000800  -74.200000
0.002200  -73.700000
0.005200  -73.800000
0.005200  -73.800000
0.004500  -73.400000
0.006000  -73.300000
0.003700  -73.100000
0.001500  -72.900000
0.003000  -72.800000
0.000000  -72.700000
0.000000  -72.400000
-0.000800  -72.400000
-0.003000  -72.100000
-0.003800  -72.100000
-0.003000  -71.800000
-0.000800  -71.600000
0.000000  -71.600000
0.000700  -71.100000
0.003000  -71.400000
0.002200  -71.100000
0.005200  -71.000000
0.008200  -70.700000
0.004500  -70.600000
0.002200  -70.400000
0.000700  -70.500000
-0.003000  -69.900000
-0.006800  -70.100000
-0.006000  -69.700000
-0.004600  -69.900000
-0.004600  -69.400000
-0.005300  -69.300000
-0.005300  -69.200000
-0.003000  -68.900000
-0.002300  -69.000000
-0.002300  -68.500000
-0.003000  -68.500000
-0.003800  -68.400000
-0.003800  -68.100000
-0.004600  -67.800000
-0.003800  -68.200000
-0.006000  -67.600000
-0.005300  -67.500000
-0.006800  -67.400000
-0.008300  -67.200000
-0.006000  -67.300000
-0.003800  -66.800000
-0.001500  -67.100000
-0.001500  -66.400000
0.000700  -66.600000
0.003000  -66.100000
0.003700  -66.100000
0.005200  -65.900000
0.008200  -65.800000
0.009000  -65.600000
0.008200  -65.600000
0.004500  -65.300000
0.003700  -65.000000
0.002200  -65.100000
-0.000800  -64.700000
-0.001500  -64.800000
0.000700  -64.400000
0.003000  -64.600000
0.000700  -64.100000
-0.003000  -64.100000
-0.003800  -63.900000
-0.001500  -63.700000
0.000000  -63.700000
-0.003000  -63.300000
-0.003800  -63.200000
-0.000800  -63.000000
-0.002300  -63.000000
-0.005300  -62.600000
-0.004600  -62.900000
-0.002300  -62.300000
-0.001500  -62.500000
0.000000  -62.100000
-0.000800  -61.800000
-0.003000  -62.000000
-0.003800  -61.600000
-0.000800  -61.600000
0.000000  -61.200000
-0.003800  -61.300000
-0.006800  -61.100000
-0.006800  -60.900000
-0.008300  -60.800000
-0.007500  -60.600000
-0.009100  -60.200000
-0.009100  -60.300000
-0.007500  -60.100000
-0.003000  -60.000000
0.003000  -59.900000
0.006000  -59.700000
0.006700  -59.700000
0.005200  -59.400000
0.004500  -59.300000
0.003700  -59.200000
0.003000  -59.000000
0.001500  -58.900000
0.002200  -58.500000
0.003700  -58.500000
0.001500  -58.500000
0.000700  -58.300000
0.002200  -58.100000
0.000000  -58.100000
-0.003000  -57.700000
-0.003000  -58.000000
-0.004600  -57.500000
-0.001500  -57.600000
0.000000  -57.200000
-0.000800  -57.200000
0.000700  -57.000000
-0.003000  -56.800000
-0.005300  -56.800000
0.000000  -56.400000
0.006700  -56.300000
0.007500  -56.200000
0.005200  -56.000000
0.005200  -55.900000
0.004500  -55.900000
0.003000  -55.400000
0.003000  -55.700000
0.003000  -55.100000
0.002200  -55.200000
0.001500  -55.000000
0.001500  -54.900000
-0.005300  -54.900000
-0.011300  -54.400000
-0.008300  -54.500000
-0.004600  -54.000000
-0.003000  -54.300000
-0.001500  -54.000000
-0.001500  -53.800000
0.000700  -53.700000
0.002200  -53.400000
0.003000  -53.500000
0.002200  -53.400000
-0.000800  -53.100000
0.000700  -52.900000
0.004500  -53.100000
0.005200  -52.600000
0.004500  -52.800000
0.003000  -52.200000
0.000700  -52.500000
0.001500  -52.200000
0.003000  -52.100000
0.001500  -51.900000
0.000000  -51.900000
-0.003000  -51.700000
-0.004600  -51.500000
-0.004600  -51.300000
-0.003800  -51.400000
-0.004600  -51.100000
-0.003000  -51.100000
-0.000800  -51.100000
-0.001500  -50.800000
-0.000800  -50.700000
-0.001500  -50.500000
-0.001500  -50.500000
-0.001500  -50.200000
-0.000800  -50.300000
-0.001500  -50.000000
-0.002300  -49.900000
-0.001500  -49.900000
-0.001500  -49.600000
-0.000800  -49.800000
0.001500  -49.500000
0.002200  -49.500000
0.002200  -49.100000
0.000700  -49.300000
-0.000800  -48.900000
-0.001500  -49.100000
-0.005300  -48.600000
-0.006800  -48.700000
-0.003000  -48.500000
-0.003000  -48.400000
-0.004600  -48.500000
-0.003000  -48.000000
-0.003800  -48.200000
-0.004600  -47.900000
-0.004600  -47.900000
-0.004600  -47.800000
-0.005300  -47.700000
-0.003000  -47.500000
-0.003000  -47.700000
-0.005300  -47.300000
-0.007500  -47.500000
-0.007500  -47.000000
-0.006000  -47.100000
-0.004600  -47.000000
-0.005300  -46.800000
-0.004600  -46.900000
-0.001500  -46.500000
-0.001500  -46.800000
-0.001500  -46.200000
-0.003800  -46.300000
-0.004600  -46.400000
-0.002300  -46.000000
-0.002300  -46.000000
-0.005300  -45.900000
-0.007500  -45.900000
-0.006800  -45.600000
-0.004600  -45.700000
-0.005300  -45.300000
-0.008300  -45.600000
-0.009100  -45.300000
-0.009100  -45.400000
-0.006800  -45.000000
-0.005300  -45.000000
-0.004600  -45.000000
-0.000800  -44.700000
0.000700  -44.600000
0.001500  -44.500000
0.000700  -44.300000
-0.000800  -44.400000
-0.003000  -44.300000
-0.004600  -44.100000
-0.001500  -44.100000
0.001500  -43.800000
0.003000  -43.900000
0.001500  -43.700000
0.000000  -43.400000
-0.000800  -43.600000
0.000700  -43.200000
0.004500  -43.400000
0.003700  -43.000000
0.005200  -43.300000
0.006700  -42.900000
0.007500  -42.800000
0.007500  -42.800000
0.005200  -42.600000
0.005200  -42.400000
0.003000  -42.400000
0.002200  -42.200000
0.000000  -42.100000
-0.000800  -42.100000
0.003000  -41.800000
0.006000  -42.000000
0.009700  -41.700000
0.009000  -41.500000
0.010500  -41.500000
0.012000  -41.400000
0.009700  -41.500000
0.008200  -41.100000
0.006000  -40.900000
0.007500  -40.900000
0.006700  -40.800000
0.008200  -40.500000
0.009000  -40.600000
0.008200  -40.100000
0.008200  -40.500000
0.008200  -40.100000
0.006700  -40.100000
0.004500  -39.800000
0.003000  -39.800000
0.001500  -39.700000
0.003000  -39.500000
0.003000  -39.500000
-0.000800  -39.000000
0.000000  -39.200000
-0.001500  -39.200000
-0.002300  -38.800000
-0.001500  -38.700000
-0.003000  -38.900000
-0.004600  -38.400000
-0.006800  -38.500000
-0.007500  -38.500000
-0.008300  -38.000000
-0.010500  -38.300000
-0.012800  -37.800000
-0.012800  -38.100000
-0.010500  -37.800000
-0.010500  -37.800000
-0.009100  -37.400000
-0.005300  -37.100000
-0.005300  -37.200000
-0.004600  -37.300000
-0.000800  -37.000000
0.003000  -36.900000
0.003700  -36.900000
0.000700  -36.400000
0.000700  -36.800000
-0.002300  -36.200000
-0.006000  -36.300000
-0.006000  -36.000000
-0.005300  -36.000000
-0.003000  -35.800000
-0.001500  -35.600000
-0.000800  -35.700000
-0.003000  -35.200000
-0.004600  -35.400000
-0.003800  -35.200000
-0.004600  -35.100000
-0.005300  -34.900000
-0.005300  -34.700000
-0.005300  -34.700000
-0.006000  -34.500000
-0.008300  -34.400000
-0.005300  -34.100000
-0.006000  -34.200000
-0.008300  -33.600000
-0.003800  -33.900000
-0.003000  -33.600000
-0.005300  -33.700000
-0.006000  -33.300000
-0.006800  -33.100000
-0.005300  -33.200000
-0.003800  -32.900000
-0.004600  -32.900000
-0.003000  -32.700000
0.000700  -32.800000
0.002200  -32.300000
0.001500  -32.400000
0.003000  -32.200000
0.004500  -32.000000
0.003700  -32.100000
0.003000  -31.700000
0.003000  -31.700000
0.004500  -31.300000
0.005200  -31.600000
0.004500  -31.100000
0.003000  -31.100000
0.002200  -31.000000
0.001500  -30.900000
-0.000800  -30.800000
-0.003000  -30.600000
-0.001500  -30.400000
-0.003000  -30.200000
-0.004600  -30.200000
-0.003800  -30.000000
-0.004600  -30.000000
-0.005300  -29.700000
-0.003000  -29.600000
0.000000  -29.500000
0.003700  -29.300000
0.004500  -29.400000
0.005200  -28.900000
0.003000  -29.300000
0.000700  -28.900000
0.001500  -28.900000
0.001500  -28.700000
-0.000800  -28.500000
-0.001500  -28.100000
-0.000800  -28.400000
-0.000800  -27.900000
0.000700  -28.000000
-0.003000  -27.800000
-0.006000  -27.700000
-0.007500  -27.700000
-0.010500  -27.300000
-0.012000  -27.600000
-0.009800  -27.100000
-0.009100  -27.300000
-0.005300  -27.100000
-0.000800  -26.800000
0.003000  -26.700000
0.006700  -26.500000
0.008200  -26.500000
0.010500  -26.200000
0.010500  -26.400000
0.009000  -25.900000
0.009000  -26.100000
0.005200  -25.500000
0.003000  -25.900000
0.003000  -25.500000
0.000700  -25.300000
-0.003800  -25.300000
-0.005300  -25.100000
-0.003000  -25.000000
-0.002300  -24.600000
-0.000800  -24.800000
0.000700  -24.500000
-0.000800  -24.500000
-0.002300  -24.300000
-0.003800  -24.400000
-0.005300  -23.800000
-0.005300  -24.000000
-0.004600  -23.700000
-0.003000  -23.700000
-0.003800  -23.600000
-0.002300  -23.200000
-0.002300  -23.500000
-0.001500  -23.000000
0.000700  -23.200000
-0.001500  -22.700000
-0.000800  -22.700000
-0.000800  -22.600000
-0.001500  -22.400000
-0.000800  -22.200000
-0.000800  -22.100000
-0.001500  -22.000000
-0.001500  -21.700000
0.000000  -22.000000
-0.000800  -21.200000
-0.003000  -21.400000
-0.003800  -21.000000
-0.001500  -21.100000
0.000000  -21.000000
0.000700  -20.700000
-0.000800  -20.800000
0.000000  -20.300000
0.000000  -20.600000
-0.001500  -20.400000
-0.004600  -20.200000
-0.009100  -19.800000
-0.009100  -19.700000
-0.005300  -19.500000
-0.004600  -19.600000
-0.001500  -19.300000
-0.001500  -19.200000
-0.001500  -19.200000
-0.002300  -18.700000
-0.001500  -19.000000
0.000700  -18.400000
-0.000800  -18.700000
-0.000800  -18.300000
-0.000800  -18.400000
-0.002300  -18.100000
-0.003800  -17.800000
-0.004600  -17.800000
-0.006000  -17.600000
-0.006800  -17.400000
-0.005300  -17.200000
-0.003000  -17.300000
-0.002300  -17.000000
-0.001500  -17.000000
0.000700  -16.500000
0.000000  -16.500000
0.000700  -16.600000
-0.004600  -16.100000
-0.016500  -16.200000
-0.018100  -16.100000
-0.015800  -16.000000
-0.012000  -15.400000
-0.001500  -15.600000
0.012700  -15.300000
0.021700  -15.200000
0.029200  -15.000000
0.035200  -15.000000
0.035200  -14.600000
0.029200  -14.700000
0.022500  -14.400000
0.016500  -14.400000
0.006700  -14.200000
-0.006800  -13.900000
-0.016500  -14.000000
-0.023300  -13.500000
-0.024800  -13.500000
-0.020300  -13.300000
-0.012000  -13.100000
-0.003000  -13.100000
0.005200  -12.900000
0.005200  -12.700000
0.003700  -12.600000
0.003000  -12.600000
0.003000  -12.100000
0.003700  -12.400000
0.000700  -11.800000
-0.003800  -12.000000
-0.006800  -11.700000
-0.008300  -11.700000
-0.008300  -11.400000
-0.009800  -11.200000
-0.007500  -11.300000
-0.005300  -10.900000
-0.004600  -10.900000
-0.005300  -10.700000
-0.004600  -10.500000
-0.003000  -10.500000
-0.004600  -10.200000
-0.006000  -10.000000
-0.007500  -10.000000
-0.005300  -9.900000
-0.004600  -9.500000
-0.002300  -9.700000
0.000700  -9.400000
0.000700  -9.500000
0.003000  -9.000000
0.009000  -9.100000
0.010500  -8.700000
0.009700  -8.900000
0.006700  -8.700000
0.003700  -8.600000
0.004500  -8.400000
0.004500  -8.100000
0.000700  -8.000000
0.000000  -7.900000
0.001500  -8.000000
0.000000  -7.600000
-0.005300  -7.700000
-0.009100  -7.100000
-0.007500  -7.200000
-0.000800  -7.000000
0.006700  -6.900000
0.009700  -6.900000
0.012700  -6.500000
0.012000  -6.800000
0.010500  -6.300000
0.011200  -6.300000
0.009000  -6.200000
0.006700  -6.000000
0.004500  -6.100000
0.004500  -5.900000
0.005200  -5.500000
0.000700  -5.600000
-0.003800  -5.500000
-0.003800  -5.200000
-0.005300  -5.400000
-0.008300  -4.800000
-0.013500  -5.200000
-0.023300  -4.700000
-0.029300  -4.900000
-0.027000  -4.500000
-0.024000  -4.500000
-0.016500  -4.200000
-0.005300  -4.300000
-0.001500  -4.100000
-0.000800  -4.100000
-0.001500  -4.000000
0.002200  -3.800000
0.006000  -3.900000
0.007500  -3.600000
0.010500  -3.600000
0.012700  -3.400000
0.017200  -3.300000
0.015700  -3.400000
0.011200  -3.000000
0.007500  -3.200000
0.003000  -2.800000
0.000000  -2.900000
-0.001500  -2.800000
-0.007500  -2.600000
-0.010500  -2.500000
-0.010500  -2.700000
-0.012800  -2.000000
-0.012800  -2.500000
-0.017300  -2.000000
-0.027000  -2.200000
-0.036100  -1.900000
-0.033000  -1.700000
-0.020300  -1.900000
-0.004600  -1.500000
0.012000  -1.700000
0.024700  -1.500000
0.038200  -1.400000
0.044200  -1.600000
0.041200  -1.400000
0.034500  -1.300000
0.018000  -1.200000
0.003700  -1.200000
-0.004600  -1.100000
-0.016500  -1.300000
-0.021800  -0.800000
-0.012800  -1.200000
-0.010500  -0.500000
-0.012000  -0.900000
-0.012800  -0.500000
-0.009100  -0.500000
-0.001500  -0.600000
0.001500  -0.400000
0.002200  -0.700000
-0.001500  -0.500000
-0.000800  -0.400000
-0.001500  -0.300000
-0.001500  -0.400000
0.001500  0.000000
0.003000  -0.400000
-0.000800  0.000000
-0.011300  -0.200000
-0.012000  -0.300000
-0.011300  0.100000
-0.010500  -0.300000
-0.015000  0.200000
-0.024000  -0.200000
-0.024000  0.100000
-0.018100  0.000000
-0.014300  0.100000
0.001500  0.300000
0.020200  0.100000
0.022500  0.000000
0.028500  0.300000
0.027700  0.400000
0.021700  0.100000
0.012700  0.400000
-0.004600  0.100000
-0.018800  0.400000
-0.021800  0.100000
-0.018800  0.500000
-0.010500  0.400000
-0.001500  0.400000
0.007500  0.600000
0.015700  0.300000
0.018700  0.700000
0.014200  0.500000
0.004500  0.700000
-0.001500  0.600000
-0.005300  0.600000
-0.012000  0.600000
-0.018800  0.700000
-0.020300  0.900000
-0.010500  0.700000
-0.005300  0.900000
0.003700  0.700000
0.009700  0.900000
0.011200  0.800000
0.015000  1.000000
0.013500  0.900000
0.013500  1.000000
0.006700  0.900000
0.001500  1.000000
-0.003000  0.900000
-0.004600  1.100000
0.000700  1.100000
-0.003000  1.100000
-0.008300  1.300000
-0.009100  1.000000
-0.009100  1.300000
-0.003800  1.300000
0.003700  1.300000
0.009700  1.500000
0.015700  1.100000
0.011200  1.700000
-0.002300  1.300000
-0.009100  1.500000
-0.012800  1.300000
-0.016500  1.600000
-0.013500  1.500000
-0.005300  1.700000
-0.005300  1.600000
-0.009100  1.800000
-0.006000  1.600000
-0.001500  1.900000
0.000700  1.900000
0.005200  1.800000
0.004500  1.900000
0.000000  1.800000
-0.011300  2.000000
-0.026300  1.900000
-0.031500  2.100000
-0.024800  2.000000
-0.013500  1.800000
-0.000800  2.200000
0.015700  2.200000
0.028500  2.100000
0.038200  2.400000
0.042000  2.400000
0.038200  2.100000
0.033000  2.500000
0.012000  2.100000
-0.011300  2.700000
-0.015000  2.200000
-0.012800  2.600000
-0.004600  2.500000
0.001500  2.600000
0.003000  2.600000
0.003000  2.600000
0.000700  2.700000
-0.004600  2.700000
-0.014300  2.900000
-0.015800  2.800000
-0.014300  2.800000
-0.015000  2.700000
-0.018100  3.100000
-0.021800  2.800000
-0.028500  3.200000
-0.030800  3.000000
-0.022500  3.200000
-0.018100  3.200000
-0.006800  3.100000
0.008200  3.300000
0.021000  3.100000
0.030000  3.600000
0.027700  3.200000
0.024700  3.400000
0.021700  3.500000
0.013500  3.600000
0.004500  3.600000
-0.002300  3.600000
-0.005300  3.700000
-0.014300  3.600000
-0.019500  3.900000
-0.013500  3.700000
-0.006000  4.000000
-0.004600  3.600000
-0.000800  4.200000
0.008200  4.000000
0.019500  4.200000
0.021000  4.100000
0.012700  4.000000
0.003000  4.100000
-0.009100  4.300000
-0.015800  4.300000
-0.015800  4.400000
-0.006800  4.500000
-0.000800  4.200000
0.003000  4.600000
0.009000  4.500000
0.003700  4.600000
-0.003000  4.600000
-0.008300  4.500000
-0.007500  4.800000
-0.006000  4.500000
-0.005300  5.000000
0.000000  4.500000
0.005200  5.000000
0.009700  4.900000
0.000000  4.800000
-0.007500  4.900000
-0.003800  5.000000
-0.006800  4.800000
-0.017300  5.300000
-0.012800  5.100000
-0.001500  4.900000
0.001500  5.300000
0.004500  4.900000
0.006700  5.200000
0.008200  5.100000
0.009000  5.000000
0.020200  5.300000
0.025500  5.100000
0.021700  5.400000
0.021700  5.300000
0.015700  5.200000
0.005200  5.300000
-0.001500  5.300000
-0.004600  5.200000
-0.014300  5.700000
-0.019500  5.300000
-0.016500  5.600000
-0.016500  5.400000
-0.019500  5.300000
-0.023300  5.600000
-0.016500  5.400000
-0.005300  5.600000
0.007500  5.300000
0.008200  5.600000
0.012000  5.600000
0.014200  5.500000
0.003000  5.500000
-0.003800  5.500000
-0.006800  5.400000
-0.011300  5.400000
-0.021800  5.600000
-0.027800  5.300000
-0.025600  5.900000
-0.029300  5.300000
-0.026300  5.600000
-0.012800  5.400000
0.002200  5.600000
0.018700  5.800000
0.031500  5.400000
0.043500  5.800000
0.044200  5.300000
0.032200  5.500000
0.024000  5.700000
0.015700  5.800000
0.002200  5.600000
-0.010500  5.900000
-0.016500  5.600000
-0.013500  5.700000
-0.010500  5.700000
-0.011300  5.500000
-0.010500  5.900000
-0.006800  5.500000
-0.005300  5.900000
-0.004600  5.600000
-0.009100  5.800000
-0.014300  5.800000
-0.009800  5.600000
-0.006000  5.700000
-0.007500  5.700000
-0.005300  5.800000
0.000000  5.700000
0.004500  5.900000
0.004500  5.600000
-0.001500  6.100000
-0.006800  5.700000
-0.005300  5.900000
-0.001500  5.800000
-0.000800  5.700000
-0.000800  5.900000
0.000700  5.600000
0.007500  6.100000
0.009000  5.600000
-0.000800  5.800000
-0.013500  5.900000
-0.015800  5.900000
-0.016500  5.900000
-0.012800  5.800000
0.003000  5.900000
0.020200  5.900000
0.029200  5.900000
0.027000  5.800000
0.019500  6.100000
0.012700  5.800000
0.005200  6.100000
-0.004600  5.600000
-0.010500  5.900000
-0.009100  5.900000
-0.006800  5.800000
-0.003800  6.000000
-0.000800  5.600000
0.001500  5.800000
0.000700  5.900000
-0.002300  5.900000
-0.002300  5.800000
-0.002300  5.800000
-0.001500  5.700000
-0.003000  5.800000
-0.005300  5.800000
-0.004600  5.700000
-0.003800  6.000000
-0.003800  5.600000
-0.008300  5.900000
-0.009800  5.700000
-0.009800  5.800000
-0.011300  5.800000
-0.013500  5.700000
-0.014300  5.700000
-0.012000  5.800000
-0.010500  5.600000
-0.016500  5.700000
-0.036100  5.700000
-0.045800  5.500000
-0.035300  5.800000
-0.021800  5.500000
-0.002300  5.700000
0.023200  5.700000
0.042700  5.600000
0.051700  5.700000
0.057000  5.500000
0.061500  5.800000
0.062200  5.600000
0.050200  5.600000
0.039000  5.600000
0.030000  5.500000
0.005200  5.500000
-0.016500  5.600000
-0.027000  5.300000
-0.033000  5.500000
-0.030000  5.600000
-0.027000  5.400000
-0.025600  5.700000
-0.024000  5.500000
-0.018100  5.500000
-0.004600  5.400000
0.003000  5.300000
0.005200  5.600000
0.012700  5.300000
0.024700  5.300000
0.027700  5.400000
0.016500  5.400000
0.004500  5.300000
-0.006000  5.600000
-0.023300  5.000000
-0.027800  5.600000
-0.021000  5.100000
-0.017300  5.400000
-0.005300  5.300000
-0.003800  5.300000
-0.005300  5.300000
-0.003000  5.000000
-0.009800  5.500000
-0.009100  5.000000
-0.004600  5.200000
-0.000800  5.200000
0.004500  5.200000
0.003700  5.300000
0.003700  5.300000
0.002200  4.900000
0.003700  5.000000
0.006700  5.100000
0.006000  4.900000
0.001500  5.200000
-0.003800  4.900000
-0.006800  5.100000
-0.008300  4.900000
-0.006800  4.900000
-0.007500  4.900000
-0.009100  4.900000
-0.012800  4.900000
-0.023300  4.900000
-0.024800  5.000000
-0.015800  4.900000
-0.011300  5.200000
-0.005300  4.600000
0.004500  5.000000
0.015700  4.600000
0.016500  5.000000
0.009000  4.700000
-0.004600  4.900000
-0.020300  4.900000
-0.027800  4.700000
-0.027000  5.000000
-0.013500  4.600000
0.002200  5.000000
0.014200  4.700000
0.020200  4.800000
0.019500  4.700000
0.023200  4.900000
0.021700  4.700000
0.018000  4.700000
0.014200  4.800000
0.015000  4.700000
0.019500  4.900000
0.019500  4.500000
0.023200  4.900000
0.015700  4.700000
0.020200  4.900000
0.030700  4.700000
0.028500  4.700000
0.026200  5.000000
0.003700  4.700000
-0.014300  4.900000
-0.019500  4.700000
-0.023300  4.600000
-0.017300  4.700000
-0.015800  4.800000
-0.021800  4.500000
-0.033000  4.700000
-0.038300  4.600000
-0.032300  4.700000
-0.033000  4.700000
-0.030800  4.500000
-0.021000  4.700000
-0.009800  4.500000
0.004500  4.700000
0.015700  4.500000
0.024000  4.700000
0.016500  4.500000
0.008200  4.500000
-0.001500  4.600000
-0.016500  4.900000
-0.018800  4.600000
-0.006800  4.700000
-0.009100  4.500000
-0.021000  4.500000
-0.015000  4.800000
-0.003800  4.500000
0.005200  4.600000
0.016500  4.700000
0.027700  4.500000
0.034500  4.700000
0.026200  4.500000
0.020200  4.600000
0.018700  4.700000
0.005200  4.700000
-0.006000  4.600000
-0.006800  4.900000
-0.009100  4.500000
-0.008300  4.800000
-0.008300  4.400000
-0.007500  4.800000
-0.007500  4.600000
-0.017300  4.700000
-0.029300  4.800000
-0.025600  4.500000
-0.012800  4.900000
-0.006800  4.600000
0.002200  4.800000
0.012000  4.800000
0.018000  4.600000
0.016500  4.800000
0.009000  4.900000
0.004500  4.700000
-0.000800  4.800000
-0.005300  4.800000
-0.010500  4.500000
-0.012000  5.000000
-0.019500  4.700000
-0.030000  5.000000
-0.027800  4.800000
-0.018100  4.900000
-0.006000  4.900000
0.004500  4.800000
0.015700  4.900000
0.023200  5.000000
0.021000  5.000000
0.021700  4.700000
0.025500  4.900000
0.027000  4.700000
0.014200  5.200000
0.000700  4.700000
-0.005300  4.900000
-0.009800  4.900000
-0.006800  4.900000
-0.009800  5.100000
-0.009100  4.600000
-0.004600  5.100000
0.005200  4.800000
0.019500  5.100000
0.021000  4.900000
0.027000  5.000000
0.024000  5.000000
0.013500  5.000000
0.010500  5.000000
0.005200  4.900000
-0.006800  5.000000
-0.015000  5.000000
-0.012800  5.300000
-0.016500  4.900000
-0.015800  5.200000
-0.005300  4.900000
-0.000800  5.100000
-0.009100  5.100000
-0.023300  4.900000
-0.023300  5.300000
-0.019500  4.900000
-0.019500  5.100000
-0.013500  5.300000
-0.001500  5.100000
0.004500  5.000000
0.005200  5.300000
0.013500  5.100000
0.017200  5.100000
0.005200  5.300000
0.000000  5.100000
0.003000  5.300000
0.001500  4.900000
-0.004600  5.400000
-0.008300  5.000000
-0.004600  5.300000
-0.000800  5.100000
0.004500  5.200000
0.004500  5.300000
0.000700  5.300000
0.001500  5.200000
0.003000  5.300000
0.001500  5.300000
-0.007500  5.200000
-0.016500  5.400000
-0.016500  5.100000
-0.012800  5.400000
-0.006000  5.300000
0.003000  5.300000
0.010500  5.400000
0.014200  5.100000
-0.001500  5.300000
-0.025600  5.200000
-0.025600  5.300000
-0.020300  5.300000
-0.009100  5.300000
0.013500  5.400000
0.027700  5.400000
0.036700  5.200000
0.036700  5.400000
0.024000  5.400000
0.002200  5.200000
-0.024800  5.600000
-0.029300  5.300000
-0.009800  5.300000
0.000000  5.300000
0.001500  5.300000
-0.001500  5.500000
-0.009100  5.300000
-0.006800  5.500000
-0.005300  5.300000
-0.011300  5.400000
-0.022500  5.300000
-0.022500  5.600000
-0.013500  5.200000
-0.001500  5.500000
0.012000  5.100000
0.010500  5.500000
0.006700  5.300000
0.006700  5.300000
0.006000  5.400000
-0.003000  5.200000
-0.012800  5.500000
-0.006800  5.200000
0.006700  5.500000
0.019500  5.400000
0.012700  5.300000
0.002200  5.300000
0.000000  5.200000
0.004500  5.200000
0.018000  5.300000
0.024000  5.400000
0.033000  5.100000
0.040500  5.400000
0.030000  5.000000
0.014200  5.500000
0.001500  5.000000
-0.012000  5.500000
-0.024000  5.100000
-0.023300  5.100000
-0.022500  5.300000
-0.034600  5.000000
-0.039000  5.300000
-0.024000  5.200000
-0.008300  5.200000
0.004500  5.000000
0.010500  5.300000
0.012000  5.100000
0.015700  5.100000
0.010500  5.100000
0.002200  5.200000
-0.008300  5.300000
-0.024800  4.800000
-0.030800  5.300000
-0.030000  4.900000
-0.024800  5.200000
-0.014300  4.900000
-0.005300  4.900000
0.000700  5.100000
0.011200  5.100000
0.020200  5.000000
0.021700  5.000000
0.025500  5.300000
0.024000  4.900000
0.018700  5.300000
0.009700  4.900000
0.000700  5.300000
-0.009800  4.700000
-0.024000  5.000000
-0.021800  5.000000
-0.005300  4.800000
-0.000800  5.000000
-0.003000  4.800000
-0.003000  5.000000
-0.005300  4.900000
-0.011300  5.000000
-0.019500  4.900000
-0.025600  5.000000
-0.029300  4.800000
-0.023300  4.800000
-0.012000  5.100000
0.005200  4.900000
0.024000  5.100000
0.033700  4.700000
0.039000  5.200000
0.035200  4.700000
0.030700  4.900000
0.021700  4.900000
0.004500  4.700000
0.000000  4.900000
0.003000  4.800000
0.007500  4.900000
0.001500  4.900000
-0.012000  4.700000
-0.019500  4.800000
-0.027000  4.900000
-0.027800  4.700000
-0.021000  4.800000
-0.003800  4.700000
0.021000  4.800000
0.030700  4.800000
0.030700  4.600000
0.025500  4.900000
0.019500  4.700000
0.011200  4.900000
0.003000  4.700000
0.006000  4.700000
0.003000  4.600000
-0.003000  4.700000
-0.004600  4.700000
-0.001500  4.900000
-0.001500  4.500000
-0.018100  4.900000
-0.038300  4.500000
-0.046500  4.800000
-0.044300  4.700000
-0.031500  4.700000
-0.015800  4.700000
0.001500  4.600000
0.018000  4.700000
0.027700  4.500000
0.020200  4.700000
0.005200  4.600000
-0.004600  4.700000
-0.006800  4.500000
-0.005300  4.700000
-0.008300  4.500000
-0.004600  4.600000
0.000700  4.500000
0.000700  4.600000
-0.002300  4.600000
-0.004600  4.300000
-0.006000  4.800000
-0.009100  4.300000
-0.006800  4.800000
-0.006800  4.400000
-0.006000  4.500000
-0.006800  4.600000
-0.005300  4.500000
0.000700  4.500000
0.003000  4.600000
0.003700  4.700000
0.000700  4.300000
-0.003800  4.900000
-0.008300  4.400000
-0.009800  4.700000
-0.007500  4.500000
-0.004600  4.600000
-0.001500  4.500000
-0.001500  4.500000
0.000700  4.700000
0.003000  4.400000
0.006700  4.900000
0.012000  4.600000
0.003000  4.600000
-0.012000  4.600000
-0.013500  4.600000
-0.009100  4.500000
-0.002300  4.600000
0.005200  4.500000
0.014200  4.500000
0.024000  4.600000
0.027000  4.500000
0.029200  4.700000
0.023200  4.400000
0.019500  4.700000
0.020200  4.500000
0.011200  4.600000
-0.012800  4.600000
-0.034600  4.600000
-0.045800  4.600000
-0.060000  4.600000
-0.054000  4.600000
-0.016500  4.500000
0.016500  4.800000
0.034500  4.500000
0.051000  4.600000
0.053200  4.700000
0.038200  4.500000
0.024000  4.600000
0.018700  4.300000
0.012700  4.700000
-0.002300  4.500000
-0.014300  4.700000
-0.015800  4.500000
-0.018100  4.600000
-0.019500  4.600000
-0.020300  4.700000
-0.016500  4.500000
-0.014300  4.700000
-0.012800  4.500000
-0.012800  4.700000
-0.010500  4.700000
-0.009100  4.500000
-0.008300  4.800000
-0.008300  4.500000
-0.009100  4.700000
-0.007500  4.800000
-0.005300  4.600000
0.004500  4.800000
0.011200  4.500000
0.008200  4.600000
0.006700  4.600000
0.003000  4.700000
0.001500  4.700000
0.006700  4.800000
0.007500  4.500000
0.000700  4.900000
0.000000  4.600000
-0.003800  4.800000
-0.006800  4.700000
-0.003000  4.500000
-0.005300  4.800000
-0.003800  4.500000
-0.005300  4.800000
-0.013500  4.700000
-0.020300  4.600000
-0.021800  4.700000
-0.019500  4.800000
-0.021000  4.700000
-0.020300  4.800000
-0.011300  4.600000
-0.006800  4.700000
-0.007500  4.900000
-0.012800  4.700000
-0.010500  5.100000
0.006700  4.500000
0.016500  4.900000
0.021700  4.500000
0.027000  4.800000
0.034500  4.800000
0.025500  4.600000
0.015700  4.900000
0.018000  4.800000
0.006700  4.800000
-0.003000  4.700000
-0.015800  4.900000
-0.018100  4.600000
-0.000800  4.900000
0.023200  4.700000
0.044200  4.700000
0.049500  4.700000
0.035200  4.800000
0.017200  5.000000
0.001500  4.500000
-0.015800  5.000000
-0.020300  4.500000
-0.024000  4.900000
-0.026300  4.700000
-0.015800  4.900000
-0.010500  4.700000
-0.009100  4.700000
-0.009100  4.700000
-0.009100  4.700000
-0.012000  4.900000
-0.012800  4.600000
-0.009800  5.000000
-0.009800  4.500000
-0.009100  4.900000
-0.009100  4.700000
-0.007500  4.800000
-0.006000  4.700000
-0.004600  4.600000
-0.001500  4.800000
-0.000800  4.600000
0.000700  4.700000
-0.001500  4.700000
-0.002300  4.800000
-0.000800  4.700000
-0.002300  4.800000
-0.008300  4.700000
-0.018100  4.700000
-0.020300  4.700000
-0.012800  4.700000
-0.005300  4.900000
0.006000  4.500000
0.017200  4.900000
0.021700  4.700000
0.023200  4.900000
0.025500  4.700000
0.020200  4.600000
0.003700  4.800000
-0.001500  4.800000
-0.000800  4.700000
-0.003800  4.800000
-0.006800  4.600000
-0.016500  4.700000
-0.021800  4.800000
-0.017300  4.600000
-0.012000  4.900000
-0.001500  4.700000
0.009000  4.700000
0.018700  4.700000
0.016500  4.700000
0.003700  4.800000
0.000000  4.500000
-0.001500  4.900000
-0.001500  4.600000
0.007500  4.700000
0.017200  4.700000
0.021700  4.800000
0.017200  4.600000
0.012000  4.900000
0.003000  4.500000
-0.008300  4.800000
-0.015800  4.700000
-0.020300  4.700000
-0.018100  4.700000
-0.018100  4.500000
-0.016500  4.900000
-0.014300  4.600000
-0.010500  4.700000
-0.007500  4.700000
-0.009100  4.700000
-0.007500  4.700000
-0.006000  4.600000
-0.003000  4.500000
0.000700  4.500000
0.003700  4.800000
0.000700  4.500000
-0.000800  4.900000
0.003000  4.400000
0.003700  4.800000
0.004500  4.500000
0.006000  4.700000
0.006700  4.600000
0.005200  4.500000
0.004500  4.600000
0.003000  4.700000
0.000700  4.700000
-0.000800  4.600000
-0.000800  4.700000
-0.002300  4.500000
-0.003000  4.800000
-0.000800  4.300000
-0.003000  4.800000
-0.001500  4.500000
0.000700  4.500000
0.002200  4.700000
0.006700  4.500000
0.006700  4.900000
0.006700  4.500000
0.004500  4.700000
0.003700  4.500000
0.001500  4.500000
-0.000800  4.500000
-0.003000  4.500000
-0.006000  4.500000
-0.006000  4.500000
-0.005300  4.600000
-0.007500  4.500000
-0.006800  4.800000
-0.008300  4.300000
-0.009800  4.700000
-0.009100  4.300000
-0.010500  4.600000
-0.004600  4.500000
-0.000800  4.500000
-0.001500  4.500000
-0.001500  4.500000
-0.001500  4.500000
0.001500  4.400000
0.003000  4.500000
0.003700  4.500000
0.005200  4.600000
0.004500  4.300000
0.004500  4.700000
0.005200  4.500000
0.004500  4.400000
0.004500  4.500000
0.003000  4.300000
0.000700  4.600000
0.000700  4.300000
0.001500  4.600000
0.003000  4.100000
0.003000  4.500000
0.003000  4.400000
0.000700  4.400000
-0.002300  4.300000
-0.001500  4.600000
-0.001500  4.300000
-0.001500  4.500000
-0.000800  4.500000
0.000000  4.200000
-0.001500  4.500000
-0.003000  4.200000
-0.001500  4.500000
-0.003000  4.400000
-0.005300  4.300000
-0.006000  4.500000
-0.007500  4.400000
-0.008300  4.500000
-0.007500  4.400000
-0.005300  4.300000
-0.003000  4.500000
-0.006000  4.500000
-0.008300  4.000000
-0.007500  4.500000
-0.004600  4.200000
-0.003000  4.500000
0.000700  4.200000
-0.000800  4.100000
-0.003000  4.500000
-0.003000  4.100000
-0.003000  4.400000
-0.002300  4.300000
-0.004600  4.300000
-0.004600  4.300000
-0.002300  4.200000
-0.000800  4.300000
0.002200  4.200000
0.000700  4.100000
0.001500  4.200000
0.000700  4.300000
-0.000800  4.000000
-0.000800  4.400000
0.000000  4.000000
0.001500  4.500000
0.003700  4.100000
0.006000  4.300000
0.008200  4.100000
0.008200  4.100000
0.007500  4.300000
0.004500  4.000000
-0.001500  4.100000
-0.004600  4.000000
-0.006000  4.100000
-0.004600  4.100000
-0.003800  4.400000
-0.003000  4.000000
-0.002300  4.100000
-0.002300  4.200000
0.000700  3.900000
0.000700  4.100000
-0.001500  3.800000
-0.005300  4.400000
-0.004600  3.800000
-0.002300  4.300000
-0.003000  3.900000
-0.003000  4.000000
-0.006000  4.100000
-0.004600  4.000000
0.000000  3.900000
0.001500  4.000000
0.001500  4.100000
-0.003800  3.800000
-0.006800  4.100000
-0.005300  3.800000
-0.004600  4.200000
-0.003800  3.800000
-0.003800  3.900000
-0.005300  4.000000
-0.003000  3.800000
0.003000  4.000000
0.004500  3.600000
0.005200  4.000000
0.003000  3.900000
-0.000800  3.800000
-0.001500  3.900000
-0.003800  4.000000
0.000000  4.000000
0.003000  3.700000
0.003000  3.900000
0.003000  3.600000
0.003700  3.900000
0.005200  3.600000
0.004500  4.000000
0.004500  3.600000
0.000700  3.900000
-0.000800  3.600000
-0.003000  3.700000
-0.006000  3.900000
-0.005300  3.700000
-0.001500  3.700000
0.001500  3.600000
0.005200  3.600000
0.005200  3.600000
0.003700  3.700000
0.005200  3.600000
0.005200  3.700000
0.005200  3.500000
0.003700  3.600000
0.000000  3.600000
-0.003000  3.400000
-0.004600  3.500000
-0.002300  3.300000
-0.001500  3.600000
-0.001500  3.400000
-0.000800  3.300000
-0.004600  3.300000
-0.004600  3.300000
-0.006000  3.100000
-0.006800  3.300000
-0.004600  3.100000
-0.003000  3.300000
-0.000800  3.200000
-0.000800  3.100000
-0.001500  3.200000
0.002200  3.000000
0.003700  3.100000
0.003700  3.000000
0.001500  2.800000
-0.001500  3.000000
-0.003000  2.700000
-0.004600  2.700000
-0.006000  2.700000
-0.009800  2.800000
-0.008300  2.700000
-0.001500  2.700000
0.001500  2.400000
0.005200  2.700000
0.003000  2.300000
-0.002300  2.600000
-0.001500  2.200000
-0.000800  2.400000
0.003700  2.200000
0.002200  2.100000
-0.004600  2.200000
-0.006000  2.100000
-0.003800  2.100000
0.000700  2.000000
0.001500  2.000000
-0.000800  2.000000
-0.001500  2.000000
-0.001500  1.800000
0.001500  2.100000
0.006000  1.800000
0.006000  1.800000
0.002200  1.800000
0.000000  1.400000
0.000700  1.800000
0.000700  1.300000
0.000000  1.500000
-0.000800  1.300000
-0.002300  1.500000
-0.005300  1.400000
-0.006000  1.300000
-0.005300  1.400000
-0.004600  1.300000
-0.004600  1.100000
-0.003800  0.900000
-0.003000  1.100000
-0.002300  0.700000
0.003700  1.000000
0.003000  0.700000
0.001500  0.700000
0.001500  0.700000
0.000000  0.400000
0.000700  0.700000
-0.000800  0.300000
0.000700  0.500000
0.002200  0.300000
0.004500  0.300000
0.003700  0.100000
0.001500  0.200000
0.000700  0.200000
-0.001500  0.000000
-0.003800  0.100000
-0.005300  -0.200000
-0.004600  0.100000
-0.003000  -0.300000
-0.003000  -0.100000
-0.003000  -0.500000
-0.006800  -0.400000
-0.007500  -0.400000
-0.008300  -0.600000
-0.008300  -0.500000
-0.010500  -0.700000
-0.012800  -0.800000
-0.009100  -0.700000
-0.001500  -0.900000
0.004500  -1.200000
0.008200  -0.900000
0.008200  -1.200000
0.001500  -1.100000
-0.001500  -1.300000
-0.002300  -1.400000
-0.001500  -1.300000
0.001500  -1.700000
0.000000  -1.400000
-0.002300  -1.800000
-0.001500  -1.600000
-0.002300  -2.000000
-0.000800  -1.900000
0.003000  -2.000000
0.001500  -2.100000
0.001500  -2.100000
0.001500  -2.300000
0.001500  -2.400000
0.000000  -2.600000
-0.003800  -2.300000
-0.003800  -2.800000
-0.003800  -2.700000
-0.005300  -2.800000
-0.004600  -3.100000
-0.002300  -2.800000
0.001500  -3.300000
0.003000  -3.100000
0.003700  -3.600000
0.002200  -3.400000
0.000700  -3.600000
0.000700  -3.800000
-0.001500  -3.800000
-0.000800  -3.700000
0.000000  -4.200000
-0.000800  -4.100000
-0.001500  -4.400000
0.000000  -4.300000
0.001500  -4.400000
0.000700  -4.700000
-0.000800  -4.500000
0.000700  -5.000000
0.003000  -5.100000
0.004500  -5.100000
0.005200  -5.400000
0.005200  -5.400000
0.003000  -5.500000
0.000700  -5.700000
-0.001500  -5.600000
-0.000800  -6.000000
0.001500  -6.200000
0.000000  -6.100000
-0.000800  -6.500000
-0.000800  -6.200000
-0.001500  -6.600000
-0.001500  -6.600000
-0.004600  -6.900000
-0.005300  -7.100000
-0.003800  -7.200000
-0.005300  -7.400000
-0.003800  -7.400000
-0.003000  -7.700000
-0.003000  -7.700000
-0.001500  -7.900000
-0.003800  -8.300000
-0.002300  -8.600000
-0.002300  -8.200000
-0.003800  -8.800000
-0.007500  -8.700000
-0.011300  -9.000000
-0.012800  -9.100000
-0.012000  -9.200000
-0.010500  -9.700000
-0.010500  -9.300000
-0.009100  -9.800000
-0.007500  -9.800000
-0.005300  -10.300000
-0.003000  -10.300000
-0.001500  -10.500000
0.000000  -10.600000
0.000000  -10.700000
0.000700  -11.100000
0.001500  -10.900000
0.000700  -11.600000
-0.000800  -11.300000
0.002200  -11.700000
0.003000  -11.800000
0.002200  -12.100000
0.004500  -12.200000
0.006700  -12.300000
0.008200  -12.700000
0.006700  -12.500000
0.005200  -13.200000
0.005200  -13.100000
0.005200  -13.300000
0.004500  -13.500000
-0.001500  -13.700000
-0.006000  -13.600000
-0.003000  -14.000000
-0.003000  -14.200000
-0.004600  -14.300000
-0.006800  -14.600000
-0.008300  -14.400000
-0.008300  -15.000000
-0.005300  -14.900000
-0.003800  -15.300000
-0.005300  -15.300000
-0.003800  -15.500000
-0.003000  -15.600000
-0.001500  -15.700000
-0.003000  -15.800000
-0.002300  -16.100000
-0.000800  -16.100000
-0.000800  -16.100000
0.002200  -16.600000
0.000700  -16.500000
-0.000800  -16.900000
-0.001500  -17.000000
-0.001500  -17.000000
-0.000800  -17.300000
0.001500  -17.100000
-0.000800  -17.700000
0.000700  -17.600000
0.003000  -18.000000
0.001500  -17.900000
0.003000  -18.200000
0.003000  -18.300000
0.001500  -18.300000
0.000000  -18.400000
-0.000800  -18.800000
0.000000  -18.700000
-0.000800  -19.000000
-0.001500  -19.100000
0.000700  -19.100000
0.003000  -19.400000
0.005200  -19.400000
0.009000  -19.600000
0.008200  -19.800000
0.010500  -19.800000
0.012000  -20.200000
0.007500  -20.000000
0.005200  -20.400000
0.002200  -20.500000
-0.000800  -20.500000
0.000700  -20.700000
0.000000  -21.100000
0.001500  -20.900000
0.003000  -21.300000
0.000700  -21.300000
-0.000800  -21.500000
-0.001500  -21.800000
-0.003000  -21.800000
-0.005300  -22.100000
-0.009100  -22.100000
-0.009800  -22.500000
-0.009800  -22.500000
-0.009100  -22.600000
-0.008300  -22.800000
-0.006800  -22.700000
-0.005300  -23.100000
-0.003800  -23.400000
-0.004600  -23.400000
-0.003800  -23.600000
-0.000800  -23.900000
-0.000800  -23.800000
0.000700  -24.300000
0.001500  -24.000000
-0.000800  -24.700000
-0.000800  -24.500000
0.000000  -24.900000
-0.000800  -25.000000
-0.002300  -25.000000
-0.004600  -25.500000
-0.004600  -25.500000
-0.005300  -25.700000
-0.005300  -25.900000
-0.000800  -26.000000
0.002200  -25.900000
0.003000  -26.500000
0.001500  -26.300000
0.000700  -26.800000
0.000700  -26.900000
-0.001500  -27.000000
-0.003000  -27.400000
-0.006000  -27.200000
-0.005300  -27.800000
-0.003000  -27.500000
-0.002300  -28.200000
-0.001500  -28.100000
-0.003000  -28.100000
-0.003800  -28.300000
-0.003800  -28.500000
-0.003000  -28.800000
-0.002300  -28.900000
-0.000800  -29.200000
0.003000  -29.000000
0.001500  -29.700000
-0.001500  -29.300000
-0.001500  -30.000000
-0.002300  -29.900000
0.000000  -30.300000
-0.000800  -30.400000
-0.000800  -30.600000
0.000700  -30.800000
0.000000  -30.900000
0.000000  -31.200000
0.001500  -31.400000
0.003000  -31.400000
0.000700  -31.400000
-0.000800  -31.900000
-0.001500  -31.900000
-0.002300  -32.200000
-0.003000  -32.400000
-0.003000  -32.400000
-0.001500  -32.600000
0.001500  -32.600000
0.005200  -33.200000
0.005200  -32.900000
0.003000  -33.500000
0.002200  -33.500000
0.001500  -33.800000
-0.000800  -33.900000
-0.003000  -34.100000
-0.004600  -34.300000
-0.004600  -34.500000
-0.005300  -34.700000
-0.005300  -34.900000
-0.005300  -35.100000
-0.004600  -35.000000
-0.001500  -35.500000
-0.003000  -35.400000
-0.004600  -35.700000
-0.005300  -35.800000
-0.006000  -36.000000
-0.001500  -36.300000
0.002200  -36.100000
0.001500  -36.600000
0.000700  -36.700000
0.003000  -37.000000
0.004500  -37.100000
0.004500  -37.400000
0.006000  -37.100000
0.006700  -37.700000
0.005200  -37.600000
0.003700  -38.000000
0.000000  -38.100000
-0.002300  -38.200000
-0.003800  -38.600000
-0.002300  -38.500000
0.001500  -38.900000
0.003000  -38.800000
0.001500  -39.100000
-0.000800  -39.300000
-0.003800  -39.500000
-0.006800  -39.500000
-0.006800  -39.800000
-0.010500  -39.800000
-0.010500  -40.100000
-0.005300  -40.400000
-0.001500  -40.400000
0.003000  -40.700000
0.001500  -40.600000
-0.001500  -41.000000
-0.000800  -41.000000
-0.003000  -41.500000
-0.003800  -41.400000
-0.003000  -41.700000
-0.003000  -41.800000
-0.001500  -42.100000
-0.002300  -42.200000
-0.003000  -42.500000
-0.003000  -42.400000
-0.003000  -42.400000
-0.001500  -43.000000
0.000000  -43.000000
0.001500  -43.300000
0.001500  -43.300000
0.000700  -43.500000
0.002200  -43.800000
0.002200  -43.700000
0.000700  -44.100000
-0.002300  -44.100000
-0.002300  -44.600000
0.000700  -44.300000
0.003000  -44.700000
0.004500  -44.900000
0.003700  -45.100000
0.001500  -45.200000
0.003000  -45.500000
0.003700  -45.700000
0.003000  -45.600000
-0.002300  -46.100000
-0.000800  -45.900000
0.001500  -46.400000
-0.001500  -46.200000
-0.003000  -46.800000
-0.007500  -46.700000
-0.008300  -46.900000
-0.006800  -47.000000
-0.006800  -47.200000
-0.004600  -47.500000
-0.003800  -47.800000
-0.004600  -47.900000
-0.003000  -48.100000
-0.003000  -48.200000
-0.006000  -48.300000
-0.004600  -48.600000
-0.006000  -48.700000
-0.006000  -49.000000
-0.006800  -49.100000
-0.005300  -49.200000
0.000000  -49.600000
0.005200  -49.500000
0.010500  -50.000000
0.014200  -49.700000
0.015000  -50.400000
0.012700  -50.400000
0.012700  -50.400000
0.012700  -50.700000
0.010500  -51.000000
0.007500  -50.900000
0.003000  -51.400000
-0.001500  -51.200000
-0.002300  -51.700000
-0.001500  -51.800000
-0.003800  -52.000000
-0.006800  -52.200000
-0.007500  -52.200000
-0.006000  -52.600000
-0.001500  -52.500000
0.000000  -52.900000
0.000700  -53.100000
-0.000800  -53.100000
-0.005300  -53.300000
-0.008300  -53.500000
-0.008300  -53.400000
-0.006800  -53.700000
-0.008300  -53.900000
-0.009800  -54.000000
-0.009100  -54.500000
-0.009100  -54.100000
-0.006800  -54.900000
-0.006000  -54.600000
-0.001500  -55.000000
-0.000800  -54.900000
0.003000  -55.200000
0.004500  -55.600000
0.004500  -55.400000
0.006700  -55.800000
0.004500  -55.800000
0.004500  -56.000000
0.005200  -56.100000
0.005200  -56.500000
0.003700  -56.300000
0.001500  -57.000000
0.003000  -56.700000
0.001500  -57.200000
-0.001500  -57.200000
-0.000800  -57.200000
0.000700  -57.700000
0.001500  -57.500000
0.003000  -57.900000
0.003700  -57.900000
0.006000  -58.300000
0.004500  -58.200000
-0.000800  -58.500000
-0.007500  -58.600000
-0.009800  -58.900000
-0.006800  -59.000000
-0.005300  -59.000000
-0.006800  -59.300000
-0.006800  -59.300000
-0.006800  -59.800000
-0.008300  -59.500000
-0.006000  -60.000000
-0.004600  -59.900000
-0.004600  -60.200000
-0.001500  -60.400000
-0.004600  -60.400000
-0.008300  -60.900000
-0.009100  -60.600000
-0.008300  -60.900000
-0.005300  -61.100000
-0.001500  -61.300000
0.000700  -61.200000
0.003700  -61.600000
0.005200  -61.600000
0.006000  -62.000000
0.006700  -62.100000
0.005200  -61.900000
0.003000  -62.400000
0.004500  -62.200000
0.004500  -62.600000
0.001500  -62.400000
-0.003000  -63.000000
-0.003000  -62.900000
-0.000800  -63.000000
-0.001500  -63.200000
-0.000800  -63.200000
-0.000800  -63.400000
-0.001500  -63.600000
-0.000800  -63.800000
0.000700  -63.900000
0.000700  -64.000000
-0.000800  -63.900000
-0.003800  -64.400000
-0.005300  -64.400000
-0.005300  -64.500000
-0.005300  -64.800000
-0.005300  -64.600000
-0.002300  -65.100000
0.001500  -64.800000
0.004500  -65.200000
0.006700  -65.300000
0.005200  -65.300000
0.003700  -65.500000
0.000700  -65.800000
-0.002300  -65.500000
-0.001500  -66.200000
-0.000800  -65.700000
-0.002300  -66.400000
-0.006800  -66.200000
-0.007500  -66.400000
-0.007500  -66.500000
-0.008300  -66.600000
-0.008300  -66.800000
-0.008300  -66.700000
-0.006800  -67.100000
-0.006800  -67.100000
-0.004600  -67.100000
-0.005300  -67.500000
-0.006800  -67.500000
-0.005300  -67.300000
-0.003800  -67.900000
-0.003000  -67.700000
0.000000  -68.000000
0.003000  -68.100000
0.003700  -68.200000
0.003000  -68.400000
-0.000800  -68.100000
-0.003000  -68.700000
-0.004600  -68.600000
-0.005300  -69.000000
-0.006000  -68.900000
-0.003800  -69.000000
-0.001500  -69.000000
0.000700  -69.300000
0.002200  -69.300000
0.000700  -69.400000
0.000700  -69.600000
0.001500  -69.500000
0.003000  -70.000000
0.000700  -69.600000
0.001500  -70.200000
0.003000  -69.900000
0.003000  -70.300000
0.004500  -70.300000
0.003000  -70.300000
0.000000  -70.700000
-0.004600  -70.500000
-0.007500  -70.700000
-0.005300  -70.700000
-0.003000  -71.100000
0.000700  -70.900000
0.003000  -71.300000
0.003000  -71.100000
0.003000  -71.500000
0.002200  -71.600000
0.001500  -71.600000
0.002200  -71.800000
0.003000  -71.600000
0.003700  -72.200000
0.004500  -71.700000
0.003700  -72.500000
0.003000  -72.100000
0.003000  -72.400000
0.001500  -72.500000
0.003000  -72.500000
0.003000  -72.700000
0.000700  -73.000000
-0.001500  -72.800000
-0.000800  -73.000000
0.000700  -73.200000
-0.000800  -73.100000
0.000000  -73.600000
-0.000800  -73.300000
-0.000800  -73.700000
0.000700  -73.700000
0.003000  -73.700000
0.003000  -74.100000
0.003000  -73.900000
0.003000  -74.300000
0.001500  -74.300000
-0.003000  -74.300000
-0.006000  -74.500000
-0.005300  -74.700000
-0.006800  -74.400000
-0.005300  -74.900000
0.000700  -74.700000
0.002200  -75.100000
-0.001500  -75.100000
-0.002300  -75.100000
-0.004600  -75.400000
-0.004600  -75.300000
-0.005300  -75.600000
-0.008300  -75.500000
-0.008300  -75.600000
-0.009100  -75.800000
-0.007500  -76.000000
-0.003000  -76.000000
-0.002300  -76.100000
-0.004600  -76.100000
-0.004600  -76.300000
-0.003800  -76.400000
-0.003000  -76.500000
-0.003800  -76.900000
-0.003000  -76.600000
0.000000  -77.100000
0.001500  -76.700000
0.000700  -77.200000
-0.001500  -77.000000
-0.003000  -77.300000
-0.003000  -77.400000
-0.000800  -77.300000
0.000000  -77.500000
0.000700  -77.700000
0.000700  -77.700000
-0.000800  -77.600000
-0.000800  -78.000000
-0.000800  -77.900000
0.000700  -78.400000
0.001500  -78.100000
-0.003000  -78.400000
-0.007500  -78.300000
-0.004600  -78.400000
-0.003000  -78.700000
0.001500  -78.600000
0.004500  -79.100000
0.000000  -78.700000
-0.002300  -78.900000
-0.002300  -79.000000
-0.003000  -79.200000
-0.004600  -79.200000
-0.005300  -79.400000
-0.003800  -79.400000
0.000000  -79.500000
0.003000  -79.700000
0.004500  -79.400000
0.003700  -80.000000
0.003000  -79.700000
0.003000  -80.200000
0.001500  -80.000000
0.002200  -80.300000
0.003000  -80.100000
0.000700  -80.300000
-0.000800  -80.500000
-0.000800  -80.600000
0.000000  -80.500000
-0.002300  -80.700000
-0.004600  -80.800000
-0.003000  -80.800000
-0.003000  -81.200000
-0.001500  -80.900000
-0.000800  -81.100000
0.000000  -81.200000
0.001500  -81.400000
0.000000  -81.500000
-0.000800  -81.300000
-0.000800  -81.700000
0.001500  -81.700000
0.001500  -81.900000
0.000000  -81.900000
-0.000800  -81.900000
0.003000  -82.100000
0.003000  -82.000000
0.000000  -82.100000
0.003700  -82.700000
0.001500  -82.300000
-0.001500  -82.700000
-0.004600  -82.700000
-0.006800  -82.600000
-0.003000  -83.000000
0.000700  -82.700000
0.003000  -83.100000
0.004500  -83.100000
0.000000  -83.200000
-0.002300  -83.200000
0.000700  -83.500000
0.004500  -83.500000
0.006000  -83.600000
0.004500  -83.500000
0.003000  -83.800000
-0.000800  -84.000000
-0.003000  -83.900000
-0.004600  -84.300000
-0.005300  -84.000000
-0.003000  -84.500000
0.003000  -84.200000
0.004500  -84.600000
-0.002300  -84.500000
-0.008300  -84.600000
-0.010500  -84.700000
-0.006000  -84.600000
-0.001500  -84.900000
0.001500  -84.900000
0.002200  -85.100000
-0.000800  -85.100000
-0.002300  -85.500000
-0.004600  -85.200000
-0.006800  -85.500000
-0.009100  -85.500000
-0.009100  -85.700000
-0.007500  -85.600000
-0.005300  -85.400000
-0.002300  -86.000000
-0.001500  -85.800000
0.000000  -86.300000
-0.000800  -85.800000
-0.000800  -86.200000
-0.001500  -86.400000
-0.004600  -86.400000
-0.003000  -86.400000
-0.003000  -86.500000
-0.005300  -86.600000
-0.003800  -86.500000
-0.003000  -86.900000
-0.009100  -86.400000
-0.012800  -87.100000
-0.009800  -86.900000
-0.004600  -87.200000
0.000000  -87.200000
0.005200  -87.100000
0.009700  -87.400000
0.009000  -87.100000
0.001500  -87.600000
-0.001500  -87.500000
0.000700  -87.500000
0.008200  -87.700000
0.012000  -87.800000
0.010500  -87.900000
0.006700  -88.100000
0.006000  -88.100000
0.010500  -88.000000
0.010500  -88.300000
0.007500  -88.200000
0.004500  -88.700000
0.001500  -88.200000
0.000000  -88.700000
-0.003800  -88.600000
-0.006000  -88.700000
-0.008300  -88.800000
-0.008300  -88.800000
-0.010500  -89.000000
-0.012000  -89.100000
-0.008300  -89.000000
-0.006800  -89.100000
-0.006000  -89.300000
-0.006800  -89.300000
-0.009100  -89.600000
-0.006800  -89.400000
-0.003000  -89.600000
-0.002300  -89.800000
-0.000800  -89.700000
-0.000800  -90.000000
-0.001500  -89.800000
-0.004600  -90.300000
-0.005300  -90.100000
0.004500  -90.100000
0.007500  -90.300000
0.001500  -90.300000
-0.007500  -90.300000
-0.009800  -90.700000
-0.006800  -90.400000
0.000700  -90.600000
0.004500  -90.700000
0.003000  -90.800000
-0.000800  -91.000000
-0.006800  -90.900000
-0.004600  -91.100000
0.000000  -91.200000
-0.000800  -91.200000
0.003000  -91.400000
0.004500  -91.300000
0.004500  -91.500000
0.003700  -91.700000
0.006700  -91.700000
0.005200  -91.700000
0.000700  -91.800000
-0.003000  -91.800000
-0.003000  -92.200000
0.003000  -91.800000
0.006000  -92.400000
0.009000  -92.100000
0.005200  -92.300000
0.000700  -92.300000
-0.001500  -92.500000
-0.005300  -92.700000
-0.003800  -92.600000
-0.006800  -93.000000
-0.008300  -92.900000
-0.006800  -93.000000
-0.004600  -93.100000
-0.002300  -93.300000
-0.001500  -93.100000
0.001500  -93.500000
0.000700  -93.200000
-0.000800  -93.500000
-0.004600  -93.600000
-0.009100  -93.600000
-0.009800  -93.800000
-0.009100  -93.600000
-0.009800  -94.000000
-0.011300  -93.800000
-0.009100  -94.300000
-0.006800  -94.200000
-0.006800  -94.200000
-0.004600  -94.300000
-0.005300  -94.500000
0.000000  -94.300000
0.010500  -94.600000
0.004500  -94.800000
0.001500  -94.700000
0.002200  -95.000000
-0.000800  -94.600000
-0.002300  -95.200000
-0.004600  -94.900000
0.003700  -95.300000
0.005200  -95.000000
0.001500  -95.400000
0.002200  -95.400000
0.003000  -95.400000
0.007500  -95.600000
0.006700  -95.500000
0.005200  -95.600000
0.004500  -95.900000
0.000700  -95.800000
-0.001500  -95.900000
-0.003800  -96.200000
-0.001500  -96.100000
-0.000800  -96.500000
-0.001500  -96.300000
0.001500  -96.600000
0.006000  -96.500000
0.009700  -96.300000
0.006000  -96.800000
-0.003000  -96.500000
-0.004600  -96.900000
-0.001500  -97.000000
0.003000  -97.000000
0.001500  -97.200000
-0.004600  -97.400000
-0.012000  -97.200000
-0.017300  -97.600000
-0.015800  -97.300000
-0.010500  -97.600000
-0.009100  -97.600000
-0.004600  -97.800000
0.008200  -97.900000
0.012700  -97.700000
0.011200  -98.000000
0.003000  -97.900000
0.000000  -98.200000
0.005200  -98.100000
0.005200  -98.200000
0.005200  -98.400000
0.003000  -98.400000
-0.003000  -98.200000
-0.003800  -98.500000
0.002200  -98.500000
0.000700  -98.700000
-0.003800  -98.800000
-0.005300  -98.500000
-0.006000  -99.100000
-0.001500  -98.800000
-0.000800  -99.200000
-0.001500  -99.000000
-0.003000  -99.200000
-0.008300  -99.200000
-0.006800  -99.400000
-0.003800  -99.400000
-0.003000  -99.400000
-0.005300  -99.400000
-0.007500  -99.300000
-0.007500  -99.700000
-0.005300  -99.400000
-0.002300  -99.700000
0.000000  -99.600000
0.003000  -99.700000
0.001500  -99.800000
-0.000800  -99.800000
-0.005300  -100.000000
-0.003800  -99.700000
0.004500  -100.300000
0.012000  -99.900000
0.022500  -100.100000
0.021700  -100.300000
0.009700  -100.100000
0.000700  -100.400000
-0.003000  -100.300000
-0.007500  -100.300000
-0.008300  -100.400000
-0.011300  -100.500000
-0.010500  -100.300000
-0.009800  -100.800000
-0.008300  -100.300000
-0.006800  -100.800000
-0.010500  -100.600000
-0.009100  -100.900000
-0.006800  -100.800000
-0.003000  -100.800000
-0.001500  -100.900000
-0.001500  -100.900000
0.000000  -101.000000
-0.000800  -101.300000
-0.003800  -101.100000
-0.006800  -101.000000
-0.006000  -101.200000
-0.004600  -101.000000
-0.000800  -101.200000
0.004500  -101.300000
0.004500  -101.400000
0.001500  -101.500000
0.000000  -101.300000
-0.000800  -101.700000
0.003000  -101.400000
0.001500  -101.800000
0.003000  -101.700000
0.001500  -101.700000
-0.005300  -101.800000
-0.004600  -102.000000
-0.002300  -101.500000
0.000700  -102.200000
0.005200  -101.800000
0.006700  -102.200000
0.001500  -102.000000
-0.004600  -102.000000
-0.004600  -102.200000
-0.001500  -102.100000
0.006700  -102.300000
0.010500  -102.100000
0.012000  -102.300000
0.009000  -102.400000
0.006700  -102.300000
0.006700  -102.600000
0.001500  -102.500000
-0.001500  -102.600000
-0.001500  -102.600000
-0.003800  -102.700000
-0.005300  -102.300000
-0.003000  -102.800000
-0.001500  -102.500000
-0.001500  -102.800000
-0.006800  -102.700000
-0.014300  -102.800000
-0.015000  -102.700000
-0.008300  -102.700000
-0.004600  -102.900000
-0.006000  -102.600000
-0.009100  -102.800000
-0.011300  -102.800000
-0.000800  -102.800000
0.008200  -102.700000
0.004500  -103.200000
0.005200  -103.000000
0.004500  -103.000000
0.002200  -103.000000
0.003700  -102.800000
0.005200  -103.200000
0.004500  -102.900000
0.001500  -103.300000
0.000700  -102.800000
-0.002300  -103.200000
-0.005300  -103.000000
-0.006800  -103.100000
-0.006800  -103.200000
-0.002300  -103.200000
-0.003000  -103.100000
0.000000  -103.100000
0.009000  -103.300000
0.009000  -103.000000
0.005200  -103.400000
0.000700  -103.000000
-0.006800  -103.400000
-0.009100  -103.100000
-0.009800  -103.100000
-0.009100  -103.200000
-0.006000  -102.900000
-0.003800  -103.300000
-0.003800  -102.900000
-0.006800  -103.200000
-0.010500  -103.100000
-0.009100  -103.100000
-0.009100  -103.100000
-0.008300  -103.300000
-0.006000  -103.100000
-0.004600  -103.100000
-0.003000  -103.100000
0.000700  -103.100000
0.004500  -103.200000
0.009000  -102.700000
0.009000  -103.200000
0.006000  -102.800000
0.007500  -103.100000
0.006000  -102.800000
0.007500  -102.900000
0.012000  -103.100000
0.009000  -102.900000
0.001500  -102.900000
-0.003800  -102.800000
0.000000  -102.800000
0.003000  -102.800000
0.000700  -103.100000
-0.001500  -102.700000
-0.007500  -102.800000
-0.006000  -102.600000
-0.003000  -102.600000
0.004500  -102.700000
0.012000  -102.600000
0.010500  -102.700000
0.009700  -102.500000
0.003000  -102.700000
0.004500  -102.500000
0.008200  -102.600000
0.004500  -102.500000
0.005200  -102.600000
0.001500  -102.200000
-0.001500  -102.600000
-0.003000  -102.200000
-0.003000  -102.500000
-0.003800  -102.300000
-0.009100  -102.300000
-0.011300  -102.400000
-0.011300  -102.100000
-0.009100  -102.300000
-0.015000  -102.100000
-0.017300  -102.100000
-0.016500  -102.100000
-0.010500  -101.900000
0.000000  -102.000000
0.003700  -102.100000
0.006000  -101.900000
0.008200  -101.900000
0.006700  -101.800000
0.003000  -101.700000
-0.000800  -102.100000
-0.004600  -101.400000
-0.010500  -102.000000
-0.009100  -101.600000
-0.000800  -101.700000
0.000700  -101.400000
-0.001500  -101.600000
-0.006000  -101.600000
-0.010500  -101.300000
-0.005300  -101.500000
0.002200  -101.400000
0.005200  -101.400000
0.007500  -101.400000
0.005200  -101.600000
-0.001500  -101.100000
-0.004600  -101.400000
-0.004600  -101.000000
-0.001500  -101.300000
-0.001500  -101.200000
-0.000800  -100.900000
-0.000800  -101.300000
-0.006800  -100.800000
-0.009100  -101.200000
-0.004600  -100.800000
0.001500  -101.200000
-0.001500  -100.800000
-0.004600  -100.900000
-0.000800  -100.800000
-0.002300  -100.800000
-0.005300  -100.700000
-0.006000  -100.700000
-0.003800  -100.800000
-0.003000  -100.500000
0.000700  -100.900000
0.003000  -100.300000
0.004500  -100.800000
0.001500  -100.500000
-0.000800  -100.600000
-0.003800  -100.500000
-0.010500  -100.400000
-0.009100  -100.500000
-0.005300  -100.400000
-0.004600  -100.400000
-0.003000  -100.400000
-0.006000  -100.400000
-0.006800  -100.400000
-0.002300  -100.500000
0.009000  -100.300000
0.015700  -100.300000
0.019500  -100.000000
0.024700  -100.300000
0.020200  -100.300000
0.012700  -100.100000
0.005200  -100.200000
-0.002300  -99.900000
-0.001500  -100.400000
-0.005300  -99.900000
-0.010500  -100.000000
-0.014300  -100.000000
-0.012000  -100.200000
-0.000800  -100.000000
0.008200  -100.000000
0.009000  -99.900000
0.004500  -100.000000
0.004500  -99.900000
0.000700  -99.900000
-0.002300  -100.200000
-0.003000  -99.800000
-0.003000  -100.100000
-0.003000  -99.900000
-0.006000  -99.900000
-0.002300  -100.000000
-0.002300  -99.800000
-0.003800  -99.900000
-0.006800  -99.700000
-0.008300  -99.700000
-0.005300  -99.800000
-0.003000  -99.900000
-0.003000  -99.600000
-0.003000  -99.700000
0.000000  -99.500000
0.000700  -100.000000
0.005200  -99.500000
0.004500  -99.800000
0.004500  -99.700000
0.004500  -99.700000
0.000700  -99.700000
-0.003000  -99.500000
-0.003800  -99.600000
-0.001500  -99.700000
-0.002300  -99.500000
-0.003800  -99.600000
-0.005300  -99.600000
-0.005300  -99.400000
-0.005300  -99.700000
-0.007500  -99.400000
-0.008300  -99.600000
-0.010500  -99.600000
-0.004600  -99.600000
-0.003000  -99.700000
-0.009100  -99.500000
-0.007500  -99.800000
-0.000800  -99.400000
0.005200  -99.600000
0.003000  -99.200000
0.003000  -99.500000
0.002200  -99.400000
0.001500  -99.600000
0.008200  -99.500000
0.008200  -99.500000
0.000700  -99.500000
-0.005300  -99.500000
-0.003800  -99.600000
0.003700  -99.300000
0.005200  -99.800000
0.004500  -99.200000
0.003000  -99.700000
-0.003000  -99.400000
-0.008300  -99.700000
-0.012800  -99.500000
-0.012000  -99.500000
-0.003000  -99.500000
0.005200  -99.500000
0.006700  -99.400000
0.006000  -99.500000
0.004500  -99.700000
0.004500  -99.500000
0.003000  -99.600000
0.000700  -99.500000
0.000000  -99.700000
0.000700  -99.600000
0.003000  -99.500000
0.001500  -99.700000
-0.003800  -99.400000
-0.012000  -99.700000
-0.010500  -99.500000
-0.004600  -99.800000
-0.001500  -99.700000
-0.000800  -99.500000
-0.006000  -99.600000
-0.007500  -99.900000
-0.003800  -99.400000
-0.000800  -99.600000
0.000700  -99.600000
-0.000800  -99.700000
-0.003000  -99.700000
-0.003000  -99.600000
-0.003000  -99.800000
0.000000  -99.600000
0.000700  -99.600000
-0.003000  -99.700000
-0.004600  -99.600000
-0.001500  -99.900000
-0.000800  -99.800000
-0.001500  -99.900000
-0.001500  -99.900000
-0.001500  -99.900000
0.000700  -99.600000
0.006000  -99.900000
0.006700  -99.600000
0.000700  -99.900000
-0.005300  -99.700000
-0.008300  -100.000000
-0.009100  -99.800000
-0.007500  -99.800000
-0.003000  -100.000000
0.000000  -99.900000
0.002200  -100.000000
-0.003000  -99.900000
-0.001500  -99.900000
0.005200  -99.900000
0.008200  -100.000000
0.008200  -99.900000
0.006700  -100.100000
0.012700  -99.900000
0.009700  -100.200000
0.000000  -100.100000
-0.006800  -99.900000
-0.005300  -100.300000
0.000700  -99.900000
0.002200  -100.400000
0.006700  -99.900000
0.010500  -100.200000
0.010500  -99.900000
0.006700  -99.900000
0.001500  -100.000000
0.004500  -100.200000
0.003000  -100.300000
0.000700  -100.000000
0.000000  -100.300000
-0.006800  -100.000000
-0.012800  -100.400000
-0.013500  -100.100000
-0.009100  -100.500000
0.003000  -100.300000
0.009700  -100.300000
0.006700  -100.300000
-0.000800  -100.300000
-0.006800  -100.500000
-0.008300  -100.200000
-0.011300  -100.500000
-0.012800  -100.400000
-0.012000  -100.200000
-0.009100  -100.400000
-0.003800  -100.400000
-0.001500  -100.300000
0.000700  -100.500000
0.000700  -100.400000
0.001500  -100.400000
0.009000  -100.500000
0.007500  -100.300000
-0.005300  -100.500000
-0.012800  -100.300000
-0.010500  -100.600000
-0.003000  -100.400000
-0.000800  -100.600000
-0.000800  -100.600000
0.002200  -100.400000
0.006700  -100.500000
0.006000  -100.400000
0.003000  -100.400000
0.003700  -100.500000
-0.000800  -100.600000
-0.009800  -100.400000
-0.015800  -100.700000
-0.016500  -100.400000
-0.012000  -100.500000
-0.006000  -100.500000
-0.005300  -100.500000
-0.006800  -100.700000
-0.004600  -100.400000
0.000700  -100.700000
0.004500  -100.500000
0.006700  -100.700000
0.003700  -100.700000
-0.001500  -100.700000
-0.003800  -100.600000
-0.003000  -100.900000
-0.007500  -100.500000
-0.007500  -100.800000
-0.002300  -100.400000
0.002200  -100.800000
0.003000  -100.600000
-0.000800  -100.700000
0.000700  -100.800000
0.000700  -100.600000
0.000700  -100.800000
0.002200  -100.600000
0.003000  -100.600000
-0.000800  -100.800000
-0.003800  -100.800000
-0.003000  -100.700000
-0.005300  -100.900000
-0.006000  -100.700000
-0.001500  -100.800000
0.005200  -100.800000
0.012700  -100.700000
0.012700  -101.000000
0.009000  -100.700000
0.005200  -101.000000
0.003700  -100.700000
0.005200  -100.900000
0.000700  -100.600000
-0.002300  -100.800000
-0.000800  -101.100000
0.000700  -100.800000
0.001500  -100.800000
-0.000800  -100.800000
-0.004600  -100.900000
-0.005300  -100.700000
-0.003000  -101.100000
0.004500  -100.800000
0.005200  -101.000000
0.004500  -100.800000
0.005200  -100.900000
0.005200  -100.800000
0.001500  -100.900000
-0.000800  -101.000000
-0.001500  -100.800000
-0.003800  -101.200000
-0.003800  -100.900000
-0.002300  -101.000000
-0.000800  -100.900000
-0.004600  -100.900000
-0.008300  -100.800000
-0.006800  -101.000000
-0.008300  -101.000000
-0.009100  -100.900000
-0.005300  -101.000000
-0.005300  -100.800000
-0.004600  -101.200000
-0.004600  -100.700000
-0.003000  -101.100000
-0.001500  -100.800000
-0.001500  -101.000000
-0.003000  -101.000000
-0.004600  -100.900000
-0.003800  -100.900000
0.000000  -100.800000
0.004500  -100.900000
0.004500  -100.800000
0.005200  -101.100000
0.005200  -100.800000
0.003000  -101.100000
0.006700  -100.800000
0.006700  -101.000000
0.002200  -101.100000
-0.003800  -100.900000
-0.009800  -101.200000
-0.010500  -100.900000
-0.009100  -101.400000
-0.008300  -100.800000
-0.005300  -101.100000
-0.001500  -100.900000
0.005200  -101.100000
0.011200  -100.900000
0.010500  -101.300000
0.008200  -100.800000
0.009700  -101.100000
0.008200  -100.800000
0.003000  -101.000000
0.004500  -100.900000
0.003000  -100.900000
0.000700  -101.100000
-0.001500  -100.800000
-0.005300  -101.000000
-0.007500  -101.000000
-0.011300  -101.000000
-0.008300  -101.100000
-0.006800  -100.800000
-0.009100  -100.900000
-0.006000  -101.200000
-0.007500  -101.000000
-0.003000  -101.100000
0.001500  -100.900000
0.003000  -100.800000
-0.001500  -101.100000
-0.004600  -100.700000
-0.002300  -101.100000
-0.009800  -100.800000
-0.015800  -101.000000
-0.012000  -100.800000
-0.008300  -100.900000
-0.004600  -100.900000
0.000000  -100.800000
0.000700  -100.900000
0.000000  -100.900000
0.003700  -100.800000
0.007500  -100.700000
0.003000  -101.000000
0.001500  -100.700000
0.006700  -101.000000
0.012000  -100.900000
0.007500  -100.800000
-0.003800  -100.700000
-0.005300  -100.600000
-0.006800  -101.100000
-0.006000  -100.600000
-0.001500  -101.000000
-0.002300  -100.600000
-0.001500  -100.700000
-0.000800  -100.700000
-0.001500  -100.800000
-0.004600  -100.600000
-0.003000  -100.700000
0.000700  -100.800000
0.003000  -100.600000
0.003700  -100.800000
0.001500  -100.400000
0.000700  -100.800000
0.000000  -100.600000
-0.004600  -100.800000
-0.004600  -100.400000
-0.004600  -100.700000
-0.006000  -100.700000
-0.004600  -100.600000
-0.000800  -100.700000
0.001500  -100.700000
-0.003000  -100.600000
-0.002300  -100.800000
-0.000800  -100.600000
0.000000  -100.600000
0.000700  -100.800000
-0.005300  -100.600000
-0.007500  -100.800000
-0.006000  -100.500000
-0.000800  -100.400000
0.003700  -100.800000
0.003000  -100.600000
0.005200  -100.700000
0.006700  -100.300000
0.004500  -100.800000
0.003700  -100.600000
0.001500  -100.500000
-0.001500  -100.500000
-0.002300  -100.700000
-0.000800  -100.300000
-0.000800  -100.700000
0.002200  -100.400000
0.003700  -100.700000
-0.004600  -100.500000
-0.006800  -100.700000
-0.008300  -100.600000
-0.007500  -100.400000
-0.001500  -100.700000
-0.000800  -100.400000
0.001500  -100.600000
0.000000  -100.600000
-0.003800  -100.600000
-0.009800  -100.800000
-0.009100  -100.700000
-0.003000  -100.500000
0.000700  -100.600000
0.004500  -100.600000
0.005200  -100.400000
0.005200  -100.700000
0.005200  -100.400000
0.003000  -100.800000
0.003000  -100.400000
0.001500  -100.600000
0.002200  -100.500000
-0.000800  -100.600000
-0.001500  -100.600000
-0.001500  -100.500000
-0.002300  -100.500000
-0.006000  -100.400000
-0.008300  -100.700000
-0.009100  -100.500000
-0.009100  -100.700000
-0.006800  -100.400000
-0.002300  -100.600000
-0.002300  -100.400000
-0.006800  -100.600000
-0.009100  -100.600000
-0.006800  -100.500000
-0.006800  -100.700000
-0.004600  -100.300000
-0.003000  -100.800000
-0.001500  -100.300000
0.000000  -100.700000
0.001500  -100.500000
0.006000  -100.500000
0.006700  -100.500000
0.007500  -100.500000
0.011200  -100.500000
0.006000  -100.300000
-0.001500  -100.600000
-0.006000  -100.400000
-0.006800  -100.800000
-0.003800  -100.300000
0.000000  -100.800000
0.001500  -100.300000
0.000700  -100.700000
0.002200  -100.500000
0.005200  -100.600000
0.006000  -100.700000
0.003000  -100.700000
0.001500  -100.400000
-0.000800  -100.500000
-0.003000  -100.400000
-0.002300  -100.500000
-0.003000  -100.800000
-0.003000  -100.400000
-0.002300  -100.600000
-0.002300  -100.600000
-0.001500  -100.400000
-0.001500  -100.700000
-0.000800  -100.300000
0.003000  -100.700000
0.004500  -100.300000
0.003000  -100.600000
0.003000  -100.300000
0.002200  -100.500000
-0.000800  -100.400000
-0.001500  -100.500000
-0.000800  -100.300000
-0.000800  -100.600000
0.000700  -100.300000
0.000700  -100.500000
-0.003000  -100.500000
-0.002300  -100.400000
0.001500  -100.700000
0.005200  -100.500000
0.007500  -100.600000
0.001500  -100.500000
-0.000800  -100.400000
-0.001500  -100.600000
-0.005300  -100.500000
-0.004600  -100.500000
-0.005300  -100.400000
-0.004600  -100.500000
-0.004600  -100.500000
-0.007500  -100.600000
-0.008300  -100.400000
-0.007500  -100.700000
-0.006800  -100.300000
-0.005300  -100.700000
-0.004600  -100.400000
-0.003000  -100.500000
-0.000800  -100.600000
-0.003000  -100.400000
-0.002300  -100.500000
-0.002300  -100.400000
-0.000800  -100.500000
-0.000800  -100.600000
-0.000800  -100.500000
0.000000  -100.500000
-0.000800  -100.600000
-0.000800  -100.400000
-0.002300  -100.600000
-0.001500  -100.400000
-0.002300  -100.500000
-0.001500  -100.600000
-0.000800  -100.300000
0.001500  -100.700000
0.003000  -100.300000
0.005200  -100.600000
0.011200  -100.300000
0.007500  -100.600000
0.001500  -100.600000
-0.003000  -100.400000
-0.004600  -100.300000
-0.003800  -100.500000
-0.003000  -100.500000
0.001500  -100.500000
0.005200  -100.600000
0.004500  -100.400000
-0.002300  -100.800000
-0.008300  -100.300000
-0.006000  -100.800000
-0.006800  -100.400000
-0.008300  -100.500000
-0.003800  -100.500000
0.000000  -100.400000
0.004500  -100.600000
0.008200  -100.400000
0.009000  -100.400000
0.006700  -100.600000
0.006700  -100.500000
0.003000  -100.400000
0.001500  -100.600000
0.003000  -100.500000
-0.003000  -100.500000
-0.007500  -100.600000
-0.010500  -100.500000
-0.011300  -100.500000
-0.009800  -100.400000
-0.010500  -100.800000
-0.008300  -100.100000
-0.004600  -100.500000
0.000700  -100.400000
0.004500  -100.500000
0.005200  -100.400000
0.005200  -100.400000
0.006000  -100.500000
0.006700  -100.600000
0.003700  -100.400000
0.003700  -100.300000
0.003000  -100.500000
-0.002300  -100.400000
-0.001500  -100.400000
-0.001500  -100.300000
-0.000800  -100.400000
-0.000800  -100.500000
-0.001500  -100.300000
-0.003000  -100.600000
-0.004600  -100.200000
-0.004600  -100.400000
-0.003000  -100.400000
-0.004600  -100.500000
-0.005300  -100.400000
-0.005300  -100.500000
-0.005300  -100.200000
-0.003800  -100.400000
-0.002300  -100.400000
0.000700  -100.400000
0.000700  -100.300000
-0.001500  -100.200000
-0.004600  -100.400000
-0.006000  -100.300000
-0.005300  -100.300000
-0.007500  -100.300000
-0.008300  -100.300000
-0.009800  -100.400000
-0.009100  -100.400000
-0.003000  -100.200000
0.000700  -100.400000
0.006700  -100.200000
0.009000  -100.200000
0.006700  -100.300000
0.006700  -100.000000
0.006000  -100.400000
0.004500  -100.000000
0.004500  -100.400000
0.002200  -100.200000
-0.001500  -100.300000
-0.006000  -100.300000
-0.006800  -100.200000
-0.008300  -100.300000
-0.004600  -100.200000
-0.000800  -100.000000
-0.001500  -100.300000
-0.000800  -100.200000
-0.002300  -100.000000
-0.000800  -100.300000
-0.003000  -100.100000
-0.005300  -100.000000
-0.006000  -100.200000
-0.005300  -100.000000
-0.003000  -100.300000
-0.001500  -99.900000
0.000000  -100.500000
0.000000  -99.900000
0.000700  -100.200000
0.001500  -99.900000
0.003000  -100.100000
0.002200  -100.100000
0.003000  -100.000000
0.000700  -100.000000
0.000000  -100.000000
0.004500  -100.200000
0.003700  -99.900000
0.003000  -100.300000
0.004500  -99.800000
0.003000  -100.100000
0.004500  -99.900000
0.005200  -100.100000
0.005200  -99.900000
0.002200  -99.900000
0.000700  -100.100000
0.001500  -99.800000
-0.002300  -100.000000
-0.003000  -100.100000
-0.003000  -100.000000
-0.003000  -99.900000
-0.001500  -100.200000
0.000000  -99.900000
0.003000  -100.100000
0.004500  -99.900000
0.004500  -99.900000
0.003000  -100.000000
0.001500  -99.800000
0.001500  -100.100000
0.000700  -99.800000
-0.001500  -100.000000
-0.001500  -99.700000
-0.003000  -100.000000
-0.004600  -99.800000
-0.004600  -99.900000
-0.008300  -99.900000
-0.010500  -100.000000
-0.008300  -99.700000
-0.005300  -99.800000
-0.001500  -99.600000
-0.004600  -99.700000
-0.006000  -99.800000
-0.006000  -99.600000
-0.006800  -99.900000
-0.004600  -99.700000
-0.003000  -99.700000
-0.003800  -99.700000
-0.002300  -99.500000
0.000700  -99.800000
0.001500  -99.500000
-0.003000  -99.700000
-0.002300  -99.600000
0.000700  -99.600000
0.003000  -99.300000
0.005200  -99.900000
0.001500  -99.500000
0.001500  -99.600000
0.002200  -99.500000
-0.001500  -99.500000
-0.001500  -99.400000
-0.000800  -99.200000
0.000700  -99.500000
0.001500  -99.300000
0.003700  -99.400000
0.003700  -99.300000
0.000700  -99.300000
0.001500  -99.200000
0.000700  -99.100000
0.001500  -99.200000
0.000700  -99.400000
-0.000800  -99.300000
-0.000800  -99.000000
-0.001500  -99.400000
-0.001500  -98.800000
-0.003800  -99.400000
-0.005300  -98.900000
-0.005300  -99.100000
-0.006800  -99.000000
-0.006800  -99.100000
-0.003800  -99.100000
-0.001500  -98.800000
-0.003000  -98.800000
-0.003800  -98.800000
-0.004600  -98.900000
-0.004600  -98.600000
-0.000800  -98.900000
0.003000  -98.700000
0.006000  -98.900000
0.005200  -98.700000
0.000700  -98.600000
-0.004600  -98.900000
-0.008300  -98.500000
-0.005300  -98.900000
0.000700  -98.300000
0.003000  -98.800000
0.002200  -98.500000
0.002200  -98.600000
0.000700  -98.300000
0.000000  -98.500000
-0.000800  -98.400000
0.000700  -98.400000
-0.002300  -98.500000
-0.008300  -98.100000
-0.011300  -98.500000
-0.009100  -97.900000
-0.006800  -98.500000
-0.006000  -98.200000
-0.003800  -98.100000
-0.001500  -98.100000
-0.000800  -98.100000
0.003000  -98.100000
0.003700  -97.700000
0.000000  -98.100000
-0.000800  -97.900000
-0.003000  -97.900000
-0.001500  -97.800000
0.002200  -97.900000
0.003000  -97.800000
0.004500  -97.700000
0.006700  -97.700000
0.009000  -97.600000
0.009000  -97.700000
0.006000  -97.300000
0.002200  -97.700000
0.004500  -97.300000
0.006000  -97.600000
0.002200  -97.400000
0.001500  -97.200000
0.001500  -97.400000
0.000000  -97.200000
-0.000800  -97.100000
-0.000800  -97.100000
0.000000  -97.200000
-0.001500  -96.800000
-0.006800  -97.100000
-0.006800  -96.800000
-0.004600  -97.000000
-0.006800  -96.800000
-0.009100  -96.700000
-0.008300  -97.000000
-0.009100  -96.400000
-0.012000  -96.800000
-0.010500  -96.300000
-0.010500  -96.800000
-0.009100  -96.600000
-0.005300  -96.500000
-0.004600  -96.500000
-0.004600  -96.500000
-0.003000  -96.200000
0.000700  -96.400000
0.003000  -96.200000
0.005200  -96.100000
0.007500  -96.300000
0.006000  -95.900000
0.004500  -96.000000
0.004500  -96.000000
0.006000  -95.900000
0.006000  -96.200000
0.007500  -95.700000
0.006700  -95.900000
0.005200  -95.600000
0.004500  -95.600000
0.001500  -95.700000
-0.000800  -95.600000
-0.000800  -95.400000
-0.000800  -95.800000
-0.003000  -95.300000
-0.001500  -95.500000
-0.000800  -95.200000
-0.000800  -95.400000
-0.001500  -95.300000
-0.003000  -95.100000
-0.002300  -95.100000
-0.004600  -94.900000
-0.004600  -95.000000
-0.004600  -94.900000
-0.001500  -94.800000
0.000700  -94.900000
0.001500  -95.000000
0.001500  -94.700000
0.000700  -94.500000
-0.003000  -94.700000
-0.002300  -94.500000
0.000700  -94.600000
-0.001500  -94.100000
-0.002300  -94.700000
-0.003000  -94.200000
-0.003800  -94.300000
-0.004600  -94.200000
-0.005300  -94.100000
-0.001500  -94.200000
-0.000800  -94.000000
-0.000800  -94.100000
-0.000800  -93.900000
-0.000800  -93.800000
-0.003000  -93.900000
-0.003800  -93.900000
-0.005300  -93.500000
-0.005300  -93.600000
-0.001500  -93.400000
-0.002300  -93.300000
-0.003000  -93.500000
-0.000800  -93.200000
0.003000  -93.300000
0.006000  -92.900000
0.004500  -93.300000
0.003000  -92.800000
0.000700  -93.000000
0.000000  -92.800000
-0.000800  -92.700000
0.000700  -92.700000
0.000000  -92.700000
-0.002300  -92.700000
-0.000800  -92.300000
-0.000800  -92.700000
0.000000  -92.200000
-0.000800  -92.400000
0.000700  -92.200000
-0.001500  -92.000000
-0.000800  -92.200000
0.001500  -91.800000
0.000700  -92.100000
-0.000800  -91.500000
-0.000800  -91.800000
0.000000  -91.700000
-0.003000  -91.400000
-0.002300  -91.400000
-0.004600  -91.400000
-0.006800  -91.300000
-0.004600  -91.100000
-0.004600  -91.200000
-0.001500  -90.700000
0.000700  -91.100000
0.001500  -90.600000
0.003000  -90.900000
0.003000  -90.600000
0.001500  -90.500000
0.001500  -90.500000
0.001500  -90.400000
0.003000  -90.500000
0.004500  -90.300000
0.003700  -90.100000
0.004500  -89.900000
0.003000  -89.800000
0.001500  -89.600000
0.000700  -89.800000
-0.000800  -89.600000
-0.002300  -89.600000
-0.004600  -89.600000
-0.006000  -89.200000
-0.008300  -89.400000
-0.009800  -88.700000
-0.010500  -89.200000
-0.010500  -88.700000
-0.008300  -89.000000
-0.007500  -88.700000
-0.003000  -88.600000
-0.001500  -88.600000
-0.003000  -88.600000
-0.003000  -88.200000
-0.001500  -88.300000
0.000700  -88.100000
-0.000800  -88.000000
0.001500  -88.100000
0.002200  -87.600000
0.001500  -87.800000
0.003000  -87.600000
0.003000  -87.400000
-0.000800  -87.400000
-0.002300  -87.100000
-0.002300  -87.200000
-0.003000  -86.800000
-0.000800  -86.900000
-0.002300  -86.900000
-0.003000  -86.800000
-0.000800  -86.600000
-0.001500  -86.700000
-0.001500  -86.200000
-0.003800  -86.500000
-0.006800  -86.000000
-0.006000  -86.100000
-0.003800  -85.900000
0.000700  -85.800000
0.003000  -85.800000
0.003700  -85.400000
0.003000  -85.500000
0.003000  -85.200000
0.002200  -85.200000
0.000700  -85.100000
0.000000  -84.900000
-0.001500  -84.900000
-0.001500  -84.800000
-0.000800  -84.500000
-0.003000  -84.500000
-0.004600  -84.300000
-0.003000  -84.300000
-0.001500  -84.300000
0.000700  -83.700000
0.003000  -84.100000
0.003000  -83.500000
0.001500  -83.700000
0.002200  -83.300000
0.003000  -83.500000
0.003000  -83.300000
0.000700  -83.200000
-0.003000  -83.100000
-0.003800  -83.000000
-0.003800  -82.800000
-0.006800  -82.600000
-0.005300  -82.800000
-0.005300  -82.200000
-0.004600  -82.400000
-0.003000  -82.000000
-0.004600  -82.000000
-0.003000  -81.900000
0.000700  -81.700000
0.000700  -81.700000
-0.000800  -81.300000
-0.000800  -81.700000
-0.003000  -81.200000
-0.001500  -81.100000
-0.000800  -80.900000
-0.001500  -80.800000
0.000700  -80.600000
0.003000  -80.600000
0.003000  -80.600000
0.003000  -80.000000
0.001500  -80.200000
0.000000  -79.800000
-0.000800  -80.100000
-0.001500  -79.600000
0.000700  -79.800000
0.000700  -79.500000
0.000700  -79.400000
0.001500  -79.400000
-0.001500  -78.800000
-0.004600  -78.900000
-0.005300  -78.800000
-0.005300  -78.500000
-0.004600  -78.300000
-0.003000  -78.600000
0.001500  -78.200000
0.002200  -78.000000
0.003000  -78.100000
0.004500  -77.700000
0.003000  -77.900000
0.001500  -77.400000
0.000700  -77.600000
-0.000800  -77.100000
0.000000  -77.200000
0.002200  -77.000000
0.000700  -76.800000
0.000700  -76.700000
0.000000  -76.500000
-0.000800  -76.400000
0.000700  -76.300000
-0.000800  -76.200000
-0.000800  -76.000000
0.000700  -76.100000
-0.000800  -75.800000
0.000000  -75.600000
0.001500  -75.600000
0.003000  -75.200000
0.003000  -75.400000
0.001500  -74.800000
0.001500  -75.200000
0.000700  -74.800000
-0.000800  -74.700000
-0.000800  -74.500000
0.001500  -74.400000
0.000000  -74.100000
-0.003000  -74.300000
-0.006000  -73.900000
-0.006800  -73.800000
-0.006800  -73.800000
-0.007500  -73.400000
-0.008300  -73.400000
-0.007500  -73.100000
-0.003800  -72.900000
-0.002300  -72.900000
-0.002300  -72.700000
0.000700  -72.600000
0.003700  -72.200000
0.001500  -72.400000
-0.003000  -72.000000
-0.005300  -71.900000
-0.005300  -71.700000
-0.006800  -71.900000
-0.005300  -71.200000
-0.004600  -71.400000
-0.001500  -71.100000
-0.002300  -70.900000
-0.001500  -70.800000
-0.001500  -70.400000
-0.004600  -70.500000
-0.005300  -70.200000
-0.003000  -69.900000
-0.003800  -70.100000
-0.005300  -69.600000
-0.006800  -69.800000
-0.006000  -69.500000
-0.006000  -69.300000
-0.003000  -69.100000
-0.000800  -69.000000
0.000700  -68.700000
0.000700  -68.900000
0.001500  -68.300000
0.001500  -68.600000
0.003700  -68.200000
0.004500  -68.000000
0.004500  -68.000000
0.004500  -67.700000
0.004500  -67.800000
0.005200  -67.500000
0.006000  -67.300000
0.002200  -67.300000
-0.002300  -67.000000
-0.001500  -67.000000
-0.001500  -66.600000
-0.000800  -66.600000
0.001500  -66.600000
0.000700  -66.300000
-0.000800  -66.100000
-0.003800  -66.200000
-0.004600  -65.700000
-0.003000  -65.800000
0.000000  -65.600000
0.001500  -65.700000
0.000700  -65.400000
-0.001500  -65.100000
-0.003000  -65.200000
-0.001500  -64.900000
-0.001500  -64.900000
-0.003800  -64.700000
-0.004600  -64.500000
-0.006000  -64.400000
-0.005300  -64.400000
-0.002300  -64.200000
-0.000800  -64.000000
-0.000800  -64.100000
-0.000800  -63.500000
0.001500  -63.800000
0.003000  -63.300000
0.004500  -63.500000
0.003700  -63.200000
0.000700  -63.100000
-0.001500  -63.000000
-0.002300  -62.800000
-0.001500  -62.600000
0.000700  -62.500000
0.000700  -62.600000
-0.000800  -62.100000
-0.001500  -62.400000
-0.004600  -61.800000
-0.003000  -61.900000
-0.003000  -61.700000
-0.003000  -61.600000
-0.000800  -61.600000
-0.002300  -61.200000
-0.000800  -61.400000
0.001500  -60.800000
0.002200  -61.200000
0.003000  -60.600000
0.002200  -60.700000
0.000700  -60.400000
0.000700  -60.500000
0.002200  -60.300000
0.001500  -60.000000
0.001500  -60.200000
0.000000  -59.600000
0.000000  -59.800000
-0.004600  -59.400000
-0.004600  -59.500000
-0.004600  -59.300000
-0.005300  -59.100000
-0.004600  -59.100000
-0.004600  -58.700000
-0.003000  -58.900000
-0.003000  -58.500000
-0.006800  -58.500000
-0.006800  -58.300000
-0.006000  -58.200000
-0.004600  -58.100000
0.000700  -57.900000
0.001500  -57.800000
0.003000  -57.500000
0.003000  -57.600000
0.001500  -57.200000
0.003000  -57.600000
0.004500  -56.900000
0.003000  -57.200000
0.001500  -56.900000
0.000700  -56.700000
0.000700  -56.700000
0.000000  -56.300000
0.000700  -56.300000
0.003000  -56.300000
0.004500  -56.000000
0.006700  -55.900000
0.004500  -55.900000
-0.000800  -55.600000
0.001500  -55.600000
0.001500  -55.400000
0.000000  -55.100000
0.002200  -55.100000
0.000000  -54.600000
-0.002300  -54.900000
-0.001500  -54.500000
-0.001500  -54.500000
-0.003000  -54.200000
0.000700  -54.200000
0.002200  -54.000000
0.002200  -53.600000
-0.000800  -53.700000
-0.003800  -53.600000
-0.005300  -53.300000
-0.006800  -53.100000
-0.005300  -53.100000
-0.001500  -52.700000
-0.000800  -52.900000
-0.002300  -52.300000
-0.000800  -52.500000
-0.002300  -52.400000
-0.001500  -52.200000
-0.001500  -52.100000
-0.001500  -51.700000
-0.001500  -51.800000
0.003000  -51.700000
0.005200  -51.400000
0.003000  -51.300000
0.003700  -51.300000
0.000700  -50.800000
-0.001500  -51.100000
0.000700  -50.600000
0.000700  -50.800000
-0.001500  -50.600000
-0.005300  -50.400000
-0.005300  -50.400000
-0.003800  -50.000000
-0.003800  -50.100000
-0.003800  -49.600000
-0.004600  -49.700000
-0.003800  -49.700000
-0.002300  -49.400000
0.000700  -49.200000
0.005200  -49.100000
0.005200  -48.900000
0.004500  -48.800000
0.004500  -48.700000
0.004500  -48.300000
0.002200  -48.500000
0.000700  -47.900000
-0.000800  -48.200000
-0.003000  -47.700000
-0.002300  -47.800000
-0.003800  -47.500000
-0.004600  -47.300000
-0.003800  -47.300000
-0.003000  -47.000000
-0.002300  -47.000000
-0.001500  -46.900000
-0.003000  -46.800000
-0.003000  -46.400000
-0.002300  -46.400000
-0.003800  -46.000000
-0.005300  -46.200000
-0.008300  -45.900000
-0.008300  -45.600000
-0.006000  -45.800000
-0.004600  -45.300000
-0.005300  -45.600000
-0.005300  -45.000000
-0.003800  -45.200000
-0.003000  -44.900000
-0.001500  -44.700000
-0.000800  -44.700000
0.000700  -44.600000
-0.000800  -44.400000
-0.000800  -44.300000
-0.000800  -44.300000
-0.001500  -43.900000
-0.006800  -44.000000
-0.009100  -43.300000
-0.008300  -43.600000
-0.007500  -43.300000
-0.005300  -43.200000
-0.006800  -43.000000
-0.006800  -42.900000
-0.006000  -42.900000
-0.007500  -42.400000
-0.006800  -42.700000
-0.005300  -42.400000
-0.005300  -42.200000
-0.006800  -42.200000
-0.003000  -41.900000
-0.001500  -41.700000
-0.001500  -41.600000
-0.000800  -41.400000
-0.001500  -41.200000
0.000700  -41.400000
0.003000  -40.900000
0.004500  -41.100000
0.004500  -40.600000
0.002200  -40.900000
0.000700  -40.400000
-0.002300  -40.400000
-0.003800  -40.400000
-0.002300  -40.200000
-0.005300  -39.900000
-0.006000  -39.900000
-0.005300  -39.600000
-0.005300  -39.500000
-0.001500  -39.500000
0.003000  -39.200000
0.005200  -39.200000
0.004500  -38.900000
0.003000  -38.800000
0.000700  -38.700000
0.001500  -38.400000
0.003000  -38.500000
0.003000  -38.000000
0.004500  -38.300000
0.003700  -37.800000
0.006700  -37.800000
0.009000  -37.700000
0.009700  -37.500000
0.009000  -37.100000
0.008200  -37.300000
0.009000  -37.000000
0.008200  -36.600000
0.009700  -36.700000
0.006700  -36.400000
0.002200  -36.500000
0.000000  -36.100000
-0.002300  -36.100000
-0.000800  -35.800000
0.001500  -35.800000
-0.000800  -35.700000
-0.001500  -35.300000
-0.001500  -35.200000
0.000700  -35.200000
-0.001500  -35.000000
0.000700  -34.800000
0.004500  -34.900000
0.000700  -34.500000
0.000700  -34.700000
0.000000  -34.000000
-0.001500  -34.300000
-0.001500  -33.800000
-0.002300  -33.900000
0.000000  -33.800000
0.000700  -33.400000
0.000700  -33.400000
0.000700  -33.200000
0.000700  -32.900000
0.001500  -32.900000
0.003700  -32.700000
0.004500  -32.600000
0.003700  -32.600000
0.002200  -32.100000
0.000000  -32.300000
-0.000800  -32.000000
-0.003000  -31.900000
-0.003000  -32.000000
-0.001500  -31.400000
0.000000  -31.500000
0.001500  -31.100000
-0.001500  -31.300000
-0.004600  -30.900000
-0.004600  -30.800000
-0.006800  -30.700000
-0.007500  -30.800000
-0.006800  -30.600000
-0.009100  -30.400000
-0.008300  -30.300000
-0.006800  -29.800000
-0.005300  -30.000000
-0.003000  -29.500000
-0.001500  -29.600000
-0.000800  -29.300000
-0.000800  -29.400000
0.000700  -29.100000
0.000700  -29.000000
0.000000  -29.000000
-0.001500  -28.500000
-0.002300  -28.800000
-0.000800  -28.400000
-0.001500  -28.400000
0.000700  -28.100000
-0.001500  -28.000000
-0.003000  -27.900000
-0.000800  -27.700000
-0.001500  -27.700000
0.000700  -27.300000
0.003000  -27.400000
0.002200  -27.100000
0.000700  -27.100000
-0.002300  -26.800000
-0.003000  -26.800000
-0.000800  -26.500000
0.000000  -26.500000
0.000000  -26.400000
-0.002300  -26.100000
-0.004600  -25.900000
-0.003800  -25.900000
-0.005300  -25.800000
-0.008300  -25.700000
-0.004600  -25.700000
-0.001500  -25.300000
-0.001500  -25.300000
-0.001500  -25.000000
-0.001500  -25.000000
-0.001500  -24.800000
-0.001500  -24.400000
-0.000800  -24.700000
0.000700  -24.200000
-0.002300  -24.400000
-0.004600  -23.900000
-0.004600  -24.000000
-0.003000  -23.900000
-0.003800  -23.900000
-0.003000  -23.600000
-0.000800  -23.600000
-0.002300  -23.300000
-0.004600  -23.200000
-0.004600  -23.100000
-0.003000  -22.900000
-0.001500  -23.000000
-0.003800  -22.600000
-0.003000  -22.500000
-0.001500  -22.400000
-0.004600  -22.400000
-0.005300  -22.200000
-0.005300  -21.800000
-0.005300  -21.900000
-0.004600  -21.700000
-0.003800  -21.600000
-0.001500  -21.400000
0.000000  -21.500000
0.000700  -21.000000
-0.000800  -21.300000
-0.003000  -20.700000
-0.000800  -20.900000
-0.000800  -20.500000
-0.000800  -20.600000
0.000700  -20.500000
0.000000  -20.100000
0.003700  -20.200000
0.006000  -19.800000
0.006700  -19.800000
0.006700  -19.600000
0.003000  -19.600000
0.002200  -19.400000
0.001500  -19.400000
-0.000800  -19.200000
-0.002300  -19.000000
-0.003000  -19.000000
-0.001500  -18.700000
-0.001500  -18.800000
0.001500  -18.300000
0.003000  -18.700000
0.002200  -18.000000
0.003000  -18.100000
0.000700  -18.000000
0.001500  -17.600000
0.003000  -17.800000
0.002200  -17.600000
0.000700  -17.300000
0.000000  -17.100000
0.001500  -17.200000
-0.000800  -16.800000
-0.003800  -17.000000
-0.005300  -16.500000
-0.004600  -16.600000
-0.006800  -16.400000
-0.008300  -16.100000
-0.006800  -16.200000
-0.003800  -15.800000
-0.003000  -15.900000
-0.003000  -15.400000
-0.003000  -15.600000
-0.003000  -15.400000
0.000700  -15.300000
-0.001500  -15.200000
-0.003000  -14.900000
-0.001500  -14.700000
-0.004600  -14.500000
-0.003800  -14.700000
-0.005300  -14.100000
-0.004600  -14.400000
-0.006800  -13.800000
-0.008300  -14.000000
-0.006000  -13.700000
-0.006000  -13.500000
-0.004600  -13.500000
-0.002300  -13.200000
0.004500  -13.400000
0.009000  -12.700000
0.009000  -12.700000
0.009700  -12.600000
0.006700  -12.500000
0.004500  -12.300000
0.006700  -12.300000
0.005200  -12.100000
0.003000  -11.900000
0.001500  -11.700000
-0.003000  -11.400000
-0.001500  -11.700000
-0.001500  -11.100000
-0.002300  -11.400000
-0.001500  -10.800000
-0.002300  -10.900000
-0.000800  -10.600000
-0.003000  -10.300000
-0.004600  -10.400000
-0.004600  -10.400000
-0.003000  -10.100000
-0.000800  -9.900000
0.000700  -9.900000
0.001500  -9.500000
0.003000  -9.500000
0.001500  -9.300000
-0.003800  -9.200000
-0.004600  -9.000000
-0.003000  -8.700000
0.000700  -8.900000
0.002200  -8.500000
0.002200  -8.700000
0.003000  -8.100000
0.003700  -8.400000
-0.000800  -8.100000
-0.006000  -7.800000
-0.004600  -8.000000
-0.006800  -7.900000
-0.006000  -7.400000
-0.001500  -7.600000
0.000700  -7.200000
0.000700  -7.100000
-0.000800  -7.100000
-0.002300  -6.800000
-0.002300  -7.000000
-0.004600  -6.600000
-0.009100  -6.500000
-0.015000  -6.400000
-0.012800  -6.300000
-0.009100  -6.300000
-0.005300  -5.900000
-0.000800  -5.900000
0.001500  -6.000000
0.009000  -5.700000
0.015000  -5.300000
0.016500  -5.500000
0.016500  -5.200000
0.012000  -5.400000
0.009000  -5.000000
0.004500  -5.000000
0.000000  -4.800000
-0.006800  -4.600000
-0.021800  -4.600000
-0.030000  -4.500000
-0.024000  -4.400000
-0.016500  -4.300000
-0.009800  -4.100000
0.000700  -4.000000
0.008200  -3.800000
0.015700  -3.700000
0.020200  -3.700000
0.015700  -3.600000
0.012700  -3.500000
0.012000  -3.500000
0.004500  -3.100000
-0.001500  -3.500000
-0.007500  -2.800000
-0.012000  -3.100000
-0.012800  -2.800000
-0.014300  -2.800000
-0.015800  -2.800000
-0.018100  -2.500000
-0.012800  -2.500000
-0.009100  -2.400000
-0.016500  -2.300000
-0.018100  -2.000000
-0.010500  -2.200000
-0.001500  -1.800000
0.012000  -1.900000
0.024700  -1.800000
0.038200  -1.600000
0.046500  -1.600000
0.040500  -1.400000
0.029200  -1.800000
0.015000  -1.300000
0.007500  -1.600000
0.001500  -1.200000
-0.005300  -1.100000
-0.011300  -1.100000
-0.018800  -1.000000
-0.018800  -0.900000
-0.014300  -1.000000
-0.012000  -0.900000
-0.012000  -0.700000
-0.010500  -0.800000
-0.009100  -0.600000
-0.009100  -0.800000
-0.006800  -0.300000
-0.005300  -0.600000
-0.001500  -0.300000
0.001500  -0.200000
0.001500  -0.200000
-0.003000  -0.200000
-0.009100  -0.200000
-0.016500  -0.100000
-0.024000  0.000000
-0.022500  0.000000
-0.012000  0.000000
-0.006000  0.300000
-0.005300  0.200000
0.000000  0.400000
0.011200  0.600000
0.016500  0.400000
0.021700  0.700000
0.027000  0.600000
0.028500  0.900000
0.023200  0.600000
0.014200  1.000000
0.002200  0.700000
-0.007500  0.900000
-0.009800  0.900000
-0.016500  1.000000
-0.029300  1.000000
-0.036100  1.400000
-0.042000  1.100000
-0.039000  1.400000
-0.025600  1.400000
-0.012000  1.300000
0.012000  1.700000
0.028500  1.400000
0.038200  1.800000
0.035200  1.600000
0.017200  1.800000
0.010500  1.900000
0.006700  1.800000
0.002200  2.100000
0.003000  2.000000
0.000000  2.000000
-0.003000  2.100000
0.004500  2.400000
0.009000  2.100000
0.003700  2.500000
-0.003800  2.100000
-0.009100  2.600000
-0.018100  2.500000
-0.018800  2.600000
-0.012800  2.700000
-0.014300  2.600000
-0.019500  2.800000
-0.018800  2.700000
-0.012800  2.900000
-0.018100  2.800000
-0.018100  2.900000
-0.010500  2.900000
-0.010500  3.000000
-0.001500  2.800000
0.020200  3.300000
0.051000  3.200000
0.059200  3.100000
0.038200  3.400000
0.016500  3.100000
-0.011300  3.500000
-0.024000  3.100000
-0.024000  3.600000
-0.031500  3.100000
-0.034600  3.500000
-0.034600  3.600000
-0.018100  3.600000
0.024000  3.500000
0.063000  3.600000
0.064500  3.600000
0.047200  3.500000
0.025500  3.700000
0.012700  3.600000
0.016500  3.900000
0.015700  3.500000
-0.005300  3.800000
-0.027000  3.600000
-0.012000  3.800000
-0.000800  3.800000
-0.003800  3.700000
-0.010500  4.000000
-0.014300  3.700000
-0.004600  3.800000
0.000000  3.900000
0.008200  3.900000
0.018000  3.800000
0.020200  4.000000
0.015000  4.000000
-0.004600  3.900000
-0.025600  3.900000
-0.032300  3.900000
-0.034600  4.200000
-0.039000  3.900000
-0.042800  4.100000
-0.042000  4.000000
-0.036100  4.500000
-0.026300  4.000000
-0.019500  4.500000
-0.001500  4.300000
0.024000  4.100000
0.040500  4.400000
0.046500  4.500000
0.039000  4.100000
0.027700  4.500000
0.008200  4.500000
-0.015800  4.300000
-0.015800  4.700000
-0.014300  4.300000
-0.019500  4.700000
-0.019500  4.500000
-0.021000  4.500000
-0.018800  4.800000
-0.017300  4.600000
-0.017300  4.900000
-0.021000  4.800000
-0.025600  4.800000
-0.024000  4.900000
-0.012800  4.900000
0.003000  5.000000
0.009700  5.300000
0.014200  5.000000
0.019500  5.400000
-0.004600  5.000000
-0.041300  5.400000
-0.048000  5.200000
-0.052500  5.300000
-0.049500  5.500000
-0.012000  5.400000
0.045700  5.600000
0.087700  5.500000
0.082500  5.700000
0.054000  5.500000
0.039000  5.800000
0.036700  5.800000
0.027700  5.900000
0.031500  5.700000
0.042700  5.900000
0.035200  5.900000
0.027000  5.900000
0.012000  6.000000
0.009000  5.900000
0.004500  6.300000
-0.025600  5.800000
-0.051100  6.300000
-0.048000  5.900000
-0.028500  6.200000
-0.016500  6.000000
0.005200  6.200000
0.024700  6.200000
0.022500  6.100000
0.002200  6.100000
-0.027000  6.000000
-0.049500  6.200000
-0.061500  6.000000
-0.057000  6.300000
-0.045800  5.900000
-0.024000  6.300000
0.005200  6.000000
0.030700  6.200000
0.051000  5.900000
0.059200  6.100000
0.060000  6.200000
0.039000  6.000000
0.006700  5.900000
-0.009100  6.000000
-0.022500  5.800000
-0.027800  6.000000
-0.023300  6.100000
-0.015000  5.600000
-0.003000  6.000000
0.008200  5.800000
0.014200  5.800000
0.009700  5.900000
0.004500  5.700000
-0.001500  5.900000
-0.017300  5.600000
-0.023300  5.900000
-0.027000  5.600000
-0.040500  5.800000
-0.045000  5.700000
-0.034600  5.700000
-0.025600  5.600000
-0.016500  5.900000
0.003700  5.500000
0.026200  5.800000
0.038200  5.500000
0.045700  5.600000
0.045700  5.700000
0.039000  5.300000
0.027000  5.600000
0.016500  5.500000
0.012000  5.700000
-0.009800  5.500000
-0.035300  5.400000
-0.049500  5.600000
-0.045800  5.500000
-0.029300  5.600000
-0.012800  5.400000
0.008200  5.500000
0.026200  5.400000
0.031500  5.600000
0.033000  5.300000
0.038200  5.700000
0.031500  5.300000
0.012700  5.500000
-0.003000  5.600000
-0.009100  5.300000
-0.013500  5.500000
-0.018100  5.400000
-0.016500  5.600000
-0.015800  5.600000
-0.024000  5.500000
-0.034600  5.300000
-0.038300  5.600000
-0.039000  5.300000
-0.034600  5.700000
-0.017300  5.400000
0.006000  5.500000
0.034500  5.500000
0.053200  5.400000
0.064500  5.700000
0.061500  5.200000
0.039000  5.700000
0.030000  5.300000
0.012000  5.600000
-0.012000  5.600000
-0.020300  5.500000
-0.035300  5.400000
-0.048000  5.500000
-0.045800  5.400000
-0.031500  5.500000
-0.016500  5.600000
0.011200  5.300000
0.035200  5.600000
0.041200  5.300000
0.036000  5.600000
0.020200  5.300000
-0.016500  5.400000
-0.071300  5.400000
-0.085600  5.300000
-0.063000  5.300000
-0.039800  5.300000
-0.002300  5.300000
0.024700  5.300000
0.036000  5.300000
0.042000  5.300000
0.047200  5.400000
0.050200  5.300000
0.038200  5.300000
0.032200  5.300000
0.027000  5.300000
0.019500  5.400000
0.012000  5.100000
0.005200  5.300000
-0.003000  5.100000
-0.024800  5.500000
-0.033800  5.000000
-0.033000  5.300000
-0.027800  5.200000
-0.015800  5.200000
-0.004600  5.300000
0.006700  5.400000
-0.003000  5.200000
-0.017300  5.100000
-0.016500  5.100000
-0.014300  5.200000
-0.015000  5.300000
-0.018800  5.000000
-0.015800  5.200000
-0.012800  5.200000
-0.009800  5.000000
-0.008300  5.200000
-0.006000  5.000000
-0.002300  5.200000
0.004500  5.100000
0.009000  5.100000
0.004500  5.200000
0.003700  5.300000
0.006700  5.000000
0.004500  5.300000
0.000700  5.000000
0.002200  5.300000
0.004500  5.000000
-0.001500  5.200000
-0.009100  5.100000
-0.008300  5.000000
-0.005300  5.200000
-0.001500  4.900000
0.003000  5.200000
-0.000800  5.200000
-0.006000  5.000000
0.002200  5.000000
0.007500  5.000000
0.004500  5.000000
0.004500  5.300000
0.006700  5.000000
0.014200  5.000000
0.019500  5.200000
0.006700  4.900000
-0.009800  5.300000
-0.017300  5.000000
-0.019500  5.100000
-0.026300  5.100000
-0.029300  5.000000
-0.027800  5.100000
-0.021800  5.100000
-0.004600  5.100000
0.003700  5.200000
0.015000  5.100000
0.020200  5.000000
0.018700  5.100000
0.033000  4.900000
0.028500  5.300000
0.018700  5.000000
0.016500  5.000000
0.017200  4.900000
0.029200  5.000000
0.030700  5.200000
0.020200  4.900000
0.019500  5.300000
0.019500  4.800000
0.008200  5.000000
0.001500  5.000000
-0.015800  5.000000
-0.033000  5.000000
-0.027000  5.100000
-0.021800  5.000000
-0.024800  5.000000
-0.026300  5.100000
-0.023300  4.900000
-0.017300  5.100000
-0.011300  4.700000
-0.005300  5.200000
-0.002300  4.900000
0.003000  5.100000
0.010500  5.000000
0.015700  4.900000
0.012700  5.000000
-0.009100  5.100000
-0.025600  5.100000
-0.021800  5.000000
-0.016500  5.100000
-0.006800  5.000000
0.003700  5.300000
0.012000  5.100000
0.015700  5.100000
0.012000  5.000000
0.012700  5.000000
0.000000  5.200000
-0.012000  4.700000
-0.003800  5.300000
0.000700  4.900000
0.001500  5.300000
0.000700  5.000000
-0.000800  5.000000
0.000700  5.000000
0.003000  5.300000
-0.001500  4.700000
-0.011300  5.200000
-0.015000  5.000000
-0.025600  5.000000
-0.029300  5.300000
-0.024000  4.900000
-0.018100  5.200000
-0.003000  5.000000
0.009000  5.100000
0.018000  5.100000
0.024000  4.900000
0.023200  5.300000
0.018000  5.200000
0.018000  5.100000
0.012000  4.900000
-0.006000  5.100000
-0.019500  5.000000
-0.031500  5.200000
-0.028500  5.000000
-0.021800  5.300000
-0.004600  5.000000
0.027000  5.300000
0.040500  5.000000
0.054700  5.300000
0.059200  5.000000
0.046500  5.100000
0.028500  5.200000
0.012000  5.000000
-0.003800  5.100000
-0.016500  5.000000
-0.020300  5.100000
-0.025600  5.000000
-0.020300  5.400000
-0.015800  4.800000
-0.015800  5.200000
-0.018800  4.900000
-0.027000  5.300000
-0.034600  5.100000
-0.035300  5.000000
-0.025600  5.200000
-0.016500  4.700000
-0.003800  5.200000
0.008200  4.700000
0.015700  5.100000
0.023200  5.000000
0.022500  5.000000
0.012700  5.000000
-0.003800  5.100000
-0.008300  5.100000
-0.012800  4.900000
-0.019500  5.200000
-0.015000  4.900000
-0.010500  5.300000
-0.006000  5.000000
0.000000  5.400000
0.001500  4.900000
0.004500  5.200000
0.010500  5.000000
0.015000  5.000000
0.015700  5.200000
0.006700  5.000000
-0.001500  5.100000
-0.006800  5.000000
-0.012800  5.000000
-0.013500  5.200000
-0.011300  5.100000
-0.004600  4.900000
0.000700  5.200000
-0.004600  5.000000
-0.008300  5.000000
-0.012800  5.200000
-0.013500  4.900000
-0.000800  5.300000
0.010500  4.800000
0.018000  5.200000
0.027700  4.900000
0.040500  5.000000
0.036000  5.200000
0.008200  4.900000
-0.008300  4.700000
-0.012800  5.300000
-0.024000  4.900000
-0.024000  5.100000
-0.024000  5.000000
-0.022500  5.000000
-0.016500  5.200000
-0.015800  4.900000
0.003000  5.100000
0.018000  4.900000
0.033700  4.900000
0.042000  5.200000
0.039000  4.900000
0.039000  5.000000
0.020200  5.000000
0.002200  4.900000
-0.009100  4.900000
-0.016500  5.300000
-0.014300  4.700000
-0.010500  5.100000
0.001500  4.800000
0.008200  5.000000
0.000700  4.900000
-0.004600  5.100000
-0.001500  5.000000
-0.003800  5.000000
-0.010500  5.000000
-0.012800  4.900000
-0.018100  4.800000
-0.019500  5.000000
-0.020300  4.900000
-0.023300  5.000000
-0.018100  4.900000
-0.014300  4.900000
-0.012000  5.000000
-0.008300  5.000000
-0.003000  4.900000
-0.008300  5.000000
-0.019500  4.800000
-0.019500  5.100000
-0.015000  4.600000
-0.009800  5.000000
0.001500  4.900000
0.015000  4.900000
0.027000  5.000000
0.027000  4.800000
0.024000  4.900000
0.013500  4.800000
-0.002300  5.000000
-0.005300  4.600000
-0.004600  5.000000
0.004500  4.700000
0.012700  5.200000
0.012000  4.700000
0.006700  5.000000
0.000700  4.900000
0.003000  4.900000
0.002200  5.000000
-0.001500  4.700000
-0.006800  5.000000
-0.019500  4.700000
-0.026300  5.000000
-0.034600  5.000000
-0.030800  4.900000
-0.006800  4.700000
0.013500  5.000000
0.038200  4.900000
0.063000  4.900000
0.073500  4.900000
0.055500  4.700000
0.016500  4.900000
-0.012800  4.700000
-0.020300  5.000000
-0.033000  4.600000
-0.030800  5.100000
-0.012000  4.700000
-0.004600  4.800000
0.006000  4.900000
0.009000  4.900000
0.012700  4.700000
0.009700  4.800000
-0.007500  4.900000
-0.012000  4.700000
-0.009800  4.900000
-0.007500  4.700000
-0.014300  5.000000
-0.021800  4.700000
-0.015800  4.800000
-0.011300  4.900000
-0.011300  4.600000
-0.012000  5.000000
-0.015800  4.700000
-0.015800  4.900000
-0.014300  4.900000
-0.018100  4.800000
-0.030800  4.900000
-0.019500  4.900000
0.006000  4.600000
0.023200  5.200000
0.038200  4.600000
0.047200  4.900000
0.050200  4.800000
0.038200  4.900000
0.023200  4.900000
0.006000  4.800000
-0.008300  5.000000
-0.003800  4.800000
0.002200  4.900000
-0.002300  4.900000
-0.013500  4.900000
-0.027800  4.700000
-0.054000  4.900000
-0.063000  4.800000
-0.048000  4.900000
-0.042800  4.900000
-0.026300  4.700000
0.008200  5.000000
0.036000  4.500000
0.054000  5.000000
0.058500  4.600000
0.059200  5.100000
0.045700  4.800000
0.030000  4.900000
0.025500  4.900000
0.015700  4.900000
-0.014300  4.900000
-0.038300  4.900000
-0.038300  4.900000
-0.037500  4.700000
-0.033800  5.100000
-0.025600  4.700000
-0.018800  5.000000
-0.012800  4.800000
-0.006800  5.100000
0.001500  4.900000
0.000000  5.000000
-0.003800  4.900000
0.012000  4.800000
0.020200  5.100000
0.004500  4.900000
-0.000800  4.800000
-0.014300  5.000000
-0.027000  5.000000
-0.009800  4.800000
-0.000800  5.200000
-0.003000  4.900000
-0.008300  5.000000
-0.022500  5.200000
-0.036800  4.700000
-0.040500  5.100000
-0.028500  4.700000
0.001500  5.000000
0.039000  4.800000
0.061500  5.000000
0.078700  4.900000
0.080200  4.900000
0.042700  4.900000
0.009000  5.000000
-0.005300  5.000000
-0.018100  5.000000
-0.042800  5.000000
-0.045000  4.900000
-0.023300  5.000000
-0.012000  4.800000
0.000700  5.000000
-0.001500  4.800000
0.009000  4.900000
0.015000  5.000000
-0.000800  4.700000
0.005200  5.100000
-0.002300  4.800000
-0.023300  5.100000
-0.012800  5.000000
0.002200  4.900000
-0.000800  4.900000
-0.021800  5.000000
-0.029300  4.700000
0.006000  5.100000
0.027000  4.800000
0.042000  5.000000
0.042700  5.000000
0.022500  4.900000
0.012700  5.100000
-0.000800  4.800000
-0.021000  5.000000
-0.045800  4.800000
-0.039000  5.000000
-0.029300  4.900000
-0.030800  5.000000
-0.015000  5.100000
-0.003000  5.000000
0.016500  4.900000
0.033000  4.900000
0.027000  5.000000
0.016500  4.800000
0.023200  5.200000
0.026200  4.800000
0.015000  5.200000
-0.010500  4.800000
-0.036800  5.000000
-0.042800  4.900000
-0.051800  4.900000
-0.045800  5.000000
-0.035300  4.800000
-0.030800  5.000000
-0.027800  4.900000
-0.039000  5.000000
-0.042800  5.000000
-0.024000  4.900000
-0.008300  4.700000
-0.008300  5.200000
-0.006000  4.800000
-0.002300  5.100000
0.004500  5.000000
0.019500  4.900000
0.030000  5.200000
0.044200  4.800000
0.081700  5.100000
0.087700  4.900000
0.084000  5.000000
0.117700  5.000000
0.098200  5.000000
0.052500  5.000000
0.044200  5.000000
0.039700  5.000000
0.025500  4.900000
0.027700  5.100000
0.024700  4.900000
-0.002300  5.300000
-0.051800  4.700000
-0.149300  5.200000
-0.184500  4.900000
-0.146300  5.100000
-0.093800  5.000000
0.023200  5.000000
0.126000  5.300000
0.186700  5.200000
0.193500  5.000000
0.135000  5.000000
0.027700  5.000000
-0.066000  4.800000
-0.055500  5.000000
-0.059300  4.900000
-0.069100  5.000000
-0.058500  4.900000
-0.065300  5.000000
-0.054800  5.200000
-0.057000  4.800000
-0.054000  5.200000
-0.057800  4.800000
-0.064500  5.300000
-0.074300  5.000000
-0.085600  5.200000
-0.082500  5.100000
-0.074300  5.000000
-0.051800  4.900000
-0.027800  5.300000
-0.006000  5.000000
-0.002300  5.300000
0.010500  5.300000
0.003700  5.000000
-0.026300  5.200000
-0.034600  5.000000
-0.016500  5.300000
0.060700  5.300000
0.116200  5.100000
0.155200  5.300000
0.168700  5.000000
0.127500  5.200000
0.090700  5.200000
0.067500  5.200000
0.055500  5.100000
0.009000  5.300000
-0.003000  5.100000
0.025500  5.500000
0.034500  5.100000
0.030700  5.500000
0.006000  5.300000
-0.004600  5.200000
-0.024800  5.300000
-0.052500  5.100000
-0.065300  5.100000
-0.072800  5.300000
-0.078000  5.200000
-0.102100  5.300000
-0.099000  5.300000
-0.071300  5.200000
-0.023300  5.300000
0.042000  5.300000
0.075700  5.500000
0.079500  5.400000
0.064500  5.100000
0.032200  5.500000
0.003700  5.300000
-0.018100  5.500000
-0.042800  5.200000
-0.031500  5.300000
-0.015800  5.200000
-0.010500  5.300000
-0.005300  5.500000
-0.013500  5.400000
-0.015800  5.300000
-0.023300  5.400000
-0.016500  5.600000
-0.004600  5.300000
0.000000  5.700000
0.010500  5.300000
0.012700  5.400000
0.015000  5.600000
0.006700  5.400000
-0.008300  5.600000
-0.022500  5.200000
-0.054800  5.700000
-0.087800  5.300000
-0.102100  5.600000
-0.091500  5.500000
-0.050300  5.400000
-0.010500  5.600000
0.036000  5.600000
0.097500  5.400000
0.131200  5.400000
0.126000  5.700000
0.105700  5.400000
0.081700  5.900000
0.039700  5.500000
-0.018100  5.600000
-0.041300  5.400000
-0.043600  5.700000
-0.030800  5.600000
0.013500  5.600000
0.029200  5.700000
0.035200  5.600000
0.042000  5.600000
0.021700  5.500000
0.003000  5.600000
0.012000  5.500000
0.019500  5.800000
-0.006800  5.400000
-0.018100  5.800000
-0.021800  5.400000
-0.023300  5.700000
-0.030000  5.800000
-0.033000  5.500000
-0.024800  5.700000
-0.024800  5.500000
-0.027000  5.700000
-0.036100  5.600000
-0.042800  5.600000
-0.049500  5.600000
-0.042000  5.600000
-0.020300  5.500000
-0.002300  5.800000
0.020200  5.500000
0.038200  5.900000
0.042700  5.500000
0.037500  5.500000
0.027000  5.700000
0.020200  5.500000
0.006700  5.700000
-0.008300  5.600000
-0.009100  5.600000
-0.009100  5.600000
-0.006800  5.600000
-0.006800  5.700000
-0.012800  5.700000
-0.012000  5.700000
-0.008300  5.700000
-0.015000  5.700000
-0.028500  5.400000
-0.030000  5.800000
-0.045800  5.400000
-0.059300  5.800000
-0.034600  5.600000
-0.009100  5.800000
0.018000  5.700000
0.057700  5.700000
0.096700  5.700000
0.109500  5.600000
0.085500  5.800000
0.036700  5.500000
-0.012800  5.700000
-0.033000  5.700000
-0.061500  5.600000
-0.081800  5.400000
-0.074300  5.700000
-0.060800  5.600000
-0.033000  5.500000
0.009700  5.700000
0.060700  5.300000
0.072700  5.900000
0.061500  5.300000
0.065200  5.600000
0.063000  5.300000
0.061500  5.700000
0.044200  5.500000
-0.004600  5.500000
-0.017300  5.400000
-0.016500  5.600000
-0.016500  5.500000
-0.018100  5.500000
-0.036100  5.800000
-0.051800  5.300000
-0.063000  5.700000
-0.059300  5.400000
-0.039000  5.500000
-0.006800  5.600000
0.033000  5.400000
0.057700  5.800000
0.054000  5.400000
0.025500  5.700000
-0.012800  5.300000
-0.046500  5.400000
-0.045800  5.600000
-0.030800  5.300000
-0.036800  5.300000
-0.029300  5.500000
-0.027000  5.500000
-0.032300  5.300000
-0.015800  5.500000
-0.005300  5.300000
-0.000800  5.600000
0.008200  5.200000
0.027700  5.600000
0.040500  5.400000
0.042000  5.400000
0.036700  5.300000
0.025500  5.300000
0.023200  5.400000
0.016500  5.400000
0.003000  5.400000
-0.013500  5.400000
-0.020300  5.300000
-0.018100  5.200000
-0.018800  5.400000
-0.015000  5.400000
-0.009100  5.400000
-0.003000  5.600000
0.003000  5.200000
0.006000  5.700000
0.003000  5.300000
-0.003000  5.600000
-0.004600  5.300000
-0.003000  5.300000
-0.003800  5.500000
-0.006800  5.500000
-0.006800  5.500000
-0.002300  5.600000
-0.001500  5.200000
-0.000800  5.400000
0.000000  5.600000
-0.001500  5.100000
-0.006000  5.500000
-0.007500  5.300000
-0.005300  5.500000
-0.006000  5.400000
-0.009100  5.400000
-0.011300  5.400000
-0.010500  5.200000
-0.003800  5.600000
0.006000  5.300000
0.014200  5.300000
0.021700  5.500000
0.020200  5.500000
0.014200  5.100000
0.004500  5.500000
-0.000800  5.100000
0.005200  5.400000
0.005200  5.300000
0.005200  5.300000
0.009700  5.400000
0.007500  5.200000
0.000700  5.500000
-0.003800  5.200000
-0.004600  5.400000
-0.006800  5.300000
-0.005300  5.300000
-0.004600  5.400000
-0.009800  5.300000
-0.010500  5.200000
-0.005300  5.300000
-0.002300  5.300000
-0.002300  5.300000
-0.008300  5.500000
-0.021800  5.100000
-0.027800  5.500000
-0.020300  5.000000
-0.006800  5.600000
0.015700  5.100000
0.030700  5.300000
0.026200  5.300000
0.017200  5.100000
0.006700  5.200000
-0.003800  5.200000
-0.003000  5.300000
0.006700  5.200000
0.011200  5.400000
0.012000  5.100000
0.007500  5.300000
0.003000  5.200000
-0.003000  5.300000
-0.013500  5.300000
-0.016500  5.000000
-0.014300  5.300000
-0.012000  5.000000
-0.012800  5.300000
-0.015000  5.000000
-0.010500  5.300000
-0.009100  5.200000
-0.008300  5.300000
-0.005300  5.100000
-0.004600  5.300000
0.000000  5.200000
0.000700  5.200000
0.000700  5.300000
-0.002300  4.900000
-0.002300  5.300000
-0.003000  4.900000
-0.003000  5.300000
-0.003000  5.000000
-0.003000  5.300000
0.000700  5.100000
0.003000  4.900000
0.003000  5.300000
0.000700  5.000000
0.001500  5.000000
0.001500  5.200000
0.000700  5.100000
0.000700  5.000000
0.000700  5.100000
0.000700  4.800000
0.002200  5.000000
0.002200  5.000000
0.001500  4.800000
0.001500  5.100000
0.003000  4.900000
0.005200  5.200000
0.004500  4.700000
0.002200  5.200000
-0.002300  4.900000
-0.003000  5.000000
-0.003800  5.000000
-0.005300  4.900000
-0.005300  4.700000
-0.006000  5.100000
-0.004600  4.800000
-0.006800  4.900000
-0.006000  4.900000
-0.003800  4.800000
-0.001500  5.000000
-0.001500  4.700000
-0.002300  4.900000
0.001500  4.800000
0.000700  4.700000
0.003700  4.800000
0.004500  4.700000
0.004500  4.700000
0.007500  4.800000
0.005200  4.800000
0.003000  4.700000
0.002200  4.900000
0.001500  4.600000
0.000700  5.000000
-0.001500  4.500000
-0.002300  4.800000
-0.001500  4.600000
-0.002300  4.600000
-0.002300  4.700000
-0.001500  4.500000
0.000700  4.700000
0.000700  4.500000
-0.000800  4.500000
-0.001500  4.600000
-0.002300  4.600000
-0.002300  4.500000
-0.004600  4.600000
-0.001500  4.400000
-0.000800  4.500000
-0.001500  4.400000
-0.000800  4.300000
-0.001500  4.500000
-0.001500  4.400000
-0.001500  4.600000
-0.001500  4.200000
-0.000800  4.500000
0.000700  4.300000
0.000000  4.300000
-0.000800  4.500000
-0.001500  4.200000
-0.000800  4.100000
-0.000800  4.300000
-0.000800  4.400000
-0.000800  4.000000
-0.006000  4.500000
-0.015000  4.000000
-0.016500  4.400000
-0.008300  4.100000
-0.000800  4.000000
0.009000  4.200000
0.015000  4.000000
0.019500  4.400000
0.021700  3.800000
0.018000  4.300000
0.013500  4.100000
0.004500  4.000000
-0.003000  3.900000
-0.008300  3.900000
-0.010500  3.800000
-0.016500  4.100000
-0.023300  3.900000
-0.031500  3.800000
-0.049500  4.000000
-0.057800  3.800000
-0.057800  4.100000
-0.045800  3.700000
-0.015800  4.000000
0.005200  3.700000
0.024000  3.900000
0.063000  3.800000
0.087000  3.700000
0.085500  3.800000
0.078700  3.700000
0.065200  3.600000
0.034500  3.600000
-0.005300  3.800000
-0.027800  3.600000
-0.028500  3.600000
-0.024000  3.600000
-0.019500  3.500000
-0.007500  3.700000
0.003000  3.400000
0.013500  3.700000
0.030700  3.300000
0.035200  3.600000
0.012000  3.100000
-0.019500  3.300000
-0.036100  3.200000
-0.048000  3.200000
-0.039800  3.100000
-0.040500  3.300000
-0.051100  3.000000
-0.042800  3.000000
-0.045000  3.100000
-0.027000  2.800000
0.005200  2.900000
0.027000  2.600000
0.045000  2.700000
0.069700  2.700000
0.082500  2.500000
0.054000  2.700000
0.036000  2.400000
0.025500  2.600000
0.005200  2.500000
-0.005300  2.400000
-0.012800  2.300000
-0.016500  2.600000
-0.020300  2.100000
-0.025600  2.400000
-0.029300  2.100000
-0.029300  2.200000
-0.029300  2.300000
-0.026300  1.800000
-0.025600  2.000000
-0.024000  1.900000
-0.022500  2.000000
-0.021800  1.900000
-0.021800  1.600000
-0.018800  1.700000
-0.014300  1.800000
-0.010500  1.700000
-0.006800  1.500000
-0.005300  1.700000
-0.004600  1.400000
-0.003000  1.800000
0.003700  1.200000
0.009000  1.800000
0.008200  1.500000
0.007500  1.500000
0.007500  1.600000
0.008200  1.300000
0.004500  1.500000
-0.008300  1.300000
-0.015000  1.400000
-0.016500  1.500000
-0.016500  1.300000
-0.012800  1.500000
-0.002300  1.500000
0.009700  1.300000
0.012700  1.400000
0.016500  1.400000
0.027700  1.100000
0.030700  1.600000
0.025500  1.200000
0.023200  1.600000
0.025500  1.100000
0.018700  1.400000
0.020200  1.400000
0.020200  1.100000
0.000700  1.300000
-0.009100  1.300000
-0.008300  1.300000
-0.011300  1.300000
-0.032300  1.300000
-0.045800  1.200000
-0.042800  1.400000
-0.031500  0.900000
0.010500  1.400000
0.052500  1.300000
0.072700  1.100000
0.059200  1.300000
0.031500  0.900000
0.015700  1.300000
-0.016500  1.200000
-0.031500  1.300000
-0.033800  1.200000
-0.043600  1.400000
-0.039800  1.300000
-0.034600  1.200000
-0.024800  1.300000
-0.012800  1.200000
-0.004600  1.400000
-0.000800  1.300000
0.003700  1.500000
0.004500  1.000000
-0.005300  1.500000
-0.018100  1.200000
-0.027000  1.300000
-0.029300  1.500000
-0.010500  1.300000
0.015000  1.500000
0.030700  1.200000
0.051700  1.500000
0.060700  1.500000
0.061500  1.400000
0.059200  1.400000
0.036000  1.600000
0.000700  1.300000
-0.021800  1.500000
-0.033800  1.600000
-0.035300  1.300000
-0.020300  1.700000
-0.015800  1.300000
-0.010500  1.800000
-0.004600  1.400000
-0.000800  1.900000
0.003000  1.700000
-0.001500  1.600000
-0.006800  1.700000
-0.014300  1.800000
-0.024000  1.700000
-0.034600  1.800000
-0.039800  1.800000
-0.040500  1.700000
-0.027800  2.000000
-0.004600  1.600000
0.010500  2.000000
0.017200  2.000000
0.018000  1.800000
0.024000  2.200000
0.013500  1.800000
-0.002300  2.300000
0.012000  1.800000
0.025500  2.100000
0.018000  2.100000
0.003700  2.100000
-0.007500  2.200000
-0.015800  2.400000
-0.024000  2.100000
-0.020300  2.300000
-0.005300  2.200000
0.006700  2.300000
0.020200  2.400000
0.029200  2.300000
0.028500  2.700000
0.027700  2.400000
0.021700  2.500000
0.005200  2.700000
-0.009100  2.500000
-0.015800  2.700000
-0.024000  2.500000
-0.036100  2.700000
-0.050300  2.700000
-0.048000  2.800000
-0.028500  2.700000
-0.007500  2.900000
0.006000  2.600000
0.013500  3.100000
0.024000  2.800000
0.030700  3.100000
0.036000  3.000000
0.027000  2.900000
0.006700  3.200000
-0.003800  3.000000
-0.005300  3.100000
0.001500  3.100000
0.001500  3.100000
0.003700  3.300000
0.013500  3.100000
0.020200  3.100000
0.015700  3.100000
0.014200  3.300000
0.003700  3.100000
-0.018100  3.400000
-0.014300  3.100000
-0.007500  3.600000
-0.003000  3.100000
0.000700  3.600000
-0.003000  3.300000
-0.001500  3.500000
0.000700  3.400000
-0.006000  3.400000
-0.016500  3.400000
-0.021800  3.300000
-0.033000  3.500000
-0.028500  3.300000
-0.012000  3.600000
0.001500  3.400000
0.021000  3.800000
0.044200  3.500000
0.049500  3.800000
0.036700  3.800000
0.025500  3.500000
0.010500  3.800000
-0.006000  3.400000
-0.026300  3.800000
-0.045000  3.500000
-0.051100  3.700000
-0.038300  3.700000
-0.020300  3.800000
-0.006000  3.900000
0.013500  3.900000
0.030700  3.900000
0.034500  3.900000
0.023200  3.900000
0.007500  3.800000
-0.012800  4.000000
-0.027800  3.800000
-0.027000  4.200000
-0.015000  3.800000
-0.012000  4.100000
-0.012800  3.900000
-0.010500  4.000000
-0.010500  4.000000
-0.006800  4.000000
-0.006800  3.900000
-0.006000  4.100000
-0.003800  4.000000
-0.003000  4.000000
-0.001500  4.300000
0.004500  3.900000
0.016500  4.200000
0.022500  4.100000
0.030700  4.100000
0.029200  4.100000
0.011200  4.000000
0.000700  4.400000
-0.011300  4.000000
-0.024800  4.400000
-0.018100  4.100000
-0.000800  4.100000
0.009000  4.200000
0.015700  4.100000
0.021700  4.000000
0.023200  4.400000
0.015000  4.000000
0.001500  4.500000
-0.020300  4.100000
-0.044300  4.300000
-0.051100  4.300000
-0.051100  4.200000
-0.036100  4.300000
-0.012800  4.100000
0.008200  4.300000
0.030000  4.100000
0.040500  4.300000
0.044200  4.400000
0.034500  4.300000
0.017200  4.300000
-0.003000  4.300000
-0.016500  4.200000
-0.021800  4.200000
-0.015000  4.400000
-0.001500  4.000000
0.003000  4.500000
0.006700  4.000000
0.003700  4.500000
0.003700  4.100000
0.000000  4.300000
-0.013500  4.300000
-0.024000  4.300000
-0.027000  4.400000
-0.014300  4.400000
0.004500  4.100000
0.023200  4.100000
0.030700  4.500000
0.024000  4.100000
0.012000  4.400000
-0.001500  4.100000
-0.005300  4.300000
-0.002300  4.100000
-0.006000  4.400000
-0.009800  4.300000
-0.012000  4.100000
-0.012000  4.300000
-0.012800  4.000000
-0.015000  4.500000
-0.012800  4.100000
-0.012000  4.100000
-0.012000  4.100000
-0.015800  4.300000
-0.025600  4.100000
-0.027000  4.300000
-0.018100  4.100000
0.000000  4.000000
0.009000  4.200000
0.013500  4.000000
0.027000  4.200000
0.036000  3.900000
0.045000  4.200000
0.042000  4.000000
0.030700  4.200000
0.012700  4.100000
-0.000800  4.000000
-0.004600  4.100000
-0.018100  4.000000
-0.030800  4.000000
-0.024000  4.100000
-0.012000  4.000000
-0.014300  4.000000
-0.014300  4.100000
-0.009100  4.000000
-0.004600  4.100000
0.003000  4.000000
0.012000  4.000000
0.013500  4.100000
-0.001500  4.100000
-0.012800  4.200000
-0.012800  3.900000
-0.009800  4.000000
-0.006800  4.000000
-0.003000  4.100000
0.015000  3.800000
0.031500  4.200000
0.039000  3.700000
0.045700  4.100000
0.042000  3.900000
0.027000  4.100000
0.016500  4.000000
0.009000  3.900000
-0.001500  3.900000
-0.018100  3.800000
-0.025600  4.000000
-0.024000  3.900000
-0.021000  3.900000
-0.019500  3.900000
-0.021800  4.000000
-0.018100  4.000000
-0.015800  4.000000
-0.014300  3.700000
-0.008300  3.800000
-0.015000  3.800000
-0.027800  3.600000
-0.029300  3.900000
-0.023300  3.600000
-0.009100  4.000000
0.007500  3.600000
0.021700  3.800000
0.030700  3.700000
0.033000  3.700000
0.030700  3.800000
0.012700  3.700000
-0.001500  3.600000
0.000700  3.800000
-0.008300  3.800000
-0.024000  3.500000
-0.022500  3.900000
-0.015800  3.600000
-0.012000  3.700000
-0.002300  3.700000
0.007500  3.600000
0.019500  3.900000
0.026200  3.400000
0.024000  3.900000
0.012000  3.500000
-0.001500  3.900000
-0.007500  3.600000
-0.016500  3.600000
-0.021800  3.600000
-0.023300  3.600000
-0.021000  3.600000
-0.021000  3.600000
-0.020300  3.600000
-0.008300  3.600000
0.005200  3.800000
0.016500  3.600000
0.019500  3.900000
0.011200  3.400000
-0.001500  3.700000
-0.012800  3.600000
-0.014300  3.500000
-0.009800  3.700000
-0.010500  3.500000
-0.009100  3.600000
-0.002300  3.500000
0.009000  3.600000
0.014200  3.600000
0.013500  3.800000
0.015700  3.500000
0.011200  3.600000
0.005200  3.600000
0.006700  3.600000
0.003000  3.900000
-0.010500  3.500000
-0.008300  3.700000
0.006700  3.500000
0.012000  3.800000
0.014200  3.400000
0.012700  3.600000
0.016500  3.600000
0.023200  3.700000
0.011200  3.600000
-0.000800  3.800000
-0.001500  3.500000
-0.003000  3.700000
-0.010500  3.500000
-0.021000  3.600000
-0.021800  3.600000
-0.027800  3.500000
-0.029300  3.700000
-0.024000  3.400000
-0.021000  3.700000
-0.023300  3.700000
-0.015800  3.600000
0.000700  3.700000
0.010500  3.600000
0.025500  3.600000
0.030700  3.500000
0.022500  3.600000
0.009000  3.600000
0.000700  3.700000
-0.008300  3.400000
-0.015800  3.700000
-0.014300  3.400000
-0.013500  3.900000
-0.005300  3.600000
0.003000  3.800000
0.006700  3.600000
0.004500  3.700000
-0.001500  3.900000
-0.003000  3.600000
-0.004600  3.700000
-0.009800  3.600000
-0.016500  3.600000
-0.015800  3.600000
-0.010500  3.900000
-0.002300  3.700000
0.003700  3.900000
0.005200  3.700000
-0.007500  3.700000
-0.019500  3.900000
-0.021800  3.600000
-0.022500  4.000000
-0.009100  3.600000
0.005200  4.000000
0.020200  3.600000
0.039000  3.900000
0.034500  3.700000
0.027700  3.800000
0.015700  3.700000
-0.009800  3.800000
-0.016500  3.900000
-0.019500  3.600000
-0.009100  4.000000
0.020200  3.600000
0.033000  4.000000
0.033000  3.600000
0.019500  4.000000
0.010500  3.700000
0.002200  3.800000
-0.015000  3.800000
-0.024000  3.600000
-0.025600  3.800000
-0.020300  3.800000
-0.017300  3.800000
-0.011300  3.800000
-0.004600  3.800000
0.000000  3.600000
0.004500  3.900000
0.006700  3.800000
0.006700  3.800000
0.004500  4.000000
0.000000  3.600000
-0.012800  4.100000
-0.021800  3.600000
-0.015800  4.000000
-0.009100  3.600000
-0.002300  4.000000
0.005200  3.900000
0.008200  3.800000
0.012700  3.800000
0.017200  3.900000
0.015000  3.900000
0.003000  4.000000
0.003000  3.900000
0.015700  3.600000
0.008200  4.000000
-0.001500  3.700000
-0.005300  4.000000
-0.008300  3.900000
-0.005300  3.800000
-0.007500  4.000000
-0.006800  3.600000
-0.007500  4.000000
-0.008300  3.900000
-0.008300  3.900000
-0.006000  3.900000
-0.003800  3.800000
-0.004600  3.800000
-0.002300  4.100000
-0.003800  3.600000
-0.006000  3.900000
-0.008300  3.600000
-0.014300  3.800000
-0.019500  3.900000
-0.015800  3.600000
-0.006800  3.900000
0.006000  3.900000
0.018000  3.900000
0.023200  3.800000
0.026200  3.900000
0.029200  3.900000
0.031500  3.900000
0.027000  3.800000
0.019500  3.800000
0.005200  4.000000
-0.008300  3.700000
-0.022500  4.000000
-0.033000  3.700000
-0.032300  4.000000
-0.027800  3.600000
-0.012800  3.900000
-0.004600  3.900000
0.000700  3.700000
0.011200  4.000000
0.016500  3.600000
0.023200  3.800000
0.024700  3.800000
0.014200  3.800000
0.012000  3.900000
0.014200  4.000000
0.006000  3.700000
-0.006800  3.900000
-0.018100  3.900000
-0.023300  3.600000
-0.021800  3.900000
-0.015800  3.600000
-0.011300  4.000000
-0.009100  3.600000
-0.008300  4.100000
-0.008300  3.800000
-0.005300  3.800000
-0.005300  3.900000
-0.009100  3.700000
-0.012800  4.000000
-0.012000  3.900000
-0.006000  4.000000
-0.008300  3.700000
-0.004600  3.900000
0.012000  3.700000
0.019500  3.900000
0.019500  3.700000
0.021700  3.700000
0.013500  4.100000
-0.001500  3.600000
-0.012800  4.000000
-0.007500  3.600000
0.000700  3.900000
-0.002300  3.800000
0.012000  3.900000
0.021700  3.900000
0.027700  3.800000
0.026200  3.900000
0.007500  3.500000
-0.008300  4.000000
-0.023300  3.600000
-0.024000  4.000000
-0.018100  3.700000
-0.015800  3.900000
-0.010500  3.900000
-0.007500  3.700000
-0.007500  4.000000
-0.011300  3.600000
-0.010500  4.000000
-0.005300  3.700000
-0.004600  3.800000
-0.000800  3.800000
0.009700  3.900000
0.019500  3.600000
0.019500  3.700000
0.015700  3.900000
0.010500  3.600000
0.003000  4.000000
-0.004600  3.600000
-0.007500  3.900000
-0.008300  3.600000
-0.010500  3.800000
-0.009100  3.800000
-0.006800  3.700000
-0.006000  3.900000
-0.005300  3.900000
-0.003000  3.600000
-0.003000  3.700000
-0.000800  3.700000
0.000700  3.700000
-0.000800  3.900000
-0.003800  3.600000
-0.012800  3.900000
-0.015000  3.700000
-0.010500  3.600000
-0.005300  3.900000
0.001500  3.600000
0.008200  3.900000
0.016500  3.600000
0.018700  4.000000
0.015000  3.700000
0.006700  3.800000
0.003000  3.800000
0.005200  3.800000
0.001500  3.600000
-0.000800  3.800000
0.000700  3.700000
0.000700  3.600000
0.001500  3.800000
0.003000  3.600000
0.002200  3.900000
0.001500  3.600000
-0.000800  3.800000
-0.004600  4.000000
-0.004600  3.600000
-0.005300  3.900000
-0.006000  3.600000
-0.006000  3.700000
-0.007500  4.000000
-0.005300  3.800000
-0.002300  3.700000
-0.003000  4.000000
-0.004600  3.600000
-0.003800  3.900000
-0.003800  3.600000
-0.003000  3.800000
-0.003000  3.600000
-0.002300  3.700000
0.000000  3.900000
0.000700  3.600000
-0.000800  3.900000
0.000700  3.700000
-0.000800  3.700000
-0.003800  3.800000
-0.003800  3.900000
-0.005300  3.700000
-0.005300  3.900000
-0.005300  3.900000
-0.006000  3.700000
-0.006800  3.900000
-0.004600  3.500000
-0.003000  4.000000
-0.003000  3.500000
-0.001500  4.000000
-0.000800  3.600000
0.000000  3.900000
0.002200  3.900000
0.003000  3.800000
0.000000  3.900000
-0.003000  3.800000
-0.006800  3.800000
-0.005300  3.800000
-0.001500  3.900000
0.000700  3.600000
0.000000  4.000000
0.001500  3.700000
0.003000  3.800000
0.003000  3.900000
0.003700  3.700000
0.008200  4.000000
0.012000  3.600000
0.010500  4.100000
0.008200  3.600000
0.002200  3.900000
-0.000800  3.800000
0.000700  3.800000
0.001500  3.700000
0.001500  3.800000
0.003000  3.900000
0.003700  3.600000
0.000700  4.000000
-0.006800  3.600000
-0.008300  4.000000
-0.008300  3.600000
-0.009800  3.900000
-0.009800  3.700000
-0.010500  3.700000
-0.005300  3.800000
-0.003000  3.600000
-0.002300  3.900000
0.000000  3.800000
-0.001500  3.800000
-0.004600  3.800000
-0.000800  3.800000
0.001500  3.600000
0.003000  3.800000
0.005200  3.600000
-0.000800  3.700000
-0.003000  3.600000
0.000700  3.600000
-0.003000  3.800000
-0.006800  3.500000
-0.008300  3.900000
-0.007500  3.400000
-0.005300  3.900000
-0.002300  3.600000
0.001500  3.700000
0.003000  3.900000
0.004500  3.600000
0.008200  3.600000
0.010500  3.800000
0.006700  3.500000
0.003000  3.500000
0.001500  3.600000
-0.000800  3.500000
-0.001500  3.600000
-0.004600  3.300000
-0.006800  3.500000
-0.005300  3.600000
-0.003000  3.300000
-0.005300  3.500000
-0.004600  3.400000
-0.000800  3.500000
0.001500  3.500000
0.001500  3.400000
0.003700  3.400000
0.004500  3.600000
0.001500  3.200000
0.000700  3.600000
0.000700  3.000000
-0.003000  3.300000
-0.006000  3.200000
-0.005300  3.100000
-0.004600  3.300000
0.000000  3.000000
0.001500  3.100000
0.001500  3.100000
0.003700  3.100000
0.004500  3.100000
0.001500  3.000000
0.000700  3.000000
0.000700  3.000000
0.003000  2.800000
0.003000  2.800000
0.003000  3.100000
0.000700  2.700000
-0.003000  3.000000
-0.003000  2.600000
-0.004600  2.900000
-0.003000  2.600000
-0.003000  2.600000
-0.003800  2.900000
-0.003000  2.400000
-0.002300  2.700000
-0.003800  2.600000
-0.005300  2.400000
-0.006800  2.500000
-0.004600  2.500000
-0.000800  2.200000
-0.004600  2.600000
-0.003000  2.200000
-0.002300  2.200000
-0.001500  2.200000
-0.000800  1.900000
-0.001500  2.100000
0.001500  1.800000
0.000700  2.000000
-0.001500  1.700000
-0.001500  1.800000
0.000000  1.500000
0.002200  1.600000
0.000700  1.500000
0.002200  1.500000
0.000700  1.400000
-0.003000  1.200000
-0.005300  1.400000
-0.006800  1.000000
-0.008300  1.300000
-0.006000  0.900000
-0.001500  0.800000
0.005200  0.900000
0.006000  0.500000
0.000700  0.800000
-0.000800  0.400000
-0.003000  0.700000
-0.003000  0.200000
-0.001500  0.400000
0.003000  0.100000
0.005200  0.200000
0.000000  0.100000
-0.003800  -0.200000
-0.006000  0.000000
-0.006800  -0.400000
-0.003800  0.000000
0.000000  -0.500000
0.002200  -0.200000
0.004500  -0.800000
0.005200  -0.600000
0.003700  -0.700000
0.000700  -0.800000
-0.000800  -0.800000
-0.003000  -1.100000
-0.004600  -1.200000
-0.003000  -1.300000
-0.003000  -1.200000
-0.000800  -1.400000
0.004500  -1.400000
0.003700  -1.700000
0.001500  -1.600000
0.000700  -1.700000
0.002200  -2.000000
0.003000  -1.900000
-0.000800  -2.300000
-0.003000  -1.900000
-0.005300  -2.500000
-0.004600  -2.200000
-0.003800  -2.700000
-0.003000  -2.700000
-0.001500  -2.700000
-0.003000  -2.800000
-0.004600  -2.900000
-0.004600  -3.000000
-0.003800  -3.300000
-0.002300  -3.600000
-0.002300  -3.400000
-0.000800  -3.800000
-0.003800  -3.600000
-0.003000  -4.000000
-0.001500  -4.100000
-0.001500  -4.100000
-0.000800  -4.400000
0.000700  -4.300000
0.002200  -4.800000
0.000000  -4.600000
0.002200  -5.000000
0.004500  -5.100000
0.001500  -5.200000
0.000700  -5.400000
-0.000800  -5.700000
-0.000800  -5.500000
-0.003800  -5.900000
-0.003800  -6.000000
-0.005300  -6.100000
-0.006000  -6.500000
-0.006000  -6.600000
-0.008300  -6.900000
-0.008300  -7.000000
-0.005300  -7.200000
-0.003000  -7.500000
-0.003000  -7.500000
0.000000  -7.900000
-0.000800  -8.000000
-0.001500  -8.300000
-0.000800  -8.400000
0.000700  -8.900000
0.000700  -8.800000
0.000700  -9.500000
-0.001500  -9.000000
-0.003000  -9.700000
-0.001500  -9.800000
0.000000  -10.000000
-0.000800  -10.200000
-0.001500  -10.300000
0.001500  -10.700000
0.004500  -10.800000
0.004500  -11.200000
0.003000  -11.300000
0.004500  -11.500000
0.006700  -11.700000
0.004500  -12.200000
0.002200  -12.200000
0.001500  -12.400000
0.000700  -12.700000
-0.001500  -12.800000
-0.003000  -13.400000
-0.004600  -13.200000
-0.005300  -13.800000
-0.006800  -13.800000
-0.006000  -14.200000
-0.004600  -14.400000
-0.005300  -14.600000
-0.006800  -15.000000
-0.006800  -15.000000
-0.005300  -15.200000
-0.001500  -15.400000
0.002200  -15.900000
0.004500  -15.600000
0.005200  -16.100000
0.004500  -16.100000
0.004500  -16.500000
0.003000  -16.700000
0.000700  -16.800000
0.000000  -17.200000
-0.003000  -17.100000
-0.003000  -17.800000
0.000000  -17.600000
0.000700  -18.000000
-0.001500  -18.100000
-0.000800  -18.300000
-0.000800  -18.500000
-0.006000  -18.700000
-0.004600  -19.000000
-0.004600  -19.000000
-0.001500  -19.500000
0.004500  -19.300000
0.005200  -19.800000
0.004500  -19.800000
0.003700  -20.000000
0.003000  -20.200000
0.003000  -20.200000
0.002200  -20.800000
0.001500  -20.700000
0.000700  -21.000000
-0.004600  -21.200000
-0.006000  -21.100000
-0.009100  -21.300000
-0.012800  -21.600000
-0.012800  -21.900000
-0.015800  -21.900000
-0.013500  -22.400000
-0.012000  -22.300000
-0.009100  -22.700000
-0.004600  -22.700000
-0.003000  -23.000000
0.000000  -23.100000
0.003000  -23.500000
0.001500  -23.700000
0.001500  -23.700000
0.003000  -24.300000
0.003700  -24.200000
0.006000  -24.600000
0.006000  -24.800000
0.005200  -24.900000
0.003700  -25.000000
0.003000  -25.300000
0.003000  -25.700000
0.003000  -25.700000
0.003700  -26.200000
0.004500  -25.800000
0.006000  -26.600000
0.007500  -26.600000
0.008200  -26.900000
0.005200  -27.100000
0.002200  -27.100000
-0.000800  -27.600000
-0.003000  -27.800000
-0.003800  -27.900000
-0.004600  -28.200000
-0.003000  -28.400000
-0.003000  -28.500000
-0.003800  -29.000000
-0.003000  -29.000000
-0.001500  -29.300000
-0.003000  -29.700000
-0.000800  -29.700000
0.000700  -30.100000
0.001500  -30.100000
0.000700  -30.500000
0.001500  -30.400000
0.001500  -31.000000
-0.001500  -31.100000
-0.003000  -31.100000
-0.004600  -31.500000
-0.003800  -31.700000
-0.001500  -31.900000
0.002200  -32.200000
0.000700  -32.400000
-0.003000  -32.400000
-0.002300  -32.900000
-0.001500  -32.800000
0.000700  -33.300000
0.001500  -33.400000
0.001500  -33.600000
0.000000  -34.100000
-0.002300  -34.000000
-0.004600  -34.600000
-0.008300  -34.400000
-0.008300  -34.700000
-0.006800  -35.000000
-0.003800  -35.200000
-0.003000  -35.500000
0.000000  -35.800000
0.000700  -35.700000
-0.003000  -36.100000
-0.002300  -36.300000
-0.003000  -36.500000
0.001500  -36.900000
0.008200  -36.800000
0.008200  -37.200000
0.007500  -37.400000
0.005200  -37.500000
0.003000  -38.000000
0.003000  -37.900000
0.000700  -38.300000
-0.000800  -38.600000
0.000000  -38.700000
0.002200  -38.900000
0.002200  -39.400000
0.003000  -39.200000
0.003700  -39.800000
0.003000  -39.600000
-0.000800  -40.100000
-0.006000  -40.300000
-0.009100  -40.400000
-0.012000  -40.700000
-0.009100  -40.700000
-0.008300  -41.400000
-0.008300  -41.400000
-0.006800  -41.600000
-0.006800  -41.900000
-0.004600  -41.900000
-0.003800  -42.200000
-0.005300  -42.600000
-0.004600  -42.700000
-0.005300  -42.900000
-0.003800  -43.400000
0.000700  -43.200000
0.001500  -43.900000
0.004500  -43.700000
0.005200  -44.400000
0.003000  -44.400000
0.000700  -44.600000
-0.000800  -44.900000
-0.004600  -45.000000
-0.003000  -45.600000
0.000700  -45.600000
0.003000  -45.900000
0.004500  -46.000000
0.001500  -46.400000
-0.001500  -46.400000
-0.004600  -46.700000
-0.008300  -46.800000
-0.006800  -47.000000
-0.004600  -47.400000
-0.004600  -47.300000
-0.003800  -48.000000
-0.000800  -47.700000
0.001500  -48.400000
0.006700  -48.400000
0.009700  -48.700000
0.009700  -49.000000
0.006700  -49.100000
0.004500  -49.300000
0.005200  -49.400000
0.006000  -49.700000
0.006700  -49.700000
0.006000  -50.300000
0.003000  -50.300000
0.000700  -50.800000
-0.005300  -50.800000
-0.006800  -50.900000
-0.008300  -51.400000
-0.009100  -51.300000
-0.010500  -51.900000
-0.009800  -51.700000
-0.009100  -52.200000
-0.009100  -52.200000
-0.008300  -52.500000
-0.006800  -52.800000
-0.010500  -53.100000
-0.009800  -53.100000
-0.008300  -53.400000
-0.006800  -53.900000
-0.004600  -53.700000
-0.004600  -54.100000
-0.001500  -54.000000
0.000000  -54.600000
0.000700  -54.600000
0.001500  -54.900000
0.002200  -55.300000
0.004500  -55.000000
0.006700  -55.800000
0.008200  -55.500000
0.008200  -55.900000
0.006700  -56.200000
0.005200  -56.300000
0.003700  -56.400000
0.001500  -56.800000
0.000700  -57.000000
0.003000  -57.200000
0.000700  -57.500000
-0.003000  -57.400000
0.000700  -58.000000
0.001500  -57.800000
0.000700  -58.400000
-0.002300  -58.400000
-0.002300  -58.600000
0.000000  -58.900000
0.001500  -58.800000
-0.002300  -59.400000
-0.006000  -59.400000
-0.001500  -59.600000
0.000700  -59.800000
0.000000  -60.100000
0.001500  -60.000000
0.001500  -60.500000
-0.000800  -60.400000
0.001500  -60.700000
0.000700  -61.100000
0.003000  -60.900000
0.006000  -61.500000
0.003000  -61.200000
0.001500  -61.900000
0.003000  -61.700000
0.002200  -62.000000
0.003000  -62.300000
0.000000  -62.400000
-0.003800  -62.500000
-0.002300  -63.000000
-0.002300  -62.800000
-0.001500  -63.200000
-0.000800  -63.400000
-0.000800  -63.500000
-0.001500  -63.900000
-0.003800  -63.900000
-0.004600  -64.400000
-0.001500  -64.300000
-0.000800  -64.400000
-0.003000  -64.800000
-0.002300  -64.700000
-0.001500  -65.100000
-0.004600  -65.100000
-0.005300  -65.400000
-0.006000  -65.500000
-0.005300  -65.800000
-0.005300  -65.600000
-0.006800  -66.200000
-0.004600  -66.000000
-0.004600  -66.400000
-0.005300  -66.500000
-0.003800  -66.500000
-0.002300  -66.800000
-0.001500  -66.900000
0.001500  -67.200000
0.001500  -67.100000
-0.002300  -67.600000
-0.006800  -67.700000
-0.003000  -67.700000
0.003000  -67.900000
0.005200  -68.000000
0.006000  -68.100000
0.008200  -68.400000
0.005200  -68.600000
-0.000800  -68.500000
0.000700  -69.000000
0.003700  -68.600000
0.008200  -69.400000
0.009000  -69.000000
0.006700  -69.500000
0.005200  -69.500000
0.004500  -69.800000
0.006000  -69.900000
0.005200  -69.900000
0.002200  -70.000000
-0.001500  -70.400000
-0.003800  -70.500000
-0.004600  -70.400000
-0.001500  -70.700000
-0.000800  -70.700000
-0.002300  -71.100000
-0.000800  -71.100000
-0.003000  -71.200000
-0.002300  -71.400000
-0.005300  -71.400000
-0.005300  -71.900000
-0.003800  -71.600000
-0.005300  -72.100000
-0.006800  -72.000000
-0.007500  -72.200000
-0.007500  -72.400000
-0.005300  -72.500000
-0.004600  -72.600000
-0.007500  -72.500000
-0.009800  -72.800000
-0.009100  -72.800000
-0.006000  -73.300000
-0.004600  -73.000000
-0.006800  -73.600000
-0.006000  -73.500000
-0.001500  -73.600000
-0.000800  -73.800000
-0.001500  -73.700000
-0.001500  -74.100000
0.000700  -74.000000
0.001500  -74.400000
0.000000  -74.400000
-0.001500  -74.600000
-0.001500  -74.700000
0.000000  -74.800000
0.003000  -74.800000
0.003000  -74.900000
0.001500  -75.300000
0.001500  -75.200000
-0.000800  -75.600000
-0.004600  -75.300000
-0.006000  -75.700000
-0.006800  -75.600000
-0.004600  -75.900000
-0.002300  -76.000000
-0.002300  -76.200000
-0.002300  -76.400000
-0.003000  -76.400000
-0.004600  -76.300000
-0.005300  -76.800000
-0.003800  -76.800000
-0.004600  -76.800000
-0.003800  -77.100000
-0.001500  -77.100000
0.003000  -77.300000
0.010500  -77.400000
0.012700  -77.300000
0.015700  -77.800000
0.010500  -77.600000
0.006000  -78.000000
0.002200  -77.900000
-0.000800  -78.300000
0.001500  -78.300000
0.001500  -78.400000
0.001500  -78.600000
0.001500  -78.700000
0.000700  -78.700000
-0.001500  -78.900000
-0.004600  -79.100000
-0.003800  -79.000000
-0.003000  -79.400000
-0.003800  -79.300000
-0.003800  -79.600000
-0.005300  -79.800000
-0.008300  -79.700000
-0.007500  -80.100000
-0.006800  -79.900000
-0.005300  -80.300000
-0.003000  -80.300000
-0.000800  -80.300000
-0.003000  -80.400000
-0.007500  -80.600000
-0.011300  -80.500000
-0.006800  -81.000000
-0.002300  -80.800000
0.001500  -81.200000
0.005200  -81.100000
0.003000  -81.200000
0.003000  -81.400000
0.003000  -81.400000
0.004500  -81.500000
0.008200  -81.700000
0.010500  -81.700000
0.009700  -81.900000
0.004500  -81.900000
-0.000800  -82.100000
-0.004600  -82.400000
-0.002300  -82.200000
0.000700  -82.300000
-0.000800  -82.700000
-0.000800  -82.400000
-0.002300  -83.000000
-0.000800  -82.700000
0.000000  -83.200000
-0.003000  -83.100000
-0.004600  -83.300000
-0.003800  -83.300000
-0.003000  -83.400000
-0.005300  -83.700000
-0.007500  -83.700000
-0.005300  -83.900000
-0.006000  -83.800000
-0.006000  -84.000000
-0.004600  -84.000000
0.000000  -84.500000
0.001500  -84.200000
0.001500  -84.600000
0.003000  -84.600000
0.004500  -84.600000
0.004500  -85.100000
0.006700  -84.900000
0.008200  -85.300000
0.009700  -85.100000
0.008200  -85.500000
0.002200  -85.400000
0.000000  -85.500000
0.000700  -85.700000
0.003000  -86.000000
0.003000  -86.000000
-0.004600  -86.100000
-0.008300  -86.200000
-0.006800  -86.100000
-0.000800  -86.600000
-0.002300  -86.400000
-0.008300  -86.900000
-0.005300  -86.900000
-0.006000  -87.000000
-0.012800  -87.200000
-0.012800  -86.900000
-0.011300  -87.600000
-0.009800  -87.200000
-0.006800  -87.800000
-0.005300  -87.800000
-0.002300  -87.900000
-0.000800  -87.900000
-0.000800  -88.200000
-0.002300  -88.200000
-0.003000  -88.200000
0.000000  -88.700000
0.003000  -88.500000
0.011200  -88.800000
0.013500  -88.600000
0.008200  -89.200000
0.003000  -89.000000
0.000000  -89.200000
0.002200  -89.300000
0.002200  -89.600000
0.000700  -89.700000
0.000700  -89.600000
0.000700  -89.800000
0.001500  -90.000000
0.000700  -90.100000
-0.000800  -90.100000
-0.004600  -90.600000
-0.007500  -90.400000
-0.008300  -90.600000
-0.008300  -90.600000
-0.004600  -90.700000
0.002200  -91.000000
0.004500  -90.900000
0.006700  -91.300000
0.004500  -91.200000
-0.000800  -91.600000
-0.000800  -91.500000
-0.003000  -91.600000
-0.005300  -91.800000
-0.003800  -91.800000
0.000700  -91.800000
0.003000  -92.100000
-0.001500  -92.300000
-0.003800  -92.100000
-0.000800  -92.600000
0.002200  -92.600000
0.003000  -92.700000
0.000000  -92.700000
-0.004600  -92.800000
-0.006800  -93.300000
-0.006800  -93.000000
-0.002300  -93.600000
-0.001500  -93.300000
-0.000800  -93.700000
-0.000800  -93.700000
-0.003000  -93.800000
-0.006800  -93.700000
-0.004600  -94.200000
0.001500  -94.200000
0.001500  -94.300000
0.000700  -94.500000
-0.000800  -94.500000
-0.003000  -94.600000
-0.002300  -94.500000
-0.000800  -95.000000
0.003700  -95.000000
0.002200  -95.000000
0.000000  -95.300000
0.000700  -95.200000
0.001500  -95.400000
-0.002300  -95.600000
-0.007500  -95.600000
-0.009100  -95.700000
-0.009100  -95.900000
-0.006000  -95.700000
-0.001500  -96.200000
0.005200  -95.900000
0.006700  -96.500000
0.005200  -96.200000
-0.001500  -96.700000
-0.008300  -96.600000
-0.005300  -96.400000
-0.001500  -96.900000
0.005200  -96.800000
0.010500  -97.000000
0.012700  -97.100000
0.014200  -97.200000
0.012700  -97.300000
0.005200  -97.600000
-0.000800  -97.200000
-0.000800  -97.600000
-0.004600  -97.700000
-0.003000  -97.700000
-0.008300  -98.000000
-0.016500  -97.700000
-0.012000  -98.200000
-0.006800  -97.900000
0.000700  -98.400000
0.006000  -98.200000
0.005200  -98.400000
0.004500  -98.500000
0.001500  -98.600000
0.001500  -98.500000
0.006000  -98.700000
0.003700  -98.900000
0.000700  -98.800000
-0.005300  -99.100000
-0.009100  -98.700000
-0.013500  -99.300000
-0.018100  -99.100000
-0.012800  -99.400000
-0.011300  -99.400000
-0.009800  -99.300000
-0.006000  -99.600000
-0.003000  -99.500000
-0.000800  -99.800000
-0.000800  -99.600000
0.003000  -99.800000
0.003000  -99.900000
0.002200  -100.000000
0.001500  -99.900000
0.001500  -100.200000
0.001500  -100.000000
0.000700  -100.200000
0.004500  -100.400000
0.006000  -100.300000
0.003700  -100.500000
0.003000  -100.200000
0.001500  -100.800000
0.001500  -100.500000
0.006000  -100.700000
0.005200  -100.700000
0.000700  -100.800000
-0.002300  -100.900000
-0.004600  -100.800000
-0.006800  -101.100000
-0.008300  -101.200000
-0.005300  -101.100000
-0.001500  -101.100000
0.004500  -101.400000
0.004500  -101.100000
0.003000  -101.500000
0.006000  -101.300000
0.006700  -101.400000
0.010500  -101.700000
0.007500  -101.700000
0.003700  -101.900000
0.001500  -101.700000
-0.003000  -101.900000
-0.004600  -101.900000
-0.012800  -102.000000
-0.012000  -102.000000
-0.006800  -102.400000
-0.003000  -101.800000
0.000700  -102.300000
0.005200  -102.000000
0.010500  -102.200000
0.002200  -102.300000
-0.005300  -102.300000
-0.006800  -102.500000
-0.003800  -102.200000
-0.001500  -102.600000
-0.003800  -102.400000
-0.002300  -102.600000
-0.000800  -102.800000
-0.001500  -102.700000
0.000700  -102.800000
-0.000800  -102.800000
-0.004600  -102.800000
-0.008300  -102.700000
-0.014300  -102.900000
-0.012000  -102.800000
-0.006000  -103.100000
-0.006800  -102.800000
-0.005300  -103.200000
-0.003000  -102.900000
-0.001500  -103.100000
-0.000800  -103.100000
-0.000800  -103.100000
0.004500  -103.300000
0.006700  -103.200000
0.008200  -103.100000
0.007500  -103.200000
0.002200  -103.300000
-0.007500  -103.100000
-0.008300  -103.400000
-0.006800  -103.300000
-0.009100  -103.400000
-0.004600  -103.400000
0.000700  -103.300000
0.003000  -103.500000
0.002200  -103.200000
0.003000  -103.600000
0.004500  -103.300000
0.003700  -103.600000
0.003000  -103.500000
-0.004600  -103.600000
-0.006800  -103.700000
-0.002300  -103.600000
-0.001500  -103.600000
0.000700  -103.500000
0.001500  -103.900000
0.004500  -103.400000
0.008200  -103.900000
0.010500  -103.600000
0.012700  -103.800000
0.005200  -103.600000
-0.003800  -103.700000
0.000700  -103.700000
0.005200  -103.500000
0.006700  -103.900000
0.006000  -103.400000
0.000700  -103.600000
-0.001500  -103.700000
-0.002300  -103.700000
-0.004600  -103.600000
-0.006000  -103.800000
-0.007500  -103.600000
-0.008300  -103.500000
-0.008300  -103.900000
-0.002300  -103.600000
0.000000  -103.900000
-0.003000  -103.400000
-0.010500  -103.800000
-0.012000  -103.500000
0.000000  -103.600000
0.005200  -103.700000
0.003700  -103.700000
0.007500  -103.500000
0.014200  -103.500000
0.013500  -103.500000
0.012700  -103.500000
0.003000  -103.500000
-0.014300  -103.400000
-0.021000  -103.600000
-0.017300  -103.300000
-0.012800  -103.500000
-0.012000  -103.500000
-0.010500  -103.300000
-0.002300  -103.500000
0.004500  -103.300000
0.006700  -103.500000
0.011200  -103.000000
0.012000  -103.400000
0.012000  -103.200000
0.009000  -103.100000
0.003700  -103.100000
0.005200  -103.200000
0.000700  -102.900000
-0.005300  -103.100000
-0.006800  -103.200000
-0.006800  -102.800000
-0.006800  -103.100000
-0.006000  -102.800000
-0.004600  -102.800000
-0.006000  -103.100000
-0.006800  -102.700000
-0.003000  -102.900000
-0.001500  -102.600000
-0.004600  -102.800000
-0.004600  -102.600000
0.001500  -102.500000
0.000700  -102.500000
-0.004600  -102.500000
-0.003800  -102.200000
0.002200  -102.600000
0.001500  -102.300000
-0.003000  -102.500000
-0.005300  -102.200000
-0.005300  -102.200000
-0.001500  -102.200000
0.005200  -102.000000
0.006700  -102.200000
0.001500  -102.000000
0.000700  -102.100000
0.001500  -102.100000
-0.000800  -101.900000
-0.000800  -102.000000
0.000700  -101.900000
-0.001500  -101.700000
-0.000800  -101.800000
0.001500  -101.900000
0.003000  -101.500000
0.005200  -101.800000
0.003000  -101.400000
0.000000  -101.700000
0.000700  -101.300000
0.000700  -101.400000
0.000700  -101.300000
-0.002300  -101.200000
-0.003800  -101.400000
-0.004600  -101.200000
-0.003000  -101.200000
-0.004600  -101.300000
-0.003000  -101.100000
0.000700  -100.900000
0.000700  -101.100000
0.001500  -100.900000
-0.000800  -101.000000
-0.002300  -101.000000
-0.004600  -100.600000
-0.003000  -101.000000
0.001500  -100.500000
0.001500  -100.800000
0.002200  -100.600000
-0.003000  -100.600000
-0.005300  -100.500000
-0.001500  -100.500000
-0.005300  -100.400000
-0.003000  -100.400000
-0.000800  -100.400000
-0.000800  -100.300000
0.000000  -100.500000
-0.000800  -100.100000
-0.000800  -100.400000
-0.003000  -100.100000
-0.000800  -100.100000
-0.000800  -100.100000
-0.000800  -99.900000
0.000700  -100.300000
0.000700  -99.700000
0.003000  -100.100000
0.003000  -99.800000
0.000700  -99.800000
-0.003000  -99.800000
-0.003000  -99.900000
-0.002300  -99.800000
-0.001500  -99.800000
-0.003000  -99.600000
-0.006000  -99.300000
-0.005300  -99.700000
-0.005300  -99.300000
-0.003800  -99.700000
-0.004600  -99.400000
-0.006000  -99.600000
-0.005300  -99.400000
-0.001500  -99.300000
0.003000  -99.400000
0.003000  -99.200000
-0.000800  -99.300000
-0.001500  -99.200000
0.000700  -99.200000
0.003000  -99.100000
0.004500  -99.100000
0.001500  -99.000000
0.000000  -98.900000
0.003000  -99.100000
0.004500  -98.800000
0.001500  -99.100000
-0.003000  -98.600000
-0.005300  -99.100000
-0.006800  -98.600000
-0.003800  -98.800000
-0.003000  -98.600000
-0.006000  -98.800000
-0.008300  -98.700000
-0.009800  -98.600000
-0.004600  -98.600000
0.001500  -98.500000
0.005200  -98.500000
0.003000  -98.200000
-0.002300  -98.500000
-0.005300  -98.200000
-0.006800  -98.400000
-0.002300  -98.400000
-0.000800  -98.200000
-0.003000  -98.100000
-0.002300  -97.800000
-0.005300  -98.300000
-0.006000  -97.900000
-0.001500  -98.200000
0.000700  -98.000000
-0.001500  -97.900000
-0.001500  -97.900000
0.000000  -97.700000
0.001500  -97.600000
0.004500  -97.800000
0.000000  -97.500000
-0.003000  -97.700000
-0.001500  -97.600000
0.001500  -97.300000
0.003000  -97.500000
0.000700  -97.100000
-0.001500  -97.500000
-0.003000  -97.200000
-0.005300  -97.200000
-0.006800  -97.100000
-0.006800  -97.100000
-0.000800  -97.000000
0.006000  -96.900000
0.006700  -96.900000
0.005200  -96.800000
-0.000800  -96.800000
-0.002300  -96.700000
-0.004600  -96.800000
-0.008300  -96.500000
-0.010500  -96.800000
-0.017300  -96.300000
-0.014300  -96.500000
-0.005300  -96.400000
0.004500  -96.300000
0.016500  -96.300000
0.020200  -96.100000
0.011200  -96.100000
0.003700  -95.900000
0.001500  -96.000000
0.003700  -95.900000
0.002200  -96.000000
-0.003000  -95.600000
-0.006800  -95.900000
-0.008300  -95.600000
-0.009800  -95.700000
-0.005300  -95.700000
0.001500  -95.300000
0.003700  -95.600000
0.005200  -95.100000
0.004500  -95.300000
0.001500  -95.000000
0.003000  -95.100000
0.000700  -95.100000
0.003000  -94.900000
0.004500  -94.900000
0.006000  -95.000000
0.005200  -94.900000
-0.000800  -94.600000
0.000000  -94.900000
-0.002300  -94.500000
-0.003000  -94.800000
-0.004600  -94.300000
-0.008300  -94.600000
-0.006800  -94.400000
-0.004600  -94.500000
-0.005300  -94.500000
-0.005300  -94.200000
-0.004600  -94.500000
-0.003000  -94.200000
-0.002300  -94.200000
-0.003800  -94.100000
-0.006000  -94.100000
-0.003800  -93.900000
-0.000800  -94.100000
0.000700  -93.900000
0.001500  -93.900000
0.004500  -94.000000
0.003000  -93.600000
-0.003000  -94.100000
-0.005300  -93.600000
-0.004600  -93.800000
-0.002300  -93.700000
-0.001500  -93.700000
-0.003000  -93.700000
-0.001500  -93.600000
0.003700  -93.600000
0.002200  -93.600000
-0.000800  -93.600000
-0.003000  -93.600000
-0.002300  -93.600000
0.003000  -93.300000
0.000000  -93.500000
-0.003000  -93.300000
-0.001500  -93.500000
-0.000800  -93.500000
-0.001500  -93.400000
-0.003000  -93.600000
-0.004600  -93.100000
-0.003000  -93.600000
-0.000800  -93.200000
0.001500  -93.300000
-0.000800  -93.300000
-0.002300  -93.300000
-0.004600  -93.200000
-0.003000  -93.500000
0.005200  -93.200000
0.006700  -93.400000
0.003700  -93.400000
0.004500  -93.100000
0.003000  -93.300000
0.000700  -93.000000
-0.003000  -93.300000
-0.006800  -93.300000
-0.006000  -93.200000
-0.004600  -93.200000
-0.003000  -93.000000
-0.003000  -93.200000
-0.001500  -93.000000
-0.000800  -93.300000
0.000700  -93.200000
0.002200  -93.200000
0.001500  -92.900000
0.000000  -93.300000
-0.001500  -92.900000
-0.001500  -93.300000
-0.001500  -92.900000
-0.003800  -93.100000
-0.006000  -93.000000
-0.006800  -93.000000
-0.004600  -93.200000
0.000000  -92.900000
0.000000  -93.200000
0.001500  -93.100000
0.003000  -93.200000
-0.000800  -93.000000
0.000000  -93.100000
0.000700  -92.900000
-0.000800  -93.000000
-0.005300  -93.000000
-0.007500  -92.900000
-0.006800  -93.200000
-0.003000  -92.800000
0.000700  -93.200000
0.002200  -92.900000
0.005200  -93.100000
0.005200  -92.900000
0.004500  -92.900000
0.005200  -93.200000
-0.000800  -93.000000
-0.000800  -92.900000
-0.001500  -93.000000
-0.000800  -93.000000
0.000700  -92.800000
-0.002300  -93.200000
-0.004600  -92.800000
-0.006000  -93.200000
-0.001500  -92.900000
0.000700  -93.000000
-0.001500  -93.000000
-0.003000  -92.800000
-0.001500  -93.100000
-0.001500  -92.700000
-0.003000  -93.100000
-0.001500  -92.700000
-0.001500  -92.800000
0.001500  -93.000000
0.003000  -93.000000
0.001500  -92.700000
-0.000800  -92.800000
-0.003000  -93.000000
0.000000  -92.700000
-0.000800  -93.100000
-0.001500  -92.800000
0.003000  -93.000000
0.003000  -92.800000
0.004500  -93.000000
0.002200  -92.900000
0.000700  -93.100000
-0.003000  -93.200000
-0.005300  -92.900000
-0.004600  -93.000000
-0.003000  -93.100000
-0.000800  -93.100000
-0.002300  -93.100000
-0.000800  -93.100000
-0.000800  -93.100000
0.000700  -93.200000
0.003000  -93.000000
-0.000800  -93.000000
-0.003800  -93.100000
-0.003000  -92.800000
-0.003800  -93.400000
-0.004600  -93.000000
-0.001500  -93.200000
-0.001500  -93.000000
-0.001500  -93.100000
-0.001500  -93.200000
0.000000  -93.400000
-0.000800  -93.300000
-0.000800  -93.200000
0.003700  -93.300000
0.003700  -93.200000
0.001500  -93.400000
0.002200  -93.200000
0.004500  -93.400000
0.003000  -93.200000
0.002200  -93.200000
0.001500  -93.400000
-0.000800  -93.300000
-0.003800  -93.500000
-0.003800  -93.000000
0.000000  -93.500000
-0.000800  -93.500000
-0.000800  -93.400000
-0.000800  -93.300000
-0.003000  -93.600000
-0.000800  -93.300000
-0.004600  -93.700000
-0.004600  -93.200000
-0.001500  -93.700000
-0.004600  -93.300000
-0.003800  -93.600000
-0.001500  -93.600000
-0.003000  -93.500000
-0.005300  -93.700000
-0.004600  -93.500000
-0.003800  -93.600000
-0.000800  -93.700000
-0.004600  -93.800000
-0.002300  -93.600000
0.001500  -93.600000
-0.001500  -93.600000
0.001500  -93.700000
0.003700  -93.900000
0.006700  -93.700000
0.005200  -93.900000
0.001500  -93.800000
0.000700  -94.100000
0.001500  -93.700000
0.000000  -94.100000
-0.001500  -93.700000
0.000700  -94.000000
-0.003000  -93.900000
-0.005300  -93.800000
-0.006000  -93.900000
-0.005300  -94.000000
-0.005300  -94.100000
-0.006000  -93.900000
-0.001500  -94.200000
-0.001500  -93.900000
-0.001500  -94.300000
-0.000800  -93.900000
-0.000800  -94.400000
0.000700  -94.000000
-0.001500  -94.200000
-0.003000  -94.200000
-0.001500  -94.200000
0.001500  -94.200000
0.000700  -94.100000
0.000700  -94.300000
0.004500  -94.200000
0.003000  -94.200000
0.002200  -94.200000
0.001500  -94.500000
0.003000  -94.200000
0.003000  -94.300000
0.000000  -94.200000
-0.000800  -94.200000
-0.003000  -94.500000
-0.002300  -94.100000
-0.001500  -94.500000
-0.001500  -94.100000
-0.001500  -94.500000
-0.004600  -94.200000
-0.006000  -94.400000
-0.005300  -94.500000
0.000700  -94.500000
0.001500  -94.300000
-0.001500  -94.400000
-0.001500  -94.300000
-0.002300  -94.400000
-0.003800  -94.600000
-0.005300  -94.300000
-0.004600  -94.600000
-0.001500  -94.400000
0.000000  -94.500000
0.000000  -94.500000
-0.001500  -94.400000
-0.003000  -94.600000
-0.003000  -94.200000
-0.001500  -94.700000
0.000000  -94.500000
0.000700  -94.500000
0.002200  -94.600000
0.002200  -94.500000
0.000000  -94.500000
-0.001500  -94.700000
0.000000  -94.500000
0.002200  -94.500000
0.000700  -94.700000
0.001500  -94.500000
0.000000  -94.600000
-0.003000  -94.500000
-0.000800  -94.500000
0.000700  -94.500000
-0.000800  -94.300000
-0.003000  -94.800000
-0.004600  -94.500000
-0.004600  -94.500000
-0.003000  -94.500000
-0.003000  -94.500000
-0.000800  -94.400000
-0.000800  -94.800000
-0.000800  -94.400000
-0.000800  -94.700000
-0.001500  -94.500000
0.004500  -94.500000
0.003000  -94.500000
0.001500  -94.300000
0.004500  -94.600000
0.003700  -94.400000
0.004500  -94.500000
0.003700  -94.600000
-0.001500  -94.400000
-0.012000  -94.500000
-0.016500  -94.500000
-0.009800  -94.400000
-0.005300  -94.500000
-0.003000  -94.600000
-0.001500  -94.400000
0.000700  -94.700000
0.001500  -94.300000
-0.003800  -94.600000
-0.003800  -94.300000
0.000700  -94.600000
0.003000  -94.500000
0.003700  -94.500000
-0.000800  -94.500000
-0.001500  -94.400000
-0.003000  -94.300000
0.003000  -94.500000
0.001500  -94.500000
-0.001500  -94.300000
0.002200  -94.700000
0.002200  -94.300000
0.004500  -94.500000
0.002200  -94.400000
0.004500  -94.400000
0.007500  -94.500000
0.006000  -94.200000
0.002200  -94.500000
-0.004600  -94.200000
-0.003000  -94.600000
-0.000800  -94.300000
0.001500  -94.500000
0.000700  -94.400000
-0.003000  -94.500000
-0.003800  -94.500000
-0.003000  -94.500000
0.001500  -94.400000
0.002200  -94.200000
0.003000  -94.600000
-0.001500  -94.100000
-0.006800  -94.500000
-0.003800  -94.200000
-0.004600  -94.200000
-0.003800  -94.300000
-0.003000  -94.200000
-0.004600  -94.500000
-0.003000  -94.100000
-0.001500  -94.500000
0.003000  -94.400000
0.004500  -94.300000
0.001500  -94.400000
-0.001500  -94.400000
-0.001500  -94.200000
-0.004600  -94.400000
-0.007500  -94.400000
-0.007500  -94.200000
-0.009800  -94.500000
-0.008300  -94.200000
-0.008300  -94.500000
-0.006800  -94.100000
-0.003000  -94.400000
-0.003000  -94.200000
-0.000800  -94.400000
0.000000  -94.400000
0.000700  -94.300000
0.003000  -94.200000
0.001500  -94.200000
-0.003000  -94.300000
-0.006800  -94.100000
-0.005300  -94.500000
0.000700  -94.100000
0.003000  -94.400000
0.000700  -94.300000
0.000000  -94.200000
-0.000800  -94.400000
0.003000  -94.000000
0.006700  -94.500000
0.004500  -94.200000
0.003000  -94.500000
0.001500  -94.400000
0.000000  -94.400000
-0.001500  -94.300000
-0.000800  -94.300000
0.000000  -94.200000
0.000700  -94.500000
0.003000  -94.300000
-0.000800  -94.300000
-0.001500  -94.400000
-0.003800  -94.200000
-0.003000  -94.400000
-0.001500  -94.300000
-0.000800  -94.300000
-0.000800  -94.500000
-0.000800  -94.200000
-0.000800  -94.700000
-0.001500  -94.300000
-0.000800  -94.400000
0.000700  -94.600000
-0.000800  -94.500000
-0.001500  -94.200000
0.000700  -94.700000
0.003000  -94.400000
0.005200  -94.500000
0.009000  -94.700000
0.009000  -94.500000
0.008200  -94.700000
0.003700  -94.500000
0.000700  -94.600000
-0.001500  -94.500000
-0.001500  -94.500000
0.000700  -94.700000
0.001500  -94.500000
-0.001500  -94.600000
-0.006000  -94.600000
-0.006000  -94.600000
-0.003000  -94.600000
-0.005300  -94.800000
-0.009100  -94.700000
-0.007500  -94.900000
-0.008300  -94.600000
-0.009100  -95.000000
-0.008300  -94.800000
-0.008300  -94.700000
-0.006000  -95.000000
-0.002300  -94.600000
-0.001500  -95.000000
-0.001500  -94.900000
-0.001500  -94.800000
-0.003000  -94.900000
-0.003000  -94.900000
-0.001500  -94.900000
-0.001500  -95.000000
0.000000  -95.000000
0.000000  -94.800000
0.001500  -95.100000
0.003000  -94.700000
0.004500  -95.100000
0.005200  -94.900000
0.005200  -95.100000
0.006000  -94.900000
0.006700  -95.100000
0.003000  -95.000000
0.000700  -94.800000
0.001500  -95.100000
0.000700  -95.200000
-0.001500  -95.000000
-0.000800  -95.200000
0.003000  -95.300000
0.003700  -94.900000
0.004500  -95.200000
0.003000  -95.000000
0.000700  -95.300000
0.000000  -95.300000
-0.001500  -95.100000
-0.001500  -95.500000
-0.001500  -95.000000
-0.004600  -95.600000
-0.006000  -95.000000
-0.003800  -95.400000
-0.005300  -95.300000
-0.005300  -95.200000
-0.005300  -95.400000
-0.003000  -95.300000
-0.001500  -95.300000
-0.004600  -95.100000
-0.003800  -95.500000
-0.003000  -95.200000
-0.003000  -95.600000
-0.000800  -95.200000
0.001500  -95.400000
0.000700  -95.300000
-0.000800  -95.300000
-0.003000  -95.700000
-0.005300  -95.300000
-0.005300  -95.600000
-0.004600  -95.500000
-0.002300  -95.300000
0.000700  -95.400000
0.000700  -95.400000
-0.000800  -95.300000
-0.001500  -95.700000
-0.002300  -95.400000
-0.000800  -95.500000
-0.001500  -95.600000
-0.002300  -95.300000
-0.001500  -95.800000
0.000000  -95.300000
0.000700  -95.800000
0.003000  -95.500000
0.003000  -95.700000
0.003000  -95.500000
0.004500  -95.500000
0.003000  -95.600000
0.003000  -95.700000
-0.002300  -95.600000
-0.005300  -95.600000
-0.005300  -95.700000
-0.006800  -95.500000
-0.005300  -95.700000
-0.006800  -95.600000
-0.007500  -95.800000
-0.004600  -95.900000
-0.001500  -95.700000
-0.001500  -95.900000
0.001500  -95.700000
0.003000  -95.900000
0.003700  -95.700000
0.006000  -95.900000
0.005200  -95.800000
0.004500  -95.800000
0.001500  -95.900000
-0.001500  -96.100000
0.000000  -95.700000
0.001500  -95.900000
0.003000  -95.900000
0.001500  -95.900000
0.000700  -96.000000
0.000700  -95.800000
-0.000800  -96.000000
-0.002300  -95.900000
0.000000  -95.900000
0.000700  -95.900000
-0.001500  -95.800000
0.003000  -95.900000
0.003700  -96.000000
0.002200  -95.900000
0.000700  -96.000000
-0.000800  -96.200000
0.000000  -95.700000
-0.002300  -96.100000
-0.004600  -95.700000
-0.004600  -96.200000
-0.003000  -95.800000
-0.003000  -96.100000
-0.004600  -96.000000
-0.005300  -95.900000
-0.004600  -96.100000
-0.004600  -95.900000
-0.004600  -96.200000
-0.003000  -96.100000
-0.003800  -95.900000
-0.004600  -95.900000
-0.004600  -95.900000
-0.004600  -96.000000
-0.004600  -95.900000
-0.004600  -96.000000
-0.003000  -95.900000
-0.003000  -96.100000
-0.002300  -95.800000
-0.003000  -96.200000
-0.005300  -95.700000
-0.006000  -96.100000
-0.003000  -95.900000
0.001500  -95.900000
0.003000  -95.900000
0.006000  -95.900000
0.008200  -95.900000
0.006700  -95.900000
0.007500  -95.900000
0.004500  -95.700000
0.000700  -96.100000
0.001500  -95.700000
0.001500  -95.900000
0.001500  -95.900000
-0.000800  -95.800000
0.000700  -96.100000
0.003700  -95.700000
0.000700  -96.000000
-0.003000  -95.600000
-0.005300  -95.900000
-0.006800  -95.700000
-0.004600  -95.800000
-0.001500  -95.900000
-0.000800  -95.700000
-0.001500  -95.800000
-0.004600  -95.600000
-0.006000  -96.000000
-0.006800  -95.500000
-0.005300  -95.900000
-0.006800  -95.500000
-0.007500  -95.900000
-0.005300  -95.600000
-0.004600  -95.700000
-0.003000  -95.900000
-0.002300  -95.600000
-0.000800  -95.900000
-0.003000  -95.500000
-0.001500  -95.600000
0.003700  -95.800000
0.007500  -95.600000
0.006000  -95.500000
0.003000  -95.600000
0.000700  -95.600000
0.000700  -95.600000
0.001500  -95.600000
0.000000  -95.300000
0.000000  -95.800000
-0.000800  -95.300000
0.000000  -95.700000
-0.000800  -95.400000
-0.001500  -95.600000
-0.002300  -95.500000
-0.001500  -95.400000
0.000700  -95.500000
-0.000800  -95.400000
0.000000  -95.400000
0.000700  -95.600000
0.001500  -95.400000
0.004500  -95.300000
0.005200  -95.600000
0.003000  -95.300000
-0.003800  -95.400000
-0.009800  -95.300000
-0.009100  -95.400000
-0.006800  -95.400000
-0.006800  -95.300000
-0.004600  -95.600000
-0.002300  -95.300000
-0.001500  -95.500000
0.001500  -95.400000
0.001500  -95.400000
0.000000  -95.400000
-0.001500  -95.400000
-0.003000  -95.100000
-0.002300  -95.600000
-0.001500  -95.300000
-0.001500  -95.400000
-0.004600  -95.300000
-0.006800  -95.300000
-0.006800  -95.500000
-0.003000  -95.300000
0.004500  -95.400000
0.006700  -95.300000
0.000000  -95.300000
-0.006800  -95.400000
-0.006000  -95.200000
-0.005300  -95.300000
-0.003800  -95.300000
0.000000  -95.200000
0.004500  -95.000000
0.003000  -95.300000
-0.000800  -95.000000
-0.004600  -95.400000
-0.003000  -95.000000
0.000700  -95.400000
0.002200  -95.200000
0.003700  -95.200000
0.003700  -95.200000
0.002200  -95.100000
0.001500  -95.400000
0.001500  -95.000000
0.000700  -95.000000
0.000700  -95.100000
-0.000800  -95.000000
-0.001500  -95.000000
-0.000800  -95.200000
-0.000800  -95.100000
-0.000800  -95.000000
0.001500  -95.300000
0.003000  -94.800000
0.002200  -95.300000
0.000700  -95.000000
-0.001500  -95.100000
-0.001500  -94.900000
-0.000800  -95.000000
-0.000800  -95.200000
-0.001500  -94.900000
-0.002300  -95.100000
-0.000800  -95.000000
-0.001500  -95.100000
-0.002300  -94.900000
-0.003000  -95.100000
-0.006000  -94.800000
-0.006000  -95.000000
-0.004600  -94.700000
-0.004600  -95.100000
-0.004600  -94.900000
-0.003800  -94.900000
-0.003800  -95.200000
-0.002300  -94.800000
-0.000800  -95.200000
0.000700  -94.700000
0.000700  -94.900000
0.003700  -94.900000
0.005200  -95.000000
0.004500  -94.900000
0.001500  -95.000000
-0.000800  -95.000000
0.000000  -94.600000
-0.000800  -95.200000
0.003000  -94.700000
0.003000  -95.000000
0.001500  -94.800000
0.000700  -95.000000
-0.000800  -94.800000
-0.003000  -94.900000
-0.005300  -95.100000
-0.003800  -94.800000
-0.003000  -95.000000
-0.005300  -95.000000
-0.003000  -94.800000
-0.001500  -94.900000
-0.000800  -95.000000
0.002200  -94.800000
0.002200  -95.000000
0.000700  -95.000000
0.000000  -94.700000
-0.000800  -95.000000
0.000000  -94.700000
-0.002300  -95.000000
-0.000800  -94.600000
0.002200  -95.000000
0.000700  -94.700000
-0.001500  -95.000000
-0.003000  -94.900000
-0.003000  -94.800000
-0.000800  -94.900000
0.006700  -94.900000
0.009700  -94.700000
0.004500  -94.700000
0.000000  -95.000000
0.000000  -94.700000
0.000000  -94.900000
-0.005300  -94.800000
-0.008300  -94.600000
-0.009800  -94.700000
-0.010500  -94.500000
-0.008300  -94.900000
-0.005300  -94.500000
-0.000800  -94.900000
0.003000  -94.700000
0.004500  -94.700000
0.002200  -94.500000
0.001500  -94.600000
0.000700  -94.400000
0.000700  -94.700000
0.003000  -94.500000
0.000700  -94.600000
-0.002300  -94.500000
-0.004600  -94.300000
-0.005300  -94.500000
-0.005300  -94.400000
-0.004600  -94.500000
-0.003800  -94.400000
-0.001500  -94.500000
-0.001500  -94.500000
-0.002300  -94.300000
0.001500  -94.200000
0.000700  -94.400000
0.000700  -94.200000
0.000700  -94.200000
-0.001500  -94.500000
0.000000  -93.900000
0.000700  -94.300000
0.001500  -94.100000
0.001500  -94.300000
-0.000800  -94.100000
-0.003000  -94.000000
-0.003800  -94.200000
-0.001500  -93.900000
-0.001500  -94.200000
-0.001500  -93.900000
-0.001500  -94.000000
-0.003000  -94.000000
-0.003000  -93.900000
-0.002300  -93.900000
0.000700  -94.000000
0.001500  -93.800000
0.000700  -93.900000
-0.001500  -93.800000
-0.001500  -93.600000
-0.000800  -94.100000
-0.004600  -93.600000
-0.004600  -94.000000
0.001500  -93.400000
0.004500  -93.800000
0.006700  -93.500000
0.006000  -93.500000
0.000000  -93.600000
0.000000  -93.500000
-0.000800  -93.500000
-0.000800  -93.500000
-0.000800  -93.600000
-0.003000  -93.200000
-0.001500  -93.600000
-0.003800  -93.200000
-0.003800  -93.300000
-0.004600  -93.200000
-0.004600  -93.100000
-0.004600  -93.300000
-0.004600  -93.000000
-0.001500  -93.500000
-0.000800  -93.000000
-0.000800  -93.400000
0.000000  -93.200000
0.000000  -93.000000
-0.001500  -93.200000
-0.003800  -93.100000
-0.004600  -93.100000
-0.003800  -92.800000
-0.003000  -93.000000
-0.001500  -92.800000
-0.001500  -93.200000
0.002200  -92.700000
0.009000  -93.100000
0.004500  -92.600000
0.001500  -92.800000
-0.000800  -92.700000
-0.006000  -92.700000
-0.007500  -92.800000
-0.006000  -92.600000
-0.005300  -92.500000
-0.004600  -92.600000
-0.001500  -92.700000
0.002200  -92.300000
0.003700  -92.600000
0.001500  -92.400000
0.001500  -92.400000
0.000700  -92.500000
0.000700  -92.300000
0.000700  -92.400000
-0.000800  -92.200000
0.002200  -92.500000
0.003000  -92.100000
0.003000  -92.400000
0.003000  -92.200000
-0.002300  -92.300000
-0.003000  -92.200000
-0.001500  -92.200000
0.000700  -91.800000
0.005200  -92.300000
0.004500  -91.900000
0.002200  -92.200000
0.001500  -92.200000
-0.001500  -91.800000
-0.005300  -92.100000
-0.006800  -91.800000
-0.006800  -91.800000
-0.005300  -91.900000
-0.006000  -91.600000
-0.003000  -92.100000
-0.003000  -91.400000
-0.004600  -91.700000
-0.003000  -91.600000
-0.003000  -91.600000
-0.001500  -91.700000
-0.001500  -91.700000
-0.001500  -91.400000
0.001500  -91.700000
0.004500  -91.200000
0.003000  -91.600000
0.001500  -91.300000
0.001500  -91.500000
0.000700  -91.400000
0.000000  -91.200000
-0.001500  -91.400000
0.000000  -91.000000
-0.000800  -91.300000
-0.003800  -91.200000
-0.006000  -91.100000
-0.007500  -90.900000
-0.009100  -91.100000
-0.009100  -90.700000
-0.005300  -91.100000
-0.001500  -90.800000
0.000700  -90.800000
0.002200  -90.900000
0.002200  -90.700000
0.001500  -91.000000
0.001500  -90.600000
-0.001500  -90.700000
-0.001500  -90.500000
-0.000800  -90.700000
-0.000800  -90.400000
-0.001500  -90.300000
-0.003000  -90.400000
-0.003000  -90.300000
-0.000800  -90.200000
0.003000  -90.000000
0.002200  -90.300000
0.002200  -89.900000
0.001500  -90.200000
0.001500  -89.800000
0.000700  -90.000000
-0.000800  -89.800000
-0.000800  -89.800000
-0.000800  -89.900000
0.001500  -89.500000
0.002200  -89.800000
0.001500  -89.600000
0.000000  -89.600000
-0.000800  -89.400000
-0.002300  -89.600000
-0.003800  -89.500000
-0.003800  -89.400000
-0.003000  -89.400000
-0.003000  -89.300000
-0.001500  -89.500000
-0.000800  -89.000000
0.000700  -89.200000
0.003000  -88.900000
0.006000  -89.200000
0.003700  -88.900000
0.005200  -88.900000
0.005200  -88.900000
0.000700  -88.700000
0.000700  -88.700000
-0.000800  -88.700000
-0.001500  -88.700000
0.000000  -88.400000
-0.000800  -88.600000
-0.001500  -88.300000
-0.001500  -88.500000
-0.001500  -88.400000
-0.004600  -88.300000
-0.005300  -88.300000
-0.006800  -88.000000
-0.008300  -88.300000
-0.006800  -87.800000
-0.004600  -88.100000
0.000700  -87.700000
-0.000800  -87.900000
-0.000800  -87.800000
0.003000  -87.700000
-0.000800  -87.600000
0.001500  -87.800000
0.001500  -87.400000
-0.000800  -87.500000
-0.000800  -87.500000
-0.001500  -87.100000
-0.001500  -87.400000
-0.003800  -87.000000
-0.006000  -87.200000
-0.006800  -87.200000
-0.006800  -86.900000
-0.004600  -87.100000
-0.004600  -86.800000
-0.003000  -86.900000
-0.003000  -86.600000
-0.003000  -86.800000
-0.001500  -86.600000
0.000000  -86.700000
0.000700  -86.200000
0.003700  -86.400000
0.004500  -86.200000
0.001500  -86.200000
0.000700  -86.000000
0.001500  -85.900000
0.002200  -86.100000
0.003000  -85.700000
0.002200  -85.800000
0.000700  -85.800000
0.001500  -85.400000
0.000000  -85.600000
-0.001500  -85.500000
-0.000800  -85.300000
-0.002300  -85.200000
0.000000  -85.200000
0.000000  -85.000000
-0.001500  -85.100000
-0.001500  -84.700000
-0.001500  -85.100000
-0.001500  -84.400000
-0.002300  -84.800000
-0.001500  -84.300000
-0.003000  -84.500000
-0.005300  -84.500000
-0.005300  -84.100000
-0.007500  -84.300000
-0.005300  -84.100000
-0.001500  -83.800000
-0.001500  -83.700000
-0.003000  -83.900000
-0.002300  -83.500000
-0.001500  -83.700000
-0.001500  -83.400000
-0.002300  -83.300000
-0.003000  -83.400000
-0.001500  -83.100000
0.001500  -83.300000
0.006700  -82.800000
0.006700  -83.100000
0.002200  -82.700000
0.001500  -82.900000
0.000000  -82.700000
-0.002300  -82.600000
-0.003000  -82.400000
-0.003000  -82.400000
-0.003000  -82.200000
-0.002300  -81.900000
-0.002300  -82.300000
-0.003800  -81.800000
-0.003000  -82.100000
-0.001500  -81.600000
-0.001500  -81.800000
-0.003000  -81.600000
-0.001500  -81.500000
-0.000800  -81.400000
0.001500  -81.100000
0.003000  -81.500000
0.003700  -80.900000
0.005200  -81.000000
0.003700  -80.900000
0.000700  -80.900000
0.001500  -80.700000
-0.000800  -80.600000
-0.003800  -80.600000
-0.003000  -80.300000
-0.003800  -80.300000
-0.004600  -80.100000
-0.004600  -80.300000
-0.003000  -79.900000
-0.002300  -80.100000
-0.001500  -79.700000
-0.001500  -79.800000
-0.001500  -79.600000
-0.003000  -79.600000
-0.003000  -79.600000
-0.000800  -79.300000
0.000000  -79.300000
0.001500  -79.300000
0.003000  -79.000000
0.002200  -79.000000
0.000700  -78.900000
0.001500  -78.700000
0.003000  -78.800000
0.000700  -78.600000
0.000700  -78.400000
0.001500  -78.600000
-0.000800  -78.300000
-0.001500  -78.400000
-0.001500  -78.100000
-0.002300  -78.200000
-0.001500  -78.000000
-0.000800  -77.800000
-0.002300  -77.800000
-0.003000  -77.800000
-0.004600  -77.600000
-0.005300  -77.500000
-0.003000  -77.600000
-0.000800  -77.200000
-0.000800  -77.300000
-0.001500  -77.000000
-0.001500  -77.100000
-0.003000  -77.000000
-0.001500  -76.600000
0.001500  -76.800000
0.000700  -76.500000
-0.000800  -76.800000
-0.001500  -76.300000
-0.001500  -76.300000
-0.001500  -76.300000
-0.001500  -76.200000
-0.001500  -75.900000
-0.001500  -76.000000
-0.003000  -75.600000
-0.002300  -75.800000
0.000000  -75.600000
0.003000  -75.500000
0.002200  -75.400000
0.001500  -75.200000
0.004500  -75.400000
0.003700  -75.000000
0.001500  -74.900000
0.003000  -74.900000
0.001500  -74.800000
0.001500  -74.700000
0.001500  -74.500000
0.000000  -74.300000
-0.002300  -74.200000
-0.003000  -74.400000
-0.004600  -74.000000
-0.003800  -74.300000
-0.002300  -73.700000
-0.004600  -73.800000
-0.006800  -73.600000
-0.006800  -73.600000
-0.004600  -73.500000
-0.000800  -73.300000
0.000000  -73.400000
-0.001500  -73.000000
-0.001500  -72.900000
-0.003000  -72.800000
-0.003000  -72.700000
-0.002300  -72.500000
-0.000800  -72.600000
-0.000800  -72.300000
-0.000800  -72.400000
-0.000800  -72.300000
-0.001500  -71.900000
-0.000800  -72.100000
-0.000800  -71.600000
0.000700  -71.800000
0.003000  -71.500000
0.001500  -71.600000
-0.000800  -71.200000
0.000700  -71.000000
0.000700  -71.100000
0.001500  -71.000000
0.002200  -70.800000
0.000700  -70.700000
0.000700  -70.700000
-0.003000  -70.300000
-0.003800  -70.600000
-0.001500  -70.200000
0.000700  -70.300000
0.001500  -70.100000
-0.000800  -69.900000
-0.001500  -69.900000
-0.001500  -69.600000
-0.003000  -69.800000
-0.003000  -69.300000
-0.001500  -69.600000
-0.000800  -69.300000
-0.003000  -69.100000
-0.003800  -69.100000
-0.003000  -69.000000
0.000000  -68.700000
0.000700  -68.700000
0.002200  -68.700000
0.005200  -68.100000
0.003700  -68.400000
0.001500  -68.000000
0.000700  -68.400000
-0.000800  -67.700000
-0.000800  -68.000000
-0.002300  -67.700000
-0.001500  -67.700000
-0.000800  -67.700000
-0.003000  -67.400000
-0.000800  -67.300000
0.000700  -67.300000
-0.000800  -67.000000
-0.003000  -66.900000
-0.006000  -67.000000
-0.007500  -66.700000
-0.009100  -66.600000
-0.006000  -66.500000
-0.002300  -66.200000
-0.003800  -66.400000
-0.002300  -66.000000
-0.001500  -66.200000
0.000700  -65.700000
0.002200  -65.900000
0.004500  -65.600000
0.005200  -65.500000
0.003000  -65.400000
0.003700  -65.100000
0.001500  -64.900000
0.001500  -65.300000
0.000700  -64.700000
-0.000800  -64.900000
0.002200  -64.700000
0.000000  -64.400000
-0.001500  -64.700000
-0.001500  -64.100000
-0.001500  -64.400000
-0.000800  -64.100000
-0.000800  -63.800000
-0.000800  -63.900000
-0.001500  -63.600000
0.000000  -63.500000
0.000000  -63.500000
0.000000  -63.400000
-0.000800  -63.000000
-0.003000  -63.300000
-0.004600  -62.600000
-0.003000  -63.000000
-0.001500  -62.400000
-0.000800  -62.600000
-0.003000  -62.500000
-0.005300  -62.100000
-0.006800  -62.100000
-0.006000  -61.900000
-0.002300  -62.100000
0.002200  -61.700000
0.001500  -61.500000
0.001500  -61.500000
0.000700  -61.400000
-0.003800  -61.300000
-0.004600  -61.100000
-0.001500  -61.000000
-0.001500  -60.900000
0.000000  -60.800000
-0.001500  -60.300000
-0.004600  -60.600000
-0.003000  -60.200000
0.000700  -60.300000
0.001500  -60.000000
0.003000  -60.000000
0.003700  -60.000000
0.001500  -59.500000
0.001500  -59.500000
-0.000800  -59.300000
-0.002300  -59.200000
-0.002300  -59.000000
-0.003000  -59.000000
-0.003000  -58.500000
-0.003800  -58.700000
-0.000800  -58.300000
-0.001500  -58.400000
-0.003800  -58.200000
-0.001500  -57.800000
-0.000800  -57.900000
-0.000800  -57.400000
-0.002300  -57.800000
-0.003800  -57.200000
-0.004600  -57.400000
-0.005300  -57.100000
-0.002300  -56.900000
0.000000  -56.600000
-0.001500  -56.600000
-0.002300  -56.400000
0.000000  -56.200000
0.000700  -56.200000
0.002200  -55.700000
0.000000  -55.900000
-0.002300  -55.400000
0.001500  -55.600000
0.001500  -55.200000
0.000000  -55.300000
0.001500  -54.900000
0.002200  -54.900000
0.000700  -54.900000
-0.000800  -54.400000
-0.002300  -54.300000
-0.003000  -54.300000
-0.001500  -54.000000
-0.001500  -53.800000
-0.000800  -54.000000
0.002200  -53.400000
0.003700  -53.500000
0.003000  -53.200000
0.004500  -53.100000
0.004500  -53.000000
0.005200  -52.500000
0.004500  -52.700000
0.000700  -52.200000
0.001500  -52.300000
0.001500  -51.900000
0.000700  -51.900000
0.001500  -51.700000
0.000700  -51.500000
-0.000800  -51.300000
-0.000800  -51.400000
0.000000  -50.800000
0.000700  -51.000000
-0.001500  -50.800000
-0.005300  -50.500000
-0.005300  -50.500000
-0.003800  -50.200000
-0.003000  -50.200000
-0.004600  -49.900000
-0.006800  -49.800000
-0.005300  -49.900000
-0.004600  -49.400000
-0.005300  -49.500000
-0.002300  -49.200000
-0.001500  -49.000000
-0.001500  -48.900000
-0.004600  -48.900000
-0.005300  -48.200000
-0.005300  -48.600000
-0.002300  -48.000000
0.000700  -48.100000
0.000000  -47.800000
0.001500  -47.500000
0.001500  -47.600000
0.002200  -47.200000
0.002200  -47.300000
0.000000  -47.000000
-0.003000  -46.800000
-0.005300  -46.800000
-0.004600  -46.400000
-0.004600  -46.300000
-0.005300  -46.400000
-0.006000  -46.000000
-0.004600  -45.900000
-0.003000  -45.900000
-0.003800  -45.400000
-0.001500  -45.600000
-0.000800  -45.000000
-0.000800  -45.300000
-0.000800  -44.800000
0.000000  -44.700000
-0.000800  -44.700000
-0.000800  -44.300000
-0.001500  -44.500000
-0.002300  -44.200000
-0.001500  -43.900000
-0.003000  -43.700000
-0.003000  -43.700000
-0.003000  -43.200000
-0.000800  -43.400000
0.000000  -43.000000
0.000000  -43.000000
-0.000800  -42.900000
-0.000800  -42.500000
-0.000800  -42.800000
-0.001500  -42.100000
0.000700  -42.400000
0.000700  -41.900000
0.000700  -42.000000
0.000000  -41.800000
-0.000800  -41.500000
0.000700  -41.300000
0.000700  -41.200000
0.000700  -41.000000
-0.000800  -40.600000
-0.000800  -40.800000
-0.002300  -40.200000
-0.001500  -40.600000
-0.001500  -40.100000
-0.002300  -40.100000
-0.002300  -39.800000
-0.000800  -39.600000
0.001500  -39.600000
0.000000  -39.200000
0.000700  -39.400000
0.000700  -38.800000
-0.002300  -38.800000
-0.003800  -38.700000
-0.004600  -38.300000
-0.001500  -38.300000
-0.001500  -38.200000
-0.002300  -38.100000
-0.002300  -37.800000
-0.003000  -37.800000
-0.002300  -37.400000
-0.003000  -37.500000
-0.003000  -36.900000
-0.002300  -37.100000
-0.002300  -36.700000
-0.001500  -36.600000
0.000700  -36.600000
0.001500  -36.000000
0.001500  -36.200000
0.001500  -36.000000
0.002200  -35.800000
0.003000  -35.500000
0.003000  -35.600000
-0.000800  -35.100000
-0.003000  -35.100000
-0.004600  -34.900000
-0.003000  -34.600000
-0.004600  -34.500000
-0.004600  -34.200000
-0.003000  -34.300000
-0.001500  -33.800000
-0.000800  -34.000000
-0.000800  -33.600000
-0.000800  -33.500000
0.001500  -33.200000
0.001500  -33.100000
0.001500  -32.900000
0.002200  -32.900000
0.002200  -32.600000
0.003700  -32.500000
0.003000  -32.400000
0.001500  -32.000000
0.003000  -32.000000
0.004500  -31.700000
0.003000  -31.600000
0.003700  -31.500000
0.004500  -31.100000
0.003000  -31.100000
0.000700  -30.700000
-0.001500  -30.900000
-0.002300  -30.600000
-0.001500  -30.300000
-0.002300  -30.200000
0.000000  -30.100000
0.001500  -29.600000
0.003000  -29.800000
0.003000  -29.100000
0.000000  -29.400000
-0.001500  -28.800000
-0.002300  -28.900000
-0.002300  -28.800000
0.000000  -28.300000
-0.000800  -28.500000
0.000000  -27.900000
-0.001500  -28.000000
-0.001500  -27.800000
0.000000  -27.500000
-0.001500  -27.500000
-0.002300  -27.200000
-0.003000  -26.900000
-0.002300  -26.900000
-0.001500  -26.800000
-0.002300  -26.300000
-0.001500  -26.500000
0.000700  -26.000000
0.003000  -26.200000
0.003700  -25.700000
0.001500  -25.600000
0.003000  -25.400000
0.003700  -25.200000
0.004500  -25.200000
0.002200  -24.800000
0.001500  -24.600000
0.001500  -24.400000
0.000700  -24.200000
-0.000800  -24.000000
-0.003000  -24.100000
-0.003000  -23.600000
-0.003000  -23.500000
-0.003800  -23.400000
-0.003000  -23.000000
-0.003000  -23.200000
-0.002300  -22.600000
-0.002300  -22.900000
-0.001500  -22.300000
-0.003800  -22.400000
-0.004600  -22.000000
-0.004600  -21.800000
-0.005300  -21.700000
-0.004600  -21.700000
-0.003000  -21.500000
-0.004600  -21.100000
-0.004600  -21.300000
-0.003000  -20.700000
-0.004600  -20.900000
-0.004600  -20.400000
-0.006000  -20.500000
-0.006000  -20.200000
-0.003000  -19.900000
-0.001500  -20.100000
-0.001500  -19.600000
-0.004600  -19.800000
-0.003800  -19.100000
-0.002300  -19.300000
-0.002300  -18.900000
-0.001500  -19.000000
-0.000800  -18.700000
-0.000800  -18.700000
-0.002300  -18.500000
-0.003000  -18.100000
-0.001500  -18.300000
-0.006000  -17.700000
-0.012000  -17.900000
-0.012800  -17.500000
-0.010500  -17.600000
-0.009800  -17.200000
-0.006000  -17.100000
0.000700  -17.100000
0.005200  -16.700000
0.010500  -16.800000
0.012700  -16.500000
0.010500  -16.500000
0.008200  -16.400000
0.005200  -16.200000
0.004500  -15.900000
0.000700  -16.000000
-0.003000  -15.800000
-0.003000  -15.400000
-0.004600  -15.700000
-0.006000  -15.000000
-0.006800  -15.400000
-0.007500  -14.800000
-0.005300  -15.000000
-0.005300  -14.700000
-0.003800  -14.400000
-0.001500  -14.400000
-0.000800  -14.400000
0.000000  -14.000000
0.001500  -14.100000
0.003700  -13.900000
0.003700  -13.600000
0.003700  -13.800000
0.001500  -13.200000
0.003000  -13.300000
0.005200  -13.200000
0.000700  -12.900000
-0.002300  -13.100000
-0.006000  -12.600000
-0.011300  -12.700000
-0.021800  -12.200000
-0.032300  -12.400000
-0.025600  -12.100000
-0.020300  -12.100000
-0.010500  -11.700000
0.005200  -11.700000
0.020200  -11.400000
0.034500  -11.600000
0.043500  -11.200000
0.049500  -11.200000
0.045700  -11.200000
0.038200  -10.800000
0.027000  -10.800000
0.013500  -10.700000
-0.000800  -10.500000
-0.014300  -10.500000
-0.019500  -9.900000
-0.024800  -10.100000
-0.022500  -9.900000
-0.020300  -9.700000
-0.018100  -9.700000
-0.014300  -9.500000
-0.012800  -9.300000
-0.011300  -9.400000
-0.012000  -8.900000
-0.017300  -9.000000
-0.024000  -8.600000
-0.021000  -8.700000
-0.015800  -8.400000
-0.008300  -8.200000
0.000000  -8.200000
0.006000  -7.800000
0.013500  -8.000000
0.017200  -7.700000
0.018000  -7.400000
0.016500  -7.500000
0.012000  -7.300000
0.009000  -7.000000
0.003000  -7.100000
-0.003000  -6.800000
-0.006800  -6.600000
-0.011300  -6.800000
-0.010500  -6.300000
-0.008300  -6.600000
-0.007500  -6.000000
-0.004600  -6.300000
-0.003000  -5.900000
-0.000800  -5.800000
0.000700  -5.700000
0.000700  -5.400000
0.003000  -5.500000
0.001500  -5.400000
0.001500  -5.200000
0.002200  -5.100000
0.001500  -5.300000
0.003000  -4.600000
0.003700  -4.700000
0.002200  -4.500000
0.000700  -4.400000
0.000700  -4.400000
0.000700  -4.200000
0.001500  -4.400000
0.000700  -3.700000
0.001500  -4.000000
0.000700  -3.600000
-0.000800  -3.700000
-0.000800  -3.400000
-0.001500  -3.600000
-0.001500  -3.400000
-0.000800  -3.300000
-0.004600  -3.200000
-0.006800  -2.800000
-0.007500  -3.100000
-0.005300  -2.600000
-0.004600  -2.900000
-0.003000  -2.400000
0.000000  -2.600000
-0.003800  -2.500000
-0.005300  -2.000000
-0.005300  -2.400000
-0.003000  -2.000000
-0.002300  -2.300000
-0.001500  -2.000000
-0.000800  -1.800000
-0.000800  -1.800000
0.001500  -1.800000
0.000700  -1.800000
-0.000800  -1.500000
-0.003800  -1.800000
-0.012800  -1.300000
-0.017300  -1.600000
-0.010500  -1.300000
-0.005300  -1.400000
-0.001500  -1.100000
0.008200  -1.300000
0.016500  -1.100000
0.023200  -0.900000
0.027700  -1.100000
0.028500  -0.800000
0.025500  -0.900000
0.019500  -0.800000
0.010500  -0.600000
0.001500  -0.500000
-0.005300  -0.700000
-0.016500  -0.600000
-0.026300  -0.200000
-0.027000  -0.700000
-0.029300  -0.200000
-0.024000  -0.500000
-0.014300  -0.200000
-0.002300  -0.300000
0.012000  -0.200000
0.019500  -0.200000
0.020200  -0.200000
0.024000  -0.200000
0.021700  0.100000
0.012700  0.100000
-0.001500  0.000000
-0.016500  0.300000
-0.027000  0.300000
-0.035300  0.400000
-0.044300  0.300000
-0.044300  0.300000
-0.030000  0.600000
-0.015800  0.300000
-0.007500  0.700000
-0.003000  0.400000
-0.000800  0.800000
0.013500  0.500000
0.021700  0.700000
0.026200  0.900000
0.033700  0.900000
0.038200  0.900000
0.038200  1.200000
0.029200  1.000000
0.025500  0.900000
0.020200  1.100000
0.010500  0.900000
0.000700  1.300000
-0.012000  1.100000
-0.022500  1.100000
-0.020300  1.300000
-0.011300  1.200000
-0.009800  1.500000
-0.012000  1.200000
-0.018100  1.400000
-0.019500  1.400000
-0.014300  1.400000
-0.008300  1.500000
-0.003800  1.600000
-0.003000  1.400000
-0.001500  1.800000
-0.001500  1.600000
-0.004600  1.800000
-0.005300  1.800000
-0.002300  1.800000
0.000700  1.900000
0.002200  1.600000
0.001500  1.900000
-0.000800  2.000000
-0.002300  1.900000
-0.004600  2.100000
-0.003800  1.900000
-0.007500  1.900000
-0.015000  2.200000
-0.015000  2.100000
-0.012000  1.900000
-0.008300  2.300000
0.000000  1.900000
0.006700  2.400000
0.013500  2.100000
0.020200  2.300000
0.019500  2.500000
0.014200  2.400000
0.008200  2.500000
0.003000  2.400000
-0.005300  2.400000
-0.009800  2.800000
-0.009800  2.600000
-0.007500  2.700000
-0.001500  2.700000
0.004500  2.700000
0.009000  2.700000
0.010500  2.900000
0.006700  2.800000
0.000000  3.200000
0.000700  2.700000
0.000700  3.300000
-0.003000  3.100000
-0.007500  3.400000
-0.009100  3.300000
-0.008300  3.200000
-0.008300  3.500000
-0.006000  3.500000
-0.005300  3.400000
-0.004600  3.500000
-0.012800  3.600000
-0.020300  3.600000
-0.018800  3.800000
-0.016500  3.700000
-0.008300  3.700000
0.000000  3.900000
0.006700  3.600000
0.013500  4.100000
0.015700  3.800000
0.011200  4.300000
0.004500  4.000000
0.004500  4.100000
0.000700  4.200000
-0.005300  4.200000
-0.006000  4.300000
-0.001500  4.400000
0.004500  4.500000
0.009000  4.300000
0.012700  4.800000
0.010500  4.600000
0.009000  4.800000
0.011200  4.700000
0.008200  4.800000
-0.005300  4.900000
-0.012800  4.700000
-0.010500  5.100000
-0.009100  4.800000
-0.003800  5.300000
0.001500  5.100000
0.006000  5.200000
0.009700  5.200000
0.007500  5.200000
0.004500  5.300000
0.000000  5.200000
-0.005300  5.400000
-0.006000  5.300000
-0.004600  5.800000
-0.006000  5.300000
-0.006800  5.700000
-0.006800  5.500000
-0.005300  5.600000
-0.004600  5.800000
-0.004600  5.700000
-0.005300  5.900000
-0.005300  5.600000
-0.002300  5.800000
-0.000800  5.900000
-0.000800  6.100000
0.001500  5.800000
0.002200  6.100000
0.001500  5.900000
0.000700  5.900000
0.001500  6.200000
-0.000800  5.900000
-0.003000  6.300000
-0.001500  5.900000
-0.000800  6.300000
0.001500  6.000000
0.001500  6.300000
0.000000  6.200000
0.000700  6.300000
-0.000800  6.300000
-0.000800  6.200000
0.000700  6.300000
-0.000800  6.500000
-0.000800  6.400000
-0.001500  6.200000
-0.007500  6.500000
-0.016500  6.300000
-0.018100  6.300000
-0.012800  6.500000
-0.006000  6.300000
0.004500  6.600000
0.015700  6.400000
0.025500  6.600000
0.029200  6.300000
0.024700  6.700000
0.019500  6.700000
0.012700  6.600000
0.005200  6.700000
-0.000800  6.600000
-0.003000  6.500000
-0.004600  6.700000
-0.006000  6.600000
-0.006000  6.700000
-0.008300  6.700000
-0.008300  6.400000
-0.006800  6.800000
-0.008300  6.700000
-0.009100  6.500000
-0.009800  6.700000
-0.009800  6.500000
-0.008300  6.800000
-0.010500  6.700000
-0.016500  6.600000
-0.021800  6.700000
-0.020300  6.800000
-0.015800  6.500000
-0.010500  6.800000
-0.005300  6.700000
0.001500  6.800000
0.012000  6.800000
0.019500  6.700000
0.019500  6.900000
0.018000  6.700000
0.018700  6.900000
0.009700  6.800000
-0.010500  6.700000
-0.014300  6.800000
-0.008300  6.700000
0.000000  7.000000
0.010500  6.900000
0.014200  6.800000
0.018000  6.700000
0.015700  7.000000
0.011200  6.700000
0.006700  7.100000
0.000000  6.700000
-0.006800  7.000000
-0.016500  6.800000
-0.021800  6.700000
-0.019500  7.000000
-0.011300  6.800000
-0.008300  6.900000
-0.007500  6.800000
-0.006000  6.900000
-0.002300  6.700000
-0.004600  6.800000
-0.008300  6.700000
-0.006800  6.900000
-0.006800  6.900000
-0.003800  6.700000
0.000000  7.000000
0.000700  6.600000
-0.000800  7.000000
0.000000  6.700000
0.000700  6.800000
-0.000800  6.800000
-0.001500  6.800000
-0.003800  7.000000
-0.006800  6.600000
-0.008300  6.800000
-0.008300  6.800000
-0.006800  6.800000
-0.006000  6.700000
-0.005300  6.900000
-0.004600  6.700000
-0.001500  6.800000
0.001500  6.700000
0.004500  6.600000
0.008200  6.800000
0.016500  6.500000
0.014200  7.100000
0.005200  6.500000
-0.006800  6.700000
-0.015000  6.400000
-0.012800  6.600000
-0.007500  6.600000
0.000700  6.600000
0.009700  6.700000
0.015700  6.500000
0.020200  6.900000
0.015000  6.300000
0.007500  6.800000
0.004500  6.500000
-0.001500  6.600000
-0.003800  6.700000
-0.006000  6.500000
-0.004600  6.700000
0.001500  6.300000
0.002200  6.800000
0.006700  6.400000
0.009000  6.700000
0.005200  6.500000
-0.001500  6.700000
-0.006800  6.500000
-0.005300  6.400000
-0.003000  6.400000
-0.001500  6.400000
-0.001500  6.600000
-0.003000  6.300000
-0.004600  6.700000
-0.006000  6.300000
-0.005300  6.600000
-0.006800  6.300000
-0.005300  6.500000
-0.004600  6.500000
-0.005300  6.300000
-0.004600  6.500000
-0.006800  6.500000
-0.008300  6.200000
-0.005300  6.500000
-0.004600  6.500000
-0.000800  6.300000
0.000700  6.400000
0.000000  6.300000
0.003000  6.300000
0.002200  6.500000
0.003700  6.300000
0.004500  6.500000
0.005200  6.100000
0.003000  6.600000
-0.002300  6.000000
-0.002300  6.500000
0.000000  6.300000
-0.002300  6.300000
-0.001500  6.200000
-0.000800  6.300000
-0.000800  6.100000
-0.000800  6.200000
-0.001500  6.400000
-0.000800  6.200000
-0.000800  6.300000
0.001500  6.100000
0.000700  6.300000
-0.009100  6.200000
-0.018100  6.100000
-0.018100  6.400000
-0.012800  6.000000
-0.007500  6.500000
0.003000  6.200000
0.010500  6.200000
0.020200  6.200000
0.025500  6.100000
0.025500  6.200000
0.021700  6.300000
0.012000  6.200000
0.002200  6.100000
-0.007500  6.300000
-0.009100  6.200000
-0.008300  6.200000
-0.010500  6.100000
-0.010500  6.100000
-0.009100  6.100000
-0.012000  6.000000
-0.018100  6.200000
-0.025600  6.000000
-0.027000  6.200000
-0.017300  6.000000
-0.006800  6.100000
0.009000  5.900000
0.021700  6.300000
0.027000  5.800000
0.029200  6.200000
0.030700  6.000000
0.029200  6.200000
0.022500  6.300000
0.015000  5.900000
0.006700  6.200000
-0.000800  6.100000
-0.008300  6.000000
-0.012800  6.200000
-0.012000  6.000000
-0.012000  6.000000
-0.010500  6.000000
-0.009100  6.100000
-0.008300  5.900000
-0.006800  6.300000
-0.006800  5.900000
-0.005300  6.200000
-0.006800  5.900000
-0.006000  6.200000
-0.009100  6.000000
-0.011300  6.100000
-0.011300  6.200000
-0.009100  5.900000
-0.006000  6.200000
-0.004600  5.900000
-0.003800  5.900000
-0.005300  6.000000
-0.003800  6.100000
-0.001500  5.900000
0.000000  6.100000
0.001500  6.000000
-0.000800  5.900000
-0.001500  6.200000
-0.003000  5.800000
-0.004600  6.100000
-0.001500  5.800000
-0.000800  6.000000
0.001500  6.000000
0.003000  5.900000
0.001500  6.200000
0.000700  5.900000
0.000700  6.100000
0.000700  6.000000
0.000000  5.900000
-0.000800  6.100000
0.000000  6.300000
0.002200  5.800000
0.003000  6.200000
0.001500  6.000000
0.002200  6.100000
0.003700  6.200000
0.000700  6.000000
0.000700  6.400000
-0.000800  5.900000
-0.000800  6.300000
0.000000  6.000000
-0.001500  6.200000
-0.001500  6.100000
0.000700  6.100000
0.001500  6.000000
-0.000800  6.000000
0.001500  6.200000
0.003000  6.000000
0.000700  6.200000
-0.000800  5.900000
-0.001500  6.200000
-0.001500  6.000000
-0.004600  6.200000
-0.006000  6.100000
-0.005300  6.200000
-0.005300  6.300000
-0.006800  5.900000
-0.004600  6.500000
-0.000800  6.200000
0.000000  6.100000
0.000700  6.200000
0.002200  6.100000
0.001500  6.100000
0.000700  6.200000
0.000000  6.400000
0.001500  6.100000
0.003700  6.300000
0.003000  6.000000
0.001500  6.500000
-0.000800  5.900000
-0.000800  6.300000
0.000700  6.200000
-0.003000  6.200000
-0.003800  6.300000
-0.003800  6.300000
-0.006800  6.300000
-0.010500  6.300000
-0.018800  6.300000
-0.018100  6.200000
-0.009100  6.300000
-0.004600  6.200000
0.007500  6.300000
0.024000  6.200000
0.029200  6.300000
0.027000  6.500000
0.021000  6.300000
0.016500  6.400000
0.010500  6.200000
0.003000  6.600000
-0.006800  6.200000
-0.014300  6.400000
-0.012000  6.300000
-0.011300  6.300000
-0.012000  6.300000
-0.008300  6.500000
-0.006000  6.200000
-0.006800  6.500000
-0.012000  6.400000
-0.012800  6.400000
-0.009800  6.400000
-0.009800  6.200000
-0.003000  6.400000
0.006000  6.300000
0.012700  6.500000
0.019500  6.400000
0.019500  6.300000
0.016500  6.500000
0.009000  6.300000
0.000700  6.300000
-0.006800  6.600000
-0.015800  6.400000
-0.015800  6.300000
-0.012000  6.500000
-0.009800  6.200000
-0.006800  6.600000
-0.008300  6.200000
-0.006800  6.700000
-0.008300  6.300000
-0.005300  6.500000
-0.004600  6.400000
-0.003000  6.300000
-0.000800  6.700000
-0.001500  6.300000
-0.000800  6.500000
-0.000800  6.400000
-0.001500  6.600000
0.000000  6.300000
-0.001500  6.500000
0.000000  6.400000
0.001500  6.600000
-0.000800  6.600000
0.001500  6.300000
0.001500  6.700000
0.000000  6.300000
0.000700  6.700000
0.001500  6.200000
0.004500  6.500000
0.004500  6.500000
0.003000  6.400000
0.001500  6.500000
0.000700  6.400000
-0.000800  6.500000
-0.002300  6.200000
-0.002300  6.600000
-0.002300  6.200000
-0.001500  6.700000
-0.003000  6.300000
-0.003800  6.600000
-0.003000  6.500000
-0.000800  6.400000
0.000700  6.500000
0.000700  6.400000
0.001500  6.700000
0.003000  6.300000
0.002200  6.400000
0.003000  6.500000
0.002200  6.500000
0.001500  6.400000
0.001500  6.400000
-0.001500  6.600000
-0.000800  6.300000
0.000700  6.700000
0.000700  6.200000
-0.000800  6.700000
-0.001500  6.200000
-0.003000  6.600000
-0.001500  6.300000
-0.001500  6.500000
-0.000800  6.300000
-0.000800  6.200000
-0.002300  6.500000
-0.002300  6.500000
-0.000800  6.600000
-0.000800  6.300000
-0.000800  6.600000
-0.000800  6.400000
-0.000800  6.400000
-0.001500  6.500000
-0.002300  6.500000
-0.003800  6.400000
-0.006000  6.300000
-0.004600  6.700000
-0.004600  6.100000
-0.003800  6.600000
-0.002300  6.200000
-0.002300  6.400000
-0.003000  6.400000
-0.003800  6.400000
-0.005300  6.400000
-0.005300  6.500000
-0.003000  6.400000
-0.003800  6.500000
-0.001500  6.500000
0.000000  6.300000
-0.001500  6.700000
-0.000800  6.300000
-0.000800  6.400000
-0.000800  6.500000
0.000000  6.300000
-0.001500  6.700000
0.000700  6.200000
0.001500  6.500000
0.003000  6.500000
0.001500  6.500000
0.000000  6.500000
0.000700  6.600000
0.000700  6.300000
0.000000  6.700000
0.000000  6.300000
0.001500  6.600000
0.003000  6.400000
0.004500  6.400000
0.003700  6.500000
0.003000  6.300000
0.003700  6.400000
0.002200  6.500000
0.000700  6.500000
0.001500  6.500000
0.001500  6.300000
0.000000  6.300000
-0.001500  6.400000
-0.000800  6.500000
-0.001500  6.300000
-0.001500  6.600000
-0.001500  6.300000
-0.001500  6.600000
-0.000800  6.300000
0.000700  6.600000
-0.000800  6.300000
-0.002300  6.500000
-0.003000  6.400000
-0.002300  6.200000
-0.003000  6.600000
-0.004600  6.400000
-0.004600  6.500000
-0.003800  6.500000
-0.002300  6.500000
0.000700  6.200000
0.001500  6.600000
0.000700  6.300000
0.001500  6.400000
0.000700  6.600000
-0.000800  6.200000
0.000700  6.700000
0.000000  6.200000
-0.000800  6.700000
-0.000800  6.200000
-0.003000  6.500000
-0.003000  6.400000
-0.001500  6.400000
-0.001500  6.400000
0.000700  6.500000
0.000700  6.500000
-0.000800  6.300000
-0.001500  6.700000
-0.002300  6.200000
-0.003000  6.600000
-0.004600  6.200000
-0.004600  6.600000
-0.003800  6.500000
-0.004600  6.300000
-0.003800  6.600000
-0.004600  6.300000
-0.003000  6.500000
-0.002300  6.300000
-0.002300  6.400000
-0.001500  6.400000
-0.003000  6.400000
-0.002300  6.500000
-0.001500  6.400000
-0.003000  6.400000
-0.003000  6.300000
-0.004600  6.500000
-0.000800  6.200000
0.001500  6.700000
-0.000800  6.300000
-0.000800  6.600000
0.001500  6.400000
0.005200  6.600000
0.004500  6.500000
0.003000  6.500000
0.001500  6.500000
0.000700  6.500000
-0.000800  6.400000
0.000700  6.500000
0.000700  6.500000
-0.001500  6.200000
-0.000800  6.500000
0.000700  6.300000
-0.000800  6.200000
-0.000800  6.600000
-0.000800  6.400000
-0.000800  6.500000
-0.000800  6.300000
0.001500  6.500000
0.001500  6.300000
0.000700  6.500000
-0.000800  6.400000
-0.001500  6.500000
-0.001500  6.400000
-0.004600  6.600000
-0.004600  6.500000
-0.004600  6.500000
-0.007500  6.300000
-0.009100  6.400000
-0.008300  6.700000
-0.006800  6.300000
-0.006800  6.500000
-0.004600  6.400000
-0.001500  6.400000
0.000700  6.500000
0.000700  6.300000
-0.000800  6.700000
-0.000800  6.400000
-0.003000  6.400000
-0.002300  6.400000
-0.000800  6.500000
-0.001500  6.300000
-0.001500  6.700000
-0.003800  6.300000
-0.003000  6.600000
-0.002300  6.400000
-0.002300  6.300000
-0.003000  6.700000
-0.000800  6.300000
0.000000  6.600000
0.001500  6.500000
0.002200  6.400000
0.000000  6.400000
-0.000800  6.400000
-0.002300  6.500000
-0.001500  6.500000
-0.000800  6.300000
-0.000800  6.600000
0.000700  6.300000
0.000000  6.300000
0.001500  6.600000
0.000700  6.200000
0.001500  6.500000
0.001500  6.300000
-0.000800  6.700000
0.001500  6.300000
0.003000  6.500000
0.004500  6.500000
0.004500  6.200000
0.002200  6.500000
0.000000  6.300000
0.001500  6.300000
0.000700  6.200000
-0.003000  6.500000
-0.002300  6.300000
-0.003000  6.500000
-0.003000  6.200000
-0.004600  6.400000
-0.001500  6.500000
0.000700  6.200000
0.000000  6.600000
0.000700  6.300000
-0.001500  6.500000
-0.001500  6.200000
-0.001500  6.300000
-0.003000  6.400000
-0.003000  6.500000
-0.003000  6.300000
-0.002300  6.300000
-0.003000  6.500000
-0.002300  6.200000
-0.000800  6.500000
0.002200  6.200000
0.001500  6.500000
0.001500  6.200000
0.001500  6.500000
0.000000  6.300000
-0.002300  6.300000
-0.005300  6.400000
-0.005300  6.200000
-0.006800  6.500000
-0.006000  6.400000
-0.004600  6.300000
-0.003000  6.200000
-0.001500  6.500000
-0.000800  6.300000
-0.000800  6.300000
0.001500  6.500000
0.002200  6.100000
0.001500  6.600000
0.002200  6.100000
0.000700  6.500000
0.000700  6.100000
0.000700  6.300000
-0.000800  6.300000
0.000700  6.300000
0.000700  6.400000
0.000700  6.200000
0.001500  6.500000
0.003700  6.300000
0.004500  6.300000
0.003000  6.100000
0.001500  6.300000
-0.001500  6.100000
-0.003000  6.200000
-0.003000  6.200000
-0.004600  6.200000
-0.004600  6.500000
-0.003800  6.200000
-0.003000  6.700000
-0.002300  6.100000
0.000000  6.600000
0.001500  6.300000
0.003000  6.300000
0.001500  6.200000
0.001500  6.200000
0.000700  6.200000
-0.000800  6.300000
0.000000  6.300000
-0.000800  6.200000
0.000700  6.300000
0.001500  6.100000
-0.000800  6.300000
-0.003000  6.300000
-0.001500  6.200000
-0.003000  6.400000
-0.004600  6.200000
-0.004600  6.400000
-0.004600  6.100000
-0.002300  6.100000
-0.003000  6.300000
-0.005300  6.300000
-0.004600  6.000000
-0.005300  6.400000
-0.003000  6.100000
-0.003000  6.600000
-0.003800  6.100000
-0.003000  6.400000
-0.002300  6.200000
-0.000800  6.000000
-0.001500  6.300000
-0.001500  6.000000
-0.001500  6.200000
-0.002300  6.200000
0.000000  6.100000
0.002200  6.300000
0.000700  6.200000
0.000000  6.200000
0.000700  6.300000
-0.001500  6.200000
-0.001500  6.200000
-0.000800  6.300000
0.000000  6.100000
0.000000  6.300000
-0.000800  5.900000
-0.001500  6.200000
-0.000800  6.100000
-0.000800  6.100000
-0.001500  6.200000
0.000700  6.000000
0.003000  6.200000
0.003000  6.200000
0.002200  6.100000
-0.000800  6.100000
0.001500  6.400000
0.000700  6.100000
-0.000800  6.300000
0.000000  6.100000
-0.001500  6.300000
-0.003000  6.200000
-0.003000  5.900000
-0.003000  6.400000
-0.003000  5.900000
-0.001500  6.500000
0.001500  5.900000
0.003000  6.200000
0.003000  6.100000
0.003000  6.100000
0.002200  6.100000
0.001500  6.100000
0.000000  6.200000
-0.000800  5.800000
-0.000800  6.400000
-0.000800  5.900000
-0.001500  6.200000
0.000700  5.900000
0.000700  6.200000
0.001500  6.100000
0.001500  5.900000
-0.001500  6.300000
-0.001500  5.900000
-0.002300  6.200000
-0.001500  6.000000
-0.000800  6.000000
-0.002300  6.100000
-0.003000  6.000000
-0.003000  6.100000
-0.005300  6.000000
-0.005300  6.100000
-0.003800  6.000000
-0.003000  6.200000
-0.003000  5.900000
-0.002300  6.300000
-0.000800  5.800000
-0.000800  6.200000
0.001500  5.900000
0.002200  6.000000
0.001500  6.100000
0.002200  6.100000
-0.000800  6.100000
-0.001500  6.000000
-0.001500  6.100000
-0.003000  6.000000
-0.002300  6.100000
-0.005300  5.900000
-0.004600  6.100000
-0.002300  5.900000
-0.004600  6.100000
-0.003000  6.200000
-0.000800  5.700000
-0.001500  6.300000
-0.001500  6.000000
-0.002300  6.200000
-0.000800  5.800000
0.001500  6.000000
0.001500  6.200000
0.000700  6.100000
0.000000  5.900000
0.000000  6.000000
-0.000800  6.000000
-0.003000  5.900000
-0.001500  6.100000
-0.000800  5.900000
-0.000800  6.200000
0.001500  5.900000
0.002200  5.900000
0.000000  6.000000
0.000000  6.000000
-0.000800  6.100000
-0.000800  5.700000
0.000000  5.900000
-0.002300  5.900000
-0.001500  5.900000
0.000700  5.800000
0.000700  6.100000
0.000000  5.700000
-0.000800  6.000000
-0.000800  5.900000
-0.001500  6.000000
-0.002300  5.900000
-0.001500  5.900000
-0.001500  6.200000
-0.000800  5.700000
-0.000800  6.100000
-0.001500  5.900000
-0.001500  5.900000
-0.001500  5.900000
-0.003000  5.800000
-0.003000  5.900000
-0.001500  5.900000
-0.000800  5.900000
-0.000800  5.900000
-0.003000  6.100000
-0.003000  5.700000
-0.003000  6.200000
-0.001500  5.700000
-0.001500  6.100000
-0.002300  5.900000
-0.003000  5.900000
-0.000800  5.800000
0.000700  5.800000
0.001500  6.000000
0.000700  5.900000
-0.000800  5.800000
-0.001500  5.900000
-0.004600  5.900000
-0.003800  5.700000
-0.000800  5.900000
-0.000800  5.800000
-0.000800  5.800000
-0.001500  5.800000
-0.001500  5.700000
-0.000800  6.200000
-0.001500  5.500000
-0.001500  6.000000
0.000700  5.700000
0.000000  5.900000
-0.000800  5.800000
0.000700  5.800000
0.000000  5.900000
0.001500  5.800000
0.000000  5.800000
-0.000800  5.900000
0.001500  5.800000
-0.001500  5.700000
-0.001500  6.000000
-0.000800  5.600000
0.000000  5.900000
0.003000  5.600000
0.001500  5.800000
-0.000800  5.700000
-0.000800  5.800000
-0.000800  5.900000
-0.000800  5.500000
-0.000800  5.800000
-0.001500  5.800000
-0.001500  5.800000
-0.002300  5.600000
-0.001500  5.900000
-0.001500  5.700000
-0.003800  5.800000
-0.003000  5.800000
-0.001500  5.600000
0.000000  5.900000
0.000700  5.500000
-0.000800  6.100000
-0.000800  5.600000
0.000000  5.800000
0.000000  5.600000
0.000700  5.600000
0.000000  5.700000
-0.001500  5.800000
-0.000800  5.800000
-0.000800  5.800000
-0.003000  5.600000
-0.003000  5.800000
-0.000800  5.800000
0.000700  5.600000
0.000700  5.900000
-0.001500  5.700000
-0.001500  5.800000
-0.000800  5.700000
0.000700  5.600000
0.000700  5.900000
-0.000800  5.600000
-0.002300  5.800000
-0.000800  5.800000
0.000700  5.600000
0.000700  5.700000
0.000000  6.000000
0.000700  5.500000
0.002200  5.800000
0.003000  5.700000
0.003000  5.600000
0.001500  5.800000
0.000000  5.500000
0.000700  5.600000
0.000700  5.500000
0.000000  5.600000
-0.000800  5.600000
0.000000  5.700000
-0.000800  5.800000
-0.001500  5.600000
-0.001500  5.700000
-0.003000  5.600000
-0.003800  5.500000
-0.003000  5.600000
-0.001500  5.600000
-0.001500  5.500000
-0.003000  5.800000
-0.002300  5.300000
-0.001500  5.600000
-0.000800  5.500000
0.000700  5.600000
0.000700  5.600000
0.000700  5.500000
0.000700  5.600000
-0.001500  5.600000
-0.004600  5.500000
-0.004600  5.600000
-0.003000  5.500000
-0.002300  5.500000
-0.000800  5.600000
-0.002300  5.300000
-0.001500  5.600000
-0.001500  5.500000
-0.002300  5.400000
-0.000800  5.800000
0.000700  5.300000
0.001500  5.700000
0.001500  5.300000
0.000700  5.600000
0.000700  5.300000
0.000000  5.400000
-0.001500  5.600000
-0.002300  5.600000
-0.001500  5.400000
-0.001500  5.400000
-0.001500  5.600000
-0.001500  5.300000
-0.002300  5.700000
-0.003000  5.300000
-0.003000  5.600000
-0.004600  5.300000
-0.004600  5.700000
-0.003800  5.500000
-0.003000  5.400000
0.000000  5.500000
0.000000  5.300000
-0.000800  5.600000
0.000700  5.300000
-0.000800  5.300000
0.000000  5.400000
0.002200  5.700000
0.000000  5.400000
-0.003000  5.700000
-0.003000  5.300000
-0.003000  5.400000
-0.003000  5.400000
-0.004600  5.300000
-0.005300  5.600000
-0.004600  5.300000
-0.004600  5.800000
-0.004600  5.100000
-0.004600  5.500000
-0.001500  5.300000
-0.000800  5.500000
0.001500  5.600000
0.004500  5.400000
0.003000  5.100000
0.000000  5.600000
-0.001500  5.200000
-0.002300  5.500000
-0.000800  5.200000
-0.000800  5.300000
-0.000800  5.300000
0.000700  5.100000
-0.000800  5.500000
-0.000800  5.300000
0.000000  5.300000
-0.000800  5.300000
-0.000800  5.300000
-0.000800  5.300000
-0.000800  5.200000
-0.000800  5.200000
-0.002300  5.200000
-0.003000  5.300000
-0.001500  5.100000
-0.001500  5.300000
0.000000  5.000000
-0.000800  5.500000
-0.003000  5.000000
-0.003800  5.300000
-0.004600  5.300000
-0.002300  5.100000
-0.001500  5.300000
0.001500  5.000000
0.000700  5.100000
-0.001500  5.200000
0.000000  5.300000
0.000700  5.100000
0.002200  5.400000
0.003700  5.000000
0.002200  5.300000
0.000700  5.000000
0.000700  5.000000
0.001500  5.100000
-0.000800  5.000000
0.000700  5.300000
0.001500  4.900000
0.003000  5.300000
0.000000  4.900000
-0.000800  5.100000
-0.001500  5.100000
-0.002300  5.200000
-0.001500  5.000000
-0.004600  5.000000
-0.002300  5.200000
-0.000800  4.900000
0.000000  5.200000
0.000000  4.900000
0.000000  5.300000
0.001500  4.900000
0.001500  5.300000
0.000700  5.000000
0.000000  4.900000
-0.000800  5.100000
-0.003000  4.700000
-0.004600  5.100000
-0.005300  4.900000
-0.004600  5.000000
-0.003000  4.900000
-0.000800  4.800000
0.000000  4.900000
-0.001500  4.900000
-0.000800  4.700000
-0.003000  4.800000
-0.003000  5.000000
-0.000800  4.600000
-0.003000  5.100000
-0.003000  4.800000
-0.001500  5.000000
0.000700  4.600000
0.003000  4.800000
0.000700  4.800000
0.000700  4.800000
0.001500  4.800000
0.001500  4.800000
0.003000  4.700000
0.001500  4.600000
-0.000800  4.800000
-0.001500  4.600000
-0.001500  4.800000
-0.002300  4.700000
-0.003800  4.500000
-0.001500  4.600000
-0.001500  4.500000
-0.004600  4.800000
-0.004600  4.500000
-0.005300  4.900000
-0.005300  4.500000
-0.005300  4.600000
-0.005300  4.500000
-0.003000  4.600000
0.001500  4.500000
0.001500  4.800000
-0.001500  4.400000
-0.000800  4.600000
-0.000800  4.600000
-0.000800  4.400000
0.001500  4.500000
-0.001500  4.200000
-0.003800  4.500000
-0.003000  4.300000
-0.003000  4.300000
-0.002300  4.500000
-0.004600  4.200000
-0.003000  4.200000
-0.002300  4.100000
-0.004600  4.200000
-0.001500  4.200000
0.000700  4.300000
-0.000800  4.000000
0.002200  4.400000
0.005200  4.000000
0.009000  4.300000
0.009700  4.000000
0.008200  4.100000
0.008200  4.000000
0.004500  3.900000
0.003000  4.100000
-0.000800  3.900000
-0.003000  4.000000
-0.000800  3.800000
0.000700  3.900000
0.000700  3.800000
0.000000  3.900000
-0.000800  3.600000
-0.001500  3.900000
-0.003000  3.600000
-0.003800  3.700000
-0.004600  3.600000
-0.005300  3.500000
-0.004600  3.800000
-0.004600  3.300000
-0.004600  3.800000
-0.003800  3.300000
-0.004600  3.600000
-0.002300  3.500000
-0.002300  3.400000
-0.006000  3.300000
-0.005300  3.200000
-0.004600  3.300000
-0.002300  3.100000
-0.003000  3.300000
-0.003000  2.900000
-0.007500  3.300000
-0.012800  3.000000
-0.009800  3.100000
-0.006000  2.900000
-0.002300  2.800000
0.003000  3.000000
0.008200  2.500000
0.012000  3.000000
0.010500  2.400000
0.008200  2.600000
0.006000  2.600000
0.004500  2.400000
0.003000  2.400000
0.000700  2.400000
0.001500  2.400000
-0.000800  2.100000
-0.001500  2.500000
-0.002300  2.000000
-0.004600  2.300000
-0.006800  1.800000
-0.006000  2.000000
-0.004600  1.900000
-0.004600  1.600000
-0.004600  1.700000
-0.004600  1.600000
-0.006000  1.500000
-0.006800  1.600000
-0.003000  1.500000
-0.001500  1.300000
0.000000  1.300000
0.001500  1.200000
0.001500  1.200000
0.004500  1.200000
0.006000  0.900000
0.003000  1.100000
-0.000800  0.900000
-0.001500  1.000000
0.000000  0.700000
-0.000800  0.900000
0.000000  0.400000
-0.000800  0.500000
-0.000800  0.400000
0.000000  0.500000
0.000700  0.400000
0.001500  0.200000
0.001500  0.400000
-0.002300  0.000000
-0.005300  0.000000
-0.005300  -0.200000
-0.004600  0.000000
-0.002300  -0.100000
-0.002300  -0.500000
0.000700  -0.200000
0.003700  -0.600000
0.003700  -0.500000
0.003700  -0.600000
0.000700  -0.700000
-0.001500  -0.800000
-0.003000  -1.100000
-0.001500  -1.000000
0.000700  -1.000000
-0.000800  -1.200000
-0.003000  -1.300000
-0.005300  -1.400000
-0.003000  -1.600000
-0.002300  -1.500000
-0.003000  -1.800000
-0.003000  -1.800000
-0.001500  -1.900000
0.000700  -2.200000
-0.001500  -2.100000
-0.003000  -2.500000
-0.001500  -2.400000
0.000700  -2.500000
-0.000800  -2.500000
-0.000800  -2.600000
-0.001500  -2.600000
-0.001500  -3.200000
0.000700  -2.900000
0.003000  -3.400000
0.004500  -3.300000
0.004500  -3.500000
0.003700  -3.700000
0.002200  -3.600000
0.003000  -4.000000
0.003000  -3.900000
0.002200  -4.000000
0.002200  -4.300000
0.003700  -4.200000
0.000700  -4.500000
-0.001500  -4.500000
-0.003000  -4.600000
-0.006000  -4.500000
-0.004600  -5.100000
-0.004600  -4.900000
-0.005300  -5.400000
-0.004600  -5.200000
-0.004600  -5.700000
-0.004600  -5.700000
-0.004600  -5.700000
-0.003000  -6.000000
-0.001500  -6.000000
-0.000800  -6.200000
0.002200  -6.500000
0.001500  -6.400000
0.000700  -6.700000
0.000700  -6.900000
0.003000  -7.100000
0.003000  -7.200000
0.000000  -7.400000
-0.000800  -7.400000
0.000000  -7.900000
0.001500  -7.700000
0.000700  -8.300000
-0.000800  -8.000000
-0.003000  -8.600000
-0.003000  -8.500000
-0.003800  -8.600000
-0.006000  -9.000000
-0.007500  -9.000000
-0.006800  -9.400000
-0.005300  -9.500000
-0.005300  -9.700000
-0.004600  -9.900000
-0.001500  -10.300000
-0.000800  -10.100000
-0.000800  -10.700000
-0.000800  -10.600000
0.000700  -11.000000
0.001500  -11.100000
0.004500  -11.200000
0.006000  -11.700000
0.003000  -11.400000
0.000700  -12.100000
0.001500  -11.800000
0.003000  -12.400000
0.002200  -12.500000
-0.000800  -12.900000
-0.001500  -12.900000
-0.000800  -13.300000
0.000000  -13.500000
0.000700  -13.500000
-0.003000  -13.900000
-0.003800  -13.800000
-0.006000  -14.500000
-0.008300  -14.400000
-0.006800  -14.900000
-0.007500  -14.700000
-0.006800  -15.200000
-0.004600  -15.300000
-0.003000  -15.600000
-0.003800  -15.800000
-0.005300  -15.900000
-0.006000  -16.200000
-0.004600  -16.200000
-0.000800  -16.400000
-0.002300  -16.600000
-0.000800  -17.000000
0.000000  -17.200000
-0.000800  -17.400000
-0.001500  -17.800000
0.000000  -17.600000
0.003000  -18.100000
0.003000  -17.900000
0.000000  -18.500000
-0.001500  -18.400000
-0.001500  -18.700000
-0.003000  -19.000000
0.000000  -19.000000
0.002200  -19.100000
0.003000  -19.400000
0.003000  -19.500000
0.001500  -19.600000
-0.000800  -20.000000
-0.003000  -19.800000
-0.006000  -20.400000
-0.006800  -20.300000
-0.001500  -20.700000
-0.003000  -20.800000
-0.005300  -20.700000
-0.006000  -21.200000
-0.008300  -21.000000
-0.006800  -21.600000
-0.005300  -21.400000
-0.004600  -21.700000
-0.002300  -21.800000
-0.005300  -22.100000
-0.004600  -22.100000
0.000700  -22.500000
0.003700  -22.300000
0.006700  -22.600000
0.006700  -22.900000
0.007500  -22.700000
0.008200  -23.200000
0.008200  -23.200000
0.009000  -23.400000
0.006700  -23.700000
0.004500  -23.600000
0.001500  -24.200000
0.000000  -23.900000
-0.000800  -24.200000
-0.002300  -24.300000
-0.003000  -24.700000
-0.004600  -24.600000
-0.005300  -25.100000
-0.008300  -24.800000
-0.009100  -25.300000
-0.008300  -25.200000
-0.006800  -25.500000
-0.004600  -25.700000
-0.003800  -25.700000
-0.001500  -26.200000
-0.001500  -26.100000
-0.001500  -26.200000
-0.001500  -26.500000
0.000700  -26.400000
0.003000  -26.700000
0.003000  -27.000000
0.002200  -27.100000
0.001500  -27.200000
0.000700  -27.500000
0.000000  -27.200000
0.001500  -27.700000
0.004500  -27.600000
0.004500  -28.000000
0.000700  -28.000000
-0.000800  -28.300000
-0.000800  -28.700000
-0.000800  -28.400000
0.000700  -28.800000
0.000000  -28.800000
-0.000800  -29.100000
-0.000800  -29.200000
-0.001500  -29.300000
-0.003000  -29.500000
-0.003000  -29.900000
-0.002300  -29.700000
0.002200  -30.000000
0.003000  -30.200000
0.003700  -30.000000
0.004500  -30.600000
0.003700  -30.300000
0.003000  -30.800000
0.003000  -30.700000
0.004500  -31.200000
0.003000  -31.100000
0.000000  -31.100000
-0.000800  -31.600000
-0.001500  -31.600000
-0.000800  -31.800000
-0.002300  -32.000000
-0.003800  -32.100000
-0.003000  -32.000000
-0.003000  -32.500000
-0.002300  -32.500000
-0.001500  -32.800000
-0.001500  -32.900000
0.000700  -32.900000
0.000700  -33.300000
0.000000  -32.900000
-0.001500  -33.500000
-0.003800  -33.500000
-0.003800  -33.700000
-0.004600  -34.000000
-0.003800  -33.800000
-0.003000  -34.100000
-0.003000  -34.300000
0.001500  -34.500000
0.005200  -34.300000
0.007500  -34.900000
0.003000  -34.500000
0.001500  -35.000000
0.000700  -34.800000
-0.003000  -35.100000
-0.003800  -35.200000
-0.003000  -35.300000
-0.002300  -35.600000
-0.003000  -35.400000
-0.001500  -35.900000
-0.003800  -35.800000
-0.003000  -36.000000
-0.000800  -36.200000
0.000000  -36.200000
0.000700  -36.200000
0.000700  -36.500000
-0.002300  -36.800000
-0.003000  -36.600000
-0.000800  -37.200000
0.000700  -36.900000
-0.000800  -37.500000
-0.003000  -37.400000
-0.004600  -37.500000
-0.004600  -37.800000
-0.003000  -37.700000
-0.000800  -38.000000
0.001500  -38.000000
0.000700  -38.100000
0.000700  -38.300000
0.000700  -38.200000
-0.002300  -38.500000
-0.002300  -38.800000
-0.004600  -38.900000
-0.005300  -38.900000
-0.001500  -39.100000
-0.001500  -39.100000
-0.006000  -39.600000
-0.008300  -39.200000
-0.005300  -39.700000
-0.004600  -39.600000
-0.003800  -39.900000
-0.003000  -40.100000
-0.001500  -40.100000
0.000000  -40.200000
0.001500  -40.500000
0.002200  -40.500000
0.000700  -40.700000
0.000700  -41.000000
0.000700  -41.000000
0.002200  -41.200000
0.000000  -41.300000
-0.001500  -41.400000
-0.000800  -41.800000
0.000000  -41.500000
0.001500  -42.100000
-0.001500  -41.800000
-0.003000  -42.200000
-0.003000  -42.200000
-0.004600  -42.300000
-0.003800  -42.600000
-0.004600  -42.600000
-0.003000  -42.800000
-0.000800  -43.000000
0.000700  -43.000000
-0.000800  -43.000000
-0.000800  -43.400000
-0.000800  -43.100000
-0.000800  -43.700000
0.000700  -43.600000
0.002200  -43.700000
0.003000  -44.100000
0.001500  -43.800000
0.001500  -44.400000
-0.000800  -43.900000
-0.001500  -44.400000
0.000700  -44.500000
-0.003800  -44.600000
-0.003000  -44.700000
-0.001500  -44.900000
-0.000800  -44.800000
-0.000800  -45.000000
-0.003000  -45.200000
-0.001500  -45.100000
0.000700  -45.600000
0.002200  -45.400000
0.003000  -45.600000
0.003000  -45.800000
0.003000  -45.800000
0.004500  -46.000000
0.000000  -46.100000
-0.000800  -46.300000
-0.000800  -46.300000
-0.001500  -46.400000
0.000000  -46.800000
-0.001500  -46.900000
-0.002300  -46.800000
-0.003800  -47.300000
-0.003000  -47.100000
-0.000800  -47.500000
-0.000800  -47.400000
0.000000  -47.500000
-0.003000  -47.800000
-0.001500  -47.700000
-0.001500  -48.100000
-0.003000  -48.100000
-0.003000  -48.200000
-0.004600  -48.400000
-0.003000  -48.500000
-0.000800  -48.700000
-0.000800  -48.700000
0.000700  -49.000000
0.004500  -48.900000
0.008200  -49.200000
0.009000  -49.000000
0.009000  -49.600000
0.004500  -49.300000
0.001500  -49.600000
-0.001500  -49.600000
-0.005300  -49.700000
-0.003800  -50.000000
-0.003800  -49.900000
-0.001500  -50.200000
-0.000800  -50.200000
0.001500  -50.300000
0.001500  -50.500000
0.003000  -50.600000
0.003700  -50.500000
-0.000800  -50.800000
-0.001500  -51.000000
-0.000800  -50.800000
-0.001500  -51.300000
-0.003000  -51.100000
-0.004600  -51.600000
-0.003000  -51.300000
-0.000800  -51.700000
-0.000800  -51.600000
-0.001500  -51.800000
-0.003000  -52.100000
-0.003800  -52.100000
-0.003000  -52.200000
-0.001500  -52.300000
0.000000  -52.600000
0.000000  -52.500000
0.001500  -52.900000
0.003000  -52.900000
0.003000  -52.800000
0.002200  -53.300000
0.003700  -53.000000
0.009000  -53.500000
0.006700  -53.400000
0.000700  -53.600000
-0.001500  -53.600000
-0.004600  -53.800000
[truncated: 56,004 more chars]
