# Supplementary material for: Extracting time-frequency feature of single-channel vastus medialis EMG signals for knee exercise pattern recognition
Source: PLoS One. 2017 Jul 10;12(7):e0180526. doi: 10.1371/journal.pone.0180526 (PMC5503271; doi:10.1371/journal.pone.0180526)
Supplement: S1 File — The EMG orignial data of the vastus medialis muscle of the detected leg from 14 healthy subjects were collected and recorded in the file while performing three exercise programs, i.e., leg extension from a sitting position (sitting), flexion of the leg up (standing), and gait (walking). (ZIP) [file pone.0180526.s001.zip › Data/13gait.txt]

File Name: 13gait.log
Channel 3: 'Vasto Medial', 19740 values, engineering units: mV, no filters.
Channel 5: 'Flexo', 19740 values, engineering units: deg, no filters.
Digitals combined (event=16, d=8, c=4, b=2, a=1): 19740 values, .
0.000700  79.200000
0.001500  79.100000
-0.000800  79.200000
-0.003000  79.300000
-0.003000  79.100000
-0.000800  79.200000
-0.000800  79.400000
-0.003000  79.000000
-0.004600  79.300000
-0.001500  79.100000
0.000700  79.100000
0.000000  79.200000
0.000700  79.200000
0.000000  79.200000
0.000700  79.200000
-0.000800  79.000000
0.000000  79.300000
0.002200  79.400000
0.000700  79.000000
0.003000  79.300000
0.002200  79.200000
0.002200  79.200000
0.001500  79.300000
0.000000  79.100000
-0.001500  79.300000
-0.004600  79.200000
-0.005300  79.300000
-0.005300  79.200000
-0.003000  79.300000
-0.001500  79.200000
-0.002300  79.200000
-0.000800  79.200000
-0.001500  79.300000
0.000700  79.300000
0.003000  79.200000
0.000700  79.300000
0.000700  79.100000
0.000700  79.600000
0.000700  79.100000
0.003000  79.400000
0.003000  79.100000
0.001500  79.300000
-0.000800  79.200000
-0.000800  79.300000
0.000700  79.200000
-0.001500  79.400000
-0.001500  79.200000
-0.001500  79.200000
-0.001500  79.300000
-0.001500  79.000000
-0.003800  79.600000
-0.002300  79.100000
-0.003000  79.300000
-0.003000  79.300000
-0.001500  79.100000
-0.002300  79.400000
-0.001500  79.000000
-0.000800  79.500000
0.000700  79.200000
0.000700  79.300000
0.001500  79.300000
0.001500  79.300000
0.001500  79.300000
0.003000  79.200000
0.001500  79.300000
0.001500  79.300000
0.005200  79.400000
0.006000  79.100000
0.003000  79.400000
0.000000  78.900000
0.000000  79.400000
0.001500  79.000000
0.000700  79.300000
-0.000800  79.200000
-0.000800  79.200000
0.001500  79.300000
0.000000  79.200000
-0.000800  79.200000
0.000700  79.300000
-0.000800  79.300000
0.000700  79.100000
0.000700  79.300000
0.000000  79.200000
0.000700  79.200000
0.000000  79.300000
-0.001500  79.200000
-0.000800  79.300000
-0.000800  79.000000
-0.002300  79.400000
-0.000800  79.000000
-0.000800  79.500000
0.000000  79.300000
-0.000800  79.300000
-0.000800  79.300000
0.000700  79.300000
0.000700  79.000000
0.000700  79.300000
0.001500  79.200000
0.001500  79.200000
0.003000  79.300000
0.003000  79.100000
0.002200  79.300000
0.001500  79.200000
0.003000  79.400000
0.002200  79.200000
0.001500  79.200000
0.001500  79.300000
0.000700  79.200000
0.000700  79.200000
-0.001500  79.200000
0.000000  79.200000
-0.001500  79.100000
-0.003000  79.400000
-0.000800  79.000000
-0.000800  79.300000
0.000700  79.100000
0.000700  79.500000
0.000700  79.200000
0.000000  79.200000
-0.000800  79.300000
-0.000800  79.200000
-0.000800  79.300000
-0.000800  79.200000
-0.000800  79.300000
-0.000800  79.300000
-0.003000  79.300000
-0.003000  79.000000
-0.003000  79.500000
-0.004600  79.100000
-0.005300  79.400000
-0.003000  79.200000
-0.004600  79.200000
-0.003800  79.400000
-0.003000  79.000000
-0.003800  79.400000
-0.001500  79.000000
-0.000800  79.600000
0.000000  79.000000
-0.001500  79.300000
-0.003000  79.300000
-0.000800  79.200000
0.000700  79.300000
0.000700  79.200000
0.000700  79.400000
-0.000800  79.000000
0.000000  79.600000
0.001500  79.100000
0.003000  79.400000
0.003700  79.000000
0.005200  79.200000
0.004500  79.200000
0.003700  79.100000
0.005200  79.300000
0.004500  79.200000
0.002200  79.500000
-0.000800  79.300000
-0.002300  79.200000
-0.001500  79.200000
-0.000800  79.200000
0.000700  79.200000
0.000000  79.300000
-0.000800  79.200000
-0.001500  79.300000
0.000000  79.300000
0.000700  79.200000
-0.001500  79.400000
-0.000800  79.000000
0.000700  79.600000
-0.000800  78.900000
-0.000800  79.400000
0.003000  79.300000
0.002200  79.200000
0.001500  79.300000
0.002200  79.200000
0.001500  79.100000
0.001500  79.300000
0.003700  79.200000
0.003700  79.300000
0.000700  79.400000
0.000000  79.200000
-0.001500  79.300000
-0.000800  79.300000
-0.001500  79.300000
-0.003800  79.300000
-0.003000  79.200000
-0.003000  79.400000
-0.001500  79.200000
0.001500  79.300000
0.003000  79.400000
0.002200  79.300000
0.000700  79.100000
-0.000800  79.500000
-0.001500  79.100000
-0.002300  79.400000
-0.003800  79.100000
-0.003800  79.400000
-0.003000  79.100000
-0.000800  79.200000
0.001500  79.400000
0.002200  79.200000
0.002200  79.400000
0.001500  79.200000
0.001500  79.200000
0.003000  79.300000
0.002200  79.300000
0.000700  79.400000
0.001500  79.600000
0.002200  79.200000
0.001500  79.300000
0.002200  79.300000
0.000000  79.200000
0.000000  79.400000
0.000000  79.300000
0.000700  79.500000
0.000700  79.200000
-0.000800  79.500000
0.000700  79.300000
0.001500  79.500000
0.001500  79.300000
-0.000800  79.200000
0.000000  79.300000
0.000000  79.300000
-0.002300  79.500000
-0.003000  79.200000
-0.004600  79.500000
-0.005300  79.200000
-0.005300  79.600000
-0.003800  79.100000
-0.004600  79.600000
-0.003000  79.300000
-0.000800  79.400000
0.001500  79.300000
0.002200  79.300000
0.001500  79.600000
0.001500  79.300000
0.001500  79.400000
0.000700  79.300000
0.001500  79.300000
0.001500  79.200000
0.001500  79.500000
0.001500  79.200000
0.001500  79.400000
0.001500  79.400000
0.000700  79.300000
0.000700  79.500000
-0.000800  79.200000
0.000000  79.600000
-0.000800  79.200000
0.000700  79.800000
0.001500  79.300000
0.000700  79.300000
0.001500  79.500000
0.000700  79.500000
0.000000  79.500000
0.000000  79.800000
0.001500  79.400000
0.000700  79.600000
0.000700  79.600000
0.001500  79.400000
0.000000  79.600000
-0.000800  79.300000
-0.001500  79.500000
-0.000800  79.300000
-0.000800  79.400000
-0.001500  79.500000
-0.000800  79.300000
-0.001500  79.600000
-0.002300  79.400000
-0.000800  79.300000
-0.000800  79.500000
-0.002300  79.600000
-0.002300  79.300000
-0.003000  79.600000
-0.001500  79.200000
-0.000800  79.700000
-0.001500  79.300000
-0.000800  79.400000
0.000700  79.500000
0.000700  79.300000
0.000700  79.600000
0.000000  79.400000
0.003000  79.600000
0.006000  79.500000
0.003700  79.400000
0.003700  79.600000
0.001500  79.600000
0.002200  79.300000
0.004500  79.600000
0.002200  79.400000
0.000700  79.500000
-0.003000  79.600000
-0.003800  79.200000
-0.000800  79.600000
0.000700  79.200000
0.001500  79.800000
0.000700  79.300000
-0.001500  79.700000
-0.003000  79.400000
-0.004600  79.600000
-0.004600  79.500000
-0.003000  79.600000
-0.000800  79.500000
0.003000  79.400000
0.004500  79.800000
0.000000  79.500000
-0.001500  79.800000
-0.001500  79.400000
-0.002300  79.600000
-0.000800  79.400000
0.000000  79.600000
-0.000800  79.700000
-0.000800  79.400000
-0.000800  79.900000
0.001500  79.300000
-0.000800  79.600000
-0.000800  79.600000
-0.000800  79.600000
-0.000800  79.600000
-0.000800  79.700000
-0.001500  79.500000
-0.004600  79.600000
-0.004600  79.600000
-0.004600  79.500000
-0.003800  79.600000
-0.000800  79.500000
-0.002300  79.800000
-0.001500  79.300000
0.000700  79.800000
0.003000  79.500000
0.002200  79.600000
0.001500  79.600000
0.003000  79.600000
0.000700  79.600000
-0.000800  79.900000
0.000000  79.600000
0.000000  79.600000
0.001500  79.800000
0.003000  79.500000
0.002200  79.800000
0.003700  79.500000
0.003000  79.500000
0.003000  79.600000
0.004500  79.600000
0.004500  79.800000
0.004500  79.500000
0.004500  79.800000
0.003000  79.600000
0.001500  79.600000
0.000000  79.600000
-0.001500  79.600000
0.000700  79.400000
-0.000800  80.000000
-0.001500  79.400000
-0.002300  79.700000
-0.003000  79.600000
-0.001500  79.800000
-0.003000  79.700000
-0.003000  79.400000
-0.002300  79.900000
-0.003000  79.600000
-0.002300  79.600000
-0.004600  79.700000
-0.003000  79.700000
0.000000  79.600000
-0.000800  79.700000
-0.000800  79.500000
0.000000  79.700000
0.000000  79.600000
0.000700  79.600000
0.000700  79.800000
0.000000  79.400000
-0.000800  79.900000
-0.001500  79.400000
-0.000800  80.000000
0.000700  79.600000
0.000700  79.800000
-0.000800  79.600000
-0.000800  79.500000
0.001500  79.800000
0.000700  79.800000
0.000000  79.900000
-0.001500  79.800000
-0.002300  79.800000
-0.001500  79.600000
0.001500  79.800000
0.003000  79.600000
0.001500  80.100000
0.000700  79.600000
-0.003000  80.000000
-0.001500  79.600000
0.000000  79.900000
0.000000  79.700000
0.000000  79.600000
-0.000800  80.000000
-0.000800  79.700000
-0.000800  79.600000
0.000000  79.600000
0.000000  79.900000
0.001500  79.600000
0.002200  79.900000
0.001500  79.700000
0.000700  79.800000
-0.000800  79.900000
-0.001500  79.600000
0.000000  79.900000
0.000000  79.600000
0.000000  79.900000
0.002200  79.600000
0.001500  79.900000
0.003000  79.600000
0.003000  79.800000
0.000700  79.800000
0.001500  79.900000
-0.000800  79.600000
0.000700  80.100000
0.003000  79.500000
0.000700  80.000000
0.000700  79.600000
0.000700  79.900000
0.001500  79.900000
0.002200  79.800000
0.000700  79.900000
0.001500  79.600000
0.000700  80.000000
0.000000  79.700000
0.000700  79.900000
0.000700  79.700000
-0.000800  79.700000
-0.001500  79.700000
-0.000800  80.000000
-0.003000  79.700000
-0.004600  79.900000
-0.001500  79.900000
-0.000800  79.600000
0.000000  80.000000
-0.000800  79.500000
0.000000  80.100000
-0.001500  79.600000
-0.001500  80.100000
-0.000800  79.600000
-0.001500  79.900000
-0.001500  80.000000
-0.003000  79.800000
-0.003800  79.900000
-0.003000  79.800000
-0.002300  79.900000
-0.001500  79.600000
-0.000800  79.900000
-0.000800  79.500000
0.002200  80.100000
0.002200  79.600000
0.000000  80.000000
0.000700  79.700000
0.000700  80.000000
0.000700  79.900000
0.001500  79.700000
-0.000800  80.100000
-0.002300  79.700000
-0.002300  79.900000
-0.000800  79.800000
-0.000800  79.800000
-0.003000  79.600000
-0.000800  79.900000
0.000700  79.700000
0.000700  79.900000
0.001500  79.800000
0.000700  79.700000
0.001500  79.900000
0.001500  79.700000
0.001500  80.000000
0.000700  79.700000
0.000700  80.100000
0.001500  79.600000
0.003000  79.700000
0.003000  79.800000
0.000700  79.800000
-0.000800  79.700000
0.000700  80.000000
0.003000  79.500000
0.000700  80.000000
0.003000  79.800000
0.002200  79.600000
0.001500  79.800000
0.001500  79.600000
0.000000  79.800000
0.000000  79.600000
-0.001500  79.900000
-0.003000  79.700000
-0.003800  79.700000
-0.003000  79.900000
-0.002300  79.700000
-0.003800  79.600000
-0.004600  79.800000
-0.006800  79.800000
-0.005300  79.600000
-0.006800  79.800000
-0.006800  79.600000
-0.003000  80.000000
-0.001500  79.500000
-0.001500  80.100000
0.000000  79.600000
0.000000  79.900000
0.000700  79.600000
0.001500  79.700000
0.000700  79.700000
0.001500  79.600000
0.003000  79.700000
0.001500  79.600000
0.000000  79.700000
-0.000800  79.600000
0.001500  79.900000
0.003000  79.600000
0.004500  80.000000
0.003000  79.600000
0.002200  79.900000
0.003000  79.500000
0.002200  79.700000
0.002200  79.800000
0.000700  79.600000
0.001500  79.900000
0.000700  79.600000
-0.000800  79.800000
-0.001500  79.800000
-0.001500  79.600000
-0.001500  79.800000
-0.001500  79.900000
-0.000800  79.600000
-0.000800  79.900000
0.001500  79.600000
0.002200  79.600000
0.003000  79.800000
0.003000  79.600000
0.002200  79.900000
0.003000  79.400000
0.000000  79.900000
-0.001500  79.600000
-0.001500  79.900000
-0.000800  79.600000
0.000000  79.600000
0.000700  79.800000
0.000700  79.600000
0.001500  79.600000
0.001500  79.900000
0.001500  79.500000
0.000700  79.600000
0.001500  79.600000
0.002200  79.600000
0.001500  79.800000
0.000700  79.500000
-0.002300  79.800000
-0.005300  79.600000
-0.003000  79.600000
-0.002300  79.600000
-0.003800  79.600000
-0.002300  79.600000
-0.003800  79.600000
-0.003800  79.700000
-0.003000  79.700000
-0.001500  79.600000
-0.000800  79.600000
-0.001500  79.700000
0.002200  79.400000
0.000000  80.000000
-0.001500  79.500000
-0.001500  79.900000
-0.001500  79.600000
0.000000  79.700000
0.000700  79.500000
0.001500  79.600000
0.001500  79.600000
0.003000  79.500000
0.003000  79.600000
0.003000  79.600000
0.001500  79.700000
0.000700  79.300000
0.000700  79.800000
0.001500  79.500000
0.003000  79.800000
0.003000  79.300000
0.001500  79.700000
0.000700  79.600000
0.000700  79.500000
-0.000800  79.700000
-0.000800  79.600000
-0.000800  79.800000
-0.000800  79.600000
0.000000  79.500000
0.000700  79.600000
0.000700  79.600000
0.000700  79.500000
0.001500  79.700000
0.000700  79.600000
0.000700  79.600000
0.000700  79.600000
0.001500  79.600000
0.004500  79.600000
0.001500  79.400000
0.002200  79.700000
0.002200  79.300000
-0.000800  79.900000
-0.001500  79.400000
-0.003800  79.600000
-0.003000  79.600000
-0.002300  79.500000
-0.003800  79.400000
-0.001500  80.000000
-0.001500  79.500000
-0.001500  79.600000
-0.001500  79.500000
-0.001500  79.600000
-0.001500  79.600000
-0.000800  79.400000
-0.001500  79.700000
-0.004600  79.500000
-0.002300  79.700000
-0.000800  79.500000
-0.000800  79.600000
0.000000  79.500000
-0.001500  79.600000
0.000700  79.600000
-0.000800  79.600000
0.000000  79.600000
0.001500  79.500000
0.000700  79.600000
0.001500  79.400000
-0.000800  79.900000
0.000700  79.200000
0.003000  79.700000
0.001500  79.400000
0.001500  79.700000
0.001500  79.400000
0.002200  79.600000
0.000700  79.600000
0.000700  79.500000
-0.001500  79.600000
-0.003000  79.600000
-0.006000  79.600000
-0.006000  79.300000
-0.002300  79.600000
0.000000  79.300000
0.000700  79.800000
0.000700  79.400000
0.003000  79.800000
0.004500  79.500000
0.003700  79.600000
0.003000  79.600000
0.000700  79.400000
0.000700  79.700000
0.000700  79.300000
0.000700  79.600000
0.000700  79.500000
-0.002300  79.600000
-0.003000  79.600000
-0.002300  79.600000
-0.003800  79.400000
-0.002300  79.700000
0.001500  79.600000
0.000700  79.600000
-0.000800  79.600000
0.000700  79.300000
-0.001500  79.900000
-0.003800  79.400000
-0.001500  79.600000
-0.001500  79.300000
-0.002300  79.600000
-0.003800  79.500000
-0.003000  79.600000
-0.001500  79.500000
-0.002300  79.700000
-0.000800  79.500000
0.000000  79.600000
0.001500  79.600000
0.000000  79.600000
-0.001500  79.600000
0.000000  79.500000
-0.001500  79.700000
-0.001500  79.400000
-0.000800  79.600000
-0.000800  79.600000
0.000000  79.500000
0.000000  79.900000
0.001500  79.600000
0.003000  79.500000
0.001500  79.600000
0.001500  79.600000
0.003000  79.500000
0.006000  79.700000
0.006700  79.300000
0.005200  79.800000
0.005200  79.300000
0.006000  79.700000
0.003700  79.500000
0.000700  79.700000
0.003000  79.600000
0.001500  79.500000
-0.000800  79.900000
-0.002300  79.400000
-0.003000  79.600000
-0.001500  79.600000
-0.001500  79.600000
-0.000800  79.400000
0.000000  79.800000
-0.000800  79.300000
0.000000  79.700000
-0.001500  79.500000
-0.003000  79.700000
-0.001500  79.600000
-0.001500  79.400000
-0.001500  79.700000
-0.002300  79.400000
-0.003000  79.900000
-0.000800  79.500000
0.000000  79.600000
-0.000800  79.600000
-0.000800  79.600000
0.000700  79.700000
0.000000  79.700000
0.000700  79.800000
0.000000  79.600000
-0.001500  79.800000
-0.000800  79.500000
-0.002300  79.900000
-0.001500  79.500000
-0.001500  79.800000
-0.002300  79.500000
-0.001500  79.600000
-0.001500  79.700000
-0.002300  79.600000
-0.003000  79.700000
-0.002300  79.500000
-0.001500  79.600000
-0.000800  79.600000
-0.001500  79.600000
-0.000800  79.500000
0.001500  79.700000
0.000000  79.500000
0.001500  79.700000
0.003000  79.600000
0.000700  79.600000
-0.000800  79.700000
-0.002300  79.400000
-0.000800  79.900000
0.000700  79.300000
-0.000800  79.900000
-0.000800  79.600000
-0.000800  79.600000
0.000000  79.600000
0.000000  79.600000
0.001500  79.500000
0.000700  79.900000
0.001500  79.600000
0.003700  79.600000
0.001500  79.700000
0.002200  79.500000
0.003000  79.700000
0.005200  79.600000
0.004500  79.600000
0.003000  79.600000
0.000700  79.600000
-0.002300  79.900000
-0.002300  79.600000
-0.003800  79.700000
-0.004600  79.600000
-0.006000  79.600000
-0.006800  79.600000
-0.003800  79.600000
-0.002300  79.500000
-0.001500  79.900000
-0.001500  79.600000
-0.001500  80.000000
0.000700  79.600000
0.001500  79.800000
0.003000  79.600000
0.000700  79.600000
0.002200  79.700000
0.005200  79.500000
0.006000  79.700000
0.003000  79.600000
0.003000  79.600000
0.004500  79.700000
0.003700  79.900000
0.004500  79.500000
0.005200  79.700000
0.005200  79.600000
0.005200  79.600000
0.004500  79.600000
0.003000  79.600000
0.001500  80.000000
-0.000800  79.500000
-0.001500  80.000000
-0.003800  79.500000
-0.005300  79.900000
-0.004600  79.700000
-0.005300  79.600000
-0.005300  79.800000
-0.004600  79.600000
-0.004600  79.700000
-0.003800  79.500000
-0.003800  79.900000
-0.002300  79.600000
-0.001500  79.900000
0.000000  79.500000
-0.000800  79.900000
-0.001500  79.600000
-0.001500  79.700000
0.000700  79.800000
0.003700  79.600000
0.005200  79.800000
0.004500  79.700000
0.001500  79.900000
0.000700  79.600000
0.000700  79.600000
0.001500  79.600000
-0.001500  79.800000
-0.003000  79.600000
-0.002300  79.600000
-0.003000  79.700000
-0.002300  79.500000
-0.000800  79.800000
-0.001500  79.500000
-0.001500  80.000000
-0.000800  79.500000
-0.000800  79.900000
-0.001500  79.600000
-0.002300  79.600000
-0.001500  79.700000
0.001500  79.600000
0.000700  79.600000
0.001500  79.800000
0.000000  79.600000
-0.000800  79.700000
-0.000800  79.700000
-0.001500  79.600000
-0.000800  79.800000
-0.000800  79.500000
-0.000800  79.800000
0.000700  79.600000
0.000000  79.600000
0.000000  79.700000
0.001500  79.600000
0.000000  79.700000
-0.002300  79.600000
-0.001500  79.700000
-0.003800  79.800000
-0.002300  79.800000
0.000000  79.600000
0.000700  80.000000
0.000700  79.500000
-0.000800  79.900000
0.000000  79.600000
0.000700  79.900000
-0.000800  79.700000
-0.000800  79.800000
-0.000800  79.900000
-0.001500  79.500000
-0.000800  79.900000
0.001500  79.800000
0.003000  79.800000
0.005200  79.800000
0.006700  79.700000
0.004500  79.400000
0.003700  79.900000
0.000700  79.600000
-0.000800  79.800000
0.001500  79.600000
0.003000  79.700000
0.001500  79.700000
-0.000800  79.600000
-0.000800  79.900000
-0.000800  79.600000
0.000000  79.900000
0.001500  79.600000
0.001500  79.700000
0.001500  79.600000
0.003000  79.600000
0.001500  79.600000
0.001500  79.600000
0.001500  79.900000
0.000700  79.600000
0.002200  79.800000
0.000700  79.500000
-0.000800  79.800000
-0.000800  79.400000
0.000000  79.900000
0.000700  79.600000
-0.000800  79.700000
-0.000800  79.600000
-0.001500  79.500000
-0.003800  79.600000
-0.003000  79.700000
-0.002300  79.600000
-0.000800  79.700000
0.000000  79.600000
-0.003000  79.600000
-0.003000  79.600000
-0.003000  79.700000
-0.005300  79.800000
-0.005300  79.600000
-0.004600  79.700000
-0.001500  79.600000
0.000000  79.600000
0.001500  79.600000
0.003000  79.500000
0.004500  79.800000
0.004500  79.700000
0.001500  79.600000
-0.000800  79.800000
-0.000800  79.700000
0.000700  79.600000
0.000700  79.900000
0.000700  79.500000
0.002200  79.800000
0.000700  79.500000
0.000700  79.700000
0.000700  79.500000
0.000700  79.600000
-0.000800  79.600000
0.000700  79.500000
0.000000  79.700000
-0.000800  79.500000
0.000700  79.800000
0.000700  79.600000
-0.001500  79.600000
-0.002300  79.600000
0.000000  79.900000
0.000000  79.500000
0.000000  79.700000
-0.001500  79.600000
-0.001500  79.700000
0.000700  79.600000
0.000700  79.400000
-0.000800  79.900000
-0.001500  79.300000
-0.001500  79.900000
-0.001500  79.400000
-0.000800  79.600000
0.000700  79.600000
-0.001500  79.600000
-0.001500  79.600000
-0.001500  79.600000
-0.002300  79.700000
-0.001500  79.600000
-0.001500  79.700000
0.000700  79.400000
0.002200  79.900000
0.000700  79.400000
0.000000  79.800000
0.000000  79.400000
-0.000800  79.700000
-0.000800  79.600000
0.001500  79.500000
0.003000  79.800000
0.003000  79.600000
0.001500  79.500000
0.000700  79.600000
-0.000800  79.600000
-0.001500  79.500000
-0.000800  79.800000
0.000700  79.600000
0.000700  79.800000
0.000700  79.500000
0.000000  79.500000
-0.001500  79.600000
-0.001500  79.400000
-0.000800  79.800000
-0.000800  79.400000
0.000700  79.700000
0.002200  79.500000
0.003000  79.600000
0.003000  79.600000
0.001500  79.600000
0.000000  79.400000
0.001500  79.700000
0.002200  79.400000
0.003000  79.800000
0.001500  79.600000
0.004500  79.600000
0.003000  79.500000
0.000700  79.600000
0.000700  79.600000
-0.001500  79.400000
-0.001500  79.600000
-0.002300  79.600000
-0.003800  79.600000
-0.001500  79.600000
-0.001500  79.600000
-0.000800  79.600000
0.000700  79.600000
0.000000  79.400000
-0.000800  79.700000
-0.000800  79.600000
-0.000800  79.400000
-0.000800  79.800000
-0.000800  79.300000
0.001500  79.900000
0.001500  79.300000
0.001500  79.800000
0.000000  79.500000
-0.001500  79.700000
0.000700  79.600000
0.000000  79.600000
0.001500  79.600000
0.000700  79.600000
-0.001500  79.600000
-0.000800  79.500000
0.000700  79.900000
0.000700  79.300000
-0.003000  79.800000
-0.003000  79.300000
-0.003800  79.600000
-0.002300  79.400000
0.000000  79.400000
0.000000  79.600000
-0.000800  79.300000
-0.002300  79.700000
-0.004600  79.500000
-0.003000  79.600000
-0.000800  79.600000
-0.000800  79.500000
-0.001500  79.400000
-0.003000  79.700000
-0.002300  79.300000
0.000700  79.600000
0.003000  79.500000
0.000700  79.600000
0.000700  79.600000
0.002200  79.500000
0.000700  79.700000
0.000700  79.300000
0.000000  79.800000
0.000700  79.300000
0.002200  79.600000
0.002200  79.600000
0.001500  79.600000
0.000700  79.600000
-0.003000  79.800000
-0.003800  79.300000
-0.003000  79.600000
-0.000800  79.500000
-0.000800  79.500000
-0.002300  79.600000
-0.001500  79.400000
0.000000  79.600000
0.001500  79.500000
0.003000  79.600000
0.002200  79.500000
0.003700  79.600000
0.003700  79.500000
0.003000  79.500000
0.004500  79.600000
0.003000  79.600000
0.003000  79.500000
0.002200  79.300000
0.000700  79.600000
0.001500  79.400000
-0.000800  79.600000
-0.001500  79.400000
-0.000800  79.800000
-0.000800  79.300000
0.000700  79.500000
0.000700  79.500000
-0.000800  79.500000
0.000000  79.500000
0.000700  79.600000
-0.000800  79.600000
-0.001500  79.600000
-0.000800  79.600000
0.000700  79.400000
-0.000800  79.900000
-0.003000  79.200000
-0.003000  79.600000
-0.003000  79.500000
-0.002300  79.600000
0.000000  79.500000
0.000000  79.500000
0.000000  79.600000
-0.000800  79.300000
-0.003000  79.800000
-0.003800  79.200000
-0.002300  79.300000
-0.003000  79.400000
-0.000800  79.500000
0.000000  79.600000
0.000700  79.600000
0.000700  79.600000
-0.000800  79.400000
0.000700  79.600000
0.000700  79.500000
0.001500  79.600000
0.000700  79.300000
-0.000800  79.800000
-0.001500  79.200000
-0.000800  79.800000
-0.000800  79.400000
-0.000800  79.600000
0.000700  79.600000
-0.000800  79.500000
-0.000800  79.500000
0.001500  79.600000
0.001500  79.400000
-0.000800  79.500000
-0.001500  79.600000
-0.001500  79.300000
-0.000800  79.700000
0.000700  79.300000
0.001500  79.600000
0.001500  79.500000
0.003000  79.400000
0.004500  79.600000
0.004500  79.300000
0.004500  79.700000
0.004500  79.600000
0.004500  79.500000
0.003000  79.600000
0.003000  79.600000
0.003000  79.300000
0.001500  79.800000
0.002200  79.400000
0.002200  79.800000
0.003000  79.300000
0.000700  79.600000
0.000700  79.400000
0.000700  79.600000
-0.002300  79.400000
-0.001500  79.400000
-0.001500  79.600000
-0.003000  79.400000
-0.004600  79.500000
-0.004600  79.600000
-0.003000  79.400000
-0.001500  79.400000
-0.000800  79.700000
-0.002300  79.300000
-0.000800  79.500000
0.001500  79.600000
0.000700  79.600000
-0.001500  79.600000
-0.002300  79.300000
-0.003000  79.600000
-0.003000  79.400000
-0.001500  79.700000
-0.002300  79.300000
-0.002300  79.600000
-0.001500  79.500000
-0.003000  79.500000
-0.002300  79.400000
-0.001500  79.600000
-0.000800  79.600000
-0.001500  79.500000
-0.001500  79.500000
-0.001500  79.600000
-0.001500  79.600000
-0.003000  79.200000
-0.000800  79.700000
0.001500  79.200000
0.000000  79.700000
0.000000  79.300000
0.000700  79.400000
0.001500  79.500000
0.002200  79.500000
0.003000  79.500000
0.003000  79.600000
0.000700  79.500000
-0.000800  79.400000
-0.003800  79.700000
-0.000800  79.300000
0.000000  79.600000
-0.000800  79.300000
0.000700  79.600000
0.000700  79.300000
-0.000800  79.500000
-0.001500  79.600000
-0.001500  79.300000
0.000700  79.700000
0.000000  79.200000
0.000700  79.600000
0.000700  79.600000
0.000000  79.600000
0.000700  79.300000
0.001500  79.700000
0.003000  79.200000
0.003000  79.600000
0.000700  79.200000
0.000700  79.600000
-0.001500  79.400000
-0.003000  79.500000
-0.001500  79.500000
-0.000800  79.300000
0.000700  79.600000
0.000700  79.400000
0.000700  79.500000
0.001500  79.600000
0.002200  79.400000
0.001500  79.400000
-0.000800  79.500000
-0.000800  79.500000
-0.003000  79.500000
-0.003000  79.500000
0.000000  79.300000
-0.000800  79.600000
-0.001500  79.300000
-0.000800  79.700000
-0.001500  79.200000
-0.001500  79.600000
-0.001500  79.400000
-0.003000  79.500000
-0.000800  79.400000
-0.001500  79.400000
0.000000  79.500000
0.000700  79.500000
0.000700  79.400000
0.001500  79.500000
-0.000800  79.600000
0.000000  79.200000
-0.000800  79.600000
-0.003000  79.100000
0.000000  79.600000
0.000700  79.200000
-0.000800  79.400000
0.000700  79.300000
0.002200  79.400000
0.004500  79.400000
0.004500  79.300000
0.005200  79.500000
0.006000  79.600000
0.005200  79.400000
0.005200  79.400000
0.004500  79.500000
0.003000  79.200000
0.003700  79.500000
0.003000  79.300000
0.001500  79.500000
0.002200  79.300000
0.000700  79.300000
0.000000  79.500000
-0.001500  79.200000
-0.001500  79.600000
-0.000800  79.200000
-0.003000  79.600000
-0.005300  79.400000
-0.006800  79.300000
-0.005300  79.300000
-0.003000  79.600000
-0.002300  79.100000
-0.002300  79.600000
-0.001500  79.200000
-0.001500  79.500000
-0.001500  79.100000
-0.002300  79.500000
-0.000800  79.300000
0.000700  79.200000
-0.001500  79.600000
0.001500  79.300000
0.004500  79.500000
0.004500  79.500000
0.004500  79.400000
0.005200  79.400000
0.004500  79.300000
0.002200  79.100000
0.003000  79.500000
0.000700  79.200000
-0.000800  79.400000
-0.000800  79.300000
-0.000800  79.200000
-0.001500  79.600000
-0.003000  79.100000
-0.000800  79.600000
-0.000800  79.000000
-0.001500  79.500000
-0.001500  79.200000
-0.003000  79.300000
-0.003000  79.300000
-0.003000  79.500000
-0.003000  79.300000
-0.003000  79.400000
-0.000800  79.500000
-0.001500  79.200000
-0.000800  79.600000
0.000000  79.200000
0.000700  79.600000
0.001500  79.100000
0.002200  79.500000
0.002200  79.200000
0.003000  79.600000
0.001500  79.200000
-0.000800  79.300000
-0.000800  79.500000
-0.001500  79.400000
-0.001500  79.200000
-0.001500  79.300000
0.000700  79.400000
0.000700  79.200000
-0.001500  79.400000
-0.000800  79.200000
-0.000800  79.500000
0.000000  79.400000
-0.000800  79.400000
-0.000800  79.500000
0.000000  79.200000
-0.002300  79.500000
-0.004600  79.100000
-0.004600  79.600000
-0.003000  79.200000
-0.002300  79.300000
-0.001500  79.400000
0.000000  79.400000
0.000700  79.100000
0.001500  79.600000
0.002200  79.200000
0.004500  79.600000
0.003700  79.300000
0.000700  79.500000
-0.000800  79.500000
-0.002300  79.300000
-0.003000  79.500000
-0.004600  79.100000
-0.003000  79.300000
-0.002300  79.300000
-0.003800  79.300000
-0.003000  79.400000
-0.003800  79.300000
-0.000800  79.400000
0.000000  79.500000
0.000700  79.300000
0.001500  79.400000
0.002200  79.600000
0.004500  79.200000
0.004500  79.600000
0.003700  79.200000
0.003000  79.600000
0.002200  79.300000
0.000700  79.600000
0.001500  79.400000
0.002200  79.300000
0.001500  79.500000
0.002200  79.400000
0.001500  79.300000
-0.000800  79.400000
-0.000800  79.700000
0.000700  79.300000
0.000000  79.600000
0.001500  79.300000
0.001500  79.500000
0.000700  79.500000
0.002200  79.400000
0.003000  79.600000
0.003700  79.300000
0.003700  79.600000
0.004500  79.200000
0.000000  79.900000
0.000000  79.500000
0.000000  79.600000
-0.001500  79.400000
-0.003000  79.600000
-0.002300  79.400000
-0.003000  79.600000
-0.003800  79.600000
-0.003000  79.500000
-0.002300  79.700000
-0.001500  79.500000
-0.004600  79.800000
-0.001500  79.300000
0.000700  79.900000
-0.000800  79.500000
-0.000800  79.900000
-0.002300  79.600000
-0.003000  79.700000
-0.001500  79.700000
0.000000  79.600000
0.001500  79.600000
0.002200  79.800000
0.003000  79.800000
0.004500  79.700000
0.003700  79.900000
0.003000  79.700000
0.002200  79.900000
0.001500  79.700000
0.000700  79.700000
0.001500  79.900000
0.000700  79.700000
-0.000800  79.900000
-0.001500  79.600000
-0.001500  79.900000
-0.000800  79.800000
0.000000  79.900000
-0.000800  79.900000
-0.002300  80.000000
-0.003000  79.700000
-0.001500  80.100000
-0.002300  79.800000
-0.001500  80.100000
0.000700  79.900000
0.000700  80.000000
0.000700  80.000000
0.001500  79.800000
0.001500  80.100000
0.000700  79.900000
0.000700  80.100000
0.001500  80.100000
0.003000  79.900000
0.001500  79.900000
0.000700  80.000000
0.001500  79.900000
0.000700  80.200000
-0.002300  79.900000
-0.003000  80.100000
-0.003800  80.100000
-0.002300  80.000000
-0.000800  80.200000
-0.001500  79.800000
-0.000800  80.200000
-0.001500  79.900000
-0.001500  80.400000
-0.000800  79.900000
0.000000  80.100000
0.000700  80.100000
0.001500  80.300000
0.001500  80.100000
-0.000800  80.100000
0.000000  80.400000
-0.002300  80.000000
-0.002300  80.500000
0.000700  80.100000
-0.000800  80.500000
-0.001500  80.000000
-0.001500  80.200000
-0.000800  80.200000
-0.003000  80.200000
-0.001500  80.300000
-0.000800  80.100000
-0.000800  80.300000
0.001500  80.300000
0.003000  80.400000
0.002200  80.400000
0.001500  80.500000
0.001500  80.100000
0.001500  80.400000
0.003000  80.400000
0.004500  80.300000
0.001500  80.500000
-0.000800  80.200000
-0.000800  80.500000
-0.000800  80.200000
0.000000  80.500000
0.000700  80.100000
0.001500  80.500000
0.001500  80.200000
0.000700  80.200000
0.000700  80.300000
0.000000  80.500000
0.001500  80.200000
0.004500  80.400000
0.003000  80.300000
0.001500  80.400000
0.001500  80.600000
-0.000800  80.400000
-0.001500  80.500000
-0.002300  80.300000
-0.003000  80.500000
-0.003000  80.500000
-0.001500  80.300000
0.000700  80.600000
-0.001500  80.500000
-0.001500  80.500000
-0.001500  80.500000
-0.001500  80.300000
-0.000800  80.500000
-0.000800  80.500000
0.000700  80.200000
0.000000  80.600000
-0.002300  80.200000
-0.002300  80.500000
-0.002300  80.400000
-0.001500  80.600000
0.000000  80.500000
0.000700  80.400000
0.000700  80.600000
0.000700  80.400000
-0.001500  80.600000
-0.001500  80.500000
-0.001500  80.400000
-0.001500  80.400000
-0.000800  80.800000
-0.001500  80.300000
-0.000800  80.600000
0.001500  80.400000
0.003000  80.500000
0.003000  80.700000
0.001500  80.500000
0.000700  80.700000
0.001500  80.400000
0.001500  80.600000
0.001500  80.400000
0.001500  80.500000
0.001500  80.500000
0.003700  80.700000
0.003700  80.500000
0.003700  80.600000
0.001500  80.700000
0.001500  80.500000
0.000700  80.800000
-0.000800  80.500000
-0.001500  80.700000
-0.004600  80.400000
-0.006800  80.800000
-0.006800  80.500000
-0.008300  80.800000
-0.007500  80.500000
-0.006800  80.700000
-0.006000  80.800000
-0.003000  80.600000
-0.000800  80.600000
-0.001500  80.600000
-0.001500  80.500000
0.002200  80.800000
0.005200  80.700000
0.005200  80.600000
0.004500  80.800000
0.003700  80.500000
0.002200  80.900000
0.001500  80.600000
0.000700  80.600000
0.000700  80.800000
0.001500  80.500000
0.002200  80.800000
0.003000  80.600000
0.003000  80.600000
0.003000  80.700000
0.002200  80.600000
-0.001500  80.600000
-0.003000  80.700000
-0.000800  80.500000
0.001500  80.900000
0.000700  80.500000
0.000000  81.000000
0.000000  80.500000
-0.001500  80.800000
-0.000800  80.600000
-0.000800  80.800000
-0.001500  80.700000
-0.003000  80.600000
-0.004600  80.900000
-0.004600  80.600000
-0.005300  80.600000
-0.004600  80.800000
-0.001500  81.000000
-0.001500  80.500000
-0.001500  80.900000
-0.000800  80.600000
0.000700  80.700000
0.000700  80.800000
0.000700  80.500000
0.000700  80.900000
0.003000  80.400000
0.002200  80.900000
0.001500  80.400000
0.003700  80.800000
0.001500  80.700000
0.003000  80.700000
0.005200  80.500000
0.004500  80.700000
0.004500  80.500000
0.004500  80.500000
0.005200  80.700000
0.003700  80.500000
0.003000  80.900000
0.002200  80.500000
0.000700  80.900000
0.000700  80.400000
0.001500  80.700000
0.000700  80.500000
0.000700  80.600000
0.000700  80.700000
0.000700  80.500000
0.001500  80.500000
-0.000800  80.600000
-0.002300  80.600000
-0.003000  80.400000
-0.003000  80.800000
-0.001500  80.400000
-0.003000  80.700000
-0.002300  80.500000
-0.002300  80.700000
-0.003000  80.800000
-0.002300  80.500000
-0.003000  80.800000
-0.003000  80.500000
-0.001500  80.800000
-0.000800  80.400000
0.000700  80.500000
0.001500  80.500000
0.000700  80.800000
0.000700  80.500000
0.000700  81.000000
0.000700  80.300000
0.002200  80.700000
0.001500  80.500000
0.002200  80.500000
0.003700  80.600000
0.001500  80.300000
0.002200  80.600000
-0.001500  80.500000
-0.003000  80.500000
-0.003000  80.500000
-0.004600  80.400000
-0.003800  80.600000
-0.005300  80.500000
-0.006000  80.400000
-0.007500  80.500000
-0.006000  80.500000
-0.003800  80.300000
-0.004600  80.600000
-0.003800  80.300000
-0.003000  80.700000
-0.003000  80.400000
-0.001500  80.700000
-0.000800  80.500000
-0.001500  80.500000
-0.000800  80.500000
0.003000  80.500000
0.003000  80.600000
0.001500  80.500000
0.001500  80.500000
0.003000  80.600000
0.004500  80.500000
0.003000  80.300000
0.003000  80.800000
0.002200  80.300000
0.003000  80.500000
0.004500  80.400000
0.003700  80.500000
0.001500  80.600000
-0.000800  80.400000
-0.000800  80.700000
-0.000800  80.100000
-0.000800  80.600000
0.000000  80.300000
0.000700  80.500000
0.000000  80.400000
0.000700  80.600000
0.001500  80.600000
0.000700  80.600000
0.003000  80.500000
0.002200  80.500000
0.003000  80.500000
0.001500  80.400000
0.000000  80.800000
0.000000  80.100000
-0.002300  80.700000
-0.000800  80.400000
-0.002300  80.600000
-0.001500  80.500000
0.000700  80.400000
0.000700  80.500000
0.003700  80.500000
0.003000  80.600000
0.000700  80.600000
0.000700  80.500000
0.000000  80.500000
0.000700  80.500000
0.000700  80.300000
0.001500  80.700000
-0.000800  80.300000
-0.001500  80.700000
0.000000  80.600000
0.000700  80.500000
0.001500  80.800000
-0.000800  80.500000
-0.001500  80.800000
0.000700  80.500000
0.003000  80.500000
0.004500  80.600000
0.003000  80.600000
0.001500  80.200000
0.000700  80.800000
0.001500  80.300000
0.000000  80.800000
-0.003000  80.500000
-0.004600  80.500000
-0.005300  80.500000
-0.004600  80.500000
-0.003800  80.500000
-0.002300  80.500000
-0.002300  80.600000
-0.003000  80.500000
-0.003800  80.600000
-0.003000  80.500000
-0.003000  80.600000
-0.004600  80.400000
-0.004600  80.600000
-0.005300  80.500000
-0.003000  80.500000
-0.003000  80.600000
-0.004600  80.400000
-0.000800  80.700000
0.003000  80.500000
0.003000  80.800000
0.003000  80.300000
0.004500  80.800000
0.003700  80.400000
0.003700  80.700000
0.004500  80.800000
0.003700  80.700000
0.003700  80.700000
0.004500  80.600000
0.003000  80.800000
0.003700  80.400000
0.003700  80.900000
0.000700  80.500000
0.000000  81.000000
0.000000  80.500000
0.001500  80.800000
0.000700  80.500000
0.001500  80.900000
0.004500  80.600000
0.006700  80.700000
0.005200  80.800000
0.001500  80.800000
0.000000  80.800000
-0.000800  80.800000
-0.002300  80.500000
-0.004600  80.700000
-0.002300  80.800000
-0.001500  80.500000
-0.004600  80.800000
-0.001500  80.500000
-0.000800  80.800000
-0.003000  80.700000
-0.004600  80.700000
-0.003800  80.800000
-0.003000  80.500000
-0.001500  80.800000
-0.001500  80.500000
-0.001500  80.600000
-0.001500  80.700000
-0.001500  80.800000
0.001500  80.500000
0.002200  80.900000
0.002200  80.500000
0.001500  81.000000
0.000700  80.500000
0.003000  80.700000
0.000700  80.700000
-0.000800  80.600000
0.000700  81.000000
0.000700  80.500000
0.001500  80.800000
0.003000  80.500000
0.004500  80.600000
0.001500  80.700000
0.000000  80.800000
-0.001500  80.700000
-0.004600  80.800000
-0.004600  80.500000
-0.004600  80.900000
-0.002300  80.600000
-0.003000  80.800000
-0.000800  80.800000
0.000700  80.500000
0.000700  80.800000
0.001500  80.500000
0.000700  80.800000
0.000700  80.500000
-0.001500  80.900000
-0.002300  80.700000
0.000700  80.700000
0.000700  80.700000
-0.001500  80.700000
-0.000800  80.800000
-0.001500  80.800000
-0.002300  80.800000
-0.003800  80.600000
-0.003000  80.800000
-0.000800  80.500000
0.000000  81.000000
0.001500  80.500000
0.000700  80.900000
0.001500  80.700000
0.003000  80.800000
0.001500  80.800000
0.001500  80.600000
0.000000  80.800000
-0.002300  80.700000
-0.003000  80.700000
-0.003800  80.700000
-0.006000  80.900000
-0.004600  80.500000
-0.001500  80.900000
-0.001500  80.600000
-0.001500  80.800000
-0.000800  80.700000
0.003700  80.800000
0.003700  80.800000
0.003000  80.500000
0.003000  80.900000
0.003000  80.500000
0.003000  80.800000
0.003000  80.600000
0.002200  80.500000
0.000700  80.600000
0.000700  81.000000
0.003000  80.500000
0.003000  80.900000
0.003700  80.500000
0.002200  80.700000
0.000700  80.900000
0.001500  80.600000
0.001500  80.900000
0.001500  80.500000
0.000000  80.700000
-0.000800  80.800000
-0.001500  80.500000
-0.001500  81.000000
0.000000  80.700000
0.000700  80.700000
-0.000800  80.900000
-0.001500  80.700000
-0.000800  80.800000
-0.000800  81.100000
-0.000800  80.500000
0.000000  81.000000
0.000000  80.500000
-0.000800  80.900000
-0.000800  80.500000
-0.001500  80.800000
-0.003000  80.700000
-0.000800  80.700000
-0.000800  80.800000
-0.000800  80.700000
0.000700  80.700000
0.001500  80.500000
0.001500  80.700000
0.000700  80.500000
-0.001500  80.800000
-0.003000  80.500000
-0.001500  80.900000
-0.001500  80.700000
-0.001500  80.500000
-0.002300  80.800000
0.000000  80.600000
0.002200  80.900000
0.003000  80.500000
0.003700  80.900000
0.003000  80.500000
0.002200  80.600000
0.000700  80.700000
-0.000800  80.600000
-0.001500  80.800000
-0.003800  80.700000
-0.004600  80.700000
-0.000800  80.500000
-0.001500  80.900000
-0.003000  80.600000
-0.003000  81.000000
-0.003000  80.400000
-0.000800  80.800000
0.000700  80.600000
0.000000  80.800000
0.000700  80.700000
0.002200  80.600000
0.001500  80.700000
0.000700  80.600000
0.003700  80.500000
0.002200  80.700000
0.000000  80.800000
0.002200  80.500000
0.002200  80.800000
0.001500  80.600000
0.001500  80.700000
0.003700  80.800000
0.003700  80.500000
0.003000  80.800000
0.003000  80.500000
0.000000  80.800000
0.000700  80.500000
0.000000  80.800000
-0.000800  80.700000
0.000000  80.800000
0.000700  80.700000
0.000700  80.600000
0.000700  80.500000
0.003000  80.800000
0.003000  80.500000
0.003700  80.600000
0.003700  80.600000
0.001500  80.500000
0.000000  80.800000
0.001500  80.600000
0.000700  80.700000
-0.000800  80.700000
-0.000800  80.500000
-0.001500  80.700000
-0.002300  80.500000
-0.003000  80.600000
-0.004600  80.600000
-0.004600  80.500000
-0.003000  80.500000
-0.003000  80.800000
-0.003800  80.400000
-0.004600  80.800000
-0.004600  80.500000
-0.006000  80.800000
-0.006800  80.500000
-0.006000  80.600000
-0.005300  80.700000
-0.002300  80.500000
-0.002300  80.800000
-0.000800  80.500000
0.000700  80.600000
0.000700  80.800000
0.000700  80.600000
0.000700  80.500000
0.000700  80.800000
-0.000800  80.500000
-0.001500  80.600000
0.000700  80.800000
0.004500  80.500000
0.004500  80.900000
0.005200  80.400000
0.005200  80.800000
0.002200  80.300000
0.000700  80.800000
-0.001500  80.500000
-0.003000  80.600000
-0.000800  80.500000
0.000700  80.500000
0.000000  80.600000
0.000700  80.500000
0.002200  80.800000
0.002200  80.300000
0.002200  80.800000
0.000700  80.500000
0.002200  80.800000
0.003000  80.500000
0.001500  80.500000
0.003000  80.700000
0.000000  80.400000
-0.002300  80.900000
-0.003000  80.400000
-0.001500  80.800000
0.000700  80.600000
0.000700  80.600000
0.000700  80.600000
0.001500  80.600000
0.002200  80.500000
0.001500  80.500000
0.002200  80.600000
0.001500  80.500000
-0.000800  80.800000
-0.001500  80.400000
-0.002300  80.800000
-0.003000  80.300000
-0.003000  80.800000
-0.002300  80.400000
-0.003000  80.600000
-0.003000  80.600000
-0.003800  80.500000
-0.003000  80.500000
-0.004600  80.500000
-0.006800  80.400000
-0.005300  80.500000
-0.001500  80.600000
0.002200  80.400000
0.001500  80.700000
0.000000  80.400000
-0.003000  80.500000
-0.001500  80.500000
-0.002300  80.500000
-0.001500  80.800000
-0.000800  80.300000
-0.000800  80.700000
0.003700  80.300000
0.001500  80.500000
0.000700  80.500000
0.003000  80.500000
0.005200  80.300000
0.003000  80.800000
0.003000  80.200000
0.003700  80.700000
0.003000  80.300000
0.003000  80.400000
0.003000  80.500000
0.001500  80.300000
-0.000800  80.500000
-0.000800  80.300000
-0.001500  80.500000
0.000000  80.300000
-0.000800  80.300000
-0.000800  80.400000
-0.001500  80.400000
-0.001500  80.400000
-0.001500  80.500000
-0.001500  80.300000
0.001500  80.400000
0.001500  80.500000
-0.000800  80.200000
-0.001500  80.600000
-0.000800  80.100000
0.000700  80.500000
0.000700  80.200000
0.000700  80.400000
-0.000800  80.200000
-0.003800  80.200000
-0.005300  80.300000
-0.003800  80.300000
-0.001500  80.200000
-0.003000  80.500000
-0.002300  80.400000
-0.000800  80.200000
0.000700  80.500000
0.002200  80.100000
0.001500  80.500000
0.004500  80.200000
0.005200  80.500000
0.004500  80.200000
0.003000  80.100000
0.001500  80.500000
0.000000  80.100000
-0.003000  80.500000
-0.003000  80.100000
-0.001500  80.400000
0.000000  80.300000
0.001500  80.300000
0.003000  80.200000
0.005200  80.500000
0.005200  80.200000
0.006700  80.100000
0.009000  80.400000
0.004500  80.100000
0.001500  80.500000
0.000000  80.100000
-0.000800  80.600000
0.003000  80.100000
0.002200  80.500000
0.000700  80.200000
0.000700  80.100000
-0.001500  80.300000
-0.003000  80.400000
-0.001500  80.100000
-0.003000  80.400000
-0.000800  80.200000
-0.003000  80.200000
-0.003800  80.200000
0.000000  80.100000
-0.000800  80.300000
-0.001500  80.100000
-0.001500  80.300000
-0.001500  80.100000
-0.003000  80.200000
0.000000  80.300000
-0.000800  80.100000
-0.002300  80.400000
-0.001500  80.400000
-0.001500  80.100000
-0.001500  80.200000
-0.002300  80.300000
-0.000800  80.000000
-0.001500  80.500000
-0.002300  80.100000
-0.001500  80.200000
-0.000800  80.200000
0.000700  80.200000
0.002200  80.200000
0.001500  80.200000
0.000700  80.400000
0.000700  80.000000
0.000700  80.500000
0.000700  80.200000
-0.003000  80.300000
-0.003800  80.200000
-0.000800  80.300000
-0.000800  80.100000
0.000000  80.500000
-0.001500  80.100000
-0.003000  80.200000
-0.000800  80.300000
0.001500  80.100000
0.003000  80.500000
0.000700  79.900000
0.000700  80.400000
0.000000  80.100000
-0.003000  80.300000
-0.000800  80.100000
-0.000800  80.100000
-0.000800  80.200000
0.000700  80.200000
0.001500  80.300000
0.001500  80.100000
-0.000800  80.300000
-0.000800  80.000000
0.000000  80.400000
-0.000800  80.100000
-0.001500  80.200000
-0.000800  80.200000
-0.000800  80.100000
0.000700  80.400000
0.001500  80.000000
0.000700  80.500000
0.000700  79.900000
-0.001500  80.100000
-0.001500  80.100000
-0.000800  80.200000
-0.001500  80.200000
-0.001500  80.200000
-0.001500  80.100000
0.000700  80.100000
0.001500  80.200000
0.003000  79.900000
0.004500  80.500000
0.003000  79.900000
0.002200  80.300000
0.000700  80.000000
0.000700  80.200000
0.000700  80.100000
0.000700  80.200000
0.001500  80.200000
-0.000800  80.200000
-0.001500  80.000000
-0.001500  80.200000
-0.001500  80.200000
-0.000800  80.000000
-0.000800  80.300000
0.000700  80.000000
0.001500  80.400000
0.001500  80.100000
0.000700  80.200000
0.000700  80.300000
0.000700  79.900000
-0.000800  80.400000
-0.000800  80.100000
-0.001500  80.300000
-0.002300  80.100000
-0.000800  80.200000
0.001500  80.100000
0.000700  80.100000
0.003000  80.100000
0.003000  80.400000
0.000700  80.000000
0.001500  80.400000
0.001500  80.000000
0.000700  80.500000
-0.000800  80.100000
-0.000800  80.400000
0.000700  80.200000
0.001500  80.100000
0.002200  80.200000
0.001500  80.100000
0.000700  80.100000
-0.000800  80.400000
-0.001500  80.200000
-0.001500  80.400000
-0.001500  80.500000
-0.003800  80.100000
-0.003000  80.400000
-0.003000  80.200000
-0.001500  80.200000
-0.002300  80.200000
-0.004600  80.000000
-0.003000  80.500000
-0.000800  80.100000
0.001500  80.500000
0.001500  80.000000
0.000000  80.400000
0.000000  80.400000
0.001500  80.200000
0.005200  80.300000
0.006000  80.300000
0.003000  80.200000
-0.001500  80.400000
-0.001500  80.300000
-0.001500  80.200000
-0.003000  80.400000
-0.003000  80.100000
-0.002300  80.600000
-0.001500  80.100000
-0.001500  80.500000
-0.002300  80.200000
-0.003000  80.400000
-0.000800  80.300000
0.000000  80.400000
-0.002300  80.200000
-0.003800  80.300000
-0.005300  80.400000
-0.004600  80.200000
-0.003000  80.500000
-0.001500  80.200000
0.001500  80.400000
0.003700  80.200000
0.003000  80.400000
0.003700  80.400000
0.003000  80.200000
0.003700  80.500000
0.003700  80.200000
0.003000  80.600000
0.003000  80.200000
0.004500  80.300000
0.007500  80.400000
0.006700  80.400000
0.005200  80.200000
0.006700  80.500000
0.006700  80.100000
0.006000  80.600000
0.003000  80.300000
-0.000800  80.400000
-0.001500  80.500000
-0.002300  80.300000
-0.002300  80.500000
-0.005300  80.300000
-0.005300  80.500000
-0.005300  80.400000
-0.006800  80.300000
-0.006000  80.500000
-0.004600  80.200000
-0.001500  80.300000
0.000000  80.600000
0.001500  80.500000
0.001500  80.200000
0.003000  80.700000
0.001500  80.200000
0.000700  80.600000
0.002200  80.200000
0.001500  80.700000
0.001500  80.400000
0.000700  80.400000
0.000700  80.600000
0.000700  80.300000
-0.001500  80.700000
-0.001500  80.500000
-0.002300  80.500000
-0.003000  80.500000
-0.003000  80.500000
-0.003000  80.200000
-0.004600  80.600000
-0.003000  80.400000
-0.002300  80.700000
-0.002300  80.500000
-0.001500  80.500000
-0.000800  80.800000
0.001500  80.300000
-0.000800  80.700000
-0.000800  80.300000
0.000700  80.700000
0.000000  80.600000
-0.001500  80.700000
-0.000800  80.500000
-0.001500  80.500000
-0.003000  80.600000
-0.003000  80.500000
-0.001500  80.800000
0.000700  80.300000
0.000000  80.900000
-0.000800  80.500000
0.000700  80.800000
0.001500  80.400000
0.001500  80.600000
0.001500  80.700000
0.000700  80.500000
0.000700  80.700000
-0.000800  80.500000
0.000700  80.600000
0.001500  80.600000
0.000700  80.600000
0.000700  80.600000
0.000700  80.800000
0.001500  80.600000
0.001500  80.600000
0.001500  80.800000
0.003000  80.600000
0.000700  80.800000
-0.002300  80.500000
-0.003800  80.900000
-0.003000  80.500000
-0.000800  80.900000
0.000700  80.500000
0.000700  80.700000
0.001500  80.700000
0.005200  80.700000
0.005200  80.800000
0.003000  80.800000
0.001500  80.700000
0.000700  80.800000
0.000700  80.800000
-0.001500  80.600000
-0.001500  80.900000
-0.002300  80.500000
-0.001500  80.800000
-0.001500  80.900000
-0.002300  80.600000
0.000700  81.000000
0.000000  80.600000
0.000700  81.000000
0.002200  80.700000
0.000700  80.900000
0.001500  80.800000
-0.000800  80.800000
-0.005300  80.600000
-0.003000  81.000000
-0.003000  80.500000
-0.000800  81.000000
0.001500  80.600000
0.002200  81.000000
0.001500  80.700000
0.003000  80.900000
0.002200  81.000000
0.000700  80.700000
-0.000800  81.000000
-0.001500  80.800000
-0.000800  80.800000
-0.000800  80.800000
-0.000800  80.800000
0.002200  80.600000
0.001500  81.000000
0.000700  80.700000
0.000000  80.900000
-0.003000  80.900000
-0.003800  80.700000
-0.005300  81.100000
-0.005300  80.600000
-0.005300  81.100000
-0.005300  80.800000
-0.003800  81.100000
-0.003800  80.900000
-0.004600  80.800000
-0.003800  80.900000
-0.002300  80.800000
0.000700  80.800000
0.003000  80.800000
0.005200  81.000000
0.008200  80.800000
0.008200  81.100000
0.007500  80.600000
0.006700  81.000000
0.003000  80.800000
0.000700  81.000000
-0.000800  80.900000
0.000000  80.900000
0.001500  81.000000
0.003700  80.700000
0.005200  81.000000
0.006000  80.900000
0.005200  80.800000
0.001500  81.000000
-0.003000  81.100000
-0.005300  80.800000
-0.009100  81.000000
-0.010500  80.800000
-0.013500  80.900000
-0.014300  81.000000
-0.012800  80.800000
-0.014300  81.100000
-0.010500  80.700000
-0.004600  81.100000
0.000700  80.800000
0.008200  81.200000
0.014200  80.800000
0.018700  80.900000
0.018000  80.900000
0.015700  80.800000
0.012700  80.600000
0.009700  81.100000
0.006700  80.600000
0.006700  81.000000
0.006700  80.700000
0.009000  80.800000
0.006700  81.000000
0.004500  80.700000
0.006000  81.000000
0.005200  80.600000
0.005200  81.000000
0.004500  80.700000
-0.000800  80.800000
-0.002300  80.800000
-0.005300  80.900000
-0.006800  80.700000
-0.009100  80.800000
-0.012000  80.800000
-0.013500  80.700000
-0.014300  80.900000
-0.015800  80.500000
-0.018800  81.000000
-0.018100  80.500000
-0.012800  80.900000
-0.007500  80.500000
-0.002300  81.000000
0.001500  80.500000
0.002200  80.800000
0.004500  80.700000
0.007500  80.600000
0.006000  80.600000
0.006000  80.500000
0.004500  80.700000
0.004500  80.500000
0.005200  80.800000
0.005200  80.400000
0.003000  80.700000
0.001500  80.300000
0.001500  80.700000
0.000700  80.500000
0.000700  80.500000
0.000700  80.500000
-0.002300  80.500000
-0.002300  80.500000
-0.001500  80.500000
-0.003000  80.400000
-0.003000  80.400000
-0.004600  80.400000
-0.008300  80.300000
-0.008300  80.500000
-0.007500  80.300000
-0.009100  80.500000
-0.006800  80.500000
-0.004600  80.400000
0.001500  80.400000
0.005200  80.200000
0.006700  80.500000
0.009700  80.100000
0.010500  80.500000
0.008200  80.000000
0.005200  80.300000
0.004500  80.300000
0.001500  80.200000
0.001500  80.100000
0.001500  80.500000
0.001500  79.900000
0.001500  80.400000
0.001500  80.100000
0.001500  80.300000
-0.002300  80.200000
-0.006800  80.100000
-0.009100  80.400000
-0.010500  79.900000
-0.012000  80.400000
-0.012000  80.100000
-0.008300  80.200000
-0.003000  80.200000
-0.000800  80.000000
0.003700  80.200000
0.008200  80.300000
0.007500  80.200000
0.006000  80.200000
0.006700  80.400000
0.006700  80.100000
0.006700  80.500000
0.006700  80.200000
0.005200  80.500000
0.004500  80.200000
0.003700  80.500000
0.003000  80.400000
0.001500  80.200000
-0.001500  80.500000
-0.000800  80.500000
0.000700  80.600000
0.000700  80.300000
-0.000800  80.400000
-0.001500  80.200000
0.000700  80.700000
0.001500  80.200000
0.000700  80.600000
-0.000800  80.500000
-0.000800  80.500000
0.000000  80.600000
-0.000800  80.300000
0.000700  80.800000
-0.000800  80.200000
-0.003800  80.900000
-0.003000  80.500000
-0.002300  80.600000
-0.001500  80.700000
-0.001500  80.700000
-0.001500  80.600000
-0.002300  80.600000
-0.002300  80.800000
-0.001500  80.500000
-0.000800  80.900000
-0.002300  80.500000
-0.003000  81.000000
-0.001500  80.600000
-0.003000  81.000000
-0.001500  80.600000
-0.000800  80.900000
0.000700  80.900000
0.000700  80.700000
-0.001500  81.000000
-0.000800  80.900000
0.001500  80.900000
0.001500  81.000000
0.001500  81.000000
0.003000  80.700000
0.002200  81.000000
0.001500  80.900000
0.004500  81.000000
0.005200  81.000000
0.004500  80.900000
0.004500  81.200000
0.005200  80.800000
0.003000  81.300000
0.000700  80.900000
-0.001500  81.000000
-0.004600  81.000000
-0.005300  81.000000
-0.005300  81.100000
-0.003000  81.400000
-0.003000  80.900000
-0.004600  81.100000
-0.003800  81.200000
-0.004600  81.100000
-0.001500  81.200000
-0.000800  81.000000
0.000000  81.300000
0.003000  81.000000
0.000700  81.300000
-0.002300  81.400000
-0.004600  81.100000
-0.005300  81.400000
-0.006000  81.200000
-0.005300  81.200000
-0.005300  81.300000
-0.005300  81.100000
-0.003000  81.200000
0.000700  81.400000
0.002200  81.000000
0.004500  81.500000
0.003700  81.000000
0.003700  81.400000
0.004500  81.100000
0.005200  81.200000
0.009000  81.300000
0.007500  81.100000
0.003700  81.400000
0.002200  81.100000
0.004500  81.300000
0.005200  81.300000
0.000700  81.200000
-0.001500  81.100000
-0.000800  81.400000
0.000000  81.200000
-0.001500  81.300000
-0.003800  81.200000
-0.003000  81.200000
-0.003000  81.400000
-0.002300  81.000000
-0.000800  81.400000
0.000700  81.100000
0.000700  81.400000
-0.001500  81.100000
0.000700  81.100000
0.000700  81.400000
-0.000800  81.200000
0.000000  81.100000
0.000700  81.200000
0.001500  81.400000
0.000700  81.000000
-0.000800  81.400000
0.000700  80.900000
-0.001500  81.300000
-0.001500  81.000000
-0.003000  81.200000
-0.005300  81.000000
-0.003000  81.000000
-0.001500  81.300000
-0.002300  81.000000
-0.003000  81.300000
-0.003000  81.100000
0.000700  81.000000
0.003000  81.000000
0.003000  81.200000
0.002200  81.000000
0.003000  81.100000
0.001500  81.000000
0.000700  80.900000
0.000700  81.200000
-0.000800  80.800000
0.000700  81.100000
0.002200  80.600000
0.001500  81.000000
-0.000800  80.600000
-0.000800  81.000000
0.000700  80.800000
-0.001500  80.800000
-0.003000  80.900000
-0.000800  80.700000
0.001500  80.400000
0.005200  80.900000
0.005200  80.500000
0.001500  80.700000
0.002200  80.500000
0.003000  80.500000
0.004500  80.500000
0.005200  80.200000
0.003000  80.500000
0.000700  80.100000
-0.002300  80.200000
-0.001500  80.200000
0.000000  79.900000
0.000000  80.000000
-0.000800  80.000000
0.000000  80.000000
0.001500  79.900000
0.003000  79.800000
0.001500  79.600000
-0.001500  80.000000
-0.001500  79.500000
-0.003000  79.900000
-0.001500  79.400000
-0.000800  79.800000
-0.001500  79.200000
-0.002300  79.500000
-0.006000  79.200000
-0.007500  79.200000
-0.004600  79.100000
-0.005300  79.100000
-0.004600  79.100000
-0.002300  78.900000
-0.003800  78.900000
-0.003000  78.600000
-0.002300  79.000000
-0.000800  78.500000
-0.000800  78.700000
-0.003800  78.300000
-0.003800  78.500000
-0.001500  78.200000
0.000000  78.200000
0.002200  78.300000
0.005200  77.900000
0.005200  78.100000
0.003000  77.800000
0.002200  77.800000
0.001500  77.700000
0.002200  77.600000
-0.000800  77.300000
-0.001500  77.500000
-0.003000  77.300000
-0.002300  77.100000
-0.003000  77.100000
-0.003000  76.900000
0.001500  77.200000
0.002200  76.600000
0.001500  77.000000
-0.000800  76.300000
-0.000800  76.700000
0.003000  76.300000
0.003000  76.400000
0.000700  76.100000
-0.001500  76.000000
-0.001500  76.000000
0.000700  76.000000
-0.000800  75.600000
-0.003000  75.600000
-0.003000  75.600000
-0.004600  75.100000
-0.004600  75.400000
-0.001500  75.100000
0.000700  75.100000
0.002200  75.000000
0.002200  74.700000
0.004500  74.900000
0.006000  74.500000
0.009700  74.700000
0.011200  74.400000
0.011200  74.300000
0.008200  74.200000
0.005200  74.300000
0.005200  73.600000
0.001500  74.100000
-0.001500  73.600000
-0.004600  73.600000
-0.008300  73.500000
-0.009100  73.300000
-0.008300  73.400000
-0.004600  73.100000
-0.003000  73.200000
-0.003000  72.800000
-0.003800  72.800000
-0.003000  72.600000
-0.001500  72.400000
-0.003000  72.400000
-0.004600  72.200000
-0.006000  72.100000
-0.003800  72.100000
-0.003000  72.000000
-0.003800  71.600000
-0.000800  71.800000
-0.000800  71.400000
0.001500  71.700000
0.004500  71.100000
0.007500  71.300000
0.009000  71.000000
0.006000  71.000000
0.006000  70.900000
0.003700  70.700000
0.003700  70.500000
0.003000  70.300000
0.000700  70.200000
0.002200  70.000000
0.001500  70.200000
0.002200  69.700000
0.000700  70.000000
-0.001500  69.500000
-0.003000  69.600000
-0.003800  69.400000
-0.004600  69.100000
-0.004600  69.300000
-0.004600  68.900000
-0.003800  69.100000
-0.001500  68.600000
-0.000800  68.800000
-0.000800  68.800000
0.000700  68.700000
0.002200  68.600000
0.003000  68.700000
0.005200  68.300000
0.006000  68.500000
0.004500  68.400000
0.004500  68.200000
0.005200  68.300000
0.004500  67.900000
0.003000  68.200000
0.001500  67.800000
-0.000800  68.100000
-0.000800  67.500000
-0.000800  67.600000
-0.003800  67.500000
-0.004600  67.300000
-0.005300  67.200000
-0.006800  67.100000
-0.006800  66.900000
-0.003000  66.900000
-0.001500  66.700000
-0.001500  66.600000
-0.003000  66.600000
-0.004600  66.300000
-0.004600  66.300000
-0.001500  66.000000
0.000700  65.900000
0.000700  65.700000
-0.000800  65.600000
0.001500  65.600000
0.003000  65.300000
0.003000  65.200000
0.003000  65.200000
0.000700  64.800000
0.000700  64.700000
0.000000  64.800000
0.000700  64.500000
0.002200  64.800000
0.000700  64.100000
0.000700  64.500000
-0.000800  64.000000
-0.003000  64.300000
-0.004600  64.000000
-0.004600  63.800000
-0.005300  63.900000
-0.004600  63.600000
-0.001500  63.600000
0.000000  63.300000
0.000700  63.400000
0.000700  63.200000
0.001500  63.400000
0.006000  62.900000
0.006700  63.100000
0.008200  62.700000
0.009000  62.800000
0.008200  62.700000
0.006000  62.500000
0.004500  62.500000
0.003000  62.300000
0.001500  62.400000
-0.000800  61.700000
-0.000800  62.000000
-0.001500  61.700000
-0.001500  61.700000
0.000000  61.500000
0.000700  61.400000
0.000000  61.200000
0.000000  61.200000
-0.000800  61.000000
-0.003000  60.800000
-0.002300  61.000000
-0.003800  60.500000
-0.003000  60.800000
-0.000800  60.200000
-0.001500  60.600000
-0.001500  60.000000
-0.001500  60.400000
0.000000  60.100000
-0.000800  60.000000
-0.002300  59.900000
-0.000800  59.900000
0.000700  59.500000
0.000700  59.700000
-0.000800  59.400000
-0.000800  59.300000
-0.003000  59.400000
-0.003800  58.900000
-0.000800  59.100000
0.000700  58.800000
-0.000800  58.900000
-0.001500  58.700000
-0.000800  58.600000
-0.003800  58.600000
-0.005300  58.000000
-0.003800  58.200000
-0.003000  58.200000
-0.000800  58.100000
0.001500  58.000000
0.000700  58.000000
0.000000  57.600000
0.000700  57.800000
0.001500  57.300000
0.002200  57.600000
0.002200  56.900000
0.002200  57.400000
0.002200  57.000000
0.000700  56.900000
-0.001500  56.900000
-0.004600  56.600000
-0.006000  56.700000
-0.006000  56.400000
-0.002300  56.400000
0.000000  56.300000
0.000700  56.300000
0.001500  55.900000
0.004500  56.000000
0.006700  55.700000
0.006700  55.600000
0.008200  55.600000
0.006700  55.300000
0.004500  55.600000
0.004500  55.000000
0.000700  55.300000
-0.002300  54.800000
-0.005300  55.100000
-0.004600  54.900000
-0.003000  54.700000
-0.007500  54.600000
-0.012000  54.600000
-0.006800  54.400000
-0.001500  54.200000
0.001500  54.400000
0.009000  53.800000
0.012000  54.400000
0.010500  53.700000
0.007500  53.900000
0.005200  53.600000
0.003700  53.700000
0.003000  53.600000
0.001500  53.200000
0.002200  53.500000
0.001500  53.100000
-0.003000  53.100000
-0.003000  52.900000
-0.001500  52.900000
-0.005300  52.600000
-0.003000  52.800000
-0.001500  52.700000
-0.000800  52.400000
0.001500  52.500000
0.004500  52.200000
0.003000  52.400000
0.002200  51.800000
0.002200  52.200000
-0.002300  51.700000
-0.004600  51.700000
-0.004600  51.600000
-0.005300  51.300000
-0.007500  51.500000
-0.008300  51.300000
-0.005300  51.200000
-0.004600  51.000000
-0.006000  51.000000
-0.005300  50.800000
-0.003000  50.900000
-0.000800  50.500000
0.002200  50.700000
0.003700  50.400000
0.001500  50.400000
0.001500  50.300000
0.003000  50.100000
0.005200  50.200000
0.005200  49.800000
0.006000  49.900000
0.005200  49.700000
0.002200  49.500000
0.000000  49.600000
-0.001500  49.500000
-0.003000  49.000000
-0.001500  49.500000
0.000000  49.000000
0.001500  49.200000
0.002200  48.600000
-0.000800  48.800000
-0.000800  48.600000
-0.001500  48.400000
-0.003000  48.600000
-0.003000  48.200000
-0.002300  48.400000
-0.003000  48.100000
-0.005300  48.000000
-0.003000  48.000000
0.000000  47.800000
0.003700  47.500000
0.007500  47.800000
0.006700  47.200000
0.004500  47.500000
0.003000  47.200000
0.003000  47.200000
0.001500  47.100000
-0.002300  46.800000
-0.007500  47.000000
-0.009100  46.400000
-0.004600  46.800000
0.005200  46.300000
0.010500  46.500000
0.002200  46.300000
-0.006800  46.100000
-0.012000  46.100000
-0.012800  46.000000
-0.008300  45.900000
-0.005300  45.600000
-0.001500  45.800000
-0.000800  45.500000
0.001500  45.600000
0.008200  45.100000
0.009000  45.500000
0.012700  44.900000
0.013500  45.200000
0.009700  44.800000
0.009000  44.700000
0.010500  44.700000
0.005200  44.500000
0.001500  44.600000
0.004500  44.400000
0.004500  44.100000
-0.001500  44.300000
-0.003000  44.100000
-0.003000  44.000000
-0.006800  44.100000
-0.005300  43.600000
-0.004600  43.700000
-0.006000  43.400000
-0.013500  43.400000
-0.026300  43.200000
-0.035300  43.000000
-0.030800  43.300000
-0.011300  42.900000
0.000700  42.800000
0.009000  42.700000
0.016500  42.600000
0.019500  42.300000
0.021700  42.500000
0.016500  42.000000
0.016500  42.300000
0.021000  41.800000
0.025500  41.900000
0.028500  41.800000
0.024000  41.700000
0.012000  41.500000
0.000700  41.200000
-0.008300  41.400000
-0.012800  41.100000
-0.012800  40.900000
-0.012000  40.900000
-0.012800  40.800000
-0.010500  40.600000
-0.009100  40.800000
-0.009100  40.100000
-0.008300  40.500000
-0.005300  40.000000
-0.004600  40.000000
-0.003800  40.100000
-0.005300  39.700000
-0.008300  39.800000
-0.006800  39.300000
-0.002300  39.600000
0.001500  39.100000
0.003000  39.200000
0.005200  39.100000
0.003700  38.800000
0.003000  38.700000
0.001500  38.800000
-0.003800  38.600000
-0.002300  38.300000
0.003000  38.600000
0.003700  38.000000
0.005200  38.200000
0.000700  37.700000
-0.001500  37.900000
0.010500  37.400000
0.015700  37.500000
0.006700  37.400000
-0.003000  37.200000
-0.012000  37.200000
-0.016500  36.900000
-0.006800  36.900000
-0.000800  36.800000
0.001500  36.500000
0.003700  36.300000
0.004500  36.500000
0.006000  36.100000
0.009000  36.200000
0.012000  35.800000
0.014200  35.800000
0.020200  35.700000
0.018000  35.400000
0.005200  35.500000
0.000700  35.100000
0.008200  35.400000
0.011200  34.800000
-0.004600  34.800000
-0.013500  34.700000
-0.024000  34.700000
-0.033000  34.500000
-0.027800  34.700000
-0.021800  34.000000
-0.019500  34.400000
-0.018100  33.900000
-0.018100  33.900000
-0.010500  33.700000
0.001500  33.600000
0.006700  33.700000
0.009700  33.300000
0.012700  33.700000
0.012000  33.200000
0.013500  33.200000
0.004500  33.000000
-0.005300  33.000000
-0.005300  32.800000
-0.012000  32.800000
-0.012000  32.400000
-0.004600  32.700000
-0.000800  32.300000
0.004500  32.300000
0.008200  32.200000
0.014200  31.900000
0.014200  32.100000
0.011200  31.600000
0.018700  32.000000
0.021700  31.600000
0.018000  31.900000
0.014200  31.600000
0.010500  31.300000
0.003000  31.300000
-0.006800  31.300000
-0.012000  31.100000
-0.025600  31.000000
-0.052500  31.200000
-0.074300  30.500000
-0.061500  30.900000
-0.038300  30.500000
-0.016500  30.700000
0.006700  30.400000
0.010500  30.200000
0.018000  30.400000
0.027700  30.000000
0.045000  30.100000
0.063700  29.700000
0.072700  29.800000
0.081700  29.700000
0.066700  29.500000
0.030000  29.300000
0.001500  29.600000
-0.008300  29.100000
-0.012800  29.300000
-0.012800  29.100000
-0.018100  28.900000
-0.022500  29.000000
-0.020300  28.700000
-0.019500  28.800000
-0.020300  28.400000
-0.017300  28.800000
-0.009800  28.300000
-0.004600  28.600000
-0.003000  28.300000
-0.004600  28.100000
-0.010500  28.000000
-0.027000  28.200000
-0.029300  27.600000
-0.024000  27.900000
-0.013500  27.700000
0.005200  27.500000
0.010500  27.600000
0.009000  27.200000
0.008200  27.400000
0.012700  27.000000
0.011200  27.200000
0.006700  27.000000
0.007500  27.000000
-0.004600  27.000000
-0.006800  26.800000
-0.003800  26.700000
-0.004600  26.500000
-0.003000  26.400000
-0.000800  26.300000
0.012700  26.400000
0.018700  26.000000
0.006700  26.300000
-0.003000  25.700000
-0.009100  26.100000
-0.010500  25.700000
-0.012800  25.900000
-0.019500  25.600000
-0.018100  25.500000
-0.008300  25.500000
0.000700  25.300000
0.010500  25.200000
0.012700  25.100000
0.001500  25.000000
-0.008300  24.700000
-0.008300  25.000000
-0.009100  24.400000
-0.005300  24.700000
-0.001500  24.400000
0.000700  24.400000
0.006700  24.400000
0.012000  24.100000
0.015700  24.400000
0.015700  23.800000
0.012700  24.100000
0.014200  23.700000
0.027700  23.700000
0.060000  23.600000
0.069000  23.500000
0.027700  23.400000
-0.009100  23.300000
-0.030800  23.300000
-0.039800  23.200000
-0.030000  23.400000
-0.023300  22.800000
-0.019500  23.000000
-0.016500  22.500000
-0.006000  22.900000
-0.003000  22.500000
-0.012000  22.500000
-0.014300  22.500000
-0.024000  22.400000
-0.024800  22.500000
-0.021800  22.200000
-0.018100  22.000000
-0.011300  22.100000
-0.009100  22.000000
-0.003000  21.800000
0.001500  22.000000
0.008200  21.600000
0.019500  21.800000
0.025500  21.700000
0.021700  21.400000
0.016500  21.600000
0.010500  21.200000
0.006000  21.500000
0.003000  21.100000
0.000700  21.500000
0.006700  21.100000
0.009700  21.200000
-0.003000  21.100000
-0.034600  20.900000
-0.048800  20.600000
-0.033000  21.100000
-0.013500  20.600000
0.005200  20.900000
0.019500  20.600000
0.024000  20.600000
0.024000  20.600000
0.027700  20.300000
0.030000  20.600000
0.030700  20.300000
0.037500  20.500000
0.030700  20.200000
0.009000  20.200000
0.004500  20.200000
0.008200  20.200000
-0.006800  20.100000
-0.017300  20.100000
-0.016500  20.000000
-0.021800  19.800000
-0.030000  20.000000
-0.024800  19.700000
-0.012800  20.000000
-0.010500  19.500000
-0.004600  19.800000
-0.001500  19.500000
0.005200  19.700000
0.012000  19.500000
0.006000  19.400000
0.013500  19.300000
0.030700  19.300000
0.024700  19.200000
0.001500  19.200000
-0.011300  19.300000
-0.024000  18.900000
-0.022500  19.200000
-0.014300  18.800000
-0.023300  19.200000
-0.020300  18.600000
-0.008300  18.800000
-0.000800  18.700000
-0.004600  18.500000
-0.012800  18.600000
-0.021800  18.300000
-0.034600  18.600000
-0.042800  18.400000
-0.042800  18.400000
-0.029300  18.200000
0.004500  18.200000
0.027000  18.000000
0.045700  18.200000
0.059200  18.000000
0.061500  17.800000
0.065200  17.900000
0.045700  17.700000
0.026200  18.000000
0.027700  17.500000
0.034500  17.900000
0.030700  17.300000
0.008200  17.800000
-0.003000  17.300000
-0.001500  17.400000
-0.004600  17.300000
-0.007500  17.100000
-0.014300  17.100000
-0.021800  17.300000
-0.023300  16.800000
-0.027000  17.000000
-0.032300  16.700000
-0.038300  16.700000
-0.031500  16.700000
-0.014300  16.600000
0.008200  16.600000
0.019500  16.400000
0.012700  16.400000
0.025500  16.400000
0.027700  16.200000
0.007500  16.300000
0.000000  16.200000
-0.002300  16.200000
-0.003800  16.200000
-0.005300  16.000000
-0.003000  15.800000
-0.007500  16.100000
-0.018100  15.500000
-0.027000  16.000000
-0.044300  15.300000
-0.054000  15.800000
-0.048000  15.500000
-0.028500  15.600000
0.010500  15.300000
0.044200  15.200000
0.043500  15.300000
0.047200  15.400000
0.046500  15.200000
0.031500  15.200000
0.023200  15.000000
0.012000  14.800000
0.004500  15.100000
0.002200  14.600000
-0.004600  15.000000
-0.012800  14.600000
-0.015800  14.600000
-0.020300  14.600000
-0.033800  14.300000
-0.047300  14.600000
-0.069100  14.100000
-0.066000  14.400000
-0.027000  14.100000
0.009000  14.300000
0.035200  14.100000
0.040500  14.100000
0.040500  13.800000
0.052500  14.000000
0.067500  13.800000
0.072000  13.700000
0.033700  13.800000
0.006700  13.600000
-0.001500  13.900000
-0.006000  13.500000
-0.015800  13.700000
-0.044300  13.200000
-0.048800  13.500000
-0.033000  13.100000
-0.018100  13.100000
-0.027800  13.100000
-0.036800  13.100000
-0.031500  12.900000
-0.024800  13.000000
0.001500  12.800000
0.020200  12.700000
0.019500  12.800000
0.025500  12.700000
0.031500  12.700000
0.024000  12.500000
0.033000  12.600000
0.045700  12.500000
0.036000  12.400000
0.015700  12.500000
-0.004600  12.100000
-0.005300  12.600000
-0.004600  12.200000
-0.003800  12.000000
0.000700  12.200000
-0.000800  12.100000
-0.012000  11.700000
-0.041300  12.200000
-0.061500  11.600000
-0.058500  12.000000
-0.048800  11.700000
-0.050300  11.800000
-0.050300  11.600000
-0.027000  11.600000
0.011200  11.900000
0.051700  11.300000
0.072700  11.600000
0.066700  11.300000
0.078700  11.400000
0.082500  11.400000
0.057000  11.200000
0.042000  11.000000
0.021700  11.400000
-0.003000  10.800000
-0.011300  11.100000
-0.015800  10.800000
-0.018800  10.800000
-0.020300  10.700000
-0.025600  10.700000
-0.045000  10.700000
-0.069100  10.400000
-0.067500  10.800000
-0.046500  10.300000
-0.058500  10.700000
-0.069100  10.400000
-0.037500  10.400000
-0.001500  10.500000
0.029200  10.500000
0.017200  10.200000
0.007500  10.400000
0.057700  10.300000
0.057000  10.200000
0.042700  10.200000
0.060700  10.000000
0.049500  10.300000
0.035200  9.900000
0.027000  10.100000
0.029200  9.700000
0.041200  10.000000
0.041200  9.800000
0.012700  9.700000
-0.008300  9.700000
-0.008300  9.600000
-0.016500  9.400000
-0.021000  9.700000
-0.033000  9.400000
-0.049500  9.400000
-0.053300  9.400000
-0.051800  9.200000
-0.055500  9.400000
-0.066800  9.000000
-0.037500  9.300000
0.029200  9.000000
0.057700  9.200000
0.053200  9.100000
0.044200  9.000000
0.032200  8.900000
0.015000  8.800000
0.002200  8.900000
0.006700  9.000000
0.008200  8.800000
0.004500  8.800000
-0.008300  8.800000
-0.014300  8.500000
-0.010500  8.700000
-0.012000  8.400000
-0.008300  8.800000
-0.008300  8.500000
-0.010500  8.600000
-0.016500  8.300000
-0.031500  8.500000
-0.044300  8.400000
-0.055500  8.300000
-0.075800  8.400000
-0.084800  8.400000
-0.071300  8.300000
-0.052500  8.100000
0.018000  8.400000
0.081700  7.900000
0.083200  8.400000
0.085500  7.900000
0.072700  8.100000
0.069000  8.000000
0.070500  7.900000
0.048000  8.100000
0.044200  7.600000
0.038200  8.100000
0.009700  7.600000
-0.012000  7.800000
-0.015000  7.700000
-0.033000  7.700000
-0.067500  7.500000
-0.099000  7.700000
-0.087800  7.500000
-0.057000  7.400000
-0.040500  7.600000
-0.027000  7.300000
-0.035300  7.600000
-0.033000  7.200000
0.012000  7.800000
0.078000  7.300000
0.111700  7.500000
0.087700  7.200000
0.064500  7.200000
0.065200  7.300000
0.067500  7.300000
0.074200  7.200000
0.046500  7.400000
0.009000  7.100000
-0.011300  7.100000
-0.029300  7.200000
-0.029300  6.900000
-0.030800  7.200000
-0.033000  7.000000
-0.047300  7.100000
-0.074300  7.100000
-0.097500  7.000000
-0.105800  7.200000
-0.074300  6.800000
-0.021800  7.000000
0.001500  6.800000
-0.041300  6.800000
-0.084000  6.900000
-0.081800  7.100000
-0.035300  6.700000
0.049500  7.300000
0.115500  6.600000
0.126700  7.100000
0.096700  6.700000
0.083200  6.900000
0.107200  6.800000
0.131200  6.700000
0.105000  6.900000
0.044200  6.700000
0.004500  6.800000
-0.010500  6.700000
-0.008300  6.600000
-0.021800  6.700000
-0.032300  6.500000
-0.038300  6.300000
-0.042800  6.800000
-0.050300  6.400000
-0.084000  6.600000
-0.128300  6.600000
-0.127500  6.400000
-0.075000  6.600000
-0.012000  6.200000
0.057700  6.700000
0.081700  6.300000
0.080200  6.500000
0.080200  6.300000
0.067500  6.300000
0.081700  6.300000
0.054000  6.400000
0.005200  6.400000
-0.018100  6.200000
-0.027800  6.300000
-0.026300  6.000000
-0.027000  6.400000
-0.025600  5.900000
-0.027800  6.200000
-0.036800  5.900000
-0.055500  6.000000
-0.083300  6.100000
-0.114000  5.900000
-0.131300  6.100000
-0.127500  5.800000
-0.082500  5.900000
-0.008300  5.900000
0.040500  6.000000
0.089200  6.000000
0.124500  6.000000
0.145500  5.800000
0.177700  5.900000
0.145500  5.700000
0.064500  5.700000
0.034500  5.700000
0.006000  5.600000
-0.018100  5.800000
-0.017300  5.600000
-0.027000  5.900000
-0.021800  5.300000
-0.023300  5.700000
-0.029300  5.600000
-0.034600  5.500000
-0.050300  5.600000
-0.077300  5.600000
-0.091500  5.300000
-0.069100  5.600000
-0.066800  5.400000
-0.072800  5.400000
-0.069100  5.400000
-0.075800  5.200000
-0.009800  5.600000
0.093000  5.200000
0.074200  5.300000
-0.018800  5.300000
-0.072100  5.300000
-0.005300  5.400000
0.075000  5.300000
0.071200  5.300000
0.063000  5.100000
0.037500  5.200000
0.018000  5.000000
-0.011300  5.300000
0.011200  5.000000
0.048700  5.300000
0.034500  5.000000
0.062200  5.500000
0.031500  4.900000
0.024700  5.300000
0.067500  5.100000
0.082500  5.100000
0.096000  5.100000
0.078700  4.900000
0.037500  5.100000
0.002200  5.000000
0.000700  5.000000
0.000000  5.000000
0.020200  5.300000
0.003700  4.800000
-0.007500  5.300000
-0.000800  4.900000
-0.029300  5.100000
-0.032300  5.100000
-0.054000  4.800000
-0.065300  5.100000
-0.115500  4.700000
-0.243800  5.100000
-0.324800  4.600000
-0.273000  5.000000
-0.125300  5.000000
-0.043600  4.900000
-0.062300  4.900000
-0.053300  5.000000
0.030000  4.800000
0.156700  4.600000
0.242200  5.000000
0.187500  4.500000
0.140200  4.900000
0.195000  4.500000
0.246000  5.000000
0.264700  4.500000
0.185200  4.700000
0.069000  4.500000
0.025500  4.700000
-0.008300  4.700000
-0.030000  4.600000
-0.033800  4.600000
-0.041300  4.600000
-0.052500  4.500000
-0.063000  4.500000
-0.060800  4.700000
-0.063000  4.400000
-0.063000  4.600000
-0.071300  4.300000
-0.109500  4.500000
-0.161300  4.400000
-0.196500  4.300000
-0.145500  4.500000
-0.048800  4.100000
-0.003800  4.600000
0.027000  4.300000
0.054000  4.400000
0.070500  4.400000
0.093000  4.400000
0.111700  4.500000
0.106500  4.400000
0.044200  4.000000
-0.005300  4.500000
-0.009100  4.000000
-0.020300  4.500000
-0.030800  4.100000
-0.059300  4.300000
-0.104300  4.200000
-0.131300  4.200000
-0.161300  4.100000
-0.173300  4.100000
-0.125300  4.500000
-0.041300  4.100000
0.020200  4.000000
0.067500  4.100000
0.123000  4.300000
0.127500  4.000000
0.141700  4.300000
0.185200  3.900000
0.177700  4.300000
0.141700  4.000000
0.105700  4.100000
0.078000  4.000000
0.040500  4.000000
-0.000800  4.200000
-0.018800  3.900000
-0.031500  4.100000
-0.040500  3.800000
-0.050300  4.100000
-0.063800  4.200000
-0.082500  4.100000
-0.087800  4.000000
-0.073500  4.200000
-0.051800  3.900000
-0.036800  4.100000
-0.041300  4.000000
-0.075000  4.000000
-0.135800  4.000000
-0.117000  3.900000
-0.026300  4.000000
0.039000  3.900000
0.087700  4.100000
0.096000  3.800000
0.091500  4.000000
0.076500  4.000000
0.100500  4.000000
0.143200  4.100000
0.064500  4.100000
0.003000  3.600000
-0.004600  4.000000
-0.020300  3.800000
-0.018100  3.900000
-0.051100  3.800000
-0.122300  3.900000
-0.154500  4.000000
-0.095300  3.600000
-0.071300  3.900000
-0.105800  3.600000
-0.096800  3.900000
-0.065300  3.800000
-0.007500  3.800000
0.093700  3.700000
0.126700  3.700000
0.129000  3.600000
0.159700  3.900000
0.172500  3.700000
0.158200  3.700000
0.093000  3.800000
0.059200  3.700000
0.035200  3.800000
0.003000  3.500000
-0.008300  4.100000
-0.038300  3.600000
-0.071300  4.000000
-0.078800  3.500000
-0.039000  3.900000
-0.006800  3.700000
-0.005300  3.700000
-0.015800  3.900000
-0.078800  3.600000
-0.181500  3.900000
-0.195000  3.600000
-0.101300  4.000000
-0.055500  3.600000
0.009700  3.900000
0.096700  3.600000
0.104200  3.900000
0.132700  3.800000
0.139500  3.700000
0.117700  3.900000
0.092200  3.700000
0.049500  3.900000
-0.010500  3.800000
-0.050300  3.900000
-0.012800  3.700000
-0.003000  3.900000
-0.018100  3.700000
-0.010500  3.900000
-0.008300  3.600000
-0.012800  3.900000
-0.029300  3.800000
-0.039000  3.800000
-0.044300  3.900000
-0.063000  3.600000
-0.066800  3.900000
-0.054000  3.500000
-0.049500  3.900000
-0.041300  3.700000
-0.018100  3.800000
-0.010500  3.800000
0.000700  3.700000
0.030700  3.600000
0.034500  4.000000
0.018700  3.600000
0.026200  3.700000
0.044200  3.700000
0.033000  3.600000
0.010500  3.800000
-0.017300  3.500000
-0.039800  3.700000
-0.031500  3.600000
-0.019500  3.700000
-0.016500  3.600000
-0.014300  3.500000
-0.008300  3.600000
0.006700  3.700000
0.021700  3.600000
0.035200  3.700000
0.019500  3.700000
0.003700  3.500000
0.023200  3.800000
0.019500  3.300000
-0.000800  3.900000
-0.019500  3.300000
-0.025600  4.000000
0.005200  3.500000
0.021700  3.600000
0.014200  3.500000
0.006000  3.600000
0.003000  3.600000
0.006700  3.400000
0.009000  3.400000
0.036000  3.500000
0.036000  3.700000
0.006000  3.300000
0.006700  3.700000
-0.004600  3.500000
-0.006800  3.700000
-0.012000  3.600000
-0.049500  3.500000
-0.085600  3.700000
-0.128300  3.300000
-0.147800  3.900000
-0.080300  3.300000
0.015000  3.900000
0.066000  3.600000
0.057700  3.600000
0.029200  3.600000
0.063000  3.600000
0.089200  3.600000
0.097500  3.600000
0.087000  3.700000
0.038200  3.400000
0.037500  4.000000
0.057700  3.500000
0.082500  4.000000
0.060700  3.400000
0.005200  3.800000
-0.007500  3.600000
-0.027800  3.700000
-0.031500  3.700000
-0.022500  3.600000
-0.024800  3.700000
-0.030800  3.600000
-0.046500  3.600000
-0.050300  3.700000
-0.061500  3.900000
-0.093800  3.600000
-0.093800  3.900000
-0.060800  3.600000
-0.029300  3.800000
0.013500  3.900000
0.059200  3.600000
0.090000  4.000000
0.088500  3.600000
0.081700  4.100000
0.060700  3.700000
0.004500  3.800000
-0.012000  3.900000
-0.005300  3.800000
-0.012000  3.800000
-0.014300  4.100000
-0.023300  3.500000
-0.024000  4.000000
-0.024800  3.800000
-0.030000  4.000000
-0.039800  3.900000
-0.055500  3.900000
-0.048800  4.100000
-0.033000  3.600000
-0.006000  4.000000
0.023200  3.700000
0.032200  4.000000
0.034500  4.100000
0.038200  3.800000
0.048000  4.000000
0.030000  4.000000
0.004500  3.900000
-0.004600  3.900000
-0.010500  4.000000
-0.008300  3.600000
-0.003800  4.200000
0.011200  3.600000
0.008200  4.100000
-0.021800  3.700000
-0.027000  4.100000
-0.007500  3.900000
0.006700  4.000000
0.016500  3.900000
0.009000  3.900000
0.000000  4.100000
0.003000  4.000000
0.010500  3.800000
0.005200  3.900000
-0.009100  4.200000
-0.002300  3.800000
0.001500  4.200000
0.000700  3.700000
0.004500  4.100000
-0.003000  3.800000
-0.013500  4.000000
-0.019500  4.000000
-0.009100  3.800000
-0.004600  4.100000
-0.002300  3.800000
0.009000  4.000000
0.012700  3.900000
0.009000  3.900000
-0.003000  4.000000
-0.000800  4.100000
-0.001500  3.900000
-0.019500  4.000000
-0.030800  4.000000
-0.044300  3.900000
-0.046500  4.100000
-0.024000  3.800000
0.003000  4.200000
0.025500  3.900000
0.034500  4.300000
0.047200  3.900000
0.061500  4.100000
0.038200  4.000000
0.013500  4.000000
0.015700  4.000000
0.025500  4.300000
0.029200  3.900000
0.029200  4.200000
0.027000  4.000000
0.005200  4.100000
-0.009100  4.100000
-0.019500  4.100000
-0.021800  4.300000
-0.021800  4.000000
-0.027000  4.100000
-0.021800  4.100000
-0.019500  4.200000
-0.015000  4.500000
-0.009800  4.300000
-0.004600  4.300000
0.000000  4.300000
-0.001500  4.200000
0.000700  4.300000
-0.000800  4.400000
-0.010500  4.100000
-0.023300  4.600000
-0.023300  4.100000
-0.015800  4.500000
-0.003800  4.300000
0.008200  4.500000
0.006700  4.400000
0.012000  4.500000
0.016500  4.500000
0.021700  4.300000
0.010500  4.500000
-0.005300  4.500000
-0.001500  4.500000
-0.015800  4.500000
-0.052500  4.800000
-0.082500  4.200000
-0.069100  4.700000
-0.027800  4.500000
-0.007500  4.600000
0.006700  4.600000
0.024000  4.600000
0.055500  4.700000
0.085500  4.400000
0.078000  5.000000
0.055500  4.500000
0.039700  4.700000
0.026200  4.600000
0.019500  4.600000
0.018000  4.700000
0.002200  4.700000
-0.008300  4.700000
-0.005300  4.500000
-0.006800  4.800000
-0.012000  4.700000
-0.017300  5.000000
-0.017300  4.500000
-0.020300  5.000000
-0.023300  4.600000
-0.020300  4.900000
-0.020300  4.700000
-0.018100  4.900000
-0.014300  4.900000
-0.009100  4.800000
-0.003800  5.000000
-0.001500  5.000000
0.003000  4.800000
0.005200  4.800000
0.000700  5.000000
-0.006800  4.800000
-0.015000  5.000000
-0.006800  4.900000
0.001500  4.900000
-0.006000  5.000000
-0.003000  4.900000
0.003000  5.200000
0.002200  4.900000
0.003700  5.200000
0.001500  4.800000
0.002200  5.000000
0.004500  5.000000
0.003000  5.000000
0.006700  4.900000
0.006700  5.300000
0.003000  4.800000
-0.009100  5.300000
-0.027800  4.900000
-0.015800  5.300000
0.013500  5.000000
0.023200  5.100000
0.012700  5.300000
0.008200  5.100000
0.012000  5.300000
0.014200  5.100000
0.009000  5.200000
-0.004600  5.300000
-0.008300  5.300000
-0.011300  5.300000
-0.010500  5.400000
-0.006000  5.000000
-0.007500  5.400000
-0.003800  5.200000
-0.002300  5.400000
0.002200  5.300000
0.007500  5.400000
0.008200  5.500000
0.006700  5.300000
0.005200  5.800000
0.008200  5.300000
0.009700  5.800000
0.009000  5.600000
0.007500  5.600000
0.004500  5.500000
-0.002300  5.700000
-0.008300  5.600000
-0.005300  5.800000
0.000700  5.600000
0.003000  5.800000
-0.001500  5.900000
0.009000  5.700000
0.009700  6.100000
-0.002300  5.600000
-0.009100  6.200000
-0.009800  5.900000
-0.005300  6.200000
-0.009800  6.000000
-0.008300  5.900000
-0.004600  6.200000
-0.003800  6.300000
0.000700  6.300000
0.000700  6.400000
0.001500  6.300000
-0.002300  6.300000
-0.012000  6.600000
-0.024800  6.500000
-0.021800  6.600000
-0.008300  6.400000
0.000700  6.700000
0.010500  6.700000
0.012000  6.700000
0.018000  7.000000
0.021700  6.700000
0.020200  7.000000
0.019500  7.100000
0.005200  6.700000
0.000000  7.000000
0.001500  7.200000
-0.006800  6.800000
-0.009100  7.300000
-0.008300  7.000000
-0.010500  7.400000
-0.015000  7.200000
-0.015800  7.300000
-0.009100  7.500000
-0.003000  7.200000
0.007500  7.500000
0.015700  7.400000
0.019500  7.600000
0.019500  7.700000
0.008200  7.600000
0.002200  7.700000
0.006700  7.700000
0.006700  7.700000
-0.002300  8.000000
-0.004600  8.000000
-0.005300  7.800000
-0.002300  8.200000
0.000700  7.900000
-0.003000  8.500000
-0.001500  8.000000
0.000700  8.400000
-0.003000  8.300000
-0.003000  8.300000
-0.002300  8.700000
-0.005300  8.500000
-0.009100  8.500000
-0.008300  8.500000
-0.004600  8.800000
-0.008300  8.400000
-0.018100  9.000000
-0.014300  8.700000
-0.009100  9.000000
-0.009100  9.000000
-0.003000  8.900000
0.003700  9.400000
0.005200  8.900000
0.002200  9.400000
0.000700  9.200000
0.000000  9.600000
0.003000  9.400000
0.009000  9.500000
0.012000  9.500000
0.012700  9.900000
0.012000  9.500000
0.010500  9.500000
0.009000  9.900000
0.005200  9.500000
0.006000  10.100000
0.001500  9.600000
-0.004600  10.100000
-0.004600  9.900000
-0.006800  9.900000
-0.004600  10.100000
-0.001500  9.900000
0.000700  10.400000
0.004500  10.000000
0.004500  10.300000
0.000700  10.300000
-0.001500  10.300000
-0.004600  10.400000
-0.005300  10.500000
-0.004600  10.500000
-0.006000  10.500000
-0.006800  10.700000
-0.005300  10.400000
-0.002300  10.900000
0.000000  10.500000
0.000000  11.100000
-0.000800  10.500000
0.001500  10.800000
-0.000800  10.800000
-0.003000  10.800000
-0.005300  11.100000
-0.001500  11.200000
0.006700  11.100000
0.008200  11.200000
0.009700  11.400000
0.015700  11.200000
0.014200  11.600000
0.009000  11.200000
0.004500  11.500000
0.006000  11.600000
0.004500  11.400000
-0.000800  11.800000
-0.000800  11.600000
-0.001500  12.000000
-0.001500  11.700000
-0.003000  12.200000
-0.003000  12.200000
-0.002300  12.200000
-0.003000  12.300000
-0.004600  12.500000
-0.004600  12.400000
-0.003000  12.800000
-0.005300  12.700000
-0.014300  12.800000
-0.022500  12.900000
-0.021000  13.000000
-0.010500  13.300000
0.005200  13.200000
0.021000  13.500000
0.024000  13.500000
0.019500  13.500000
0.017200  13.900000
0.014200  13.800000
0.012000  14.000000
0.003000  14.000000
-0.007500  14.000000
-0.010500  14.300000
-0.010500  14.500000
-0.007500  14.300000
-0.007500  14.800000
-0.007500  14.400000
-0.004600  14.900000
-0.002300  14.800000
-0.003800  14.900000
-0.005300  15.200000
-0.003000  15.000000
-0.000800  15.300000
0.000700  15.100000
-0.000800  15.400000
0.000700  15.500000
0.001500  15.600000
0.001500  15.500000
0.003000  16.000000
0.002200  15.900000
0.001500  15.800000
0.001500  16.100000
0.001500  15.900000
0.003000  16.500000
0.004500  16.000000
0.006700  16.500000
0.003000  16.300000
0.000000  16.600000
-0.000800  16.500000
-0.003000  16.400000
0.000700  16.600000
-0.000800  16.900000
-0.000800  16.800000
0.000700  16.900000
0.000000  17.200000
0.001500  16.900000
-0.000800  17.500000
-0.001500  17.100000
-0.003000  17.500000
-0.005300  17.500000
-0.003800  17.300000
-0.005300  17.700000
-0.006000  17.500000
-0.004600  17.900000
-0.005300  17.500000
-0.001500  17.800000
0.000700  17.900000
0.004500  17.800000
0.004500  17.900000
0.000700  18.000000
-0.000800  18.000000
-0.000800  17.900000
0.000700  18.400000
0.001500  18.100000
0.004500  18.400000
0.007500  18.100000
0.008200  18.500000
0.008200  18.500000
0.006000  18.400000
0.005200  18.700000
0.003000  18.300000
0.000000  18.700000
-0.004600  18.700000
-0.001500  18.900000
0.000700  18.900000
0.000700  19.100000
0.003000  19.000000
0.000700  19.100000
0.003000  19.300000
0.004500  19.200000
0.003000  19.300000
0.004500  19.200000
0.004500  19.800000
0.003000  19.400000
-0.000800  19.800000
-0.001500  19.700000
-0.001500  20.000000
-0.001500  20.100000
-0.001500  20.100000
-0.003000  20.100000
-0.002300  20.100000
-0.000800  20.300000
-0.004600  20.200000
-0.005300  20.600000
-0.003000  20.300000
-0.003000  20.600000
-0.001500  20.700000
-0.003800  20.700000
-0.001500  21.100000
0.001500  20.800000
0.001500  21.300000
0.003000  20.800000
0.004500  21.500000
0.006700  21.300000
0.003700  21.500000
0.002200  21.700000
0.004500  21.700000
0.001500  21.500000
-0.002300  22.100000
-0.006800  21.900000
-0.007500  22.100000
-0.005300  22.200000
-0.004600  22.300000
-0.004600  22.500000
-0.005300  22.400000
-0.003000  22.800000
-0.001500  22.700000
-0.001500  22.800000
-0.000800  23.100000
-0.001500  22.900000
0.000000  23.200000
0.000700  23.400000
-0.003000  23.400000
-0.003000  23.500000
-0.001500  23.800000
-0.000800  23.600000
-0.001500  24.100000
-0.005300  23.600000
-0.006800  24.200000
-0.006800  24.200000
-0.004600  24.300000
-0.001500  24.600000
-0.000800  24.400000
0.000700  24.900000
0.003000  24.700000
0.005200  24.800000
0.006700  25.000000
0.005200  25.100000
0.002200  25.200000
0.000000  25.500000
-0.001500  25.300000
-0.006800  25.600000
-0.002300  25.700000
0.002200  25.700000
0.003000  26.100000
0.005200  25.800000
0.005200  26.400000
0.004500  26.000000
0.001500  26.500000
-0.001500  26.200000
-0.003000  26.600000
-0.000800  26.700000
0.001500  26.700000
0.000700  26.800000
-0.001500  27.000000
-0.001500  27.400000
0.000700  27.000000
0.002200  27.500000
0.004500  27.200000
0.006700  27.700000
0.006700  27.500000
0.005200  27.800000
0.004500  28.000000
0.004500  27.600000
0.003000  28.100000
0.000700  27.900000
-0.000800  28.300000
-0.003800  28.200000
-0.003000  28.300000
-0.000800  28.400000
0.000700  28.600000
0.000700  28.400000
-0.000800  28.700000
0.002200  28.700000
0.004500  28.700000
0.003000  29.000000
0.002200  28.700000
0.004500  29.100000
0.004500  28.900000
0.003000  29.300000
0.002200  29.000000
-0.001500  29.300000
-0.008300  29.400000
-0.009100  29.400000
-0.003800  29.500000
0.000700  29.600000
-0.000800  29.600000
-0.002300  29.600000
-0.003800  29.900000
-0.001500  29.700000
-0.000800  30.000000
0.003700  29.900000
0.001500  30.000000
-0.001500  30.200000
0.000700  30.100000
-0.001500  30.400000
-0.003000  30.100000
-0.002300  30.600000
-0.001500  30.400000
-0.000800  30.300000
-0.001500  30.700000
-0.000800  30.700000
0.000700  30.700000
0.000700  30.900000
0.003700  30.900000
0.005200  30.800000
0.006700  31.000000
0.006700  31.000000
0.005200  31.400000
0.004500  31.100000
0.002200  31.400000
0.000000  31.400000
-0.004600  31.500000
-0.006800  31.800000
-0.004600  31.500000
-0.003000  31.900000
-0.004600  31.900000
-0.003000  31.900000
-0.000800  32.100000
-0.001500  32.500000
-0.000800  32.200000
-0.000800  32.500000
0.000700  32.300000
0.001500  32.600000
0.002200  32.800000
0.003000  32.800000
0.001500  33.100000
-0.000800  32.900000
-0.001500  33.200000
-0.004600  33.300000
-0.009100  33.300000
-0.011300  33.400000
-0.012800  33.500000
-0.011300  33.700000
-0.006800  33.900000
-0.004600  33.900000
-0.003000  33.800000
-0.001500  34.200000
0.000700  33.900000
0.004500  34.500000
0.006000  34.100000
0.007500  34.600000
0.008200  34.500000
0.005200  34.800000
0.002200  34.900000
-0.002300  34.800000
-0.005300  35.200000
-0.006000  35.200000
-0.012000  35.300000
-0.019500  35.400000
-0.016500  35.500000
-0.006800  35.300000
0.005200  35.900000
0.014200  35.500000
0.014200  36.000000
0.015700  36.000000
0.018000  36.100000
0.016500  36.300000
0.016500  36.000000
0.018000  36.700000
0.024000  36.300000
0.020200  36.700000
0.009700  36.500000
0.003000  36.800000
-0.001500  36.900000
-0.005300  36.900000
-0.009100  36.800000
-0.012000  37.200000
-0.010500  37.300000
-0.010500  37.100000
-0.008300  37.700000
-0.006800  37.300000
-0.006800  37.800000
-0.003000  37.500000
-0.002300  37.900000
-0.004600  37.600000
-0.003000  38.000000
-0.000800  38.000000
-0.003000  38.000000
-0.005300  38.200000
-0.006000  38.200000
-0.008300  38.300000
-0.009100  38.700000
-0.008300  38.700000
-0.006800  38.600000
-0.005300  38.900000
-0.004600  38.700000
-0.003000  39.100000
-0.001500  39.000000
-0.002300  39.100000
-0.000800  39.300000
0.001500  39.100000
-0.000800  39.600000
-0.002300  39.200000
-0.001500  39.600000
0.001500  39.600000
0.004500  39.800000
0.002200  39.800000
0.001500  39.900000
0.001500  39.900000
0.001500  40.300000
0.003000  39.900000
0.003000  40.400000
0.003000  40.100000
0.000000  40.500000
-0.000800  40.400000
-0.003800  40.600000
-0.006800  40.600000
-0.005300  40.600000
-0.000800  40.900000
0.000700  40.800000
0.001500  40.800000
0.003700  40.900000
0.005200  40.900000
0.006000  40.900000
0.004500  41.300000
0.005200  40.900000
0.006700  41.400000
0.008200  41.100000
0.008200  41.400000
0.006700  41.400000
0.003000  41.400000
0.000000  41.700000
-0.001500  41.300000
-0.001500  41.800000
-0.002300  41.400000
-0.001500  41.800000
-0.000800  41.800000
0.000700  41.900000
-0.001500  41.900000
-0.003000  42.100000
-0.003800  42.000000
-0.003000  41.900000
-0.001500  42.300000
-0.001500  42.000000
-0.000800  42.300000
-0.001500  42.100000
-0.004600  42.500000
-0.006000  42.300000
-0.005300  42.700000
-0.004600  42.500000
0.000700  42.800000
0.003700  42.900000
0.004500  42.900000
0.008200  42.900000
0.009000  43.000000
0.008200  43.000000
0.004500  43.200000
0.002200  43.300000
0.000000  43.300000
-0.003000  43.700000
-0.001500  43.500000
-0.003000  43.600000
-0.001500  43.800000
0.000700  43.900000
0.003700  44.100000
0.003700  43.800000
0.002200  44.300000
0.004500  44.300000
0.003000  44.300000
0.001500  44.600000
-0.000800  44.600000
-0.001500  44.500000
-0.000800  45.100000
0.000700  44.600000
0.000700  45.200000
-0.000800  45.000000
-0.000800  45.300000
0.000700  45.300000
0.002200  45.200000
0.002200  45.500000
0.003000  45.500000
0.000000  45.800000
-0.001500  45.600000
-0.002300  45.800000
-0.003000  45.900000
-0.003000  45.900000
-0.005300  46.100000
-0.004600  46.300000
-0.002300  46.300000
-0.000800  46.300000
0.001500  46.600000
-0.000800  46.500000
-0.000800  47.000000
0.005200  46.400000
0.003700  47.000000
0.003700  46.800000
0.001500  47.100000
-0.003800  47.000000
-0.005300  47.000000
-0.004600  47.300000
-0.004600  47.300000
-0.008300  47.500000
-0.011300  47.500000
-0.010500  47.700000
-0.011300  47.400000
-0.007500  47.800000
-0.005300  47.600000
-0.005300  48.100000
-0.003000  47.800000
-0.000800  48.100000
0.000700  48.200000
0.005200  48.100000
0.008200  48.400000
0.006700  48.100000
0.005200  48.600000
0.006700  48.400000
0.009000  48.500000
0.011200  48.500000
0.012000  48.600000
0.010500  48.500000
0.010500  48.800000
0.008200  48.700000
0.003000  48.800000
-0.000800  49.000000
-0.003000  48.900000
-0.004600  49.300000
-0.006800  48.900000
-0.007500  49.500000
-0.006800  49.100000
-0.006800  49.300000
-0.006800  49.200000
-0.008300  49.300000
-0.006800  49.400000
-0.004600  49.500000
-0.001500  49.400000
0.001500  49.700000
0.004500  49.600000
0.006000  49.600000
0.006000  49.800000
0.005200  49.500000
0.002200  50.000000
-0.000800  49.800000
-0.003000  50.000000
-0.003800  50.000000
-0.001500  50.100000
0.000000  50.300000
-0.002300  50.100000
-0.003000  50.400000
-0.003000  50.400000
-0.004600  50.300000
-0.002300  50.500000
-0.001500  50.800000
-0.001500  50.400000
0.003000  51.000000
0.006000  50.700000
0.005200  51.100000
0.002200  51.000000
0.003000  51.000000
0.003700  51.300000
0.000700  51.200000
-0.001500  51.500000
-0.003000  51.400000
-0.001500  51.700000
-0.003800  51.600000
-0.005300  51.800000
-0.004600  51.800000
-0.006800  52.000000
-0.010500  51.900000
-0.012800  52.200000
-0.009100  52.300000
-0.006000  52.400000
-0.002300  52.600000
0.001500  52.400000
0.003000  53.000000
0.009000  52.600000
0.008200  53.100000
0.005200  53.100000
0.003700  53.300000
0.005200  53.400000
0.006000  53.500000
0.004500  53.600000
0.005200  53.700000
0.005200  53.800000
0.005200  53.800000
0.006000  54.400000
0.006700  53.900000
0.006700  54.400000
0.006700  54.300000
0.006700  54.600000
0.008200  54.700000
0.006000  54.600000
0.003000  55.100000
0.003000  54.700000
0.002200  55.300000
0.002200  55.000000
-0.000800  55.300000
-0.004600  55.400000
-0.005300  55.500000
-0.004600  55.500000
-0.005300  55.800000
-0.008300  55.700000
-0.006800  55.800000
-0.004600  56.200000
-0.003000  55.800000
-0.002300  56.300000
-0.003000  56.000000
-0.001500  56.600000
0.000000  56.200000
0.004500  56.500000
0.004500  56.500000
0.004500  56.600000
0.003700  56.600000
-0.000800  56.800000
-0.004600  56.800000
-0.002300  57.000000
0.001500  57.000000
0.001500  57.100000
0.004500  57.300000
0.006700  57.100000
0.009000  57.400000
0.009700  57.400000
0.006700  57.500000
0.006700  57.600000
0.006000  57.500000
0.001500  57.900000
-0.002300  57.600000
-0.004600  58.100000
-0.002300  58.000000
-0.000800  58.100000
-0.001500  58.200000
-0.003000  58.300000
-0.003000  58.000000
-0.004600  58.500000
-0.003000  58.200000
-0.001500  58.600000
-0.003000  58.500000
-0.005300  58.500000
-0.006800  58.700000
-0.006000  58.500000
-0.007500  59.000000
-0.006000  58.900000
-0.003000  58.900000
0.000700  59.100000
0.001500  59.100000
0.000000  59.100000
0.002200  59.200000
0.003000  59.200000
0.000700  59.200000
0.000700  59.400000
0.000700  59.300000
0.000000  59.600000
0.000000  59.300000
0.000700  59.700000
0.001500  59.400000
0.000700  59.700000
-0.000800  59.700000
-0.001500  59.800000
-0.000800  59.800000
-0.001500  59.500000
-0.001500  59.800000
-0.003000  60.000000
-0.002300  60.200000
-0.000800  60.000000
0.000700  60.400000
0.000700  60.000000
-0.002300  60.400000
-0.000800  60.200000
-0.000800  60.300000
0.000000  60.400000
-0.000800  60.300000
-0.001500  60.700000
-0.003000  60.300000
-0.005300  60.800000
-0.003800  60.500000
-0.003000  61.000000
-0.003000  60.900000
-0.000800  60.900000
-0.000800  61.000000
0.001500  61.200000
0.000000  61.300000
-0.000800  61.300000
0.000700  61.400000
-0.001500  61.400000
-0.000800  61.700000
0.000700  61.300000
0.003000  61.900000
0.003000  61.600000
0.003000  62.200000
0.003700  61.800000
0.002200  62.200000
0.002200  62.100000
0.003000  62.200000
0.005200  62.300000
0.006000  62.400000
0.005200  62.200000
0.003700  62.600000
0.003700  62.600000
0.003000  62.600000
-0.001500  62.700000
-0.000800  62.800000
-0.000800  63.100000
-0.000800  62.800000
-0.000800  63.200000
0.002200  63.100000
0.006700  63.100000
0.004500  63.400000
0.003000  63.400000
-0.000800  63.500000
-0.001500  63.400000
0.000000  63.600000
0.003000  63.700000
0.004500  63.800000
0.003700  63.700000
0.002200  64.000000
0.001500  63.700000
0.003000  64.300000
-0.000800  64.000000
-0.002300  64.300000
-0.003000  64.300000
-0.006800  64.200000
-0.008300  64.400000
-0.009800  64.300000
-0.013500  64.400000
-0.014300  64.500000
-0.012000  64.600000
-0.008300  64.700000
-0.004600  64.900000
-0.003000  64.500000
0.000000  65.100000
0.003000  64.800000
0.005200  65.100000
0.009000  65.000000
0.011200  65.200000
0.009000  65.400000
0.003000  65.200000
-0.000800  65.700000
-0.000800  65.200000
-0.003800  65.700000
-0.003000  65.600000
-0.004600  65.700000
-0.003800  65.700000
-0.000800  65.700000
0.000000  65.900000
-0.001500  65.900000
-0.005300  66.200000
-0.006000  66.000000
-0.009100  66.500000
-0.008300  66.000000
-0.006800  66.600000
-0.005300  66.200000
-0.003800  66.600000
0.000700  66.500000
0.006700  66.600000
0.009700  66.600000
0.012700  66.600000
0.012700  66.900000
0.012700  66.800000
0.012700  66.900000
0.010500  67.000000
0.009700  67.200000
0.006000  67.000000
0.000700  67.500000
-0.001500  67.100000
-0.004600  67.500000
-0.003800  67.500000
-0.003000  67.500000
-0.001500  67.700000
-0.002300  67.500000
-0.003000  67.700000
-0.003000  67.500000
-0.004600  67.700000
-0.005300  67.800000
-0.003800  67.800000
-0.003000  67.900000
-0.001500  68.200000
-0.000800  67.700000
-0.002300  68.200000
-0.004600  68.000000
-0.002300  68.100000
0.000700  68.300000
0.003000  68.100000
0.003700  68.400000
0.007500  68.400000
0.009000  68.500000
0.006700  68.500000
0.005200  68.400000
0.000000  68.600000
-0.000800  68.700000
-0.001500  68.600000
-0.002300  68.700000
-0.001500  68.600000
-0.001500  68.800000
-0.001500  69.100000
-0.001500  68.600000
-0.000800  69.200000
0.000700  68.800000
0.003000  69.200000
0.003700  68.900000
0.003000  69.100000
0.001500  69.300000
-0.001500  69.100000
-0.001500  69.300000
-0.001500  69.500000
-0.001500  69.300000
-0.000800  69.300000
-0.003000  69.400000
-0.006000  69.500000
-0.004600  69.600000
-0.002300  69.500000
-0.001500  69.600000
-0.001500  69.800000
-0.002300  69.700000
-0.002300  70.000000
-0.005300  69.500000
-0.007500  70.100000
-0.008300  69.800000
-0.009100  70.100000
-0.008300  70.000000
-0.009100  70.100000
-0.010500  70.200000
-0.012000  70.100000
-0.012000  70.200000
-0.006000  70.300000
0.000000  70.400000
0.004500  70.200000
0.012000  70.600000
0.010500  70.100000
0.009000  70.600000
0.009000  70.300000
0.006700  70.500000
0.007500  70.500000
0.004500  70.400000
0.003700  70.700000
0.005200  70.400000
0.004500  70.600000
0.005200  70.800000
0.003000  70.800000
0.003000  70.800000
0.000700  71.100000
0.002200  70.900000
0.001500  71.000000
0.000700  71.200000
0.004500  71.100000
0.003000  71.500000
0.003700  71.200000
0.004500  71.500000
0.008200  71.100000
0.010500  71.600000
0.008200  71.500000
0.008200  71.600000
0.006000  71.700000
0.002200  71.800000
-0.001500  71.700000
-0.004600  71.800000
-0.006000  71.800000
-0.007500  72.000000
-0.006000  72.000000
-0.002300  71.900000
-0.003000  72.200000
0.001500  72.100000
0.003700  72.400000
0.002200  72.400000
0.001500  72.300000
0.000000  72.500000
0.000700  72.400000
-0.001500  72.800000
0.000000  72.500000
0.001500  72.500000
0.000000  72.700000
-0.001500  72.600000
-0.003000  72.600000
-0.004600  73.300000
-0.004600  72.700000
-0.008300  73.200000
-0.009100  72.900000
-0.007500  73.200000
-0.008300  73.000000
-0.005300  73.100000
-0.003000  73.400000
-0.001500  73.300000
-0.001500  73.400000
-0.002300  73.300000
-0.003000  73.600000
-0.002300  73.700000
-0.002300  73.700000
-0.003000  73.600000
0.000700  74.000000
0.003000  73.700000
0.004500  74.000000
0.005200  73.800000
0.003700  73.800000
0.006000  74.100000
0.005200  73.800000
0.005200  74.200000
0.004500  73.900000
0.003000  74.200000
0.003000  74.100000
-0.001500  74.200000
-0.001500  74.200000
0.000700  74.300000
0.001500  74.500000
0.000700  74.300000
0.000700  74.500000
0.000000  74.300000
0.001500  74.700000
0.003700  74.200000
0.000000  74.700000
-0.003000  74.500000
-0.003000  74.700000
-0.005300  74.700000
-0.005300  74.600000
-0.003000  74.900000
-0.003800  74.400000
-0.004600  75.000000
-0.002300  74.700000
-0.001500  74.700000
0.000000  74.800000
0.001500  75.000000
0.001500  74.700000
0.001500  74.800000
0.000700  74.900000
0.000000  75.000000
-0.000800  75.000000
-0.003000  74.900000
-0.006000  75.200000
-0.005300  74.800000
-0.005300  75.300000
-0.004600  74.900000
-0.003000  75.400000
0.000000  75.100000
0.003000  75.100000
0.005200  75.200000
0.009000  75.200000
0.012700  75.000000
0.012700  75.400000
0.012700  75.200000
0.013500  75.300000
0.009000  75.400000
0.001500  75.300000
0.000700  75.600000
0.001500  75.300000
0.000000  75.600000
-0.002300  75.500000
-0.006800  75.600000
-0.004600  75.700000
0.000000  75.500000
-0.000800  75.700000
-0.002300  75.700000
-0.005300  75.600000
-0.007500  75.600000
-0.007500  76.000000
-0.009100  75.600000
-0.010500  76.100000
-0.009800  75.600000
-0.008300  76.000000
-0.004600  75.900000
-0.000800  75.900000
0.001500  76.100000
0.006700  75.900000
0.008200  76.100000
0.008200  75.900000
0.008200  76.000000
0.008200  76.000000
0.005200  76.200000
0.003000  76.100000
0.001500  76.300000
-0.003000  76.200000
-0.003000  76.300000
-0.005300  76.500000
-0.007500  76.100000
-0.006800  76.700000
-0.006800  76.200000
-0.004600  76.600000
-0.003800  76.300000
-0.003000  76.500000
-0.001500  76.500000
-0.000800  76.500000
0.001500  76.700000
0.000700  76.500000
0.001500  76.600000
0.003000  76.500000
0.003000  76.700000
0.004500  76.400000
0.003700  76.800000
0.004500  76.400000
0.009000  76.700000
0.009000  76.500000
0.007500  76.500000
0.006700  76.700000
0.003000  76.500000
0.003700  76.900000
0.002200  76.500000
0.002200  77.000000
0.005200  76.800000
0.002200  76.800000
-0.000800  76.800000
-0.001500  76.900000
-0.003000  76.700000
-0.001500  77.000000
0.001500  77.100000
0.000700  77.000000
-0.003000  77.200000
-0.003000  76.800000
-0.005300  77.500000
-0.003800  76.800000
-0.003800  77.500000
-0.003000  77.100000
-0.000800  77.300000
0.000000  77.200000
0.001500  77.200000
0.001500  77.300000
0.001500  77.400000
-0.001500  77.400000
-0.001500  77.600000
0.000000  77.500000
0.000000  77.300000
-0.000800  77.600000
-0.000800  77.400000
0.000000  77.600000
-0.000800  77.500000
-0.003000  77.500000
-0.002300  77.700000
-0.000800  77.500000
0.000000  77.800000
0.001500  77.300000
0.003700  77.800000
0.003000  77.700000
0.002200  77.600000
0.003000  77.600000
0.000000  77.900000
-0.003000  77.500000
-0.003800  77.900000
-0.006000  77.500000
-0.009800  77.800000
-0.015800  77.500000
-0.015000  77.600000
-0.015800  77.800000
-0.014300  77.500000
-0.009100  77.700000
-0.004600  77.700000
0.001500  77.700000
0.005200  77.700000
0.010500  77.600000
0.012700  77.600000
0.015700  77.700000
0.018000  77.600000
0.014200  77.600000
0.010500  77.500000
0.009000  77.500000
0.006000  77.700000
0.001500  77.400000
-0.004600  77.800000
-0.003000  77.300000
-0.004600  77.800000
-0.006800  77.400000
-0.007500  77.700000
-0.007500  77.600000
-0.003800  77.300000
-0.003800  77.400000
-0.003800  77.600000
-0.002300  77.600000
-0.001500  77.200000
-0.002300  77.800000
-0.004600  77.300000
-0.005300  77.500000
-0.005300  77.300000
-0.003000  77.500000
-0.003000  77.300000
-0.003000  77.300000
-0.001500  77.500000
-0.001500  77.100000
-0.004600  77.600000
-0.003000  77.000000
0.000700  77.300000
0.003700  77.300000
0.006700  77.300000
0.006700  77.300000
0.006700  77.300000
0.005200  77.200000
0.003000  77.100000
0.002200  77.200000
0.000700  77.000000
0.000700  77.300000
0.001500  76.900000
0.003000  77.300000
0.003000  76.800000
0.001500  77.300000
0.000700  76.900000
-0.000800  77.000000
0.000700  77.100000
0.003000  76.900000
0.001500  77.100000
0.001500  76.900000
0.002200  76.800000
0.003000  76.600000
0.001500  76.800000
0.001500  76.600000
0.004500  76.700000
0.004500  76.700000
0.002200  76.800000
-0.000800  76.900000
-0.005300  76.700000
-0.003800  76.900000
-0.003000  76.500000
-0.004600  76.900000
-0.003800  76.800000
-0.001500  76.800000
-0.001500  76.700000
-0.002300  76.600000
-0.002300  76.500000
-0.003800  76.900000
-0.003000  76.500000
-0.001500  76.900000
0.000700  76.500000
0.003700  76.700000
0.003700  76.500000
0.001500  76.500000
0.003000  76.600000
0.005200  76.400000
0.004500  76.700000
0.003700  76.500000
0.003000  76.500000
-0.001500  76.400000
-0.004600  76.500000
-0.007500  76.500000
-0.009100  76.700000
-0.010500  76.300000
-0.010500  76.500000
-0.007500  76.400000
-0.008300  76.300000
-0.008300  76.700000
-0.006800  76.400000
-0.004600  76.700000
0.000700  76.300000
0.001500  76.700000
0.000700  76.300000
0.003000  76.400000
0.000700  76.600000
-0.001500  76.500000
0.000000  76.500000
0.002200  76.600000
0.003700  76.600000
0.003000  76.500000
0.008200  76.700000
0.012000  76.400000
0.012000  76.700000
0.009000  76.400000
0.004500  76.600000
0.002200  76.600000
-0.000800  76.700000
0.002200  76.600000
0.001500  76.500000
-0.001500  76.800000
0.001500  76.600000
0.003700  76.500000
0.003700  76.700000
0.003700  76.700000
0.001500  76.500000
0.000700  76.800000
0.002200  76.600000
0.002200  76.700000
0.002200  76.600000
0.000000  76.500000
-0.000800  76.800000
-0.001500  76.500000
-0.000800  77.000000
0.000000  76.500000
-0.001500  76.900000
-0.001500  76.500000
-0.002300  76.600000
-0.001500  76.700000
-0.004600  76.700000
-0.004600  76.500000
-0.000800  76.700000
-0.002300  76.500000
-0.002300  76.600000
-0.000800  76.800000
-0.002300  76.500000
-0.002300  76.800000
-0.001500  76.500000
-0.000800  76.600000
-0.000800  76.600000
-0.000800  76.400000
-0.001500  76.700000
-0.001500  76.400000
0.001500  76.700000
-0.000800  76.500000
-0.003000  76.500000
-0.000800  76.600000
-0.001500  76.700000
-0.000800  76.300000
0.003000  76.800000
0.003700  76.400000
0.006700  76.700000
0.007500  76.500000
0.005200  76.500000
0.005200  76.500000
0.005200  76.300000
0.008200  76.600000
0.005200  76.500000
0.000700  76.400000
0.000000  76.700000
-0.001500  76.500000
-0.001500  76.500000
-0.000800  76.800000
0.000700  76.500000
-0.003000  76.700000
-0.006800  76.600000
-0.008300  76.500000
-0.006000  76.700000
-0.006800  76.500000
-0.009100  76.800000
-0.008300  76.300000
-0.008300  76.800000
-0.006800  76.600000
-0.008300  76.700000
-0.006800  76.800000
-0.004600  76.600000
-0.002300  76.600000
0.000700  76.600000
0.002200  76.800000
0.001500  76.500000
0.003000  76.900000
0.003000  76.500000
0.005200  77.000000
0.006700  76.600000
0.006000  77.000000
0.007500  76.700000
0.007500  76.800000
0.007500  76.900000
0.006000  76.700000
0.005200  77.200000
0.002200  76.700000
0.002200  76.900000
0.004500  76.900000
0.005200  76.900000
0.006700  76.900000
0.004500  77.100000
0.004500  76.700000
0.004500  77.000000
0.002200  76.900000
0.000700  76.800000
-0.000800  77.100000
-0.002300  76.800000
-0.005300  77.100000
-0.006800  76.700000
-0.005300  77.300000
-0.005300  76.900000
-0.005300  77.000000
-0.003800  77.000000
-0.003800  77.000000
-0.004600  77.000000
-0.003800  77.200000
-0.001500  76.900000
0.000700  77.000000
0.000700  77.100000
-0.000800  76.900000
0.000700  77.200000
0.001500  76.700000
0.000000  77.000000
-0.002300  77.000000
-0.003800  77.000000
-0.004600  77.000000
-0.004600  76.900000
-0.001500  77.000000
0.000700  77.000000
0.002200  77.000000
0.003000  77.000000
0.006700  77.000000
0.008200  76.900000
0.008200  77.200000
0.008200  76.700000
0.006700  77.200000
0.005200  76.600000
0.001500  77.000000
-0.000800  76.900000
0.000000  76.900000
-0.001500  76.900000
-0.003000  76.800000
-0.006000  77.000000
-0.008300  76.800000
-0.008300  76.900000
-0.006800  76.900000
-0.005300  76.900000
-0.006800  76.700000
-0.005300  77.100000
-0.003000  76.700000
-0.001500  77.000000
0.001500  76.900000
0.003000  76.700000
0.002200  77.000000
0.003000  76.600000
0.004500  77.000000
0.006000  76.500000
0.006000  77.000000
0.006000  76.700000
0.006000  76.700000
0.003000  76.700000
0.000000  76.800000
-0.001500  76.700000
-0.001500  76.800000
-0.000800  76.900000
-0.002300  76.500000
-0.003000  77.000000
-0.003000  76.500000
-0.005300  76.900000
-0.006800  76.500000
-0.004600  76.700000
-0.004600  76.700000
-0.004600  76.500000
-0.005300  76.900000
-0.004600  76.500000
0.000000  76.600000
0.001500  76.600000
0.001500  76.600000
-0.000800  76.700000
0.001500  76.700000
0.004500  76.500000
0.001500  76.600000
0.003000  76.700000
0.001500  76.500000
0.003700  76.900000
0.007500  76.500000
0.006700  76.800000
0.006700  76.400000
0.005200  76.700000
0.005200  76.500000
0.006000  76.600000
0.006700  76.600000
0.004500  76.600000
0.000700  76.700000
-0.000800  76.700000
-0.003000  76.700000
-0.001500  76.600000
-0.001500  76.800000
-0.001500  76.500000
-0.003000  76.800000
-0.004600  76.700000
-0.003800  76.600000
-0.002300  76.500000
0.000700  76.600000
0.003000  76.800000
0.003000  76.500000
0.002200  76.900000
0.001500  76.800000
0.000700  76.700000
-0.003000  76.700000
0.000000  76.700000
0.000700  76.500000
-0.001500  76.900000
0.000000  76.600000
0.000700  76.900000
-0.002300  76.700000
-0.003000  76.700000
0.001500  76.900000
0.000700  76.700000
-0.000800  76.900000
0.000000  76.700000
0.000700  76.900000
-0.001500  76.900000
-0.004600  76.800000
-0.006000  76.900000
-0.008300  76.900000
-0.009100  76.800000
-0.009100  76.900000
-0.008300  76.800000
-0.005300  76.900000
-0.003800  77.000000
-0.004600  76.700000
-0.002300  77.100000
-0.000800  76.700000
-0.000800  77.200000
0.002200  76.700000
0.006000  77.100000
0.006700  76.800000
0.006700  76.900000
0.003000  76.900000
0.003700  76.900000
0.006000  76.900000
0.006700  76.900000
0.008200  77.100000
0.007500  76.900000
0.004500  77.200000
0.004500  76.700000
0.003700  77.000000
0.000700  76.800000
0.002200  77.100000
0.003700  77.000000
0.001500  76.800000
0.000700  77.200000
0.003000  76.900000
0.003000  77.200000
0.003000  77.000000
0.001500  77.000000
0.001500  77.000000
-0.000800  76.900000
-0.002300  76.900000
-0.002300  77.100000
-0.001500  77.000000
-0.003000  77.000000
-0.005300  77.000000
-0.008300  76.900000
-0.010500  77.200000
-0.009800  76.800000
-0.006000  77.300000
-0.001500  76.700000
0.000700  77.300000
0.002200  76.900000
0.001500  77.100000
0.000700  77.000000
-0.001500  76.900000
-0.002300  76.900000
0.000700  77.000000
0.004500  77.000000
0.004500  76.900000
0.004500  77.000000
0.003000  76.800000
0.001500  77.000000
0.000700  76.900000
0.000000  76.800000
-0.001500  77.000000
-0.000800  76.900000
0.001500  77.100000
0.003700  76.700000
0.004500  77.000000
0.002200  76.900000
-0.001500  76.900000
-0.003800  76.900000
-0.005300  77.200000
-0.008300  76.700000
-0.007500  77.000000
-0.003800  76.800000
0.001500  76.900000
0.004500  77.000000
0.004500  76.900000
0.000700  77.000000
-0.002300  76.700000
-0.003000  77.000000
-0.003000  76.900000
0.000700  76.800000
0.003000  76.900000
0.004500  76.900000
0.004500  76.700000
0.002200  77.000000
0.003000  77.000000
0.003000  76.700000
0.005200  77.100000
0.008200  76.600000
0.006700  77.000000
0.006000  76.700000
0.002200  77.000000
0.002200  76.900000
0.001500  76.800000
-0.000800  76.900000
-0.000800  76.900000
0.001500  77.000000
0.004500  76.900000
0.004500  77.000000
0.002200  76.900000
-0.002300  77.000000
-0.004600  76.700000
-0.003000  77.000000
-0.002300  76.900000
-0.004600  76.900000
-0.004600  76.900000
-0.003000  76.800000
-0.003000  77.100000
-0.001500  76.700000
-0.003000  77.100000
-0.005300  76.700000
-0.005300  77.100000
-0.006800  77.000000
-0.009100  77.000000
-0.012000  76.900000
-0.012000  76.900000
-0.008300  77.000000
-0.006800  76.900000
-0.005300  77.200000
-0.005300  76.700000
-0.006000  77.200000
-0.005300  76.700000
-0.002300  77.100000
0.001500  76.700000
0.002200  77.000000
0.002200  77.000000
0.003000  76.900000
0.007500  77.000000
0.008200  76.900000
0.006000  76.900000
0.005200  77.000000
0.004500  76.900000
0.004500  76.900000
0.002200  77.000000
0.000000  76.900000
-0.000800  77.000000
-0.003000  76.900000
-0.005300  76.800000
-0.005300  76.900000
-0.004600  76.900000
-0.002300  77.000000
-0.003000  76.700000
-0.003800  77.100000
-0.001500  76.600000
0.003000  77.000000
0.004500  76.900000
0.004500  76.900000
0.004500  76.900000
0.003000  77.100000
0.003000  76.700000
0.003000  77.200000
0.003700  76.800000
0.004500  76.900000
0.000700  77.000000
-0.000800  76.800000
-0.000800  77.100000
-0.000800  76.700000
-0.000800  77.000000
0.001500  76.900000
0.003000  76.900000
0.003000  77.100000
0.003700  77.000000
0.005200  77.000000
0.007500  76.900000
0.009000  76.700000
0.009700  76.900000
0.009000  76.900000
0.008200  76.900000
0.008200  77.100000
0.008200  76.700000
0.008200  77.000000
0.004500  76.900000
0.001500  77.000000
-0.000800  76.800000
-0.002300  77.000000
-0.001500  77.100000
-0.003000  77.000000
-0.003000  76.900000
0.000000  77.000000
0.000700  76.900000
-0.000800  76.800000
-0.001500  77.200000
-0.003000  76.800000
-0.002300  77.100000
-0.001500  76.800000
-0.002300  77.000000
-0.001500  77.000000
-0.001500  76.900000
-0.000800  77.100000
-0.001500  76.700000
-0.000800  77.100000
-0.001500  76.700000
-0.003800  77.100000
-0.002300  76.900000
-0.003800  77.000000
-0.004600  76.900000
-0.005300  77.100000
-0.004600  76.900000
-0.006800  77.000000
-0.009100  77.100000
-0.008300  76.700000
-0.006800  77.200000
-0.005300  76.800000
-0.003000  77.300000
-0.003800  76.900000
-0.004600  77.100000
-0.004600  76.900000
-0.002300  77.000000
0.000000  77.000000
0.000700  76.900000
0.000700  76.900000
0.001500  76.900000
0.000700  77.100000
-0.001500  76.900000
-0.001500  77.200000
0.000700  76.800000
0.002200  77.100000
0.004500  76.900000
0.000700  77.000000
-0.003000  77.000000
-0.003000  76.900000
-0.002300  77.100000
-0.003800  76.700000
-0.004600  77.200000
-0.003000  76.800000
-0.001500  76.900000
0.001500  77.100000
0.004500  77.100000
0.006700  76.500000
0.007500  77.200000
0.007500  76.900000
0.008200  77.000000
0.008200  77.000000
0.007500  76.900000
0.005200  77.100000
0.005200  76.800000
0.005200  77.100000
0.004500  76.900000
0.001500  76.900000
0.000700  77.000000
0.000700  76.900000
-0.001500  77.000000
-0.004600  77.000000
-0.005300  76.900000
-0.003800  76.900000
-0.003000  77.000000
-0.002300  76.700000
-0.002300  77.200000
-0.003800  76.700000
-0.005300  77.000000
-0.003000  76.800000
-0.003000  77.000000
-0.003000  76.900000
0.000000  76.900000
-0.001500  77.100000
0.001500  76.800000
0.002200  76.900000
0.001500  76.900000
0.003000  76.900000
0.001500  77.000000
0.000700  77.300000
0.000000  76.800000
-0.003800  77.100000
-0.003800  76.800000
-0.001500  77.000000
0.002200  77.000000
0.003000  76.900000
0.003000  77.000000
0.003000  76.700000
0.003000  77.300000
0.004500  76.700000
0.002200  77.200000
0.001500  76.900000
-0.000800  76.900000
-0.000800  77.000000
-0.000800  77.000000
-0.002300  76.900000
-0.003000  76.900000
-0.002300  77.000000
-0.000800  76.700000
0.003000  77.200000
0.003000  76.600000
0.000700  77.100000
0.000700  76.700000
0.000000  77.000000
0.000700  76.700000
-0.001500  76.900000
-0.002300  76.900000
-0.001500  77.000000
-0.003000  76.800000
-0.003800  76.900000
-0.005300  76.800000
-0.003000  76.900000
-0.000800  76.900000
-0.000800  76.800000
0.000000  77.100000
-0.000800  76.700000
0.000700  77.000000
-0.000800  76.900000
-0.003000  76.900000
-0.002300  77.100000
-0.000800  76.600000
0.000000  77.000000
0.000700  76.800000
0.001500  76.900000
0.000000  76.800000
0.003000  76.800000
0.006700  76.800000
0.006700  77.200000
0.004500  76.500000
0.003000  77.000000
0.002200  76.700000
0.002200  76.900000
0.005200  76.900000
0.005200  76.700000
0.004500  77.000000
0.005200  76.800000
0.004500  76.900000
0.004500  76.800000
0.006700  76.600000
0.005200  76.700000
0.000000  76.800000
-0.003000  76.800000
-0.003000  76.900000
-0.004600  76.900000
-0.005300  76.800000
-0.004600  77.000000
-0.003000  76.700000
-0.001500  77.200000
-0.003800  76.700000
-0.003800  77.000000
-0.000800  76.700000
0.001500  76.900000
0.003700  76.800000
0.001500  76.700000
-0.003000  77.000000
-0.005300  76.800000
-0.005300  76.700000
-0.006800  76.900000
-0.008300  77.100000
-0.009100  76.700000
-0.008300  77.100000
-0.006000  76.500000
-0.003800  76.900000
-0.003800  76.800000
-0.001500  76.800000
0.004500  76.900000
0.009700  76.600000
0.012700  77.100000
0.012700  76.600000
0.012700  77.000000
0.012000  76.700000
0.008200  76.900000
0.005200  77.000000
0.003700  76.900000
0.002200  76.700000
0.001500  76.800000
0.001500  77.000000
0.001500  76.800000
-0.000800  77.000000
-0.002300  76.700000
-0.003000  77.100000
-0.003800  76.700000
-0.004600  77.000000
-0.006000  76.700000
-0.008300  76.800000
-0.008300  76.900000
-0.008300  76.600000
-0.006800  76.800000
-0.006800  76.800000
-0.005300  76.900000
-0.003000  76.700000
-0.001500  76.900000
0.003000  76.700000
0.005200  76.900000
0.009000  76.700000
0.010500  76.800000
0.009700  76.900000
0.009000  76.700000
0.005200  77.100000
0.001500  76.600000
-0.000800  77.000000
-0.003000  76.700000
-0.005300  76.800000
-0.003000  76.900000
0.000700  76.900000
0.000000  76.700000
-0.000800  77.000000
-0.002300  76.600000
-0.005300  77.000000
-0.006800  76.700000
-0.008300  76.900000
-0.009800  77.000000
-0.009100  76.700000
-0.005300  77.000000
-0.002300  76.700000
0.000700  76.700000
0.001500  76.900000
0.003700  76.700000
0.006700  76.900000
0.006700  76.800000
0.006000  76.700000
0.005200  76.900000
0.003000  76.800000
0.002200  76.700000
0.003000  77.000000
0.002200  76.500000
-0.002300  77.100000
-0.004600  76.500000
-0.005300  77.000000
-0.004600  76.700000
-0.004600  76.900000
-0.008300  76.700000
-0.010500  76.900000
-0.006000  77.000000
-0.003000  76.700000
-0.001500  77.000000
0.000700  76.900000
-0.001500  76.900000
-0.003000  76.700000
-0.005300  77.000000
-0.002300  76.600000
0.003000  77.100000
0.006000  76.700000
0.007500  76.900000
0.006700  76.800000
0.005200  76.900000
0.004500  76.800000
0.003700  76.700000
0.004500  77.000000
0.007500  76.600000
0.006000  76.900000
0.003700  76.800000
0.002200  76.900000
0.000700  76.900000
0.000000  76.900000
-0.003800  76.700000
-0.006000  76.700000
-0.010500  77.000000
-0.013500  76.900000
-0.012000  77.100000
-0.008300  76.600000
-0.006800  77.000000
-0.004600  76.600000
0.000700  76.900000
0.004500  76.700000
0.007500  76.700000
0.011200  76.900000
0.015000  76.800000
0.016500  76.900000
0.016500  76.800000
0.013500  76.800000
0.009700  76.800000
0.005200  76.900000
0.000700  76.700000
-0.000800  77.000000
-0.002300  76.700000
-0.003000  76.900000
-0.003800  76.900000
-0.003000  76.700000
-0.004600  76.800000
-0.004600  76.700000
-0.008300  77.000000
-0.013500  76.700000
-0.013500  76.800000
-0.012800  76.700000
-0.012000  76.700000
-0.009100  76.500000
-0.004600  77.100000
0.000700  76.600000
0.003000  76.900000
0.008200  76.700000
0.012700  76.700000
0.012000  76.900000
0.012700  76.700000
0.010500  76.800000
0.008200  76.600000
0.005200  76.900000
0.004500  76.700000
0.002200  76.700000
-0.002300  76.900000
-0.003800  76.900000
-0.004600  76.700000
-0.004600  76.700000
-0.004600  76.800000
-0.004600  76.900000
-0.004600  76.700000
-0.008300  76.600000
-0.010500  76.900000
-0.012000  76.500000
-0.012000  77.100000
-0.009800  76.500000
-0.009100  77.000000
-0.005300  76.500000
-0.001500  76.800000
0.003000  76.700000
0.009700  76.600000
0.012700  76.700000
0.015000  76.800000
0.015700  76.700000
0.015700  76.500000
0.015000  77.000000
0.012000  76.500000
0.008200  77.000000
0.005200  76.500000
0.003700  76.600000
0.004500  76.700000
0.004500  76.700000
0.003700  76.900000
0.003700  76.500000
0.004500  76.900000
0.003000  76.800000
-0.003000  76.900000
-0.008300  76.600000
-0.013500  76.700000
-0.014300  76.500000
-0.010500  76.800000
-0.009100  76.500000
-0.006000  76.700000
-0.003000  76.700000
-0.004600  76.600000
-0.000800  76.800000
0.001500  76.500000
0.003000  76.900000
0.005200  76.500000
0.003000  76.800000
0.000700  76.500000
-0.002300  76.800000
-0.001500  76.700000
-0.002300  76.700000
-0.005300  76.700000
-0.004600  76.900000
-0.001500  76.700000
-0.003000  76.700000
-0.001500  76.800000
-0.002300  76.500000
-0.003800  77.000000
-0.003000  76.500000
-0.003800  76.900000
-0.001500  76.800000
0.000700  76.700000
0.000000  76.700000
0.000700  76.700000
0.002200  76.800000
0.001500  76.800000
0.003000  76.700000
0.001500  77.000000
0.003000  76.900000
0.006000  76.700000
0.003700  77.000000
0.002200  76.600000
-0.001500  77.000000
-0.003800  76.700000
-0.005300  77.000000
-0.004600  76.800000
-0.003800  77.000000
-0.004600  76.700000
-0.002300  76.900000
-0.001500  77.000000
-0.000800  76.800000
0.000000  76.700000
0.000700  76.900000
0.000700  76.900000
0.003000  76.700000
0.005200  77.100000
0.005200  76.700000
0.005200  77.100000
0.002200  76.800000
0.003000  77.000000
0.006700  76.900000
0.006700  76.900000
0.005200  77.000000
0.001500  76.700000
0.000000  77.100000
0.000700  76.700000
-0.000800  76.900000
-0.003000  77.000000
-0.002300  77.000000
0.000700  76.800000
0.001500  77.000000
0.001500  76.900000
-0.000800  76.900000
-0.000800  77.000000
-0.003000  76.800000
-0.005300  77.200000
-0.006000  76.500000
-0.006800  77.300000
-0.008300  76.800000
-0.006800  77.000000
-0.001500  76.900000
0.000700  76.800000
0.004500  76.900000
0.005200  76.900000
0.004500  76.900000
0.005200  77.000000
0.004500  76.800000
0.001500  76.800000
-0.002300  77.100000
-0.002300  76.700000
0.000700  77.000000
-0.001500  76.800000
-0.004600  76.900000
-0.003000  77.100000
0.000700  76.900000
0.000700  77.000000
-0.002300  76.700000
0.000000  77.100000
0.002200  76.800000
0.000700  76.900000
-0.004600  76.800000
-0.003800  77.000000
-0.004600  76.700000
-0.006800  77.000000
-0.008300  76.500000
-0.008300  77.000000
-0.004600  76.700000
-0.003800  76.900000
0.000700  76.800000
0.003000  76.800000
0.004500  76.800000
0.008200  76.600000
0.007500  77.000000
0.009000  76.900000
0.008200  76.700000
0.006700  76.900000
0.004500  76.900000
0.003000  76.700000
0.003000  76.900000
0.001500  76.900000
-0.003000  76.700000
-0.005300  76.900000
-0.001500  76.600000
-0.000800  77.000000
-0.000800  76.500000
-0.000800  77.000000
0.002200  76.500000
0.004500  76.800000
0.006700  76.700000
0.007500  76.500000
0.003000  76.700000
0.000700  76.700000
-0.003000  76.700000
-0.004600  76.700000
-0.005300  76.900000
-0.009100  76.600000
-0.006800  76.900000
-0.006000  76.500000
-0.006000  76.900000
-0.003800  76.500000
-0.003800  76.700000
-0.003800  76.500000
-0.001500  76.700000
-0.002300  76.900000
-0.000800  76.400000
0.000700  76.800000
0.002200  76.500000
0.003700  76.600000
0.004500  76.700000
0.006700  76.800000
0.006000  76.500000
0.002200  76.600000
0.000700  76.700000
-0.000800  76.500000
0.000000  76.700000
0.000000  76.300000
0.001500  76.800000
0.001500  76.300000
0.001500  76.800000
-0.000800  76.300000
-0.003000  76.600000
-0.002300  76.500000
-0.005300  76.400000
-0.003000  76.500000
-0.001500  76.500000
-0.001500  76.200000
-0.000800  76.600000
0.000700  76.300000
0.001500  76.300000
0.003000  76.300000
0.003000  76.200000
0.000700  76.500000
0.000000  76.100000
0.000000  76.300000
0.001500  76.000000
0.001500  76.100000
0.000700  76.100000
0.003700  75.900000
0.003000  76.000000
0.002200  76.000000
0.001500  76.000000
0.001500  76.000000
0.004500  76.000000
0.000700  75.700000
-0.001500  76.000000
-0.003000  75.600000
-0.005300  76.100000
-0.003800  75.700000
-0.004600  75.700000
-0.003800  75.900000
-0.002300  75.600000
0.000700  75.800000
0.004500  75.600000
0.004500  75.500000
0.005200  75.500000
0.003000  75.600000
0.000700  75.500000
0.001500  75.500000
0.000700  75.100000
0.000700  75.500000
-0.003000  75.200000
-0.010500  75.300000
-0.019500  75.400000
-0.020300  75.000000
-0.009100  75.300000
-0.001500  74.900000
0.004500  75.300000
0.009000  74.800000
0.009000  75.200000
0.007500  75.100000
0.008200  74.900000
0.009700  74.700000
0.009000  74.700000
0.008200  74.900000
0.009700  74.600000
0.009700  75.000000
0.009000  74.400000
0.009700  74.800000
0.006700  74.300000
0.003000  74.700000
0.000000  74.400000
-0.003000  74.400000
-0.005300  74.400000
-0.009100  74.100000
-0.012000  74.400000
-0.010500  74.100000
-0.009100  74.100000
-0.010500  74.000000
-0.005300  74.000000
0.000700  73.900000
0.003000  74.100000
0.004500  73.800000
0.003700  73.900000
0.006000  73.800000
0.009000  73.700000
0.009000  73.900000
0.009000  73.500000
0.009000  73.800000
0.009000  73.300000
0.009000  73.600000
0.006700  73.300000
0.000000  73.400000
-0.008300  73.200000
-0.011300  73.200000
-0.012000  73.100000
-0.012000  73.200000
-0.011300  73.000000
-0.010500  73.000000
-0.011300  72.900000
-0.008300  72.700000
-0.004600  72.900000
-0.004600  72.400000
-0.001500  72.800000
-0.000800  72.600000
0.002200  72.500000
0.006000  72.600000
0.003000  72.200000
0.003000  72.400000
0.001500  72.300000
-0.001500  72.100000
-0.003000  72.100000
-0.004600  72.100000
-0.004600  71.800000
-0.005300  72.200000
-0.005300  71.700000
-0.006000  72.000000
-0.004600  71.700000
-0.002300  71.800000
0.000700  71.500000
0.001500  71.400000
0.003700  71.500000
0.006700  71.200000
0.002200  71.400000
0.001500  71.300000
0.003700  71.000000
0.002200  71.000000
0.001500  71.000000
0.001500  70.600000
0.002200  71.000000
0.003700  70.600000
0.005200  70.600000
0.004500  70.500000
0.002200  70.300000
-0.000800  70.500000
-0.000800  70.000000
0.000000  70.500000
-0.001500  69.800000
-0.003000  70.200000
-0.005300  69.800000
-0.005300  69.800000
-0.006000  69.800000
-0.005300  69.600000
-0.004600  69.600000
-0.003000  69.500000
0.002200  69.500000
0.006700  69.200000
0.005200  69.500000
0.003000  68.900000
0.003000  69.300000
0.004500  68.800000
0.005200  69.100000
0.006700  68.600000
0.006700  68.800000
0.005200  68.700000
0.003000  68.300000
0.001500  68.400000
0.001500  68.200000
-0.001500  68.200000
-0.000800  68.200000
-0.000800  68.000000
-0.000800  67.800000
-0.000800  67.800000
0.000700  67.500000
0.001500  67.600000
0.003000  67.500000
0.001500  67.300000
0.000700  67.500000
-0.000800  66.900000
-0.003800  67.300000
-0.004600  66.700000
-0.003000  67.000000
-0.003000  66.700000
-0.003800  66.600000
-0.002300  66.600000
0.000700  66.500000
0.003000  66.000000
0.001500  66.400000
0.000700  66.000000
0.003000  66.000000
0.001500  66.000000
0.002200  65.600000
-0.002300  65.800000
-0.003800  65.400000
-0.004600  65.400000
-0.006800  65.300000
-0.005300  65.200000
-0.006800  65.200000
-0.006800  65.000000
-0.006800  64.900000
-0.006800  64.800000
-0.000800  64.700000
0.003000  64.500000
0.000700  64.800000
0.000700  64.200000
0.003000  64.400000
0.000700  63.900000
-0.000800  64.100000
-0.001500  63.800000
-0.002300  63.700000
0.000700  63.800000
0.001500  63.400000
0.001500  63.500000
0.002200  63.200000
0.000700  63.200000
0.001500  63.100000
0.001500  63.000000
0.003000  62.800000
0.004500  63.000000
0.003700  62.400000
0.005200  62.700000
0.007500  62.300000
0.006700  62.300000
0.006700  62.300000
0.008200  62.000000
0.003000  62.100000
-0.001500  61.700000
-0.003800  62.000000
-0.005300  61.500000
-0.005300  61.600000
-0.004600  61.400000
-0.004600  61.300000
-0.005300  61.300000
-0.003000  61.400000
-0.000800  61.300000
-0.002300  60.900000
-0.003000  61.200000
-0.000800  60.700000
0.000000  61.100000
0.000000  60.600000
0.002200  60.800000
0.003000  60.500000
0.003700  60.500000
0.007500  60.300000
0.005200  60.000000
0.000700  60.300000
-0.003000  60.200000
-0.008300  60.000000
-0.010500  59.800000
-0.012000  59.700000
-0.012800  59.400000
-0.014300  59.600000
-0.016500  59.400000
-0.012000  59.200000
-0.005300  59.100000
0.000000  58.800000
0.006700  59.000000
0.009700  58.500000
0.014200  58.800000
0.019500  58.400000
0.021700  58.600000
0.021700  58.400000
0.017200  58.000000
0.010500  58.100000
0.006700  58.000000
0.007500  57.700000
0.006700  57.900000
0.003000  57.500000
0.002200  57.400000
-0.002300  57.500000
-0.016500  57.100000
-0.028500  57.300000
-0.021000  57.100000
0.012000  56.900000
0.065200  56.900000
0.064500  56.800000
0.010500  56.800000
-0.016500  56.500000
-0.036800  56.500000
-0.041300  56.600000
-0.036100  56.400000
-0.035300  56.300000
-0.016500  56.500000
-0.003000  55.900000
0.002200  56.400000
-0.001500  55.800000
0.001500  56.200000
0.006700  55.800000
0.004500  55.900000
0.003000  55.700000
0.000700  55.500000
-0.000800  55.800000
-0.004600  55.300000
-0.002300  55.500000
-0.001500  55.300000
0.000000  55.100000
0.002200  55.000000
0.001500  55.100000
0.000700  54.800000
-0.001500  54.900000
-0.000800  54.500000
-0.000800  54.500000
0.000700  54.400000
0.000700  54.200000
0.000700  54.400000
0.003700  53.800000
0.004500  54.100000
0.006700  53.600000
0.004500  53.800000
0.001500  53.600000
-0.000800  53.400000
-0.001500  53.400000
0.000700  53.200000
0.000000  53.100000
0.000700  52.900000
0.003000  53.100000
0.004500  52.500000
0.002200  53.000000
-0.001500  52.400000
-0.001500  52.600000
-0.002300  52.400000
-0.002300  52.300000
-0.001500  52.200000
-0.003000  51.900000
-0.003800  52.200000
-0.006800  51.900000
-0.007500  51.800000
-0.003000  51.700000
0.001500  51.500000
0.006000  51.400000
0.008200  51.600000
0.006700  51.300000
0.006700  51.200000
0.006700  51.300000
0.005200  51.000000
0.004500  51.300000
0.002200  50.700000
-0.003000  51.100000
-0.009100  50.500000
-0.006800  50.800000
-0.002300  50.500000
-0.001500  50.600000
-0.000800  50.500000
0.000700  50.400000
0.000700  50.300000
-0.000800  50.400000
0.000000  50.200000
0.002200  50.100000
0.003000  50.300000
0.006000  49.800000
0.006000  50.000000
0.008200  49.700000
0.009700  49.600000
0.007500  49.600000
0.003700  49.300000
-0.002300  49.500000
-0.006000  49.000000
-0.008300  49.200000
-0.009800  49.000000
-0.007500  48.900000
-0.006800  49.000000
-0.005300  49.000000
-0.003000  48.400000
-0.003000  48.800000
-0.004600  48.300000
-0.004600  48.400000
-0.003000  48.400000
-0.004600  48.200000
-0.007500  48.400000
-0.008300  47.800000
-0.002300  48.000000
0.001500  47.700000
0.004500  47.800000
0.006700  47.600000
0.006700  47.500000
0.010500  47.500000
0.013500  47.500000
0.012700  47.300000
0.012700  47.200000
0.008200  47.200000
-0.000800  46.900000
-0.003800  47.300000
-0.001500  46.700000
0.000000  47.200000
0.000700  46.700000
0.000000  46.800000
-0.002300  46.800000
-0.001500  46.600000
-0.006800  46.700000
-0.015800  46.600000
-0.015800  46.300000
-0.008300  46.300000
-0.001500  46.200000
0.008200  45.900000
0.012000  46.300000
0.011200  45.800000
0.008200  46.000000
0.009000  45.600000
0.009700  45.600000
0.004500  45.600000
0.003000  45.300000
-0.002300  45.500000
-0.006000  45.000000
-0.004600  45.400000
-0.005300  44.900000
0.000000  45.000000
0.000700  45.000000
-0.000800  44.700000
0.000700  44.600000
-0.000800  44.500000
-0.002300  44.600000
-0.003000  44.200000
-0.000800  44.500000
0.003000  43.900000
0.008200  44.300000
0.003700  43.900000
-0.002300  44.100000
-0.003000  43.800000
-0.006000  43.800000
-0.007500  43.900000
-0.009800  43.500000
-0.011300  43.500000
-0.010500  43.500000
-0.009100  43.500000
-0.008300  43.500000
-0.011300  43.500000
-0.014300  43.000000
-0.015000  43.100000
-0.008300  43.100000
-0.002300  42.700000
0.003000  42.900000
0.011200  42.700000
0.012700  43.000000
0.012000  42.500000
0.010500  42.800000
0.012000  42.200000
0.012000  42.400000
0.011200  42.400000
0.012000  42.300000
0.012700  42.100000
0.012700  42.200000
0.009000  42.000000
0.004500  41.800000
0.000700  41.900000
-0.003000  41.600000
-0.009100  41.800000
-0.010500  41.400000
-0.012000  41.400000
-0.014300  41.400000
-0.010500  41.200000
-0.006000  41.400000
0.000000  41.000000
0.005200  41.300000
0.001500  41.200000
-0.000800  40.900000
-0.001500  40.900000
-0.003800  40.800000
-0.003000  40.500000
-0.003000  40.800000
-0.005300  40.300000
-0.006800  40.500000
-0.003000  40.300000
-0.001500  40.200000
-0.001500  40.400000
0.000000  40.000000
0.000700  40.200000
0.002200  39.800000
0.003000  40.000000
0.000700  39.800000
-0.000800  39.600000
-0.000800  39.600000
0.000000  39.400000
-0.001500  39.300000
-0.002300  39.400000
-0.000800  39.400000
0.003700  39.100000
0.004500  39.400000
0.003000  38.800000
0.003700  39.200000
0.006000  38.600000
0.006700  39.100000
0.003000  38.700000
0.000000  38.700000
0.000700  38.800000
-0.001500  38.500000
-0.000800  38.400000
0.004500  38.400000
0.011200  38.300000
0.018000  38.200000
0.018000  38.400000
0.014200  38.000000
0.008200  38.300000
0.001500  37.800000
-0.005300  37.800000
-0.006800  37.800000
-0.004600  37.600000
-0.003000  37.600000
0.000000  37.300000
-0.005300  37.700000
-0.010500  37.000000
-0.004600  37.300000
-0.003000  37.200000
-0.007500  37.100000
-0.009100  36.900000
-0.005300  36.900000
-0.001500  36.800000
0.003000  36.600000
0.005200  36.800000
0.009000  36.200000
0.012000  36.700000
0.013500  36.100000
0.015000  36.400000
0.006700  36.000000
0.002200  36.100000
-0.001500  36.000000
-0.016500  35.800000
-0.024000  35.900000
-0.021800  35.700000
-0.013500  35.500000
-0.003800  35.700000
-0.004600  35.400000
-0.008300  35.100000
-0.003800  35.400000
-0.006800  35.100000
-0.009800  35.000000
-0.008300  34.900000
-0.004600  34.700000
0.006700  34.900000
0.007500  34.300000
0.003000  34.800000
0.004500  34.200000
0.006000  34.700000
0.010500  34.300000
0.010500  34.100000
0.009000  34.100000
0.010500  34.100000
0.009000  33.900000
0.009000  34.000000
0.006000  33.600000
0.001500  33.800000
-0.003000  33.500000
-0.006000  33.400000
-0.005300  33.500000
-0.002300  33.200000
-0.002300  33.300000
-0.000800  32.900000
0.005200  33.100000
0.009000  33.000000
0.005200  32.800000
0.000000  32.900000
-0.005300  32.700000
-0.010500  32.700000
-0.012000  32.600000
-0.011300  32.600000
-0.008300  32.200000
-0.001500  32.500000
0.000700  32.000000
0.000700  32.500000
-0.001500  31.900000
-0.003000  32.300000
-0.003800  31.900000
-0.006800  31.900000
-0.010500  31.900000
-0.011300  31.700000
-0.007500  31.800000
-0.006800  31.600000
-0.010500  31.600000
-0.009100  31.400000
-0.007500  31.500000
-0.004600  31.000000
0.000700  31.300000
0.004500  31.100000
0.003700  31.200000
-0.003000  31.000000
-0.005300  30.700000
0.000000  31.000000
0.006000  30.600000
0.012700  30.900000
0.015700  30.400000
0.016500  30.700000
0.021700  30.500000
0.021700  30.400000
0.019500  30.300000
0.014200  30.200000
0.006700  30.100000
0.006000  29.900000
0.003700  30.000000
-0.001500  29.600000
-0.003800  29.900000
-0.003000  29.400000
-0.006000  29.700000
-0.010500  29.400000
-0.005300  29.300000
0.003000  29.300000
0.004500  29.100000
0.001500  29.300000
0.000000  28.900000
-0.010500  28.800000
-0.027000  28.800000
-0.042800  28.600000
-0.047300  28.400000
-0.031500  28.700000
-0.016500  28.300000
-0.003000  28.200000
0.012000  28.200000
0.016500  28.000000
0.023200  28.200000
0.035200  27.900000
0.039000  28.100000
0.042000  27.600000
0.045700  27.800000
0.031500  27.500000
0.015700  27.400000
0.004500  27.400000
-0.007500  27.100000
-0.007500  27.200000
-0.011300  27.300000
-0.012000  27.000000
-0.009100  27.000000
-0.017300  27.100000
-0.020300  26.700000
-0.018100  26.800000
-0.024000  26.600000
-0.024000  26.500000
-0.009800  26.600000
0.001500  26.400000
0.010500  26.600000
0.015700  26.200000
0.013500  26.300000
0.011200  26.300000
0.010500  26.200000
0.018000  26.000000
0.022500  26.200000
0.020200  25.700000
0.005200  26.100000
-0.009800  25.600000
-0.009100  25.800000
-0.006800  25.600000
-0.007500  25.600000
-0.008300  25.600000
-0.012800  25.300000
-0.019500  25.600000
-0.018800  25.200000
-0.017300  25.300000
-0.014300  25.200000
-0.011300  25.100000
-0.014300  25.000000
-0.012000  25.100000
-0.003800  24.700000
0.003000  24.700000
0.008200  24.700000
0.009000  24.600000
0.004500  24.600000
0.009000  24.200000
0.021700  24.600000
0.021000  24.000000
0.017200  24.300000
0.009700  24.100000
0.000700  23.900000
0.000700  23.900000
0.004500  23.800000
0.005200  23.800000
0.003000  23.800000
0.002200  23.600000
0.001500  23.500000
-0.003000  23.600000
-0.007500  23.100000
-0.007500  23.400000
-0.012000  22.900000
-0.012800  23.200000
-0.010500  22.900000
-0.009100  22.700000
-0.003000  23.000000
0.003000  22.400000
0.004500  22.900000
0.001500  22.400000
0.002200  22.400000
0.005200  22.400000
0.007500  22.300000
0.003000  22.200000
-0.004600  22.200000
-0.003000  22.000000
0.003000  22.000000
0.006700  22.000000
0.005200  21.600000
0.002200  21.900000
0.001500  21.300000
0.003700  21.700000
0.001500  21.200000
-0.002300  21.600000
-0.003000  21.300000
-0.001500  21.100000
-0.001500  21.100000
-0.006000  21.100000
-0.010500  21.100000
-0.013500  21.000000
-0.015000  21.000000
-0.015800  20.800000
-0.015800  20.900000
-0.012000  20.600000
-0.010500  20.600000
-0.001500  20.500000
0.012000  20.300000
0.018000  20.500000
0.027700  20.100000
0.033000  20.500000
0.016500  20.100000
0.003000  20.200000
-0.005300  20.000000
-0.006000  20.000000
-0.000800  19.800000
-0.001500  19.900000
0.003700  19.500000
0.003000  20.000000
0.003000  19.600000
0.003000  19.600000
-0.007500  19.500000
-0.016500  19.200000
-0.022500  19.500000
-0.021800  19.200000
-0.015000  19.200000
0.001500  19.100000
0.012000  18.900000
0.014200  19.200000
0.020200  18.900000
0.019500  18.900000
0.016500  18.900000
0.015700  18.600000
0.009000  18.500000
0.000700  18.700000
-0.001500  18.400000
-0.001500  18.600000
-0.005300  18.200000
-0.006800  18.600000
-0.006800  18.000000
-0.006000  18.200000
-0.006800  18.000000
-0.008300  18.000000
-0.003800  18.100000
0.004500  17.800000
0.008200  17.900000
0.003000  17.800000
-0.001500  17.600000
-0.005300  17.500000
-0.006800  17.800000
-0.008300  17.300000
-0.012800  17.500000
-0.024800  17.400000
-0.035300  17.200000
-0.039000  17.500000
-0.059300  17.000000
-0.052500  17.500000
-0.018800  16.900000
0.010500  17.000000
0.041200  16.800000
0.053200  16.800000
0.057700  16.900000
0.049500  16.800000
0.039000  16.600000
0.049500  16.600000
0.067500  16.700000
0.063000  16.200000
0.035200  16.600000
0.013500  16.200000
-0.000800  16.400000
-0.006000  16.100000
-0.006000  16.200000
-0.009100  16.100000
-0.008300  15.800000
-0.012000  16.200000
-0.016500  15.700000
-0.018800  16.000000
-0.020300  15.700000
-0.017300  15.600000
-0.003800  15.700000
-0.003000  15.700000
-0.025600  15.400000
-0.035300  15.500000
-0.036100  15.400000
-0.034600  15.300000
-0.023300  15.300000
-0.015800  15.000000
-0.012000  15.300000
-0.008300  15.100000
0.008200  15.200000
0.025500  14.800000
0.026200  15.000000
0.015700  14.800000
0.000700  14.800000
-0.001500  14.700000
-0.003000  14.700000
-0.003000  14.500000
-0.003800  14.500000
-0.009800  14.500000
-0.012000  14.400000
-0.012000  14.500000
-0.009800  14.200000
-0.006000  14.300000
-0.001500  14.300000
0.002200  14.000000
0.006700  14.200000
0.010500  13.900000
0.019500  14.200000
0.027000  13.900000
0.027000  13.800000
0.018000  13.900000
0.006700  13.700000
0.003000  13.500000
-0.000800  13.900000
-0.000800  13.500000
-0.002300  13.600000
-0.006800  13.200000
-0.009800  13.500000
-0.012000  13.200000
-0.010500  13.100000
-0.015800  13.300000
-0.019500  12.900000
-0.025600  13.200000
-0.028500  12.900000
-0.021800  13.000000
-0.017300  12.900000
0.005200  12.800000
0.033700  12.800000
0.033000  12.800000
0.023200  12.700000
0.025500  12.600000
0.029200  12.700000
0.034500  12.300000
0.023200  12.600000
0.011200  12.200000
0.020200  12.600000
0.015000  12.100000
-0.003000  12.400000
-0.009100  12.100000
-0.010500  12.200000
-0.012000  12.100000
-0.012800  12.000000
-0.012000  12.000000
-0.008300  12.100000
-0.008300  12.100000
-0.009100  11.700000
-0.012000  12.000000
-0.011300  11.600000
-0.008300  11.800000
-0.006800  11.700000
-0.006800  11.600000
-0.008300  11.700000
-0.004600  11.400000
-0.001500  11.900000
-0.000800  11.200000
-0.004600  11.700000
0.000700  11.400000
0.009700  11.400000
0.006000  11.400000
0.003700  11.300000
0.001500  11.300000
-0.000800  11.200000
0.004500  11.400000
-0.001500  10.900000
-0.003800  11.300000
0.000700  10.800000
-0.002300  11.100000
-0.000800  10.800000
0.001500  10.900000
0.004500  10.800000
0.006000  10.700000
0.007500  10.800000
0.005200  10.600000
-0.001500  10.700000
-0.005300  10.700000
-0.020300  10.600000
-0.050300  10.300000
-0.065300  10.600000
-0.045800  10.400000
-0.015800  10.400000
0.014200  10.500000
0.027000  10.300000
0.025500  10.600000
0.031500  10.200000
0.036700  10.600000
0.048000  10.200000
0.055500  10.500000
0.036700  10.200000
0.010500  10.200000
-0.000800  10.300000
-0.002300  10.200000
-0.003000  9.900000
-0.004600  10.000000
-0.010500  10.200000
-0.010500  9.900000
-0.015000  10.100000
-0.018100  9.800000
-0.012000  10.000000
-0.006800  9.900000
-0.003800  9.700000
-0.012000  10.000000
-0.009100  9.600000
0.016500  9.900000
0.027000  9.400000
0.014200  9.800000
0.005200  9.500000
0.003000  9.700000
0.006700  9.500000
-0.004600  9.700000
-0.023300  9.300000
-0.000800  9.500000
0.019500  9.400000
0.008200  9.400000
0.003000  9.400000
-0.003000  9.200000
-0.009100  9.300000
-0.007500  9.300000
-0.006800  9.300000
-0.007500  9.300000
-0.011300  9.100000
-0.012000  9.200000
-0.008300  9.200000
-0.010500  9.000000
-0.018800  9.200000
-0.035300  9.000000
-0.057000  8.800000
-0.053300  9.100000
-0.027800  8.800000
-0.003000  9.200000
0.027000  8.700000
0.038200  9.000000
0.033700  8.600000
0.029200  8.800000
0.033000  8.800000
0.042700  8.600000
0.031500  8.900000
0.020200  8.800000
0.023200  8.500000
0.011200  8.700000
0.008200  8.600000
0.028500  8.200000
0.035200  8.800000
0.016500  8.500000
-0.003000  8.600000
-0.014300  8.500000
-0.022500  8.400000
-0.024000  8.600000
-0.025600  8.200000
-0.027800  8.800000
-0.030000  8.200000
-0.035300  8.600000
-0.042800  8.300000
-0.045800  8.300000
-0.026300  8.400000
-0.005300  8.200000
0.010500  8.400000
0.032200  8.400000
0.049500  8.400000
0.042700  8.200000
0.029200  8.400000
0.025500  8.000000
0.016500  8.500000
0.018000  8.100000
0.009000  8.100000
-0.007500  8.100000
-0.012000  8.000000
-0.014300  8.000000
-0.014300  8.000000
-0.016500  7.900000
-0.022500  7.900000
-0.027800  8.000000
-0.026300  8.000000
-0.024000  8.100000
-0.028500  7.700000
-0.051100  7.900000
-0.066800  7.800000
-0.041300  7.900000
-0.008300  7.900000
0.022500  7.700000
0.049500  8.000000
0.060000  7.600000
0.049500  8.100000
0.030700  7.600000
0.042700  7.800000
0.052500  7.600000
0.044200  7.700000
0.026200  7.600000
0.003000  7.700000
0.005200  7.400000
0.006700  7.800000
-0.013500  7.400000
-0.029300  7.600000
-0.029300  7.700000
-0.024800  7.300000
-0.022500  7.600000
-0.028500  7.300000
-0.015000  7.700000
0.005200  7.400000
0.013500  7.300000
0.015000  7.600000
0.010500  7.300000
0.006700  7.200000
0.009700  7.400000
0.014200  7.300000
0.021000  7.200000
0.018000  7.400000
0.000700  7.000000
-0.003000  7.600000
-0.012000  7.000000
-0.017300  7.500000
-0.015000  7.200000
-0.015800  7.200000
-0.011300  7.300000
-0.007500  6.900000
-0.015800  7.300000
-0.042800  7.200000
-0.042000  7.100000
-0.014300  7.000000
0.000700  7.000000
0.005200  6.800000
-0.006000  7.000000
-0.002300  7.000000
0.014200  7.000000
0.033000  6.900000
0.048000  6.700000
0.035200  7.100000
0.023200  6.500000
0.009700  7.000000
0.008200  6.700000
0.016500  6.900000
0.006700  6.800000
-0.008300  6.700000
-0.019500  6.700000
-0.021000  6.700000
-0.019500  6.700000
-0.027000  6.500000
-0.033800  6.900000
-0.021000  6.400000
-0.012000  6.800000
-0.024800  6.400000
-0.018800  6.700000
0.023200  6.600000
0.042700  6.500000
0.031500  6.700000
0.033000  6.200000
0.020200  6.700000
0.020200  6.200000
0.042700  6.500000
0.033000  6.500000
0.020200  6.500000
-0.005300  6.300000
-0.006000  6.500000
0.016500  6.300000
0.009000  6.400000
0.003000  6.400000
-0.003000  6.200000
0.001500  6.500000
0.001500  6.100000
-0.003000  6.500000
0.005200  6.000000
0.002200  6.500000
-0.010500  6.200000
-0.022500  6.300000
-0.027000  6.400000
-0.027000  6.100000
-0.015800  6.100000
-0.012000  6.200000
-0.015000  6.200000
-0.003000  6.200000
0.008200  6.300000
-0.005300  5.900000
-0.039000  6.300000
-0.039800  6.100000
-0.019500  6.200000
-0.007500  6.200000
-0.009100  6.200000
-0.000800  6.200000
0.010500  6.000000
-0.001500  6.200000
0.020200  6.000000
0.040500  6.100000
0.010500  6.200000
-0.009100  6.100000
0.012700  5.900000
0.023200  6.300000
-0.005300  5.900000
-0.039000  6.300000
-0.059300  5.800000
-0.034600  6.200000
-0.002300  6.100000
0.005200  6.000000
0.010500  6.200000
-0.007500  5.900000
-0.019500  6.200000
-0.014300  5.900000
0.000700  6.000000
0.016500  6.000000
0.018700  6.000000
0.020200  6.000000
0.033000  6.200000
0.051700  6.100000
0.054000  6.000000
0.054000  6.200000
0.046500  5.800000
0.011200  6.300000
-0.006800  5.800000
-0.001500  6.300000
0.000700  5.800000
-0.004600  6.200000
-0.004600  6.100000
0.003000  5.900000
0.000700  6.100000
-0.016500  6.000000
-0.022500  6.100000
-0.020300  6.100000
-0.024000  6.200000
-0.018100  5.800000
-0.019500  6.200000
-0.021000  5.800000
-0.018800  6.100000
-0.018800  5.900000
-0.011300  6.000000
-0.005300  6.000000
-0.006000  5.800000
-0.003800  6.200000
0.006700  5.800000
0.016500  6.200000
0.013500  5.900000
0.008200  5.900000
0.019500  5.800000
0.018700  5.900000
0.004500  5.900000
0.003000  5.800000
-0.004600  5.900000
-0.009100  5.600000
-0.011300  5.900000
-0.010500  5.500000
-0.003000  6.000000
0.001500  5.500000
-0.000800  5.700000
-0.012800  5.600000
-0.034600  5.600000
-0.058500  5.800000
-0.076500  5.600000
-0.084800  5.600000
-0.095300  5.600000
-0.105000  5.500000
-0.094500  5.400000
-0.054000  5.600000
0.038200  5.400000
0.125200  5.700000
0.155200  5.400000
0.165000  5.400000
0.153700  5.600000
0.134200  5.300000
0.142500  5.600000
0.152200  5.300000
0.094500  5.700000
0.021700  5.200000
-0.013500  5.300000
-0.048000  5.400000
-0.060800  5.300000
-0.067500  5.300000
-0.063000  5.400000
-0.052500  5.300000
-0.053300  5.300000
-0.044300  5.400000
-0.038300  5.100000
-0.014300  5.400000
-0.001500  5.300000
0.003000  5.300000
0.012000  5.400000
-0.009100  5.300000
-0.003800  5.600000
0.016500  5.000000
0.015700  5.300000
0.004500  5.300000
-0.009800  5.500000
-0.011300  5.300000
-0.014300  5.700000
-0.012800  5.200000
-0.014300  5.700000
-0.023300  5.200000
-0.020300  5.600000
-0.024000  5.400000
-0.034600  5.300000
-0.042800  5.600000
-0.046500  5.300000
-0.053300  5.600000
-0.045000  5.300000
-0.021800  5.600000
-0.006800  5.500000
0.020200  5.400000
0.039700  5.500000
0.042700  5.700000
0.044200  5.400000
0.030700  5.500000
0.025500  5.700000
0.035200  5.200000
0.016500  5.700000
0.012000  5.300000
0.006000  5.700000
-0.027800  5.200000
-0.050300  5.300000
-0.086300  5.300000
-0.083300  5.300000
-0.034600  5.700000
-0.006000  5.300000
0.023200  5.600000
0.027700  5.500000
0.015700  5.500000
0.015700  5.100000
0.031500  5.600000
0.059200  5.300000
0.044200  5.500000
0.026200  5.400000
0.039000  5.200000
0.053200  5.500000
0.047200  5.200000
0.036000  5.600000
0.061500  5.000000
0.066000  5.400000
0.019500  5.300000
-0.013500  5.300000
-0.024000  5.200000
-0.029300  5.100000
-0.030000  5.100000
-0.029300  5.200000
-0.027000  5.300000
-0.021000  4.900000
-0.018800  5.300000
-0.018100  5.000000
-0.017300  5.300000
-0.019500  5.000000
-0.015800  5.000000
-0.012000  5.300000
-0.010500  4.900000
-0.005300  5.300000
-0.004600  4.900000
-0.000800  5.100000
0.008200  5.000000
0.006700  5.000000
0.001500  4.700000
-0.003000  5.100000
-0.000800  5.100000
0.003700  5.000000
-0.005300  5.100000
-0.014300  5.000000
-0.012800  5.200000
-0.009800  4.900000
-0.006800  5.300000
-0.012800  4.900000
-0.037500  5.000000
-0.073500  4.900000
-0.093800  4.800000
-0.075800  4.900000
-0.027000  4.900000
0.010500  4.900000
0.010500  5.100000
-0.008300  5.100000
0.000700  5.000000
0.063700  5.300000
0.106500  5.000000
0.091500  5.000000
0.060700  5.300000
0.051000  4.800000
0.080200  5.300000
0.095200  4.900000
0.084700  5.400000
0.052500  5.000000
0.000700  5.200000
-0.021800  5.300000
-0.033000  5.100000
-0.044300  5.100000
-0.051800  5.300000
-0.065300  5.200000
-0.095300  5.200000
-0.159000  5.300000
-0.177800  5.200000
-0.096800  5.300000
-0.033000  5.300000
0.018700  5.400000
0.097500  5.500000
0.130500  5.300000
0.122200  5.600000
0.112500  5.100000
0.105000  5.400000
0.078700  5.500000
0.039000  5.300000
0.015700  5.300000
0.003700  5.600000
-0.013500  5.100000
-0.020300  5.500000
-0.027000  5.300000
-0.034600  5.300000
-0.034600  5.300000
-0.035300  5.300000
-0.031500  5.600000
-0.027800  5.300000
-0.024000  5.500000
-0.019500  5.400000
-0.008300  5.400000
0.007500  5.600000
0.014200  5.300000
0.015700  5.500000
-0.001500  5.300000
-0.032300  5.300000
-0.046500  5.300000
-0.042000  5.400000
-0.031500  5.100000
-0.013500  5.500000
0.004500  5.100000
0.007500  5.400000
0.007500  5.000000
0.015000  5.300000
0.023200  5.200000
0.025500  5.200000
0.009700  5.300000
0.000700  5.200000
0.005200  5.200000
0.005200  5.000000
0.009000  5.300000
0.007500  4.900000
-0.000800  5.500000
-0.008300  5.000000
-0.013500  5.200000
-0.012800  5.100000
-0.018100  5.000000
-0.018100  5.300000
0.000700  4.900000
0.027700  5.500000
0.027700  5.000000
0.015000  5.300000
0.005200  5.100000
0.000700  5.100000
0.001500  5.200000
-0.007500  5.100000
-0.003800  5.000000
0.000700  5.000000
-0.005300  5.300000
-0.003800  4.900000
-0.001500  5.300000
0.001500  4.900000
0.003000  5.300000
0.001500  5.000000
-0.009100  5.300000
-0.021000  5.100000
-0.020300  5.000000
-0.014300  5.300000
-0.006800  5.000000
0.009000  5.300000
0.018700  5.300000
0.018700  5.100000
0.013500  5.200000
0.015700  5.300000
0.015000  5.100000
0.009000  5.300000
0.008200  5.300000
0.006700  5.200000
0.017200  5.400000
0.013500  5.000000
-0.002300  5.600000
-0.003800  5.000000
-0.009100  5.300000
-0.007500  5.200000
-0.013500  5.300000
-0.028500  5.400000
-0.047300  5.300000
-0.072800  5.300000
-0.066000  5.300000
-0.030800  5.300000
-0.009100  5.300000
0.012000  5.300000
0.033700  5.100000
0.060700  5.400000
0.072700  5.200000
0.051700  5.200000
0.047200  5.500000
0.031500  5.100000
0.012000  5.600000
0.027000  5.100000
0.024000  5.500000
0.015000  5.400000
0.026200  5.400000
0.024700  5.400000
0.014200  5.400000
0.007500  5.200000
-0.008300  5.600000
-0.018100  5.300000
-0.019500  5.500000
-0.021800  5.600000
-0.020300  5.400000
-0.030800  5.600000
-0.049500  5.400000
-0.063800  5.600000
-0.066000  5.600000
-0.051100  5.500000
-0.039800  5.800000
-0.030000  5.600000
0.003000  5.700000
0.037500  5.500000
0.037500  5.600000
0.027000  5.300000
0.013500  5.900000
-0.003800  5.400000
0.016500  5.900000
0.057700  5.600000
0.064500  5.700000
0.031500  5.600000
0.010500  5.600000
0.005200  5.800000
0.009000  5.600000
0.009000  5.900000
-0.010500  5.700000
-0.015800  5.900000
-0.012000  5.800000
-0.010500  5.900000
-0.007500  5.800000
-0.009800  6.100000
-0.009100  5.900000
-0.011300  5.800000
-0.010500  6.000000
-0.009800  5.900000
-0.008300  6.200000
-0.005300  5.700000
-0.005300  6.200000
-0.001500  5.600000
-0.000800  6.100000
0.001500  5.900000
0.006700  5.800000
0.006700  5.900000
0.003700  5.900000
0.002200  5.900000
-0.001500  6.000000
-0.006800  6.000000
-0.008300  5.600000
-0.006000  6.000000
-0.003000  5.600000
-0.001500  6.100000
-0.003000  5.800000
-0.005300  6.000000
-0.004600  6.100000
-0.003000  5.800000
-0.000800  6.000000
0.001500  5.600000
0.003000  6.200000
0.003000  5.700000
0.001500  5.800000
0.000000  5.800000
0.003700  5.900000
0.009700  5.800000
0.009000  5.800000
0.000700  5.900000
-0.004600  5.600000
-0.001500  6.000000
0.003000  5.600000
0.002200  6.000000
-0.000800  5.600000
-0.002300  5.900000
0.006000  5.700000
0.006700  5.700000
0.002200  5.900000
0.004500  5.800000
-0.004600  5.900000
-0.015000  5.900000
-0.014300  5.800000
-0.004600  5.800000
-0.006800  6.000000
-0.030000  5.800000
-0.042800  6.000000
-0.036100  5.800000
-0.035300  5.900000
-0.022500  6.000000
0.009000  5.800000
0.040500  6.200000
0.059200  5.600000
0.061500  6.100000
0.075700  5.900000
0.065200  5.900000
0.042700  5.900000
0.036700  6.100000
0.012000  5.900000
-0.005300  6.200000
-0.010500  6.100000
-0.019500  6.100000
-0.024800  6.200000
-0.025600  6.100000
-0.022500  6.300000
-0.021800  6.100000
-0.019500  6.200000
-0.018800  6.300000
-0.013500  6.300000
-0.009800  6.500000
-0.009100  6.200000
-0.005300  6.400000
-0.003800  6.500000
0.000000  6.500000
0.005200  6.400000
0.006700  6.700000
-0.002300  6.300000
-0.007500  6.700000
-0.007500  6.400000
-0.006800  6.600000
-0.000800  6.600000
0.003000  6.400000
0.001500  6.700000
-0.004600  6.400000
-0.006800  6.700000
0.002200  6.800000
0.004500  6.600000
-0.000800  6.500000
-0.003000  6.700000
-0.003000  6.700000
-0.001500  6.700000
-0.001500  6.700000
-0.000800  6.700000
-0.000800  6.800000
-0.007500  6.400000
-0.010500  7.100000
-0.005300  6.500000
-0.004600  6.900000
-0.000800  6.700000
0.004500  6.800000
0.004500  6.700000
0.008200  6.600000
0.017200  6.700000
0.022500  6.700000
0.016500  6.900000
0.025500  6.800000
0.026200  7.000000
0.001500  6.600000
-0.006800  6.800000
-0.017300  6.700000
-0.031500  6.800000
-0.031500  6.700000
-0.029300  6.700000
-0.016500  7.000000
-0.000800  6.500000
0.001500  7.000000
0.000000  6.600000
0.000700  6.900000
0.003000  6.800000
0.009000  6.900000
0.007500  6.700000
-0.005300  6.800000
-0.020300  6.800000
-0.015800  6.600000
0.001500  7.100000
0.015700  6.600000
0.030000  7.000000
0.027700  6.700000
0.025500  6.800000
0.027700  6.900000
0.022500  6.700000
0.021700  7.200000
0.009000  6.700000
-0.001500  7.200000
-0.000800  6.900000
-0.004600  6.900000
-0.005300  7.100000
-0.004600  7.000000
-0.004600  6.900000
-0.007500  7.000000
-0.007500  7.000000
-0.006000  7.000000
-0.006800  7.200000
-0.008300  6.800000
-0.010500  7.300000
-0.018100  6.800000
-0.018100  7.200000
-0.005300  7.200000
-0.003000  7.300000
0.003700  7.200000
0.014200  7.200000
0.010500  7.300000
0.012000  7.200000
0.014200  7.400000
0.018700  7.200000
0.020200  7.500000
0.004500  7.200000
-0.005300  7.600000
-0.009100  7.300000
-0.012800  7.400000
-0.008300  7.500000
-0.007500  7.500000
-0.006800  7.700000
-0.011300  7.300000
-0.019500  7.600000
-0.027000  7.400000
-0.029300  7.600000
-0.018100  7.500000
-0.004600  7.700000
0.006700  7.600000
0.012700  7.800000
0.015000  7.600000
0.020200  7.900000
0.027700  7.800000
0.031500  7.600000
0.021000  7.900000
0.002200  7.700000
-0.012000  7.900000
-0.008300  7.900000
-0.002300  7.800000
-0.003000  8.100000
-0.001500  7.800000
-0.003000  8.000000
0.000700  8.000000
0.002200  8.000000
0.001500  8.000000
0.001500  8.200000
0.000700  7.800000
0.000700  8.300000
-0.007500  7.900000
-0.014300  8.200000
-0.024000  8.000000
-0.038300  8.000000
-0.030800  8.200000
-0.011300  7.900000
0.003700  8.200000
0.019500  8.000000
0.030700  8.200000
0.035200  8.200000
0.030700  8.300000
0.029200  8.200000
0.025500  8.200000
0.003700  8.200000
-0.012000  8.200000
-0.014300  8.400000
-0.015000  8.100000
-0.013500  8.500000
-0.012800  8.100000
-0.012800  8.700000
-0.011300  8.200000
-0.007500  8.400000
-0.004600  8.300000
0.000700  8.300000
0.006700  8.700000
0.007500  8.500000
0.006700  8.500000
0.006700  8.500000
0.005200  8.500000
0.002200  8.100000
0.001500  8.500000
0.001500  8.300000
-0.001500  8.400000
-0.003000  8.500000
0.001500  8.300000
0.003000  8.600000
0.001500  8.300000
0.001500  8.800000
0.000000  8.400000
-0.004600  8.600000
-0.003000  8.500000
-0.003000  8.500000
-0.006800  8.400000
-0.007500  8.600000
-0.008300  8.400000
-0.006800  8.500000
-0.003800  8.800000
-0.002300  8.400000
0.000700  8.900000
0.001500  8.400000
0.000000  8.800000
-0.001500  8.500000
-0.003000  8.700000
-0.004600  8.800000
0.001500  8.500000
0.005200  9.000000
0.012000  8.500000
0.019500  8.800000
0.011200  8.800000
0.009700  8.900000
0.010500  8.800000
0.002200  9.000000
0.000000  8.800000
-0.002300  9.000000
-0.005300  9.200000
-0.006000  9.000000
-0.007500  9.200000
-0.009100  8.800000
-0.010500  9.400000
-0.012800  9.000000
-0.021800  9.400000
-0.025600  9.000000
-0.012800  9.200000
-0.001500  9.300000
0.006000  9.300000
0.014200  9.300000
0.015700  9.500000
0.015700  9.300000
0.013500  9.600000
0.021700  9.400000
0.021000  9.500000
0.005200  9.600000
0.005200  9.400000
0.006700  9.900000
0.004500  9.400000
0.000000  9.900000
-0.006000  9.700000
-0.004600  9.700000
-0.003000  9.900000
-0.002300  9.700000
-0.003800  10.000000
-0.005300  9.900000
-0.001500  9.800000
-0.000800  9.900000
-0.006000  10.000000
-0.011300  9.800000
-0.005300  10.200000
0.003000  9.900000
0.001500  10.200000
0.000700  10.100000
0.000700  10.400000
-0.002300  10.200000
0.001500  10.300000
0.000000  10.300000
-0.001500  10.200000
-0.001500  10.300000
-0.002300  10.500000
-0.003000  10.500000
-0.003000  10.500000
-0.003000  10.600000
-0.002300  10.300000
0.000700  10.700000
0.002200  10.500000
0.001500  10.800000
0.000000  10.700000
0.001500  10.600000
0.001500  10.700000
0.001500  10.700000
0.003000  11.100000
0.001500  10.600000
0.004500  11.100000
0.005200  10.900000
0.002200  10.900000
-0.008300  10.900000
-0.013500  11.100000
-0.009100  10.800000
-0.005300  11.200000
-0.000800  11.200000
0.003700  11.000000
0.004500  11.100000
0.004500  11.000000
0.006700  11.400000
0.006700  10.900000
0.010500  11.400000
0.012700  11.100000
0.006000  11.400000
0.000700  11.300000
-0.001500  11.300000
-0.004600  11.400000
-0.005300  11.400000
-0.008300  11.200000
-0.006800  11.300000
-0.005300  11.600000
-0.007500  11.300000
-0.004600  11.600000
0.000700  11.400000
0.006000  11.700000
0.006000  11.700000
0.006700  11.500000
0.008200  11.700000
0.002200  11.400000
0.000700  11.900000
-0.000800  11.600000
-0.002300  11.700000
-0.003000  11.700000
-0.004600  11.700000
-0.001500  11.600000
0.000000  12.100000
0.002200  11.800000
0.003700  12.100000
0.001500  12.000000
0.001500  12.000000
0.002200  12.200000
0.004500  11.900000
0.002200  12.100000
-0.001500  12.200000
-0.004600  12.100000
-0.009100  12.500000
-0.009800  12.100000
-0.007500  12.400000
-0.006800  12.500000
-0.000800  12.500000
0.002200  12.600000
0.003000  12.700000
0.016500  12.400000
0.015000  12.900000
0.003000  12.500000
0.001500  13.000000
-0.004600  12.600000
-0.006800  12.900000
-0.004600  12.800000
-0.004600  12.700000
-0.004600  13.000000
-0.003000  12.800000
-0.003000  13.100000
-0.004600  13.000000
-0.005300  13.100000
-0.006000  13.100000
-0.005300  13.200000
-0.009800  13.000000
-0.019500  13.400000
-0.014300  13.300000
-0.004600  13.200000
0.006000  13.500000
0.018000  13.100000
0.018700  13.600000
0.018000  13.200000
0.016500  13.700000
0.012700  13.200000
0.012000  13.700000
0.006700  13.600000
-0.001500  13.700000
-0.006800  13.700000
-0.006000  13.700000
-0.001500  13.600000
0.001500  13.600000
-0.003000  14.000000
-0.004600  13.700000
-0.003800  14.100000
-0.006000  13.600000
-0.009800  14.200000
-0.009100  13.800000
-0.005300  14.100000
-0.003800  13.900000
-0.003800  14.000000
-0.003000  14.000000
-0.002300  14.100000
-0.000800  14.200000
0.000700  14.100000
0.009700  14.200000
0.012000  14.100000
0.008200  14.300000
0.006700  14.100000
0.003700  14.400000
0.001500  14.300000
-0.000800  14.300000
-0.000800  14.400000
0.001500  14.300000
0.001500  14.500000
0.003000  14.200000
0.002200  14.800000
0.005200  14.200000
0.006700  14.500000
0.006700  14.400000
0.002200  14.500000
-0.003800  14.500000
-0.002300  14.700000
-0.003800  14.500000
-0.005300  14.600000
-0.005300  14.600000
-0.003800  14.600000
-0.000800  14.800000
0.000700  14.600000
0.000000  14.800000
-0.001500  14.600000
-0.002300  14.800000
-0.001500  14.800000
-0.000800  14.800000
-0.000800  14.900000
-0.001500  15.000000
-0.003000  14.900000
-0.003800  15.100000
-0.003000  15.100000
-0.005300  14.900000
-0.006800  15.400000
-0.001500  15.000000
0.009000  15.400000
0.013500  15.200000
0.012000  15.300000
0.005200  15.300000
0.000700  15.300000
0.001500  15.500000
0.000700  15.400000
0.001500  15.700000
0.002200  15.700000
0.003700  15.600000
0.000000  15.700000
-0.003000  15.800000
-0.004600  15.700000
-0.006000  15.900000
-0.006000  16.000000
-0.005300  16.000000
-0.005300  16.100000
-0.006000  16.000000
-0.006800  16.400000
-0.006800  16.100000
-0.001500  16.500000
0.004500  16.300000
0.001500  16.500000
0.003000  16.600000
0.003700  16.600000
0.002200  16.600000
0.004500  16.600000
0.006000  16.700000
0.006000  16.700000
0.003000  17.000000
0.000700  16.600000
0.001500  17.000000
0.001500  16.900000
0.002200  17.000000
-0.000800  17.100000
-0.003000  17.000000
0.000700  17.300000
0.001500  17.000000
0.000000  17.500000
-0.001500  17.100000
-0.003000  17.400000
-0.002300  17.500000
-0.001500  17.500000
0.002200  17.500000
0.003700  17.500000
0.003700  17.700000
0.003000  17.500000
0.001500  17.900000
0.002200  17.500000
0.001500  18.000000
0.000700  17.600000
0.000000  17.900000
-0.002300  17.900000
-0.002300  17.900000
-0.003000  18.000000
-0.003800  17.700000
-0.000800  18.000000
-0.001500  18.000000
-0.003000  18.000000
-0.004600  18.100000
-0.009100  18.300000
-0.012000  18.100000
-0.010500  18.200000
-0.010500  18.200000
-0.005300  18.100000
0.000700  18.400000
0.001500  18.000000
0.001500  18.600000
-0.002300  18.200000
-0.003000  18.600000
0.003000  18.200000
0.008200  18.300000
0.006700  18.400000
0.000700  18.500000
0.001500  18.300000
0.000700  18.700000
0.000700  18.600000
0.001500  18.600000
-0.000800  18.900000
0.000000  18.500000
-0.005300  18.900000
-0.015800  18.700000
-0.020300  18.900000
-0.010500  18.900000
0.002200  18.900000
0.012700  19.300000
0.013500  18.800000
0.010500  19.400000
0.011200  19.100000
0.008200  19.200000
0.009000  19.300000
0.009700  19.600000
0.002200  19.200000
-0.001500  19.700000
-0.000800  19.300000
0.000000  19.700000
0.000000  19.700000
0.000700  19.600000
-0.003000  19.800000
-0.006000  19.700000
-0.004600  19.900000
-0.003800  20.000000
-0.003800  19.900000
-0.001500  20.200000
-0.000800  20.100000
0.000700  20.200000
0.000000  20.100000
-0.000800  20.200000
-0.000800  20.200000
0.004500  20.500000
0.009000  20.300000
0.006700  20.600000
0.001500  20.300000
-0.000800  20.900000
-0.000800  20.600000
-0.003000  20.700000
-0.003000  20.800000
-0.003800  20.700000
-0.005300  20.900000
-0.004600  20.700000
-0.002300  20.800000
-0.001500  20.900000
-0.000800  21.000000
0.001500  20.900000
0.004500  21.200000
0.006700  21.100000
0.005200  21.000000
0.005200  21.200000
0.004500  21.100000
0.001500  21.500000
0.003000  21.200000
0.003000  21.500000
0.005200  21.300000
0.004500  21.400000
0.004500  21.500000
0.009000  21.400000
0.004500  21.500000
-0.000800  21.500000
-0.003000  21.500000
-0.005300  21.400000
-0.004600  21.900000
-0.006800  21.400000
-0.004600  21.900000
-0.003000  21.500000
-0.001500  21.800000
0.001500  21.600000
0.000700  21.500000
0.004500  21.900000
0.003700  21.500000
0.000000  21.900000
-0.001500  21.600000
-0.003800  21.800000
-0.003000  21.800000
-0.004600  21.800000
-0.004600  21.800000
-0.005300  21.800000
-0.006000  21.900000
-0.005300  21.600000
-0.008300  22.100000
-0.007500  21.600000
-0.006800  22.200000
-0.007500  21.600000
-0.006800  22.200000
-0.005300  22.000000
-0.004600  22.000000
-0.003000  22.100000
0.000700  21.800000
0.006000  22.300000
0.008200  22.100000
0.006700  22.100000
0.005200  22.000000
0.007500  22.300000
0.006700  22.000000
0.005200  22.400000
0.004500  22.100000
0.003000  22.100000
0.002200  22.400000
-0.000800  22.200000
0.000000  22.600000
-0.000800  22.100000
-0.000800  22.500000
0.003000  22.200000
0.006000  22.400000
0.004500  22.500000
0.000000  22.500000
-0.000800  22.400000
-0.000800  22.600000
-0.003000  22.600000
-0.003000  22.500000
-0.001500  22.700000
-0.000800  22.600000
-0.000800  22.900000
0.000000  22.900000
0.000700  22.800000
0.000700  23.100000
0.001500  22.900000
0.001500  23.300000
-0.002300  23.000000
-0.006000  23.400000
-0.008300  23.300000
-0.006000  23.500000
-0.005300  23.600000
-0.003800  23.500000
0.000000  23.400000
-0.000800  23.900000
0.000000  23.700000
-0.001500  24.000000
-0.001500  24.000000
0.000700  24.000000
0.003000  24.200000
0.005200  24.000000
0.006000  24.400000
0.005200  24.300000
0.001500  24.400000
0.000700  24.600000
-0.000800  24.500000
0.000700  24.700000
0.004500  24.700000
0.001500  24.700000
0.003000  24.700000
0.001500  25.100000
0.000000  24.700000
0.000700  25.300000
0.000700  24.900000
0.000700  25.400000
0.000000  25.200000
0.000700  25.200000
0.000000  25.500000
-0.001500  25.200000
0.000000  25.600000
0.003000  25.400000
0.004500  25.500000
0.004500  25.600000
0.001500  25.600000
-0.000800  25.600000
-0.002300  25.800000
-0.005300  25.700000
-0.004600  25.700000
0.000000  25.900000
0.003000  25.700000
0.001500  26.100000
0.004500  25.800000
0.003000  26.200000
-0.000800  25.800000
0.003000  25.900000
0.003700  26.200000
0.001500  26.000000
-0.000800  26.200000
-0.003000  26.200000
-0.000800  26.300000
0.003000  26.400000
0.003700  26.500000
0.000700  26.200000
-0.001500  26.600000
-0.001500  26.400000
-0.003000  26.400000
-0.004600  26.800000
-0.002300  26.400000
-0.001500  26.800000
-0.002300  26.500000
-0.003000  26.800000
-0.002300  26.700000
0.000700  26.800000
-0.000800  26.900000
-0.005300  26.900000
-0.006800  26.800000
-0.006800  27.000000
-0.005300  27.100000
-0.004600  26.900000
-0.004600  27.300000
-0.003000  27.000000
-0.003000  27.300000
-0.003000  27.300000
0.000700  27.300000
0.003000  27.600000
0.005200  27.300000
0.005200  27.800000
0.003700  27.300000
0.002200  27.700000
0.000700  27.600000
0.000700  27.500000
-0.002300  27.700000
0.000000  27.800000
0.002200  27.800000
0.001500  27.700000
0.003000  28.100000
0.001500  27.600000
0.000000  28.200000
-0.000800  27.800000
-0.000800  28.200000
-0.001500  28.000000
-0.003000  28.200000
-0.003000  28.300000
-0.002300  28.000000
-0.003800  28.400000
-0.000800  28.300000
0.001500  28.300000
0.003000  28.500000
0.006700  28.400000
0.006700  28.400000
0.004500  28.700000
0.003000  28.500000
0.002200  28.600000
0.003700  28.700000
0.003700  28.700000
0.004500  28.900000
0.000700  28.700000
-0.000800  29.000000
-0.000800  28.700000
0.000000  29.200000
-0.000800  28.900000
-0.004600  29.000000
-0.003000  29.200000
-0.001500  29.100000
0.000700  29.100000
0.000700  29.200000
0.000700  29.300000
-0.002300  29.200000
-0.006800  29.500000
-0.004600  29.300000
0.000700  29.600000
0.001500  29.600000
0.001500  29.400000
-0.000800  29.700000
-0.001500  29.400000
-0.003800  30.000000
-0.003000  29.500000
-0.001500  29.700000
-0.004600  29.800000
-0.003000  29.700000
-0.000800  29.700000
0.000700  30.100000
0.003000  29.700000
0.003000  30.000000
0.004500  29.900000
0.003000  30.100000
0.001500  30.100000
0.001500  29.900000
-0.000800  30.300000
-0.000800  30.100000
0.000000  30.300000
0.000700  30.300000
0.000700  30.200000
0.000700  30.300000
0.003000  30.400000
0.001500  30.400000
0.001500  30.600000
0.002200  30.600000
0.003000  30.500000
0.003700  30.900000
0.006000  30.500000
0.005200  30.900000
0.003000  30.600000
0.002200  30.800000
0.001500  31.000000
0.003000  30.900000
0.001500  31.000000
0.000700  31.000000
-0.000800  31.000000
-0.001500  31.000000
-0.003000  31.000000
-0.004600  31.000000
-0.005300  31.300000
-0.004600  31.000000
-0.002300  31.300000
-0.002300  31.400000
-0.001500  31.300000
-0.000800  31.600000
0.000000  31.300000
0.003000  31.700000
0.006700  31.500000
0.006700  31.700000
0.004500  31.700000
0.001500  31.700000
-0.000800  31.900000
-0.004600  31.800000
-0.006000  31.900000
-0.005300  31.900000
-0.003800  32.100000
-0.004600  31.900000
-0.004600  32.300000
-0.001500  31.900000
-0.000800  32.300000
0.001500  32.000000
0.003700  32.200000
0.003700  32.400000
0.003000  32.200000
0.003000  32.600000
0.003000  32.200000
0.003000  32.600000
0.003000  32.500000
0.000000  32.600000
-0.001500  32.800000
-0.002300  32.600000
-0.003800  32.600000
-0.005300  32.700000
-0.006000  32.800000
-0.004600  32.800000
-0.002300  33.200000
-0.000800  32.800000
-0.000800  33.200000
0.000700  32.900000
0.000700  33.100000
-0.000800  33.100000
-0.001500  33.200000
-0.002300  33.300000
-0.002300  33.100000
-0.000800  33.300000
0.000700  33.300000
0.001500  33.500000
0.001500  33.500000
0.003000  33.700000
0.005200  33.700000
0.003000  33.600000
0.000000  33.800000
0.000000  33.700000
0.001500  33.800000
-0.000800  33.700000
-0.001500  34.200000
0.003000  33.700000
0.003700  34.200000
0.002200  34.100000
0.001500  34.000000
0.000700  34.300000
-0.000800  34.300000
-0.000800  34.300000
-0.001500  34.500000
-0.003000  34.500000
-0.003000  34.500000
-0.003000  34.700000
0.000700  34.600000
-0.000800  34.800000
-0.000800  34.600000
0.000000  34.800000
-0.000800  35.000000
0.000000  34.800000
0.000000  35.200000
-0.001500  34.900000
0.000700  35.100000
0.000700  35.100000
0.000700  35.100000
0.000700  35.200000
0.003000  35.600000
0.005200  35.100000
0.005200  35.600000
0.003700  35.300000
0.000700  35.800000
0.000000  35.700000
0.000700  35.600000
0.000700  36.000000
0.000700  35.700000
-0.001500  36.000000
-0.001500  35.900000
-0.002300  36.000000
-0.003000  36.100000
-0.005300  36.100000
-0.004600  36.300000
-0.003000  36.400000
-0.002300  36.300000
-0.001500  36.300000
-0.003000  36.600000
-0.005300  36.500000
-0.005300  36.800000
-0.004600  36.500000
-0.006000  37.000000
-0.004600  36.500000
-0.004600  37.000000
-0.003800  36.900000
-0.002300  36.900000
-0.000800  37.300000
0.000000  37.300000
0.000000  37.100000
0.000700  37.300000
0.000700  37.400000
0.002200  37.100000
0.005200  37.600000
0.004500  37.400000
0.004500  37.700000
0.006700  37.700000
0.005200  37.800000
0.003700  38.200000
0.003700  37.600000
0.004500  38.000000
0.005200  37.700000
0.004500  38.200000
0.003700  38.000000
0.000700  38.100000
-0.003000  38.200000
-0.003000  38.400000
-0.002300  38.400000
-0.003000  38.200000
-0.001500  38.700000
-0.000800  38.400000
-0.001500  38.800000
-0.001500  38.500000
-0.001500  39.000000
0.000000  38.800000
-0.000800  38.700000
-0.001500  38.900000
-0.001500  38.700000
0.000700  39.300000
0.001500  38.900000
0.002200  39.000000
0.004500  39.200000
0.003000  39.300000
0.004500  39.300000
0.005200  39.200000
0.003000  39.400000
0.001500  39.400000
0.001500  39.900000
0.000700  39.400000
-0.001500  39.900000
-0.000800  39.400000
0.000700  39.900000
0.000700  39.600000
-0.000800  39.800000
0.000000  39.800000
0.001500  39.700000
-0.001500  40.000000
-0.001500  40.000000
-0.001500  40.000000
-0.003800  40.000000
-0.003000  40.200000
-0.003000  39.900000
-0.004600  40.400000
-0.001500  40.200000
0.000700  40.300000
0.000000  40.400000
-0.000800  40.400000
0.000000  40.600000
0.000700  40.400000
0.000000  40.800000
0.001500  40.500000
0.002200  40.900000
0.004500  40.600000
0.001500  40.700000
-0.001500  40.800000
-0.003000  41.000000
-0.003000  40.900000
-0.002300  40.900000
-0.000800  41.100000
-0.000800  40.900000
0.000000  41.300000
0.000700  41.200000
0.000000  41.400000
0.001500  41.500000
0.001500  41.400000
0.001500  41.700000
0.001500  41.400000
-0.000800  41.900000
0.000000  41.700000
0.000000  41.700000
-0.001500  41.700000
-0.003000  41.800000
-0.004600  41.700000
-0.003000  42.200000
-0.001500  41.800000
-0.001500  42.200000
-0.000800  42.200000
0.000700  42.100000
0.001500  42.300000
0.000700  42.100000
-0.000800  42.600000
-0.000800  42.500000
0.000700  42.600000
0.003000  42.700000
0.003700  42.700000
0.004500  42.900000
0.006000  42.700000
0.005200  42.900000
0.000700  42.900000
0.001500  43.200000
0.004500  42.900000
0.003700  43.400000
0.005200  43.100000
0.004500  43.600000
0.001500  43.300000
0.000700  43.300000
0.000000  43.600000
0.000700  43.600000
0.000700  43.800000
0.000000  43.700000
-0.000800  43.800000
-0.000800  44.000000
-0.001500  44.100000
-0.000800  43.800000
-0.000800  44.400000
-0.003000  44.100000
-0.005300  44.300000
-0.004600  44.500000
-0.003800  44.100000
-0.000800  44.700000
-0.000800  44.300000
-0.001500  44.900000
0.000000  44.300000
-0.000800  44.900000
0.000000  44.700000
-0.000800  44.700000
-0.002300  44.900000
-0.002300  44.800000
-0.002300  45.000000
-0.003000  45.000000
-0.001500  45.400000
-0.000800  44.900000
-0.000800  45.400000
-0.004600  45.100000
-0.006000  45.500000
-0.005300  45.400000
-0.004600  45.300000
-0.002300  45.600000
-0.001500  45.400000
-0.001500  45.800000
-0.001500  45.300000
-0.001500  45.700000
0.000700  45.700000
0.002200  45.800000
0.001500  45.700000
0.001500  45.900000
0.001500  46.000000
0.001500  45.800000
0.002200  46.100000
0.001500  46.000000
0.001500  46.300000
0.003700  45.900000
0.004500  46.400000
0.004500  46.000000
0.005200  46.400000
0.005200  46.200000
0.001500  46.300000
-0.000800  46.600000
-0.002300  46.300000
-0.001500  46.500000
0.000700  46.700000
-0.000800  46.700000
-0.000800  46.500000
-0.001500  46.700000
-0.003800  46.700000
-0.002300  46.700000
-0.000800  46.900000
0.000700  46.600000
0.000000  47.200000
0.000700  46.800000
0.000000  47.200000
-0.000800  47.000000
-0.002300  47.200000
-0.003800  47.200000
-0.000800  47.200000
-0.003000  47.300000
-0.005300  47.400000
-0.006000  47.300000
-0.006800  47.500000
-0.005300  47.800000
-0.002300  47.500000
-0.000800  47.800000
-0.000800  47.700000
0.001500  47.700000
0.003000  47.800000
0.003700  47.600000
0.003000  48.100000
0.000700  47.800000
-0.000800  48.200000
0.000700  48.200000
0.002200  48.100000
0.000700  48.300000
0.001500  48.500000
0.000700  48.400000
-0.000800  48.600000
-0.003000  48.600000
-0.001500  48.600000
0.001500  49.000000
0.002200  48.700000
0.003000  48.900000
0.004500  49.000000
0.006000  49.000000
0.005200  49.300000
0.005200  49.000000
0.005200  49.500000
0.003000  49.200000
0.001500  49.400000
0.003000  49.500000
0.003000  49.500000
0.003000  49.400000
0.003000  50.000000
0.001500  49.500000
0.000000  49.900000
-0.002300  49.900000
-0.001500  49.900000
0.001500  50.100000
0.000000  49.900000
-0.000800  50.300000
-0.001500  50.100000
-0.003000  50.400000
-0.003800  50.600000
-0.004600  50.400000
-0.003800  50.700000
-0.004600  50.600000
-0.005300  50.800000
-0.005300  51.000000
-0.005300  51.100000
-0.004600  50.800000
-0.004600  51.200000
-0.002300  51.000000
0.000000  51.600000
0.000700  51.200000
0.003000  51.600000
0.007500  51.400000
0.009000  51.700000
0.009000  51.800000
0.009000  51.600000
0.007500  51.800000
0.005200  51.900000
0.003000  52.000000
0.000000  52.000000
-0.001500  52.400000
-0.003000  52.100000
-0.000800  52.500000
-0.001500  52.200000
-0.003000  52.600000
-0.000800  52.600000
-0.001500  52.500000
-0.000800  52.900000
0.000700  52.700000
-0.000800  53.100000
-0.001500  52.800000
-0.003000  53.300000
-0.004600  53.300000
-0.005300  53.100000
-0.002300  53.300000
-0.001500  53.400000
-0.001500  53.500000
-0.000800  53.400000
-0.001500  53.700000
-0.001500  53.400000
0.000700  54.000000
0.004500  53.700000
0.005200  54.000000
0.003000  54.000000
0.002200  54.000000
0.004500  54.300000
0.005200  54.000000
0.004500  54.600000
0.003000  54.400000
0.000700  54.400000
-0.000800  54.600000
-0.003000  54.600000
-0.006000  54.400000
-0.007500  54.800000
-0.005300  54.900000
-0.004600  54.900000
-0.004600  55.200000
-0.003000  54.900000
-0.003800  55.400000
-0.001500  54.900000
-0.002300  55.400000
-0.002300  55.300000
-0.000800  55.400000
-0.000800  55.400000
0.000000  55.700000
0.000700  55.600000
0.003000  55.700000
0.001500  55.800000
0.001500  55.800000
0.005200  56.100000
0.006000  55.900000
0.005200  56.200000
0.004500  56.200000
0.001500  56.200000
0.002200  56.400000
0.002200  56.300000
-0.000800  56.700000
0.000000  56.400000
-0.001500  56.900000
-0.002300  56.600000
-0.003000  56.900000
-0.005300  57.000000
-0.004600  56.900000
-0.006000  56.900000
-0.005300  57.400000
-0.003800  57.300000
-0.002300  57.400000
0.000700  57.600000
0.000700  57.400000
0.002200  57.700000
0.002200  57.600000
0.001500  57.900000
0.003000  57.900000
0.003000  57.800000
0.002200  58.200000
0.002200  57.900000
0.003700  58.300000
0.002200  58.400000
0.002200  58.500000
0.001500  58.500000
0.000700  58.800000
0.005200  58.500000
0.005200  59.000000
0.000700  58.800000
0.001500  59.100000
0.000700  59.000000
0.000700  59.100000
-0.000800  59.300000
-0.002300  59.200000
-0.001500  59.400000
-0.000800  59.600000
-0.001500  59.400000
-0.001500  59.800000
-0.000800  59.800000
-0.000800  59.800000
-0.001500  60.000000
-0.003000  60.100000
-0.001500  59.900000
-0.000800  60.500000
-0.001500  60.100000
-0.001500  60.700000
-0.002300  60.300000
-0.001500  60.600000
0.001500  60.800000
0.001500  60.800000
-0.000800  60.800000
-0.001500  60.800000
-0.000800  61.100000
-0.002300  61.200000
-0.001500  61.200000
-0.003000  61.300000
-0.004600  61.700000
-0.004600  61.400000
-0.003000  61.800000
0.003700  61.700000
0.005200  61.900000
0.003700  62.000000
0.004500  61.800000
0.004500  62.400000
0.002200  62.000000
0.001500  62.500000
0.004500  62.100000
0.003000  62.500000
0.000700  62.600000
-0.003000  62.500000
-0.004600  62.700000
-0.004600  62.700000
-0.006800  62.700000
-0.008300  62.800000
-0.007500  63.200000
-0.006800  62.900000
-0.006000  63.400000
-0.001500  63.100000
0.000700  63.600000
0.002200  63.300000
0.003700  63.600000
0.004500  63.800000
0.003000  63.600000
0.003700  63.900000
0.006700  63.800000
0.006700  64.000000
0.005200  64.000000
0.005200  64.100000
0.003700  64.100000
0.001500  64.300000
0.003700  64.400000
0.006700  64.400000
0.005200  64.700000
0.003700  64.400000
0.000700  64.900000
-0.003000  64.400000
-0.003000  65.100000
-0.004600  64.800000
-0.006800  65.100000
-0.006000  65.000000
-0.006800  64.900000
-0.006000  65.200000
-0.005300  65.400000
-0.004600  65.300000
-0.001500  65.400000
0.000000  65.500000
-0.001500  65.300000
-0.000800  65.800000
-0.000800  65.600000
0.000700  65.800000
0.003000  65.900000
0.005200  65.700000
0.005200  66.100000
0.005200  65.900000
0.004500  66.300000
0.003700  66.000000
0.002200  66.300000
0.000700  66.600000
-0.001500  66.500000
-0.003000  66.500000
-0.004600  66.800000
-0.004600  66.600000
-0.004600  66.800000
-0.003800  67.000000
-0.004600  66.800000
-0.003800  67.000000
-0.004600  66.900000
-0.004600  67.300000
-0.003000  67.300000
-0.001500  67.100000
0.000700  67.500000
0.001500  67.200000
-0.000800  67.500000
-0.001500  67.600000
-0.003000  67.500000
-0.001500  67.600000
-0.001500  67.900000
-0.001500  67.700000
0.000700  68.100000
0.000700  67.700000
0.001500  68.100000
0.004500  68.000000
0.004500  68.000000
0.003700  68.300000
0.004500  68.100000
0.003000  68.300000
0.003700  68.300000
0.004500  68.300000
0.003000  68.600000
0.000700  68.500000
0.000700  68.600000
0.001500  68.600000
0.002200  68.600000
0.000700  68.700000
-0.000800  68.900000
0.000700  68.600000
0.000700  69.100000
0.003000  68.600000
0.004500  69.000000
0.003000  68.700000
0.002200  68.900000
0.003000  68.900000
0.006700  69.100000
0.006000  69.100000
0.004500  69.000000
0.003700  69.200000
0.001500  69.200000
-0.000800  69.400000
-0.000800  69.100000
-0.001500  69.600000
-0.003000  69.200000
-0.003000  69.600000
-0.005300  69.500000
-0.007500  69.500000
-0.009800  69.800000
-0.009100  69.500000
-0.003000  70.100000
-0.000800  69.600000
-0.000800  70.100000
0.002200  69.700000
0.003700  69.900000
0.004500  70.000000
0.004500  70.100000
0.005200  70.200000
0.004500  70.200000
0.002200  70.400000
-0.000800  70.100000
-0.000800  70.600000
0.000700  70.200000
-0.003000  70.600000
-0.002300  70.200000
-0.001500  70.500000
-0.004600  70.500000
-0.006800  70.500000
-0.005300  70.800000
-0.006000  70.400000
-0.009100  70.600000
-0.008300  70.600000
-0.008300  70.700000
-0.006000  70.800000
-0.003800  70.800000
-0.001500  70.600000
0.000000  71.000000
0.000700  70.800000
0.000700  70.900000
-0.000800  71.100000
-0.000800  71.000000
-0.000800  71.200000
0.004500  70.900000
0.008200  71.300000
0.006000  71.000000
0.004500  71.400000
0.002200  71.300000
0.001500  71.200000
0.001500  71.400000
0.001500  71.500000
0.000700  71.400000
0.001500  71.700000
0.001500  71.600000
-0.000800  71.500000
0.000700  71.700000
0.000700  71.500000
-0.000800  71.900000
0.001500  71.600000
0.003000  71.800000
0.004500  71.900000
0.004500  71.800000
0.004500  72.000000
0.003700  72.000000
0.003000  72.100000
0.003000  72.100000
0.003000  72.000000
0.005200  72.000000
0.004500  72.400000
0.003000  71.900000
0.004500  72.400000
0.001500  72.000000
-0.002300  72.500000
-0.002300  72.100000
-0.000800  72.400000
-0.001500  72.400000
-0.003000  72.400000
-0.004600  72.600000
-0.004600  72.400000
-0.003000  72.600000
-0.000800  72.500000
0.000000  72.700000
-0.002300  72.600000
-0.002300  72.800000
0.000700  72.700000
0.000700  72.800000
-0.003000  72.700000
-0.001500  72.700000
-0.001500  73.000000
-0.001500  72.600000
0.000700  73.200000
0.000700  72.800000
0.000700  73.100000
0.000700  72.900000
-0.000800  72.900000
-0.003000  73.000000
-0.005300  73.100000
-0.008300  73.000000
-0.008300  73.100000
-0.008300  73.500000
-0.006800  72.900000
-0.003000  73.500000
0.002200  72.900000
0.004500  73.300000
0.006000  73.200000
0.007500  73.300000
0.009000  73.300000
0.010500  73.200000
0.009000  73.700000
0.009000  73.000000
0.005200  73.500000
0.003000  73.500000
0.000000  73.400000
-0.003000  73.300000
-0.005300  73.600000
-0.006000  73.400000
-0.003800  73.500000
-0.003000  73.600000
-0.004600  73.400000
-0.005300  73.900000
-0.005300  73.500000
-0.003000  73.900000
-0.001500  73.500000
-0.000800  73.900000
0.000700  73.700000
-0.000800  73.800000
-0.000800  74.000000
0.001500  73.800000
0.003000  73.800000
-0.000800  73.900000
-0.003000  73.900000
-0.002300  73.800000
0.000000  73.900000
0.001500  73.700000
0.005200  74.100000
0.008200  73.900000
0.007500  74.100000
0.006000  74.200000
0.004500  74.000000
0.004500  74.300000
0.001500  74.000000
0.000000  74.300000
-0.000800  74.000000
0.000000  74.100000
0.003000  74.200000
0.000700  74.300000
0.000000  74.100000
-0.001500  74.500000
-0.005300  74.100000
-0.006000  74.500000
-0.007500  74.400000
-0.008300  74.300000
-0.008300  74.400000
-0.007500  74.400000
-0.006800  74.500000
-0.006800  74.400000
-0.004600  74.600000
0.000700  74.500000
0.003000  74.400000
0.003700  74.700000
0.003000  74.700000
0.001500  74.700000
0.001500  74.900000
0.000700  74.700000
0.000000  74.700000
0.001500  74.800000
0.001500  74.500000
0.000000  75.100000
0.000000  74.600000
0.001500  75.000000
0.001500  74.700000
0.003000  75.000000
0.006000  74.700000
0.005200  75.000000
0.003000  75.100000
0.000700  75.100000
0.000000  75.000000
-0.003000  75.100000
-0.005300  75.300000
-0.001500  74.900000
-0.002300  75.400000
-0.005300  74.900000
-0.005300  75.300000
-0.001500  75.100000
-0.001500  75.200000
-0.000800  75.100000
-0.003000  75.100000
-0.005300  75.400000
-0.005300  74.900000
-0.007500  75.500000
-0.009100  75.300000
-0.010500  75.400000
-0.008300  75.300000
-0.005300  75.300000
-0.000800  75.300000
0.003000  75.400000
0.004500  75.400000
0.006000  75.400000
0.006000  75.600000
0.009000  75.300000
0.009000  75.800000
0.006700  75.400000
0.003700  75.800000
0.003000  75.600000
0.004500  75.900000
0.003000  75.600000
0.000700  75.500000
-0.001500  75.600000
-0.001500  75.700000
-0.000800  75.900000
0.000000  75.800000
-0.001500  75.900000
-0.003800  75.600000
-0.001500  76.100000
0.000000  75.900000
0.000700  75.800000
0.003700  76.000000
0.005200  75.900000
0.005200  76.000000
0.003000  75.900000
0.001500  76.200000
0.001500  75.700000
0.001500  76.000000
0.002200  76.000000
0.002200  76.000000
0.006000  76.100000
0.006700  76.300000
0.006700  75.800000
0.005200  76.300000
0.004500  76.000000
0.003000  76.100000
0.001500  76.200000
0.001500  76.100000
-0.001500  76.300000
-0.004600  76.000000
-0.006800  76.200000
-0.005300  76.100000
-0.003800  76.100000
-0.003800  76.200000
-0.005300  76.100000
-0.004600  76.100000
-0.004600  76.100000
-0.004600  76.400000
-0.001500  76.000000
-0.002300  76.400000
-0.001500  75.900000
-0.002300  76.400000
-0.003000  76.000000
-0.004600  76.400000
-0.003800  76.100000
-0.002300  76.200000
-0.001500  76.300000
-0.000800  76.100000
-0.002300  76.300000
-0.002300  76.100000
0.000700  76.100000
0.001500  76.200000
0.000000  76.200000
0.001500  75.900000
0.003000  76.300000
0.003000  76.100000
0.000700  76.200000
0.000000  76.200000
0.000700  76.100000
-0.000800  76.400000
-0.003000  75.900000
-0.000800  76.200000
0.002200  75.900000
0.001500  76.400000
0.003000  76.000000
0.004500  76.300000
0.003700  76.000000
0.005200  76.000000
0.006700  76.100000
0.005200  76.000000
0.007500  76.200000
0.008200  75.900000
0.009000  76.200000
0.008200  75.900000
0.005200  76.300000
0.003000  75.900000
0.000000  76.100000
-0.001500  76.000000
-0.004600  75.900000
-0.006800  76.200000
-0.008300  75.800000
-0.006800  75.900000
-0.005300  75.900000
-0.006800  76.000000
-0.006800  76.000000
-0.008300  76.100000
-0.009800  75.900000
-0.009800  75.900000
-0.009100  75.900000
-0.008300  75.900000
-0.006800  75.900000
-0.003800  75.700000
-0.000800  76.000000
0.004500  75.600000
0.006000  76.100000
0.005200  75.600000
0.006700  76.000000
0.008200  75.800000
0.006700  75.800000
0.004500  75.800000
0.008200  75.900000
0.008200  75.600000
0.006000  75.900000
0.006700  75.700000
0.006700  75.700000
0.004500  75.900000
0.004500  75.600000
0.003000  75.800000
0.000700  75.600000
-0.000800  75.600000
-0.000800  75.700000
-0.001500  75.600000
-0.002300  75.700000
-0.003800  75.600000
-0.002300  75.600000
-0.004600  75.600000
-0.005300  75.600000
-0.004600  75.600000
-0.004600  75.700000
0.000700  75.600000
0.001500  75.900000
0.000700  75.400000
-0.001500  75.900000
-0.003000  75.600000
-0.001500  75.800000
0.000000  75.600000
0.000000  75.600000
0.000700  75.700000
0.000700  75.500000
-0.001500  75.600000
-0.002300  75.600000
0.000000  75.600000
0.000700  75.600000
0.003000  75.700000
0.005200  75.600000
0.003700  75.600000
0.000700  75.700000
-0.001500  75.500000
-0.003800  75.900000
-0.004600  75.400000
-0.003800  75.800000
-0.004600  75.500000
-0.004600  75.700000
-0.004600  75.700000
-0.004600  75.400000
-0.004600  75.600000
-0.003000  75.700000
-0.004600  75.600000
-0.004600  75.600000
-0.002300  75.800000
0.000000  75.400000
0.001500  75.900000
0.000700  75.500000
0.000700  75.800000
0.003000  75.600000
0.001500  75.500000
0.002200  75.900000
0.000700  75.500000
0.001500  76.000000
-0.001500  75.500000
-0.005300  76.000000
-0.005300  75.600000
-0.001500  75.700000
0.001500  75.600000
0.001500  75.900000
0.003000  75.700000
0.003000  75.600000
0.004500  75.900000
0.000700  75.600000
-0.000800  76.000000
0.001500  75.600000
0.000700  76.000000
0.000700  75.600000
-0.001500  76.000000
0.000000  75.800000
0.000700  75.900000
0.003000  76.100000
0.004500  75.900000
0.001500  75.900000
0.001500  75.900000
-0.000800  75.900000
0.000000  75.900000
0.004500  76.000000
0.005200  75.800000
0.006700  76.100000
0.005200  75.700000
0.004500  76.000000
0.000700  76.000000
-0.002300  75.900000
-0.000800  76.200000
-0.002300  75.800000
-0.003800  76.200000
-0.002300  76.000000
-0.000800  76.100000
0.001500  76.100000
0.003000  76.000000
0.003000  76.100000
0.003000  76.300000
0.003700  75.900000
0.004500  76.200000
0.004500  76.100000
0.004500  76.100000
0.003000  76.400000
0.000700  76.000000
-0.000800  76.300000
-0.003000  76.100000
-0.003000  76.100000
-0.001500  76.300000
-0.000800  76.100000
-0.000800  76.100000
0.000700  76.200000
0.001500  76.200000
0.001500  76.300000
0.002200  76.100000
0.003000  76.100000
0.003700  76.500000
0.003000  76.000000
0.000700  76.400000
0.002200  76.100000
0.002200  76.500000
0.001500  76.200000
0.000700  76.300000
0.000700  76.400000
0.003000  76.100000
0.000000  76.600000
-0.000800  76.400000
-0.001500  76.200000
-0.001500  76.200000
-0.001500  76.500000
-0.005300  76.200000
-0.004600  76.500000
-0.005300  76.300000
-0.007500  76.300000
-0.004600  76.400000
-0.003800  76.000000
-0.005300  76.500000
-0.005300  76.000000
-0.005300  76.500000
-0.004600  76.100000
-0.005300  76.500000
-0.004600  76.400000
-0.005300  76.200000
-0.007500  76.400000
-0.006800  76.300000
-0.005300  76.300000
-0.002300  76.000000
-0.001500  76.500000
-0.003800  76.000000
-0.002300  76.500000
-0.001500  76.100000
0.000700  76.400000
0.001500  76.200000
0.000700  76.300000
0.001500  76.400000
0.000700  76.100000
0.000000  76.700000
0.000700  76.200000
0.004500  76.300000
0.007500  76.300000
0.006000  76.200000
0.005200  76.300000
0.006000  76.400000
0.004500  76.500000
0.001500  76.200000
-0.002300  76.400000
-0.000800  76.100000
0.000700  76.400000
0.001500  75.900000
0.004500  76.500000
0.002200  76.100000
0.001500  76.300000
0.001500  76.100000
-0.002300  76.200000
-0.002300  76.300000
0.000000  76.300000
0.003700  76.300000
0.002200  76.200000
0.003000  76.400000
0.003000  76.300000
0.003700  76.300000
0.004500  76.100000
0.001500  76.400000
-0.000800  76.100000
-0.002300  76.200000
-0.001500  76.500000
-0.000800  76.100000
-0.003000  76.400000
-0.004600  75.900000
-0.002300  76.500000
-0.003000  76.200000
-0.004600  76.200000
-0.003800  76.300000
-0.003000  76.600000
-0.001500  76.000000
-0.000800  76.500000
0.000000  76.100000
0.000700  76.200000
0.000700  76.300000
0.000700  76.100000
-0.000800  76.300000
-0.000800  76.100000
-0.003000  76.300000
-0.003000  76.200000
-0.003000  76.300000
-0.001500  76.500000
-0.000800  76.400000
-0.001500  76.300000
-0.000800  76.400000
0.002200  76.400000
0.005200  76.300000
0.003700  76.500000
0.003700  76.100000
0.006700  76.700000
0.005200  76.200000
0.000700  76.700000
0.000000  76.300000
0.000700  76.500000
0.002200  76.400000
0.004500  76.200000
0.004500  76.500000
0.000700  76.500000
-0.002300  76.500000
-0.003000  76.300000
-0.002300  76.500000
-0.000800  76.200000
-0.000800  76.600000
0.000000  76.100000
0.000700  76.600000
0.002200  76.400000
0.001500  76.200000
0.002200  76.400000
0.006000  76.200000
0.005200  76.700000
0.002200  76.100000
0.000700  76.700000
0.003700  76.100000
0.006000  76.500000
0.006700  76.400000
0.004500  76.500000
0.000700  76.400000
-0.004600  76.500000
-0.005300  76.400000
-0.004600  76.300000
-0.006000  76.600000
-0.003000  76.200000
-0.003000  76.600000
-0.004600  76.200000
-0.003800  76.700000
-0.000800  76.300000
0.002200  76.500000
-0.002300  76.400000
-0.004600  76.500000
-0.004600  76.500000
-0.005300  76.400000
-0.004600  76.300000
-0.005300  76.400000
-0.003800  76.400000
-0.004600  76.300000
-0.005300  76.500000
-0.004600  76.300000
-0.002300  76.400000
-0.000800  76.600000
0.000700  76.400000
0.000000  76.500000
0.001500  76.200000
-0.001500  76.600000
-0.001500  76.200000
-0.000800  76.500000
-0.000800  76.400000
0.000700  76.400000
0.002200  76.500000
0.003000  76.400000
0.002200  76.200000
0.000700  76.600000
0.001500  76.200000
0.002200  76.500000
0.002200  76.300000
0.001500  76.300000
0.000000  76.500000
-0.000800  76.200000
-0.001500  76.600000
0.000000  76.200000
-0.001500  76.500000
-0.002300  76.300000
0.000000  76.500000
-0.001500  76.400000
-0.003000  76.400000
-0.002300  76.200000
-0.002300  76.300000
-0.003000  76.500000
-0.004600  76.500000
-0.004600  76.500000
-0.002300  76.100000
-0.000800  76.500000
0.000700  76.000000
0.002200  76.500000
0.005200  76.200000
0.008200  76.500000
0.008200  76.500000
0.007500  76.100000
0.005200  76.400000
0.005200  76.500000
0.005200  76.600000
0.004500  76.500000
0.004500  76.600000
0.005200  76.100000
0.003000  76.600000
0.000700  76.200000
0.000700  76.500000
-0.000800  76.500000
-0.003000  76.300000
-0.001500  76.700000
-0.000800  76.200000
-0.002300  76.600000
0.000700  76.100000
0.002200  76.700000
0.002200  76.400000
0.003000  76.300000
0.000700  76.200000
-0.000800  76.500000
-0.001500  76.400000
-0.002300  76.400000
-0.001500  76.500000
-0.003000  76.200000
-0.002300  76.600000
-0.003000  76.100000
-0.003000  76.500000
0.000700  76.200000
0.001500  76.500000
-0.001500  76.400000
-0.002300  76.500000
0.000000  76.500000
0.001500  76.500000
0.005200  76.400000
0.004500  76.300000
0.000700  76.300000
0.001500  76.400000
0.003000  76.500000
0.003000  76.200000
0.003000  76.500000
0.006700  76.300000
0.005200  76.300000
0.000700  76.500000
0.000000  76.200000
-0.003000  76.600000
-0.006800  76.200000
-0.009100  76.500000
-0.010500  76.200000
-0.009800  76.500000
-0.008300  76.400000
-0.006800  76.400000
-0.006800  76.300000
-0.004600  76.700000
-0.001500  76.300000
-0.001500  76.500000
-0.001500  76.300000
-0.003000  76.300000
-0.001500  76.400000
-0.000800  76.200000
-0.000800  76.500000
0.000700  76.400000
-0.001500  76.300000
-0.000800  76.500000
0.000700  76.300000
0.002200  76.400000
0.003700  76.300000
0.006700  76.300000
0.009000  76.400000
0.009000  76.500000
0.012700  76.300000
0.012700  76.700000
0.009700  76.100000
0.010500  76.500000
0.007500  76.200000
0.004500  76.400000
0.000700  76.300000
0.000700  76.200000
0.002200  76.500000
0.000000  76.400000
-0.000800  76.300000
-0.000800  76.400000
-0.002300  76.500000
-0.003000  76.300000
-0.005300  76.600000
-0.004600  76.100000
-0.004600  76.300000
-0.006800  76.400000
-0.008300  76.300000
-0.007500  76.500000
-0.003000  76.100000
-0.003000  76.600000
0.000000  76.100000
0.003000  76.500000
0.003000  76.200000
0.003700  76.400000
0.002200  76.400000
0.000000  76.400000
-0.000800  76.400000
-0.001500  76.400000
0.000700  76.400000
0.002200  76.100000
0.000700  76.600000
-0.001500  76.100000
-0.001500  76.500000
-0.001500  76.100000
-0.002300  76.400000
-0.003000  76.400000
-0.002300  76.500000
-0.003000  76.500000
-0.003000  76.100000
-0.001500  76.500000
-0.000800  76.300000
-0.000800  76.400000
-0.000800  76.400000
0.000000  76.300000
-0.000800  76.200000
-0.001500  76.300000
-0.000800  76.400000
-0.000800  76.100000
-0.000800  76.600000
-0.000800  76.100000
-0.000800  76.600000
-0.001500  76.100000
-0.000800  76.400000
-0.000800  76.300000
-0.003800  76.300000
-0.005300  76.500000
-0.005300  76.100000
-0.005300  76.400000
-0.006000  76.400000
-0.005300  76.300000
-0.005300  76.100000
-0.005300  76.300000
-0.003000  76.100000
-0.002300  76.500000
-0.000800  76.300000
-0.000800  76.300000
0.003000  76.500000
0.006700  76.100000
0.010500  76.500000
0.013500  76.100000
0.014200  76.400000
0.014200  76.200000
0.013500  76.300000
0.012000  76.300000
0.008200  76.400000
0.009700  76.200000
0.008200  76.500000
0.005200  76.200000
0.003000  76.300000
-0.001500  76.300000
-0.003000  76.100000
-0.008300  76.500000
-0.009100  76.200000
-0.010500  76.500000
-0.011300  76.500000
-0.006800  76.200000
-0.006000  76.500000
-0.003000  76.100000
-0.002300  76.400000
-0.001500  76.300000
-0.000800  76.200000
0.000000  76.200000
0.000700  76.500000
-0.000800  75.900000
0.000700  76.500000
0.003000  76.100000
0.005200  76.500000
0.003700  76.100000
0.002200  76.200000
0.002200  76.200000
-0.000800  76.200000
-0.001500  76.400000
-0.002300  76.000000
-0.005300  76.200000
-0.006000  76.300000
-0.005300  76.100000
-0.005300  76.300000
-0.006800  76.300000
-0.004600  76.000000
-0.003000  76.400000
0.000700  76.100000
0.004500  76.100000
0.006700  76.500000
0.007500  76.100000
0.006700  76.500000
0.003700  76.000000
0.001500  76.300000
0.000700  76.100000
-0.001500  76.400000
-0.003000  76.300000
-0.005300  76.200000
-0.004600  76.300000
-0.001500  76.200000
-0.001500  76.200000
-0.003000  76.000000
-0.006800  76.500000
-0.004600  76.100000
0.000000  76.500000
0.003000  76.100000
0.005200  76.200000
0.006700  76.100000
0.006700  76.100000
0.004500  76.400000
0.002200  76.000000
0.000700  76.500000
-0.002300  75.900000
-0.003000  76.100000
-0.000800  76.100000
-0.002300  76.100000
-0.003000  76.100000
-0.004600  76.300000
-0.004600  76.300000
-0.001500  76.000000
-0.001500  76.300000
-0.000800  76.000000
0.002200  76.400000
0.006700  76.000000
0.007500  76.500000
0.004500  76.000000
0.003700  76.100000
0.004500  76.300000
0.003000  76.000000
-0.000800  76.100000
-0.001500  76.300000
-0.005300  76.100000
-0.005300  76.200000
-0.005300  76.300000
-0.006800  76.000000
-0.004600  76.200000
-0.003000  76.100000
-0.000800  76.100000
0.001500  76.200000
0.002200  76.000000
0.001500  76.500000
0.001500  76.000000
-0.001500  76.300000
-0.004600  75.900000
-0.004600  76.200000
-0.004600  76.100000
-0.004600  76.000000
-0.003800  76.200000
-0.003800  76.200000
-0.003000  76.100000
-0.001500  76.100000
0.000700  76.200000
0.003000  76.100000
0.004500  76.400000
0.008200  76.100000
0.010500  76.200000
0.009000  76.100000
0.008200  76.200000
0.012000  76.300000
0.013500  75.900000
0.015700  76.400000
0.014200  76.200000
0.008200  76.100000
0.005200  76.100000
0.003000  76.100000
0.000700  76.100000
0.000000  76.400000
-0.002300  76.000000
-0.002300  76.200000
-0.005300  76.100000
-0.007500  76.200000
-0.006800  76.200000
-0.004600  76.000000
-0.003800  76.100000
-0.004600  76.000000
-0.006800  76.100000
-0.009100  76.100000
-0.010500  76.200000
-0.009100  76.100000
-0.005300  76.200000
-0.003800  76.100000
-0.000800  76.100000
0.004500  76.000000
0.005200  76.000000
0.005200  76.300000
0.004500  75.900000
0.001500  76.500000
-0.000800  76.000000
-0.001500  76.400000
-0.001500  76.100000
-0.003000  76.200000
-0.003000  76.300000
-0.001500  75.900000
0.000700  76.200000
0.001500  76.300000
0.001500  76.100000
0.002200  76.100000
0.001500  76.400000
0.003000  76.000000
0.004500  76.500000
0.000700  76.000000
-0.004600  76.300000
-0.003000  76.000000
-0.003800  76.300000
-0.006800  76.400000
-0.004600  76.000000
-0.003000  76.500000
0.000000  75.900000
0.003000  76.400000
0.004500  76.100000
0.004500  76.000000
0.003000  76.100000
0.003000  76.300000
0.001500  76.000000
0.000700  76.200000
0.001500  76.300000
0.001500  76.100000
0.002200  76.400000
0.003700  75.900000
0.001500  76.400000
-0.002300  76.000000
-0.002300  76.500000
-0.001500  76.100000
0.000700  76.100000
-0.001500  76.300000
-0.003000  76.100000
-0.003000  76.200000
-0.003000  76.100000
-0.000800  76.000000
-0.001500  76.200000
-0.000800  76.100000
-0.001500  76.000000
-0.003000  76.200000
-0.003000  76.000000
-0.003000  76.300000
-0.003800  76.200000
-0.004600  76.100000
-0.002300  76.200000
-0.001500  76.100000
-0.001500  76.400000
0.000000  75.900000
0.000700  76.100000
0.001500  76.100000
0.001500  76.100000
0.001500  76.100000
0.003000  76.400000
0.004500  75.900000
0.003000  76.300000
0.004500  76.000000
0.004500  76.200000
0.004500  76.000000
0.003000  76.100000
-0.000800  76.300000
-0.000800  75.900000
0.000700  76.100000
0.001500  75.900000
0.003000  75.900000
0.004500  76.100000
0.003700  76.200000
0.003000  76.000000
0.001500  76.200000
-0.001500  76.000000
-0.004600  75.900000
-0.006800  76.000000
-0.006000  75.900000
-0.002300  76.100000
0.001500  75.600000
0.000700  76.300000
-0.000800  75.700000
-0.000800  76.000000
-0.001500  75.800000
-0.001500  76.000000
-0.000800  76.000000
0.003000  75.900000
0.003000  75.800000
0.004500  75.800000
0.006000  75.700000
0.006000  75.600000
0.007500  75.900000
0.003700  75.600000
0.001500  75.900000
0.003000  75.600000
0.001500  75.900000
-0.000800  75.700000
-0.002300  75.600000
-0.000800  75.700000
-0.000800  75.500000
-0.001500  75.700000
0.000700  75.600000
-0.000800  75.600000
-0.001500  75.600000
-0.000800  75.500000
0.000700  75.500000
0.001500  75.600000
0.001500  75.300000
0.001500  75.600000
0.001500  75.400000
0.001500  75.300000
0.001500  75.400000
0.001500  75.100000
0.000700  75.300000
-0.004600  75.000000
-0.006800  75.400000
-0.005300  75.100000
-0.003000  75.000000
-0.000800  75.100000
-0.000800  75.100000
-0.000800  75.100000
0.000000  75.200000
0.000000  75.000000
0.001500  75.000000
0.000700  75.100000
0.000700  74.800000
-0.000800  75.100000
-0.001500  74.700000
0.000000  74.800000
-0.000800  74.800000
0.000700  74.700000
0.000000  74.800000
-0.000800  74.600000
-0.000800  74.700000
-0.001500  74.600000
-0.001500  74.500000
-0.003000  74.500000
-0.004600  74.700000
-0.001500  74.200000
0.000700  74.700000
0.000700  74.100000
0.000700  74.400000
0.000700  74.100000
0.000700  74.200000
0.000700  74.300000
-0.000800  74.000000
-0.003000  74.200000
-0.003000  73.900000
-0.002300  74.100000
0.000000  74.000000
0.003000  73.900000
0.003000  73.800000
0.000700  73.900000
0.002200  73.700000
0.001500  73.800000
0.001500  73.800000
0.003700  73.500000
0.000700  73.700000
-0.000800  73.300000
-0.001500  73.700000
-0.002300  73.300000
-0.004600  73.500000
-0.008300  73.400000
-0.006800  73.400000
-0.006000  73.300000
-0.004600  73.100000
-0.005300  73.100000
-0.005300  73.200000
-0.003000  73.000000
0.000700  72.800000
0.000700  73.000000
-0.000800  72.700000
-0.002300  73.000000
0.000000  72.400000
0.003700  72.800000
0.006700  72.600000
0.003000  72.500000
0.002200  72.500000
0.005200  72.100000
0.001500  72.500000
0.003000  72.000000
0.001500  72.200000
0.001500  72.100000
0.000000  72.000000
0.000000  72.000000
0.002200  72.000000
0.000000  71.900000
-0.003000  71.800000
-0.006800  71.900000
-0.006800  71.400000
-0.006800  71.800000
-0.005300  71.300000
-0.006800  71.700000
-0.004600  71.200000
0.001500  71.500000
0.000700  71.100000
-0.000800  71.000000
0.000700  71.200000
0.002200  71.100000
0.001500  71.000000
0.005200  71.000000
0.006700  70.800000
0.007500  70.600000
0.009700  70.700000
0.008200  70.500000
0.007500  70.500000
0.003000  70.300000
0.000000  70.200000
0.001500  70.300000
-0.000800  70.000000
-0.002300  70.300000
-0.001500  69.600000
0.000700  70.100000
0.001500  69.800000
-0.000800  69.700000
-0.001500  69.600000
0.000000  69.700000
0.001500  69.300000
0.003700  69.500000
0.003000  69.300000
0.002200  69.200000
0.000700  69.200000
0.000700  68.900000
0.001500  69.200000
0.000700  68.800000
0.000000  68.900000
-0.003000  68.800000
-0.001500  68.500000
0.000700  68.600000
-0.004600  68.400000
-0.004600  68.300000
-0.003000  68.300000
-0.004600  68.000000
-0.004600  68.000000
-0.003000  68.100000
-0.003000  67.600000
-0.001500  67.900000
0.002200  67.500000
0.001500  67.700000
0.000700  67.400000
0.001500  67.500000
0.003000  67.200000
0.003700  67.000000
0.004500  67.200000
0.004500  66.800000
0.005200  66.900000
0.003700  66.600000
0.000700  66.600000
0.000000  66.500000
0.000700  66.600000
-0.000800  66.200000
-0.002300  66.300000
-0.001500  66.200000
-0.000800  65.900000
-0.001500  66.100000
-0.001500  65.700000
-0.001500  65.900000
0.001500  65.400000
0.001500  65.700000
-0.001500  65.300000
-0.003000  65.200000
-0.004600  65.200000
-0.002300  65.200000
0.000000  64.900000
0.000000  64.900000
0.000000  64.900000
-0.004600  64.300000
-0.006000  64.700000
-0.006800  64.200000
-0.006800  64.400000
-0.005300  64.000000
-0.003000  64.100000
0.000700  63.900000
-0.001500  63.700000
0.000700  63.800000
0.000700  63.500000
-0.003000  63.700000
0.000000  63.400000
0.001500  63.200000
0.003000  63.100000
0.005200  63.100000
0.006700  62.700000
0.007500  63.000000
0.003700  62.900000
0.001500  62.600000
0.000000  62.500000
-0.004600  62.300000
-0.009100  62.500000
-0.009100  61.900000
-0.003800  62.200000
0.000000  61.800000
0.003000  61.900000
0.005200  61.800000
0.006700  61.600000
0.009000  61.600000
0.009000  61.400000
0.008200  61.100000
0.009000  61.400000
0.010500  60.900000
0.006700  60.800000
0.002200  60.900000
0.004500  60.500000
0.008200  60.800000
0.005200  60.500000
0.000700  60.500000
-0.001500  60.400000
-0.002300  60.300000
-0.003000  60.300000
-0.003000  60.000000
-0.002300  60.200000
-0.003000  59.900000
-0.004600  59.900000
-0.006000  59.700000
-0.006800  59.900000
-0.007500  59.400000
-0.006800  59.700000
-0.003800  59.300000
-0.001500  59.400000
-0.003000  59.100000
-0.006000  59.100000
-0.006800  59.400000
-0.003800  58.800000
0.000700  59.000000
0.005200  58.700000
0.004500  58.700000
0.004500  58.500000
0.003700  58.500000
0.002200  58.200000
-0.000800  58.300000
-0.001500  57.800000
-0.001500  58.000000
-0.000800  57.700000
0.000700  57.600000
-0.001500  57.600000
-0.007500  57.300000
-0.006000  57.500000
-0.003000  56.900000
-0.004600  57.400000
-0.003000  56.900000
-0.004600  57.100000
-0.004600  56.900000
-0.004600  56.800000
-0.004600  56.700000
-0.001500  56.500000
0.001500  56.400000
0.002200  56.200000
-0.000800  56.400000
-0.001500  55.700000
-0.002300  56.200000
-0.004600  55.500000
-0.001500  55.900000
0.000700  55.600000
0.001500  55.500000
0.000700  55.400000
0.001500  55.100000
0.000700  55.400000
0.001500  55.000000
0.003000  55.000000
0.005200  55.100000
0.006700  54.800000
0.006700  54.700000
0.005200  54.900000
0.005200  54.600000
0.004500  54.700000
0.000700  54.700000
0.000700  54.400000
0.001500  54.700000
0.000000  54.100000
0.001500  54.500000
0.001500  54.000000
-0.001500  54.200000
-0.004600  53.900000
-0.003000  53.800000
-0.003000  53.900000
-0.004600  53.700000
-0.003000  53.600000
-0.003000  53.700000
-0.001500  53.500000
-0.000800  53.300000
0.000700  53.500000
0.000700  53.100000
-0.001500  53.200000
-0.001500  53.000000
-0.001500  52.800000
-0.003000  52.900000
-0.004600  52.600000
-0.005300  52.700000
-0.001500  52.200000
0.001500  52.500000
0.003000  52.400000
0.002200  52.200000
0.001500  52.100000
0.003000  52.200000
0.003700  51.700000
0.003000  51.900000
0.000700  51.600000
0.001500  51.800000
0.000700  51.600000
-0.000800  51.300000
0.000700  51.500000
0.001500  51.100000
-0.002300  51.300000
-0.003800  51.000000
0.000700  50.900000
0.004500  51.000000
0.004500  50.900000
0.003000  50.700000
0.001500  50.600000
0.004500  50.500000
0.004500  50.200000
0.002200  50.400000
0.003700  50.000000
0.004500  50.500000
0.003000  49.800000
0.003000  50.100000
0.001500  49.800000
0.001500  49.700000
-0.000800  49.900000
-0.003000  49.600000
-0.005300  49.700000
-0.013500  49.400000
-0.024800  49.400000
-0.032300  49.400000
-0.020300  49.300000
-0.005300  48.900000
0.008200  49.300000
0.022500  48.700000
0.024700  48.900000
0.025500  48.700000
0.020200  48.700000
0.015000  48.600000
0.012700  48.200000
0.005200  48.600000
0.004500  48.000000
0.009000  48.400000
0.010500  48.000000
0.003700  48.000000
-0.002300  47.900000
-0.007500  47.700000
-0.008300  47.800000
-0.008300  47.600000
-0.011300  47.700000
-0.012000  47.300000
-0.020300  47.600000
-0.027800  47.000000
-0.023300  47.200000
-0.012000  46.800000
-0.000800  46.900000
0.006700  46.900000
0.012700  46.500000
0.017200  46.800000
0.015000  46.200000
0.010500  46.300000
0.004500  46.300000
0.003700  46.100000
0.009000  46.000000
0.013500  46.100000
0.021700  45.700000
0.025500  45.800000
0.012000  45.700000
-0.002300  45.500000
-0.006000  45.700000
-0.006800  45.300000
-0.005300  45.500000
-0.006000  45.000000
-0.008300  45.400000
-0.009100  44.700000
-0.012000  44.900000
-0.015000  44.900000
-0.012800  44.700000
-0.009100  44.500000
-0.009100  44.600000
-0.009100  44.400000
-0.012000  44.300000
-0.009100  44.300000
-0.005300  44.000000
-0.000800  44.200000
0.001500  44.000000
0.002200  44.000000
0.003700  43.800000
0.003700  43.600000
0.005200  43.800000
0.002200  43.300000
0.001500  43.500000
0.004500  43.300000
0.003000  43.200000
-0.001500  43.100000
-0.003000  43.100000
0.000000  42.600000
-0.002300  43.100000
-0.004600  42.600000
-0.006800  42.600000
-0.006000  42.500000
-0.004600  42.300000
-0.004600  42.500000
0.001500  42.000000
0.005200  42.200000
0.006000  41.800000
0.005200  41.800000
0.005200  41.900000
0.005200  41.600000
0.003700  41.500000
0.003700  41.300000
0.001500  41.300000
0.000000  41.200000
-0.001500  41.300000
0.000700  40.800000
0.004500  41.100000
0.003000  40.600000
0.001500  40.800000
0.004500  40.500000
0.006000  40.400000
0.004500  40.400000
0.003000  40.200000
0.000700  40.200000
-0.003800  39.900000
-0.009100  39.800000
-0.012800  39.900000
-0.008300  39.600000
-0.007500  39.400000
-0.006000  39.600000
-0.004600  39.200000
-0.002300  39.200000
-0.000800  39.100000
-0.001500  38.800000
0.004500  38.800000
0.010500  38.500000
0.012700  38.700000
0.015000  38.100000
0.010500  38.400000
0.003000  38.100000
0.000000  38.000000
-0.001500  38.000000
-0.003800  37.700000
-0.003800  37.700000
-0.001500  37.600000
-0.003000  37.700000
-0.009100  37.200000
-0.010500  37.400000
-0.008300  36.900000
-0.009800  37.300000
-0.017300  36.800000
-0.030800  36.900000
-0.033800  36.600000
-0.020300  36.600000
0.001500  36.700000
0.012700  36.300000
0.021700  36.500000
0.030000  36.200000
0.029200  36.200000
0.033000  36.000000
0.038200  36.000000
0.034500  35.700000
0.030000  35.800000
0.024000  35.500000
0.013500  35.600000
0.003000  35.500000
-0.008300  35.100000
-0.008300  35.500000
-0.008300  34.900000
-0.012800  35.300000
-0.020300  34.800000
-0.027800  35.100000
-0.021000  34.800000
-0.016500  34.700000
-0.011300  34.700000
-0.010500  34.500000
-0.010500  34.300000
-0.002300  34.500000
-0.004600  34.300000
-0.005300  34.100000
-0.003000  34.100000
-0.000800  33.900000
-0.000800  34.100000
0.003000  33.800000
0.006700  33.800000
-0.000800  33.800000
0.003000  33.400000
0.012000  33.700000
0.018000  33.300000
0.019500  33.400000
0.011200  33.300000
0.002200  33.200000
-0.009800  32.800000
-0.019500  33.200000
-0.036800  32.700000
-0.044300  32.900000
-0.031500  32.600000
-0.024000  32.600000
-0.004600  32.500000
0.011200  32.300000
0.016500  32.400000
0.025500  32.100000
0.031500  32.200000
0.042700  32.100000
0.048000  32.000000
0.038200  31.900000
0.025500  31.800000
0.015000  31.800000
0.008200  31.600000
0.006700  31.700000
-0.001500  31.200000
-0.009800  31.600000
-0.011300  31.000000
-0.010500  31.300000
-0.010500  30.800000
-0.009800  31.000000
-0.007500  30.900000
-0.010500  30.600000
-0.012800  30.800000
-0.009100  30.400000
-0.001500  30.500000
-0.006800  30.400000
-0.018100  30.300000
-0.018100  30.100000
-0.017300  30.200000
-0.011300  29.800000
-0.007500  29.900000
-0.000800  29.900000
0.008200  29.700000
0.009000  29.700000
0.014200  29.400000
0.020200  29.800000
0.020200  29.100000
0.010500  29.500000
-0.000800  29.000000
-0.003800  29.100000
-0.003800  29.100000
-0.005300  28.900000
-0.009800  28.700000
-0.021800  28.700000
-0.027800  28.700000
-0.018100  28.300000
-0.012800  28.700000
-0.007500  28.100000
0.000700  28.400000
0.004500  27.900000
0.005200  28.000000
0.007500  27.900000
0.012700  27.900000
0.017200  27.900000
0.028500  27.400000
0.029200  27.900000
0.016500  27.400000
0.020200  27.400000
0.018700  27.200000
0.006000  27.100000
-0.001500  26.800000
-0.002300  27.000000
-0.004600  26.900000
-0.010500  26.700000
-0.014300  26.800000
-0.020300  26.400000
-0.021800  26.700000
-0.018100  26.200000
-0.019500  26.400000
-0.021800  25.900000
-0.020300  26.300000
-0.015800  25.900000
0.000000  26.000000
0.026200  25.900000
0.035200  25.700000
0.024700  25.600000
0.009700  25.600000
-0.006800  25.500000
-0.010500  25.300000
-0.004600  25.400000
0.003700  25.100000
0.005200  25.200000
-0.002300  25.200000
-0.000800  24.900000
0.004500  25.000000
0.001500  24.600000
-0.000800  25.000000
-0.006000  24.400000
-0.007500  24.500000
-0.006800  24.400000
-0.006000  24.500000
-0.006800  24.300000
-0.013500  24.300000
-0.019500  23.800000
-0.023300  24.300000
-0.018100  23.600000
-0.003000  23.800000
0.012000  23.700000
0.017200  23.500000
0.012000  23.600000
0.004500  23.300000
0.009000  23.500000
0.018000  23.400000
0.030000  23.300000
0.043500  23.100000
0.033000  23.000000
0.019500  22.900000
0.010500  22.900000
0.005200  22.800000
0.006700  22.700000
0.001500  22.900000
0.000700  22.400000
-0.005300  22.900000
-0.012000  22.400000
-0.018800  22.600000
-0.022500  22.400000
-0.018100  22.400000
-0.027800  22.300000
-0.044300  22.200000
-0.054800  22.300000
-0.042000  22.200000
-0.028500  22.000000
-0.016500  21.900000
-0.001500  22.000000
0.010500  21.600000
0.033700  22.000000
0.036700  21.800000
0.039700  21.500000
0.049500  21.800000
0.046500  21.500000
0.039000  21.800000
0.027700  21.200000
0.012700  21.600000
-0.004600  21.200000
-0.006800  21.100000
-0.005300  21.400000
-0.008300  21.200000
-0.009100  21.000000
-0.009100  20.900000
-0.008300  21.000000
-0.007500  20.600000
-0.006800  20.900000
-0.009100  20.700000
-0.019500  20.500000
-0.032300  20.600000
-0.027800  20.200000
-0.019500  20.600000
-0.012800  20.100000
0.001500  20.300000
0.003000  20.100000
0.009000  20.000000
0.019500  20.200000
0.024000  19.900000
0.031500  20.000000
0.033000  19.600000
0.024000  19.800000
0.019500  19.300000
0.017200  19.700000
0.004500  19.300000
-0.009100  19.200000
-0.010500  19.300000
-0.012000  18.800000
-0.014300  19.200000
-0.014300  18.600000
-0.017300  18.900000
-0.024000  18.700000
-0.031500  18.600000
-0.036800  18.800000
-0.034600  18.500000
-0.025600  18.400000
-0.015000  18.500000
-0.004600  18.400000
0.008200  18.000000
0.029200  18.300000
0.042700  18.000000
0.050200  18.000000
0.047200  18.000000
0.022500  17.600000
0.006700  18.000000
0.005200  17.500000
0.006700  17.800000
0.005200  17.400000
0.000000  17.500000
-0.004600  17.400000
-0.012000  17.300000
-0.013500  17.200000
-0.012800  17.200000
-0.009800  17.100000
-0.010500  16.900000
-0.009800  17.200000
-0.000800  16.600000
0.015700  16.900000
0.024000  16.600000
0.008200  16.600000
-0.001500  16.600000
-0.009100  16.300000
-0.018100  16.600000
-0.013500  16.200000
-0.005300  16.400000
-0.009100  16.100000
-0.012800  16.000000
-0.001500  15.800000
0.001500  15.900000
0.009700  15.700000
0.014200  15.500000
0.004500  15.700000
0.003000  15.300000
0.001500  15.600000
0.001500  15.100000
-0.002300  15.500000
-0.004600  15.100000
-0.007500  15.100000
-0.014300  15.100000
-0.023300  14.700000
-0.038300  15.000000
-0.024000  14.500000
0.024000  14.800000
0.049500  14.600000
0.027000  14.600000
-0.003000  14.300000
-0.010500  14.600000
-0.008300  14.300000
-0.004600  14.100000
-0.001500  14.100000
-0.006000  14.000000
-0.001500  14.200000
0.003000  13.600000
-0.000800  14.000000
-0.001500  13.500000
-0.016500  13.800000
-0.032300  13.700000
-0.043600  13.500000
-0.036800  13.500000
-0.031500  13.400000
-0.029300  13.500000
0.003000  13.400000
0.021000  13.400000
0.020200  13.000000
0.033000  13.300000
0.048000  13.100000
0.065200  13.100000
0.057700  13.100000
0.039700  13.000000
0.041200  13.200000
0.036000  12.700000
0.022500  13.000000
0.015700  12.600000
0.005200  12.700000
-0.010500  12.600000
-0.015800  12.600000
-0.019500  12.700000
-0.021000  12.600000
-0.021000  12.400000
-0.021800  12.500000
-0.015800  12.400000
-0.014300  12.200000
-0.013500  12.400000
-0.014300  12.100000
-0.014300  12.200000
-0.005300  12.200000
-0.003800  12.000000
-0.009100  12.200000
-0.006800  11.800000
0.003000  12.100000
0.008200  11.800000
0.007500  11.800000
0.005200  11.800000
0.004500  12.000000
0.005200  11.400000
0.010500  11.600000
0.024000  11.600000
0.019500  11.400000
-0.006000  11.500000
-0.009100  11.200000
-0.004600  11.400000
-0.012800  11.300000
-0.015000  11.100000
-0.012000  11.300000
-0.015000  10.800000
-0.019500  11.000000
-0.023300  11.000000
-0.025600  10.900000
-0.025600  10.800000
-0.016500  11.100000
0.009000  10.500000
0.027000  10.800000
0.029200  10.500000
0.020200  10.700000
0.004500  10.500000
0.009700  10.300000
0.033000  10.500000
0.018000  10.200000
-0.004600  10.300000
0.004500  10.300000
0.000000  10.100000
-0.008300  10.200000
-0.009100  10.000000
-0.027800  9.900000
-0.048800  9.900000
-0.054000  10.200000
-0.033800  9.700000
-0.008300  10.100000
0.014200  9.600000
0.031500  9.900000
0.033700  9.700000
0.029200  9.600000
0.031500  9.600000
0.044200  9.600000
0.050200  9.500000
0.042700  9.600000
0.015000  9.400000
-0.000800  9.500000
-0.004600  9.400000
-0.015800  9.400000
-0.018100  9.400000
-0.014300  9.400000
-0.006800  9.100000
-0.008300  9.400000
-0.009100  8.800000
-0.010500  9.400000
-0.031500  9.000000
-0.074300  9.100000
-0.078000  9.000000
-0.027000  9.000000
0.009700  9.000000
0.042000  8.800000
0.051700  9.000000
0.038200  9.000000
0.024000  8.800000
0.012000  8.700000
0.012000  8.800000
-0.010500  8.600000
-0.027800  8.700000
-0.021800  8.800000
-0.015800  8.500000
-0.005300  8.800000
0.006000  8.200000
0.020200  8.800000
0.032200  8.400000
0.038200  8.600000
0.048700  8.400000
0.039000  8.300000
0.003000  8.500000
-0.016500  8.300000
-0.017300  8.400000
-0.010500  8.200000
-0.010500  8.300000
-0.018100  8.200000
-0.024800  8.500000
-0.021000  8.000000
-0.003800  8.500000
-0.001500  8.100000
-0.008300  8.100000
0.000700  8.300000
0.024000  7.900000
0.040500  8.400000
0.025500  7.800000
0.001500  8.200000
-0.008300  7.800000
-0.023300  7.900000
-0.040500  7.900000
-0.051800  7.900000
-0.048000  7.800000
-0.053300  7.700000
-0.091500  8.000000
-0.119300  7.500000
-0.096800  7.900000
-0.027000  7.600000
0.038200  8.000000
0.073500  7.700000
0.094500  7.700000
0.111000  8.000000
0.128200  7.600000
0.114700  8.000000
0.095200  7.500000
0.087000  7.700000
0.042700  7.600000
0.007500  7.600000
-0.012000  7.500000
-0.019500  7.600000
-0.015000  7.700000
-0.021800  7.600000
-0.021800  7.700000
-0.027800  7.300000
-0.035300  7.800000
-0.049500  7.400000
-0.065300  7.600000
-0.070600  7.500000
-0.054800  7.400000
-0.024800  7.600000
-0.001500  7.300000
0.018700  7.500000
0.028500  7.400000
0.042700  7.300000
0.050200  7.100000
0.042700  7.300000
0.028500  7.300000
0.010500  7.200000
0.004500  7.400000
-0.004600  7.100000
-0.017300  7.400000
-0.034600  6.900000
-0.057000  7.300000
-0.063000  7.000000
-0.061500  7.200000
-0.070600  7.000000
-0.062300  6.800000
-0.018100  6.900000
0.029200  7.000000
0.044200  7.000000
0.021700  6.800000
-0.005300  6.900000
0.015700  6.700000
0.060700  6.900000
0.086200  6.700000
0.072700  6.600000
0.033000  6.800000
0.021700  6.500000
0.019500  6.900000
0.016500  6.300000
0.031500  7.000000
0.011200  6.500000
-0.012000  6.500000
-0.030000  6.600000
-0.074300  6.400000
-0.111000  6.500000
-0.089300  6.600000
-0.033800  6.500000
-0.010500  6.400000
0.008200  6.600000
0.035200  6.200000
0.054000  6.500000
0.047200  6.300000
0.045700  6.200000
0.072700  6.300000
0.069000  6.100000
0.036700  6.500000
0.009000  6.000000
-0.012800  6.200000
-0.017300  6.200000
-0.018100  6.200000
-0.021000  6.100000
-0.020300  6.300000
-0.025600  5.900000
-0.036100  6.200000
-0.055500  6.100000
-0.090000  5.900000
-0.108000  6.200000
-0.059300  5.800000
-0.006800  6.100000
0.023200  6.000000
0.055500  6.000000
0.027700  6.200000
-0.015800  6.000000
-0.012800  6.200000
-0.004600  6.000000
0.027000  5.900000
0.060700  6.100000
0.051700  6.200000
0.071200  5.700000
0.074200  6.100000
0.045700  5.700000
0.054000  5.900000
0.028500  6.000000
0.015700  5.700000
0.008200  6.000000
-0.023300  5.800000
-0.045800  5.800000
-0.060800  6.100000
-0.057000  5.700000
-0.055500  5.900000
-0.060800  5.900000
-0.060000  5.800000
-0.039000  5.900000
-0.001500  5.900000
0.028500  5.600000
0.044200  6.100000
0.052500  5.600000
0.054000  5.900000
0.054000  5.800000
0.046500  5.600000
0.018700  5.900000
-0.004600  5.500000
-0.013500  5.800000
-0.020300  5.600000
-0.015800  5.600000
-0.012800  5.800000
-0.025600  5.600000
-0.030000  5.700000
-0.034600  5.600000
-0.042800  5.700000
-0.044300  5.400000
-0.027800  5.900000
-0.015000  5.300000
-0.006800  5.700000
0.016500  5.600000
0.039000  5.500000
0.051000  5.600000
0.042000  5.400000
0.037500  5.600000
0.019500  5.300000
-0.006800  5.400000
-0.003000  5.600000
-0.000800  5.400000
0.003000  5.400000
-0.001500  5.400000
-0.012000  5.300000
-0.010500  5.300000
-0.004600  5.500000
0.010500  5.000000
0.015700  5.500000
0.010500  5.000000
0.003000  5.400000
-0.002300  5.300000
-0.009800  5.100000
-0.020300  5.500000
-0.022500  5.100000
-0.041300  5.300000
-0.091500  5.300000
-0.123800  5.200000
-0.097500  5.200000
-0.045000  5.400000
0.012000  5.200000
0.062200  5.300000
0.096000  5.400000
0.114000  5.000000
0.106500  5.500000
0.093700  4.900000
0.080200  5.300000
0.038200  5.100000
-0.001500  5.200000
-0.003000  5.500000
-0.018100  5.000000
-0.029300  5.200000
-0.016500  5.200000
-0.015800  5.200000
-0.025600  5.200000
-0.049500  5.200000
-0.062300  4.900000
-0.084800  5.300000
-0.093000  5.100000
-0.115500  5.000000
-0.210000  5.300000
-0.236300  4.900000
-0.142600  5.300000
-0.020300  5.000000
0.119200  5.300000
0.204700  5.200000
0.216000  5.300000
0.216000  5.300000
0.244500  5.300000
0.314200  5.300000
0.270000  5.300000
0.117700  5.300000
0.024000  5.000000
-0.015000  5.400000
-0.026300  5.300000
-0.042000  5.200000
-0.066800  5.300000
-0.077300  5.100000
-0.093800  5.600000
-0.129000  5.100000
-0.146300  5.400000
-0.130500  5.300000
-0.147800  5.400000
-0.172600  5.400000
-0.098300  5.400000
0.004500  5.400000
0.048700  5.400000
0.064500  5.300000
0.066700  5.100000
0.094500  5.500000
0.097500  5.200000
0.099700  5.400000
0.104200  5.300000
0.053200  5.300000
0.038200  5.500000
0.017200  5.200000
-0.008300  5.600000
-0.021800  5.000000
-0.033000  5.400000
-0.036800  5.200000
-0.046500  5.300000
-0.040500  5.200000
-0.045800  5.200000
-0.075000  5.300000
-0.116300  5.000000
-0.100600  5.400000
-0.052500  5.000000
-0.024000  5.300000
0.003000  4.900000
0.019500  5.300000
0.040500  5.100000
0.039000  5.000000
0.057000  5.300000
0.083200  4.900000
0.042000  5.300000
-0.003800  4.800000
-0.010500  5.000000
-0.019500  5.100000
-0.024800  5.000000
-0.014300  4.900000
0.005200  4.900000
0.034500  4.900000
0.021700  4.700000
-0.004600  5.000000
-0.017300  4.700000
-0.040500  5.100000
-0.060800  4.600000
-0.075000  4.900000
-0.048800  4.800000
-0.019500  4.700000
-0.018800  4.900000
0.009000  4.500000
0.044200  4.700000
0.054000  4.700000
0.051700  4.900000
0.046500  4.700000
0.048700  4.900000
0.047200  4.800000
0.049500  4.600000
0.044200  5.000000
0.020200  4.500000
0.020200  5.000000
0.021000  4.500000
0.014200  4.800000
-0.000800  4.700000
-0.030000  4.600000
-0.044300  4.700000
-0.065300  4.500000
-0.085600  4.700000
-0.093800  4.800000
-0.090800  4.800000
-0.065300  4.700000
-0.024000  4.900000
0.018000  4.700000
0.059200  4.800000
0.097500  4.800000
0.119200  4.700000
0.107200  5.100000
0.062200  4.700000
0.036700  5.100000
0.035200  4.700000
0.010500  5.000000
-0.027800  4.900000
-0.050300  4.800000
-0.047300  5.000000
-0.040500  4.900000
-0.035300  4.900000
-0.032300  4.900000
-0.046500  5.100000
-0.039000  4.900000
-0.003000  5.000000
0.000000  5.100000
-0.001500  5.000000
0.008200  5.400000
-0.004600  4.900000
0.010500  5.300000
0.031500  4.900000
0.038200  5.300000
0.035200  5.000000
0.033700  5.000000
0.052500  5.100000
0.042000  5.200000
0.018700  5.200000
-0.001500  5.300000
-0.025600  5.200000
-0.028500  5.000000
-0.030800  5.300000
-0.030000  5.000000
-0.032300  5.000000
-0.039000  5.300000
-0.034600  5.000000
-0.017300  5.300000
0.008200  4.800000
0.012000  5.400000
-0.001500  4.900000
0.001500  5.000000
-0.001500  5.100000
0.003700  5.000000
0.016500  5.100000
0.018000  5.200000
0.031500  5.000000
0.012000  4.800000
-0.015000  5.200000
-0.017300  4.900000
-0.024000  5.100000
-0.012800  4.900000
0.004500  5.000000
0.007500  5.100000
-0.000800  4.800000
-0.005300  5.100000
-0.010500  4.600000
-0.028500  4.900000
-0.038300  4.900000
-0.024800  4.900000
0.007500  4.800000
0.039000  5.000000
0.034500  4.700000
0.006700  5.000000
-0.004600  4.700000
-0.012000  4.700000
-0.010500  4.900000
-0.006000  4.600000
-0.000800  5.000000
0.012700  4.700000
0.026200  4.900000
0.027700  4.800000
0.015700  4.700000
0.015700  5.000000
0.016500  4.700000
0.003700  4.700000
-0.018800  4.700000
-0.058500  5.100000
-0.102800  4.600000
-0.096800  5.100000
-0.053300  4.600000
-0.018100  5.000000
0.017200  4.800000
0.048000  4.800000
0.090000  4.900000
0.108700  4.700000
0.087700  4.900000
0.068200  5.000000
0.018700  5.000000
-0.012800  4.900000
-0.005300  4.900000
-0.009100  4.900000
-0.011300  5.000000
-0.006800  4.800000
-0.003000  4.800000
-0.006800  4.900000
-0.009100  4.800000
-0.014300  5.000000
-0.021800  4.600000
-0.020300  5.000000
-0.035300  4.700000
-0.044300  4.900000
-0.048000  5.000000
-0.051800  4.900000
-0.063000  5.100000
-0.073500  5.000000
-0.024800  4.900000
0.027700  5.000000
0.054700  5.100000
0.088500  4.700000
0.103500  5.000000
0.093700  5.000000
0.069000  4.800000
0.055500  5.300000
0.049500  4.900000
0.033000  5.200000
0.016500  4.900000
0.005200  5.000000
-0.006800  5.000000
-0.015800  4.900000
-0.023300  5.100000
-0.027800  5.100000
-0.024000  5.000000
-0.024000  5.100000
-0.018100  5.000000
-0.018800  4.900000
-0.024000  5.200000
-0.025600  5.200000
-0.030800  5.100000
-0.031500  5.300000
-0.033000  4.900000
-0.034600  5.300000
-0.030800  4.900000
-0.020300  5.300000
-0.009800  5.000000
-0.003800  5.100000
-0.001500  5.200000
0.012000  5.300000
0.022500  5.200000
0.030000  5.200000
0.030700  5.100000
0.024000  4.900000
0.028500  5.400000
0.018700  5.000000
0.023200  5.300000
0.024000  5.100000
0.003000  5.300000
-0.008300  5.300000
-0.009800  5.300000
-0.009100  5.400000
-0.009100  5.000000
-0.005300  5.500000
-0.006800  5.100000
-0.009100  5.400000
-0.018100  5.500000
-0.031500  5.300000
-0.018800  5.300000
0.003000  5.300000
0.014200  5.500000
0.020200  5.300000
0.018000  5.600000
0.012000  5.300000
0.004500  5.800000
-0.005300  5.100000
0.000000  5.600000
-0.008300  5.400000
-0.010500  5.600000
0.003700  5.600000
-0.006800  5.500000
-0.012000  5.400000
-0.012000  5.500000
-0.012000  5.400000
-0.008300  5.600000
-0.010500  5.500000
-0.010500  5.500000
-0.008300  5.800000
-0.002300  5.300000
-0.003000  5.700000
-0.009800  5.500000
-0.010500  5.600000
-0.005300  5.600000
-0.006800  5.600000
-0.012800  5.700000
-0.025600  5.500000
-0.043600  5.700000
-0.040500  5.600000
-0.003000  5.700000
0.030700  5.800000
0.046500  5.600000
0.063000  5.500000
0.061500  5.900000
0.050200  5.600000
0.039000  5.900000
0.039000  5.600000
0.033000  5.900000
0.004500  5.600000
-0.009100  5.800000
-0.010500  5.900000
-0.009800  5.800000
-0.008300  6.000000
-0.008300  5.600000
-0.006000  5.900000
-0.007500  5.900000
-0.015000  5.800000
-0.022500  5.800000
-0.019500  6.100000
-0.016500  5.700000
-0.011300  6.000000
0.003000  6.000000
0.006700  6.100000
-0.005300  6.000000
-0.016500  5.800000
0.002200  6.200000
0.015000  5.700000
0.004500  6.200000
-0.000800  5.800000
0.001500  6.100000
0.014200  6.000000
0.015700  6.100000
0.017200  6.000000
0.012000  6.100000
-0.008300  6.000000
-0.006800  5.900000
-0.008300  6.200000
-0.010500  5.900000
-0.008300  6.300000
-0.012000  6.000000
-0.010500  6.300000
-0.009800  5.900000
-0.009100  6.300000
-0.011300  6.000000
-0.017300  6.200000
-0.016500  6.200000
-0.011300  6.200000
-0.009100  6.200000
0.001500  6.200000
0.015700  6.200000
0.015000  6.300000
0.021000  6.400000
0.024700  6.200000
0.015700  6.400000
0.006700  6.200000
-0.003000  6.500000
-0.003000  6.300000
-0.003000  6.300000
-0.006800  6.400000
-0.015800  6.200000
-0.024800  6.700000
-0.021800  6.200000
-0.019500  6.300000
-0.016500  6.400000
-0.015800  6.300000
-0.003800  6.300000
0.029200  6.700000
0.041200  6.300000
0.035200  6.700000
0.021000  6.200000
0.000700  6.700000
0.002200  6.500000
0.009000  6.500000
0.014200  6.700000
0.016500  6.500000
0.016500  6.800000
0.019500  6.500000
0.013500  6.700000
0.009000  6.800000
0.009000  6.700000
-0.004600  6.800000
-0.015000  6.900000
-0.012800  6.800000
-0.012800  6.900000
-0.009800  6.900000
-0.008300  6.800000
-0.009800  7.100000
-0.010500  6.700000
-0.017300  7.400000
-0.019500  6.800000
-0.016500  7.200000
-0.012000  7.000000
-0.006800  7.200000
-0.001500  7.300000
0.006700  7.200000
0.020200  7.200000
0.027000  7.300000
0.020200  7.300000
0.001500  7.100000
-0.004600  7.600000
-0.000800  7.200000
0.000000  7.400000
0.004500  7.300000
0.000700  7.400000
-0.005300  7.500000
-0.008300  7.200000
-0.009100  7.700000
-0.009800  7.200000
-0.010500  7.700000
-0.010500  7.600000
-0.013500  7.500000
-0.015000  7.500000
-0.013500  7.600000
-0.008300  7.600000
-0.004600  7.600000
-0.000800  7.900000
0.006700  7.600000
0.015700  7.900000
0.016500  7.600000
0.005200  7.900000
0.006700  7.900000
0.005200  7.700000
0.004500  7.900000
0.006700  7.700000
0.005200  8.200000
0.011200  7.800000
0.006700  8.100000
0.002200  8.100000
0.000700  8.100000
-0.002300  8.000000
0.003700  8.200000
0.006700  8.100000
0.006700  8.100000
0.003000  8.400000
-0.004600  8.100000
-0.003000  8.600000
-0.003000  8.100000
-0.003800  8.500000
-0.002300  8.200000
-0.005300  8.600000
-0.001500  8.500000
0.003000  8.500000
0.001500  8.500000
0.001500  8.600000
0.001500  8.700000
-0.000800  8.800000
-0.003000  8.800000
0.000700  8.700000
0.006000  9.000000
0.008200  8.800000
0.001500  9.000000
-0.001500  8.900000
-0.004600  8.900000
-0.004600  9.300000
-0.003000  9.000000
-0.003000  9.500000
-0.001500  9.100000
0.000700  9.400000
0.000700  9.300000
-0.001500  9.400000
-0.000800  9.400000
-0.000800  9.800000
-0.003000  9.300000
-0.004600  9.700000
-0.005300  9.500000
-0.006000  9.800000
-0.006800  9.900000
-0.005300  9.700000
-0.006000  10.100000
-0.007500  9.900000
-0.006800  10.000000
-0.001500  10.000000
-0.003800  10.100000
-0.006800  10.300000
-0.001500  10.200000
0.000000  10.200000
0.000700  10.300000
-0.002300  10.300000
-0.005300  10.200000
-0.003000  10.600000
-0.000800  10.200000
-0.000800  10.600000
-0.002300  10.300000
-0.003800  10.700000
-0.001500  10.500000
0.003000  10.700000
0.006700  10.600000
0.009000  10.600000
0.008200  10.800000
0.003700  10.600000
0.001500  10.600000
-0.000800  10.800000
0.000700  10.700000
-0.000800  10.600000
-0.004600  11.100000
-0.005300  10.700000
-0.003000  11.100000
0.005200  11.000000
0.009000  10.800000
0.010500  11.100000
0.015700  10.800000
0.015700  11.300000
0.012700  10.900000
0.010500  11.200000
0.010500  11.000000
0.010500  11.400000
0.005200  11.200000
-0.002300  11.200000
-0.004600  11.200000
-0.005300  11.400000
-0.005300  11.600000
-0.009100  11.200000
-0.021000  11.700000
-0.023300  11.200000
-0.009800  11.700000
0.003000  11.400000
0.010500  11.700000
0.011200  11.700000
0.010500  11.700000
0.009000  11.900000
0.007500  11.500000
0.010500  11.700000
0.009000  11.800000
-0.001500  11.800000
-0.001500  11.900000
0.003000  12.000000
0.000700  11.900000
0.001500  12.100000
-0.003000  12.100000
-0.006800  12.200000
-0.006800  12.300000
-0.012000  12.000000
-0.010500  12.600000
-0.009800  12.000000
-0.009100  12.600000
-0.008300  12.300000
-0.007500  12.600000
-0.000800  12.600000
0.003000  12.700000
0.005200  12.800000
0.009000  13.000000
0.006000  12.700000
0.000700  13.000000
-0.003000  13.000000
-0.003000  12.900000
-0.003000  13.200000
-0.003800  13.100000
-0.001500  13.300000
-0.000800  13.100000
-0.003000  13.200000
-0.004600  13.500000
-0.004600  13.300000
-0.003800  13.700000
-0.003000  13.600000
0.000700  13.700000
0.003700  13.700000
0.004500  13.600000
0.005200  13.500000
0.007500  13.900000
0.012000  13.600000
0.009700  14.300000
0.006700  13.900000
0.004500  14.300000
0.001500  13.900000
0.000700  14.100000
-0.000800  14.200000
-0.001500  14.200000
-0.001500  14.400000
-0.000800  14.300000
-0.002300  14.500000
-0.001500  14.400000
-0.003000  14.600000
-0.002300  14.500000
0.003000  14.900000
0.001500  14.600000
-0.001500  14.900000
0.003700  14.700000
0.012700  14.900000
0.012700  15.100000
0.003700  14.900000
-0.003000  15.200000
-0.003000  15.100000
-0.005300  15.400000
-0.009100  15.100000
-0.009800  15.500000
-0.009800  15.400000
-0.008300  15.400000
-0.010500  15.500000
-0.006800  15.600000
0.001500  15.500000
0.004500  15.600000
0.005200  15.700000
0.004500  15.700000
0.000700  16.000000
-0.002300  15.600000
-0.003800  16.100000
-0.005300  15.700000
-0.004600  16.100000
-0.001500  15.900000
-0.000800  16.000000
0.001500  16.200000
0.000700  16.000000
-0.002300  16.100000
-0.003000  16.200000
-0.001500  16.200000
-0.003000  16.100000
-0.003000  16.400000
-0.002300  16.300000
-0.003000  16.500000
0.000700  16.500000
0.000000  16.300000
0.000700  16.600000
0.002200  16.500000
0.002200  16.900000
0.003000  16.400000
0.001500  16.800000
0.003000  16.600000
0.003000  16.800000
0.005200  16.900000
0.008200  16.900000
0.009000  16.600000
0.008200  17.000000
0.004500  16.800000
0.002200  17.000000
-0.000800  17.000000
0.000700  16.900000
-0.003000  17.200000
-0.005300  16.900000
-0.005300  17.100000
-0.003800  17.000000
0.000700  17.000000
-0.000800  17.400000
0.000000  17.000000
0.000000  17.200000
0.001500  17.200000
0.003700  17.400000
-0.000800  17.200000
-0.001500  17.500000
-0.001500  17.100000
-0.003000  17.700000
-0.003000  17.100000
0.001500  17.500000
0.003000  17.500000
-0.000800  17.400000
-0.003000  17.600000
-0.007500  17.400000
-0.015800  17.700000
-0.014300  17.600000
-0.003800  17.500000
0.004500  17.700000
0.015700  17.700000
0.016500  17.800000
0.012000  17.800000
0.012000  17.700000
0.009000  18.000000
0.012700  18.100000
0.015700  17.900000
0.008200  18.400000
0.003000  17.900000
0.003000  18.400000
0.003700  18.100000
0.000000  18.300000
-0.004600  18.300000
-0.006000  18.100000
-0.014300  18.400000
-0.016500  18.400000
-0.012000  18.400000
-0.010500  18.400000
-0.006800  18.800000
-0.004600  18.300000
0.000700  18.700000
0.006700  18.600000
0.008200  18.700000
0.015700  18.700000
0.018000  18.500000
0.019500  18.900000
0.015700  18.700000
0.000000  19.100000
-0.006800  18.600000
-0.008300  19.100000
-0.009100  18.900000
-0.012000  19.000000
-0.013500  19.200000
-0.012800  19.000000
-0.012000  18.900000
-0.011300  19.100000
-0.012000  19.300000
-0.010500  19.200000
-0.012000  19.500000
-0.010500  19.100000
-0.005300  19.600000
-0.000800  19.300000
0.004500  19.600000
0.003000  19.700000
0.000000  19.500000
0.001500  19.700000
0.003000  19.700000
0.008200  19.800000
0.012700  19.800000
0.011200  19.800000
-0.001500  19.700000
-0.005300  20.100000
-0.003000  19.800000
-0.003000  20.100000
0.000700  20.100000
0.001500  19.900000
0.006000  20.100000
0.009700  20.000000
0.009000  20.500000
0.005200  20.200000
-0.002300  20.600000
-0.001500  20.100000
-0.000800  20.500000
-0.000800  20.600000
0.003000  20.600000
0.000700  20.600000
0.000700  21.000000
0.003000  20.500000
0.005200  20.900000
0.003700  20.700000
0.003000  20.700000
0.001500  21.000000
-0.003800  20.800000
-0.005300  21.000000
-0.005300  20.900000
-0.006000  21.000000
-0.005300  21.200000
-0.003800  21.000000
-0.003000  21.300000
0.001500  21.200000
0.004500  21.300000
0.001500  21.500000
0.001500  21.500000
0.000700  21.200000
0.003700  21.700000
0.006000  21.300000
0.002200  21.600000
0.002200  21.400000
0.000700  21.500000
-0.001500  21.500000
-0.000800  21.500000
-0.002300  21.700000
-0.001500  21.500000
0.001500  21.800000
0.003000  21.800000
0.001500  21.800000
0.001500  21.800000
-0.000800  21.900000
-0.005300  21.700000
-0.006800  21.900000
-0.004600  21.900000
-0.000800  21.800000
0.000000  22.100000
-0.001500  21.700000
-0.003000  22.100000
-0.002300  22.000000
-0.001500  22.200000
0.000000  22.000000
0.000700  22.200000
0.000000  22.100000
0.000000  22.200000
0.000700  22.200000
0.001500  22.400000
0.001500  22.400000
0.000700  22.100000
-0.000800  22.800000
-0.002300  22.300000
-0.003000  22.700000
-0.000800  22.500000
-0.000800  22.500000
-0.001500  22.700000
0.000700  22.500000
0.000000  22.900000
0.000700  22.400000
0.003000  23.100000
0.004500  22.600000
0.002200  22.900000
0.002200  22.900000
0.003700  22.900000
0.001500  22.900000
0.001500  23.000000
0.000000  23.200000
-0.001500  22.900000
-0.004600  23.300000
-0.015800  22.900000
-0.022500  23.500000
-0.013500  23.200000
-0.003000  23.400000
0.006700  23.200000
0.009700  23.400000
0.009000  23.600000
0.012000  23.300000
0.009000  23.500000
0.012700  23.500000
0.019500  23.600000
0.014200  23.800000
0.001500  24.000000
-0.003000  23.700000
-0.001500  24.100000
-0.003000  24.000000
-0.003000  23.800000
-0.003000  24.100000
-0.003000  23.800000
0.000000  24.300000
0.000000  23.800000
-0.002300  24.300000
-0.003000  24.200000
-0.004600  24.300000
-0.006800  24.300000
-0.006800  24.400000
-0.005300  24.500000
-0.006000  24.700000
-0.005300  24.600000
-0.003000  24.600000
-0.001500  24.800000
-0.000800  24.600000
0.002200  24.800000
0.003000  24.700000
0.005200  24.800000
0.003700  25.000000
0.005200  24.700000
0.006700  25.200000
0.006000  24.900000
0.005200  25.300000
0.003000  25.200000
0.003000  25.100000
0.001500  25.200000
0.000000  25.400000
-0.003000  25.200000
-0.006800  25.500000
-0.004600  25.200000
-0.002300  25.500000
0.000000  25.600000
0.000700  25.600000
0.003000  25.700000
-0.000800  25.500000
-0.001500  25.700000
0.000700  25.700000
-0.000800  25.800000
-0.000800  25.800000
0.000700  25.800000
-0.002300  25.800000
-0.004600  25.900000
-0.004600  25.900000
-0.000800  25.900000
0.004500  26.100000
0.003700  26.100000
0.002200  26.400000
0.000700  26.000000
0.001500  26.500000
0.000000  26.200000
0.001500  26.400000
0.003000  26.400000
-0.002300  26.400000
-0.003000  26.600000
-0.003000  26.500000
-0.002300  26.700000
-0.003000  26.700000
-0.003000  26.700000
-0.003800  26.600000
-0.003000  27.000000
-0.000800  26.700000
0.000700  27.000000
0.003000  27.000000
-0.000800  26.900000
-0.000800  27.300000
0.001500  27.000000
0.002200  27.300000
0.003700  27.000000
0.003000  27.300000
0.004500  27.400000
0.003700  27.300000
0.001500  27.500000
0.002200  27.500000
0.002200  27.600000
-0.000800  27.500000
-0.003800  27.800000
-0.005300  27.500000
-0.005300  28.000000
-0.005300  27.600000
-0.005300  27.900000
-0.003000  27.900000
0.000000  27.900000
0.002200  28.000000
0.005200  27.900000
0.006700  28.300000
0.005200  27.900000
0.006700  28.300000
0.009000  28.200000
0.008200  28.300000
0.003000  28.400000
-0.001500  28.600000
0.001500  28.400000
0.005200  28.300000
0.007500  28.700000
0.003700  28.400000
0.003000  28.800000
0.002200  28.400000
0.000000  28.900000
-0.001500  28.600000
-0.005300  28.800000
-0.002300  28.800000
0.000700  28.800000
-0.001500  29.000000
-0.004600  29.000000
-0.006800  29.100000
-0.004600  29.100000
-0.002300  29.000000
-0.001500  29.200000
-0.000800  29.300000
0.001500  29.300000
-0.000800  29.700000
-0.004600  29.400000
-0.006800  29.600000
-0.008300  29.900000
-0.005300  29.600000
-0.008300  30.100000
-0.006800  29.600000
-0.005300  30.100000
-0.006800  30.000000
-0.005300  30.100000
-0.003800  30.100000
-0.000800  30.100000
0.001500  30.100000
0.004500  30.600000
0.005200  30.100000
0.004500  30.300000
0.003000  30.500000
0.001500  30.400000
-0.000800  30.600000
-0.004600  30.400000
-0.003000  30.600000
-0.002300  30.500000
-0.000800  30.600000
0.002200  30.800000
0.003700  30.600000
0.006700  30.800000
0.004500  30.900000
0.001500  30.700000
0.000700  30.800000
0.003000  31.000000
0.001500  30.700000
-0.000800  31.100000
0.001500  30.800000
-0.000800  31.300000
0.000700  30.900000
0.004500  31.100000
0.005200  31.300000
0.006000  31.100000
0.004500  31.200000
0.003000  31.000000
0.000700  31.100000
-0.000800  31.200000
0.000000  31.100000
-0.001500  31.200000
-0.003000  31.600000
-0.003000  31.100000
-0.003000  31.400000
-0.000800  31.300000
-0.001500  31.400000
-0.001500  31.600000
-0.000800  31.300000
-0.003000  31.800000
-0.005300  31.400000
-0.005300  31.800000
-0.004600  31.500000
-0.004600  31.600000
-0.003000  31.500000
-0.003000  31.600000
-0.003000  31.700000
-0.000800  31.700000
0.000700  31.800000
0.000700  31.700000
0.002200  32.100000
0.003000  31.700000
0.002200  32.100000
0.005200  31.700000
0.004500  32.200000
0.001500  32.000000
0.001500  32.200000
0.000700  31.900000
0.001500  31.900000
0.001500  32.400000
0.000700  32.200000
0.000700  32.200000
0.002200  32.200000
0.002200  32.200000
0.003000  32.200000
0.003000  32.400000
0.004500  32.500000
0.005200  32.300000
0.006700  32.600000
0.003700  32.500000
-0.001500  32.700000
-0.000800  32.400000
-0.000800  32.800000
0.001500  32.500000
0.002200  32.800000
0.001500  32.800000
0.003000  32.800000
0.003000  32.900000
0.003000  33.000000
0.001500  33.000000
0.000700  33.000000
-0.000800  33.300000
0.000700  33.000000
0.000700  33.300000
-0.000800  33.100000
-0.003000  33.300000
-0.000800  33.300000
0.000000  33.200000
-0.003000  33.500000
-0.003800  33.200000
-0.003000  33.700000
-0.006000  33.300000
-0.008300  33.700000
-0.007500  33.600000
-0.009800  33.700000
-0.010500  33.700000
-0.008300  34.000000
-0.003000  33.700000
-0.002300  34.000000
-0.001500  34.000000
-0.000800  34.100000
-0.002300  34.200000
-0.001500  34.000000
0.002200  34.300000
0.004500  34.200000
0.006700  34.400000
0.008200  34.500000
0.008200  34.300000
0.005200  34.600000
0.002200  34.600000
0.001500  34.800000
0.000000  34.700000
-0.000800  34.800000
-0.000800  34.700000
0.000000  35.100000
0.001500  34.700000
0.001500  35.200000
0.000000  34.900000
-0.001500  35.400000
-0.000800  35.100000
-0.000800  35.200000
-0.001500  35.400000
-0.000800  35.300000
-0.000800  35.700000
0.000000  35.500000
0.001500  35.500000
-0.000800  35.700000
0.000000  35.800000
-0.003000  35.600000
-0.004600  36.000000
-0.000800  35.800000
-0.001500  36.000000
-0.000800  36.000000
0.000700  35.900000
0.000700  36.400000
0.000700  35.900000
-0.000800  36.400000
-0.000800  36.000000
-0.002300  36.500000
-0.003000  36.400000
-0.001500  36.400000
-0.000800  36.500000
-0.001500  36.600000
0.000000  36.400000
0.001500  36.500000
0.003000  36.800000
0.003000  36.700000
0.000700  37.100000
0.000700  36.600000
-0.001500  37.200000
-0.002300  36.900000
-0.001500  36.900000
-0.001500  37.300000
0.000000  37.000000
-0.000800  37.400000
-0.001500  37.000000
-0.001500  37.300000
0.000000  37.400000
0.000700  37.400000
-0.000800  37.400000
0.001500  37.700000
0.002200  37.600000
0.004500  37.600000
0.005200  38.000000
0.003000  37.600000
0.004500  38.100000
0.002200  37.700000
-0.001500  38.200000
-0.002300  38.000000
-0.001500  38.100000
0.000700  38.200000
-0.000800  38.000000
-0.002300  38.200000
-0.002300  38.400000
-0.000800  38.400000
0.000700  38.600000
0.001500  38.600000
0.002200  38.600000
0.000700  38.800000
0.000700  38.600000
-0.000800  39.000000
-0.001500  38.800000
0.000000  38.900000
-0.003000  39.200000
-0.005300  38.900000
-0.004600  39.400000
-0.001500  39.100000
0.000000  39.400000
0.000700  39.300000
-0.001500  39.400000
-0.005300  39.500000
-0.005300  39.700000
-0.003800  39.300000
-0.003000  40.000000
-0.000800  39.800000
0.000000  39.800000
0.002200  40.000000
0.004500  39.800000
0.004500  40.200000
0.003000  40.200000
0.001500  40.300000
0.001500  40.400000
0.002200  40.400000
0.003000  40.700000
0.000700  40.500000
0.000700  40.600000
0.000000  40.600000
-0.000800  40.900000
0.000700  40.700000
0.000700  41.200000
0.000700  40.900000
-0.000800  41.300000
0.000700  41.000000
0.001500  41.400000
0.002200  41.400000
0.004500  41.400000
0.005200  41.800000
0.004500  41.400000
0.001500  41.800000
0.000000  41.800000
-0.002300  42.000000
-0.001500  42.000000
0.000700  42.100000
0.000700  42.000000
0.003000  42.400000
0.003000  42.300000
0.004500  42.300000
0.006700  42.600000
0.003700  42.400000
0.001500  42.800000
0.000700  42.500000
-0.002300  43.100000
-0.005300  42.600000
-0.007500  43.100000
-0.004600  42.900000
-0.004600  43.000000
-0.005300  43.200000
-0.002300  43.400000
-0.003800  43.200000
-0.004600  43.300000
-0.004600  43.700000
-0.001500  43.300000
0.003000  44.000000
0.000700  43.600000
-0.000800  44.100000
0.001500  43.800000
0.002200  43.900000
0.003700  44.000000
0.003000  44.000000
0.001500  44.400000
0.001500  44.000000
0.000700  44.400000
-0.001500  44.500000
-0.004600  44.400000
-0.004600  44.400000
-0.003000  44.800000
-0.000800  44.600000
0.003700  44.600000
0.005200  45.000000
0.004500  44.800000
0.003700  45.200000
0.002200  44.900000
-0.000800  45.500000
-0.003000  45.100000
-0.001500  45.400000
-0.000800  45.400000
0.000000  45.400000
0.000700  45.600000
-0.001500  45.700000
0.000700  45.800000
0.000700  45.800000
-0.001500  45.900000
-0.003000  45.800000
-0.003000  46.200000
-0.002300  46.200000
-0.003000  46.300000
-0.003800  46.200000
-0.004600  46.400000
-0.000800  46.500000
-0.002300  46.400000
-0.003000  46.900000
-0.000800  46.400000
-0.001500  47.000000
0.000700  46.900000
-0.000800  47.100000
-0.000800  47.000000
0.002200  47.100000
0.001500  47.000000
0.001500  47.500000
0.001500  47.300000
0.003700  47.600000
0.004500  47.600000
0.002200  47.600000
0.000700  47.800000
0.000700  47.800000
0.005200  48.000000
0.007500  48.000000
0.006000  48.100000
0.003000  48.400000
0.001500  48.200000
0.000700  48.400000
0.000000  48.600000
-0.000800  48.500000
-0.003000  48.700000
-0.001500  48.700000
0.003000  48.600000
0.007500  49.200000
0.008200  48.900000
0.007500  49.300000
0.007500  49.000000
0.006000  49.500000
0.005200  49.400000
0.005200  49.600000
-0.000800  49.700000
-0.003800  49.600000
-0.004600  49.700000
-0.006800  49.900000
-0.009100  50.000000
-0.010500  50.100000
-0.012000  50.400000
-0.012000  49.900000
-0.009100  50.400000
-0.006800  50.300000
-0.006800  50.600000
-0.004600  50.600000
-0.003000  50.500000
-0.000800  50.900000
-0.002300  50.600000
-0.001500  51.300000
-0.000800  50.800000
-0.001500  51.300000
-0.003000  51.100000
-0.001500  51.300000
-0.001500  51.300000
-0.000800  51.300000
0.001500  51.600000
0.000000  51.500000
-0.003000  51.800000
-0.003000  51.600000
-0.002300  52.200000
-0.000800  51.600000
0.000700  52.200000
0.001500  52.000000
0.003000  52.200000
0.005200  52.200000
0.005200  52.300000
0.007500  52.600000
0.009000  52.600000
0.009000  52.600000
0.006700  52.700000
0.004500  52.700000
0.003000  52.700000
0.000700  53.100000
-0.001500  53.000000
-0.001500  53.200000
0.001500  53.100000
0.001500  53.200000
-0.001500  53.500000
-0.003000  53.200000
-0.003800  53.900000
-0.003000  53.400000
-0.002300  53.900000
-0.000800  53.700000
0.001500  53.700000
0.000000  54.000000
-0.001500  54.000000
0.001500  54.000000
0.000700  54.400000
0.003000  54.200000
0.006700  54.400000
0.004500  54.700000
0.003000  54.400000
0.003000  54.900000
0.003000  54.800000
0.001500  54.900000
0.001500  55.000000
0.001500  55.000000
0.001500  55.300000
0.001500  55.100000
0.000700  55.400000
-0.001500  55.400000
-0.003000  55.600000
-0.005300  55.700000
-0.004600  56.100000
-0.004600  55.700000
-0.000800  56.300000
0.004500  56.000000
0.000700  56.200000
-0.000800  56.400000
-0.003000  56.400000
-0.001500  56.600000
0.000700  56.500000
0.000000  56.700000
-0.000800  56.600000
-0.002300  56.900000
-0.002300  57.100000
-0.000800  57.100000
0.000700  57.200000
-0.001500  57.400000
-0.002300  57.400000
-0.000800  57.600000
-0.000800  57.800000
0.000700  57.500000
-0.000800  58.000000
-0.001500  57.700000
0.001500  58.200000
0.000700  57.900000
0.000700  58.300000
0.000000  58.200000
0.000700  58.300000
0.001500  58.500000
0.003000  58.500000
0.003000  58.500000
-0.000800  58.800000
-0.000800  58.900000
-0.000800  58.600000
0.000000  59.300000
-0.000800  58.900000
-0.001500  59.300000
-0.002300  59.200000
-0.004600  59.400000
-0.006000  59.600000
-0.006800  59.400000
-0.008300  59.900000
-0.009100  59.400000
-0.007500  60.200000
-0.004600  59.800000
-0.003000  60.200000
-0.001500  60.400000
-0.000800  60.500000
0.000700  60.400000
0.001500  60.500000
0.005200  60.700000
0.004500  60.700000
0.003000  61.100000
0.005200  60.800000
0.003700  61.400000
-0.000800  61.000000
-0.001500  61.500000
0.000700  61.200000
0.000700  61.600000
0.000700  61.600000
0.000700  61.600000
0.001500  61.800000
0.001500  61.800000
0.001500  62.100000
0.003700  62.000000
0.003700  62.100000
0.003000  62.000000
0.001500  62.400000
0.000700  62.300000
0.001500  62.500000
0.003000  62.600000
0.002200  62.400000
0.002200  63.100000
0.003700  62.600000
0.001500  63.100000
0.000700  62.700000
-0.000800  63.100000
-0.002300  63.000000
-0.000800  63.300000
-0.001500  63.300000
-0.002300  63.600000
-0.001500  63.400000
-0.001500  63.600000
-0.003000  63.700000
-0.001500  63.700000
0.000700  64.000000
0.000700  63.700000
0.000700  64.200000
0.000700  64.000000
0.000700  64.300000
0.000700  64.400000
-0.000800  64.300000
-0.001500  64.800000
-0.003000  64.600000
-0.002300  64.800000
0.000700  64.900000
0.001500  65.100000
0.000700  65.000000
0.002200  65.400000
0.002200  65.100000
0.000700  65.600000
0.004500  65.400000
0.006000  65.700000
0.006700  65.700000
0.006700  65.700000
0.006000  66.000000
0.006000  66.000000
0.003700  66.100000
0.003700  66.300000
0.001500  66.200000
0.003000  66.400000
0.002200  66.300000
0.000700  66.200000
0.000000  66.600000
-0.000800  66.700000
-0.002300  66.600000
-0.005300  67.000000
-0.004600  66.600000
-0.003000  67.200000
-0.003000  66.700000
-0.003000  67.300000
-0.003800  67.200000
-0.004600  67.500000
-0.003000  67.500000
-0.003800  67.500000
-0.003800  67.800000
-0.003000  67.800000
-0.003000  67.800000
-0.002300  67.800000
-0.003000  68.300000
-0.003000  68.000000
-0.001500  68.400000
0.000700  68.200000
0.002200  68.500000
0.004500  68.700000
0.005200  68.500000
0.003000  69.000000
0.003700  68.700000
0.001500  69.300000
0.000000  68.900000
-0.000800  69.200000
-0.003800  69.200000
-0.004600  69.500000
-0.003000  69.400000
-0.001500  69.500000
-0.002300  69.700000
-0.003000  69.500000
-0.000800  70.000000
0.000700  69.500000
0.003700  70.200000
0.004500  69.800000
0.003000  70.200000
0.003000  70.200000
0.003000  70.100000
0.003000  70.400000
0.001500  70.200000
0.001500  70.600000
0.001500  70.500000
0.000700  70.600000
0.004500  70.800000
0.004500  71.000000
0.003000  70.800000
0.001500  70.900000
0.000000  71.100000
0.000700  71.000000
-0.002300  71.400000
-0.004600  71.100000
-0.003800  71.500000
-0.004600  71.200000
-0.005300  71.800000
-0.005300  71.500000
-0.003800  71.800000
-0.004600  71.800000
-0.003000  71.800000
-0.000800  71.900000
-0.003000  71.900000
-0.003000  72.100000
-0.003000  72.100000
-0.000800  72.400000
0.003700  72.100000
0.003000  72.400000
0.003000  72.400000
0.003000  72.400000
0.000700  72.700000
0.000700  72.500000
0.002200  72.900000
-0.000800  72.400000
-0.001500  73.200000
-0.000800  73.100000
-0.001500  73.100000
-0.000800  73.200000
-0.000800  73.300000
-0.005300  73.100000
-0.009100  73.500000
-0.008300  73.400000
-0.008300  73.400000
-0.006800  73.700000
-0.003800  73.600000
-0.003000  74.100000
-0.001500  73.800000
0.003000  73.800000
0.005200  74.100000
0.006000  73.900000
0.006700  74.200000
0.006700  74.200000
0.006700  74.300000
0.003700  74.200000
0.003700  74.300000
0.008200  74.200000
0.008200  74.500000
0.008200  74.200000
0.007500  74.700000
0.005200  74.400000
0.003700  74.700000
0.000000  74.500000
0.000700  74.700000
0.000700  74.800000
0.000700  74.800000
0.002200  75.000000
0.000700  74.900000
0.000700  75.200000
-0.003000  75.100000
-0.004600  75.300000
-0.003000  75.300000
-0.004600  75.500000
-0.005300  75.400000
-0.001500  75.600000
-0.001500  75.600000
-0.001500  75.400000
-0.002300  75.900000
-0.004600  75.600000
-0.003000  76.000000
-0.002300  75.800000
-0.000800  76.100000
0.000000  76.000000
-0.003000  76.000000
-0.005300  76.100000
-0.005300  76.300000
-0.004600  76.200000
-0.003800  76.300000
-0.003000  76.500000
-0.001500  76.300000
-0.004600  76.700000
-0.003000  76.400000
0.001500  76.800000
0.004500  76.500000
0.006700  76.700000
0.003000  76.900000
0.002200  76.600000
0.003700  77.100000
0.004500  76.700000
0.005200  77.300000
0.005200  77.100000
0.006700  76.900000
0.003700  77.100000
0.003000  77.300000
0.001500  77.300000
0.001500  77.300000
0.000700  77.500000
-0.001500  77.300000
-0.001500  77.700000
-0.006000  77.300000
-0.006800  77.900000
-0.003000  77.600000
-0.002300  77.800000
0.000000  77.800000
0.002200  77.800000
0.002200  78.100000
0.000700  78.000000
0.000700  78.000000
0.001500  78.100000
0.002200  78.000000
-0.000800  78.200000
-0.000800  78.300000
0.002200  78.100000
0.002200  78.400000
0.001500  78.300000
-0.003000  78.400000
-0.004600  78.700000
-0.004600  78.400000
-0.001500  78.700000
-0.003000  78.500000
-0.003000  79.000000
0.000700  78.600000
-0.002300  78.800000
-0.001500  78.900000
-0.000800  78.900000
-0.000800  78.700000
-0.000800  79.100000
-0.001500  78.900000
0.001500  79.200000
0.000700  79.100000
-0.000800  79.100000
-0.001500  79.400000
-0.003000  79.000000
-0.004600  79.600000
-0.005300  79.300000
-0.001500  79.400000
0.001500  79.600000
0.001500  79.300000
0.003000  79.600000
0.003700  79.600000
0.003700  79.600000
0.002200  79.700000
-0.000800  79.600000
-0.004600  79.600000
-0.004600  79.900000
-0.005300  79.600000
-0.003000  80.100000
-0.000800  79.600000
0.000000  80.100000
0.001500  79.900000
0.004500  80.000000
0.006000  80.100000
0.003700  79.800000
0.005200  80.100000
0.003000  80.100000
0.001500  80.100000
0.001500  80.100000
-0.002300  80.500000
-0.004600  80.000000
-0.004600  80.400000
-0.003800  80.200000
-0.001500  80.300000
0.000700  80.500000
0.000000  80.100000
0.000700  80.500000
0.002200  80.100000
0.004500  80.600000
0.003000  80.200000
0.000700  80.500000
-0.000800  80.500000
0.000000  80.600000
0.001500  80.600000
0.000700  80.500000
0.001500  80.600000
0.003000  80.400000
0.003000  80.700000
0.001500  80.300000
0.002200  80.800000
0.003000  80.400000
0.003700  80.700000
0.004500  80.600000
0.002200  80.700000
0.001500  80.800000
-0.000800  80.600000
-0.003000  81.000000
-0.003800  80.800000
-0.004600  80.900000
-0.005300  80.800000
-0.006800  80.900000
-0.008300  80.800000
-0.007500  80.900000
-0.006800  81.000000
-0.006800  80.800000
-0.006800  81.000000
-0.006800  80.800000
-0.003000  81.200000
0.001500  80.800000
0.003000  81.100000
0.004500  80.800000
0.003700  81.100000
0.003000  81.000000
0.003700  81.000000
0.000000  80.900000
0.001500  81.000000
0.004500  81.100000
0.007500  81.000000
0.009700  81.200000
0.008200  80.900000
0.003700  81.300000
0.003000  81.000000
0.000700  81.100000
-0.001500  81.200000
-0.000800  81.000000
-0.000800  81.400000
-0.000800  81.000000
-0.003800  81.400000
-0.005300  81.000000
-0.003000  81.200000
-0.004600  81.300000
-0.004600  81.200000
0.000000  81.100000
0.001500  81.400000
0.002200  81.000000
0.005200  81.400000
0.005200  81.200000
0.004500  81.200000
0.006000  81.400000
0.006000  81.000000
0.003000  81.400000
0.003700  81.300000
0.004500  81.300000
0.005200  81.400000
0.001500  81.000000
-0.002300  81.400000
-0.000800  81.300000
-0.001500  81.200000
-0.001500  81.300000
0.000000  81.400000
-0.003000  81.100000
-0.003000  81.500000
-0.003000  80.800000
-0.004600  81.300000
-0.005300  81.000000
-0.004600  81.200000
-0.002300  81.100000
-0.000800  81.000000
-0.000800  81.200000
-0.003000  80.900000
-0.003800  81.200000
-0.004600  81.300000
-0.005300  81.100000
-0.005300  81.000000
-0.003000  81.000000
-0.001500  80.800000
-0.003800  81.100000
-0.004600  81.000000
-0.004600  80.800000
-0.002300  81.000000
-0.000800  80.600000
0.000700  81.000000
0.000700  80.500000
0.000700  81.000000
0.003000  80.700000
0.000000  80.700000
-0.001500  80.700000
-0.000800  80.800000
0.001500  80.700000
0.001500  80.500000
0.000700  80.500000
0.001500  80.500000
0.003000  80.800000
0.005200  80.200000
0.005200  80.800000
0.003000  80.300000
0.003700  80.500000
0.005200  80.300000
0.008200  80.400000
0.008200  80.500000
0.007500  80.100000
0.004500  80.500000
0.000700  80.100000
-0.000800  80.200000
-0.000800  80.200000
-0.000800  80.300000
-0.000800  80.100000
0.000000  80.100000
-0.000800  80.100000
0.000700  79.800000
0.000700  80.100000
0.000000  79.800000
-0.001500  80.100000
-0.003000  79.600000
0.000000  80.000000
0.001500  79.800000
0.000000  79.900000
-0.000800  79.800000
-0.000800  79.600000
-0.001500  79.700000
-0.002300  79.700000
-0.003800  79.700000
-0.003000  79.700000
-0.001500  79.900000
-0.003000  79.500000
-0.003000  79.900000
-0.002300  79.500000
0.000700  79.600000
0.003000  79.600000
0.004500  79.400000
0.004500  79.700000
0.001500  79.400000
0.000700  79.600000
0.000000  79.200000
-0.000800  79.600000
0.002200  79.500000
0.001500  79.400000
0.002200  79.500000
0.003000  79.500000
0.003000  79.300000
0.001500  79.600000
0.001500  79.400000
0.001500  79.200000
0.000700  79.600000
0.001500  79.300000
0.001500  79.500000
0.001500  79.300000
0.003000  79.400000
0.002200  79.600000
0.000000  79.200000
-0.001500  79.500000
-0.001500  79.400000
-0.002300  79.500000
-0.001500  79.300000
-0.000800  79.500000
0.000700  79.200000
-0.000800  79.600000
-0.001500  79.200000
-0.002300  79.600000
-0.005300  79.300000
-0.005300  79.500000
-0.003000  79.400000
0.000000  79.300000
0.002200  79.600000
0.000700  79.400000
0.001500  79.600000
0.002200  79.500000
0.000700  79.500000
0.000700  79.500000
-0.005300  79.600000
-0.005300  79.500000
-0.003000  79.600000
-0.004600  79.600000
-0.005300  79.300000
-0.005300  79.900000
-0.001500  79.400000
0.000700  79.900000
-0.000800  79.600000
0.000700  79.900000
0.000000  79.700000
0.000000  79.800000
0.001500  79.800000
0.000700  79.600000
-0.001500  79.800000
-0.003000  79.900000
-0.004600  79.900000
-0.003800  79.800000
-0.003000  80.100000
0.000000  79.700000
0.001500  80.200000
0.003000  79.900000
0.004500  79.900000
0.004500  80.100000
0.005200  80.000000
0.005200  80.100000
0.003000  79.800000
0.000000  80.300000
0.000700  79.800000
-0.000800  80.100000
-0.004600  80.100000
-0.003000  80.100000
-0.003000  80.100000
-0.001500  80.200000
0.003000  80.100000
0.003000  80.100000
0.001500  80.300000
-0.000800  80.100000
-0.001500  80.400000
-0.001500  80.000000
-0.001500  80.400000
-0.002300  80.100000
-0.003000  80.200000
-0.001500  80.200000
-0.001500  80.200000
-0.002300  80.400000
0.000000  80.200000
0.001500  80.200000
0.003000  80.200000
0.005200  80.200000
0.003700  80.200000
0.003700  80.400000
0.003000  80.100000
0.000700  80.400000
0.001500  80.400000
-0.000800  80.200000
0.000000  80.300000
0.001500  80.000000
0.001500  80.500000
0.000700  80.000000
0.000700  80.500000
0.003000  80.100000
0.004500  80.100000
0.006000  80.100000
0.001500  80.200000
-0.001500  80.100000
-0.002300  80.400000
-0.003800  80.000000
-0.004600  80.300000
-0.005300  80.200000
-0.007500  80.000000
-0.007500  80.200000
-0.005300  79.900000
-0.003800  80.100000
-0.001500  80.200000
-0.002300  80.200000
-0.003000  80.200000
-0.000800  79.900000
0.000700  80.100000
0.003700  80.100000
0.004500  80.200000
0.003700  80.100000
0.004500  80.200000
0.003000  79.800000
0.002200  80.500000
0.003000  79.800000
0.004500  80.300000
0.005200  79.900000
0.003700  80.000000
0.004500  80.100000
0.004500  80.100000
0.003700  80.200000
0.003000  79.900000
0.000700  80.200000
-0.000800  80.000000
0.001500  80.000000
0.003000  80.100000
0.003000  80.300000
0.003000  79.900000
0.003000  80.100000
0.001500  80.100000
0.001500  79.900000
0.000700  80.100000
-0.001500  79.700000
-0.003000  80.300000
-0.003000  79.800000
-0.004600  80.200000
-0.004600  79.900000
-0.003000  80.000000
-0.002300  80.100000
-0.003800  79.900000
-0.003000  80.100000
-0.004600  80.000000
-0.005300  80.100000
-0.005300  79.900000
-0.007500  80.200000
-0.007500  79.800000
-0.006800  80.100000
-0.004600  79.900000
-0.004600  80.200000
-0.001500  80.000000
0.001500  79.900000
0.004500  80.000000
0.009000  79.800000
0.006700  80.200000
0.003000  79.900000
0.003000  80.000000
0.000000  79.900000
0.000700  80.000000
0.003000  79.900000
0.001500  79.900000
0.001500  80.100000
0.001500  79.800000
-0.001500  80.100000
-0.003000  79.800000
-0.003800  80.200000
-0.003000  79.800000
-0.003800  80.100000
-0.001500  79.900000
0.000000  80.000000
0.000700  80.100000
0.001500  79.900000
0.001500  79.900000
0.004500  79.900000
0.003700  79.900000
0.004500  79.900000
0.003700  79.900000
0.001500  79.800000
0.003000  80.000000
0.003000  79.700000
-0.000800  79.900000
-0.003000  79.900000
-0.000800  79.700000
-0.000800  80.000000
-0.000800  79.600000
-0.001500  80.100000
-0.002300  79.600000
-0.001500  79.800000
-0.003800  79.800000
-0.003000  79.800000
-0.000800  79.800000
0.002200  80.100000
0.002200  79.700000
0.000700  80.100000
-0.002300  79.700000
-0.001500  79.800000
-0.000800  79.900000
0.000700  79.700000
0.000000  80.000000
-0.002300  79.900000
-0.003800  79.800000
-0.003800  79.900000
-0.003800  79.700000
-0.004600  79.800000
-0.003800  79.700000
-0.000800  79.900000
0.000000  79.900000
-0.000800  79.900000
-0.000800  79.700000
0.000700  80.000000
0.001500  79.600000
0.003000  80.100000
0.005200  79.600000
0.005200  79.900000
0.004500  79.700000
0.004500  79.700000
0.004500  79.900000
0.004500  79.600000
0.006700  80.000000
0.005200  79.900000
0.002200  79.800000
-0.000800  79.800000
-0.000800  79.800000
-0.000800  79.600000
-0.001500  79.900000
-0.001500  79.600000
-0.003000  79.700000
-0.003000  79.900000
-0.003800  79.600000
-0.003000  80.100000
-0.001500  79.600000
-0.003000  80.000000
-0.001500  79.600000
-0.000800  79.800000
0.000700  79.900000
-0.000800  79.700000
-0.000800  79.800000
0.000700  79.900000
-0.000800  79.700000
0.001500  79.600000
0.002200  80.000000
0.002200  79.600000
0.000700  80.000000
0.000000  79.800000
0.001500  79.900000
0.000000  79.800000
-0.001500  79.700000
-0.003000  80.000000
-0.002300  79.600000
-0.000800  80.100000
0.000000  79.800000
0.001500  79.800000
0.000000  79.900000
-0.000800  80.000000
0.000700  79.700000
0.000700  79.900000
0.002200  80.000000
-0.000800  79.800000
-0.001500  80.100000
0.000000  79.600000
0.000700  80.200000
0.003000  79.600000
0.002200  80.100000
0.001500  79.700000
-0.002300  79.900000
-0.005300  79.900000
-0.006800  79.600000
-0.008300  79.900000
-0.007500  80.000000
-0.003800  79.900000
-0.003800  79.900000
-0.003000  80.000000
0.000000  79.600000
0.001500  80.100000
0.001500  79.800000
0.002200  79.900000
0.003000  80.000000
0.000700  79.700000
0.000000  80.200000
0.001500  79.700000
0.003000  80.100000
0.001500  79.600000
0.000700  80.100000
0.001500  80.100000
0.000700  79.900000
0.000700  79.900000
0.000700  80.100000
-0.000800  79.800000
0.001500  80.000000
0.000700  79.900000
-0.000800  79.900000
0.001500  80.200000
0.002200  79.800000
0.002200  79.900000
0.003000  79.800000
0.004500  79.800000
0.005200  79.900000
0.005200  79.900000
0.004500  80.100000
0.003700  79.900000
0.004500  79.900000
0.003700  79.900000
0.003000  79.900000
0.003700  79.800000
0.001500  80.000000
0.000700  79.600000
0.001500  80.100000
0.000700  79.700000
-0.003000  80.100000
-0.004600  79.800000
-0.005300  80.000000
-0.006800  79.900000
-0.005300  79.600000
-0.004600  80.100000
-0.003000  79.800000
-0.001500  79.900000
-0.000800  79.800000
0.000000  79.800000
0.000700  79.600000
-0.002300  79.900000
-0.003000  79.700000
-0.002300  80.000000
-0.002300  80.000000
-0.001500  79.600000
-0.001500  80.100000
-0.001500  79.700000
-0.001500  80.100000
-0.001500  79.800000
0.000700  80.000000
0.000700  79.700000
0.000700  79.700000
0.000700  79.900000
0.000000  80.000000
0.002200  79.900000
0.003700  79.700000
0.004500  79.900000
0.003700  79.600000
0.002200  80.100000
0.002200  79.600000
0.000700  80.100000
0.000700  79.600000
0.001500  79.800000
0.001500  79.800000
-0.000800  79.600000
-0.003000  80.000000
-0.003000  79.500000
-0.003800  79.900000
-0.003000  79.600000
-0.001500  79.800000
-0.000800  79.700000
0.000700  80.000000
0.002200  79.600000
0.001500  79.900000
0.000700  79.600000
-0.001500  79.600000
-0.001500  79.800000
-0.003000  79.600000
-0.003000  79.900000
-0.001500  79.500000
-0.000800  80.000000
0.003000  79.400000
0.003000  79.900000
0.003700  79.700000
0.001500  79.700000
0.000000  79.800000
0.001500  79.900000
0.005200  79.300000
0.004500  79.900000
0.002200  79.500000
0.000700  79.900000
-0.001500  79.600000
-0.001500  79.700000
-0.001500  79.900000
-0.002300  79.600000
-0.006800  79.900000
-0.006800  79.600000
-0.005300  79.700000
-0.003000  79.700000
0.000000  79.700000
-0.000800  79.700000
-0.000800  79.600000
0.000700  79.700000
0.000700  79.600000
0.003700  79.900000
0.005200  79.500000
0.004500  79.900000
0.003000  79.400000
0.004500  80.100000
0.003700  79.500000
0.001500  79.800000
0.001500  79.700000
0.000700  79.700000
0.000000  79.800000
0.001500  79.700000
0.000700  79.600000
0.000700  79.900000
-0.000800  79.700000
-0.000800  79.900000
0.001500  79.900000
0.000700  79.600000
0.001500  79.900000
0.001500  79.700000
-0.000800  80.000000
-0.000800  79.900000
-0.003000  79.600000
-0.004600  80.100000
-0.005300  79.600000
-0.005300  79.900000
-0.005300  79.600000
-0.005300  79.900000
-0.004600  79.700000
-0.002300  79.800000
0.000000  79.800000
0.000700  79.700000
0.001500  79.900000
0.003700  79.600000
0.004500  79.800000
0.003000  79.500000
0.001500  80.000000
0.000700  79.600000
-0.001500  79.900000
-0.000800  79.700000
-0.000800  79.600000
-0.000800  79.900000
0.000000  79.600000
-0.002300  80.100000
0.000700  79.600000
0.002200  79.800000
-0.000800  79.700000
-0.001500  79.800000
-0.003000  79.600000
-0.001500  79.900000
-0.000800  79.600000
0.000700  79.600000
0.001500  79.900000
0.001500  79.700000
0.000700  79.900000
0.002200  79.500000
0.003000  80.000000
0.001500  79.600000
0.000700  79.900000
0.000000  79.600000
-0.000800  79.700000
-0.002300  79.700000
-0.003000  79.600000
-0.003800  79.700000
-0.004600  79.600000
-0.001500  79.700000
-0.002300  79.600000
-0.003000  79.900000
0.000700  79.500000
0.003700  79.800000
0.004500  79.700000
0.003700  79.600000
0.005200  79.900000
0.006700  79.600000
0.006700  79.900000
0.004500  79.600000
0.000700  79.800000
-0.001500  79.800000
-0.003000  79.700000
-0.004600  79.700000
-0.004600  80.000000
-0.006800  79.500000
-0.007500  79.900000
-0.002300  79.600000
-0.003000  79.800000
-0.001500  79.600000
-0.001500  79.600000
0.000700  79.700000
0.004500  79.600000
0.004500  79.900000
0.006000  79.700000
0.004500  79.700000
0.005200  79.700000
0.009700  79.700000
0.009000  79.600000
0.000700  79.900000
-0.001500  79.600000
0.000700  79.700000
0.001500  79.900000
0.000700  79.600000
-0.000800  79.900000
-0.000800  79.300000
-0.003800  79.900000
-0.006800  79.500000
-0.010500  79.700000
-0.010500  79.600000
-0.010500  79.700000
-0.012000  79.700000
-0.008300  79.700000
-0.001500  79.600000
0.001500  79.800000
0.005200  79.600000
0.009000  79.400000
0.012000  79.800000
0.011200  79.500000
0.010500  79.800000
0.008200  79.600000
0.004500  79.600000
0.000000  79.600000
-0.000800  79.400000
0.000700  79.700000
-0.001500  79.300000
-0.004600  79.900000
-0.004600  79.500000
-0.004600  79.500000
-0.005300  79.600000
-0.005300  79.600000
-0.004600  79.600000
-0.005300  79.400000
-0.006800  79.600000
-0.006800  79.300000
-0.006800  79.800000
-0.001500  79.400000
0.001500  79.800000
0.002200  79.400000
0.003000  79.500000
0.003000  79.600000
0.005200  79.500000
0.004500  79.700000
0.003000  79.300000
0.001500  79.500000
0.000700  79.600000
-0.000800  79.600000
-0.003000  79.500000
-0.003000  79.600000
-0.003000  79.300000
-0.003000  79.500000
-0.002300  79.500000
-0.000800  79.400000
0.000000  79.600000
-0.001500  79.300000
-0.001500  79.600000
-0.002300  79.200000
-0.000800  79.600000
0.000700  79.300000
0.003000  79.400000
0.003700  79.300000
0.004500  79.200000
0.005200  79.400000
0.006000  79.600000
0.006700  79.400000
0.005200  79.500000
0.006700  79.400000
0.003700  79.200000
0.001500  79.600000
-0.001500  79.300000
-0.005300  79.400000
-0.004600  79.300000
-0.003800  79.300000
-0.002300  79.500000
-0.000800  79.200000
-0.000800  79.600000
0.000000  79.100000
-0.000800  79.400000
-0.003000  79.300000
-0.003000  79.300000
-0.002300  79.000000
-0.001500  79.500000
-0.000800  79.100000
-0.000800  79.500000
0.004500  79.100000
0.003700  79.300000
0.000700  79.300000
0.001500  79.200000
0.004500  79.300000
0.005200  79.000000
0.001500  79.300000
0.000700  79.300000
0.001500  79.200000
0.004500  79.100000
0.001500  79.100000
-0.003000  79.200000
-0.007500  79.300000
-0.010500  79.200000
-0.008300  79.100000
-0.009100  79.300000
-0.006800  79.000000
-0.005300  79.600000
-0.003800  79.000000
0.001500  79.300000
0.004500  79.200000
0.010500  79.200000
0.011200  79.400000
0.011200  79.100000
0.012000  79.300000
0.009700  79.300000
0.009700  79.200000
0.009000  79.200000
0.008200  79.300000
0.006000  79.000000
0.003000  79.500000
0.000000  79.100000
-0.003000  79.300000
-0.000800  79.200000
-0.000800  79.200000
-0.003000  79.400000
-0.005300  79.100000
-0.003800  79.500000
-0.003000  79.000000
-0.005300  79.300000
-0.004600  79.400000
-0.003000  79.100000
-0.004600  79.200000
-0.005300  79.300000
-0.005300  79.200000
-0.006000  79.200000
-0.005300  79.500000
-0.003000  79.000000
-0.002300  79.500000
-0.001500  79.000000
-0.001500  79.500000
-0.003000  79.200000
-0.001500  79.400000
-0.001500  79.100000
-0.001500  79.200000
0.000700  79.300000
0.000700  79.300000
0.000000  79.300000
-0.000800  79.100000
-0.000800  79.300000
0.000700  79.200000
0.000000  79.400000
-0.000800  79.200000
0.003000  79.200000
0.006000  79.300000
0.007500  79.400000
0.006700  79.600000
0.006000  79.300000
0.003000  79.600000
0.000000  79.200000
0.000700  79.600000
0.001500  79.300000
0.000700  79.300000
-0.001500  79.400000
-0.003000  79.400000
-0.003800  79.100000
-0.003000  79.600000
-0.001500  79.300000
0.000700  79.400000
0.004500  79.500000
0.003000  79.300000
0.001500  79.600000
-0.000800  79.300000
-0.003000  79.400000
-0.003000  79.500000
-0.000800  79.300000
0.000000  79.600000
-0.001500  79.400000
-0.000800  79.600000
-0.000800  79.600000
0.001500  79.600000
0.003000  79.500000
0.002200  79.600000
0.001500  79.400000
0.000000  79.700000
0.001500  79.300000
0.003000  79.800000
0.004500  79.500000
0.005200  79.600000
0.006000  79.700000
0.003000  79.500000
-0.000800  79.600000
-0.000800  79.500000
-0.004600  79.600000
-0.006000  79.600000
-0.006000  79.600000
-0.006000  79.600000
-0.005300  79.900000
-0.006000  79.600000
-0.005300  79.700000
-0.001500  79.700000
0.002200  79.600000
0.004500  79.900000
0.006000  79.400000
0.005200  79.900000
0.003000  79.500000
0.003000  79.800000
0.001500  79.600000
-0.000800  79.900000
-0.002300  79.700000
-0.003000  79.700000
-0.003000  79.700000
-0.004600  79.600000
-0.002300  79.800000
-0.003000  79.400000
-0.001500  79.900000
-0.000800  79.500000
-0.003000  79.900000
-0.004600  79.500000
-0.005300  79.800000
-0.005300  79.500000
-0.003800  79.600000
-0.002300  79.700000
-0.000800  79.400000
0.000000  79.600000
-0.000800  79.600000
-0.002300  79.600000
-0.001500  79.300000
-0.000800  79.500000
0.003000  79.300000
0.004500  79.500000
0.004500  79.500000
0.005200  79.300000
0.004500  79.600000
0.003700  79.200000
0.001500  79.600000
-0.000800  79.100000
-0.001500  79.500000
-0.003000  79.100000
-0.003800  79.300000
-0.001500  79.200000
0.000000  79.100000
0.001500  79.300000
0.001500  79.000000
0.003000  79.000000
0.004500  79.100000
0.001500  79.200000
-0.000800  79.000000
0.000000  79.200000
0.000700  78.800000
0.000000  79.100000
-0.000800  78.800000
-0.001500  79.000000
0.000700  79.000000
0.003000  78.700000
0.004500  79.000000
0.006700  78.600000
0.006000  78.700000
0.005200  78.800000
0.003700  78.700000
0.003000  78.600000
-0.001500  78.900000
-0.001500  78.300000
0.000700  78.700000
-0.002300  78.500000
-0.002300  78.500000
-0.003000  78.500000
-0.004600  78.300000
-0.003800  78.500000
-0.003000  78.300000
-0.003000  78.400000
0.000000  78.300000
0.004500  78.300000
0.003000  78.000000
0.001500  78.200000
0.000700  78.200000
-0.000800  78.200000
-0.003000  78.000000
-0.004600  78.100000
-0.001500  78.100000
-0.000800  77.800000
-0.003000  78.300000
-0.003000  77.600000
-0.002300  78.000000
0.000000  77.600000
-0.000800  77.900000
0.001500  77.800000
0.003000  77.600000
0.001500  77.700000
0.004500  77.600000
0.001500  77.400000
-0.000800  77.400000
0.001500  77.500000
0.001500  77.200000
0.000700  77.500000
0.000700  77.100000
0.001500  77.300000
0.003000  76.900000
0.003000  77.200000
0.000700  77.300000
-0.000800  76.800000
-0.001500  77.200000
-0.005300  76.700000
-0.006800  77.100000
-0.006800  76.700000
-0.006800  76.700000
-0.006000  76.900000
-0.005300  76.700000
-0.003000  76.500000
-0.002300  76.500000
0.000000  76.800000
0.001500  76.400000
0.001500  76.700000
0.000700  76.200000
0.000700  76.600000
0.000700  76.000000
0.000700  76.400000
0.002200  76.100000
0.004500  76.100000
0.005200  76.200000
0.003000  76.000000
0.003000  76.000000
0.003700  76.000000
0.003000  75.700000
0.004500  75.900000
0.002200  75.800000
0.002200  75.600000
0.001500  75.600000
-0.000800  75.600000
-0.000800  75.500000
-0.004600  75.600000
-0.006800  75.100000
-0.005300  75.600000
-0.003000  75.000000
-0.000800  75.300000
-0.000800  75.000000
-0.000800  75.000000
0.000700  75.000000
0.000700  74.900000
0.000700  74.800000
-0.000800  74.900000
-0.003800  74.400000
-0.005300  74.700000
-0.006000  74.500000
-0.003000  74.300000
0.001500  74.600000
0.003700  74.100000
0.003700  74.200000
0.003700  74.200000
0.005200  74.000000
0.007500  74.100000
0.006000  73.700000
0.005200  74.000000
0.001500  73.800000
-0.001500  73.600000
-0.002300  73.500000
-0.002300  73.700000
0.001500  73.300000
-0.000800  73.600000
-0.001500  73.200000
0.000700  73.300000
0.000700  73.000000
0.000000  73.000000
0.000000  73.100000
0.000700  72.700000
0.002200  72.800000
0.000700  72.500000
0.001500  72.400000
0.000700  72.600000
-0.000800  72.500000
-0.000800  72.300000
-0.003000  72.100000
-0.001500  72.100000
-0.000800  72.100000
0.000000  72.100000
-0.001500  71.800000
-0.004600  72.000000
-0.003800  71.500000
-0.002300  71.800000
0.000000  71.400000
-0.000800  71.500000
-0.001500  71.200000
-0.001500  71.300000
-0.001500  71.300000
-0.001500  71.100000
-0.001500  71.100000
-0.000800  71.000000
0.002200  70.800000
0.002200  70.600000
0.000700  70.900000
0.000700  70.500000
0.001500  70.600000
0.001500  70.400000
0.000000  70.400000
0.000700  70.400000
-0.000800  69.900000
-0.001500  70.300000
-0.000800  69.700000
0.000000  70.100000
0.001500  69.600000
0.000700  69.700000
0.001500  69.700000
-0.001500  69.500000
-0.001500  69.400000
-0.000800  69.300000
-0.000800  69.400000
-0.000800  69.200000
-0.000800  69.300000
0.000700  68.900000
-0.000800  69.300000
-0.006000  68.800000
-0.012800  68.900000
-0.015800  68.600000
-0.014300  68.500000
-0.008300  68.600000
-0.000800  68.300000
0.005200  68.300000
0.012700  68.100000
0.014200  68.200000
0.018000  68.000000
0.020200  68.000000
0.018000  67.700000
0.013500  67.700000
0.012700  67.700000
0.017200  67.400000
0.016500  67.500000
0.012000  67.000000
0.006700  67.500000
0.002200  66.800000
-0.001500  67.300000
-0.006000  66.700000
-0.009800  66.800000
-0.012000  66.700000
-0.012000  66.600000
-0.010500  66.500000
-0.008300  66.400000
-0.007500  66.300000
-0.004600  66.200000
-0.001500  66.200000
0.000000  65.900000
0.000000  66.000000
0.000700  65.700000
0.000700  65.700000
0.000000  65.500000
-0.001500  65.300000
-0.005300  65.400000
-0.005300  65.100000
-0.006000  65.400000
-0.009100  65.000000
-0.009800  64.900000
-0.009800  64.900000
-0.007500  64.800000
-0.005300  64.500000
-0.004600  64.900000
-0.001500  64.400000
-0.000800  64.800000
0.000000  64.300000
-0.000800  64.400000
-0.003000  64.500000
-0.004600  64.100000
-0.003000  64.300000
-0.003000  64.000000
-0.000800  64.000000
0.001500  63.800000
0.002200  63.700000
0.003700  63.700000
0.003700  63.600000
0.003000  63.400000
0.001500  63.500000
0.000700  63.100000
0.002200  63.100000
0.004500  63.100000
0.003700  62.700000
0.005200  63.000000
0.006700  62.400000
0.004500  62.800000
0.003700  62.300000
0.002200  62.400000
0.003000  62.100000
0.003000  62.000000
0.003000  61.900000
0.006000  61.600000
0.004500  61.600000
0.003700  61.600000
0.001500  61.600000
0.000700  61.000000
0.000000  61.400000
-0.000800  60.800000
-0.001500  61.000000
-0.003000  60.700000
0.001500  60.500000
0.004500  60.700000
0.003000  60.300000
-0.000800  60.500000
-0.003000  60.000000
-0.004600  60.300000
-0.005300  59.900000
-0.003000  59.800000
-0.001500  59.700000
-0.001500  59.600000
-0.003000  59.400000
-0.003000  59.300000
-0.001500  59.300000
-0.003000  59.000000
-0.000800  59.200000
0.001500  58.700000
0.000700  59.100000
0.003000  58.500000
0.003700  58.800000
0.003700  58.400000
0.003700  58.500000
0.001500  58.500000
-0.002300  58.300000
-0.002300  58.200000
-0.003000  58.100000
-0.007500  58.000000
-0.007500  57.600000
-0.006000  57.900000
-0.006800  57.600000
-0.007500  57.800000
-0.004600  57.600000
-0.000800  57.400000
0.000000  57.400000
0.000000  57.100000
-0.000800  57.300000
-0.001500  56.800000
-0.002300  57.100000
0.000700  56.700000
0.005200  56.700000
0.006700  56.700000
0.005200  56.400000
0.006700  56.200000
0.006000  56.200000
0.005200  56.000000
0.004500  55.900000
0.003000  55.900000
0.002200  55.500000
0.001500  55.600000
0.003000  55.500000
0.000000  55.200000
-0.003800  55.200000
-0.009800  55.000000
-0.015000  55.100000
-0.018100  54.600000
-0.022500  54.800000
-0.014300  54.500000
-0.002300  54.400000
0.001500  54.300000
0.008200  54.400000
0.010500  53.800000
0.014200  54.100000
0.015700  53.800000
0.016500  53.900000
0.018700  53.700000
0.017200  53.500000
0.020200  53.500000
0.019500  53.100000
0.014200  53.200000
0.008200  53.100000
0.001500  53.000000
-0.005300  52.900000
-0.010500  52.900000
-0.011300  52.700000
-0.012800  52.800000
-0.011300  52.600000
-0.012000  52.400000
-0.010500  52.500000
-0.009100  52.100000
-0.015800  52.500000
-0.020300  51.800000
-0.016500  52.200000
-0.015000  51.800000
-0.011300  52.000000
-0.002300  51.800000
-0.003800  51.600000
-0.005300  51.600000
0.002200  51.300000
0.005200  51.300000
0.007500  51.000000
0.011200  51.200000
0.012700  50.700000
0.014200  51.000000
0.018000  50.700000
0.024000  50.700000
0.021000  50.400000
0.014200  50.200000
0.009000  50.400000
0.001500  49.900000
0.000700  50.300000
-0.002300  49.600000
-0.008300  49.900000
-0.004600  49.700000
-0.000800  49.600000
-0.001500  49.600000
-0.000800  49.500000
0.000700  49.300000
0.000000  49.200000
-0.004600  49.000000
-0.006000  48.800000
-0.006800  49.100000
-0.005300  48.600000
-0.006000  49.000000
-0.006800  48.400000
-0.006000  48.600000
-0.004600  48.400000
-0.005300  48.400000
-0.006800  48.400000
-0.005300  48.100000
-0.000800  48.100000
0.006700  48.000000
0.008200  47.800000
0.008200  47.800000
0.005200  47.900000
0.000000  47.500000
-0.000800  47.500000
0.001500  47.400000
0.003000  47.400000
0.003000  47.200000
0.001500  47.000000
-0.003800  47.200000
-0.007500  46.700000
-0.004600  47.000000
-0.002300  46.500000
0.000700  46.700000
0.001500  46.500000
-0.001500  46.300000
-0.003800  46.200000
-0.003800  46.300000
-0.001500  45.900000
0.003000  46.000000
0.003000  45.900000
0.000700  45.600000
-0.000800  45.900000
-0.003000  45.500000
-0.003000  45.500000
-0.001500  45.200000
0.000700  45.200000
0.002200  45.300000
0.003000  44.900000
0.005200  45.000000
0.005200  44.700000
0.006000  44.700000
0.009000  44.500000
0.010500  44.500000
0.008200  44.100000
0.004500  44.600000
0.000700  44.100000
-0.001500  44.300000
-0.003000  43.800000
-0.003800  44.100000
-0.005300  43.800000
-0.003800  43.600000
-0.005300  43.800000
-0.009100  43.500000
-0.006800  43.600000
-0.004600  43.400000
-0.004600  43.400000
-0.006000  43.400000
-0.012000  43.200000
-0.010500  42.700000
-0.006800  43.200000
-0.010500  42.900000
-0.012800  42.800000
-0.010500  42.900000
-0.004600  42.600000
-0.000800  42.800000
0.003700  42.300000
0.006000  42.600000
0.007500  42.300000
0.015700  42.300000
0.025500  42.300000
0.027700  42.000000
0.025500  42.000000
0.014200  41.900000
0.009700  41.800000
0.006700  41.600000
0.003700  42.000000
0.004500  41.400000
-0.000800  41.800000
0.000700  41.400000
-0.001500  41.400000
-0.006800  41.300000
-0.006800  41.100000
-0.004600  41.400000
-0.001500  40.900000
-0.005300  41.200000
-0.004600  40.700000
-0.006800  40.700000
-0.009100  40.700000
-0.003800  40.600000
-0.000800  40.500000
0.003000  40.500000
0.005200  40.300000
0.003000  40.100000
-0.000800  40.300000
0.000700  40.000000
0.003700  40.200000
-0.000800  39.700000
-0.002300  39.900000
-0.001500  39.600000
-0.006000  39.600000
-0.013500  39.600000
-0.027800  39.200000
-0.031500  39.500000
-0.027800  39.100000
-0.024000  39.100000
-0.009100  39.200000
0.004500  39.100000
0.015700  38.700000
0.020200  38.800000
0.014200  38.600000
0.010500  38.600000
0.011200  38.600000
0.017200  38.200000
0.032200  38.600000
0.038200  38.000000
0.027000  38.400000
0.016500  37.800000
0.003700  37.800000
-0.002300  37.800000
-0.003000  37.700000
-0.006800  37.600000
-0.004600  37.600000
-0.005300  37.300000
-0.008300  37.200000
-0.009800  37.300000
-0.016500  36.900000
-0.025600  37.000000
-0.021800  36.700000
-0.012000  36.800000
-0.006000  36.600000
-0.000800  36.400000
0.003000  36.500000
0.006700  36.200000
0.006700  36.600000
0.003000  36.000000
0.003000  36.000000
0.009000  35.900000
0.015700  35.900000
0.015700  35.400000
0.006700  35.800000
-0.003000  35.400000
-0.007500  35.500000
-0.009100  35.400000
-0.006800  35.100000
-0.008300  35.100000
-0.011300  35.000000
-0.011300  35.100000
-0.008300  34.700000
-0.004600  34.700000
-0.003800  34.700000
-0.000800  34.500000
0.001500  34.500000
-0.000800  34.200000
-0.000800  34.000000
0.002200  34.100000
0.004500  33.900000
0.003700  33.800000
0.008200  34.100000
0.017200  33.400000
0.021700  33.900000
0.016500  33.300000
0.009000  33.500000
0.004500  33.100000
0.001500  33.100000
-0.000800  33.200000
-0.005300  32.900000
-0.016500  32.800000
-0.025600  32.700000
-0.022500  32.600000
-0.025600  32.500000
-0.026300  32.700000
-0.014300  32.300000
-0.005300  32.500000
0.000700  32.200000
0.004500  32.200000
0.008200  32.100000
0.009000  31.700000
0.009700  32.000000
0.025500  31.600000
0.031500  31.900000
0.033000  31.300000
0.031500  31.600000
0.018000  31.500000
0.003700  31.300000
-0.005300  31.200000
0.000700  31.100000
0.006000  31.000000
0.000700  30.900000
-0.004600  31.000000
-0.009800  30.600000
-0.017300  30.900000
-0.023300  30.400000
-0.031500  30.700000
-0.051800  30.300000
-0.070600  30.500000
-0.058500  30.200000
-0.017300  30.100000
0.010500  30.300000
0.018000  30.100000
0.027000  29.900000
0.030000  29.900000
0.027700  29.900000
0.027700  29.700000
0.033000  29.900000
0.040500  29.600000
0.042000  29.600000
0.042700  29.600000
0.034500  29.300000
0.014200  29.500000
0.003000  28.900000
-0.004600  29.300000
-0.008300  28.900000
-0.007500  29.100000
-0.011300  28.800000
-0.014300  28.900000
-0.015000  28.800000
-0.013500  28.800000
-0.012000  28.600000
-0.012000  28.700000
-0.009100  28.500000
-0.006000  28.400000
-0.009800  28.600000
-0.016500  28.300000
-0.010500  28.400000
-0.000800  28.300000
-0.000800  28.200000
0.005200  28.100000
0.005200  27.900000
-0.003800  28.100000
-0.005300  27.800000
-0.003000  27.900000
-0.005300  27.900000
-0.009100  27.700000
-0.008300  27.600000
-0.006000  27.800000
-0.009100  27.200000
-0.012800  27.600000
-0.009800  27.200000
-0.007500  27.300000
-0.004600  27.100000
-0.002300  26.900000
0.000000  27.000000
0.005200  26.600000
0.003700  26.800000
0.003700  26.500000
0.004500  26.500000
0.001500  26.400000
0.005200  26.300000
0.006700  26.200000
0.014200  26.400000
0.027000  26.000000
0.016500  26.100000
0.004500  26.000000
0.005200  25.700000
0.004500  25.900000
0.004500  25.300000
-0.006800  25.600000
-0.029300  25.200000
-0.048000  25.600000
-0.044300  25.200000
-0.022500  25.200000
-0.001500  25.200000
0.018000  25.000000
0.028500  24.900000
0.027000  24.800000
0.026200  24.700000
0.032200  24.500000
0.042000  24.700000
0.042000  24.300000
0.025500  24.600000
0.003700  24.300000
-0.006800  24.300000
-0.012000  24.300000
-0.011300  24.100000
-0.012000  24.300000
-0.018800  23.700000
-0.022500  24.200000
-0.025600  23.800000
-0.021800  23.800000
-0.017300  23.800000
-0.012000  23.600000
-0.009100  23.300000
-0.009100  23.500000
0.003000  23.400000
0.006000  23.300000
0.003000  23.400000
0.006700  22.900000
0.006700  23.300000
0.008200  22.800000
0.012700  23.200000
0.030700  22.600000
0.036700  22.800000
0.021700  22.600000
0.008200  22.500000
-0.003000  22.500000
-0.012000  22.400000
-0.010500  22.400000
-0.009800  22.300000
-0.009100  22.300000
-0.008300  22.000000
-0.012000  22.200000
-0.013500  21.900000
-0.015000  22.100000
-0.012800  21.900000
-0.010500  21.800000
-0.009100  21.900000
-0.008300  21.500000
-0.005300  21.800000
-0.000800  21.400000
-0.005300  21.500000
-0.003000  21.500000
-0.000800  21.400000
0.001500  21.300000
-0.004600  21.400000
-0.012800  21.100000
0.006700  21.400000
0.025500  21.000000
0.028500  21.100000
0.017200  21.000000
0.000700  20.900000
-0.000800  21.000000
0.015700  20.700000
0.033700  20.800000
0.010500  20.600000
-0.008300  20.600000
-0.023300  20.700000
-0.043600  20.400000
-0.020300  20.400000
-0.015000  20.400000
-0.020300  20.200000
-0.012000  20.100000
0.005200  20.200000
0.016500  19.800000
0.021000  20.200000
0.042000  19.800000
0.038200  20.000000
0.036700  19.500000
0.030700  19.600000
0.018000  19.700000
0.011200  19.300000
-0.003000  19.500000
-0.000800  19.300000
-0.004600  19.200000
-0.008300  19.300000
-0.008300  19.200000
-0.013500  18.800000
-0.016500  19.100000
-0.016500  18.700000
-0.004600  18.800000
0.000700  18.500000
-0.005300  18.500000
-0.008300  18.600000
-0.008300  18.200000
-0.006000  18.500000
-0.016500  18.000000
-0.030800  18.400000
-0.035300  18.000000
-0.040500  18.000000
-0.038300  17.800000
-0.031500  17.700000
-0.018800  17.800000
0.005200  17.500000
0.023200  17.700000
0.044200  17.300000
0.056200  17.700000
0.049500  17.100000
0.050200  17.500000
0.038200  16.900000
0.021700  17.100000
0.010500  17.000000
-0.000800  16.900000
-0.008300  17.000000
-0.012800  16.600000
-0.012000  16.600000
-0.011300  16.600000
-0.011300  16.600000
-0.018800  16.400000
-0.027800  16.500000
-0.027000  16.300000
-0.019500  16.300000
-0.015800  16.100000
-0.014300  16.000000
-0.013500  16.200000
-0.006800  15.900000
0.008200  16.000000
0.017200  15.700000
0.024000  16.000000
0.027000  15.500000
0.033000  15.700000
0.048000  15.300000
0.044200  15.200000
0.013500  15.300000
-0.008300  15.300000
-0.006800  14.800000
-0.012000  15.000000
-0.012800  14.800000
-0.011300  14.500000
-0.015000  14.700000
-0.016500  14.400000
-0.016500  14.600000
-0.008300  14.400000
0.001500  14.300000
0.004500  14.300000
-0.003800  14.000000
-0.010500  14.200000
-0.021800  13.900000
-0.022500  14.000000
-0.005300  13.700000
-0.004600  13.600000
0.003700  13.700000
0.021700  13.900000
0.022500  13.300000
0.008200  13.800000
0.000000  13.100000
-0.004600  13.500000
-0.013500  13.300000
-0.014300  13.300000
-0.012800  13.400000
-0.011300  13.000000
-0.008300  13.300000
-0.011300  12.800000
-0.023300  13.000000
-0.024000  12.900000
-0.015000  12.900000
-0.004600  12.700000
0.010500  13.000000
0.017200  12.600000
0.018700  12.800000
0.021700  12.700000
0.034500  12.500000
0.042700  12.700000
0.025500  12.200000
-0.001500  12.700000
-0.019500  12.100000
-0.019500  12.600000
-0.014300  12.200000
-0.006800  12.100000
0.000700  12.100000
0.001500  12.200000
0.003700  12.100000
0.013500  12.100000
0.029200  12.000000
0.042000  11.700000
0.025500  12.100000
-0.005300  11.600000
-0.009800  12.000000
-0.018100  11.500000
-0.021000  11.700000
-0.023300  11.600000
-0.036800  11.400000
-0.039000  11.700000
-0.024000  11.200000
0.016500  11.600000
0.038200  11.400000
0.036700  11.100000
0.015700  11.200000
-0.008300  11.200000
-0.012800  11.000000
-0.001500  11.000000
0.016500  11.000000
-0.003000  10.800000
-0.025600  10.900000
-0.015000  10.700000
-0.006800  11.100000
-0.001500  10.500000
-0.000800  10.900000
-0.016500  10.500000
-0.036800  10.700000
-0.038300  10.700000
-0.016500  10.500000
0.018000  10.500000
0.054000  10.300000
0.046500  10.200000
-0.001500  10.300000
-0.005300  10.300000
0.005200  10.000000
0.013500  10.300000
0.019500  9.900000
-0.012800  10.100000
-0.029300  9.900000
-0.005300  9.900000
0.016500  10.000000
0.040500  9.900000
0.062200  9.900000
0.039000  9.500000
0.019500  9.800000
0.014200  9.600000
0.009000  9.600000
0.010500  9.500000
-0.007500  9.700000
-0.003000  9.300000
0.003700  9.600000
-0.005300  9.200000
-0.015800  9.400000
-0.027000  9.200000
-0.027800  9.200000
-0.016500  9.400000
0.002200  9.100000
0.010500  9.200000
0.018700  8.900000
0.015700  8.800000
0.006700  9.000000
-0.003000  9.000000
-0.006000  8.800000
-0.006800  9.000000
-0.021000  8.600000
-0.027000  8.800000
-0.028500  8.800000
-0.019500  8.500000
-0.025600  8.700000
-0.033800  8.200000
-0.023300  8.800000
-0.012000  8.200000
-0.003000  8.600000
-0.001500  8.200000
-0.003000  8.300000
-0.017300  8.500000
-0.018800  8.200000
-0.006800  8.200000
0.003000  8.200000
0.014200  8.200000
0.006700  7.900000
-0.002300  8.300000
-0.021000  8.000000
-0.018100  8.200000
0.001500  7.900000
-0.026300  7.900000
-0.059300  7.900000
-0.039000  7.700000
0.018700  8.100000
0.059200  7.600000
0.095200  8.200000
0.110200  7.700000
0.075000  7.600000
0.046500  7.900000
0.066700  7.700000
0.064500  7.600000
0.040500  7.700000
0.025500  7.600000
-0.014300  7.400000
-0.016500  7.600000
-0.005300  7.300000
-0.012800  7.600000
-0.038300  7.200000
-0.081000  7.600000
-0.110300  7.200000
-0.105800  7.600000
-0.067500  7.300000
-0.040500  7.400000
-0.004600  7.300000
0.022500  7.300000
0.008200  7.300000
-0.012800  7.400000
-0.016500  7.200000
0.015700  7.300000
0.050200  7.400000
0.028500  7.100000
0.001500  7.200000
0.004500  6.900000
0.000700  7.200000
0.012700  7.200000
0.018700  6.800000
0.012700  7.200000
0.035200  6.700000
0.048000  7.000000
0.046500  7.000000
0.052500  6.800000
0.015700  6.900000
-0.051100  6.900000
-0.100600  6.500000
-0.100600  7.000000
-0.057000  6.500000
-0.018100  6.900000
0.013500  6.500000
-0.000800  6.700000
-0.022500  6.700000
-0.003800  6.600000
0.014200  6.700000
0.040500  6.400000
0.057000  6.600000
0.049500  6.600000
0.042700  6.500000
0.046500  6.300000
0.066700  6.300000
0.075000  6.200000
0.028500  6.400000
0.001500  6.500000
-0.008300  6.200000
-0.046500  6.300000
-0.057800  5.900000
-0.048000  6.500000
-0.031500  6.000000
-0.025600  6.400000
-0.024000  6.100000
-0.023300  6.100000
-0.028500  6.100000
-0.015800  6.000000
0.006000  6.000000
0.004500  6.200000
-0.023300  6.000000
-0.015000  5.900000
0.012000  6.200000
0.030000  5.700000
0.036000  6.200000
0.015700  5.800000
0.019500  6.000000
0.030000  5.800000
0.033000  5.700000
0.015000  5.900000
-0.036100  5.600000
-0.081800  5.900000
-0.123000  5.500000
-0.130500  5.800000
-0.101300  5.600000
-0.106500  5.800000
-0.126800  5.800000
-0.061500  5.800000
0.041200  5.600000
0.116200  5.600000
0.168700  5.700000
0.153000  5.500000
0.133500  5.800000
0.154500  5.500000
0.168000  5.800000
0.149200  5.400000
0.084000  5.600000
0.019500  5.400000
-0.001500  5.400000
-0.012800  5.500000
-0.021800  5.500000
-0.012800  5.500000
-0.030800  5.500000
-0.040500  5.500000
-0.037500  5.300000
-0.051800  5.500000
-0.071300  5.100000
-0.108800  5.400000
-0.135000  5.400000
-0.120800  5.300000
-0.064500  5.600000
-0.034600  5.100000
-0.024000  5.500000
0.001500  5.300000
0.009000  5.600000
0.045000  5.300000
0.074200  5.300000
0.074200  5.200000
0.057000  5.300000
0.009000  5.000000
0.001500  5.300000
0.031500  5.100000
0.054000  5.300000
0.043500  5.200000
0.012700  5.000000
0.006700  5.300000
-0.012800  5.000000
-0.042000  5.300000
-0.074300  4.900000
-0.081000  5.300000
-0.056300  5.300000
-0.044300  5.200000
-0.024000  5.100000
-0.067500  5.000000
-0.192000  5.000000
-0.243000  5.100000
-0.119300  5.100000
0.022500  5.000000
0.078700  5.300000
0.111000  4.900000
0.153700  5.300000
0.228700  4.900000
0.251200  5.300000
0.227200  5.000000
0.157500  4.900000
0.057000  5.000000
0.005200  4.800000
-0.000800  4.900000
-0.010500  4.900000
-0.030000  4.900000
-0.033800  5.000000
-0.064500  5.100000
-0.087800  4.500000
-0.095300  4.900000
-0.099800  4.700000
-0.124500  4.800000
-0.159800  5.000000
-0.150000  4.700000
-0.125300  5.000000
-0.070600  4.700000
-0.040500  5.000000
-0.030800  4.600000
0.044200  4.900000
0.116200  4.800000
0.166500  4.900000
0.191200  4.900000
0.189000  4.800000
0.129000  4.900000
0.096000  4.700000
0.129700  4.900000
0.088500  4.500000
0.034500  4.900000
-0.006800  4.500000
-0.075000  4.900000
-0.108000  4.600000
-0.099000  4.900000
-0.085600  4.700000
-0.080300  4.600000
-0.065300  4.800000
-0.057800  4.800000
-0.030800  4.700000
0.001500  4.600000
-0.039800  4.500000
-0.078800  4.500000
-0.027000  4.700000
0.033700  4.500000
0.031500  4.700000
0.029200  4.600000
0.039000  4.500000
0.056200  4.600000
0.091500  4.500000
0.096000  4.700000
0.051700  4.300000
-0.003800  4.700000
-0.024000  4.500000
-0.027000  4.500000
-0.060000  4.500000
-0.099000  4.400000
-0.125300  4.300000
-0.108800  4.700000
-0.054000  4.400000
-0.019500  4.400000
0.003000  4.500000
0.030000  4.300000
0.067500  4.500000
0.072000  4.300000
0.012700  4.500000
-0.015000  4.500000
0.017200  4.300000
0.042000  4.500000
0.040500  4.100000
0.041200  4.300000
0.048700  4.300000
0.051700  4.300000
0.030700  4.000000
-0.006800  4.500000
0.005200  4.000000
-0.022500  4.500000
-0.093800  4.100000
-0.075000  4.500000
-0.039000  4.300000
-0.019500  4.300000
-0.012800  4.500000
-0.010500  4.100000
-0.002300  4.400000
-0.027800  4.100000
-0.068300  4.400000
-0.091500  4.200000
-0.077300  4.300000
-0.035300  4.300000
0.003000  4.500000
0.024700  4.000000
0.040500  4.500000
0.108700  4.500000
0.157500  4.500000
0.063000  4.400000
-0.048800  4.300000
-0.040500  4.500000
-0.005300  4.100000
0.027700  4.700000
0.040500  4.100000
0.050200  4.700000
0.098200  4.300000
0.087000  4.400000
0.074200  4.500000
0.069000  4.500000
0.032200  4.400000
0.007500  4.500000
-0.025600  4.500000
-0.044300  4.500000
-0.027000  4.600000
-0.015800  4.300000
-0.004600  4.700000
0.000700  4.200000
-0.014300  4.700000
-0.009100  4.300000
-0.005300  4.700000
-0.029300  4.500000
-0.030800  4.500000
-0.027000  4.500000
-0.030800  4.600000
-0.023300  4.600000
-0.019500  4.700000
-0.009100  4.500000
-0.005300  4.700000
-0.004600  4.500000
-0.000800  4.500000
-0.006000  4.700000
-0.025600  4.500000
-0.057000  4.700000
-0.069100  4.400000
-0.058500  4.500000
-0.049500  4.500000
-0.066800  4.500000
-0.099000  4.600000
-0.112500  4.500000
-0.093800  4.400000
-0.049500  4.500000
0.009000  4.500000
0.072700  4.300000
0.137200  4.700000
0.179200  4.100000
0.176200  4.600000
0.159700  4.200000
0.096700  4.300000
0.045000  4.300000
0.043500  4.100000
-0.004600  4.500000
-0.027800  4.100000
-0.031500  4.500000
-0.050300  4.300000
-0.051800  4.300000
-0.036100  4.100000
-0.021800  4.300000
-0.060000  4.000000
-0.067500  4.300000
-0.044300  4.200000
-0.081800  4.200000
-0.078000  4.300000
-0.021800  4.000000
0.015700  4.300000
0.041200  3.900000
0.067500  4.500000
0.126000  4.000000
0.129000  4.500000
0.087700  4.000000
0.074200  4.200000
0.045000  4.200000
0.022500  4.000000
0.012700  4.100000
-0.005300  4.000000
-0.016500  4.500000
-0.021800  3.900000
-0.024800  4.500000
-0.030000  3.900000
-0.038300  4.300000
-0.044300  4.000000
-0.069100  4.200000
-0.110300  4.200000
-0.123800  4.000000
-0.109500  4.300000
-0.085600  4.000000
-0.048000  4.100000
-0.021800  4.300000
-0.000800  4.300000
0.064500  4.200000
0.098200  4.400000
0.060700  4.100000
0.036700  4.400000
0.090000  4.100000
0.117000  4.200000
0.074200  4.300000
0.070500  4.100000
0.064500  4.600000
0.040500  4.100000
0.014200  4.600000
-0.008300  4.100000
-0.014300  4.500000
-0.027800  4.400000
-0.055500  4.400000
-0.111800  4.300000
-0.162000  4.500000
-0.208500  4.400000
-0.219000  4.500000
-0.168800  4.600000
-0.086300  4.400000
0.020200  4.700000
0.121500  4.400000
0.198700  4.600000
0.233200  4.500000
0.243000  4.400000
0.221200  4.700000
0.138700  4.500000
0.078700  4.700000
0.048000  4.500000
0.004500  4.500000
-0.027000  4.600000
-0.042000  4.500000
-0.049500  4.300000
-0.055500  4.800000
-0.054000  4.400000
-0.050300  4.700000
-0.055500  4.500000
-0.072800  4.700000
-0.090000  4.500000
-0.075000  4.500000
-0.046500  4.700000
-0.029300  4.400000
-0.031500  4.700000
-0.036100  4.500000
-0.023300  4.400000
-0.000800  4.500000
0.024700  4.500000
0.021000  4.500000
0.001500  4.600000
0.006000  4.200000
0.044200  4.500000
0.058500  4.400000
0.006000  4.300000
-0.008300  4.500000
-0.003000  4.100000
-0.009100  4.500000
0.005200  4.100000
0.012700  4.400000
0.019500  4.100000
0.003000  4.400000
-0.005300  4.200000
-0.012000  4.300000
-0.057800  4.300000
-0.119300  4.100000
-0.157500  4.200000
-0.110300  4.100000
-0.021000  4.400000
0.048700  4.000000
0.080200  4.400000
0.080200  4.000000
0.123000  4.500000
0.174000  4.100000
0.159700  4.400000
0.091500  4.300000
0.045700  4.200000
0.040500  4.600000
0.012700  4.500000
-0.015000  4.200000
-0.023300  4.500000
-0.026300  4.500000
-0.028500  4.300000
-0.033000  4.600000
-0.039000  4.300000
-0.044300  4.400000
-0.045000  4.500000
-0.048800  4.500000
-0.036800  4.600000
-0.023300  4.300000
-0.038300  4.600000
-0.064500  4.400000
-0.066800  4.800000
-0.056300  4.400000
-0.021000  4.500000
0.040500  4.600000
0.084000  4.500000
0.110200  4.500000
0.102700  4.800000
0.033700  4.500000
-0.021800  4.700000
-0.009100  4.700000
0.003000  4.500000
-0.005300  4.900000
-0.017300  4.500000
-0.027800  4.800000
-0.018100  4.700000
-0.009100  4.600000
0.000000  4.700000
-0.015800  4.500000
-0.030800  4.700000
-0.010500  4.700000
0.000700  4.600000
-0.020300  4.500000
-0.066800  4.900000
-0.087800  4.300000
-0.084000  4.900000
-0.039000  4.600000
-0.001500  4.600000
0.002200  4.600000
0.003700  4.700000
0.038200  4.900000
0.111700  4.600000
0.099000  4.900000
0.072700  4.800000
0.059200  4.500000
0.028500  4.600000
0.051700  4.800000
0.055500  4.800000
0.050200  4.700000
0.030700  4.600000
0.002200  4.700000
-0.006000  4.700000
-0.020300  4.600000
-0.020300  4.900000
-0.027800  4.400000
-0.026300  4.900000
-0.024000  4.600000
-0.027800  4.700000
-0.024000  4.700000
-0.024000  4.600000
-0.023300  4.800000
-0.027800  4.700000
-0.043600  4.600000
-0.071300  4.700000
-0.072800  4.700000
-0.042000  4.500000
-0.008300  5.000000
0.015000  4.500000
0.024000  4.700000
0.041200  4.700000
0.065200  4.600000
0.071200  4.900000
0.055500  4.500000
0.020200  4.900000
-0.004600  4.500000
-0.009800  4.800000
-0.015800  4.600000
-0.013500  4.600000
-0.012000  4.900000
-0.012000  4.600000
-0.009100  4.600000
-0.012000  4.600000
-0.015800  4.800000
-0.024000  4.600000
-0.029300  4.900000
-0.061500  4.500000
-0.115500  4.900000
-0.101300  4.500000
-0.024000  4.700000
0.038200  4.600000
0.078700  4.700000
0.091500  4.900000
0.084700  4.600000
0.095200  4.700000
0.121500  4.800000
0.127500  4.700000
0.053200  4.700000
-0.012000  4.900000
-0.012000  4.600000
-0.022500  4.900000
-0.023300  4.700000
-0.024800  4.800000
-0.024800  4.900000
-0.023300  4.700000
-0.036800  5.000000
-0.038300  4.500000
-0.040500  5.200000
-0.053300  4.600000
-0.072100  4.800000
-0.074300  4.700000
-0.041300  4.900000
0.006700  4.900000
0.047200  5.100000
0.048000  4.800000
0.039700  5.000000
0.054000  4.900000
0.042700  4.900000
0.036700  5.000000
0.032200  4.800000
0.010500  5.100000
0.003000  4.900000
-0.008300  5.100000
-0.015800  5.000000
-0.015800  4.900000
-0.009800  5.100000
-0.009800  5.000000
-0.013500  5.000000
-0.012000  5.000000
-0.012000  5.100000
-0.011300  4.900000
-0.014300  5.100000
-0.013500  4.700000
-0.017300  5.300000
-0.020300  4.700000
-0.019500  5.300000
-0.016500  5.100000
-0.004600  5.100000
0.004500  5.200000
0.004500  5.000000
0.003000  5.200000
0.012000  5.000000
0.020200  5.100000
0.014200  5.300000
0.008200  5.200000
0.006700  4.900000
0.003000  5.300000
0.003000  5.000000
0.006700  5.300000
0.001500  5.100000
-0.001500  5.000000
-0.001500  5.300000
-0.002300  5.000000
-0.004600  5.500000
-0.003800  5.000000
-0.001500  5.400000
-0.003000  5.000000
-0.003000  5.200000
-0.006000  5.300000
-0.005300  5.300000
-0.001500  5.100000
0.000700  5.300000
0.001500  5.400000
0.004500  5.100000
0.007500  5.600000
0.006700  5.100000
0.004500  5.400000
0.010500  5.100000
0.015700  5.200000
0.009000  5.400000
0.000700  5.300000
0.002200  5.400000
0.000700  5.100000
-0.003000  5.300000
-0.002300  5.300000
-0.003000  5.300000
-0.004600  5.300000
-0.006000  5.500000
-0.008300  5.100000
-0.012000  5.300000
-0.025600  5.400000
-0.030800  5.300000
-0.012800  5.600000
-0.006800  5.300000
0.000700  5.600000
0.015700  5.300000
0.020200  5.600000
0.020200  5.200000
0.018000  5.500000
0.036700  5.600000
0.039000  5.500000
0.004500  5.400000
-0.009100  5.600000
-0.006000  5.600000
-0.008300  5.400000
-0.007500  5.800000
-0.006800  5.400000
-0.007500  5.700000
-0.006800  5.400000
-0.006800  5.600000
-0.007500  5.700000
-0.015000  5.600000
-0.034600  5.800000
-0.051800  5.400000
-0.040500  5.900000
-0.019500  5.800000
-0.003000  5.800000
0.014200  5.800000
0.039700  5.600000
0.060000  5.600000
0.054000  6.200000
0.052500  5.600000
0.042000  5.900000
0.007500  5.800000
-0.006000  6.000000
-0.004600  5.900000
-0.005300  5.800000
-0.004600  6.200000
-0.008300  5.900000
-0.006800  6.000000
-0.012000  6.100000
-0.013500  6.000000
-0.012000  6.200000
-0.012000  6.200000
-0.009100  6.100000
-0.009100  6.400000
-0.009100  6.100000
-0.015800  6.300000
-0.021800  6.500000
-0.026300  6.000000
-0.030800  6.600000
-0.024800  6.200000
-0.008300  6.600000
0.009700  6.300000
0.018000  6.500000
0.029200  6.500000
0.042700  6.300000
0.036700  6.500000
0.016500  6.500000
0.002200  6.500000
0.000700  6.500000
0.000000  6.700000
-0.001500  6.400000
-0.001500  6.800000
-0.002300  6.400000
-0.001500  6.700000
-0.000800  6.500000
-0.002300  6.600000
-0.002300  6.600000
-0.000800  6.500000
-0.001500  6.800000
-0.003800  6.400000
-0.006800  6.900000
-0.007500  6.700000
-0.003000  6.700000
0.000000  6.800000
0.000000  6.900000
-0.000800  6.700000
-0.000800  6.700000
0.003700  6.900000
0.011200  6.700000
0.009000  7.100000
0.003000  6.600000
0.000000  7.100000
-0.001500  6.700000
-0.003000  7.000000
-0.005300  6.800000
-0.008300  6.700000
-0.010500  7.100000
-0.009800  6.900000
-0.008300  7.100000
-0.006800  6.900000
-0.003800  6.700000
-0.003000  6.900000
0.000000  7.100000
0.003000  7.000000
0.002200  7.200000
0.002200  6.900000
0.004500  7.000000
0.006000  7.200000
0.007500  6.800000
0.008200  7.300000
0.006700  6.800000
0.003700  7.200000
0.000700  7.000000
0.000000  7.200000
0.001500  7.100000
-0.003800  7.200000
-0.005300  7.100000
-0.004600  7.300000
-0.003000  7.200000
-0.000800  7.200000
-0.004600  7.300000
-0.004600  7.100000
-0.003000  7.400000
-0.009800  7.300000
-0.014300  7.300000
-0.008300  7.500000
-0.003000  7.300000
-0.001500  7.600000
-0.000800  7.200000
0.000700  7.500000
0.004500  7.600000
0.007500  7.500000
0.012700  7.600000
0.017200  7.800000
0.016500  7.400000
0.008200  7.800000
0.001500  7.500000
0.000700  7.800000
0.001500  7.800000
0.000700  7.900000
0.000700  7.900000
0.000000  7.600000
-0.001500  8.000000
-0.001500  7.800000
-0.003800  8.000000
-0.004600  8.000000
-0.001500  8.100000
-0.001500  8.100000
-0.003800  8.200000
-0.006800  8.200000
-0.010500  8.200000
-0.007500  8.400000
-0.003000  8.100000
0.000700  8.600000
0.002200  8.100000
0.004500  8.700000
0.009000  8.300000
0.012000  8.600000
0.009700  8.600000
0.000700  8.600000
-0.001500  8.800000
-0.004600  8.800000
-0.006800  8.900000
-0.004600  8.800000
0.000000  9.000000
0.006000  8.800000
0.000700  9.100000
-0.004600  9.000000
-0.009800  9.100000
-0.021800  9.300000
-0.019500  9.100000
-0.005300  9.400000
0.005200  9.300000
0.014200  9.500000
0.018700  9.200000
0.017200  9.700000
0.017200  9.600000
0.016500  9.600000
0.012700  9.500000
-0.000800  9.600000
-0.017300  9.700000
-0.020300  9.600000
-0.011300  9.900000
-0.010500  9.700000
-0.006000  10.200000
0.007500  9.900000
0.016500  10.300000
0.015700  9.900000
0.012700  10.400000
0.012000  10.200000
0.003700  10.300000
-0.001500  10.500000
-0.003800  10.200000
-0.004600  10.500000
-0.000800  10.600000
0.000700  10.500000
0.005200  10.500000
0.004500  10.700000
0.000700  10.500000
-0.001500  11.000000
-0.006000  10.600000
-0.010500  10.800000
-0.012800  10.800000
-0.012800  10.800000
-0.008300  11.000000
-0.001500  10.800000
0.000000  11.400000
-0.000800  11.000000
0.000700  11.300000
0.001500  11.200000
0.003000  11.300000
0.001500  11.500000
-0.000800  11.800000
-0.000800  11.500000
-0.004600  11.700000
-0.004600  11.700000
-0.006000  11.700000
-0.008300  12.000000
-0.005300  11.700000
-0.000800  12.000000
0.003700  11.900000
0.006000  12.100000
0.008200  12.100000
0.009700  12.100000
0.009000  12.300000
0.006000  12.400000
0.005200  12.600000
0.001500  12.600000
0.000700  12.600000
0.000000  12.600000
0.000700  13.000000
0.000000  12.500000
-0.003000  13.000000
-0.004600  12.800000
-0.005300  13.100000
-0.003000  12.900000
-0.003000  13.100000
-0.001500  13.200000
-0.000800  12.900000
-0.003000  13.300000
-0.003800  13.400000
-0.001500  13.300000
0.000700  13.400000
0.000700  13.600000
0.000700  13.500000
0.001500  13.900000
0.003700  13.600000
0.003000  13.800000
-0.000800  14.000000
-0.001500  13.900000
0.000700  14.300000
0.000700  13.800000
-0.001500  14.400000
-0.000800  14.000000
-0.000800  14.400000
0.000700  14.300000
0.003000  14.400000
0.001500  14.600000
0.001500  14.700000
0.000000  14.700000
-0.001500  14.600000
-0.000800  14.900000
-0.001500  14.700000
-0.002300  15.100000
-0.000800  14.800000
0.001500  15.200000
0.004500  14.900000
0.003700  15.200000
0.001500  15.200000
0.004500  15.100000
0.003000  15.600000
0.001500  15.200000
0.001500  15.600000
0.001500  15.500000
0.003000  15.600000
0.000000  15.700000
-0.001500  16.000000
0.001500  15.800000
-0.001500  15.900000
-0.002300  16.100000
-0.000800  16.000000
-0.001500  16.300000
-0.003000  16.100000
-0.004600  16.600000
-0.004600  16.400000
-0.003800  16.700000
-0.003000  16.600000
-0.003000  17.000000
0.000000  17.000000
0.001500  17.000000
0.000700  17.200000
-0.001500  17.300000
-0.005300  17.100000
-0.004600  17.400000
-0.005300  17.600000
-0.006800  17.600000
-0.006800  17.900000
-0.011300  17.700000
-0.020300  18.000000
-0.021800  18.000000
-0.012800  18.200000
-0.000800  18.500000
0.012700  18.300000
0.018000  18.700000
0.021700  18.500000
0.025500  18.600000
0.021700  18.700000
0.028500  18.800000
0.030700  18.700000
0.013500  19.100000
-0.000800  18.800000
-0.006800  19.200000
-0.006800  19.100000
-0.005300  19.300000
-0.007500  19.200000
-0.006800  19.300000
-0.005300  19.500000
-0.003000  19.400000
-0.001500  19.600000
-0.005300  19.300000
-0.008300  19.500000
-0.008300  19.800000
-0.008300  19.600000
-0.006800  19.800000
-0.006000  20.100000
-0.003800  19.800000
-0.000800  20.000000
-0.005300  20.000000
-0.006000  20.000000
-0.006000  20.200000
-0.006000  19.900000
-0.003800  20.500000
-0.002300  20.100000
0.001500  20.700000
0.006000  20.300000
0.009700  20.600000
0.012000  20.600000
0.011200  20.700000
0.009000  20.700000
0.008200  20.800000
0.008200  20.900000
0.005200  20.700000
0.003000  21.100000
0.000000  20.700000
-0.000800  21.100000
-0.003000  20.800000
-0.003000  21.400000
-0.000800  21.000000
-0.002300  21.200000
-0.000800  21.400000
0.000700  21.200000
-0.001500  21.500000
-0.001500  21.500000
-0.003000  21.600000
-0.001500  21.500000
0.000700  21.500000
0.001500  21.500000
0.000700  21.800000
0.000000  21.600000
-0.001500  21.900000
0.000000  21.800000
0.002200  22.000000
-0.000800  22.100000
-0.001500  22.000000
0.001500  22.300000
0.001500  22.000000
-0.002300  22.500000
-0.002300  22.200000
-0.001500  22.200000
-0.003800  22.400000
-0.003000  22.500000
-0.003000  22.400000
0.000700  22.900000
0.002200  22.500000
0.001500  22.900000
0.000700  22.800000
-0.003000  22.900000
-0.001500  22.900000
-0.000800  23.000000
-0.000800  23.400000
-0.000800  23.100000
-0.000800  23.500000
-0.001500  23.300000
-0.003000  23.400000
-0.001500  23.600000
-0.000800  23.800000
-0.000800  23.700000
0.001500  24.000000
0.003000  23.800000
0.001500  23.900000
0.001500  24.300000
0.001500  24.100000
0.000000  24.500000
-0.000800  24.100000
-0.001500  24.700000
-0.002300  24.500000
-0.001500  24.800000
0.000700  24.700000
0.000700  25.000000
-0.001500  25.200000
-0.003000  25.100000
-0.000800  25.200000
0.000700  25.200000
0.000700  25.500000
-0.000800  25.300000
-0.002300  25.800000
-0.001500  25.500000
-0.001500  26.100000
0.001500  25.800000
0.004500  26.100000
0.006000  26.100000
0.002200  26.100000
-0.001500  26.500000
0.001500  26.100000
0.005200  26.700000
0.001500  26.500000
0.000700  26.700000
0.000700  26.900000
-0.001500  26.900000
-0.001500  27.000000
-0.003800  27.200000
-0.003000  27.400000
-0.003000  27.400000
-0.002300  27.600000
0.000700  27.500000
-0.000800  28.000000
0.001500  27.600000
0.003000  28.100000
-0.000800  27.800000
-0.002300  28.300000
-0.000800  28.200000
0.000700  28.300000
-0.002300  28.500000
-0.003000  28.400000
-0.003000  28.600000
-0.003000  28.900000
0.000000  28.700000
0.003000  28.800000
0.003000  29.100000
0.001500  28.900000
0.003000  29.300000
0.003000  29.100000
0.003700  29.300000
0.002200  29.500000
-0.000800  29.400000
-0.001500  29.800000
-0.003000  29.500000
-0.001500  29.800000
-0.001500  29.900000
-0.003800  30.000000
-0.004600  30.100000
-0.004600  30.100000
-0.003000  29.900000
-0.000800  30.500000
0.003000  30.100000
0.005200  30.600000
0.005200  30.200000
0.006000  30.600000
0.005200  30.600000
0.003000  30.700000
0.002200  30.900000
0.001500  30.700000
-0.001500  31.000000
-0.004600  30.900000
-0.003800  31.100000
-0.003800  31.300000
-0.002300  31.100000
0.001500  31.300000
0.000700  31.600000
0.001500  31.400000
0.000700  31.700000
-0.000800  31.700000
0.000700  31.700000
-0.000800  32.100000
0.001500  31.900000
0.003700  32.400000
0.004500  31.900000
0.001500  32.500000
-0.001500  32.300000
-0.001500  32.500000
-0.001500  32.500000
-0.000800  32.700000
-0.003800  32.800000
-0.004600  32.800000
-0.003000  33.100000
-0.001500  33.000000
0.000700  33.300000
0.000000  33.000000
0.001500  33.700000
0.003700  33.200000
0.003000  33.700000
0.001500  33.600000
-0.001500  33.800000
-0.001500  33.900000
0.000000  33.900000
-0.000800  34.100000
-0.000800  34.100000
0.000000  34.200000
-0.001500  34.300000
-0.001500  34.600000
-0.002300  34.500000
-0.003800  34.700000
-0.006000  34.600000
-0.005300  34.800000
-0.001500  35.100000
-0.002300  34.800000
-0.001500  35.400000
0.001500  35.100000
0.000700  35.500000
0.001500  35.200000
0.000700  35.700000
-0.000800  35.500000
0.000000  35.700000
0.000700  35.700000
0.000700  36.000000
0.000700  35.800000
0.003000  36.000000
0.003700  36.100000
0.003000  36.200000
0.002200  36.400000
-0.000800  36.200000
-0.003000  36.600000
-0.001500  36.400000
0.000700  36.700000
-0.000800  36.800000
0.001500  36.900000
0.003000  37.000000
0.003000  37.000000
0.003700  37.200000
0.004500  37.100000
0.006700  37.400000
0.005200  37.200000
0.003000  37.700000
0.003000  37.400000
0.000000  37.900000
-0.003000  37.500000
-0.003000  38.000000
-0.005300  37.800000
-0.006000  38.000000
-0.003800  38.200000
-0.001500  38.100000
-0.000800  38.300000
-0.000800  38.200000
-0.000800  38.400000
-0.000800  38.400000
-0.000800  38.800000
-0.000800  38.600000
0.000700  38.900000
-0.000800  38.600000
-0.001500  39.100000
0.000700  39.000000
0.003000  39.200000
0.004500  39.200000
0.003000  39.100000
0.000700  39.600000
-0.003000  39.100000
-0.003800  39.700000
-0.003000  39.400000
0.000000  39.800000
0.000700  39.700000
0.000700  39.900000
0.000000  39.900000
-0.001500  40.100000
0.002200  40.200000
0.000700  40.100000
-0.000800  40.500000
-0.000800  40.400000
0.000700  40.700000
0.003000  40.400000
0.000700  40.900000
-0.000800  40.600000
-0.001500  40.900000
-0.001500  40.900000
-0.000800  41.100000
-0.000800  41.300000
-0.001500  41.200000
0.000700  41.400000
0.002200  41.500000
0.001500  41.500000
0.000000  41.600000
-0.000800  41.800000
0.000700  41.500000
-0.000800  42.000000
-0.002300  41.900000
-0.003000  42.100000
-0.004600  42.100000
-0.004600  42.200000
-0.001500  42.500000
0.000000  42.300000
0.001500  42.600000
0.003700  42.300000
0.001500  42.700000
0.003000  42.700000
0.001500  42.900000
-0.000800  43.000000
0.000000  43.200000
0.002200  42.900000
0.003000  43.400000
-0.000800  43.100000
-0.000800  43.500000
0.000700  43.400000
-0.000800  43.500000
-0.001500  43.600000
-0.001500  43.500000
-0.001500  43.900000
-0.005300  43.700000
-0.006800  44.100000
-0.005300  43.900000
-0.006800  44.100000
-0.006800  44.100000
-0.000800  44.400000
0.000700  44.300000
0.001500  44.600000
0.003000  44.500000
0.001500  44.600000
0.003000  44.800000
0.003700  44.700000
0.003000  45.200000
0.003700  44.800000
0.004500  45.300000
0.003000  45.100000
0.001500  45.400000
0.001500  45.400000
0.002200  45.500000
0.003000  45.600000
0.003000  45.700000
0.003000  45.600000
-0.000800  45.500000
0.000000  45.900000
-0.000800  45.600000
-0.002300  46.100000
-0.002300  45.900000
-0.004600  46.300000
-0.004600  46.200000
-0.005300  46.300000
-0.003000  46.700000
-0.001500  46.400000
-0.001500  46.800000
0.001500  46.700000
0.000700  46.900000
0.000700  47.100000
0.000700  47.100000
-0.000800  47.000000
-0.000800  47.400000
-0.001500  47.200000
-0.000800  47.600000
0.003000  47.600000
0.003000  47.500000
0.004500  48.100000
0.003700  47.600000
0.004500  48.100000
0.003700  47.900000
0.000700  48.300000
0.001500  48.200000
0.003700  48.400000
0.003700  48.400000
0.003000  48.600000
-0.000800  48.700000
0.000000  48.800000
0.000000  48.800000
-0.001500  48.900000
-0.002300  49.200000
-0.001500  49.000000
-0.001500  49.400000
-0.000800  49.200000
-0.000800  49.600000
-0.003000  49.600000
-0.001500  49.600000
-0.003000  49.900000
-0.005300  49.600000
-0.005300  50.100000
-0.004600  50.000000
-0.004600  50.300000
-0.004600  50.100000
-0.003000  50.400000
-0.001500  50.200000
-0.000800  50.800000
0.000700  50.300000
0.000700  50.900000
0.000700  50.500000
0.000000  51.100000
0.000700  51.000000
0.001500  51.100000
0.000700  51.300000
-0.004600  51.300000
-0.003800  51.500000
-0.001500  51.500000
-0.002300  51.600000
-0.001500  51.500000
-0.001500  51.700000
-0.000800  51.800000
-0.000800  52.100000
0.002200  51.900000
0.001500  52.100000
0.001500  52.200000
0.001500  52.100000
0.000700  52.600000
0.003000  52.300000
0.000700  52.700000
0.000000  52.400000
0.001500  52.900000
0.003000  52.700000
0.001500  52.900000
-0.001500  53.000000
-0.000800  53.000000
-0.000800  53.000000
-0.001500  53.300000
0.000700  53.400000
0.001500  53.100000
0.001500  53.600000
-0.000800  53.400000
0.000700  53.800000
0.001500  53.500000
0.001500  53.900000
0.004500  53.700000
0.004500  54.000000
0.005200  54.000000
0.003700  53.900000
0.000700  54.400000
0.000700  54.200000
0.000700  54.200000
0.001500  54.500000
0.001500  54.700000
0.000700  54.400000
-0.000800  54.800000
-0.001500  54.800000
0.000000  55.000000
0.000000  55.000000
-0.001500  55.000000
-0.003000  55.300000
-0.003000  55.000000
-0.000800  55.600000
-0.001500  55.200000
-0.000800  55.800000
0.000000  55.500000
0.000000  55.700000
0.000000  55.900000
0.000000  55.800000
-0.000800  55.700000
-0.001500  56.200000
-0.002300  56.000000
-0.001500  56.300000
0.001500  56.300000
0.003700  56.500000
0.001500  56.500000
0.000700  56.400000
-0.000800  56.900000
-0.001500  56.700000
-0.002300  57.100000
-0.004600  56.800000
-0.001500  57.100000
0.000700  57.200000
-0.000800  57.200000
0.000700  57.300000
0.000000  57.600000
-0.000800  57.800000
0.000000  57.600000
-0.000800  58.000000
-0.001500  57.600000
-0.000800  58.200000
0.000700  58.000000
0.003000  58.400000
0.000700  58.000000
-0.001500  58.300000
-0.001500  58.500000
-0.000800  58.400000
-0.000800  58.600000
-0.001500  58.600000
-0.001500  58.800000
-0.001500  58.900000
-0.003000  59.100000
-0.002300  58.800000
-0.001500  59.500000
0.002200  59.100000
0.004500  59.500000
0.005200  59.400000
0.004500  59.600000
0.001500  59.800000
0.000700  59.700000
0.000700  60.200000
-0.001500  59.800000
-0.003800  60.300000
-0.003000  60.300000
-0.002300  60.300000
-0.000800  60.200000
-0.001500  60.400000
-0.001500  60.500000
0.001500  60.600000
0.002200  60.700000
0.003000  60.700000
0.002200  61.000000
0.000700  60.800000
0.001500  61.200000
0.000000  60.900000
-0.003000  61.500000
-0.003000  61.100000
-0.003000  61.400000
-0.003000  61.600000
-0.003000  61.600000
-0.001500  61.500000
0.000000  61.900000
0.000700  61.800000
-0.003000  62.000000
-0.004600  62.000000
-0.001500  62.000000
0.000700  62.300000
-0.000800  62.100000
-0.002300  62.400000
-0.003000  62.400000
-0.002300  62.500000
-0.002300  62.800000
-0.002300  62.800000
-0.001500  62.900000
-0.000800  62.700000
-0.000800  63.100000
0.000700  62.900000
0.001500  63.100000
0.001500  63.300000
0.002200  63.500000
0.002200  63.100000
0.002200  63.700000
0.005200  63.300000
0.005200  63.900000
0.004500  63.400000
0.003000  63.600000
0.003000  63.900000
0.000700  63.800000
-0.001500  64.000000
-0.001500  64.000000
-0.000800  64.100000
-0.001500  64.300000
-0.003000  64.300000
-0.003000  64.400000
-0.002300  64.400000
-0.002300  64.300000
-0.000800  64.800000
-0.000800  64.600000
0.001500  64.800000
0.004500  64.800000
0.003700  64.900000
0.005200  65.200000
0.004500  64.900000
0.001500  65.400000
0.000000  64.900000
0.000700  65.500000
0.002200  65.300000
0.002200  65.400000
0.001500  65.600000
0.001500  65.600000
0.001500  65.700000
-0.000800  65.600000
-0.000800  66.000000
0.000700  65.700000
0.000000  66.200000
0.000700  65.800000
-0.000800  66.200000
-0.000800  66.000000
-0.000800  66.400000
-0.003000  66.300000
-0.001500  66.300000
-0.000800  66.600000
0.000700  66.500000
0.000000  66.600000
-0.001500  66.800000
-0.001500  66.700000
-0.000800  66.900000
-0.002300  67.100000
-0.001500  66.800000
0.000700  67.200000
0.000700  67.000000
0.000000  67.400000
0.000700  67.300000
0.000700  67.200000
0.001500  67.600000
0.001500  67.200000
0.000700  67.700000
0.000700  67.500000
0.000000  67.800000
-0.000800  67.800000
0.000000  67.800000
-0.002300  67.900000
-0.003000  68.000000
-0.000800  67.800000
0.001500  68.200000
0.001500  68.200000
0.004500  68.200000
0.004500  68.300000
0.003000  68.300000
0.001500  68.500000
0.001500  68.500000
0.001500  68.600000
0.003000  68.800000
0.003700  68.700000
0.001500  69.000000
0.000700  68.800000
-0.001500  69.200000
-0.001500  68.900000
0.000000  69.100000
-0.000800  68.900000
-0.002300  69.400000
-0.004600  69.100000
-0.003800  69.600000
-0.004600  69.300000
-0.005300  69.600000
-0.005300  69.400000
-0.005300  69.500000
-0.003800  69.700000
-0.003000  69.700000
-0.002300  69.900000
-0.001500  69.800000
-0.003000  70.000000
-0.005300  70.100000
-0.004600  70.000000
-0.003800  70.000000
-0.003000  70.300000
0.000000  70.200000
0.001500  70.300000
0.004500  70.400000
0.008200  70.300000
0.009000  70.600000
0.007500  70.400000
0.004500  70.900000
0.004500  70.400000
0.005200  70.900000
0.002200  70.700000
0.000700  70.800000
0.001500  70.900000
-0.000800  71.000000
-0.001500  71.100000
-0.001500  71.000000
-0.003800  71.200000
-0.003800  71.100000
-0.000800  71.500000
-0.000800  71.200000
-0.001500  71.800000
-0.003000  71.400000
-0.005300  71.700000
-0.006000  71.600000
-0.005300  71.700000
-0.003800  71.900000
-0.003000  71.800000
-0.001500  72.100000
-0.000800  71.900000
0.001500  72.000000
0.001500  72.100000
0.003700  72.200000
0.006700  72.100000
0.003700  72.500000
0.003000  72.400000
0.003700  72.600000
0.003700  72.600000
0.000700  72.500000
-0.000800  72.700000
-0.003000  72.500000
-0.001500  72.900000
-0.000800  72.700000
-0.000800  73.000000
0.003700  72.900000
0.003000  73.100000
0.001500  73.300000
0.000700  73.300000
-0.000800  73.200000
-0.000800  73.500000
-0.000800  73.300000
-0.002300  73.400000
-0.000800  73.500000
0.002200  73.300000
-0.000800  73.800000
-0.000800  73.600000
0.000000  73.800000
-0.001500  73.800000
-0.002300  73.800000
-0.000800  74.100000
-0.000800  73.800000
-0.003000  74.100000
-0.000800  74.100000
-0.001500  74.200000
-0.003000  74.200000
-0.001500  74.600000
-0.001500  74.200000
-0.001500  74.700000
-0.000800  74.300000
-0.000800  74.800000
-0.000800  74.500000
0.000700  74.800000
-0.001500  74.900000
-0.001500  74.700000
-0.001500  75.000000
-0.000800  74.700000
0.000000  75.000000
0.000000  75.100000
0.003000  75.000000
0.005200  75.200000
0.006000  75.300000
0.004500  74.900000
0.003000  75.400000
0.000700  75.100000
0.000700  75.300000
0.003000  75.300000
0.000700  75.200000
0.000700  75.700000
0.000700  75.200000
0.000700  75.600000
0.000700  75.300000
-0.001500  75.600000
-0.005300  75.600000
-0.006000  75.600000
-0.004600  75.700000
-0.003000  75.700000
-0.002300  75.900000
0.000700  75.800000
0.004500  76.200000
0.006000  75.700000
0.006700  76.200000
0.008200  76.000000
0.005200  76.300000
0.005200  76.100000
0.005200  76.300000
0.004500  76.300000
0.003000  76.200000
0.000000  76.600000
-0.000800  76.300000
-0.003800  76.400000
-0.003000  76.700000
-0.000800  76.600000
-0.000800  76.500000
-0.000800  76.900000
-0.001500  76.600000
-0.001500  76.800000
-0.001500  76.800000
0.000000  76.700000
-0.000800  77.000000
-0.005300  76.700000
-0.006800  77.000000
-0.009100  76.700000
-0.010500  77.300000
-0.006800  76.700000
-0.005300  77.100000
-0.003000  77.200000
-0.003000  77.100000
-0.001500  77.200000
-0.001500  77.300000
-0.001500  77.100000
-0.000800  77.300000
0.000700  77.300000
0.001500  77.300000
0.003000  77.600000
0.002200  77.300000
0.002200  77.600000
0.000700  77.500000
0.001500  77.500000
0.003000  77.500000
0.003000  77.500000
0.004500  77.800000
0.005200  77.700000
0.002200  77.800000
0.000700  77.800000
-0.000800  77.800000
-0.001500  77.600000
-0.002300  78.000000
-0.003000  77.700000
-0.005300  78.100000
-0.004600  77.700000
-0.003000  78.000000
-0.005300  77.900000
-0.006000  77.900000
-0.006800  78.100000
-0.007500  77.800000
-0.004600  78.300000
-0.000800  78.200000
0.001500  78.000000
0.002200  78.000000
0.004500  78.200000
0.008200  77.900000
0.008200  78.400000
0.009000  78.000000
0.008200  78.200000
0.006000  78.200000
0.004500  78.200000
0.003000  78.400000
0.005200  78.100000
0.004500  78.600000
0.003700  78.300000
-0.000800  78.400000
-0.003800  78.300000
-0.003000  78.300000
-0.003000  78.400000
-0.003000  78.500000
-0.006000  78.300000
-0.004600  78.400000
-0.003000  78.600000
-0.003000  78.300000
-0.003000  78.600000
-0.002300  78.200000
-0.001500  78.600000
-0.000800  78.300000
0.003700  78.700000
0.006700  78.500000
0.006000  78.500000
0.005200  78.700000
0.003000  78.500000
0.002200  78.600000
0.001500  78.500000
0.001500  78.700000
0.003000  78.600000
0.001500  78.700000
0.000700  78.500000
0.000000  78.700000
-0.001500  78.600000
-0.001500  78.600000
-0.000800  78.800000
-0.001500  78.600000
-0.003000  79.000000
-0.003800  78.400000
-0.004600  79.000000
-0.003000  78.500000
-0.002300  79.000000
-0.001500  78.900000
-0.000800  78.900000
0.000700  78.800000
0.003000  78.900000
0.003000  78.700000
0.003000  79.100000
0.002200  78.700000
-0.000800  78.900000
0.000700  78.900000
0.001500  78.900000
0.000700  79.000000
-0.000800  78.700000
-0.001500  79.200000
0.000700  78.900000
0.002200  78.700000
0.003000  79.000000
0.000000  79.000000
-0.002300  79.000000
-0.004600  79.000000
-0.004600  79.100000
-0.003000  79.000000
-0.005300  79.200000
-0.004600  78.800000
-0.006800  79.300000
-0.004600  78.700000
-0.001500  79.300000
0.000700  79.000000
0.003000  79.100000
0.003700  79.000000
0.006700  79.000000
0.010500  79.200000
0.010500  78.800000
0.010500  79.000000
0.010500  79.000000
0.009000  79.100000
0.006700  79.000000
0.004500  79.300000
0.000000  78.700000
-0.003800  79.100000
-0.005300  79.000000
-0.003000  79.000000
-0.003800  79.000000
-0.004600  78.900000
-0.003000  79.200000
-0.006800  78.900000
-0.009100  79.200000
-0.006800  78.700000
-0.007500  79.100000
-0.009100  79.000000
-0.006800  78.900000
-0.003800  78.900000
-0.001500  79.000000
0.000700  79.000000
0.003000  78.800000
0.003700  79.200000
0.002200  78.700000
0.003000  79.200000
0.003000  78.700000
0.003000  79.000000
0.003700  78.800000
0.005200  78.800000
0.002200  78.800000
-0.001500  78.700000
-0.004600  78.900000
-0.005300  78.700000
-0.007500  78.800000
-0.008300  78.700000
-0.007500  78.700000
-0.008300  78.700000
-0.006000  78.800000
-0.000800  78.700000
0.002200  79.000000
0.004500  78.500000
0.007500  78.800000
0.009000  78.700000
0.009000  78.700000
0.006700  78.800000
0.006000  78.700000
0.003700  79.000000
0.000700  78.700000
0.001500  78.700000
0.001500  78.700000
0.002200  78.600000
0.000700  78.600000
0.000000  78.800000
0.001500  78.400000
0.000700  78.800000
0.000700  78.500000
-0.001500  78.800000
-0.001500  78.500000
-0.002300  78.600000
-0.004600  78.800000
-0.004600  78.500000
-0.007500  78.700000
-0.006800  78.400000
-0.006000  78.700000
-0.005300  78.600000
-0.004600  78.500000
-0.000800  78.500000
0.003000  78.700000
0.006000  78.300000
0.007500  78.700000
0.008200  78.400000
0.008200  78.500000
0.004500  78.400000
0.001500  78.300000
0.000000  78.700000
-0.000800  78.200000
0.000000  78.700000
0.000700  78.300000
0.000000  78.700000
0.000700  78.500000
-0.000800  78.400000
-0.001500  78.500000
-0.003000  78.400000
-0.003000  78.500000
-0.002300  78.300000
-0.003000  78.600000
-0.002300  78.200000
-0.004600  78.500000
-0.003000  78.200000
-0.003800  78.600000
-0.002300  78.100000
0.000000  78.500000
-0.002300  78.300000
-0.002300  78.300000
0.000700  78.500000
0.000700  78.200000
-0.000800  78.300000
0.000000  78.500000
0.000000  78.400000
-0.001500  78.400000
0.000700  78.400000
0.000700  78.200000
0.000700  78.500000
0.000000  78.200000
-0.003000  78.500000
0.000000  78.200000
0.001500  78.300000
0.001500  78.300000
0.003000  78.100000
0.003700  78.400000
0.004500  78.100000
0.001500  78.500000
0.000000  78.300000
0.000700  78.200000
-0.000800  78.200000
-0.001500  78.500000
-0.001500  78.000000
-0.000800  78.400000
0.000000  78.000000
-0.000800  78.300000
0.000700  78.100000
0.000700  78.100000
-0.000800  78.300000
0.000700  78.200000
0.000000  78.200000
-0.001500  78.200000
-0.001500  78.200000
-0.000800  78.300000
0.000000  78.200000
0.001500  78.200000
-0.000800  78.100000
-0.003000  78.100000
-0.002300  78.200000
-0.000800  78.300000
0.001500  78.100000
0.000700  78.200000
0.000000  78.000000
-0.001500  78.400000
-0.000800  77.900000
0.000700  78.300000
0.000700  78.000000
0.000700  78.200000
0.001500  78.200000
0.003700  78.000000
0.003000  78.200000
0.003000  78.300000
0.003000  78.200000
0.000700  78.000000
-0.001500  78.400000
-0.005300  77.900000
-0.007500  78.300000
-0.004600  78.000000
-0.003800  78.200000
-0.004600  78.300000
-0.004600  78.200000
-0.002300  78.400000
-0.001500  78.000000
0.000000  78.600000
0.004500  78.000000
0.002200  78.300000
0.001500  78.300000
0.003000  78.200000
0.001500  78.500000
0.001500  78.400000
0.000000  78.400000
0.000700  78.300000
0.000700  78.500000
-0.000800  78.300000
0.001500  78.600000
0.003700  78.100000
0.003700  78.700000
0.005200  78.200000
0.006700  78.700000
0.006000  78.500000
0.006000  78.500000
0.005200  78.500000
0.003000  78.700000
0.001500  78.500000
-0.000800  78.700000
-0.000800  78.600000
-0.001500  78.600000
-0.003000  78.700000
-0.001500  78.500000
-0.001500  78.700000
-0.003000  78.600000
-0.003000  78.700000
-0.001500  78.900000
-0.001500  78.700000
-0.001500  78.900000
-0.001500  78.500000
-0.000800  79.000000
0.000700  78.600000
-0.000800  78.700000
-0.001500  78.900000
-0.002300  78.800000
-0.001500  78.600000
-0.000800  79.000000
-0.000800  78.700000
0.000700  79.000000
0.002200  78.700000
0.001500  78.800000
0.000700  79.000000
-0.000800  78.800000
-0.000800  79.000000
0.001500  78.700000
0.003000  78.900000
0.003000  78.800000
0.001500  78.800000
0.003700  78.900000
0.001500  78.900000
-0.000800  78.700000
-0.000800  78.900000
0.000700  78.900000
-0.000800  78.700000
-0.000800  79.000000
-0.000800  78.700000
-0.003000  79.000000
-0.002300  78.700000
-0.003000  79.200000
-0.003000  78.700000
-0.001500  79.000000
0.000700  78.800000
0.003000  78.700000
0.003000  78.800000
0.004500  78.800000
0.005200  78.800000
0.004500  78.800000
0.003000  79.000000
0.002200  78.700000
0.000700  79.000000
0.000000  78.700000
0.000700  79.000000
0.000700  78.700000
-0.000800  78.800000
-0.003000  79.000000
-0.004600  78.600000
-0.006000  79.000000
-0.005300  78.700000
-0.003800  79.000000
-0.002300  78.700000
-0.004600  78.800000
-0.005300  78.800000
-0.004600  78.800000
-0.002300  78.600000
-0.001500  78.700000
-0.003000  78.800000
-0.002300  78.500000
0.000000  78.900000
0.000000  78.500000
0.000700  78.900000
0.003000  78.400000
0.000700  78.700000
0.000700  78.500000
0.002200  78.700000
0.003000  78.700000
0.003000  78.500000
0.001500  78.600000
0.000700  78.500000
-0.001500  78.500000
-0.003000  78.700000
-0.002300  78.500000
0.000000  78.500000
0.002200  78.700000
0.004500  78.500000
0.004500  78.700000
0.003000  78.600000
0.000000  78.600000
-0.000800  78.600000
-0.000800  78.400000
-0.001500  78.700000
-0.000800  78.400000
-0.003000  78.600000
-0.003800  78.600000
-0.003000  78.500000
-0.000800  78.400000
0.000700  78.700000
0.000700  78.200000
-0.001500  78.700000
-0.000800  78.400000
0.000700  78.700000
0.000000  78.500000
0.000700  78.700000
0.000000  78.700000
-0.000800  78.400000
-0.001500  78.600000
-0.003800  78.500000
-0.005300  78.400000
-0.003800  78.500000
-0.001500  78.700000
0.000000  78.500000
0.000700  78.600000
0.001500  78.500000
0.003000  78.600000
0.001500  78.500000
-0.003000  78.500000
-0.003000  78.700000
0.000000  78.300000
0.001500  78.700000
0.003700  78.400000
0.003000  78.700000
0.000700  78.500000
-0.000800  78.700000
0.000000  78.700000
0.003700  78.500000
0.005200  78.500000
0.004500  78.600000
0.003000  78.500000
0.002200  78.300000
0.002200  78.800000
0.000700  78.300000
-0.000800  78.800000
-0.003000  78.400000
-0.002300  78.700000
-0.000800  78.700000
0.000000  78.700000
-0.001500  78.700000
-0.001500  78.500000
-0.001500  78.800000
-0.002300  78.500000
0.000700  78.700000
0.000700  78.700000
-0.000800  78.600000
-0.000800  78.700000
0.000000  78.700000
0.000000  78.600000
0.000000  78.700000
-0.000800  78.600000
-0.002300  78.700000
-0.002300  78.800000
-0.003000  78.400000
-0.003000  78.800000
-0.001500  78.500000
-0.001500  78.800000
0.000700  78.300000
0.001500  78.700000
0.000700  78.600000
0.001500  78.500000
0.002200  78.700000
0.004500  78.900000
0.003000  78.600000
0.001500  78.700000
0.003000  78.600000
0.000700  78.600000
-0.001500  78.700000
-0.000800  78.400000
0.000700  78.800000
0.000000  78.600000
-0.001500  78.600000
-0.002300  78.700000
-0.001500  78.500000
-0.002300  78.800000
-0.003000  78.700000
-0.003800  78.700000
-0.003800  78.600000
-0.003800  78.700000
-0.002300  78.400000
-0.001500  78.700000
-0.002300  78.300000
-0.001500  78.900000
0.000700  78.500000
0.003000  78.700000
0.004500  78.600000
0.006000  78.700000
0.003000  78.700000
0.003000  78.500000
0.004500  78.700000
0.004500  78.500000
0.003000  78.500000
0.000000  78.600000
-0.000800  78.500000
-0.002300  78.400000
-0.002300  78.800000
-0.001500  78.500000
-0.000800  78.700000
0.000700  78.500000
0.000700  78.500000
0.001500  78.700000
0.000000  78.300000
-0.001500  78.800000
-0.001500  78.300000
-0.000800  78.700000
-0.000800  78.500000
-0.000800  78.500000
0.001500  78.500000
0.001500  78.700000
0.001500  78.500000
-0.000800  78.500000
0.000700  78.800000
0.004500  78.400000
0.003000  78.800000
0.000700  78.300000
0.000000  78.700000
0.001500  78.500000
0.000700  78.600000
0.003000  78.600000
0.004500  78.600000
0.001500  78.700000
-0.000800  78.300000
-0.002300  78.700000
-0.003000  78.600000
-0.003000  78.700000
-0.003000  78.600000
-0.003000  78.700000
-0.003800  78.500000
-0.003000  78.700000
-0.003000  78.700000
-0.003800  78.500000
-0.002300  78.800000
-0.002300  78.300000
-0.001500  78.900000
-0.001500  78.400000
-0.003000  78.700000
-0.003000  78.500000
-0.002300  78.700000
-0.000800  78.600000
0.000000  78.700000
0.002200  78.600000
0.000700  78.700000
0.001500  78.500000
0.003700  78.700000
0.002200  78.700000
0.002200  78.500000
0.003000  78.800000
0.003700  78.400000
0.004500  78.800000
0.004500  78.500000
0.003000  78.600000
0.002200  78.700000
0.001500  78.500000
0.000700  78.800000
0.002200  78.700000
0.003700  78.700000
0.003000  78.600000
0.000000  78.700000
-0.000800  78.600000
-0.000800  78.800000
-0.001500  78.500000
-0.000800  78.900000
0.000700  78.500000
0.000700  78.800000
0.000000  78.500000
-0.000800  78.700000
0.000000  78.700000
0.003000  78.600000
0.001500  78.700000
0.001500  78.400000
0.001500  78.600000
0.000700  78.700000
0.000700  78.600000
0.000700  78.500000
-0.001500  78.900000
-0.003800  78.500000
-0.003000  78.800000
-0.005300  78.400000
-0.005300  78.700000
-0.004600  78.600000
-0.003800  78.500000
-0.002300  78.700000
0.001500  78.500000
0.003000  78.900000
0.002200  78.400000
0.001500  78.900000
0.000700  78.700000
-0.000800  78.700000
-0.002300  78.600000
-0.001500  78.700000
-0.000800  78.700000
-0.001500  78.500000
-0.003000  78.700000
-0.003000  78.400000
-0.004600  78.700000
-0.005300  78.400000
-0.004600  78.800000
-0.004600  78.400000
-0.003800  78.700000
-0.005300  78.600000
-0.005300  78.500000
-0.003000  78.700000
-0.000800  78.600000
0.001500  78.700000
0.002200  78.700000
0.002200  78.700000
0.000700  78.400000
0.001500  78.700000
0.003000  78.400000
0.005200  78.700000
0.005200  78.600000
0.006700  78.400000
0.006000  78.700000
0.003000  78.300000
0.003000  78.700000
0.001500  78.400000
0.001500  78.700000
0.000700  78.400000
0.001500  78.600000
0.001500  78.500000
-0.001500  78.500000
0.000000  78.500000
-0.002300  78.600000
-0.003800  78.400000
-0.003800  78.500000
-0.001500  78.600000
-0.003000  78.500000
-0.002300  78.800000
0.000000  78.400000
-0.001500  78.700000
0.000700  78.500000
0.003700  78.700000
0.003700  78.600000
0.003000  78.500000
0.003700  78.600000
0.003000  78.700000
0.001500  78.600000
0.002200  78.700000
0.001500  78.700000
0.001500  78.400000
0.000700  78.800000
0.000700  78.400000
-0.000800  78.700000
0.000000  78.300000
0.001500  78.600000
0.000000  78.700000
-0.000800  78.600000
-0.001500  78.700000
-0.000800  78.500000
0.001500  78.700000
0.000000  78.700000
0.000000  78.500000
0.000700  78.700000
-0.000800  78.700000
-0.001500  78.400000
0.000000  78.700000
0.001500  78.400000
-0.000800  78.600000
-0.001500  78.600000
-0.002300  78.400000
-0.003000  78.900000
-0.005300  78.500000
-0.006000  78.800000
-0.004600  78.300000
-0.002300  78.700000
-0.000800  78.700000
0.000700  78.600000
0.002200  78.700000
0.000700  78.600000
0.000000  78.500000
0.000700  78.600000
0.000700  78.700000
-0.002300  78.400000
-0.004600  78.800000
0.000000  78.400000
0.001500  78.800000
0.001500  78.500000
0.003000  78.800000
0.003000  78.600000
0.000700  78.600000
0.000700  78.700000
-0.000800  78.500000
-0.000800  78.700000
0.001500  78.700000
-0.000800  78.700000
-0.002300  78.700000
-0.001500  78.800000
0.000000  78.500000
-0.000800  78.900000
-0.001500  78.600000
-0.002300  78.700000
-0.001500  78.700000
-0.000800  78.500000
-0.000800  78.900000
0.000700  78.300000
0.000700  78.800000
0.002200  78.500000
0.001500  78.700000
0.003000  78.600000
0.003700  78.700000
0.001500  78.600000
0.000000  78.800000
-0.000800  78.400000
0.001500  78.800000
0.001500  78.500000
0.001500  78.700000
0.001500  78.700000
0.000700  78.600000
0.001500  78.700000
0.004500  78.500000
0.001500  78.800000
0.002200  78.600000
0.003000  78.700000
0.000700  78.800000
-0.001500  78.700000
-0.001500  78.700000
-0.000800  78.700000
-0.001500  78.500000
-0.001500  78.600000
-0.001500  78.700000
-0.001500  78.500000
-0.001500  78.900000
-0.003000  78.500000
-0.003800  78.800000
-0.003000  78.500000
-0.003800  78.800000
-0.001500  78.700000
-0.003000  78.600000
-0.003800  78.700000
-0.001500  78.600000
-0.000800  78.700000
-0.001500  78.800000
0.000700  78.700000
0.000000  78.600000
-0.000800  79.000000
0.000700  78.600000
-0.000800  78.900000
0.000700  78.500000
0.001500  78.700000
0.004500  78.600000
0.006000  78.700000
0.004500  78.800000
0.003000  78.600000
0.002200  78.900000
0.002200  78.400000
0.000700  78.700000
0.000000  78.700000
-0.003000  78.700000
-0.004600  78.800000
-0.006000  78.800000
-0.006800  78.700000
-0.005300  78.700000
-0.004600  78.800000
-0.004600  78.700000
-0.003800  79.000000
-0.002300  78.500000
-0.002300  79.000000
-0.001500  78.600000
0.003000  78.900000
0.002200  78.500000
0.002200  78.800000
0.004500  78.700000
0.005200  78.700000
0.003700  78.800000
0.003700  78.700000
0.004500  78.700000
0.002200  78.700000
0.001500  78.800000
-0.001500  78.600000
-0.001500  78.900000
-0.000800  78.600000
0.001500  78.700000
0.000000  78.700000
-0.002300  78.700000
-0.001500  78.700000
-0.004600  78.500000
-0.001500  79.000000
0.000000  78.700000
0.000700  78.700000
0.000700  78.700000
0.000700  78.700000
0.002200  78.500000
-0.000800  78.900000
0.000700  78.500000
0.001500  78.800000
0.000700  78.700000
0.000700  78.700000
0.000700  78.700000
-0.000800  78.500000
-0.004600  78.800000
-0.003800  78.600000
-0.002300  78.700000
-0.002300  78.800000
0.002200  78.500000
0.003700  78.700000
0.001500  78.700000
0.001500  78.700000
0.003700  78.700000
0.005200  78.600000
0.006700  78.600000
0.005200  78.900000
0.005200  78.500000
0.003000  78.900000
-0.001500  78.500000
-0.003000  78.800000
-0.003800  78.500000
-0.004600  78.700000
-0.006000  78.700000
-0.006000  78.600000
-0.002300  78.700000
-0.001500  78.700000
-0.002300  78.700000
-0.001500  78.600000
-0.003000  78.900000
-0.003800  78.500000
-0.001500  78.900000
0.000700  78.500000
0.001500  78.700000
0.002200  78.500000
0.003000  78.600000
0.006700  78.700000
0.009000  78.500000
0.010500  78.900000
0.009000  78.400000
0.004500  78.900000
0.001500  78.700000
-0.000800  78.600000
-0.003800  78.700000
-0.004600  78.600000
-0.003000  78.600000
0.000000  78.700000
0.000700  78.600000
0.000700  78.600000
0.000700  78.700000
0.000700  78.500000
0.001500  78.900000
0.000700  78.500000
-0.000800  78.800000
-0.001500  78.400000
-0.000800  78.700000
-0.003000  78.500000
-0.005300  78.500000
-0.005300  78.700000
-0.005300  78.600000
-0.007500  78.600000
-0.010500  78.600000
-0.012000  78.700000
-0.012000  78.700000
-0.010500  78.900000
-0.006800  78.500000
-0.000800  78.600000
0.002200  78.600000
0.003000  78.500000
0.005200  78.700000
0.008200  78.500000
0.008200  79.000000
0.011200  78.400000
0.010500  78.600000
0.006700  78.700000
0.005200  78.700000
0.003700  78.600000
0.000000  78.700000
-0.002300  78.300000
-0.003000  78.900000
-0.000800  78.500000
-0.001500  78.700000
-0.001500  78.700000
-0.001500  78.400000
-0.003000  78.700000
-0.001500  78.400000
-0.000800  78.600000
-0.003000  78.500000
-0.005300  78.500000
-0.004600  78.700000
-0.005300  78.600000
-0.006000  78.600000
-0.004600  78.700000
-0.001500  78.500000
0.000000  78.500000
0.001500  78.700000
0.005200  78.300000
0.009000  78.700000
0.008200  78.300000
0.005200  78.700000
0.005200  78.500000
0.003700  78.700000
0.003000  78.600000
0.001500  78.500000
-0.001500  78.700000
-0.003000  78.600000
-0.004600  78.700000
-0.005300  78.600000
-0.003800  78.700000
-0.003000  78.400000
-0.003000  78.700000
-0.002300  78.500000
-0.000800  78.700000
0.000700  78.600000
-0.000800  78.600000
0.000700  78.800000
0.000700  78.300000
0.001500  78.700000
0.003000  78.400000
0.000000  79.000000
0.000700  78.600000
0.003000  78.500000
0.003700  78.700000
0.002200  78.600000
0.000700  78.700000
0.002200  78.500000
0.001500  78.700000
-0.002300  78.300000
-0.005300  78.700000
-0.006000  78.400000
-0.008300  78.900000
-0.009100  78.500000
-0.008300  78.600000
-0.006800  78.700000
-0.004600  78.400000
-0.003000  78.800000
-0.000800  78.500000
0.003000  78.700000
0.006000  78.600000
0.006700  78.600000
0.004500  78.600000
0.005200  78.800000
0.009000  78.400000
0.006700  78.700000
0.004500  78.600000
0.004500  78.500000
0.003700  78.800000
0.004500  78.500000
0.003700  79.000000
0.003000  78.500000
0.001500  78.800000
0.001500  78.600000
0.000000  78.600000
0.000700  78.600000
0.001500  78.700000
-0.000800  78.700000
-0.003000  78.900000
-0.004600  78.700000
-0.001500  78.600000
-0.000800  78.700000
-0.000800  78.400000
-0.001500  78.900000
-0.001500  78.600000
-0.003000  78.700000
-0.003000  78.700000
0.000000  78.600000
0.000700  78.900000
0.001500  78.500000
0.001500  78.800000
0.002200  78.700000
0.005200  78.600000
0.007500  78.700000
0.005200  78.700000
0.002200  78.500000
0.001500  79.000000
0.000700  78.500000
-0.002300  78.700000
-0.003000  78.600000
-0.003000  78.900000
0.000000  78.900000
0.000000  78.600000
-0.000800  79.000000
0.001500  78.700000
0.002200  78.800000
0.000000  79.000000
-0.004600  78.700000
-0.006000  78.700000
-0.004600  78.700000
-0.004600  78.900000
-0.004600  78.700000
-0.003000  79.200000
-0.003800  78.600000
-0.004600  78.900000
-0.004600  78.700000
-0.003800  78.800000
-0.004600  79.000000
-0.003000  78.700000
0.001500  78.800000
0.003000  78.700000
0.000000  78.700000
0.000000  78.900000
0.000700  78.700000
0.001500  78.800000
0.003000  78.700000
0.001500  78.800000
0.001500  78.700000
0.002200  78.900000
0.003000  78.500000
0.003000  78.800000
0.003700  78.800000
0.003000  78.700000
0.002200  78.700000
0.000700  78.600000
0.002200  78.900000
0.003000  78.700000
0.003000  78.700000
0.001500  78.900000
-0.000800  78.700000
-0.000800  78.700000
-0.002300  78.600000
-0.004600  78.900000
-0.003000  78.500000
-0.004600  79.000000
-0.005300  78.500000
-0.003000  78.800000
-0.001500  78.600000
-0.001500  78.700000
0.000000  78.700000
-0.000800  78.500000
-0.001500  78.900000
-0.003000  78.500000
-0.003000  78.500000
-0.001500  78.800000
-0.003800  78.500000
-0.004600  78.700000
-0.003800  78.600000
-0.001500  78.700000
0.001500  78.300000
0.001500  78.800000
0.002200  78.400000
0.001500  78.800000
0.001500  78.300000
0.001500  78.600000
0.003000  78.500000
0.004500  78.300000
0.004500  78.700000
0.001500  78.300000
0.001500  78.500000
0.004500  78.600000
0.004500  78.400000
0.005200  78.400000
0.004500  78.300000
0.003000  78.500000
0.002200  78.300000
0.001500  78.500000
0.002200  78.200000
0.003000  78.500000
0.003000  78.200000
-0.000800  78.300000
-0.002300  78.300000
-0.004600  78.200000
-0.005300  78.400000
-0.003000  78.200000
-0.003800  78.200000
-0.005300  78.200000
-0.003000  78.100000
-0.003000  78.000000
-0.005300  78.200000
-0.006000  78.100000
-0.005300  77.900000
-0.005300  78.000000
-0.002300  77.700000
0.000700  78.100000
0.001500  77.600000
0.003000  77.900000
0.003700  77.800000
0.003000  77.700000
0.003000  77.800000
0.003000  77.700000
0.002200  77.900000
0.003000  77.600000
0.003000  77.700000
0.001500  77.600000
0.003000  77.700000
0.003000  77.500000
0.002200  77.500000
0.003000  77.600000
0.000700  77.200000
0.000700  77.700000
0.001500  77.100000
0.001500  77.400000
0.000000  77.100000
-0.000800  77.300000
-0.000800  77.300000
-0.001500  77.100000
-0.001500  77.200000
-0.000800  77.200000
-0.001500  77.000000
-0.000800  76.900000
-0.001500  77.000000
0.000000  76.700000
0.000000  77.000000
-0.000800  76.800000
-0.000800  76.800000
-0.003000  76.900000
-0.003000  76.500000
-0.000800  76.900000
-0.002300  76.300000
-0.003000  76.800000
-0.003000  76.400000
-0.004600  76.400000
-0.000800  76.600000
0.003000  76.600000
0.001500  76.200000
0.001500  76.400000
0.002200  76.300000
0.001500  76.000000
0.002200  76.500000
0.003000  76.100000
0.001500  76.000000
-0.000800  76.200000
-0.001500  75.800000
0.000000  76.200000
0.000700  75.900000
0.001500  76.200000
0.000000  75.900000
-0.000800  76.000000
0.000700  75.800000
-0.000800  75.700000
-0.001500  75.800000
-0.002300  75.600000
0.000000  75.600000
0.000000  75.400000
-0.000800  75.600000
-0.000800  75.300000
0.000000  75.500000
0.000000  75.200000
0.000700  75.300000
0.003000  75.400000
0.001500  75.000000
0.002200  75.300000
0.003000  74.800000
0.001500  75.200000
0.001500  74.800000
0.000700  75.000000
-0.000800  74.700000
-0.000800  74.800000
-0.001500  74.800000
-0.002300  74.500000
-0.003800  74.900000
-0.003000  74.400000
-0.004600  74.700000
-0.003000  74.400000
-0.001500  74.500000
-0.003000  74.500000
-0.002300  74.200000
-0.001500  74.500000
-0.002300  74.000000
-0.003000  74.300000
-0.001500  74.100000
-0.002300  74.100000
-0.002300  74.100000
0.000700  74.000000
0.000000  73.700000
-0.000800  73.600000
0.001500  74.000000
0.003000  73.500000
0.003000  73.800000
0.000700  73.300000
0.000700  73.600000
-0.000800  73.400000
0.000000  73.300000
0.001500  73.400000
-0.001500  73.000000
-0.001500  73.500000
-0.005300  73.000000
-0.006800  73.000000
-0.006000  73.100000
-0.006800  73.000000
-0.001500  72.900000
0.000000  72.800000
-0.000800  72.900000
-0.000800  72.400000
-0.000800  72.800000
-0.001500  72.300000
-0.000800  72.700000
0.001500  72.400000
0.000700  72.500000
0.002200  72.400000
0.003000  72.000000
0.001500  72.300000
0.001500  71.900000
0.003000  72.100000
0.004500  72.000000
0.004500  71.900000
0.004500  71.600000
0.006000  71.900000
0.005200  71.600000
0.001500  71.500000
0.000700  71.500000
0.000700  71.200000
0.000700  71.600000
0.000700  71.000000
0.000700  71.400000
0.000000  71.000000
-0.001500  71.100000
-0.000800  71.100000
-0.000800  70.800000
-0.001500  70.900000
0.000700  70.700000
0.000700  70.600000
0.000000  70.600000
-0.001500  70.600000
-0.002300  70.300000
0.000700  70.500000
0.001500  70.300000
0.000000  70.200000
-0.001500  70.400000
0.001500  70.000000
0.003700  70.200000
0.004500  69.700000
0.005200  70.000000
0.005200  69.700000
0.004500  69.700000
0.001500  69.600000
-0.002300  69.700000
-0.004600  69.600000
-0.003000  69.600000
-0.001500  69.300000
-0.000800  69.300000
-0.000800  69.300000
-0.003000  69.000000
-0.005300  68.900000
-0.008300  68.900000
-0.006800  68.700000
-0.004600  69.000000
-0.001500  68.500000
-0.001500  69.100000
0.001500  68.400000
0.003000  68.500000
0.003000  68.500000
0.003000  68.300000
0.003000  68.300000
0.004500  68.400000
0.001500  68.100000
0.000700  68.000000
0.000700  68.100000
0.001500  67.800000
0.001500  67.900000
0.000700  67.800000
0.000700  67.600000
0.000700  67.900000
0.000700  67.500000
0.000000  67.800000
0.000700  67.200000
0.000700  67.300000
0.000700  67.200000
-0.000800  67.200000
-0.003000  67.100000
-0.003000  67.100000
-0.003000  66.600000
-0.002300  66.900000
0.000000  66.700000
0.001500  66.600000
0.000700  66.800000
0.001500  66.400000
0.003000  66.600000
0.002200  66.400000
0.002200  66.300000
0.001500  66.300000
-0.000800  65.800000
-0.002300  66.100000
-0.000800  66.000000
-0.000800  65.800000
0.001500  65.700000
0.003000  65.900000
0.000700  65.500000
0.001500  65.700000
-0.000800  65.400000
-0.000800  65.600000
0.000700  65.200000
-0.001500  65.000000
-0.001500  65.200000
-0.001500  64.800000
-0.003000  65.000000
-0.001500  64.800000
-0.003000  64.800000
-0.003000  64.700000
-0.000800  64.500000
-0.003000  64.600000
-0.004600  64.500000
-0.003000  64.300000
-0.003000  64.300000
-0.001500  64.200000
-0.001500  63.900000
0.000700  64.200000
0.000700  63.600000
0.000700  64.000000
0.001500  63.400000
0.001500  63.800000
0.000700  63.400000
-0.003000  63.500000
-0.001500  63.300000
0.000700  63.100000
-0.000800  63.000000
-0.001500  63.000000
-0.000800  63.000000
-0.000800  62.700000
0.001500  63.000000
0.003000  62.400000
0.002200  62.800000
0.002200  62.100000
0.000700  62.500000
0.001500  62.100000
0.000700  62.200000
0.002200  62.200000
0.002200  61.900000
0.002200  62.200000
0.006000  61.600000
0.006700  61.900000
0.005200  61.800000
0.003000  61.700000
0.003700  61.600000
0.003700  61.700000
0.002200  61.500000
0.001500  61.400000
0.000000  61.500000
0.000700  61.100000
-0.000800  61.300000
-0.003000  61.000000
-0.003000  61.200000
-0.003000  60.600000
-0.000800  61.000000
0.001500  60.500000
0.001500  60.700000
0.000000  60.500000
0.001500  60.500000
0.000000  60.300000
0.001500  60.300000
0.003700  60.100000
0.003000  59.900000
0.000700  60.000000
-0.003000  59.600000
-0.003000  59.900000
-0.002300  59.600000
-0.005300  59.400000
-0.007500  59.500000
-0.012000  59.200000
-0.015800  59.400000
-0.009100  59.000000
-0.002300  59.200000
0.000700  58.800000
0.004500  58.800000
0.005200  58.600000
0.005200  58.500000
0.006700  58.200000
0.005200  58.700000
0.003700  57.900000
0.003000  58.400000
0.001500  57.900000
0.000700  58.000000
0.002200  58.000000
0.004500  57.700000
0.004500  57.800000
0.002200  57.600000
0.000700  57.600000
0.000700  57.600000
-0.000800  57.400000
-0.000800  57.400000
0.000700  57.400000
-0.002300  57.200000
-0.002300  57.200000
-0.003000  57.300000
-0.004600  56.800000
-0.003000  57.300000
-0.001500  56.800000
-0.000800  57.000000
-0.000800  56.700000
0.000700  56.800000
0.001500  56.700000
0.003000  56.500000
0.003000  56.700000
0.001500  56.200000
0.001500  56.400000
-0.000800  56.200000
-0.003000  56.100000
-0.003000  55.900000
-0.001500  56.000000
-0.002300  55.700000
-0.005300  55.600000
-0.007500  55.600000
-0.007500  55.300000
-0.005300  55.600000
-0.003800  55.000000
0.000700  55.300000
0.001500  54.800000
0.003000  55.200000
0.004500  54.600000
0.000700  54.700000
-0.000800  54.500000
-0.003000  54.500000
-0.000800  54.400000
0.001500  54.300000
0.000000  54.400000
0.003000  53.900000
0.001500  54.200000
0.001500  53.600000
0.001500  54.000000
0.001500  53.600000
0.001500  53.600000
0.000700  53.500000
-0.001500  53.300000
-0.003000  53.500000
-0.004600  53.100000
-0.004600  53.200000
-0.004600  53.100000
-0.008300  53.100000
-0.008300  52.900000
-0.004600  52.700000
-0.001500  52.600000
0.000000  52.600000
-0.000800  52.400000
0.000700  52.400000
0.005200  52.400000
0.007500  51.900000
0.008200  52.400000
0.008200  51.800000
0.012000  52.000000
0.012000  51.800000
0.008200  52.100000
0.005200  52.000000
0.006000  51.700000
0.004500  51.600000
0.000700  51.700000
0.000000  51.500000
-0.001500  51.600000
-0.003000  51.600000
-0.003000  51.200000
-0.004600  51.300000
-0.006000  51.100000
-0.005300  51.000000
-0.004600  51.100000
-0.007500  50.800000
-0.008300  51.000000
-0.006800  50.600000
-0.004600  51.000000
0.000000  50.400000
0.001500  50.500000
-0.001500  50.500000
0.000700  50.300000
0.003000  50.000000
0.001500  50.400000
-0.001500  49.900000
-0.003000  49.900000
-0.001500  49.900000
0.000700  49.600000
0.001500  49.700000
0.003000  49.400000
0.001500  49.800000
0.000000  49.200000
-0.003000  49.400000
-0.003000  49.200000
-0.002300  49.000000
-0.004600  49.000000
-0.004600  48.900000
-0.003000  48.900000
-0.003800  48.700000
-0.003000  48.700000
0.001500  48.400000
0.003000  48.700000
0.005200  48.100000
0.006700  48.600000
0.004500  48.100000
0.006000  48.400000
0.012700  48.100000
0.009700  48.100000
0.008200  48.100000
0.012000  47.800000
0.006700  48.000000
-0.001500  47.800000
-0.008300  47.800000
-0.009100  47.700000
-0.006800  47.800000
-0.007500  47.300000
-0.005300  47.800000
0.003700  47.400000
0.006700  47.500000
0.006000  47.400000
0.002200  47.200000
0.000700  47.300000
-0.001500  47.000000
-0.002300  47.400000
-0.001500  46.700000
-0.000800  46.900000
0.003000  46.900000
0.003000  46.700000
0.001500  46.600000
-0.003000  46.700000
-0.006800  46.400000
-0.005300  46.300000
-0.001500  46.600000
-0.001500  46.100000
-0.003800  46.300000
-0.003000  45.800000
-0.003800  46.100000
-0.003000  45.700000
-0.003000  45.800000
-0.002300  45.800000
-0.003000  45.400000
-0.001500  45.800000
0.003000  45.300000
0.003000  45.400000
0.003000  45.300000
0.003700  45.200000
0.000700  44.900000
0.000000  45.100000
0.000700  44.900000
0.000700  44.900000
0.003000  44.800000
0.005200  44.500000
0.004500  44.800000
0.001500  44.300000
0.000000  44.600000
-0.001500  44.100000
-0.004600  44.500000
-0.003000  44.200000
-0.002300  44.200000
-0.002300  44.100000
-0.002300  43.900000
-0.009100  43.900000
-0.019500  44.000000
-0.019500  43.900000
-0.012800  43.600000
-0.006800  43.900000
0.003000  43.600000
0.009000  43.700000
0.012700  43.500000
0.012700  43.200000
0.010500  43.500000
0.010500  43.000000
0.014200  43.400000
0.018000  42.800000
0.018000  42.900000
0.015000  42.800000
0.009000  42.800000
0.003000  42.600000
-0.000800  42.700000
-0.004600  42.300000
-0.004600  42.600000
-0.009100  42.200000
-0.012000  42.300000
-0.008300  42.000000
-0.006000  42.000000
-0.005300  42.000000
-0.009100  41.700000
-0.015800  41.800000
-0.012800  41.600000
-0.008300  41.700000
-0.006800  41.500000
-0.003000  41.400000
-0.000800  41.200000
-0.000800  41.400000
0.003000  41.200000
0.007500  41.000000
0.014200  41.200000
0.014200  40.600000
0.005200  40.900000
0.002200  40.600000
0.009000  40.900000
0.012700  40.400000
0.009000  40.600000
0.006700  40.400000
0.005200  40.100000
0.005200  40.400000
0.004500  40.000000
0.002200  40.000000
-0.003000  40.000000
-0.009100  39.700000
-0.010500  39.500000
-0.009100  40.000000
-0.009100  39.300000
-0.018100  39.700000
-0.033800  39.400000
-0.029300  39.500000
-0.014300  39.300000
-0.005300  39.000000
0.004500  39.300000
0.010500  38.800000
0.018700  39.200000
0.023200  38.600000
0.018700  38.600000
0.015700  38.600000
0.012700  38.600000
0.012000  38.500000
0.014200  38.300000
0.008200  38.400000
-0.001500  38.100000
-0.006800  38.200000
-0.009100  37.800000
-0.009100  38.200000
-0.008300  37.700000
-0.008300  38.000000
-0.005300  37.600000
-0.006800  37.800000
-0.009100  37.400000
-0.013500  37.300000
-0.018100  37.400000
-0.020300  37.300000
-0.015000  37.200000
-0.005300  37.300000
-0.003000  37.000000
0.002200  37.000000
0.006700  36.900000
0.007500  36.600000
0.010500  36.800000
0.012000  36.400000
0.012700  36.500000
0.020200  36.400000
0.023200  36.300000
0.015700  36.400000
0.005200  36.100000
-0.003000  36.400000
-0.007500  36.100000
-0.006000  36.000000
-0.009100  35.900000
-0.016500  35.800000
-0.025600  35.500000
-0.023300  35.900000
-0.010500  35.300000
-0.001500  35.800000
0.011200  35.300000
0.021000  35.400000
0.023200  35.200000
0.025500  35.200000
0.027000  35.100000
0.025500  34.800000
0.014200  35.100000
0.013500  34.800000
0.006000  34.700000
-0.012800  34.800000
-0.020300  34.800000
-0.021800  34.500000
-0.012000  34.800000
0.000700  34.400000
-0.001500  34.600000
-0.009100  34.200000
-0.000800  34.300000
0.006700  34.200000
0.005200  34.100000
0.003000  34.300000
-0.003800  33.800000
-0.008300  34.100000
-0.006800  33.700000
-0.003000  33.900000
-0.005300  33.900000
-0.009100  33.700000
-0.005300  33.700000
-0.001500  33.700000
0.001500  33.700000
0.001500  33.300000
-0.003000  33.700000
-0.009100  33.100000
-0.009800  33.500000
-0.007500  33.100000
0.002200  33.300000
0.012700  33.000000
0.007500  33.200000
0.000700  33.100000
-0.004600  32.800000
-0.007500  33.300000
-0.003000  33.100000
-0.005300  32.800000
0.003700  32.800000
0.012700  32.700000
-0.003000  32.500000
-0.016500  32.800000
-0.013500  32.500000
-0.006000  32.500000
-0.002300  32.500000
0.000700  32.200000
0.005200  32.500000
0.003000  32.300000
0.003000  32.500000
0.004500  32.000000
0.012000  32.300000
0.018000  32.000000
0.016500  31.900000
0.016500  31.900000
0.009000  31.700000
0.003000  31.700000
0.002200  31.900000
0.003000  31.600000
0.003000  31.500000
0.002200  31.600000
0.000000  31.300000
-0.008300  31.400000
-0.012000  31.100000
-0.018100  31.100000
-0.024000  31.200000
-0.004600  30.900000
0.031500  31.100000
0.033000  30.600000
-0.005300  30.800000
-0.027800  30.800000
-0.051100  30.600000
-0.053300  30.500000
-0.027800  30.600000
-0.012000  30.100000
0.005200  30.400000
0.009700  30.000000
0.025500  30.300000
0.041200  29.900000
0.039700  30.100000
0.033000  29.900000
0.016500  29.700000
0.010500  29.800000
0.005200  29.600000
-0.012000  29.600000
-0.019500  29.600000
-0.016500  29.400000
-0.014300  29.300000
-0.007500  29.500000
0.000700  29.100000
-0.008300  29.200000
-0.018800  29.200000
-0.018800  28.900000
-0.009800  29.100000
0.010500  28.700000
0.036700  29.100000
0.040500  28.600000
0.038200  28.800000
0.033000  28.600000
0.017200  28.600000
0.015000  28.500000
0.018000  28.400000
0.018000  28.400000
0.000700  28.400000
-0.005300  28.200000
0.000700  28.200000
-0.012000  28.200000
-0.018100  27.900000
-0.024800  28.300000
-0.044300  27.900000
-0.059300  28.200000
-0.058500  27.700000
-0.053300  27.800000
-0.042000  27.900000
-0.016500  27.500000
0.001500  27.800000
0.013500  27.600000
0.020200  27.600000
0.025500  27.400000
0.035200  27.500000
0.040500  27.300000
0.054000  27.400000
0.050200  27.300000
0.017200  27.300000
-0.003000  27.300000
-0.009100  27.000000
-0.015800  27.400000
-0.012800  27.000000
-0.009100  27.300000
-0.005300  26.700000
-0.008300  27.100000
-0.047300  26.900000
-0.081000  26.800000
-0.057800  26.900000
0.000700  26.900000
0.068200  26.800000
0.069000  26.700000
0.023200  26.700000
-0.006000  26.400000
0.000700  26.800000
0.042000  26.400000
0.040500  26.600000
0.013500  26.400000
-0.004600  26.300000
0.003000  26.400000
0.009700  26.100000
-0.000800  26.400000
-0.000800  25.900000
-0.004600  26.100000
-0.005300  26.000000
-0.008300  26.000000
-0.012000  25.900000
-0.009100  26.200000
-0.009100  25.600000
-0.008300  26.000000
-0.009100  25.700000
-0.006800  25.600000
-0.006800  25.700000
-0.009100  25.400000
-0.009100  25.600000
-0.013500  25.300000
-0.021000  25.400000
-0.026300  25.300000
-0.020300  25.000000
-0.009800  25.100000
0.000000  25.200000
0.003000  25.000000
0.003000  24.900000
0.009000  25.000000
0.006700  24.700000
0.010500  24.900000
0.020200  24.500000
0.015700  24.800000
0.009700  24.300000
0.012700  24.600000
0.015000  24.300000
0.012000  24.400000
0.016500  24.200000
0.014200  24.100000
-0.007500  24.200000
-0.033800  23.900000
-0.063000  23.800000
-0.078000  23.700000
-0.051800  23.600000
-0.008300  23.400000
0.031500  23.700000
0.054000  23.400000
0.050200  23.200000
0.044200  23.400000
0.014200  23.000000
-0.008300  23.200000
0.012000  22.600000
0.009000  22.900000
-0.008300  22.600000
0.000700  22.600000
0.015700  22.500000
0.012700  22.400000
0.012700  22.400000
0.024700  22.300000
0.046500  22.100000
0.054000  21.800000
0.033000  22.100000
0.007500  21.700000
-0.012800  21.900000
-0.021800  21.500000
-0.026300  21.800000
-0.029300  21.500000
-0.032300  21.400000
-0.021800  21.500000
0.028500  21.200000
0.052500  21.500000
0.012700  21.000000
-0.036800  21.100000
-0.075000  21.000000
-0.102800  21.000000
-0.090000  20.900000
-0.052500  21.000000
-0.016500  20.900000
0.027700  20.900000
0.035200  20.900000
0.026200  20.600000
0.035200  21.000000
0.042700  20.400000
0.046500  20.800000
0.034500  20.300000
0.012700  20.600000
0.014200  20.300000
0.022500  20.400000
0.011200  20.300000
-0.003000  20.400000
-0.006800  20.300000
-0.008300  20.400000
-0.017300  20.100000
-0.021800  20.200000
-0.030000  20.100000
-0.036800  20.100000
-0.043600  20.200000
-0.069100  19.800000
-0.054000  19.900000
-0.012000  19.800000
0.003000  19.700000
0.024000  19.900000
0.046500  19.600000
0.059200  20.000000
0.050200  19.600000
0.036000  19.500000
0.030000  19.500000
0.034500  19.500000
0.026200  19.300000
0.005200  19.400000
0.014200  19.100000
0.003700  19.300000
-0.010500  18.900000
-0.006800  19.200000
-0.014300  18.900000
-0.015800  19.000000
-0.020300  18.800000
-0.023300  18.800000
-0.018100  18.900000
-0.003000  18.600000
-0.001500  18.600000
-0.039000  18.700000
-0.056300  18.400000
-0.044300  18.400000
-0.015800  18.700000
-0.001500  18.200000
-0.001500  18.600000
0.023200  18.000000
0.042000  18.300000
0.052500  18.000000
0.069000  18.000000
0.060700  18.100000
0.033000  17.700000
0.011200  18.000000
-0.012800  17.500000
-0.020300  17.700000
-0.018100  17.600000
-0.020300  17.500000
-0.014300  17.400000
-0.015000  17.500000
-0.011300  17.300000
-0.013500  17.100000
-0.024800  17.200000
-0.040500  16.800000
-0.044300  17.200000
-0.036100  16.600000
-0.027000  17.100000
0.005200  16.600000
0.006700  16.700000
-0.006800  16.600000
0.014200  16.400000
0.034500  16.700000
0.046500  16.400000
0.051700  16.500000
0.049500  16.400000
0.064500  16.300000
0.081700  16.200000
0.060700  16.300000
0.024700  16.000000
-0.005300  16.100000
-0.031500  16.000000
-0.044300  15.900000
-0.051800  16.000000
-0.045000  15.700000
-0.021000  16.000000
-0.017300  15.500000
-0.030800  15.700000
-0.040500  15.400000
-0.069100  15.500000
-0.112500  15.400000
-0.114000  15.400000
-0.040500  15.300000
0.015000  15.500000
0.031500  15.100000
0.057000  15.300000
0.053200  15.100000
0.039000  14.900000
0.042000  15.200000
0.079500  14.800000
0.111000  15.000000
0.072700  14.800000
0.027000  14.800000
0.003700  14.800000
-0.009800  14.500000
-0.015800  14.700000
-0.016500  14.600000
-0.014300  14.500000
-0.014300  14.400000
-0.012000  14.500000
-0.010500  14.100000
-0.015800  14.500000
-0.027000  14.100000
-0.027000  14.400000
-0.012000  14.000000
-0.011300  14.200000
-0.018100  14.000000
-0.027000  13.900000
-0.042800  14.000000
-0.043600  13.800000
-0.011300  14.000000
0.033000  13.900000
0.054000  13.600000
0.039000  13.600000
0.027000  13.700000
0.025500  13.300000
0.015700  13.600000
0.007500  13.400000
0.009700  13.400000
0.013500  13.200000
0.006000  13.000000
-0.011300  13.400000
-0.024000  12.800000
-0.025600  13.200000
-0.019500  12.800000
-0.018100  13.000000
-0.023300  12.900000
-0.034600  12.600000
-0.035300  12.700000
-0.024000  12.700000
-0.003000  12.600000
0.012700  12.500000
0.015000  12.700000
0.002200  12.200000
-0.021800  12.700000
-0.014300  12.000000
0.016500  12.600000
0.044200  12.200000
0.063700  12.100000
0.062200  12.200000
0.040500  12.000000
0.011200  12.000000
0.003000  11.800000
0.012000  11.900000
0.019500  11.700000
0.008200  11.700000
-0.016500  11.500000
-0.033000  11.700000
-0.053300  11.500000
-0.061500  11.500000
-0.056300  11.500000
-0.056300  11.200000
-0.032300  11.600000
-0.004600  11.100000
0.020200  11.500000
0.053200  11.100000
0.074200  11.300000
0.089200  11.100000
0.074200  11.000000
0.042700  11.000000
0.035200  11.100000
0.009700  11.000000
-0.030800  10.900000
-0.030800  10.800000
-0.012800  10.700000
-0.016500  10.800000
-0.020300  10.600000
-0.021800  10.700000
-0.024000  10.600000
-0.015800  10.500000
-0.015800  10.600000
-0.021800  10.300000
-0.019500  10.600000
-0.016500  10.200000
-0.013500  10.400000
-0.012800  10.300000
-0.005300  10.300000
0.007500  10.200000
0.012000  10.500000
0.004500  9.900000
0.012700  10.300000
0.006700  9.900000
-0.016500  10.200000
-0.021800  9.900000
-0.049500  9.900000
-0.074300  10.100000
-0.063800  9.700000
-0.014300  9.900000
0.034500  9.700000
0.054000  9.800000
0.060700  9.900000
0.051700  9.800000
0.058500  9.800000
0.045700  9.700000
0.024000  9.600000
0.012700  9.600000
-0.016500  9.800000
-0.071300  9.400000
-0.104300  9.700000
-0.070600  9.200000
-0.030800  9.700000
-0.002300  9.300000
0.007500  9.500000
0.025500  9.300000
0.059200  9.400000
0.052500  9.400000
0.039700  9.400000
0.044200  9.300000
0.052500  9.400000
0.061500  9.400000
0.054700  9.000000
0.045700  9.400000
0.048000  9.000000
0.034500  9.300000
-0.003000  9.200000
-0.023300  9.000000
-0.028500  9.400000
-0.038300  8.900000
-0.045800  9.400000
-0.050300  8.800000
-0.045800  9.100000
-0.039800  8.800000
-0.052500  9.000000
-0.076500  9.000000
-0.077300  9.000000
-0.053300  8.900000
-0.027000  8.800000
0.009000  9.000000
0.027700  8.700000
0.024000  9.200000
0.040500  8.600000
0.063000  9.000000
0.078700  8.800000
0.054000  8.900000
0.027700  8.600000
0.024700  8.500000
0.009700  8.800000
0.008200  8.400000
-0.010500  8.600000
-0.018100  8.500000
-0.016500  8.500000
-0.023300  8.500000
-0.018800  8.500000
-0.029300  8.500000
-0.042000  8.500000
-0.050300  8.500000
-0.045800  8.400000
-0.046500  8.600000
-0.039000  8.100000
-0.023300  8.500000
-0.020300  8.100000
0.005200  8.300000
0.034500  8.100000
0.057700  8.200000
0.067500  8.200000
0.059200  8.200000
0.057000  8.100000
0.046500  8.100000
0.057700  7.900000
0.039700  8.100000
-0.007500  8.000000
-0.017300  7.700000
-0.024000  8.000000
-0.025600  7.700000
-0.032300  7.800000
-0.052500  7.700000
-0.061500  7.500000
-0.052500  7.700000
-0.039000  7.300000
-0.038300  7.800000
-0.025600  7.500000
-0.024000  7.300000
-0.018800  7.600000
0.033700  7.500000
0.066700  7.300000
0.049500  7.600000
0.010500  7.200000
0.012000  7.500000
0.075000  7.300000
0.099000  7.000000
0.079500  7.100000
0.074200  7.000000
0.040500  7.200000
0.025500  6.900000
0.025500  7.000000
0.005200  6.900000
-0.021000  7.000000
-0.087800  7.000000
-0.166500  6.800000
-0.252000  6.700000
-0.238500  7.000000
-0.122300  6.700000
-0.055500  6.700000
-0.024000  6.800000
0.018700  6.600000
0.119200  7.000000
0.172500  6.600000
0.181500  6.800000
0.208500  6.600000
0.159700  6.700000
0.103500  6.700000
0.083200  6.500000
0.085500  6.600000
0.050200  6.500000
0.000000  6.600000
-0.021800  6.500000
-0.046500  6.700000
-0.044300  6.300000
-0.042000  6.700000
-0.040500  6.500000
-0.044300  6.600000
-0.046500  6.400000
-0.048000  6.400000
-0.055500  6.600000
-0.045000  6.100000
-0.033800  6.700000
-0.026300  6.100000
-0.036800  6.400000
-0.035300  6.200000
-0.014300  6.300000
-0.010500  6.300000
-0.012800  6.200000
-0.019500  6.200000
-0.018100  6.200000
-0.010500  6.300000
-0.008300  6.000000
-0.007500  6.500000
-0.009100  5.900000
-0.009800  6.300000
-0.009800  5.900000
-0.028500  6.200000
-0.065300  5.900000
-0.097500  5.900000
-0.102800  6.200000
-0.061500  5.900000
-0.029300  5.800000
-0.025600  5.900000
-0.004600  5.800000
0.042700  5.600000
0.108000  6.100000
0.163500  5.800000
0.142500  5.800000
0.048700  5.800000
0.029200  5.800000
0.071200  5.900000
0.073500  5.400000
0.064500  5.900000
0.037500  5.500000
0.030700  5.800000
0.047200  5.700000
0.048700  5.700000
0.016500  5.600000
-0.069100  5.600000
-0.096800  5.500000
-0.099800  5.800000
-0.133500  5.400000
-0.127500  5.600000
-0.093000  5.700000
-0.027800  5.500000
0.038200  5.600000
0.066000  5.300000
0.074200  5.700000
0.075000  5.500000
0.094500  5.300000
0.103500  5.600000
0.064500  5.200000
0.023200  5.400000
-0.008300  5.400000
-0.016500  5.400000
-0.008300  5.500000
-0.018100  5.600000
-0.027000  5.200000
-0.054000  5.600000
-0.094500  5.300000
-0.111800  5.500000
-0.096800  5.300000
-0.096000  5.300000
-0.126800  5.400000
-0.105800  5.300000
-0.012800  5.500000
0.135000  5.300000
0.203200  5.300000
0.127500  5.300000
0.045700  5.400000
0.003000  5.300000
0.012700  5.400000
0.046500  5.300000
0.065200  5.500000
0.051700  5.300000
0.016500  5.400000
0.023200  5.500000
0.030700  5.200000
0.025500  5.500000
0.028500  5.200000
0.012000  5.500000
0.010500  5.100000
-0.000800  5.500000
-0.033800  5.300000
-0.035300  5.400000
-0.038300  5.300000
-0.039000  5.300000
-0.036800  5.400000
-0.038300  5.300000
-0.034600  5.400000
-0.039000  5.100000
-0.047300  5.500000
-0.066800  5.100000
-0.089300  5.500000
-0.086300  5.300000
-0.081800  5.400000
-0.095300  5.400000
-0.073500  5.400000
-0.004600  5.300000
0.057700  5.200000
0.096700  5.300000
0.093000  5.300000
0.099000  5.300000
0.129700  5.100000
0.108000  5.400000
0.078000  5.300000
0.050200  5.300000
0.012000  5.100000
-0.006000  5.200000
-0.012000  5.200000
-0.025600  5.100000
-0.073500  5.300000
-0.132800  4.900000
-0.162800  5.300000
-0.153800  4.900000
-0.115500  5.200000
-0.052500  5.000000
0.022500  5.000000
0.075000  5.100000
0.089200  5.300000
0.113200  4.900000
0.174700  5.300000
0.193500  5.000000
0.136500  5.000000
0.060700  4.900000
-0.008300  4.800000
0.003700  5.000000
0.052500  4.900000
0.045700  4.900000
-0.006000  4.900000
-0.077300  4.800000
-0.120000  4.900000
-0.185300  4.900000
-0.199500  4.900000
-0.120000  4.800000
-0.087100  5.100000
-0.046500  4.700000
0.019500  5.100000
0.114000  4.800000
0.206200  5.300000
0.190500  4.700000
0.138700  5.100000
0.074200  4.900000
0.028500  4.900000
0.027700  5.100000
0.003000  4.800000
-0.018800  5.000000
-0.021000  4.900000
-0.036800  4.900000
-0.027800  4.800000
-0.014300  4.900000
-0.009100  4.700000
-0.015000  5.000000
-0.030000  4.800000
-0.028500  4.900000
-0.036800  4.800000
-0.034600  4.700000
-0.033000  5.000000
-0.039800  4.600000
-0.042800  5.000000
-0.072800  4.500000
-0.139600  5.000000
-0.198800  4.700000
-0.174100  4.700000
-0.098300  4.800000
-0.035300  4.900000
0.012700  4.800000
0.044200  4.800000
0.106500  4.900000
0.206200  4.700000
0.243700  5.000000
0.182200  4.500000
0.110200  5.000000
0.094500  4.600000
0.096700  4.900000
0.048000  4.600000
0.011200  4.900000
-0.005300  4.700000
-0.025600  4.700000
-0.029300  4.700000
-0.038300  4.700000
-0.036800  4.700000
-0.042000  4.900000
-0.042000  4.900000
-0.039800  4.800000
-0.042000  5.000000
-0.040500  4.700000
-0.051800  4.800000
-0.048000  5.000000
-0.035300  5.000000
-0.024000  4.900000
-0.018800  4.500000
-0.012800  5.100000
-0.003800  4.800000
0.008200  5.200000
0.021000  4.900000
0.014200  5.000000
-0.003000  4.900000
-0.015800  4.900000
-0.017300  4.700000
-0.037500  5.200000
-0.064500  4.700000
-0.081800  5.000000
-0.062300  4.900000
-0.011300  5.100000
0.010500  5.000000
0.031500  4.800000
0.048000  5.100000
0.045700  4.900000
0.052500  5.000000
0.069000  5.000000
0.037500  4.900000
-0.038300  4.900000
-0.033800  5.000000
0.030700  5.000000
0.066000  5.000000
0.064500  5.000000
0.034500  4.900000
0.010500  5.100000
0.009000  4.700000
0.036700  5.300000
0.040500  4.900000
0.009700  5.100000
0.000000  4.900000
-0.015000  5.000000
-0.023300  5.000000
-0.014300  4.800000
-0.006800  5.000000
-0.014300  5.100000
-0.039000  5.000000
-0.048000  4.800000
-0.028500  5.200000
0.024000  4.900000
0.027000  5.300000
-0.022500  4.900000
-0.039800  5.000000
-0.029300  5.000000
0.000700  4.900000
0.033000  5.100000
0.028500  4.700000
0.015700  5.200000
0.013500  4.700000
0.003000  5.000000
0.005200  4.900000
0.004500  4.900000
-0.008300  4.800000
-0.009100  5.000000
-0.004600  5.000000
0.009000  4.700000
0.010500  5.000000
0.000000  4.700000
-0.001500  5.100000
-0.008300  4.800000
-0.014300  4.900000
-0.019500  4.800000
-0.021800  4.900000
-0.015800  4.900000
-0.031500  4.800000
-0.035300  5.100000
-0.012000  4.900000
0.004500  4.800000
0.021700  4.900000
0.027000  4.900000
0.012700  4.700000
0.010500  5.100000
0.033000  4.800000
0.036000  4.800000
0.007500  5.000000
0.001500  4.800000
-0.004600  5.100000
-0.013500  4.600000
-0.009800  5.100000
-0.013500  4.700000
-0.004600  5.100000
-0.009100  4.900000
-0.042800  4.800000
-0.059300  4.800000
-0.059300  4.900000
-0.078800  4.800000
-0.076500  5.000000
-0.023300  5.000000
0.015700  4.900000
0.055500  5.100000
0.106500  4.900000
0.131200  5.100000
0.127500  5.100000
0.095200  5.000000
0.060700  5.300000
0.023200  4.900000
-0.009100  5.300000
-0.010500  4.900000
-0.013500  5.200000
-0.020300  5.300000
-0.021800  5.200000
-0.031500  5.000000
-0.047300  5.400000
-0.060000  5.000000
-0.057800  5.600000
-0.057800  5.100000
-0.053300  5.300000
-0.022500  5.300000
0.006000  5.100000
0.035200  5.400000
0.061500  5.100000
0.063700  5.400000
0.041200  5.200000
0.017200  5.100000
0.021700  5.200000
0.012000  5.300000
-0.010500  5.500000
-0.014300  5.400000
-0.018100  5.300000
-0.018100  5.300000
-0.016500  5.300000
-0.015800  5.000000
-0.012800  5.500000
-0.012000  5.000000
-0.009100  5.500000
-0.008300  5.100000
-0.009800  5.300000
-0.019500  5.300000
-0.025600  5.100000
-0.015800  5.300000
-0.012000  5.300000
-0.010500  5.200000
-0.006800  5.300000
-0.005300  5.300000
0.003000  4.900000
0.012000  5.500000
0.021700  5.000000
0.027000  5.300000
0.015700  5.000000
0.008200  5.300000
0.025500  5.200000
0.042700  5.200000
0.034500  5.400000
0.015700  5.100000
0.013500  5.400000
0.012000  5.300000
0.005200  5.200000
0.013500  5.200000
0.015700  5.300000
-0.003800  5.000000
-0.018100  5.300000
-0.018100  5.100000
-0.016500  5.100000
-0.021800  5.300000
-0.039000  5.100000
-0.056300  5.400000
-0.059300  5.000000
-0.037500  5.400000
-0.003000  5.200000
0.022500  5.600000
0.029200  5.100000
0.030700  5.300000
0.032200  5.300000
0.022500  5.300000
0.027000  5.300000
0.025500  5.500000
0.015000  5.300000
0.012000  5.400000
0.003000  5.500000
-0.003000  5.400000
-0.008300  5.600000
-0.012800  5.300000
-0.012800  5.600000
-0.012800  5.400000
-0.012000  5.400000
-0.012800  5.600000
-0.016500  5.300000
-0.018100  5.700000
-0.021000  5.600000
-0.021000  5.500000
-0.018100  5.600000
-0.021000  5.700000
-0.036100  5.600000
-0.055500  5.800000
-0.042000  5.400000
-0.003800  5.900000
0.025500  5.600000
0.057000  5.800000
0.061500  5.600000
0.045700  5.700000
0.058500  5.900000
0.081700  5.700000
0.065200  6.000000
0.020200  5.800000
0.000700  5.800000
-0.011300  5.800000
-0.019500  5.700000
-0.015800  5.600000
-0.018100  6.000000
-0.014300  5.700000
-0.015800  5.900000
-0.012000  5.900000
-0.012000  5.800000
-0.014300  6.000000
-0.013500  5.600000
-0.014300  6.200000
-0.014300  5.700000
-0.018100  6.200000
-0.018100  5.800000
-0.014300  6.000000
-0.009100  6.100000
-0.012000  5.900000
-0.014300  6.100000
-0.000800  5.900000
0.012000  6.200000
0.020200  5.700000
0.018700  6.200000
0.012000  5.900000
0.006000  6.100000
0.006700  5.900000
0.010500  6.200000
0.005200  6.100000
0.000700  5.900000
-0.000800  6.200000
-0.005300  5.900000
-0.009100  6.100000
-0.010500  6.000000
-0.007500  6.100000
-0.005300  6.200000
-0.012000  6.200000
-0.027800  6.000000
-0.032300  6.200000
-0.021800  6.200000
-0.009100  5.900000
0.006700  6.200000
0.023200  5.800000
0.029200  6.200000
0.038200  5.800000
0.061500  6.200000
0.053200  5.800000
0.018000  6.200000
0.011200  6.100000
0.005200  6.000000
-0.003800  6.000000
-0.001500  6.300000
-0.006800  6.100000
-0.009100  6.100000
-0.010500  6.200000
-0.012000  6.000000
-0.011300  6.200000
-0.010500  6.100000
-0.010500  6.100000
-0.009800  6.200000
-0.008300  6.200000
-0.010500  6.400000
-0.012800  6.000000
-0.013500  6.500000
-0.009100  6.200000
-0.003000  6.300000
-0.009100  6.300000
-0.018800  6.200000
-0.012000  6.200000
0.002200  6.500000
0.009000  6.200000
0.017200  6.600000
0.021000  6.300000
0.018700  6.400000
0.016500  6.600000
0.015700  6.400000
0.012700  6.600000
-0.004600  6.500000
-0.012800  6.700000
-0.005300  6.600000
-0.009100  6.700000
-0.019500  6.700000
-0.024000  6.700000
-0.014300  6.700000
-0.000800  6.800000
0.016500  6.800000
0.028500  6.700000
0.015000  7.000000
0.004500  6.700000
0.010500  7.200000
0.010500  6.700000
-0.006000  7.000000
-0.014300  6.800000
-0.009100  7.000000
0.000000  7.200000
0.008200  7.000000
0.008200  7.200000
0.001500  7.200000
-0.007500  7.300000
-0.006800  7.300000
-0.009800  7.600000
-0.009100  7.100000
-0.009100  7.600000
-0.012000  7.300000
-0.009100  7.600000
-0.005300  7.600000
-0.003800  7.500000
-0.004600  7.600000
-0.005300  7.300000
-0.005300  7.800000
0.009000  7.300000
0.018000  7.900000
0.012000  7.700000
0.009000  7.600000
0.003000  7.700000
0.008200  7.900000
0.015700  7.900000
0.011200  7.700000
0.012700  8.100000
0.011200  7.700000
0.002200  8.200000
-0.009100  7.600000
-0.012000  8.200000
-0.009100  7.900000
-0.006800  8.100000
-0.006000  8.100000
-0.006800  8.000000
-0.004600  8.300000
-0.004600  8.100000
0.000000  8.300000
0.000000  8.200000
-0.010500  8.200000
-0.008300  8.100000
-0.000800  8.400000
0.000700  8.100000
0.001500  8.400000
0.004500  8.300000
0.002200  8.500000
0.003000  8.500000
0.013500  8.400000
0.012700  8.800000
0.003700  8.300000
0.003000  8.800000
0.000700  8.500000
0.000000  8.500000
-0.001500  8.500000
-0.003000  8.600000
-0.000800  8.500000
-0.001500  9.000000
-0.000800  8.500000
0.002200  8.800000
0.003000  8.600000
0.000700  8.700000
-0.001500  8.800000
-0.004600  8.600000
-0.003000  9.000000
-0.001500  8.800000
-0.003800  8.800000
-0.000800  9.000000
-0.003000  8.800000
-0.006800  9.000000
-0.007500  9.100000
-0.003800  9.000000
0.002200  9.100000
0.005200  9.200000
0.006700  9.000000
0.004500  9.300000
0.003000  9.000000
0.007500  9.500000
0.009000  9.000000
0.003000  9.400000
-0.000800  9.100000
0.001500  9.300000
0.002200  9.300000
0.000700  9.200000
0.000700  9.500000
0.001500  9.300000
0.000000  9.400000
-0.001500  9.400000
-0.002300  9.600000
-0.004600  9.200000
-0.004600  9.900000
-0.005300  9.400000
-0.008300  9.700000
-0.009100  9.600000
-0.006800  9.600000
-0.003800  9.600000
0.000700  9.400000
0.006000  9.900000
0.006700  9.500000
0.004500  9.900000
0.000700  9.700000
-0.000800  9.700000
-0.000800  9.800000
-0.001500  9.900000
-0.000800  9.700000
-0.000800  9.900000
-0.001500  9.900000
-0.000800  9.900000
0.000000  10.100000
-0.002300  9.900000
-0.003000  10.300000
-0.008300  9.800000
-0.021800  10.300000
-0.023300  10.000000
-0.011300  10.300000
-0.004600  10.200000
-0.000800  10.200000
0.004500  10.400000
0.012700  10.400000
0.015700  10.400000
0.015700  10.500000
0.027700  10.600000
0.032200  10.500000
0.013500  10.600000
0.000700  10.700000
0.000700  10.800000
-0.001500  11.000000
-0.006800  10.700000
-0.011300  11.100000
-0.008300  10.800000
-0.006800  11.200000
-0.006800  11.000000
-0.007500  11.100000
-0.006800  11.100000
-0.003000  11.200000
-0.003000  11.200000
-0.000800  11.500000
-0.001500  11.100000
-0.003800  11.400000
-0.000800  11.400000
0.001500  11.300000
0.000700  11.600000
-0.002300  11.400000
-0.003000  11.700000
-0.001500  11.500000
0.000700  11.700000
0.002200  11.800000
0.005200  11.700000
0.003700  12.000000
0.000700  11.700000
0.000000  11.900000
0.001500  11.900000
0.000700  12.100000
0.000000  11.800000
-0.002300  12.300000
-0.005300  11.900000
-0.004600  12.300000
-0.003000  12.100000
-0.003800  12.300000
-0.004600  12.400000
-0.000800  12.200000
0.001500  12.600000
0.001500  12.400000
0.003000  12.600000
0.002200  12.600000
0.008200  12.700000
0.010500  12.700000
0.008200  12.800000
0.008200  12.600000
-0.000800  12.900000
-0.009100  12.800000
-0.010500  12.900000
-0.009800  13.100000
-0.006800  12.800000
-0.003000  13.400000
-0.000800  13.000000
0.003000  13.400000
0.004500  13.100000
0.005200  13.300000
0.003700  13.400000
0.005200  13.500000
0.014200  13.500000
0.015000  13.400000
0.004500  13.600000
0.000700  13.400000
0.000700  13.900000
-0.001500  13.500000
0.003000  13.900000
0.004500  13.700000
0.003000  14.000000
0.000700  13.900000
-0.002300  13.900000
-0.003000  14.300000
-0.003800  13.900000
-0.001500  14.400000
-0.001500  13.900000
-0.004600  14.300000
-0.006800  14.300000
-0.008300  14.400000
-0.010500  14.400000
-0.010500  14.500000
-0.006000  14.500000
-0.004600  14.600000
-0.002300  14.700000
0.000700  14.400000
0.003700  14.900000
0.008200  14.400000
0.006700  15.000000
0.004500  14.600000
0.003000  15.100000
-0.000800  14.800000
0.003000  15.000000
0.006700  15.000000
0.003700  14.900000
0.001500  15.100000
-0.001500  15.200000
-0.001500  15.200000
-0.001500  15.300000
-0.002300  15.400000
-0.000800  15.200000
0.000700  15.700000
0.001500  15.300000
0.001500  15.700000
0.003000  15.600000
0.000000  15.500000
-0.011300  15.900000
-0.021000  15.500000
-0.016500  16.000000
-0.007500  15.900000
-0.000800  16.000000
0.009000  16.000000
0.010500  16.000000
0.010500  16.000000
0.009000  16.300000
0.006000  16.000000
0.012000  16.500000
0.012700  16.300000
0.006000  16.600000
-0.000800  16.400000
0.000700  16.600000
-0.003000  16.600000
-0.005300  16.600000
-0.004600  16.900000
-0.005300  16.700000
-0.005300  16.900000
-0.006000  17.000000
-0.006800  17.000000
-0.006800  17.000000
-0.004600  17.300000
-0.002300  17.000000
-0.001500  17.500000
-0.002300  17.400000
-0.004600  17.300000
-0.002300  17.600000
-0.001500  17.500000
0.000700  18.000000
-0.000800  17.500000
0.000700  17.900000
0.000700  17.600000
-0.003000  18.000000
-0.006800  17.900000
-0.011300  18.100000
-0.020300  18.000000
-0.021800  18.200000
-0.012000  18.300000
-0.003800  18.100000
0.009700  18.400000
0.021700  18.100000
0.027700  18.500000
0.026200  18.100000
0.021000  18.600000
0.025500  18.300000
0.018000  18.700000
0.004500  18.600000
-0.003000  18.600000
-0.005300  18.900000
-0.005300  18.700000
-0.004600  18.700000
-0.005300  18.700000
-0.008300  18.800000
-0.006000  18.800000
-0.005300  19.100000
-0.005300  18.700000
-0.003800  19.200000
-0.003000  19.000000
-0.001500  19.100000
-0.000800  19.300000
-0.001500  19.100000
0.000700  19.500000
0.001500  19.200000
0.000700  19.600000
-0.001500  19.200000
-0.001500  19.700000
0.002200  19.700000
0.001500  19.600000
0.003000  19.500000
0.003000  20.000000
-0.001500  19.700000
-0.002300  20.100000
-0.005300  19.800000
-0.005300  20.100000
-0.003000  20.200000
0.002200  20.300000
0.004500  20.300000
0.004500  20.100000
0.003000  20.600000
0.001500  20.400000
0.004500  20.400000
0.003700  20.500000
0.003000  20.600000
0.003000  20.600000
0.001500  20.900000
0.000700  20.800000
0.000000  20.900000
0.003000  21.100000
0.000700  20.700000
0.000000  21.500000
0.000700  20.900000
-0.006000  21.400000
-0.005300  21.000000
-0.003000  21.500000
-0.004600  21.200000
0.003000  21.400000
0.008200  21.700000
0.001500  21.500000
-0.002300  21.600000
-0.004600  21.500000
-0.005300  21.700000
-0.004600  21.600000
-0.005300  22.100000
-0.003800  21.700000
-0.002300  22.200000
-0.000800  21.900000
-0.000800  22.300000
-0.000800  22.100000
-0.001500  22.100000
-0.001500  22.400000
0.002200  22.100000
0.003700  22.500000
0.005200  22.400000
0.002200  22.600000
-0.000800  22.600000
0.000700  22.600000
0.000700  22.700000
-0.000800  22.900000
-0.000800  22.900000
-0.001500  22.900000
-0.003000  22.900000
-0.001500  23.000000
-0.003000  23.100000
-0.007500  22.900000
-0.005300  23.300000
-0.003000  23.000000
0.000000  23.600000
0.005200  23.100000
0.006700  23.400000
0.007500  23.500000
0.006700  23.400000
0.004500  23.500000
0.003000  23.800000
0.004500  23.400000
0.004500  23.800000
-0.000800  23.500000
-0.005300  23.700000
-0.005300  23.800000
-0.003800  23.700000
-0.001500  24.100000
-0.000800  23.700000
-0.000800  23.900000
-0.001500  24.000000
-0.001500  24.100000
-0.002300  24.300000
-0.000800  24.100000
0.000000  24.000000
-0.000800  24.200000
0.000700  24.400000
-0.001500  24.200000
-0.003000  24.700000
-0.003800  24.200000
-0.006000  24.700000
-0.004600  24.400000
-0.003000  24.800000
-0.000800  24.500000
-0.003000  24.800000
-0.004600  24.900000
-0.003000  24.700000
-0.001500  25.000000
0.000700  24.800000
0.003000  25.000000
0.004500  25.000000
0.000700  24.900000
0.000700  24.900000
0.003000  25.400000
0.003000  25.100000
0.002200  25.500000
0.002200  25.300000
0.002200  25.600000
0.003000  25.600000
0.004500  25.400000
0.006000  25.800000
0.005200  25.400000
0.002200  26.100000
0.001500  25.600000
0.000700  25.900000
0.000700  25.900000
0.001500  25.900000
0.001500  26.100000
0.001500  26.200000
0.001500  26.300000
-0.000800  26.100000
-0.003000  26.500000
-0.004600  26.100000
-0.001500  26.900000
-0.003000  26.400000
-0.005300  27.000000
-0.003800  26.500000
-0.003000  27.000000
-0.002300  27.000000
-0.003000  27.000000
-0.003000  27.000000
-0.001500  27.000000
-0.003000  27.200000
-0.000800  27.200000
0.000000  27.300000
-0.001500  27.400000
-0.000800  27.500000
0.001500  27.400000
0.004500  27.800000
0.003000  27.500000
0.003700  27.900000
0.005200  27.900000
0.006000  27.900000
0.009000  28.200000
0.006700  27.900000
0.005200  28.200000
0.003000  28.100000
0.000000  28.300000
0.001500  28.300000
-0.001500  28.400000
-0.001500  28.300000
-0.002300  28.800000
-0.003000  28.400000
-0.001500  28.800000
-0.002300  28.600000
-0.002300  28.900000
-0.003000  29.000000
-0.003000  29.000000
-0.001500  29.300000
0.000700  28.900000
0.000700  29.300000
0.000700  29.100000
0.001500  29.400000
0.000700  29.600000
0.000700  29.600000
0.000700  29.600000
-0.001500  29.900000
-0.000800  29.500000
0.000700  29.900000
0.001500  30.000000
0.000700  29.900000
-0.001500  30.100000
-0.003000  30.000000
-0.003800  30.500000
-0.004600  30.000000
-0.003000  30.600000
-0.001500  30.100000
-0.000800  30.600000
-0.000800  30.500000
-0.002300  30.600000
-0.002300  30.500000
-0.000800  30.700000
-0.000800  30.800000
0.000000  30.700000
0.000700  31.000000
0.003000  30.700000
0.003700  31.300000
0.000700  30.800000
-0.000800  31.400000
0.000700  31.000000
0.001500  31.300000
0.000700  31.300000
0.000700  31.300000
0.003000  31.500000
0.000700  31.500000
0.000700  31.600000
-0.000800  31.600000
0.000700  31.700000
0.003700  31.700000
0.003000  31.900000
0.004500  31.900000
0.003700  32.000000
0.002200  31.900000
-0.001500  32.100000
-0.005300  32.200000
-0.004600  32.000000
-0.003000  32.400000
-0.000800  32.200000
-0.000800  32.600000
0.000000  32.300000
0.000700  32.600000
0.003000  32.600000
0.002200  32.700000
-0.000800  32.700000
0.000000  33.300000
-0.000800  32.700000
0.000000  33.200000
-0.000800  33.100000
-0.000800  33.200000
0.000700  33.400000
0.000700  33.300000
0.003000  33.500000
0.000700  33.400000
-0.000800  33.600000
0.000700  33.700000
0.000700  33.800000
0.001500  33.900000
0.000700  34.000000
-0.002300  34.000000
-0.002300  34.200000
-0.000800  34.200000
0.000000  34.200000
0.000700  34.400000
0.003000  34.200000
0.002200  34.800000
-0.001500  34.400000
-0.004600  34.900000
-0.004600  34.600000
-0.001500  34.900000
0.000700  34.900000
0.000700  35.100000
0.001500  35.200000
0.001500  35.300000
0.003000  35.200000
0.001500  35.400000
-0.000800  35.500000
-0.000800  35.400000
-0.000800  35.800000
0.000000  35.500000
0.000000  36.000000
-0.000800  35.700000
0.000000  36.100000
-0.000800  36.200000
-0.000800  36.200000
0.000000  36.400000
-0.000800  36.300000
-0.000800  36.600000
-0.000800  36.300000
-0.001500  36.600000
-0.001500  36.800000
-0.001500  36.800000
-0.002300  36.800000
-0.003000  37.100000
-0.002300  36.800000
-0.000800  37.100000
-0.001500  37.100000
-0.000800  37.100000
0.000700  37.400000
-0.000800  37.200000
-0.001500  37.700000
0.000700  37.300000
0.000700  37.900000
-0.001500  37.400000
-0.001500  37.800000
-0.000800  37.900000
0.000700  37.900000
0.000000  38.000000
-0.001500  38.200000
0.000000  37.800000
-0.000800  38.300000
0.000700  38.100000
-0.001500  38.300000
-0.001500  38.500000
0.000700  38.300000
0.000700  38.700000
0.003000  38.600000
0.000700  38.800000
-0.000800  38.600000
0.000000  38.800000
-0.002300  38.900000
-0.001500  39.100000
-0.003000  39.100000
-0.003000  39.200000
-0.002300  39.100000
-0.003000  39.400000
-0.002300  39.400000
-0.002300  39.400000
-0.001500  39.500000
-0.003000  39.500000
-0.004600  39.900000
-0.002300  39.400000
-0.001500  40.000000
0.000700  39.700000
0.000000  40.000000
-0.001500  39.900000
-0.003000  40.000000
0.000000  40.200000
0.004500  40.100000
0.006700  40.300000
0.008200  40.500000
0.007500  40.700000
0.007500  40.300000
0.006700  40.900000
0.005200  40.500000
0.003700  40.900000
0.003000  40.600000
0.004500  41.100000
0.003000  40.700000
0.003000  41.400000
0.003000  41.100000
0.000700  41.300000
0.000000  41.400000
-0.000800  41.400000
0.000700  41.700000
-0.000800  41.600000
-0.000800  41.600000
0.001500  41.800000
-0.000800  42.000000
-0.000800  41.800000
0.002200  42.100000
0.000700  41.900000
-0.000800  42.300000
-0.000800  42.200000
0.000700  42.300000
-0.000800  42.500000
-0.000800  42.500000
0.003000  42.600000
0.001500  42.400000
0.000700  42.800000
0.000700  42.800000
0.000000  42.900000
-0.000800  42.900000
-0.001500  43.300000
-0.001500  43.000000
-0.000800  43.500000
-0.000800  43.100000
-0.000800  43.700000
-0.002300  43.400000
-0.003000  43.800000
-0.004600  43.600000
-0.004600  43.700000
-0.004600  43.900000
-0.005300  43.800000
-0.003000  44.100000
-0.003000  44.100000
-0.004600  44.300000
-0.002300  44.300000
-0.003000  44.500000
-0.002300  44.200000
-0.001500  44.900000
0.000000  44.500000
0.003000  44.900000
0.003700  44.800000
0.004500  44.900000
0.003000  45.200000
0.001500  45.100000
0.001500  45.400000
0.003000  45.200000
0.001500  45.600000
-0.000800  45.500000
-0.002300  45.600000
-0.001500  45.700000
-0.001500  45.900000
-0.003000  45.800000
-0.003000  46.000000
-0.001500  46.200000
-0.002300  46.200000
-0.002300  46.500000
0.000700  46.100000
0.003000  46.800000
0.003000  46.300000
0.003700  46.900000
0.004500  46.600000
0.003000  46.900000
0.003000  46.800000
0.001500  46.900000
-0.000800  47.100000
-0.002300  47.300000
-0.002300  47.300000
-0.000800  47.500000
-0.001500  47.600000
-0.001500  47.500000
-0.000800  47.800000
-0.001500  47.700000
-0.003000  48.100000
-0.003000  48.000000
-0.000800  48.200000
0.000700  48.200000
0.001500  48.100000
0.002200  48.600000
0.002200  48.200000
0.002200  48.600000
0.003000  48.800000
0.003000  48.800000
-0.000800  48.900000
-0.002300  49.100000
-0.001500  48.800000
-0.003000  49.400000
-0.000800  49.000000
0.000700  49.500000
0.000000  49.500000
0.001500  49.600000
0.003000  49.600000
0.000700  49.800000
0.001500  50.000000
0.001500  49.700000
0.000700  50.100000
0.001500  50.200000
-0.001500  50.200000
-0.001500  50.400000
-0.003000  50.500000
-0.001500  50.400000
0.000700  50.700000
-0.000800  50.600000
-0.001500  50.900000
0.000700  51.100000
0.000700  50.900000
-0.001500  51.300000
-0.000800  51.000000
0.000700  51.500000
0.001500  51.100000
0.003000  51.600000
0.006000  51.600000
0.006000  51.700000
0.004500  51.800000
0.004500  51.800000
0.001500  52.100000
0.001500  52.000000
0.001500  52.400000
-0.000800  52.200000
-0.000800  52.700000
-0.002300  52.200000
-0.003000  52.900000
-0.003000  52.500000
-0.003800  53.000000
-0.005300  52.800000
-0.006000  53.100000
-0.004600  53.100000
-0.003000  53.100000
-0.003000  53.400000
-0.003000  53.400000
-0.001500  53.600000
0.000700  53.600000
0.001500  53.700000
0.001500  53.700000
0.003000  54.000000
0.001500  53.900000
-0.000800  54.100000
-0.000800  54.200000
-0.001500  54.300000
-0.003800  54.500000
-0.003000  54.600000
-0.000800  54.700000
-0.000800  54.400000
-0.000800  54.900000
0.000700  54.900000
0.002200  54.900000
0.003000  55.100000
0.004500  55.200000
0.005200  54.900000
0.004500  55.600000
0.003000  55.300000
0.003000  55.700000
0.003000  55.600000
0.001500  55.800000
0.000700  55.900000
-0.001500  55.900000
-0.003000  56.200000
-0.000800  56.100000
0.000700  56.400000
-0.000800  56.200000
-0.001500  56.500000
-0.001500  56.700000
-0.000800  56.700000
-0.001500  56.800000
-0.002300  57.100000
-0.003000  57.100000
-0.004600  57.300000
-0.003800  57.300000
-0.006000  57.300000
-0.005300  57.700000
-0.004600  57.400000
-0.003800  58.000000
0.000700  57.800000
0.000700  58.200000
0.001500  58.000000
0.001500  58.400000
0.002200  58.400000
0.003000  58.500000
0.003000  58.500000
0.003700  58.700000
0.000700  58.900000
0.000700  58.700000
0.000700  59.100000
0.002200  59.000000
0.004500  59.600000
0.003000  59.300000
0.002200  59.600000
0.000700  59.600000
-0.003000  59.800000
-0.003000  60.000000
-0.002300  59.800000
-0.000800  60.200000
0.000700  60.200000
-0.000800  60.300000
-0.001500  60.300000
-0.001500  60.300000
-0.003000  60.400000
-0.003000  60.900000
-0.003000  60.500000
-0.004600  60.900000
-0.003800  61.000000
-0.004600  60.900000
-0.004600  61.300000
-0.003000  61.200000
-0.004600  61.600000
-0.001500  61.200000
-0.003000  61.700000
-0.003000  61.500000
-0.000800  61.800000
0.000000  61.900000
0.003000  62.000000
0.003000  62.100000
0.006700  62.400000
0.008200  62.200000
0.008200  62.500000
0.007500  62.600000
0.008200  62.600000
0.008200  62.900000
0.004500  62.700000
0.006700  63.100000
0.006700  62.900000
0.004500  63.100000
0.000000  63.200000
-0.000800  63.200000
0.000700  63.400000
-0.001500  63.500000
-0.002300  63.500000
-0.002300  63.900000
-0.001500  63.700000
-0.000800  64.000000
-0.001500  64.200000
-0.007500  63.900000
-0.010500  64.200000
-0.011300  64.000000
-0.012000  64.500000
-0.006800  64.300000
-0.004600  64.700000
-0.003000  64.500000
0.002200  64.900000
0.003000  65.000000
0.003700  64.900000
0.008200  64.900000
0.006700  65.100000
0.006000  65.200000
0.006700  65.100000
0.005200  65.600000
0.001500  65.200000
0.000700  66.000000
0.000700  65.500000
-0.000800  66.000000
0.000700  65.700000
-0.000800  66.000000
-0.000800  66.100000
0.000700  66.100000
0.000000  66.300000
-0.000800  66.100000
0.000000  66.500000
0.004500  66.600000
0.002200  66.600000
0.003000  66.600000
0.000700  66.900000
-0.001500  66.600000
0.000700  67.000000
-0.001500  66.900000
-0.000800  67.200000
-0.000800  67.100000
-0.001500  67.200000
-0.001500  67.500000
-0.000800  67.200000
0.000000  67.700000
-0.000800  67.500000
0.000700  67.900000
0.000700  67.900000
-0.000800  67.900000
-0.002300  68.000000
-0.003800  68.000000
-0.003000  67.900000
-0.002300  68.500000
-0.002300  68.100000
-0.003000  68.600000
-0.003800  68.400000
-0.003800  68.700000
-0.003000  68.600000
-0.001500  68.700000
-0.001500  69.000000
-0.000800  68.800000
0.000700  69.200000
0.001500  69.100000
0.003700  69.300000
0.003000  69.500000
0.002200  69.500000
0.003000  69.500000
0.003000  69.900000
0.001500  69.500000
-0.000800  70.200000
-0.000800  69.900000
0.000700  70.000000
0.001500  70.100000
0.000700  70.200000
0.000000  70.400000
-0.001500  70.300000
0.001500  70.700000
0.003000  70.300000
0.003000  70.800000
0.003000  70.700000
0.000700  70.800000
-0.000800  70.900000
-0.001500  71.100000
-0.003000  71.000000
-0.002300  71.200000
-0.001500  71.100000
-0.003000  71.300000
-0.003000  71.300000
-0.000800  71.400000
0.000700  71.500000
0.002200  71.400000
0.001500  71.800000
0.001500  71.500000
0.004500  72.000000
0.005200  71.700000
0.005200  71.900000
0.001500  72.100000
0.000000  72.000000
-0.000800  71.800000
-0.003000  72.400000
-0.003000  72.100000
-0.003800  72.500000
-0.005300  72.400000
-0.006800  72.600000
-0.009100  72.700000
-0.009100  72.800000
-0.006800  72.800000
-0.006000  72.800000
-0.003000  73.100000
0.000700  72.900000
0.004500  73.200000
0.009000  73.300000
0.011200  73.300000
0.010500  73.500000
0.008200  73.800000
0.008200  73.500000
0.008200  73.800000
0.004500  73.800000
0.000000  73.800000
-0.000800  74.100000
-0.000800  73.800000
-0.001500  74.300000
-0.004600  74.000000
-0.008300  74.500000
-0.009100  74.300000
-0.010500  74.600000
-0.009100  74.600000
-0.008300  74.600000
-0.004600  74.700000
-0.002300  74.700000
-0.000800  74.800000
0.001500  74.800000
0.003000  75.100000
0.006000  75.100000
0.009000  75.300000
0.010500  75.000000
0.009000  75.500000
0.006700  75.300000
0.003700  75.700000
0.000700  75.600000
0.000000  75.600000
0.001500  75.700000
0.001500  75.800000
-0.000800  75.900000
-0.001500  75.900000
-0.000800  76.000000
-0.001500  75.900000
-0.000800  76.100000
-0.001500  76.100000
-0.003000  76.300000
-0.003000  76.000000
-0.004600  76.500000
-0.003000  76.500000
-0.000800  76.400000
-0.002300  76.500000
0.001500  76.400000
0.000700  76.800000
-0.002300  76.500000
-0.000800  76.700000
-0.001500  76.700000
-0.000800  76.700000
-0.003000  76.900000
-0.003800  77.000000
-0.003000  76.900000
-0.003000  77.300000
-0.002300  76.800000
-0.001500  77.300000
0.002200  77.000000
0.003000  77.200000
0.003000  77.200000
0.001500  77.200000
-0.000800  77.500000
0.000000  77.300000
-0.001500  77.500000
-0.001500  77.600000
-0.000800  77.400000
-0.000800  77.300000
0.000000  77.600000
-0.000800  77.300000
-0.000800  77.600000
-0.001500  77.700000
-0.000800  77.600000
-0.000800  77.900000
0.000000  77.700000
-0.000800  78.100000
0.000000  77.600000
0.001500  78.100000
0.003000  77.800000
0.006000  78.100000
0.006700  78.000000
0.004500  78.000000
0.002200  78.200000
0.003000  78.100000
0.002200  78.100000
0.001500  78.000000
0.000700  78.500000
-0.001500  78.100000
0.000700  78.500000
0.000700  78.000000
-0.001500  78.500000
-0.003000  78.200000
-0.004600  78.300000
-0.004600  78.300000
-0.004600  78.300000
-0.004600  78.300000
-0.002300  78.200000
-0.000800  78.400000
-0.000800  78.400000
-0.001500  78.400000
0.000000  78.500000
0.003000  78.700000
0.004500  78.300000
0.004500  78.700000
0.004500  78.600000
0.004500  78.600000
0.004500  78.500000
0.003700  78.600000
0.003000  78.800000
0.000700  78.700000
0.001500  79.000000
0.002200  78.700000
0.000700  79.000000
0.000700  78.900000
-0.001500  78.900000
-0.003000  79.000000
-0.003800  79.200000
-0.002300  78.800000
-0.003000  79.300000
-0.003000  79.000000
-0.003000  79.200000
-0.004600  79.300000
-0.004600  79.100000
-0.005300  79.500000
-0.003000  79.200000
-0.000800  79.300000
-0.003000  79.300000
-0.000800  79.400000
-0.001500  79.400000
-0.003800  79.400000
-0.004600  79.300000
-0.003000  79.400000
0.000000  79.200000
0.000700  79.300000
0.000700  79.500000
0.001500  79.200000
0.003000  79.600000
0.004500  79.200000
0.004500  79.600000
0.004500  79.300000
0.001500  79.600000
0.003000  79.300000
0.002200  79.300000
0.000700  79.500000
-0.000800  79.200000
-0.001500  79.300000
-0.002300  79.400000
-0.003000  79.300000
-0.003000  79.300000
-0.003800  79.400000
-0.003000  79.100000
-0.000800  79.400000
-0.001500  79.000000
0.000700  79.300000
0.000700  79.000000
0.000000  79.200000
0.000700  79.100000
-0.000800  79.000000
-0.000800  79.100000
0.000700  78.800000
0.000700  79.200000
0.001500  78.700000
0.003000  78.700000
0.003000  78.600000
0.000700  78.800000
-0.002300  78.500000
-0.002300  78.700000
-0.001500  78.500000
-0.001500  78.600000
0.000000  78.400000
0.000700  78.300000
0.000700  78.400000
0.000000  78.100000
-0.001500  78.400000
-0.001500  78.000000
0.000700  78.300000
0.001500  77.900000
0.003000  78.000000
0.003000  78.000000
0.003000  77.900000
0.002200  77.900000
-0.000800  78.000000
-0.000800  77.500000
0.001500  77.900000
0.002200  77.500000
0.000700  77.700000
-0.000800  77.300000
-0.000800  77.600000
-0.000800  77.500000
-0.001500  77.400000
-0.000800  77.600000
-0.000800  77.100000
-0.000800  77.700000
-0.000800  77.300000
-0.001500  77.200000
-0.001500  77.200000
0.000000  77.300000
0.000700  77.000000
0.001500  77.300000
0.000700  76.900000
0.000000  77.300000
0.001500  77.100000
0.000000  77.200000
0.000000  77.200000
0.000700  77.000000
0.000700  77.300000
0.000700  76.900000
-0.001500  77.300000
-0.001500  76.900000
-0.000800  77.200000
-0.001500  77.100000
-0.001500  77.200000
-0.000800  77.000000
-0.001500  77.200000
-0.000800  77.000000
0.001500  77.300000
0.001500  77.300000
0.000700  77.000000
0.000700  77.300000
0.003000  77.000000
0.002200  77.300000
0.003700  77.000000
0.003000  77.400000
0.003000  77.200000
0.003000  77.400000
0.003000  77.300000
0.002200  77.200000
0.000000  77.300000
-0.000800  77.600000
0.000700  77.300000
0.002200  77.500000
0.001500  77.300000
0.003000  77.400000
0.003000  77.400000
-0.000800  77.300000
-0.001500  77.700000
-0.001500  77.300000
-0.001500  77.600000
-0.001500  77.600000
-0.003000  77.700000
-0.002300  77.800000
-0.001500  77.600000
-0.000800  77.700000
-0.000800  77.800000
0.001500  77.600000
0.001500  77.600000
-0.000800  77.900000
-0.001500  77.600000
-0.002300  77.900000
-0.000800  77.800000
-0.003000  78.200000
-0.003000  77.800000
-0.003000  78.100000
-0.003800  77.800000
-0.001500  78.100000
0.001500  78.100000
0.002200  78.000000
0.004500  78.100000
0.004500  78.000000
0.003000  78.200000
0.000000  78.200000
-0.003000  78.400000
-0.001500  78.000000
-0.001500  78.400000
-0.000800  78.000000
0.000000  78.500000
-0.001500  78.200000
-0.000800  78.500000
-0.000800  78.200000
-0.000800  78.500000
-0.000800  78.500000
-0.000800  78.300000
0.000700  78.500000
0.001500  78.400000
0.003000  78.300000
0.000700  78.400000
-0.003000  78.500000
-0.001500  78.500000
-0.002300  78.700000
-0.001500  78.500000
-0.000800  78.700000
-0.003000  78.300000
-0.002300  78.700000
-0.001500  78.600000
0.000700  78.400000
0.000700  78.700000
0.001500  78.400000
0.001500  78.700000
0.002200  78.500000
0.003000  78.500000
0.001500  78.500000
0.000700  78.700000
0.000700  78.300000
0.000700  78.700000
0.001500  78.500000
0.000700  78.900000
0.000000  78.500000
0.000700  78.600000
0.000700  78.500000
-0.001500  78.400000
-0.003800  78.700000
-0.003800  78.400000
-0.003800  78.700000
-0.003000  78.500000
-0.003000  78.400000
-0.003000  78.600000
0.000700  78.500000
0.002200  78.500000
0.000700  78.900000
0.000700  78.400000
0.000000  78.700000
0.000000  78.500000
0.000700  78.400000
0.000000  78.600000
-0.002300  78.300000
-0.000800  78.700000
-0.001500  78.200000
-0.001500  78.700000
0.000700  78.200000
0.001500  78.700000
0.001500  78.500000
0.000700  78.500000
0.000700  78.300000
0.000000  78.500000
0.000000  78.600000
-0.000800  78.400000
-0.000800  78.700000
-0.000800  78.200000
0.000700  78.700000
0.000700  78.200000
-0.001500  78.600000
0.000000  78.400000
0.001500  78.400000
0.001500  78.500000
0.000700  78.300000
-0.000800  78.700000
-0.000800  78.500000
-0.000800  78.500000
0.000700  78.400000
-0.001500  78.400000
-0.000800  78.300000
0.001500  78.500000
0.000700  78.100000
0.003000  78.500000
0.003700  78.400000
0.005200  78.400000
0.004500  78.700000
0.001500  78.300000
-0.000800  78.700000
-0.003000  78.200000
[truncated: 1,317 more chars]
