# Supplementary material for: Extracting time-frequency feature of single-channel vastus medialis EMG signals for knee exercise pattern recognition
Source: PLoS One. 2017 Jul 10;12(7):e0180526. doi: 10.1371/journal.pone.0180526 (PMC5503271; doi:10.1371/journal.pone.0180526)
Supplement: S1 File — The EMG orignial data of the vastus medialis muscle of the detected leg from 14 healthy subjects were collected and recorded in the file while performing three exercise programs, i.e., leg extension from a sitting position (sitting), flexion of the leg up (standing), and gait (walking). (ZIP) [file pone.0180526.s001.zip › Data/13sitting.txt]

File Name: 13sitting.log
Channel 3: 'Vasto Medial', 22896 values, engineering units: mV, no filters.
Channel 5: 'Flexo', 22896 values, engineering units: deg, no filters.
Digitals combined (event=16, d=8, c=4, b=2, a=1): 22896 values, .
0.000000  11.500000
-0.004600  10.300000
-0.004600  10.500000
-0.004600  10.400000
-0.003000  9.900000
-0.003800  10.200000
-0.005300  10.000000
-0.005300  9.600000
-0.003800  9.600000
-0.003000  9.700000
-0.001500  9.300000
-0.000800  9.600000
-0.000800  9.300000
-0.000800  9.400000
0.000000  9.100000
0.000700  8.900000
0.001500  8.700000
0.001500  9.200000
0.000000  8.700000
-0.000800  8.800000
0.000000  8.900000
0.001500  8.500000
0.000700  8.800000
-0.001500  8.400000
-0.001500  8.400000
-0.003000  8.300000
-0.001500  8.200000
-0.002300  8.300000
-0.002300  8.000000
-0.000800  7.800000
-0.001500  7.800000
0.000000  7.800000
0.001500  7.400000
0.001500  7.700000
-0.000800  7.300000
-0.002300  7.300000
-0.000800  7.400000
0.000700  7.000000
0.001500  7.300000
0.003000  6.800000
0.001500  7.100000
-0.000800  6.700000
-0.000800  6.800000
-0.000800  6.600000
-0.001500  6.700000
-0.006800  6.500000
-0.009100  6.600000
-0.006000  6.400000
-0.000800  6.200000
0.006000  6.400000
0.009000  6.100000
0.007500  6.300000
0.002200  6.100000
0.002200  6.200000
0.003000  6.000000
0.003000  5.800000
0.003000  6.200000
0.000700  5.800000
0.003000  6.100000
0.004500  5.700000
0.004500  6.000000
0.006000  5.900000
0.004500  5.800000
0.003700  5.800000
0.001500  5.600000
0.000700  5.900000
0.001500  5.600000
0.000700  5.900000
-0.000800  5.500000
-0.000800  6.100000
0.000000  5.700000
0.003000  5.900000
0.004500  5.800000
0.002200  5.700000
0.000700  5.900000
0.000700  5.500000
0.002200  5.600000
0.003000  5.800000
0.000700  5.800000
-0.001500  5.500000
-0.000800  5.800000
-0.001500  5.500000
-0.001500  5.500000
-0.000800  5.600000
0.001500  5.400000
0.002200  5.700000
0.000700  5.300000
-0.003000  5.800000
-0.006000  5.200000
-0.004600  5.600000
-0.003000  5.500000
-0.005300  5.500000
-0.005300  5.400000
-0.003800  5.500000
-0.002300  5.400000
0.000700  5.500000
0.003000  5.400000
0.001500  5.400000
0.001500  5.600000
0.000700  5.300000
0.000000  5.600000
0.001500  5.300000
0.001500  5.400000
0.003000  5.600000
0.002200  5.500000
0.003000  5.500000
0.000700  5.200000
-0.003000  5.600000
-0.003000  5.400000
-0.006800  5.500000
-0.008300  5.400000
-0.008300  5.600000
-0.004600  5.300000
-0.002300  5.700000
-0.001500  5.200000
-0.000800  5.400000
-0.000800  5.500000
-0.000800  5.200000
0.000000  5.300000
0.000700  5.200000
-0.000800  5.300000
-0.002300  5.300000
-0.000800  5.300000
-0.000800  5.500000
-0.000800  5.200000
0.000700  5.200000
-0.000800  5.000000
0.001500  5.000000
0.002200  5.000000
0.001500  5.400000
0.002200  4.900000
0.000700  5.200000
0.000700  4.800000
0.003000  5.200000
0.002200  4.900000
0.000700  4.800000
0.001500  5.000000
0.001500  4.700000
0.001500  4.900000
0.001500  4.800000
0.000700  4.800000
0.001500  4.900000
-0.001500  4.700000
-0.001500  4.500000
-0.001500  4.700000
-0.000800  4.500000
-0.001500  4.700000
-0.001500  4.600000
0.002200  4.300000
0.001500  4.600000
0.001500  4.100000
0.003000  4.700000
0.003000  4.400000
0.002200  4.500000
0.001500  4.500000
0.000700  4.300000
0.000700  4.500000
0.000000  4.400000
0.000700  4.500000
0.000700  4.200000
-0.000800  4.500000
0.000000  4.000000
-0.001500  4.500000
-0.003000  4.100000
-0.003000  4.500000
-0.002300  4.400000
-0.000800  4.200000
0.000700  4.300000
0.001500  4.100000
0.001500  4.400000
0.002200  3.900000
0.003000  4.400000
0.003000  4.100000
0.003000  4.100000
0.000700  4.000000
0.000700  4.100000
-0.000800  4.000000
0.000700  4.100000
0.000000  4.000000
-0.001500  4.000000
-0.001500  4.200000
-0.000800  3.900000
0.000700  4.200000
0.000000  3.800000
-0.000800  4.200000
-0.000800  4.000000
-0.001500  4.100000
-0.000800  4.100000
-0.000800  4.000000
-0.002300  3.900000
-0.001500  4.000000
-0.000800  4.100000
-0.000800  3.900000
0.001500  4.200000
0.000700  3.900000
-0.001500  4.100000
-0.000800  4.000000
-0.000800  4.100000
-0.001500  4.200000
-0.001500  4.100000
-0.001500  4.300000
-0.001500  4.000000
-0.001500  4.200000
-0.002300  4.000000
-0.003000  4.200000
-0.000800  4.000000
-0.000800  4.100000
-0.003000  3.900000
-0.003800  4.300000
-0.000800  3.900000
0.000700  4.100000
-0.000800  4.200000
0.000000  4.000000
0.001500  4.300000
0.003000  4.100000
0.003000  4.200000
0.003700  4.200000
0.003000  4.000000
0.001500  4.100000
0.003000  3.900000
0.002200  4.100000
0.003000  4.100000
0.005200  4.100000
0.002200  4.000000
0.000000  4.500000
0.000700  3.900000
-0.001500  4.400000
-0.003000  3.900000
-0.000800  4.400000
-0.001500  4.100000
-0.002300  4.200000
0.000700  4.400000
0.000700  4.000000
-0.000800  4.400000
0.000700  4.100000
0.001500  4.300000
0.001500  4.200000
0.003700  4.300000
0.004500  4.400000
0.002200  4.500000
0.000000  4.300000
0.001500  4.400000
0.000700  4.500000
-0.000800  4.100000
-0.000800  4.500000
-0.002300  4.300000
0.000000  4.700000
-0.001500  4.200000
-0.003000  4.700000
-0.001500  4.400000
-0.001500  4.500000
-0.001500  4.500000
-0.002300  4.500000
-0.000800  4.500000
-0.000800  4.600000
-0.000800  4.800000
0.000700  4.300000
-0.001500  4.700000
0.000700  4.300000
0.003000  4.800000
0.003700  4.500000
0.000700  4.800000
-0.003800  4.600000
-0.001500  4.700000
-0.002300  5.000000
-0.003000  4.300000
-0.005300  4.900000
-0.004600  4.600000
-0.003000  4.600000
-0.004600  4.800000
-0.001500  4.700000
-0.000800  4.600000
0.000700  4.700000
0.003000  4.700000
0.001500  4.700000
0.000700  4.700000
0.000700  4.500000
0.001500  4.900000
0.001500  4.400000
0.001500  4.900000
0.001500  4.500000
0.000700  4.900000
0.000700  4.500000
0.001500  4.700000
-0.000800  4.600000
0.000000  4.600000
0.001500  4.700000
-0.000800  4.800000
-0.003000  4.700000
-0.001500  4.700000
0.000700  4.800000
0.000700  4.500000
0.002200  4.800000
0.004500  4.500000
0.003700  4.700000
0.001500  4.700000
0.001500  4.700000
0.003000  4.900000
0.003000  4.700000
0.003000  4.800000
0.000700  4.700000
-0.000800  4.900000
-0.000800  4.900000
-0.003800  5.100000
-0.003800  4.700000
0.000000  5.100000
0.000700  4.600000
0.000700  5.000000
0.001500  4.900000
0.000000  5.000000
-0.000800  5.000000
0.000700  4.900000
0.000000  5.100000
-0.000800  4.900000
-0.001500  5.300000
0.000700  5.300000
0.001500  5.100000
0.003000  5.100000
0.004500  5.400000
0.001500  5.100000
0.000700  5.300000
0.000000  5.300000
0.000700  5.300000
0.000700  5.600000
0.000000  5.300000
0.000700  5.900000
-0.000800  5.300000
-0.000800  6.000000
0.000000  5.500000
0.000000  6.000000
0.000000  5.900000
0.000700  5.800000
0.000700  5.900000
0.000000  5.900000
0.001500  6.000000
0.000700  5.800000
0.000700  6.200000
0.001500  5.900000
0.001500  6.500000
0.001500  6.200000
0.000000  6.500000
0.000000  6.300000
-0.003000  6.700000
-0.003800  6.600000
-0.000800  6.600000
-0.000800  6.900000
0.000000  6.700000
-0.000800  6.800000
-0.000800  7.000000
-0.001500  7.200000
-0.000800  7.100000
-0.001500  7.400000
-0.001500  7.100000
-0.000800  7.600000
0.000000  7.400000
-0.000800  7.500000
-0.000800  7.700000
0.001500  7.600000
0.000700  8.000000
0.000700  7.600000
0.000700  8.100000
0.000700  7.800000
0.003000  8.200000
0.001500  8.300000
0.000000  8.200000
-0.001500  8.500000
-0.001500  8.800000
-0.000800  8.300000
-0.001500  8.900000
-0.000800  8.800000
0.002200  9.000000
0.000700  9.000000
0.000000  9.000000
-0.001500  9.400000
-0.002300  9.100000
-0.001500  9.400000
-0.000800  9.400000
0.000000  9.500000
-0.001500  9.900000
0.000700  9.900000
0.001500  9.900000
0.002200  10.000000
0.003000  10.000000
0.001500  10.100000
0.001500  10.500000
0.001500  10.300000
0.003000  10.800000
0.002200  10.400000
0.000000  11.000000
-0.000800  10.700000
-0.001500  11.200000
0.000000  11.200000
-0.000800  11.100000
-0.000800  11.600000
-0.003000  11.400000
-0.003000  11.700000
-0.001500  12.000000
-0.003800  12.000000
-0.003000  11.900000
-0.001500  12.400000
-0.001500  12.000000
-0.003000  12.500000
-0.002300  12.600000
-0.003000  12.600000
-0.003800  12.900000
-0.000800  12.700000
0.000000  13.300000
0.000700  13.000000
0.001500  13.500000
0.001500  13.200000
0.003000  13.500000
0.004500  13.700000
0.005200  13.900000
0.003700  14.100000
0.000700  14.300000
0.003000  14.400000
0.002200  14.300000
0.000000  14.800000
0.002200  14.500000
0.003700  15.300000
0.003000  15.100000
0.003000  15.400000
0.001500  15.400000
0.000700  15.500000
-0.000800  16.000000
-0.001500  15.700000
-0.000800  16.200000
-0.001500  16.200000
-0.000800  16.500000
-0.001500  16.600000
-0.003800  16.900000
-0.004600  16.800000
-0.003000  17.200000
-0.001500  17.200000
-0.003800  17.500000
-0.001500  17.700000
-0.001500  17.600000
-0.000800  18.300000
0.000700  18.000000
0.000700  18.600000
0.003000  18.400000
0.004500  18.900000
0.005200  19.000000
0.004500  19.200000
0.004500  19.300000
0.003000  19.500000
0.004500  19.600000
0.002200  19.800000
-0.000800  20.200000
0.000000  20.000000
0.000700  20.600000
0.000700  20.400000
-0.000800  20.800000
-0.001500  21.100000
-0.003000  21.200000
-0.003800  21.900000
-0.004600  21.600000
-0.005300  22.300000
-0.004600  22.300000
-0.003000  22.600000
-0.002300  22.900000
-0.001500  23.100000
0.001500  23.000000
0.003000  23.700000
0.003000  23.800000
0.000700  24.200000
0.002200  24.500000
0.005200  24.700000
0.005200  25.100000
0.004500  25.200000
0.003000  25.600000
0.003000  25.700000
0.000700  25.800000
-0.000800  26.400000
0.000700  26.400000
-0.001500  26.800000
-0.001500  27.000000
-0.000800  27.300000
-0.000800  27.500000
-0.001500  28.200000
-0.003000  28.200000
-0.003000  28.700000
-0.004600  28.700000
-0.004600  29.000000
-0.003000  29.600000
-0.003000  29.600000
-0.002300  30.200000
-0.002300  30.300000
-0.001500  30.600000
0.000000  31.100000
0.001500  31.200000
0.000700  31.600000
0.000700  32.100000
0.000700  32.400000
0.001500  32.800000
0.001500  33.100000
0.000700  33.200000
0.003000  34.000000
0.001500  34.100000
0.002200  34.700000
0.002200  34.700000
0.001500  35.200000
0.003000  35.700000
0.002200  36.000000
0.004500  36.600000
0.007500  36.600000
0.005200  37.100000
0.003000  37.700000
0.004500  38.100000
0.006700  38.400000
0.006700  38.900000
0.006000  39.100000
0.003000  39.500000
0.000000  40.000000
-0.000800  40.300000
-0.000800  41.100000
0.000700  41.000000
0.000700  41.800000
0.000700  41.800000
-0.003000  42.600000
-0.004600  42.800000
-0.005300  43.100000
-0.004600  43.600000
-0.004600  44.000000
-0.003800  44.400000
-0.003000  44.700000
-0.003000  45.300000
-0.003000  45.200000
-0.006000  45.900000
-0.005300  45.800000
-0.004600  46.300000
-0.005300  46.600000
-0.003000  46.600000
-0.004600  47.200000
-0.005300  47.100000
-0.005300  47.800000
-0.004600  47.500000
-0.005300  48.100000
-0.004600  48.300000
-0.003000  48.400000
-0.003000  48.600000
-0.002300  48.700000
-0.003800  48.900000
-0.006000  48.700000
-0.006000  49.300000
-0.006800  49.100000
-0.004600  49.600000
-0.003800  49.500000
-0.004600  49.700000
-0.005300  49.900000
-0.005300  49.700000
-0.003000  50.200000
-0.004600  50.100000
-0.003800  50.700000
-0.000800  50.400000
0.000000  50.600000
0.003700  50.800000
0.004500  51.000000
0.003000  50.800000
0.003000  50.900000
0.003000  51.000000
0.003700  50.900000
0.006700  51.300000
0.008200  50.800000
0.009000  51.300000
0.009700  51.200000
0.009000  51.400000
0.009000  51.600000
0.008200  51.300000
0.008200  51.800000
0.006700  51.900000
0.005200  51.800000
0.005200  52.000000
0.003700  52.200000
0.003700  52.000000
0.004500  52.200000
0.003700  52.500000
0.000700  52.600000
0.000700  52.900000
-0.001500  52.800000
-0.003000  53.300000
-0.002300  53.100000
-0.003000  53.600000
-0.005300  53.400000
-0.006800  53.800000
-0.005300  53.800000
-0.001500  54.000000
0.001500  54.100000
0.001500  54.400000
0.001500  54.400000
0.000000  54.800000
-0.001500  55.000000
0.000000  54.900000
-0.000800  55.400000
-0.001500  55.400000
-0.003000  55.600000
-0.004600  56.100000
-0.005300  55.900000
-0.005300  56.500000
-0.006000  56.300000
-0.006000  56.800000
-0.006000  56.800000
-0.003800  57.100000
-0.001500  57.200000
-0.001500  57.400000
0.000700  57.600000
0.001500  57.900000
-0.001500  58.200000
-0.005300  58.100000
-0.005300  58.600000
-0.005300  58.600000
-0.004600  58.900000
-0.003000  59.100000
-0.005300  59.200000
-0.004600  59.500000
-0.001500  59.500000
0.003000  60.000000
0.006700  59.800000
0.008200  60.300000
0.009000  60.600000
0.010500  60.600000
0.009700  60.700000
0.009000  61.200000
0.006700  61.000000
0.005200  61.400000
0.004500  61.300000
0.004500  61.500000
0.004500  61.900000
0.003700  61.700000
0.004500  62.100000
0.004500  62.000000
0.004500  62.300000
0.003000  62.500000
0.003000  62.200000
0.001500  62.500000
0.001500  62.600000
0.003000  62.800000
0.001500  62.900000
0.002200  63.300000
0.001500  62.900000
0.001500  63.400000
0.000700  63.300000
-0.001500  63.600000
0.000000  63.900000
0.000700  63.900000
0.000700  64.200000
0.000700  64.200000
0.002200  64.400000
0.004500  64.700000
0.005200  64.500000
0.006700  65.000000
0.005200  65.200000
0.004500  65.200000
0.003000  65.400000
0.003000  65.500000
0.002200  65.300000
0.000000  65.900000
-0.000800  65.700000
-0.004600  66.100000
-0.006000  65.800000
-0.005300  66.000000
-0.005300  66.100000
-0.008300  66.200000
-0.010500  66.500000
-0.009100  66.100000
-0.006800  66.600000
-0.005300  66.600000
-0.004600  66.600000
-0.004600  66.600000
-0.003000  66.900000
-0.002300  66.700000
0.000700  66.900000
0.001500  66.900000
0.001500  66.600000
0.001500  67.000000
0.000700  66.700000
0.000000  67.100000
-0.001500  66.600000
-0.003000  67.000000
-0.004600  66.700000
-0.005300  66.600000
-0.006000  66.700000
-0.006800  66.500000
-0.006800  66.600000
-0.008300  66.500000
-0.006800  66.600000
-0.004600  66.200000
-0.003000  66.600000
-0.004600  66.000000
-0.003800  66.300000
-0.001500  66.000000
-0.001500  65.900000
-0.003800  66.000000
-0.001500  65.400000
0.000700  65.700000
0.000700  65.200000
-0.000800  65.500000
-0.003000  65.200000
-0.003000  65.000000
-0.003000  64.800000
-0.004600  64.700000
-0.003000  64.600000
-0.003000  64.400000
-0.003800  64.300000
-0.002300  63.800000
-0.003000  64.100000
-0.001500  63.400000
-0.003000  63.700000
-0.003000  63.300000
0.000700  63.200000
0.001500  63.200000
0.001500  62.700000
0.001500  62.800000
-0.000800  62.400000
-0.002300  62.100000
-0.001500  62.000000
-0.003000  61.700000
-0.002300  61.200000
-0.001500  61.400000
0.000000  60.900000
0.001500  60.600000
0.003000  60.600000
0.003000  59.900000
0.001500  60.100000
0.002200  59.400000
0.004500  59.700000
0.005200  59.100000
0.006700  59.100000
0.010500  58.500000
0.009000  58.300000
0.004500  58.000000
0.001500  57.600000
0.000000  57.600000
-0.001500  57.200000
-0.002300  57.100000
-0.001500  56.800000
-0.000800  56.800000
-0.000800  56.400000
0.000000  56.300000
0.001500  56.200000
0.001500  55.900000
0.001500  56.000000
0.001500  55.300000
0.000700  55.700000
0.000700  55.000000
0.000700  55.000000
0.000700  54.800000
0.000700  54.800000
0.000700  54.400000
0.000000  54.500000
-0.000800  54.200000
0.000000  54.000000
-0.000800  53.900000
0.000000  53.500000
0.001500  53.500000
0.001500  53.200000
-0.000800  53.200000
-0.001500  52.900000
0.001500  52.600000
0.004500  52.700000
0.003700  52.000000
0.003000  52.200000
0.000700  51.900000
-0.001500  51.700000
-0.001500  51.600000
-0.003800  51.600000
-0.001500  50.900000
0.003000  51.100000
0.000000  50.600000
-0.004600  50.700000
-0.001500  50.400000
0.001500  49.900000
0.001500  50.100000
0.003000  49.800000
0.005200  49.800000
0.006700  49.500000
0.006700  49.100000
0.006000  49.000000
0.006700  48.900000
0.006000  48.700000
0.003700  48.500000
-0.000800  48.100000
-0.000800  47.900000
0.003000  48.000000
0.003700  47.400000
-0.001500  47.700000
-0.003000  46.800000
-0.003000  47.000000
-0.005300  46.600000
-0.003000  46.500000
-0.003000  46.300000
-0.003000  45.900000
-0.003800  45.900000
-0.003000  45.600000
-0.000800  45.200000
0.003700  45.000000
0.006000  44.900000
0.004500  44.400000
0.002200  44.400000
0.003700  44.000000
0.005200  43.700000
0.002200  43.500000
-0.000800  43.000000
0.000000  43.200000
0.003000  42.400000
0.001500  42.500000
-0.002300  41.900000
-0.003000  41.900000
-0.001500  41.400000
-0.002300  41.300000
-0.002300  41.000000
-0.002300  40.600000
-0.004600  40.300000
-0.001500  39.900000
0.003000  40.000000
0.003700  39.200000
0.003000  39.500000
0.003000  38.800000
0.001500  38.600000
0.000000  38.200000
-0.000800  37.900000
-0.001500  37.700000
0.000700  37.200000
0.001500  37.300000
0.003000  36.500000
0.003700  36.400000
0.000700  36.200000
-0.001500  35.800000
-0.003800  35.400000
-0.003800  35.200000
-0.001500  34.900000
-0.000800  34.400000
0.002200  34.200000
0.003000  33.700000
0.003000  33.800000
0.001500  33.100000
0.000000  33.100000
0.001500  32.400000
0.000700  32.300000
0.000000  32.000000
-0.000800  31.400000
-0.002300  31.300000
-0.006000  31.000000
-0.006800  30.700000
-0.003000  30.500000
0.000000  30.100000
-0.000800  29.700000
-0.001500  29.500000
-0.007500  28.900000
-0.015800  28.700000
-0.012800  28.400000
-0.008300  28.000000
-0.005300  28.000000
0.000000  27.300000
0.006700  27.300000
0.009700  26.600000
0.015000  26.500000
0.012700  26.200000
0.010500  25.800000
0.013500  25.500000
0.012700  25.400000
0.011200  24.700000
0.010500  24.500000
0.007500  24.100000
0.004500  23.800000
0.000700  23.500000
-0.006000  22.900000
-0.011300  22.900000
-0.009100  22.500000
-0.009100  22.000000
-0.005300  21.900000
-0.004600  21.300000
-0.012000  21.200000
-0.009100  20.900000
-0.010500  20.500000
-0.016500  20.200000
-0.018100  19.900000
-0.023300  19.300000
-0.020300  19.400000
-0.000800  18.500000
0.012700  18.400000
0.021000  18.100000
0.030000  17.700000
0.028500  17.700000
0.023200  17.100000
0.021700  17.100000
0.021000  16.400000
0.025500  16.100000
0.023200  16.100000
0.021000  15.600000
0.013500  15.200000
-0.000800  15.200000
-0.003800  14.800000
-0.009100  14.300000
-0.010500  14.300000
0.012700  13.500000
0.030700  13.800000
0.010500  13.100000
-0.010500  13.300000
-0.019500  12.700000
-0.035300  12.500000
-0.045000  12.300000
-0.057800  11.700000
-0.063000  11.900000
-0.048800  11.400000
-0.015000  11.100000
0.024000  10.900000
0.033000  10.600000
0.018000  10.200000
0.008200  10.300000
0.011200  9.800000
0.016500  9.600000
0.020200  9.400000
0.012700  9.000000
0.005200  9.100000
-0.000800  8.500000
-0.004600  8.800000
-0.007500  8.200000
-0.003800  8.500000
0.003000  8.000000
-0.009800  7.800000
-0.012800  7.700000
-0.006800  7.500000
-0.015000  7.400000
-0.025600  7.200000
-0.022500  7.300000
-0.019500  6.700000
-0.030000  6.900000
-0.024800  6.600000
-0.003000  6.800000
0.021000  6.600000
0.053200  6.200000
0.066000  6.400000
0.038200  6.100000
0.000700  6.400000
-0.015800  6.200000
-0.016500  6.600000
-0.012000  6.500000
-0.008300  6.800000
-0.015000  6.700000
-0.016500  6.700000
-0.004600  6.600000
0.006000  6.800000
0.002200  6.800000
-0.012000  6.500000
-0.016500  6.900000
-0.005300  6.800000
-0.000800  7.000000
-0.001500  6.700000
0.009000  7.200000
0.019500  7.100000
0.024000  7.100000
0.019500  7.300000
0.015700  7.500000
0.013500  7.300000
0.006700  7.300000
0.006000  7.600000
0.003700  7.200000
0.003700  7.700000
0.007500  7.300000
0.007500  7.600000
-0.000800  7.700000
-0.005300  7.500000
-0.006800  7.800000
-0.009100  7.600000
-0.003000  7.900000
0.000700  7.600000
0.003000  8.000000
0.000000  7.700000
0.000000  7.700000
0.003700  7.800000
0.003000  7.600000
0.001500  7.400000
-0.002300  7.700000
-0.004600  7.600000
-0.006800  7.600000
-0.001500  7.700000
0.008200  7.300000
0.012000  7.700000
0.009700  7.400000
0.005200  7.600000
0.004500  7.600000
0.001500  7.300000
0.000700  7.700000
0.003000  7.400000
-0.000800  7.500000
-0.000800  7.500000
0.000700  7.600000
0.003000  7.500000
0.000000  8.100000
-0.003800  7.600000
-0.000800  8.200000
-0.001500  8.100000
-0.004600  8.200000
-0.000800  8.300000
0.001500  8.500000
0.001500  8.600000
-0.000800  8.500000
-0.000800  8.800000
0.000000  8.700000
0.001500  8.700000
-0.000800  8.800000
-0.009100  9.000000
-0.020300  8.800000
-0.023300  9.000000
-0.024000  9.100000
-0.031500  8.900000
-0.029300  9.100000
-0.018100  8.700000
-0.001500  9.200000
0.012700  8.800000
0.018000  9.100000
0.027000  9.000000
0.036000  9.000000
0.021700  9.100000
-0.007500  9.100000
-0.026300  9.000000
-0.027800  9.000000
-0.020300  9.000000
-0.014300  9.100000
0.003000  9.400000
0.023200  9.200000
0.029200  9.500000
0.030700  9.500000
0.032200  9.800000
0.034500  10.000000
0.027000  9.600000
0.005200  9.900000
-0.009100  9.800000
-0.012800  10.100000
-0.018100  9.700000
-0.015800  10.000000
-0.011300  10.100000
-0.008300  9.900000
-0.001500  10.000000
-0.004600  10.100000
-0.005300  10.400000
-0.006800  10.000000
-0.013500  10.600000
-0.016500  10.200000
-0.005300  10.600000
0.009000  10.300000
0.016500  10.600000
0.010500  10.600000
0.000700  10.500000
0.003000  10.900000
0.006700  10.500000
0.000700  11.100000
-0.008300  11.000000
-0.009800  11.100000
-0.008300  11.200000
-0.006800  11.500000
-0.003000  11.400000
0.000700  11.700000
0.004500  12.000000
-0.002300  12.000000
-0.012000  12.400000
-0.006800  12.200000
0.000700  12.900000
0.000000  12.600000
-0.000800  13.100000
0.000000  12.800000
0.001500  13.200000
0.004500  13.300000
0.000700  13.500000
-0.003000  13.800000
-0.003000  13.800000
0.000700  13.900000
0.005200  14.300000
0.005200  14.400000
0.000700  14.400000
-0.001500  14.800000
0.000000  14.600000
0.001500  15.000000
0.002200  15.100000
0.001500  15.200000
0.001500  15.700000
0.000700  15.600000
0.001500  16.200000
0.004500  16.000000
0.005200  16.400000
0.004500  16.600000
0.000700  16.700000
-0.003000  16.700000
0.003000  17.300000
0.002200  17.000000
0.001500  17.600000
0.006700  17.500000
0.010500  17.500000
0.011200  17.800000
0.008200  17.700000
0.008200  17.900000
0.010500  17.900000
0.007500  18.000000
0.003700  18.000000
0.003700  18.000000
0.005200  18.300000
0.006000  18.400000
0.005200  18.400000
0.003000  18.600000
-0.003000  18.500000
-0.010500  18.400000
-0.007500  19.000000
-0.000800  18.500000
0.000700  19.000000
0.000700  18.700000
-0.009100  19.100000
-0.027000  18.900000
-0.038300  19.200000
-0.033000  19.200000
-0.015800  19.000000
0.001500  19.400000
0.009000  19.200000
0.016500  19.000000
0.020200  19.100000
0.015000  19.200000
0.017200  18.900000
0.019500  19.100000
0.012700  18.900000
0.008200  18.600000
0.001500  18.900000
-0.006800  18.300000
-0.008300  18.600000
-0.010500  18.100000
-0.009800  18.400000
-0.006800  18.000000
-0.008300  18.000000
-0.003800  17.800000
0.003000  17.600000
0.001500  17.500000
0.000700  17.400000
0.003700  17.100000
0.001500  16.900000
-0.003800  17.200000
-0.007500  16.500000
-0.009100  16.800000
-0.006800  16.300000
-0.007500  16.500000
-0.010500  16.400000
-0.012000  16.200000
-0.010500  16.300000
-0.000800  15.800000
0.008200  16.300000
0.008200  16.100000
0.005200  16.000000
0.001500  16.000000
-0.002300  16.000000
-0.003000  16.000000
-0.001500  16.000000
-0.003800  16.100000
-0.001500  16.000000
0.000700  16.400000
0.000000  15.900000
-0.003000  16.400000
-0.000800  16.100000
0.000700  16.500000
-0.001500  16.300000
0.000700  16.500000
0.001500  16.600000
0.000000  16.600000
0.001500  16.700000
-0.001500  17.000000
-0.004600  17.000000
-0.003000  17.000000
0.002200  17.300000
0.003000  17.100000
-0.006000  17.500000
-0.014300  17.300000
-0.009800  17.500000
0.003000  17.600000
0.012000  17.800000
0.018700  18.100000
0.018700  17.700000
0.008200  18.400000
0.007500  18.100000
0.007500  18.200000
0.006700  18.400000
0.004500  18.500000
0.000000  18.800000
-0.000800  18.900000
-0.001500  18.700000
-0.003000  19.000000
-0.003800  18.900000
-0.000800  18.900000
-0.003000  19.300000
-0.003000  18.900000
-0.001500  19.200000
-0.003000  19.200000
-0.001500  19.300000
-0.000800  19.500000
-0.001500  19.200000
-0.010500  19.500000
-0.024800  19.200000
-0.033000  19.300000
-0.027800  19.400000
-0.022500  19.200000
-0.012000  19.100000
0.003000  19.400000
0.017200  18.900000
0.030700  19.400000
0.031500  18.900000
0.027000  19.000000
0.029200  19.000000
0.035200  18.800000
0.032200  18.900000
0.019500  18.600000
0.009700  18.900000
0.003000  18.700000
-0.000800  18.600000
-0.000800  18.600000
-0.003800  18.600000
-0.000800  18.400000
-0.000800  18.500000
-0.009100  18.300000
-0.009800  18.200000
-0.009800  18.400000
-0.010500  17.800000
-0.010500  18.300000
-0.009800  17.700000
-0.009100  18.000000
-0.009100  17.800000
-0.009100  17.700000
-0.010500  17.800000
-0.007500  17.700000
-0.003000  17.600000
0.000700  17.600000
0.001500  17.400000
0.003000  17.100000
0.005200  17.600000
0.004500  16.900000
0.002200  17.300000
-0.001500  16.900000
-0.006800  17.000000
-0.012000  17.100000
-0.008300  16.600000
-0.002300  17.000000
-0.003800  16.500000
-0.003000  16.900000
-0.001500  16.300000
-0.002300  16.300000
-0.005300  16.300000
-0.001500  16.300000
0.012000  16.100000
0.015000  16.100000
0.004500  16.300000
0.001500  15.700000
0.001500  16.100000
0.000000  15.700000
-0.000800  16.000000
-0.000800  15.600000
0.000700  15.700000
0.000700  15.700000
-0.002300  15.600000
-0.003000  15.900000
-0.004600  15.500000
-0.006800  15.600000
-0.003000  15.700000
-0.000800  15.800000
-0.000800  15.700000
-0.000800  15.700000
0.000000  15.600000
0.001500  15.800000
0.001500  15.700000
0.000700  15.600000
0.001500  16.000000
0.001500  15.700000
0.000000  16.100000
-0.001500  15.600000
-0.001500  16.200000
-0.001500  15.700000
0.000700  16.000000
-0.000800  16.000000
-0.001500  15.700000
-0.000800  16.000000
-0.004600  16.100000
-0.009100  15.800000
-0.016500  15.900000
-0.030800  16.200000
-0.030800  15.900000
-0.012000  16.200000
0.006700  15.900000
0.029200  16.200000
0.039700  16.100000
0.035200  16.000000
0.033700  16.300000
0.020200  15.900000
0.009000  16.300000
0.015700  16.100000
0.015700  16.200000
0.010500  16.200000
0.000700  16.200000
-0.006800  16.000000
-0.007500  16.400000
-0.008300  15.900000
-0.006000  16.500000
-0.005300  16.000000
-0.006000  16.100000
-0.005300  16.000000
-0.005300  15.900000
-0.004600  16.200000
-0.004600  15.800000
-0.003000  16.000000
-0.002300  15.700000
-0.002300  15.800000
-0.003800  15.700000
-0.004600  15.700000
-0.003000  15.600000
-0.005300  16.000000
-0.003000  15.600000
-0.001500  15.700000
-0.000800  15.700000
0.000000  15.400000
0.000000  15.700000
0.000000  15.300000
-0.001500  15.700000
-0.003000  15.200000
-0.001500  15.500000
0.000700  15.100000
0.001500  15.300000
0.000000  15.300000
-0.001500  15.400000
0.000000  15.200000
0.000700  15.300000
0.001500  15.300000
0.003700  15.000000
0.003700  15.300000
0.001500  14.800000
0.000700  15.300000
0.002200  14.800000
0.001500  15.100000
0.000000  14.900000
0.000700  14.900000
0.000000  14.800000
-0.001500  14.500000
-0.001500  14.800000
-0.003000  14.600000
-0.003800  14.500000
-0.001500  14.600000
0.000000  14.600000
0.000700  14.400000
0.000700  14.500000
0.001500  14.200000
0.004500  14.200000
0.003000  14.200000
0.000000  14.100000
0.000000  14.200000
-0.000800  13.900000
-0.000800  14.200000
-0.000800  13.600000
-0.000800  14.000000
0.000000  13.800000
-0.000800  13.700000
0.000000  13.700000
0.000700  13.500000
-0.000800  13.300000
0.000000  13.700000
-0.000800  13.200000
-0.001500  13.400000
-0.001500  13.400000
0.000000  13.100000
0.001500  13.400000
0.001500  13.000000
-0.000800  13.200000
-0.002300  13.000000
-0.001500  13.000000
-0.000800  13.000000
-0.001500  12.600000
-0.000800  12.900000
-0.001500  12.600000
-0.000800  12.600000
-0.000800  12.500000
0.000700  12.700000
0.000700  12.200000
0.000000  12.600000
-0.000800  12.000000
-0.001500  12.400000
-0.001500  12.100000
-0.000800  12.100000
0.001500  12.200000
0.001500  12.000000
-0.001500  12.100000
-0.002300  11.700000
0.000000  11.700000
0.001500  11.700000
0.000700  11.700000
0.000700  11.600000
0.001500  11.700000
-0.000800  11.500000
-0.000800  11.400000
0.001500  11.400000
0.002200  11.200000
0.000700  11.400000
0.001500  10.800000
-0.001500  11.300000
-0.004600  10.900000
-0.003000  11.000000
-0.000800  11.000000
0.000700  10.700000
0.003700  10.800000
0.004500  10.800000
0.001500  10.500000
0.001500  10.700000
0.000700  10.700000
-0.001500  10.200000
-0.001500  10.500000
0.000000  10.300000
0.000000  10.300000
-0.000800  10.400000
-0.001500  9.900000
-0.001500  10.300000
-0.000800  9.800000
0.000700  10.300000
0.001500  9.600000
-0.001500  10.000000
-0.001500  9.800000
0.001500  9.700000
0.003000  9.600000
0.003000  9.400000
0.002200  9.400000
0.003000  9.200000
0.000700  9.400000
-0.000800  9.000000
-0.001500  9.400000
-0.000800  8.900000
0.001500  9.200000
0.002200  8.900000
0.001500  8.900000
0.000700  8.800000
0.000700  8.500000
0.000000  8.900000
0.000000  8.400000
0.001500  8.600000
0.001500  8.500000
0.003000  8.500000
0.002200  8.200000
-0.000800  8.400000
0.000000  8.200000
0.001500  8.200000
-0.000800  8.200000
-0.000800  7.900000
0.000700  8.100000
0.001500  7.600000
0.000700  8.100000
0.000000  7.600000
-0.000800  7.900000
-0.000800  7.600000
-0.000800  7.500000
-0.000800  7.800000
0.000700  7.700000
0.001500  7.600000
0.000000  7.600000
-0.001500  7.600000
-0.003000  7.400000
-0.001500  7.600000
-0.003800  7.200000
-0.005300  7.500000
-0.004600  7.300000
-0.002300  7.200000
-0.000800  7.300000
-0.001500  7.000000
0.000000  7.300000
-0.000800  7.000000
-0.003800  7.200000
-0.003000  7.100000
-0.003000  7.000000
-0.000800  6.900000
-0.000800  7.000000
-0.000800  6.700000
-0.001500  6.900000
-0.004600  6.800000
-0.001500  6.700000
0.000000  6.800000
0.000700  6.600000
-0.000800  6.700000
-0.001500  6.500000
-0.000800  6.500000
0.001500  6.600000
0.003700  6.500000
0.001500  6.500000
0.001500  6.400000
0.003000  6.500000
0.003000  6.300000
0.005200  6.500000
0.006000  5.900000
0.005200  6.300000
0.003000  6.100000
0.000700  6.200000
0.001500  6.100000
0.003000  6.100000
0.000700  6.000000
-0.000800  5.700000
-0.000800  6.100000
-0.001500  5.700000
-0.001500  5.800000
-0.001500  5.900000
-0.003800  5.700000
-0.003800  5.700000
-0.001500  5.700000
0.000000  5.800000
0.000000  5.600000
-0.000800  5.800000
0.000700  5.400000
0.000000  5.800000
-0.000800  5.300000
-0.001500  5.600000
-0.001500  5.300000
-0.001500  5.400000
-0.000800  5.800000
0.000700  5.200000
0.000700  5.500000
0.000000  5.300000
0.000700  5.300000
-0.000800  5.400000
-0.000800  5.300000
0.002200  5.100000
0.004500  5.300000
0.004500  5.300000
0.004500  5.300000
0.004500  5.400000
0.003000  5.200000
0.000000  5.500000
-0.000800  5.000000
-0.000800  5.400000
0.000700  5.200000
0.002200  5.500000
0.002200  5.200000
0.002200  5.300000
0.003700  5.300000
0.002200  5.300000
-0.000800  5.100000
-0.001500  5.100000
-0.003000  5.500000
-0.000800  5.100000
0.003000  5.600000
0.002200  5.300000
0.002200  5.400000
0.003000  5.400000
0.003000  5.400000
0.000700  5.700000
0.000700  5.300000
0.001500  5.600000
-0.000800  5.300000
-0.001500  5.500000
-0.000800  5.600000
0.000000  5.600000
0.000700  5.400000
0.001500  5.600000
-0.001500  5.700000
0.000700  5.400000
0.000000  5.800000
-0.000800  5.500000
0.000700  5.900000
-0.003000  5.600000
-0.003000  5.900000
-0.002300  5.800000
-0.003000  6.100000
-0.003000  5.900000
-0.003800  6.000000
-0.003000  5.900000
0.000000  6.200000
0.000000  6.300000
-0.001500  6.300000
0.000000  6.500000
0.000000  6.300000
0.000700  6.700000
0.000000  6.400000
-0.001500  6.700000
-0.000800  6.700000
-0.001500  6.700000
-0.001500  7.000000
-0.000800  6.800000
-0.000800  7.300000
-0.001500  6.900000
-0.001500  7.500000
0.000700  7.300000
0.000000  7.600000
0.000000  7.600000
0.000000  7.800000
0.001500  7.500000
0.001500  8.100000
0.000000  7.800000
0.000000  8.200000
0.001500  8.200000
0.000700  8.300000
-0.000800  8.500000
0.000700  8.400000
0.000000  8.800000
-0.000800  8.500000
-0.000800  8.800000
-0.002300  9.000000
-0.004600  9.000000
-0.003000  9.200000
-0.000800  9.200000
0.000700  9.300000
0.002200  9.400000
0.001500  9.800000
0.000700  9.500000
0.001500  10.100000
0.000700  9.700000
-0.000800  10.300000
0.000000  9.900000
-0.000800  10.400000
0.000000  10.300000
0.000700  10.400000
0.000700  10.700000
0.000700  10.500000
-0.002300  10.700000
-0.000800  10.900000
0.003700  11.000000
0.003000  11.000000
0.001500  11.400000
0.001500  11.200000
-0.001500  11.700000
-0.002300  11.500000
-0.001500  11.800000
0.000000  11.800000
0.001500  11.900000
-0.001500  12.300000
-0.003000  11.900000
-0.001500  12.700000
-0.000800  12.500000
-0.001500  12.800000
-0.001500  13.000000
0.000700  13.000000
0.001500  13.000000
0.001500  13.400000
0.000700  13.500000
0.000700  13.500000
0.000700  14.000000
0.001500  13.800000
0.003000  14.400000
0.000000  14.000000
0.000000  14.500000
0.000000  14.700000
-0.000800  14.800000
0.000700  15.100000
0.001500  15.100000
-0.000800  15.500000
0.000700  15.500000
0.002200  15.700000
0.001500  16.000000
0.002200  16.200000
0.000700  16.300000
0.000000  16.600000
-0.000800  16.600000
-0.001500  16.900000
0.000700  17.300000
0.000700  17.100000
0.000700  17.700000
0.000700  17.500000
0.000700  18.200000
0.000700  18.000000
-0.001500  18.400000
-0.000800  18.600000
0.000000  18.800000
-0.003000  18.900000
-0.003000  19.200000
-0.000800  19.300000
-0.001500  19.500000
-0.002300  19.900000
-0.000800  19.900000
0.000000  20.300000
-0.000800  20.500000
0.000000  20.900000
0.001500  21.100000
0.002200  21.100000
0.004500  21.800000
0.006000  21.600000
0.005200  22.400000
0.003000  22.200000
-0.000800  22.600000
-0.003000  22.900000
-0.004600  22.900000
-0.004600  23.000000
-0.003000  23.900000
-0.000800  23.700000
-0.001500  24.200000
-0.003000  24.400000
-0.000800  24.600000
0.000000  25.200000
0.000000  25.200000
-0.001500  25.700000
0.000000  25.800000
0.000700  26.100000
-0.001500  26.400000
-0.000800  26.700000
0.000700  27.000000
0.001500  27.300000
0.002200  27.900000
0.003000  27.700000
0.003000  28.600000
0.003000  28.300000
0.002200  29.100000
0.002200  29.100000
0.005200  29.600000
0.008200  29.900000
0.007500  30.100000
0.003000  30.600000
0.002200  30.700000
0.001500  31.200000
0.000700  31.400000
0.001500  31.700000
0.001500  32.100000
0.001500  32.500000
0.000700  32.800000
-0.000800  33.200000
-0.001500  33.600000
-0.002300  33.800000
-0.002300  34.500000
-0.003800  34.500000
-0.003800  35.100000
-0.003800  35.100000
-0.003000  36.200000
-0.002300  36.200000
-0.003000  36.700000
-0.003800  37.100000
-0.004600  37.300000
-0.003800  37.700000
-0.001500  38.100000
-0.001500  38.400000
0.000000  38.900000
-0.003000  39.500000
-0.003800  39.600000
-0.004600  40.100000
-0.001500  40.400000
-0.001500  40.800000
-0.001500  41.400000
0.000000  41.300000
-0.001500  42.100000
0.000700  42.100000
-0.000800  42.900000
-0.001500  43.100000
-0.001500  43.600000
-0.001500  43.800000
-0.001500  44.100000
-0.001500  44.600000
-0.001500  44.900000
-0.003000  45.200000
-0.003000  45.200000
-0.003000  45.900000
-0.003800  45.800000
-0.006000  46.500000
-0.006000  46.300000
-0.006800  46.900000
-0.007500  47.000000
-0.006800  47.300000
-0.004600  47.600000
-0.003000  47.500000
-0.003000  48.200000
-0.003800  48.200000
-0.002300  48.400000
-0.000800  48.500000
-0.002300  48.700000
-0.002300  48.800000
-0.001500  49.200000
0.000700  49.400000
0.001500  49.200000
-0.001500  49.600000
-0.001500  49.500000
0.000000  50.000000
-0.000800  49.800000
-0.000800  50.200000
-0.000800  50.100000
-0.000800  50.400000
-0.000800  50.500000
0.000700  50.600000
0.000700  50.600000
0.000700  50.700000
0.001500  50.900000
0.003000  50.800000
0.006000  51.000000
0.006700  50.600000
0.009000  51.100000
0.010500  50.800000
0.011200  51.000000
0.012700  51.200000
0.010500  51.100000
0.008200  51.300000
0.006700  51.100000
0.006700  51.600000
0.009000  51.300000
0.009000  51.600000
0.008200  51.600000
0.009000  51.800000
0.007500  51.900000
0.005200  52.100000
0.004500  51.800000
0.002200  52.200000
0.000700  52.300000
-0.000800  52.300000
-0.000800  52.700000
-0.001500  52.600000
-0.003000  53.000000
-0.002300  53.000000
-0.003000  53.100000
-0.004600  53.500000
-0.005300  53.200000
-0.006800  53.800000
-0.006000  53.900000
-0.006800  54.100000
-0.006800  54.200000
-0.007500  54.700000
-0.004600  54.400000
-0.002300  55.000000
-0.001500  54.900000
-0.004600  55.400000
-0.004600  55.300000
-0.003800  55.600000
-0.005300  56.100000
-0.006800  55.900000
-0.007500  56.200000
-0.008300  56.400000
-0.006800  56.600000
-0.005300  56.800000
-0.003800  57.000000
-0.001500  57.300000
-0.000800  57.600000
0.000700  57.600000
0.001500  57.500000
0.000700  58.100000
0.001500  58.000000
0.000700  58.500000
0.002200  58.300000
0.004500  58.900000
0.003700  58.900000
0.004500  59.100000
0.003700  59.400000
0.006700  59.400000
0.006700  59.800000
0.005200  59.700000
0.006000  60.000000
0.004500  60.100000
0.004500  60.400000
0.003700  60.300000
0.004500  61.100000
0.006000  60.600000
0.005200  61.100000
0.006000  61.100000
0.006700  61.100000
0.006700  61.600000
0.006700  61.100000
0.006700  62.000000
0.007500  61.600000
0.004500  62.200000
0.000700  62.200000
0.000000  62.400000
0.000000  62.400000
0.001500  62.400000
0.001500  62.700000
0.002200  62.700000
0.000000  63.100000
0.000700  63.000000
0.000700  63.600000
0.001500  63.300000
0.003700  63.700000
0.005200  63.800000
0.005200  63.900000
0.003000  64.200000
0.003700  64.000000
0.000700  64.600000
-0.000800  64.300000
-0.001500  64.700000
-0.004600  64.800000
-0.007500  65.000000
-0.009100  65.000000
-0.006800  65.200000
-0.006800  65.200000
-0.005300  65.300000
-0.005300  65.700000
-0.007500  65.400000
-0.006800  65.900000
-0.006000  65.600000
-0.005300  66.200000
-0.003800  65.700000
-0.002300  65.900000
-0.001500  65.900000
-0.000800  65.800000
-0.001500  66.100000
-0.004600  66.200000
-0.005300  66.100000
-0.006800  66.200000
-0.006800  66.400000
-0.005300  66.000000
-0.005300  66.300000
-0.004600  66.200000
-0.005300  66.000000
-0.003800  66.300000
-0.000800  66.000000
-0.001500  66.200000
-0.003000  65.700000
-0.002300  66.200000
-0.001500  65.700000
-0.003000  65.800000
-0.001500  65.800000
-0.002300  65.700000
-0.004600  65.800000
-0.004600  65.600000
-0.004600  65.500000
-0.005300  65.500000
-0.006000  65.400000
-0.005300  65.100000
-0.004600  65.300000
-0.003000  64.900000
-0.003000  64.900000
-0.003800  64.900000
-0.000800  64.600000
0.000700  64.800000
0.004500  64.300000
0.003700  64.300000
0.002200  64.300000
0.003000  64.000000
0.003000  63.900000
0.001500  64.000000
0.000000  63.400000
0.000700  63.400000
0.000700  63.200000
0.000700  63.100000
-0.001500  63.000000
-0.002300  62.500000
-0.001500  62.600000
-0.000800  62.300000
0.001500  62.100000
0.000700  62.100000
0.002200  61.700000
0.003700  61.800000
0.001500  61.400000
-0.000800  61.100000
-0.000800  61.000000
0.001500  60.700000
-0.001500  60.500000
-0.001500  60.600000
-0.000800  59.900000
-0.000800  60.200000
0.001500  59.500000
0.001500  59.700000
0.001500  59.100000
0.001500  58.900000
0.003000  58.800000
0.001500  58.400000
0.000700  58.400000
0.000700  58.000000
-0.000800  57.800000
0.000000  57.600000
0.000000  57.500000
-0.000800  57.100000
0.000700  57.200000
-0.000800  56.800000
0.001500  56.800000
0.000000  56.500000
0.000700  56.200000
0.001500  56.500000
0.000000  55.700000
0.000700  56.100000
0.000700  55.600000
0.000000  55.600000
0.000000  55.400000
-0.000800  55.000000
-0.003000  55.000000
-0.005300  54.900000
-0.003000  54.600000
0.001500  54.400000
0.000700  54.500000
0.000700  54.000000
0.003000  54.400000
0.003000  53.700000
0.003700  54.000000
0.003000  53.500000
0.003700  53.300000
0.006700  53.300000
0.005200  53.000000
0.006700  53.100000
0.006700  52.500000
0.001500  52.700000
0.000700  52.300000
0.001500  52.300000
0.001500  52.300000
0.005200  52.100000
0.006700  51.800000
0.004500  51.600000
0.003000  51.600000
0.001500  51.300000
0.000000  51.300000
-0.002300  50.800000
-0.002300  51.200000
-0.001500  50.400000
-0.003800  50.800000
-0.005300  50.100000
-0.004600  50.300000
-0.003000  50.100000
-0.003000  49.900000
-0.003000  49.700000
-0.004600  49.700000
-0.005300  49.200000
-0.002300  49.200000
0.000700  49.000000
0.001500  48.700000
0.003000  48.700000
0.002200  48.100000
0.003700  48.300000
0.003000  47.900000
0.001500  47.700000
-0.000800  47.700000
-0.003000  47.300000
0.000700  47.300000
0.000000  46.900000
0.001500  46.600000
0.003000  46.300000
0.003700  46.300000
0.005200  45.700000
0.004500  45.900000
0.005200  45.200000
0.001500  45.300000
0.000000  44.800000
-0.001500  44.700000
-0.004600  44.600000
-0.003800  44.000000
-0.002300  44.100000
-0.000800  43.500000
-0.003000  43.500000
-0.004600  43.200000
-0.002300  42.800000
-0.000800  42.700000
0.002200  42.400000
0.003000  41.900000
0.000700  41.700000
-0.000800  41.500000
0.003700  41.000000
0.005200  40.900000
0.003000  40.400000
0.001500  40.500000
0.000700  39.900000
0.003000  40.000000
0.003000  39.400000
0.001500  39.100000
0.001500  39.000000
0.001500  38.600000
0.001500  38.300000
0.000700  38.100000
0.000700  37.700000
-0.000800  37.400000
-0.001500  37.400000
0.000700  36.700000
-0.000800  36.600000
-0.001500  36.000000
0.000700  36.000000
0.000700  35.700000
-0.002300  35.200000
-0.001500  35.300000
0.001500  34.500000
-0.000800  34.700000
-0.000800  34.000000
0.003000  34.000000
0.003000  33.600000
0.000700  33.300000
0.000700  33.100000
0.000700  32.700000
-0.000800  32.500000
-0.001500  32.000000
-0.001500  32.000000
0.000000  31.400000
0.003700  31.500000
0.006000  30.700000
0.003700  31.000000
0.006700  30.200000
0.003700  30.100000
0.003000  29.900000
0.005200  29.600000
0.006700  29.300000
0.006000  28.800000
-0.000800  28.600000
-0.000800  28.400000
-0.001500  28.100000
-0.003000  27.600000
-0.001500  27.600000
-0.003000  27.000000
-0.001500  26.700000
-0.005300  26.600000
-0.006800  26.100000
-0.004600  26.000000
-0.000800  25.400000
0.001500  25.600000
0.003000  24.700000
0.001500  24.800000
-0.001500  24.300000
-0.003800  24.000000
-0.004600  23.800000
-0.002300  23.400000
-0.003000  22.900000
-0.003800  23.000000
-0.003000  22.400000
-0.003000  22.300000
-0.000800  21.800000
0.001500  21.600000
0.002200  21.400000
-0.000800  20.900000
-0.000800  20.800000
-0.000800  20.300000
-0.002300  20.000000
-0.001500  19.900000
-0.000800  19.400000
-0.003800  19.300000
-0.004600  18.900000
-0.003000  18.700000
-0.004600  18.300000
-0.006800  18.500000
-0.006800  17.700000
-0.004600  17.800000
-0.002300  17.200000
0.000000  17.000000
0.000700  16.800000
-0.001500  16.500000
-0.003000  16.500000
-0.003800  16.000000
-0.004600  15.700000
-0.004600  15.500000
-0.002300  15.000000
-0.000800  15.100000
0.000000  14.800000
0.001500  14.500000
0.004500  14.600000
0.006700  14.200000
0.007500  13.800000
0.005200  13.700000
0.003000  13.200000
0.001500  13.400000
0.003000  12.500000
0.006700  12.800000
0.003700  12.200000
0.003000  12.200000
0.003000  12.000000
-0.001500  11.700000
-0.004600  11.600000
-0.007500  11.200000
-0.008300  10.900000
-0.006800  10.800000
-0.003800  10.700000
0.001500  10.200000
0.003000  10.200000
0.001500  10.100000
0.000700  9.800000
-0.001500  9.800000
-0.000800  9.200000
-0.000800  9.500000
0.000700  9.000000
0.005200  9.000000
0.008200  8.800000
0.009700  8.600000
0.008200  8.600000
0.004500  8.400000
0.004500  8.200000
0.003000  8.100000
-0.004600  8.000000
-0.006000  7.600000
-0.002300  8.000000
0.003000  7.500000
0.005200  7.600000
0.005200  7.300000
0.006700  7.200000
-0.000800  7.200000
-0.012800  6.800000
-0.019500  7.200000
-0.018100  6.600000
-0.010500  7.000000
0.001500  6.800000
0.015700  6.500000
0.016500  6.400000
0.008200  6.200000
0.000000  6.100000
-0.006800  6.000000
-0.003000  6.100000
-0.002300  5.700000
-0.001500  6.100000
-0.004600  5.400000
-0.006800  5.800000
-0.006000  5.300000
-0.009100  5.300000
-0.009100  5.300000
-0.021000  5.000000
-0.024000  5.300000
-0.012000  5.000000
-0.000800  5.000000
0.010500  4.900000
0.020200  4.600000
0.024700  4.400000
0.017200  4.700000
0.007500  4.500000
0.008200  4.600000
0.017200  4.400000
0.021000  4.100000
0.018000  4.500000
0.011200  3.900000
0.004500  4.200000
-0.005300  3.800000
-0.012000  4.200000
-0.020300  3.700000
-0.021000  3.900000
-0.010500  4.000000
-0.003000  3.700000
-0.000800  3.800000
0.000700  3.900000
0.003000  4.000000
-0.001500  3.600000
-0.009800  3.900000
0.003000  3.700000
0.027700  4.000000
0.033000  4.000000
0.017200  4.000000
-0.004600  4.100000
-0.013500  3.900000
-0.006800  4.300000
0.002200  3.900000
0.014200  4.300000
0.019500  4.400000
0.018000  4.500000
0.005200  4.700000
-0.004600  4.900000
-0.001500  4.500000
-0.004600  5.000000
-0.001500  4.800000
0.000000  5.100000
0.005200  5.200000
0.005200  5.200000
-0.003000  5.500000
-0.009800  5.300000
-0.013500  5.700000
-0.003800  5.800000
-0.000800  5.700000
-0.001500  5.900000
0.003000  6.200000
0.003700  6.100000
0.000700  6.300000
-0.003800  6.300000
-0.008300  6.300000
-0.009100  6.600000
-0.010500  6.400000
-0.012800  7.000000
-0.010500  6.700000
-0.005300  7.200000
-0.004600  7.100000
-0.006000  7.300000
-0.003000  7.600000
0.008200  7.400000
0.012700  7.800000
0.010500  7.700000
0.003700  8.000000
-0.005300  7.900000
-0.008300  7.800000
-0.006000  7.800000
0.000000  8.100000
0.003000  7.900000
0.006000  8.000000
0.005200  8.000000
-0.004600  7.600000
-0.010500  8.100000
-0.015800  7.400000
-0.017300  7.900000
-0.013500  7.400000
-0.012000  7.700000
-0.006800  7.400000
-0.004600  7.600000
0.000700  7.300000
0.010500  7.300000
0.012700  7.300000
0.012700  7.100000
0.000000  7.300000
-0.012000  7.000000
-0.004600  7.300000
0.006700  7.300000
0.008200  7.300000
0.003000  7.400000
-0.003800  7.300000
-0.001500  7.800000
0.003700  7.500000
0.006700  7.900000
0.003000  7.600000
-0.001500  7.600000
-0.004600  7.800000
-0.008300  7.700000
-0.001500  7.800000
-0.003000  7.700000
-0.006800  7.900000
-0.005300  7.600000
-0.002300  8.100000
0.003000  7.600000
0.003700  8.000000
0.006700  7.600000
0.006000  8.000000
0.000700  8.000000
-0.003000  8.000000
-0.009100  8.400000
-0.014300  8.100000
-0.004600  8.200000
0.009000  8.300000
0.010500  8.600000
0.012700  8.800000
0.012000  8.900000
0.006000  8.900000
0.002200  9.000000
-0.003800  9.100000
-0.007500  9.100000
-0.008300  9.500000
-0.007500  9.400000
-0.003000  9.900000
-0.003000  9.500000
0.000700  10.100000
0.003000  9.800000
-0.000800  10.000000
-0.000800  10.000000
0.001500  10.300000
0.005200  10.300000
0.008200  10.500000
0.002200  10.400000
-0.006800  10.700000
-0.003800  10.900000
-0.003800  10.500000
-0.003000  11.200000
0.001500  11.300000
0.006000  11.400000
0.010500  11.100000
0.012700  11.400000
0.012700  11.700000
0.009000  11.700000
0.006700  12.300000
0.008200  12.300000
0.006000  12.300000
0.000700  12.200000
-0.001500  12.600000
0.000700  12.300000
0.001500  12.900000
0.005200  12.400000
0.008200  12.800000
0.008200  12.600000
0.005200  12.600000
0.000700  12.800000
0.002200  12.600000
0.001500  12.900000
-0.003800  12.600000
-0.006800  12.900000
-0.009100  12.600000
-0.008300  12.700000
-0.004600  12.800000
-0.001500  12.600000
0.006700  12.500000
0.004500  12.700000
-0.004600  12.500000
-0.004600  12.300000
-0.004600  12.500000
-0.001500  12.200000
0.003000  12.800000
0.003000  12.300000
-0.000800  12.700000
0.001500  12.500000
0.005200  12.600000
0.006000  12.600000
0.006700  12.500000
0.003700  12.600000
0.001500  12.700000
0.000700  12.600000
-0.004600  12.600000
-0.015000  12.800000
-0.027800  12.300000
-0.031500  12.800000
-0.016500  12.500000
-0.000800  12.600000
0.010500  12.600000
0.016500  12.400000
0.019500  12.800000
0.020200  12.000000
0.012700  12.600000
0.009000  12.200000
0.006700  12.100000
-0.000800  12.200000
-0.010500  12.100000
-0.018100  11.800000
-0.017300  12.000000
-0.017300  11.700000
-0.015800  11.600000
-0.011300  11.800000
-0.007500  11.200000
-0.006000  11.700000
-0.006800  11.100000
-0.003000  11.400000
0.006700  11.100000
0.013500  11.100000
0.009000  11.100000
0.001500  10.800000
-0.000800  11.100000
-0.003800  10.900000
-0.005300  10.800000
-0.004600  10.800000
-0.003000  11.100000
-0.000800  10.600000
0.001500  11.000000
0.003000  10.800000
0.001500  10.800000
0.000700  10.900000
-0.000800  10.700000
0.000000  11.300000
0.003700  10.700000
0.002200  11.100000
0.003700  10.800000
0.006700  11.000000
0.006000  11.000000
0.004500  10.900000
0.000000  10.900000
-0.006800  10.800000
-0.012000  10.800000
-0.006800  10.800000
-0.004600  10.800000
-0.008300  10.700000
-0.006800  11.000000
-0.003800  10.700000
0.003000  10.900000
0.006700  10.800000
0.004500  10.700000
0.003000  10.800000
-0.000800  10.700000
-0.000800  10.900000
0.008200  10.500000
0.020200  10.700000
0.018000  10.600000
0.006000  10.700000
0.001500  10.400000
-0.003000  10.800000
-0.003000  10.300000
0.004500  10.600000
0.011200  10.400000
0.007500  10.400000
0.001500  10.400000
0.000700  10.200000
-0.000800  10.300000
-0.001500  9.900000
-0.003000  10.200000
-0.003000  10.100000
-0.002300  9.900000
-0.000800  9.900000
-0.000800  9.900000
-0.003000  9.800000
-0.001500  9.600000
0.000000  9.400000
0.001500  9.400000
0.000700  9.600000
0.001500  9.200000
-0.000800  9.600000
-0.003000  9.100000
-0.002300  9.300000
-0.002300  9.000000
-0.003800  9.100000
-0.006800  9.100000
-0.004600  8.900000
0.000700  9.000000
0.001500  8.800000
-0.000800  8.700000
0.003000  8.600000
0.005200  8.700000
0.003000  8.200000
0.001500  8.500000
-0.003800  8.300000
-0.003000  8.200000
-0.001500  8.100000
-0.000800  7.800000
0.002200  8.100000
0.000700  7.500000
0.000700  7.900000
-0.000800  7.400000
-0.002300  7.400000
-0.001500  7.400000
-0.001500  7.300000
-0.003000  7.100000
-0.004600  7.000000
-0.005300  7.000000
-0.004600  6.500000
-0.003800  6.800000
-0.006000  6.400000
-0.006800  6.700000
-0.006000  6.100000
-0.003800  6.300000
-0.001500  6.100000
-0.001500  6.100000
-0.000800  6.000000
-0.003000  5.600000
-0.004600  5.800000
-0.003000  5.600000
-0.006000  5.500000
-0.009100  5.200000
-0.006800  5.300000
-0.000800  5.100000
0.001500  4.900000
0.004500  4.800000
0.012000  4.700000
0.012000  4.800000
0.004500  4.500000
-0.001500  4.700000
0.001500  4.200000
0.005200  4.500000
0.009700  4.000000
0.009700  4.200000
0.004500  4.000000
0.000700  3.900000
-0.001500  3.900000
-0.003000  3.800000
-0.000800  3.400000
0.001500  3.700000
0.000700  3.400000
0.004500  3.100000
0.009000  3.300000
0.012000  2.900000
0.008200  3.100000
0.003000  2.900000
-0.002300  2.600000
-0.005300  2.700000
-0.000800  2.400000
0.000000  2.600000
0.003000  2.100000
0.004500  2.200000
0.003000  2.300000
0.001500  2.200000
0.000700  2.100000
0.003000  2.100000
0.003000  1.600000
0.001500  1.800000
0.000700  1.500000
0.000700  1.400000
-0.001500  1.600000
-0.000800  1.300000
-0.003000  1.300000
-0.002300  1.200000
-0.001500  1.100000
-0.003000  1.100000
-0.001500  0.900000
-0.000800  0.800000
0.001500  0.900000
0.003000  0.700000
0.000700  0.700000
-0.000800  0.800000
-0.001500  0.400000
-0.003800  0.900000
-0.003800  0.400000
-0.001500  0.800000
-0.000800  0.200000
-0.001500  0.500000
-0.003000  0.300000
-0.002300  0.200000
0.000700  0.400000
0.000700  0.100000
0.001500  0.400000
0.001500  0.200000
0.000000  0.100000
-0.000800  0.200000
-0.002300  0.100000
-0.002300  0.000000
-0.003000  0.200000
-0.006800  0.000000
-0.004600  0.000000
-0.001500  0.200000
0.000700  -0.300000
0.000700  0.400000
0.003000  -0.100000
0.008200  0.200000
0.009000  0.000000
0.009000  0.000000
0.006000  0.300000
0.003700  0.100000
0.005200  0.200000
0.001500  0.100000
-0.000800  0.100000
0.001500  0.000000
0.001500  0.500000
0.001500  0.100000
0.000700  0.400000
0.000700  0.300000
-0.000800  0.600000
-0.002300  0.400000
-0.001500  0.600000
-0.001500  0.800000
-0.001500  0.500000
-0.001500  0.900000
-0.003000  0.600000
-0.003000  1.000000
-0.001500  0.900000
-0.000800  0.900000
-0.001500  1.100000
-0.003000  1.000000
-0.004600  1.300000
-0.003000  1.000000
0.000700  1.400000
0.000700  1.100000
0.000000  1.700000
0.000700  1.300000
0.000000  1.800000
0.000700  1.400000
-0.000800  1.700000
-0.001500  1.600000
-0.002300  1.500000
-0.002300  1.800000
-0.001500  1.800000
-0.001500  1.700000
0.000000  1.900000
-0.002300  1.800000
-0.005300  1.800000
-0.003000  2.100000
-0.002300  1.900000
-0.001500  2.000000
-0.001500  2.000000
-0.001500  2.000000
-0.002300  2.300000
-0.003000  2.000000
-0.000800  2.400000
-0.002300  2.100000
-0.000800  2.400000
-0.002300  2.200000
-0.003800  2.200000
-0.003000  2.400000
-0.000800  2.600000
0.001500  2.200000
0.000700  2.700000
0.001500  2.500000
0.001500  2.500000
-0.000800  2.700000
0.000700  2.500000
0.000700  2.900000
0.001500  2.600000
0.003000  2.800000
0.004500  2.700000
0.005200  2.800000
0.005200  3.000000
0.003000  2.900000
0.003700  3.100000
0.005200  3.100000
0.004500  2.900000
0.003000  3.000000
0.000000  3.300000
-0.001500  2.900000
0.000700  3.300000
0.003000  2.900000
0.003700  3.400000
0.001500  3.000000
-0.000800  3.300000
0.000000  3.200000
-0.000800  3.300000
0.001500  3.300000
0.001500  3.100000
0.000700  3.100000
-0.001500  3.100000
-0.003800  3.300000
-0.001500  3.100000
-0.000800  3.400000
0.001500  3.000000
0.001500  3.500000
0.000000  3.100000
0.000700  3.300000
0.000000  3.300000
-0.001500  3.100000
-0.003000  3.600000
-0.000800  3.100000
0.000000  3.600000
0.000700  3.100000
0.001500  3.300000
-0.002300  3.300000
-0.001500  3.500000
-0.001500  3.500000
-0.003000  3.400000
-0.001500  3.400000
-0.000800  3.200000
-0.000800  3.600000
-0.002300  3.100000
-0.003800  3.600000
-0.001500  3.200000
-0.000800  3.600000
-0.001500  3.300000
-0.000800  3.600000
0.000700  3.600000
0.000700  3.300000
0.000700  3.700000
0.000700  3.600000
0.001500  3.400000
0.001500  3.600000
0.003700  3.800000
0.001500  3.400000
0.000000  3.800000
0.000700  3.600000
-0.001500  3.600000
0.000700  3.700000
-0.000800  3.600000
-0.001500  3.900000
0.000000  3.500000
-0.000800  4.000000
-0.001500  3.600000
-0.002300  4.000000
-0.000800  3.800000
0.002200  3.900000
0.001500  3.800000
0.001500  3.900000
0.003000  3.600000
0.003000  4.000000
0.001500  3.900000
0.001500  3.900000
0.001500  4.200000
-0.000800  3.900000
-0.003800  4.400000
-0.002300  4.100000
0.000000  4.100000
0.000000  4.300000
-0.001500  4.400000
-0.002300  4.400000
-0.003000  4.400000
-0.000800  4.200000
-0.000800  4.300000
-0.000800  4.500000
0.000700  4.200000
0.001500  4.600000
0.001500  4.200000
-0.001500  4.700000
-0.003000  4.400000
-0.004600  4.500000
-0.002300  4.600000
0.001500  4.500000
0.000700  4.700000
0.000700  4.500000
0.001500  4.700000
0.000700  4.500000
-0.001500  4.700000
-0.001500  4.800000
0.001500  5.000000
0.000700  4.800000
-0.001500  5.000000
-0.000800  4.900000
0.000700  4.900000
0.000700  5.000000
0.003000  4.800000
0.000700  5.100000
-0.000800  4.900000
0.000700  5.400000
-0.001500  4.900000
-0.003800  5.300000
-0.004600  5.000000
-0.003000  5.200000
0.000700  5.300000
0.001500  5.300000
0.000700  5.100000
0.001500  5.300000
0.001500  5.400000
0.003000  5.000000
0.001500  5.500000
0.001500  5.100000
0.000700  5.500000
-0.000800  5.300000
-0.000800  5.300000
-0.002300  5.600000
-0.003000  5.200000
-0.002300  5.700000
0.000700  5.300000
0.000000  5.800000
-0.000800  5.500000
-0.000800  5.600000
0.000700  5.700000
0.002200  5.700000
0.001500  5.800000
0.001500  5.700000
0.001500  6.000000
0.000700  5.700000
0.002200  6.100000
0.003000  5.500000
0.001500  6.100000
0.000700  5.800000
0.000700  6.000000
0.003700  5.900000
0.004500  5.900000
0.000700  6.200000
-0.003000  6.000000
-0.000800  6.200000
0.000000  6.100000
-0.001500  6.000000
-0.001500  6.200000
-0.003800  6.300000
-0.003000  6.100000
-0.003000  6.300000
-0.000800  6.300000
-0.000800  6.300000
-0.001500  6.600000
-0.000800  6.300000
-0.001500  6.800000
0.000000  6.400000
-0.000800  6.700000
-0.001500  6.500000
-0.001500  6.500000
0.000000  6.700000
0.000700  6.600000
0.002200  6.500000
0.001500  6.900000
0.001500  6.600000
0.003000  6.800000
0.003000  6.800000
0.000700  6.700000
0.000000  7.000000
0.000700  6.700000
0.000000  7.000000
0.000000  7.000000
0.000000  7.100000
0.000700  7.300000
-0.000800  7.000000
0.000700  7.200000
0.000000  7.400000
-0.000800  7.400000
0.000700  7.500000
0.000000  7.600000
0.000700  7.300000
-0.001500  7.900000
-0.000800  7.500000
0.000700  7.900000
0.000000  7.800000
-0.000800  8.000000
-0.000800  8.000000
-0.000800  7.900000
-0.001500  8.100000
-0.000800  8.000000
0.000000  8.200000
0.000000  8.200000
0.000700  8.200000
0.003000  8.300000
0.004500  8.500000
0.003000  8.200000
0.001500  8.500000
0.003000  8.700000
0.001500  8.600000
0.001500  8.900000
0.001500  8.600000
0.001500  9.200000
0.000700  8.700000
0.000700  9.300000
0.002200  9.000000
0.002200  9.400000
0.003000  9.400000
0.000700  9.400000
-0.000800  9.500000
0.000000  9.600000
-0.000800  9.700000
-0.003000  9.600000
-0.003000  10.100000
-0.000800  9.900000
0.000000  10.300000
0.000700  10.100000
-0.000800  10.500000
-0.001500  10.200000
0.000700  10.400000
-0.001500  10.500000
-0.001500  10.700000
-0.000800  10.800000
-0.000800  10.700000
-0.001500  11.000000
-0.001500  11.000000
-0.000800  11.200000
-0.001500  11.300000
-0.000800  11.500000
-0.000800  11.300000
-0.001500  11.700000
0.000000  11.600000
0.001500  11.700000
0.000700  12.000000
-0.000800  11.800000
-0.001500  12.300000
-0.000800  12.100000
0.000700  12.600000
0.001500  12.200000
-0.000800  12.700000
-0.001500  12.800000
-0.001500  12.600000
0.000700  13.000000
0.000000  13.200000
-0.000800  13.000000
0.000000  13.600000
0.001500  13.300000
0.000000  13.800000
-0.000800  13.700000
-0.000800  13.700000
0.000000  14.400000
0.001500  14.000000
0.003000  14.400000
0.000700  14.400000
-0.001500  14.600000
-0.000800  14.800000
-0.000800  14.800000
0.000700  15.100000
-0.003000  15.200000
-0.002300  15.200000
0.000700  15.300000
0.001500  15.800000
0.000700  15.600000
0.000700  16.100000
0.000700  15.900000
-0.001500  16.600000
-0.000800  16.200000
-0.000800  16.700000
0.000700  16.700000
0.001500  17.000000
0.000700  17.100000
0.000000  17.100000
-0.000800  17.500000
-0.000800  17.600000
0.000700  17.800000
-0.000800  18.000000
-0.002300  18.300000
-0.002300  18.000000
-0.001500  18.600000
0.000000  18.400000
0.000000  18.900000
0.001500  18.900000
0.001500  19.000000
0.001500  19.500000
0.001500  19.200000
0.002200  19.800000
0.003700  19.600000
0.001500  20.000000
0.000000  20.200000
0.000700  20.300000
0.000700  20.600000
-0.000800  20.800000
0.000000  20.800000
-0.001500  21.200000
-0.001500  21.300000
-0.000800  21.500000
-0.002300  21.900000
-0.001500  21.800000
-0.003800  22.400000
-0.006000  22.200000
-0.005300  22.900000
-0.004600  22.700000
-0.001500  23.200000
-0.001500  23.400000
-0.001500  23.500000
-0.000800  23.700000
-0.000800  23.900000
0.001500  24.400000
0.001500  24.600000
0.003000  24.900000
0.007500  24.900000
0.006700  25.400000
0.000700  25.500000
0.000700  25.700000
0.003700  26.000000
0.005200  26.200000
0.003700  26.700000
-0.000800  26.600000
0.000700  27.400000
-0.000800  27.300000
-0.000800  27.700000
0.001500  28.000000
0.000000  28.200000
0.000000  28.300000
0.001500  29.000000
0.000700  28.800000
0.001500  29.600000
0.002200  29.500000
0.000700  30.000000
0.000000  30.300000
0.000000  30.500000
-0.000800  30.900000
-0.000800  31.000000
-0.000800  31.500000
0.000700  31.800000
-0.002300  31.900000
-0.001500  32.400000
-0.002300  32.600000
-0.003000  33.100000
-0.001500  33.500000
-0.001500  33.700000
-0.000800  34.100000
0.000700  34.500000
-0.000800  34.700000
0.000700  35.300000
0.003000  35.300000
0.003000  36.200000
0.003700  36.000000
0.003700  36.800000
0.005200  37.000000
0.003700  37.400000
0.001500  37.800000
0.002200  38.200000
0.001500  38.500000
0.003000  38.800000
0.003700  39.300000
0.001500  39.600000
-0.000800  40.200000
-0.001500  40.200000
-0.000800  40.900000
-0.000800  41.000000
-0.000800  41.800000
-0.001500  41.800000
-0.002300  42.500000
-0.003800  42.700000
-0.003000  42.900000
-0.000800  43.600000
0.000000  43.800000
0.000700  44.000000
-0.002300  44.400000
-0.001500  44.600000
-0.002300  44.800000
-0.003000  45.400000
-0.000800  45.500000
-0.002300  45.800000
-0.003000  46.200000
-0.003000  46.300000
-0.001500  46.900000
-0.001500  46.800000
-0.001500  47.500000
-0.000800  47.300000
-0.002300  47.800000
-0.003800  48.000000
-0.004600  48.100000
-0.003000  48.300000
-0.004600  48.400000
-0.002300  48.500000
-0.001500  49.000000
-0.001500  49.000000
-0.003000  49.100000
-0.001500  49.500000
-0.001500  49.400000
-0.001500  49.800000
-0.000800  49.800000
-0.001500  50.000000
-0.001500  50.400000
-0.000800  50.400000
0.000000  50.600000
0.000000  50.400000
0.000000  50.800000
-0.000800  51.000000
0.000000  51.100000
0.000700  51.100000
-0.000800  51.600000
-0.000800  51.200000
0.000700  51.700000
0.002200  51.300000
0.001500  51.600000
0.003000  51.600000
0.004500  51.600000
0.004500  52.000000
0.004500  51.800000
0.004500  52.000000
0.003700  52.100000
0.000700  52.200000
0.000700  52.200000
0.001500  52.400000
0.003000  52.400000
0.003000  52.600000
0.001500  52.700000
0.000700  52.700000
-0.000800  53.000000
-0.001500  52.600000
-0.001500  53.400000
-0.000800  53.300000
-0.000800  53.600000
-0.000800  53.600000
0.000000  53.800000
-0.001500  54.000000
-0.000800  53.900000
-0.002300  54.400000
-0.003000  54.400000
-0.003800  54.500000
-0.006000  54.900000
-0.006800  55.100000
-0.003800  55.100000
-0.003800  55.700000
-0.003000  55.600000
-0.001500  55.900000
-0.001500  56.100000
-0.001500  56.100000
-0.001500  56.800000
-0.002300  56.500000
-0.003000  57.100000
-0.002300  56.900000
-0.003000  57.500000
-0.001500  57.600000
0.000000  57.600000
-0.000800  57.800000
0.001500  58.000000
0.002200  58.000000
-0.000800  58.300000
-0.001500  58.700000
-0.000800  58.500000
0.000000  59.200000
-0.000800  58.900000
0.000000  59.500000
-0.000800  59.400000
-0.003800  59.700000
-0.003000  59.900000
-0.003000  59.900000
-0.003000  60.400000
0.000700  60.200000
0.002200  60.500000
0.005200  60.700000
0.005200  60.900000
0.003000  60.900000
0.003000  61.200000
0.002200  61.200000
0.004500  61.400000
0.005200  61.900000
0.004500  61.600000
0.005200  62.100000
0.003700  61.700000
0.005200  62.300000
0.005200  62.000000
0.005200  62.400000
0.006000  62.300000
0.003700  62.400000
0.001500  62.500000
0.000700  62.900000
0.000700  63.000000
0.001500  63.000000
0.001500  62.900000
0.003000  63.100000
0.003700  63.400000
0.005200  63.400000
0.004500  63.700000
0.004500  63.500000
0.002200  63.700000
0.000700  64.000000
0.001500  64.000000
0.001500  64.300000
0.000000  64.000000
0.000700  64.600000
0.000700  64.600000
0.000700  64.800000
0.002200  64.900000
0.003000  65.300000
0.002200  64.900000
0.003000  65.300000
0.005200  65.300000
0.005200  65.400000
0.003000  65.700000
0.000700  65.500000
0.000700  65.700000
0.001500  65.700000
0.000700  65.800000
-0.000800  66.000000
-0.001500  65.800000
-0.002300  66.100000
-0.005300  66.100000
-0.005300  66.100000
-0.005300  66.200000
-0.005300  66.100000
-0.005300  66.000000
-0.004600  66.400000
-0.004600  66.000000
-0.005300  66.400000
-0.004600  66.000000
-0.003800  66.300000
-0.003800  66.200000
-0.005300  66.100000
-0.004600  66.300000
-0.005300  66.000000
-0.006800  66.300000
-0.006000  66.200000
-0.006800  66.100000
-0.005300  66.000000
-0.006800  66.100000
-0.006000  65.800000
-0.006800  65.800000
-0.007500  65.900000
-0.006000  65.600000
-0.008300  65.800000
-0.008300  65.400000
-0.006800  65.700000
-0.005300  65.100000
-0.003800  65.300000
-0.003000  65.200000
-0.001500  65.200000
0.000700  65.200000
0.003000  64.700000
0.002200  64.800000
0.001500  64.700000
0.000700  64.600000
-0.001500  64.200000
-0.000800  64.500000
0.000700  63.800000
0.000700  64.300000
0.001500  63.700000
0.001500  63.800000
0.000700  63.700000
0.001500  63.300000
0.000000  63.500000
0.000700  62.900000
0.000700  63.200000
0.000700  62.500000
0.001500  62.500000
0.000700  62.300000
0.000700  62.100000
-0.000800  62.000000
-0.001500  61.800000
-0.002300  61.700000
-0.002300  61.100000
-0.000800  61.300000
0.000000  60.600000
0.000700  60.900000
0.000000  60.300000
-0.000800  60.300000
-0.002300  59.900000
-0.003800  59.600000
-0.003000  59.700000
-0.004600  59.100000
-0.003800  59.100000
-0.001500  58.900000
0.001500  58.400000
0.001500  58.400000
0.003000  58.300000
0.001500  57.800000
0.000700  57.700000
0.001500  57.600000
0.002200  57.100000
0.003000  57.100000
0.002200  56.500000
0.001500  56.900000
0.001500  56.300000
0.003000  56.400000
0.003000  55.900000
0.000700  55.900000
0.000700  55.700000
0.000000  55.500000
0.002200  55.200000
0.006000  55.200000
0.006000  54.800000
0.003000  54.500000
0.005200  54.500000
0.005200  54.200000
0.000700  54.100000
-0.001500  53.700000
-0.003000  53.700000
-0.001500  53.500000
0.000700  53.100000
0.003000  53.200000
0.005200  52.600000
0.003700  52.700000
0.003000  52.500000
0.003000  52.300000
0.003000  52.100000
0.001500  51.700000
0.003000  51.400000
0.001500  51.700000
0.001500  51.000000
0.003700  51.300000
0.004500  51.000000
0.003000  50.700000
0.001500  50.500000
0.000700  50.400000
0.001500  50.400000
0.001500  49.900000
-0.000800  49.900000
-0.000800  49.600000
0.000000  49.500000
-0.000800  49.500000
-0.003000  49.100000
-0.000800  48.900000
0.001500  48.900000
0.001500  48.500000
0.002200  48.200000
0.001500  48.300000
0.001500  47.700000
0.003000  48.100000
0.003000  47.200000
0.001500  47.600000
0.003000  46.900000
0.003000  47.000000
0.001500  46.700000
0.002200  46.400000
0.003000  46.200000
-0.000800  46.000000
-0.001500  45.800000
-0.001500  45.500000
-0.003800  45.700000
-0.003000  44.900000
-0.003800  45.000000
-0.004600  44.400000
-0.004600  44.400000
-0.003000  44.000000
0.002200  43.800000
0.008200  43.600000
0.010500  43.100000
0.004500  43.200000
0.000000  42.600000
-0.000800  42.700000
0.000700  42.100000
-0.000800  41.800000
-0.002300  41.600000
-0.001500  41.400000
-0.001500  41.100000
-0.001500  40.600000
-0.000800  40.600000
-0.001500  39.900000
-0.003800  40.100000
-0.002300  39.400000
-0.001500  39.500000
-0.000800  38.900000
0.000700  38.700000
0.000000  38.500000
0.002200  37.800000
0.004500  38.000000
0.006000  37.600000
0.004500  37.300000
0.001500  36.900000
-0.001500  36.500000
-0.003000  36.100000
-0.003000  36.000000
-0.004600  35.600000
-0.002300  35.200000
0.000000  35.100000
0.001500  34.600000
0.000000  34.600000
-0.000800  33.900000
-0.000800  33.900000
-0.001500  33.400000
0.001500  33.300000
0.002200  32.800000
0.001500  32.500000
0.000700  32.200000
0.000700  31.900000
0.001500  31.500000
0.003000  31.100000
0.004500  31.000000
0.004500  30.500000
0.004500  30.400000
0.006700  29.700000
0.009000  29.400000
0.005200  29.300000
-0.000800  28.500000
-0.006000  28.700000
-0.006000  27.900000
-0.003800  27.900000
-0.001500  27.300000
0.000000  27.100000
-0.000800  26.900000
-0.004600  26.200000
-0.003000  26.000000
-0.004600  26.000000
-0.006800  25.200000
-0.006000  25.100000
-0.008300  24.700000
-0.010500  24.300000
-0.007500  24.200000
-0.004600  23.500000
-0.000800  23.600000
0.000700  22.900000
-0.000800  22.600000
0.001500  22.500000
0.003700  22.000000
0.003000  21.700000
0.004500  21.400000
0.005200  21.200000
0.008200  21.000000
0.012000  20.800000
0.012700  20.100000
0.009000  20.200000
0.004500  19.400000
0.001500  19.500000
0.000000  19.000000
-0.000800  18.800000
-0.002300  18.600000
-0.004600  18.000000
-0.006800  18.000000
-0.005300  17.500000
-0.004600  17.200000
-0.008300  17.000000
-0.010500  16.700000
-0.008300  16.500000
-0.007500  16.400000
-0.006000  15.800000
0.001500  15.700000
0.006700  15.400000
0.005200  15.100000
-0.003800  15.100000
-0.012000  14.200000
-0.008300  14.500000
-0.006000  13.800000
-0.001500  13.900000
0.005200  13.500000
0.010500  13.400000
0.012000  13.100000
0.010500  12.800000
0.010500  12.400000
0.007500  12.200000
0.006000  12.100000
0.008200  11.400000
0.008200  11.700000
0.004500  11.000000
-0.006800  11.200000
-0.015000  10.700000
-0.012000  10.700000
-0.006800  10.400000
-0.003800  10.000000
0.003000  10.200000
0.006700  9.500000
0.009700  9.700000
0.009000  9.400000
0.006700  9.300000
0.005200  9.100000
-0.000800  9.000000
-0.000800  8.800000
0.000700  8.700000
0.000700  8.600000
-0.000800  8.200000
-0.005300  8.300000
-0.008300  7.900000
-0.012800  8.000000
-0.012800  7.600000
-0.007500  7.600000
-0.000800  7.600000
-0.000800  7.300000
-0.003000  7.600000
-0.006800  7.300000
-0.011300  7.400000
-0.012800  7.300000
-0.013500  7.200000
-0.009100  6.900000
-0.003800  7.300000
-0.005300  7.300000
-0.011300  7.200000
-0.016500  7.300000
-0.019500  7.200000
-0.011300  7.700000
0.003700  7.200000
0.006700  7.800000
0.002200  7.600000
0.000700  7.600000
-0.004600  7.800000
-0.012000  7.600000
-0.009100  7.600000
-0.001500  7.700000
0.006000  7.700000
0.012000  7.800000
0.017200  7.900000
0.019500  7.600000
0.014200  8.000000
0.015000  8.000000
0.015700  7.900000
0.012700  8.200000
0.012700  8.000000
0.013500  8.500000
0.016500  8.100000
0.011200  8.500000
0.005200  8.100000
0.008200  8.200000
0.003700  8.400000
-0.000800  8.500000
-0.002300  8.500000
-0.003000  8.500000
-0.006800  8.500000
-0.014300  8.500000
-0.009800  8.700000
-0.006000  8.500000
-0.000800  8.800000
0.003000  8.600000
-0.003000  8.600000
-0.003000  8.800000
0.004500  8.500000
0.010500  9.000000
0.012000  8.400000
0.012000  8.800000
0.009700  8.600000
0.009700  8.500000
0.003700  8.500000
0.000700  8.800000
0.000700  8.400000
0.001500  8.800000
0.004500  8.400000
0.002200  8.600000
0.003000  8.500000
0.000000  8.500000
-0.000800  8.500000
0.001500  8.400000
-0.001500  8.500000
-0.003800  8.500000
-0.005300  8.400000
-0.003800  8.600000
-0.003000  8.600000
-0.003800  8.600000
-0.004600  8.800000
-0.003000  9.000000
-0.003000  8.600000
-0.003800  9.100000
-0.005300  8.900000
-0.012800  9.300000
-0.018100  8.900000
-0.012800  9.400000
-0.009100  9.300000
-0.004600  9.300000
0.002200  9.700000
0.006700  9.600000
0.007500  9.900000
0.009000  9.900000
0.012000  9.900000
0.010500  9.900000
0.006700  9.900000
0.006700  9.800000
0.004500  9.900000
0.000700  9.800000
-0.004600  9.500000
-0.005300  9.700000
-0.003800  9.200000
-0.009100  9.400000
-0.012800  8.900000
-0.015800  9.000000
-0.012800  8.800000
-0.014300  8.700000
-0.019500  8.800000
-0.029300  8.500000
-0.045000  8.200000
-0.044300  8.100000
-0.029300  7.900000
-0.006800  7.600000
0.023200  7.900000
0.039700  7.400000
0.050200  7.700000
0.051000  7.400000
0.044200  7.600000
0.045000  7.700000
0.036700  7.400000
0.019500  7.800000
0.005200  7.500000
-0.000800  7.800000
-0.005300  7.400000
-0.007500  7.300000
-0.004600  7.500000
-0.005300  7.300000
-0.010500  7.100000
-0.012000  7.300000
-0.012000  7.400000
-0.013500  7.100000
-0.012000  7.500000
-0.012800  7.000000
-0.016500  7.500000
-0.015000  7.200000
-0.012800  7.400000
-0.009800  7.500000
-0.008300  7.200000
-0.008300  7.600000
-0.004600  7.400000
-0.000800  7.700000
0.000000  7.800000
0.000700  7.800000
0.003000  7.700000
0.000700  7.900000
-0.000800  8.000000
-0.001500  8.000000
-0.006800  8.200000
-0.005300  8.100000
-0.000800  8.500000
0.000000  8.400000
0.005200  8.500000
0.009000  8.500000
0.010500  8.800000
0.010500  9.000000
0.010500  8.900000
0.014200  9.400000
0.015700  9.600000
0.010500  9.700000
0.003700  9.900000
0.003000  10.300000
0.003700  10.400000
0.003000  10.600000
0.001500  10.800000
0.002200  11.000000
0.003000  11.400000
0.000000  11.300000
-0.000800  11.700000
-0.002300  11.600000
-0.004600  12.100000
-0.001500  12.100000
0.005200  12.600000
0.006700  12.800000
0.006000  12.800000
0.006000  13.100000
0.005200  13.500000
0.003000  13.600000
0.000700  13.800000
0.000700  14.400000
0.000700  14.300000
0.003000  14.600000
0.003000  14.700000
0.000700  14.700000
0.001500  14.900000
0.001500  14.600000
0.000700  15.100000
0.001500  14.600000
0.001500  15.100000
0.001500  15.000000
0.004500  15.100000
0.003000  15.000000
-0.001500  15.300000
-0.001500  14.900000
-0.003000  15.400000
-0.001500  15.100000
0.000700  15.000000
0.001500  15.100000
0.000700  15.000000
-0.001500  15.100000
-0.004600  15.000000
-0.005300  15.000000
-0.004600  15.000000
-0.003000  14.800000
-0.000800  15.000000
-0.001500  14.700000
-0.005300  14.600000
-0.008300  14.500000
-0.009100  14.600000
-0.009100  14.300000
-0.010500  14.500000
-0.009100  14.000000
-0.005300  14.300000
-0.003000  14.000000
-0.003000  14.100000
0.003000  13.900000
0.009000  13.700000
0.006000  13.700000
-0.000800  13.200000
0.004500  13.200000
0.011200  13.200000
0.006000  12.900000
0.000700  13.000000
-0.001500  12.600000
-0.003000  12.500000
-0.003000  12.600000
-0.003000  12.500000
-0.005300  12.200000
-0.002300  12.400000
0.002200  11.700000
0.001500  12.100000
0.000700  11.600000
-0.003000  11.900000
-0.003000  11.500000
-0.003000  11.300000
-0.005300  11.200000
-0.005300  11.100000
-0.006800  11.000000
-0.005300  10.700000
-0.007500  10.700000
-0.008300  10.300000
-0.006000  10.700000
-0.004600  10.300000
-0.003000  10.400000
-0.000800  10.300000
0.001500  10.000000
0.001500  9.900000
0.000000  9.500000
0.001500  9.900000
0.003000  9.400000
0.003000  9.600000
0.000700  9.200000
-0.000800  9.100000
-0.001500  9.100000
-0.003000  9.100000
-0.003800  8.800000
-0.003000  8.500000
-0.002300  8.900000
0.000000  8.500000
0.003000  8.900000
0.004500  8.500000
0.004500  8.800000
0.001500  8.500000
-0.000800  8.700000
-0.000800  8.600000
0.003000  8.500000
0.004500  8.800000
0.003000  8.400000
0.001500  8.700000
0.001500  8.500000
-0.000800  8.500000
-0.003000  8.500000
-0.003800  8.500000
-0.000800  8.400000
0.001500  8.400000
-0.002300  8.600000
-0.003000  8.400000
0.009000  8.700000
0.016500  8.300000
0.012700  8.700000
0.015000  8.400000
0.014200  8.600000
0.008200  8.400000
0.004500  8.300000
0.004500  8.500000
0.004500  8.400000
0.001500  8.500000
0.000700  8.500000
0.000000  8.200000
0.000000  8.100000
0.000000  8.300000
0.000700  8.000000
-0.000800  8.000000
-0.001500  8.000000
0.000700  7.700000
-0.003000  8.000000
-0.004600  7.600000
-0.003000  8.000000
-0.003000  7.400000
-0.002300  7.700000
-0.001500  7.600000
-0.004600  7.600000
-0.006800  7.300000
-0.004600  7.300000
-0.000800  7.100000
-0.000800  7.200000
0.001500  7.200000
0.004500  7.000000
0.000700  7.200000
-0.000800  6.900000
0.001500  7.000000
0.003700  7.000000
0.003000  6.700000
0.000700  6.900000
0.001500  6.500000
-0.000800  6.700000
-0.002300  6.400000
-0.003800  6.500000
-0.003000  6.400000
0.000000  6.200000
-0.001500  5.900000
-0.004600  6.300000
-0.004600  5.800000
-0.006000  6.100000
-0.005300  5.900000
-0.004600  5.700000
-0.004600  5.800000
-0.003800  5.400000
-0.003000  5.600000
-0.003000  5.600000
-0.003000  5.300000
-0.003000  5.300000
-0.003000  5.100000
0.000700  5.100000
0.000000  5.000000
-0.001500  4.900000
0.001500  4.900000
0.003000  5.000000
-0.000800  4.500000
-0.001500  4.900000
-0.000800  4.300000
-0.000800  4.500000
0.000700  4.200000
0.000700  4.200000
-0.000800  4.200000
-0.000800  4.000000
-0.000800  4.100000
0.000700  3.900000
-0.000800  3.900000
-0.000800  4.000000
0.000700  3.900000
-0.000800  3.700000
-0.003800  3.900000
-0.004600  3.500000
-0.003000  3.500000
-0.001500  3.400000
-0.001500  3.100000
-0.000800  3.500000
0.000700  2.800000
0.003000  3.300000
0.002200  2.900000
0.003000  2.900000
0.003000  2.700000
0.003000  2.700000
0.003700  2.600000
0.000700  2.600000
0.002200  2.500000
0.003000  2.400000
0.000700  2.700000
0.001500  2.000000
0.003000  2.600000
0.005200  2.100000
0.004500  2.200000
0.004500  1.900000
0.005200  1.900000
0.003700  2.100000
0.001500  1.800000
-0.001500  2.100000
-0.000800  1.500000
0.002200  1.900000
0.000700  1.500000
0.000000  1.500000
0.002200  1.500000
0.001500  1.500000
0.000700  1.300000
0.000700  1.300000
0.000700  1.500000
0.001500  1.200000
0.001500  1.500000
0.000700  1.000000
-0.000800  1.300000
-0.000800  1.100000
-0.001500  1.300000
-0.000800  0.900000
-0.000800  0.900000
-0.001500  1.100000
0.000000  0.900000
0.000700  0.800000
0.001500  0.900000
-0.000800  0.900000
-0.003000  0.700000
-0.004600  0.800000
-0.005300  0.700000
-0.003000  0.700000
-0.001500  0.700000
-0.001500  0.600000
0.001500  0.700000
0.003700  0.300000
0.004500  0.700000
0.006700  0.300000
0.006000  0.500000
0.003700  0.300000
0.004500  0.300000
0.003000  0.400000
0.003700  0.500000
0.003000  0.300000
0.000700  0.400000
0.001500  0.200000
0.000700  0.300000
-0.000800  0.400000
-0.000800  0.100000
0.000700  0.400000
0.000700  0.100000
-0.003000  0.200000
-0.001500  0.300000
-0.001500  0.100000
-0.001500  0.400000
-0.001500  0.100000
-0.003800  0.400000
-0.003000  0.200000
-0.005300  0.300000
-0.004600  0.300000
-0.002300  0.500000
0.000000  0.000000
0.001500  0.400000
0.000000  0.400000
0.000000  0.300000
-0.001500  0.400000
-0.000800  0.100000
-0.000800  0.400000
-0.001500  0.400000
-0.000800  0.500000
-0.000800  0.500000
-0.001500  0.400000
-0.001500  0.400000
-0.004600  0.500000
-0.004600  0.500000
-0.001500  0.500000
-0.003000  0.800000
-0.003000  0.500000
-0.000800  0.900000
0.002200  0.600000
0.006700  0.900000
0.005200  0.700000
0.004500  0.700000
0.003700  0.900000
0.001500  0.800000
0.000700  1.100000
0.000000  0.700000
-0.003000  1.100000
-0.004600  0.800000
-0.005300  0.900000
-0.006000  0.900000
-0.004600  1.100000
-0.002300  0.700000
-0.002300  1.100000
-0.001500  1.000000
-0.000800  0.800000
0.000000  1.300000
-0.000800  0.900000
-0.000800  1.100000
0.000000  0.800000
-0.000800  1.100000
-0.000800  0.900000
0.000000  1.000000
0.001500  1.000000
0.003000  1.100000
0.003000  1.100000
0.003000  1.000000
0.001500  1.200000
0.000000  0.900000
-0.001500  1.300000
-0.000800  0.900000
0.000000  1.300000
0.001500  0.900000
0.001500  1.200000
0.001500  1.100000
0.000700  1.000000
-0.000800  1.300000
0.000700  1.000000
0.001500  1.400000
0.000700  1.200000
0.000700  1.300000
0.000000  1.200000
-0.000800  1.200000
-0.000800  1.200000
-0.001500  1.200000
-0.000800  1.300000
-0.001500  1.100000
-0.001500  1.400000
-0.001500  0.900000
0.000000  1.400000
0.003000  0.900000
0.003000  1.400000
0.002200  1.300000
0.001500  1.200000
0.002200  1.400000
0.003700  1.100000
0.003000  1.300000
0.000700  1.300000
0.000000  1.300000
0.000000  1.200000
0.000700  1.400000
0.002200  1.100000
0.003000  1.400000
0.001500  1.200000
0.000000  1.300000
0.000000  1.500000
0.001500  1.300000
0.001500  1.500000
0.000700  1.000000
0.000700  1.600000
0.000700  1.000000
0.000700  1.400000
0.000700  1.300000
0.000700  1.400000
0.000700  1.300000
-0.001500  1.500000
-0.001500  1.300000
0.001500  1.400000
0.001500  1.500000
0.003000  1.300000
0.000700  1.500000
-0.000800  1.400000
-0.001500  1.600000
0.000000  1.400000
0.000000  1.500000
0.000700  1.700000
0.002200  1.300000
0.003000  1.500000
0.000700  1.600000
-0.003000  1.500000
-0.003000  1.600000
-0.004600  1.800000
-0.003000  1.300000
-0.002300  1.800000
-0.003000  1.500000
-0.002300  1.800000
-0.001500  1.700000
-0.000800  1.600000
-0.000800  1.800000
-0.001500  1.800000
0.000000  2.000000
0.002200  1.800000
0.001500  1.800000
0.001500  1.900000
0.001500  1.800000
0.000700  1.800000
0.001500  1.900000
0.001500  1.800000
0.002200  1.800000
0.001500  2.100000
-0.000800  1.600000
-0.001500  2.200000
-0.002300  1.700000
-0.003000  2.000000
-0.003000  1.900000
-0.003000  1.900000
0.000700  2.100000
0.001500  1.700000
-0.003000  2.100000
-0.005300  2.100000
-0.003000  2.100000
-0.004600  2.000000
-0.003000  2.200000
-0.001500  1.900000
-0.000800  2.400000
0.002200  2.100000
0.003000  2.200000
0.002200  2.400000
0.003000  2.000000
0.001500  2.400000
0.003000  2.100000
0.000700  2.600000
-0.001500  2.200000
-0.000800  2.400000
-0.000800  2.300000
-0.001500  2.400000
-0.002300  2.500000
-0.000800  2.300000
0.003000  2.400000
0.003700  2.300000
0.003700  2.800000
0.004500  2.200000
0.000700  2.700000
0.001500  2.500000
0.003000  2.500000
0.001500  2.700000
-0.000800  2.400000
-0.000800  2.800000
-0.003000  2.500000
-0.003000  2.800000
-0.000800  2.500000
-0.003000  2.700000
-0.000800  2.700000
-0.001500  2.600000
-0.001500  2.600000
-0.001500  2.800000
-0.001500  2.700000
-0.001500  2.700000
-0.003000  3.100000
-0.003000  2.600000
-0.003000  3.000000
-0.000800  2.600000
0.000700  3.000000
0.000000  2.800000
0.000700  3.000000
0.002200  3.000000
0.000700  2.900000
0.000000  3.000000
0.001500  2.800000
-0.000800  2.900000
-0.000800  3.000000
0.000700  3.100000
0.001500  2.800000
0.002200  3.000000
0.000700  2.900000
-0.000800  3.000000
-0.002300  3.100000
-0.000800  2.900000
0.002200  3.300000
-0.000800  2.900000
0.000000  3.400000
0.001500  2.900000
0.001500  3.100000
0.001500  3.300000
0.000700  3.200000
0.000000  3.300000
-0.000800  3.300000
0.000700  3.100000
0.000700  3.400000
-0.000800  3.300000
0.000000  3.200000
0.002200  3.400000
0.001500  3.100000
0.001500  3.500000
0.002200  3.500000
0.000700  3.400000
0.000700  3.700000
0.000700  3.300000
0.000700  3.700000
-0.000800  3.600000
-0.001500  3.600000
-0.003000  3.600000
-0.002300  3.900000
-0.000800  3.600000
-0.001500  3.900000
-0.001500  3.800000
-0.000800  3.800000
0.000700  3.900000
0.001500  3.800000
-0.000800  4.000000
-0.000800  3.900000
-0.000800  4.200000
0.001500  4.000000
0.003000  4.200000
-0.000800  4.200000
0.000000  4.200000
0.001500  4.200000
0.000700  4.200000
0.002200  4.200000
-0.000800  4.400000
-0.001500  4.600000
-0.001500  4.300000
-0.003000  4.700000
-0.000800  4.200000
0.000700  4.900000
0.000700  4.500000
0.003000  4.800000
0.004500  4.900000
0.004500  4.700000
0.003000  5.000000
0.002200  4.900000
0.001500  5.000000
-0.000800  5.100000
0.001500  5.100000
0.000700  5.100000
-0.003000  5.400000
-0.004600  5.300000
-0.004600  5.400000
-0.001500  5.500000
-0.000800  5.300000
-0.000800  5.900000
0.000000  5.600000
0.000700  5.900000
0.000700  5.600000
-0.001500  6.000000
-0.001500  6.000000
-0.001500  6.000000
0.000000  6.200000
0.001500  6.300000
0.000700  6.200000
-0.001500  6.300000
-0.001500  6.700000
0.001500  6.300000
0.000700  6.900000
0.000000  6.500000
-0.000800  7.000000
0.000700  6.700000
0.000700  7.000000
-0.001500  7.100000
-0.002300  7.100000
-0.001500  7.400000
-0.000800  7.200000
0.001500  7.600000
0.001500  7.700000
0.000000  7.500000
0.001500  7.700000
0.002200  7.900000
0.000700  7.700000
0.000000  8.000000
-0.000800  8.100000
0.000000  8.300000
-0.000800  8.400000
-0.000800  8.200000
-0.000800  8.600000
-0.001500  8.300000
0.000700  8.900000
-0.000800  8.500000
-0.001500  9.000000
-0.001500  8.900000
0.000000  9.000000
0.000000  9.100000
-0.002300  9.200000
0.000000  9.100000
0.000700  9.700000
-0.000800  9.400000
-0.001500  9.700000
-0.000800  9.700000
-0.000800  9.700000
-0.001500  9.900000
-0.003000  9.800000
-0.001500  10.300000
0.000700  10.200000
0.001500  10.400000
0.000700  10.500000
0.001500  10.400000
0.001500  10.600000
0.002200  10.600000
0.004500  10.700000
0.003700  11.000000
0.003000  11.000000
0.003000  11.100000
0.000700  11.400000
0.000700  11.100000
0.000000  11.700000
0.000000  11.500000
0.000000  11.700000
-0.000800  11.800000
-0.000800  11.900000
-0.000800  12.100000
0.000700  12.000000
-0.000800  12.500000
-0.001500  12.500000
0.000700  12.600000
0.000700  12.600000
0.001500  13.000000
0.000700  12.900000
0.001500  13.100000
0.001500  13.200000
0.000000  13.300000
-0.000800  13.700000
-0.003800  13.600000
-0.005300  14.300000
-0.003000  13.700000
-0.002300  14.400000
0.000000  14.200000
0.000000  14.500000
0.000700  14.800000
-0.000800  14.800000
0.000000  15.000000
0.000700  15.100000
0.000000  15.600000
-0.001500  15.300000
-0.000800  16.000000
0.000700  15.700000
-0.000800  16.200000
0.000000  16.200000
0.000000  16.400000
0.000700  16.900000
0.002200  16.600000
0.000700  17.100000
-0.001500  17.000000
-0.001500  17.500000
-0.000800  17.500000
0.001500  17.800000
0.000700  18.000000
0.001500  18.000000
0.001500  18.500000
0.003000  18.400000
0.002200  19.000000
0.000700  18.700000
0.001500  19.500000
0.000700  19.300000
0.000700  19.900000
0.001500  19.800000
0.000700  20.100000
0.000700  20.600000
0.000700  20.400000
0.000700  21.100000
-0.000800  21.100000
-0.001500  21.200000
0.000700  21.500000
0.000700  21.800000
-0.000800  21.900000
0.000000  22.300000
-0.000800  22.500000
-0.002300  22.900000
-0.003000  23.100000
-0.001500  23.100000
0.000700  23.800000
0.000000  23.500000
0.001500  24.300000
0.004500  24.200000
0.004500  24.700000
0.004500  25.000000
0.005200  25.200000
0.005200  25.600000
0.004500  26.000000
0.004500  26.100000
0.004500  26.600000
0.005200  27.000000
0.006000  27.300000
0.005200  27.900000
0.004500  28.000000
0.003000  28.600000
0.003000  29.100000
0.000700  29.200000
-0.000800  29.800000
0.000700  30.100000
0.000000  30.900000
0.000700  30.600000
-0.001500  31.400000
0.000700  31.700000
0.000700  32.400000
0.000000  32.700000
0.000700  33.300000
0.001500  33.300000
-0.001500  34.300000
-0.003000  34.400000
-0.001500  35.000000
-0.000800  35.600000
-0.001500  35.900000
-0.001500  36.600000
0.000700  36.800000
-0.000800  37.400000
0.002200  37.700000
0.004500  38.200000
0.004500  38.700000
0.000700  39.100000
-0.000800  39.600000
0.000700  39.900000
-0.003000  40.100000
-0.004600  40.700000
-0.003000  41.000000
-0.003000  41.400000
-0.002300  42.000000
-0.000800  42.300000
-0.003000  42.900000
-0.003800  42.800000
-0.004600  43.500000
-0.005300  43.500000
-0.006800  44.100000
-0.003000  44.500000
-0.000800  44.600000
-0.001500  44.800000
0.000000  45.100000
-0.002300  45.400000
-0.005300  45.400000
-0.003000  46.100000
-0.001500  46.000000
-0.002300  46.700000
-0.005300  46.400000
-0.006000  47.000000
-0.004600  46.900000
-0.003000  47.400000
-0.001500  47.500000
-0.003800  47.500000
-0.005300  48.100000
-0.005300  47.700000
-0.005300  48.000000
-0.003800  48.400000
-0.003000  48.500000
-0.001500  48.500000
0.000700  48.800000
0.000700  48.700000
0.000000  49.000000
0.000700  49.000000
-0.001500  49.100000
-0.001500  49.500000
0.002200  49.300000
0.003700  49.800000
0.004500  49.500000
0.003000  50.200000
-0.000800  50.000000
-0.003000  50.300000
-0.003000  50.400000
-0.001500  50.400000
-0.000800  50.600000
0.001500  50.900000
0.000000  50.600000
-0.001500  51.000000
-0.002300  50.900000
-0.003000  50.900000
-0.002300  51.300000
-0.003800  51.200000
-0.004600  51.400000
-0.005300  51.500000
-0.003000  51.600000
-0.001500  51.800000
-0.003000  51.700000
-0.001500  52.000000
-0.002300  52.200000
-0.001500  52.300000
0.000000  52.400000
0.000700  52.300000
-0.000800  52.400000
-0.001500  52.900000
0.000000  52.800000
0.000700  53.200000
0.001500  52.900000
0.003000  53.400000
0.003000  53.300000
0.003000  53.500000
0.002200  53.600000
0.001500  53.800000
0.001500  54.200000
0.001500  54.200000
0.002200  54.400000
0.003000  54.600000
0.002200  54.600000
0.005200  54.800000
0.006000  55.300000
0.004500  55.100000
0.001500  55.300000
-0.001500  55.600000
-0.002300  55.600000
-0.001500  55.900000
-0.002300  55.900000
-0.001500  56.600000
-0.000800  56.200000
0.000000  56.800000
0.001500  56.500000
-0.000800  56.800000
0.000000  57.100000
0.001500  57.300000
-0.000800  57.400000
-0.001500  57.600000
-0.001500  57.800000
-0.001500  57.700000
0.000700  58.200000
0.000000  57.900000
-0.001500  58.500000
-0.003000  58.200000
-0.003800  58.800000
-0.001500  58.800000
-0.001500  58.900000
-0.000800  59.100000
0.003000  59.400000
0.003000  59.800000
0.001500  59.500000
0.000700  59.600000
-0.000800  59.900000
-0.000800  60.200000
0.000000  59.900000
-0.000800  60.500000
0.003000  60.300000
0.009000  60.400000
0.010500  60.600000
0.006700  60.700000
0.003000  61.100000
0.003000  60.900000
0.004500  61.400000
0.004500  61.000000
0.003000  61.500000
0.003000  61.500000
0.002200  61.600000
0.004500  61.900000
0.001500  62.100000
0.000700  62.000000
0.000700  62.500000
-0.000800  62.400000
0.000000  62.700000
0.000700  62.900000
0.001500  62.900000
0.002200  63.200000
0.001500  63.300000
0.002200  63.500000
0.001500  63.600000
0.001500  63.700000
0.000700  64.300000
-0.001500  64.100000
-0.001500  64.300000
-0.003000  64.500000
-0.002300  64.500000
-0.001500  64.400000
-0.003000  65.100000
-0.000800  64.800000
-0.001500  65.400000
0.000000  65.200000
0.000000  65.300000
-0.001500  65.400000
-0.001500  65.400000
-0.003800  65.800000
-0.002300  65.600000
-0.001500  65.800000
-0.003000  66.000000
-0.003000  65.700000
-0.003000  66.000000
-0.001500  66.200000
-0.000800  66.100000
0.000000  66.100000
0.003000  66.300000
0.003700  66.200000
0.003000  66.600000
0.000000  66.100000
0.000000  66.600000
0.000000  66.100000
0.001500  66.600000
0.000700  66.400000
0.000700  66.400000
0.000700  66.500000
-0.000800  66.300000
-0.001500  66.400000
-0.000800  66.300000
0.000700  66.100000
-0.002300  66.300000
-0.003800  66.300000
-0.003800  65.900000
-0.006000  66.100000
-0.004600  65.900000
-0.001500  65.800000
-0.003000  65.900000
-0.005300  65.500000
-0.001500  66.000000
0.001500  65.200000
0.000700  65.500000
0.000700  65.100000
0.000700  65.200000
0.000700  65.100000
0.000700  64.900000
-0.000800  64.600000
-0.000800  64.600000
-0.000800  64.700000
0.001500  64.200000
0.001500  64.400000
0.002200  63.900000
0.000700  64.200000
-0.000800  63.700000
0.001500  63.800000
0.000700  63.400000
-0.000800  63.200000
0.000000  63.300000
0.001500  62.700000
0.001500  63.000000
0.001500  62.600000
0.000700  62.500000
0.000700  62.300000
0.001500  62.100000
0.000000  61.800000
-0.000800  61.700000
-0.000800  61.500000
0.000000  61.300000
-0.000800  61.400000
-0.002300  60.800000
-0.002300  61.000000
-0.001500  60.400000
-0.001500  60.500000
0.000000  60.100000
-0.000800  60.000000
-0.000800  59.900000
-0.000800  59.500000
-0.000800  59.400000
-0.001500  59.200000
-0.001500  59.000000
-0.000800  58.600000
-0.003000  58.700000
-0.003800  58.200000
-0.000800  58.300000
-0.001500  57.900000
-0.003000  57.800000
0.000000  57.500000
-0.000800  57.100000
0.000700  57.300000
0.002200  56.700000
-0.000800  56.900000
-0.001500  56.300000
-0.000800  56.300000
-0.002300  55.900000
-0.001500  55.800000
0.000000  55.500000
0.000700  55.600000
0.001500  54.900000
0.000700  55.100000
0.000700  54.800000
-0.000800  54.400000
-0.001500  54.400000
-0.000800  54.000000
0.001500  53.800000
0.006000  53.500000
0.005200  53.300000
-0.000800  53.300000
-0.000800  52.700000
0.001500  52.700000
0.003000  52.700000
0.004500  52.400000
0.003000  52.200000
0.003000  52.300000
0.002200  51.700000
0.000000  51.900000
0.002200  51.300000
0.003000  51.600000
0.002200  51.100000
0.003000  51.100000
0.000700  50.800000
-0.001500  50.600000
-0.001500  50.700000
-0.001500  50.200000
-0.003000  50.400000
-0.003000  50.000000
-0.004600  49.700000
-0.003000  49.700000
-0.003800  49.700000
-0.004600  49.200000
-0.003000  49.100000
-0.003800  48.900000
-0.000800  48.600000
0.002200  48.700000
0.001500  48.100000
0.002200  48.400000
0.003700  47.600000
0.003000  47.800000
0.003000  47.200000
0.003000  47.200000
0.004500  47.000000
0.005200  46.500000
0.002200  46.500000
0.003000  46.200000
0.003000  45.800000
0.001500  45.400000
0.000700  45.600000
-0.000800  44.800000
0.000000  45.000000
-0.000800  44.300000
-0.002300  44.300000
-0.002300  44.000000
-0.003000  43.700000
-0.003800  43.700000
-0.001500  43.000000
-0.000800  43.200000
0.000700  42.500000
0.000700  42.300000
0.002200  42.100000
0.002200  41.800000
0.001500  41.400000
0.003000  41.100000
0.001500  41.000000
0.002200  40.600000
0.003000  40.500000
-0.000800  39.900000
-0.002300  40.000000
0.000700  39.200000
0.000700  39.400000
0.000000  38.800000
-0.000800  38.700000
-0.001500  38.300000
-0.005300  37.900000
-0.005300  37.800000
-0.001500  37.400000
-0.001500  37.100000
-0.000800  36.900000
-0.000800  36.700000
-0.000800  36.100000
0.001500  36.100000
0.000700  35.700000
0.003000  35.400000
0.003000  35.300000
-0.001500  34.700000
-0.000800  34.800000
0.003000  34.100000
0.008200  34.200000
0.012700  33.500000
0.014200  33.300000
0.010500  33.000000
0.005200  32.700000
0.001500  32.400000
0.003000  32.200000
0.001500  31.600000
-0.002300  31.400000
-0.006800  31.400000
-0.009100  30.800000
-0.008300  30.800000
-0.004600  30.300000
-0.000800  29.900000
0.003000  29.800000
0.004500  29.300000
0.002200  29.300000
-0.001500  28.800000
-0.001500  28.800000
0.000700  28.400000
0.002200  28.200000
0.003700  28.000000
0.004500  27.800000
0.007500  27.300000
0.002200  27.600000
0.001500  26.700000
0.000000  26.900000
-0.005300  26.600000
-0.003000  26.300000
-0.004600  26.100000
-0.004600  25.900000
-0.005300  25.800000
-0.004600  25.500000
-0.001500  25.500000
-0.000800  25.300000
-0.000800  24.900000
-0.003000  24.700000
-0.003800  24.700000
-0.006000  24.600000
-0.000800  24.400000
0.000700  24.400000
-0.001500  24.100000
-0.000800  24.200000
0.000700  23.600000
0.000000  24.100000
-0.002300  23.600000
-0.000800  23.600000
-0.000800  23.500000
-0.001500  23.400000
-0.000800  23.400000
-0.001500  23.200000
-0.000800  23.100000
-0.003000  22.800000
-0.004600  22.900000
-0.003800  22.700000
-0.005300  22.900000
-0.004600  22.500000
-0.001500  22.600000
-0.003000  22.400000
-0.003800  22.400000
-0.005300  22.500000
-0.006800  22.100000
-0.004600  22.500000
-0.006800  21.800000
-0.006800  22.200000
-0.003800  21.600000
-0.001500  21.800000
0.003000  21.900000
0.001500  21.600000
0.003000  21.500000
0.005200  21.500000
-0.000800  21.500000
-0.003000  21.300000
-0.001500  21.400000
-0.001500  20.900000
-0.000800  21.400000
0.005200  21.000000
0.012700  21.200000
0.022500  20.900000
0.024700  20.800000
0.017200  20.800000
0.006700  20.500000
0.000700  20.700000
0.003000  20.500000
0.006000  20.400000
0.004500  20.200000
0.000700  20.300000
-0.004600  20.000000
-0.005300  20.200000
0.003000  20.100000
0.005200  19.800000
0.003700  19.800000
0.007500  19.400000
0.009000  19.900000
0.005200  19.300000
0.003700  19.600000
0.006700  19.200000
0.009000  19.300000
0.012000  19.200000
0.012700  19.100000
0.006000  18.900000
0.000000  18.900000
-0.002300  18.700000
-0.004600  18.400000
-0.006800  18.700000
-0.012000  18.300000
-0.011300  18.300000
-0.004600  18.000000
0.001500  18.000000
0.001500  18.100000
-0.001500  17.700000
0.001500  17.700000
0.004500  17.100000
0.007500  17.700000
0.008200  17.200000
0.005200  17.000000
0.003000  16.800000
-0.003800  16.800000
-0.012800  16.400000
-0.012800  16.700000
-0.008300  16.300000
-0.005300  16.400000
-0.006000  16.100000
-0.003800  15.900000
0.000700  15.900000
0.000000  15.600000
-0.003000  15.800000
-0.005300  15.400000
-0.003800  15.300000
-0.004600  15.300000
-0.006800  15.100000
-0.007500  14.800000
-0.006000  14.700000
-0.004600  14.800000
-0.005300  14.500000
-0.003000  14.600000
0.000700  14.100000
0.003000  14.400000
0.001500  14.000000
0.000700  14.400000
0.003700  14.200000
0.004500  14.200000
0.003000  14.200000
0.002200  13.900000
0.000700  14.200000
0.000700  13.900000
-0.000800  14.000000
-0.002300  14.100000
-0.004600  14.000000
-0.005300  13.900000
-0.002300  14.200000
-0.003000  13.800000
-0.003000  14.000000
-0.000800  14.100000
0.000700  14.000000
0.003000  14.300000
0.002200  13.900000
-0.000800  14.200000
-0.000800  13.800000
-0.003000  14.200000
-0.002300  13.800000
0.001500  14.200000
0.003000  13.900000
0.002200  13.900000
-0.000800  14.200000
-0.008300  14.300000
-0.012800  14.200000
-0.009100  13.800000
0.001500  14.300000
0.010500  13.900000
0.009700  14.400000
0.009000  13.900000
0.011200  14.300000
0.006000  14.100000
0.000700  14.300000
-0.000800  14.500000
0.001500  14.100000
0.003700  14.600000
0.004500  14.300000
0.001500  14.600000
0.000700  14.600000
0.004500  14.700000
0.001500  14.500000
0.001500  14.800000
0.005200  14.900000
-0.000800  14.800000
-0.004600  15.100000
-0.004600  14.900000
-0.006000  15.300000
-0.005300  15.000000
-0.003000  15.400000
-0.003000  15.100000
-0.004600  15.400000
-0.004600  15.700000
-0.005300  15.500000
-0.005300  15.600000
-0.004600  15.700000
-0.005300  15.700000
-0.005300  15.800000
-0.004600  15.900000
-0.001500  15.800000
-0.001500  16.000000
-0.002300  15.800000
-0.003000  16.000000
-0.003800  16.000000
-0.000800  15.900000
0.000700  16.200000
-0.002300  15.900000
-0.012800  16.300000
-0.021800  15.800000
-0.021800  16.000000
-0.012000  16.000000
0.010500  16.100000
0.025500  15.900000
0.024000  16.200000
0.019500  15.700000
0.014200  16.000000
0.009000  15.700000
0.012700  15.900000
0.015700  15.900000
0.009000  15.700000
0.003000  15.900000
-0.003000  15.600000
-0.004600  15.700000
-0.004600  15.700000
-0.003000  15.500000
-0.003000  15.700000
-0.005300  15.600000
-0.000800  15.800000
-0.001500  15.800000
-0.001500  15.900000
-0.001500  15.700000
-0.002300  16.000000
-0.003000  15.700000
-0.005300  16.200000
-0.009100  15.900000
-0.017300  16.200000
-0.019500  16.200000
-0.017300  16.200000
-0.009100  16.200000
0.000700  16.000000
0.003700  16.500000
0.006700  16.400000
0.015000  16.600000
0.023200  16.600000
0.023200  16.900000
0.029200  16.700000
0.027700  17.100000
0.016500  17.100000
0.011200  17.400000
0.005200  17.600000
-0.003000  17.600000
-0.006800  17.900000
-0.005300  17.600000
-0.005300  18.200000
-0.006000  18.000000
-0.005300  18.400000
-0.006000  18.500000
-0.006800  18.400000
-0.006800  18.700000
-0.004600  18.900000
-0.005300  18.900000
-0.006800  18.900000
-0.006800  19.300000
-0.006800  19.100000
-0.006000  19.600000
-0.004600  19.300000
-0.003000  19.600000
-0.001500  19.500000
-0.002300  19.700000
-0.005300  19.600000
-0.006800  19.600000
-0.006800  19.800000
-0.005300  19.400000
-0.001500  19.700000
-0.000800  19.600000
-0.001500  19.400000
-0.001500  19.300000
0.000000  19.500000
-0.000800  19.200000
0.000700  19.200000
0.001500  19.300000
0.000000  19.100000
-0.000800  19.200000
-0.000800  18.600000
0.000000  19.000000
-0.000800  18.400000
0.000000  18.900000
-0.001500  18.400000
-0.000800  18.600000
0.003000  18.600000
0.003000  18.300000
0.003000  18.300000
0.001500  18.400000
-0.001500  18.200000
-0.003000  18.100000
-0.003000  18.000000
0.000700  17.900000
0.003000  18.200000
0.001500  17.700000
0.000700  17.900000
-0.003800  17.500000
-0.009100  17.500000
-0.004600  17.700000
0.000700  17.300000
0.009000  17.500000
0.014200  17.200000
0.014200  17.400000
0.016500  17.100000
0.012000  17.400000
0.009000  17.000000
0.006000  17.500000
0.001500  17.000000
-0.004600  17.500000
-0.008300  17.000000
-0.006800  17.300000
-0.009800  17.200000
-0.009100  17.100000
-0.008300  17.500000
-0.007500  17.000000
-0.005300  17.300000
-0.004600  17.000000
-0.001500  17.000000
0.002200  16.900000
0.006700  16.800000
0.003000  16.800000
0.000000  16.900000
-0.000800  16.600000
-0.002300  16.700000
-0.002300  16.800000
-0.003000  16.700000
-0.002300  17.000000
-0.001500  16.600000
-0.000800  16.900000
-0.000800  16.500000
0.000700  16.700000
0.003700  16.600000
0.004500  16.500000
0.001500  16.600000
0.000000  16.600000
-0.000800  16.500000
-0.002300  16.300000
-0.004600  16.600000
-0.003000  16.200000
-0.000800  16.600000
-0.000800  16.200000
0.001500  16.600000
0.003000  16.300000
0.001500  16.200000
0.000700  16.300000
-0.003000  16.000000
-0.016500  16.600000
-0.029300  16.000000
-0.021800  16.100000
-0.007500  16.100000
0.001500  16.200000
0.013500  16.200000
0.019500  16.200000
0.017200  16.300000
0.012000  16.000000
0.012000  16.500000
0.018700  16.000000
0.018700  16.500000
0.009000  16.100000
0.003000  16.300000
0.008200  16.200000
0.005200  16.300000
0.000000  16.200000
-0.004600  16.100000
-0.006000  16.300000
-0.005300  16.300000
-0.004600  16.300000
-0.003000  16.400000
-0.003000  16.300000
-0.002300  16.200000
-0.003000  16.300000
-0.004600  16.200000
-0.003000  16.300000
-0.002300  16.200000
-0.004600  16.200000
-0.005300  16.400000
-0.005300  16.100000
-0.006800  16.500000
-0.008300  16.200000
-0.009100  16.600000
-0.007500  16.300000
-0.008300  16.100000
-0.007500  16.200000
0.000700  16.300000
0.009000  16.000000
0.016500  16.100000
0.014200  16.200000
0.014200  16.100000
0.022500  16.300000
0.018000  16.000000
0.009000  16.500000
0.003000  16.200000
0.004500  16.200000
-0.001500  16.500000
-0.004600  15.900000
-0.003000  16.400000
-0.006000  16.100000
-0.007500  16.200000
-0.009100  16.200000
-0.006000  16.000000
-0.004600  16.000000
-0.003000  16.500000
-0.001500  16.200000
-0.003000  16.500000
-0.002300  16.000000
-0.002300  16.300000
0.000700  16.300000
0.002200  16.100000
-0.000800  16.300000
-0.004600  16.300000
-0.005300  16.500000
-0.004600  16.200000
-0.001500  16.200000
0.000000  16.200000
-0.003000  16.300000
-0.003000  16.300000
0.000000  16.300000
0.000700  16.300000
0.001500  16.200000
0.001500  16.400000
0.000000  16.000000
0.000000  16.600000
0.001500  16.200000
0.001500  16.400000
0.000000  16.200000
0.001500  16.300000
0.002200  16.300000
0.002200  16.200000
0.001500  16.200000
0.002200  16.300000
0.004500  16.300000
0.003000  16.300000
-0.000800  16.500000
-0.003000  16.000000
-0.004600  16.400000
-0.004600  16.100000
-0.005300  16.500000
-0.001500  16.200000
0.000000  16.200000
0.000000  16.600000
-0.000800  16.100000
-0.001500  16.500000
0.000700  16.000000
-0.001500  16.400000
-0.000800  16.200000
-0.001500  16.100000
-0.002300  16.200000
-0.002300  16.100000
-0.002300  16.300000
0.000000  16.100000
-0.000800  16.400000
-0.003000  16.000000
-0.002300  16.400000
-0.000800  16.000000
0.001500  16.400000
0.006700  16.200000
0.009000  16.000000
0.009000  16.300000
0.006700  15.900000
0.004500  16.300000
0.001500  16.000000
0.000700  16.200000
-0.000800  16.000000
-0.002300  15.900000
-0.001500  15.700000
-0.001500  16.000000
-0.000800  15.900000
0.000700  15.700000
-0.001500  15.900000
-0.002300  15.600000
-0.001500  16.000000
-0.000800  15.700000
-0.000800  15.900000
0.000700  15.500000
0.000700  15.800000
0.003000  15.800000
0.001500  15.600000
-0.000800  15.500000
-0.001500  15.700000
-0.003000  15.500000
0.000000  15.500000
0.000700  15.800000
-0.000800  15.400000
-0.001500  15.500000
-0.002300  15.500000
-0.000800  15.400000
-0.000800  15.600000
-0.001500  15.300000
-0.001500  15.800000
0.001500  15.100000
0.003000  15.700000
0.000700  15.100000
0.000700  15.300000
0.002200  15.200000
0.000700  15.100000
-0.001500  15.000000
-0.001500  15.500000
0.000700  15.100000
0.001500  15.300000
0.000700  15.200000
-0.000800  15.000000
-0.003800  15.300000
-0.003800  14.900000
-0.002300  15.300000
0.000700  15.000000
0.000700  14.900000
-0.000800  14.900000
-0.000800  14.800000
-0.000800  14.800000
-0.000800  14.800000
0.000700  14.900000
-0.001500  14.800000
-0.002300  14.800000
-0.001500  14.600000
-0.001500  14.900000
0.000000  14.700000
0.000700  14.900000
0.000700  14.600000
-0.001500  14.800000
0.000000  14.600000
0.001500  14.700000
-0.000800  14.600000
0.000700  14.400000
-0.001500  14.600000
-0.000800  14.600000
-0.001500  14.400000
-0.001500  14.400000
-0.000800  14.500000
0.000000  14.200000
-0.000800  14.600000
0.000700  14.200000
0.003000  14.500000
0.003000  14.300000
0.003700  14.400000
0.005200  14.400000
0.005200  14.200000
-0.001500  14.400000
-0.008300  13.900000
-0.006800  14.500000
0.000000  14.200000
0.004500  14.100000
0.005200  14.100000
0.006700  14.100000
0.006000  14.100000
0.001500  14.000000
-0.001500  14.200000
-0.000800  13.900000
-0.001500  14.100000
-0.002300  13.700000
0.000700  14.200000
0.000700  13.700000
0.003700  14.000000
0.003700  13.900000
0.003700  13.800000
0.005200  13.900000
0.001500  13.600000
-0.000800  13.700000
-0.003000  13.800000
-0.005300  13.800000
-0.003000  13.500000
-0.003000  13.700000
-0.003000  13.500000
-0.000800  13.500000
0.000000  13.500000
0.000000  13.500000
0.000000  13.700000
-0.002300  13.400000
-0.002300  13.600000
0.001500  13.100000
0.004500  13.600000
0.005200  13.200000
0.003000  13.300000
0.001500  13.300000
0.000000  13.200000
0.000000  13.200000
-0.000800  13.300000
-0.001500  13.200000
-0.000800  13.000000
-0.001500  13.300000
-0.003000  13.000000
-0.003800  13.100000
-0.003000  13.000000
-0.003000  13.000000
-0.003000  13.000000
-0.007500  12.700000
-0.010500  13.000000
-0.009100  12.600000
-0.007500  12.900000
-0.005300  12.800000
-0.000800  12.800000
0.001500  12.700000
0.000000  12.800000
0.000700  12.400000
0.001500  12.800000
0.003000  12.500000
0.006700  12.400000
0.003000  12.500000
0.000000  12.300000
0.002200  12.600000
0.000700  12.300000
-0.001500  12.200000
0.000700  12.400000
0.000700  12.000000
0.000700  12.300000
0.002200  12.300000
0.001500  12.200000
0.002200  12.300000
0.003000  12.200000
0.006700  11.900000
0.006700  12.200000
0.004500  11.700000
0.003000  12.200000
0.001500  11.800000
0.000700  11.800000
0.000700  12.000000
-0.001500  11.700000
-0.003000  12.000000
-0.003000  11.700000
-0.002300  12.000000
0.000700  12.000000
0.001500  11.800000
0.003000  12.000000
0.003000  11.700000
0.000000  11.600000
-0.002300  11.700000
-0.002300  11.700000
-0.001500  11.600000
0.000700  11.700000
0.000700  11.400000
-0.003800  12.000000
-0.003000  11.400000
-0.000800  11.900000
-0.000800  11.500000
0.000700  11.700000
0.004500  11.600000
0.006700  11.600000
0.005200  11.400000
0.004500  11.400000
0.003000  11.500000
-0.000800  11.300000
-0.000800  11.700000
-0.001500  11.300000
-0.002300  11.700000
-0.002300  11.200000
-0.002300  11.600000
-0.002300  11.500000
-0.003800  11.400000
0.000000  11.600000
0.003000  11.300000
0.003000  11.700000
0.003000  11.000000
0.002200  11.400000
0.003700  11.400000
0.002200  11.300000
0.000700  11.200000
-0.001500  11.400000
-0.003000  11.100000
-0.000800  11.400000
0.000700  11.400000
0.000000  11.300000
-0.000800  11.400000
-0.000800  11.000000
0.000000  11.500000
0.000000  11.100000
-0.002300  11.600000
-0.001500  11.100000
-0.001500  11.200000
-0.000800  11.100000
-0.000800  11.100000
-0.003000  11.000000
-0.001500  11.400000
0.000000  10.900000
0.000700  11.100000
0.001500  11.100000
0.000700  11.000000
0.001500  11.100000
0.000700  10.800000
0.003000  11.100000
0.000700  11.200000
-0.001500  11.000000
-0.001500  11.200000
-0.001500  10.800000
-0.001500  11.100000
-0.002300  10.900000
-0.001500  11.000000
-0.000800  11.000000
0.000700  10.800000
0.000000  11.100000
-0.000800  11.200000
0.001500  10.700000
0.000700  11.100000
-0.000800  10.700000
0.000000  11.100000
0.000700  10.800000
-0.000800  10.900000
-0.000800  10.900000
-0.000800  10.800000
-0.000800  11.100000
0.000000  10.700000
0.000700  10.800000
-0.000800  10.700000
-0.000800  10.800000
0.000000  10.700000
0.001500  10.900000
0.000700  10.700000
-0.000800  10.800000
0.000700  10.700000
0.000000  10.600000
-0.000800  10.800000
-0.000800  10.700000
-0.001500  11.000000
0.000700  10.500000
0.001500  11.000000
0.003000  10.700000
0.001500  10.800000
-0.000800  10.700000
-0.001500  10.700000
0.000000  10.700000
0.000000  10.700000
-0.001500  10.600000
-0.002300  10.500000
-0.003000  10.700000
-0.003000  10.400000
-0.002300  10.800000
-0.001500  10.300000
-0.001500  10.800000
-0.003000  10.400000
-0.005300  10.500000
-0.004600  10.500000
-0.002300  10.400000
0.000000  10.600000
0.002200  10.500000
0.003700  10.400000
0.005200  10.500000
0.004500  10.400000
0.001500  10.200000
-0.000800  10.500000
0.000700  10.200000
0.001500  10.500000
0.000000  10.400000
0.001500  10.200000
0.000700  10.500000
0.001500  10.200000
0.000700  10.500000
-0.000800  9.900000
0.000700  10.300000
0.003000  10.100000
0.004500  10.200000
0.002200  10.200000
0.002200  10.200000
0.002200  9.900000
0.001500  10.300000
0.001500  9.800000
0.000700  10.000000
-0.000800  9.900000
-0.001500  9.900000
-0.000800  10.100000
-0.000800  9.600000
-0.000800  10.000000
0.001500  9.800000
-0.000800  9.700000
0.000700  9.900000
0.000700  9.500000
-0.000800  9.700000
-0.001500  9.600000
-0.001500  9.600000
-0.000800  9.500000
0.001500  9.700000
0.003700  9.300000
0.003700  9.800000
0.001500  9.300000
-0.001500  9.500000
-0.001500  9.400000
-0.003000  9.500000
-0.003000  9.400000
-0.000800  9.300000
-0.000800  9.400000
-0.000800  9.100000
-0.001500  9.300000
-0.001500  9.300000
-0.003000  9.300000
-0.001500  9.200000
-0.000800  9.400000
-0.002300  8.900000
-0.000800  9.300000
0.000000  9.000000
0.000700  9.200000
0.000700  9.100000
-0.000800  9.000000
-0.001500  9.200000
-0.000800  8.700000
0.001500  9.100000
0.000700  8.700000
0.000000  9.100000
0.000000  9.000000
0.000700  9.000000
0.002200  8.900000
0.002200  8.900000
0.001500  8.900000
-0.000800  8.700000
-0.000800  9.000000
0.000700  8.600000
0.000700  9.000000
0.000000  8.500000
0.000000  8.900000
-0.000800  8.600000
0.000000  8.700000
-0.001500  8.800000
-0.001500  8.600000
0.000000  8.800000
0.000000  8.600000
-0.000800  8.500000
0.000700  8.500000
0.000700  8.800000
0.002200  8.500000
0.003700  8.600000
0.001500  8.500000
0.000700  8.900000
0.000000  8.500000
-0.001500  8.500000
-0.000800  8.800000
0.000000  8.500000
-0.001500  8.800000
-0.001500  8.300000
-0.001500  8.800000
-0.001500  8.500000
0.000000  8.600000
0.003700  8.600000
0.005200  8.700000
0.006700  8.600000
0.004500  8.800000
0.000700  8.600000
0.000700  8.800000
0.000700  8.800000
-0.000800  8.700000
-0.003000  8.900000
0.003000  8.700000
0.003700  8.900000
-0.001500  9.000000
-0.001500  8.600000
-0.002300  9.000000
0.000700  8.600000
0.002200  9.000000
-0.000800  9.000000
-0.001500  9.000000
-0.000800  8.900000
-0.000800  9.400000
-0.000800  8.900000
-0.003000  9.400000
-0.003000  8.900000
-0.000800  9.300000
0.000000  9.100000
0.000700  9.100000
-0.001500  9.400000
-0.003000  9.200000
-0.003800  9.400000
-0.005300  9.400000
-0.004600  9.400000
-0.005300  9.600000
-0.005300  9.600000
-0.004600  9.600000
-0.002300  9.700000
-0.002300  9.900000
-0.002300  9.700000
0.002200  10.200000
0.006000  9.600000
0.006700  10.200000
0.005200  9.800000
0.005200  10.100000
0.005200  10.200000
0.004500  10.200000
0.003700  10.400000
0.001500  10.300000
0.003000  10.800000
0.003000  10.600000
0.003700  10.700000
0.001500  10.900000
-0.002300  11.000000
-0.004600  10.900000
-0.002300  11.300000
-0.000800  11.000000
-0.001500  11.200000
-0.004600  11.500000
-0.005300  11.300000
-0.002300  12.000000
-0.001500  11.500000
0.001500  11.900000
0.003700  11.900000
0.003000  12.100000
0.001500  12.200000
-0.000800  12.300000
-0.000800  12.400000
-0.000800  12.400000
0.000000  12.700000
0.001500  12.600000
0.000700  13.200000
0.003000  12.800000
0.003000  13.400000
0.005200  13.200000
0.006000  13.400000
0.001500  13.700000
-0.001500  13.600000
-0.003000  14.000000
0.000700  13.800000
0.001500  14.300000
-0.003000  14.200000
-0.003000  14.400000
-0.003800  14.600000
-0.003000  14.800000
-0.001500  14.800000
0.000000  15.100000
0.000000  15.200000
-0.000800  15.200000
0.000700  15.700000
0.000700  15.700000
-0.001500  16.000000
-0.001500  15.800000
-0.003000  16.200000
-0.003000  16.300000
-0.000800  16.500000
0.000700  16.800000
0.001500  16.600000
0.003000  17.000000
0.003000  17.000000
0.003000  17.400000
0.001500  17.500000
-0.000800  17.900000
0.000700  17.700000
0.000000  18.300000
-0.000800  18.300000
-0.001500  18.600000
-0.001500  18.900000
0.000700  18.700000
0.001500  19.300000
0.000700  19.100000
0.000000  19.800000
0.000700  19.600000
0.000000  20.100000
0.000700  20.000000
0.001500  20.500000
0.000700  20.500000
0.000000  20.900000
0.000700  20.900000
0.001500  21.500000
0.002200  21.400000
0.003000  21.700000
0.003000  22.000000
0.003000  22.000000
0.001500  22.500000
0.001500  22.400000
0.000000  22.800000
-0.000800  23.000000
0.000700  23.200000
-0.000800  23.600000
-0.001500  23.800000
-0.000800  24.100000
-0.000800  24.300000
0.000000  24.500000
-0.001500  24.500000
-0.001500  25.300000
-0.001500  25.000000
-0.002300  25.800000
-0.001500  25.600000
-0.000800  26.100000
0.000000  26.300000
-0.000800  26.500000
-0.002300  27.000000
-0.002300  27.000000
-0.002300  27.400000
-0.003000  27.600000
-0.003800  27.800000
-0.001500  28.200000
-0.000800  28.300000
-0.000800  28.400000
0.000000  29.100000
-0.000800  29.000000
-0.000800  29.400000
-0.000800  29.700000
-0.002300  29.800000
-0.002300  30.400000
0.000700  30.200000
0.000700  30.900000
0.001500  30.700000
0.001500  31.300000
0.001500  31.200000
0.002200  31.600000
0.000700  31.800000
0.000700  31.900000
0.000000  32.200000
-0.000800  32.500000
0.002200  32.800000
0.000700  32.800000
-0.001500  33.200000
-0.002300  32.900000
-0.003000  33.600000
-0.003800  33.500000
-0.004600  33.800000
-0.003000  34.100000
-0.003000  34.100000
-0.002300  34.500000
-0.001500  34.200000
-0.001500  34.700000
0.000000  34.800000
0.000000  35.000000
-0.000800  35.100000
0.000000  35.400000
0.001500  35.300000
0.000700  35.500000
-0.001500  35.700000
-0.003000  35.700000
-0.002300  36.000000
-0.000800  35.700000
-0.000800  36.200000
0.000000  36.000000
-0.000800  36.400000
-0.002300  36.300000
-0.001500  36.400000
-0.002300  36.900000
-0.000800  36.800000
0.001500  36.800000
0.000000  36.800000
0.001500  37.100000
0.000000  37.000000
-0.000800  37.400000
0.000700  37.100000
-0.000800  37.300000
-0.000800  37.600000
0.000700  37.500000
0.000700  37.900000
0.000700  37.500000
0.000700  38.100000
0.000700  37.700000
0.002200  38.200000
0.002200  38.100000
0.001500  38.000000
0.003000  38.200000
0.001500  38.200000
0.001500  38.200000
0.003000  38.600000
0.001500  38.400000
0.000700  38.500000
0.000700  38.800000
0.001500  38.600000
0.003000  38.800000
0.002200  38.800000
0.002200  39.100000
0.001500  39.100000
0.000000  39.100000
0.000700  39.400000
-0.000800  39.100000
0.000700  39.400000
0.002200  39.500000
0.000700  39.600000
-0.000800  39.400000
-0.000800  40.000000
0.001500  39.600000
0.002200  40.000000
0.003000  39.900000
0.002200  40.100000
0.000000  40.400000
-0.000800  40.100000
0.000700  40.600000
0.001500  40.400000
0.001500  40.800000
0.000700  40.700000
0.000000  40.900000
0.000000  41.100000
0.001500  41.100000
0.001500  41.300000
0.000700  41.600000
0.000700  41.400000
-0.000800  41.600000
-0.003000  41.800000
-0.003000  41.700000
-0.001500  42.300000
-0.003000  41.900000
-0.001500  42.600000
-0.000800  42.300000
0.000000  42.700000
-0.000800  42.700000
-0.003000  42.800000
-0.001500  43.100000
-0.003000  43.100000
-0.004600  43.100000
-0.004600  43.400000
-0.003800  43.800000
-0.002300  43.500000
-0.002300  44.000000
-0.001500  43.800000
-0.000800  44.000000
-0.001500  44.300000
-0.003000  44.100000
-0.002300  44.600000
-0.000800  44.100000
-0.001500  44.800000
0.000700  44.600000
0.001500  44.900000
0.000700  45.000000
0.000700  45.000000
-0.000800  45.200000
0.000700  45.300000
0.001500  45.500000
0.000700  45.400000
0.002200  46.000000
0.000700  45.500000
0.000000  46.100000
-0.001500  45.800000
-0.000800  46.100000
0.000700  46.100000
0.000000  46.100000
0.002200  46.400000
0.001500  46.200000
-0.000800  46.800000
0.000700  46.700000
0.002200  46.700000
0.003000  46.600000
0.002200  46.800000
-0.000800  46.900000
0.000000  46.900000
0.001500  47.200000
0.002200  47.000000
0.000700  47.400000
0.002200  47.100000
0.004500  47.600000
0.004500  47.200000
0.004500  47.700000
0.005200  47.500000
0.005200  47.700000
0.004500  47.900000
0.004500  47.700000
0.003000  47.900000
0.004500  47.900000
0.004500  47.800000
0.001500  47.900000
0.000700  48.200000
-0.000800  47.900000
0.001500  48.400000
0.001500  48.100000
0.000000  48.300000
-0.000800  48.300000
-0.000800  48.400000
-0.000800  48.600000
-0.001500  48.200000
-0.003000  48.800000
-0.001500  48.500000
-0.000800  48.700000
-0.001500  48.700000
-0.003000  48.700000
-0.003000  48.700000
0.000000  49.000000
0.003000  48.600000
0.001500  49.100000
0.000700  48.800000
-0.000800  49.000000
-0.000800  49.000000
0.000700  49.000000
0.001500  49.200000
0.002200  48.900000
0.000000  49.200000
-0.001500  49.000000
-0.003000  49.200000
-0.001500  49.300000
-0.000800  49.300000
-0.000800  49.200000
-0.000800  49.300000
-0.001500  49.100000
-0.001500  49.500000
-0.001500  49.400000
-0.002300  49.300000
-0.003800  49.500000
-0.003000  49.000000
-0.002300  49.500000
-0.003000  49.100000
-0.003000  49.500000
-0.003000  49.200000
-0.000800  49.400000
-0.000800  49.400000
0.000000  49.100000
0.000700  49.300000
0.001500  49.300000
0.003000  49.300000
0.004500  49.100000
0.003700  49.500000
0.001500  48.900000
0.001500  49.400000
0.000700  48.900000
0.000000  49.100000
-0.000800  48.900000
-0.003000  48.900000
-0.001500  49.200000
-0.001500  48.600000
-0.001500  49.000000
0.000700  48.600000
-0.001500  48.800000
-0.001500  48.700000
-0.000800  48.500000
0.000700  48.500000
0.000000  48.700000
-0.000800  48.400000
-0.000800  48.400000
-0.001500  48.400000
-0.000800  48.200000
0.002200  48.500000
0.001500  47.900000
-0.001500  48.300000
-0.001500  47.800000
0.000000  48.000000
0.001500  47.900000
0.000000  47.700000
-0.000800  47.700000
0.000000  47.700000
-0.001500  47.600000
-0.001500  47.600000
-0.001500  47.500000
0.000000  47.100000
-0.001500  47.300000
-0.003800  47.000000
-0.002300  47.100000
0.000000  47.000000
0.001500  46.600000
0.000700  47.000000
-0.000800  46.600000
-0.001500  46.700000
-0.001500  46.200000
-0.002300  46.300000
-0.001500  46.200000
0.000000  46.200000
-0.000800  46.000000
-0.001500  46.100000
-0.001500  45.700000
-0.000800  45.700000
0.000700  45.700000
0.000000  45.200000
0.000000  45.400000
0.001500  45.100000
0.000700  45.100000
0.001500  45.100000
0.000000  44.900000
-0.001500  45.000000
-0.002300  44.400000
-0.001500  44.800000
0.000000  44.400000
0.000000  44.300000
0.000700  44.300000
0.000700  44.400000
0.000700  43.800000
0.000000  44.200000
-0.001500  43.800000
-0.003000  43.900000
-0.004600  43.800000
-0.001500  43.500000
-0.000800  43.600000
-0.000800  43.400000
-0.000800  43.200000
0.000700  43.200000
-0.001500  42.900000
-0.001500  43.100000
0.001500  42.800000
0.000700  42.700000
0.001500  42.500000
0.001500  42.600000
0.003700  42.000000
0.004500  42.400000
0.003000  41.800000
0.004500  42.000000
0.004500  41.800000
0.002200  41.800000
0.001500  41.700000
0.003000  41.400000
0.001500  41.400000
0.000700  41.000000
0.000000  41.000000
-0.000800  41.100000
-0.000800  40.700000
-0.001500  40.400000
-0.000800  40.400000
-0.002300  40.200000
-0.002300  40.000000
-0.001500  40.100000
-0.001500  39.500000
-0.000800  39.800000
-0.000800  39.200000
0.000700  39.500000
-0.002300  39.100000
-0.002300  38.900000
-0.000800  38.900000
-0.001500  38.600000
-0.001500  38.500000
-0.001500  38.400000
0.000700  38.100000
0.001500  38.000000
0.001500  37.700000
0.003700  37.300000
0.003000  37.600000
0.003000  36.900000
0.003700  37.100000
0.003700  36.800000
0.004500  36.500000
0.003000  36.500000
0.000700  36.000000
0.003000  36.100000
0.003000  35.500000
0.002200  35.800000
0.000700  35.300000
-0.000800  35.200000
-0.001500  35.100000
-0.003000  34.800000
-0.000800  34.600000
-0.000800  34.300000
0.001500  34.300000
0.003700  33.700000
0.000700  33.900000
-0.002300  33.300000
-0.003000  33.500000
-0.002300  32.900000
-0.000800  32.800000
0.000700  32.700000
0.001500  32.200000
0.001500  32.400000
0.000000  31.900000
-0.001500  31.700000
0.000700  31.800000
0.003000  31.400000
0.005200  31.200000
0.003000  31.000000
0.003000  30.700000
0.004500  30.500000
0.003000  30.400000
0.003000  30.000000
0.001500  30.100000
0.003000  29.500000
0.000700  29.700000
-0.000800  29.000000
-0.000800  29.200000
-0.001500  28.800000
-0.001500  28.600000
-0.001500  28.500000
-0.001500  28.100000
-0.000800  27.900000
-0.001500  27.900000
-0.001500  27.800000
-0.001500  27.200000
-0.002300  27.300000
-0.004600  26.800000
-0.005300  26.800000
-0.004600  26.600000
-0.003800  26.100000
-0.002300  26.400000
0.003700  25.600000
0.009700  26.000000
0.009000  25.300000
0.006700  25.500000
0.005200  25.200000
0.000700  24.900000
0.000700  24.800000
0.000700  24.600000
0.001500  24.100000
0.005200  24.100000
0.002200  24.000000
-0.001500  23.500000
-0.004600  23.600000
-0.005300  23.300000
-0.008300  23.100000
-0.003000  22.900000
0.000000  22.600000
0.000700  22.500000
-0.000800  22.000000
-0.003000  22.300000
-0.003000  21.800000
-0.005300  21.600000
-0.004600  21.500000
-0.004600  21.300000
-0.005300  20.800000
-0.000800  20.900000
0.001500  20.600000
-0.000800  20.600000
-0.003800  20.500000
-0.003000  19.900000
-0.001500  20.100000
-0.003000  19.600000
-0.004600  19.500000
-0.009100  19.300000
-0.015800  18.900000
-0.015800  19.100000
-0.006800  18.700000
-0.000800  18.700000
0.003000  18.300000
0.009000  18.100000
0.016500  17.900000
0.018700  18.000000
0.015700  17.400000
0.010500  17.700000
0.008200  17.000000
0.012700  17.300000
0.016500  16.900000
0.012700  16.800000
0.006000  16.600000
0.001500  16.300000
-0.000800  16.300000
-0.001500  16.000000
-0.000800  15.700000
-0.005300  15.800000
-0.003800  15.600000
-0.004600  15.200000
-0.007500  15.300000
-0.006800  15.100000
-0.006800  15.000000
-0.007500  15.000000
-0.009100  14.400000
-0.006800  14.800000
-0.004600  14.200000
-0.003000  14.400000
-0.002300  14.100000
0.000700  13.900000
0.003700  13.900000
0.000700  13.600000
-0.003000  13.700000
-0.003000  13.600000
-0.003000  13.400000
-0.005300  13.300000
-0.004600  13.500000
-0.004600  13.000000
-0.008300  13.200000
-0.009100  12.900000
-0.011300  12.800000
-0.003800  12.900000
0.004500  12.600000
0.005200  12.900000
0.005200  12.500000
0.008200  12.900000
0.016500  12.300000
0.010500  12.300000
-0.008300  12.300000
-0.012000  12.000000
-0.008300  12.000000
-0.005300  12.000000
-0.003800  12.000000
0.001500  11.600000
0.004500  11.900000
-0.006000  11.400000
-0.015000  11.700000
-0.010500  11.100000
0.000700  11.200000
0.008200  11.100000
0.012700  11.000000
0.012000  11.000000
0.008200  10.400000
0.005200  10.800000
0.006000  10.600000
0.012000  10.700000
0.016500  10.400000
0.014200  10.300000
0.012700  10.100000
0.012000  10.300000
0.010500  9.900000
0.008200  9.900000
0.005200  9.900000
0.001500  9.600000
-0.000800  9.700000
-0.003800  9.400000
-0.011300  9.700000
-0.009800  9.100000
-0.003000  9.400000
-0.005300  9.100000
-0.001500  9.000000
0.001500  8.800000
0.000000  9.000000
0.010500  8.800000
0.011200  8.600000
0.006700  8.800000
0.005200  8.500000
0.006700  8.700000
0.011200  8.300000
0.006700  8.500000
0.003000  8.400000
-0.001500  8.100000
-0.009800  8.500000
-0.016500  8.000000
-0.019500  8.500000
-0.016500  8.100000
-0.010500  8.200000
-0.004600  8.200000
-0.004600  8.200000
-0.008300  8.100000
-0.009100  8.500000
-0.003000  8.000000
-0.001500  8.300000
-0.003000  8.200000
-0.004600  8.000000
-0.000800  8.300000
0.004500  8.100000
0.006000  8.300000
0.012700  7.900000
0.009700  8.100000
0.003000  8.100000
0.002200  8.100000
0.000700  8.100000
-0.001500  8.100000
-0.005300  8.100000
-0.004600  8.300000
-0.003800  8.500000
-0.006000  7.900000
-0.008300  8.500000
-0.007500  8.000000
-0.004600  8.400000
-0.004600  8.500000
-0.006800  8.400000
-0.004600  8.500000
0.000700  8.300000
0.003000  8.800000
0.006700  8.500000
0.009000  8.600000
0.004500  8.800000
0.004500  8.800000
0.008200  8.900000
0.009000  9.100000
0.009000  9.000000
0.001500  9.100000
-0.002300  9.300000
-0.003000  9.200000
-0.005300  9.600000
-0.003000  9.300000
-0.006000  9.900000
-0.006000  9.600000
-0.003000  9.900000
-0.003800  9.900000
-0.005300  9.900000
-0.005300  10.300000
-0.000800  10.400000
0.000700  10.500000
0.000000  10.600000
0.000000  11.000000
-0.001500  10.700000
-0.000800  11.200000
-0.005300  11.100000
-0.015000  11.500000
-0.025600  11.500000
-0.024000  11.700000
-0.014300  12.000000
-0.002300  11.900000
0.010500  12.300000
0.012700  12.000000
0.018000  12.600000
0.018000  12.400000
0.015000  12.500000
0.018000  12.400000
0.014200  12.500000
0.015700  12.300000
0.016500  12.200000
0.003700  12.600000
-0.004600  12.000000
-0.004600  12.400000
-0.006800  11.800000
-0.002300  12.000000
0.000000  11.700000
-0.008300  11.700000
-0.010500  11.700000
-0.001500  11.400000
0.001500  11.500000
0.000700  11.200000
-0.000800  11.200000
-0.001500  11.200000
0.003000  11.300000
0.005200  11.200000
0.003000  11.400000
0.000000  11.500000
0.001500  11.400000
0.003700  11.700000
0.003700  11.400000
0.003000  11.700000
0.003000  11.400000
-0.001500  11.900000
-0.003000  11.600000
-0.002300  11.700000
-0.003800  11.700000
-0.005300  11.500000
-0.005300  11.700000
-0.003000  11.700000
-0.004600  11.800000
-0.004600  12.000000
0.001500  12.100000
0.005200  11.900000
0.000000  12.400000
-0.003000  12.000000
0.000000  12.300000
0.006000  12.400000
0.012700  12.300000
0.006700  12.700000
0.000700  12.400000
0.004500  12.800000
-0.000800  12.600000
-0.003800  12.700000
-0.003000  12.900000
-0.004600  12.900000
-0.006800  13.000000
-0.018100  13.400000
-0.024000  13.100000
-0.012000  13.400000
0.006700  13.500000
0.021700  13.700000
0.025500  14.000000
0.019500  13.700000
0.010500  14.300000
0.013500  14.300000
0.030000  14.500000
0.024000  14.900000
0.004500  14.800000
-0.004600  15.200000
-0.012800  15.400000
-0.011300  15.700000
-0.005300  15.900000
-0.009800  16.000000
-0.011300  16.100000
-0.008300  16.600000
-0.001500  16.300000
0.006700  16.600000
0.005200  16.600000
-0.005300  16.800000
-0.009800  16.900000
-0.010500  16.900000
-0.006800  17.100000
0.005200  16.900000
0.006700  17.100000
0.002200  17.000000
0.003000  16.900000
0.001500  17.000000
0.000700  17.100000
0.002200  17.000000
0.000000  16.700000
0.000000  16.900000
-0.001500  16.600000
-0.005300  16.900000
-0.008300  16.300000
-0.012800  16.600000
-0.012800  16.100000
-0.009800  16.100000
-0.005300  16.000000
-0.000800  15.700000
0.006000  15.900000
0.006700  15.500000
0.000700  15.700000
0.001500  15.400000
0.001500  15.400000
-0.000800  15.100000
-0.003000  15.400000
-0.008300  15.100000
-0.015800  15.100000
-0.015800  15.200000
-0.011300  14.800000
-0.008300  15.000000
0.000700  14.600000
0.005200  15.000000
0.012000  14.500000
0.012000  14.800000
0.006000  14.600000
0.012700  14.500000
0.014200  14.400000
0.008200  14.300000
0.004500  14.400000
0.003700  14.000000
0.000000  14.100000
-0.003800  13.700000
-0.000800  14.200000
0.000000  13.700000
-0.004600  13.900000
-0.006800  13.900000
-0.003800  13.800000
-0.002300  14.000000
-0.003000  13.700000
-0.004600  14.000000
-0.006000  13.700000
0.000000  13.800000
0.005200  13.900000
0.003700  13.900000
-0.006800  13.800000
-0.023300  13.900000
-0.022500  13.900000
-0.008300  13.800000
0.004500  14.100000
0.014200  14.000000
0.015000  14.400000
0.015000  14.000000
0.007500  14.200000
0.008200  14.100000
0.020200  14.300000
0.016500  14.300000
0.006700  14.100000
0.000700  14.400000
-0.001500  14.400000
-0.003000  14.500000
-0.003000  14.300000
0.001500  14.400000
-0.003000  14.200000
-0.006800  14.600000
-0.006800  14.500000
-0.003000  14.400000
0.001500  14.400000
0.000700  14.300000
-0.002300  14.800000
-0.003000  14.300000
-0.002300  14.600000
0.000700  14.400000
0.000700  14.500000
-0.000800  14.500000
-0.000800  14.500000
0.000700  14.500000
0.005200  14.800000
0.008200  14.300000
0.006000  14.500000
0.004500  14.700000
0.003700  14.600000
0.003700  14.600000
0.003000  14.400000
0.000700  14.600000
0.003000  14.300000
0.006000  14.400000
0.008200  14.600000
0.006700  14.200000
0.003700  14.600000
0.002200  14.300000
-0.001500  14.300000
-0.001500  14.300000
0.000700  14.400000
0.007500  14.000000
0.005200  14.500000
-0.001500  14.000000
-0.001500  14.200000
-0.000800  14.300000
0.000700  14.000000
0.000000  14.500000
-0.000800  14.200000
-0.000800  14.300000
-0.003000  14.300000
-0.004600  14.300000
-0.007500  14.600000
-0.006800  14.400000
-0.005300  14.400000
-0.003000  14.300000
0.000700  14.300000
0.005200  14.000000
0.004500  14.300000
-0.000800  13.900000
0.000000  14.400000
-0.003000  13.600000
-0.005300  14.000000
-0.001500  13.800000
-0.001500  13.800000
-0.005300  13.800000
-0.003800  13.600000
-0.000800  13.800000
0.002200  13.700000
0.000700  13.600000
-0.001500  13.500000
0.001500  13.500000
0.001500  13.300000
0.003000  13.400000
0.003000  13.400000
-0.002300  13.200000
-0.000800  13.300000
0.000700  12.900000
-0.001500  13.400000
-0.003000  12.800000
-0.005300  13.000000
-0.004600  12.600000
-0.003000  12.800000
-0.001500  12.800000
0.000700  12.500000
0.000700  12.600000
-0.001500  12.400000
-0.003000  12.200000
-0.003000  12.000000
-0.003800  12.000000
-0.005300  11.500000
-0.004600  11.900000
-0.004600  11.500000
-0.002300  11.500000
-0.000800  11.500000
0.002200  11.200000
0.003700  11.400000
0.006700  10.900000
0.006700  11.500000
-0.000800  11.000000
-0.004600  10.900000
0.000000  10.900000
0.006700  10.800000
0.006700  10.700000
0.003000  10.600000
-0.000800  10.700000
-0.001500  10.200000
-0.003000  10.600000
-0.002300  10.000000
-0.001500  10.300000
-0.001500  9.900000
-0.001500  10.200000
-0.001500  10.000000
-0.000800  9.900000
-0.000800  10.100000
-0.002300  9.600000
-0.001500  9.700000
0.000700  9.600000
0.001500  9.600000
-0.000800  9.400000
-0.002300  9.500000
-0.004600  9.300000
-0.004600  9.200000
-0.004600  9.200000
-0.006800  9.100000
-0.006000  9.200000
-0.004600  8.800000
-0.002300  9.300000
-0.001500  8.700000
-0.003000  9.000000
-0.003800  8.700000
-0.004600  8.800000
-0.000800  8.800000
0.000000  8.600000
-0.002300  8.500000
0.000700  8.600000
0.003700  8.500000
0.004500  8.500000
0.004500  8.600000
0.005200  8.200000
0.003000  8.400000
0.001500  8.300000
0.000700  8.200000
0.001500  8.300000
0.003000  7.900000
0.000700  8.300000
-0.000800  7.700000
0.000700  8.300000
-0.000800  8.100000
-0.000800  7.900000
0.002200  7.800000
0.000700  7.900000
0.000700  7.500000
-0.002300  7.900000
-0.003000  7.600000
0.003000  7.700000
0.006700  7.500000
0.003000  7.400000
0.000000  7.600000
-0.001500  7.200000
-0.004600  7.500000
-0.000800  7.300000
0.003000  7.200000
0.003000  7.300000
0.003700  7.000000
0.007500  7.000000
0.005200  7.000000
0.000000  6.800000
-0.000800  6.700000
-0.003000  7.000000
-0.003800  6.600000
-0.001500  7.000000
-0.001500  6.500000
-0.003000  6.700000
0.000000  6.600000
0.005200  6.500000
0.009000  6.600000
0.003000  6.300000
-0.001500  6.400000
-0.000800  6.200000
-0.002300  6.300000
-0.000800  6.300000
-0.001500  6.200000
-0.002300  6.100000
-0.001500  6.400000
-0.001500  5.900000
-0.000800  6.000000
-0.000800  6.200000
0.000700  5.600000
-0.002300  6.200000
-0.003000  5.600000
-0.001500  5.900000
-0.001500  5.800000
-0.001500  5.800000
0.000700  5.700000
0.002200  5.700000
0.001500  5.800000
0.000700  5.600000
-0.002300  5.800000
-0.001500  5.600000
0.000000  6.000000
0.001500  5.400000
0.003000  5.900000
0.003000  5.500000
0.001500  5.600000
-0.000800  5.600000
-0.002300  5.300000
-0.001500  5.800000
-0.003800  5.200000
-0.003800  5.800000
0.003000  5.300000
0.003000  5.400000
-0.000800  5.400000
0.002200  5.600000
0.004500  5.400000
0.003000  5.400000
0.001500  5.600000
0.001500  5.200000
-0.000800  5.600000
-0.003000  5.100000
-0.004600  5.600000
-0.005300  5.000000
-0.005300  5.300000
-0.006000  5.200000
-0.003800  5.000000
-0.003000  5.300000
-0.003000  4.900000
-0.003000  5.300000
-0.003000  5.100000
0.000000  5.000000
0.002200  5.100000
0.003700  5.100000
0.002200  4.900000
0.000700  4.900000
0.000700  5.000000
0.000700  4.700000
0.000000  5.300000
0.003000  4.800000
0.003700  5.100000
0.004500  4.800000
0.004500  5.000000
0.005200  5.000000
0.003700  4.700000
0.000700  4.900000
0.002200  4.900000
0.004500  4.800000
0.003700  4.700000
0.003700  4.700000
0.003000  4.700000
0.001500  4.900000
0.001500  4.500000
0.003700  4.700000
0.004500  4.700000
0.000700  4.500000
-0.000800  4.700000
-0.000800  4.400000
-0.001500  4.800000
-0.003800  4.200000
-0.003800  4.800000
-0.003800  4.500000
-0.003000  4.500000
-0.001500  4.500000
-0.001500  4.400000
-0.001500  4.300000
-0.000800  4.500000
0.000000  4.200000
0.001500  4.300000
0.001500  4.400000
-0.001500  4.100000
-0.001500  4.300000
-0.003800  4.200000
-0.006000  4.200000
-0.004600  4.300000
0.000700  4.100000
-0.000800  4.300000
-0.003000  3.900000
-0.001500  4.200000
-0.001500  4.100000
-0.000800  4.100000
-0.000800  3.900000
-0.001500  4.200000
-0.003800  3.800000
-0.003000  4.100000
-0.002300  3.900000
-0.000800  4.000000
0.000700  3.900000
0.002200  3.700000
0.003000  4.000000
0.003700  3.600000
0.004500  3.900000
0.001500  3.800000
0.000700  3.500000
-0.000800  3.700000
0.000700  3.800000
0.000700  3.700000
-0.000800  3.700000
0.000700  3.800000
0.001500  3.600000
0.003000  3.900000
0.003000  3.300000
0.003000  3.700000
0.004500  3.500000
0.001500  3.600000
0.001500  3.600000
-0.001500  3.500000
-0.002300  3.700000
-0.000800  3.400000
-0.002300  3.300000
-0.003000  3.500000
-0.000800  3.500000
-0.000800  3.400000
-0.003000  3.600000
-0.001500  3.300000
0.000000  3.300000
0.000000  3.300000
-0.001500  3.200000
0.000700  3.600000
0.000000  3.100000
-0.002300  3.500000
-0.001500  3.200000
-0.003000  3.400000
-0.001500  3.200000
-0.000800  3.400000
-0.001500  3.400000
-0.001500  3.200000
0.000000  3.300000
0.000000  3.300000
-0.001500  3.400000
0.000000  3.100000
0.000700  3.300000
-0.000800  3.200000
-0.000800  3.300000
0.001500  3.300000
0.002200  3.100000
0.000700  3.500000
-0.001500  3.000000
-0.002300  3.400000
-0.001500  3.100000
0.000700  3.300000
0.000000  3.300000
-0.000800  3.300000
-0.000800  3.300000
-0.000800  3.400000
0.000000  3.500000
0.000700  3.100000
0.001500  3.600000
0.004500  3.000000
0.005200  3.500000
0.005200  3.200000
0.005200  3.100000
0.003700  3.300000
0.003700  3.000000
0.005200  3.300000
0.003700  2.900000
0.000000  3.300000
-0.001500  3.200000
-0.000800  3.100000
0.000700  3.000000
0.001500  3.100000
0.001500  3.100000
0.001500  3.000000
0.003000  3.200000
0.000700  2.900000
0.000700  3.100000
-0.001500  2.700000
-0.004600  3.100000
-0.005300  2.800000
-0.006000  3.000000
-0.003000  2.800000
-0.003000  2.700000
-0.001500  3.000000
-0.000800  2.700000
-0.002300  2.700000
-0.001500  2.800000
-0.002300  2.700000
-0.003000  2.600000
-0.003000  2.700000
-0.004600  2.400000
-0.004600  2.700000
-0.002300  2.500000
-0.000800  2.400000
0.000000  2.700000
0.000000  2.300000
-0.000800  2.700000
0.000000  2.200000
0.003000  2.600000
0.003700  2.300000
0.001500  2.300000
0.001500  2.400000
0.000000  2.400000
0.000700  2.400000
0.000700  2.500000
-0.000800  2.300000
-0.001500  2.400000
-0.003000  2.400000
0.000000  2.200000
0.002200  2.300000
0.003000  2.300000
0.004500  2.400000
0.004500  2.200000
0.003000  2.200000
0.001500  2.600000
0.000000  2.200000
-0.001500  2.400000
-0.000800  2.200000
0.000700  2.200000
0.003000  2.300000
0.003000  2.300000
0.003000  2.100000
0.001500  2.600000
0.000700  2.100000
0.002200  2.600000
0.002200  2.300000
0.002200  2.200000
0.003000  2.600000
0.003700  2.200000
0.004500  2.400000
0.003700  2.300000
0.000700  2.300000
-0.000800  2.400000
-0.002300  2.400000
-0.004600  2.300000
-0.002300  2.600000
-0.002300  2.400000
-0.002300  2.200000
-0.001500  2.600000
-0.001500  2.300000
-0.001500  2.700000
-0.001500  2.300000
-0.002300  2.700000
-0.003000  2.600000
-0.003000  2.600000
-0.003000  2.700000
-0.001500  2.500000
-0.003800  2.900000
-0.002300  2.700000
-0.000800  2.700000
-0.000800  2.800000
0.002200  2.700000
0.003000  2.600000
0.002200  3.000000
0.002200  2.900000
0.001500  2.800000
0.000000  3.100000
-0.001500  2.700000
-0.001500  3.300000
-0.003000  2.700000
-0.002300  3.200000
0.000700  3.000000
0.003000  3.100000
0.004500  3.400000
0.002200  3.300000
0.001500  3.100000
0.003700  3.400000
0.001500  3.400000
0.002200  3.100000
0.000700  3.600000
-0.000800  3.200000
-0.000800  3.600000
-0.001500  3.500000
-0.000800  3.400000
-0.001500  3.800000
0.001500  3.400000
0.003000  4.100000
-0.001500  3.500000
-0.003800  4.000000
-0.004600  3.600000
-0.001500  3.800000
-0.002300  3.800000
-0.003000  3.900000
-0.003800  3.900000
-0.004600  3.900000
-0.002300  4.300000
-0.002300  3.800000
-0.001500  4.400000
0.000700  4.000000
0.003000  4.500000
0.001500  4.100000
0.000700  4.500000
0.003000  4.500000
0.001500  4.400000
0.001500  4.800000
0.003700  4.500000
0.001500  4.700000
0.000700  4.800000
-0.001500  4.900000
-0.003000  4.800000
-0.001500  5.000000
-0.003000  5.000000
-0.005300  5.000000
-0.005300  5.200000
-0.005300  5.200000
-0.004600  5.600000
-0.001500  5.200000
-0.001500  5.700000
-0.001500  5.300000
-0.001500  5.800000
0.000700  5.600000
0.000700  5.700000
0.003700  5.900000
0.005200  5.800000
0.005200  6.000000
0.003700  6.200000
0.003000  6.100000
0.004500  6.200000
0.003700  6.300000
0.004500  6.300000
0.003000  6.600000
0.004500  6.400000
0.005200  6.700000
0.004500  6.800000
0.004500  6.700000
0.003000  7.100000
0.002200  6.700000
-0.000800  7.300000
-0.003000  7.100000
-0.003000  7.200000
-0.003800  7.300000
-0.002300  7.600000
0.000000  7.500000
-0.000800  7.800000
0.000000  7.600000
0.000700  7.800000
-0.000800  7.900000
-0.002300  8.000000
-0.002300  8.300000
-0.001500  8.300000
-0.000800  8.500000
0.000700  8.500000
0.000000  8.600000
-0.002300  9.000000
-0.001500  8.800000
-0.000800  9.000000
-0.000800  9.000000
0.001500  9.100000
0.001500  9.200000
0.003000  9.600000
0.000700  9.300000
-0.001500  9.900000
0.000700  9.500000
0.000700  10.000000
0.000700  9.900000
0.001500  10.100000
0.001500  10.200000
0.000700  10.200000
-0.000800  10.500000
-0.001500  10.500000
-0.000800  10.600000
-0.001500  10.700000
-0.001500  11.000000
0.000700  10.800000
0.001500  11.200000
0.003000  11.200000
0.004500  11.400000
0.004500  11.600000
0.001500  11.400000
0.001500  12.000000
0.001500  11.700000
-0.000800  12.200000
-0.002300  12.000000
-0.003000  12.500000
-0.002300  12.300000
-0.003000  12.400000
-0.002300  12.600000
-0.005300  12.800000
-0.006800  13.000000
-0.005300  13.000000
-0.001500  13.400000
0.000700  13.100000
0.000700  13.900000
0.000700  13.600000
-0.001500  14.100000
-0.001500  13.900000
-0.002300  14.000000
-0.001500  14.500000
0.000700  14.400000
0.001500  14.900000
0.000700  14.600000
0.000000  15.000000
0.001500  15.300000
0.001500  15.100000
0.003000  15.400000
0.000700  15.700000
0.000000  15.800000
0.001500  15.700000
0.000000  16.200000
-0.001500  16.000000
-0.000800  16.600000
-0.000800  16.300000
-0.001500  16.900000
-0.001500  16.700000
-0.001500  17.000000
-0.001500  17.200000
-0.003000  17.300000
-0.004600  17.700000
-0.003000  17.700000
-0.003000  18.000000
-0.003800  18.100000
-0.003000  18.300000
0.000700  18.500000
0.003000  18.700000
0.003000  18.900000
0.001500  19.100000
0.003000  19.300000
0.003000  19.300000
0.000700  19.800000
0.001500  19.700000
0.000000  20.200000
0.000700  20.000000
0.001500  20.600000
0.000700  20.800000
0.000000  20.900000
-0.001500  21.100000
-0.001500  21.400000
0.000000  21.400000
0.000700  21.700000
0.002200  22.100000
0.003000  22.100000
0.001500  22.500000
0.001500  22.600000
0.001500  22.900000
0.001500  22.900000
0.001500  23.300000
-0.001500  23.800000
0.000700  23.600000
0.003700  24.300000
0.003700  24.200000
0.003000  24.600000
0.003000  25.000000
0.003000  25.000000
0.000700  25.100000
-0.001500  25.700000
-0.004600  25.500000
-0.003000  26.200000
-0.000800  26.100000
-0.000800  26.600000
-0.001500  26.900000
-0.001500  27.100000
0.000000  27.500000
0.003000  27.800000
0.006000  28.300000
0.006000  28.400000
0.006700  28.700000
0.007500  29.100000
0.005200  29.500000
0.005200  29.600000
0.004500  30.200000
0.004500  30.500000
0.005200  30.600000
0.004500  31.300000
0.005200  31.300000
0.003700  31.900000
0.002200  31.900000
0.002200  32.700000
0.001500  32.900000
0.000700  33.300000
-0.000800  33.700000
-0.000800  33.900000
-0.001500  34.600000
-0.001500  35.100000
-0.001500  35.300000
-0.005300  35.500000
-0.006000  36.300000
-0.005300  36.200000
-0.005300  37.100000
-0.006000  37.300000
-0.005300  37.500000
-0.004600  38.100000
-0.002300  38.200000
-0.003000  39.200000
-0.001500  39.000000
0.001500  39.800000
0.000000  39.800000
0.000000  40.300000
-0.000800  40.700000
-0.000800  41.000000
-0.000800  41.400000
-0.003000  41.800000
-0.001500  42.300000
-0.003000  42.300000
-0.002300  43.200000
-0.001500  42.900000
-0.005300  43.500000
-0.004600  43.800000
-0.004600  44.100000
-0.002300  44.500000
-0.003800  44.500000
-0.005300  45.200000
-0.004600  45.000000
-0.005300  45.600000
-0.005300  45.800000
-0.003800  45.900000
-0.001500  46.000000
0.000700  46.400000
0.001500  46.700000
0.002200  46.700000
0.002200  47.200000
0.003000  46.900000
0.003700  47.600000
0.001500  47.400000
-0.001500  47.900000
-0.003000  47.900000
-0.000800  48.200000
-0.002300  48.200000
-0.003000  48.500000
-0.001500  48.900000
0.000700  48.900000
0.000700  48.900000
0.001500  49.300000
0.000700  49.500000
0.001500  49.300000
0.001500  49.700000
0.003000  49.700000
0.001500  49.900000
0.001500  50.200000
0.004500  50.000000
0.002200  50.600000
-0.000800  50.200000
-0.001500  50.800000
0.001500  50.500000
0.000700  51.000000
0.000000  51.000000
0.000700  51.100000
-0.000800  51.100000
-0.001500  51.100000
-0.001500  51.100000
-0.001500  51.300000
-0.003000  51.500000
-0.004600  51.600000
-0.003000  51.800000
-0.004600  51.500000
-0.003000  51.800000
-0.001500  52.000000
-0.003000  52.100000
-0.002300  52.400000
0.000000  52.200000
0.001500  52.700000
0.001500  52.600000
0.003000  53.000000
0.005200  53.000000
0.004500  53.100000
0.004500  53.200000
0.006000  53.600000
0.006700  53.500000
0.005200  53.900000
0.004500  53.800000
0.004500  54.100000
0.001500  54.300000
-0.000800  54.400000
-0.000800  54.700000
-0.000800  54.700000
0.000000  54.900000
0.000700  55.000000
-0.001500  55.000000
-0.001500  55.200000
-0.001500  55.500000
-0.001500  55.600000
-0.002300  55.900000
-0.003800  55.900000
-0.003800  55.900000
-0.003800  56.200000
-0.002300  56.100000
-0.001500  56.500000
-0.002300  56.200000
-0.001500  56.800000
-0.001500  56.700000
-0.000800  56.800000
-0.001500  57.200000
0.000000  57.000000
0.000700  57.300000
-0.000800  57.400000
-0.000800  57.600000
0.000700  57.600000
0.002200  58.000000
0.001500  57.800000
-0.002300  58.300000
-0.004600  58.200000
-0.005300  58.200000
-0.003000  58.700000
-0.005300  58.400000
-0.005300  59.100000
-0.003800  58.600000
-0.003000  59.100000
-0.001500  58.900000
-0.001500  59.200000
0.000700  59.400000
0.000700  59.300000
-0.000800  59.500000
0.000700  59.600000
0.003700  59.600000
0.006000  59.700000
0.005200  60.200000
0.004500  59.800000
0.005200  60.300000
0.006000  59.900000
0.005200  60.600000
0.004500  60.300000
0.003000  60.500000
0.003000  60.800000
0.004500  60.500000
0.003000  61.100000
0.001500  60.800000
-0.000800  61.100000
-0.001500  61.300000
-0.001500  61.400000
-0.001500  61.300000
-0.000800  61.700000
0.000000  61.600000
0.000700  61.700000
0.003000  61.800000
0.005200  61.600000
0.007500  62.200000
0.006000  61.800000
0.003000  62.300000
0.003000  62.100000
0.003700  62.200000
0.002200  62.400000
0.003000  62.300000
0.003000  62.500000
0.002200  62.700000
0.001500  62.600000
0.001500  62.700000
-0.000800  62.800000
-0.000800  62.700000
0.000000  62.900000
0.000700  63.000000
0.000700  63.000000
-0.000800  63.000000
0.000000  63.000000
0.000700  63.200000
0.001500  63.000000
0.000700  63.300000
0.000700  63.000000
-0.000800  63.100000
-0.001500  63.100000
-0.000800  63.100000
-0.001500  63.100000
-0.001500  63.400000
-0.003000  63.000000
-0.004600  63.000000
-0.006000  63.100000
-0.008300  62.800000
-0.006800  63.100000
-0.006800  62.700000
-0.005300  62.800000
-0.006800  62.800000
-0.005300  62.800000
-0.004600  62.900000
-0.005300  62.300000
-0.004600  62.500000
-0.003800  62.300000
-0.001500  62.300000
-0.000800  62.200000
-0.000800  62.200000
-0.000800  61.700000
0.000700  62.100000
0.003000  61.700000
0.004500  61.800000
0.005200  61.500000
0.003000  61.400000
0.001500  61.300000
0.003000  61.100000
0.003700  61.100000
0.004500  60.800000
0.003700  60.700000
0.004500  60.700000
0.003700  60.500000
0.003000  60.100000
0.003000  60.100000
0.000700  59.900000
0.001500  59.500000
0.000700  59.800000
0.000700  59.100000
-0.000800  59.400000
-0.003000  58.700000
-0.004600  58.800000
-0.004600  58.300000
-0.003800  58.400000
-0.003800  58.200000
-0.005300  57.900000
-0.004600  57.900000
-0.003000  57.500000
-0.001500  57.300000
-0.003800  57.100000
-0.001500  57.000000
-0.000800  56.400000
-0.000800  56.500000
-0.000800  56.200000
0.000700  56.000000
0.003700  55.900000
0.005200  55.500000
0.006000  55.700000
0.008200  55.000000
0.009000  55.200000
0.008200  54.500000
0.008200  54.600000
0.006000  54.400000
0.002200  54.300000
0.000700  54.000000
0.001500  53.600000
0.003000  53.500000
0.001500  53.100000
-0.000800  53.300000
-0.003800  52.900000
-0.005300  52.800000
-0.004600  52.400000
-0.004600  52.300000
-0.003000  52.200000
-0.003000  52.000000
-0.001500  52.100000
-0.001500  51.600000
-0.001500  51.800000
-0.002300  51.200000
-0.002300  51.300000
-0.000800  51.300000
-0.001500  51.000000
-0.003000  50.800000
-0.004600  50.700000
-0.005300  50.600000
-0.005300  50.300000
-0.005300  50.600000
-0.003800  49.900000
-0.004600  50.400000
-0.002300  49.700000
-0.001500  49.900000
-0.001500  49.500000
0.001500  49.400000
0.003000  49.200000
0.004500  48.900000
0.003000  48.900000
0.003000  48.700000
0.005200  48.600000
0.003000  48.400000
0.003700  48.500000
0.003000  47.900000
0.001500  47.700000
0.001500  47.600000
0.000700  47.500000
0.000700  47.500000
0.002200  46.800000
0.003000  47.200000
0.001500  46.600000
-0.000800  46.700000
-0.001500  46.300000
-0.001500  46.000000
-0.001500  46.000000
0.003000  45.700000
0.005200  45.600000
0.003700  45.400000
0.003700  45.100000
0.001500  44.900000
0.001500  44.800000
0.003000  44.400000
0.002200  44.400000
0.000700  44.000000
-0.000800  43.800000
0.000000  43.600000
-0.001500  43.100000
-0.005300  43.300000
-0.005300  42.700000
-0.004600  42.800000
-0.005300  42.400000
-0.003800  42.200000
-0.004600  42.000000
-0.007500  42.000000
-0.005300  41.400000
-0.003000  41.400000
-0.001500  41.000000
-0.000800  40.700000
-0.000800  40.600000
0.000700  40.200000
0.002200  40.100000
0.002200  39.700000
0.000700  39.400000
0.004500  39.400000
0.003000  38.800000
0.001500  39.000000
0.003000  38.600000
0.004500  38.200000
0.005200  38.100000
0.005200  37.700000
0.006000  37.100000
0.005200  37.300000
0.005200  36.600000
0.003700  36.700000
0.003700  36.000000
0.001500  36.000000
-0.001500  35.600000
0.000000  35.200000
-0.000800  35.200000
-0.001500  34.700000
-0.003800  34.500000
-0.004600  34.400000
-0.002300  33.900000
-0.002300  33.700000
-0.000800  33.400000
-0.000800  33.000000
0.000700  32.800000
0.000000  32.600000
0.000700  31.900000
0.000700  32.100000
0.000000  31.300000
0.001500  31.400000
0.003000  30.800000
0.003000  30.800000
0.003000  30.300000
0.003000  29.900000
0.003000  29.800000
0.002200  29.300000
0.003700  29.000000
0.002200  28.800000
0.001500  28.400000
0.001500  27.900000
0.001500  28.000000
0.000000  27.300000
-0.004600  27.300000
-0.005300  26.700000
-0.006800  26.400000
-0.006000  26.200000
-0.003000  25.600000
-0.003000  25.800000
-0.001500  25.000000
0.003000  25.200000
0.003700  24.300000
0.002200  24.200000
0.004500  24.000000
0.005200  23.600000
0.003000  23.300000
-0.003000  23.000000
-0.004600  22.900000
-0.004600  22.400000
-0.006000  22.400000
-0.004600  21.600000
-0.006000  21.800000
-0.003000  21.200000
0.001500  21.000000
0.004500  20.700000
0.004500  20.300000
0.001500  20.200000
0.001500  19.700000
0.000000  19.600000
-0.000800  19.300000
-0.000800  19.000000
0.000700  18.900000
0.001500  18.500000
0.000700  17.900000
-0.000800  18.000000
-0.003000  17.600000
-0.004600  17.500000
-0.005300  17.400000
-0.005300  16.900000
-0.003800  17.000000
0.000700  16.400000
0.003700  16.500000
0.003000  16.000000
0.003000  16.100000
0.001500  15.700000
-0.000800  15.400000
-0.004600  15.000000
-0.012800  15.000000
-0.016500  14.700000
-0.012800  14.500000
-0.006800  14.300000
-0.003000  14.000000
0.000700  14.000000
0.005200  13.700000
0.006700  13.300000
0.006700  13.300000
0.005200  12.800000
0.003000  12.900000
0.003000  12.300000
0.006700  12.600000
0.005200  11.900000
0.003000  11.900000
0.000000  11.700000
-0.001500  11.400000
-0.001500  10.800000
-0.000800  11.100000
0.000700  10.800000
-0.003000  10.800000
-0.006000  10.700000
-0.003000  10.500000
0.005200  10.300000
0.004500  9.900000
0.003000  10.000000
0.001500  9.900000
-0.004600  9.700000
-0.005300  9.600000
-0.004600  9.400000
-0.004600  9.400000
-0.002300  9.200000
-0.003800  9.000000
-0.004600  8.800000
-0.005300  9.100000
-0.003000  8.600000
-0.002300  8.800000
-0.000800  8.300000
-0.001500  8.500000
-0.002300  8.300000
-0.000800  8.100000
-0.000800  8.400000
-0.000800  8.100000
0.003700  8.200000
0.007500  7.900000
0.006000  7.800000
0.005200  7.800000
0.001500  7.800000
-0.003000  7.600000
-0.002300  7.700000
-0.003000  7.600000
-0.005300  7.400000
-0.000800  7.600000
-0.001500  7.100000
0.000700  7.500000
0.003000  7.000000
0.000700  7.300000
-0.001500  6.900000
-0.006800  7.100000
-0.006800  6.800000
-0.005300  6.700000
-0.002300  6.900000
0.000700  6.900000
0.003700  6.800000
0.003700  6.800000
-0.000800  7.100000
0.000700  6.500000
-0.002300  6.700000
-0.003000  6.600000
0.005200  6.500000
0.009700  6.500000
0.015700  6.200000
0.014200  6.600000
0.007500  6.200000
0.005200  6.500000
0.001500  6.000000
-0.000800  6.200000
0.001500  6.000000
0.001500  6.000000
0.004500  6.000000
0.007500  5.900000
0.001500  5.900000
-0.007500  5.700000
-0.012000  6.000000
-0.008300  5.400000
0.000000  5.900000
0.015000  5.500000
0.030700  5.800000
0.030700  5.600000
0.023200  5.600000
0.016500  5.800000
0.010500  5.400000
0.000700  5.700000
-0.000800  5.500000
0.000700  5.400000
-0.002300  5.400000
-0.004600  5.400000
-0.005300  5.300000
-0.006800  5.600000
-0.010500  5.600000
-0.014300  5.400000
-0.014300  5.900000
-0.010500  5.500000
-0.006800  6.000000
-0.006000  5.500000
-0.006800  6.000000
-0.008300  5.600000
-0.005300  5.900000
-0.001500  5.900000
-0.000800  6.000000
-0.003000  6.200000
-0.002300  6.200000
-0.001500  6.200000
-0.001500  6.600000
0.003000  6.700000
0.003000  6.600000
-0.001500  7.000000
0.000000  6.800000
0.003000  7.200000
0.001500  7.100000
-0.001500  7.300000
-0.010500  7.600000
-0.010500  7.500000
-0.004600  7.900000
0.003000  7.600000
0.006700  7.900000
0.004500  8.100000
0.005200  8.100000
0.003700  8.200000
0.001500  8.600000
0.003000  8.300000
0.003000  8.800000
0.001500  8.600000
-0.005300  8.800000
-0.007500  8.900000
-0.003000  9.000000
-0.000800  9.000000
-0.002300  8.900000
-0.004600  9.100000
-0.001500  8.900000
0.002200  9.000000
-0.000800  9.000000
-0.003000  9.000000
-0.003800  9.000000
-0.001500  9.000000
-0.003000  8.900000
-0.010500  8.800000
-0.019500  9.000000
-0.030000  8.500000
-0.032300  9.000000
-0.023300  8.400000
-0.017300  8.800000
-0.009800  8.500000
-0.000800  8.500000
0.008200  8.600000
0.016500  8.600000
0.023200  8.800000
0.033700  8.600000
0.040500  8.800000
0.031500  8.900000
0.019500  9.000000
0.014200  8.800000
0.009000  9.400000
-0.003800  9.200000
-0.006800  9.400000
-0.007500  9.500000
-0.008300  9.400000
-0.007500  9.800000
-0.008300  9.400000
-0.010500  9.900000
-0.009100  9.500000
-0.000800  10.100000
0.006000  9.900000
0.010500  10.000000
0.011200  10.000000
0.006700  10.200000
0.006000  10.300000
0.003000  10.200000
0.003000  10.800000
-0.000800  10.500000
-0.006800  11.000000
-0.006800  10.800000
-0.014300  11.300000
-0.012000  11.200000
-0.003000  11.400000
-0.003800  11.600000
-0.001500  11.500000
0.000000  12.000000
0.002200  11.800000
0.001500  12.100000
0.001500  12.100000
-0.000800  12.200000
-0.005300  12.500000
-0.005300  12.600000
-0.000800  12.600000
0.003000  12.700000
0.004500  13.000000
0.005200  12.800000
0.006700  13.400000
0.000700  13.000000
-0.000800  13.700000
0.003000  13.600000
0.003700  14.000000
0.003700  14.000000
0.001500  14.100000
0.003000  14.100000
0.005200  14.400000
0.003000  15.000000
-0.001500  15.300000
-0.001500  15.100000
0.001500  15.300000
-0.001500  15.600000
-0.002300  15.500000
0.003000  15.900000
0.005200  15.900000
0.001500  16.200000
-0.000800  16.200000
-0.000800  16.400000
-0.000800  16.600000
0.000000  16.600000
0.000000  16.900000
-0.000800  16.800000
0.001500  16.800000
0.002200  17.100000
0.000700  17.300000
0.000700  16.900000
0.002200  17.500000
0.003000  17.100000
-0.001500  17.500000
-0.012000  17.000000
-0.018100  17.300000
-0.016500  17.200000
-0.009800  17.200000
-0.005300  17.500000
0.000700  17.200000
0.007500  17.500000
0.012700  17.400000
0.021700  17.400000
0.028500  17.300000
0.032200  17.300000
0.028500  17.100000
0.012000  17.500000
0.000700  17.100000
-0.001500  17.300000
-0.005300  17.100000
-0.012000  17.100000
-0.021800  17.200000
-0.020300  16.800000
-0.013500  17.200000
-0.010500  16.600000
-0.002300  17.000000
0.003700  16.600000
0.004500  16.700000
0.010500  16.700000
0.012000  16.500000
0.009000  16.400000
0.005200  16.200000
-0.001500  16.400000
-0.003000  16.000000
-0.008300  16.200000
-0.009800  15.700000
-0.008300  15.900000
-0.011300  15.600000
-0.008300  15.700000
-0.006800  15.300000
-0.009100  15.200000
-0.009100  15.100000
-0.006800  14.700000
-0.006800  14.800000
-0.006800  14.700000
-0.006800  14.700000
-0.009100  14.700000
-0.012000  14.800000
-0.011300  14.400000
-0.006800  14.500000
-0.000800  14.400000
0.003000  14.400000
0.006000  14.500000
0.005200  14.100000
0.006000  14.500000
0.006000  14.100000
0.008200  14.600000
0.010500  14.200000
0.005200  14.600000
0.003000  14.400000
0.003000  14.300000
0.002200  14.400000
0.001500  14.500000
-0.000800  14.200000
-0.000800  14.500000
-0.003000  14.500000
-0.005300  14.200000
-0.004600  14.700000
-0.000800  14.500000
-0.001500  14.500000
-0.003000  14.400000
-0.000800  14.600000
0.003700  14.800000
0.003000  14.500000
-0.001500  14.800000
-0.003000  14.600000
-0.001500  14.900000
0.000700  15.000000
0.001500  14.900000
0.003000  14.800000
0.000700  15.200000
-0.001500  14.900000
0.000000  15.300000
0.000700  15.300000
-0.001500  15.200000
0.000000  15.300000
0.001500  15.300000
0.002200  15.400000
0.002200  15.300000
0.002200  15.300000
0.001500  15.400000
0.000700  15.300000
0.000700  15.400000
0.000700  15.300000
0.001500  15.300000
0.003000  15.100000
0.000700  15.400000
-0.002300  15.200000
-0.001500  15.600000
0.003000  15.200000
0.006000  15.500000
0.004500  15.200000
0.003700  15.700000
0.005200  15.500000
0.004500  15.500000
0.004500  15.900000
0.000700  15.700000
-0.000800  15.400000
-0.001500  15.700000
-0.001500  15.600000
-0.001500  15.400000
-0.003000  15.900000
-0.004600  15.500000
-0.003800  15.700000
-0.001500  15.600000
0.000000  15.400000
-0.000800  15.600000
0.000700  15.400000
0.000700  15.700000
0.000000  15.200000
0.000700  15.700000
0.000000  15.100000
0.001500  15.600000
0.002200  15.100000
0.002200  15.200000
0.000700  15.200000
0.000700  15.300000
0.004500  15.300000
0.004500  14.800000
0.000700  15.300000
-0.004600  14.800000
-0.007500  15.000000
-0.000800  14.400000
0.000700  14.800000
-0.000800  14.400000
-0.000800  14.300000
-0.000800  14.400000
0.000700  14.000000
-0.001500  14.200000
0.000700  13.900000
0.005200  13.900000
0.004500  13.600000
0.004500  13.500000
0.003000  13.300000
0.001500  13.400000
0.001500  13.000000
0.000700  13.200000
0.001500  13.000000
0.003000  12.800000
0.003000  12.900000
0.001500  12.600000
0.000000  12.900000
-0.001500  12.200000
-0.005300  12.400000
-0.007500  12.200000
-0.009100  12.200000
-0.009800  12.100000
-0.008300  12.100000
-0.009800  12.000000
-0.010500  12.100000
-0.006000  11.700000
-0.003800  11.500000
-0.003000  11.700000
-0.001500  11.500000
0.000000  11.700000
0.000000  11.200000
0.001500  11.400000
0.003000  11.200000
0.003000  11.300000
0.001500  11.000000
-0.001500  10.700000
-0.003000  11.000000
-0.002300  10.800000
0.000700  10.700000
0.000700  10.600000
-0.000800  10.700000
0.001500  10.200000
0.001500  10.700000
0.003000  10.100000
0.001500  10.300000
-0.002300  10.000000
-0.001500  10.200000
0.000700  10.000000
0.003000  9.800000
0.001500  10.000000
0.000000  9.700000
-0.002300  9.900000
-0.001500  9.700000
-0.000800  9.500000
-0.002300  9.700000
-0.002300  9.900000
-0.001500  9.600000
0.000000  9.700000
0.000700  9.600000
0.000700  9.500000
0.000700  9.700000
0.000700  9.400000
0.002200  9.700000
0.004500  9.100000
0.004500  9.500000
0.004500  9.200000
0.003000  9.200000
0.001500  9.400000
0.001500  9.400000
-0.000800  9.300000
-0.000800  9.100000
0.000700  9.100000
0.001500  9.100000
0.001500  9.100000
0.001500  9.000000
0.001500  9.300000
0.004500  8.800000
0.004500  9.100000
0.001500  8.700000
0.000700  9.000000
0.001500  8.800000
0.000700  8.600000
0.002200  8.800000
0.004500  8.500000
0.001500  8.700000
-0.001500  8.700000
-0.003000  8.500000
-0.003000  8.500000
-0.003000  8.600000
-0.003800  8.200000
-0.002300  8.400000
-0.000800  8.100000
-0.001500  8.200000
-0.001500  8.200000
-0.001500  7.800000
-0.003000  8.200000
-0.001500  7.600000
-0.000800  8.200000
0.002200  7.600000
0.003700  7.700000
0.003000  7.700000
0.004500  7.600000
0.003000  7.500000
0.000700  7.700000
0.001500  7.200000
0.001500  7.500000
0.002200  7.300000
0.003700  7.400000
0.003000  7.300000
0.000700  7.200000
-0.001500  7.300000
-0.001500  7.100000
-0.002300  7.100000
-0.003800  7.000000
-0.003000  7.000000
-0.002300  7.200000
0.000000  7.000000
0.003000  6.800000
0.003000  6.900000
0.002200  6.900000
0.000700  6.600000
-0.001500  7.000000
-0.001500  6.600000
-0.000800  7.000000
-0.003000  6.700000
-0.004600  6.900000
-0.003800  6.800000
-0.003000  6.700000
-0.004600  6.800000
-0.006800  6.500000
-0.007500  6.800000
-0.006800  6.700000
-0.004600  6.700000
0.000700  6.600000
0.003700  6.500000
0.002200  6.300000
0.000700  6.700000
-0.001500  6.500000
0.000700  6.500000
0.001500  6.600000
0.003000  6.200000
0.004500  6.500000
0.001500  6.000000
0.003000  6.600000
0.002200  6.200000
0.000700  6.300000
-0.000800  6.100000
0.000700  5.900000
0.003700  6.000000
0.000000  6.000000
-0.001500  6.000000
-0.000800  5.800000
-0.001500  6.100000
-0.003000  5.700000
-0.003000  6.100000
-0.003800  5.700000
-0.003800  5.800000
-0.001500  5.600000
-0.001500  5.400000
-0.001500  5.800000
-0.003800  5.400000
-0.000800  5.700000
-0.001500  5.200000
-0.003800  5.500000
-0.002300  5.300000
-0.000800  5.400000
0.000700  5.100000
-0.000800  5.300000
-0.001500  5.200000
0.000700  5.000000
0.000700  5.300000
0.002200  4.700000
0.001500  5.100000
0.001500  4.600000
0.003000  5.000000
0.002200  4.700000
0.002200  4.800000
0.004500  4.700000
0.003000  4.500000
0.001500  4.600000
0.001500  4.500000
0.000000  4.300000
0.001500  4.400000
0.000700  4.500000
0.003000  4.200000
0.003000  4.300000
-0.001500  4.000000
-0.001500  4.100000
-0.000800  4.100000
-0.002300  4.000000
-0.004600  4.200000
-0.002300  3.800000
-0.000800  4.100000
0.000700  3.900000
0.001500  3.900000
0.002200  3.800000
0.001500  3.700000
0.001500  3.800000
0.003000  3.700000
0.003000  3.600000
0.003000  3.600000
0.001500  3.500000
0.002200  3.300000
0.003000  3.600000
0.003000  3.200000
0.004500  3.400000
0.005200  3.500000
0.005200  3.200000
0.004500  3.400000
0.003700  3.100000
0.002200  3.300000
-0.000800  3.100000
-0.000800  3.000000
0.000700  3.000000
0.000000  2.900000
-0.001500  2.600000
-0.003000  3.000000
-0.001500  2.600000
0.000000  2.800000
-0.002300  2.700000
-0.003000  2.600000
-0.001500  2.700000
-0.003000  2.400000
-0.001500  2.700000
-0.001500  2.700000
-0.002300  2.700000
-0.001500  2.700000
-0.002300  2.400000
-0.002300  2.400000
0.000000  2.300000
0.000700  2.400000
0.000000  2.200000
0.000000  2.500000
-0.003000  2.100000
-0.004600  2.500000
-0.003800  2.100000
-0.004600  2.700000
-0.005300  2.200000
-0.005300  2.400000
-0.003000  2.400000
0.000000  2.400000
0.001500  2.600000
0.001500  2.300000
0.001500  2.500000
0.001500  2.500000
0.003000  2.400000
-0.000800  2.400000
-0.003800  2.800000
-0.004600  2.300000
-0.003000  2.700000
-0.000800  2.600000
-0.000800  2.500000
-0.001500  2.900000
-0.002300  2.400000
-0.000800  2.800000
0.000700  2.400000
0.000700  3.000000
0.001500  2.700000
0.001500  2.700000
0.003000  2.800000
0.003000  3.000000
0.002200  2.800000
0.001500  2.900000
0.000700  2.800000
0.000700  2.700000
-0.000800  3.100000
-0.001500  2.600000
0.000700  3.000000
0.000700  2.700000
0.001500  3.100000
0.000700  3.000000
-0.000800  3.000000
-0.002300  3.100000
-0.005300  2.800000
-0.003000  3.300000
-0.003000  3.000000
-0.003800  3.000000
-0.003800  3.100000
-0.004600  3.200000
-0.001500  3.000000
-0.000800  3.100000
0.000700  3.200000
0.001500  2.900000
0.000700  3.300000
0.002200  2.800000
-0.000800  3.400000
0.000700  2.900000
0.003700  3.300000
0.004500  3.200000
0.004500  3.100000
0.004500  3.300000
0.003700  3.100000
0.000700  3.300000
0.001500  3.200000
0.003700  3.000000
0.002200  3.000000
0.000700  3.300000
0.000700  2.900000
-0.003000  3.300000
-0.001500  3.100000
0.003000  2.900000
0.001500  3.100000
0.000000  2.900000
-0.001500  3.200000
-0.000800  2.900000
0.000700  3.400000
0.001500  3.000000
-0.000800  3.000000
-0.003000  3.200000
-0.003000  3.100000
-0.003000  2.900000
-0.000800  3.100000
0.000000  2.900000
0.001500  3.000000
0.003000  3.100000
0.001500  2.800000
0.003000  3.100000
0.003000  3.000000
0.003000  3.100000
0.003700  3.100000
0.003000  3.100000
0.000700  3.300000
0.001500  3.000000
-0.001500  3.200000
-0.001500  3.300000
0.000700  3.200000
-0.001500  3.100000
-0.003800  3.500000
-0.006000  3.100000
-0.004600  3.600000
-0.004600  3.100000
-0.004600  3.500000
-0.003000  3.300000
-0.000800  3.300000
0.002200  3.600000
0.000700  3.300000
0.002200  3.600000
0.004500  3.300000
0.003000  3.700000
0.000700  3.700000
-0.001500  3.600000
-0.000800  3.800000
0.000000  3.900000
0.000700  3.900000
0.000000  4.000000
-0.001500  4.100000
-0.002300  3.900000
-0.003000  4.200000
-0.003000  3.900000
-0.002300  4.400000
-0.001500  4.000000
-0.000800  4.500000
-0.000800  4.400000
0.000700  4.400000
0.001500  4.500000
0.001500  4.500000
0.003700  4.800000
0.004500  4.600000
0.003700  4.800000
0.003000  4.700000
0.001500  5.100000
-0.000800  4.700000
-0.002300  5.200000
-0.001500  5.100000
-0.001500  5.300000
-0.002300  5.600000
-0.002300  5.300000
-0.001500  5.800000
0.000000  5.300000
0.000000  5.900000
-0.001500  5.700000
-0.000800  6.000000
0.000000  5.900000
0.001500  6.200000
0.004500  6.100000
0.004500  6.200000
0.003000  6.400000
0.001500  6.300000
0.000700  6.800000
0.003000  6.500000
0.004500  7.000000
0.003000  6.500000
0.004500  6.900000
0.006000  7.000000
0.005200  7.000000
0.005200  7.200000
0.004500  7.200000
0.001500  7.400000
-0.000800  7.600000
-0.002300  7.600000
-0.001500  7.600000
-0.001500  8.000000
-0.003800  7.700000
-0.005300  8.000000
-0.005300  8.200000
-0.004600  8.100000
-0.005300  8.600000
-0.005300  8.300000
-0.003800  8.700000
-0.004600  8.400000
-0.003800  8.900000
-0.002300  8.800000
-0.001500  9.000000
-0.001500  9.200000
-0.001500  9.200000
0.000700  9.400000
0.001500  9.600000
0.000700  9.600000
0.003700  9.600000
0.004500  9.900000
0.002200  9.800000
0.000700  10.100000
-0.001500  10.200000
-0.004600  10.300000
-0.003000  10.500000
-0.003800  10.300000
-0.003800  10.900000
-0.001500  10.500000
-0.001500  10.800000
-0.000800  10.800000
0.001500  11.100000
0.000700  11.200000
0.001500  11.600000
0.003000  11.300000
0.003000  11.800000
0.003000  11.600000
0.001500  11.800000
0.000000  12.100000
-0.000800  12.000000
-0.000800  12.300000
0.000000  12.100000
-0.000800  12.500000
-0.003000  12.600000
-0.001500  12.700000
0.000700  13.000000
0.000000  13.000000
0.000700  13.100000
0.000700  13.400000
0.000700  13.500000
0.001500  13.500000
0.002200  14.000000
0.003000  13.600000
0.004500  14.300000
0.003000  14.200000
0.001500  14.400000
0.001500  14.500000
0.001500  14.500000
0.001500  15.000000
0.001500  14.900000
0.000700  15.300000
0.000700  15.400000
-0.000800  15.500000
-0.003000  15.700000
-0.003800  15.900000
-0.003800  15.800000
-0.003800  16.300000
-0.003800  16.400000
-0.001500  16.600000
-0.001500  17.100000
-0.001500  16.800000
0.000000  17.300000
-0.001500  17.000000
-0.004600  17.600000
-0.006000  17.500000
-0.004600  17.900000
-0.003000  18.000000
-0.003000  18.200000
-0.001500  18.300000
-0.000800  18.500000
0.001500  18.900000
0.002200  18.600000
0.000000  19.300000
0.000000  19.200000
0.001500  19.600000
0.001500  19.700000
0.000000  19.900000
0.000000  20.200000
0.001500  20.100000
0.000700  20.600000
0.002200  20.500000
0.002200  20.900000
0.000700  20.900000
0.000000  21.300000
-0.000800  21.500000
0.001500  21.700000
0.002200  21.800000
0.000700  22.100000
-0.000800  22.600000
-0.000800  22.600000
-0.001500  23.200000
-0.003000  23.000000
-0.004600  23.800000
-0.003000  23.500000
-0.004600  24.000000
-0.003800  24.000000
-0.000800  24.200000
-0.000800  24.700000
0.000700  24.700000
0.001500  25.200000
0.003000  25.500000
0.004500  25.800000
0.004500  26.000000
0.005200  26.400000
0.006700  26.200000
0.006700  26.700000
0.008200  27.000000
0.009700  27.100000
0.008200  27.700000
0.005200  27.600000
0.003000  28.300000
0.000700  28.200000
0.000700  28.700000
-0.000800  28.800000
-0.002300  29.100000
-0.001500  29.500000
0.000000  29.700000
0.001500  29.900000
0.000700  30.500000
0.000700  30.400000
-0.000800  31.000000
-0.000800  31.400000
0.000000  31.500000
-0.002300  32.200000
-0.004600  32.200000
-0.005300  32.800000
-0.003000  33.000000
-0.001500  33.300000
-0.003800  33.700000
-0.001500  33.700000
0.000700  34.500000
0.000700  34.500000
0.001500  35.000000
0.004500  35.400000
0.006700  35.900000
0.003700  36.000000
0.003000  36.800000
0.003700  36.600000
0.001500  37.300000
0.002200  37.700000
0.003000  38.200000
0.000700  38.800000
-0.001500  38.800000
-0.002300  39.600000
-0.002300  39.700000
-0.003000  40.100000
-0.000800  40.500000
0.000700  40.900000
-0.000800  41.400000
0.000700  41.700000
-0.001500  41.800000
-0.003800  42.600000
-0.005300  42.800000
-0.006000  43.200000
-0.008300  43.600000
-0.009100  43.700000
-0.006800  44.500000
-0.005300  44.300000
-0.003800  44.900000
-0.003000  45.000000
-0.000800  45.400000
-0.000800  45.700000
-0.000800  45.700000
0.000700  46.000000
-0.000800  46.300000
-0.000800  46.500000
0.000000  46.700000
-0.001500  47.100000
-0.003800  46.800000
-0.003000  47.500000
-0.002300  47.400000
-0.003000  47.800000
-0.003000  47.900000
-0.004600  48.100000
-0.003000  48.600000
-0.001500  48.300000
-0.003000  48.700000
-0.001500  48.500000
-0.000800  48.900000
0.000000  49.000000
0.000000  49.100000
-0.003000  49.100000
-0.003000  49.300000
-0.001500  49.300000
0.000700  49.400000
0.004500  49.800000
0.005200  49.600000
0.005200  50.000000
0.003700  49.800000
0.001500  50.500000
0.003700  50.300000
0.004500  50.500000
0.003700  50.600000
0.003700  50.600000
0.004500  50.700000
0.004500  50.700000
0.004500  50.700000
0.004500  50.800000
0.003700  51.000000
0.004500  50.900000
0.002200  51.300000
0.002200  51.400000
0.003000  51.500000
0.004500  51.700000
0.003700  51.900000
0.003000  51.900000
0.004500  51.800000
0.001500  52.400000
-0.001500  52.200000
-0.000800  52.800000
-0.000800  52.700000
-0.000800  53.000000
-0.001500  53.000000
0.000700  53.300000
0.001500  53.300000
0.001500  53.900000
0.001500  53.800000
-0.000800  54.100000
0.000700  54.200000
0.000000  54.300000
-0.003000  54.800000
-0.002300  54.800000
-0.004600  55.100000
-0.006800  55.200000
-0.006000  55.400000
-0.004600  55.800000
-0.004600  55.600000
-0.005300  56.000000
-0.004600  56.200000
-0.002300  56.400000
0.000700  56.500000
-0.000800  57.000000
-0.003000  56.800000
-0.004600  57.200000
-0.004600  57.100000
-0.005300  57.600000
-0.006800  57.600000
-0.005300  57.800000
-0.005300  58.100000
-0.002300  58.100000
-0.001500  58.500000
0.000700  58.400000
0.001500  58.700000
0.000700  58.900000
0.000000  58.900000
0.000000  59.200000
-0.000800  59.300000
0.000700  59.300000
0.000000  59.600000
-0.000800  59.700000
0.000700  59.800000
0.000700  60.300000
0.000700  60.200000
0.001500  60.800000
0.003000  60.500000
0.003000  60.800000
0.001500  60.800000
0.001500  61.100000
0.002200  61.000000
0.003000  61.100000
0.003000  61.200000
0.000700  61.500000
-0.000800  61.600000
-0.000800  61.300000
0.000000  61.900000
0.000000  61.800000
0.000000  62.100000
0.003000  62.300000
0.004500  62.300000
0.006000  62.500000
0.004500  62.400000
0.003000  63.000000
0.002200  62.800000
-0.000800  63.300000
-0.000800  63.400000
0.000000  63.500000
0.000000  63.700000
0.000700  63.900000
0.003000  63.900000
0.003000  64.100000
0.003000  64.600000
0.002200  64.300000
0.003000  64.800000
0.006700  64.500000
0.006700  65.100000
0.007500  64.900000
0.006700  64.900000
0.004500  65.400000
0.005200  65.200000
0.004500  65.600000
0.005200  65.700000
0.002200  65.700000
0.001500  65.600000
0.004500  65.900000
0.003000  65.700000
0.003000  65.900000
0.000700  66.100000
-0.004600  66.000000
-0.006800  66.300000
-0.006800  65.800000
-0.006800  66.600000
-0.006800  66.000000
-0.008300  66.500000
-0.006800  66.200000
-0.006000  66.400000
-0.006000  66.300000
-0.006800  66.300000
-0.007500  66.400000
-0.008300  66.500000
-0.005300  66.300000
-0.003800  66.300000
-0.001500  66.200000
0.000700  66.100000
0.001500  66.400000
0.003700  66.200000
0.003700  66.100000
0.003000  66.100000
0.000700  66.000000
-0.000800  66.000000
-0.003000  65.700000
-0.004600  66.000000
-0.006000  65.500000
-0.006000  65.700000
-0.003000  65.400000
-0.001500  65.500000
-0.000800  65.300000
-0.000800  65.300000
-0.001500  64.800000
-0.000800  65.000000
-0.001500  64.600000
-0.002300  64.500000
-0.003800  64.300000
-0.004600  64.200000
-0.005300  64.200000
-0.005300  63.900000
-0.003800  63.900000
-0.003000  63.700000
-0.000800  63.400000
0.000700  63.400000
0.001500  63.300000
0.003700  63.100000
0.003000  62.900000
0.002200  62.800000
0.003000  62.500000
0.003000  62.500000
0.003700  61.800000
0.003700  62.100000
0.003000  61.400000
0.001500  61.400000
0.000700  61.200000
-0.000800  60.900000
-0.001500  60.700000
-0.002300  60.400000
-0.003000  60.400000
-0.001500  60.000000
-0.002300  59.800000
-0.001500  59.500000
-0.001500  59.400000
0.000000  58.800000
-0.000800  58.800000
-0.002300  58.500000
-0.001500  58.100000
-0.001500  58.000000
-0.000800  57.500000
-0.001500  57.700000
0.000700  56.900000
0.002200  57.000000
0.001500  56.500000
0.001500  56.400000
0.003000  56.100000
0.005200  55.800000
0.006700  55.600000
0.003000  55.300000
0.001500  55.000000
0.003000  54.800000
0.001500  54.800000
0.001500  54.400000
0.000700  54.400000
-0.000800  53.800000
-0.001500  53.900000
-0.003800  53.600000
-0.003800  53.500000
-0.002300  53.300000
-0.002300  52.800000
-0.001500  53.000000
-0.003000  52.600000
-0.001500  52.600000
-0.001500  52.400000
-0.000800  52.300000
0.000000  52.200000
-0.003000  52.100000
-0.003800  51.800000
-0.003800  51.700000
-0.003800  51.600000
-0.000800  51.200000
0.000700  51.500000
0.000700  50.800000
0.002200  51.000000
0.000700  50.500000
0.001500  50.500000
0.003700  50.100000
0.003000  49.800000
0.003000  49.900000
0.000700  49.800000
0.001500  49.600000
0.002200  49.300000
-0.000800  49.300000
-0.000800  48.800000
-0.001500  48.800000
-0.002300  48.600000
-0.001500  48.400000
0.000000  48.200000
0.003000  47.900000
0.002200  47.900000
0.004500  47.400000
0.008200  47.600000
0.005200  46.800000
0.004500  47.000000
0.006000  46.700000
0.003700  46.400000
-0.000800  46.200000
-0.000800  46.400000
-0.000800  45.900000
0.000700  45.800000
0.003000  45.400000
0.004500  45.000000
0.005200  45.200000
0.003000  44.700000
0.002200  44.600000
0.001500  44.300000
0.000000  43.900000
0.000000  43.700000
-0.000800  43.200000
-0.003000  43.400000
-0.003800  42.900000
-0.000800  42.600000
0.000700  42.300000
-0.001500  42.200000
-0.001500  41.500000
-0.001500  41.800000
-0.001500  41.100000
-0.003000  41.200000
-0.002300  40.500000
0.000700  40.500000
0.000000  40.100000
-0.000800  39.600000
-0.001500  39.600000
-0.000800  39.100000
0.001500  39.000000
0.004500  38.800000
0.001500  38.200000
0.001500  38.000000
0.000700  37.800000
-0.000800  37.300000
0.000700  37.100000
0.000700  37.100000
0.003000  36.300000
0.002200  36.400000
0.001500  35.700000
0.004500  35.800000
0.003700  35.100000
0.001500  35.100000
-0.003000  34.700000
-0.001500  34.200000
-0.000800  34.200000
-0.001500  33.600000
-0.000800  33.600000
0.003700  33.300000
0.007500  33.000000
0.010500  32.400000
0.008200  32.400000
0.000700  31.800000
-0.001500  31.700000
0.000700  31.500000
0.000000  31.000000
-0.003000  30.800000
-0.004600  30.100000
-0.003000  30.200000
-0.003000  29.500000
-0.002300  29.700000
-0.001500  29.000000
-0.004600  28.800000
-0.012800  28.600000
-0.016500  28.100000
-0.008300  27.800000
-0.002300  27.400000
0.000700  27.400000
0.000700  26.700000
0.000700  26.700000
0.005200  26.100000
0.009000  26.100000
0.010500  25.600000
0.007500  25.300000
0.005200  25.100000
0.002200  24.600000
0.000700  24.500000
0.003000  23.900000
0.003700  23.700000
0.002200  23.400000
0.005200  23.200000
0.009000  22.700000
0.001500  22.600000
-0.003000  21.900000
-0.004600  21.900000
-0.006000  21.600000
-0.005300  21.200000
-0.003000  21.200000
-0.003800  20.500000
-0.003000  20.600000
-0.003000  19.900000
-0.008300  20.000000
-0.010500  19.500000
-0.012800  19.300000
-0.011300  19.000000
-0.008300  18.700000
-0.006000  18.300000
-0.003000  18.300000
0.003700  18.000000
0.006700  17.700000
0.005200  17.500000
0.005200  17.000000
0.006700  17.000000
0.005200  16.800000
0.005200  16.300000
0.007500  16.300000
0.008200  15.700000
0.005200  15.700000
0.001500  15.200000
-0.001500  15.400000
-0.004600  15.000000
-0.006000  14.700000
-0.005300  14.400000
-0.003000  14.000000
0.005200  13.600000
0.009700  13.600000
0.005200  13.400000
0.002200  13.100000
0.002200  13.000000
-0.001500  12.600000
-0.003800  12.600000
-0.010500  12.100000
-0.012000  12.000000
-0.005300  11.700000
-0.001500  11.200000
0.002200  11.200000
0.005200  10.800000
0.008200  10.700000
0.006000  10.400000
0.007500  10.300000
0.009000  9.900000
0.003700  10.100000
-0.000800  9.400000
-0.003000  9.600000
-0.005300  9.400000
-0.006000  9.000000
-0.007500  9.200000
-0.011300  9.000000
-0.017300  8.900000
-0.019500  8.800000
-0.014300  8.700000
-0.001500  8.600000
0.010500  8.200000
0.008200  8.200000
-0.000800  7.800000
-0.003000  7.400000
-0.003000  7.300000
0.000700  7.500000
0.006700  7.000000
0.010500  7.300000
0.012000  6.700000
0.009000  7.100000
0.004500  6.800000
0.003000  6.700000
-0.001500  7.200000
-0.010500  7.000000
-0.012000  7.000000
-0.013500  6.800000
-0.020300  6.800000
-0.030800  6.800000
-0.034600  6.800000
-0.018100  6.800000
-0.010500  7.000000
0.001500  6.500000
0.021700  7.000000
0.025500  6.700000
0.020200  6.700000
0.016500  6.700000
0.013500  6.600000
0.006700  7.200000
0.003000  6.700000
0.001500  7.200000
0.005200  6.700000
0.016500  7.000000
0.018700  6.800000
0.017200  6.800000
0.016500  7.100000
0.015700  6.800000
0.009000  6.900000
-0.003800  6.800000
-0.006800  7.100000
-0.006000  6.600000
-0.009100  7.000000
-0.015800  6.700000
-0.015800  7.200000
-0.010500  6.700000
-0.008300  6.900000
-0.004600  6.800000
0.010500  6.900000
0.027000  7.000000
0.019500  6.900000
-0.002300  6.800000
-0.018100  6.900000
-0.030800  7.000000
-0.039000  6.700000
-0.042000  7.000000
-0.025600  6.700000
-0.012800  6.900000
-0.001500  7.000000
0.027700  6.800000
0.046500  7.100000
0.054000  6.800000
0.045700  7.500000
0.023200  6.900000
0.004500  7.500000
-0.003000  7.000000
0.001500  7.300000
0.003000  7.500000
0.006700  7.500000
0.006700  7.400000
0.000700  7.800000
0.003000  7.400000
0.000000  7.900000
0.001500  7.900000
0.004500  8.000000
0.008200  8.200000
0.005200  8.100000
-0.006000  8.400000
-0.010500  8.400000
-0.012000  8.500000
-0.010500  8.600000
-0.010500  8.800000
-0.009800  8.900000
-0.016500  9.000000
-0.019500  9.000000
-0.012000  9.400000
-0.004600  9.700000
0.001500  9.400000
-0.008300  10.200000
-0.042000  9.700000
-0.051100  10.700000
-0.021800  10.500000
0.000700  10.700000
0.030700  10.900000
0.036700  10.900000
0.020200  11.200000
0.015700  11.100000
0.003000  11.300000
0.005200  11.300000
0.021700  11.200000
0.025500  11.200000
0.023200  11.500000
0.015700  11.100000
0.007500  11.300000
0.006700  10.800000
0.005200  10.800000
-0.005300  10.800000
-0.008300  10.200000
-0.004600  10.600000
-0.008300  9.900000
-0.018100  10.200000
-0.024800  9.900000
-0.027800  10.000000
-0.029300  10.000000
-0.026300  9.600000
-0.018100  9.500000
-0.007500  9.400000
-0.001500  9.600000
-0.009100  9.200000
0.008200  9.700000
0.033000  9.400000
0.016500  9.800000
-0.002300  9.500000
-0.010500  9.600000
-0.010500  9.600000
-0.004600  9.400000
-0.004600  9.800000
-0.001500  9.300000
0.000700  9.600000
0.004500  9.500000
0.008200  9.500000
0.003000  9.700000
0.001500  9.600000
0.007500  9.500000
0.010500  9.600000
0.009000  9.600000
0.006000  9.500000
0.001500  9.900000
0.000700  9.600000
0.001500  10.100000
0.000700  9.600000
-0.004600  10.300000
-0.017300  10.200000
-0.018100  10.400000
-0.005300  10.700000
0.000700  10.700000
0.009700  10.900000
0.013500  11.200000
0.013500  11.400000
0.010500  11.600000
0.009000  12.000000
0.012000  12.100000
0.003000  12.600000
-0.011300  12.500000
-0.013500  13.100000
-0.003000  13.200000
0.000700  13.400000
0.005200  14.100000
0.016500  14.000000
0.027700  14.700000
0.036700  14.600000
0.022500  15.400000
0.021000  15.600000
0.020200  16.000000
-0.006800  16.500000
-0.015800  16.700000
-0.027800  16.900000
-0.029300  17.700000
-0.009100  17.500000
-0.003000  17.900000
0.001500  18.000000
-0.003800  18.100000
-0.002300  18.600000
0.006700  18.600000
0.011200  19.100000
0.012700  19.100000
0.023200  19.200000
0.020200  19.500000
-0.000800  19.600000
-0.001500  19.500000
-0.001500  19.400000
0.006000  19.600000
0.010500  19.400000
-0.000800  19.600000
-0.009100  19.100000
-0.015000  19.400000
-0.011300  18.900000
-0.012800  19.300000
-0.009100  18.700000
-0.006800  18.800000
-0.008300  18.600000
-0.009800  18.300000
-0.011300  18.400000
-0.010500  18.200000
-0.012800  17.900000
-0.009800  17.900000
-0.009100  17.600000
-0.006800  17.200000
-0.003000  17.500000
-0.001500  16.900000
-0.002300  17.100000
-0.004600  16.600000
-0.004600  16.900000
-0.004600  16.600000
-0.003000  16.300000
-0.003000  16.500000
0.001500  16.000000
0.006000  16.300000
0.003700  16.000000
0.003700  16.100000
0.006700  15.800000
0.011200  15.900000
0.004500  15.900000
-0.001500  15.700000
-0.002300  15.800000
-0.004600  15.700000
-0.005300  15.900000
-0.002300  15.500000
0.000700  15.900000
-0.003800  15.400000
-0.009800  15.800000
-0.018100  15.400000
-0.018800  15.700000
-0.025600  15.500000
-0.021800  15.400000
0.003000  15.500000
0.015000  15.300000
0.023200  15.400000
0.027000  15.500000
0.025500  15.400000
0.018000  15.600000
0.009000  15.700000
0.015700  15.100000
0.010500  15.400000
-0.002300  15.100000
-0.006000  15.200000
-0.005300  15.000000
-0.001500  15.000000
-0.000800  15.300000
0.000700  14.900000
-0.003000  15.200000
-0.008300  14.900000
-0.009100  15.000000
-0.012000  15.100000
-0.006800  15.100000
-0.001500  14.900000
-0.000800  15.400000
-0.000800  14.900000
-0.008300  15.200000
-0.009100  14.800000
-0.009100  15.100000
-0.007500  15.200000
-0.005300  15.100000
-0.000800  15.100000
0.003700  14.800000
0.004500  15.100000
0.010500  14.900000
0.011200  14.800000
0.000000  14.900000
-0.014300  14.900000
-0.009100  14.700000
0.004500  15.000000
0.011200  14.800000
0.013500  14.700000
0.012000  14.900000
0.012000  14.400000
0.008200  15.000000
0.006000  14.400000
0.009000  14.800000
0.009000  14.400000
-0.003800  14.600000
-0.015800  14.500000
-0.015800  14.400000
-0.014300  14.400000
-0.004600  14.400000
0.004500  14.300000
0.006700  14.300000
0.011200  14.500000
0.005200  14.000000
-0.001500  14.400000
-0.001500  14.100000
-0.000800  14.200000
0.000700  14.100000
0.009700  13.900000
0.013500  14.300000
0.009000  13.700000
0.004500  14.100000
0.000000  13.700000
-0.001500  13.800000
-0.000800  13.600000
0.003700  13.700000
0.004500  13.600000
0.004500  13.700000
0.003000  13.700000
0.003000  13.500000
0.003000  13.700000
-0.002300  13.500000
-0.003000  13.900000
-0.005300  13.300000
-0.004600  13.600000
-0.001500  13.400000
-0.003000  13.300000
-0.004600  13.300000
-0.006800  13.100000
-0.007500  13.500000
-0.008300  13.200000
-0.010500  13.100000
-0.012000  13.100000
-0.007500  13.000000
-0.000800  12.800000
0.009000  13.000000
0.009700  12.800000
0.000000  12.800000
-0.001500  12.900000
-0.003000  12.600000
-0.003000  12.700000
-0.001500  12.300000
-0.000800  12.600000
-0.003000  12.100000
-0.002300  12.400000
0.004500  12.000000
0.009700  12.100000
0.010500  11.900000
-0.000800  11.800000
-0.012000  11.500000
-0.006800  11.700000
0.006700  11.400000
0.008200  11.300000
0.009000  11.500000
0.009000  11.000000
0.000700  11.100000
-0.006800  10.800000
-0.011300  10.700000
-0.001500  10.500000
0.002200  10.300000
-0.001500  10.500000
0.000700  10.100000
-0.002300  10.100000
-0.003800  10.200000
-0.006800  10.100000
-0.006800  9.800000
-0.001500  10.100000
-0.001500  9.600000
-0.001500  9.900000
0.000700  9.500000
0.002200  9.700000
0.000700  9.600000
-0.001500  9.200000
-0.003000  9.600000
-0.003800  9.300000
-0.002300  9.500000
-0.000800  9.100000
-0.001500  8.900000
-0.000800  9.100000
-0.000800  9.000000
-0.002300  9.000000
-0.003000  9.000000
-0.001500  8.800000
-0.001500  8.800000
-0.001500  9.100000
-0.000800  8.600000
-0.000800  9.000000
-0.000800  8.500000
-0.000800  8.800000
0.000700  8.600000
0.001500  8.500000
0.000700  8.600000
0.000700  8.400000
0.002200  8.600000
0.003000  8.500000
0.000700  8.400000
0.001500  8.400000
0.006000  8.500000
0.006700  8.200000
0.003700  8.500000
0.004500  8.500000
0.003700  8.300000
0.003000  8.500000
0.003000  8.200000
0.000000  8.600000
0.000700  8.100000
0.000000  8.500000
-0.001500  8.200000
-0.001500  8.400000
-0.001500  8.500000
-0.001500  8.300000
-0.000800  8.100000
0.001500  8.200000
0.000700  8.300000
-0.000800  7.900000
-0.001500  8.100000
-0.002300  7.700000
0.000700  8.200000
0.003000  8.100000
0.003000  7.900000
0.001500  8.100000
0.000000  7.800000
0.000000  8.000000
0.000700  7.700000
0.000700  8.000000
0.000700  7.700000
0.000000  7.600000
-0.001500  7.400000
-0.000800  7.300000
-0.001500  7.200000
-0.002300  7.200000
-0.002300  7.300000
0.000000  7.000000
0.003000  7.400000
0.002200  6.800000
0.004500  7.300000
0.004500  6.900000
0.003000  7.000000
0.000700  6.900000
-0.001500  6.700000
-0.003000  6.900000
-0.004600  6.600000
-0.004600  6.700000
-0.004600  6.700000
-0.003000  6.500000
0.000700  6.400000
0.000700  6.500000
-0.000800  6.400000
0.001500  6.500000
0.004500  6.500000
0.006000  6.300000
0.005200  6.600000
0.000700  6.200000
0.001500  6.700000
0.004500  6.300000
0.004500  6.600000
0.005200  6.200000
-0.000800  6.300000
-0.003000  6.400000
-0.003000  6.200000
-0.005300  6.200000
-0.004600  6.300000
-0.004600  6.200000
-0.001500  6.000000
-0.002300  6.200000
-0.003000  5.900000
-0.003800  6.300000
-0.005300  6.200000
-0.005300  6.000000
-0.005300  6.200000
-0.003800  6.000000
-0.001500  6.400000
-0.000800  5.900000
-0.000800  6.100000
0.000000  6.100000
0.002200  6.000000
0.000700  5.900000
-0.000800  6.200000
0.000700  5.800000
0.006000  6.300000
0.006000  5.700000
0.002200  6.100000
0.001500  5.800000
0.000000  5.900000
0.000700  6.000000
-0.000800  5.800000
-0.000800  6.100000
0.000700  5.900000
0.000000  5.900000
0.001500  5.900000
0.000700  5.900000
-0.000800  5.900000
-0.002300  5.900000
-0.000800  5.700000
-0.000800  5.700000
-0.002300  5.800000
-0.000800  5.500000
-0.000800  5.900000
-0.001500  5.400000
-0.001500  5.900000
-0.005300  5.700000
-0.004600  5.700000
-0.003000  5.800000
-0.001500  5.600000
-0.001500  5.800000
-0.002300  5.500000
0.000700  5.700000
0.001500  5.600000
0.001500  5.500000
0.001500  5.300000
0.001500  5.600000
-0.000800  5.300000
0.002200  5.500000
0.003000  5.400000
0.003700  5.100000
0.005200  5.600000
0.005200  5.100000
0.003700  5.500000
0.001500  5.100000
-0.001500  5.500000
-0.005300  5.300000
-0.003000  5.200000
0.000700  5.300000
-0.000800  5.300000
0.000000  5.200000
-0.000800  4.900000
-0.000800  5.300000
-0.000800  4.900000
-0.003000  5.200000
-0.003000  4.900000
-0.001500  5.100000
-0.000800  5.000000
-0.001500  4.800000
-0.002300  5.200000
-0.003000  4.700000
-0.001500  5.100000
-0.000800  4.800000
0.000700  4.900000
0.001500  4.900000
-0.000800  4.900000
0.000700  4.700000
0.003000  4.800000
0.003000  5.000000
0.004500  4.600000
0.003000  5.000000
0.002200  4.500000
-0.000800  4.900000
-0.002300  4.600000
-0.000800  4.700000
0.000700  4.800000
0.000700  4.600000
0.000700  4.900000
0.003000  4.500000
0.002200  4.600000
0.003000  4.700000
0.003700  4.700000
0.001500  4.700000
0.000700  4.700000
0.002200  4.600000
0.001500  4.500000
0.000000  4.700000
-0.001500  4.500000
-0.001500  4.800000
-0.000800  4.200000
-0.002300  4.800000
-0.003000  4.500000
-0.003000  4.600000
-0.001500  4.500000
-0.000800  4.400000
-0.004600  4.600000
-0.002300  4.600000
-0.000800  4.600000
-0.000800  4.600000
0.000700  4.800000
0.000700  4.500000
0.003000  4.700000
0.001500  4.400000
-0.000800  4.500000
0.000700  4.500000
0.000000  4.300000
-0.001500  4.500000
-0.002300  4.200000
-0.003000  4.600000
-0.001500  4.100000
-0.001500  4.700000
-0.001500  4.300000
-0.001500  4.400000
-0.002300  4.500000
0.000000  4.400000
0.002200  4.400000
0.001500  4.500000
0.001500  4.500000
-0.000800  4.400000
-0.001500  4.600000
0.000700  4.300000
0.000700  4.400000
0.000000  4.400000
-0.002300  4.100000
-0.002300  4.500000
0.000700  4.200000
-0.000800  4.500000
-0.001500  4.300000
-0.000800  4.400000
0.001500  4.500000
-0.000800  4.500000
-0.003000  4.200000
-0.001500  4.600000
0.000700  4.100000
0.003000  4.700000
0.005200  4.300000
0.004500  4.300000
0.001500  4.300000
0.000700  4.300000
0.000700  4.400000
0.001500  4.100000
0.000700  4.400000
-0.002300  4.500000
-0.003800  4.300000
-0.002300  4.300000
-0.001500  4.400000
-0.000800  4.400000
0.003000  4.400000
0.002200  4.400000
0.001500  4.300000
0.001500  4.500000
0.000700  4.100000
0.001500  4.600000
0.003000  4.000000
0.003000  4.300000
0.001500  4.300000
0.001500  4.100000
0.001500  4.300000
0.001500  4.100000
0.001500  4.200000
0.001500  4.500000
0.000700  4.400000
0.000700  4.100000
0.000000  4.500000
0.003000  4.100000
0.003700  4.400000
0.002200  4.300000
0.000000  4.200000
-0.000800  4.300000
0.000700  4.100000
-0.000800  4.500000
-0.001500  4.000000
-0.003800  4.500000
-0.003000  4.000000
-0.000800  4.100000
0.000000  4.300000
0.001500  4.300000
0.000700  4.100000
-0.000800  4.300000
-0.000800  4.600000
0.001500  4.200000
0.001500  4.600000
-0.000800  4.100000
0.000000  4.600000
0.000000  4.200000
0.000700  4.500000
-0.000800  4.500000
-0.005300  4.300000
-0.003800  4.600000
-0.001500  4.100000
0.001500  4.500000
0.001500  4.600000
0.000000  4.500000
-0.000800  4.600000
-0.000800  4.700000
0.001500  4.600000
0.001500  4.700000
0.000700  4.800000
-0.000800  4.800000
-0.000800  5.000000
-0.001500  4.900000
-0.003000  5.100000
-0.001500  4.800000
-0.001500  5.200000
-0.000800  4.900000
-0.000800  5.100000
-0.001500  5.200000
-0.000800  5.100000
-0.000800  5.100000
-0.000800  5.300000
-0.000800  5.300000
-0.002300  5.300000
-0.003000  5.600000
-0.000800  5.400000
-0.000800  5.700000
-0.000800  5.600000
-0.001500  5.600000
-0.000800  5.800000
-0.000800  5.600000
-0.000800  6.100000
0.000700  5.600000
-0.000800  6.200000
0.000700  5.900000
0.003000  5.900000
0.001500  6.200000
0.000700  6.200000
0.000700  6.000000
0.001500  6.600000
0.003000  6.200000
0.003700  6.500000
0.003700  6.500000
0.003000  6.700000
0.000700  6.700000
-0.000800  6.700000
-0.003000  6.900000
-0.003800  6.800000
-0.004600  6.900000
-0.005300  7.000000
-0.003000  7.000000
-0.001500  7.200000
0.000000  7.200000
0.000000  7.300000
-0.001500  7.500000
-0.000800  7.600000
-0.000800  7.400000
0.001500  8.100000
0.003000  7.600000
0.001500  8.300000
0.000700  7.900000
0.003000  8.200000
0.001500  8.200000
-0.000800  8.300000
-0.003000  8.700000
-0.001500  8.400000
-0.000800  8.800000
0.000700  8.800000
0.001500  8.900000
0.000700  9.000000
0.003000  9.400000
0.003000  9.000000
0.003000  9.600000
0.003000  9.400000
0.001500  9.700000
-0.000800  9.800000
-0.001500  9.800000
0.001500  10.100000
0.000700  9.900000
0.001500  10.400000
0.002200  9.900000
0.001500  10.600000
0.001500  10.500000
0.000700  10.400000
0.001500  10.500000
0.002200  10.800000
0.001500  11.100000
0.001500  10.800000
0.001500  11.400000
0.001500  11.000000
0.001500  11.600000
0.002200  11.400000
0.000700  11.700000
-0.000800  11.800000
-0.001500  11.800000
-0.000800  12.100000
0.000000  11.900000
-0.001500  12.500000
-0.000800  12.300000
0.000700  12.600000
0.000000  12.600000
-0.000800  12.600000
-0.001500  12.700000
-0.003800  12.900000
-0.003000  13.100000
-0.002300  13.200000
-0.003000  13.600000
-0.003800  13.500000
-0.003800  14.000000
-0.003000  13.600000
-0.002300  14.200000
-0.003000  13.900000
-0.002300  14.400000
-0.001500  14.500000
-0.003000  14.600000
-0.003000  14.600000
-0.001500  14.900000
-0.001500  14.900000
0.000700  15.100000
0.003000  15.600000
0.002200  15.300000
0.001500  15.700000
0.002200  15.900000
0.002200  16.000000
0.003000  16.300000
0.001500  16.300000
0.000700  16.700000
0.001500  16.600000
0.000000  17.200000
-0.000800  16.800000
-0.000800  17.300000
-0.001500  17.500000
-0.002300  17.600000
-0.001500  17.700000
-0.004600  18.200000
-0.004600  18.000000
-0.000800  18.600000
0.000700  18.400000
-0.000800  18.800000
-0.000800  18.900000
0.001500  18.900000
0.000700  19.400000
0.000700  19.400000
0.001500  19.800000
0.000700  19.900000
0.000700  20.000000
0.003700  20.200000
0.001500  20.400000
-0.000800  20.700000
-0.002300  21.000000
-0.001500  21.100000
0.000000  21.200000
-0.001500  21.700000
0.000000  21.500000
-0.000800  22.200000
0.000000  22.000000
0.001500  22.600000
0.000700  22.600000
0.002200  23.000000
0.004500  23.300000
0.005200  23.300000
0.004500  23.800000
0.004500  23.900000
0.003700  24.000000
0.001500  24.400000
0.000000  24.600000
-0.000800  24.600000
-0.001500  25.200000
-0.003000  25.200000
-0.003000  25.500000
-0.003000  25.600000
-0.003800  26.000000
-0.003000  26.400000
-0.000800  26.300000
0.000700  27.100000
0.003000  26.800000
0.003000  27.600000
0.001500  27.500000
0.001500  27.800000
0.001500  28.000000
0.003000  28.300000
0.003700  28.600000
0.002200  28.700000
0.001500  29.200000
0.002200  29.300000
0.003700  30.000000
0.005200  29.900000
0.003700  30.600000
0.000700  30.600000
0.000000  31.000000
0.002200  31.300000
0.001500  31.500000
0.000700  32.100000
0.000000  32.000000
-0.001500  32.700000
0.000000  33.100000
-0.000800  33.200000
-0.000800  33.500000
0.000700  34.000000
-0.001500  34.100000
-0.003000  34.600000
-0.002300  35.000000
-0.002300  35.300000
-0.000800  35.900000
0.000000  35.900000
0.000000  36.600000
-0.000800  36.800000
0.000700  37.400000
0.000700  37.400000
-0.000800  38.000000
-0.003000  38.500000
-0.003000  38.700000
-0.001500  39.100000
-0.001500  39.800000
0.000700  39.900000
0.001500  40.100000
0.000700  40.600000
0.002200  40.800000
0.000700  41.300000
0.000700  41.700000
0.000700  42.000000
0.000000  42.500000
-0.000800  42.500000
-0.000800  43.200000
-0.003800  43.100000
-0.005300  43.900000
-0.006000  43.900000
-0.007500  44.300000
-0.006800  44.500000
-0.006800  44.900000
-0.005300  44.800000
-0.003800  45.700000
-0.003800  45.300000
-0.004600  46.100000
-0.004600  46.000000
-0.001500  46.200000
-0.001500  46.500000
-0.000800  46.600000
0.000000  47.100000
0.000000  47.000000
0.000700  47.500000
-0.001500  47.600000
-0.000800  47.700000
-0.001500  47.900000
-0.004600  48.100000
-0.004600  48.100000
-0.004600  48.500000
-0.002300  48.400000
-0.002300  48.800000
-0.003800  49.000000
-0.001500  48.900000
-0.000800  49.400000
0.000000  49.100000
-0.000800  49.500000
0.000700  49.500000
0.001500  49.800000
0.000700  49.800000
0.003000  49.900000
0.006000  50.100000
0.005200  50.400000
0.005200  50.400000
0.006700  50.100000
0.009000  50.600000
0.007500  50.300000
0.005200  50.700000
0.004500  50.400000
0.005200  50.900000
0.004500  50.600000
0.005200  51.000000
0.006700  51.100000
0.006700  51.200000
0.006000  51.400000
0.005200  51.300000
0.006000  51.700000
0.005200  51.700000
0.005200  51.700000
0.003000  52.100000
0.000700  52.200000
-0.000800  52.100000
-0.004600  52.500000
-0.005300  52.400000
-0.004600  52.600000
-0.003000  52.900000
-0.003000  52.700000
-0.003000  53.400000
-0.003000  53.100000
-0.003800  53.700000
-0.004600  53.600000
-0.004600  54.000000
-0.006000  54.100000
-0.003000  54.300000
-0.001500  54.500000
-0.000800  54.800000
-0.000800  54.800000
-0.004600  55.300000
-0.004600  55.200000
-0.004600  55.700000
-0.004600  55.800000
-0.005300  55.600000
-0.006800  56.200000
-0.006800  56.200000
-0.007500  56.400000
-0.009100  56.500000
-0.006800  56.800000
-0.004600  57.100000
-0.003000  57.200000
-0.001500  57.400000
-0.001500  57.600000
-0.002300  57.800000
-0.005300  57.700000
-0.006800  58.200000
-0.003800  58.200000
-0.001500  58.700000
-0.001500  58.500000
-0.002300  59.000000
-0.001500  59.000000
0.000000  59.400000
0.001500  59.400000
0.003000  59.700000
0.001500  59.800000
0.001500  59.800000
0.004500  60.300000
0.003700  60.500000
0.006700  60.300000
0.004500  60.400000
0.003000  60.900000
0.006000  60.700000
0.005200  61.200000
0.005200  61.000000
0.006700  61.400000
0.006700  61.400000
0.008200  61.600000
0.010500  61.600000
0.009000  61.700000
0.006700  62.000000
0.005200  61.800000
0.003000  62.400000
0.005200  62.300000
0.005200  62.600000
0.003000  62.500000
0.002200  63.000000
0.002200  63.000000
0.003000  63.100000
0.001500  63.500000
-0.000800  63.300000
-0.000800  64.000000
-0.000800  63.600000
-0.000800  64.300000
-0.001500  64.000000
-0.001500  64.300000
-0.001500  64.300000
-0.001500  64.400000
0.000700  64.800000
0.001500  64.600000
0.004500  65.000000
0.005200  65.100000
0.001500  65.200000
0.001500  65.200000
0.001500  65.500000
0.001500  65.500000
0.001500  65.700000
0.001500  65.600000
-0.000800  65.700000
-0.000800  65.900000
0.001500  65.700000
0.000700  66.100000
0.001500  65.900000
0.003000  66.400000
0.002200  66.100000
0.001500  66.300000
-0.001500  66.200000
-0.001500  66.400000
-0.002300  66.200000
-0.003000  66.600000
-0.001500  66.400000
-0.003000  66.500000
-0.002300  66.600000
-0.003000  66.400000
-0.004600  66.600000
-0.005300  66.500000
-0.005300  66.500000
-0.005300  66.600000
-0.005300  66.400000
-0.005300  66.600000
-0.004600  66.300000
-0.004600  66.300000
-0.006000  66.500000
-0.007500  66.200000
-0.007500  66.200000
-0.006000  66.100000
-0.005300  65.800000
-0.004600  66.300000
-0.004600  65.700000
-0.006800  66.000000
-0.004600  65.500000
-0.004600  65.800000
-0.004600  65.600000
-0.003800  65.500000
-0.003000  65.500000
-0.001500  65.100000
-0.002300  65.400000
-0.000800  65.200000
-0.001500  64.900000
-0.003000  64.800000
-0.000800  64.900000
0.000700  64.200000
-0.000800  64.600000
0.000700  64.100000
0.000000  64.300000
-0.000800  64.000000
0.003000  63.600000
0.003700  63.900000
0.003700  63.400000
0.002200  63.400000
0.000700  62.900000
0.002200  63.100000
0.001500  62.800000
0.001500  62.500000
-0.000800  62.400000
0.001500  62.200000
0.003000  61.900000
0.000000  61.700000
-0.001500  61.700000
-0.001500  61.300000
-0.000800  61.500000
-0.000800  60.800000
-0.000800  60.900000
-0.001500  60.300000
-0.003000  60.300000
-0.001500  60.200000
-0.003000  59.700000
-0.002300  59.900000
-0.000800  59.200000
-0.000800  59.100000
-0.000800  58.800000
-0.000800  58.600000
0.000000  58.400000
0.000700  58.200000
0.001500  57.800000
0.000000  57.600000
0.000700  57.600000
-0.000800  57.000000
-0.002300  57.100000
-0.001500  56.500000
-0.003000  56.600000
-0.001500  56.100000
-0.001500  56.100000
0.001500  55.600000
0.002200  55.600000
0.001500  55.300000
0.003700  55.100000
0.001500  54.900000
0.003000  54.900000
0.003700  54.400000
0.002200  54.400000
0.002200  54.300000
0.000700  54.000000
-0.000800  54.000000
0.000700  53.600000
0.000000  53.600000
-0.002300  53.500000
-0.002300  53.200000
0.000000  53.300000
0.001500  52.700000
0.001500  53.000000
0.000700  52.700000
-0.001500  52.500000
-0.000800  52.300000
0.000700  52.300000
0.001500  51.800000
0.003700  51.900000
0.005200  51.700000
0.005200  51.600000
0.004500  51.500000
0.002200  51.200000
0.000700  51.300000
0.001500  50.800000
0.002200  50.800000
0.003000  50.600000
0.003000  50.300000
0.002200  50.400000
0.003000  50.000000
0.000700  49.800000
0.002200  49.600000
0.002200  49.400000
-0.000800  49.000000
-0.000800  49.100000
0.000700  48.600000
-0.001500  48.700000
-0.003000  48.000000
-0.003000  48.200000
-0.004600  47.700000
-0.004600  47.400000
-0.004600  47.100000
-0.004600  46.800000
-0.003000  46.900000
-0.000800  46.700000
0.000700  46.300000
-0.000800  45.800000
0.000000  45.600000
0.000700  45.400000
0.003000  45.200000
0.000700  45.000000
0.001500  44.300000
0.000700  44.600000
-0.001500  43.800000
-0.000800  43.900000
0.001500  43.200000
0.002200  43.000000
0.001500  42.900000
0.003700  42.500000
0.006700  42.400000
0.005200  41.800000
0.001500  41.500000
0.001500  41.400000
0.000700  41.100000
-0.001500  40.500000
-0.003000  40.600000
-0.003000  40.000000
-0.002300  40.000000
-0.000800  39.600000
0.000000  39.200000
0.003000  39.200000
0.003700  38.600000
0.003000  38.700000
0.003700  37.900000
0.001500  38.000000
0.002200  37.600000
0.002200  37.200000
0.003000  36.900000
0.005200  36.600000
0.007500  36.300000
0.006700  35.800000
0.004500  36.000000
0.003700  35.100000
0.002200  35.200000
0.000700  34.600000
0.001500  34.500000
0.001500  34.100000
0.000700  33.700000
0.000000  33.700000
-0.001500  33.000000
-0.003000  33.100000
-0.005300  32.400000
-0.003000  32.200000
-0.001500  31.900000
-0.001500  31.600000
0.000700  31.200000
0.001500  30.900000
0.000000  30.700000
-0.001500  30.100000
0.000000  30.100000
0.000700  29.300000
-0.000800  29.600000
0.000700  28.700000
0.002200  28.800000
0.006700  28.300000
0.006700  27.900000
0.006700  27.800000
0.007500  27.000000
0.003000  27.000000
0.000000  26.500000
-0.001500  26.100000
-0.003000  25.800000
0.000000  25.600000
0.000700  25.100000
-0.003000  25.000000
-0.005300  24.700000
-0.004600  24.200000
-0.002300  24.100000
-0.001500  23.500000
-0.003800  23.700000
-0.001500  22.900000
-0.001500  23.000000
-0.003000  22.400000
-0.002300  22.100000
-0.001500  21.900000
-0.004600  21.700000
-0.002300  21.300000
0.001500  21.000000
0.000700  20.600000
-0.003000  20.300000
-0.003000  20.100000
-0.003000  19.700000
-0.003000  19.500000
-0.002300  18.900000
-0.004600  18.900000
-0.003000  18.700000
-0.001500  18.200000
-0.003800  18.200000
-0.005300  17.600000
-0.003000  17.800000
0.003000  17.200000
0.005200  17.000000
0.002200  16.600000
-0.001500  16.300000
0.000700  15.700000
-0.000800  16.000000
-0.001500  15.300000
-0.001500  15.300000
-0.003800  14.800000
-0.003800  14.600000
-0.003800  14.600000
-0.003000  13.900000
-0.000800  13.800000
0.000700  13.500000
0.000700  13.400000
0.001500  13.000000
0.000000  12.700000
-0.001500  12.700000
-0.001500  12.200000
-0.001500  11.900000
0.000000  11.700000
0.005200  11.500000
0.005200  10.900000
-0.003000  11.100000
-0.005300  10.500000
-0.002300  10.600000
-0.003000  10.100000
-0.000800  9.900000
0.005200  9.800000
0.007500  9.300000
0.009000  9.500000
0.006000  9.200000
0.003000  9.200000
0.003700  9.000000
0.003000  8.900000
0.005200  8.500000
0.005200  8.500000
0.001500  8.200000
-0.005300  8.200000
-0.009100  8.200000
-0.010500  7.600000
-0.008300  7.800000
-0.003000  7.300000
-0.003800  7.500000
-0.004600  7.100000
-0.003000  7.200000
-0.003000  7.000000
-0.002300  6.900000
-0.002300  6.900000
-0.004600  6.800000
-0.006800  6.800000
-0.006800  6.700000
-0.005300  7.100000
-0.006000  6.500000
-0.008300  6.900000
-0.007500  6.700000
-0.006800  6.700000
-0.005300  6.600000
-0.003000  6.400000
-0.003000  6.700000
-0.010500  6.300000
-0.012800  6.500000
-0.004600  6.100000
0.000700  6.300000
0.006700  6.400000
0.014200  6.200000
0.015000  6.200000
0.011200  6.200000
0.004500  6.300000
0.000700  5.900000
0.002200  6.400000
0.005200  5.800000
0.010500  6.200000
0.012000  5.900000
0.009000  6.000000
0.001500  5.900000
0.000700  5.900000
-0.000800  6.000000
-0.000800  5.500000
0.003000  5.800000
0.004500  5.800000
0.005200  5.600000
0.000700  5.500000
-0.003000  5.600000
0.000700  5.500000
0.002200  5.600000
0.005200  5.700000
0.010500  5.600000
0.018000  5.700000
0.015700  5.200000
0.008200  5.600000
0.006700  5.200000
0.003700  5.400000
0.000700  5.300000
-0.001500  5.300000
-0.000800  5.700000
0.000000  5.600000
-0.003000  5.500000
-0.003000  5.600000
-0.003000  5.700000
-0.005300  5.400000
-0.004600  5.900000
-0.002300  5.600000
-0.000800  5.800000
-0.001500  5.800000
-0.000800  5.700000
-0.000800  6.000000
-0.004600  5.700000
-0.004600  6.200000
-0.003000  5.800000
-0.001500  6.400000
-0.000800  6.200000
0.000700  6.400000
-0.000800  6.400000
-0.002300  6.500000
-0.003000  6.300000
-0.004600  6.500000
-0.004600  6.400000
-0.005300  6.600000
-0.003800  6.800000
0.001500  6.600000
0.006000  7.000000
0.006000  6.800000
0.004500  7.000000
0.003000  7.200000
0.001500  7.000000
0.001500  7.400000
0.000700  7.200000
-0.000800  7.400000
-0.003000  7.500000
-0.006000  7.600000
-0.006800  7.500000
-0.009100  7.900000
-0.008300  7.400000
-0.001500  7.800000
0.002200  7.600000
0.006000  7.500000
0.011200  7.700000
0.017200  7.400000
0.012700  7.600000
0.004500  7.300000
0.003000  7.200000
-0.000800  7.100000
-0.001500  6.700000
-0.001500  6.800000
-0.005300  6.600000
-0.003800  6.600000
-0.006000  6.400000
-0.024800  6.400000
-0.049500  5.800000
-0.044300  6.300000
-0.016500  5.600000
0.010500  5.900000
0.034500  5.600000
0.036700  5.600000
0.027700  5.700000
0.018000  5.300000
0.017200  5.900000
0.015700  5.400000
0.009000  5.600000
0.009000  5.500000
0.004500  5.700000
0.006700  5.800000
0.006700  5.900000
0.000700  5.800000
-0.006800  5.800000
-0.009100  5.900000
-0.009100  5.600000
-0.014300  5.800000
-0.012800  5.300000
-0.010500  5.600000
-0.010500  5.200000
-0.010500  5.400000
-0.008300  5.400000
-0.006000  5.300000
-0.010500  5.400000
-0.009100  5.500000
-0.005300  5.400000
-0.006000  5.400000
-0.002300  5.800000
0.006700  5.300000
0.015000  5.800000
0.015700  5.700000
0.006700  6.000000
-0.003000  6.000000
-0.003000  6.100000
-0.003000  6.500000
-0.001500  6.300000
-0.005300  7.000000
-0.008300  6.700000
-0.004600  7.400000
-0.001500  7.500000
0.005200  7.400000
0.009000  7.500000
0.006000  7.600000
0.000000  8.000000
-0.001500  7.600000
-0.001500  8.200000
-0.002300  7.800000
-0.000800  8.300000
-0.000800  8.300000
-0.000800  8.400000
0.000700  8.600000
-0.001500  8.700000
-0.004600  8.900000
-0.006000  8.700000
-0.000800  9.400000
0.000700  9.300000
-0.000800  9.400000
-0.000800  9.800000
-0.000800  9.600000
0.004500  9.800000
0.008200  10.200000
0.010500  10.200000
0.009000  10.500000
0.005200  10.700000
0.000000  10.600000
-0.006800  11.200000
-0.008300  10.900000
-0.005300  11.500000
-0.000800  11.200000
0.000000  11.400000
0.000700  11.600000
0.000700  11.500000
-0.000800  11.500000
0.005200  11.400000
0.007500  11.600000
-0.001500  11.400000
-0.009100  11.800000
-0.014300  11.400000
-0.017300  11.600000
-0.015800  11.400000
-0.018100  11.300000
-0.030800  11.400000
-0.047300  11.100000
-0.045800  11.600000
-0.019500  11.000000
0.007500  11.500000
0.030700  11.200000
0.039000  11.100000
0.038200  11.300000
0.036700  11.200000
0.033700  11.100000
0.038200  11.100000
0.034500  11.000000
0.024700  11.200000
0.015700  11.200000
-0.000800  11.100000
-0.008300  11.300000
-0.009800  11.100000
-0.009800  11.200000
-0.009100  11.200000
-0.009800  11.200000
-0.003800  11.300000
0.000000  11.100000
0.001500  11.200000
0.000700  11.300000
-0.002300  11.500000
-0.002300  11.400000
-0.003000  11.700000
-0.003800  11.100000
-0.003000  11.700000
-0.001500  11.300000
0.000700  11.500000
-0.000800  11.500000
-0.003800  11.300000
-0.000800  11.700000
0.000000  11.300000
-0.005300  11.400000
-0.003000  11.200000
-0.000800  11.000000
-0.000800  11.100000
0.003000  11.000000
0.005200  10.900000
0.004500  10.800000
0.000700  11.000000
-0.001500  10.500000
-0.000800  10.600000
-0.003800  10.300000
-0.003000  10.500000
0.000000  9.900000
0.003000  10.100000
0.006000  9.600000
0.006700  9.500000
0.003700  9.600000
-0.000800  9.300000
-0.003000  9.500000
-0.004600  9.400000
-0.006000  9.300000
-0.006800  9.100000
-0.005300  9.400000
-0.005300  9.100000
-0.004600  9.400000
-0.000800  9.100000
0.003000  9.100000
0.003000  9.400000
0.002200  9.000000
0.001500  9.500000
-0.000800  9.200000
-0.001500  9.600000
-0.000800  9.500000
0.000700  9.700000
0.000000  9.800000
-0.000800  9.800000
-0.000800  9.700000
-0.003000  9.900000
-0.004600  9.800000
-0.005300  9.800000
-0.005300  10.200000
-0.002300  9.800000
0.000000  10.100000
0.000700  10.200000
0.000700  10.300000
0.004500  10.300000
0.003000  10.100000
-0.002300  10.600000
-0.001500  10.200000
0.000000  10.700000
0.000000  10.400000
-0.002300  10.500000
-0.000800  10.600000
0.000700  10.500000
0.000000  10.600000
0.000700  10.600000
0.001500  10.900000
0.003000  10.700000
0.000700  11.200000
0.000000  10.900000
0.001500  11.400000
0.002200  11.000000
0.002200  11.100000
0.003000  11.000000
0.003700  10.900000
0.002200  11.200000
0.002200  10.900000
0.001500  11.000000
0.001500  11.100000
0.000700  11.100000
0.000700  10.600000
0.000700  11.000000
-0.000800  10.800000
0.000000  10.800000
-0.001500  11.100000
-0.004600  10.800000
-0.003000  11.200000
-0.002300  10.800000
-0.000800  11.500000
0.005200  11.100000
0.004500  11.200000
0.000700  11.100000
0.000700  11.000000
0.000700  10.900000
0.000700  10.800000
0.000000  10.900000
-0.000800  10.800000
0.000700  10.800000
0.000700  10.400000
0.001500  10.700000
0.002200  10.500000
0.000700  10.400000
0.000700  10.300000
0.000000  10.100000
-0.000800  10.300000
0.000700  9.900000
0.000000  10.200000
-0.003000  9.600000
-0.006000  9.600000
-0.009800  9.600000
-0.012000  9.400000
-0.012000  9.500000
-0.010500  9.400000
-0.003000  9.000000
0.007500  9.100000
0.008200  8.800000
0.003000  8.600000
0.003000  9.000000
0.001500  8.500000
0.001500  8.600000
0.001500  8.400000
0.000700  8.300000
-0.000800  8.500000
-0.002300  8.100000
-0.003000  8.200000
-0.003000  8.000000
0.000000  8.000000
-0.000800  7.900000
-0.000800  8.100000
0.000700  7.600000
-0.005300  7.900000
-0.005300  7.600000
-0.001500  7.600000
-0.000800  7.700000
-0.002300  7.400000
-0.003000  7.500000
-0.003000  7.500000
-0.004600  7.300000
-0.003800  7.500000
-0.001500  7.100000
-0.002300  7.300000
-0.001500  7.200000
-0.000800  7.200000
0.001500  7.100000
0.002200  7.100000
0.003000  6.800000
0.001500  7.200000
0.001500  6.500000
0.002200  6.800000
0.000700  6.500000
-0.000800  6.500000
-0.000800  6.500000
0.000700  6.200000
0.003700  6.500000
0.006700  6.100000
0.004500  6.200000
0.001500  6.200000
0.004500  6.000000
0.004500  5.900000
0.005200  5.800000
0.008200  5.700000
0.006000  5.600000
0.004500  5.700000
0.006000  5.300000
0.004500  5.500000
0.002200  5.000000
0.001500  5.400000
0.002200  4.900000
0.000700  5.000000
0.001500  4.700000
0.003700  4.600000
0.002200  4.700000
0.003000  4.500000
0.001500  4.600000
-0.000800  4.700000
0.000700  4.500000
0.000700  4.200000
-0.001500  4.700000
-0.001500  3.900000
-0.001500  4.500000
-0.003800  4.000000
-0.005300  4.200000
-0.005300  4.100000
-0.003000  4.000000
-0.002300  4.100000
-0.003800  3.700000
-0.002300  4.000000
-0.003800  3.700000
-0.003800  3.900000
-0.003000  4.000000
-0.001500  3.700000
-0.001500  3.900000
-0.001500  3.900000
0.000700  3.900000
0.000000  3.800000
0.000000  4.000000
-0.000800  3.600000
-0.001500  4.000000
-0.000800  3.700000
0.001500  4.000000
0.002200  3.700000
0.003000  3.800000
0.002200  3.800000
0.001500  3.600000
0.001500  3.800000
0.000000  3.900000
-0.000800  3.900000
-0.003000  4.000000
-0.004600  4.100000
-0.001500  3.800000
-0.000800  4.000000
-0.001500  3.900000
-0.000800  3.700000
0.002200  4.000000
0.003000  3.900000
0.003700  4.400000
0.001500  3.900000
0.000700  4.300000
0.000700  4.000000
-0.000800  4.400000
0.000000  4.400000
-0.000800  4.400000
0.000700  4.400000
0.001500  4.600000
0.001500  4.600000
0.001500  4.600000
0.000700  4.800000
0.001500  4.500000
0.000000  4.900000
-0.001500  4.700000
-0.004600  4.800000
-0.003800  5.100000
-0.003000  4.900000
-0.001500  5.200000
-0.000800  4.900000
0.000000  5.300000
0.001500  5.300000
0.000000  5.200000
-0.002300  5.100000
-0.001500  5.200000
-0.004600  4.900000
-0.005300  5.400000
-0.005300  5.000000
-0.005300  5.500000
-0.003000  5.200000
-0.000800  5.300000
0.001500  5.300000
0.001500  5.100000
0.000700  5.300000
0.000700  5.000000
0.000700  5.300000
0.000000  5.400000
0.000700  5.200000
0.001500  5.100000
0.000700  5.300000
-0.000800  5.100000
0.000700  5.000000
0.001500  5.300000
0.003000  5.000000
0.003000  5.300000
0.003700  4.900000
0.000700  5.200000
-0.001500  5.000000
-0.003800  5.000000
-0.004600  5.200000
-0.004600  4.900000
-0.004600  5.100000
-0.003000  4.800000
-0.003000  5.000000
-0.004600  5.000000
-0.001500  4.900000
-0.000800  4.800000
-0.001500  4.900000
0.001500  4.900000
0.003000  4.900000
0.003000  5.000000
0.003000  4.900000
0.001500  5.200000
0.001500  4.700000
0.000700  5.100000
0.001500  4.800000
0.002200  5.000000
0.003000  4.900000
0.001500  4.700000
0.001500  4.800000
0.000700  4.900000
0.000000  4.900000
0.001500  5.000000
0.002200  5.100000
0.001500  4.600000
0.001500  4.900000
0.003000  4.700000
0.003000  4.800000
0.004500  5.000000
0.003000  4.500000
0.000700  5.000000
0.003000  4.500000
0.004500  5.100000
0.003000  4.600000
0.000700  4.700000
0.002200  4.700000
0.004500  4.900000
0.005200  4.800000
0.003700  4.700000
0.000700  4.800000
-0.001500  4.500000
-0.001500  4.900000
0.000000  4.400000
0.000700  4.900000
0.000700  4.500000
0.000700  4.700000
0.001500  4.900000
0.001500  4.600000
-0.001500  4.700000
-0.003000  4.500000
-0.003000  5.000000
-0.002300  4.800000
-0.003000  4.700000
-0.005300  4.600000
-0.004600  4.900000
-0.004600  4.700000
-0.004600  4.700000
-0.003000  5.000000
-0.003000  4.700000
-0.003000  5.000000
-0.001500  4.600000
-0.001500  5.100000
-0.002300  4.700000
-0.003800  4.900000
-0.003000  4.800000
-0.001500  4.800000
-0.000800  5.100000
-0.001500  4.900000
-0.000800  5.000000
0.000700  5.000000
0.000000  5.000000
0.000000  4.900000
0.000700  5.200000
0.003000  4.900000
0.002200  5.000000
0.001500  5.100000
0.003700  5.000000
0.001500  5.300000
0.001500  5.100000
-0.000800  5.600000
-0.004600  5.100000
-0.003000  5.600000
-0.003000  5.300000
-0.001500  5.500000
0.001500  5.400000
0.001500  5.500000
0.001500  5.400000
-0.000800  5.800000
-0.001500  5.600000
-0.003000  5.600000
-0.003000  5.800000
-0.003000  5.600000
-0.001500  6.000000
0.000000  5.800000
0.001500  5.800000
-0.000800  5.900000
-0.000800  5.900000
0.000000  6.200000
-0.001500  5.800000
-0.000800  6.100000
0.000000  6.200000
0.002200  6.200000
0.000700  6.100000
0.000700  6.300000
0.000700  6.100000
0.000700  6.600000
0.000700  6.100000
0.000700  6.400000
0.001500  6.300000
0.001500  6.500000
-0.000800  6.600000
-0.001500  6.500000
0.000700  6.700000
0.000700  6.300000
-0.000800  6.700000
-0.001500  6.600000
-0.001500  6.500000
0.000000  6.700000
0.000700  6.700000
0.000700  6.600000
0.000700  6.700000
0.000000  6.800000
-0.001500  6.700000
-0.002300  7.000000
-0.000800  6.600000
-0.000800  7.000000
0.001500  6.700000
0.000700  7.200000
0.000000  6.800000
0.000000  6.900000
0.000000  7.000000
-0.000800  7.000000
0.000000  6.900000
0.001500  6.900000
0.001500  7.000000
0.000700  6.700000
0.000700  7.400000
-0.002300  7.000000
-0.003000  7.400000
0.000000  6.900000
0.000000  7.200000
0.000700  7.300000
0.001500  7.100000
0.000700  7.400000
-0.000800  7.100000
-0.001500  7.500000
-0.001500  7.200000
-0.000800  7.300000
0.000700  7.400000
0.000700  7.300000
0.000000  7.300000
0.000700  7.500000
0.000000  7.600000
-0.000800  7.300000
-0.001500  7.600000
-0.001500  7.400000
0.000700  7.800000
0.002200  7.300000
0.003700  7.900000
0.002200  7.400000
0.002200  7.800000
0.001500  7.600000
-0.000800  7.600000
0.000700  7.700000
0.000700  7.900000
-0.000800  7.800000
0.000000  8.000000
-0.000800  8.000000
-0.001500  7.900000
-0.001500  8.200000
0.000000  7.900000
-0.000800  8.100000
-0.002300  8.100000
-0.001500  8.200000
-0.000800  8.300000
0.000000  8.100000
0.000000  8.500000
0.000000  8.300000
-0.001500  8.500000
0.000000  8.700000
-0.001500  8.500000
-0.003000  8.600000
-0.000800  8.900000
0.000000  8.500000
0.000000  8.900000
0.000700  8.800000
-0.000800  8.800000
0.000000  9.000000
0.002200  8.900000
0.002200  9.200000
0.001500  9.100000
0.001500  9.300000
0.000700  9.400000
-0.000800  9.300000
-0.001500  9.500000
-0.001500  9.600000
-0.000800  9.700000
0.000000  9.800000
-0.000800  10.000000
-0.000800  9.600000
0.000000  10.200000
-0.001500  9.900000
-0.000800  10.300000
0.000000  10.000000
0.000700  10.400000
0.000000  10.300000
-0.001500  10.300000
0.000700  10.700000
0.002200  10.500000
0.003700  10.900000
0.005200  10.800000
0.004500  10.800000
0.002200  11.100000
0.003000  11.200000
0.004500  11.000000
0.004500  11.400000
0.003000  11.500000
0.001500  11.200000
-0.000800  11.900000
-0.000800  11.700000
-0.000800  12.000000
-0.003000  11.700000
-0.002300  12.200000
0.000000  12.000000
0.001500  12.200000
0.000700  12.500000
0.001500  12.600000
0.000700  12.600000
-0.000800  12.800000
-0.000800  12.800000
-0.000800  12.800000
-0.003000  13.400000
-0.003000  13.000000
-0.002300  13.500000
-0.001500  13.500000
-0.002300  13.700000
-0.003000  13.900000
0.000000  13.700000
0.000700  14.400000
0.000000  14.100000
0.000700  14.700000
-0.000800  14.300000
0.000000  14.600000
-0.000800  14.900000
-0.000800  15.100000
0.000000  15.200000
-0.001500  15.200000
-0.001500  15.600000
-0.001500  15.300000
-0.001500  16.000000
-0.000800  15.700000
-0.001500  16.300000
0.000700  16.200000
0.001500  16.300000
0.000700  16.600000
-0.000800  16.600000
0.002200  17.100000
0.002200  16.900000
0.001500  17.200000
0.000000  17.500000
0.000000  17.700000
0.000700  17.700000
-0.000800  18.100000
-0.003000  18.100000
-0.001500  18.400000
0.000000  18.600000
-0.001500  18.500000
-0.003000  19.100000
-0.003000  18.900000
-0.003000  19.500000
0.000000  19.100000
-0.000800  19.700000
-0.000800  19.700000
0.000000  19.900000
0.000700  20.100000
0.000000  20.300000
-0.002300  20.600000
0.000000  20.800000
0.000700  21.000000
-0.000800  21.000000
-0.000800  21.300000
0.000700  21.300000
-0.000800  21.700000
-0.000800  21.800000
0.000700  22.100000
0.000000  22.600000
-0.000800  22.400000
-0.000800  23.100000
0.000700  22.900000
0.003000  23.500000
0.004500  23.600000
0.005200  23.700000
0.003000  23.900000
0.003700  24.400000
0.005200  24.400000
0.002200  24.800000
0.000000  24.900000
0.000700  25.300000
0.000700  25.700000
-0.001500  25.600000
-0.000800  26.100000
-0.001500  26.200000
-0.001500  26.500000
-0.000800  26.900000
-0.001500  27.000000
-0.000800  27.800000
-0.000800  27.600000
0.000000  28.000000
-0.001500  28.300000
-0.001500  28.700000
0.000000  28.700000
-0.000800  29.300000
0.000700  29.200000
0.000700  29.900000
-0.002300  30.000000
-0.002300  30.300000
0.000000  30.700000
0.001500  30.900000
-0.000800  31.600000
0.000000  31.500000
0.001500  31.900000
0.002200  32.300000
0.003000  32.600000
0.003000  32.900000
0.003000  33.200000
0.002200  33.300000
0.001500  34.000000
0.000700  34.300000
0.001500  34.500000
-0.000800  35.100000
-0.003000  35.100000
-0.003800  36.000000
-0.004600  35.800000
-0.002300  36.500000
-0.001500  36.700000
-0.000800  37.100000
0.000700  37.600000
0.000700  37.900000
0.001500  38.200000
0.003000  38.500000
0.000700  38.900000
-0.000800  39.000000
-0.001500  39.900000
-0.002300  39.800000
0.000700  40.500000
0.001500  40.700000
0.000000  41.100000
-0.000800  41.600000
-0.000800  41.700000
0.000700  42.400000
0.000700  42.300000
0.000000  43.000000
-0.000800  42.900000
-0.003000  43.400000
-0.003000  43.900000
-0.000800  44.100000
-0.000800  44.400000
0.000000  44.600000
0.000700  44.800000
-0.000800  44.900000
-0.002300  45.500000
-0.000800  45.200000
-0.000800  45.900000
-0.003000  45.800000
-0.003000  46.300000
-0.004600  46.300000
-0.004600  46.600000
-0.003000  46.800000
-0.004600  46.700000
-0.003000  47.200000
-0.002300  47.200000
-0.003000  47.500000
-0.003000  47.600000
-0.003000  47.900000
-0.002300  47.800000
-0.000800  48.000000
0.000000  48.400000
-0.000800  48.300000
-0.000800  48.700000
-0.000800  48.600000
-0.000800  49.000000
0.000000  48.600000
0.000000  49.200000
0.000700  48.900000
0.000700  49.400000
0.001500  49.500000
0.000700  49.500000
0.003000  49.400000
0.004500  49.400000
0.004500  49.400000
0.004500  49.500000
0.003700  49.700000
0.004500  49.500000
0.003700  49.900000
0.003000  49.600000
0.003000  49.900000
0.002200  50.000000
0.000000  49.800000
0.000000  50.300000
0.003000  50.000000
0.001500  50.500000
0.000700  50.300000
0.001500  50.400000
0.003000  50.600000
0.003700  50.700000
0.003700  50.600000
0.001500  51.100000
0.002200  51.000000
0.000000  51.400000
-0.000800  51.400000
-0.001500  51.400000
-0.004600  51.800000
-0.003000  51.600000
-0.004600  52.100000
-0.003000  52.200000
-0.001500  52.300000
-0.000800  52.600000
-0.000800  52.600000
-0.000800  53.000000
-0.002300  53.300000
-0.003000  53.100000
-0.001500  53.500000
-0.002300  53.900000
-0.003000  53.700000
-0.003000  54.400000
-0.005300  54.100000
-0.006000  54.700000
-0.005300  54.700000
-0.005300  54.900000
-0.003800  55.200000
-0.003000  55.200000
-0.004600  55.600000
-0.003000  55.500000
-0.004600  55.800000
-0.005300  56.200000
-0.003000  56.200000
-0.003800  56.400000
-0.003000  56.800000
-0.003000  56.700000
-0.004600  57.100000
-0.003000  57.300000
-0.001500  57.400000
-0.001500  57.800000
0.001500  57.700000
0.000700  58.200000
-0.000800  57.900000
0.000700  58.400000
0.000700  58.500000
0.000700  58.800000
0.003000  58.700000
0.003000  58.900000
0.003000  59.100000
0.003000  59.300000
0.001500  59.500000
0.002200  59.500000
0.004500  59.900000
0.003700  59.700000
0.003700  60.000000
0.002200  59.800000
0.003000  60.300000
0.003700  60.000000
0.004500  60.300000
0.005200  60.500000
0.005200  60.400000
0.003000  60.800000
0.004500  60.700000
0.006000  60.600000
0.005200  60.900000
0.006700  61.100000
0.006000  61.100000
0.006000  61.400000
0.006700  61.300000
0.008200  61.600000
0.007500  61.800000
0.006000  61.800000
0.003700  62.200000
0.001500  62.000000
0.003700  62.500000
0.004500  62.300000
0.003700  62.700000
0.003700  62.600000
0.003000  62.900000
0.000700  63.000000
-0.001500  63.000000
-0.000800  63.000000
-0.001500  63.400000
-0.001500  63.400000
-0.003000  63.500000
-0.003000  63.700000
-0.001500  63.400000
-0.001500  64.200000
-0.002300  63.800000
-0.001500  64.000000
-0.001500  64.100000
-0.000800  64.000000
-0.000800  64.300000
-0.000800  64.000000
-0.000800  64.200000
-0.002300  64.200000
-0.001500  64.300000
-0.000800  64.300000
-0.000800  64.500000
-0.003000  64.200000
-0.005300  64.600000
-0.005300  64.100000
-0.006000  64.300000
-0.007500  64.300000
-0.007500  64.100000
-0.006800  64.300000
-0.006800  64.100000
-0.008300  64.500000
-0.006800  64.100000
-0.005300  63.900000
-0.005300  64.000000
-0.004600  63.900000
-0.005300  63.800000
-0.006800  63.900000
-0.006000  63.600000
-0.004600  63.500000
-0.003000  63.500000
-0.000800  63.100000
0.000700  63.400000
0.000700  63.000000
0.001500  63.100000
0.001500  62.700000
-0.000800  63.000000
0.000000  62.500000
-0.000800  62.500000
-0.000800  62.400000
-0.000800  62.100000
-0.003000  61.900000
-0.003000  61.800000
-0.001500  61.600000
0.000700  61.100000
0.000000  61.500000
-0.001500  60.700000
-0.003000  61.100000
-0.003000  60.700000
-0.000800  60.300000
-0.000800  60.400000
-0.000800  59.700000
-0.000800  59.900000
-0.000800  59.300000
-0.001500  59.300000
-0.001500  59.100000
-0.000800  58.800000
-0.001500  58.500000
-0.000800  58.400000
-0.000800  58.200000
-0.004600  57.900000
-0.004600  58.000000
-0.003800  57.400000
-0.005300  57.700000
-0.003800  57.200000
-0.003800  57.100000
-0.002300  56.800000
0.000700  56.700000
0.001500  56.700000
0.002200  56.000000
0.003700  56.300000
0.003000  55.800000
0.005200  55.500000
0.008200  55.300000
0.006700  55.200000
0.004500  54.900000
0.000700  54.800000
0.000700  54.700000
0.000700  54.400000
-0.000800  54.300000
0.000700  53.600000
0.002200  54.000000
0.001500  53.300000
0.000000  53.300000
0.000700  52.800000
0.000700  52.800000
0.000000  52.600000
-0.000800  52.200000
0.000700  52.100000
0.002200  51.900000
0.004500  51.700000
0.003700  51.500000
0.001500  51.500000
0.002200  50.900000
0.001500  51.000000
0.001500  50.700000
0.000700  50.500000
0.001500  50.500000
0.000700  49.900000
0.000000  50.100000
0.000000  49.500000
0.000000  49.800000
-0.001500  49.200000
-0.000800  49.100000
0.003000  48.900000
0.001500  48.700000
0.000700  48.500000
0.001500  48.500000
0.004500  48.100000
0.001500  47.800000
0.000700  47.900000
0.001500  47.500000
0.002200  47.500000
0.002200  47.100000
0.000700  47.100000
0.000000  47.100000
-0.000800  46.600000
-0.001500  46.700000
-0.000800  46.200000
0.000700  46.300000
0.002200  46.000000
0.003700  45.800000
0.003000  45.600000
0.003000  45.600000
0.001500  45.000000
0.001500  45.200000
0.004500  44.600000
0.000000  44.800000
0.000000  44.300000
0.002200  44.200000
-0.001500  44.200000
-0.000800  43.800000
-0.001500  43.900000
-0.003000  43.200000
-0.002300  43.200000
-0.003000  43.100000
-0.003000  42.700000
-0.000800  42.500000
0.002200  42.300000
0.000700  42.000000
-0.000800  41.600000
0.000000  41.600000
-0.000800  41.000000
-0.002300  41.300000
-0.002300  40.600000
-0.000800  40.600000
-0.000800  40.100000
0.000700  40.100000
0.003000  39.800000
0.003700  39.500000
0.004500  39.500000
0.004500  39.000000
0.001500  38.800000
0.001500  38.500000
0.002200  38.200000
0.000000  37.800000
0.000700  37.900000
0.000700  37.200000
0.000000  37.300000
0.000700  36.800000
0.002200  36.400000
-0.001500  36.500000
-0.002300  36.000000
0.000700  36.000000
0.000700  35.400000
-0.000800  35.300000
0.000700  34.700000
0.002200  34.600000
0.001500  34.300000
0.001500  34.000000
-0.001500  33.700000
-0.003800  33.300000
-0.002300  33.500000
-0.000800  32.600000
-0.000800  32.800000
-0.000800  32.200000
0.000700  31.900000
0.000700  31.700000
0.000700  31.200000
0.002200  31.200000
0.004500  30.500000
0.003000  30.600000
0.000000  29.800000
0.001500  29.800000
0.000700  29.600000
0.000700  29.200000
-0.000800  28.800000
-0.002300  28.400000
-0.001500  28.200000
-0.001500  27.700000
-0.001500  27.500000
-0.002300  27.000000
-0.003000  27.000000
-0.003000  26.200000
-0.003000  26.200000
-0.000800  25.700000
0.000000  25.400000
0.000700  25.200000
0.001500  24.700000
0.003000  24.400000
0.002200  24.100000
0.002200  23.800000
0.001500  23.400000
-0.001500  23.200000
-0.004600  22.600000
-0.004600  22.500000
-0.003000  22.000000
-0.000800  21.700000
0.003000  21.600000
0.002200  21.100000
0.000700  21.200000
-0.001500  20.400000
-0.000800  20.600000
0.001500  19.900000
0.000700  19.900000
-0.000800  19.500000
-0.001500  19.300000
-0.002300  19.000000
0.000000  18.900000
-0.000800  18.400000
-0.000800  18.300000
0.000700  18.000000
-0.001500  17.600000
0.000000  17.600000
0.000700  16.900000
0.000700  17.100000
0.003700  16.600000
0.003000  16.500000
0.003000  16.400000
0.001500  15.700000
-0.002300  16.000000
-0.003000  15.400000
-0.005300  15.200000
-0.007500  14.900000
-0.006000  14.800000
-0.001500  14.400000
0.000700  14.600000
-0.000800  14.000000
0.000700  13.900000
0.002200  13.700000
0.002200  13.300000
0.003700  13.200000
0.002200  12.900000
-0.000800  12.800000
-0.003000  12.500000
-0.002300  12.500000
0.000000  12.100000
-0.000800  11.700000
-0.001500  11.700000
-0.000800  11.300000
-0.000800  11.100000
-0.003800  10.900000
-0.003800  11.000000
-0.000800  10.500000
0.000700  10.800000
-0.000800  9.900000
0.000700  10.000000
-0.000800  9.600000
-0.000800  9.600000
0.004500  9.400000
0.003000  9.200000
0.001500  9.300000
0.001500  8.800000
0.004500  8.700000
0.008200  8.500000
0.008200  8.300000
0.008200  8.000000
0.004500  8.100000
0.000000  8.000000
-0.003000  7.700000
-0.006800  7.700000
-0.007500  7.200000
-0.007500  7.500000
-0.006800  6.800000
-0.004600  7.200000
-0.003800  6.900000
-0.003000  6.700000
-0.006000  6.700000
-0.009800  6.500000
-0.008300  6.500000
-0.003000  6.500000
0.003700  6.300000
0.008200  6.100000
0.008200  6.700000
0.003000  6.300000
-0.003800  6.300000
-0.007500  6.200000
-0.012000  6.200000
-0.012800  6.500000
-0.011300  6.200000
-0.006800  6.600000
-0.004600  6.100000
0.000000  6.500000
0.000700  6.300000
-0.003000  6.200000
-0.007500  6.300000
-0.006000  6.400000
-0.002300  6.400000
-0.000800  6.200000
0.001500  6.500000
0.003000  6.100000
0.003000  6.400000
0.006000  5.900000
0.007500  6.300000
0.005200  6.200000
0.000700  5.900000
0.000700  6.200000
0.000000  5.800000
0.001500  6.100000
0.004500  5.600000
0.005200  5.800000
0.004500  5.800000
0.004500  5.900000
0.005200  5.900000
0.005200  6.000000
0.006700  5.900000
0.005200  5.900000
0.000700  6.100000
-0.001500  5.800000
0.000000  6.300000
0.003000  5.800000
-0.004600  6.200000
-0.012000  6.100000
-0.012800  5.900000
-0.009100  6.100000
-0.000800  6.000000
0.009000  6.200000
0.015700  6.200000
0.021000  5.900000
0.027700  6.000000
0.026200  6.300000
0.015700  6.100000
0.008200  6.100000
0.010500  6.300000
0.008200  6.200000
0.003000  6.500000
0.001500  6.200000
-0.003000  6.600000
-0.008300  6.300000
-0.012000  6.500000
-0.010500  6.300000
-0.008300  6.400000
-0.006800  6.500000
-0.006800  6.500000
-0.004600  6.500000
-0.003800  6.600000
-0.005300  6.700000
-0.003000  6.700000
0.000700  7.000000
0.004500  6.700000
0.005200  6.900000
0.001500  6.800000
0.000700  6.900000
-0.002300  7.100000
-0.003000  6.800000
-0.000800  7.300000
0.000700  7.000000
0.000700  7.600000
-0.003800  7.300000
-0.006800  7.500000
-0.005300  7.600000
-0.003000  7.700000
0.001500  7.600000
0.003000  8.100000
0.001500  7.800000
0.002200  8.000000
0.001500  8.200000
-0.001500  8.100000
-0.002300  8.400000
0.001500  8.300000
0.004500  8.500000
-0.001500  8.600000
-0.005300  8.600000
-0.000800  9.000000
0.000700  8.900000
-0.000800  9.000000
-0.002300  9.300000
-0.003000  9.200000
0.000700  9.000000
0.002200  9.400000
0.004500  9.200000
0.004500  9.700000
0.001500  9.300000
-0.000800  9.600000
-0.005300  9.600000
-0.012800  9.600000
-0.013500  9.900000
-0.005300  9.700000
-0.002300  9.700000
-0.000800  9.700000
-0.001500  9.600000
-0.002300  9.500000
0.001500  9.400000
0.000700  9.400000
-0.002300  9.000000
0.000700  9.200000
0.006700  8.500000
0.012700  8.800000
0.005200  8.200000
-0.012000  8.200000
-0.018100  7.900000
-0.017300  7.900000
-0.014300  7.800000
-0.015800  7.600000
-0.024800  7.700000
-0.014300  7.300000
0.000700  7.400000
0.015000  7.300000
0.029200  7.400000
0.027000  7.300000
0.023200  7.600000
0.013500  7.600000
0.010500  7.600000
0.012000  7.800000
0.005200  7.600000
-0.002300  7.900000
-0.010500  7.500000
-0.012000  7.900000
-0.012800  7.700000
-0.009100  7.900000
-0.008300  8.000000
-0.012000  7.800000
-0.012000  8.100000
-0.015800  8.200000
-0.012800  8.300000
-0.006800  8.500000
-0.000800  8.500000
0.004500  8.500000
0.007500  8.900000
0.004500  9.000000
0.000000  8.800000
-0.000800  9.200000
-0.001500  9.000000
0.004500  9.600000
0.006000  9.300000
0.004500  9.700000
0.005200  9.700000
0.002200  9.900000
-0.000800  9.800000
-0.000800  10.000000
-0.002300  10.000000
-0.005300  10.100000
-0.009100  10.300000
-0.005300  10.100000
0.000000  10.500000
0.005200  10.300000
0.009000  10.600000
0.009000  10.700000
0.006700  10.200000
0.003000  11.200000
0.003000  11.200000
0.000700  11.700000
0.000700  11.200000
0.003000  12.100000
-0.002300  12.200000
-0.003800  12.600000
-0.003800  12.900000
-0.002300  13.400000
-0.002300  13.800000
-0.005300  13.900000
-0.000800  14.500000
0.007500  14.400000
0.006700  15.200000
0.001500  15.000000
0.005200  15.600000
0.009000  15.700000
0.009000  15.900000
0.007500  16.200000
0.004500  16.300000
0.003000  16.700000
0.003000  16.800000
0.003700  17.000000
0.006000  17.100000
0.006700  17.200000
0.003000  17.100000
0.000700  17.500000
0.001500  17.300000
0.005200  17.500000
0.006000  17.600000
0.004500  17.500000
0.000700  17.800000
-0.001500  17.600000
-0.001500  17.900000
0.000700  17.500000
0.001500  17.700000
-0.001500  17.500000
-0.001500  17.400000
-0.001500  17.200000
-0.003800  17.100000
0.002200  17.000000
0.006700  16.900000
0.002200  16.800000
-0.003000  16.600000
-0.009100  16.500000
-0.009100  16.100000
-0.005300  16.000000
0.001500  16.000000
0.003000  15.900000
-0.000800  15.700000
-0.004600  15.400000
-0.003800  15.700000
-0.001500  15.100000
-0.004600  15.000000
-0.006000  14.900000
-0.006800  14.800000
-0.007500  14.700000
-0.005300  14.800000
-0.001500  14.400000
0.000700  14.600000
-0.000800  14.000000
-0.000800  14.000000
-0.001500  14.100000
0.000700  13.800000
0.001500  13.700000
-0.000800  13.300000
0.001500  13.600000
0.001500  13.000000
-0.001500  12.800000
-0.005300  12.500000
-0.010500  12.100000
-0.009100  12.100000
-0.009100  11.700000
-0.009100  11.700000
-0.008300  11.300000
-0.008300  11.500000
-0.003000  10.800000
-0.005300  11.300000
-0.006800  10.800000
0.001500  10.900000
0.012700  10.700000
0.020200  10.400000
0.021000  10.600000
0.014200  10.100000
0.006000  10.200000
0.005200  10.200000
0.002200  10.200000
0.001500  10.000000
0.002200  10.300000
-0.001500  10.000000
-0.002300  10.200000
-0.005300  10.100000
-0.004600  9.900000
-0.004600  10.200000
-0.006000  9.900000
-0.010500  10.100000
-0.024000  9.900000
-0.025600  10.300000
-0.012800  10.000000
-0.004600  10.200000
0.003000  10.400000
0.012000  10.300000
0.016500  10.300000
0.021700  10.500000
0.016500  10.600000
0.014200  10.300000
0.012700  10.900000
0.007500  10.500000
0.003700  11.000000
0.000700  10.800000
0.002200  11.000000
-0.000800  11.100000
-0.003800  11.100000
-0.000800  11.700000
0.000000  11.400000
0.000000  11.900000
0.000700  11.700000
-0.001500  11.900000
0.000700  12.200000
0.001500  12.300000
0.000000  12.200000
0.000700  12.300000
0.001500  12.900000
0.003000  12.900000
0.000700  13.200000
0.000700  12.800000
0.001500  13.200000
0.000700  12.800000
0.000700  12.900000
0.000000  13.100000
-0.000800  12.900000
-0.001500  13.100000
-0.000800  12.700000
-0.001500  12.600000
-0.001500  12.600000
-0.001500  12.800000
-0.003000  12.700000
-0.003000  13.000000
-0.000800  13.000000
0.000700  13.100000
-0.001500  13.400000
-0.001500  13.000000
-0.001500  13.400000
-0.003800  13.000000
-0.002300  13.400000
-0.001500  13.000000
-0.002300  13.400000
-0.001500  13.400000
-0.001500  13.200000
-0.001500  13.400000
0.000000  13.500000
0.002200  13.400000
0.000700  13.400000
-0.000800  13.700000
0.000700  13.400000
0.002200  13.800000
-0.000800  13.600000
-0.005300  13.700000
-0.005300  14.000000
-0.005300  13.600000
-0.004600  14.000000
-0.002300  13.800000
0.000700  14.200000
0.000000  13.800000
0.000700  14.000000
0.003000  13.900000
0.001500  14.000000
0.000000  14.000000
-0.001500  14.200000
-0.004600  13.800000
-0.006800  14.000000
-0.006000  14.000000
-0.003000  13.700000
0.001500  14.000000
0.003700  13.600000
0.005200  13.900000
0.001500  13.900000
-0.004600  13.600000
-0.003800  13.900000
-0.017300  13.500000
-0.038300  13.700000
-0.029300  13.500000
-0.006800  13.600000
0.009700  13.400000
0.021700  13.600000
0.031500  13.100000
0.040500  13.600000
0.038200  13.100000
0.036700  13.400000
0.033000  13.000000
0.017200  13.000000
0.003000  13.000000
-0.008300  12.800000
-0.012000  12.800000
-0.010500  12.700000
-0.009800  12.600000
-0.013500  12.700000
-0.012800  12.500000
-0.006800  12.300000
-0.006000  12.600000
-0.004600  12.300000
-0.002300  12.100000
-0.001500  12.400000
-0.004600  12.100000
-0.005300  12.300000
-0.003000  11.800000
-0.003800  12.200000
-0.003800  11.800000
-0.001500  11.800000
-0.003800  11.900000
-0.003000  11.600000
-0.003800  11.700000
-0.005300  11.700000
-0.003000  11.700000
-0.003000  11.800000
-0.002300  11.400000
-0.003800  11.200000
-0.005300  11.400000
-0.002300  11.200000
-0.004600  11.200000
-0.003800  11.300000
-0.003000  10.700000
-0.005300  11.100000
-0.001500  10.600000
0.003700  11.000000
0.006700  10.600000
0.008200  10.800000
0.007500  10.800000
0.008200  10.800000
0.009000  10.600000
0.004500  10.700000
0.002200  10.800000
0.002200  10.500000
0.000700  10.800000
0.001500  10.500000
-0.000800  10.700000
-0.003000  10.600000
-0.002300  10.500000
-0.001500  10.700000
-0.000800  10.400000
0.000000  10.700000
0.000700  10.200000
-0.000800  10.600000
0.000700  10.300000
0.000000  10.300000
-0.000800  10.400000
-0.000800  10.300000
-0.000800  10.300000
0.000700  10.200000
0.003000  10.500000
0.003000  10.100000
0.003000  10.400000
0.002200  9.900000
0.003000  10.400000
0.003000  10.100000
0.005200  10.200000
0.006000  10.200000
0.003000  10.000000
0.000700  10.400000
-0.007500  9.900000
-0.012000  10.100000
-0.010500  10.100000
-0.006800  10.200000
0.000000  10.100000
0.000700  10.200000
-0.003000  10.200000
-0.000800  9.900000
0.000000  10.200000
0.000700  9.900000
0.003000  10.200000
0.003000  9.600000
0.002200  10.200000
0.002200  9.900000
0.001500  9.900000
0.000700  10.100000
0.001500  9.800000
0.002200  9.900000
0.001500  10.000000
-0.001500  9.900000
-0.003000  10.000000
-0.003000  10.200000
-0.002300  9.800000
-0.003800  10.000000
-0.002300  9.800000
-0.000800  9.600000
-0.000800  10.000000
0.000700  9.600000
0.001500  10.000000
0.002200  9.600000
0.001500  10.200000
0.001500  9.800000
0.000700  9.800000
0.000000  9.900000
-0.001500  9.800000
-0.000800  9.900000
-0.000800  10.000000
-0.000800  10.000000
0.000700  10.100000
0.001500  10.200000
0.001500  9.900000
0.001500  10.100000
0.000000  10.200000
-0.001500  10.000000
-0.000800  10.200000
-0.000800  9.900000
-0.000800  10.200000
-0.000800  9.900000
-0.000800  10.100000
0.000700  9.900000
0.001500  9.900000
0.002200  9.900000
0.000000  10.000000
-0.001500  9.700000
-0.000800  9.900000
-0.000800  9.700000
-0.001500  9.700000
-0.002300  9.900000
-0.002300  9.600000
-0.000800  9.800000
0.002200  9.700000
0.000700  9.700000
0.000000  9.800000
0.002200  9.400000
0.003000  9.800000
0.002200  9.800000
0.001500  9.500000
0.000700  9.400000
-0.000800  9.700000
-0.001500  9.100000
-0.001500  9.600000
-0.000800  9.400000
0.000700  9.400000
0.000700  9.500000
-0.000800  9.200000
-0.000800  9.400000
0.000000  9.200000
0.000700  9.400000
0.001500  9.400000
0.000700  9.100000
-0.001500  9.400000
-0.003800  9.200000
-0.004600  9.100000
-0.003000  9.100000
-0.004600  9.200000
-0.004600  8.800000
-0.003800  9.200000
-0.003000  8.800000
-0.001500  9.200000
-0.001500  8.800000
-0.000800  9.000000
0.001500  8.800000
0.003000  8.600000
0.000700  8.900000
-0.000800  8.500000
-0.000800  8.800000
-0.001500  8.500000
0.000000  8.500000
0.000000  8.500000
0.001500  8.400000
0.001500  8.200000
-0.000800  8.200000
0.000700  8.200000
-0.001500  7.900000
-0.001500  8.300000
0.000700  7.800000
0.001500  8.200000
0.003000  7.700000
0.000700  8.100000
-0.000800  7.800000
0.000700  7.700000
-0.000800  7.900000
-0.003000  7.600000
-0.001500  7.600000
0.000700  7.500000
0.000000  7.400000
0.000700  7.100000
0.001500  7.400000
0.002200  6.900000
0.003000  7.300000
0.003000  7.000000
0.004500  6.900000
0.003700  7.000000
0.004500  6.700000
0.003700  7.100000
0.003000  6.600000
0.003000  7.000000
0.000000  6.500000
-0.000800  6.700000
0.000000  6.700000
0.000000  6.500000
0.000000  6.600000
0.000700  6.400000
0.000700  6.600000
-0.001500  6.200000
-0.001500  6.500000
-0.003000  6.100000
-0.003800  6.400000
-0.003000  6.200000
-0.000800  6.200000
0.000700  6.100000
0.000700  6.000000
0.000700  6.300000
0.000000  5.800000
-0.000800  6.000000
0.000700  5.900000
-0.000800  5.900000
-0.001500  5.800000
-0.001500  6.000000
-0.002300  5.700000
-0.000800  5.800000
-0.000800  5.900000
-0.000800  5.600000
-0.001500  5.900000
-0.001500  5.400000
0.000700  5.800000
0.000700  5.300000
0.000700  5.600000
-0.000800  5.500000
-0.001500  5.500000
0.000000  5.400000
-0.000800  5.400000
0.000000  5.300000
-0.000800  5.500000
-0.002300  5.500000
-0.000800  4.800000
-0.001500  5.600000
-0.001500  5.300000
-0.003000  5.200000
-0.000800  5.300000
-0.000800  4.800000
-0.003000  5.300000
-0.000800  4.900000
-0.000800  5.100000
0.000000  4.900000
0.000000  4.900000
0.000700  4.800000
0.001500  4.900000
0.001500  4.900000
0.002200  4.800000
0.002200  4.600000
0.001500  4.800000
-0.000800  4.700000
0.001500  4.500000
0.005200  4.700000
0.003000  4.500000
-0.000800  4.600000
0.000700  4.500000
0.000700  4.200000
0.000700  4.500000
-0.000800  4.100000
0.000000  4.600000
0.000700  4.300000
-0.000800  4.200000
-0.000800  4.300000
-0.001500  4.300000
-0.001500  3.900000
-0.000800  4.500000
-0.001500  4.000000
-0.001500  4.000000
-0.001500  4.100000
-0.000800  3.900000
-0.002300  4.100000
0.000000  4.000000
0.002200  3.900000
0.001500  4.000000
0.003000  3.700000
0.003000  3.900000
0.003700  3.600000
0.002200  3.700000
0.000700  3.700000
0.001500  3.600000
0.001500  3.400000
0.000000  3.900000
-0.000800  3.300000
0.000000  3.700000
0.000000  3.200000
0.000700  3.400000
-0.000800  3.300000
-0.001500  3.200000
0.000000  3.500000
-0.000800  3.000000
-0.003000  3.400000
-0.001500  3.100000
-0.000800  3.200000
-0.001500  3.200000
-0.000800  3.100000
-0.000800  3.000000
-0.001500  3.200000
0.000700  3.100000
0.001500  2.900000
0.000700  3.100000
-0.000800  2.700000
0.000000  3.200000
0.000000  2.700000
-0.000800  3.100000
-0.000800  2.600000
0.000000  2.800000
0.000000  3.000000
-0.000800  2.700000
0.000700  2.900000
0.000000  3.000000
-0.000800  2.800000
-0.000800  2.800000
-0.001500  3.100000
-0.001500  2.800000
0.000000  3.100000
0.000700  3.100000
0.001500  3.000000
0.001500  3.100000
0.001500  2.900000
0.003000  3.400000
0.002200  3.000000
-0.001500  3.300000
-0.003000  3.300000
-0.001500  3.300000
0.000700  3.300000
-0.001500  3.300000
-0.000800  3.600000
0.002200  3.600000
0.002200  3.800000
0.001500  3.300000
-0.000800  3.900000
-0.000800  3.700000
-0.001500  4.000000
-0.001500  3.900000
-0.000800  3.800000
0.000000  4.100000
0.001500  3.800000
0.000700  4.400000
-0.000800  3.900000
-0.000800  4.100000
0.000700  4.100000
0.000700  4.200000
0.003000  4.400000
0.003700  4.600000
0.002200  4.600000
0.001500  4.500000
0.000700  4.900000
0.001500  4.600000
0.003000  5.100000
0.002200  4.700000
0.000700  5.000000
-0.001500  5.000000
0.000000  5.100000
0.003000  5.300000
0.001500  5.000000
0.000700  5.600000
0.001500  5.500000
0.002200  5.400000
0.001500  5.600000
-0.000800  5.800000
-0.002300  5.800000
-0.001500  5.800000
-0.000800  5.900000
-0.001500  5.800000
-0.002300  6.200000
-0.001500  5.700000
-0.001500  6.300000
-0.000800  6.000000
0.000000  6.600000
0.001500  6.200000
0.001500  6.200000
0.000000  6.600000
-0.001500  6.500000
-0.002300  6.500000
-0.004600  6.500000
-0.004600  6.600000
-0.003000  6.600000
-0.003000  6.900000
0.000000  6.700000
-0.000800  6.800000
0.000700  7.000000
0.001500  7.000000
0.000000  7.300000
0.000000  6.900000
-0.000800  7.500000
-0.003000  7.000000
-0.003000  7.600000
-0.001500  7.600000
-0.000800  7.500000
0.002200  7.600000
0.003000  7.600000
0.003700  7.700000
0.003000  7.900000
0.003000  8.100000
0.002200  7.900000
0.000700  8.100000
0.000700  8.000000
0.000000  8.200000
0.000700  8.400000
-0.001500  8.100000
-0.002300  8.600000
-0.000800  8.200000
-0.003000  8.900000
-0.003000  8.700000
-0.001500  8.800000
-0.003000  9.000000
-0.003800  8.900000
-0.000800  8.800000
0.000700  9.300000
0.000700  9.200000
0.001500  9.300000
0.000000  9.500000
-0.001500  9.300000
-0.001500  9.600000
-0.000800  9.600000
-0.001500  9.700000
-0.001500  9.900000
-0.001500  9.800000
-0.001500  10.200000
-0.003800  10.000000
-0.003000  10.200000
-0.001500  10.200000
-0.000800  10.500000
0.000000  10.300000
0.003000  10.700000
0.001500  10.600000
0.002200  10.700000
0.002200  11.000000
0.001500  10.800000
0.002200  11.200000
0.000700  11.100000
-0.000800  11.200000
0.000000  11.400000
0.000700  11.400000
0.000700  11.800000
0.000000  11.700000
-0.000800  12.000000
-0.000800  12.000000
0.000700  12.100000
-0.000800  11.800000
0.000000  12.500000
0.000000  12.200000
-0.001500  12.800000
-0.001500  12.600000
0.000000  12.900000
-0.001500  12.900000
-0.003000  13.000000
-0.002300  13.400000
-0.002300  13.200000
-0.000800  13.400000
-0.000800  13.600000
-0.001500  13.700000
-0.003000  13.900000
-0.003000  14.000000
-0.001500  14.100000
-0.002300  14.200000
0.000700  14.600000
0.000700  14.400000
-0.000800  15.000000
0.000700  14.700000
0.001500  15.300000
0.001500  15.200000
-0.000800  15.400000
-0.000800  15.700000
-0.000800  15.700000
0.000700  16.200000
0.000700  16.100000
0.001500  16.000000
0.002200  16.400000
0.001500  16.600000
0.003000  16.600000
0.001500  16.900000
0.003000  16.900000
0.003000  17.100000
0.000700  17.500000
0.002200  17.300000
0.001500  17.800000
0.000000  17.600000
-0.000800  18.200000
0.000700  18.000000
-0.001500  18.300000
-0.003000  18.500000
-0.002300  18.600000
-0.001500  18.900000
0.000000  19.100000
-0.000800  19.100000
0.002200  19.300000
0.001500  19.800000
0.000000  19.500000
0.000000  19.900000
-0.001500  20.200000
0.000000  20.100000
0.000700  20.600000
0.000000  20.400000
-0.000800  21.000000
-0.000800  20.800000
0.000000  21.400000
-0.000800  21.300000
-0.000800  21.600000
0.000000  21.900000
0.000700  22.000000
0.001500  22.400000
0.002200  22.500000
0.003700  22.800000
0.001500  22.700000
-0.001500  23.300000
-0.001500  23.200000
0.000000  23.900000
0.001500  23.700000
0.001500  24.100000
0.001500  24.400000
0.000700  24.300000
-0.000800  24.900000
-0.000800  24.800000
-0.002300  25.400000
-0.003000  25.300000
-0.003000  25.500000
-0.003800  25.900000
-0.001500  26.100000
-0.002300  26.200000
-0.001500  26.400000
0.000700  26.800000
0.000700  27.000000
0.000700  27.500000
0.000700  27.400000
0.001500  28.100000
0.001500  27.900000
0.001500  28.700000
0.004500  28.500000
0.004500  28.900000
0.003000  29.400000
0.003000  29.500000
0.001500  29.800000
-0.000800  30.100000
-0.000800  30.200000
-0.001500  30.700000
0.000700  31.200000
0.001500  31.200000
-0.000800  31.800000
0.000700  32.100000
0.000700  32.200000
0.002200  32.900000
0.004500  33.100000
0.004500  33.700000
0.004500  33.500000
0.003700  34.500000
0.003700  34.600000
0.001500  35.000000
0.000700  35.300000
0.000700  35.700000
0.000700  36.000000
0.002200  36.300000
0.003700  36.900000
0.004500  37.300000
0.001500  37.800000
-0.000800  38.000000
0.000000  38.500000
0.000700  38.900000
-0.000800  39.100000
-0.001500  39.700000
-0.003000  39.900000
-0.003000  40.600000
-0.003800  40.500000
-0.002300  41.100000
-0.001500  41.600000
-0.001500  41.800000
0.000000  42.100000
-0.000800  42.800000
-0.001500  42.700000
-0.001500  43.500000
-0.000800  43.700000
-0.003000  43.800000
-0.005300  44.300000
-0.002300  44.500000
-0.001500  44.900000
-0.001500  45.100000
-0.000800  45.500000
-0.001500  45.800000
-0.001500  45.900000
-0.001500  46.200000
-0.001500  46.600000
-0.000800  46.700000
-0.002300  46.900000
-0.003000  47.300000
-0.002300  47.200000
-0.001500  47.600000
-0.001500  47.400000
-0.001500  47.700000
-0.001500  47.900000
0.001500  48.000000
0.001500  48.400000
0.001500  48.100000
0.003000  48.600000
0.001500  48.600000
0.000700  48.700000
-0.000800  49.000000
-0.000800  49.100000
-0.000800  49.200000
-0.003000  49.500000
-0.001500  49.500000
-0.000800  49.700000
-0.000800  49.700000
-0.001500  49.600000
-0.000800  50.300000
0.000000  49.900000
0.001500  50.500000
0.000700  50.400000
-0.003000  50.600000
-0.003000  50.800000
-0.004600  50.900000
-0.002300  51.300000
0.000700  51.300000
-0.000800  51.300000
-0.000800  51.400000
0.000700  51.700000
0.002200  51.500000
0.003700  52.100000
0.005200  51.700000
0.006000  52.200000
0.004500  52.100000
0.004500  52.200000
0.003000  52.600000
0.003000  52.200000
0.004500  53.100000
0.002200  52.500000
0.003700  53.100000
0.003700  53.000000
0.001500  53.100000
0.003000  53.400000
0.002200  53.500000
-0.001500  53.600000
-0.002300  53.600000
0.000700  54.200000
-0.000800  54.000000
-0.001500  54.600000
-0.001500  54.300000
-0.004600  55.000000
-0.004600  54.800000
-0.004600  55.000000
-0.003000  55.400000
-0.003000  55.400000
-0.003800  55.800000
-0.004600  55.800000
-0.004600  56.200000
-0.004600  56.200000
-0.006800  56.400000
-0.006000  56.600000
-0.006800  56.900000
-0.005300  56.900000
-0.005300  57.100000
-0.005300  57.600000
-0.005300  57.200000
-0.006800  57.900000
-0.004600  57.700000
-0.005300  58.200000
-0.004600  58.100000
-0.002300  58.500000
-0.000800  58.600000
-0.000800  58.700000
0.000700  58.900000
0.003000  59.100000
0.003000  59.400000
0.001500  59.400000
0.000000  59.900000
0.000700  59.700000
-0.000800  60.300000
-0.001500  60.200000
-0.003800  60.300000
-0.006000  60.700000
-0.005300  60.600000
-0.006000  61.200000
-0.005300  61.100000
-0.003000  61.600000
-0.003000  61.500000
-0.001500  61.900000
-0.000800  62.100000
0.000700  62.000000
0.003000  62.200000
0.003000  62.500000
0.003700  62.400000
0.003700  62.400000
0.003000  62.700000
0.004500  62.700000
0.003000  62.900000
0.001500  63.000000
0.002200  63.100000
0.003700  63.400000
0.004500  63.100000
0.005200  63.800000
0.004500  63.500000
0.001500  63.800000
0.000700  64.000000
0.001500  64.300000
0.001500  64.300000
0.001500  64.800000
0.001500  64.500000
0.003000  64.900000
0.004500  64.900000
0.005200  65.300000
0.005200  65.400000
0.003700  65.400000
0.003000  65.800000
0.003700  65.800000
0.003700  66.000000
0.003000  66.200000
0.002200  66.100000
0.002200  66.400000
0.004500  66.500000
0.004500  66.500000
0.000700  66.700000
-0.000800  66.900000
0.000000  66.600000
-0.000800  67.200000
-0.001500  66.900000
-0.001500  67.300000
-0.004600  67.000000
-0.005300  67.300000
-0.002300  67.400000
-0.003000  67.300000
-0.001500  67.700000
0.000700  67.300000
0.002200  67.500000
0.003000  67.600000
0.004500  67.500000
0.005200  67.800000
0.005200  67.600000
0.005200  67.400000
0.003700  67.600000
0.006000  67.500000
0.005200  67.200000
0.003000  67.500000
-0.000800  67.100000
-0.000800  67.600000
-0.001500  67.000000
-0.004600  67.300000
-0.003000  66.800000
-0.003000  67.000000
-0.002300  67.000000
-0.000800  66.800000
-0.001500  66.800000
-0.003000  66.700000
-0.004600  66.600000
-0.004600  66.300000
-0.005300  66.500000
-0.005300  66.000000
-0.004600  66.200000
-0.006800  65.800000
-0.006800  65.700000
-0.005300  65.700000
-0.004600  65.200000
-0.004600  65.600000
-0.003000  64.800000
-0.001500  65.200000
-0.000800  64.700000
0.000700  64.600000
0.000000  64.500000
0.000000  64.300000
0.000700  64.200000
0.000000  63.900000
-0.000800  63.900000
0.000000  63.600000
0.001500  63.600000
0.000700  63.000000
0.000000  63.300000
0.003000  62.500000
0.001500  62.600000
0.000700  62.300000
0.001500  62.100000
0.000700  62.100000
0.003000  61.600000
0.004500  61.600000
0.004500  61.300000
0.003000  61.200000
0.000700  60.800000
0.002200  60.700000
0.001500  60.300000
0.001500  60.100000
0.000700  60.100000
0.000000  59.800000
0.000700  59.700000
0.000000  58.900000
-0.000800  59.100000
-0.000800  58.500000
0.000000  58.500000
-0.000800  58.000000
0.000000  57.800000
-0.000800  57.600000
-0.001500  57.400000
-0.003000  56.800000
-0.003000  57.000000
-0.003000  56.400000
-0.003000  56.100000
-0.002300  56.100000
-0.001500  55.600000
-0.000800  55.600000
-0.000800  55.300000
-0.001500  54.900000
-0.000800  54.900000
-0.001500  54.400000
-0.001500  54.500000
-0.000800  53.800000
-0.000800  53.800000
-0.000800  53.600000
0.000700  53.200000
0.001500  52.900000
0.000700  52.800000
0.000700  52.400000
0.001500  52.300000
0.001500  52.100000
0.002200  51.900000
0.002200  51.900000
0.000700  51.500000
0.002200  51.500000
0.001500  51.100000
0.001500  50.800000
0.000700  50.800000
0.000700  50.400000
0.001500  50.700000
0.000700  50.400000
0.000700  50.100000
0.000000  50.000000
0.001500  49.900000
0.000700  49.500000
-0.002300  49.600000
-0.003000  49.000000
-0.003000  49.400000
-0.005300  48.900000
-0.004600  48.800000
-0.003000  48.900000
-0.005300  48.400000
-0.002300  48.400000
0.002200  48.100000
0.003700  48.100000
0.004500  48.000000
0.003000  47.800000
0.000700  47.400000
0.002200  47.300000
0.000000  47.200000
0.000700  46.800000
0.002200  47.000000
0.000700  46.400000
0.001500  46.500000
0.000700  45.900000
0.001500  46.100000
0.002200  45.600000
0.001500  45.400000
0.002200  45.400000
-0.000800  45.000000
-0.000800  44.800000
-0.000800  44.600000
-0.001500  44.300000
-0.000800  44.000000
-0.000800  43.800000
-0.000800  43.500000
0.000000  43.500000
0.000000  43.000000
-0.000800  42.900000
0.002200  42.700000
0.004500  42.000000
0.002200  42.300000
0.000700  41.600000
0.000700  41.800000
0.000700  41.200000
-0.000800  41.000000
0.000000  40.900000
0.000700  40.300000
0.001500  40.000000
0.002200  39.900000
0.001500  39.600000
0.003000  39.100000
0.003000  39.300000
0.000000  38.600000
-0.000800  38.600000
-0.000800  38.200000
-0.000800  38.100000
-0.000800  37.700000
0.000700  37.300000
0.001500  37.300000
0.001500  36.700000
0.000700  36.900000
0.000700  36.200000
-0.000800  36.000000
-0.001500  35.900000
-0.003000  35.500000
-0.004600  35.200000
-0.001500  34.800000
0.003000  34.600000
0.003000  34.200000
0.000000  34.000000
-0.000800  33.300000
0.000000  33.500000
0.000700  32.600000
-0.000800  32.800000
0.000700  32.300000
0.001500  31.900000
0.003000  31.700000
0.004500  31.100000
0.003000  31.100000
0.001500  30.700000
0.001500  30.200000
0.000700  29.900000
0.000700  29.700000
0.001500  29.300000
-0.000800  28.900000
-0.004600  28.800000
-0.005300  28.200000
-0.006000  28.100000
-0.002300  27.500000
0.000700  27.700000
0.000000  27.000000
0.000700  26.800000
-0.000800  26.400000
0.000000  26.000000
0.001500  25.700000
0.005200  25.500000
0.009000  25.200000
0.006700  24.800000
0.006000  24.500000
0.002200  24.000000
-0.001500  24.000000
0.000000  23.500000
-0.003000  23.300000
-0.004600  23.100000
-0.004600  22.500000
-0.003800  22.500000
-0.003800  22.000000
-0.001500  22.100000
-0.000800  21.300000
-0.000800  21.500000
0.003000  21.100000
0.004500  20.800000
0.003000  20.400000
-0.000800  20.300000
-0.005300  19.800000
-0.008300  19.900000
-0.014300  19.600000
-0.014300  19.200000
-0.010500  19.200000
-0.008300  18.800000
-0.004600  18.700000
0.003000  18.400000
0.007500  18.100000
0.008200  18.000000
0.008200  17.500000
0.011200  17.700000
0.009000  17.100000
0.004500  17.000000
0.009000  16.900000
0.012000  16.700000
0.007500  16.300000
-0.000800  16.600000
-0.001500  16.000000
-0.001500  16.000000
-0.003000  15.800000
-0.004600  15.700000
-0.005300  15.500000
-0.005300  15.000000
-0.006800  15.200000
-0.004600  14.800000
-0.006000  14.700000
-0.008300  14.600000
-0.006800  14.300000
-0.007500  14.200000
-0.008300  14.000000
-0.006800  14.000000
-0.006800  13.700000
-0.006800  13.700000
-0.002300  13.200000
0.000700  13.700000
0.000700  13.100000
0.000700  13.200000
0.000700  13.100000
0.005200  12.800000
0.009700  12.800000
0.009000  12.600000
0.012000  12.600000
0.011200  12.400000
0.005200  12.200000
0.003000  12.200000
-0.000800  12.100000
-0.003800  11.800000
-0.006800  11.700000
-0.008300  11.400000
-0.003000  11.200000
0.003000  11.200000
0.000700  10.800000
0.000000  11.200000
-0.000800  10.600000
-0.003000  11.000000
-0.002300  10.600000
-0.001500  10.500000
-0.001500  10.500000
-0.003800  10.000000
-0.005300  10.100000
-0.003000  9.900000
0.000700  9.900000
0.001500  9.800000
-0.000800  10.000000
-0.001500  9.600000
-0.001500  9.700000
0.004500  9.800000
0.004500  9.300000
-0.005300  9.900000
-0.009100  9.300000
-0.003800  9.700000
0.005200  9.000000
0.011200  9.400000
0.014200  9.100000
0.012700  9.000000
0.009700  9.100000
0.004500  9.000000
0.002200  9.000000
0.000000  8.900000
-0.004600  9.000000
-0.000800  8.700000
0.006000  9.000000
0.005200  8.500000
0.003000  8.700000
0.002200  8.500000
0.003000  8.500000
0.001500  8.600000
-0.001500  8.100000
0.000700  8.400000
0.006000  8.100000
0.006700  8.400000
0.006000  8.200000
0.003000  8.100000
-0.001500  8.100000
-0.004600  8.200000
-0.006000  8.100000
-0.005300  7.800000
-0.000800  8.200000
0.003000  7.600000
0.005200  8.100000
0.001500  7.600000
-0.004600  8.000000
-0.007500  7.600000
-0.003000  7.600000
0.001500  7.800000
0.005200  7.600000
0.007500  7.900000
0.000700  7.800000
0.000700  7.800000
0.000700  7.600000
0.000700  7.600000
0.002200  7.600000
0.004500  7.700000
0.005200  7.800000
0.001500  7.900000
0.000000  8.100000
-0.003000  7.900000
-0.004600  8.400000
-0.008300  7.900000
-0.012800  8.500000
-0.012000  8.300000
-0.009100  8.500000
-0.005300  8.600000
-0.004600  8.600000
-0.000800  8.500000
0.000700  8.900000
-0.000800  8.900000
-0.003000  8.900000
-0.009100  9.200000
-0.016500  9.000000
-0.020300  9.200000
-0.019500  9.200000
-0.016500  9.200000
-0.003000  9.600000
0.006000  9.300000
0.012000  9.700000
0.018000  9.300000
0.017200  9.800000
0.018700  9.700000
0.019500  9.700000
0.018700  9.800000
0.020200  9.700000
0.015700  9.700000
0.003000  9.800000
-0.003000  9.900000
-0.003800  9.900000
-0.009800  10.100000
-0.008300  9.800000
-0.008300  10.100000
-0.007500  10.000000
-0.006800  10.100000
-0.005300  10.400000
-0.004600  10.200000
-0.005300  10.800000
-0.004600  10.400000
-0.006800  10.600000
-0.010500  10.700000
-0.012000  10.800000
-0.005300  10.700000
-0.001500  11.100000
0.000700  11.000000
0.000700  11.100000
-0.001500  11.200000
0.000700  10.800000
0.001500  11.300000
0.002200  11.000000
0.003000  11.100000
0.001500  11.200000
0.000700  11.000000
-0.001500  11.100000
-0.003000  10.800000
-0.003800  10.900000
-0.004600  11.000000
-0.002300  11.000000
-0.003000  10.800000
-0.005300  11.100000
-0.009100  10.800000
-0.012000  11.100000
-0.015000  11.000000
-0.014300  11.200000
-0.003800  11.200000
0.005200  11.300000
0.009000  11.400000
0.008200  11.500000
0.003000  11.700000
0.003000  11.700000
0.006700  11.800000
0.004500  12.100000
0.005200  12.300000
0.006700  12.400000
0.006000  12.600000
0.004500  12.600000
-0.001500  12.700000
-0.008300  13.200000
-0.006800  12.900000
-0.003800  13.700000
0.000700  13.400000
0.001500  13.800000
-0.001500  13.800000
0.000000  13.900000
0.003000  14.200000
0.000700  14.000000
-0.000800  14.200000
0.003000  14.500000
0.007500  14.400000
0.008200  14.600000
0.008200  14.800000
0.008200  14.500000
0.003700  14.900000
0.000000  15.000000
-0.001500  15.000000
0.000000  15.200000
-0.001500  15.000000
-0.003000  15.500000
-0.001500  15.100000
0.000700  15.800000
0.001500  15.500000
0.000700  15.800000
0.000700  15.800000
0.002200  15.800000
0.002200  15.800000
0.002200  15.700000
0.003000  16.100000
0.002200  16.200000
-0.000800  16.600000
-0.002300  15.900000
-0.001500  16.400000
-0.002300  16.200000
-0.000800  16.600000
0.000700  16.700000
0.000000  16.600000
0.000700  17.100000
-0.002300  16.900000
0.000700  17.500000
0.005200  17.100000
0.004500  17.100000
0.006700  17.200000
0.009000  17.000000
0.009700  16.900000
0.006700  17.200000
0.004500  17.100000
0.005200  17.200000
0.007500  17.300000
0.005200  17.000000
0.001500  17.500000
-0.000800  17.000000
-0.001500  17.400000
-0.000800  16.900000
-0.003000  17.300000
-0.000800  16.800000
-0.001500  16.800000
0.000000  16.900000
0.001500  16.700000
0.003000  16.800000
0.009700  16.800000
0.005200  16.600000
0.001500  16.300000
0.000700  16.600000
0.003000  16.300000
0.005200  16.400000
0.001500  16.200000
0.000700  16.200000
0.000000  16.300000
-0.001500  16.000000
-0.008300  16.400000
-0.012800  15.700000
-0.009800  16.100000
-0.008300  16.000000
-0.004600  16.000000
-0.003000  16.000000
-0.001500  16.000000
-0.000800  15.500000
-0.002300  16.000000
0.000700  15.700000
0.003700  15.500000
0.008200  15.500000
0.001500  15.200000
-0.006800  15.500000
-0.005300  15.100000
-0.004600  15.400000
-0.003800  15.100000
-0.004600  14.800000
-0.008300  14.900000
-0.012800  14.500000
-0.012800  14.500000
-0.011300  14.500000
-0.009800  14.500000
-0.005300  14.200000
-0.003000  14.500000
-0.003800  13.900000
-0.005300  14.400000
-0.004600  14.100000
-0.005300  14.400000
-0.006800  14.200000
-0.007500  14.000000
-0.006800  14.200000
-0.001500  13.900000
0.001500  14.100000
0.003000  14.000000
0.003000  14.000000
0.006000  14.000000
0.001500  14.200000
0.000700  14.000000
0.002200  14.300000
-0.003000  14.300000
-0.004600  14.100000
-0.013500  14.400000
-0.010500  14.300000
-0.000800  14.800000
0.003000  14.300000
0.010500  15.000000
0.012000  14.700000
0.010500  15.100000
0.008200  15.300000
0.009700  15.300000
0.012000  15.200000
0.010500  15.300000
0.006700  15.400000
-0.002300  15.400000
-0.009100  16.000000
-0.009100  15.700000
-0.003000  16.100000
0.002200  16.000000
0.009700  16.000000
0.015700  16.300000
0.010500  15.800000
0.001500  16.600000
-0.001500  16.200000
0.000000  16.600000
-0.000800  16.300000
0.000700  16.300000
0.000000  16.600000
-0.002300  16.600000
-0.001500  16.300000
-0.003800  16.600000
-0.002300  16.600000
-0.000800  16.300000
-0.003000  16.500000
-0.000800  16.100000
0.001500  16.400000
0.005200  16.100000
0.006700  16.000000
0.007500  16.000000
0.007500  15.800000
0.000700  16.000000
-0.003000  15.700000
-0.000800  15.700000
-0.004600  15.700000
-0.008300  15.700000
-0.009800  15.600000
-0.005300  15.700000
-0.003000  15.800000
-0.001500  15.400000
0.004500  16.000000
0.005200  15.700000
0.003700  16.000000
0.005200  15.600000
0.006000  15.800000
0.007500  15.700000
0.004500  15.400000
0.001500  15.500000
0.001500  15.200000
0.000700  15.600000
0.003000  15.400000
0.003000  15.400000
-0.000800  15.300000
-0.004600  15.600000
-0.004600  15.400000
-0.003000  15.600000
0.001500  15.700000
0.002200  15.300000
0.001500  15.700000
0.000700  15.300000
-0.000800  15.700000
-0.001500  15.400000
0.000000  15.600000
0.000000  15.500000
-0.001500  15.600000
-0.004600  15.600000
-0.006800  15.700000
-0.004600  15.700000
-0.003800  15.800000
-0.002300  15.800000
-0.000800  15.700000
0.000700  15.900000
0.000700  15.700000
-0.000800  15.800000
-0.000800  15.700000
-0.001500  15.700000
-0.003000  15.900000
-0.002300  15.700000
-0.000800  15.800000
-0.000800  15.400000
-0.003000  15.800000
-0.002300  15.700000
-0.000800  15.700000
-0.001500  15.600000
-0.002300  15.800000
-0.003000  15.300000
-0.004600  15.700000
-0.004600  15.300000
-0.004600  15.500000
-0.003000  15.400000
-0.000800  15.300000
0.001500  15.400000
0.006700  15.200000
0.006700  15.300000
0.004500  15.100000
0.004500  15.100000
0.003700  15.100000
0.000700  15.100000
-0.002300  15.100000
-0.004600  15.000000
-0.009800  14.900000
-0.012800  14.800000
-0.010500  15.100000
-0.003800  14.700000
0.003700  15.100000
0.006000  14.700000
0.005200  14.700000
0.007500  14.800000
0.006000  14.500000
0.008200  14.800000
0.012700  14.400000
0.011200  14.700000
0.003000  14.600000
-0.002300  14.500000
-0.003800  14.600000
-0.003000  14.400000
-0.002300  14.300000
-0.003800  14.200000
0.000700  14.300000
0.000700  14.200000
0.000000  14.300000
-0.000800  14.000000
-0.001500  14.400000
0.000000  13.900000
-0.000800  14.100000
0.000700  14.000000
0.001500  14.000000
0.001500  14.000000
0.004500  13.900000
0.003000  14.000000
0.000700  13.900000
-0.001500  14.100000
-0.002300  13.800000
0.000000  14.100000
0.000700  13.700000
0.000700  13.900000
-0.000800  14.000000
-0.000800  13.800000
0.000000  14.100000
0.001500  13.600000
0.002200  14.200000
0.002200  13.800000
0.004500  14.100000
0.001500  13.800000
-0.001500  13.900000
-0.001500  13.900000
-0.002300  14.000000
-0.003000  13.800000
-0.003000  13.700000
-0.001500  14.000000
-0.000800  13.700000
0.000000  14.000000
-0.001500  13.700000
-0.004600  14.000000
-0.005300  13.800000
-0.004600  13.700000
-0.003800  14.000000
0.000700  13.700000
0.004500  14.000000
0.003000  13.600000
0.001500  14.000000
0.000700  14.000000
-0.002300  13.900000
-0.004600  14.000000
-0.002300  13.900000
0.003700  14.200000
0.004500  13.900000
0.004500  14.100000
0.005200  13.900000
0.003000  14.400000
0.005200  14.000000
0.003700  14.100000
-0.000800  14.200000
-0.001500  14.200000
-0.002300  14.300000
-0.000800  14.000000
-0.000800  14.300000
-0.003000  14.300000
-0.006800  14.300000
-0.009100  14.300000
-0.003800  14.400000
-0.002300  14.400000
-0.001500  14.400000
-0.000800  14.500000
0.000700  14.300000
-0.000800  14.800000
0.000000  14.300000
0.000000  14.800000
-0.000800  14.300000
0.000000  14.500000
-0.000800  14.500000
0.001500  14.400000
0.003000  14.600000
0.001500  14.400000
0.002200  14.600000
0.000000  14.600000
-0.000800  14.600000
-0.003000  14.300000
-0.004600  14.600000
-0.001500  14.300000
-0.001500  14.500000
0.000700  14.600000
0.000700  14.300000
-0.000800  14.700000
-0.000800  14.300000
-0.001500  14.700000
-0.003000  14.200000
-0.000800  14.600000
0.000700  14.400000
-0.000800  14.400000
0.000000  14.400000
0.003700  14.300000
0.003000  14.300000
-0.001500  14.500000
-0.004600  14.500000
-0.000800  14.200000
0.003700  14.400000
0.002200  14.300000
-0.002300  14.300000
-0.001500  14.300000
-0.000800  14.100000
0.000700  14.400000
0.004500  14.000000
0.007500  14.500000
0.005200  14.200000
0.001500  14.100000
-0.001500  14.100000
-0.003800  14.200000
-0.001500  14.000000
-0.000800  14.100000
0.000700  14.000000
0.000000  14.000000
-0.000800  14.200000
0.002200  13.900000
0.000700  14.100000
0.000700  13.900000
0.000700  13.900000
0.000000  14.000000
0.001500  13.800000
0.000700  14.000000
0.000000  13.700000
-0.001500  14.000000
-0.002300  13.900000
-0.002300  13.700000
-0.004600  13.600000
-0.003800  14.000000
-0.004600  13.500000
-0.003800  14.000000
0.001500  13.600000
0.002200  13.700000
-0.000800  13.600000
-0.005300  13.600000
-0.007500  13.600000
-0.001500  13.400000
0.000000  13.500000
-0.001500  13.500000
0.000700  13.400000
0.001500  13.200000
0.003000  13.400000
0.001500  13.100000
0.000000  13.200000
0.001500  13.300000
0.000700  13.000000
0.002200  13.200000
0.002200  12.900000
0.003000  13.200000
0.003700  12.800000
0.001500  13.100000
0.000700  13.000000
0.000000  12.800000
-0.001500  12.800000
-0.001500  12.600000
0.000000  12.700000
-0.001500  12.800000
-0.001500  12.700000
-0.000800  12.400000
-0.000800  12.700000
-0.000800  12.300000
-0.000800  12.600000
0.000000  12.200000
-0.000800  12.500000
-0.000800  12.400000
0.000700  12.100000
0.001500  12.300000
0.001500  12.200000
0.000700  12.500000
-0.001500  11.900000
-0.003000  12.200000
-0.001500  12.200000
-0.000800  11.900000
0.000700  12.000000
0.000700  12.000000
0.000700  11.900000
0.001500  11.800000
0.001500  12.000000
0.000700  11.500000
0.000700  11.900000
-0.000800  11.500000
-0.000800  11.700000
0.000700  11.400000
0.001500  11.600000
0.000700  11.400000
-0.003000  11.400000
-0.004600  11.500000
-0.003800  11.300000
-0.001500  11.300000
0.001500  11.200000
0.003700  11.200000
0.006700  11.000000
0.006700  11.300000
0.003700  10.900000
0.001500  11.000000
0.004500  10.900000
0.005200  10.800000
0.007500  11.000000
0.004500  10.600000
-0.000800  10.800000
0.000700  10.300000
0.000700  10.800000
-0.000800  10.500000
-0.001500  10.500000
-0.002300  10.400000
-0.003000  10.300000
-0.005300  10.200000
-0.005300  10.300000
-0.003000  10.100000
-0.005300  10.000000
-0.006800  10.100000
-0.003800  9.700000
-0.003000  10.000000
-0.003000  9.600000
-0.003000  9.700000
-0.001500  9.700000
-0.000800  9.600000
-0.000800  9.600000
0.000000  9.100000
0.001500  9.400000
0.006000  9.400000
0.009000  9.400000
0.010500  9.000000
0.010500  9.200000
0.006700  8.700000
0.003000  9.100000
0.001500  8.500000
-0.001500  8.800000
-0.006800  8.700000
-0.004600  8.500000
-0.001500  8.700000
-0.000800  8.300000
0.000700  8.400000
-0.003000  8.100000
-0.003800  7.900000
-0.003000  8.000000
-0.003800  7.900000
-0.004600  7.700000
-0.006000  7.900000
-0.005300  7.800000
-0.003800  7.600000
-0.000800  7.800000
-0.003000  7.300000
-0.003800  7.600000
-0.004600  7.000000
-0.003800  7.300000
-0.003000  7.000000
-0.004600  7.000000
-0.001500  7.200000
0.003000  7.000000
0.006700  6.900000
0.003000  6.700000
0.000700  6.800000
0.003000  6.700000
0.003000  6.800000
0.004500  6.500000
0.005200  6.400000
0.003700  6.400000
0.003000  6.300000
0.000000  6.500000
-0.001500  6.000000
-0.002300  6.400000
-0.002300  5.900000
0.001500  6.300000
0.001500  5.900000
0.000700  5.900000
0.003000  5.800000
0.003700  5.800000
0.003000  5.600000
0.002200  5.600000
0.001500  5.800000
0.000700  5.200000
0.000700  5.600000
0.000700  5.200000
0.000700  5.400000
0.000000  5.100000
-0.000800  5.200000
0.000700  5.300000
0.001500  5.000000
0.000700  5.300000
0.000000  4.800000
0.000700  5.200000
-0.000800  4.900000
-0.000800  4.800000
-0.001500  4.900000
-0.002300  4.800000
-0.000800  4.800000
0.000000  4.500000
-0.001500  4.800000
-0.003800  4.500000
-0.004600  4.800000
-0.005300  4.400000
-0.004600  4.800000
-0.005300  4.300000
-0.004600  4.500000
0.000700  4.300000
0.001500  4.300000
0.000000  4.600000
0.001500  4.300000
0.000700  4.300000
0.000700  4.200000
0.003000  4.300000
0.003000  4.100000
0.005200  4.300000
0.004500  4.100000
0.001500  4.100000
0.000000  4.300000
-0.000800  3.900000
0.000000  4.500000
0.001500  3.800000
0.000700  4.200000
0.000700  4.000000
0.002200  4.000000
0.002200  4.000000
0.000700  4.200000
-0.000800  4.100000
0.000700  3.900000
-0.000800  3.900000
-0.000800  3.900000
0.000700  4.100000
0.000000  3.900000
-0.001500  3.900000
-0.001500  3.900000
-0.000800  3.900000
-0.000800  4.100000
-0.000800  3.600000
-0.000800  4.100000
0.002200  3.700000
0.000700  4.000000
0.000700  3.800000
0.000700  3.900000
-0.002300  3.800000
-0.001500  3.800000
-0.003000  3.600000
-0.003000  3.800000
-0.001500  3.800000
0.001500  3.600000
0.006700  3.900000
0.005200  3.600000
0.000700  3.700000
-0.003000  3.800000
-0.001500  3.600000
-0.000800  4.000000
0.000000  3.600000
0.001500  3.900000
-0.001500  3.600000
-0.001500  3.800000
-0.001500  3.900000
-0.001500  3.900000
0.000700  3.800000
0.000700  4.100000
0.002200  3.900000
0.001500  3.900000
0.000700  4.000000
0.000000  3.800000
-0.000800  4.000000
-0.000800  4.000000
-0.000800  4.000000
-0.001500  4.200000
-0.001500  3.900000
-0.003000  4.400000
-0.003800  3.900000
-0.003800  4.000000
-0.003800  4.100000
0.000000  4.100000
0.003000  4.100000
0.000700  4.500000
-0.000800  4.100000
-0.000800  4.400000
-0.000800  4.300000
-0.001500  4.100000
-0.002300  4.600000
-0.001500  4.400000
-0.001500  4.700000
0.000000  4.600000
0.003000  4.600000
0.000700  4.800000
-0.000800  4.400000
-0.000800  4.800000
-0.000800  5.000000
-0.002300  4.900000
-0.001500  5.000000
0.000000  5.300000
-0.000800  5.000000
0.000000  5.400000
0.000700  5.100000
0.001500  5.500000
0.001500  5.300000
0.002200  5.500000
0.002200  5.700000
0.000000  5.600000
-0.000800  5.800000
-0.000800  5.700000
0.000700  5.900000
0.000000  6.000000
0.000700  5.800000
0.003700  6.200000
0.003000  6.500000
0.003000  6.300000
0.004500  6.500000
0.003000  6.700000
0.000700  6.400000
0.000700  6.900000
0.000700  6.600000
0.001500  7.100000
0.002200  7.000000
-0.000800  7.100000
0.000000  7.200000
0.000700  7.300000
0.000000  7.400000
-0.001500  7.500000
-0.003000  7.600000
-0.001500  7.700000
-0.003800  8.000000
-0.003000  7.800000
0.000000  8.300000
0.000000  8.000000
-0.000800  8.400000
0.000000  8.500000
0.002200  8.500000
0.000700  8.900000
-0.000800  8.500000
-0.000800  9.100000
-0.001500  8.900000
0.000000  9.100000
-0.000800  9.500000
-0.000800  9.600000
0.001500  9.500000
0.003000  9.600000
0.002200  9.900000
0.000700  9.700000
-0.000800  10.400000
-0.000800  10.200000
-0.001500  10.500000
-0.001500  10.700000
0.000700  10.700000
0.001500  11.100000
0.001500  10.900000
0.001500  11.500000
-0.000800  11.200000
0.000700  11.700000
-0.000800  11.900000
-0.000800  12.100000
0.000700  12.300000
-0.000800  12.400000
0.000000  12.600000
-0.000800  12.600000
-0.000800  13.100000
-0.001500  12.900000
-0.003000  13.500000
-0.001500  13.300000
0.000000  13.700000
-0.000800  13.900000
-0.000800  13.800000
-0.001500  14.400000
0.000000  14.300000
-0.001500  14.800000
-0.002300  14.900000
0.000000  15.100000
0.000700  15.100000
0.000700  15.500000
0.000700  15.700000
0.002200  15.700000
0.001500  16.200000
0.003700  16.000000
0.001500  16.700000
0.000700  16.600000
-0.000800  17.200000
-0.000800  17.100000
-0.002300  17.500000
-0.003000  17.800000
-0.000800  17.600000
-0.002300  18.400000
-0.001500  18.300000
0.000000  18.600000
0.000700  18.900000
0.000000  19.000000
-0.000800  19.200000
0.000700  19.500000
0.000700  19.800000
0.001500  19.700000
0.002200  20.300000
0.003700  20.200000
0.004500  20.800000
0.004500  20.800000
0.001500  21.300000
-0.002300  21.500000
-0.003000  21.700000
-0.003000  22.100000
0.000700  22.200000
-0.000800  22.500000
-0.000800  22.700000
0.000700  22.900000
0.001500  23.100000
0.004500  23.600000
0.005200  23.800000
0.003700  23.800000
0.003000  24.600000
0.001500  24.500000
0.000000  25.100000
0.000700  24.800000
0.001500  25.500000
0.001500  25.700000
0.001500  25.800000
0.003700  26.400000
0.006000  26.500000
0.005200  26.900000
0.002200  27.300000
0.000000  27.300000
-0.000800  27.500000
-0.000800  28.100000
-0.001500  28.200000
-0.001500  28.700000
-0.002300  28.800000
-0.003000  29.200000
-0.002300  29.700000
-0.004600  29.600000
-0.003000  30.300000
-0.001500  30.200000
-0.000800  30.900000
-0.000800  30.800000
-0.001500  31.300000
-0.001500  31.500000
-0.001500  31.800000
-0.001500  32.200000
-0.001500  32.400000
-0.001500  33.000000
-0.001500  33.000000
-0.002300  33.500000
-0.000800  33.700000
0.003000  33.900000
0.003000  34.300000
0.004500  34.400000
0.003700  35.000000
0.003000  34.800000
0.002200  35.600000
0.001500  35.400000
0.001500  35.900000
0.000700  36.200000
-0.003000  36.500000
-0.004600  36.500000
-0.003800  37.200000
-0.006000  37.100000
-0.006800  37.400000
-0.006800  37.700000
-0.006800  37.700000
-0.005300  38.200000
-0.004600  38.200000
-0.004600  38.600000
-0.003800  38.800000
-0.003000  39.000000
-0.002300  39.600000
-0.000800  39.400000
-0.000800  39.900000
0.001500  40.100000
0.001500  40.300000
0.001500  40.500000
0.003000  40.900000
0.001500  40.700000
0.001500  41.300000
0.000000  41.200000
-0.001500  41.400000
-0.002300  41.800000
-0.003000  41.900000
-0.003000  42.300000
-0.003000  42.300000
-0.003000  42.800000
-0.004600  42.700000
-0.006000  42.900000
-0.003800  43.200000
-0.004600  43.400000
-0.003800  43.500000
-0.003000  43.800000
-0.000800  43.900000
0.001500  44.100000
0.002200  44.400000
0.002200  44.200000
-0.000800  44.800000
0.000000  44.500000
0.000700  44.900000
0.000700  44.600000
0.001500  45.000000
0.002200  45.200000
0.001500  45.100000
0.001500  45.400000
0.001500  45.200000
0.003000  45.500000
0.003000  45.600000
0.001500  45.800000
0.000700  45.700000
-0.001500  46.100000
-0.004600  46.100000
-0.004600  46.200000
-0.002300  46.500000
0.000000  46.300000
0.000700  46.900000
0.002200  46.600000
0.000700  47.000000
0.000000  46.900000
-0.000800  47.200000
0.000000  47.300000
-0.001500  47.300000
-0.002300  47.500000
-0.001500  47.500000
-0.003000  47.800000
-0.001500  47.800000
-0.001500  48.300000
-0.001500  48.000000
0.001500  48.400000
0.001500  48.400000
0.000700  48.500000
-0.000800  48.800000
0.001500  48.600000
0.001500  49.100000
0.000700  48.700000
0.003000  49.300000
0.004500  49.400000
0.006700  49.500000
0.006700  49.600000
0.004500  49.700000
0.003700  49.900000
0.004500  49.900000
0.004500  50.300000
0.005200  50.100000
0.004500  50.700000
0.004500  50.400000
0.005200  50.800000
0.005200  50.800000
0.005200  50.900000
0.004500  51.200000
0.003000  51.100000
0.001500  51.700000
0.000700  51.300000
-0.000800  51.700000
-0.001500  52.000000
-0.001500  52.000000
-0.004600  52.100000
-0.005300  52.200000
-0.003800  52.500000
-0.004600  52.400000
-0.001500  53.000000
-0.000800  52.600000
-0.001500  53.300000
-0.001500  53.000000
-0.001500  53.400000
-0.004600  53.500000
-0.005300  53.600000
-0.004600  54.000000
-0.003000  53.800000
0.000700  54.100000
0.003000  54.100000
0.005200  54.400000
0.005200  54.400000
0.006700  54.800000
0.005200  54.900000
0.004500  55.000000
0.006000  55.300000
0.003000  55.100000
0.001500  55.800000
-0.001500  55.400000
-0.003800  55.900000
-0.004600  55.600000
-0.003000  55.900000
-0.002300  55.900000
-0.003000  55.900000
-0.002300  56.200000
-0.001500  56.600000
-0.002300  56.500000
-0.003000  56.600000
-0.003000  56.900000
-0.003000  56.700000
0.000000  57.100000
0.000000  57.000000
-0.001500  57.100000
-0.001500  57.400000
-0.000800  57.100000
0.000000  57.600000
0.000000  57.200000
0.001500  57.700000
0.001500  57.400000
-0.000800  57.600000
0.001500  57.600000
0.001500  57.600000
0.000700  57.700000
0.001500  57.900000
0.001500  57.800000
0.000700  57.900000
-0.001500  58.100000
-0.003000  57.900000
-0.000800  58.100000
0.001500  58.100000
-0.000800  58.100000
-0.001500  58.200000
-0.002300  57.900000
-0.002300  58.300000
-0.001500  57.900000
-0.002300  58.100000
-0.001500  57.900000
-0.002300  58.000000
0.000000  57.900000
0.001500  58.000000
0.002200  57.600000
0.003700  57.900000
0.002200  57.800000
0.000000  57.600000
-0.001500  57.900000
0.000000  57.600000
0.000700  57.900000
0.000000  57.700000
-0.001500  57.600000
-0.003000  57.800000
-0.001500  57.400000
-0.001500  57.600000
-0.002300  57.400000
-0.001500  57.200000
0.000700  57.300000
0.002200  57.500000
0.001500  56.900000
0.001500  57.300000
0.000000  57.100000
-0.000800  57.100000
0.002200  56.900000
0.002200  56.800000
0.001500  57.000000
0.002200  56.800000
0.001500  56.700000
0.001500  56.700000
-0.000800  56.500000
-0.001500  56.600000
0.000000  56.500000
-0.001500  56.400000
-0.003000  56.300000
-0.003800  56.400000
-0.003000  56.000000
-0.004600  56.400000
-0.004600  56.100000
-0.004600  56.400000
-0.006000  55.900000
-0.004600  56.100000
-0.003000  56.100000
-0.004600  55.900000
-0.000800  56.200000
0.005200  55.900000
0.005200  56.000000
0.003000  56.000000
0.003000  55.800000
0.003000  55.700000
0.000700  55.700000
-0.000800  55.600000
-0.000800  55.500000
-0.000800  55.600000
-0.001500  55.300000
-0.003000  55.700000
-0.001500  55.200000
-0.000800  55.500000
-0.002300  55.000000
-0.000800  55.200000
-0.001500  55.100000
-0.001500  54.900000
-0.000800  55.000000
-0.002300  54.800000
-0.003000  54.700000
-0.003000  54.700000
-0.000800  54.400000
0.000700  54.200000
0.001500  54.400000
0.003000  54.100000
0.001500  54.000000
0.001500  54.100000
-0.000800  53.900000
0.000000  54.000000
0.003000  53.400000
0.000000  53.900000
-0.001500  53.300000
-0.003000  53.300000
-0.003800  53.100000
-0.004600  53.100000
-0.003000  53.100000
-0.003000  52.700000
0.000700  52.600000
0.004500  52.300000
0.006000  52.600000
0.005200  52.100000
0.002200  52.400000
0.002200  51.800000
0.002200  52.000000
0.001500  51.800000
0.000000  51.600000
-0.000800  51.600000
0.000700  51.300000
0.003000  51.600000
-0.000800  50.800000
-0.004600  51.000000
-0.004600  51.000000
-0.004600  50.800000
-0.003000  50.700000
-0.002300  50.800000
-0.004600  50.400000
-0.005300  50.300000
-0.002300  50.300000
0.000700  49.900000
0.003700  50.200000
0.003000  49.700000
0.000700  50.000000
0.001500  49.500000
-0.000800  49.800000
-0.000800  49.500000
0.000000  49.400000
-0.003800  49.300000
-0.000800  49.100000
-0.003000  49.000000
-0.004600  49.000000
-0.000800  49.000000
0.001500  48.500000
0.004500  48.600000
0.005200  48.100000
0.003000  48.100000
0.002200  48.100000
0.001500  47.600000
0.001500  47.900000
0.001500  47.200000
0.001500  47.500000
0.001500  47.100000
0.002200  47.100000
0.001500  46.900000
-0.000800  46.800000
-0.001500  46.400000
-0.002300  46.400000
-0.004600  46.300000
-0.006000  45.900000
-0.006000  45.900000
-0.005300  45.500000
-0.004600  45.500000
0.002200  45.200000
0.008200  45.100000
0.006700  45.000000
0.003000  44.500000
0.001500  44.700000
0.000700  44.300000
0.000700  44.400000
0.000700  43.900000
-0.001500  43.600000
-0.003800  43.600000
-0.003000  43.600000
-0.001500  42.900000
-0.000800  43.100000
-0.000800  42.700000
-0.000800  42.300000
0.000700  42.300000
0.000700  41.800000
0.004500  41.900000
0.009000  41.400000
0.006000  41.400000
0.003000  41.300000
0.001500  40.900000
0.001500  40.900000
0.002200  40.500000
0.000700  40.500000
-0.000800  40.100000
0.001500  40.000000
0.003000  39.400000
0.002200  39.700000
0.003000  39.000000
0.000700  39.000000
-0.000800  38.600000
-0.001500  38.500000
-0.003000  38.300000
0.000000  37.800000
0.001500  38.000000
0.001500  37.600000
0.002200  37.400000
0.000700  37.200000
-0.001500  37.100000
-0.003000  36.600000
-0.004600  36.500000
-0.003800  36.300000
0.000000  35.900000
0.003000  35.900000
0.003700  35.200000
0.004500  35.300000
0.006000  34.600000
0.006000  34.600000
0.001500  34.500000
0.003000  34.100000
0.002200  34.000000
-0.000800  33.600000
0.003000  33.600000
0.003000  33.300000
0.001500  33.000000
0.000700  32.800000
-0.000800  32.600000
0.001500  32.200000
-0.001500  32.300000
-0.008300  31.900000
-0.011300  31.700000
-0.010500  31.600000
-0.006800  30.800000
-0.000800  31.000000
0.006700  30.400000
0.009000  30.600000
0.005200  30.200000
0.001500  29.900000
-0.000800  29.900000
-0.001500  29.500000
-0.003000  29.200000
-0.005300  29.000000
-0.007500  28.800000
-0.007500  28.400000
-0.004600  28.600000
-0.003800  27.900000
-0.003000  27.900000
0.000000  27.700000
0.003000  27.200000
0.010500  27.300000
0.012000  26.500000
0.006700  26.800000
0.007500  26.300000
0.004500  26.400000
0.001500  26.000000
0.000700  25.600000
-0.003000  25.600000
-0.002300  25.500000
-0.001500  25.200000
-0.003000  24.900000
-0.005300  25.000000
-0.003800  24.300000
-0.007500  24.600000
-0.016500  23.900000
-0.015800  23.900000
-0.013500  23.500000
-0.018100  23.300000
-0.016500  23.200000
-0.005300  22.600000
0.004500  22.900000
0.012000  22.100000
0.012000  22.300000
0.009000  22.100000
0.007500  22.000000
0.003700  21.800000
0.006000  21.700000
0.015700  21.500000
0.030000  21.100000
0.034500  21.100000
0.019500  20.500000
0.001500  20.700000
-0.003800  20.200000
-0.003800  20.200000
-0.005300  20.000000
-0.002300  19.400000
0.002200  19.600000
-0.001500  19.000000
-0.003800  19.200000
-0.000800  18.900000
-0.003000  18.700000
-0.003000  18.600000
-0.007500  18.300000
-0.008300  18.100000
-0.006800  18.000000
-0.009100  17.800000
-0.009100  17.500000
-0.010500  17.600000
-0.006800  16.900000
-0.006800  17.200000
-0.005300  16.600000
-0.001500  16.600000
-0.004600  16.500000
-0.006800  16.200000
-0.006000  16.100000
-0.006000  15.800000
-0.005300  15.700000
0.000700  15.700000
0.001500  15.600000
0.005200  15.200000
0.003700  15.200000
-0.000800  14.800000
0.000000  14.800000
-0.003800  14.800000
-0.001500  14.200000
0.001500  14.500000
0.002200  13.700000
0.005200  14.000000
0.010500  13.500000
0.016500  13.500000
0.015700  13.100000
0.019500  13.100000
0.023200  12.900000
0.017200  12.700000
0.008200  12.700000
0.003700  12.400000
-0.004600  12.600000
-0.009100  12.100000
-0.009100  12.100000
-0.012000  11.900000
-0.011300  11.800000
-0.010500  11.700000
-0.012800  11.300000
-0.006000  11.100000
-0.000800  11.100000
0.000000  11.300000
0.003000  11.100000
0.003000  11.000000
0.003000  10.900000
-0.003000  11.000000
-0.015800  10.700000
-0.024000  10.700000
-0.021800  10.800000
-0.015800  10.600000
-0.002300  10.800000
0.009000  10.600000
0.011200  10.500000
0.015700  10.500000
0.010500  10.400000
0.004500  10.500000
0.003000  10.200000
0.006700  10.400000
0.009700  10.000000
0.010500  10.100000
0.012700  9.900000
0.012000  9.900000
0.006700  9.700000
0.000700  10.200000
-0.000800  9.800000
0.000000  10.000000
0.003700  10.000000
0.004500  9.700000
0.005200  9.900000
0.009000  9.600000
0.005200  9.700000
-0.001500  9.700000
-0.003000  9.600000
-0.003800  9.900000
-0.004600  9.600000
-0.005300  9.600000
-0.008300  9.600000
-0.007500  9.600000
-0.005300  9.500000
-0.006800  9.900000
-0.009100  9.400000
-0.014300  10.100000
-0.014300  9.600000
-0.011300  9.900000
-0.010500  10.000000
-0.012800  9.900000
-0.012000  10.200000
-0.006000  10.000000
-0.003000  10.200000
-0.000800  10.000000
0.005200  10.300000
0.016500  10.400000
0.019500  10.400000
0.012700  10.400000
0.014200  10.700000
0.018000  10.800000
0.013500  10.800000
0.003700  11.400000
-0.000800  11.000000
-0.003000  11.500000
-0.006800  11.300000
-0.004600  11.600000
-0.006000  11.500000
-0.009100  11.600000
-0.009800  12.000000
-0.009100  11.800000
-0.002300  12.100000
0.003000  12.400000
0.005200  12.300000
0.001500  12.400000
-0.000800  13.000000
0.002200  12.700000
0.009000  13.100000
0.018000  13.400000
0.009000  13.400000
-0.005300  13.700000
-0.005300  13.400000
-0.005300  13.700000
-0.006800  13.500000
-0.005300  13.600000
-0.008300  13.500000
-0.008300  13.400000
-0.006800  13.400000
-0.024000  13.600000
-0.050300  13.400000
-0.048000  13.400000
-0.022500  13.700000
-0.001500  13.300000
0.016500  13.700000
0.027000  13.300000
0.030700  13.400000
0.029200  13.500000
0.027700  13.400000
0.029200  13.700000
0.025500  13.300000
0.019500  13.800000
0.012700  13.500000
0.008200  13.500000
0.009000  13.600000
0.006700  13.400000
0.000700  13.600000
-0.005300  13.700000
-0.010500  13.900000
-0.012000  13.700000
-0.014300  14.100000
-0.018100  13.700000
-0.018800  14.200000
-0.014300  13.900000
-0.009100  14.300000
-0.009800  14.000000
-0.005300  14.000000
0.004500  14.300000
0.006000  13.700000
0.000700  14.000000
-0.005300  14.100000
-0.004600  14.000000
0.001500  13.900000
0.012700  14.000000
0.015000  14.000000
0.004500  14.000000
-0.001500  14.200000
-0.005300  14.100000
-0.006800  14.500000
-0.001500  14.400000
0.000000  15.000000
0.003000  14.700000
0.007500  15.100000
0.011200  15.300000
0.012000  15.300000
0.004500  15.700000
0.001500  15.700000
0.000000  15.900000
-0.003800  16.100000
-0.004600  16.300000
-0.009100  16.200000
-0.020300  16.600000
-0.021800  17.000000
-0.007500  17.100000
0.008200  17.100000
0.020200  17.100000
0.024700  17.700000
0.027000  17.400000
0.027700  18.000000
0.023200  18.000000
0.024000  18.100000
0.027700  18.300000
0.022500  18.300000
0.006700  18.300000
-0.003000  18.300000
-0.006000  18.200000
-0.008300  18.400000
-0.006800  18.400000
-0.006800  18.200000
-0.009800  18.400000
-0.009100  18.200000
-0.008300  18.200000
-0.009100  18.300000
-0.006800  18.100000
-0.009100  18.400000
-0.012800  18.000000
-0.012000  18.400000
-0.013500  18.000000
-0.015800  17.900000
-0.015800  17.800000
-0.009800  17.800000
-0.004600  17.600000
-0.001500  17.800000
0.001500  17.500000
-0.002300  17.600000
-0.003800  17.500000
0.000700  17.300000
-0.000800  17.600000
0.001500  17.300000
0.001500  17.200000
-0.003000  17.300000
-0.002300  17.100000
-0.001500  17.300000
-0.001500  16.900000
-0.002300  17.100000
-0.004600  17.000000
-0.006800  16.800000
-0.012000  16.600000
-0.010500  17.000000
-0.007500  16.400000
-0.019500  16.700000
-0.029300  16.300000
-0.016500  16.500000
-0.003000  16.500000
0.009700  16.200000
0.020200  16.300000
0.021000  16.200000
0.023200  16.200000
0.021700  16.300000
0.021700  16.200000
0.018000  16.100000
0.005200  15.900000
-0.003000  16.000000
-0.008300  15.700000
-0.008300  16.000000
-0.004600  15.500000
-0.002300  15.900000
-0.003000  15.600000
-0.008300  15.800000
-0.009100  15.900000
-0.006800  15.600000
-0.007500  15.900000
-0.004600  15.700000
-0.001500  15.900000
0.001500  16.000000
0.004500  16.100000
0.000700  16.300000
0.000000  16.400000
-0.000800  16.300000
-0.002300  16.300000
-0.001500  16.600000
-0.000800  16.300000
-0.000800  16.900000
0.001500  16.500000
0.001500  16.900000
0.003000  16.800000
0.005200  16.900000
0.004500  17.000000
0.002200  16.900000
0.000700  17.400000
-0.001500  17.300000
-0.003000  17.500000
-0.003000  17.700000
-0.002300  17.700000
-0.003000  17.700000
-0.004600  18.000000
-0.004600  18.000000
-0.004600  17.700000
-0.001500  18.300000
0.004500  17.700000
0.006700  18.300000
0.008200  17.800000
0.007500  18.200000
0.004500  18.000000
0.004500  18.100000
0.001500  18.400000
0.000700  18.200000
0.000000  18.300000
-0.001500  18.300000
-0.003000  18.300000
-0.004600  18.100000
-0.003000  18.500000
-0.003800  18.100000
-0.005300  18.100000
-0.003000  18.300000
-0.001500  18.100000
0.001500  18.600000
0.008200  18.000000
0.010500  18.300000
0.007500  18.100000
0.003700  18.200000
0.000700  18.100000
-0.000800  18.100000
-0.000800  18.200000
-0.002300  18.000000
-0.003000  18.000000
-0.001500  18.000000
0.001500  18.000000
0.004500  17.500000
0.005200  17.900000
0.004500  17.400000
0.003700  17.500000
0.003000  17.400000
0.001500  17.000000
0.000700  17.300000
0.000700  16.900000
-0.000800  17.200000
0.000700  16.900000
0.002200  16.900000
0.001500  16.700000
0.001500  16.900000
0.000700  16.700000
0.000700  16.600000
0.003700  16.700000
0.003000  16.200000
0.000700  16.400000
0.000000  16.000000
-0.000800  16.100000
-0.000800  15.800000
-0.000800  15.700000
0.000000  15.700000
-0.003000  15.400000
-0.003000  15.600000
-0.001500  15.200000
-0.001500  15.400000
-0.001500  15.200000
-0.003800  15.100000
-0.003000  14.900000
-0.007500  14.900000
-0.014300  14.800000
-0.018100  14.300000
-0.021800  14.700000
-0.018800  14.100000
-0.011300  14.400000
-0.003000  14.000000
0.009000  14.100000
0.015700  13.800000
0.020200  13.900000
0.024000  14.000000
0.029200  13.600000
0.027700  14.000000
0.011200  13.900000
0.003700  13.700000
-0.003000  13.700000
-0.006000  13.900000
-0.003000  13.600000
-0.006800  13.500000
-0.006800  13.600000
-0.006000  13.200000
-0.003800  13.500000
-0.003800  13.000000
-0.006000  13.100000
-0.006800  12.700000
-0.008300  12.900000
-0.009800  12.600000
-0.010500  12.700000
-0.005300  12.900000
-0.004600  12.700000
-0.006000  12.600000
-0.006000  12.700000
-0.003000  12.800000
0.000000  12.600000
-0.001500  12.700000
-0.000800  12.700000
-0.003000  12.600000
-0.003000  12.700000
0.000000  12.400000
-0.000800  12.700000
0.000700  12.200000
-0.003000  12.600000
-0.004600  12.100000
-0.003000  12.400000
-0.003800  12.300000
-0.000800  12.300000
0.000700  12.400000
0.002200  12.400000
0.004500  12.100000
0.006700  12.200000
0.011200  12.600000
0.015000  12.200000
0.012700  12.400000
0.008200  12.100000
0.002200  12.100000
-0.002300  12.000000
-0.002300  11.800000
-0.002300  12.100000
-0.000800  11.700000
-0.000800  12.100000
-0.000800  11.800000
-0.001500  11.700000
-0.000800  11.900000
0.001500  11.900000
0.002200  11.700000
0.002200  12.000000
0.000000  11.800000
-0.001500  11.700000
0.000000  11.800000
0.003000  11.500000
0.004500  11.700000
0.005200  11.400000
0.005200  11.300000
0.000700  11.400000
0.000700  11.100000
0.003000  11.300000
0.003000  10.900000
0.004500  11.100000
0.004500  11.100000
0.001500  11.100000
0.000700  10.700000
-0.000800  11.200000
-0.001500  10.700000
-0.000800  10.900000
0.000700  10.700000
-0.000800  10.600000
0.000700  10.500000
0.000700  10.200000
-0.000800  10.400000
-0.001500  10.300000
-0.003800  10.400000
-0.001500  10.300000
-0.000800  10.000000
-0.003000  10.200000
-0.005300  10.200000
-0.004600  10.200000
0.000000  10.100000
0.001500  10.200000
0.000700  9.900000
0.000700  10.400000
0.001500  9.900000
-0.000800  10.300000
-0.004600  9.900000
-0.006000  10.000000
-0.004600  9.900000
-0.000800  9.700000
0.000700  9.800000
0.003000  9.500000
0.006700  9.600000
0.004500  9.600000
-0.000800  9.700000
-0.003000  9.500000
-0.004600  9.700000
-0.004600  9.500000
-0.000800  9.400000
-0.000800  9.600000
0.001500  9.300000
0.003000  9.600000
0.003000  9.000000
0.003700  9.500000
0.001500  9.000000
0.000000  9.200000
-0.001500  9.100000
-0.003000  8.900000
-0.003000  8.800000
-0.003000  8.900000
-0.003800  8.900000
-0.004600  8.900000
-0.002300  9.100000
-0.003800  8.700000
-0.004600  8.900000
-0.002300  8.800000
-0.003000  8.800000
-0.001500  8.800000
-0.003000  8.600000
-0.002300  8.800000
-0.001500  8.400000
-0.001500  8.700000
-0.000800  8.400000
-0.003000  8.500000
-0.004600  8.400000
0.001500  8.300000
0.007500  8.100000
0.001500  8.100000
-0.004600  8.200000
-0.005300  7.900000
0.003000  8.200000
0.010500  7.900000
0.010500  8.300000
0.008200  7.900000
0.004500  8.200000
0.001500  8.000000
0.000700  7.900000
-0.000800  8.100000
-0.002300  7.700000
-0.001500  8.100000
-0.000800  7.800000
-0.003000  7.600000
-0.003000  7.500000
-0.002300  7.500000
-0.001500  7.400000
0.000700  7.600000
0.001500  7.600000
-0.000800  7.500000
0.000700  7.700000
0.002200  7.400000
0.000700  7.800000
0.001500  7.300000
0.000700  7.600000
-0.000800  7.300000
0.000700  7.200000
0.003700  7.300000
0.006700  7.200000
0.005200  7.000000
0.003000  7.200000
0.000700  6.900000
-0.003000  6.900000
-0.001500  7.200000
-0.001500  6.800000
-0.003000  7.100000
-0.003000  7.000000
-0.003000  6.900000
-0.003800  7.200000
-0.004600  6.700000
-0.005300  7.100000
-0.004600  6.700000
-0.001500  7.000000
0.000000  6.800000
-0.001500  6.700000
-0.005300  6.600000
-0.004600  6.500000
0.000700  6.400000
0.000000  6.600000
0.000700  6.500000
0.006000  6.200000
0.007500  6.700000
0.005200  6.500000
0.000700  6.500000
0.001500  6.400000
0.008200  6.300000
0.012000  6.600000
0.003700  6.200000
0.000700  6.500000
0.003000  5.900000
0.000700  6.300000
-0.000800  6.100000
-0.003000  6.000000
-0.005300  5.800000
-0.008300  5.900000
-0.005300  6.000000
-0.003000  5.800000
-0.002300  5.900000
-0.000800  5.700000
0.001500  6.000000
0.003000  5.800000
0.003000  5.800000
0.003700  6.100000
0.003000  5.800000
0.004500  5.900000
0.004500  5.600000
0.003000  5.800000
0.003000  5.800000
0.002200  5.700000
-0.000800  5.600000
-0.004600  5.800000
-0.003800  5.500000
-0.003000  5.600000
-0.004600  5.600000
-0.004600  5.600000
-0.005300  5.800000
-0.004600  5.600000
-0.000800  5.800000
0.001500  5.900000
0.000700  5.700000
0.001500  5.900000
0.003000  5.600000
0.004500  5.700000
0.003000  5.800000
0.000000  5.700000
-0.000800  5.700000
-0.001500  5.800000
-0.003000  5.400000
0.000700  5.800000
0.001500  5.400000
-0.001500  5.800000
-0.002300  5.700000
-0.004600  5.600000
0.000000  5.900000
0.001500  5.800000
-0.000800  5.900000
-0.001500  5.900000
-0.003000  5.800000
-0.003000  5.800000
-0.002300  5.700000
0.000700  5.800000
0.000000  5.700000
-0.000800  5.700000
0.000700  5.600000
-0.000800  5.800000
0.000700  5.400000
0.000700  5.900000
0.000700  5.500000
0.001500  5.800000
0.003000  5.900000
0.001500  5.800000
-0.000800  6.000000
-0.000800  5.800000
-0.000800  5.900000
-0.001500  6.000000
-0.000800  5.900000
0.000700  5.800000
0.001500  6.100000
0.001500  5.600000
0.001500  5.800000
0.002200  5.700000
0.000000  5.800000
-0.000800  6.100000
-0.000800  5.600000
0.001500  6.100000
0.005200  5.800000
0.003700  6.100000
0.001500  5.900000
0.000700  6.000000
-0.000800  6.200000
0.001500  6.100000
0.000700  6.000000
-0.001500  6.000000
-0.000800  6.200000
-0.002300  5.800000
-0.004600  6.000000
-0.004600  5.900000
-0.003000  6.000000
-0.001500  6.000000
0.000000  5.800000
0.000700  6.200000
-0.001500  5.700000
-0.000800  6.300000
0.000700  5.900000
0.000000  6.200000
-0.000800  6.300000
-0.000800  6.300000
0.000000  6.300000
0.000700  6.200000
0.000700  6.300000
-0.001500  6.000000
-0.003000  6.400000
-0.003000  5.800000
-0.001500  6.200000
-0.000800  5.900000
-0.000800  6.100000
-0.000800  6.200000
-0.001500  6.000000
0.000000  6.400000
0.003000  6.100000
0.003700  6.600000
0.004500  6.400000
0.003000  6.400000
-0.000800  6.300000
-0.002300  6.500000
-0.003800  6.500000
-0.004600  6.300000
-0.004600  6.600000
-0.003800  6.200000
-0.002300  6.500000
-0.000800  6.100000
-0.000800  6.500000
0.003700  6.200000
0.005200  6.400000
0.004500  6.600000
0.002200  6.400000
0.001500  6.800000
0.002200  6.500000
-0.000800  6.600000
0.000000  6.700000
0.000000  6.700000
0.000700  6.600000
0.003000  6.700000
0.002200  6.700000
0.001500  6.500000
0.000700  6.800000
-0.002300  6.300000
-0.001500  6.800000
-0.003000  6.400000
-0.004600  6.800000
-0.004600  6.500000
-0.003000  6.700000
-0.000800  6.900000
0.000700  6.700000
0.000700  6.800000
0.001500  7.000000
0.002200  7.000000
0.003000  6.800000
0.002200  7.200000
0.000700  6.900000
0.000700  6.900000
0.000000  6.900000
0.000000  6.700000
0.000700  7.100000
-0.000800  6.700000
0.000000  7.200000
-0.000800  6.700000
-0.003000  7.200000
-0.002300  7.200000
-0.000800  7.100000
0.000700  7.300000
0.001500  7.300000
0.000700  7.500000
0.000700  7.500000
0.000700  7.300000
-0.000800  7.400000
-0.001500  7.500000
-0.000800  7.300000
-0.000800  7.400000
0.000700  7.300000
0.000700  7.300000
-0.001500  7.500000
-0.003000  7.400000
-0.004600  7.900000
-0.003000  7.400000
-0.001500  7.700000
-0.001500  7.900000
-0.002300  8.000000
-0.001500  8.000000
-0.000800  8.200000
0.000700  7.800000
0.001500  8.200000
0.001500  8.200000
0.002200  7.900000
0.002200  8.100000
0.001500  7.800000
0.003000  8.200000
0.003700  8.000000
0.002200  8.000000
0.002200  8.300000
-0.000800  8.200000
-0.001500  8.400000
-0.003000  8.600000
-0.003000  8.800000
-0.001500  8.800000
0.001500  9.000000
0.004500  8.800000
0.000700  9.200000
0.001500  8.700000
0.000000  9.000000
-0.003800  9.000000
-0.003000  9.000000
-0.003000  9.000000
-0.002300  8.900000
0.000000  9.200000
0.001500  9.000000
0.001500  9.300000
0.000700  9.500000
0.001500  9.500000
0.001500  9.900000
0.003000  9.900000
0.003700  10.000000
0.004500  10.000000
0.004500  10.400000
0.003000  10.200000
0.002200  10.700000
0.002200  10.200000
0.001500  10.600000
0.000000  10.500000
0.000000  10.600000
0.001500  10.700000
-0.001500  10.700000
-0.003000  11.100000
-0.002300  11.000000
-0.003000  11.300000
-0.001500  11.400000
0.000000  11.700000
-0.000800  11.500000
-0.003800  12.100000
-0.003000  12.000000
-0.001500  12.100000
-0.002300  12.400000
-0.002300  12.000000
-0.001500  12.600000
0.000700  12.300000
-0.000800  12.800000
-0.002300  12.600000
-0.003000  13.000000
-0.001500  13.100000
-0.000800  13.300000
0.000700  13.300000
0.002200  13.500000
0.002200  13.800000
0.002200  13.900000
0.002200  14.400000
0.001500  14.200000
0.000000  14.700000
-0.000800  14.600000
-0.001500  14.600000
0.000700  14.900000
0.000700  14.800000
0.001500  15.300000
0.003000  14.900000
0.002200  15.700000
0.003000  15.400000
0.000700  15.700000
0.000700  16.000000
0.002200  16.100000
0.000700  16.300000
0.000700  16.600000
0.000700  17.000000
-0.000800  16.900000
-0.001500  17.600000
-0.003000  17.200000
-0.003000  17.800000
-0.002300  17.500000
-0.001500  18.000000
-0.001500  18.200000
-0.001500  18.200000
-0.000800  18.500000
0.000700  18.400000
0.000700  18.700000
0.000700  19.000000
-0.000800  19.300000
-0.002300  19.600000
-0.001500  19.800000
-0.000800  20.200000
-0.001500  20.500000
-0.000800  20.700000
-0.000800  20.800000
0.001500  21.300000
0.002200  21.000000
0.000700  21.600000
0.000000  21.400000
-0.001500  21.700000
0.001500  21.900000
0.001500  21.900000
0.001500  22.100000
0.003000  22.500000
0.001500  22.700000
0.001500  23.100000
0.001500  23.200000
0.000700  23.400000
0.001500  24.000000
-0.000800  24.000000
-0.001500  24.400000
0.000000  24.400000
0.001500  24.700000
0.001500  25.100000
0.000700  24.900000
0.000700  25.400000
0.001500  25.100000
0.000700  25.600000
-0.000800  25.600000
-0.000800  25.800000
-0.001500  26.200000
-0.001500  26.600000
-0.000800  26.600000
-0.000800  27.100000
0.001500  27.500000
0.000700  27.700000
0.002200  28.300000
0.005200  28.200000
0.004500  28.600000
0.005200  28.700000
0.003700  28.900000
0.001500  29.200000
0.001500  29.200000
-0.001500  29.700000
-0.001500  29.900000
-0.001500  30.100000
-0.000800  30.300000
0.000000  30.700000
0.000000  30.600000
0.000700  31.600000
0.000700  31.500000
0.001500  32.200000
0.000700  32.200000
-0.000800  32.700000
0.000000  33.100000
0.000700  33.000000
0.000000  33.600000
-0.001500  33.300000
-0.001500  33.900000
-0.002300  34.200000
-0.001500  34.500000
-0.000800  34.500000
0.000700  34.600000
0.000700  35.100000
0.000700  35.400000
0.000700  35.700000
0.000700  35.700000
0.000000  36.600000
-0.002300  36.200000
-0.004600  37.100000
-0.002300  37.100000
-0.001500  37.300000
-0.000800  37.600000
0.000000  37.700000
0.001500  38.100000
0.003000  38.100000
0.003700  38.200000
0.003700  38.300000
0.003700  38.600000
0.003700  38.700000
0.002200  39.200000
0.000000  39.200000
-0.001500  39.600000
-0.003000  39.900000
-0.006000  40.100000
-0.008300  40.700000
-0.007500  40.500000
-0.006800  41.100000
-0.003800  40.900000
-0.003000  41.400000
-0.003000  41.500000
-0.002300  41.600000
-0.001500  41.800000
0.000000  41.800000
0.000000  42.300000
-0.000800  42.300000
-0.003000  42.900000
-0.003000  42.700000
-0.000800  43.500000
0.000000  43.400000
0.000000  43.800000
0.001500  44.100000
-0.001500  44.100000
-0.004600  44.900000
-0.006800  44.700000
-0.005300  45.300000
-0.003000  45.100000
-0.005300  45.500000
-0.003800  45.800000
-0.002300  45.900000
-0.000800  45.900000
0.002200  46.100000
0.003000  46.500000
0.003700  46.300000
0.002200  46.800000
0.001500  46.800000
-0.000800  47.400000
-0.003000  47.200000
-0.001500  47.600000
-0.001500  48.000000
-0.002300  47.900000
-0.001500  48.300000
-0.000800  48.300000
0.000000  48.600000
0.001500  48.600000
0.003000  48.700000
0.003000  48.900000
0.003700  49.100000
0.004500  49.100000
0.004500  49.300000
0.003700  49.800000
0.001500  49.700000
0.002200  50.200000
0.004500  50.000000
0.003700  50.700000
0.002200  50.500000
-0.000800  51.000000
0.003000  51.200000
0.002200  51.300000
0.000000  51.400000
-0.000800  51.500000
-0.000800  51.700000
-0.000800  51.800000
0.000700  51.900000
0.001500  52.000000
0.002200  52.300000
0.001500  52.200000
-0.000800  52.600000
-0.000800  52.700000
0.001500  52.900000
0.001500  53.300000
0.001500  53.200000
0.000700  53.800000
-0.001500  53.400000
-0.003800  54.000000
-0.004600  54.000000
-0.001500  54.000000
-0.001500  54.100000
-0.000800  54.400000
-0.000800  54.100000
-0.000800  54.700000
0.000700  54.500000
0.001500  54.900000
0.001500  54.800000
-0.000800  54.900000
0.000000  55.500000
0.003000  55.200000
0.000700  55.800000
-0.000800  55.900000
-0.000800  55.800000
0.000700  56.300000
0.000000  56.100000
0.000700  56.200000
0.000000  56.400000
0.000000  56.500000
-0.000800  56.500000
-0.001500  56.900000
0.002200  56.800000
0.003000  57.100000
0.001500  56.800000
0.001500  57.300000
0.000700  57.300000
-0.000800  57.600000
-0.003000  57.800000
-0.001500  57.900000
-0.001500  58.100000
-0.001500  58.000000
-0.003000  58.200000
-0.002300  58.300000
-0.000800  58.500000
-0.001500  58.400000
-0.001500  58.700000
0.000700  58.600000
0.003000  58.700000
0.004500  59.000000
0.005200  58.700000
0.003000  59.300000
0.002200  59.000000
0.001500  59.400000
0.001500  59.700000
0.002200  59.600000
0.001500  60.000000
0.000700  59.700000
0.001500  59.900000
0.001500  59.900000
0.003000  60.100000
0.003700  59.900000
0.001500  60.300000
-0.003000  60.000000
-0.003000  60.300000
-0.001500  60.000000
-0.000800  60.300000
-0.003800  60.300000
-0.006800  60.200000
-0.006000  60.600000
-0.003800  60.300000
-0.003000  60.900000
-0.002300  60.500000
-0.001500  60.700000
-0.000800  61.000000
0.000700  60.800000
0.001500  60.700000
0.002200  60.900000
0.003000  60.800000
0.004500  60.600000
0.001500  61.000000
0.000700  60.500000
-0.001500  60.800000
-0.001500  60.400000
0.000700  60.900000
-0.001500  60.600000
0.000700  60.600000
0.000700  60.900000
-0.001500  60.600000
-0.001500  60.800000
-0.001500  60.800000
-0.002300  60.800000
-0.003800  60.800000
-0.003800  60.700000
-0.003800  60.500000
-0.002300  60.700000
-0.005300  60.500000
-0.005300  60.200000
-0.004600  60.500000
-0.007500  60.100000
-0.005300  60.500000
-0.003800  59.900000
-0.001500  60.200000
0.000000  59.900000
0.000700  60.100000
0.000700  60.300000
0.000000  59.900000
0.000700  59.900000
-0.000800  59.800000
0.000000  59.700000
0.001500  59.400000
-0.000800  59.700000
0.000000  59.300000
0.000700  59.300000
0.003000  59.200000
0.001500  58.800000
-0.000800  59.200000
0.000000  58.500000
0.000700  58.800000
0.001500  58.400000
0.002200  58.500000
0.002200  58.500000
0.001500  58.400000
0.000700  58.200000
0.001500  58.200000
0.002200  58.000000
0.000700  57.800000
0.000700  57.800000
0.000700  57.400000
0.000000  57.600000
0.002200  57.300000
0.003000  57.100000
0.000000  57.100000
-0.000800  56.800000
0.000000  56.900000
0.000000  56.500000
0.000700  56.700000
0.000700  56.300000
-0.000800  56.500000
-0.000800  56.300000
0.001500  56.100000
0.003000  55.900000
0.003000  56.100000
0.001500  55.800000
-0.002300  55.700000
-0.003000  55.800000
-0.003000  55.300000
-0.002300  55.300000
-0.000800  55.000000
0.002200  54.900000
0.003700  54.900000
0.003000  54.600000
0.003000  54.800000
0.003000  54.400000
0.003700  54.500000
0.002200  54.400000
0.000700  54.300000
-0.000800  54.000000
-0.002300  54.400000
-0.002300  53.800000
-0.001500  53.900000
-0.002300  53.600000
-0.001500  53.600000
-0.000800  53.500000
-0.003000  53.100000
-0.003000  53.200000
-0.003000  53.000000
-0.004600  53.100000
-0.004600  53.000000
-0.003000  52.800000
-0.001500  52.800000
-0.001500  52.900000
-0.001500  52.600000
0.000000  52.600000
0.001500  52.800000
0.000700  52.200000
-0.001500  52.600000
-0.000800  52.300000
0.000700  52.400000
-0.001500  52.200000
-0.000800  52.100000
0.001500  51.900000
0.000000  51.700000
0.000000  51.800000
0.001500  51.500000
0.000700  51.500000
0.000700  51.300000
0.001500  51.400000
0.001500  51.200000
-0.001500  51.300000
-0.001500  50.900000
0.000700  50.800000
0.001500  50.900000
0.000700  50.500000
-0.001500  50.800000
0.000000  50.100000
-0.000800  50.300000
-0.001500  49.800000
-0.000800  49.900000
0.000700  49.700000
0.003000  49.500000
0.003000  49.500000
0.001500  49.200000
0.000700  49.100000
0.000700  49.000000
0.000700  49.300000
-0.000800  48.600000
-0.000800  48.900000
-0.000800  48.300000
-0.003000  48.300000
-0.003000  48.300000
-0.003800  47.800000
-0.003800  48.100000
-0.003000  47.400000
-0.000800  47.600000
-0.001500  47.000000
-0.001500  47.200000
-0.000800  47.000000
-0.001500  46.800000
-0.000800  46.700000
0.000700  46.500000
0.001500  46.500000
0.001500  46.000000
0.000700  46.200000
0.001500  45.700000
0.000700  46.000000
0.000000  45.300000
0.000700  45.300000
0.000700  45.000000
0.001500  44.600000
0.000700  44.800000
0.000700  44.200000
0.000000  44.400000
-0.001500  44.100000
-0.001500  43.800000
-0.001500  43.500000
-0.001500  43.300000
0.000000  43.200000
0.000000  43.000000
0.000700  42.800000
0.001500  42.300000
0.003000  42.500000
0.005200  41.800000
0.004500  41.900000
0.003000  41.400000
0.002200  41.300000
0.000700  41.000000
-0.000800  40.700000
0.000700  40.600000
0.003700  40.300000
0.003000  40.000000
0.001500  39.800000
0.000000  39.400000
-0.001500  39.300000
-0.000800  39.300000
0.000700  38.700000
0.000000  38.600000
-0.000800  38.300000
0.000700  38.000000
0.000000  38.000000
-0.000800  37.400000
-0.001500  37.400000
-0.000800  36.800000
0.000700  36.900000
0.001500  36.200000
0.001500  36.200000
0.003000  36.000000
0.003000  35.600000
0.001500  35.200000
0.002200  35.200000
0.002200  34.800000
0.000700  34.500000
-0.000800  34.400000
-0.001500  33.900000
-0.000800  33.800000
-0.000800  33.500000
0.000700  33.100000
0.003000  33.100000
0.001500  32.400000
0.002200  32.500000
0.002200  31.900000
0.001500  31.800000
0.000000  31.500000
-0.001500  31.100000
-0.002300  30.800000
-0.000800  30.900000
-0.000800  30.200000
-0.000800  30.300000
-0.000800  29.800000
0.000700  29.600000
0.004500  29.400000
0.004500  28.900000
0.006000  28.900000
0.006700  28.400000
0.004500  28.100000
-0.000800  27.900000
-0.001500  27.400000
-0.001500  27.200000
-0.004600  27.000000
-0.007500  26.800000
-0.005300  26.500000
0.003000  26.400000
0.004500  25.800000
0.003700  25.900000
0.003700  25.200000
0.002200  25.400000
0.001500  24.800000
0.001500  24.600000
-0.000800  24.400000
-0.003000  23.900000
-0.004600  23.900000
-0.005300  23.500000
-0.007500  23.200000
-0.003000  23.000000
0.004500  22.700000
0.009000  22.500000
0.006700  22.400000
0.003000  21.900000
-0.000800  21.700000
-0.003000  21.500000
-0.001500  21.100000
-0.001500  21.400000
0.000000  20.600000
0.000000  20.700000
-0.000800  20.200000
-0.001500  20.100000
-0.001500  19.800000
-0.001500  19.500000
-0.000800  19.500000
0.001500  19.000000
0.001500  18.700000
-0.001500  18.600000
-0.001500  18.500000
-0.001500  18.000000
-0.003000  18.000000
-0.003000  17.600000
-0.001500  17.300000
-0.000800  17.300000
0.000000  16.600000
-0.001500  16.900000
-0.004600  16.200000
-0.004600  16.500000
-0.006000  15.900000
-0.006000  15.800000
-0.001500  15.500000
0.001500  15.300000
0.004500  15.100000
0.001500  14.700000
0.000000  14.600000
0.002200  14.000000
0.000700  14.300000
0.000000  13.500000
-0.001500  13.700000
-0.005300  13.100000
-0.008300  13.100000
-0.012000  12.900000
-0.006000  12.400000
-0.005300  12.600000
-0.002300  12.000000
0.004500  12.200000
0.006700  11.600000
0.012000  11.400000
0.010500  11.000000
0.008200  10.800000
0.004500  10.500000
0.004500  10.100000
0.003700  10.200000
0.001500  9.400000
0.004500  9.600000
-0.001500  9.000000
-0.004600  9.200000
-0.001500  8.800000
-0.000800  8.500000
-0.002300  8.500000
-0.006800  8.000000
-0.005300  8.300000
-0.003800  7.700000
-0.005300  7.500000
-0.006800  7.300000
-0.008300  6.900000
-0.006800  6.600000
-0.006000  6.700000
-0.006000  6.400000
-0.001500  6.300000
-0.000800  6.300000
0.002200  5.800000
0.004500  6.000000
0.001500  5.400000
-0.000800  5.800000
-0.001500  5.300000
0.000700  5.400000
0.000000  5.000000
-0.003800  4.800000
-0.003000  4.800000
0.000000  4.700000
0.000700  4.700000
-0.000800  4.700000
-0.001500  4.800000
-0.000800  4.600000
-0.000800  4.700000
-0.000800  4.500000
-0.000800  4.500000
-0.001500  4.400000
-0.003000  4.500000
-0.003800  4.600000
-0.005300  4.400000
-0.003800  4.800000
-0.000800  4.400000
-0.002300  4.500000
-0.000800  4.500000
0.007500  4.500000
0.014200  4.300000
0.015000  4.500000
0.012700  4.000000
0.013500  4.400000
0.009000  3.900000
0.002200  4.100000
0.002200  4.000000
0.001500  4.100000
-0.006000  4.100000
-0.018100  3.900000
-0.019500  4.100000
-0.012800  3.900000
-0.005300  4.000000
0.008200  4.100000
0.014200  4.000000
0.015700  4.000000
0.019500  4.100000
0.022500  4.000000
0.018700  4.100000
0.015700  4.300000
0.019500  4.100000
0.020200  4.700000
0.014200  4.100000
0.005200  4.900000
0.003000  4.600000
-0.003000  4.800000
-0.005300  5.200000
-0.007500  5.000000
-0.012000  5.300000
-0.009800  5.300000
-0.010500  5.600000
-0.009800  5.800000
-0.009800  5.600000
-0.008300  5.700000
-0.006000  6.300000
-0.002300  5.900000
-0.001500  6.400000
-0.006800  6.600000
-0.012000  6.500000
-0.012800  6.900000
-0.004600  6.600000
0.000000  7.300000
0.001500  7.000000
0.003700  7.600000
0.005200  7.300000
0.009000  7.500000
0.008200  7.700000
0.010500  7.900000
0.012000  7.900000
0.009000  7.900000
0.003000  8.300000
-0.005300  8.100000
-0.003000  8.600000
-0.001500  8.500000
-0.005300  8.800000
-0.001500  8.600000
-0.003000  8.900000
-0.003000  9.100000
-0.002300  8.900000
-0.003000  9.500000
-0.002300  9.000000
-0.000800  9.200000
-0.000800  9.000000
-0.004600  9.100000
-0.006800  9.000000
-0.009100  9.000000
-0.006800  9.000000
-0.002300  8.500000
0.001500  9.000000
0.000700  8.400000
-0.000800  8.800000
0.000000  8.300000
-0.006000  8.600000
-0.021800  8.400000
-0.030800  8.400000
-0.021000  8.500000
-0.009800  8.100000
0.001500  8.300000
0.008200  8.400000
0.003700  8.300000
-0.002300  8.200000
-0.007500  8.500000
0.002200  8.300000
0.011200  8.500000
0.012000  8.600000
0.012700  8.500000
0.010500  9.000000
0.008200  8.500000
0.000000  9.000000
0.000700  8.500000
0.014200  9.000000
0.028500  8.800000
0.029200  8.700000
0.020200  8.500000
0.006700  8.500000
-0.004600  8.200000
-0.010500  8.200000
-0.015800  8.200000
-0.018100  8.000000
-0.019500  8.500000
-0.014300  8.500000
-0.012000  8.900000
-0.007500  8.800000
-0.003800  9.000000
-0.008300  9.100000
-0.009800  9.000000
-0.010500  9.300000
-0.008300  9.100000
-0.006800  9.600000
-0.004600  9.500000
-0.000800  9.600000
-0.000800  9.900000
-0.000800  10.200000
0.001500  9.600000
0.009000  10.200000
0.012000  10.100000
0.006000  10.200000
0.001500  10.400000
0.000700  10.300000
-0.001500  10.700000
-0.003800  10.700000
-0.006800  10.900000
-0.006000  11.100000
-0.000800  11.100000
0.001500  11.400000
0.005200  11.500000
0.006000  11.600000
0.005200  11.700000
0.005200  11.500000
0.002200  11.800000
0.004500  12.600000
0.004500  12.200000
0.000000  12.800000
-0.003800  12.200000
-0.003800  13.000000
-0.003000  13.000000
-0.003000  13.400000
-0.000800  13.700000
0.000700  13.700000
0.003700  14.200000
0.003000  14.200000
0.005200  14.400000
0.009700  14.600000
0.004500  14.800000
0.002200  14.700000
0.003000  15.100000
0.005200  15.000000
0.007500  15.300000
0.005200  15.500000
-0.001500  15.200000
-0.005300  15.700000
-0.005300  15.300000
-0.004600  15.800000
0.000700  15.600000
0.007500  15.900000
0.008200  15.700000
0.009000  15.700000
0.012700  16.000000
0.016500  16.100000
0.019500  16.100000
0.016500  16.000000
0.013500  16.200000
0.008200  15.700000
0.001500  16.100000
-0.003000  15.700000
-0.005300  16.100000
-0.003000  15.700000
-0.003000  15.800000
-0.003000  16.000000
-0.001500  15.700000
0.001500  15.800000
0.005200  15.500000
-0.004600  15.900000
-0.025600  15.600000
-0.035300  15.400000
-0.023300  15.600000
-0.006000  15.600000
-0.000800  15.400000
0.004500  15.400000
0.009000  15.300000
0.009000  14.900000
0.008200  15.100000
0.012700  14.600000
0.021700  14.800000
0.016500  14.400000
-0.001500  14.500000
-0.014300  14.200000
-0.012000  14.300000
-0.006800  14.100000
-0.010500  14.100000
-0.012000  13.900000
-0.014300  13.800000
-0.017300  13.600000
-0.015000  13.500000
-0.013500  13.700000
-0.010500  13.300000
-0.008300  13.400000
-0.007500  13.200000
-0.009100  13.100000
-0.009100  13.100000
-0.001500  12.900000
0.005200  13.200000
0.004500  12.800000
0.003000  13.100000
0.006700  12.800000
0.007500  12.900000
0.004500  12.800000
0.000700  12.800000
-0.001500  12.800000
-0.001500  13.000000
-0.003000  12.700000
-0.000800  13.000000
0.001500  13.000000
-0.000800  12.900000
-0.001500  13.100000
-0.003800  12.900000
-0.003000  13.300000
-0.000800  13.100000
-0.000800  13.300000
-0.001500  13.400000
-0.003000  13.400000
-0.000800  13.600000
0.001500  13.600000
0.005200  13.700000
0.009000  13.700000
0.006700  14.000000
0.003000  13.700000
0.001500  14.300000
0.000000  13.900000
0.000700  14.500000
0.005200  14.200000
0.006700  14.800000
0.006700  14.700000
0.006700  14.800000
0.005200  14.900000
0.003700  14.800000
0.000700  15.100000
-0.001500  15.000000
0.000700  15.000000
0.002200  15.000000
0.003000  15.100000
0.003000  14.900000
-0.000800  14.900000
-0.003800  15.100000
-0.001500  15.000000
-0.003800  15.000000
-0.012800  14.800000
-0.019500  15.400000
-0.024000  15.200000
-0.020300  15.600000
-0.003800  15.700000
0.009000  15.900000
0.019500  16.000000
0.022500  15.900000
0.015700  15.800000
0.015700  16.000000
0.024000  16.100000
0.030000  15.700000
0.022500  16.100000
0.012700  15.700000
0.000000  16.000000
-0.006800  16.000000
-0.008300  15.800000
-0.010500  16.200000
-0.006000  16.000000
-0.009100  16.200000
-0.009800  15.900000
-0.005300  16.200000
-0.004600  16.200000
-0.004600  16.100000
-0.005300  16.000000
-0.005300  16.200000
-0.006000  16.200000
-0.004600  15.900000
-0.000800  16.300000
0.000000  15.900000
0.001500  16.100000
0.003000  15.900000
0.001500  16.000000
0.000000  15.900000
-0.000800  15.700000
-0.000800  15.900000
0.002200  15.400000
0.001500  15.700000
0.000700  15.400000
0.000000  15.400000
-0.001500  15.100000
-0.001500  15.100000
-0.003000  15.100000
-0.003000  14.800000
-0.000800  14.800000
-0.000800  14.500000
-0.002300  14.600000
-0.001500  14.100000
-0.001500  14.500000
-0.004600  14.000000
-0.004600  14.200000
-0.004600  14.000000
-0.001500  13.800000
-0.001500  13.700000
-0.002300  13.600000
-0.001500  13.500000
0.000000  13.200000
0.001500  13.100000
0.000000  12.900000
0.000700  13.000000
-0.000800  12.800000
-0.001500  12.700000
-0.000800  12.800000
-0.002300  12.300000
-0.001500  12.800000
-0.000800  12.100000
-0.002300  12.500000
0.000000  12.000000
0.000000  12.200000
0.000000  12.000000
0.000700  12.000000
0.000000  11.900000
-0.001500  11.800000
-0.005300  11.500000
-0.004600  11.600000
0.000000  11.400000
0.000000  11.200000
0.001500  11.300000
0.000700  11.200000
0.000700  11.200000
-0.000800  11.100000
-0.001500  11.000000
0.000000  11.100000
0.000700  10.700000
-0.000800  11.100000
-0.000800  10.600000
-0.000800  10.800000
-0.001500  10.800000
0.000000  10.900000
0.000000  10.700000
-0.001500  11.000000
-0.000800  10.700000
-0.001500  10.800000
-0.000800  11.000000
0.000700  10.800000
0.002200  11.100000
0.001500  10.800000
0.000000  11.000000
0.000700  10.900000
0.001500  10.900000
0.003000  11.100000
0.003000  10.800000
0.000700  10.900000
0.001500  10.900000
0.001500  10.900000
0.000700  10.900000
0.001500  11.000000
0.000700  10.800000
-0.000800  11.100000
-0.000800  10.600000
-0.000800  11.000000
0.000700  10.800000
0.000700  11.100000
0.003000  11.100000
0.004500  10.800000
-0.000800  11.100000
-0.001500  10.900000
-0.000800  10.900000
-0.000800  10.900000
0.000700  10.700000
0.001500  10.800000
0.001500  10.900000
0.003700  10.600000
0.006000  10.700000
0.003000  10.700000
0.000700  10.300000
0.001500  10.500000
0.003700  10.100000
0.006700  10.500000
0.006700  10.200000
0.002200  10.200000
0.000700  10.300000
0.001500  9.900000
0.001500  10.200000
-0.000800  9.900000
0.000700  9.800000
0.001500  9.600000
0.000000  9.700000
-0.000800  9.400000
-0.000800  9.800000
0.001500  9.300000
0.003000  9.300000
0.000000  9.200000
-0.001500  9.100000
0.000700  9.400000
0.000700  8.900000
0.000700  9.300000
0.001500  8.800000
0.003000  9.200000
0.000700  9.000000
0.000700  9.000000
0.002200  8.800000
-0.000800  8.800000
-0.003000  8.800000
-0.002300  8.400000
-0.001500  8.800000
0.000700  8.200000
0.001500  8.700000
-0.000800  8.200000
-0.003000  8.500000
-0.001500  8.300000
-0.001500  8.200000
-0.003000  8.500000
-0.002300  8.100000
0.000000  8.400000
0.000700  8.100000
-0.000800  8.200000
-0.000800  8.100000
-0.000800  8.100000
-0.001500  7.900000
-0.004600  7.900000
-0.003800  7.900000
-0.004600  7.800000
-0.005300  8.200000
-0.003800  7.600000
-0.004600  8.100000
-0.003000  7.500000
-0.003000  7.800000
-0.002300  7.600000
-0.003000  7.800000
-0.003800  7.900000
-0.002300  7.600000
-0.001500  7.600000
-0.001500  7.600000
-0.001500  7.400000
-0.001500  7.400000
0.000000  7.600000
0.001500  7.300000
0.000700  7.300000
0.001500  7.500000
0.000700  7.100000
0.000700  7.300000
0.001500  7.100000
0.000700  7.500000
0.000700  7.000000
0.000700  7.300000
0.000700  7.200000
0.000700  7.200000
0.000000  7.200000
0.002200  7.200000
0.000700  7.200000
0.000000  7.200000
0.001500  7.200000
0.000700  7.200000
0.000700  7.300000
-0.001500  7.000000
-0.000800  7.300000
0.000700  7.200000
0.000000  7.000000
0.001500  7.300000
-0.000800  7.000000
-0.002300  7.400000
-0.001500  6.900000
-0.003000  7.200000
-0.003800  7.200000
-0.003000  7.000000
-0.000800  7.000000
0.001500  7.400000
0.002200  6.900000
0.004500  7.100000
0.006700  6.900000
0.003700  6.800000
-0.003000  6.900000
-0.004600  6.700000
-0.003000  6.900000
-0.001500  6.700000
0.000700  6.800000
0.000000  6.800000
0.000000  6.700000
0.000000  6.900000
0.000000  6.700000
0.000700  6.500000
0.000700  6.500000
0.000700  6.500000
0.000700  6.300000
0.000000  6.600000
0.000700  5.900000
0.003000  6.500000
0.003700  6.200000
0.003700  6.400000
0.001500  6.100000
0.000000  6.200000
-0.001500  6.300000
-0.000800  5.900000
0.000000  6.100000
-0.001500  5.800000
0.000700  5.800000
0.000700  5.600000
0.000700  5.800000
0.000700  5.600000
0.000700  5.600000
0.001500  5.500000
0.000000  5.300000
-0.000800  5.500000
-0.002300  5.100000
-0.000800  5.500000
-0.000800  4.900000
-0.001500  5.300000
-0.000800  5.000000
-0.001500  4.900000
-0.001500  5.000000
-0.001500  4.800000
-0.001500  4.900000
0.000700  4.900000
0.000000  4.800000
-0.000800  4.600000
0.003000  5.000000
0.002200  4.500000
-0.001500  5.000000
-0.001500  4.500000
-0.001500  4.500000
0.001500  4.700000
0.001500  4.500000
-0.001500  4.900000
-0.000800  4.300000
-0.000800  4.800000
0.000700  4.400000
0.000000  4.500000
-0.001500  4.500000
-0.003000  4.600000
-0.003000  4.600000
-0.003800  4.500000
-0.002300  4.700000
-0.000800  4.500000
-0.002300  4.600000
-0.000800  4.100000
-0.000800  4.700000
-0.000800  4.400000
0.000000  4.700000
0.000700  4.500000
0.001500  4.600000
0.000700  4.700000
0.003700  4.500000
0.002200  4.500000
0.003000  4.600000
0.003000  4.800000
0.000700  4.700000
0.001500  4.800000
-0.001500  4.700000
-0.002300  4.900000
-0.000800  4.700000
0.000700  4.900000
0.000000  4.800000
-0.000800  4.700000
0.000700  5.000000
-0.001500  4.700000
-0.002300  5.000000
-0.001500  4.700000
0.000000  5.200000
0.000700  4.900000
0.000000  5.100000
0.000700  5.000000
0.002200  5.000000
0.003000  4.900000
0.000700  5.300000
0.001500  4.900000
0.000700  5.300000
-0.000800  5.100000
0.003700  5.200000
0.003000  5.500000
-0.000800  5.100000
-0.003000  5.300000
-0.001500  5.300000
-0.001500  5.300000
-0.002300  5.300000
-0.001500  5.200000
-0.001500  5.300000
0.003700  5.400000
0.006000  5.400000
0.003000  5.600000
-0.002300  5.700000
-0.003800  5.500000
0.000700  5.800000
0.000700  5.300000
-0.000800  5.800000
-0.003000  5.300000
-0.003000  5.900000
-0.000800  5.500000
-0.000800  5.800000
0.002200  5.800000
0.000700  5.700000
0.000700  5.800000
0.000000  5.800000
-0.000800  5.800000
-0.001500  5.900000
-0.003000  6.200000
-0.004600  5.800000
-0.000800  6.300000
0.001500  5.900000
0.000700  6.200000
0.000700  6.100000
-0.000800  6.200000
0.000000  6.300000
0.000700  6.100000
0.000700  6.500000
-0.000800  6.100000
0.000000  6.500000
0.000700  6.500000
-0.000800  6.400000
-0.000800  6.500000
0.001500  6.500000
0.003000  6.500000
0.003000  6.700000
0.003700  6.700000
0.003700  6.500000
0.003000  6.800000
0.003000  6.600000
0.002200  7.100000
0.000700  6.500000
0.001500  7.100000
-0.000800  6.800000
0.000700  7.000000
0.001500  7.300000
0.000700  7.000000
0.001500  7.200000
0.000700  7.200000
0.000700  7.200000
0.000700  7.000000
0.000000  7.400000
0.000700  7.200000
0.000700  7.600000
0.000000  7.600000
-0.000800  7.500000
0.000700  7.800000
0.000000  7.400000
0.000700  7.900000
0.001500  7.400000
0.001500  8.200000
0.000700  7.600000
0.000700  7.900000
0.000700  8.200000
0.000000  8.100000
0.001500  8.000000
0.000700  8.200000
0.001500  8.100000
0.001500  8.200000
0.000700  8.400000
0.001500  8.300000
-0.000800  8.700000
-0.002300  8.400000
-0.000800  8.800000
-0.000800  8.700000
-0.000800  8.700000
-0.002300  9.000000
-0.001500  8.900000
0.000000  9.100000
-0.001500  9.000000
-0.000800  9.200000
0.001500  9.300000
0.000700  9.600000
-0.000800  9.400000
0.000000  9.900000
-0.000800  9.400000
-0.000800  9.900000
-0.000800  9.800000
-0.001500  10.000000
0.000000  10.100000
0.000700  10.100000
0.000700  10.500000
-0.001500  10.200000
-0.000800  10.400000
0.000700  10.500000
-0.000800  10.600000
-0.001500  10.800000
-0.003000  10.900000
-0.003000  10.700000
-0.003000  11.300000
-0.003000  11.300000
0.000700  11.300000
0.000000  11.600000
-0.001500  11.400000
-0.000800  11.900000
-0.001500  11.600000
-0.000800  12.200000
0.001500  11.900000
0.001500  12.200000
0.001500  12.400000
0.002200  12.200000
0.003000  12.400000
0.000700  12.600000
-0.000800  12.700000
0.000000  12.600000
-0.001500  13.000000
-0.001500  12.800000
-0.000800  13.400000
-0.002300  13.200000
-0.000800  13.500000
-0.000800  13.500000
-0.001500  13.600000
-0.000800  13.900000
0.000000  13.800000
-0.000800  14.500000
-0.000800  14.000000
-0.000800  14.400000
-0.001500  14.600000
0.000000  14.600000
-0.001500  14.700000
-0.000800  15.000000
0.000700  15.000000
-0.003000  15.200000
-0.003800  15.500000
-0.004600  15.200000
-0.004600  15.900000
-0.002300  15.700000
-0.001500  16.200000
-0.001500  16.100000
-0.000800  16.500000
0.000700  16.600000
0.002200  16.700000
0.003700  16.900000
0.003000  17.000000
0.006700  17.200000
0.006000  17.300000
0.005200  17.700000
0.004500  17.500000
-0.000800  18.000000
-0.001500  18.000000
-0.003000  18.200000
-0.002300  18.600000
0.000000  18.400000
0.000700  19.000000
0.000700  18.900000
0.000700  19.500000
0.001500  19.400000
0.000700  19.600000
0.001500  19.800000
0.001500  20.100000
0.003000  20.200000
0.001500  20.400000
-0.001500  20.300000
-0.001500  20.500000
-0.002300  21.000000
-0.003000  20.900000
-0.003000  21.200000
-0.002300  21.500000
-0.001500  21.400000
-0.001500  21.800000
-0.000800  21.700000
-0.001500  22.400000
0.001500  22.000000
0.001500  22.500000
-0.000800  22.800000
0.000000  22.900000
0.000000  23.000000
0.000700  23.400000
0.001500  23.200000
0.000700  23.700000
-0.000800  24.100000
-0.001500  24.100000
-0.001500  24.700000
-0.001500  24.700000
-0.002300  25.000000
-0.001500  25.100000
-0.003000  25.300000
-0.003800  25.900000
-0.003000  25.700000
-0.002300  26.200000
-0.000800  26.400000
0.000000  26.600000
0.000000  26.900000
-0.000800  27.400000
0.000700  27.200000
0.001500  27.900000
0.000700  27.800000
0.003000  28.400000
0.003000  28.500000
-0.000800  28.800000
-0.001500  29.300000
-0.001500  29.400000
-0.000800  29.900000
-0.001500  30.000000
-0.001500  30.500000
-0.000800  30.900000
0.001500  31.000000
0.001500  31.300000
0.000700  31.600000
0.001500  32.000000
0.001500  32.200000
0.001500  32.800000
0.003000  32.800000
0.005200  33.600000
0.005200  33.600000
0.005200  34.200000
0.004500  34.500000
0.003000  34.800000
0.004500  35.400000
0.003000  35.500000
0.001500  36.100000
0.000000  36.300000
0.000700  36.600000
0.000700  37.100000
-0.000800  37.300000
0.000700  37.600000
0.001500  38.100000
0.001500  38.600000
0.000700  38.800000
0.003000  39.400000
0.003000  39.300000
0.001500  40.100000
0.000700  40.200000
-0.000800  40.900000
-0.000800  40.900000
-0.000800  41.300000
-0.002300  41.700000
-0.001500  42.000000
-0.000800  42.200000
-0.003800  42.600000
-0.003000  43.100000
-0.001500  43.100000
-0.001500  43.600000
-0.001500  43.700000
-0.002300  44.000000
-0.003800  44.500000
-0.003800  44.500000
-0.004600  45.100000
-0.003000  44.800000
-0.003000  45.400000
-0.004600  45.400000
-0.003800  45.900000
-0.004600  46.000000
-0.002300  46.100000
-0.000800  46.300000
-0.001500  46.500000
-0.000800  46.600000
-0.002300  46.500000
-0.003000  47.200000
-0.004600  46.900000
-0.005300  47.400000
-0.004600  47.200000
-0.003800  47.600000
-0.001500  47.600000
-0.002300  47.600000
-0.003000  47.900000
-0.000800  47.900000
-0.000800  48.400000
-0.000800  48.100000
-0.001500  48.500000
0.000700  48.400000
0.002200  48.700000
0.001500  48.700000
0.005200  48.700000
0.005200  49.000000
0.002200  48.800000
0.002200  49.400000
0.004500  48.700000
0.003700  49.200000
0.002200  49.000000
0.001500  49.300000
0.003000  49.300000
0.003000  49.500000
0.001500  49.600000
0.001500  49.400000
0.000700  49.500000
0.000000  49.800000
0.001500  49.700000
0.003000  49.800000
0.002200  50.000000
0.003000  49.900000
0.003000  50.400000
0.004500  50.400000
0.003700  50.400000
0.004500  50.800000
0.005200  50.700000
0.003000  51.100000
0.003000  50.900000
0.003700  51.300000
0.003000  51.300000
0.003000  51.500000
0.002200  51.700000
0.000700  51.800000
-0.000800  52.100000
-0.000800  52.400000
-0.003000  52.600000
-0.005300  52.500000
-0.008300  53.000000
-0.009100  53.000000
-0.009100  53.200000
-0.009100  53.400000
-0.008300  53.400000
-0.008300  53.900000
-0.008300  53.600000
-0.007500  54.400000
-0.006800  54.000000
-0.006800  54.400000
-0.005300  54.500000
-0.004600  54.800000
-0.003000  54.900000
-0.001500  55.100000
-0.001500  55.000000
-0.004600  55.600000
-0.004600  55.500000
-0.002300  55.800000
-0.001500  55.900000
-0.001500  56.200000
-0.000800  56.400000
-0.000800  56.400000
-0.000800  56.500000
0.000000  56.800000
-0.000800  56.700000
0.000700  57.400000
0.002200  57.400000
0.004500  57.400000
0.005200  57.600000
0.003000  57.900000
0.003000  57.700000
0.004500  58.300000
0.002200  58.100000
0.001500  58.700000
0.001500  58.600000
0.003000  58.700000
0.001500  58.900000
0.000700  58.900000
0.002200  59.400000
0.002200  59.200000
0.003000  59.400000
0.004500  59.600000
0.004500  59.500000
0.006700  59.800000
0.006000  59.800000
0.005200  59.800000
0.005200  59.900000
0.002200  60.400000
0.005200  60.000000
0.005200  60.700000
0.003700  60.300000
0.005200  60.800000
0.004500  60.700000
0.003000  60.900000
0.002200  61.200000
0.001500  61.200000
0.003000  61.600000
0.003000  61.600000
0.003000  61.800000
0.003000  61.900000
0.003700  62.300000
0.003000  62.200000
0.000000  62.400000
0.000000  62.500000
0.000000  62.600000
0.001500  63.000000
0.003000  62.700000
0.001500  63.300000
0.003700  63.100000
0.004500  63.400000
0.003000  63.300000
0.002200  63.700000
-0.000800  63.700000
-0.000800  63.500000
-0.003000  63.900000
-0.003000  64.100000
-0.000800  64.000000
-0.001500  63.900000
0.000000  64.400000
-0.000800  64.000000
-0.001500  64.300000
-0.004600  64.300000
-0.005300  64.300000
-0.004600  64.600000
-0.005300  64.300000
-0.005300  64.800000
-0.006000  64.000000
-0.006800  64.800000
-0.006800  64.500000
-0.006000  64.300000
-0.005300  64.500000
-0.006000  64.300000
-0.006800  64.300000
-0.004600  64.300000
-0.003000  64.500000
-0.001500  63.900000
0.001500  64.500000
0.003700  64.000000
0.001500  64.200000
0.001500  64.100000
0.000000  63.900000
-0.001500  63.900000
-0.001500  63.600000
-0.001500  63.900000
0.000000  63.300000
0.000700  63.500000
-0.000800  63.300000
-0.001500  63.200000
-0.003000  63.100000
-0.001500  63.000000
-0.002300  62.800000
-0.004600  62.500000
-0.003000  62.700000
-0.003000  62.100000
-0.003800  62.300000
-0.004600  61.800000
-0.006000  62.000000
-0.006800  61.600000
-0.006800  61.300000
-0.005300  61.400000
-0.004600  60.800000
-0.003800  60.900000
-0.003000  60.700000
-0.004600  60.400000
-0.001500  60.300000
-0.001500  60.000000
-0.002300  59.700000
-0.000800  59.600000
-0.000800  59.400000
-0.001500  59.100000
-0.000800  59.100000
0.000000  58.500000
0.000700  58.800000
0.003000  58.200000
0.002200  58.400000
0.001500  57.900000
0.001500  57.700000
0.000700  57.600000
0.000000  57.500000
-0.000800  57.200000
0.000000  57.200000
0.000700  56.900000
0.002200  56.700000
0.001500  56.600000
-0.000800  56.200000
-0.001500  56.100000
0.000000  55.800000
-0.000800  55.700000
0.001500  55.800000
0.004500  55.100000
0.003000  55.400000
0.004500  54.800000
0.001500  54.900000
0.000000  54.600000
0.000700  54.200000
-0.000800  54.200000
-0.000800  53.900000
-0.000800  53.600000
-0.000800  53.600000
-0.000800  53.300000
-0.001500  53.000000
-0.003800  53.200000
-0.002300  52.800000
-0.000800  52.700000
0.000700  52.400000
0.000700  52.200000
0.001500  52.000000
0.001500  51.700000
0.000700  51.700000
0.000000  51.300000
-0.001500  51.300000
0.000000  51.000000
0.001500  50.900000
0.000000  50.400000
-0.001500  50.700000
-0.001500  50.100000
-0.004600  50.200000
-0.001500  50.000000
0.003000  49.800000
0.001500  49.800000
0.000000  49.300000
-0.001500  49.300000
-0.001500  49.000000
-0.000800  48.900000
0.000700  48.600000
0.003700  48.500000
0.006000  48.100000
0.004500  48.000000
0.003000  47.800000
0.003000  47.500000
0.003000  47.700000
0.001500  47.100000
0.003000  47.300000
0.003700  46.800000
0.003000  46.800000
0.000700  46.400000
-0.000800  46.300000
0.000700  46.300000
0.000000  45.800000
0.001500  45.800000
0.002200  45.400000
0.000700  45.300000
0.000000  45.100000
0.002200  44.700000
0.003000  44.400000
0.003000  44.400000
0.003000  44.300000
0.000700  43.800000
-0.000800  43.800000
0.000700  43.200000
0.003000  43.500000
0.006000  42.700000
0.006000  42.900000
0.004500  42.500000
0.001500  42.300000
0.002200  42.200000
0.001500  41.600000
0.002200  41.800000
0.001500  41.200000
0.000000  41.000000
0.000700  40.800000
-0.000800  40.900000
-0.001500  40.300000
0.000700  40.200000
0.001500  39.900000
0.003000  39.600000
0.000000  39.400000
-0.000800  38.800000
-0.001500  39.100000
-0.001500  38.400000
-0.000800  38.600000
-0.000800  38.000000
-0.001500  37.500000
-0.001500  37.400000
-0.000800  37.300000
-0.001500  36.800000
-0.001500  36.500000
-0.000800  36.500000
-0.000800  35.800000
0.002200  35.900000
0.003000  35.400000
-0.000800  35.100000
-0.003000  34.700000
-0.001500  34.400000
-0.001500  34.400000
0.000700  33.600000
0.004500  33.900000
0.006700  33.100000
0.008200  33.100000
0.005200  32.600000
0.002200  32.200000
0.000000  31.900000
-0.000800  31.600000
0.000700  31.400000
0.001500  30.800000
-0.000800  31.000000
-0.003000  30.000000
-0.000800  30.100000
0.000000  29.400000
-0.000800  29.300000
-0.002300  28.800000
-0.003800  28.400000
-0.001500  28.300000
-0.000800  27.400000
-0.001500  27.500000
-0.000800  27.100000
0.001500  26.800000
0.002200  26.300000
-0.000800  26.100000
0.000000  25.800000
0.002200  25.200000
0.001500  25.000000
0.000700  24.500000
-0.000800  24.500000
-0.002300  23.800000
-0.006800  23.800000
-0.006000  23.100000
-0.003000  23.100000
0.000000  22.500000
0.000000  22.200000
-0.001500  22.200000
-0.001500  21.600000
-0.001500  21.200000
-0.000800  21.100000
-0.000800  20.700000
-0.002300  20.300000
-0.001500  20.300000
-0.000800  19.700000
0.000700  19.500000
0.001500  19.200000
0.003000  18.700000
0.001500  18.800000
0.001500  18.100000
0.003000  18.200000
0.000700  17.400000
-0.002300  17.500000
-0.006800  17.000000
-0.011300  17.000000
-0.012000  16.600000
-0.001500  16.200000
0.004500  15.800000
0.005200  15.700000
0.006700  15.500000
0.005200  15.100000
0.001500  15.100000
-0.008300  14.600000
-0.008300  14.300000
-0.001500  14.200000
0.000700  13.700000
0.001500  13.700000
0.003700  13.100000
0.006700  13.400000
0.003700  12.700000
-0.000800  12.400000
-0.003800  12.100000
-0.009100  12.000000
-0.015800  11.600000
-0.016500  11.600000
-0.006800  11.200000
0.003000  10.900000
0.005200  10.800000
0.003700  10.400000
0.008200  10.300000
0.012000  9.900000
0.009700  9.800000
0.006700  9.600000
0.003700  9.200000
0.009000  9.200000
0.012700  8.700000
0.011200  8.800000
0.000700  8.500000
-0.002300  8.300000
-0.001500  8.000000
-0.003000  8.100000
0.000700  7.400000
0.000700  7.600000
0.001500  7.000000
-0.001500  7.200000
-0.004600  6.900000
-0.006800  6.500000
-0.005300  6.700000
-0.003000  6.300000
-0.009100  6.200000
-0.011300  6.000000
-0.006800  5.800000
-0.007500  5.700000
-0.008300  5.600000
-0.001500  5.400000
-0.001500  5.400000
-0.012800  5.300000
-0.017300  4.900000
-0.016500  5.100000
-0.012000  4.600000
-0.003000  5.100000
0.000700  4.600000
0.001500  4.800000
-0.003000  4.500000
-0.012800  4.500000
-0.014300  4.700000
-0.012800  4.300000
-0.004600  4.400000
0.002200  4.500000
-0.000800  4.300000
-0.001500  4.500000
-0.004600  4.900000
-0.012000  4.500000
-0.009800  5.000000
-0.009100  4.700000
-0.008300  4.800000
-0.001500  4.800000
0.003000  4.600000
0.016500  4.900000
0.023200  4.400000
0.025500  5.000000
0.027700  4.500000
0.025500  4.700000
0.027000  4.700000
0.023200  4.600000
0.022500  4.500000
0.015000  4.700000
0.013500  4.900000
0.016500  4.500000
0.009000  5.000000
0.006700  4.400000
0.003700  4.900000
0.001500  4.500000
0.000700  4.800000
0.000700  4.900000
0.002200  4.500000
0.004500  4.900000
0.010500  4.700000
0.005200  5.100000
-0.008300  5.000000
-0.012800  5.000000
-0.016500  5.000000
-0.018800  5.000000
-0.010500  4.900000
-0.006000  5.200000
-0.006800  5.300000
-0.001500  5.000000
0.006700  5.400000
0.006700  5.000000
0.005200  5.800000
0.007500  5.300000
0.007500  5.700000
0.006700  5.500000
0.001500  5.800000
-0.006800  5.800000
-0.008300  5.900000
-0.006800  5.900000
-0.004600  6.000000
-0.003800  5.900000
-0.005300  6.000000
-0.008300  6.300000
-0.011300  6.000000
-0.005300  6.400000
0.001500  6.400000
0.003000  6.500000
-0.000800  6.700000
-0.001500  6.700000
0.000700  7.200000
0.001500  6.700000
0.002200  7.100000
-0.001500  6.800000
-0.008300  7.000000
-0.014300  7.100000
-0.027800  7.300000
-0.030800  7.200000
-0.024000  7.500000
-0.023300  7.200000
-0.015800  7.500000
0.003700  7.800000
0.019500  7.700000
0.026200  8.200000
0.027000  8.000000
0.022500  8.300000
0.021700  8.500000
0.023200  8.500000
0.019500  8.900000
0.015000  8.900000
0.006000  9.000000
0.000000  9.100000
-0.001500  9.200000
-0.006800  9.400000
-0.006000  9.900000
-0.007500  9.600000
-0.008300  10.100000
-0.009100  9.900000
-0.007500  10.200000
-0.005300  10.400000
-0.006800  10.200000
-0.006000  10.500000
-0.019500  10.300000
-0.036100  10.500000
-0.033000  10.200000
-0.020300  10.100000
-0.009100  10.200000
0.006700  9.900000
0.012700  9.900000
0.019500  9.600000
0.027000  9.400000
0.028500  9.300000
0.034500  9.400000
0.031500  8.900000
0.018000  9.100000
0.003000  8.600000
-0.009100  8.800000
-0.012000  8.500000
-0.017300  8.500000
-0.018800  8.700000
-0.004600  8.500000
0.001500  8.700000
0.002200  8.500000
-0.000800  8.600000
-0.005300  8.600000
-0.006800  9.000000
-0.012000  8.800000
-0.014300  9.000000
-0.005300  8.800000
0.003000  8.600000
-0.008300  9.000000
-0.016500  8.500000
-0.005300  9.000000
0.002200  8.500000
-0.002300  8.800000
-0.007500  8.600000
-0.002300  8.500000
0.003700  8.800000
0.007500  8.800000
0.008200  9.000000
0.006000  9.100000
0.003700  9.300000
-0.001500  9.000000
-0.004600  9.600000
-0.000800  9.400000
0.008200  9.700000
0.012700  9.700000
0.010500  9.900000
0.010500  10.200000
0.008200  10.200000
0.003000  10.600000
0.000700  10.500000
-0.002300  11.200000
-0.009800  11.400000
-0.023300  11.400000
-0.029300  11.700000
-0.023300  11.900000
-0.006000  12.200000
0.014200  12.600000
0.021700  13.100000
0.023200  13.200000
0.020200  14.000000
0.021700  14.000000
0.031500  14.700000
0.031500  14.800000
0.024000  15.500000
0.013500  15.900000
0.006700  16.000000
0.004500  16.700000
-0.000800  16.900000
-0.001500  17.600000
-0.000800  17.700000
0.003000  18.600000
0.004500  19.000000
-0.000800  19.500000
0.000000  19.300000
-0.000800  19.500000
-0.001500  19.800000
-0.000800  19.700000
-0.007500  20.200000
-0.009800  20.100000
-0.004600  20.500000
-0.003000  20.200000
-0.002300  20.400000
-0.001500  20.300000
-0.005300  20.200000
-0.008300  20.200000
-0.007500  20.200000
-0.006800  20.000000
-0.006800  19.800000
-0.006800  19.700000
-0.004600  19.300000
-0.003800  19.500000
-0.006000  19.000000
-0.009100  19.000000
-0.012800  18.900000
-0.014300  18.500000
-0.013500  18.600000
-0.008300  18.100000
-0.006000  18.200000
-0.004600  17.500000
-0.001500  17.500000
-0.006800  17.200000
-0.003000  17.000000
0.010500  16.800000
0.012000  16.800000
0.009000  16.300000
0.003000  16.300000
-0.001500  16.000000
-0.006000  15.800000
-0.012800  15.900000
-0.012800  15.300000
-0.008300  15.500000
-0.001500  15.400000
0.004500  15.300000
0.008200  15.200000
0.010500  14.800000
0.012000  14.900000
0.012700  14.600000
0.011200  14.600000
0.009000  14.300000
0.006000  14.400000
0.000000  13.900000
-0.002300  14.200000
-0.003000  13.600000
-0.006800  13.500000
-0.004600  13.400000
-0.005300  12.900000
-0.006800  13.100000
-0.006000  12.700000
-0.005300  12.600000
-0.003800  12.600000
-0.005300  12.500000
-0.008300  12.500000
-0.010500  12.500000
-0.010500  12.400000
-0.009100  12.300000
-0.003800  12.400000
0.000700  12.000000
0.003000  12.500000
0.008200  11.900000
0.006700  12.600000
0.004500  12.100000
0.006700  12.200000
0.004500  12.200000
0.000000  12.100000
0.000000  12.400000
0.000700  12.200000
0.000000  12.400000
-0.000800  12.500000
-0.002300  12.500000
-0.001500  12.500000
0.000700  12.600000
0.003000  12.500000
0.001500  12.600000
0.001500  12.900000
0.002200  12.700000
0.000700  13.200000
0.000700  12.700000
-0.000800  13.400000
-0.000800  13.200000
0.000000  13.400000
-0.001500  13.200000
-0.000800  13.200000
-0.004600  13.600000
-0.004600  13.400000
-0.003000  13.700000
0.001500  13.900000
0.005200  13.900000
0.005200  13.600000
0.004500  14.100000
0.003000  13.800000
0.003000  14.000000
0.000700  14.000000
0.000700  14.000000
0.000700  14.500000
-0.000800  14.400000
0.000700  14.800000
0.000000  14.400000
0.001500  14.800000
0.004500  14.200000
0.003000  14.600000
0.001500  14.500000
-0.000800  14.600000
0.000000  14.600000
0.000700  14.300000
0.001500  14.700000
0.002200  14.100000
0.001500  14.600000
0.002200  14.000000
0.003700  14.400000
0.003000  14.000000
-0.001500  14.200000
-0.000800  14.300000
0.000000  14.000000
0.000700  14.400000
0.000000  14.100000
0.000000  14.400000
0.000700  14.300000
0.000700  14.300000
0.002200  14.200000
0.003700  14.400000
0.003000  14.200000
0.000700  14.200000
-0.003000  14.200000
-0.001500  14.000000
0.002200  14.100000
0.003000  13.600000
0.000700  14.200000
0.000700  13.700000
0.001500  13.900000
0.001500  13.900000
-0.000800  13.900000
-0.001500  13.800000
-0.000800  13.600000
-0.003000  13.900000
-0.003000  13.700000
-0.000800  13.800000
-0.001500  13.400000
-0.003800  13.500000
-0.003000  13.400000
-0.001500  13.400000
-0.003800  13.600000
-0.010500  13.300000
-0.024000  13.600000
-0.027800  13.100000
-0.012800  13.600000
-0.004600  13.100000
0.002200  13.100000
0.005200  13.100000
0.003000  13.200000
0.011200  13.000000
0.021000  13.000000
0.025500  12.800000
0.029200  12.800000
0.024700  12.700000
0.010500  12.500000
0.001500  12.700000
0.001500  12.300000
-0.001500  12.400000
-0.003000  12.600000
-0.004600  12.100000
-0.009100  12.300000
-0.008300  11.800000
-0.006000  12.200000
-0.005300  12.000000
-0.006000  11.900000
-0.007500  11.800000
-0.006800  12.000000
-0.005300  11.400000
-0.004600  11.700000
-0.003000  11.400000
-0.003000  11.500000
-0.003800  11.500000
-0.003000  11.100000
-0.001500  11.300000
0.000000  11.200000
0.000700  11.200000
-0.001500  11.200000
-0.004600  11.100000
-0.004600  11.400000
-0.004600  11.100000
-0.003000  11.000000
-0.000800  11.000000
0.000700  11.000000
0.001500  10.800000
0.003000  11.200000
0.001500  10.700000
-0.002300  11.200000
-0.001500  10.800000
-0.002300  10.900000
-0.009100  11.000000
-0.021800  10.600000
-0.030800  10.900000
-0.019500  10.600000
-0.005300  10.700000
0.006700  10.800000
0.012700  10.500000
0.018000  10.600000
0.024700  10.700000
0.025500  10.500000
0.032200  10.400000
0.036700  10.600000
0.023200  10.100000
0.009000  10.700000
0.002200  10.300000
-0.000800  10.500000
-0.000800  10.200000
-0.003000  10.000000
-0.003000  10.400000
-0.005300  10.100000
-0.005300  10.300000
-0.003800  10.000000
-0.005300  9.900000
-0.003800  10.000000
-0.003800  9.900000
-0.003000  9.900000
-0.004600  10.000000
-0.003000  9.800000
-0.001500  9.800000
-0.000800  9.900000
-0.000800  9.500000
-0.001500  9.900000
0.000700  9.400000
0.000700  9.900000
0.001500  9.600000
0.002200  9.600000
0.001500  9.700000
0.001500  9.400000
0.000000  9.500000
0.000000  9.400000
-0.000800  9.400000
0.000000  9.400000
0.002200  9.500000
0.000700  9.100000
0.002200  9.500000
0.004500  9.200000
0.003000  9.300000
0.000700  9.400000
-0.000800  9.000000
-0.002300  9.600000
-0.003800  9.000000
-0.004600  9.500000
-0.005300  9.000000
-0.005300  9.000000
-0.003800  9.000000
-0.002300  9.000000
-0.002300  9.000000
-0.003000  8.900000
-0.001500  9.000000
-0.001500  8.600000
0.000000  9.000000
0.000700  8.500000
-0.000800  9.000000
0.000000  8.500000
-0.000800  8.800000
0.000000  8.800000
-0.002300  8.600000
-0.005300  8.900000
-0.002300  8.500000
0.001500  8.700000
0.001500  8.800000
0.001500  8.700000
-0.000800  8.800000
-0.002300  8.800000
-0.000800  8.700000
-0.001500  8.700000
-0.001500  8.800000
-0.002300  8.500000
-0.003800  8.900000
-0.000800  8.500000
0.000000  9.000000
-0.000800  8.700000
-0.000800  8.600000
-0.000800  8.900000
-0.001500  8.600000
-0.001500  8.800000
-0.001500  8.700000
0.000700  8.700000
0.001500  8.800000
0.002200  9.000000
0.001500  8.700000
0.000700  8.800000
0.001500  8.700000
0.000700  8.800000
0.001500  8.900000
0.002200  8.500000
0.000700  8.800000
-0.000800  8.300000
-0.001500  8.800000
-0.001500  8.500000
0.000000  8.700000
0.000700  8.600000
0.000700  8.500000
0.000700  8.400000
-0.000800  8.500000
-0.000800  8.500000
0.000000  8.300000
-0.000800  8.500000
-0.001500  8.400000
-0.001500  8.300000
-0.000800  8.400000
-0.000800  8.300000
0.000700  8.500000
-0.000800  8.100000
0.000700  8.500000
0.001500  8.000000
-0.000800  8.400000
0.000000  8.200000
-0.000800  8.200000
-0.001500  8.000000
-0.000800  8.100000
0.000000  7.800000
-0.000800  8.000000
0.000000  8.000000
0.001500  8.000000
-0.000800  8.100000
-0.000800  7.800000
0.000000  8.000000
0.000700  7.900000
0.003000  7.900000
0.003000  7.900000
0.000700  7.600000
-0.002300  8.000000
-0.001500  7.700000
-0.000800  7.600000
0.000700  7.600000
0.002200  7.600000
0.000700  7.100000
0.000700  7.600000
0.001500  7.200000
0.000700  7.400000
0.000700  7.200000
0.001500  7.100000
0.001500  7.300000
0.001500  7.000000
0.001500  7.000000
0.003000  7.000000
0.001500  6.800000
0.000700  7.000000
0.001500  6.900000
-0.001500  7.000000
0.000000  6.700000
0.000700  6.600000
-0.000800  6.500000
-0.001500  6.700000
-0.001500  6.200000
-0.001500  6.600000
-0.002300  6.200000
-0.001500  6.400000
-0.000800  6.200000
0.000700  6.200000
0.000700  6.200000
-0.000800  6.000000
-0.000800  6.100000
-0.000800  5.800000
-0.000800  5.800000
-0.001500  5.800000
-0.001500  5.800000
0.000000  5.700000
-0.000800  5.700000
-0.001500  5.500000
-0.000800  5.300000
0.001500  5.700000
0.000000  5.300000
-0.003000  5.600000
-0.003000  5.200000
-0.001500  5.300000
0.002200  5.300000
0.004500  5.200000
0.000700  5.300000
-0.000800  5.000000
-0.000800  5.100000
0.000700  5.200000
-0.000800  5.300000
-0.000800  4.900000
0.000700  5.300000
0.000700  4.700000
0.000700  5.000000
0.000700  4.800000
-0.000800  4.800000
-0.002300  5.000000
-0.002300  4.700000
-0.003000  5.000000
-0.001500  4.700000
-0.002300  4.900000
-0.003000  4.500000
0.000000  4.900000
0.000000  4.500000
-0.000800  4.500000
0.000700  4.700000
-0.000800  4.700000
-0.000800  4.800000
-0.000800  4.400000
-0.001500  4.900000
-0.001500  4.500000
-0.000800  4.700000
-0.001500  4.500000
-0.001500  4.500000
0.002200  4.600000
0.002200  4.300000
0.004500  4.700000
0.005200  4.200000
0.003700  4.700000
0.004500  4.500000
0.002200  4.500000
0.001500  4.500000
0.001500  4.700000
0.000000  4.500000
0.001500  4.500000
0.003700  4.600000
0.004500  4.400000
0.004500  4.800000
0.003000  4.400000
0.000700  4.700000
-0.000800  4.500000
0.000000  4.500000
0.000000  4.500000
-0.000800  4.400000
-0.000800  4.900000
-0.001500  4.500000
-0.003000  4.500000
-0.001500  4.600000
-0.001500  4.700000
-0.000800  4.500000
-0.000800  4.600000
-0.001500  4.600000
0.000700  4.500000
0.000700  4.700000
0.000000  4.400000
0.000700  4.900000
0.000700  4.500000
-0.000800  4.800000
-0.001500  4.700000
-0.000800  4.600000
0.000700  4.800000
0.002200  4.600000
0.000700  4.700000
0.000000  4.700000
0.000000  4.700000
-0.000800  4.500000
0.000000  4.900000
-0.000800  4.700000
-0.001500  4.800000
-0.002300  4.900000
-0.003000  4.700000
-0.003000  4.900000
-0.003800  4.700000
-0.004600  5.200000
-0.003800  4.700000
-0.003000  5.000000
-0.004600  5.100000
-0.003800  5.100000
-0.001500  5.000000
-0.000800  5.100000
0.001500  5.000000
0.003700  5.300000
0.003000  5.300000
0.000700  5.100000
0.000700  5.500000
-0.000800  5.200000
-0.001500  5.400000
0.000000  5.400000
-0.000800  5.300000
0.000700  5.800000
0.003000  5.300000
0.001500  5.700000
0.000700  5.500000
0.000700  5.700000
0.001500  5.900000
0.000700  5.900000
0.001500  5.600000
0.003000  6.100000
0.001500  5.800000
0.000700  6.200000
0.000700  6.000000
0.000700  6.000000
0.000000  6.200000
0.000700  6.100000
0.000700  6.300000
0.003000  6.300000
0.005200  6.300000
0.003000  6.500000
0.001500  6.400000
0.001500  6.600000
-0.001500  6.600000
-0.001500  6.700000
-0.000800  6.600000
-0.001500  7.000000
0.000000  6.600000
-0.000800  7.200000
-0.001500  7.100000
-0.001500  7.200000
-0.001500  7.300000
-0.002300  7.200000
-0.001500  7.600000
0.000700  7.300000
0.002200  7.600000
0.001500  7.700000
0.000000  7.700000
-0.001500  7.900000
-0.001500  7.900000
-0.000800  8.100000
0.001500  8.200000
0.000000  8.200000
0.000700  8.200000
0.002200  8.400000
0.001500  8.200000
0.002200  9.000000
0.003000  8.500000
0.001500  8.900000
0.000700  8.800000
0.000700  9.100000
-0.001500  9.000000
-0.003000  9.000000
-0.002300  9.300000
0.000000  9.300000
0.002200  9.300000
0.003000  9.400000
0.000700  9.900000
0.000700  9.400000
0.000000  10.000000
-0.003000  9.900000
-0.001500  10.100000
-0.002300  10.200000
-0.002300  10.100000
-0.002300  10.500000
-0.002300  10.300000
-0.001500  10.800000
-0.003800  10.500000
-0.003000  11.100000
-0.001500  11.100000
-0.002300  11.000000
-0.001500  11.200000
-0.003000  11.300000
-0.003000  11.400000
-0.001500  11.600000
-0.001500  11.800000
-0.000800  11.700000
0.000000  12.100000
-0.000800  11.800000
0.000700  12.600000
0.000700  12.200000
0.001500  12.700000
0.002200  12.500000
0.001500  12.900000
0.003000  12.900000
0.003700  13.000000
0.004500  13.100000
0.002200  13.300000
0.001500  13.500000
0.001500  13.400000
0.000700  13.800000
-0.000800  13.600000
-0.003000  14.100000
-0.002300  14.000000
-0.000800  14.100000
-0.002300  14.400000
-0.003800  14.500000
-0.003800  14.800000
-0.002300  14.500000
-0.001500  15.300000
-0.001500  14.900000
-0.003800  15.200000
-0.003000  15.500000
-0.000800  15.600000
-0.000800  15.700000
-0.000800  16.200000
-0.000800  16.100000
-0.000800  16.500000
-0.000800  16.400000
-0.001500  16.500000
0.001500  17.000000
0.000700  16.800000
0.000700  17.300000
0.002200  17.400000
0.000700  17.500000
-0.000800  17.700000
0.000000  17.800000
0.000000  18.100000
0.001500  18.300000
0.001500  18.500000
0.001500  18.900000
0.000700  19.200000
-0.001500  19.000000
-0.000800  19.600000
-0.000800  19.400000
0.000700  19.800000
0.000000  19.900000
0.000000  20.100000
-0.002300  20.300000
-0.001500  20.500000
0.000000  20.800000
-0.000800  20.900000
0.000700  21.000000
0.000700  21.300000
0.000700  21.500000
0.001500  21.700000
0.001500  21.800000
0.001500  22.100000
0.000700  22.100000
0.000700  22.700000
0.000700  22.400000
0.000700  23.200000
0.000700  22.900000
0.000000  23.400000
0.000700  23.500000
0.000700  23.800000
0.000700  24.200000
0.001500  24.200000
0.000700  24.700000
-0.001500  24.800000
-0.000800  25.000000
-0.000800  25.200000
-0.001500  25.700000
-0.000800  25.700000
0.000700  26.200000
0.000700  26.500000
0.000700  26.600000
0.001500  27.300000
0.000000  27.000000
0.000700  27.900000
0.001500  27.600000
0.000700  28.300000
0.001500  28.200000
0.000700  28.700000
-0.001500  29.100000
-0.002300  29.200000
-0.003000  29.600000
-0.002300  29.800000
-0.002300  30.100000
-0.001500  30.300000
-0.000800  31.000000
-0.001500  31.000000
-0.001500  31.500000
-0.002300  31.700000
-0.001500  32.200000
-0.003000  32.500000
-0.003000  32.600000
-0.001500  33.400000
-0.001500  33.400000
-0.002300  34.200000
-0.003000  34.300000
-0.003000  34.700000
-0.000800  34.900000
0.003000  35.500000
0.003700  35.900000
0.004500  36.200000
0.004500  36.900000
0.002200  36.800000
0.001500  37.700000
0.003000  37.500000
0.004500  38.300000
0.006700  38.400000
0.007500  39.000000
0.009000  39.400000
0.008200  39.900000
0.005200  40.500000
0.005200  40.500000
0.003700  40.900000
0.001500  41.500000
0.002200  41.800000
-0.000800  42.200000
-0.000800  42.700000
-0.004600  42.900000
-0.004600  43.300000
-0.000800  43.700000
-0.000800  44.000000
-0.001500  44.600000
-0.004600  44.700000
-0.007500  45.200000
-0.006800  45.300000
-0.006800  45.800000
-0.005300  46.000000
-0.004600  46.200000
-0.004600  46.500000
-0.003000  46.800000
-0.002300  46.900000
-0.001500  47.200000
-0.003000  47.700000
-0.003800  47.400000
-0.003000  47.900000
-0.001500  48.100000
0.000700  48.000000
-0.000800  48.600000
0.000700  48.400000
0.000000  49.000000
0.000700  48.700000
0.000700  49.400000
0.000700  49.000000
0.001500  49.200000
0.000700  49.600000
-0.000800  49.700000
0.000700  49.900000
0.000700  50.000000
0.000700  50.000000
-0.001500  50.200000
-0.001500  50.400000
-0.000800  50.400000
-0.000800  50.700000
0.001500  50.700000
0.000700  50.900000
-0.001500  51.300000
-0.001500  51.000000
0.000700  51.300000
0.001500  50.900000
-0.001500  51.300000
0.000700  51.300000
0.002200  51.300000
0.003000  51.400000
0.004500  51.600000
0.002200  51.300000
0.000700  51.600000
-0.000800  51.700000
0.000700  51.700000
0.000700  51.900000
0.000000  51.800000
0.001500  52.100000
0.001500  52.200000
-0.000800  52.200000
-0.000800  52.600000
-0.000800  52.400000
-0.001500  52.700000
-0.000800  52.600000
-0.000800  52.800000
-0.001500  53.000000
-0.001500  53.200000
-0.003800  53.000000
-0.004600  53.600000
-0.003000  53.200000
-0.003000  53.900000
-0.001500  53.700000
-0.001500  54.000000
-0.003000  54.200000
-0.002300  54.200000
-0.002300  54.600000
-0.004600  54.800000
-0.005300  55.000000
-0.004600  55.300000
-0.005300  55.400000
-0.006800  55.500000
-0.006800  55.800000
-0.005300  56.000000
-0.006000  56.100000
-0.003000  56.300000
-0.003800  56.300000
-0.003000  56.900000
0.000000  56.700000
-0.000800  57.400000
-0.001500  57.100000
-0.000800  57.500000
0.001500  57.800000
0.001500  57.700000
0.003000  58.200000
0.002200  58.100000
0.003000  58.500000
0.002200  58.700000
0.003000  58.800000
0.005200  58.800000
0.003700  59.300000
0.004500  59.300000
0.004500  59.600000
0.005200  59.700000
0.006700  59.600000
0.005200  60.200000
0.005200  59.800000
0.004500  60.400000
0.003000  60.100000
0.002200  60.600000
0.004500  60.600000
0.006000  61.000000
0.006700  61.100000
0.007500  61.200000
0.006700  61.300000
0.007500  61.300000
0.005200  61.800000
0.003000  61.400000
0.001500  61.800000
0.000700  61.800000
-0.000800  62.100000
-0.001500  62.100000
-0.000800  62.100000
-0.000800  62.500000
-0.000800  62.300000
-0.001500  62.800000
-0.003000  62.400000
-0.001500  62.700000
0.000700  62.700000
0.000700  62.900000
0.000700  63.000000
0.003000  63.300000
0.003700  63.500000
0.003700  63.400000
0.005200  64.100000
0.006000  63.800000
0.005200  64.200000
0.003700  64.000000
0.003000  64.500000
0.005200  64.400000
0.003000  64.700000
0.004500  64.900000
0.003700  64.800000
0.003000  65.200000
0.004500  65.200000
0.003000  65.200000
0.003000  65.400000
0.003700  65.700000
0.001500  65.600000
0.000700  65.900000
0.000700  66.000000
0.000700  66.000000
-0.000800  66.400000
-0.002300  66.100000
-0.003000  66.700000
-0.003000  66.300000
-0.003800  66.900000
-0.003000  66.700000
-0.003800  66.700000
-0.005300  66.700000
-0.005300  66.900000
-0.005300  66.900000
-0.003000  67.000000
-0.005300  67.000000
-0.006000  66.900000
-0.004600  67.000000
-0.008300  67.000000
-0.006800  66.900000
-0.006000  67.100000
-0.006800  66.700000
-0.004600  67.000000
-0.003800  66.600000
-0.004600  66.900000
-0.006000  66.400000
-0.006800  66.800000
-0.007500  66.500000
-0.006800  66.400000
-0.006800  66.400000
-0.005300  66.300000
-0.005300  66.200000
-0.005300  66.000000
-0.003800  66.000000
-0.000800  65.700000
-0.002300  65.700000
-0.002300  65.500000
-0.001500  65.300000
-0.001500  65.400000
-0.001500  64.900000
-0.001500  65.000000
0.000000  64.400000
0.001500  64.800000
-0.000800  64.400000
0.000000  64.100000
0.000700  64.000000
0.000700  63.900000
0.003000  63.400000
0.002200  63.400000
0.000700  63.100000
0.000000  62.900000
-0.000800  62.800000
0.001500  62.400000
-0.001500  62.400000
-0.000800  61.800000
0.001500  61.800000
-0.000800  61.500000
-0.001500  61.200000
-0.003800  61.400000
-0.003000  60.900000
-0.003800  60.600000
-0.004600  60.400000
-0.003000  60.300000
-0.003800  60.000000
-0.003000  59.900000
-0.001500  59.500000
-0.001500  59.700000
-0.001500  59.100000
0.000700  59.100000
-0.000800  58.900000
0.001500  58.600000
0.003000  58.500000
0.002200  58.100000
0.001500  58.000000
0.001500  57.600000
0.000700  57.300000
-0.000800  57.100000
-0.001500  56.800000
-0.001500  56.300000
0.000000  56.300000
0.000700  55.900000
-0.001500  55.600000
-0.001500  55.500000
-0.001500  55.000000
0.001500  55.000000
0.003000  54.400000
0.002200  54.700000
0.003000  54.100000
0.002200  54.000000
0.000700  53.600000
0.000000  53.500000
0.002200  53.300000
0.005200  52.900000
0.002200  52.600000
0.003000  52.400000
0.004500  52.500000
0.003000  51.600000
0.001500  51.900000
0.002200  51.400000
0.003700  51.300000
0.003000  51.300000
0.000000  50.800000
-0.001500  50.900000
-0.000800  50.300000
0.001500  50.500000
0.002200  49.800000
0.000000  49.800000
-0.000800  49.500000
0.001500  49.400000
0.000700  49.200000
-0.000800  49.000000
-0.000800  49.000000
0.003000  48.600000
0.003000  48.700000
0.000000  47.900000
-0.000800  48.200000
-0.003000  47.600000
-0.000800  47.600000
0.002200  47.300000
0.004500  47.000000
0.006700  46.900000
0.006700  46.500000
0.004500  46.600000
0.001500  46.300000
0.001500  46.000000
0.000700  45.800000
0.002200  45.700000
0.003700  45.300000
0.003000  45.200000
0.000700  45.000000
-0.001500  44.400000
-0.001500  44.400000
-0.003800  43.900000
-0.004600  44.100000
-0.003000  43.300000
-0.000800  43.400000
0.000000  43.100000
-0.001500  42.800000
-0.000800  42.600000
0.000700  42.300000
-0.000800  41.900000
-0.001500  41.700000
-0.000800  41.400000
0.000000  41.000000
0.002200  40.900000
0.004500  40.500000
0.003000  40.400000
0.001500  40.000000
0.001500  39.600000
0.001500  39.600000
0.003000  38.900000
0.002200  39.100000
0.000700  38.300000
0.000700  38.500000
0.000700  38.100000
0.000000  37.800000
-0.001500  37.400000
-0.001500  37.100000
-0.002300  36.600000
-0.002300  36.600000
-0.003000  36.300000
-0.001500  35.900000
0.003000  35.800000
0.002200  35.200000
0.001500  35.100000
0.003000  34.700000
0.001500  34.500000
0.002200  34.000000
0.001500  33.700000
0.000700  33.800000
-0.003000  33.100000
-0.000800  33.000000
-0.000800  32.800000
0.003000  32.400000
0.008200  31.800000
0.004500  31.900000
0.003000  31.100000
0.002200  31.300000
0.000700  30.700000
0.000700  30.500000
-0.000800  30.100000
-0.000800  29.800000
-0.000800  29.600000
0.000700  29.000000
0.003000  28.900000
0.003000  28.400000
0.000700  28.100000
0.000700  27.800000
0.002200  27.500000
0.001500  27.300000
0.000700  26.900000
0.000000  26.500000
-0.000800  26.100000
-0.001500  26.100000
-0.001500  25.300000
0.000000  25.400000
0.002200  24.500000
0.001500  24.500000
0.000700  24.000000
-0.001500  23.800000
-0.001500  23.500000
0.000000  23.200000
-0.002300  22.900000
-0.005300  22.500000
-0.001500  22.200000
0.000700  21.800000
0.002200  21.700000
0.000700  21.000000
0.000700  21.200000
0.000700  20.400000
-0.003000  20.400000
-0.003000  20.000000
-0.004600  19.600000
-0.003000  19.600000
-0.001500  18.900000
0.000700  19.100000
0.001500  18.300000
-0.002300  18.400000
-0.003000  17.900000
-0.003000  17.700000
-0.000800  17.300000
-0.001500  17.100000
-0.000800  16.900000
-0.000800  16.400000
-0.001500  16.200000
-0.000800  15.700000
-0.003800  15.800000
-0.006000  15.200000
-0.006800  15.300000
-0.009100  14.700000
-0.005300  14.600000
0.000700  14.300000
0.003000  13.800000
0.001500  13.800000
0.000700  13.500000
0.000000  13.100000
-0.002300  12.800000
-0.003000  12.700000
-0.002300  12.200000
0.000700  12.300000
0.000000  11.800000
-0.003000  11.700000
-0.000800  11.500000
0.000700  11.000000
0.000000  11.000000
-0.001500  10.500000
-0.002300  10.600000
-0.003800  10.100000
-0.007500  10.100000
-0.005300  9.600000
-0.003000  9.500000
-0.002300  9.100000
-0.002300  9.100000
0.000000  8.900000
0.003000  8.800000
0.005200  8.700000
0.009700  8.200000
0.012000  8.500000
0.009000  8.100000
0.008200  7.900000
0.009000  7.800000
0.006000  7.500000
0.001500  7.500000
-0.002300  7.100000
-0.003000  7.200000
-0.000800  6.600000
-0.002300  6.700000
-0.005300  6.700000
-0.004600  6.500000
-0.003000  6.200000
-0.003000  6.400000
-0.003800  6.100000
-0.004600  5.800000
-0.009800  6.100000
-0.015800  5.900000
-0.011300  5.800000
-0.004600  5.300000
0.001500  5.600000
0.009000  5.400000
0.012700  5.300000
0.012700  5.400000
0.010500  5.000000
0.009000  5.300000
0.004500  5.300000
-0.001500  5.300000
-0.007500  5.300000
-0.005300  5.600000
-0.000800  5.100000
-0.006800  5.600000
-0.009100  5.200000
-0.009800  5.700000
-0.014300  5.500000
-0.012000  5.400000
-0.006800  5.600000
0.002200  5.300000
0.013500  5.600000
0.015700  5.300000
0.012000  5.100000
0.006700  5.200000
-0.008300  5.200000
-0.023300  5.300000
-0.016500  5.200000
-0.006800  5.000000
0.000700  4.900000
0.012000  5.100000
0.012700  4.700000
0.015700  5.200000
0.023200  4.700000
0.021700  5.100000
0.012000  4.900000
0.000000  4.900000
-0.000800  4.900000
0.001500  4.700000
0.004500  5.000000
0.004500  5.100000
0.003700  5.000000
0.002200  5.200000
0.000700  5.300000
0.003000  5.000000
0.000700  5.300000
-0.006800  5.100000
-0.007500  5.300000
-0.003000  5.300000
0.000000  5.200000
-0.003800  5.700000
-0.008300  5.300000
-0.006800  5.800000
-0.003000  5.400000
-0.004600  5.600000
-0.003800  5.600000
-0.000800  5.700000
0.006700  5.900000
0.010500  5.900000
0.012000  5.900000
0.009000  5.800000
0.004500  6.300000
0.006700  5.900000
0.006700  6.300000
0.002200  6.000000
0.000700  6.300000
0.000000  6.200000
-0.000800  6.500000
-0.000800  6.500000
-0.000800  6.500000
-0.001500  6.800000
-0.003000  6.600000
-0.007500  6.600000
-0.010500  6.700000
-0.009100  6.700000
-0.009800  6.700000
-0.006800  6.900000
-0.004600  6.700000
-0.000800  6.700000
0.003700  7.200000
0.000700  6.700000
-0.003800  7.200000
-0.003800  6.900000
-0.002300  7.300000
-0.003800  7.300000
-0.003000  7.400000
-0.005300  7.600000
-0.008300  7.500000
-0.005300  7.600000
-0.003000  7.900000
-0.002300  7.800000
0.000700  7.900000
-0.003000  8.100000
-0.010500  7.900000
-0.008300  8.300000
-0.000800  8.300000
0.000700  8.300000
0.003700  8.500000
0.010500  8.600000
0.012000  9.000000
0.009700  8.800000
0.006700  9.400000
0.001500  9.000000
-0.003000  9.400000
-0.007500  9.600000
-0.008300  9.600000
-0.007500  9.400000
-0.005300  9.600000
-0.003800  9.300000
-0.005300  9.600000
-0.010500  9.400000
-0.021000  8.900000
-0.018800  9.100000
-0.003800  8.800000
0.010500  8.900000
0.021700  8.500000
0.020200  8.400000
0.021000  8.500000
0.019500  8.000000
0.009000  8.000000
-0.000800  7.700000
-0.004600  7.800000
-0.004600  7.500000
-0.003000  7.600000
-0.003000  7.200000
-0.003800  7.600000
0.000700  7.100000
0.005200  7.400000
0.006700  7.200000
0.009000  7.100000
0.004500  7.400000
-0.008300  7.300000
-0.012000  7.500000
-0.011300  7.500000
-0.012800  7.400000
-0.003800  7.300000
0.000700  7.200000
-0.001500  7.100000
0.001500  7.100000
0.001500  7.200000
0.001500  7.200000
0.004500  7.500000
0.008200  7.200000
0.003000  7.500000
-0.000800  7.100000
0.004500  7.600000
0.005200  7.300000
0.001500  7.600000
0.002200  7.900000
0.004500  7.900000
0.000700  8.100000
-0.004600  8.000000
-0.003000  8.100000
-0.000800  8.400000
-0.001500  8.400000
-0.002300  8.300000
-0.001500  8.800000
-0.004600  8.400000
-0.009800  8.800000
-0.005300  8.900000
0.001500  9.000000
0.005200  9.300000
0.007500  9.200000
0.006700  9.700000
0.007500  9.400000
0.008200  9.900000
0.010500  9.900000
0.012700  10.200000
0.009700  10.500000
0.003000  10.700000
-0.002300  10.900000
-0.006800  11.100000
-0.005300  11.700000
-0.003000  11.600000
-0.000800  12.200000
0.003000  12.500000
0.003000  13.500000
0.002200  13.400000
-0.003000  13.700000
-0.002300  14.000000
-0.000800  14.300000
-0.003800  14.700000
-0.001500  14.700000
0.001500  15.100000
0.001500  15.500000
0.000700  15.700000
0.001500  15.700000
0.006000  16.000000
0.010500  15.600000
0.011200  16.000000
0.008200  15.800000
0.005200  16.100000
0.003700  16.200000
0.000000  15.900000
-0.001500  16.200000
-0.003000  15.700000
-0.004600  16.100000
-0.004600  15.700000
-0.006800  16.000000
-0.005300  16.000000
-0.003800  15.700000
-0.000800  15.800000
0.003000  15.700000
0.005200  15.300000
0.001500  15.500000
-0.001500  15.100000
-0.004600  14.900000
-0.012000  15.100000
-0.026300  14.600000
-0.033800  14.600000
-0.023300  14.500000
-0.015000  14.300000
-0.005300  14.400000
0.007500  13.900000
0.019500  14.200000
0.027700  13.800000
0.023200  13.700000
0.020200  13.500000
0.012700  13.400000
0.001500  12.900000
-0.000800  13.400000
-0.003800  12.800000
-0.004600  13.000000
-0.003000  12.700000
-0.005300  12.500000
-0.006800  12.600000
-0.010500  12.200000
-0.010500  12.400000
-0.010500  12.000000
-0.012000  12.000000
-0.014300  12.100000
-0.012800  11.800000
-0.007500  11.500000
-0.008300  11.300000
-0.008300  11.100000
-0.006800  10.900000
-0.002300  11.000000
0.000700  10.300000
0.004500  10.600000
0.009000  10.100000
0.005200  10.300000
0.000700  10.100000
0.001500  10.200000
-0.001500  10.200000
-0.001500  9.800000
0.000700  10.000000
0.000000  9.800000
-0.002300  10.000000
-0.006000  10.100000
-0.008300  10.100000
-0.004600  10.000000
-0.003000  10.300000
-0.002300  10.000000
-0.000800  10.300000
0.001500  10.300000
0.002200  10.100000
0.006000  10.500000
0.014200  10.200000
0.018000  10.700000
0.014200  10.400000
0.012000  10.600000
0.010500  10.500000
0.008200  10.400000
0.009000  10.600000
0.004500  10.500000
0.000700  10.500000
0.000000  10.700000
-0.002300  10.900000
0.000000  10.400000
-0.000800  10.800000
-0.003000  10.400000
-0.001500  10.800000
0.000700  10.600000
0.001500  10.500000
0.000700  10.700000
-0.000800  10.300000
-0.001500  10.800000
-0.000800  10.500000
-0.003000  10.700000
-0.005300  10.700000
-0.005300  10.800000
-0.003000  10.700000
-0.002300  10.900000
-0.003000  10.800000
-0.000800  10.800000
-0.002300  11.200000
-0.003000  10.900000
-0.003000  11.200000
0.001500  10.800000
0.006700  11.400000
0.006000  11.100000
0.007500  11.200000
0.005200  10.900000
0.002200  10.800000
0.005200  11.100000
0.004500  10.800000
0.003000  10.700000
-0.000800  10.800000
-0.003000  10.700000
-0.000800  10.500000
-0.002300  10.600000
-0.002300  10.400000
-0.002300  10.300000
-0.004600  10.200000
-0.005300  10.100000
-0.002300  10.600000
0.000000  10.000000
-0.000800  10.600000
-0.003000  10.100000
0.000000  10.500000
0.001500  10.300000
0.003000  10.400000
0.004500  10.300000
0.005200  10.300000
0.004500  10.100000
0.000000  10.300000
0.000700  10.300000
0.000000  10.100000
0.000000  10.200000
0.001500  10.000000
0.000700  10.100000
0.002200  10.200000
0.001500  10.000000
0.000700  10.200000
0.000700  9.900000
0.000700  10.500000
0.000700  9.900000
0.000000  10.100000
0.000000  10.100000
-0.000800  10.100000
-0.002300  9.900000
-0.001500  10.300000
-0.001500  9.900000
-0.002300  10.100000
-0.001500  9.900000
-0.002300  9.700000
-0.005300  10.000000
-0.006800  9.600000
-0.006800  9.900000
-0.005300  9.600000
-0.005300  9.600000
-0.001500  9.700000
0.001500  9.400000
-0.001500  9.400000
-0.003000  9.400000
-0.001500  9.400000
-0.003000  9.200000
-0.000800  9.400000
0.000000  9.100000
-0.000800  9.400000
-0.003000  8.900000
-0.003800  9.100000
-0.003000  8.900000
-0.002300  8.900000
0.001500  8.900000
0.001500  8.700000
0.000700  8.700000
0.003000  8.500000
0.002200  8.800000
0.000700  8.600000
0.000700  8.400000
0.000700  8.300000
0.000700  8.400000
0.000000  8.200000
0.000700  8.100000
0.000000  8.100000
0.000700  7.700000
0.000700  8.100000
-0.000800  7.500000
-0.003000  7.800000
-0.003000  7.600000
-0.001500  7.500000
0.000000  7.300000
0.000700  7.200000
-0.000800  7.300000
-0.002300  7.200000
-0.000800  7.000000
0.000700  7.000000
0.000700  7.200000
0.001500  6.700000
0.003000  7.000000
0.003000  6.500000
0.000000  6.700000
0.001500  6.700000
0.002200  6.400000
0.001500  7.000000
0.004500  6.000000
0.003000  6.500000
0.000000  6.100000
0.000700  6.200000
0.000700  6.300000
0.000700  5.900000
0.001500  5.900000
0.001500  5.800000
0.001500  5.800000
0.000700  5.400000
0.002200  5.800000
0.003700  5.300000
0.000700  5.700000
-0.003000  5.400000
-0.002300  5.400000
0.000000  5.300000
0.000000  5.100000
0.000700  5.300000
0.000700  4.800000
0.000000  5.200000
0.000000  5.000000
-0.001500  4.900000
-0.001500  4.900000
-0.002300  4.700000
-0.001500  4.800000
0.000000  4.600000
0.000000  4.800000
0.000000  4.300000
0.000000  4.700000
0.000700  4.200000
0.000000  4.500000
0.000700  4.100000
0.000700  4.400000
0.001500  3.900000
0.001500  4.100000
0.000700  4.100000
0.000000  4.000000
0.000700  4.100000
0.003000  4.000000
0.003000  3.800000
0.000700  3.900000
-0.000800  3.900000
-0.000800  3.600000
-0.000800  4.000000
-0.000800  3.800000
0.000700  3.900000
0.000700  3.700000
-0.000800  3.700000
-0.001500  3.900000
-0.000800  3.600000
-0.001500  4.000000
-0.002300  3.300000
-0.004600  3.600000
-0.003000  3.600000
0.000000  3.700000
0.000700  3.600000
-0.000800  3.600000
-0.001500  3.100000
-0.000800  3.500000
-0.001500  3.300000
-0.000800  3.500000
0.003700  3.400000
0.003000  3.500000
-0.001500  3.500000
-0.002300  3.300000
-0.003800  3.600000
-0.003000  3.400000
-0.000800  3.400000
0.000700  3.400000
0.003000  3.300000
0.003000  3.600000
0.000000  3.600000
-0.000800  3.400000
0.000700  3.400000
0.000000  3.600000
-0.000800  3.300000
-0.000800  3.600000
-0.000800  3.200000
0.000700  3.600000
0.001500  3.400000
0.001500  3.400000
0.001500  3.400000
0.001500  3.400000
0.000700  3.700000
0.001500  3.500000
0.002200  3.500000
0.003700  3.500000
0.000700  3.600000
-0.001500  3.300000
-0.000800  3.600000
0.000700  3.300000
0.000000  3.400000
-0.001500  3.600000
0.000700  3.200000
-0.000800  3.700000
0.000700  3.200000
0.000700  3.500000
-0.000800  3.100000
-0.000800  3.400000
-0.001500  3.400000
-0.003000  3.300000
-0.003000  3.100000
-0.001500  3.100000
0.000700  3.100000
0.000700  2.900000
0.000000  3.200000
-0.000800  2.800000
0.000000  3.200000
0.001500  2.900000
0.001500  3.000000
0.001500  2.900000
0.002200  2.800000
0.001500  3.200000
0.003000  2.900000
0.003000  3.100000
0.000700  2.600000
-0.000800  2.900000
-0.002300  3.000000
-0.004600  3.000000
-0.004600  2.800000
-0.005300  2.700000
-0.003000  3.000000
-0.002300  2.700000
-0.003000  3.000000
-0.001500  2.500000
-0.003000  3.000000
-0.000800  2.700000
0.000700  3.000000
0.003000  2.600000
0.004500  2.600000
0.004500  2.900000
0.003700  2.600000
0.001500  2.700000
0.000000  2.600000
-0.001500  2.600000
-0.001500  2.600000
-0.003000  2.500000
-0.000800  2.600000
-0.000800  2.500000
-0.004600  2.700000
-0.002300  2.400000
-0.000800  2.800000
-0.000800  2.500000
-0.000800  2.800000
0.000000  2.500000
0.000700  2.700000
0.000700  2.600000
0.000000  2.500000
0.001500  2.600000
0.000700  2.800000
0.000700  2.600000
0.001500  2.600000
0.000000  2.700000
-0.000800  2.600000
0.000000  2.700000
0.000000  2.600000
-0.000800  2.600000
-0.001500  2.600000
-0.000800  2.600000
0.001500  2.800000
0.001500  2.600000
0.001500  3.000000
0.001500  2.500000
0.000000  2.900000
-0.000800  2.700000
0.001500  2.700000
0.001500  2.700000
-0.000800  3.000000
0.001500  2.600000
0.004500  2.900000
0.005200  2.700000
0.003000  2.800000
0.003000  2.900000
0.003000  2.700000
0.000700  3.000000
0.001500  2.800000
-0.001500  3.000000
-0.002300  3.000000
-0.004600  3.000000
-0.005300  3.300000
-0.005300  3.200000
-0.005300  3.100000
-0.001500  3.100000
-0.000800  3.100000
-0.001500  2.900000
-0.000800  3.500000
-0.001500  3.000000
-0.001500  3.300000
0.000000  3.100000
0.000000  3.200000
-0.003000  3.300000
-0.002300  3.200000
-0.000800  3.400000
0.000700  3.300000
-0.000800  3.500000
0.000000  3.600000
0.003000  3.500000
0.002200  3.600000
0.001500  3.500000
0.001500  3.600000
0.000700  3.500000
0.004500  3.700000
0.005200  3.400000
0.003000  3.900000
0.003000  3.600000
0.001500  3.800000
-0.000800  3.500000
0.000000  3.800000
-0.000800  3.800000
-0.000800  3.700000
-0.000800  4.000000
-0.000800  3.700000
-0.001500  3.800000
-0.003800  3.900000
-0.003000  3.900000
-0.003000  3.700000
-0.001500  4.100000
0.000000  3.900000
0.000000  4.100000
0.001500  4.100000
0.002200  3.900000
0.003700  4.200000
0.003000  3.700000
0.000700  4.200000
0.000000  4.000000
-0.001500  4.200000
-0.001500  4.100000
-0.004600  4.100000
-0.001500  4.100000
0.003700  4.200000
0.003000  4.200000
-0.001500  4.100000
0.000700  4.500000
0.001500  4.200000
0.000000  4.500000
0.001500  4.200000
0.002200  4.300000
0.005200  4.500000
0.003000  4.100000
0.002200  4.700000
0.001500  4.200000
-0.000800  4.600000
-0.001500  4.300000
-0.005300  4.500000
-0.002300  4.500000
0.001500  4.600000
0.004500  4.600000
0.003000  4.500000
0.002200  4.900000
0.003000  4.500000
0.001500  5.000000
-0.000800  4.500000
-0.003000  5.000000
-0.003800  4.600000
-0.004600  4.800000
-0.003000  4.900000
-0.001500  4.700000
-0.000800  5.100000
0.000000  4.500000
-0.000800  5.000000
0.000700  5.000000
0.000700  5.100000
0.000700  5.100000
0.000700  5.100000
0.000000  5.100000
0.000700  5.100000
0.000700  5.200000
-0.001500  5.000000
-0.001500  5.400000
-0.003000  5.100000
-0.004600  5.400000
-0.004600  5.200000
-0.005300  5.400000
-0.001500  5.600000
-0.000800  5.300000
0.001500  5.300000
0.003000  5.500000
0.000700  5.400000
-0.003000  5.600000
-0.002300  5.700000
-0.000800  5.600000
0.000700  5.800000
0.001500  5.800000
0.001500  5.900000
0.001500  5.900000
0.000700  5.700000
0.001500  6.200000
0.003000  5.800000
0.003000  6.400000
0.002200  5.800000
0.000700  6.200000
-0.000800  6.300000
0.000000  6.300000
0.000000  6.300000
-0.000800  6.500000
-0.001500  6.300000
-0.000800  6.300000
-0.002300  6.700000
-0.003800  6.400000
-0.001500  6.700000
0.001500  6.600000
0.004500  6.700000
0.002200  7.100000
0.003000  6.800000
0.002200  7.200000
0.003000  6.900000
0.003000  7.400000
0.001500  7.200000
0.002200  7.500000
0.001500  7.400000
-0.000800  7.500000
-0.001500  7.500000
0.000700  7.900000
0.000700  7.700000
-0.001500  8.000000
-0.000800  8.000000
0.000700  8.100000
0.000000  8.200000
-0.000800  8.000000
-0.001500  8.500000
-0.001500  8.300000
-0.000800  8.400000
-0.001500  8.700000
-0.001500  8.700000
-0.001500  8.500000
-0.001500  8.700000
-0.000800  8.800000
-0.000800  8.700000
0.000700  9.300000
0.001500  8.900000
0.001500  9.500000
0.000700  9.200000
0.000700  9.600000
0.001500  9.800000
0.000700  9.500000
0.000700  9.900000
0.001500  9.700000
-0.000800  10.000000
-0.001500  10.000000
0.000700  10.200000
-0.000800  10.300000
-0.002300  10.400000
0.000700  10.400000
0.000700  10.600000
-0.000800  10.700000
0.000000  10.600000
0.000700  10.900000
0.001500  10.600000
0.000700  11.200000
-0.002300  11.100000
-0.003000  11.300000
-0.004600  11.200000
-0.004600  11.300000
-0.003800  11.600000
-0.004600  11.500000
-0.002300  11.700000
-0.002300  11.700000
-0.004600  11.900000
-0.005300  12.000000
-0.005300  12.200000
-0.001500  12.100000
-0.000800  12.200000
-0.001500  12.500000
0.000700  12.200000
0.001500  12.900000
0.001500  12.500000
0.001500  12.800000
-0.001500  12.800000
-0.001500  13.000000
-0.000800  13.100000
0.000000  13.100000
0.000700  13.500000
0.000700  13.600000
0.000000  13.600000
0.000700  13.600000
-0.001500  14.100000
-0.001500  13.700000
-0.000800  14.400000
0.000000  14.100000
0.001500  14.400000
0.003000  14.500000
0.001500  14.700000
0.002200  15.000000
0.001500  14.800000
-0.000800  15.400000
-0.000800  15.100000
0.000700  15.500000
0.000700  15.600000
0.000700  15.800000
0.000700  15.800000
0.000700  16.100000
0.000000  16.400000
0.003000  16.200000
0.003700  16.700000
0.002200  16.500000
0.001500  17.100000
0.001500  16.900000
0.000000  17.500000
-0.001500  17.400000
-0.001500  17.500000
0.000700  17.700000
-0.000800  17.800000
0.000000  18.100000
0.000000  18.300000
-0.001500  18.400000
-0.000800  18.600000
0.000700  18.600000
0.000000  18.700000
-0.002300  19.200000
-0.002300  19.000000
-0.001500  19.500000
-0.001500  19.500000
0.001500  19.700000
0.003000  20.000000
0.003000  19.900000
0.001500  20.300000
-0.003000  20.200000
-0.005300  20.800000
-0.003800  20.700000
-0.002300  20.900000
-0.003000  21.100000
-0.004600  21.500000
-0.003800  21.600000
-0.004600  21.900000
-0.004600  21.800000
-0.004600  22.300000
-0.004600  22.500000
-0.003000  22.500000
-0.000800  23.000000
0.000000  23.000000
0.000700  23.500000
0.003000  23.600000
0.003000  23.800000
0.003000  24.100000
0.003000  24.100000
0.006000  24.500000
0.006700  24.900000
0.004500  25.100000
0.004500  25.200000
0.006000  25.600000
0.004500  25.600000
0.003000  26.100000
0.005200  26.000000
0.005200  26.700000
0.003700  26.400000
0.005200  27.000000
0.006700  27.000000
0.006000  27.300000
0.004500  27.600000
0.006000  27.600000
0.006000  28.100000
0.004500  28.400000
0.003000  28.700000
0.000000  28.900000
-0.001500  29.500000
-0.000800  29.300000
-0.001500  29.700000
-0.004600  30.100000
-0.003800  30.000000
-0.003000  30.900000
-0.003000  30.700000
-0.000800  31.500000
0.000000  31.400000
-0.001500  31.900000
-0.002300  32.000000
-0.002300  32.400000
-0.000800  32.800000
-0.001500  33.000000
-0.000800  33.300000
0.000700  33.700000
-0.001500  34.400000
-0.002300  34.300000
-0.003000  35.100000
-0.003000  35.000000
-0.005300  35.600000
-0.004600  36.000000
-0.004600  36.200000
-0.008300  36.800000
-0.009800  36.800000
-0.012000  37.700000
-0.009800  37.500000
-0.007500  38.200000
-0.006800  38.500000
-0.005300  38.800000
-0.005300  39.200000
-0.006000  39.600000
-0.004600  40.100000
-0.000800  40.200000
-0.000800  40.900000
0.001500  40.800000
0.003000  41.500000
0.000700  41.500000
0.000700  42.100000
0.001500  42.300000
0.001500  42.700000
0.002200  43.000000
0.001500  43.100000
0.000700  43.800000
0.000700  43.800000
0.001500  44.200000
0.003000  44.300000
0.003000  44.600000
0.001500  44.900000
0.003000  45.400000
0.005200  45.500000
0.004500  45.700000
0.002200  46.000000
0.001500  45.800000
0.003000  46.600000
0.004500  46.300000
0.006700  46.800000
0.004500  46.700000
0.002200  46.900000
-0.000800  47.200000
-0.003000  47.300000
-0.001500  47.600000
-0.001500  47.700000
-0.003000  48.000000
-0.003800  48.000000
-0.001500  48.400000
0.000700  48.300000
0.000000  48.600000
0.000000  48.600000
-0.003000  48.700000
-0.003000  49.000000
-0.003000  48.800000
-0.003000  49.400000
0.000000  49.100000
-0.000800  49.500000
0.000700  49.400000
0.003000  49.600000
0.004500  49.800000
0.004500  50.100000
0.003000  50.000000
0.003700  50.400000
0.004500  50.300000
0.003700  50.300000
0.003000  50.400000
0.003700  50.300000
0.004500  50.600000
0.001500  50.800000
0.000700  50.600000
0.001500  51.000000
0.001500  50.800000
0.003000  51.300000
0.003000  51.000000
0.003000  51.400000
0.001500  51.400000
0.002200  51.600000
0.003000  51.700000
0.003700  52.200000
0.006000  51.800000
0.003700  52.200000
0.003000  52.200000
0.003000  52.400000
0.002200  52.700000
0.001500  52.600000
0.000700  53.100000
0.002200  53.200000
0.000000  53.400000
0.000700  53.600000
-0.001500  53.500000
-0.005300  53.800000
-0.006800  54.100000
-0.008300  54.200000
-0.005300  54.500000
-0.004600  54.700000
-0.004600  54.600000
-0.002300  55.200000
-0.000800  55.000000
-0.001500  55.300000
-0.004600  55.400000
-0.003800  55.700000
-0.005300  55.800000
-0.006000  55.800000
-0.007500  56.200000
-0.007500  56.100000
-0.006800  56.500000
-0.007500  56.600000
-0.005300  56.800000
-0.006000  57.000000
-0.006800  57.400000
-0.004600  57.200000
-0.004600  57.300000
-0.003800  57.600000
-0.003000  57.600000
-0.000800  58.200000
-0.000800  57.900000
-0.000800  58.500000
0.001500  58.300000
0.000700  58.700000
0.001500  58.900000
0.003000  58.900000
0.003000  59.500000
0.001500  59.600000
0.001500  59.700000
0.004500  60.100000
0.003700  60.300000
0.003000  60.300000
0.001500  60.700000
0.000700  60.500000
0.004500  60.800000
0.004500  60.900000
0.000700  61.000000
0.000700  61.500000
0.000000  61.400000
0.000000  61.900000
-0.000800  61.400000
0.000000  61.900000
0.001500  62.000000
-0.000800  62.300000
-0.000800  62.300000
-0.000800  62.500000
0.001500  62.600000
0.003700  62.500000
0.003000  63.300000
0.004500  62.800000
0.005200  63.400000
0.005200  63.100000
0.004500  63.800000
0.003000  63.700000
0.003000  63.700000
0.004500  64.100000
0.003700  63.800000
0.003700  64.300000
0.003700  64.300000
0.004500  64.400000
0.007500  64.700000
0.004500  64.800000
0.001500  64.700000
0.002200  64.900000
0.002200  65.300000
0.001500  65.200000
0.000700  65.500000
0.003000  65.200000
0.004500  65.700000
0.003700  65.500000
0.004500  65.700000
0.003000  66.000000
0.000700  65.800000
-0.000800  66.200000
-0.002300  66.000000
-0.003000  66.300000
-0.003000  66.300000
-0.003000  66.300000
-0.001500  66.300000
-0.001500  66.400000
-0.003000  66.600000
-0.003000  66.400000
-0.003000  66.700000
-0.002300  66.400000
-0.000800  66.800000
-0.000800  66.400000
-0.000800  66.900000
-0.004600  66.600000
-0.006800  66.600000
-0.004600  66.600000
-0.004600  66.300000
-0.004600  66.400000
-0.005300  66.400000
-0.004600  66.300000
-0.001500  66.200000
0.000700  66.300000
0.000000  65.900000
-0.001500  66.100000
-0.003000  65.900000
-0.003800  65.700000
-0.004600  65.800000
-0.003000  65.500000
-0.002300  65.700000
-0.003000  65.200000
-0.001500  65.500000
-0.001500  65.000000
-0.000800  64.900000
-0.000800  64.800000
-0.002300  64.900000
-0.003800  64.500000
-0.004600  64.600000
-0.003000  64.000000
-0.001500  64.100000
-0.003000  64.100000
-0.001500  63.600000
-0.000800  63.800000
-0.000800  63.200000
-0.000800  63.100000
-0.000800  63.300000
-0.001500  62.900000
-0.002300  62.900000
-0.001500  62.200000
-0.003000  62.400000
-0.002300  62.100000
0.000700  62.000000
-0.000800  61.700000
0.000000  61.600000
0.002200  61.200000
0.001500  61.400000
0.001500  60.700000
0.002200  61.000000
0.001500  60.400000
0.000700  60.400000
0.000000  59.900000
0.000700  59.700000
0.000000  59.700000
-0.000800  59.200000
-0.000800  59.200000
-0.000800  58.900000
-0.000800  58.500000
-0.000800  58.400000
-0.000800  58.100000
0.000700  57.700000
0.000700  57.600000
0.000000  57.200000
-0.000800  56.800000
-0.002300  56.900000
-0.001500  56.200000
-0.004600  56.300000
-0.003000  55.700000
0.000000  55.700000
-0.001500  55.300000
-0.003000  55.000000
-0.003000  55.000000
-0.004600  54.500000
-0.003000  54.400000
-0.003800  54.100000
-0.004600  53.800000
0.003000  53.300000
0.001500  53.600000
0.000700  53.000000
0.006000  53.100000
0.006700  52.700000
0.005200  52.500000
0.005200  52.400000
0.006700  52.000000
0.004500  52.100000
0.001500  51.600000
0.000000  51.800000
0.000000  51.300000
0.000700  51.200000
0.000000  51.000000
0.000000  50.800000
0.000700  50.700000
0.001500  50.300000
0.000700  50.500000
0.000000  49.900000
0.000700  50.300000
-0.000800  49.500000
0.000000  49.800000
0.000700  49.400000
0.000000  49.000000
0.003000  49.100000
0.006700  48.500000
0.006000  48.900000
0.005200  48.300000
0.003000  48.100000
0.000700  48.000000
0.000000  47.800000
0.000000  47.500000
0.001500  47.500000
0.000700  47.200000
0.001500  46.800000
0.003000  46.700000
0.001500  46.200000
-0.003000  46.400000
-0.003800  45.700000
-0.003800  45.900000
-0.003800  45.400000
-0.002300  45.400000
-0.001500  45.000000
-0.000800  44.800000
0.000000  44.600000
-0.001500  44.300000
-0.000800  44.100000
0.000700  43.800000
-0.000800  43.600000
-0.000800  43.100000
-0.002300  43.200000
-0.003000  42.700000
-0.003000  42.300000
-0.000800  42.300000
0.000700  41.800000
-0.000800  41.800000
0.000000  41.200000
0.002200  41.200000
0.001500  40.600000
0.003000  40.600000
0.000700  40.200000
-0.004600  39.800000
-0.003000  39.700000
-0.000800  39.500000
0.000700  39.100000
0.005200  38.900000
0.008200  38.600000
0.004500  38.200000
0.003000  38.200000
0.004500  37.700000
0.002200  37.500000
0.001500  37.200000
0.002200  36.900000
0.003700  36.800000
-0.000800  36.100000
0.000700  36.200000
0.001500  35.700000
-0.003000  35.500000
-0.001500  35.200000
-0.001500  35.000000
-0.001500  34.300000
-0.000800  34.500000
-0.001500  33.800000
-0.000800  33.700000
0.001500  33.300000
0.003000  33.000000
0.005200  32.800000
0.003700  32.400000
0.000700  32.200000
0.003000  31.800000
0.001500  31.400000
0.000700  31.300000
0.000700  30.900000
0.000700  30.600000
0.000700  30.400000
0.002200  29.900000
0.002200  29.600000
-0.000800  29.500000
0.000700  28.800000
0.002200  28.800000
0.004500  28.200000
0.005200  28.300000
0.004500  27.500000
0.003700  27.400000
0.001500  27.000000
-0.000800  26.700000
-0.001500  26.600000
0.000700  25.900000
0.000000  25.800000
-0.002300  25.400000
0.000000  25.100000
0.001500  24.700000
0.001500  24.500000
0.002200  23.900000
0.003700  23.800000
0.000700  23.400000
-0.000800  23.000000
-0.000800  22.900000
-0.004600  22.200000
-0.001500  22.400000
-0.000800  21.700000
-0.005300  21.700000
-0.002300  21.100000
0.000000  20.800000
-0.003800  20.500000
-0.004600  20.400000
-0.003000  20.000000
-0.006800  19.700000
-0.006800  19.600000
-0.006800  18.900000
-0.006800  19.100000
-0.006000  18.300000
-0.003000  18.300000
0.000000  17.900000
-0.006800  17.500000
-0.009100  17.500000
-0.008300  16.900000
-0.005300  17.000000
0.004500  16.300000
0.006000  16.300000
0.004500  15.800000
0.001500  15.700000
0.000000  15.500000
-0.001500  15.300000
-0.003000  15.100000
-0.000800  14.600000
0.005200  14.600000
0.011200  13.900000
0.012700  14.100000
0.011200  13.600000
0.007500  13.500000
0.006700  13.300000
0.004500  12.800000
0.000700  12.700000
-0.001500  12.200000
-0.003000  12.200000
-0.002300  12.000000
-0.001500  11.700000
-0.003000  11.500000
-0.003800  11.300000
-0.006800  10.900000
-0.010500  10.700000
-0.011300  10.600000
-0.005300  10.200000
-0.003800  10.300000
-0.003800  9.800000
-0.003000  10.100000
-0.003800  9.400000
-0.000800  9.500000
0.004500  9.100000
0.008200  9.100000
0.007500  9.300000
0.008200  9.100000
0.007500  8.600000
0.004500  8.500000
0.001500  8.400000
0.000700  8.000000
0.002200  8.000000
0.003700  7.600000
0.008200  7.800000
0.003000  7.500000
-0.007500  7.200000
-0.006000  7.400000
-0.004600  6.900000
-0.003000  7.200000
-0.004600  6.700000
-0.006800  7.000000
-0.006000  6.700000
-0.008300  6.700000
-0.015800  6.700000
-0.019500  6.600000
-0.015000  6.500000
-0.010500  7.000000
-0.002300  6.700000
0.008200  6.600000
0.009000  6.700000
0.006700  6.700000
0.002200  6.900000
0.000700  6.700000
0.004500  6.800000
0.007500  6.900000
0.009700  6.700000
0.008200  7.100000
0.002200  6.700000
0.001500  6.900000
0.000700  6.900000
-0.004600  6.700000
-0.006000  6.700000
-0.002300  7.000000
0.002200  6.500000
0.000700  6.900000
-0.001500  6.600000
-0.003000  6.800000
-0.002300  6.600000
-0.001500  6.500000
-0.001500  6.600000
0.000700  6.300000
0.003000  6.600000
0.008200  6.300000
0.006700  6.300000
0.004500  6.400000
-0.000800  6.400000
-0.000800  6.200000
0.002200  6.300000
0.006700  5.900000
0.011200  5.800000
0.009700  6.000000
0.006700  5.600000
0.005200  6.100000
0.001500  5.600000
-0.000800  6.000000
-0.003800  5.700000
-0.004600  5.900000
-0.001500  5.700000
-0.000800  5.800000
-0.000800  6.100000
-0.000800  6.000000
-0.001500  6.000000
0.000000  6.000000
0.000700  6.200000
0.001500  6.000000
0.003000  6.300000
0.002200  6.000000
0.001500  6.300000
0.001500  6.400000
0.000700  6.300000
0.000000  6.700000
-0.000800  6.700000
-0.000800  7.100000
0.000000  6.700000
-0.000800  7.300000
0.002200  7.200000
0.003700  7.100000
0.002200  7.200000
-0.000800  7.300000
-0.003000  7.500000
-0.002300  7.300000
-0.006800  7.700000
-0.008300  7.500000
-0.004600  7.900000
0.000000  7.600000
0.003000  8.100000
-0.000800  7.800000
-0.003000  8.100000
-0.003800  8.200000
-0.004600  8.200000
-0.004600  8.700000
-0.004600  8.500000
-0.001500  8.600000
-0.003000  8.500000
-0.003000  8.700000
-0.002300  8.500000
-0.003000  8.700000
0.000000  8.500000
0.000700  8.500000
0.000700  8.500000
0.001500  8.300000
0.000700  8.500000
0.000700  8.000000
-0.001500  8.100000
-0.005300  7.700000
-0.016500  7.800000
-0.026300  7.400000
-0.025600  7.500000
-0.021800  7.200000
-0.011300  6.900000
0.000700  6.700000
0.009700  6.800000
0.012000  6.300000
-0.000800  6.100000
-0.009100  6.200000
0.001500  5.900000
0.018000  6.100000
0.036700  6.000000
0.042700  6.000000
0.039000  6.000000
0.033700  5.900000
0.020200  6.300000
0.001500  6.300000
-0.013500  6.400000
-0.012000  6.400000
-0.008300  6.300000
-0.003000  6.300000
0.006700  6.600000
0.003000  6.000000
0.000700  6.400000
-0.003800  6.100000
-0.007500  6.400000
0.000000  6.300000
0.000700  6.200000
0.000000  6.200000
-0.003000  6.200000
-0.009100  6.400000
-0.009800  6.300000
-0.008300  6.400000
0.001500  6.600000
0.012000  6.700000
0.008200  6.700000
0.000700  7.000000
0.001500  6.900000
-0.003000  7.200000
-0.006000  7.300000
-0.004600  7.200000
-0.008300  7.800000
-0.005300  7.500000
-0.004600  8.000000
-0.008300  7.700000
-0.008300  7.900000
-0.009100  7.900000
-0.005300  8.100000
-0.001500  8.300000
-0.001500  8.200000
-0.002300  8.200000
-0.004600  8.400000
-0.005300  8.500000
-0.004600  8.200000
-0.001500  8.800000
0.000700  8.500000
-0.000800  8.700000
0.003000  8.700000
0.006000  8.800000
0.004500  9.100000
0.003000  9.000000
0.000700  9.600000
-0.000800  9.400000
0.000700  9.900000
0.001500  9.700000
0.000700  10.100000
0.000700  10.100000
0.000700  10.300000
-0.001500  10.500000
0.000000  10.700000
-0.001500  11.000000
-0.001500  11.000000
0.000700  11.600000
0.001500  11.100000
0.003000  11.600000
0.006000  11.100000
0.009000  11.500000
0.009000  11.600000
0.006700  11.400000
0.004500  11.500000
0.005200  11.300000
0.005200  11.500000
0.003000  11.400000
0.000700  11.600000
-0.001500  11.300000
-0.003000  11.500000
-0.004600  11.200000
-0.000800  11.300000
0.003000  11.400000
0.001500  11.100000
0.000700  11.400000
-0.001500  10.900000
-0.003000  11.400000
-0.004600  10.800000
-0.004600  11.100000
-0.004600  10.800000
-0.000800  10.700000
0.000700  10.900000
0.003000  10.700000
0.002200  10.700000
-0.002300  10.800000
-0.003000  10.800000
-0.005300  10.400000
-0.003800  10.600000
-0.000800  10.100000
0.000700  10.400000
-0.000800  10.200000
-0.000800  10.300000
-0.001500  10.300000
-0.000800  9.900000
0.001500  10.300000
-0.003000  9.900000
-0.006800  10.200000
-0.010500  10.000000
-0.009100  9.900000
-0.004600  9.900000
-0.001500  10.200000
0.003700  9.700000
0.002200  9.900000
-0.005300  9.800000
-0.000800  9.700000
0.003700  9.800000
0.004500  9.500000
0.008200  9.600000
0.007500  9.300000
0.009700  9.300000
0.009700  9.400000
0.002200  9.200000
-0.015000  9.400000
-0.031500  9.100000
-0.029300  9.100000
-0.017300  8.900000
-0.003800  8.900000
0.008200  8.600000
0.015700  8.800000
0.025500  8.200000
0.027000  8.600000
0.025500  8.200000
0.029200  8.400000
0.020200  8.300000
0.009700  8.100000
0.003700  8.300000
0.000700  8.100000
-0.001500  8.200000
-0.006800  8.100000
-0.009100  7.800000
-0.008300  7.600000
-0.007500  7.600000
-0.006800  7.600000
-0.008300  7.600000
-0.006800  7.700000
-0.005300  7.200000
-0.004600  7.600000
-0.004600  7.200000
-0.003000  7.700000
-0.004600  7.200000
-0.004600  7.600000
-0.003000  7.500000
-0.003000  7.500000
-0.000800  7.600000
0.001500  7.600000
0.004500  7.800000
0.004500  7.900000
0.001500  7.900000
0.002200  8.100000
0.001500  8.500000
0.000700  8.300000
-0.000800  8.700000
0.000000  8.400000
0.001500  8.800000
0.001500  9.000000
0.001500  8.900000
0.001500  9.300000
0.002200  9.000000
-0.000800  9.500000
-0.001500  9.400000
0.000000  9.600000
-0.000800  9.800000
-0.003000  9.900000
-0.003000  9.900000
-0.002300  10.200000
-0.000800  10.300000
0.001500  10.000000
-0.002300  10.500000
-0.004600  10.300000
-0.003800  10.500000
-0.002300  10.100000
0.000700  10.400000
0.000000  10.300000
-0.000800  10.300000
-0.001500  10.300000
-0.002300  9.900000
-0.001500  10.200000
-0.000800  10.000000
0.000700  10.300000
0.002200  10.100000
0.001500  10.300000
0.003000  10.100000
0.000700  10.300000
0.000700  10.200000
0.003000  10.500000
0.000700  10.400000
0.000700  10.400000
0.000000  10.600000
-0.000800  10.300000
-0.000800  10.600000
-0.002300  10.100000
0.000000  10.500000
0.002200  10.200000
0.002200  10.200000
0.002200  10.200000
0.000700  10.300000
-0.002300  9.900000
-0.003000  10.200000
-0.003000  10.000000
-0.003800  10.200000
-0.005300  10.100000
-0.005300  9.900000
-0.003800  10.100000
-0.001500  10.000000
-0.000800  10.000000
0.000000  10.000000
-0.000800  9.900000
0.000700  10.200000
-0.000800  10.000000
-0.000800  9.900000
0.000700  10.000000
0.002200  10.000000
0.002200  9.800000
0.004500  10.100000
0.002200  9.500000
-0.005300  9.900000
-0.005300  9.700000
-0.002300  9.700000
-0.003000  9.900000
-0.000800  9.400000
0.000700  9.800000
0.000700  9.400000
0.001500  9.500000
-0.000800  9.700000
-0.001500  9.500000
-0.001500  9.400000
-0.000800  9.300000
-0.002300  9.300000
-0.001500  9.000000
0.000000  9.400000
-0.000800  9.100000
-0.001500  9.200000
-0.000800  8.900000
0.000700  9.400000
0.000700  9.000000
-0.000800  8.800000
-0.001500  9.000000
0.000000  8.600000
-0.001500  8.800000
0.000000  8.800000
0.001500  8.700000
0.002200  8.600000
0.005200  8.500000
0.005200  8.500000
0.005200  8.500000
0.005200  8.500000
0.001500  8.400000
0.003000  8.500000
0.002200  8.200000
0.003000  8.600000
0.003000  7.900000
0.003000  8.400000
0.004500  8.000000
0.001500  7.800000
0.000700  7.900000
0.000000  7.500000
0.000000  7.600000
-0.000800  7.500000
-0.001500  7.300000
-0.000800  7.300000
-0.000800  7.600000
0.000700  7.100000
0.000700  7.100000
0.000700  7.100000
0.000000  6.800000
-0.000800  7.200000
-0.003000  6.600000
-0.004600  6.900000
-0.001500  6.500000
-0.001500  6.800000
-0.003000  6.500000
-0.005300  6.500000
-0.004600  6.500000
-0.001500  6.400000
-0.001500  6.400000
-0.000800  6.100000
0.000000  6.200000
0.000000  5.900000
-0.000800  6.200000
0.000700  5.800000
0.000700  6.000000
0.003000  5.600000
0.002200  5.900000
0.000700  5.500000
0.001500  5.400000
0.000000  5.500000
0.000700  5.200000
0.001500  5.700000
0.000700  5.300000
0.000700  5.300000
0.002200  5.200000
0.003000  5.300000
0.001500  5.100000
0.000000  5.300000
0.001500  5.300000
0.003000  5.000000
0.001500  5.200000
0.000000  5.000000
-0.000800  5.300000
0.000000  4.800000
0.001500  5.200000
0.000000  4.900000
-0.001500  4.900000
-0.002300  5.000000
-0.003000  5.100000
-0.002300  5.200000
-0.000800  5.200000
-0.000800  4.900000
0.000000  5.000000
0.000700  5.000000
0.000700  4.900000
0.000000  5.000000
0.000000  4.600000
-0.000800  4.900000
-0.001500  5.000000
-0.001500  4.900000
-0.001500  5.300000
-0.001500  4.900000
0.000000  5.400000
-0.001500  5.000000
-0.003000  5.200000
-0.003800  5.200000
-0.002300  5.300000
-0.001500  5.200000
-0.001500  5.600000
-0.001500  5.300000
-0.001500  5.500000
0.000000  5.500000
0.000000  5.600000
-0.000800  5.700000
-0.001500  5.400000
-0.003000  5.900000
-0.001500  5.500000
-0.001500  5.800000
0.000700  5.600000
0.003000  5.500000
0.003000  5.600000
0.000700  5.700000
0.000000  5.800000
0.000000  5.700000
0.000000  5.900000
0.000000  5.700000
0.000700  5.900000
0.001500  5.600000
0.001500  6.000000
-0.000800  5.500000
-0.001500  5.700000
-0.001500  5.800000
-0.000800  5.600000
0.001500  5.900000
0.000700  5.600000
0.001500  5.600000
0.004500  5.700000
0.003000  5.500000
0.001500  5.600000
0.001500  5.800000
0.000700  5.500000
0.000700  5.500000
0.001500  5.500000
0.000700  5.300000
-0.001500  5.500000
-0.001500  5.100000
-0.001500  5.500000
-0.001500  5.200000
-0.002300  5.600000
0.000000  5.300000
0.000700  5.200000
-0.001500  5.300000
0.000000  5.300000
0.000700  5.100000
0.000700  5.000000
0.003000  5.200000
0.002200  4.700000
0.000000  5.300000
0.000700  4.700000
0.001500  5.000000
0.003000  4.700000
0.001500  4.700000
-0.003800  5.000000
-0.003000  4.600000
-0.000800  4.900000
-0.000800  4.500000
-0.001500  4.900000
-0.001500  4.700000
0.001500  4.700000
0.000700  4.300000
-0.000800  4.500000
0.000700  4.500000
-0.000800  4.300000
-0.001500  4.500000
-0.001500  4.100000
-0.000800  4.600000
0.000700  4.000000
0.000700  4.200000
0.000000  4.100000
-0.000800  4.100000
-0.000800  4.100000
-0.001500  4.000000
0.000000  4.300000
0.001500  4.100000
-0.000800  4.000000
-0.003800  4.100000
-0.003000  3.900000
-0.003000  3.600000
-0.003000  3.900000
-0.002300  3.700000
-0.003000  3.600000
-0.002300  3.700000
-0.000800  3.500000
0.001500  3.900000
0.000700  3.400000
0.000000  3.600000
0.001500  3.300000
-0.000800  3.600000
-0.000800  3.300000
-0.000800  3.300000
0.002200  3.300000
0.001500  3.200000
0.000000  3.300000
0.001500  3.100000
0.001500  3.300000
0.001500  3.100000
0.000700  3.300000
0.002200  3.100000
0.004500  3.200000
0.003000  3.200000
0.000700  3.100000
0.001500  3.400000
0.000000  3.000000
0.000700  3.300000
0.001500  2.900000
0.000000  3.100000
0.001500  3.200000
0.003000  3.100000
0.003000  3.100000
0.001500  3.300000
0.003000  2.900000
0.003000  3.300000
0.000700  3.200000
0.001500  3.100000
0.000700  3.300000
-0.000800  3.100000
-0.000800  3.400000
-0.001500  3.000000
-0.001500  3.200000
-0.004600  3.100000
-0.003000  3.100000
0.000700  3.300000
0.001500  3.200000
0.002200  3.200000
0.002200  3.400000
0.003000  3.500000
0.002200  3.100000
0.001500  3.700000
0.001500  3.200000
-0.001500  3.800000
-0.000800  3.500000
-0.000800  3.600000
-0.003000  3.600000
-0.003800  3.600000
-0.004600  3.800000
-0.001500  3.600000
-0.001500  3.900000
-0.003000  3.800000
-0.001500  3.900000
0.000000  4.000000
0.000700  4.000000
-0.000800  3.800000
0.000000  4.000000
0.000700  4.000000
0.003000  4.000000
0.003000  4.300000
0.000000  4.000000
-0.000800  4.300000
0.000700  3.900000
0.000000  4.500000
0.000700  4.100000
0.001500  4.300000
0.001500  4.300000
0.001500  4.400000
-0.002300  4.500000
-0.003000  4.400000
-0.002300  4.500000
-0.001500  4.400000
-0.001500  4.800000
-0.003000  4.500000
-0.001500  4.800000
-0.002300  4.500000
-0.004600  4.600000
-0.003800  4.700000
-0.003800  4.500000
-0.002300  5.000000
-0.000800  4.500000
0.000700  5.000000
0.001500  4.600000
0.001500  4.600000
0.003700  4.800000
0.005200  4.700000
0.004500  4.700000
0.000700  4.700000
-0.000800  5.000000
-0.001500  4.600000
-0.000800  5.000000
0.001500  4.700000
0.001500  5.000000
-0.001500  4.700000
-0.003000  4.800000
-0.003000  4.900000
0.000000  4.700000
0.000000  5.100000
0.000700  4.700000
0.001500  5.000000
0.000700  4.900000
0.000700  4.800000
-0.000800  4.800000
0.000700  5.000000
0.001500  4.900000
0.001500  5.000000
0.001500  5.200000
0.001500  4.800000
0.001500  5.300000
-0.000800  4.800000
-0.002300  5.300000
-0.001500  4.800000
-0.003800  5.200000
-0.003000  5.000000
-0.001500  5.100000
-0.003000  5.200000
-0.003000  5.200000
-0.000800  5.000000
-0.000800  5.300000
0.000000  5.200000
-0.000800  5.300000
0.000000  5.300000
0.001500  5.300000
0.001500  5.400000
0.002200  5.300000
0.001500  5.400000
0.000700  5.500000
0.000700  5.300000
-0.000800  5.800000
-0.000800  5.500000
0.001500  5.800000
0.004500  5.700000
0.002200  5.600000
-0.000800  5.700000
-0.000800  5.900000
-0.000800  5.500000
-0.000800  5.900000
-0.000800  5.600000
-0.000800  5.900000
0.001500  5.800000
0.000700  5.900000
-0.002300  6.300000
-0.003000  6.000000
-0.003800  6.200000
-0.003800  6.200000
-0.005300  6.100000
-0.003000  6.400000
-0.000800  6.500000
-0.001500  6.600000
-0.001500  6.500000
-0.000800  6.400000
0.000000  6.700000
0.003000  6.800000
0.008200  6.700000
0.006000  7.100000
0.000700  6.800000
0.001500  7.300000
-0.000800  6.900000
0.000000  7.400000
0.001500  7.200000
0.001500  7.300000
0.000700  7.600000
-0.001500  7.500000
-0.000800  7.600000
-0.001500  7.800000
-0.000800  7.800000
-0.000800  7.700000
-0.000800  8.400000
0.000700  8.000000
0.000700  8.300000
0.001500  8.200000
0.001500  8.500000
0.002200  8.700000
0.000700  8.500000
0.000700  9.000000
0.003700  8.500000
0.002200  9.000000
0.001500  8.900000
0.000700  8.900000
-0.000800  9.100000
-0.002300  9.400000
-0.001500  9.400000
-0.001500  9.600000
-0.003800  9.700000
-0.003000  9.500000
-0.001500  9.900000
-0.003000  9.600000
-0.003000  10.100000
-0.002300  9.700000
-0.001500  10.100000
-0.001500  10.100000
-0.001500  10.200000
-0.001500  10.500000
-0.001500  10.200000
-0.000800  10.700000
0.000700  10.700000
0.000000  10.600000
0.002200  10.800000
0.003000  11.100000
0.001500  10.900000
0.000700  11.000000
0.001500  11.400000
0.001500  11.100000
0.001500  11.700000
0.001500  11.200000
0.001500  11.800000
0.000700  11.500000
-0.001500  11.900000
-0.001500  11.800000
0.000000  12.000000
0.001500  12.100000
0.000000  12.200000
-0.000800  12.200000
-0.000800  12.300000
-0.000800  12.400000
0.000700  12.600000
-0.000800  12.700000
0.000000  12.600000
-0.001500  13.000000
0.000700  12.900000
0.000000  13.000000
-0.003800  13.300000
-0.003000  13.100000
-0.003000  13.500000
-0.000800  13.300000
-0.000800  13.800000
-0.001500  13.700000
-0.000800  13.800000
0.000700  14.000000
0.001500  14.000000
0.000700  14.200000
-0.000800  14.400000
0.000000  14.300000
0.001500  14.400000
0.000700  14.800000
0.000000  14.600000
0.000700  15.100000
0.003000  15.200000
0.004500  15.100000
0.005200  15.500000
0.005200  15.400000
0.004500  15.800000
0.003000  15.800000
0.000700  16.100000
0.001500  16.200000
0.001500  16.200000
-0.000800  16.300000
0.000000  16.900000
-0.001500  16.600000
-0.003000  17.200000
-0.003000  17.000000
-0.002300  17.300000
-0.004600  17.500000
-0.004600  17.500000
-0.001500  17.900000
-0.001500  17.700000
-0.003000  18.000000
-0.004600  18.000000
-0.004600  18.300000
-0.003000  18.400000
-0.000800  18.600000
0.001500  18.700000
0.000700  18.900000
-0.000800  19.200000
0.002200  18.900000
0.001500  19.500000
0.002200  19.200000
0.003000  19.900000
0.000700  19.700000
0.000700  20.000000
0.001500  20.200000
0.000700  20.300000
-0.000800  20.800000
-0.000800  20.700000
-0.000800  21.000000
-0.001500  21.000000
0.001500  21.300000
0.004500  21.500000
0.004500  21.900000
0.003000  21.800000
0.003000  22.400000
0.003700  22.400000
0.002200  22.700000
0.000700  23.100000
0.000000  22.900000
0.000000  23.700000
0.003000  23.500000
0.003000  24.100000
0.002200  23.900000
0.003000  24.500000
0.003000  24.700000
0.002200  24.900000
0.000700  25.000000
-0.000800  25.400000
0.000700  25.900000
0.000000  25.600000
-0.003000  26.200000
0.000700  26.100000
0.002200  26.700000
0.000700  26.700000
0.000700  27.100000
0.000700  27.500000
0.000000  27.400000
-0.000800  28.200000
-0.000800  27.900000
-0.000800  28.800000
-0.000800  28.800000
-0.001500  29.000000
-0.002300  29.400000
-0.003800  29.800000
-0.003800  29.900000
-0.001500  30.100000
0.000000  30.600000
0.000700  30.700000
-0.000800  31.300000
-0.002300  31.200000
-0.001500  31.900000
-0.001500  32.000000
0.000700  32.500000
0.000700  32.800000
-0.001500  33.100000
0.000000  33.800000
0.000700  33.900000
0.001500  34.200000
0.000700  34.600000
0.001500  35.100000
0.002200  35.100000
0.004500  35.900000
0.003700  36.000000
0.001500  36.500000
0.002200  36.900000
0.000700  37.200000
-0.000800  37.800000
-0.003000  37.700000
-0.003000  38.600000
-0.000800  38.600000
-0.001500  39.200000
-0.001500  39.500000
-0.001500  40.000000
-0.000800  40.200000
0.000000  40.600000
-0.000800  40.900000
0.003000  41.400000
[truncated: 61,234 more chars]
