# Supplementary material for: Extracting time-frequency feature of single-channel vastus medialis EMG signals for knee exercise pattern recognition
Source: PLoS One. 2017 Jul 10;12(7):e0180526. doi: 10.1371/journal.pone.0180526 (PMC5503271; doi:10.1371/journal.pone.0180526)
Supplement: S1 File — The EMG orignial data of the vastus medialis muscle of the detected leg from 14 healthy subjects were collected and recorded in the file while performing three exercise programs, i.e., leg extension from a sitting position (sitting), flexion of the leg up (standing), and gait (walking). (ZIP) [file pone.0180526.s001.zip › Data/13standing.txt]

File Name: 13standing.log
Channel 3: 'Vasto Medial', 16748 values, engineering units: mV, no filters.
Channel 5: 'Flexo', 16748 values, engineering units: deg, no filters.
Digitals combined (event=16, d=8, c=4, b=2, a=1): 16748 values, .
-0.000800  9.100000
-0.000800  9.000000
-0.000800  9.500000
-0.002300  9.100000
-0.001500  9.000000
-0.001500  9.200000
-0.003000  9.300000
-0.001500  9.200000
-0.002300  9.200000
-0.003800  9.100000
-0.004600  9.400000
-0.004600  9.400000
-0.005300  9.000000
-0.006800  9.400000
-0.004600  9.200000
-0.002300  9.000000
-0.000800  9.400000
0.002200  9.100000
0.003700  9.200000
0.004500  9.400000
0.003700  9.000000
0.000700  9.300000
0.000700  9.200000
0.004500  9.200000
0.004500  9.100000
0.003000  9.300000
0.003000  9.200000
0.000700  9.000000
0.000700  9.300000
0.000700  9.100000
0.000700  9.300000
0.001500  9.300000
0.001500  9.100000
0.000700  9.400000
0.000000  9.000000
0.000700  9.500000
-0.000800  9.000000
-0.000800  9.200000
0.001500  9.200000
0.001500  9.200000
-0.000800  9.100000
-0.001500  9.400000
-0.003000  9.000000
-0.002300  9.400000
-0.000800  9.000000
-0.000800  9.500000
-0.000800  9.100000
0.000000  9.100000
0.000700  9.400000
0.001500  9.000000
0.003000  9.400000
0.001500  9.000000
0.002200  9.400000
0.001500  9.200000
0.002200  9.200000
-0.000800  9.300000
0.000000  9.400000
0.000700  9.000000
-0.000800  9.400000
0.001500  9.200000
0.000700  9.300000
0.000000  9.200000
0.000700  9.100000
-0.001500  9.300000
-0.001500  9.100000
-0.001500  9.400000
-0.001500  9.100000
-0.001500  9.400000
-0.000800  9.100000
0.001500  9.400000
0.001500  9.400000
0.003000  9.300000
0.003700  9.000000
0.003000  9.200000
0.003000  9.400000
0.003000  9.100000
0.003700  9.400000
0.000700  9.100000
-0.000800  9.400000
0.000700  9.000000
0.000700  9.500000
0.001500  9.100000
0.000700  9.400000
-0.000800  9.200000
-0.000800  9.000000
-0.001500  9.300000
-0.001500  9.100000
0.000700  9.200000
0.001500  9.300000
0.000700  9.200000
0.000700  9.300000
-0.000800  9.300000
-0.002300  9.100000
-0.003000  9.400000
-0.003800  9.000000
-0.004600  9.300000
-0.004600  9.100000
-0.003000  9.100000
-0.004600  9.400000
-0.003000  9.000000
-0.002300  9.500000
-0.003000  9.400000
-0.003000  9.200000
-0.003800  9.100000
-0.001500  9.300000
-0.001500  9.200000
0.000700  9.500000
0.000700  9.100000
-0.001500  9.400000
-0.001500  9.000000
-0.000800  9.400000
0.000000  9.000000
0.000700  9.400000
0.000700  9.200000
0.000700  9.200000
0.000700  9.400000
0.003000  9.200000
0.002200  9.100000
0.000700  9.300000
0.002200  9.200000
0.001500  9.100000
-0.000800  9.400000
-0.001500  9.000000
0.000000  9.400000
0.003000  9.200000
0.001500  9.000000
0.001500  9.300000
0.001500  8.900000
0.001500  9.400000
0.000700  9.000000
-0.000800  9.300000
-0.000800  9.000000
-0.003000  9.000000
-0.003000  9.300000
-0.003000  9.300000
-0.003000  9.200000
-0.001500  9.300000
0.000000  9.300000
0.001500  9.000000
0.001500  9.400000
0.002200  9.000000
0.003000  9.400000
0.001500  9.000000
0.000700  9.200000
0.000000  9.100000
0.001500  9.200000
0.003000  9.100000
0.001500  9.100000
0.001500  9.300000
0.000700  9.100000
0.000700  9.100000
0.000700  9.200000
-0.000800  9.300000
0.001500  9.000000
0.001500  9.200000
0.001500  9.000000
0.000700  9.100000
-0.001500  9.300000
-0.004600  9.100000
-0.004600  9.300000
-0.004600  9.000000
-0.003000  9.200000
-0.003000  9.000000
-0.003800  9.400000
-0.003000  9.200000
-0.002300  9.200000
-0.002300  9.300000
-0.001500  9.300000
0.001500  9.000000
-0.000800  9.200000
-0.000800  9.300000
0.000000  9.400000
0.001500  9.300000
0.005200  9.000000
0.006000  9.400000
0.006700  9.100000
0.005200  9.300000
0.004500  9.200000
0.002200  9.100000
0.002200  9.300000
0.003700  9.300000
0.002200  9.300000
0.001500  9.200000
0.000700  9.100000
0.000700  9.200000
-0.001500  9.400000
-0.002300  9.000000
0.000000  9.400000
-0.000800  9.000000
-0.000800  9.500000
-0.001500  9.200000
-0.001500  9.300000
-0.001500  9.400000
-0.003000  9.000000
-0.003000  9.300000
-0.002300  9.100000
-0.002300  9.100000
-0.001500  9.200000
-0.003000  9.200000
-0.004600  9.200000
-0.001500  9.400000
0.000000  9.000000
0.000700  9.300000
-0.000800  9.200000
-0.002300  9.100000
-0.001500  9.400000
-0.001500  9.000000
-0.000800  9.500000
0.000700  9.000000
0.000700  9.500000
0.000000  9.100000
-0.000800  9.300000
-0.000800  9.300000
0.000700  9.100000
0.000700  9.100000
0.001500  9.300000
0.000700  9.400000
-0.000800  9.300000
0.000700  9.500000
0.004500  9.000000
0.005200  9.400000
0.003000  9.000000
0.001500  9.300000
0.000700  9.200000
-0.000800  9.100000
0.000700  9.300000
-0.001500  9.000000
-0.002300  9.300000
-0.001500  9.200000
-0.000800  9.100000
0.001500  9.000000
0.000700  9.100000
0.000700  9.100000
-0.000800  9.400000
-0.000800  9.100000
-0.001500  9.100000
-0.003000  9.200000
-0.002300  9.100000
-0.001500  9.400000
0.000700  9.100000
0.000000  9.400000
-0.000800  9.200000
-0.000800  9.500000
-0.001500  9.100000
0.001500  9.300000
0.001500  9.200000
0.002200  9.200000
0.001500  9.100000
-0.001500  9.400000
-0.000800  9.100000
-0.001500  9.200000
-0.003000  9.300000
-0.004600  9.100000
-0.004600  9.400000
-0.004600  9.100000
-0.003000  9.400000
0.000000  9.300000
0.000700  9.200000
0.000700  9.400000
0.000700  8.900000
0.003000  9.200000
0.003000  9.400000
0.003000  9.300000
0.004500  9.100000
0.003000  9.400000
0.000700  8.900000
-0.000800  9.400000
0.000000  9.000000
-0.000800  9.400000
-0.001500  9.100000
-0.001500  9.300000
-0.000800  9.300000
-0.001500  9.100000
-0.003000  9.400000
-0.002300  9.100000
-0.001500  9.400000
-0.001500  9.400000
-0.000800  9.100000
-0.003000  9.300000
-0.003800  9.300000
-0.001500  9.000000
-0.000800  9.300000
0.000000  9.300000
-0.000800  9.100000
0.001500  9.400000
0.001500  9.000000
0.000700  9.400000
-0.000800  9.000000
0.000000  9.400000
0.001500  9.100000
0.001500  9.300000
0.001500  9.400000
0.001500  9.200000
-0.000800  9.300000
-0.001500  9.200000
-0.000800  9.000000
-0.000800  9.100000
-0.001500  9.400000
0.000000  9.000000
0.001500  9.600000
0.000700  9.000000
0.000700  9.300000
-0.001500  9.100000
-0.000800  9.200000
-0.000800  9.300000
0.000000  9.000000
0.003000  9.400000
0.001500  9.100000
0.000700  9.300000
0.001500  9.300000
0.000700  9.100000
0.001500  9.000000
0.000700  9.200000
-0.000800  9.300000
-0.000800  9.300000
-0.000800  9.400000
-0.001500  9.200000
-0.000800  9.400000
-0.000800  9.000000
-0.000800  9.400000
0.000000  9.000000
0.000000  9.400000
-0.000800  9.200000
0.000700  9.000000
0.001500  9.200000
0.001500  9.200000
0.003000  9.100000
0.004500  9.400000
0.003000  9.200000
0.002200  9.200000
0.003700  9.300000
0.003000  9.100000
0.001500  9.400000
0.000700  9.200000
-0.000800  9.300000
0.001500  9.400000
0.000700  9.000000
-0.001500  9.500000
-0.001500  9.000000
-0.001500  9.300000
-0.000800  9.100000
0.000700  9.300000
0.003000  9.100000
0.005200  9.400000
0.004500  9.000000
0.001500  9.400000
0.002200  9.100000
0.003000  9.400000
0.000700  9.200000
-0.002300  9.200000
-0.003000  9.300000
-0.000800  9.000000
-0.000800  9.400000
-0.001500  9.100000
-0.002300  9.200000
-0.000800  9.400000
-0.001500  9.300000
-0.002300  9.200000
-0.000800  9.400000
0.001500  9.000000
0.001500  9.400000
0.000700  9.100000
0.000700  9.100000
-0.000800  9.300000
-0.001500  9.000000
-0.003000  9.400000
-0.004600  9.000000
-0.003000  9.400000
-0.003000  9.100000
-0.001500  9.400000
0.000000  9.100000
-0.000800  9.100000
0.000000  9.300000
0.000000  9.200000
-0.001500  9.300000
-0.001500  9.100000
-0.000800  9.400000
-0.000800  9.000000
-0.000800  9.400000
0.000700  9.000000
0.000000  9.400000
0.000000  9.200000
0.001500  9.200000
0.003700  9.400000
0.003700  9.000000
0.001500  9.500000
0.001500  9.000000
0.000700  9.300000
0.000700  9.200000
-0.001500  9.300000
-0.002300  9.100000
0.000000  9.400000
0.000700  9.100000
-0.000800  9.200000
-0.000800  9.200000
0.000000  9.000000
0.001500  9.400000
-0.001500  9.100000
-0.003000  9.500000
-0.000800  9.000000
-0.002300  9.400000
-0.004600  9.100000
-0.001500  9.300000
0.000700  9.400000
0.000000  9.200000
-0.003000  9.200000
-0.001500  9.100000
-0.003000  9.300000
-0.001500  9.200000
0.000000  9.200000
-0.000800  9.100000
0.000000  9.400000
0.000700  9.000000
0.001500  9.200000
0.000000  9.100000
-0.002300  9.100000
-0.000800  9.400000
0.000700  9.100000
0.003000  9.400000
0.003000  9.100000
0.000700  9.300000
0.000000  9.400000
0.000700  9.200000
0.000700  9.000000
0.001500  9.400000
0.003000  9.000000
0.003000  9.500000
0.002200  9.000000
0.003000  9.400000
0.003000  9.100000
0.001500  9.200000
0.000000  9.400000
0.001500  9.000000
0.001500  9.400000
0.000000  9.100000
-0.001500  9.200000
-0.000800  9.300000
-0.002300  9.200000
-0.002300  9.400000
-0.003000  9.400000
-0.003800  9.200000
-0.004600  9.200000
-0.003800  9.300000
-0.003000  9.100000
-0.001500  9.500000
0.000700  9.000000
0.000700  9.400000
0.000000  9.000000
0.000700  9.400000
0.003000  9.300000
0.003700  9.400000
0.002200  9.300000
0.000700  9.200000
-0.000800  9.300000
-0.001500  9.200000
0.000000  9.400000
0.000700  9.100000
-0.000800  9.400000
0.000700  9.000000
0.003000  9.400000
0.003700  9.000000
0.002200  9.400000
-0.000800  9.300000
0.000700  9.300000
0.001500  9.100000
0.003000  9.000000
0.002200  9.400000
0.000700  9.300000
-0.001500  9.200000
-0.000800  9.300000
-0.000800  9.200000
-0.002300  9.100000
-0.001500  9.300000
-0.001500  9.200000
-0.001500  9.300000
-0.003000  9.300000
-0.001500  9.200000
0.000000  9.400000
-0.001500  9.000000
-0.002300  9.600000
-0.002300  9.000000
-0.001500  9.400000
-0.000800  9.100000
-0.000800  9.200000
-0.000800  9.300000
-0.000800  9.100000
-0.001500  9.100000
-0.001500  9.500000
-0.000800  9.200000
0.001500  9.400000
0.002200  9.100000
0.000000  9.400000
-0.001500  9.000000
-0.000800  9.300000
-0.001500  9.400000
-0.001500  9.000000
0.000000  9.300000
-0.000800  9.100000
-0.000800  9.200000
0.000700  9.400000
0.000700  9.100000
-0.000800  9.300000
-0.001500  9.400000
-0.000800  9.100000
-0.001500  9.200000
-0.000800  9.300000
0.002200  9.100000
0.003000  9.400000
0.003000  9.000000
0.001500  9.400000
0.000000  9.000000
0.000700  9.400000
0.000700  9.200000
0.001500  9.300000
0.000700  9.300000
0.000700  9.200000
0.000000  9.400000
0.001500  9.300000
0.000700  9.200000
-0.000800  9.100000
0.000700  9.400000
-0.000800  9.000000
-0.000800  9.500000
0.000000  9.200000
-0.000800  9.400000
0.000000  9.300000
-0.001500  9.300000
-0.001500  9.400000
-0.000800  9.000000
-0.000800  9.400000
0.000000  9.000000
0.000700  9.300000
0.001500  9.400000
0.001500  9.300000
0.001500  9.300000
0.001500  9.300000
0.000000  9.400000
-0.002300  9.100000
-0.003000  9.500000
-0.001500  9.100000
-0.001500  9.500000
-0.000800  9.000000
0.000000  9.400000
0.000700  9.200000
0.004500  9.400000
0.002200  9.200000
0.000700  9.200000
-0.000800  9.300000
-0.000800  9.400000
-0.001500  9.400000
-0.003000  9.300000
-0.000800  9.400000
-0.000800  9.300000
0.000000  9.400000
0.000000  9.200000
0.000000  9.400000
0.001500  9.300000
0.001500  9.200000
0.001500  9.400000
0.004500  9.100000
0.003000  9.600000
0.000000  9.000000
0.001500  9.500000
0.000700  9.400000
0.001500  9.200000
0.000700  9.300000
0.001500  9.400000
0.004500  9.000000
0.000000  9.500000
0.000700  9.200000
0.001500  9.400000
0.002200  9.400000
0.004500  9.200000
0.001500  9.400000
-0.001500  9.100000
-0.002300  9.400000
-0.001500  9.200000
-0.003000  9.300000
-0.002300  9.300000
-0.001500  9.300000
-0.000800  9.400000
-0.000800  9.400000
-0.000800  9.200000
-0.001500  9.300000
-0.000800  9.200000
0.003000  9.100000
0.000700  9.500000
0.000700  9.000000
-0.000800  9.600000
-0.003000  9.100000
-0.002300  9.400000
-0.004600  9.100000
-0.003000  9.400000
-0.001500  9.300000
-0.001500  9.300000
-0.001500  9.400000
-0.000800  9.200000
0.000000  9.400000
-0.000800  9.300000
0.000000  9.500000
0.000000  9.400000
-0.000800  9.600000
0.001500  9.000000
0.001500  9.400000
-0.001500  9.400000
-0.000800  9.400000
0.000000  9.400000
-0.000800  9.100000
0.000000  9.500000
0.000000  9.100000
-0.000800  9.400000
-0.000800  9.400000
0.000000  9.300000
-0.000800  9.300000
0.000700  9.400000
0.000000  9.200000
0.000700  9.300000
0.000700  9.400000
0.000700  9.400000
0.003000  9.400000
0.001500  9.200000
0.003000  9.500000
0.000700  9.100000
0.000000  9.600000
0.001500  9.000000
0.000000  9.500000
0.001500  9.400000
0.001500  9.300000
0.001500  9.300000
0.000700  9.300000
-0.000800  9.100000
0.000700  9.300000
0.000700  9.400000
0.003000  9.300000
0.000000  9.400000
-0.000800  9.200000
-0.001500  9.400000
-0.002300  9.200000
-0.000800  9.300000
-0.002300  9.300000
-0.003000  9.300000
-0.002300  9.500000
0.000000  9.200000
0.000000  9.100000
0.000000  9.400000
-0.000800  9.400000
-0.000800  9.200000
0.003000  9.400000
0.000700  9.000000
0.000700  9.500000
0.000700  9.000000
-0.002300  9.400000
-0.000800  9.200000
-0.001500  9.300000
-0.000800  9.400000
-0.000800  9.200000
-0.000800  9.400000
0.003000  9.000000
0.003000  9.400000
0.004500  9.400000
0.003700  9.100000
0.003700  9.400000
0.002200  9.400000
0.001500  9.200000
0.001500  9.400000
0.000000  9.400000
-0.000800  9.000000
-0.001500  9.500000
0.000000  9.000000
0.000700  9.500000
0.000000  9.000000
-0.000800  9.400000
-0.000800  9.000000
0.000000  9.400000
-0.000800  9.300000
0.000700  9.300000
-0.000800  9.400000
-0.003000  9.100000
-0.003000  9.400000
-0.003000  9.100000
-0.002300  9.400000
-0.003000  9.000000
-0.001500  9.400000
0.000700  9.200000
0.003000  9.400000
0.003000  9.200000
0.003000  9.400000
0.005200  9.400000
0.004500  9.100000
0.001500  9.400000
-0.000800  9.400000
-0.001500  9.400000
-0.000800  9.400000
0.001500  9.400000
-0.000800  9.300000
0.000000  9.300000
0.000000  9.200000
-0.000800  9.300000
0.000700  9.400000
-0.000800  9.000000
-0.002300  9.400000
-0.005300  9.000000
-0.006800  9.500000
-0.005300  9.100000
-0.004600  9.500000
-0.002300  9.000000
-0.003000  9.100000
-0.003000  9.300000
-0.003000  9.400000
-0.002300  9.300000
0.000700  9.500000
0.000700  9.000000
-0.001500  9.500000
0.000000  9.200000
0.000700  9.300000
0.000700  9.300000
0.001500  9.200000
0.002200  9.300000
0.001500  9.100000
0.001500  9.300000
0.000700  9.300000
-0.000800  9.400000
-0.001500  9.400000
-0.002300  9.400000
-0.003000  9.300000
-0.000800  9.300000
-0.001500  9.400000
-0.001500  9.200000
0.000700  9.400000
0.001500  9.200000
0.002200  9.600000
0.000700  9.000000
0.001500  9.500000
0.002200  9.100000
0.000700  9.400000
0.000700  9.000000
0.001500  9.400000
0.001500  9.400000
0.003000  9.100000
0.002200  9.200000
-0.000800  9.300000
0.001500  9.200000
0.003000  9.100000
0.001500  9.400000
0.002200  9.100000
0.003000  9.400000
0.003000  9.000000
0.000700  9.400000
-0.000800  9.200000
0.000700  9.300000
0.001500  9.100000
-0.001500  9.100000
-0.002300  9.400000
0.000700  9.000000
0.000700  9.300000
-0.000800  9.100000
-0.000800  9.300000
-0.001500  9.300000
-0.003000  9.400000
-0.002300  9.200000
0.000000  9.400000
-0.001500  9.300000
-0.000800  9.000000
0.000700  9.400000
0.001500  9.100000
0.001500  9.500000
0.001500  8.900000
0.001500  9.400000
0.000700  9.000000
0.001500  9.200000
-0.000800  9.300000
-0.001500  9.200000
-0.000800  9.300000
-0.000800  9.400000
-0.001500  9.000000
-0.003000  9.400000
-0.002300  9.200000
-0.001500  9.100000
0.000000  9.300000
-0.002300  9.000000
-0.006000  9.300000
-0.005300  9.100000
-0.003800  9.300000
-0.001500  9.100000
-0.000800  9.000000
-0.000800  9.400000
0.001500  9.400000
0.000700  9.100000
0.000700  9.000000
0.003000  9.100000
0.003700  9.100000
0.003700  9.400000
0.004500  9.000000
0.003000  9.400000
0.003000  8.900000
0.003000  9.400000
0.001500  9.100000
0.000700  9.300000
-0.001500  9.300000
0.000000  9.000000
0.000700  9.400000
-0.001500  9.000000
-0.001500  9.100000
-0.002300  9.200000
-0.001500  9.200000
0.000700  9.100000
0.001500  9.400000
0.001500  9.100000
0.000700  9.300000
0.001500  9.200000
0.000000  9.200000
-0.001500  9.400000
-0.000800  9.000000
-0.001500  9.400000
-0.002300  9.000000
-0.003800  9.400000
-0.002300  9.000000
0.000700  9.400000
0.000000  9.100000
-0.002300  9.200000
-0.002300  9.100000
-0.000800  9.400000
0.001500  9.200000
0.000700  9.100000
-0.001500  9.300000
-0.000800  9.100000
0.000000  9.500000
0.000000  9.000000
0.000700  9.400000
0.000000  9.000000
0.001500  9.500000
0.000700  9.100000
0.000000  9.300000
0.000700  9.400000
0.001500  9.200000
0.000000  9.300000
-0.000800  9.200000
-0.001500  9.000000
-0.000800  9.200000
0.000000  9.300000
-0.000800  9.000000
-0.000800  9.400000
-0.000800  9.000000
0.000000  9.200000
0.000700  9.400000
0.001500  9.200000
0.001500  9.300000
0.002200  9.100000
0.002200  9.500000
0.001500  9.100000
0.001500  9.400000
0.001500  9.300000
0.003000  9.400000
0.003000  9.300000
0.001500  9.500000
0.001500  9.000000
0.000000  9.400000
-0.001500  9.200000
-0.000800  9.300000
0.002200  9.100000
0.003000  9.000000
0.002200  9.400000
0.004500  9.000000
0.002200  9.300000
0.000000  9.200000
-0.000800  9.100000
-0.001500  9.300000
-0.002300  9.400000
-0.003000  9.200000
-0.003000  9.400000
-0.003800  9.100000
-0.003800  9.400000
-0.003000  9.400000
-0.001500  9.000000
-0.000800  9.400000
0.000000  9.000000
0.001500  9.400000
0.000700  9.000000
0.001500  9.400000
0.003000  9.100000
0.001500  9.200000
0.001500  9.300000
0.000000  9.200000
0.000700  9.400000
-0.001500  9.200000
-0.003000  9.300000
-0.001500  9.000000
-0.000800  9.400000
0.000700  9.000000
0.000700  9.400000
-0.000800  9.000000
-0.003000  9.300000
-0.004600  9.100000
-0.003000  9.300000
-0.004600  9.300000
-0.003000  9.000000
-0.001500  9.500000
-0.001500  9.000000
-0.000800  9.300000
-0.001500  9.100000
-0.000800  9.300000
0.000700  9.000000
0.000700  9.100000
0.000700  9.100000
0.001500  9.300000
0.000700  9.300000
0.000000  9.000000
0.001500  9.400000
0.001500  8.800000
-0.000800  9.400000
-0.003000  9.000000
0.000700  9.400000
0.001500  9.100000
0.000700  9.000000
0.001500  9.300000
0.003000  9.100000
0.003000  9.200000
0.000700  9.300000
0.000700  9.300000
0.000700  9.000000
0.000700  9.400000
0.000700  9.000000
0.000000  9.200000
0.000000  9.000000
0.000700  9.300000
0.000700  9.200000
-0.000800  9.000000
0.000700  9.400000
0.000700  8.900000
0.001500  9.200000
0.000700  9.000000
-0.000800  9.000000
0.001500  9.200000
0.001500  9.200000
0.003000  8.900000
0.003000  9.400000
0.000000  9.000000
-0.001500  9.400000
-0.000800  9.100000
-0.000800  9.100000
-0.001500  9.100000
-0.000800  9.100000
-0.000800  9.200000
-0.000800  9.000000
-0.001500  9.100000
-0.000800  9.200000
0.000000  9.000000
0.000000  9.000000
-0.000800  9.000000
-0.001500  9.000000
-0.003000  9.200000
-0.004600  9.200000
-0.002300  9.000000
-0.000800  9.200000
0.000000  8.900000
-0.001500  9.400000
-0.001500  8.800000
-0.000800  9.400000
0.000700  9.000000
0.001500  9.000000
0.002200  9.000000
0.003700  9.100000
0.004500  9.100000
0.002200  9.200000
0.001500  9.000000
0.001500  9.000000
-0.000800  9.400000
-0.000800  9.000000
-0.000800  9.200000
0.000700  8.900000
0.001500  9.300000
0.000700  9.000000
-0.000800  9.100000
-0.000800  9.200000
-0.001500  9.000000
-0.002300  9.300000
-0.000800  8.800000
-0.000800  9.000000
-0.001500  9.000000
-0.000800  9.000000
-0.000800  9.000000
0.000700  9.100000
0.002200  9.000000
0.001500  9.000000
0.003000  9.100000
0.000700  8.900000
-0.000800  9.200000
0.000700  8.900000
0.003000  9.200000
0.003700  8.800000
0.002200  9.200000
0.002200  8.900000
0.000000  9.200000
0.000000  9.000000
0.000000  9.000000
0.000000  9.100000
0.000700  9.200000
0.000000  9.000000
0.000000  9.000000
-0.000800  9.000000
-0.001500  9.000000
-0.003800  9.100000
-0.003000  8.900000
-0.003000  9.200000
-0.003000  9.000000
-0.002300  9.000000
-0.001500  9.100000
-0.000800  8.900000
0.000000  9.300000
0.000700  9.100000
0.001500  9.100000
0.000000  9.000000
-0.000800  9.300000
0.000700  9.000000
0.001500  9.200000
0.000700  8.800000
-0.002300  9.400000
-0.002300  9.000000
-0.002300  9.400000
-0.001500  9.000000
-0.000800  9.100000
-0.001500  9.200000
-0.001500  9.000000
0.000000  9.300000
0.000700  9.000000
0.002200  9.200000
-0.000800  9.100000
-0.001500  9.200000
0.000000  9.100000
0.000000  9.400000
0.001500  9.100000
0.000700  9.100000
-0.000800  9.100000
0.000000  9.300000
0.000000  9.200000
-0.001500  9.100000
-0.003000  9.400000
-0.001500  9.000000
-0.001500  9.400000
-0.000800  9.100000
0.000000  9.500000
-0.001500  9.200000
-0.000800  9.400000
-0.001500  9.300000
-0.003000  9.400000
-0.003800  9.300000
-0.003000  9.200000
-0.000800  9.500000
0.001500  9.200000
0.003000  9.500000
0.002200  9.100000
0.003700  9.500000
0.004500  9.200000
0.003000  9.500000
0.003700  9.400000
0.003700  9.400000
0.004500  9.600000
0.003700  9.400000
0.003000  9.600000
0.004500  9.500000
0.003000  9.400000
0.000700  9.400000
0.000000  9.700000
0.000700  9.500000
0.001500  9.700000
0.000000  9.600000
-0.003000  9.600000
-0.004600  9.800000
-0.004600  9.600000
-0.001500  9.900000
-0.001500  9.600000
-0.001500  10.000000
0.000700  9.500000
-0.000800  9.800000
-0.000800  9.800000
-0.001500  9.900000
-0.001500  9.800000
-0.000800  10.000000
-0.000800  9.800000
-0.000800  9.900000
-0.000800  10.000000
-0.000800  9.900000
0.000000  10.100000
-0.001500  9.900000
-0.000800  10.000000
0.000700  10.000000
-0.001500  10.100000
-0.000800  10.100000
-0.001500  10.000000
-0.000800  10.200000
0.000000  10.300000
-0.000800  10.300000
0.000700  10.300000
0.000700  10.300000
0.000700  10.000000
-0.000800  10.600000
-0.000800  10.200000
0.002200  10.600000
0.002200  10.300000
0.003000  10.500000
0.003000  10.600000
0.001500  10.300000
0.000700  10.800000
-0.000800  10.400000
0.000700  10.600000
0.000000  10.600000
0.000700  10.600000
-0.000800  10.600000
-0.000800  10.800000
0.000000  10.700000
-0.000800  10.800000
-0.001500  10.900000
-0.000800  10.800000
0.001500  11.100000
0.000700  10.600000
-0.000800  11.200000
0.000000  10.700000
-0.001500  11.200000
-0.003000  11.100000
-0.003000  11.200000
-0.001500  11.200000
-0.001500  11.100000
-0.001500  11.200000
-0.000800  11.200000
0.000000  11.200000
-0.000800  11.200000
-0.003000  11.500000
-0.000800  11.100000
0.000700  11.700000
0.001500  11.300000
0.001500  11.500000
-0.000800  11.500000
-0.001500  11.500000
0.001500  11.700000
0.002200  11.400000
0.000700  11.900000
0.000700  11.700000
0.001500  11.700000
0.002200  11.700000
0.001500  11.900000
0.001500  11.900000
0.003000  11.800000
0.003700  11.900000
0.001500  11.700000
0.000700  12.100000
0.000700  11.700000
-0.000800  12.200000
-0.000800  11.800000
-0.000800  12.300000
-0.000800  12.000000
-0.000800  12.100000
-0.002300  12.100000
-0.001500  12.000000
-0.001500  12.400000
-0.003000  12.300000
-0.001500  12.200000
-0.001500  12.400000
-0.001500  12.500000
-0.000800  12.200000
0.000000  12.600000
0.001500  12.500000
-0.001500  12.500000
-0.000800  12.600000
0.000000  12.600000
0.000700  12.800000
0.001500  12.500000
0.002200  13.000000
0.004500  12.500000
0.003000  12.900000
0.003700  12.700000
0.005200  12.800000
0.004500  13.000000
0.003000  13.100000
0.001500  12.800000
0.000700  13.100000
-0.000800  13.100000
-0.000800  13.100000
-0.001500  13.400000
-0.000800  13.100000
-0.001500  13.400000
-0.001500  13.400000
-0.000800  13.400000
-0.001500  13.500000
-0.001500  13.300000
-0.002300  13.700000
0.000700  13.500000
0.000000  13.500000
-0.000800  13.700000
-0.000800  13.900000
-0.000800  13.600000
0.001500  14.000000
0.000700  13.700000
0.000000  14.100000
-0.001500  13.800000
-0.003000  13.900000
-0.001500  14.000000
-0.001500  14.100000
-0.001500  14.300000
-0.001500  14.000000
-0.000800  14.200000
0.000700  14.200000
0.000700  14.300000
0.000700  14.300000
0.000000  14.300000
-0.001500  14.400000
-0.002300  14.700000
-0.001500  14.500000
-0.000800  14.600000
-0.000800  14.800000
-0.000800  14.500000
-0.001500  14.800000
-0.001500  14.600000
-0.000800  15.100000
0.001500  14.700000
0.000700  15.100000
-0.000800  14.800000
-0.002300  15.000000
-0.003000  15.000000
-0.001500  15.200000
-0.000800  15.200000
-0.000800  15.200000
-0.001500  15.400000
0.002200  15.000000
0.003700  15.500000
0.001500  15.100000
0.002200  15.600000
0.004500  15.200000
0.003700  15.600000
0.003700  15.400000
0.004500  15.700000
0.001500  15.600000
0.000700  15.500000
0.000700  15.700000
-0.000800  15.700000
-0.000800  15.700000
-0.002300  15.900000
-0.002300  15.900000
0.000700  15.700000
0.000700  16.000000
-0.000800  15.800000
-0.002300  16.100000
-0.003000  16.200000
-0.003800  16.000000
-0.000800  16.300000
0.000000  15.900000
-0.001500  16.400000
-0.001500  16.000000
-0.001500  16.600000
-0.000800  16.300000
0.000000  16.400000
0.000700  16.500000
0.003000  16.400000
0.001500  16.100000
0.000000  16.700000
-0.001500  16.400000
-0.003000  16.700000
-0.003000  16.600000
-0.003000  16.600000
-0.004600  16.700000
-0.003800  16.600000
-0.001500  17.000000
-0.000800  16.600000
-0.003000  16.900000
-0.003800  16.900000
-0.001500  16.900000
-0.000800  16.800000
0.000000  17.000000
0.002200  17.000000
0.000700  17.100000
0.002200  17.300000
0.006700  16.900000
0.008200  17.300000
0.007500  16.900000
0.003000  17.500000
0.004500  17.100000
0.003000  17.300000
0.000000  17.300000
0.000000  17.300000
0.000000  17.500000
0.001500  17.300000
0.000700  17.400000
0.000700  17.500000
-0.000800  17.500000
-0.000800  17.600000
0.000700  18.000000
-0.000800  17.400000
-0.001500  17.900000
-0.000800  17.500000
0.000000  17.800000
-0.001500  17.800000
-0.000800  17.600000
-0.001500  18.000000
-0.003800  17.700000
-0.003000  18.100000
-0.004600  17.600000
-0.002300  18.000000
0.000000  18.000000
0.000700  18.000000
-0.001500  18.100000
-0.001500  18.300000
0.000700  18.400000
-0.000800  18.000000
0.000700  18.400000
0.000000  18.200000
0.000700  18.600000
-0.000800  18.200000
0.000000  18.600000
0.000700  18.300000
-0.000800  18.600000
-0.001500  18.400000
-0.001500  18.500000
0.001500  18.600000
0.001500  18.600000
0.003000  18.600000
0.003700  18.700000
0.003700  18.600000
0.003000  18.900000
0.002200  18.900000
0.002200  18.600000
-0.000800  18.900000
0.000700  18.700000
-0.000800  18.900000
0.000000  18.800000
0.004500  18.900000
0.006000  19.100000
0.003000  18.900000
0.003700  19.200000
0.006000  19.100000
0.001500  19.200000
0.000700  19.000000
0.003000  19.200000
0.002200  19.400000
0.000700  19.400000
-0.001500  19.200000
-0.001500  19.400000
-0.001500  19.100000
-0.000800  19.700000
-0.000800  19.300000
-0.003000  19.500000
-0.002300  19.500000
-0.003000  19.600000
-0.005300  19.700000
-0.006000  19.500000
-0.005300  19.700000
-0.005300  19.700000
-0.003800  19.700000
-0.003000  19.800000
-0.003800  19.700000
-0.003000  19.500000
-0.003800  20.100000
-0.003800  19.500000
-0.002300  20.100000
-0.000800  19.600000
-0.001500  20.100000
0.000000  19.900000
0.002200  19.800000
0.003700  20.100000
0.003000  19.900000
0.002200  20.200000
0.001500  19.900000
-0.000800  20.100000
-0.001500  20.100000
-0.003000  20.200000
-0.000800  20.200000
-0.000800  20.200000
0.000000  20.300000
0.001500  20.200000
0.001500  20.300000
0.000000  20.200000
-0.000800  20.600000
0.000700  20.100000
0.000700  20.600000
-0.000800  20.100000
-0.000800  20.500000
0.000700  20.300000
0.001500  20.400000
0.000000  20.600000
0.000700  20.600000
-0.000800  20.500000
0.001500  20.700000
0.000700  20.500000
0.000000  20.700000
0.003700  20.700000
0.004500  20.600000
0.003000  20.800000
0.002200  20.700000
0.001500  20.800000
0.001500  20.900000
0.000000  20.700000
-0.002300  21.000000
-0.003000  20.800000
-0.000800  21.100000
0.000700  20.800000
-0.003000  20.900000
-0.002300  20.900000
-0.000800  21.100000
-0.000800  20.800000
0.000000  21.300000
-0.002300  20.900000
-0.000800  21.300000
0.000700  21.100000
-0.000800  21.400000
0.000700  21.300000
0.000700  21.000000
0.001500  21.400000
0.000700  21.200000
-0.000800  21.400000
0.002200  21.500000
0.003000  21.100000
0.000700  21.500000
-0.000800  21.400000
-0.001500  21.400000
-0.000800  21.700000
0.000700  21.500000
0.000700  21.500000
0.001500  21.800000
0.001500  21.500000
0.000700  21.700000
-0.000800  21.500000
-0.000800  21.900000
-0.000800  21.500000
-0.000800  21.800000
0.000700  21.700000
-0.002300  21.800000
-0.001500  21.800000
-0.000800  21.900000
-0.000800  21.900000
-0.001500  21.700000
-0.001500  22.100000
-0.001500  21.800000
-0.001500  22.200000
0.000700  21.700000
0.001500  22.100000
0.000700  22.100000
0.000700  22.000000
0.000700  22.200000
0.000700  21.900000
0.000700  22.300000
0.000000  22.000000
-0.000800  22.200000
0.000700  22.200000
0.000700  22.400000
0.000700  22.300000
0.000700  22.100000
0.003000  22.400000
-0.001500  22.300000
-0.003000  22.600000
-0.001500  22.400000
-0.001500  22.600000
0.002200  22.300000
0.003700  22.700000
0.001500  22.500000
0.001500  22.700000
-0.001500  22.600000
0.000700  22.600000
0.001500  22.800000
0.001500  22.800000
0.000700  22.700000
-0.000800  22.900000
-0.000800  22.900000
-0.001500  22.600000
-0.001500  23.000000
-0.002300  22.900000
-0.004600  23.000000
-0.004600  23.100000
-0.004600  22.900000
-0.003800  23.400000
0.000000  22.900000
0.002200  23.500000
0.003000  23.000000
0.003000  23.400000
0.001500  23.500000
0.000000  23.500000
-0.001500  23.600000
0.001500  23.600000
0.003000  23.500000
0.001500  23.700000
0.005200  23.700000
0.005200  23.700000
0.003000  23.900000
-0.000800  23.700000
-0.000800  23.900000
0.001500  23.700000
0.000700  24.000000
0.001500  24.000000
-0.000800  24.000000
-0.003000  24.400000
-0.001500  24.100000
-0.003000  24.100000
-0.003000  24.200000
-0.003000  24.300000
-0.003000  24.200000
-0.002300  24.600000
-0.001500  24.300000
-0.003800  24.700000
-0.003800  24.400000
-0.001500  24.700000
-0.000800  24.600000
0.000700  24.500000
0.000700  24.800000
-0.000800  24.500000
0.000700  24.900000
0.000700  24.700000
0.000700  24.700000
0.003000  25.000000
0.004500  25.000000
0.001500  24.900000
-0.000800  25.200000
-0.000800  25.000000
-0.001500  25.100000
-0.000800  25.300000
0.000700  25.100000
0.001500  25.600000
0.000700  25.100000
0.001500  25.500000
0.001500  25.300000
-0.000800  25.600000
0.000700  25.600000
0.003700  25.600000
0.003000  25.600000
0.004500  25.700000
0.005200  25.600000
0.005200  25.700000
0.001500  26.100000
-0.000800  25.700000
-0.001500  26.100000
-0.004600  25.800000
-0.003800  26.000000
-0.004600  26.200000
-0.005300  26.000000
-0.004600  26.400000
-0.003800  26.100000
0.000700  26.500000
0.001500  26.200000
-0.000800  26.600000
-0.000800  26.500000
-0.000800  26.700000
0.000000  26.600000
0.000000  26.800000
0.001500  26.900000
0.002200  26.700000
0.001500  27.200000
0.004500  26.900000
0.003700  27.200000
0.003700  27.000000
0.000700  27.300000
-0.003800  27.300000
-0.003000  27.200000
-0.000800  27.600000
-0.000800  27.300000
-0.000800  27.800000
0.000700  27.600000
-0.000800  27.600000
0.002200  27.800000
0.005200  27.900000
0.003000  27.900000
0.000700  27.900000
-0.003800  28.200000
-0.005300  27.900000
-0.005300  28.400000
-0.005300  27.900000
-0.003000  28.600000
-0.000800  28.200000
-0.000800  28.400000
-0.003000  28.500000
-0.004600  28.500000
-0.003000  28.900000
0.000700  28.700000
0.000700  28.800000
0.000700  28.900000
0.000700  28.800000
0.002200  28.800000
0.005200  29.200000
0.006700  29.000000
0.003700  29.400000
-0.000800  29.400000
-0.003000  29.300000
-0.003000  29.700000
0.000700  29.300000
0.000700  29.900000
-0.002300  29.300000
-0.003000  30.000000
-0.003800  29.900000
-0.001500  29.800000
-0.001500  30.000000
-0.000800  30.100000
0.003000  30.100000
0.001500  30.400000
0.005200  30.300000
0.006700  30.300000
0.005200  30.500000
0.005200  30.400000
0.005200  30.700000
0.005200  30.600000
0.005200  30.700000
0.004500  30.900000
0.003000  30.700000
0.001500  31.200000
0.000700  30.800000
-0.000800  31.000000
-0.001500  31.200000
-0.003000  31.300000
-0.004600  31.000000
-0.005300  31.700000
-0.004600  31.200000
-0.005300  31.700000
-0.005300  31.600000
-0.005300  31.700000
-0.003800  31.900000
-0.002300  31.800000
-0.003000  32.100000
-0.001500  31.900000
0.000700  32.200000
0.000000  32.200000
-0.000800  32.000000
0.001500  32.400000
0.003000  32.600000
-0.000800  32.500000
0.000700  32.600000
0.005200  32.800000
0.007500  32.500000
0.006700  32.900000
0.002200  32.600000
-0.000800  33.200000
-0.001500  32.700000
-0.004600  33.100000
-0.005300  33.100000
-0.005300  33.100000
-0.004600  33.400000
-0.001500  33.100000
-0.000800  33.300000
-0.000800  33.400000
-0.000800  33.600000
0.001500  33.600000
0.003700  34.000000
0.005200  33.600000
0.005200  33.900000
0.006700  34.000000
0.005200  34.000000
0.004500  34.300000
0.002200  34.100000
0.000700  34.600000
0.000700  34.200000
0.001500  34.600000
0.001500  34.400000
0.000700  34.500000
0.000700  34.800000
0.000000  34.900000
-0.001500  34.800000
0.000000  35.100000
-0.002300  35.100000
-0.004600  34.800000
-0.005300  35.400000
-0.004600  35.100000
-0.003800  35.600000
-0.007500  35.400000
-0.006000  35.500000
-0.004600  35.700000
-0.006000  35.700000
-0.003000  35.900000
-0.002300  35.700000
-0.001500  36.100000
0.004500  36.000000
0.008200  36.100000
0.010500  36.400000
0.006700  36.300000
0.001500  36.400000
0.003000  36.600000
0.003000  36.600000
0.003000  36.600000
0.003700  36.900000
0.000700  36.800000
-0.002300  37.200000
-0.002300  36.900000
-0.001500  37.500000
-0.003000  37.100000
-0.003000  37.600000
-0.001500  37.500000
-0.001500  37.600000
-0.000800  37.700000
-0.003000  37.900000
-0.006800  37.900000
-0.004600  38.100000
-0.000800  38.300000
0.000700  38.200000
-0.001500  38.500000
-0.005300  38.300000
-0.003000  38.800000
0.004500  38.700000
0.003700  38.800000
0.002200  39.000000
0.001500  38.900000
0.000700  39.400000
0.003000  39.100000
0.001500  39.500000
-0.001500  39.600000
0.000000  39.600000
0.001500  39.700000
0.000700  39.900000
0.000700  39.800000
0.000000  40.300000
-0.003800  40.000000
-0.005300  40.500000
-0.005300  40.300000
-0.004600  40.400000
-0.003800  40.500000
-0.003000  40.700000
-0.001500  41.000000
0.000000  40.800000
0.002200  41.200000
0.006000  41.200000
0.010500  41.300000
0.012700  41.400000
0.012700  41.500000
0.009000  41.500000
0.006700  41.800000
0.006700  41.800000
0.004500  42.000000
0.002200  42.200000
0.000700  42.200000
-0.001500  42.600000
-0.003000  42.200000
-0.003000  42.800000
-0.005300  42.600000
-0.006800  42.900000
-0.003000  42.900000
-0.000800  42.900000
-0.002300  43.100000
-0.004600  43.300000
-0.001500  43.400000
-0.003000  43.300000
-0.003800  43.800000
0.001500  43.500000
0.000700  44.100000
-0.001500  43.900000
-0.003000  44.100000
0.003000  44.200000
0.008200  44.200000
0.003700  44.500000
0.000700  44.500000
-0.003800  45.000000
-0.003800  44.500000
-0.001500  45.000000
-0.000800  45.000000
0.000700  45.100000
-0.001500  45.400000
-0.001500  45.300000
-0.003800  45.500000
-0.006000  45.500000
-0.006800  45.900000
-0.003800  45.800000
0.000700  46.300000
0.001500  45.900000
0.000700  46.400000
0.003700  46.200000
0.007500  46.600000
0.003000  46.500000
-0.002300  46.500000
-0.004600  46.800000
-0.006800  46.900000
-0.009100  47.100000
-0.007500  47.200000
-0.005300  47.400000
-0.005300  47.400000
0.001500  47.700000
0.001500  47.700000
-0.001500  48.000000
0.001500  48.100000
0.000700  48.000000
-0.001500  48.400000
-0.002300  48.200000
-0.000800  48.600000
0.000700  48.400000
0.001500  49.000000
0.001500  48.900000
0.001500  48.900000
0.000700  49.200000
0.003000  49.400000
0.006700  49.300000
0.006700  49.600000
0.006000  49.700000
0.003000  49.800000
0.004500  50.100000
0.008200  49.900000
0.008200  50.200000
0.009000  50.200000
0.006000  50.300000
0.004500  50.500000
0.003000  50.700000
0.001500  51.000000
0.000700  51.000000
-0.003000  51.000000
-0.001500  51.300000
0.000700  51.300000
-0.002300  51.200000
-0.004600  51.700000
-0.004600  51.500000
-0.006800  52.000000
-0.007500  51.900000
-0.006000  52.200000
-0.006800  52.200000
-0.004600  52.300000
-0.004600  52.600000
-0.006000  52.600000
-0.001500  52.600000
0.002200  52.800000
0.008200  52.900000
0.010500  53.100000
0.011200  53.300000
0.009700  53.300000
0.005200  53.500000
0.005200  53.800000
0.004500  53.600000
0.004500  54.000000
0.001500  53.800000
-0.004600  54.400000
-0.008300  54.200000
-0.009100  54.400000
-0.007500  54.600000
-0.008300  54.600000
-0.007500  54.900000
-0.003800  54.800000
0.000000  55.100000
-0.001500  55.300000
-0.006800  55.300000
-0.008300  55.300000
-0.006800  55.900000
-0.003000  55.800000
0.000700  56.100000
0.004500  56.000000
0.008200  56.200000
0.010500  56.300000
0.008200  56.300000
0.008200  56.800000
0.011200  56.500000
0.006700  56.900000
0.003700  56.700000
-0.001500  57.100000
-0.004600  57.100000
-0.005300  57.300000
-0.008300  57.600000
-0.004600  57.800000
-0.006000  58.000000
-0.008300  57.600000
-0.006800  58.300000
-0.006800  58.000000
-0.006800  58.400000
-0.005300  58.200000
-0.005300  58.600000
-0.002300  58.800000
0.000700  58.700000
-0.000800  59.100000
0.003000  58.900000
0.009000  59.500000
0.008200  59.300000
0.011200  59.500000
0.011200  59.600000
0.012000  59.800000
0.012700  59.700000
0.008200  60.000000
0.005200  60.000000
0.001500  60.300000
-0.000800  60.500000
-0.000800  60.300000
-0.003800  60.900000
-0.000800  60.500000
0.000700  61.100000
-0.000800  60.700000
-0.002300  61.100000
-0.003000  61.400000
-0.004600  61.400000
-0.006800  61.500000
-0.007500  61.600000
-0.009800  61.700000
-0.010500  61.900000
-0.008300  62.200000
-0.005300  62.100000
-0.003000  62.500000
0.003000  62.300000
0.008200  62.600000
0.008200  62.700000
0.003700  62.800000
-0.001500  63.200000
-0.001500  62.900000
-0.001500  63.400000
-0.001500  63.200000
0.001500  63.400000
0.005200  63.600000
0.008200  63.700000
0.009000  63.500000
0.002200  64.200000
-0.006000  63.900000
-0.009800  64.300000
-0.010500  64.300000
-0.007500  64.300000
-0.005300  64.600000
-0.006800  64.600000
-0.005300  64.900000
-0.001500  64.800000
0.006000  65.000000
0.008200  65.000000
0.004500  65.100000
0.005200  65.400000
0.002200  65.400000
-0.000800  65.600000
-0.000800  65.800000
0.000700  66.000000
0.003000  65.800000
0.001500  66.300000
-0.000800  65.900000
0.001500  66.600000
0.005200  66.300000
0.003000  66.800000
0.000000  66.700000
-0.000800  66.700000
-0.000800  67.100000
-0.005300  66.900000
-0.006800  67.200000
-0.002300  67.400000
-0.002300  67.500000
-0.001500  67.700000
0.003000  67.800000
0.005200  67.700000
0.009700  67.900000
0.010500  68.200000
0.008200  68.000000
0.009000  68.400000
0.006700  68.000000
0.006700  68.800000
0.005200  68.500000
0.003000  68.800000
0.004500  68.800000
0.000000  69.000000
-0.004600  69.300000
-0.010500  69.300000
-0.016500  69.200000
-0.014300  69.500000
-0.009800  69.900000
-0.006000  69.500000
-0.003800  70.000000
-0.001500  69.900000
-0.000800  70.000000
-0.003000  70.100000
-0.003000  70.100000
-0.001500  70.600000
-0.002300  70.300000
-0.000800  70.900000
0.001500  70.600000
0.000700  71.100000
0.001500  71.100000
0.003700  71.200000
0.005200  71.400000
0.006700  71.400000
0.006700  71.600000
0.006700  71.500000
0.005200  72.100000
0.005200  71.800000
0.002200  72.300000
-0.002300  71.900000
-0.005300  72.400000
-0.012000  72.300000
-0.012800  72.500000
-0.009100  72.800000
-0.008300  72.600000
-0.006800  73.300000
-0.006800  73.200000
-0.004600  73.300000
-0.002300  73.300000
0.000700  73.400000
0.006000  73.500000
0.010500  73.700000
0.013500  73.900000
0.014200  74.000000
0.018000  74.300000
0.016500  74.100000
0.003000  74.400000
-0.009100  74.300000
-0.013500  74.700000
-0.014300  74.700000
-0.011300  74.800000
-0.006800  75.000000
-0.004600  75.000000
-0.005300  75.200000
-0.008300  75.400000
-0.011300  75.500000
-0.014300  75.400000
-0.014300  75.700000
-0.013500  75.600000
-0.014300  76.000000
-0.011300  76.100000
-0.006800  76.200000
-0.000800  76.500000
0.008200  76.300000
0.014200  76.800000
0.023200  76.500000
0.029200  76.900000
0.027000  76.700000
0.027700  77.000000
0.024000  77.100000
0.016500  77.300000
0.010500  77.300000
0.003000  77.600000
-0.002300  77.400000
-0.003000  77.600000
-0.003800  77.900000
-0.004600  77.900000
-0.005300  78.000000
-0.003800  78.000000
-0.004600  78.300000
-0.003000  78.300000
-0.003800  78.300000
-0.006800  78.700000
-0.008300  78.500000
-0.009800  78.700000
-0.004600  78.900000
-0.002300  79.100000
0.000000  79.000000
0.001500  79.400000
0.003000  79.000000
0.008200  79.600000
0.009000  79.300000
0.003000  79.700000
-0.001500  79.600000
-0.000800  79.900000
-0.001500  80.100000
-0.003000  79.900000
-0.004600  80.200000
-0.005300  80.000000
-0.006000  80.500000
-0.012000  80.400000
-0.015800  80.300000
-0.017300  80.500000
-0.015800  80.800000
-0.009100  80.600000
-0.004600  81.000000
0.001500  81.000000
0.007500  81.000000
0.012000  81.400000
0.020200  81.000000
0.020200  81.600000
0.017200  81.100000
0.019500  81.800000
0.017200  81.500000
0.010500  81.800000
0.004500  81.800000
0.002200  81.700000
0.003000  82.100000
0.001500  82.100000
0.000700  82.200000
-0.002300  82.000000
-0.004600  82.700000
-0.009800  82.200000
-0.016500  82.700000
-0.015800  82.700000
-0.013500  82.800000
-0.013500  82.900000
-0.015800  82.800000
-0.014300  83.100000
-0.007500  82.900000
-0.002300  83.400000
0.001500  83.200000
0.009000  83.400000
0.016500  83.600000
0.018000  83.600000
0.016500  83.700000
0.009000  83.700000
0.003000  84.000000
-0.000800  83.800000
-0.000800  84.400000
0.000000  83.900000
-0.003000  84.500000
-0.006800  84.200000
-0.012000  84.500000
-0.016500  84.600000
-0.018800  84.600000
-0.017300  84.900000
-0.019500  84.500000
-0.018100  84.800000
-0.010500  84.900000
-0.002300  85.100000
0.006700  85.000000
0.015000  85.300000
0.023200  85.200000
0.023200  85.500000
0.017200  85.500000
0.010500  85.400000
0.003000  85.900000
0.003700  85.500000
0.004500  86.200000
0.003000  85.600000
-0.001500  86.100000
-0.004600  86.000000
-0.004600  86.300000
-0.004600  86.300000
-0.009100  86.100000
-0.015800  86.300000
-0.021000  86.500000
-0.026300  86.600000
-0.027000  86.500000
-0.025600  86.800000
-0.021000  86.600000
-0.010500  87.100000
0.003000  86.900000
0.024000  87.000000
0.040500  87.100000
0.045000  86.800000
0.048000  87.300000
0.042700  87.000000
0.025500  87.300000
0.005200  87.300000
-0.005300  87.300000
-0.011300  87.300000
-0.010500  87.500000
-0.007500  87.200000
-0.009800  87.800000
-0.005300  87.500000
-0.004600  87.800000
-0.006800  87.700000
-0.009100  87.900000
-0.012800  88.000000
-0.012000  87.700000
-0.010500  88.100000
-0.005300  88.100000
0.000700  88.400000
0.005200  88.500000
0.009000  88.500000
0.012000  88.400000
0.012700  88.600000
0.006700  88.600000
0.004500  88.600000
0.002200  88.900000
-0.000800  88.600000
-0.002300  89.200000
-0.005300  88.800000
-0.008300  89.200000
-0.009100  89.000000
-0.012800  89.100000
-0.016500  89.300000
-0.012800  89.300000
-0.005300  89.600000
0.001500  89.400000
0.008200  89.700000
0.010500  89.800000
0.012000  89.600000
0.004500  89.500000
-0.003000  90.000000
0.000000  89.600000
0.004500  90.000000
0.007500  90.000000
0.007500  90.100000
0.006700  90.200000
0.006700  89.700000
0.005200  90.300000
-0.004600  89.900000
-0.012800  90.400000
-0.018100  90.200000
-0.024000  90.400000
-0.027800  90.400000
-0.025600  90.600000
-0.019500  90.500000
-0.009100  90.700000
0.000000  90.800000
0.009000  90.600000
0.016500  91.000000
0.027000  90.700000
0.031500  91.100000
0.028500  90.800000
0.028500  90.900000
0.028500  90.900000
0.021700  91.000000
0.015000  91.400000
0.012000  91.000000
0.009000  91.300000
0.004500  91.300000
0.002200  91.500000
0.001500  91.500000
-0.002300  91.600000
-0.004600  91.400000
-0.004600  91.600000
-0.005300  91.700000
-0.008300  91.700000
-0.008300  92.000000
-0.009800  91.800000
-0.012000  92.000000
-0.012800  91.800000
-0.014300  92.200000
-0.014300  91.800000
-0.015000  92.200000
-0.015800  92.300000
-0.010500  92.300000
-0.008300  92.200000
-0.005300  92.400000
-0.000800  92.500000
0.005200  92.500000
0.015700  92.600000
0.018700  92.500000
0.015700  92.600000
0.009700  92.700000
0.006700  92.800000
0.000700  92.900000
-0.012000  92.700000
-0.019500  93.100000
-0.024000  92.800000
-0.027000  93.300000
-0.023300  92.900000
-0.012800  93.000000
-0.000800  93.200000
0.012700  93.100000
0.025500  93.000000
0.033000  93.500000
0.032200  93.300000
0.024000  93.400000
0.016500  93.400000
0.009000  93.400000
-0.000800  93.600000
-0.006000  93.600000
-0.014300  93.800000
-0.018800  93.700000
-0.025600  93.600000
-0.033000  93.900000
-0.036800  93.700000
-0.035300  94.000000
-0.024800  93.800000
-0.012000  94.000000
0.005200  93.800000
0.019500  94.300000
0.025500  94.000000
0.036700  94.400000
0.051700  94.100000
0.053200  94.400000
0.042700  94.200000
0.024700  94.400000
0.012000  94.400000
0.008200  94.400000
-0.002300  94.800000
-0.008300  94.400000
-0.009100  94.700000
-0.010500  94.700000
-0.009100  94.700000
-0.009100  94.600000
-0.010500  95.100000
-0.014300  94.600000
-0.018100  95.100000
-0.022500  94.800000
-0.024800  95.000000
-0.025600  95.100000
-0.021000  94.900000
-0.011300  95.500000
-0.000800  94.900000
0.007500  95.600000
0.015000  95.200000
0.021700  95.500000
0.021700  95.500000
0.020200  95.500000
0.014200  95.400000
0.005200  95.600000
0.000000  95.700000
-0.000800  95.600000
0.001500  95.800000
-0.001500  95.500000
-0.005300  96.100000
-0.009100  95.700000
-0.008300  95.800000
-0.005300  95.800000
-0.006800  95.900000
-0.012000  96.000000
-0.015000  95.900000
-0.015800  96.300000
-0.018100  96.100000
-0.011300  96.300000
-0.001500  96.300000
0.006000  96.300000
0.014200  96.300000
0.018000  96.400000
0.012700  96.300000
0.012000  96.500000
0.012000  96.500000
0.009000  96.500000
0.004500  96.700000
-0.006800  96.400000
-0.015800  97.000000
-0.027000  96.500000
-0.039800  97.100000
-0.037500  96.700000
-0.023300  96.700000
-0.003000  96.800000
0.019500  97.000000
0.038200  96.900000
0.042000  97.200000
0.033000  96.900000
0.027700  97.200000
0.024700  97.000000
0.020200  97.100000
0.011200  97.200000
0.006000  97.000000
0.003700  97.300000
0.001500  97.200000
-0.000800  97.300000
-0.003000  97.500000
0.000000  97.400000
0.000700  97.400000
-0.001500  97.500000
-0.005300  97.500000
-0.008300  97.700000
-0.012000  97.700000
-0.020300  97.600000
-0.024800  98.000000
-0.025600  97.500000
-0.023300  97.900000
-0.021000  97.600000
-0.015800  98.000000
-0.012800  97.800000
-0.009800  98.100000
0.001500  98.100000
0.012700  98.000000
0.026200  98.300000
0.036000  98.100000
0.038200  98.100000
0.042000  98.100000
0.038200  98.400000
0.024700  98.100000
0.009000  98.400000
-0.001500  98.300000
-0.003000  98.400000
-0.003800  98.500000
-0.004600  98.200000
-0.007500  98.700000
-0.010500  98.300000
-0.012000  98.500000
-0.012000  98.400000
-0.009100  98.500000
-0.007500  98.600000
-0.007500  98.500000
-0.009800  98.800000
-0.011300  98.700000
-0.017300  98.600000
-0.022500  98.500000
-0.025600  99.000000
-0.024800  98.500000
-0.016500  99.000000
-0.013500  98.600000
-0.010500  99.000000
0.000000  98.800000
0.008200  99.000000
0.015700  99.100000
0.022500  98.900000
0.027000  99.200000
0.027700  98.900000
0.027700  99.100000
0.026200  99.000000
0.020200  99.100000
0.006700  99.100000
-0.014300  99.200000
-0.025600  99.200000
-0.030800  99.100000
-0.034600  99.400000
-0.030000  99.000000
-0.018100  99.400000
-0.003000  99.000000
0.009700  99.600000
0.021700  99.200000
0.025500  99.400000
0.023200  99.400000
0.015700  99.300000
0.009000  99.500000
0.004500  99.400000
-0.003000  99.600000
-0.004600  99.600000
-0.005300  99.500000
-0.006800  99.400000
-0.005300  99.800000
-0.001500  99.500000
0.005200  99.700000
0.012000  99.600000
0.014200  99.700000
0.010500  99.800000
-0.003000  99.500000
-0.015000  99.900000
-0.017300  99.600000
-0.016500  99.900000
-0.004600  99.800000
0.006700  99.800000
0.012000  99.800000
0.012000  100.000000
0.010500  99.700000
0.012000  100.200000
0.006000  99.800000
0.001500  99.800000
0.000700  100.000000
-0.005300  99.800000
-0.009100  100.200000
-0.015800  99.800000
-0.017300  100.100000
-0.012000  100.100000
-0.008300  99.900000
-0.004600  100.300000
-0.005300  100.100000
-0.008300  100.200000
-0.009800  100.200000
-0.016500  100.100000
-0.015800  100.200000
-0.004600  100.300000
0.004500  99.800000
0.010500  100.500000
0.018000  100.000000
0.030700  100.300000
0.036000  100.200000
0.033000  100.400000
0.027000  100.300000
0.019500  100.200000
0.013500  100.400000
0.003000  100.300000
-0.006800  100.300000
-0.024000  100.300000
-0.039800  100.300000
-0.048000  100.100000
-0.050300  100.400000
-0.036100  100.200000
-0.012800  100.300000
0.009000  100.400000
0.024000  100.300000
0.035200  100.600000
0.041200  100.300000
0.037500  100.600000
0.033700  100.200000
0.027700  100.600000
0.021700  100.300000
0.008200  100.300000
-0.004600  100.400000
-0.008300  100.400000
-0.006800  100.400000
-0.002300  100.400000
-0.004600  100.500000
-0.012000  100.200000
-0.017300  100.700000
-0.020300  100.200000
-0.022500  100.600000
-0.024000  100.400000
-0.025600  100.500000
-0.023300  100.500000
-0.019500  100.400000
-0.009100  100.700000
0.000700  100.300000
0.004500  100.700000
0.012000  100.500000
0.024700  100.400000
0.024000  100.400000
0.014200  100.600000
0.006000  100.500000
0.000700  100.300000
-0.002300  100.800000
-0.001500  100.400000
0.000700  100.500000
-0.005300  100.300000
-0.016500  100.600000
-0.024800  100.400000
-0.027800  100.700000
-0.029300  100.300000
-0.023300  100.500000
-0.009100  100.600000
0.008200  100.500000
0.025500  100.600000
0.038200  100.500000
0.048000  100.400000
0.047200  100.400000
0.039700  100.500000
0.029200  100.300000
0.015700  100.500000
0.007500  100.300000
0.003000  100.400000
0.000000  100.500000
-0.003000  100.300000
-0.013500  100.500000
-0.027000  100.100000
-0.039000  100.600000
-0.048800  100.300000
-0.053300  100.400000
-0.053300  100.400000
-0.046500  100.500000
-0.027800  100.300000
-0.004600  100.700000
0.010500  100.300000
0.027000  100.500000
0.045700  100.500000
0.051700  100.400000
0.052500  100.700000
0.051700  100.300000
0.039700  100.600000
0.014200  100.300000
0.003700  100.300000
-0.003000  100.500000
-0.021800  100.300000
-0.027000  100.400000
-0.030800  100.500000
-0.029300  100.300000
-0.019500  100.400000
-0.006800  100.600000
0.012000  100.300000
0.027000  100.600000
0.034500  100.300000
0.035200  100.800000
0.033000  100.300000
0.019500  100.700000
0.005200  100.300000
-0.001500  100.400000
-0.008300  100.500000
-0.014300  100.400000
-0.020300  100.500000
-0.021000  100.500000
-0.021800  100.500000
-0.024000  100.700000
-0.025600  100.800000
-0.024000  100.200000
-0.018800  100.700000
-0.015800  100.400000
-0.015800  100.700000
-0.014300  100.700000
-0.009100  100.400000
-0.006000  100.700000
0.000000  100.400000
0.010500  100.900000
0.011200  100.300000
0.003000  100.700000
0.003000  100.500000
0.008200  100.500000
0.006700  100.600000
0.005200  100.400000
0.009000  100.400000
0.012700  100.600000
0.014200  100.700000
0.012700  100.700000
0.014200  100.800000
0.012700  100.300000
0.006000  100.700000
-0.006800  100.400000
-0.018800  100.800000
-0.025600  100.400000
-0.034600  100.700000
-0.039000  100.500000
-0.034600  100.600000
-0.018100  100.600000
0.006700  100.600000
0.030000  100.600000
0.042000  100.600000
0.042000  100.600000
0.033700  100.500000
0.015700  100.800000
-0.000800  100.400000
-0.001500  100.600000
0.003000  100.600000
0.007500  100.600000
0.014200  100.800000
0.020200  100.400000
0.021000  100.900000
0.005200  100.400000
-0.008300  100.600000
-0.015800  100.500000
-0.024000  100.500000
-0.029300  100.400000
-0.032300  100.800000
-0.025600  100.300000
-0.014300  100.800000
-0.003800  100.300000
0.009000  100.700000
0.020200  100.600000
0.024700  100.500000
0.019500  100.700000
0.014200  100.400000
0.012700  100.600000
0.020200  100.600000
0.024000  100.500000
0.025500  100.600000
0.024000  100.700000
0.016500  100.400000
0.004500  100.700000
-0.007500  100.400000
-0.012800  100.400000
-0.018100  100.600000
-0.018100  100.400000
-0.014300  100.900000
-0.010500  100.300000
-0.010500  100.900000
-0.012000  100.400000
-0.012800  100.700000
-0.014300  100.600000
-0.018100  100.700000
-0.021800  100.700000
-0.021800  100.600000
-0.012000  100.700000
-0.001500  100.700000
0.012000  100.500000
0.024000  100.300000
0.024000  100.800000
0.016500  100.400000
0.000700  100.800000
-0.010500  100.600000
-0.009800  100.700000
-0.009100  100.800000
-0.008300  100.500000
-0.008300  100.800000
-0.009100  100.400000
-0.014300  100.800000
-0.027800  100.400000
-0.038300  100.600000
-0.042800  100.700000
-0.041300  100.700000
-0.027000  100.700000
-0.001500  100.700000
0.030700  100.800000
0.053200  100.600000
0.060700  100.900000
0.062200  100.700000
0.054700  101.000000
0.034500  100.600000
0.016500  100.900000
0.005200  100.500000
-0.006800  101.000000
-0.010500  100.700000
-0.009100  100.600000
-0.003000  100.800000
0.002200  100.800000
0.004500  100.800000
0.004500  100.900000
-0.002300  100.900000
-0.012800  100.800000
-0.019500  101.000000
-0.020300  100.600000
-0.022500  100.900000
-0.022500  100.700000
-0.015800  100.800000
-0.003000  101.000000
0.009700  100.800000
0.018000  101.200000
0.024700  100.800000
0.025500  101.000000
0.013500  101.000000
0.001500  101.000000
-0.004600  101.000000
-0.006800  101.100000
-0.007500  100.800000
-0.006800  101.200000
-0.005300  100.700000
-0.005300  101.100000
-0.001500  101.000000
0.001500  100.900000
0.003000  101.200000
0.006000  100.800000
0.009000  101.100000
0.005200  100.800000
-0.005300  101.000000
-0.014300  101.100000
-0.021800  101.100000
-0.034600  101.000000
-0.041300  101.100000
-0.036100  100.900000
-0.027800  101.100000
-0.015800  101.200000
0.006700  101.100000
0.030700  101.300000
0.048000  100.800000
0.060700  101.400000
0.061500  101.000000
0.046500  101.300000
0.027000  101.000000
0.015700  101.100000
0.010500  101.000000
0.001500  101.000000
-0.001500  101.000000
-0.012000  101.200000
-0.021000  101.200000
-0.019500  101.200000
-0.020300  101.400000
-0.022500  100.900000
-0.024000  101.300000
-0.026300  100.800000
-0.025600  101.200000
-0.021800  101.200000
-0.015800  101.000000
-0.011300  101.200000
-0.006800  101.000000
0.000700  101.300000
0.010500  100.900000
0.021000  101.200000
0.030700  101.200000
0.038200  101.200000
0.040500  101.100000
0.033000  101.300000
0.021700  101.000000
0.009000  101.200000
0.003000  101.200000
0.003000  101.000000
0.000700  101.300000
-0.003800  101.000000
-0.008300  101.400000
-0.012800  100.800000
-0.016500  101.300000
-0.016500  101.100000
-0.016500  101.200000
-0.016500  101.300000
-0.020300  101.200000
-0.030800  101.100000
-0.039000  101.200000
-0.034600  101.300000
-0.018100  101.000000
-0.003000  101.400000
0.012700  101.100000
0.021700  101.300000
0.021700  101.000000
0.020200  101.100000
0.016500  101.300000
0.015700  101.100000
0.014200  101.500000
0.012700  101.000000
0.014200  101.600000
0.014200  101.100000
0.004500  101.200000
-0.009100  101.200000
-0.015800  101.200000
-0.015800  101.000000
-0.014300  101.500000
-0.015000  101.200000
-0.015800  101.300000
-0.013500  101.400000
-0.009800  101.000000
-0.010500  101.400000
-0.006800  101.100000
-0.000800  101.300000
0.001500  101.200000
0.003700  101.300000
0.009000  101.400000
0.012700  101.300000
0.011200  101.300000
0.011200  101.200000
0.018000  101.300000
0.019500  101.200000
0.015000  101.300000
0.010500  101.000000
0.006000  101.400000
-0.000800  101.000000
-0.006800  101.500000
-0.009100  101.000000
-0.013500  101.600000
-0.018800  101.100000
-0.021000  101.200000
-0.015800  101.100000
-0.004600  101.200000
0.003000  101.400000
0.009700  101.200000
0.006700  101.300000
0.000700  101.200000
-0.003800  101.500000
0.000700  101.100000
0.012700  101.500000
0.011200  101.000000
0.009000  101.500000
0.012000  101.000000
0.016500  101.300000
0.016500  101.400000
0.015000  101.300000
0.013500  101.300000
0.009000  101.000000
0.008200  101.500000
0.005200  101.300000
0.002200  101.200000
-0.001500  101.100000
-0.008300  101.200000
-0.010500  101.000000
-0.009100  101.400000
-0.012000  101.100000
-0.019500  101.300000
-0.023300  101.200000
-0.029300  101.200000
-0.033000  101.300000
-0.032300  101.000000
-0.023300  101.600000
-0.018100  101.000000
-0.012000  101.400000
-0.001500  101.100000
0.004500  101.100000
0.014200  101.400000
0.020200  101.200000
0.027700  101.100000
0.042000  101.400000
0.045000  101.000000
0.039000  101.400000
0.029200  101.000000
0.023200  101.200000
0.013500  101.200000
0.003000  101.200000
-0.001500  101.300000
-0.003800  101.000000
-0.007500  101.400000
-0.011300  101.100000
-0.012000  101.100000
-0.012800  101.300000
-0.015800  101.200000
-0.017300  101.000000
-0.019500  101.300000
-0.027800  101.000000
-0.031500  101.200000
-0.024800  101.200000
-0.012800  101.200000
-0.000800  101.400000
0.012700  101.100000
0.027000  101.300000
0.030700  101.000000
0.019500  101.300000
0.005200  101.000000
-0.000800  101.300000
-0.003000  101.000000
-0.004600  101.200000
-0.004600  101.200000
-0.006800  101.200000
-0.006800  101.100000
-0.004600  101.000000
-0.003800  101.300000
-0.003000  101.000000
-0.008300  101.400000
-0.010500  100.700000
-0.015800  101.300000
-0.019500  100.900000
-0.018100  101.300000
-0.021800  101.000000
-0.024800  101.100000
-0.018100  101.100000
-0.004600  100.900000
0.010500  101.100000
0.028500  101.000000
0.039700  101.100000
0.039700  101.000000
0.039700  101.200000
0.035200  100.800000
0.023200  101.100000
0.006700  100.900000
-0.002300  101.000000
-0.004600  101.000000
-0.009100  100.800000
-0.012800  101.100000
-0.009800  100.800000
-0.006800  101.200000
-0.006000  100.700000
-0.008300  101.200000
-0.015000  101.000000
-0.015000  101.000000
-0.010500  100.900000
-0.004600  101.100000
0.006000  100.700000
0.016500  101.200000
0.021700  100.800000
0.023200  101.100000
0.019500  100.900000
0.010500  101.000000
0.005200  101.100000
0.000700  100.900000
-0.001500  101.100000
0.000700  100.800000
-0.002300  101.100000
-0.003000  100.900000
-0.003000  100.900000
-0.001500  100.900000
-0.008300  100.900000
-0.012000  100.800000
-0.013500  101.000000
-0.018800  100.900000
-0.018100  100.900000
-0.016500  101.100000
-0.014300  100.600000
-0.010500  101.100000
-0.012000  100.700000
-0.015800  101.100000
-0.010500  100.800000
0.002200  100.900000
0.019500  100.900000
0.030700  100.900000
0.030700  101.000000
0.032200  101.000000
0.027700  100.800000
0.019500  100.800000
0.008200  101.000000
-0.001500  100.700000
-0.003000  100.900000
-0.002300  100.700000
-0.001500  101.000000
-0.003000  100.800000
-0.006800  100.800000
-0.014300  100.900000
-0.018100  100.500000
-0.017300  100.900000
-0.016500  100.500000
-0.016500  100.800000
-0.017300  100.700000
-0.014300  100.800000
-0.012800  100.800000
-0.011300  100.900000
-0.005300  100.800000
0.005200  100.700000
0.015700  100.800000
0.016500  100.500000
0.027700  100.900000
0.038200  100.500000
0.038200  100.900000
0.028500  100.500000
0.017200  100.700000
0.009000  100.500000
-0.000800  100.600000
-0.005300  100.700000
-0.009100  100.700000
-0.012800  100.600000
-0.014300  100.600000
-0.014300  100.400000
-0.012000  100.700000
-0.009800  100.700000
-0.006800  100.400000
-0.006800  100.800000
-0.009100  100.500000
-0.012800  100.600000
-0.009100  100.600000
-0.006800  100.400000
-0.006800  100.700000
-0.002300  100.400000
0.003000  100.800000
0.008200  100.400000
0.008200  100.500000
0.006700  100.400000
0.005200  100.500000
0.004500  100.400000
0.009000  100.700000
0.009000  100.300000
-0.002300  100.700000
-0.012800  100.400000
-0.020300  100.500000
-0.023300  100.600000
-0.016500  100.300000
-0.009100  100.700000
0.001500  100.300000
0.015700  100.500000
0.023200  100.400000
0.022500  100.400000
0.018000  100.400000
0.019500  100.400000
0.018700  100.300000
0.016500  100.400000
0.009000  100.400000
-0.001500  100.400000
-0.009100  100.500000
-0.010500  100.200000
-0.006000  100.700000
-0.003800  100.200000
-0.006800  100.600000
-0.008300  100.300000
-0.007500  100.400000
-0.009100  100.400000
-0.012000  100.200000
-0.012000  100.500000
-0.009800  100.300000
-0.008300  100.300000
-0.005300  100.400000
-0.006800  100.600000
-0.006800  100.200000
-0.000800  100.600000
0.005200  100.300000
0.012000  100.400000
0.014200  100.400000
0.014200  100.300000
0.012700  100.400000
0.008200  100.300000
0.001500  100.500000
-0.001500  100.200000
-0.001500  100.600000
-0.003000  100.400000
-0.004600  100.300000
-0.009100  100.300000
-0.017300  100.400000
-0.019500  100.200000
-0.014300  100.400000
-0.001500  100.300000
0.011200  100.200000
0.021000  100.400000
0.020200  100.000000
0.007500  100.500000
-0.003000  100.000000
-0.005300  100.400000
-0.004600  100.000000
0.004500  100.300000
0.009000  100.300000
0.010500  100.200000
0.012000  100.200000
0.010500  100.100000
0.008200  100.200000
0.006000  100.200000
0.007500  100.300000
0.012000  100.200000
0.009000  100.300000
-0.004600  100.100000
-0.014300  100.200000
-0.016500  100.200000
-0.018100  100.000000
-0.016500  100.400000
-0.019500  99.800000
-0.018100  100.300000
-0.020300  99.900000
-0.024000  100.100000
-0.018800  100.000000
-0.010500  100.100000
0.003000  100.000000
0.020200  100.300000
0.031500  99.700000
0.038200  100.300000
0.035200  99.800000
0.027000  100.100000
0.016500  100.000000
0.003700  99.900000
-0.001500  100.200000
-0.002300  99.900000
-0.003000  100.000000
-0.003800  99.900000
-0.009100  99.800000
-0.012800  100.000000
-0.015800  100.000000
-0.019500  99.800000
-0.021800  100.000000
-0.026300  99.800000
-0.029300  99.900000
-0.026300  100.000000
-0.009800  99.700000
0.008200  100.200000
0.024000  99.700000
0.040500  100.200000
0.041200  99.600000
0.029200  100.000000
0.018000  99.800000
0.007500  99.800000
0.000700  99.900000
-0.006000  99.800000
-0.008300  99.800000
-0.003000  99.800000
-0.003000  99.800000
-0.006800  99.600000
-0.010500  100.000000
-0.012800  99.600000
-0.010500  99.800000
-0.006800  99.500000
-0.009100  99.900000
-0.018800  99.700000
-0.027800  99.600000
-0.025600  99.800000
-0.009100  99.700000
0.012700  100.000000
0.027700  99.500000
0.036700  99.800000
0.035200  99.700000
0.026200  99.700000
0.018700  99.800000
0.009700  99.800000
0.003000  99.600000
-0.003000  99.600000
-0.006800  99.800000
-0.006000  99.500000
-0.007500  99.800000
-0.009800  99.400000
-0.008300  99.900000
-0.005300  99.500000
-0.008300  99.800000
-0.012800  99.600000
-0.015800  99.700000
-0.014300  99.600000
-0.012000  99.800000
-0.008300  99.700000
-0.000800  99.800000
0.005200  99.600000
0.012700  99.800000
0.019500  99.800000
0.019500  99.500000
0.015700  99.700000
0.012700  99.500000
0.009700  99.600000
0.004500  99.500000
-0.000800  99.600000
-0.003000  99.700000
-0.006000  99.400000
-0.005300  99.800000
-0.003800  99.600000
-0.003800  99.400000
-0.001500  99.500000
-0.005300  99.600000
-0.007500  99.400000
-0.015000  99.600000
-0.020300  99.400000
-0.020300  99.700000
-0.018100  99.500000
-0.009100  99.600000
-0.002300  99.700000
0.009000  99.300000
0.021700  99.500000
0.020200  99.400000
0.012700  99.500000
0.014200  99.600000
0.018000  99.500000
0.018700  99.600000
0.011200  99.500000
0.004500  99.300000
-0.003000  99.400000
-0.009800  99.600000
-0.010500  99.300000
-0.012800  99.600000
-0.015800  99.200000
-0.012000  99.700000
-0.005300  99.200000
-0.000800  99.700000
0.006700  99.400000
0.014200  99.600000
0.016500  99.400000
0.015700  99.500000
0.012700  99.400000
0.006700  99.500000
0.000000  99.600000
-0.009100  99.600000
-0.014300  99.600000
-0.015000  99.300000
-0.014300  99.700000
-0.009100  99.300000
-0.003000  99.400000
0.002200  99.500000
0.006700  99.500000
0.008200  99.600000
0.008200  99.300000
0.006700  99.600000
0.003700  99.300000
-0.000800  99.600000
-0.000800  99.400000
0.000000  99.400000
0.002200  99.400000
0.000700  99.500000
-0.003000  99.400000
-0.006800  99.400000
-0.013500  99.500000
-0.016500  99.600000
-0.015800  99.500000
-0.012800  99.200000
-0.009100  99.800000
-0.004600  99.200000
0.005200  99.600000
0.012000  99.400000
0.013500  99.600000
0.004500  99.500000
-0.008300  99.400000
-0.010500  99.400000
-0.008300  99.500000
-0.005300  99.400000
-0.004600  99.400000
0.000000  99.500000
0.008200  99.300000
0.012700  99.700000
0.015000  99.300000
0.013500  99.600000
0.012000  99.300000
0.015700  99.600000
0.015700  99.600000
0.012000  99.300000
0.006700  99.600000
0.002200  99.300000
-0.000800  99.500000
-0.007500  99.600000
-0.013500  99.400000
-0.016500  99.300000
-0.014300  99.800000
-0.006000  99.300000
-0.001500  99.700000
0.001500  99.300000
0.001500  99.600000
0.002200  99.400000
0.003000  99.400000
0.004500  99.600000
0.006700  99.400000
0.006000  99.600000
0.005200  99.300000
0.002200  99.400000
0.000700  99.400000
0.003000  99.400000
0.003700  99.500000
0.004500  99.600000
0.000700  99.400000
-0.004600  99.400000
-0.004600  99.700000
-0.002300  99.300000
-0.001500  99.700000
0.001500  99.100000
-0.000800  99.600000
-0.003000  99.300000
-0.003000  99.600000
-0.003800  99.400000
-0.004600  99.500000
-0.006000  99.500000
-0.006000  99.400000
-0.005300  99.400000
-0.004600  99.500000
-0.006800  99.600000
-0.007500  99.200000
-0.003800  99.600000
-0.002300  99.200000
-0.000800  99.600000
0.000000  99.300000
0.003000  99.400000
0.007500  99.300000
0.008200  99.200000
0.006700  99.500000
0.004500  99.200000
0.000700  99.600000
0.000700  99.400000
0.000700  99.400000
-0.001500  99.300000
-0.000800  99.400000
-0.000800  99.300000
-0.005300  99.400000
-0.009800  99.500000
-0.015800  99.300000
-0.014300  99.500000
-0.008300  99.300000
-0.001500  99.600000
0.009700  99.000000
0.017200  99.600000
0.018000  99.100000
0.020200  99.500000
0.024000  99.200000
0.016500  99.100000
0.004500  99.200000
-0.003000  99.400000
-0.003800  99.300000
-0.004600  99.400000
-0.008300  99.300000
-0.006000  99.100000
-0.006800  99.300000
-0.007500  99.100000
-0.006800  99.300000
-0.004600  99.100000
-0.001500  99.200000
-0.001500  99.200000
-0.003800  99.000000
-0.003800  99.300000
-0.001500  98.800000
-0.001500  99.300000
-0.000800  99.200000
0.000700  99.000000
-0.000800  99.000000
0.000700  99.300000
0.000000  98.800000
-0.000800  99.300000
-0.000800  98.700000
-0.001500  99.200000
0.000700  98.900000
0.000700  99.000000
0.001500  99.000000
0.001500  98.800000
0.001500  99.000000
0.004500  98.700000
0.003000  99.000000
0.003000  98.900000
0.001500  98.800000
-0.000800  98.900000
0.000000  98.800000
-0.001500  98.600000
-0.003800  99.000000
-0.006800  98.700000
-0.005300  98.900000
-0.003000  98.800000
-0.001500  98.500000
0.000700  98.900000
-0.001500  98.500000
-0.001500  99.000000
0.001500  98.300000
0.000700  98.800000
0.003000  98.600000
0.009000  98.500000
0.014200  98.500000
0.013500  98.400000
0.011200  98.700000
0.007500  98.500000
0.003000  98.600000
-0.001500  98.400000
-0.003000  98.700000
-0.002300  98.200000
-0.003000  98.700000
-0.002300  98.200000
-0.001500  98.500000
-0.001500  98.200000
-0.004600  98.300000
-0.006800  98.100000
-0.010500  98.100000
-0.011300  98.100000
-0.010500  98.200000
-0.005300  98.100000
0.005200  98.200000
0.010500  97.900000
0.010500  97.900000
0.004500  97.900000
0.000700  97.900000
0.004500  98.100000
0.005200  97.800000
0.003000  97.900000
-0.000800  97.800000
-0.010500  97.900000
-0.015800  97.700000
-0.015800  97.600000
-0.014300  97.800000
-0.006000  97.600000
0.003000  97.500000
0.006000  97.600000
0.006700  97.400000
0.006700  97.500000
0.009700  97.600000
0.009700  97.000000
0.009700  97.600000
0.007500  97.100000
0.003000  97.400000
0.001500  97.000000
-0.001500  97.200000
-0.003800  97.000000
-0.002300  97.000000
-0.003000  97.100000
-0.004600  96.900000
-0.001500  97.000000
-0.002300  96.900000
-0.004600  96.800000
-0.003000  96.700000
-0.003800  97.000000
-0.005300  96.400000
-0.008300  96.800000
-0.009100  96.300000
-0.006800  96.600000
-0.008300  96.300000
-0.009100  96.300000
-0.003800  96.400000
0.007500  96.100000
0.015700  96.400000
0.014200  95.900000
0.014200  96.400000
0.010500  96.000000
0.001500  95.800000
-0.001500  96.000000
-0.002300  95.900000
-0.001500  95.800000
0.002200  95.800000
0.002200  95.800000
0.001500  95.400000
-0.000800  95.800000
-0.000800  95.300000
-0.001500  95.600000
-0.005300  95.100000
-0.008300  95.500000
-0.009100  95.200000
-0.006800  95.200000
-0.004600  95.200000
-0.000800  95.100000
0.004500  94.900000
0.011200  94.800000
0.015700  94.800000
0.012000  94.800000
0.009700  94.700000
0.004500  94.500000
0.001500  94.700000
0.002200  94.400000
-0.000800  94.500000
-0.003000  94.400000
-0.002300  94.200000
-0.001500  94.300000
-0.004600  94.000000
-0.004600  94.400000
-0.003800  93.800000
-0.010500  94.000000
-0.012000  94.000000
-0.010500  93.800000
-0.005300  93.700000
-0.000800  93.900000
0.006700  93.400000
0.013500  93.800000
0.011200  93.300000
0.012700  93.300000
0.020200  93.300000
0.020200  93.000000
0.014200  93.200000
0.003000  92.800000
-0.009800  93.000000
-0.015800  92.800000
-0.015000  92.700000
-0.009100  92.700000
-0.005300  92.600000
-0.004600  92.500000
-0.003000  92.600000
-0.004600  92.200000
-0.005300  92.300000
-0.010500  92.200000
-0.013500  92.000000
-0.011300  92.100000
-0.009100  91.700000
-0.006000  92.200000
-0.003000  91.600000
0.001500  91.900000
0.006000  91.500000
0.006700  91.600000
0.008200  91.700000
0.009000  91.300000
0.009000  91.300000
0.006700  91.300000
0.005200  91.200000
0.003000  90.800000
-0.001500  91.200000
-0.000800  90.700000
-0.003800  91.100000
-0.004600  90.500000
-0.003800  90.700000
-0.000800  90.600000
0.002200  90.400000
0.000000  90.400000
-0.002300  90.300000
-0.009100  90.500000
-0.016500  90.000000
-0.017300  90.000000
-0.015000  90.100000
-0.011300  89.900000
-0.004600  89.800000
0.008200  89.900000
0.018700  89.500000
0.026200  89.500000
0.034500  89.500000
0.027000  89.500000
0.014200  89.500000
0.006700  89.100000
0.001500  89.500000
-0.002300  88.900000
-0.004600  89.100000
-0.004600  88.700000
-0.001500  88.800000
-0.002300  88.600000
-0.003000  88.600000
-0.003800  88.400000
-0.004600  88.700000
-0.005300  88.300000
-0.005300  88.200000
-0.003800  88.300000
-0.003000  87.900000
-0.001500  88.100000
0.001500  87.700000
0.000000  87.800000
-0.003000  87.700000
-0.004600  87.500000
-0.006000  87.600000
-0.008300  87.300000
-0.003800  87.500000
0.000700  87.400000
0.002200  87.300000
0.002200  87.100000
0.002200  87.000000
-0.000800  86.800000
-0.003000  87.000000
-0.002300  86.500000
-0.000800  87.100000
0.001500  86.500000
0.001500  86.700000
0.001500  86.600000
0.000700  86.300000
-0.000800  86.500000
-0.003000  86.300000
-0.004600  86.300000
-0.004600  86.100000
-0.007500  86.000000
-0.010500  85.900000
-0.009100  85.900000
-0.006000  85.600000
-0.001500  85.900000
0.002200  85.600000
0.008200  85.400000
0.015700  85.400000
0.020200  85.200000
0.018700  85.500000
0.012700  85.000000
0.005200  85.300000
-0.003800  84.800000
-0.009100  85.000000
-0.010500  84.800000
-0.006800  84.600000
-0.003000  84.600000
0.000700  84.600000
0.004500  84.500000
0.005200  84.300000
0.005200  84.400000
0.003000  83.900000
0.000000  84.400000
-0.001500  83.700000
-0.003000  84.100000
-0.004600  83.700000
-0.003800  83.600000
-0.001500  83.700000
-0.000800  83.400000
-0.001500  83.700000
-0.001500  83.100000
-0.000800  83.300000
-0.002300  83.200000
-0.001500  83.100000
-0.000800  83.100000
0.000700  83.100000
0.005200  82.900000
0.006700  82.700000
0.005200  82.700000
0.004500  82.500000
0.000000  82.700000
-0.003000  82.000000
-0.003000  82.500000
-0.002300  82.100000
-0.001500  82.200000
-0.003000  81.900000
-0.003800  81.900000
-0.004600  81.800000
-0.009100  81.800000
-0.009100  81.700000
-0.009100  81.600000
-0.005300  81.400000
0.001500  81.300000
0.006700  81.400000
0.010500  81.000000
0.010500  81.200000
0.010500  81.000000
0.006700  80.900000
0.000000  80.800000
-0.003000  80.600000
-0.002300  80.600000
-0.000800  80.300000
-0.000800  80.500000
0.000700  80.100000
-0.000800  80.200000
-0.003000  80.000000
-0.001500  80.100000
-0.000800  79.600000
-0.001500  80.000000
-0.001500  79.300000
-0.003000  79.600000
0.000700  79.200000
0.003700  79.500000
0.003000  78.900000
0.000000  78.900000
-0.003000  78.900000
-0.003800  78.500000
-0.003000  78.900000
-0.003000  78.400000
-0.003000  78.300000
0.000000  78.200000
0.001500  78.200000
0.000700  78.000000
0.000700  78.200000
0.001500  77.700000
0.001500  77.800000
0.003000  77.500000
0.003000  77.500000
0.001500  77.300000
0.001500  77.200000
0.001500  77.300000
-0.001500  76.700000
-0.006800  77.100000
-0.009100  76.700000
-0.006800  76.900000
-0.001500  76.500000
-0.000800  76.400000
0.000700  76.100000
0.004500  76.200000
0.008200  76.100000
0.009700  75.900000
0.009700  76.100000
0.009000  75.600000
0.003700  75.800000
0.001500  75.200000
0.002200  75.600000
0.003000  75.100000
0.003000  75.300000
0.002200  74.700000
0.003000  74.900000
0.001500  74.700000
0.000700  74.400000
-0.001500  74.400000
-0.003000  74.200000
-0.003000  74.000000
-0.003800  74.000000
-0.003000  73.800000
-0.005300  73.500000
-0.006000  73.600000
-0.006800  73.400000
-0.005300  73.500000
-0.004600  73.100000
-0.003000  72.900000
0.002200  73.000000
0.005200  72.700000
0.005200  72.900000
0.001500  72.400000
-0.000800  72.400000
-0.000800  72.300000
0.000000  72.100000
0.002200  72.100000
0.002200  72.300000
0.000700  71.700000
0.000000  72.200000
-0.000800  71.500000
-0.005300  71.800000
-0.004600  71.500000
-0.003800  71.400000
-0.003000  71.500000
-0.000800  71.200000
-0.000800  71.500000
0.000700  70.900000
-0.000800  71.100000
0.001500  70.700000
0.003700  70.600000
0.006700  70.600000
0.009000  70.400000
0.007500  70.100000
0.003700  70.300000
0.001500  70.000000
-0.000800  69.800000
-0.005300  69.700000
-0.004600  69.500000
-0.003000  69.500000
-0.004600  68.900000
-0.004600  69.300000
-0.005300  68.600000
-0.004600  68.800000
-0.005300  68.400000
-0.004600  68.300000
-0.003000  68.100000
-0.003000  68.000000
-0.001500  67.900000
-0.001500  67.700000
-0.003000  67.500000
-0.002300  67.200000
-0.001500  67.300000
-0.001500  66.900000
-0.003800  67.200000
-0.002300  66.600000
0.000700  66.800000
0.003000  66.200000
0.006700  66.500000
0.009700  66.100000
0.006700  66.000000
0.001500  65.900000
0.001500  65.700000
0.003000  65.500000
0.000700  65.600000
0.000700  65.000000
0.001500  65.200000
-0.000800  64.900000
-0.000800  64.800000
-0.003000  64.800000
-0.005300  64.500000
-0.007500  64.500000
-0.009100  64.100000
-0.004600  64.300000
-0.001500  63.900000
-0.003000  63.500000
0.001500  63.800000
0.006000  63.400000
0.009700  63.200000
0.011200  63.300000
0.009000  63.000000
0.008200  62.900000
0.003700  62.700000
0.000700  62.400000
0.001500  62.500000
0.000700  61.900000
-0.002300  62.200000
-0.003800  61.600000
-0.005300  61.800000
-0.007500  61.300000
-0.005300  61.400000
-0.004600  61.100000
-0.004600  60.800000
-0.001500  60.700000
0.000700  60.600000
0.000700  60.500000
0.001500  60.300000
0.003000  60.100000
0.003000  59.800000
0.003700  59.900000
0.001500  59.400000
0.001500  59.600000
0.002200  59.100000
0.000700  59.400000
0.000700  58.900000
-0.000800  58.900000
-0.002300  58.500000
-0.000800  58.500000
0.003000  58.300000
0.004500  58.200000
0.004500  58.000000
0.003000  57.900000
0.000700  57.600000
-0.000800  57.600000
0.000700  57.400000
0.000700  57.100000
0.000700  57.100000
0.000700  56.800000
0.000700  56.900000
0.001500  56.600000
0.000700  56.500000
-0.000800  56.300000
-0.004600  56.000000
-0.005300  56.200000
-0.003000  55.700000
0.000000  55.700000
0.001500  55.600000
0.003000  55.300000
0.005200  55.300000
0.006700  55.300000
0.005200  54.900000
0.004500  54.900000
0.005200  54.500000
0.005200  54.900000
0.002200  54.200000
0.000000  54.400000
-0.002300  53.900000
-0.004600  54.200000
-0.003000  53.900000
-0.003000  53.700000
-0.002300  53.500000
-0.002300  53.400000
-0.003000  53.300000
-0.003000  53.000000
-0.004600  52.900000
-0.006800  52.600000
-0.008300  52.800000
-0.006800  52.400000
-0.006000  52.700000
-0.005300  52.200000
-0.003000  52.400000
-0.000800  51.900000
0.000000  51.900000
0.002200  51.900000
0.003000  51.800000
0.001500  52.000000
0.003000  51.300000
0.005200  51.300000
0.004500  51.300000
0.003000  51.100000
0.003700  50.900000
0.004500  51.000000
0.001500  50.500000
0.000700  50.800000
0.000700  50.400000
-0.000800  50.300000
-0.000800  50.200000
-0.003000  49.800000
-0.006000  50.000000
-0.007500  49.400000
-0.008300  49.800000
-0.012000  49.100000
-0.009100  49.300000
-0.003000  49.100000
-0.000800  48.800000
0.001500  48.700000
0.003000  48.800000
0.008200  48.400000
0.012000  48.500000
0.015700  48.100000
0.018000  48.100000
0.015700  47.800000
0.008200  47.800000
0.001500  47.900000
-0.003000  47.500000
-0.008300  47.300000
-0.009800  47.100000
-0.009100  47.200000
-0.006800  46.900000
-0.003800  46.700000
-0.000800  46.700000
0.000000  46.600000
0.003000  46.300000
0.000700  46.300000
-0.002300  46.100000
0.000000  46.000000
0.000000  46.000000
0.000700  45.700000
0.000000  45.900000
0.000000  45.400000
0.004500  45.800000
0.004500  45.200000
0.003000  45.400000
0.004500  44.900000
0.003000  45.000000
0.000700  44.900000
0.000000  44.900000
0.003000  44.800000
0.003000  44.600000
0.001500  44.700000
0.001500  44.200000
-0.000800  44.500000
0.000700  43.900000
0.000700  44.400000
0.000000  43.900000
-0.000800  44.000000
-0.001500  43.600000
-0.001500  43.500000
-0.001500  43.600000
-0.001500  43.300000
-0.000800  43.400000
-0.001500  43.100000
-0.002300  43.000000
-0.003000  42.900000
0.000000  42.800000
0.001500  42.500000
-0.000800  42.600000
0.000700  42.200000
0.000700  42.300000
0.000000  42.000000
0.002200  42.000000
0.000700  41.800000
-0.000800  41.700000
0.000700  41.700000
-0.000800  41.400000
-0.001500  41.500000
-0.003000  41.100000
-0.003800  41.000000
-0.005300  40.900000
-0.003000  40.800000
-0.001500  40.500000
-0.002300  40.900000
-0.000800  40.200000
-0.000800  40.500000
0.000700  40.000000
-0.000800  40.200000
-0.004600  40.000000
-0.004600  39.900000
-0.005300  40.000000
-0.004600  39.700000
-0.000800  39.900000
-0.000800  39.600000
0.003000  39.500000
0.004500  39.400000
0.004500  39.400000
0.004500  39.100000
0.003000  39.200000
0.003000  38.800000
0.003000  39.100000
0.000700  38.800000
-0.000800  38.700000
0.000000  38.600000
0.000700  38.400000
0.000000  38.500000
-0.001500  38.100000
-0.003000  38.300000
-0.003000  37.800000
-0.003800  38.200000
-0.004600  38.000000
-0.003800  37.800000
-0.000800  37.700000
0.005200  37.600000
0.007500  37.400000
0.006700  37.300000
0.005200  37.200000
0.003000  36.800000
0.004500  37.100000
0.003700  36.600000
0.001500  37.000000
0.001500  36.500000
0.003000  36.500000
0.003700  36.400000
0.001500  36.200000
0.002200  36.300000
0.001500  36.000000
0.001500  36.100000
0.000700  35.800000
-0.003000  35.600000
-0.002300  35.500000
-0.001500  35.500000
0.000000  35.200000
-0.000800  35.400000
-0.003000  35.100000
-0.003000  34.900000
-0.004600  35.100000
-0.006000  34.700000
-0.005300  34.800000
-0.006000  34.400000
-0.003800  34.700000
-0.003000  34.200000
-0.001500  34.300000
0.000000  34.200000
-0.001500  34.100000
-0.002300  33.900000
0.000000  33.900000
0.001500  33.600000
0.001500  33.500000
0.000700  33.700000
-0.003000  33.300000
-0.003000  33.300000
-0.000800  33.100000
0.000000  33.100000
0.000700  33.000000
-0.001500  32.800000
0.000000  32.800000
0.000700  32.500000
0.003700  32.400000
0.006700  32.500000
0.003700  32.500000
0.001500  32.400000
0.001500  32.200000
0.002200  31.900000
0.000000  32.200000
0.000700  31.700000
0.003000  32.200000
0.001500  31.400000
-0.001500  31.900000
-0.003800  31.400000
-0.004600  31.600000
-0.003800  31.300000
-0.001500  31.300000
-0.000800  31.500000
0.000000  31.200000
-0.000800  31.000000
-0.001500  31.000000
-0.000800  30.800000
0.000700  30.600000
0.000700  30.800000
0.000000  30.400000
-0.000800  30.600000
-0.000800  30.200000
0.001500  30.500000
0.000700  30.100000
0.000000  30.100000
0.000700  29.900000
0.000000  29.700000
0.000700  29.800000
-0.000800  29.400000
-0.002300  29.500000
-0.001500  29.400000
0.001500  29.400000
0.003000  29.300000
0.001500  29.100000
0.003000  28.800000
0.000700  29.000000
-0.000800  28.400000
0.000700  28.700000
0.000000  28.500000
0.000700  28.300000
0.000000  28.300000
-0.003800  28.100000
-0.003800  28.300000
-0.003000  27.800000
-0.000800  28.100000
0.000000  27.800000
-0.001500  27.400000
-0.001500  27.400000
-0.002300  27.400000
-0.001500  27.000000
-0.000800  27.300000
-0.001500  26.800000
-0.000800  27.000000
0.000700  26.700000
0.001500  26.600000
0.005200  26.600000
0.009000  26.400000
0.007500  26.500000
0.008200  26.100000
0.005200  26.100000
0.003000  25.800000
0.002200  25.900000
-0.000800  25.600000
0.000700  25.500000
0.000700  25.200000
-0.000800  25.400000
0.000700  25.200000
-0.000800  25.200000
-0.000800  25.100000
-0.000800  24.700000
-0.000800  24.900000
-0.001500  24.300000
-0.002300  24.700000
-0.003000  24.200000
-0.003800  24.400000
-0.003000  23.900000
-0.000800  23.900000
0.002200  23.900000
0.003000  23.700000
0.001500  23.800000
0.002200  23.600000
0.001500  23.500000
0.002200  23.100000
0.002200  23.500000
-0.001500  22.900000
-0.000800  23.200000
0.000700  22.800000
-0.000800  22.900000
0.000700  22.600000
0.001500  22.600000
0.000000  22.700000
-0.000800  22.400000
-0.001500  22.400000
-0.003800  22.100000
-0.003000  22.200000
-0.001500  22.000000
-0.001500  22.000000
-0.000800  21.700000
0.000000  21.900000
-0.000800  21.500000
0.000000  21.500000
-0.000800  21.500000
-0.002300  21.300000
-0.000800  21.300000
0.001500  20.900000
0.002200  21.100000
0.000700  20.700000
0.000700  21.100000
0.001500  20.800000
0.003000  20.600000
0.004500  20.600000
0.001500  20.600000
-0.000800  20.500000
-0.001500  20.500000
-0.002300  20.300000
0.000700  20.000000
0.003000  20.100000
0.000700  19.900000
-0.000800  20.100000
0.003000  19.800000
0.001500  19.800000
0.000700  19.800000
0.000700  19.400000
0.000700  19.700000
0.000700  19.300000
0.000000  19.400000
0.001500  19.300000
-0.000800  19.300000
-0.001500  19.100000
-0.003000  19.200000
-0.003000  18.900000
-0.002300  19.200000
-0.002300  18.600000
-0.003000  19.000000
-0.003000  18.600000
-0.001500  18.600000
-0.003800  18.600000
-0.003800  18.300000
-0.001500  18.600000
-0.001500  18.100000
-0.002300  18.400000
-0.000800  18.200000
0.000700  18.200000
-0.002300  18.300000
-0.001500  18.300000
-0.000800  17.700000
0.001500  18.000000
0.001500  18.000000
0.001500  17.600000
0.002200  17.900000
0.001500  17.400000
0.002200  17.700000
0.003000  17.500000
0.004500  17.500000
0.004500  17.200000
0.004500  17.500000
0.002200  17.300000
0.001500  17.100000
0.000700  17.100000
-0.003800  17.000000
-0.004600  17.000000
-0.004600  16.800000
-0.002300  17.100000
-0.001500  16.600000
0.000000  17.000000
0.000000  16.500000
-0.001500  16.800000
0.000000  16.400000
0.000000  16.600000
0.000700  16.300000
-0.000800  16.300000
-0.002300  16.500000
-0.001500  16.300000
-0.001500  16.400000
-0.001500  16.200000
-0.002300  16.200000
-0.003000  16.000000
-0.003000  16.300000
-0.000800  16.000000
-0.000800  16.200000
-0.000800  16.000000
0.000700  16.000000
0.001500  16.000000
0.002200  15.700000
0.001500  16.000000
0.002200  15.600000
0.004500  16.000000
0.006000  15.600000
0.005200  15.700000
0.006700  15.600000
0.005200  15.700000
0.003000  15.500000
0.000000  15.700000
-0.003000  15.300000
-0.003000  15.700000
-0.002300  15.400000
-0.003000  15.300000
-0.001500  15.300000
-0.002300  15.200000
-0.002300  15.400000
-0.003000  15.000000
-0.004600  15.400000
-0.003000  15.200000
-0.003000  15.100000
-0.001500  15.300000
-0.002300  15.100000
-0.003800  15.000000
-0.001500  15.100000
-0.000800  15.100000
-0.000800  15.000000
-0.001500  15.300000
-0.000800  14.700000
-0.000800  15.300000
-0.000800  14.900000
-0.001500  15.100000
-0.000800  14.900000
0.000000  15.000000
0.000700  15.100000
0.001500  15.100000
0.003000  15.100000
0.003000  15.100000
0.000700  14.800000
0.000000  15.100000
-0.001500  15.000000
-0.004600  14.800000
-0.002300  15.100000
0.000700  14.800000
0.000000  15.100000
-0.002300  14.800000
-0.003000  14.900000
-0.000800  15.100000
0.001500  14.800000
0.000700  15.100000
0.000000  14.800000
-0.000800  15.300000
0.000700  14.800000
0.000700  15.100000
0.000000  15.000000
0.001500  15.100000
0.001500  15.100000
0.000700  15.000000
0.000700  15.000000
0.001500  14.800000
0.000700  15.200000
0.003000  14.800000
0.003700  15.300000
0.001500  14.700000
0.000700  15.200000
0.000000  14.800000
0.000000  14.900000
0.000700  14.900000
0.001500  14.700000
0.002200  14.700000
0.003700  14.700000
0.003000  14.700000
0.000000  14.600000
-0.000800  14.600000
0.000000  14.300000
0.002200  14.500000
0.002200  14.200000
0.001500  14.400000
0.003000  14.200000
-0.000800  14.300000
0.000000  14.200000
0.000700  14.000000
-0.001500  14.200000
-0.001500  13.800000
-0.000800  14.300000
0.000700  13.900000
0.000000  13.700000
-0.000800  13.700000
-0.001500  13.700000
-0.002300  13.200000
-0.000800  13.700000
-0.001500  13.400000
-0.000800  13.400000
0.001500  13.300000
0.003700  13.100000
0.002200  13.200000
0.000700  12.800000
0.003000  13.200000
0.003000  12.800000
0.001500  12.900000
0.000700  12.700000
-0.001500  12.600000
-0.003000  12.600000
-0.003000  12.500000
-0.001500  12.400000
-0.001500  12.400000
0.000700  12.400000
-0.000800  12.300000
-0.001500  12.300000
-0.002300  12.000000
-0.003000  12.400000
-0.002300  12.000000
-0.004600  12.300000
-0.005300  11.800000
-0.003800  12.200000
-0.002300  12.000000
-0.000800  12.000000
-0.000800  12.000000
-0.001500  11.900000
0.000700  11.800000
0.000700  12.000000
-0.001500  12.100000
-0.001500  11.700000
-0.000800  12.100000
0.000000  11.700000
-0.003000  12.100000
-0.002300  11.700000
-0.000800  12.000000
0.000700  11.900000
0.003700  11.800000
0.003700  12.000000
0.004500  11.700000
0.004500  12.200000
0.002200  12.000000
0.002200  12.100000
0.001500  12.000000
0.001500  12.200000
0.001500  12.000000
0.002200  12.100000
0.002200  12.100000
0.003000  12.100000
0.004500  12.200000
0.004500  12.000000
0.001500  12.500000
0.001500  12.100000
0.000700  12.400000
-0.001500  12.100000
-0.000800  12.600000
0.000000  12.300000
0.000000  12.300000
0.000700  12.200000
-0.001500  12.300000
-0.003000  12.100000
-0.003800  12.400000
-0.002300  12.300000
-0.003000  12.400000
-0.004600  12.400000
-0.004600  12.100000
-0.004600  12.300000
-0.003000  12.200000
0.000000  12.200000
0.001500  12.300000
0.001500  12.100000
0.000700  12.400000
0.000700  12.000000
0.004500  12.200000
0.003700  12.100000
0.002200  12.100000
0.004500  12.000000
0.003000  12.200000
0.000000  11.800000
-0.000800  12.200000
-0.001500  12.000000
-0.001500  12.200000
-0.001500  11.700000
-0.001500  11.900000
0.000700  12.000000
-0.000800  11.700000
-0.000800  11.800000
0.002200  11.600000
0.000000  11.900000
0.000000  11.600000
-0.000800  11.700000
-0.001500  11.700000
-0.001500  12.000000
-0.003000  11.400000
-0.001500  11.700000
0.002200  11.300000
0.005200  11.500000
0.005200  11.500000
0.003700  11.400000
0.002200  11.600000
0.001500  11.200000
0.000700  11.500000
-0.000800  11.000000
0.000700  11.400000
0.000700  11.200000
-0.000800  11.200000
-0.003000  11.200000
-0.002300  11.100000
-0.001500  11.100000
-0.003000  11.000000
-0.003800  11.200000
-0.002300  10.800000
-0.000800  11.200000
-0.003000  10.800000
-0.003800  11.200000
-0.003000  10.800000
-0.003000  11.200000
-0.003800  10.800000
-0.001500  11.000000
-0.001500  11.000000
-0.004600  10.700000
-0.003000  10.900000
-0.001500  10.800000
0.000700  10.800000
0.001500  10.900000
0.000700  11.100000
0.001500  10.700000
0.000700  10.900000
0.000000  10.700000
0.000700  11.000000
0.000700  10.900000
-0.002300  10.700000
-0.003800  11.000000
-0.001500  10.700000
0.000700  10.800000
0.003700  10.500000
0.001500  10.800000
-0.001500  10.800000
-0.001500  10.900000
-0.001500  10.700000
-0.003000  10.800000
-0.000800  10.400000
-0.000800  11.000000
-0.001500  10.400000
-0.001500  10.800000
0.000700  10.400000
0.001500  10.700000
0.000700  10.600000
0.003000  10.400000
0.004500  10.700000
0.000700  10.500000
0.000700  10.600000
0.005200  10.600000
0.004500  10.600000
0.003700  10.400000
0.003000  10.500000
0.000700  10.400000
0.000000  10.400000
0.000700  10.500000
0.000000  10.300000
-0.001500  10.500000
-0.001500  10.100000
-0.001500  10.500000
-0.001500  10.100000
-0.001500  10.400000
-0.001500  10.100000
-0.001500  10.200000
-0.001500  10.300000
-0.001500  10.200000
-0.002300  10.200000
-0.003000  10.300000
0.000000  10.200000
0.002200  9.900000
0.003000  10.400000
0.004500  9.900000
0.003700  10.300000
0.003000  9.900000
0.002200  10.200000
0.001500  10.100000
0.002200  9.900000
0.001500  10.200000
0.001500  9.900000
0.003000  10.200000
0.003000  9.800000
0.003700  9.900000
0.003700  9.900000
0.002200  9.900000
0.001500  10.100000
0.001500  10.000000
0.000700  9.900000
0.001500  9.700000
0.001500  9.900000
0.000000  9.600000
-0.003000  9.900000
-0.000800  9.600000
0.000700  9.900000
-0.002300  9.700000
-0.003000  9.900000
-0.001500  9.900000
-0.001500  9.800000
-0.003000  9.900000
-0.003000  9.800000
-0.003000  9.800000
-0.003000  9.800000
-0.004600  9.800000
0.000700  9.800000
0.002200  9.900000
0.000700  9.600000
-0.000800  9.900000
-0.002300  9.800000
-0.003800  9.700000
-0.003000  9.900000
-0.002300  9.400000
-0.001500  9.800000
0.000000  9.400000
0.001500  9.800000
0.001500  9.600000
0.001500  9.400000
0.000000  9.700000
-0.000800  9.600000
0.000700  9.400000
0.001500  9.800000
0.001500  9.600000
0.002200  9.600000
0.000700  9.600000
-0.003800  9.400000
-0.003000  9.600000
0.000700  9.400000
0.002200  9.600000
0.005200  9.500000
0.006000  9.400000
0.004500  9.600000
0.001500  9.400000
0.000000  9.400000
-0.001500  9.300000
-0.002300  9.400000
-0.001500  9.400000
-0.001500  9.400000
-0.000800  9.300000
0.000000  9.400000
0.000000  9.100000
-0.001500  9.600000
-0.003000  9.100000
-0.003000  9.500000
-0.003800  9.000000
-0.002300  9.400000
-0.000800  9.200000
-0.001500  9.200000
-0.000800  9.200000
0.000700  9.200000
0.000700  9.300000
0.000000  9.200000
0.000000  9.400000
-0.000800  9.000000
0.000000  9.400000
-0.000800  9.000000
-0.004600  9.200000
-0.002300  9.200000
-0.004600  9.200000
-0.003000  9.200000
-0.000800  8.900000
-0.000800  9.300000
0.001500  8.900000
0.001500  9.100000
0.005200  9.000000
0.004500  9.100000
0.002200  9.200000
0.000700  9.000000
-0.001500  9.000000
-0.001500  9.100000
-0.001500  9.100000
-0.002300  9.000000
-0.003000  9.200000
-0.005300  8.900000
-0.005300  9.400000
-0.003800  8.800000
-0.002300  9.100000
0.000000  9.000000
0.001500  9.100000
0.000700  9.000000
0.000000  9.000000
0.001500  9.000000
0.000700  9.000000
0.000700  8.800000
0.001500  8.800000
0.000700  9.000000
0.003000  8.800000
0.003000  9.000000
0.003700  8.800000
0.004500  9.000000
0.001500  9.000000
0.001500  8.900000
0.002200  9.000000
0.003000  8.600000
0.003000  9.000000
0.003700  8.600000
0.003000  8.800000
0.002200  9.000000
0.003000  9.000000
0.000700  8.700000
0.001500  9.000000
0.000700  8.600000
0.001500  9.100000
0.004500  8.700000
0.003000  8.900000
0.002200  8.800000
0.001500  8.800000
-0.000800  8.900000
-0.003800  8.700000
-0.003800  8.800000
-0.003800  8.600000
-0.004600  8.900000
-0.004600  8.700000
-0.003000  8.800000
0.000000  8.700000
0.001500  8.900000
0.002200  8.600000
0.000700  8.800000
-0.001500  8.800000
0.000700  8.600000
0.001500  8.800000
0.000700  8.700000
0.000700  9.000000
0.001500  8.400000
0.000000  8.900000
-0.003800  8.500000
-0.004600  8.800000
-0.003000  8.600000
-0.002300  8.600000
-0.000800  8.800000
-0.000800  8.700000
-0.001500  8.600000
-0.001500  8.500000
0.000700  8.800000
0.000700  8.400000
-0.001500  8.800000
-0.000800  8.500000
-0.000800  8.800000
-0.001500  8.500000
-0.003000  8.600000
-0.002300  8.800000
0.000000  8.500000
0.002200  8.800000
0.002200  8.400000
0.002200  8.700000
0.001500  8.800000
-0.001500  8.700000
0.000700  8.600000
0.001500  8.600000
-0.000800  8.500000
0.001500  8.700000
0.001500  8.500000
0.002200  8.500000
0.001500  8.700000
0.000000  8.300000
0.001500  8.700000
0.000000  8.500000
-0.001500  8.900000
-0.000800  8.500000
-0.001500  8.700000
-0.001500  8.600000
-0.001500  8.500000
-0.003000  8.700000
-0.000800  8.800000
0.000700  8.500000
-0.002300  8.800000
-0.003000  8.600000
-0.002300  8.500000
-0.000800  8.700000
-0.000800  8.400000
0.000000  8.800000
0.000000  8.500000
-0.003800  8.700000
0.000000  8.700000
0.002200  8.500000
0.001500  8.900000
0.000700  8.600000
-0.000800  8.700000
-0.000800  8.700000
-0.000800  8.800000
0.000000  8.500000
-0.000800  8.900000
0.000000  8.500000
-0.001500  8.700000
-0.000800  8.500000
0.001500  8.800000
0.003000  8.600000
0.003000  8.600000
0.001500  8.900000
0.003700  8.400000
0.004500  8.800000
0.003000  8.600000
0.000700  8.500000
-0.000800  8.500000
0.000000  8.500000
0.001500  8.500000
0.001500  8.700000
0.001500  8.500000
0.000700  8.500000
0.000700  8.600000
0.000700  8.400000
0.000000  8.700000
-0.000800  8.200000
-0.003000  8.800000
-0.003000  8.500000
-0.000800  8.700000
-0.000800  8.500000
0.003000  8.500000
0.004500  8.500000
0.002200  8.400000
0.000700  8.500000
-0.001500  8.500000
0.000700  8.800000
0.003000  8.200000
0.003000  8.800000
0.001500  8.300000
0.001500  8.600000
0.001500  8.300000
0.002200  8.500000
0.003000  8.600000
0.001500  8.400000
-0.001500  8.600000
-0.002300  8.300000
-0.001500  8.600000
-0.001500  8.500000
-0.003000  8.500000
-0.004600  8.500000
-0.003800  8.500000
-0.003000  8.500000
-0.003800  8.500000
-0.003800  8.500000
-0.004600  8.200000
-0.006800  8.600000
-0.007500  8.200000
-0.006000  8.600000
-0.004600  8.200000
-0.003000  8.500000
-0.001500  8.300000
-0.001500  8.500000
0.000000  8.500000
0.004500  8.500000
0.001500  8.400000
0.000700  8.600000
0.004500  8.500000
0.004500  8.500000
0.006000  8.400000
0.006000  8.200000
0.003000  8.500000
0.002200  8.300000
0.000000  8.500000
-0.001500  8.500000
-0.000800  8.300000
0.000000  8.600000
-0.001500  8.300000
-0.003000  8.600000
-0.003000  8.400000
-0.002300  8.600000
-0.003000  8.500000
-0.001500  8.500000
0.000700  8.100000
-0.001500  8.700000
-0.003000  8.300000
-0.001500  8.500000
0.003000  8.400000
0.005200  8.300000
0.003000  8.500000
0.005200  8.300000
0.003000  8.500000
0.001500  8.200000
0.003700  8.400000
0.003700  8.400000
0.001500  8.500000
0.000700  8.500000
0.002200  8.400000
0.001500  8.400000
0.000000  8.400000
-0.000800  8.500000
-0.000800  8.200000
-0.000800  8.500000
-0.001500  8.200000
-0.003000  8.600000
-0.004600  8.100000
-0.002300  8.500000
-0.001500  8.300000
-0.001500  8.300000
-0.000800  8.500000
-0.003000  8.200000
-0.002300  8.300000
-0.003000  8.400000
-0.003000  8.300000
-0.000800  8.300000
0.000700  8.500000
0.000700  8.100000
-0.002300  8.500000
-0.001500  8.200000
-0.000800  8.500000
-0.001500  8.200000
0.000000  8.300000
-0.000800  8.600000
0.000700  8.200000
0.001500  8.700000
0.000700  8.000000
0.000700  8.500000
0.000000  8.400000
0.000700  8.200000
0.001500  8.300000
0.001500  8.500000
0.004500  8.300000
0.004500  8.200000
0.004500  8.400000
0.003700  8.100000
0.001500  8.500000
0.003000  8.100000
0.000700  8.500000
0.000000  8.100000
0.003000  8.300000
0.003700  8.100000
0.003700  8.300000
0.003000  8.300000
0.000700  8.400000
0.000700  8.300000
0.001500  8.100000
0.001500  8.100000
0.000700  8.200000
0.000700  8.300000
-0.001500  8.100000
-0.003800  8.400000
-0.003000  8.100000
-0.002300  8.300000
-0.001500  8.200000
-0.003000  8.200000
-0.005300  8.400000
-0.004600  8.000000
-0.003000  8.400000
-0.001500  8.100000
-0.000800  8.300000
0.000700  8.200000
-0.000800  8.200000
-0.002300  8.100000
-0.001500  8.500000
-0.003800  8.000000
-0.004600  8.400000
-0.000800  8.100000
0.000000  8.100000
-0.001500  8.200000
-0.002300  8.000000
-0.004600  8.300000
-0.006800  8.000000
-0.003000  8.200000
-0.000800  8.200000
0.000700  8.100000
0.001500  8.100000
0.003000  8.100000
0.004500  8.300000
0.003000  8.200000
0.004500  8.200000
0.005200  8.000000
0.003000  8.400000
0.001500  8.000000
0.001500  8.400000
0.000700  7.900000
0.000700  8.200000
0.001500  8.100000
0.001500  8.100000
0.001500  8.200000
0.000700  8.100000
0.000700  8.200000
0.000000  8.100000
-0.001500  8.100000
-0.003000  8.200000
-0.002300  8.100000
-0.001500  7.900000
-0.002300  8.200000
-0.003000  8.000000
-0.001500  8.100000
0.000700  8.200000
-0.001500  8.000000
-0.000800  8.200000
-0.001500  7.900000
-0.002300  8.400000
-0.003000  7.900000
-0.003000  8.200000
-0.003000  8.100000
-0.004600  8.100000
-0.001500  8.300000
-0.000800  8.100000
-0.003000  8.100000
-0.001500  8.000000
0.000700  8.400000
0.001500  7.900000
0.004500  8.300000
0.001500  7.900000
0.003000  8.300000
0.004500  7.900000
0.003700  8.200000
0.004500  8.100000
0.003000  8.000000
0.003000  8.200000
0.003000  7.900000
0.002200  8.100000
0.003000  8.100000
0.001500  8.200000
0.001500  8.000000
0.002200  8.200000
0.001500  8.100000
-0.000800  8.200000
-0.001500  8.200000
-0.003000  7.900000
-0.003000  8.200000
-0.000800  7.900000
-0.002300  8.300000
-0.001500  8.000000
-0.001500  8.500000
-0.003000  7.900000
-0.003000  8.000000
-0.003000  8.100000
-0.000800  8.100000
0.000700  8.100000
0.000700  8.200000
0.000700  8.100000
-0.000800  8.100000
0.000000  8.100000
-0.001500  8.000000
-0.003000  8.100000
-0.003000  8.000000
-0.000800  8.200000
0.000700  8.100000
0.000700  7.900000
0.000700  8.200000
0.000000  8.000000
0.000700  8.200000
0.000700  8.100000
0.002200  8.100000
0.003700  8.200000
0.003000  8.200000
0.001500  7.900000
-0.000800  8.200000
-0.000800  7.800000
-0.000800  8.400000
-0.000800  8.000000
0.000000  8.100000
0.000700  7.900000
-0.000800  8.000000
-0.004600  8.200000
-0.005300  8.000000
-0.004600  8.200000
0.000000  8.100000
0.001500  8.100000
0.003000  8.100000
0.002200  8.200000
0.000700  7.900000
-0.000800  8.100000
-0.000800  8.100000
-0.001500  8.100000
-0.003000  8.200000
-0.001500  8.100000
-0.000800  8.300000
-0.002300  8.000000
-0.002300  8.200000
-0.000800  8.000000
0.001500  8.200000
0.004500  8.100000
0.005200  8.000000
0.006700  8.100000
0.005200  8.000000
0.003700  8.100000
0.000700  8.000000
0.001500  8.200000
0.003700  7.900000
0.003700  8.200000
0.002200  7.900000
0.000700  8.300000
0.000700  8.000000
0.000700  8.100000
0.000000  8.100000
-0.002300  8.100000
-0.001500  8.100000
0.000700  7.900000
0.000000  8.100000
0.001500  8.100000
-0.000800  8.000000
-0.000800  8.100000
-0.001500  8.100000
0.000000  8.000000
0.000700  8.100000
-0.003000  7.900000
-0.002300  8.100000
-0.003000  8.000000
-0.002300  8.100000
-0.000800  8.000000
-0.002300  7.900000
-0.003000  8.300000
-0.000800  7.900000
-0.000800  8.300000
-0.000800  8.100000
-0.000800  8.100000
0.000000  8.000000
0.000700  8.200000
0.002200  7.900000
0.004500  8.400000
0.003000  8.000000
0.002200  8.200000
0.002200  7.900000
-0.000800  8.200000
-0.000800  8.200000
0.000000  8.000000
-0.001500  8.200000
-0.001500  8.100000
-0.002300  8.100000
-0.001500  8.100000
-0.001500  8.000000
-0.002300  8.100000
-0.003000  8.200000
-0.003000  8.100000
-0.000800  8.100000
0.001500  8.100000
0.000700  8.100000
0.002200  8.300000
0.003700  7.900000
0.003000  8.300000
0.004500  7.800000
0.003700  8.200000
0.003700  7.900000
0.003000  8.300000
0.001500  8.100000
0.001500  8.200000
0.000000  8.200000
-0.000800  8.100000
-0.002300  8.100000
-0.003800  8.200000
-0.004600  8.500000
-0.001500  8.000000
-0.003000  8.400000
-0.005300  8.000000
-0.002300  8.200000
-0.001500  8.000000
0.000000  8.200000
0.000700  8.200000
0.003000  8.000000
0.003000  8.300000
0.000700  7.900000
0.001500  8.400000
0.000700  8.200000
0.001500  8.200000
0.001500  8.200000
0.000700  8.200000
0.003000  8.000000
0.003000  8.300000
0.003000  8.300000
0.001500  8.000000
-0.000800  8.500000
0.000700  8.100000
-0.000800  8.400000
-0.001500  8.000000
-0.002300  8.500000
-0.003800  8.100000
-0.005300  8.200000
-0.004600  8.400000
-0.004600  8.200000
-0.003000  8.200000
-0.001500  8.400000
-0.000800  8.100000
-0.000800  8.200000
-0.000800  8.400000
0.000700  8.200000
0.001500  8.400000
0.000700  8.100000
0.001500  8.500000
0.002200  8.200000
0.001500  8.200000
0.001500  8.400000
-0.000800  8.400000
-0.003000  8.400000
-0.003000  8.100000
-0.003000  8.300000
-0.003000  8.400000
-0.001500  8.500000
-0.001500  8.300000
-0.001500  8.500000
0.000700  8.100000
-0.000800  8.500000
0.000000  8.100000
0.000000  8.500000
-0.001500  8.200000
-0.001500  8.500000
-0.001500  8.400000
-0.000800  8.400000
0.002200  8.500000
0.003700  8.200000
0.004500  8.500000
0.006700  8.300000
0.009000  8.300000
0.006700  8.300000
0.003000  8.500000
0.003000  8.200000
0.006700  8.300000
0.004500  8.500000
0.000000  8.300000
0.000000  8.600000
0.001500  8.200000
0.001500  8.700000
0.000700  8.300000
-0.000800  8.700000
-0.000800  8.500000
-0.001500  8.500000
-0.003800  8.600000
-0.004600  8.500000
-0.003000  8.600000
-0.003000  8.500000
-0.000800  8.500000
-0.000800  8.200000
-0.003000  8.900000
-0.001500  8.300000
-0.003000  8.800000
-0.001500  8.200000
-0.003000  8.600000
-0.003000  8.500000
-0.002300  8.500000
-0.003000  8.800000
-0.002300  8.500000
-0.001500  8.900000
-0.001500  8.500000
-0.002300  8.700000
-0.003000  8.500000
-0.003800  8.700000
-0.005300  8.600000
-0.004600  8.700000
-0.003000  8.700000
-0.001500  8.500000
-0.000800  8.800000
0.001500  8.600000
0.003000  9.100000
0.003000  8.500000
0.003000  8.900000
0.003000  8.600000
0.003700  8.800000
0.003000  8.700000
0.000700  8.700000
0.001500  8.800000
0.003000  8.900000
0.001500  9.000000
0.001500  8.800000
0.002200  9.000000
0.001500  8.800000
0.001500  9.000000
0.001500  8.800000
0.000700  8.800000
-0.000800  8.900000
0.000000  8.800000
0.000700  9.200000
0.000000  8.800000
0.000700  9.100000
0.001500  8.700000
0.000700  9.100000
0.000700  9.000000
0.003000  9.100000
0.001500  9.000000
-0.000800  9.400000
-0.000800  9.000000
-0.001500  9.000000
-0.000800  9.300000
-0.001500  9.100000
-0.002300  9.300000
-0.000800  9.000000
-0.001500  9.200000
-0.000800  9.200000
0.000700  9.100000
0.000700  9.300000
0.000000  9.100000
-0.000800  9.400000
-0.000800  9.200000
0.000000  9.200000
0.001500  9.400000
0.002200  9.400000
0.001500  9.100000
0.001500  9.500000
0.000700  9.200000
-0.001500  9.500000
-0.001500  9.200000
-0.001500  9.400000
-0.003000  9.400000
-0.001500  9.400000
0.000700  9.500000
0.000700  9.300000
0.002200  9.600000
0.003000  9.700000
0.003700  9.500000
0.005200  9.400000
0.006000  9.500000
0.003000  9.400000
0.002200  9.800000
0.002200  9.600000
-0.000800  9.600000
-0.001500  9.600000
-0.001500  9.400000
-0.004600  9.900000
-0.006000  9.400000
-0.006000  9.900000
-0.006000  9.500000
-0.003000  9.900000
-0.003000  9.400000
-0.002300  9.600000
-0.001500  9.800000
-0.003000  9.900000
-0.002300  9.800000
0.000000  9.900000
0.002200  9.900000
0.002200  9.900000
0.000700  10.000000
0.000700  9.700000
0.002200  10.100000
0.000700  9.700000
-0.000800  10.200000
-0.000800  9.900000
-0.000800  10.100000
0.000000  9.900000
-0.001500  10.000000
-0.003000  10.100000
-0.004600  9.900000
-0.004600  9.900000
-0.006000  10.000000
-0.004600  10.100000
-0.004600  10.100000
-0.003000  10.300000
0.000000  10.100000
0.000700  10.300000
0.000700  10.300000
0.001500  10.200000
0.003000  10.300000
0.004500  10.200000
0.004500  10.400000
0.003700  10.000000
0.005200  10.600000
0.006700  10.300000
0.008200  10.300000
0.004500  10.400000
0.001500  10.400000
0.003000  10.100000
0.001500  10.700000
0.001500  10.500000
0.000700  10.500000
0.000700  10.600000
0.000700  10.300000
0.001500  10.700000
0.002200  10.500000
0.001500  10.800000
0.000700  10.500000
-0.000800  10.600000
-0.003000  10.800000
-0.003800  10.600000
-0.004600  10.700000
-0.004600  10.800000
-0.006800  10.800000
-0.006000  10.700000
-0.003000  11.000000
-0.004600  10.700000
-0.001500  11.200000
-0.001500  10.800000
-0.002300  11.100000
0.000700  10.800000
0.001500  10.900000
0.004500  11.100000
0.004500  10.900000
0.004500  11.300000
0.006700  10.800000
0.003700  11.000000
0.000000  11.100000
0.001500  11.100000
0.002200  11.000000
0.001500  11.200000
0.000700  11.100000
-0.002300  11.200000
-0.002300  11.200000
-0.003000  11.200000
-0.001500  11.500000
-0.001500  11.100000
-0.003000  11.500000
0.000700  11.200000
0.001500  11.500000
0.003000  11.300000
0.001500  11.400000
0.000700  11.500000
0.000700  11.500000
-0.001500  11.400000
-0.001500  11.300000
0.000000  11.700000
0.000700  11.200000
0.000000  11.900000
-0.000800  11.600000
-0.000800  11.800000
-0.000800  11.500000
0.000700  11.700000
0.003000  11.700000
0.003000  11.600000
0.002200  12.000000
0.002200  11.600000
0.004500  12.000000
0.004500  11.800000
-0.000800  12.000000
-0.001500  12.000000
-0.001500  11.900000
-0.002300  11.700000
-0.000800  12.000000
0.000000  12.000000
-0.001500  11.800000
-0.004600  12.000000
-0.004600  11.800000
-0.002300  12.400000
0.000000  11.900000
0.002200  12.300000
0.001500  12.100000
-0.000800  12.200000
-0.002300  12.200000
-0.003000  12.300000
-0.004600  12.200000
-0.004600  12.200000
-0.005300  12.200000
-0.005300  12.300000
-0.005300  12.500000
-0.004600  12.100000
-0.003000  12.400000
-0.000800  12.300000
0.005200  12.500000
0.005200  12.700000
0.005200  12.400000
0.006700  12.600000
0.002200  12.300000
0.000000  12.600000
-0.000800  12.400000
-0.001500  12.600000
-0.001500  12.700000
-0.005300  12.600000
-0.003000  12.600000
0.000000  13.000000
-0.000800  12.500000
-0.000800  12.900000
-0.000800  12.600000
-0.000800  12.800000
0.001500  12.800000
0.001500  12.700000
0.000700  13.000000
0.003700  12.800000
0.003000  13.100000
0.005200  12.900000
0.006000  12.900000
0.004500  13.000000
0.003000  12.900000
0.001500  13.000000
0.002200  13.200000
0.000700  13.100000
0.004500  13.000000
0.006700  13.200000
0.007500  12.900000
0.006700  13.500000
0.003000  13.000000
0.001500  13.400000
0.000700  13.200000
0.000700  13.200000
0.003700  13.500000
0.004500  13.200000
-0.000800  13.600000
-0.003000  13.500000
-0.002300  13.400000
-0.004600  13.500000
-0.003800  13.500000
-0.003800  13.300000
-0.005300  13.700000
-0.004600  13.400000
-0.005300  13.700000
-0.005300  13.600000
-0.006800  13.500000
-0.007500  13.800000
-0.007500  13.400000
-0.006800  14.000000
-0.004600  13.500000
-0.004600  14.000000
-0.003000  13.900000
0.000700  13.800000
0.004500  13.800000
0.005200  13.900000
0.006000  13.900000
0.005200  13.900000
0.002200  14.000000
0.001500  13.900000
0.000000  14.300000
0.001500  13.800000
0.003000  14.300000
0.000700  14.000000
0.001500  14.200000
0.006700  14.300000
0.006000  14.100000
0.001500  14.500000
0.003000  14.000000
0.001500  14.100000
-0.003000  14.400000
-0.003800  14.100000
-0.005300  14.200000
-0.005300  14.500000
-0.006800  14.300000
-0.009800  14.400000
-0.008300  14.500000
-0.004600  14.400000
-0.001500  14.600000
0.000000  14.200000
-0.000800  14.800000
0.000700  14.400000
0.003000  14.700000
0.003700  14.500000
0.002200  14.600000
0.001500  14.700000
0.001500  14.600000
0.003700  14.800000
0.006700  14.800000
0.004500  14.800000
0.003000  14.600000
0.002200  14.800000
0.001500  14.600000
0.000000  14.900000
-0.000800  14.800000
-0.001500  14.800000
-0.003000  14.800000
-0.003000  14.700000
-0.000800  15.100000
0.000000  14.700000
-0.000800  15.000000
0.000000  14.900000
-0.001500  15.000000
-0.001500  14.900000
0.000000  14.900000
-0.000800  14.800000
-0.001500  15.300000
-0.002300  14.800000
-0.000800  15.400000
0.000700  14.800000
0.001500  15.300000
0.002200  14.900000
0.000000  15.000000
-0.000800  15.300000
0.000700  15.000000
0.000000  15.300000
0.000000  15.300000
0.003000  15.200000
0.001500  15.200000
0.000700  15.200000
-0.000800  15.100000
-0.001500  15.300000
-0.001500  15.300000
-0.003000  15.200000
-0.003000  15.500000
-0.006800  15.100000
-0.012800  15.700000
-0.011300  15.100000
-0.014300  15.700000
-0.015800  15.200000
-0.011300  15.600000
-0.006800  15.500000
-0.006000  15.400000
-0.006000  15.400000
-0.001500  15.600000
0.002200  15.600000
0.001500  15.500000
0.001500  15.700000
0.003000  15.400000
0.005200  15.900000
0.006000  15.400000
0.004500  15.900000
0.004500  15.600000
0.004500  15.700000
0.005200  15.700000
0.006700  15.700000
0.005200  16.000000
0.006700  15.700000
0.006700  16.000000
0.007500  16.000000
0.008200  15.900000
0.008200  16.000000
0.006700  16.000000
0.003700  16.000000
0.002200  16.000000
0.001500  16.300000
0.001500  16.000000
0.000700  16.400000
0.000700  15.900000
0.003700  16.400000
0.003000  16.100000
0.000700  16.400000
0.000700  16.300000
0.002200  16.300000
0.005200  16.400000
0.009000  16.300000
0.009000  16.500000
0.007500  16.600000
0.005200  16.500000
0.003700  16.400000
0.003000  16.700000
0.003000  16.600000
0.000700  16.600000
0.000000  16.600000
-0.000800  16.600000
0.001500  17.000000
0.000000  16.600000
-0.001500  17.100000
0.000700  16.600000
0.003000  17.200000
0.003000  17.200000
0.003000  17.000000
0.003000  17.000000
0.003000  17.100000
0.001500  17.000000
-0.001500  17.400000
-0.001500  17.200000
-0.000800  17.100000
-0.004600  17.500000
-0.006000  17.200000
-0.005300  17.600000
-0.003800  17.500000
-0.006800  17.500000
-0.008300  17.700000
-0.006000  17.400000
-0.004600  17.800000
-0.004600  17.500000
-0.004600  17.800000
-0.001500  17.900000
-0.000800  17.800000
-0.002300  17.800000
-0.004600  18.200000
-0.003800  17.800000
-0.003800  18.200000
-0.001500  18.000000
-0.001500  18.100000
-0.003000  18.200000
0.000700  18.100000
0.003700  18.400000
0.004500  18.100000
0.004500  18.400000
0.004500  18.300000
0.003000  18.300000
0.000000  18.400000
-0.001500  18.400000
-0.003000  18.600000
-0.004600  18.500000
-0.003000  18.600000
0.000000  18.500000
-0.000800  19.000000
-0.000800  18.500000
-0.000800  18.900000
-0.002300  18.500000
-0.003000  19.000000
-0.000800  18.900000
0.000700  18.900000
-0.000800  19.000000
-0.001500  19.100000
-0.002300  19.100000
-0.001500  19.200000
-0.003000  19.300000
-0.002300  19.300000
-0.001500  19.500000
-0.000800  19.200000
0.004500  19.800000
0.003700  19.400000
0.001500  19.800000
0.003000  19.500000
0.003000  19.800000
0.003700  19.800000
0.003000  19.800000
0.001500  20.100000
-0.000800  19.800000
-0.002300  20.300000
-0.000800  20.100000
-0.000800  20.100000
-0.000800  20.300000
0.003000  20.400000
0.005200  20.200000
0.005200  20.500000
0.005200  20.400000
0.003000  20.600000
0.003700  20.800000
0.004500  20.600000
0.000700  21.000000
-0.000800  20.600000
-0.003000  21.100000
-0.004600  20.800000
-0.008300  21.300000
-0.009800  21.000000
-0.010500  21.200000
-0.010500  21.300000
-0.009100  21.300000
-0.008300  21.300000
-0.004600  21.800000
-0.003000  21.500000
-0.004600  21.700000
0.000700  22.000000
0.005200  21.800000
0.003000  22.300000
0.003700  22.000000
0.007500  22.100000
0.009000  22.300000
0.009000  22.300000
0.009000  22.600000
0.011200  22.500000
0.009000  22.600000
0.004500  22.600000
0.000700  22.600000
-0.003000  22.900000
-0.006000  23.200000
-0.006800  22.900000
-0.006000  23.500000
-0.003800  23.100000
-0.003000  23.600000
-0.003000  23.400000
-0.000800  23.700000
-0.001500  23.800000
0.000700  23.800000
0.004500  24.100000
0.002200  23.900000
0.000700  24.300000
0.001500  24.400000
0.003000  24.400000
0.001500  24.500000
0.003000  24.700000
0.004500  24.600000
0.001500  25.200000
0.000000  24.800000
0.001500  25.300000
0.003700  25.300000
0.001500  25.200000
-0.001500  25.800000
-0.004600  25.300000
-0.003000  26.000000
-0.003000  25.600000
-0.003000  26.100000
-0.001500  26.100000
0.000700  26.200000
0.000700  26.100000
0.000700  26.400000
0.000700  26.400000
-0.000800  26.500000
-0.001500  27.000000
0.000700  26.600000
0.000000  27.200000
0.000000  26.800000
0.001500  27.300000
0.001500  27.200000
0.000700  27.400000
0.003000  27.400000
0.001500  27.500000
-0.003000  27.900000
-0.003000  27.600000
0.000000  28.000000
-0.005300  28.100000
-0.009100  28.100000
-0.006800  28.100000
-0.002300  28.500000
-0.000800  28.400000
0.000700  28.600000
0.003000  28.700000
0.004500  28.700000
0.003700  29.000000
0.001500  28.900000
0.001500  29.300000
0.001500  29.100000
0.000700  29.600000
0.000700  29.200000
-0.001500  29.400000
-0.003000  29.700000
-0.005300  29.700000
-0.001500  29.900000
-0.000800  30.100000
-0.001500  30.000000
0.002200  30.100000
0.001500  30.500000
0.000700  30.400000
0.000000  30.700000
-0.000800  30.600000
0.000700  30.800000
0.002200  31.000000
0.005200  31.000000
0.006000  31.300000
0.002200  31.100000
0.000700  31.500000
0.000000  31.500000
-0.000800  31.700000
0.000700  31.800000
-0.000800  31.700000
0.000000  31.900000
-0.002300  32.400000
-0.001500  31.900000
-0.001500  32.500000
-0.002300  32.200000
0.000700  32.800000
0.000000  32.700000
-0.000800  32.700000
-0.001500  33.100000
-0.000800  32.900000
0.000000  33.300000
0.000700  33.100000
0.003000  33.300000
0.002200  33.500000
-0.000800  33.700000
-0.003000  33.700000
-0.006000  34.200000
-0.008300  33.900000
-0.006800  34.300000
-0.004600  34.300000
-0.005300  34.500000
-0.004600  34.600000
0.000000  34.500000
0.002200  35.000000
0.000700  34.800000
0.001500  35.300000
0.006700  34.900000
0.012000  35.200000
0.012700  35.400000
0.010500  35.500000
0.006700  35.600000
0.001500  35.700000
-0.003000  36.000000
-0.006000  36.000000
-0.004600  36.200000
-0.005300  36.200000
-0.004600  36.500000
-0.001500  36.200000
0.001500  36.900000
0.004500  36.600000
0.004500  36.900000
0.006000  36.900000
0.003700  37.000000
0.000700  37.300000
-0.003000  37.200000
-0.005300  37.300000
-0.006000  37.600000
-0.006000  37.700000
-0.003000  37.700000
0.001500  37.900000
0.005200  37.900000
0.001500  38.100000
0.003000  38.300000
0.006000  38.200000
0.006700  38.600000
0.004500  38.300000
0.002200  38.800000
0.004500  38.500000
0.003000  39.100000
0.003000  39.100000
0.003000  39.100000
0.000000  39.300000
-0.004600  39.400000
-0.004600  39.100000
-0.001500  39.700000
-0.000800  39.700000
-0.000800  40.000000
-0.003800  40.000000
-0.004600  40.000000
-0.004600  40.400000
-0.003000  40.300000
-0.001500  40.500000
0.000000  40.600000
0.000700  40.700000
-0.002300  41.000000
0.000000  40.900000
0.003000  41.300000
0.003700  41.200000
0.003700  41.200000
0.004500  41.200000
0.001500  41.800000
-0.004600  41.600000
-0.005300  42.200000
-0.004600  41.900000
-0.003800  42.300000
-0.001500  42.300000
0.000700  42.500000
0.000700  42.700000
0.002200  42.700000
0.001500  43.100000
0.004500  42.800000
0.004500  43.200000
0.004500  43.300000
0.004500  43.600000
-0.000800  43.600000
-0.000800  43.900000
0.001500  43.700000
0.002200  44.000000
0.004500  44.300000
0.003000  44.100000
-0.002300  44.500000
-0.007500  44.400000
-0.009100  44.900000
-0.005300  44.600000
-0.003000  45.300000
0.000700  45.100000
-0.002300  45.200000
-0.008300  45.500000
-0.000800  45.500000
0.002200  45.600000
0.003700  45.900000
0.005200  46.200000
0.003000  46.200000
0.003000  46.400000
-0.002300  46.100000
-0.001500  46.700000
-0.001500  46.500000
-0.003000  46.900000
-0.000800  46.900000
0.001500  47.200000
0.002200  47.300000
0.000700  47.300000
0.001500  47.800000
0.000700  47.600000
0.001500  47.900000
-0.003000  48.100000
-0.007500  48.100000
-0.008300  48.100000
-0.006800  48.600000
-0.004600  48.500000
-0.000800  48.900000
0.003000  49.000000
0.005200  49.000000
0.009000  49.200000
0.010500  49.200000
0.011200  49.700000
0.012700  49.300000
0.012700  50.100000
0.012000  49.800000
0.009000  50.000000
0.003000  50.000000
-0.003000  50.300000
-0.006000  50.400000
-0.009800  50.700000
-0.010500  50.600000
-0.010500  50.900000
-0.009100  51.200000
-0.007500  51.100000
-0.004600  51.400000
-0.000800  51.300000
-0.001500  51.700000
-0.002300  51.800000
-0.006000  51.900000
-0.003800  52.200000
-0.001500  51.900000
-0.001500  52.400000
-0.000800  52.500000
-0.002300  52.700000
0.003700  52.900000
0.009000  53.000000
0.008200  53.100000
0.009700  53.500000
0.012700  53.200000
0.008200  53.900000
-0.001500  53.500000
-0.007500  54.200000
-0.005300  53.900000
-0.006800  54.300000
-0.001500  54.400000
0.001500  54.400000
-0.000800  54.800000
-0.001500  54.800000
-0.003800  54.900000
-0.004600  55.100000
-0.003800  55.300000
-0.003800  55.200000
-0.003000  55.800000
-0.003000  55.500000
-0.002300  55.900000
-0.001500  55.900000
0.000000  56.000000
0.000700  56.400000
0.002200  56.300000
0.003000  56.900000
0.001500  56.600000
-0.002300  57.100000
-0.003800  57.200000
0.000000  57.200000
0.005200  57.400000
0.006000  57.400000
0.006700  57.600000
0.007500  57.800000
0.005200  58.100000
0.007500  58.000000
0.006700  58.400000
0.005200  58.300000
0.006700  58.700000
0.002200  58.600000
-0.001500  59.000000
-0.005300  59.100000
-0.009800  59.100000
-0.012800  59.600000
-0.011300  59.400000
-0.004600  59.700000
-0.000800  59.800000
0.000000  59.900000
0.000700  60.200000
-0.003000  60.400000
-0.000800  60.300000
0.001500  60.500000
0.000000  60.700000
0.001500  60.800000
0.002200  61.200000
0.004500  60.900000
0.007500  61.600000
0.005200  61.200000
0.000000  61.700000
-0.005300  61.600000
-0.006800  61.800000
-0.004600  62.000000
-0.002300  62.200000
-0.001500  62.300000
-0.003000  62.600000
-0.005300  62.700000
-0.008300  62.800000
-0.008300  63.000000
-0.008300  63.000000
-0.009100  63.400000
-0.007500  63.200000
-0.003000  63.700000
0.005200  63.700000
0.006000  64.000000
0.006000  64.200000
0.012000  64.000000
0.017200  64.600000
0.013500  64.500000
0.006700  64.600000
0.000700  64.800000
-0.001500  64.900000
-0.000800  64.700000
-0.001500  65.400000
-0.004600  65.100000
-0.010500  65.500000
-0.012000  65.500000
-0.012000  65.700000
-0.006800  66.000000
-0.006800  65.900000
-0.008300  66.300000
-0.005300  66.200000
-0.006000  66.500000
-0.003000  66.700000
-0.001500  66.800000
0.004500  67.100000
0.012000  67.000000
0.015700  67.100000
0.018000  67.300000
0.015700  67.500000
0.012000  67.500000
0.010500  68.000000
0.011200  67.900000
0.009000  68.500000
0.005200  68.100000
0.000700  68.700000
0.000000  68.600000
-0.003000  68.700000
-0.006800  69.100000
-0.008300  69.000000
-0.008300  69.200000
-0.006800  69.300000
-0.006000  69.500000
-0.002300  69.500000
0.007500  70.100000
0.011200  69.800000
0.009000  70.100000
0.008200  70.100000
0.003000  70.300000
-0.000800  70.600000
-0.003000  70.400000
0.000700  71.000000
0.005200  70.600000
0.003000  71.200000
0.002200  71.000000
0.001500  71.300000
-0.000800  71.500000
-0.000800  71.800000
-0.006000  71.800000
-0.010500  71.900000
-0.012000  72.200000
-0.015800  72.000000
-0.019500  72.400000
-0.016500  72.400000
-0.015800  72.900000
-0.014300  72.600000
-0.012000  73.100000
-0.006000  73.200000
0.003000  73.300000
0.012700  73.500000
0.020200  73.600000
0.023200  73.900000
0.027700  73.800000
0.029200  73.900000
0.025500  74.200000
0.015000  74.600000
-0.000800  74.200000
-0.006800  74.600000
-0.005300  74.900000
-0.004600  74.700000
-0.004600  75.200000
-0.004600  75.100000
-0.006000  75.600000
-0.009100  75.300000
-0.009100  75.900000
-0.015800  75.600000
-0.022500  76.000000
-0.023300  76.000000
-0.023300  76.100000
-0.016500  76.500000
-0.006800  76.500000
0.001500  76.600000
0.010500  76.800000
0.018000  76.900000
0.021000  77.000000
0.019500  77.400000
0.015700  77.100000
0.013500  77.500000
0.013500  77.600000
0.007500  77.800000
0.001500  78.000000
-0.001500  77.900000
-0.004600  78.300000
-0.006800  78.200000
-0.008300  78.400000
-0.010500  78.500000
-0.012000  78.700000
-0.009800  78.500000
-0.007500  79.200000
-0.006000  78.700000
-0.005300  79.400000
-0.006800  79.300000
-0.009100  79.400000
-0.006800  79.700000
-0.004600  79.700000
-0.000800  80.000000
0.008200  79.900000
0.015000  80.200000
0.020200  80.200000
0.019500  80.300000
0.014200  80.600000
0.012000  80.800000
0.010500  80.700000
0.006700  81.000000
0.002200  80.900000
-0.002300  81.000000
-0.003800  81.300000
-0.004600  81.200000
-0.005300  81.800000
-0.006800  81.400000
-0.004600  82.000000
-0.003800  81.700000
-0.007500  82.100000
-0.008300  81.900000
-0.010500  82.200000
-0.012800  82.200000
-0.012000  82.400000
-0.012000  82.500000
-0.008300  82.700000
0.000700  82.800000
0.010500  82.700000
0.014200  83.300000
0.018000  82.900000
0.024000  83.300000
0.021700  83.000000
0.008200  83.500000
-0.005300  83.700000
-0.010500  83.700000
-0.007500  83.900000
-0.004600  83.700000
-0.004600  84.100000
-0.008300  84.000000
-0.012000  84.200000
-0.012800  84.300000
-0.014300  84.400000
-0.014300  84.300000
-0.010500  84.600000
-0.006000  84.600000
-0.001500  84.600000
0.000700  84.900000
0.006000  84.900000
0.013500  85.300000
0.012700  85.000000
0.004500  85.600000
-0.001500  85.000000
-0.000800  85.700000
0.003000  85.200000
0.003000  85.700000
0.003000  85.600000
0.003000  85.800000
0.002200  85.800000
0.003700  86.000000
0.005200  85.900000
0.004500  86.200000
-0.001500  86.300000
-0.009100  86.200000
-0.014300  86.600000
-0.018100  86.400000
-0.021000  86.800000
-0.021800  86.800000
-0.012000  86.800000
0.001500  87.100000
0.016500  86.800000
0.029200  87.300000
0.027700  87.400000
0.020200  87.300000
0.017200  87.600000
0.020200  87.700000
0.017200  87.700000
0.009700  88.100000
0.006000  87.700000
0.000000  88.300000
-0.000800  87.900000
-0.003000  88.400000
-0.005300  88.300000
-0.003000  88.400000
-0.005300  88.400000
-0.005300  88.600000
-0.006000  88.900000
-0.012000  88.700000
-0.015800  88.800000
-0.014300  89.000000
-0.012000  89.100000
-0.012000  89.000000
-0.008300  89.500000
-0.001500  89.100000
0.008200  89.500000
0.015000  89.500000
0.015700  89.600000
0.018000  89.800000
0.021700  89.700000
0.019500  90.000000
0.019500  89.900000
0.015700  90.300000
0.008200  90.000000
0.002200  90.200000
-0.007500  90.400000
-0.014300  90.400000
-0.014300  90.300000
-0.012800  90.600000
-0.010500  90.600000
-0.008300  90.600000
-0.008300  90.900000
-0.008300  90.600000
-0.010500  90.900000
-0.009800  90.800000
-0.009100  91.300000
-0.007500  91.000000
-0.006800  91.300000
-0.009100  91.200000
-0.007500  91.300000
-0.003800  91.300000
-0.001500  91.400000
0.000000  91.500000
0.002200  91.700000
0.004500  91.700000
0.003700  91.800000
0.004500  92.000000
0.006700  91.800000
0.003700  92.000000
0.000000  92.100000
-0.003000  91.900000
-0.009100  92.200000
-0.018100  92.000000
-0.023300  92.600000
-0.021800  92.100000
-0.012800  92.700000
0.003000  92.500000
0.018700  92.600000
0.030700  92.600000
0.034500  92.900000
0.026200  92.600000
0.015000  93.100000
0.012000  92.700000
0.007500  93.100000
0.003700  92.800000
0.005200  93.000000
0.003000  93.200000
-0.004600  93.000000
-0.012000  93.400000
-0.020300  93.200000
-0.027800  93.400000
-0.026300  93.500000
-0.019500  93.400000
-0.006800  93.500000
0.006000  93.500000
0.009000  93.600000
0.012000  93.800000
0.015700  93.800000
0.018700  93.600000
0.023200  94.100000
0.026200  93.700000
0.023200  94.100000
0.012000  93.800000
0.006700  94.200000
0.001500  93.900000
-0.001500  94.100000
-0.005300  94.200000
-0.009100  94.200000
-0.009800  94.300000
-0.010500  94.700000
-0.010500  94.400000
-0.012800  94.400000
-0.012800  94.700000
-0.013500  94.400000
-0.016500  94.800000
-0.017300  94.500000
-0.010500  94.800000
-0.001500  94.700000
0.004500  94.800000
0.009000  95.000000
0.011200  94.700000
0.009700  95.100000
0.003000  94.700000
0.000000  95.100000
0.001500  95.000000
0.001500  95.000000
0.004500  94.900000
0.003000  95.300000
0.001500  95.100000
0.001500  95.200000
-0.000800  95.300000
-0.005300  95.200000
-0.010500  95.500000
-0.008300  95.300000
-0.003800  95.700000
0.001500  95.200000
0.006000  95.800000
0.012000  95.400000
0.015700  95.600000
0.011200  95.500000
0.005200  95.700000
-0.000800  95.700000
-0.003800  95.800000
0.000000  95.500000
0.001500  95.800000
-0.000800  95.800000
-0.004600  95.900000
-0.005300  96.100000
-0.005300  95.800000
-0.005300  96.100000
-0.001500  95.800000
0.002200  96.200000
0.003700  96.100000
0.004500  96.100000
0.006000  96.300000
0.003000  96.200000
0.003000  96.300000
0.003000  96.200000
0.003000  96.300000
0.003000  96.200000
0.003000  96.500000
0.004500  96.200000
0.001500  96.600000
0.001500  96.300000
0.005200  96.700000
0.001500  96.400000
-0.001500  96.600000
-0.002300  96.700000
-0.007500  96.600000
-0.010500  96.700000
-0.012000  96.500000
-0.015800  96.700000
-0.018800  96.700000
-0.019500  96.700000
-0.010500  96.800000
0.005200  96.900000
0.012700  96.700000
0.016500  97.000000
0.018700  96.900000
0.014200  97.000000
0.006000  97.100000
0.000700  96.900000
0.000700  97.300000
0.003000  96.900000
0.008200  97.300000
0.006700  96.900000
0.002200  97.400000
-0.000800  97.300000
-0.003000  97.200000
-0.007500  97.200000
-0.015800  97.300000
-0.012800  97.300000
-0.009800  97.100000
-0.009100  97.500000
-0.010500  97.200000
-0.010500  97.700000
-0.001500  97.200000
0.003000  97.600000
0.010500  97.200000
0.012000  97.400000
0.012000  97.400000
0.012000  97.600000
0.001500  97.600000
-0.010500  97.500000
-0.012000  97.600000
-0.003000  97.500000
0.004500  97.400000
0.014200  97.300000
0.019500  97.700000
0.020200  97.600000
0.015700  97.700000
0.005200  97.700000
0.003000  97.700000
0.001500  97.800000
-0.007500  97.500000
-0.018100  98.000000
-0.023300  97.400000
-0.020300  97.900000
-0.018100  97.600000
-0.012000  97.800000
-0.008300  97.800000
-0.004600  97.800000
0.003700  97.700000
0.010500  98.100000
0.015700  98.000000
0.017200  97.800000
0.015700  98.100000
0.012700  97.600000
0.006700  97.900000
0.003000  97.900000
-0.000800  97.800000
-0.003000  98.000000
-0.006800  97.800000
-0.009800  98.200000
-0.013500  97.700000
-0.018100  97.900000
-0.018100  98.100000
-0.020300  98.000000
-0.018800  97.900000
-0.021800  98.300000
-0.024000  97.800000
-0.014300  98.100000
-0.003800  98.000000
0.014200  98.100000
0.029200  98.000000
0.034500  98.100000
0.036000  98.200000
0.034500  97.900000
0.032200  98.200000
0.027000  98.000000
0.015700  98.100000
0.003000  98.100000
-0.008300  98.100000
-0.018100  98.100000
-0.023300  98.300000
-0.021800  98.100000
-0.024000  98.100000
-0.021800  98.100000
-0.018100  97.900000
-0.010500  98.400000
-0.001500  97.900000
0.003000  98.300000
0.010500  98.100000
0.016500  98.400000
0.020200  98.000000
0.021700  98.100000
0.019500  98.200000
0.009700  98.100000
0.002200  98.200000
-0.001500  98.200000
-0.008300  98.100000
-0.010500  98.000000
-0.012000  98.300000
-0.010500  97.900000
-0.005300  98.300000
-0.000800  98.100000
-0.000800  98.200000
-0.001500  98.200000
-0.003000  98.100000
-0.005300  98.300000
-0.009100  97.900000
-0.012800  98.400000
-0.012000  98.100000
-0.006800  98.400000
0.000700  98.200000
0.001500  98.100000
0.001500  98.300000
-0.000800  98.300000
-0.003000  98.200000
-0.002300  98.100000
-0.000800  98.400000
0.000700  98.100000
0.001500  98.600000
0.006700  98.000000
0.010500  98.400000
0.008200  98.100000
0.003700  98.200000
-0.006000  98.300000
-0.018100  98.100000
-0.026300  98.100000
-0.025600  98.400000
-0.018100  98.100000
-0.009100  98.200000
0.006700  98.300000
0.027700  98.200000
0.037500  98.400000
0.039000  98.100000
0.036700  98.300000
0.033700  98.100000
0.025500  98.200000
0.010500  98.500000
-0.007500  98.100000
-0.014300  98.500000
-0.016500  97.900000
-0.022500  98.400000
-0.023300  98.100000
-0.018800  98.100000
-0.006800  98.100000
0.001500  98.300000
0.005200  98.000000
0.009000  98.400000
0.008200  98.100000
0.010500  98.200000
0.014200  98.100000
0.014200  98.000000
0.010500  98.300000
0.002200  98.100000
-0.002300  98.300000
-0.002300  98.100000
-0.007500  98.100000
-0.012000  98.200000
-0.007500  98.200000
-0.001500  98.200000
-0.003800  98.200000
-0.007500  98.200000
-0.009100  98.000000
-0.010500  98.300000
-0.014300  98.100000
-0.012800  98.400000
-0.004600  98.100000
0.001500  98.400000
0.008200  98.100000
0.017200  98.200000
0.022500  98.100000
0.019500  98.100000
0.013500  98.400000
0.004500  98.100000
0.000000  98.200000
-0.000800  98.100000
-0.001500  98.100000
-0.001500  98.000000
-0.002300  98.400000
-0.003000  98.100000
-0.003000  98.300000
-0.003800  98.100000
-0.008300  98.200000
-0.010500  98.100000
-0.015000  98.100000
-0.024800  98.400000
-0.030800  97.900000
-0.027800  98.400000
-0.017300  98.100000
-0.004600  98.100000
0.011200  98.300000
0.027700  98.200000
0.031500  98.200000
0.029200  98.200000
0.024700  98.200000
0.014200  98.100000
0.003000  98.400000
-0.003000  98.000000
-0.005300  98.300000
-0.004600  97.900000
-0.001500  98.200000
0.001500  98.200000
0.000000  98.100000
-0.004600  98.100000
-0.003000  98.000000
-0.006800  98.100000
-0.018100  98.100000
-0.027800  98.100000
-0.033800  98.100000
-0.033000  98.100000
-0.026300  98.000000
-0.014300  98.100000
-0.001500  98.000000
0.009000  98.100000
0.024000  98.000000
0.035200  98.000000
0.042000  98.200000
0.040500  97.900000
0.036700  98.200000
0.036000  97.800000
0.027700  98.200000
0.018700  98.000000
0.013500  98.100000
0.011200  98.100000
0.010500  98.000000
0.005200  97.700000
-0.001500  98.300000
-0.008300  97.800000
-0.015800  98.100000
-0.021800  97.900000
-0.024800  98.100000
-0.025600  98.000000
-0.024000  97.800000
-0.024000  98.000000
-0.025600  97.800000
-0.020300  98.100000
-0.012000  97.800000
-0.001500  98.000000
0.014200  97.900000
0.027000  98.000000
0.026200  98.100000
0.015000  98.100000
0.005200  97.800000
0.005200  97.900000
0.004500  98.000000
0.001500  97.700000
0.000000  98.200000
-0.000800  97.700000
-0.003800  98.100000
-0.005300  97.700000
-0.005300  98.000000
-0.002300  97.900000
-0.003000  97.800000
-0.005300  98.000000
-0.009100  97.900000
-0.013500  97.900000
-0.019500  97.800000
-0.024000  98.100000
-0.023300  97.800000
-0.017300  98.100000
-0.006000  97.700000
0.005200  98.100000
0.015700  97.700000
0.022500  97.900000
0.021700  97.900000
0.018700  97.800000
0.012000  98.000000
0.006700  97.600000
0.002200  98.000000
0.001500  97.800000
0.001500  97.800000
-0.001500  97.800000
-0.004600  97.800000
-0.006800  97.600000
-0.006800  97.900000
-0.005300  97.800000
-0.005300  97.700000
-0.003000  97.900000
-0.001500  97.600000
-0.000800  98.000000
-0.001500  97.600000
-0.006800  98.000000
-0.006800  97.600000
0.000700  97.900000
0.003700  97.600000
0.003000  97.600000
0.003000  97.800000
0.004500  97.800000
0.009000  97.700000
0.012000  97.800000
0.016500  97.600000
0.018000  97.600000
0.015700  97.900000
0.010500  97.600000
0.005200  97.800000
0.000700  97.600000
-0.004600  97.600000
-0.008300  97.600000
-0.010500  97.600000
-0.014300  97.700000
-0.011300  97.500000
-0.009100  97.700000
-0.009100  97.600000
-0.006000  97.700000
-0.004600  97.800000
-0.004600  97.800000
-0.002300  97.300000
-0.005300  97.800000
-0.012000  97.500000
-0.015800  97.800000
-0.013500  97.600000
-0.012800  97.700000
-0.013500  97.800000
-0.009100  97.600000
0.001500  97.900000
0.015700  97.600000
0.020200  97.800000
0.018700  97.700000
0.015700  97.600000
0.009700  97.800000
0.003000  97.600000
-0.005300  97.500000
-0.015000  97.700000
-0.018100  97.600000
-0.012000  97.600000
-0.007500  97.800000
-0.001500  97.600000
0.006700  97.900000
0.014200  97.600000
0.022500  98.100000
0.029200  97.600000
0.033000  97.900000
0.028500  97.600000
0.016500  97.700000
0.010500  97.700000
0.006700  97.700000
0.004500  97.600000
0.003000  97.500000
-0.000800  98.000000
-0.003000  97.600000
-0.008300  98.000000
-0.010500  97.600000
-0.014300  97.800000
-0.017300  97.400000
-0.017300  97.800000
-0.021800  97.700000
-0.024000  97.600000
-0.025600  97.800000
-0.022500  97.600000
-0.010500  97.600000
0.000000  97.600000
0.012700  97.600000
0.024000  97.800000
0.027700  97.800000
0.025500  97.600000
0.020200  97.900000
0.014200  97.600000
0.006000  97.700000
0.001500  97.800000
-0.000800  97.700000
-0.006800  98.000000
-0.014300  97.600000
-0.021800  98.000000
-0.026300  97.600000
-0.019500  98.000000
-0.008300  97.900000
0.001500  97.700000
0.006700  97.800000
0.006000  98.000000
0.003000  97.600000
-0.001500  98.000000
-0.004600  97.600000
-0.003000  97.800000
-0.003000  97.800000
0.000000  97.800000
0.004500  97.900000
0.012700  97.600000
0.023200  97.900000
0.027000  97.700000
0.024000  97.800000
0.012700  97.800000
0.005200  97.900000
0.001500  97.800000
-0.004600  97.800000
-0.009100  97.600000
-0.012000  98.000000
-0.012800  97.800000
-0.015000  97.700000
-0.016500  97.900000
-0.011300  97.700000
-0.006800  98.100000
-0.000800  97.600000
0.006000  98.000000
0.009000  97.600000
0.009700  97.900000
0.007500  97.800000
0.004500  97.800000
-0.000800  97.800000
-0.006800  97.800000
-0.008300  97.800000
-0.008300  97.800000
-0.004600  98.000000
-0.003000  97.600000
-0.003000  98.100000
-0.003800  97.700000
-0.006800  97.900000
-0.014300  97.800000
-0.021800  97.900000
-0.024800  97.900000
-0.021800  97.600000
-0.013500  98.100000
-0.004600  97.500000
0.008200  98.000000
0.020200  97.900000
0.029200  97.800000
0.033000  97.900000
0.033000  97.800000
0.031500  97.800000
0.024000  97.800000
0.012700  97.800000
0.004500  97.700000
0.001500  98.000000
0.001500  97.600000
0.000700  98.000000
-0.000800  97.700000
-0.006800  97.900000
-0.009100  97.600000
-0.012000  97.800000
-0.014300  97.900000
-0.018100  97.800000
-0.021800  97.800000
-0.020300  97.800000
-0.015800  97.600000
-0.005300  97.800000
0.004500  97.700000
0.020200  97.600000
0.034500  97.900000
0.041200  97.600000
0.039000  97.900000
0.024000  97.600000
0.004500  97.800000
-0.015000  97.700000
-0.021000  97.600000
-0.018100  97.800000
-0.015000  97.500000
-0.012000  97.800000
-0.015800  97.700000
-0.015800  97.800000
-0.019500  97.600000
-0.021000  97.900000
-0.018100  97.400000
-0.012000  98.000000
-0.004600  97.600000
0.002200  98.000000
0.008200  97.700000
0.009700  97.800000
0.017200  97.700000
0.021000  97.600000
0.021700  97.800000
0.021000  97.600000
0.015000  97.800000
0.006700  97.800000
0.000700  97.700000
-0.002300  97.800000
-0.006800  97.900000
-0.007500  97.600000
-0.006800  97.800000
-0.005300  97.700000
-0.001500  97.800000
0.001500  97.900000
0.001500  97.600000
0.000000  98.100000
-0.000800  97.600000
-0.003000  97.800000
-0.004600  97.600000
-0.008300  97.900000
-0.012800  97.800000
-0.012000  97.700000
-0.010500  97.800000
-0.009100  97.800000
-0.006800  97.800000
0.001500  97.600000
0.009000  97.900000
0.008200  97.600000
0.003000  98.100000
-0.003800  97.600000
-0.000800  98.000000
0.006000  97.600000
0.006000  97.800000
0.003000  97.600000
0.002200  97.600000
0.004500  97.700000
0.003000  97.600000
0.001500  97.900000
0.000700  97.700000
-0.003000  97.700000
-0.005300  97.700000
-0.006800  97.800000
-0.006800  97.600000
-0.006800  97.800000
-0.006800  97.900000
-0.004600  97.600000
0.000700  97.800000
0.005200  97.400000
0.003700  97.800000
0.004500  97.400000
0.003700  97.700000
0.003700  97.600000
0.010500  97.600000
0.009000  97.600000
0.006700  97.400000
0.007500  97.600000
0.003000  97.800000
-0.002300  97.500000
-0.005300  97.700000
-0.002300  97.600000
0.006000  97.600000
0.009000  97.600000
0.000700  97.400000
-0.005300  97.600000
-0.005300  97.400000
-0.003000  97.600000
-0.001500  97.700000
-0.003000  97.500000
0.000000  97.600000
0.004500  97.600000
0.006700  97.400000
0.004500  97.400000
0.000700  97.600000
-0.000800  97.400000
-0.002300  97.700000
-0.003000  97.200000
-0.002300  97.800000
-0.000800  97.400000
0.000700  97.700000
0.000700  97.400000
-0.000800  97.400000
0.001500  97.500000
0.000700  97.400000
-0.003000  97.600000
-0.006000  97.300000
-0.008300  97.500000
-0.008300  97.500000
-0.005300  97.500000
-0.001500  97.300000
0.003000  97.600000
0.004500  97.200000
0.000700  97.400000
-0.003000  97.300000
-0.005300  97.300000
-0.005300  97.400000
-0.003000  97.200000
-0.005300  97.600000
-0.006000  97.200000
-0.001500  97.500000
0.001500  97.200000
0.003700  97.200000
0.005200  97.200000
0.009000  97.200000
0.005200  97.200000
0.005200  97.100000
0.004500  97.400000
0.000700  97.200000
0.002200  97.300000
0.003000  97.000000
0.001500  97.500000
-0.000800  97.000000
-0.005300  97.300000
-0.010500  97.100000
-0.016500  97.300000
-0.018100  97.200000
-0.016500  97.200000
-0.010500  97.200000
0.003000  97.200000
0.013500  97.000000
0.021700  97.200000
0.025500  97.200000
0.023200  97.000000
0.014200  97.200000
0.006700  97.000000
0.003000  97.200000
0.004500  97.000000
0.009000  97.000000
0.005200  97.200000
-0.000800  96.900000
-0.005300  97.200000
-0.009100  96.800000
-0.012800  97.200000
-0.014300  97.000000
-0.009100  96.800000
-0.005300  97.000000
-0.003800  96.800000
0.000000  96.700000
0.003000  97.200000
0.006700  96.700000
0.006000  97.000000
0.003700  96.900000
-0.000800  96.700000
-0.006000  96.900000
-0.005300  96.700000
-0.003000  97.000000
0.001500  96.700000
0.001500  96.800000
-0.000800  96.600000
-0.000800  96.600000
-0.005300  96.800000
-0.008300  96.800000
-0.009100  96.500000
-0.010500  96.800000
-0.010500  96.700000
-0.009100  96.600000
-0.003000  96.800000
0.007500  96.500000
0.019500  96.900000
0.021700  96.300000
0.020200  97.000000
0.019500  96.500000
0.019500  96.700000
0.014200  96.600000
-0.001500  96.400000
-0.016500  96.600000
-0.022500  96.500000
-0.024000  96.400000
-0.027000  96.500000
-0.027000  96.600000
-0.024000  96.100000
-0.020300  96.600000
-0.009100  96.100000
0.004500  96.500000
0.021700  96.300000
0.035200  96.300000
0.039000  96.500000
0.036700  96.300000
0.030000  96.600000
0.019500  96.000000
0.005200  96.600000
0.000000  96.300000
-0.001500  96.200000
-0.006800  96.200000
-0.009100  96.300000
-0.011300  96.100000
-0.018800  96.100000
-0.023300  96.300000
-0.015800  95.800000
-0.005300  96.300000
0.003700  95.800000
0.009000  96.300000
0.012000  96.000000
0.010500  96.100000
0.003000  95.900000
-0.006800  96.100000
-0.008300  96.000000
-0.007500  95.800000
-0.008300  95.900000
-0.005300  96.000000
-0.003000  95.800000
-0.001500  95.800000
-0.001500  96.200000
0.000000  95.700000
0.001500  95.800000
0.000000  95.800000
-0.000800  95.800000
-0.001500  95.900000
-0.003000  95.500000
-0.003800  96.000000
-0.003800  95.600000
-0.003000  96.000000
-0.002300  95.500000
-0.000800  95.800000
-0.000800  95.800000
-0.003800  95.700000
-0.006800  95.500000
-0.007500  95.900000
-0.008300  95.500000
-0.010500  95.800000
-0.012800  95.500000
-0.009100  95.700000
0.000700  95.700000
0.011200  95.500000
0.016500  95.800000
0.023200  95.300000
0.029200  95.600000
0.027000  95.500000
0.019500  95.300000
0.010500  95.400000
0.001500  95.400000
-0.008300  95.500000
-0.012800  95.500000
-0.002300  95.600000
0.005200  95.200000
0.004500  95.600000
0.003000  95.100000
0.003000  95.600000
0.000700  95.100000
-0.003000  95.400000
-0.009100  95.200000
-0.018100  95.300000
-0.024000  95.400000
-0.020300  95.100000
-0.012800  95.400000
-0.000800  95.300000
0.012000  95.300000
0.016500  95.200000
0.016500  95.300000
0.018000  95.000000
0.015000  95.500000
0.009700  95.000000
0.006700  95.500000
0.004500  95.200000
0.000700  94.900000
0.003700  95.200000
0.006700  95.000000
0.002200  95.300000
-0.000800  94.900000
-0.003800  95.300000
-0.005300  95.000000
-0.006800  95.000000
-0.006800  94.900000
-0.007500  95.000000
-0.006000  94.900000
-0.003800  94.900000
-0.005300  94.900000
-0.006000  94.800000
-0.008300  95.200000
-0.012800  94.700000
-0.018100  95.200000
-0.021800  94.800000
-0.022500  95.100000
-0.021000  94.800000
-0.015800  95.000000
-0.006000  95.100000
-0.003000  94.800000
0.000000  94.900000
0.014200  94.900000
0.032200  94.800000
0.038200  94.800000
0.034500  94.800000
0.031500  94.600000
0.031500  94.900000
0.026200  94.600000
0.012000  94.800000
-0.001500  94.600000
-0.012800  94.600000
-0.016500  94.700000
-0.013500  94.500000
-0.013500  94.700000
-0.014300  94.500000
-0.018100  94.700000
-0.021000  94.600000
-0.016500  94.600000
-0.008300  94.600000
0.003000  94.900000
0.011200  94.400000
0.012000  94.600000
0.009700  94.400000
0.008200  94.600000
0.004500  94.500000
0.001500  94.500000
0.000700  94.600000
-0.000800  94.300000
-0.003000  94.500000
-0.006000  94.300000
-0.004600  94.400000
-0.003800  94.600000
-0.004600  94.400000
-0.002300  94.400000
-0.000800  94.400000
-0.000800  94.200000
0.000000  94.500000
-0.000800  94.100000
-0.003000  94.300000
-0.003800  94.400000
-0.003800  94.100000
-0.005300  94.500000
-0.003800  94.100000
-0.002300  94.500000
-0.000800  94.000000
-0.000800  94.400000
-0.004600  94.100000
-0.003000  94.100000
0.001500  94.200000
0.001500  94.100000
0.003000  94.300000
0.006700  94.200000
0.008200  94.300000
0.006000  94.000000
0.002200  94.400000
0.001500  94.000000
0.001500  94.400000
0.000700  93.800000
0.000700  94.300000
0.001500  93.800000
0.003000  94.200000
0.001500  94.000000
-0.001500  94.000000
-0.003000  94.100000
-0.004600  94.100000
-0.001500  94.100000
-0.003800  94.000000
-0.005300  94.000000
-0.003800  94.000000
-0.004600  94.100000
-0.002300  93.800000
-0.001500  94.000000
-0.000800  93.800000
0.001500  94.000000
0.002200  93.800000
0.003000  93.800000
0.003000  94.000000
0.003700  93.700000
0.008200  94.100000
0.009000  93.800000
0.003700  93.900000
-0.001500  93.800000
-0.005300  93.900000
-0.008300  93.600000
-0.007500  94.000000
-0.007500  93.600000
-0.003800  94.000000
0.000700  93.700000
0.002200  94.100000
0.003000  93.700000
0.003000  93.600000
0.004500  93.800000
0.009000  93.600000
0.018000  93.800000
0.021700  93.500000
0.014200  93.700000
0.001500  93.800000
-0.003000  93.600000
-0.004600  93.600000
-0.006000  93.900000
-0.006000  93.500000
-0.003000  93.700000
0.000000  93.400000
-0.000800  93.600000
-0.001500  93.500000
-0.000800  93.200000
-0.003000  93.600000
-0.004600  93.300000
-0.006000  93.700000
-0.007500  93.200000
-0.009800  93.700000
-0.012800  93.400000
-0.016500  93.400000
-0.014300  93.300000
-0.008300  93.500000
-0.000800  93.400000
0.005200  93.300000
0.012000  93.600000
0.015700  93.200000
0.014200  93.500000
0.012000  93.100000
0.012000  93.500000
0.009000  93.100000
0.003700  93.300000
-0.002300  93.100000
-0.004600  93.100000
-0.000800  93.200000
0.000700  93.200000
0.001500  93.200000
-0.000800  93.100000
-0.001500  93.100000
0.000000  93.000000
0.000700  93.200000
0.000000  93.100000
-0.003000  93.200000
-0.002300  92.900000
-0.001500  93.100000
-0.003000  93.200000
-0.003000  92.900000
-0.003000  93.200000
-0.000800  92.900000
0.001500  93.200000
0.003000  92.700000
0.003000  93.100000
0.001500  93.000000
0.000700  93.000000
0.003000  92.900000
0.004500  93.100000
0.003700  92.800000
0.003000  93.100000
0.001500  92.900000
0.000000  92.800000
-0.000800  92.900000
-0.000800  92.700000
-0.000800  92.900000
-0.003000  92.700000
-0.006800  92.800000
-0.010500  92.700000
-0.010500  92.700000
-0.009100  92.700000
-0.008300  92.700000
-0.006800  92.700000
-0.001500  92.700000
-0.000800  92.500000
0.001500  92.400000
0.005200  92.600000
0.005200  92.300000
0.004500  92.700000
0.002200  92.200000
0.000000  92.600000
0.002200  92.100000
0.001500  92.300000
0.000700  92.100000
0.001500  92.200000
0.001500  92.200000
0.001500  92.200000
0.001500  92.100000
0.003000  92.100000
0.001500  92.100000
0.000700  91.800000
0.000000  92.200000
-0.001500  91.800000
-0.001500  92.000000
-0.002300  91.800000
-0.002300  91.900000
-0.004600  91.800000
-0.009100  91.700000
-0.012800  91.900000
-0.015000  91.400000
-0.012000  91.800000
-0.007500  91.300000
0.000700  91.700000
0.009000  91.500000
0.015700  91.400000
0.016500  91.300000
0.013500  91.400000
0.010500  91.200000
0.005200  91.200000
0.001500  91.200000
0.000700  91.000000
-0.000800  91.200000
-0.003000  90.800000
-0.008300  91.300000
-0.012800  90.800000
-0.016500  91.000000
-0.013500  90.700000
-0.006000  90.800000
0.004500  90.700000
0.012700  90.700000
0.018000  90.500000
0.021700  90.700000
0.018700  90.400000
0.012700  90.400000
0.005200  90.400000
-0.000800  90.200000
-0.003800  90.200000
-0.003000  90.100000
-0.003000  90.100000
-0.005300  90.000000
-0.005300  89.800000
-0.008300  90.000000
-0.011300  89.600000
-0.015000  89.800000
-0.014300  89.700000
-0.011300  89.700000
-0.007500  89.500000
-0.001500  89.500000
0.000700  89.300000
0.005200  89.600000
0.011200  89.100000
0.014200  89.400000
0.012700  88.900000
0.007500  89.100000
0.001500  89.000000
0.001500  88.900000
0.000700  89.100000
0.000000  88.600000
0.000000  88.800000
-0.001500  88.600000
0.000000  88.600000
-0.000800  88.400000
-0.001500  88.400000
0.000700  88.200000
0.001500  88.300000
0.003000  88.000000
0.001500  88.200000
0.000700  87.900000
-0.000800  87.800000
0.000000  88.000000
0.001500  87.600000
0.000700  87.800000
0.002200  87.300000
0.000700  87.700000
-0.003000  87.300000
-0.006800  87.200000
-0.008300  87.300000
-0.003000  87.200000
0.002200  87.100000
0.002200  86.900000
0.001500  86.900000
0.001500  86.800000
-0.003000  86.800000
-0.005300  86.400000
-0.005300  86.900000
-0.006000  86.300000
-0.005300  86.600000
-0.004600  86.100000
-0.001500  86.300000
0.003000  86.000000
0.004500  86.000000
0.005200  86.000000
0.004500  85.700000
0.003000  85.500000
0.001500  85.600000
0.000700  85.400000
0.003000  85.300000
0.005200  85.300000
0.005200  85.100000
0.003700  85.200000
0.002200  85.000000
0.004500  84.800000
0.000000  84.900000
-0.000800  84.600000
-0.001500  84.700000
-0.004600  84.300000
-0.003000  84.600000
-0.002300  84.200000
0.000700  84.200000
0.001500  84.200000
0.001500  83.800000
0.001500  83.700000
-0.000800  84.000000
0.000700  83.600000
0.000000  83.700000
-0.001500  83.400000
-0.003000  83.300000
-0.003000  83.200000
-0.003000  83.000000
-0.003800  83.100000
-0.008300  82.800000
-0.006800  82.800000
-0.004600  82.700000
-0.005300  82.600000
-0.003000  82.500000
0.000700  82.200000
0.004500  82.200000
0.009700  82.200000
0.012000  82.100000
0.008200  81.800000
0.005200  81.900000
0.002200  81.500000
0.001500  81.800000
0.000700  81.200000
0.000000  81.500000
-0.001500  81.300000
-0.005300  81.100000
-0.008300  81.200000
-0.009100  80.900000
-0.012800  80.900000
-0.014300  80.700000
-0.010500  80.600000
-0.001500  80.500000
0.009000  80.500000
0.012700  80.100000
0.012700  80.400000
0.009000  80.000000
0.006700  80.000000
0.006700  79.800000
0.004500  79.800000
0.000700  79.700000
-0.002300  79.200000
0.000000  79.600000
0.002200  79.100000
0.001500  79.300000
0.001500  79.000000
0.000700  78.800000
0.000700  78.700000
0.000700  78.700000
-0.000800  78.600000
0.000000  78.400000
-0.002300  78.300000
-0.006000  78.100000
-0.008300  78.200000
-0.012000  77.600000
-0.009800  78.000000
-0.003000  77.500000
0.003700  77.800000
0.007500  77.300000
0.005200  77.400000
0.004500  77.300000
0.004500  77.000000
0.004500  76.900000
0.004500  76.900000
0.001500  76.700000
0.000700  76.700000
-0.001500  76.500000
-0.003000  76.200000
-0.003000  76.300000
-0.003800  75.900000
-0.001500  76.000000
0.000000  75.800000
-0.003000  75.700000
-0.004600  75.700000
-0.005300  75.300000
-0.005300  75.600000
-0.004600  74.900000
-0.006800  75.100000
-0.001500  75.000000
0.008200  74.700000
0.012000  74.700000
0.014200  75.000000
0.006700  74.300000
-0.003800  74.600000
-0.009100  74.000000
-0.012000  74.200000
-0.009100  73.900000
-0.003000  73.800000
0.000700  73.700000
0.003000  73.600000
0.001500  73.500000
0.002200  73.100000
0.001500  73.300000
0.001500  73.000000
0.000700  72.800000
-0.001500  72.900000
-0.000800  72.700000
-0.001500  72.400000
-0.003000  72.800000
-0.003000  72.400000
0.000700  72.400000
0.000700  72.400000
0.001500  72.000000
0.001500  72.300000
0.002200  71.800000
0.004500  72.200000
0.005200  71.700000
0.006000  72.000000
0.004500  71.500000
0.003700  71.700000
0.001500  71.400000
0.000700  71.400000
0.000700  71.300000
-0.000800  71.100000
-0.003800  71.200000
-0.008300  70.800000
-0.010500  70.800000
-0.012000  70.400000
-0.012000  70.700000
-0.009100  70.300000
-0.005300  70.400000
0.000700  70.200000
0.009700  69.900000
0.017200  69.900000
0.018700  69.400000
0.016500  69.600000
0.012700  69.500000
0.009000  69.200000
0.004500  69.000000
-0.001500  69.200000
-0.004600  68.700000
-0.004600  68.600000
-0.003800  68.400000
-0.005300  68.200000
-0.006800  68.200000
-0.006800  67.700000
-0.006800  68.000000
-0.008300  67.500000
-0.010500  67.800000
-0.009100  67.200000
-0.008300  67.200000
-0.006000  67.200000
-0.004600  66.900000
-0.000800  66.800000
0.000000  66.800000
0.000700  66.700000
0.003700  66.300000
0.004500  66.400000
0.008200  66.000000
0.006700  66.200000
0.006700  65.900000
0.006000  65.800000
0.000000  65.700000
-0.003000  65.400000
-0.004600  65.500000
-0.003000  65.100000
0.001500  65.400000
0.002200  65.000000
0.003000  64.900000
0.004500  64.800000
0.003700  64.600000
0.000700  64.100000
0.000000  64.600000
-0.000800  64.000000
-0.003000  64.200000
-0.005300  63.900000
-0.006000  63.800000
-0.005300  63.500000
-0.000800  63.400000
0.000000  63.400000
0.000700  63.100000
0.006700  63.100000
0.008200  63.100000
0.009000  62.800000
0.014200  62.500000
0.013500  62.500000
0.012000  62.200000
0.008200  62.300000
0.002200  62.000000
-0.000800  61.800000
-0.004600  62.000000
-0.004600  61.400000
-0.005300  61.700000
-0.003000  61.200000
-0.002300  61.400000
-0.003000  61.000000
-0.002300  61.000000
-0.002300  61.000000
-0.003000  60.500000
-0.002300  60.500000
-0.003000  60.400000
-0.006000  60.300000
-0.005300  60.100000
-0.004600  60.300000
-0.005300  59.600000
-0.004600  59.900000
-0.001500  59.700000
0.001500  59.600000
0.003700  59.400000
0.004500  59.300000
0.003700  59.200000
0.005200  58.800000
0.003000  59.000000
0.001500  58.500000
0.001500  58.800000
-0.000800  58.400000
-0.000800  58.300000
0.000000  58.200000
0.001500  58.200000
0.001500  57.700000
-0.000800  57.600000
-0.003000  57.700000
-0.004600  57.400000
-0.005300  57.500000
-0.006800  57.000000
-0.009100  57.200000
-0.012800  56.800000
-0.012800  56.900000
-0.008300  56.600000
-0.005300  56.600000
-0.001500  56.500000
0.007500  56.200000
0.019500  56.200000
0.022500  56.000000
0.020200  55.800000
0.014200  55.900000
0.005200  55.600000
0.000700  55.500000
-0.001500  55.600000
-0.002300  55.000000
-0.003000  55.300000
-0.001500  55.000000
-0.002300  54.900000
0.000000  54.800000
0.001500  54.500000
0.000700  54.500000
-0.001500  54.100000
-0.002300  54.300000
-0.003000  54.000000
-0.003000  54.000000
-0.000800  53.800000
0.001500  53.800000
0.003000  53.300000
0.003000  53.600000
-0.001500  53.100000
-0.004600  53.300000
-0.003000  53.000000
-0.001500  52.800000
-0.001500  52.700000
-0.003000  52.400000
-0.001500  52.600000
-0.000800  52.100000
-0.001500  52.200000
0.000700  52.000000
-0.000800  52.000000
0.000700  51.800000
0.001500  51.700000
-0.001500  51.300000
-0.005300  51.600000
-0.004600  51.200000
-0.002300  51.100000
-0.001500  51.000000
0.000700  50.700000
0.003000  50.900000
0.005200  50.400000
0.005200  50.700000
0.003700  50.200000
0.003000  50.300000
0.000700  50.100000
0.003000  49.900000
0.001500  49.700000
0.000700  49.700000
0.002200  49.700000
0.002200  49.300000
0.003000  49.500000
0.003000  49.000000
0.001500  49.400000
-0.000800  48.900000
-0.000800  49.000000
0.000000  48.600000
-0.000800  48.500000
-0.000800  48.700000
-0.002300  48.400000
-0.004600  48.600000
-0.003000  48.100000
-0.003000  48.100000
0.000700  47.900000
0.004500  47.800000
0.001500  47.500000
0.001500  47.500000
0.002200  47.200000
0.000700  47.200000
-0.000800  47.200000
-0.003000  47.100000
-0.003000  47.200000
-0.000800  46.500000
-0.001500  46.800000
-0.002300  46.200000
-0.000800  46.600000
-0.000800  46.100000
0.000000  45.900000
0.000700  45.900000
-0.001500  45.700000
-0.000800  45.600000
-0.000800  45.600000
-0.003000  45.400000
-0.003800  45.100000
-0.005300  45.100000
-0.005300  44.800000
-0.004600  45.000000
-0.001500  44.600000
0.003000  44.500000
0.003000  44.500000
0.005200  44.300000
0.004500  44.400000
0.005200  43.900000
0.009000  44.100000
0.012000  43.800000
0.009000  43.600000
0.005200  43.500000
0.003000  43.600000
-0.002300  43.000000
-0.005300  43.500000
-0.005300  42.700000
-0.006800  43.100000
-0.004600  42.500000
-0.003000  42.600000
-0.000800  42.300000
0.001500  42.100000
0.002200  42.300000
0.001500  41.800000
-0.000800  42.000000
-0.003000  41.800000
-0.004600  41.600000
0.000700  41.500000
0.001500  41.400000
0.000000  40.900000
-0.000800  41.300000
-0.001500  40.800000
-0.001500  40.700000
-0.003800  40.500000
-0.002300  40.300000
-0.000800  40.600000
-0.002300  40.000000
-0.000800  40.300000
0.000700  39.600000
0.001500  39.800000
0.001500  39.400000
0.003000  39.500000
0.003000  39.400000
0.000700  39.300000
0.000700  39.100000
-0.000800  38.900000
-0.003000  38.800000
-0.003000  38.500000
0.000000  38.700000
0.001500  38.200000
0.001500  38.600000
0.001500  38.000000
0.000700  38.300000
-0.000800  38.000000
0.000000  38.000000
-0.001500  37.700000
-0.005300  37.400000
-0.006800  37.500000
-0.005300  37.400000
-0.000800  37.300000
0.001500  37.200000
0.003000  37.200000
0.001500  36.800000
-0.000800  37.100000
0.001500  36.700000
0.003000  36.600000
0.005200  36.700000
0.005200  36.400000
0.003700  36.400000
0.004500  36.000000
0.003000  36.200000
-0.000800  35.800000
-0.003000  36.100000
-0.003000  35.800000
-0.001500  35.700000
-0.003000  35.600000
-0.002300  35.500000
-0.001500  35.100000
-0.001500  35.500000
0.000000  35.200000
0.001500  35.000000
0.003700  35.100000
0.003700  34.700000
0.000700  35.000000
0.003000  34.500000
0.004500  34.600000
0.004500  34.600000
0.003000  34.200000
0.000000  34.500000
0.000700  34.200000
0.003000  34.000000
0.003000  34.000000
0.003000  33.800000
0.003000  33.700000
0.002200  33.900000
-0.000800  33.400000
-0.002300  33.700000
-0.001500  33.200000
-0.001500  33.300000
-0.001500  33.100000
-0.000800  33.100000
-0.001500  33.100000
-0.003000  32.800000
-0.003000  32.900000
-0.001500  32.500000
-0.000800  32.500000
-0.002300  32.500000
-0.004600  32.300000
-0.002300  32.100000
0.000000  32.300000
0.003000  31.900000
0.001500  31.900000
0.000000  31.800000
-0.002300  31.500000
-0.005300  31.700000
-0.006000  31.300000
-0.005300  31.600000
-0.001500  30.900000
-0.001500  31.200000
-0.003800  30.700000
-0.001500  30.800000
0.001500  30.600000
0.003000  30.500000
0.003000  30.300000
0.000700  30.300000
0.000700  30.100000
0.002200  29.900000
0.000700  30.000000
0.000700  29.400000
-0.000800  29.900000
-0.000800  29.200000
0.000000  29.500000
-0.000800  29.000000
-0.000800  29.000000
-0.000800  28.800000
-0.000800  28.700000
-0.001500  28.700000
-0.001500  28.400000
0.000000  28.300000
0.000700  28.200000
0.000700  27.900000
-0.000800  27.600000
-0.002300  27.800000
-0.003000  27.300000
-0.000800  27.300000
-0.000800  27.000000
-0.001500  27.000000
-0.001500  26.800000
-0.000800  26.700000
-0.003000  26.900000
-0.003800  26.400000
-0.003000  26.500000
-0.003000  26.200000
-0.002300  26.200000
-0.001500  25.900000
-0.001500  26.000000
-0.000800  25.400000
-0.000800  25.700000
-0.000800  25.100000
0.000700  25.500000
-0.001500  24.900000
-0.001500  25.100000
-0.000800  24.800000
-0.000800  24.600000
0.002200  24.800000
0.004500  24.400000
0.006000  24.400000
0.004500  24.100000
0.003000  24.000000
0.001500  23.800000
0.000700  23.900000
0.000700  23.700000
0.001500  23.800000
0.000700  23.400000
0.002200  23.300000
0.003000  23.300000
0.001500  22.900000
0.000700  23.200000
-0.000800  22.600000
-0.001500  22.900000
-0.001500  22.400000
0.000000  22.600000
0.003000  22.200000
0.003000  22.400000
0.004500  22.400000
0.002200  22.100000
-0.002300  21.900000
-0.000800  21.800000
0.000700  21.900000
-0.000800  21.500000
-0.000800  21.800000
0.006700  21.200000
0.007500  21.500000
0.003000  21.000000
0.003000  21.400000
0.001500  21.000000
0.000000  21.000000
-0.003000  20.900000
-0.002300  20.700000
-0.001500  20.900000
-0.002300  20.700000
-0.001500  20.500000
-0.000800  20.600000
0.000700  20.400000
-0.001500  20.200000
-0.003000  20.600000
-0.002300  20.100000
-0.002300  20.200000
0.000000  20.100000
0.000700  20.100000
0.000700  20.000000
0.000000  19.700000
0.000000  20.000000
-0.000800  19.500000
-0.000800  19.800000
0.001500  19.300000
0.004500  19.600000
0.003000  19.500000
-0.000800  19.300000
0.000700  19.300000
-0.000800  19.400000
0.000700  19.000000
0.000700  19.200000
0.000700  19.100000
0.001500  19.100000
-0.000800  19.100000
0.000700  18.600000
-0.000800  18.900000
0.001500  18.600000
0.000700  18.700000
-0.001500  18.400000
-0.000800  18.400000
-0.001500  18.600000
-0.005300  18.400000
-0.005300  18.300000
-0.003000  18.200000
-0.003000  18.000000
-0.002300  18.000000
-0.001500  18.000000
-0.001500  17.700000
-0.000800  18.000000
-0.000800  17.500000
-0.000800  18.000000
0.001500  17.500000
0.000700  17.800000
-0.001500  17.300000
0.000000  17.400000
0.002200  17.300000
0.001500  17.100000
0.000700  17.200000
-0.000800  17.200000
-0.000800  17.100000
0.000700  16.900000
0.001500  17.200000
0.002200  16.600000
0.001500  16.900000
0.000000  16.600000
0.000000  16.800000
0.000000  16.700000
0.000000  16.500000
-0.002300  16.600000
-0.002300  16.200000
-0.002300  16.500000
-0.004600  16.100000
-0.003800  16.200000
-0.003800  16.100000
-0.003000  16.100000
-0.001500  15.900000
-0.000800  16.100000
0.001500  15.800000
0.002200  15.900000
0.000700  15.700000
-0.000800  15.600000
-0.000800  15.800000
0.000000  15.400000
-0.000800  15.700000
0.002200  15.100000
0.003000  15.600000
0.005200  15.100000
0.006000  15.400000
0.004500  15.300000
0.001500  15.100000
-0.000800  15.100000
-0.000800  15.100000
0.000700  14.800000
0.001500  14.900000
0.003000  14.800000
0.000000  14.800000
-0.000800  14.800000
-0.000800  14.600000
-0.000800  14.600000
-0.000800  14.600000
-0.003000  14.500000
-0.000800  14.600000
-0.001500  14.300000
-0.003800  14.500000
-0.003000  14.300000
-0.001500  14.300000
0.001500  14.300000
0.002200  14.100000
0.002200  14.200000
0.000700  14.300000
0.001500  13.900000
0.004500  14.300000
0.005200  14.000000
0.005200  14.300000
0.003000  13.900000
0.001500  14.000000
0.000700  14.100000
0.001500  13.800000
0.001500  14.000000
0.000700  13.700000
-0.000800  13.900000
-0.000800  13.800000
0.000000  13.700000
0.000700  13.800000
0.000700  14.000000
0.000700  13.600000
0.000000  13.800000
-0.001500  13.800000
-0.003000  13.700000
-0.003000  14.000000
-0.003000  13.700000
-0.000800  14.000000
-0.001500  13.500000
-0.001500  13.900000
-0.000800  13.500000
-0.000800  13.800000
-0.000800  13.700000
0.000700  13.800000
-0.000800  13.900000
-0.001500  13.700000
-0.000800  13.900000
0.000000  13.600000
0.000000  14.200000
-0.002300  13.600000
-0.003800  14.100000
-0.003800  13.500000
-0.003000  13.900000
-0.003000  13.800000
-0.003000  13.900000
-0.001500  14.000000
-0.000800  13.800000
0.000700  14.100000
0.000700  13.800000
-0.000800  13.700000
0.000700  13.900000
0.001500  13.900000
0.001500  13.700000
0.001500  13.900000
-0.000800  13.900000
0.000000  13.800000
0.000700  14.000000
0.001500  13.700000
0.003700  14.300000
0.005200  13.800000
0.005200  14.100000
0.003700  13.800000
0.001500  14.000000
0.000700  13.900000
-0.001500  14.000000
0.000000  13.900000
0.004500  13.900000
0.004500  13.900000
0.003000  13.900000
0.002200  14.000000
0.000700  13.800000
0.000700  14.000000
-0.002300  13.700000
-0.001500  14.000000
-0.003000  13.900000
-0.003000  13.800000
-0.001500  13.900000
0.000000  13.700000
0.000700  14.000000
-0.000800  13.500000
0.000700  13.700000
0.000000  13.700000
0.000000  13.700000
0.000700  13.600000
-0.001500  13.900000
-0.002300  13.400000
-0.004600  13.700000
-0.003000  13.500000
-0.001500  13.500000
-0.003000  13.500000
-0.004600  13.200000
-0.003800  13.600000
-0.003800  13.300000
-0.002300  13.300000
-0.001500  13.400000
-0.000800  13.200000
0.000700  13.300000
0.000700  13.100000
0.000700  13.000000
0.002200  13.100000
0.004500  12.900000
0.004500  12.900000
0.005200  13.100000
0.005200  12.800000
0.004500  13.100000
0.003700  12.600000
0.003700  13.100000
0.004500  12.600000
0.002200  12.800000
0.000700  12.600000
0.000700  12.600000
-0.001500  12.900000
-0.003800  12.500000
-0.003000  12.400000
-0.002300  12.500000
-0.001500  12.600000
-0.000800  12.200000
-0.000800  12.600000
-0.001500  12.000000
-0.001500  12.500000
-0.001500  12.200000
-0.001500  12.200000
0.000700  12.400000
-0.001500  12.100000
-0.004600  12.500000
-0.005300  12.100000
-0.005300  12.600000
-0.003800  12.100000
-0.003000  12.200000
-0.001500  12.200000
-0.001500  12.200000
-0.001500  12.000000
-0.000800  12.200000
-0.000800  12.200000
0.000700  12.100000
0.000700  12.300000
0.000000  12.000000
0.001500  12.500000
0.000000  12.000000
-0.000800  12.300000
0.000000  12.100000
0.001500  12.300000
0.001500  12.200000
0.001500  12.100000
0.003000  12.200000
0.001500  12.200000
0.000000  12.100000
-0.000800  12.200000
-0.003000  12.400000
-0.003000  12.000000
-0.001500  12.500000
-0.001500  12.100000
0.001500  12.100000
0.002200  12.200000
0.001500  12.100000
0.002200  12.300000
0.000700  12.000000
0.003000  12.500000
0.004500  12.000000
0.003000  12.200000
0.003000  12.100000
0.003000  12.200000
0.001500  12.100000
0.000700  12.400000
0.000700  11.800000
0.001500  12.300000
0.003000  11.800000
0.001500  12.000000
0.003700  12.000000
0.003000  11.900000
0.001500  12.200000
0.000700  11.700000
-0.000800  12.000000
-0.002300  11.800000
-0.004600  11.800000
-0.005300  12.000000
-0.003800  11.800000
-0.003000  11.700000
-0.001500  11.700000
-0.002300  11.700000
-0.003000  11.700000
-0.001500  12.000000
0.000000  11.400000
-0.001500  11.900000
-0.000800  11.400000
-0.000800  11.700000
-0.000800  11.400000
-0.001500  11.500000
-0.001500  11.700000
-0.000800  11.400000
-0.000800  11.600000
-0.000800  11.400000
0.000700  11.300000
0.001500  11.500000
0.001500  11.200000
0.001500  11.100000
0.002200  11.700000
0.002200  11.100000
0.003000  11.400000
0.001500  11.200000
0.001500  11.100000
0.003700  11.300000
0.003700  10.900000
0.003000  11.200000
0.001500  10.800000
0.000700  11.200000
0.000700  10.900000
0.003000  10.800000
0.003000  10.800000
0.001500  10.900000
0.001500  10.800000
0.001500  10.900000
0.000000  10.900000
-0.001500  10.700000
-0.000800  11.000000
-0.001500  10.600000
-0.005300  10.900000
-0.006000  10.700000
-0.005300  10.800000
-0.004600  10.500000
-0.003000  10.700000
0.000000  10.600000
0.000700  10.500000
0.000700  10.700000
-0.001500  10.600000
-0.002300  10.700000
-0.001500  10.600000
-0.002300  10.500000
-0.002300  10.500000
-0.000800  10.700000
0.000000  10.400000
-0.000800  10.700000
0.000700  10.300000
0.000700  10.400000
-0.000800  10.500000
0.000700  10.200000
0.000000  10.600000
0.000700  10.100000
0.000700  10.700000
0.000700  10.300000
0.000700  10.400000
0.002200  10.300000
0.003000  10.300000
0.000700  10.000000
0.000000  10.500000
0.000000  10.100000
0.000000  10.300000
0.001500  10.100000
0.003000  10.100000
-0.000800  10.300000
-0.001500  10.000000
-0.001500  10.200000
-0.001500  10.000000
-0.001500  10.200000
-0.001500  10.200000
-0.000800  10.000000
-0.001500  10.100000
-0.001500  10.200000
0.001500  10.000000
0.002200  10.200000
0.001500  10.100000
0.001500  10.000000
0.002200  10.000000
0.003000  10.000000
0.001500  10.200000
0.000700  9.800000
0.000000  10.200000
0.000700  9.800000
0.000700  10.000000
-0.001500  9.900000
-0.003800  9.900000
-0.003000  9.900000
0.000000  9.900000
-0.000800  9.800000
-0.001500  9.900000
-0.001500  10.000000
-0.001500  9.600000
-0.000800  10.000000
0.000700  9.600000
0.000700  9.900000
0.002200  9.800000
0.001500  9.700000
0.002200  9.800000
0.000700  9.600000
-0.000800  10.000000
0.000000  9.500000
0.000700  9.900000
0.000700  9.800000
0.000000  9.800000
0.000700  9.800000
0.001500  9.800000
0.000700  9.600000
0.001500  9.600000
0.001500  9.900000
0.001500  9.700000
0.000000  9.900000
0.000700  9.500000
0.000700  9.900000
0.000700  9.500000
-0.000800  9.600000
-0.000800  9.500000
0.000000  9.600000
-0.000800  9.600000
0.001500  9.700000
0.004500  9.600000
0.004500  9.600000
0.003000  9.600000
0.001500  9.400000
0.002200  9.700000
0.000700  9.400000
0.000700  9.500000
-0.000800  9.400000
-0.002300  9.600000
-0.001500  9.600000
-0.002300  9.400000
-0.004600  9.700000
-0.003800  9.400000
-0.003000  9.600000
0.000000  9.400000
0.001500  9.600000
0.001500  9.600000
0.000700  9.500000
-0.002300  9.400000
-0.003800  9.600000
-0.001500  9.400000
-0.003800  9.600000
-0.001500  9.500000
-0.002300  9.500000
-0.003000  9.700000
-0.000800  9.400000
0.001500  9.600000
0.000000  9.400000
0.000700  9.400000
0.000700  9.600000
0.001500  9.400000
0.003000  9.400000
0.001500  9.400000
0.000000  9.600000
-0.002300  9.500000
-0.001500  9.700000
-0.001500  9.300000
-0.001500  9.700000
0.000700  9.200000
0.001500  9.800000
0.000700  9.300000
0.000700  9.600000
-0.000800  9.500000
-0.000800  9.300000
0.000700  9.600000
0.003000  9.400000
0.003000  9.500000
0.001500  9.400000
0.000700  9.400000
-0.003000  9.400000
-0.003000  9.400000
-0.002300  9.200000
-0.005300  9.700000
-0.006000  9.500000
-0.004600  9.400000
-0.002300  9.400000
-0.000800  9.400000
0.002200  9.600000
0.000700  9.200000
-0.001500  9.700000
-0.000800  9.200000
0.001500  9.500000
0.000700  9.500000
-0.001500  9.500000
0.000700  9.400000
0.000700  9.400000
0.000700  9.400000
0.000700  9.400000
-0.000800  9.600000
0.000700  9.200000
0.000000  9.700000
0.000000  9.300000
-0.003000  9.600000
-0.002300  9.300000
-0.000800  9.300000
-0.001500  9.400000
0.001500  9.400000
0.001500  9.500000
0.000000  9.100000
0.000700  9.400000
0.000700  9.500000
0.000700  9.400000
0.001500  9.400000
0.002200  9.600000
0.001500  9.300000
0.000700  9.500000
0.000700  9.100000
0.000700  9.400000
0.000700  9.500000
-0.000800  9.000000
-0.000800  9.400000
0.001500  9.100000
0.001500  9.400000
0.000000  9.100000
0.000000  9.300000
0.000700  9.300000
0.000700  9.300000
0.001500  9.100000
0.000700  9.600000
-0.000800  9.100000
-0.000800  9.400000
0.001500  9.100000
-0.000800  9.200000
0.000000  9.400000
0.001500  9.000000
0.000700  9.500000
0.000700  9.100000
0.000000  9.100000
0.001500  9.400000
-0.001500  9.200000
-0.000800  9.300000
0.001500  9.000000
0.001500  9.100000
0.001500  9.200000
0.001500  9.000000
0.001500  9.000000
0.000700  9.400000
-0.000800  9.000000
-0.000800  9.400000
-0.001500  9.000000
-0.000800  9.200000
0.000700  9.000000
-0.000800  9.300000
-0.000800  9.100000
-0.003000  9.000000
-0.001500  9.300000
0.000000  9.200000
0.000700  9.100000
0.001500  9.200000
0.000000  9.100000
0.001500  9.000000
0.000700  9.300000
-0.000800  9.100000
-0.001500  9.200000
-0.000800  9.100000
-0.000800  9.000000
-0.001500  9.400000
-0.001500  9.000000
-0.003000  9.400000
-0.003000  8.900000
-0.000800  9.400000
0.000000  9.000000
0.000000  9.000000
-0.001500  9.100000
-0.001500  9.200000
-0.000800  9.300000
0.000000  9.100000
0.000700  9.200000
0.002200  8.900000
0.000700  9.400000
-0.000800  9.000000
0.000000  9.300000
-0.000800  9.000000
0.001500  9.400000
0.003000  9.100000
0.001500  9.100000
0.001500  9.300000
0.001500  9.000000
0.001500  9.400000
0.000000  9.200000
-0.000800  9.100000
0.001500  9.000000
0.003000  9.200000
0.004500  9.000000
0.004500  9.300000
0.003700  9.100000
0.004500  9.000000
0.004500  9.200000
0.004500  9.000000
0.001500  9.300000
-0.001500  8.900000
-0.003800  9.500000
-0.005300  9.000000
-0.004600  9.400000
-0.000800  9.200000
0.002200  9.300000
0.002200  9.400000
0.000000  9.300000
-0.001500  9.000000
-0.003800  9.400000
-0.004600  9.000000
-0.002300  9.400000
-0.002300  9.100000
-0.001500  9.200000
-0.000800  9.300000
0.000700  9.000000
0.001500  9.400000
0.001500  9.200000
0.002200  9.200000
0.001500  9.200000
-0.000800  9.300000
-0.001500  9.200000
0.000000  9.100000
0.002200  9.200000
0.002200  9.300000
0.002200  9.200000
0.000000  9.000000
-0.002300  9.400000
-0.000800  9.000000
-0.000800  9.400000
-0.001500  9.000000
-0.001500  9.400000
-0.001500  9.100000
-0.001500  9.400000
0.000700  9.400000
0.000000  9.100000
-0.000800  9.100000
-0.001500  9.300000
-0.001500  9.100000
-0.001500  9.100000
-0.000800  9.300000
0.000000  8.900000
-0.000800  9.400000
0.000000  8.800000
-0.000800  9.200000
-0.000800  9.200000
0.000700  9.000000
0.000700  9.000000
-0.000800  8.900000
-0.001500  9.100000
0.000700  8.900000
0.000000  9.400000
-0.001500  9.100000
-0.000800  9.000000
0.000000  9.000000
0.000700  9.000000
-0.000800  9.000000
-0.000800  9.000000
-0.000800  9.000000
-0.000800  8.800000
0.000700  9.200000
0.000000  8.700000
-0.001500  9.200000
-0.000800  8.800000
-0.001500  9.100000
-0.002300  9.000000
-0.001500  9.000000
-0.000800  9.000000
0.000000  8.900000
0.000700  8.900000
0.001500  9.000000
0.001500  8.900000
0.003700  8.900000
0.004500  9.000000
0.000700  8.800000
-0.000800  9.000000
-0.000800  8.800000
0.001500  9.000000
0.001500  9.000000
0.001500  8.800000
0.001500  9.100000
0.000000  8.800000
-0.000800  9.000000
-0.000800  8.700000
-0.001500  8.800000
-0.003000  8.900000
-0.003800  8.800000
-0.003000  8.900000
-0.003000  8.800000
-0.001500  8.800000
-0.000800  8.900000
0.000700  9.000000
0.000700  8.600000
-0.000800  9.000000
-0.001500  8.700000
0.000000  8.800000
0.004500  8.900000
0.004500  8.700000
0.003000  9.000000
0.003000  8.400000
0.000700  8.800000
0.000700  8.700000
0.001500  8.700000
0.000000  8.800000
-0.000800  9.000000
-0.001500  8.500000
0.000000  9.000000
0.000700  8.600000
-0.000800  8.900000
-0.001500  8.700000
-0.001500  8.600000
-0.001500  8.700000
-0.002300  8.500000
-0.002300  8.900000
-0.003000  8.600000
-0.003000  8.700000
-0.000800  8.800000
0.000000  8.600000
0.000000  8.500000
-0.000800  8.800000
0.000000  8.500000
-0.002300  8.600000
-0.003000  8.900000
-0.001500  8.500000
-0.001500  8.900000
0.000000  8.600000
0.000700  9.000000
0.000700  8.500000
0.001500  8.800000
0.003000  8.500000
0.003000  8.600000
0.003000  8.900000
0.001500  8.700000
0.000700  8.600000
-0.001500  8.700000
-0.001500  8.600000
-0.001500  8.500000
-0.001500  8.800000
0.000000  8.400000
0.000000  9.000000
0.001500  8.500000
-0.000800  8.800000
-0.001500  8.600000
-0.003000  8.500000
-0.002300  8.800000
-0.000800  8.600000
-0.000800  8.900000
0.001500  8.500000
0.000700  8.600000
0.001500  8.600000
0.000700  8.700000
0.000000  8.600000
0.000700  8.800000
0.000700  8.700000
0.003000  8.500000
0.002200  8.900000
0.001500  8.500000
-0.001500  8.900000
-0.001500  8.500000
0.000700  8.800000
-0.000800  8.500000
-0.000800  8.700000
0.001500  8.500000
0.001500  8.500000
0.000000  8.700000
-0.000800  8.800000
0.001500  8.700000
0.002200  8.800000
0.000700  8.600000
0.000700  8.600000
0.001500  8.800000
-0.000800  8.500000
-0.000800  8.800000
-0.004600  8.600000
-0.004600  8.800000
-0.003000  8.700000
-0.003000  8.500000
-0.001500  8.800000
0.001500  8.500000
0.002200  8.800000
0.001500  8.600000
0.000700  8.500000
0.001500  8.700000
0.001500  8.800000
0.000700  8.300000
-0.001500  8.900000
-0.001500  8.500000
0.000000  8.600000
0.001500  8.600000
0.000700  8.500000
0.000000  8.700000
0.000700  8.500000
0.000000  8.700000
0.000000  8.500000
0.000000  8.500000
0.001500  8.600000
0.001500  8.600000
0.000000  8.500000
0.000700  8.600000
0.002200  8.500000
0.003000  8.500000
0.001500  8.600000
0.000700  8.500000
-0.000800  8.700000
-0.001500  8.300000
-0.001500  8.900000
-0.003000  8.400000
-0.000800  8.800000
0.000700  8.500000
0.000700  8.500000
0.000700  8.500000
0.000700  8.500000
0.001500  8.500000
0.002200  8.500000
0.000700  8.500000
0.002200  8.400000
0.003000  8.800000
0.002200  8.300000
0.003000  8.800000
0.000700  8.400000
-0.000800  8.500000
-0.001500  8.600000
-0.000800  8.400000
0.000700  8.700000
0.002200  8.200000
0.003000  8.700000
0.000700  8.200000
0.001500  8.400000
0.001500  8.500000
0.000700  8.500000
0.000700  8.500000
0.000000  8.400000
0.000000  8.600000
-0.000800  8.300000
-0.001500  8.700000
-0.000800  8.400000
-0.000800  8.800000
-0.000800  8.200000
-0.003000  8.600000
-0.003800  8.400000
-0.002300  8.500000
-0.003000  8.500000
-0.004600  8.400000
-0.004600  8.600000
-0.005300  8.500000
-0.004600  8.500000
-0.000800  8.600000
-0.000800  8.600000
-0.000800  8.300000
0.000700  8.700000
0.000000  8.400000
-0.003000  8.500000
-0.003000  8.500000
-0.001500  8.500000
-0.001500  8.700000
-0.001500  8.300000
-0.000800  8.600000
0.000000  8.200000
0.000700  8.500000
-0.001500  8.400000
0.000000  8.500000
0.000000  8.600000
0.001500  8.500000
0.001500  8.200000
0.000700  8.800000
0.001500  8.400000
0.001500  8.600000
0.003000  8.500000
0.003000  8.400000
0.004500  8.700000
0.005200  8.200000
0.005200  8.600000
0.004500  8.200000
0.001500  8.500000
0.001500  8.500000
0.001500  8.500000
0.000700  8.500000
0.000700  8.500000
-0.000800  8.500000
-0.003000  8.400000
-0.001500  8.600000
-0.000800  8.200000
-0.000800  8.700000
-0.001500  8.200000
-0.001500  8.700000
-0.001500  8.100000
0.000700  8.600000
0.001500  8.300000
0.000700  8.400000
0.000700  8.400000
0.000000  8.300000
-0.001500  8.400000
0.000700  8.500000
-0.001500  8.400000
-0.003000  8.300000
-0.000800  8.600000
-0.001500  8.100000
0.000000  8.600000
0.000700  8.200000
0.000700  8.600000
0.000700  8.300000
0.000700  8.400000
0.003000  8.500000
0.002200  8.300000
0.000700  8.600000
-0.000800  8.100000
-0.001500  8.700000
-0.000800  8.400000
-0.001500  8.300000
-0.001500  8.300000
0.000000  8.400000
-0.001500  8.400000
-0.001500  8.500000
-0.000800  8.500000
-0.003000  8.200000
-0.003000  8.600000
-0.002300  8.100000
-0.001500  8.500000
-0.000800  8.200000
-0.000800  8.500000
0.001500  8.200000
0.001500  8.300000
-0.000800  8.300000
-0.002300  8.300000
-0.000800  8.400000
0.001500  8.200000
0.000700  8.100000
0.001500  8.100000
0.001500  8.500000
-0.000800  8.200000
-0.001500  8.400000
-0.001500  8.300000
-0.000800  8.400000
0.002200  8.300000
0.002200  8.400000
0.003700  8.400000
0.004500  8.100000
0.005200  8.600000
0.005200  8.100000
0.003000  8.400000
0.003700  8.300000
0.002200  8.300000
0.000000  8.300000
0.000700  8.500000
-0.000800  8.200000
-0.002300  8.400000
-0.003000  8.200000
-0.003000  8.300000
-0.003000  8.400000
-0.001500  8.100000
-0.003800  8.500000
-0.001500  8.200000
-0.001500  8.300000
-0.003000  8.200000
-0.003800  8.200000
-0.003000  8.200000
-0.003000  8.500000
-0.003000  8.300000
-0.001500  8.400000
-0.000800  8.500000
0.000000  8.300000
-0.000800  8.500000
-0.001500  8.100000
0.000000  8.600000
0.000000  8.200000
0.000700  8.500000
0.000000  8.200000
0.000700  8.500000
0.001500  8.400000
0.000700  8.300000
0.000700  8.500000
0.000000  8.300000
0.000700  8.300000
0.000000  8.300000
0.000000  8.500000
0.000700  8.200000
0.001500  8.500000
0.000700  8.100000
-0.000800  8.400000
0.000700  8.200000
0.003000  8.300000
0.002200  8.400000
0.003000  8.100000
0.003000  8.500000
0.003700  8.100000
0.002200  8.500000
0.003000  8.200000
0.003700  8.300000
0.003700  8.400000
0.003000  8.200000
-0.000800  8.200000
-0.003000  8.300000
-0.000800  8.500000
-0.000800  8.100000
0.000700  8.500000
-0.000800  8.200000
-0.002300  8.500000
-0.002300  8.100000
-0.003800  8.500000
-0.003000  8.200000
-0.003000  8.500000
-0.003000  8.400000
-0.000800  8.200000
0.001500  8.300000
0.001500  8.300000
-0.000800  8.500000
0.001500  8.500000
0.001500  8.500000
0.001500  8.500000
0.001500  8.500000
0.001500  8.200000
0.001500  8.300000
0.000000  8.500000
0.000700  8.500000
0.000000  8.600000
-0.002300  8.300000
-0.003000  8.500000
-0.003000  8.200000
-0.001500  8.600000
-0.003000  8.600000
0.000000  8.500000
0.000700  8.500000
-0.000800  8.600000
0.000000  8.200000
-0.000800  8.700000
-0.001500  8.500000
-0.001500  8.500000
-0.000800  8.500000
-0.003000  8.400000
-0.002300  8.600000
0.000700  8.400000
0.001500  8.700000
0.000700  8.500000
-0.000800  8.500000
0.000700  8.800000
0.002200  8.600000
0.003700  8.600000
0.004500  8.500000
0.000700  8.600000
-0.000800  8.500000
-0.000800  8.900000
0.000700  8.500000
0.003000  9.000000
0.001500  8.500000
0.001500  9.000000
0.002200  8.600000
-0.000800  8.700000
-0.000800  8.800000
0.000700  8.600000
0.002200  9.000000
0.000700  8.600000
0.001500  8.700000
0.001500  8.800000
0.000700  8.700000
0.000000  8.600000
-0.000800  9.000000
0.000700  8.700000
-0.003000  8.900000
-0.001500  8.800000
-0.003000  8.800000
-0.003000  8.900000
0.000000  8.600000
-0.000800  9.300000
-0.001500  8.800000
-0.003000  9.100000
-0.000800  8.700000
-0.001500  9.000000
-0.002300  8.900000
-0.000800  9.000000
0.000700  9.000000
0.001500  8.900000
0.000000  9.200000
0.001500  8.800000
-0.001500  9.300000
-0.001500  8.800000
-0.003800  9.200000
-0.004600  8.900000
-0.003000  9.100000
-0.003800  9.100000
-0.002300  9.000000
-0.002300  9.300000
0.000000  8.900000
-0.001500  9.300000
-0.002300  9.200000
0.000000  9.400000
0.000700  9.300000
0.001500  9.400000
0.002200  9.200000
0.004500  9.400000
0.005200  9.200000
0.006000  9.200000
0.009000  9.400000
0.009000  9.200000
0.006700  9.600000
0.005200  9.100000
0.004500  9.600000
0.002200  9.200000
0.002200  9.600000
0.001500  9.400000
-0.000800  9.400000
-0.000800  9.500000
-0.004600  9.400000
-0.004600  9.400000
-0.000800  9.600000
-0.000800  9.600000
-0.001500  9.400000
-0.000800  9.800000
-0.002300  9.600000
-0.003000  9.700000
-0.003000  9.600000
-0.004600  9.900000
-0.005300  9.900000
-0.005300  9.500000
-0.004600  9.900000
-0.003000  9.600000
-0.004600  9.700000
-0.005300  9.800000
-0.003800  9.800000
-0.004600  9.800000
-0.003800  9.900000
-0.001500  9.700000
-0.002300  10.100000
-0.001500  9.500000
0.001500  10.100000
0.004500  9.700000
0.004500  10.000000
0.000700  10.100000
-0.001500  9.900000
-0.001500  10.000000
-0.001500  9.800000
-0.000800  10.000000
0.000700  9.900000
0.001500  10.100000
0.001500  10.100000
0.000700  10.400000
0.000000  10.000000
-0.001500  10.200000
0.000700  10.100000
0.001500  10.200000
0.001500  10.200000
0.001500  10.000000
0.000700  10.400000
0.001500  10.100000
0.000700  10.400000
-0.000800  10.200000
-0.001500  10.500000
-0.000800  10.300000
0.003000  10.400000
0.003000  10.400000
0.001500  10.300000
0.000700  10.400000
-0.001500  10.600000
-0.000800  10.500000
-0.003000  10.400000
-0.003000  10.700000
0.000700  10.300000
0.000700  10.800000
0.000000  10.500000
0.000000  10.800000
0.002200  10.500000
0.004500  10.800000
0.004500  10.700000
0.005200  10.700000
0.004500  10.700000
0.004500  10.600000
0.004500  10.800000
0.003000  10.900000
0.000700  10.800000
0.002200  10.800000
0.002200  11.100000
0.000000  10.700000
-0.001500  11.100000
-0.003000  10.900000
-0.004600  10.900000
-0.004600  11.100000
-0.003000  10.800000
-0.003000  11.200000
-0.003800  10.800000
-0.003000  11.100000
-0.003000  11.100000
-0.003800  11.100000
-0.004600  11.200000
-0.003800  11.200000
-0.001500  10.900000
0.003000  11.400000
0.006000  11.200000
0.005200  11.400000
0.004500  11.200000
0.000700  11.300000
-0.001500  11.400000
-0.001500  11.200000
0.000700  11.400000
0.002200  11.200000
0.000700  11.400000
0.001500  11.600000
-0.000800  11.500000
0.000000  11.400000
0.001500  11.700000
0.001500  11.500000
0.000700  11.700000
-0.002300  11.700000
-0.004600  11.700000
0.003000  11.900000
0.006700  11.500000
0.003700  12.100000
0.000700  11.700000
-0.001500  11.800000
-0.001500  11.700000
0.000000  12.100000
-0.001500  11.900000
-0.002300  12.000000
-0.003000  12.100000
-0.001500  12.000000
0.000000  12.000000
-0.001500  12.000000
-0.000800  12.300000
-0.001500  11.900000
-0.004600  12.300000
-0.006000  11.800000
-0.006800  12.500000
-0.003800  12.100000
-0.003000  12.200000
-0.003800  12.300000
-0.003000  12.300000
-0.001500  12.600000
-0.000800  12.300000
-0.001500  12.300000
-0.003000  12.500000
-0.002300  12.500000
-0.000800  12.600000
0.000700  12.600000
-0.001500  12.600000
-0.000800  12.600000
0.002200  12.700000
0.003700  12.500000
0.004500  12.800000
0.003000  12.600000
0.001500  13.000000
0.001500  12.600000
0.000700  13.100000
0.001500  12.700000
0.001500  13.000000
0.002200  12.900000
0.003000  12.900000
-0.000800  13.000000
-0.000800  13.100000
-0.001500  13.000000
-0.000800  13.000000
0.001500  13.200000
0.005200  13.000000
0.009700  13.400000
0.007500  13.100000
0.003000  13.400000
0.003000  13.200000
0.000700  13.200000
-0.001500  13.500000
-0.003000  13.300000
-0.002300  13.600000
-0.001500  13.300000
-0.000800  13.500000
-0.000800  13.500000
-0.001500  13.500000
-0.000800  13.400000
0.000700  13.900000
0.001500  13.400000
-0.000800  13.800000
-0.000800  13.500000
0.000700  13.900000
0.000700  13.700000
0.001500  13.600000
0.000000  13.700000
-0.000800  13.700000
-0.000800  14.000000
-0.002300  13.700000
-0.004600  13.800000
-0.005300  13.900000
-0.003000  14.000000
-0.002300  13.900000
-0.001500  14.200000
0.000000  13.800000
0.001500  14.100000
0.002200  14.000000
0.002200  14.000000
0.006700  14.300000
0.008200  13.900000
0.006700  14.400000
0.003000  14.000000
-0.000800  14.500000
-0.000800  14.200000
-0.001500  14.300000
-0.002300  14.300000
-0.003000  14.200000
0.000000  14.300000
0.000000  14.400000
-0.003000  14.600000
-0.003800  14.300000
-0.003000  14.800000
-0.001500  14.300000
-0.003000  14.700000
-0.004600  14.400000
-0.003000  14.800000
-0.003000  14.500000
-0.003800  14.700000
-0.003000  14.700000
-0.001500  14.600000
0.001500  15.000000
0.004500  14.700000
0.004500  14.800000
0.001500  14.900000
-0.000800  14.900000
-0.001500  14.800000
-0.001500  15.100000
0.000000  14.900000
0.002200  15.000000
0.002200  15.100000
0.000700  15.100000
0.000700  15.300000
0.001500  15.100000
0.003700  15.400000
0.002200  15.000000
0.001500  15.500000
0.005200  15.200000
0.003000  15.300000
0.000700  15.400000
0.000700  15.400000
0.000700  15.300000
0.001500  15.600000
0.000700  15.400000
-0.000800  15.600000
-0.001500  15.500000
-0.000800  15.500000
0.000000  16.000000
0.000700  15.700000
-0.001500  15.800000
-0.002300  15.700000
-0.001500  15.700000
-0.003000  16.000000
-0.002300  15.700000
-0.002300  15.800000
-0.001500  16.000000
0.000700  15.900000
-0.001500  15.900000
-0.003800  16.200000
-0.001500  15.900000
0.001500  16.400000
0.005200  16.000000
0.005200  16.400000
0.003700  16.000000
0.000000  16.300000
-0.003000  16.200000
0.000000  16.200000
0.000700  16.300000
0.001500  16.200000
0.002200  16.300000
-0.000800  16.300000
-0.002300  16.600000
-0.000800  16.500000
0.001500  16.800000
0.002200  16.400000
0.000000  16.600000
0.000700  16.700000
0.001500  16.700000
0.000700  16.900000
0.001500  16.300000
0.000700  17.100000
-0.000800  16.700000
-0.000800  17.100000
0.001500  16.800000
0.003000  17.100000
0.002200  17.100000
-0.000800  17.200000
-0.003000  17.100000
-0.001500  17.000000
-0.001500  17.200000
-0.000800  17.200000
-0.001500  17.400000
-0.003800  17.200000
-0.002300  17.500000
-0.002300  17.300000
0.000700  17.500000
-0.001500  17.400000
0.000000  17.500000
0.001500  17.600000
-0.003000  17.500000
-0.001500  17.800000
-0.001500  17.700000
-0.000800  17.700000
0.000000  17.800000
-0.000800  17.800000
-0.000800  17.700000
0.000700  18.200000
0.000700  18.000000
-0.000800  18.200000
0.000700  18.300000
0.000700  18.200000
-0.002300  18.400000
-0.003800  18.200000
-0.003000  18.700000
-0.000800  18.200000
-0.000800  18.800000
-0.002300  18.400000
-0.002300  18.500000
-0.000800  18.900000
0.000000  18.800000
0.000000  18.900000
-0.003000  19.100000
-0.003000  18.900000
-0.000800  19.300000
0.001500  19.200000
0.001500  19.100000
0.000000  19.300000
0.000700  19.200000
0.000000  19.500000
-0.000800  19.400000
0.000700  19.700000
0.001500  19.700000
0.001500  19.600000
0.000000  19.800000
0.001500  19.900000
0.003700  19.900000
0.003700  19.900000
0.002200  20.100000
0.002200  19.900000
0.001500  20.400000
0.000700  20.000000
0.003000  20.400000
0.004500  20.200000
0.003700  20.600000
0.002200  20.500000
0.006700  20.400000
0.007500  20.600000
0.002200  20.500000
0.000700  20.900000
0.001500  20.900000
0.001500  20.800000
0.001500  20.800000
0.001500  20.800000
-0.000800  20.700000
-0.001500  21.300000
-0.000800  21.000000
-0.000800  21.100000
-0.001500  21.200000
-0.003000  21.300000
-0.003000  21.500000
-0.001500  21.200000
-0.003000  21.600000
-0.003000  21.200000
-0.003000  21.900000
-0.003000  21.500000
-0.000800  21.700000
0.000000  21.800000
-0.001500  21.800000
-0.001500  21.900000
0.000000  22.000000
0.001500  22.100000
0.001500  22.000000
0.000000  22.400000
0.001500  22.000000
0.000700  22.600000
-0.003800  22.300000
-0.003000  22.600000
-0.001500  22.600000
0.000700  22.700000
-0.000800  22.700000
-0.003000  22.800000
-0.000800  22.900000
-0.001500  22.900000
-0.000800  23.000000
-0.001500  23.400000
-0.001500  23.500000
-0.000800  23.200000
-0.003000  23.600000
-0.003000  23.500000
0.000000  23.800000
0.000700  23.800000
0.000700  23.800000
0.000700  24.100000
-0.000800  23.900000
0.001500  24.400000
0.001500  24.100000
0.001500  24.700000
0.000700  24.400000
-0.001500  24.500000
-0.001500  24.700000
-0.003000  25.000000
-0.005300  24.500000
-0.001500  25.200000
0.003700  25.000000
0.000000  25.200000
0.000700  25.200000
0.003000  25.200000
0.003700  25.600000
0.001500  25.400000
-0.000800  25.800000
0.003000  25.800000
0.000700  25.900000
0.001500  26.100000
0.001500  26.100000
0.003000  26.100000
0.004500  26.300000
0.003000  26.200000
0.003000  26.500000
0.002200  26.800000
0.003000  26.500000
0.000700  27.000000
-0.001500  26.600000
0.000000  27.400000
-0.001500  26.900000
-0.003000  27.400000
-0.004600  27.300000
-0.003800  27.400000
-0.003800  27.600000
-0.003000  27.500000
-0.003000  27.800000
-0.004600  27.900000
-0.002300  28.100000
-0.001500  28.100000
0.000000  28.600000
0.000700  28.200000
-0.007500  28.600000
-0.007500  28.700000
-0.000800  28.800000
0.005200  28.900000
0.011200  28.900000
0.007500  29.200000
0.003700  29.100000
0.000700  29.700000
-0.000800  29.200000
-0.001500  29.600000
-0.000800  29.800000
0.001500  29.900000
0.000000  29.900000
0.000700  30.200000
0.000000  30.100000
-0.000800  30.400000
0.000000  30.600000
-0.000800  30.400000
0.000700  30.900000
-0.001500  30.600000
-0.004600  31.100000
-0.004600  30.700000
-0.003800  31.300000
-0.000800  31.100000
-0.001500  31.600000
-0.004600  31.800000
-0.005300  31.700000
-0.005300  31.800000
-0.002300  31.900000
0.000700  32.100000
0.004500  32.300000
0.001500  32.500000
0.001500  32.300000
0.002200  32.900000
-0.001500  32.800000
0.002200  32.900000
0.004500  33.300000
0.001500  33.100000
0.001500  33.500000
0.001500  33.300000
0.001500  33.900000
0.003000  33.600000
0.003000  33.800000
0.000000  34.000000
-0.001500  34.100000
-0.002300  34.100000
-0.004600  34.600000
-0.002300  34.200000
-0.001500  34.900000
-0.001500  34.800000
0.000700  35.000000
0.000700  35.100000
0.001500  35.100000
0.000700  35.500000
0.003000  35.400000
0.005200  35.800000
0.003000  35.700000
0.001500  35.800000
0.001500  36.000000
0.001500  36.000000
0.001500  36.400000
0.000000  36.400000
-0.001500  36.600000
0.003000  36.600000
0.005200  36.900000
0.003000  36.700000
0.004500  37.300000
0.004500  36.900000
0.000700  37.600000
-0.001500  37.200000
-0.003000  37.500000
-0.005300  37.700000
-0.008300  37.800000
-0.009100  38.200000
-0.014300  38.000000
-0.012800  38.200000
-0.005300  38.300000
0.000700  38.500000
0.004500  38.300000
0.006700  39.000000
0.005200  38.600000
0.003000  39.100000
0.003000  39.100000
0.000700  39.100000
0.000700  39.300000
-0.000800  39.400000
-0.003000  39.700000
-0.003000  39.500000
-0.004600  40.000000
-0.003000  39.800000
0.000700  40.000000
0.002200  40.200000
-0.000800  40.300000
-0.001500  40.300000
0.000000  40.600000
-0.000800  40.800000
-0.002300  40.800000
-0.003000  41.100000
0.001500  40.900000
0.006700  41.600000
0.005200  41.300000
0.006000  41.800000
0.004500  41.600000
0.003000  41.900000
0.004500  42.000000
0.005200  42.100000
0.001500  42.300000
-0.002300  42.500000
-0.004600  42.700000
-0.003000  42.800000
-0.001500  43.000000
0.000000  43.200000
0.002200  43.300000
0.000700  43.100000
-0.001500  43.600000
0.000700  43.600000
0.000700  43.800000
0.002200  44.100000
0.000700  44.100000
-0.003000  44.500000
-0.003000  44.300000
-0.003000  44.600000
0.000700  44.800000
0.000000  45.100000
-0.001500  45.200000
0.000000  45.500000
0.005200  45.200000
0.006700  45.900000
0.000700  45.600000
0.001500  46.100000
0.006700  46.100000
0.006700  46.300000
0.006000  46.400000
0.011200  46.300000
0.008200  46.700000
-0.003000  46.700000
-0.009100  46.900000
-0.008300  47.200000
-0.003800  47.400000
-0.001500  47.500000
-0.001500  47.600000
-0.000800  47.600000
0.000000  47.900000
0.001500  48.100000
0.003000  48.100000
0.001500  48.500000
-0.000800  48.300000
0.000700  48.900000
0.000700  48.700000
-0.001500  49.300000
-0.000800  49.000000
0.000700  49.500000
0.002200  49.300000
0.003000  49.600000
0.001500  49.800000
-0.003800  49.900000
-0.006000  50.100000
-0.004600  50.200000
-0.006000  50.700000
-0.000800  50.400000
0.003000  51.000000
0.003700  50.800000
0.006700  51.200000
0.007500  51.100000
0.005200  51.400000
0.000700  51.500000
-0.003000  51.500000
-0.006000  51.800000
-0.008300  51.700000
-0.005300  52.100000
-0.006000  52.200000
-0.007500  52.400000
-0.006800  52.700000
-0.009100  53.000000
-0.010500  52.800000
-0.011300  53.100000
-0.010500  53.300000
-0.006000  53.500000
-0.000800  53.900000
0.002200  53.600000
0.003700  54.000000
0.008200  53.900000
0.009700  54.400000
0.009700  54.200000
0.010500  54.700000
0.010500  54.800000
0.009000  54.600000
0.005200  55.100000
0.003000  55.300000
0.003000  55.300000
-0.000800  55.600000
-0.003000  55.700000
0.000700  55.600000
0.004500  55.900000
0.000700  55.900000
-0.003800  56.400000
-0.006800  56.400000
-0.006800  56.400000
-0.003000  56.700000
-0.001500  56.700000
-0.000800  57.200000
0.000700  57.200000
0.001500  57.200000
0.003000  57.500000
0.001500  57.500000
0.000700  57.600000
-0.001500  58.100000
-0.001500  57.700000
0.000700  58.300000
0.000000  58.100000
0.003700  58.800000
0.004500  58.600000
0.000700  58.800000
-0.003000  59.200000
-0.010500  59.000000
-0.012000  59.300000
-0.010500  59.200000
-0.009800  59.600000
-0.009100  59.700000
-0.004600  59.900000
0.000000  59.900000
0.003700  60.300000
0.008200  60.200000
0.009000  60.400000
0.010500  60.800000
0.009000  60.600000
0.009700  61.200000
0.009700  60.700000
0.005200  61.400000
-0.000800  61.200000
-0.004600  61.700000
-0.007500  61.600000
-0.010500  61.600000
-0.009800  62.000000
-0.006800  62.100000
-0.003000  62.300000
-0.001500  62.500000
0.001500  62.600000
0.000700  62.500000
-0.000800  63.000000
0.001500  62.900000
0.000700  63.400000
0.001500  63.200000
0.002200  63.500000
0.001500  63.400000
0.001500  63.700000
-0.002300  63.900000
-0.003800  64.000000
-0.004600  64.300000
-0.009100  64.400000
-0.012000  64.600000
-0.009100  64.800000
-0.001500  64.800000
0.006700  64.700000
0.006700  65.200000
0.014200  65.200000
0.019500  65.300000
0.018000  65.600000
0.018700  65.500000
0.014200  66.000000
0.008200  65.900000
0.005200  66.500000
0.001500  66.300000
-0.001500  66.600000
-0.003000  66.500000
-0.004600  66.700000
-0.012800  67.100000
-0.017300  67.100000
-0.018100  67.200000
-0.013500  67.700000
-0.010500  67.500000
-0.009800  67.900000
-0.008300  67.900000
-0.006000  68.200000
-0.003800  68.300000
-0.001500  68.300000
-0.000800  69.000000
0.000700  68.600000
0.003000  69.300000
0.001500  69.200000
0.009000  69.400000
0.016500  69.500000
0.016500  69.800000
0.018700  70.000000
0.018000  70.200000
0.015000  70.400000
0.006700  70.400000
0.000000  70.800000
-0.006800  70.700000
-0.014300  71.300000
-0.015800  71.000000
-0.013500  71.500000
-0.005300  71.300000
-0.005300  71.800000
-0.002300  72.000000
0.003700  72.000000
0.005200  72.400000
0.003000  72.400000
-0.001500  72.700000
-0.000800  72.800000
-0.001500  73.100000
-0.001500  73.000000
0.001500  73.500000
0.002200  73.200000
0.000700  73.700000
0.003000  73.900000
0.008200  74.000000
0.006700  74.300000
0.010500  74.300000
0.016500  74.900000
0.012000  74.500000
0.006000  75.300000
0.004500  75.100000
0.000700  75.400000
-0.007500  75.400000
-0.011300  75.700000
-0.010500  75.800000
-0.012800  75.800000
-0.014300  76.100000
-0.010500  76.100000
-0.002300  76.700000
0.001500  76.500000
0.005200  77.000000
0.007500  76.700000
0.008200  77.300000
0.008200  77.000000
0.006700  77.400000
0.006700  77.600000
0.000700  77.600000
-0.009800  77.900000
-0.016500  78.000000
-0.020300  78.300000
-0.020300  78.400000
-0.019500  78.700000
-0.014300  78.700000
-0.006000  79.200000
0.000700  78.900000
0.008200  79.300000
0.015700  79.600000
0.016500  79.700000
0.015700  79.700000
0.012700  79.700000
0.009000  80.100000
0.003000  80.000000
-0.004600  80.500000
-0.012000  80.600000
-0.015800  80.500000
-0.020300  80.800000
-0.021800  81.200000
-0.014300  80.900000
-0.008300  81.600000
-0.005300  81.300000
-0.008300  81.600000
-0.012000  81.600000
-0.005300  81.800000
-0.003000  82.000000
-0.003800  81.800000
-0.000800  82.400000
0.004500  82.200000
0.010500  82.700000
0.018000  82.800000
0.024700  82.900000
0.027000  82.800000
0.029200  83.100000
0.027000  83.000000
0.023200  83.600000
0.019500  83.500000
0.010500  83.600000
0.005200  83.900000
0.000000  83.700000
-0.009100  84.100000
-0.016500  83.900000
-0.019500  84.500000
-0.021800  84.100000
-0.020300  84.600000
-0.014300  84.600000
-0.007500  84.600000
-0.003000  85.000000
-0.003000  85.100000
-0.003800  85.400000
0.000700  85.200000
0.008200  85.500000
0.015700  85.400000
0.023200  86.000000
0.027000  85.600000
0.018000  86.000000
0.006000  86.000000
-0.002300  86.300000
-0.006000  86.300000
-0.006000  86.400000
-0.006800  86.600000
-0.006800  86.500000
-0.008300  86.800000
-0.010500  86.800000
-0.009100  87.100000
-0.009800  87.300000
-0.013500  87.400000
-0.015000  87.400000
-0.013500  87.700000
-0.009800  87.700000
-0.008300  87.900000
-0.004600  88.000000
-0.000800  88.000000
0.003000  88.300000
0.008200  88.200000
0.012700  88.900000
0.012700  88.500000
0.008200  89.100000
0.006700  89.000000
0.008200  89.100000
0.008200  89.300000
0.004500  89.500000
0.000700  89.100000
-0.001500  89.700000
0.000700  89.600000
0.006700  90.000000
0.005200  90.000000
-0.000800  89.700000
-0.004600  90.300000
-0.005300  90.100000
-0.006800  90.400000
-0.008300  90.500000
-0.013500  90.700000
-0.015000  90.800000
-0.012000  90.700000
-0.014300  91.000000
-0.018800  91.300000
-0.016500  91.200000
-0.008300  91.300000
0.002200  91.600000
0.012700  91.500000
0.023200  91.800000
0.028500  91.700000
0.031500  92.200000
0.030000  92.000000
0.018700  92.500000
0.012000  92.100000
0.009000  92.300000
0.002200  92.700000
-0.002300  92.500000
-0.004600  92.900000
-0.003000  93.000000
-0.001500  93.000000
-0.006000  93.100000
-0.012000  93.500000
-0.016500  93.100000
-0.021800  93.500000
-0.022500  93.600000
-0.021800  93.700000
-0.015800  94.100000
-0.006800  93.700000
-0.003000  94.300000
0.003000  94.000000
0.007500  94.500000
0.006700  94.300000
0.006700  94.500000
0.007500  94.400000
0.010500  94.700000
0.012000  94.700000
0.009700  94.700000
0.008200  95.000000
0.008200  94.900000
0.010500  95.100000
0.009000  94.800000
0.000700  95.300000
-0.006800  95.100000
-0.009100  95.400000
-0.012000  95.300000
-0.018100  95.500000
-0.023300  95.600000
-0.024800  95.500000
-0.025600  95.900000
-0.020300  95.800000
-0.007500  95.800000
0.005200  96.100000
0.019500  96.100000
0.033700  96.000000
0.040500  96.400000
0.034500  96.300000
0.020200  96.400000
0.006700  96.400000
-0.001500  96.500000
-0.004600  96.800000
-0.003800  96.500000
-0.002300  97.000000
-0.002300  96.700000
-0.003000  97.100000
-0.000800  97.000000
0.000700  97.000000
-0.000800  97.200000
-0.001500  97.200000
0.000000  97.200000
0.000000  97.600000
-0.001500  97.400000
-0.003000  97.500000
-0.001500  97.800000
0.000700  97.500000
-0.002300  97.800000
-0.004600  97.700000
-0.011300  97.900000
-0.022500  97.900000
-0.030000  97.800000
-0.032300  98.200000
-0.034600  98.100000
-0.033000  98.200000
-0.021800  98.300000
-0.007500  98.400000
0.010500  98.500000
0.030700  98.500000
0.042000  98.300000
0.048000  98.800000
0.044200  98.400000
0.035200  98.900000
0.033000  98.700000
0.029200  98.900000
0.017200  98.900000
0.009000  98.900000
0.005200  99.000000
-0.000800  98.800000
-0.004600  99.200000
-0.012000  99.200000
-0.019500  99.100000
-0.021000  99.200000
-0.022500  99.400000
-0.020300  99.400000
-0.019500  99.600000
-0.019500  99.400000
-0.012800  99.500000
-0.003800  99.700000
-0.000800  99.400000
0.000700  99.800000
0.009000  99.500000
0.012700  100.000000
0.010500  99.800000
0.013500  99.900000
0.009000  100.000000
0.004500  99.900000
0.004500  99.900000
0.006700  100.100000
0.005200  100.100000
0.003700  99.900000
0.000700  100.400000
-0.001500  99.800000
-0.001500  100.400000
-0.006800  100.100000
-0.013500  100.400000
-0.021000  100.400000
-0.027000  100.300000
-0.030800  100.800000
-0.027000  100.200000
-0.018800  100.700000
-0.008300  100.400000
0.006000  100.500000
0.014200  100.600000
0.021700  100.600000
0.029200  100.500000
0.036000  100.700000
0.039000  101.000000
0.035200  100.700000
0.026200  101.100000
0.012700  100.700000
0.006000  101.000000
-0.000800  100.800000
-0.006800  101.000000
-0.008300  100.900000
-0.012000  100.900000
-0.014300  101.100000
-0.015800  100.900000
-0.018800  101.000000
-0.024000  101.000000
-0.027000  101.200000
-0.026300  101.100000
-0.024000  101.200000
-0.019500  101.200000
-0.015000  101.400000
-0.001500  101.300000
0.009000  101.300000
0.012000  101.600000
0.014200  101.000000
0.018700  101.600000
0.019500  101.200000
0.018700  101.700000
0.019500  101.300000
0.015700  101.400000
0.009000  101.300000
0.005200  101.600000
0.001500  101.400000
-0.012000  101.600000
-0.018100  101.400000
-0.015800  101.600000
-0.009100  101.700000
-0.005300  101.500000
-0.008300  101.800000
-0.004600  101.700000
-0.010500  101.700000
-0.016500  101.700000
-0.015000  101.600000
-0.016500  102.000000
-0.013500  101.500000
0.000000  101.800000
0.015700  101.800000
0.024000  101.600000
0.029200  101.900000
0.028500  102.100000
0.020200  101.700000
0.012700  102.100000
0.010500  101.600000
0.006700  101.900000
0.001500  101.900000
-0.003800  101.700000
-0.010500  102.000000
-0.011300  101.800000
-0.007500  102.000000
-0.007500  101.800000
-0.008300  101.800000
-0.006800  102.000000
-0.006800  102.000000
0.000000  101.900000
0.004500  101.800000
0.006700  101.800000
0.007500  101.900000
0.002200  102.000000
-0.002300  101.700000
-0.003000  102.200000
-0.004600  101.600000
-0.000800  102.100000
0.011200  101.800000
0.009000  102.000000
0.002200  101.900000
0.000000  101.800000
-0.000800  101.900000
0.003000  101.800000
0.002200  101.800000
0.003000  101.900000
0.003700  101.800000
-0.001500  101.700000
-0.008300  102.200000
-0.008300  101.700000
-0.001500  102.100000
0.008200  101.900000
0.016500  101.800000
0.018000  101.900000
0.012000  101.600000
0.004500  102.100000
-0.005300  101.700000
-0.009100  102.100000
-0.002300  101.600000
0.009000  101.800000
0.014200  101.900000
0.016500  101.700000
0.014200  101.800000
0.009000  101.700000
0.003000  101.900000
-0.005300  101.600000
-0.018800  101.800000
-0.028500  101.500000
-0.027800  101.900000
-0.019500  101.500000
-0.012800  101.800000
-0.006800  101.600000
-0.003000  101.600000
0.000000  101.700000
0.001500  101.500000
-0.004600  101.600000
-0.009100  101.600000
-0.006800  101.500000
-0.003000  101.600000
0.003000  101.700000
0.006700  101.400000
0.006700  101.600000
0.006700  101.600000
0.003700  101.300000
-0.005300  101.600000
-0.012000  101.300000
-0.019500  101.700000
-0.024000  101.200000
-0.018100  101.700000
-0.012800  101.300000
-0.004600  101.300000
0.004500  101.400000
0.014200  101.400000
0.026200  101.300000
0.033000  101.300000
0.035200  101.200000
0.033000  101.200000
0.027700  101.300000
0.016500  101.200000
0.005200  101.200000
-0.006000  101.000000
-0.015000  101.000000
-0.013500  101.000000
-0.014300  101.000000
-0.014300  101.200000
-0.009100  100.900000
-0.001500  101.300000
-0.001500  101.100000
-0.009100  100.900000
-0.013500  101.000000
-0.009100  101.000000
-0.000800  100.700000
-0.001500  101.100000
-0.004600  100.800000
-0.006800  100.900000
-0.009800  101.000000
-0.005300  100.800000
0.006700  100.900000
0.024000  100.800000
0.033000  100.900000
0.029200  100.800000
0.022500  100.800000
0.016500  101.000000
0.004500  100.800000
-0.005300  100.700000
-0.006800  100.700000
-0.010500  100.700000
-0.015000  100.700000
-0.020300  101.000000
-0.018100  100.500000
-0.012800  101.000000
-0.012000  100.600000
-0.010500  101.000000
-0.010500  100.700000
-0.018100  100.700000
-0.031500  100.800000
-0.039000  100.700000
-0.038300  100.700000
-0.027000  100.500000
-0.004600  100.800000
0.016500  100.700000
0.031500  100.800000
0.040500  100.500000
0.039000  100.900000
0.037500  100.700000
0.036700  100.500000
0.029200  100.700000
0.023200  100.300000
0.018000  100.800000
0.012000  100.400000
0.005200  100.800000
-0.003000  100.400000
-0.005300  100.700000
-0.007500  100.500000
-0.008300  100.400000
-0.013500  100.500000
-0.020300  100.500000
-0.024000  100.500000
-0.024000  100.500000
-0.018800  100.800000
-0.012000  100.300000
-0.001500  100.800000
0.004500  100.400000
0.007500  100.600000
0.009700  100.600000
0.015000  100.400000
0.015000  100.800000
0.004500  100.200000
-0.002300  100.800000
-0.008300  100.200000
-0.016500  100.700000
-0.018100  100.500000
-0.015800  100.500000
-0.005300  100.600000
0.006700  100.500000
0.016500  100.300000
0.025500  100.400000
0.025500  100.700000
0.024000  100.300000
0.016500  100.800000
0.000700  100.300000
-0.009800  100.600000
-0.020300  100.400000
-0.021000  100.700000
-0.006800  100.500000
0.005200  100.300000
0.010500  100.700000
0.007500  100.400000
0.001500  100.500000
-0.004600  100.500000
-0.009100  100.400000
-0.006800  100.400000
0.000700  100.700000
0.004500  100.400000
0.003700  100.400000
0.000700  100.400000
-0.004600  100.400000
-0.004600  100.700000
-0.006800  100.400000
-0.009100  100.700000
-0.005300  100.300000
-0.005300  100.800000
-0.006800  100.400000
-0.000800  100.600000
0.006700  100.500000
0.009000  100.500000
0.012000  100.400000
0.010500  100.800000
0.007500  100.500000
0.003700  100.700000
0.000700  100.600000
-0.001500  100.500000
-0.003000  100.700000
0.000000  100.400000
-0.000800  100.600000
-0.001500  100.500000
-0.000800  100.400000
0.004500  100.600000
0.006700  100.400000
-0.005300  100.500000
-0.012000  100.600000
-0.009100  100.600000
-0.003000  100.800000
0.006700  100.700000
0.005200  100.400000
-0.003800  100.900000
-0.015800  100.400000
-0.024000  100.800000
-0.026300  100.300000
-0.020300  100.700000
-0.008300  100.600000
0.003700  100.600000
0.015000  100.600000
0.020200  100.300000
0.022500  100.700000
0.021700  100.600000
0.012700  100.400000
0.005200  100.600000
0.000700  100.700000
-0.002300  100.400000
-0.002300  100.700000
0.004500  100.300000
0.006700  100.600000
0.000700  100.500000
-0.003800  100.500000
-0.006800  100.700000
-0.011300  100.400000
-0.014300  100.800000
-0.010500  100.300000
-0.004600  100.700000
0.004500  100.500000
0.009000  100.500000
0.014200  100.700000
0.017200  100.500000
0.011200  100.500000
0.003700  100.400000
-0.007500  100.500000
-0.013500  100.300000
-0.016500  100.700000
-0.021800  100.300000
-0.019500  100.700000
-0.019500  100.200000
-0.015000  100.600000
-0.005300  100.300000
0.009700  100.400000
0.027700  100.400000
0.034500  100.200000
0.037500  100.400000
0.037500  100.500000
0.031500  100.400000
0.016500  100.400000
0.002200  100.500000
0.000000  100.300000
-0.003000  100.600000
-0.009100  100.300000
-0.013500  100.500000
-0.018100  100.400000
-0.016500  100.400000
-0.012000  100.600000
-0.009100  100.300000
-0.008300  100.500000
-0.007500  100.100000
-0.007500  100.500000
-0.009800  100.300000
-0.011300  100.200000
-0.009100  100.400000
-0.009100  100.700000
-0.011300  100.200000
-0.014300  100.500000
-0.014300  100.300000
-0.006800  100.500000
0.001500  100.300000
0.008200  100.500000
0.015700  100.400000
0.016500  100.200000
0.012700  100.400000
0.009000  100.200000
0.009700  100.400000
0.012000  100.500000
0.015700  100.300000
0.014200  100.300000
0.007500  100.300000
-0.003800  100.300000
-0.014300  100.400000
-0.018100  100.500000
-0.019500  100.400000
-0.016500  100.400000
-0.012000  100.200000
-0.002300  100.600000
0.010500  100.100000
0.015000  100.600000
0.017200  100.200000
0.015700  100.300000
0.008200  100.500000
-0.001500  100.200000
-0.003000  100.300000
-0.003000  100.400000
-0.003800  100.400000
0.006700  100.200000
0.014200  100.600000
0.016500  100.000000
0.012000  100.600000
0.006700  100.200000
0.003000  100.400000
-0.010500  100.200000
-0.018100  100.200000
-0.016500  100.500000
-0.012800  100.200000
-0.010500  100.400000
-0.006800  100.100000
-0.001500  100.300000
-0.001500  100.400000
-0.001500  100.300000
0.000000  100.400000
0.001500  100.300000
0.004500  100.300000
0.007500  100.200000
0.006700  100.400000
-0.000800  100.200000
-0.006800  100.500000
-0.008300  99.900000
-0.008300  100.500000
-0.008300  100.300000
-0.006800  100.400000
-0.006800  100.300000
-0.012800  100.200000
-0.018100  100.200000
-0.014300  100.300000
-0.008300  100.300000
0.000700  100.200000
0.003000  100.300000
-0.000800  100.200000
-0.008300  100.400000
-0.015000  100.000000
-0.014300  100.400000
-0.006000  100.200000
0.015000  100.200000
0.039000  100.300000
0.054000  100.000000
0.057700  100.400000
0.049500  99.800000
0.033700  100.400000
0.019500  100.400000
0.007500  100.200000
-0.004600  100.100000
-0.012000  100.300000
-0.019500  99.800000
-0.021800  100.400000
-0.018100  100.100000
-0.009800  100.200000
-0.002300  100.100000
0.003000  100.000000
0.008200  100.300000
0.006000  100.000000
-0.001500  100.300000
-0.008300  100.000000
-0.012800  100.200000
-0.013500  100.300000
-0.010500  100.000000
-0.006800  100.200000
-0.006800  100.200000
-0.005300  99.900000
-0.004600  99.900000
-0.001500  100.100000
0.001500  99.800000
0.004500  100.300000
0.006700  99.900000
0.004500  100.300000
0.001500  99.900000
-0.000800  100.100000
-0.006800  100.000000
-0.014300  99.900000
-0.020300  100.100000
-0.021800  99.800000
-0.014300  99.900000
-0.004600  99.900000
0.005200  100.000000
0.016500  99.800000
0.017200  100.200000
0.011200  99.900000
0.006700  100.100000
0.006000  99.900000
0.003000  99.800000
0.000700  100.200000
0.003000  99.800000
0.005200  100.200000
0.003000  99.700000
-0.003800  100.100000
-0.006800  99.800000
-0.009100  99.800000
-0.008300  99.800000
-0.003800  99.900000
0.002200  99.800000
0.008200  99.900000
0.012700  100.000000
0.015700  99.700000
0.010500  100.000000
0.003000  99.600000
-0.002300  100.000000
-0.005300  99.600000
-0.007500  100.100000
-0.009800  99.800000
-0.010500  99.800000
-0.009800  100.000000
-0.004600  99.600000
0.002200  100.200000
0.007500  99.800000
0.008200  99.800000
0.011200  99.800000
0.015700  99.900000
0.012700  99.600000
0.009700  99.800000
0.000700  99.600000
-0.009100  99.600000
-0.015800  99.800000
-0.018100  99.400000
-0.016500  99.900000
-0.014300  99.600000
-0.008300  100.000000
-0.003800  99.500000
0.004500  99.800000
0.012000  99.700000
0.016500  99.600000
0.018700  99.700000
0.006700  99.700000
0.000000  99.500000
-0.001500  99.700000
-0.009800  99.600000
-0.012800  99.500000
-0.012800  99.800000
-0.006800  99.400000
-0.000800  99.600000
0.006000  99.500000
0.010500  99.500000
0.007500  99.700000
0.003000  99.400000
0.000700  99.800000
0.000700  99.400000
-0.000800  99.600000
-0.001500  99.600000
-0.004600  99.700000
-0.009100  99.400000
-0.010500  99.800000
-0.009800  99.200000
-0.003000  99.700000
0.006700  99.400000
0.014200  99.600000
0.014200  99.600000
0.003700  99.400000
-0.004600  99.700000
-0.006800  99.400000
-0.008300  99.600000
-0.009100  99.500000
-0.010500  99.300000
-0.009100  99.400000
-0.003000  99.600000
0.006000  99.500000
0.015700  99.500000
0.018000  99.500000
0.015700  99.300000
0.012700  99.600000
0.009000  99.300000
0.005200  99.800000
-0.000800  99.300000
-0.005300  99.800000
-0.009100  99.500000
-0.006800  99.500000
-0.003800  99.500000
-0.000800  99.300000
-0.001500  99.600000
-0.003000  99.500000
-0.003000  99.400000
-0.007500  99.400000
-0.012000  99.600000
-0.012000  99.300000
-0.006000  99.500000
-0.000800  99.300000
0.006000  99.400000
0.012700  99.600000
0.014200  99.400000
0.012700  99.500000
0.007500  99.200000
0.001500  99.700000
-0.000800  99.300000
-0.002300  99.700000
0.000700  99.300000
-0.003000  99.400000
-0.012800  99.500000
-0.017300  99.400000
-0.020300  99.300000
-0.016500  99.300000
-0.012800  99.400000
-0.006000  99.100000
0.003000  99.400000
0.014200  99.200000
0.023200  99.400000
0.029200  99.200000
0.032200  99.400000
0.027000  99.400000
0.023200  99.200000
0.018000  99.400000
0.010500  99.200000
0.006700  99.300000
-0.001500  99.300000
-0.005300  99.300000
-0.005300  99.100000
-0.007500  99.300000
-0.009100  99.200000
-0.009100  99.200000
-0.012800  99.300000
-0.015000  99.100000
-0.011300  99.400000
-0.008300  98.900000
-0.004600  99.400000
-0.004600  99.000000
-0.005300  99.300000
-0.005300  99.000000
-0.006000  98.900000
-0.004600  99.100000
-0.003000  99.300000
-0.000800  99.200000
-0.001500  99.200000
-0.005300  99.000000
-0.012800  99.100000
-0.017300  99.000000
-0.018800  98.800000
-0.019500  99.100000
-0.013500  98.900000
-0.004600  99.100000
0.006700  99.000000
0.018000  98.900000
0.019500  99.100000
0.018000  98.800000
0.016500  99.000000
0.012000  99.000000
0.009700  99.000000
0.006700  98.900000
-0.001500  99.200000
-0.001500  98.700000
0.000000  99.000000
-0.001500  98.700000
-0.003000  98.900000
-0.004600  99.000000
-0.004600  98.800000
-0.000800  99.000000
0.009000  98.600000
0.013500  98.800000
0.009000  98.700000
0.000700  98.800000
-0.001500  98.900000
-0.003800  98.800000
-0.004600  98.800000
-0.006800  98.700000
-0.010500  98.600000
-0.005300  98.700000
-0.003000  98.800000
0.000700  98.700000
0.008200  98.900000
0.010500  98.600000
0.009700  99.000000
0.006000  98.500000
0.003000  98.800000
0.000700  98.500000
0.000700  98.600000
-0.000800  98.600000
-0.005300  98.500000
-0.003000  98.500000
-0.001500  98.600000
-0.001500  98.600000
-0.001500  98.400000
-0.004600  98.800000
-0.012000  98.400000
-0.018100  98.700000
-0.019500  98.500000
-0.021800  98.700000
-0.021800  98.700000
-0.012800  98.400000
0.000000  98.700000
0.012000  98.300000
0.021700  98.900000
0.028500  98.300000
0.027700  98.400000
0.022500  98.500000
0.018000  98.500000
0.014200  98.500000
0.009000  98.500000
0.004500  98.500000
-0.000800  98.500000
-0.004600  98.500000
-0.006000  98.100000
-0.008300  98.600000
-0.012800  98.300000
-0.020300  98.600000
-0.024000  98.200000
-0.020300  98.500000
-0.010500  98.300000
0.006000  98.400000
0.021700  98.400000
0.032200  98.400000
0.036700  98.300000
0.021700  98.400000
-0.001500  98.400000
-0.014300  98.100000
-0.016500  98.500000
-0.010500  98.100000
-0.008300  98.400000
-0.009800  98.200000
-0.008300  98.100000
-0.008300  98.400000
-0.006800  98.100000
-0.004600  98.300000
-0.001500  98.000000
-0.001500  98.300000
-0.005300  98.100000
-0.009800  98.100000
-0.012000  98.100000
-0.017300  98.200000
-0.021000  97.800000
-0.018100  98.200000
-0.006800  98.100000
0.008200  98.000000
0.023200  98.100000
0.033000  97.900000
0.031500  98.200000
0.027000  98.000000
0.019500  98.200000
0.012000  98.000000
0.005200  98.000000
0.004500  98.200000
0.005200  97.900000
0.006700  97.800000
0.005200  98.000000
0.002200  98.000000
0.001500  97.800000
0.000700  98.000000
0.000700  97.600000
-0.005300  98.100000
-0.008300  97.600000
-0.008300  98.100000
-0.009100  97.700000
-0.008300  97.700000
-0.010500  97.800000
-0.011300  97.800000
-0.007500  97.800000
-0.004600  97.600000
0.000700  97.800000
0.003000  97.700000
0.006700  97.800000
0.009000  97.700000
0.004500  98.000000
0.001500  97.400000
-0.000800  97.800000
-0.000800  97.600000
-0.001500  97.700000
-0.004600  97.600000
-0.005300  97.500000
-0.005300  97.800000
-0.003000  97.400000
-0.001500  97.700000
0.000700  97.300000
0.003700  97.700000
0.003000  97.500000
-0.001500  97.600000
-0.003000  97.500000
-0.004600  97.600000
-0.006800  97.600000
-0.009100  97.600000
-0.010500  97.600000
-0.010500  97.300000
-0.009100  97.600000
-0.001500  97.200000
0.005200  97.700000
0.009700  97.200000
0.012700  97.600000
0.012700  97.200000
0.012000  97.300000
0.008200  97.300000
0.003700  97.400000
-0.001500  97.300000
-0.008300  97.200000
-0.008300  97.200000
-0.004600  97.200000
0.005200  97.400000
0.013500  97.200000
0.012700  97.400000
0.009000  97.100000
0.005200  97.200000
0.000700  97.200000
-0.003800  97.100000
-0.005300  97.200000
-0.006800  97.100000
-0.005300  97.200000
-0.000800  97.000000
-0.000800  97.000000
0.001500  97.200000
-0.000800  97.100000
-0.001500  97.000000
0.000700  97.300000
-0.000800  96.800000
0.003000  97.200000
0.007500  96.700000
0.006700  97.100000
0.003700  96.900000
0.001500  96.800000
-0.000800  97.200000
0.000000  96.900000
-0.001500  97.000000
-0.004600  96.800000
-0.005300  96.700000
-0.005300  96.800000
-0.006000  96.800000
-0.010500  96.700000
-0.012000  96.800000
-0.010500  96.700000
-0.009800  96.800000
-0.008300  96.600000
-0.006000  96.700000
-0.001500  96.900000
-0.001500  96.500000
-0.002300  96.900000
-0.001500  96.300000
-0.003800  96.800000
-0.004600  96.400000
-0.000800  96.700000
0.005200  96.600000
0.012000  96.400000
0.012700  96.400000
0.013500  96.500000
0.012700  96.500000
0.012000  96.300000
0.012000  96.700000
0.004500  96.100000
0.000700  96.700000
-0.000800  96.200000
-0.003000  96.400000
-0.001500  96.200000
-0.001500  96.300000
-0.002300  96.400000
-0.003800  96.000000
-0.003000  96.500000
0.000000  96.000000
-0.001500  96.100000
-0.001500  96.100000
-0.000800  96.100000
-0.003000  95.900000
-0.003800  96.100000
-0.003000  96.100000
-0.006800  96.100000
-0.009800  96.100000
-0.009100  95.700000
-0.010500  96.300000
-0.009100  95.600000
-0.006800  96.200000
-0.001500  95.600000
0.005200  96.100000
0.012000  95.700000
0.016500  95.800000
0.015700  95.800000
0.009700  95.800000
0.007500  95.700000
0.003000  95.800000
0.001500  95.600000
0.001500  95.600000
0.000000  95.800000
-0.000800  95.600000
-0.003000  95.800000
-0.003000  95.400000
-0.003000  95.600000
-0.003000  95.500000
-0.001500  95.300000
0.000700  95.600000
0.003000  95.300000
0.004500  95.400000
0.004500  95.300000
0.004500  95.400000
0.001500  95.300000
-0.003800  95.300000
-0.009800  94.900000
-0.015800  95.500000
-0.018100  94.900000
-0.017300  95.100000
-0.012800  94.900000
-0.006800  95.000000
0.001500  95.100000
0.003000  95.000000
0.006700  95.100000
0.012000  94.800000
0.015700  94.900000
0.023200  94.900000
0.025500  94.700000
0.021000  94.700000
0.017200  94.800000
0.012000  94.500000
0.009000  94.600000
0.006000  94.500000
0.004500  94.600000
0.003700  94.800000
0.000700  94.200000
-0.005300  94.700000
-0.008300  94.200000
-0.008300  94.700000
-0.008300  94.100000
-0.008300  94.400000
-0.006800  94.300000
-0.007500  94.100000
-0.007500  94.100000
-0.011300  94.200000
-0.010500  94.100000
-0.008300  93.800000
-0.008300  94.200000
-0.006800  93.700000
-0.006800  94.300000
-0.005300  93.600000
-0.007500  94.000000
-0.004600  93.800000
-0.001500  93.900000
-0.001500  93.800000
-0.000800  93.600000
-0.000800  93.900000
0.000000  93.400000
-0.001500  93.600000
0.000000  93.500000
-0.000800  93.400000
-0.001500  93.500000
0.000700  93.500000
0.000700  93.400000
0.003000  93.200000
0.006000  93.500000
0.006700  93.000000
0.005200  93.400000
0.003000  93.000000
0.004500  93.200000
0.003700  92.900000
0.004500  92.900000
0.006000  92.900000
0.004500  92.900000
0.003000  92.800000
0.001500  92.900000
-0.001500  92.700000
-0.000800  92.700000
-0.001500  92.700000
-0.003000  92.600000
-0.003800  92.800000
-0.002300  92.400000
-0.003000  92.500000
-0.006000  92.500000
-0.005300  92.200000
-0.008300  92.300000
-0.009100  92.200000
-0.006800  92.300000
-0.005300  92.000000
0.000700  92.300000
0.001500  92.000000
0.001500  91.900000
0.001500  92.000000
0.003000  92.000000
0.004500  91.500000
0.004500  91.800000
0.004500  91.600000
0.003700  91.800000
0.003700  91.400000
0.002200  91.600000
-0.003000  91.400000
-0.006800  91.400000
-0.010500  91.400000
-0.013500  91.200000
-0.009800  91.200000
-0.002300  90.900000
0.006000  91.000000
0.016500  91.200000
0.021700  91.000000
0.021700  90.800000
0.020200  91.000000
0.018000  90.600000
0.012700  90.600000
0.008200  90.800000
0.003000  90.400000
0.000000  90.700000
-0.001500  90.200000
-0.005300  90.600000
-0.003800  90.200000
-0.002300  90.400000
-0.003800  90.100000
-0.004600  90.000000
-0.003800  90.000000
-0.006000  90.000000
-0.009800  90.000000
-0.012000  89.900000
-0.010500  90.000000
-0.009800  89.500000
-0.010500  89.800000
-0.009100  89.200000
-0.008300  89.500000
-0.004600  89.300000
0.003000  89.200000
0.008200  89.300000
0.009000  89.000000
0.012000  89.300000
0.018700  88.800000
0.018000  89.200000
0.012000  89.100000
0.009000  89.000000
0.006700  88.800000
0.002200  88.700000
0.000000  88.600000
-0.003000  88.600000
-0.004600  88.400000
-0.003800  88.300000
-0.004600  88.500000
-0.005300  88.200000
-0.006800  88.500000
-0.006000  88.000000
-0.004600  88.200000
-0.006800  87.900000
-0.008300  88.200000
-0.006000  87.800000
-0.006000  87.800000
-0.006800  87.600000
-0.006800  87.600000
-0.005300  87.500000
-0.003800  87.500000
-0.000800  87.300000
0.000000  87.300000
0.000700  87.300000
0.004500  87.000000
0.006700  87.300000
0.008200  86.900000
0.005200  86.900000
0.003700  86.900000
0.003000  86.700000
0.003700  86.800000
0.002200  86.400000
-0.000800  86.600000
-0.000800  86.400000
-0.001500  86.300000
-0.003800  86.300000
-0.004600  86.300000
-0.005300  85.800000
-0.006000  86.200000
-0.006800  85.600000
-0.006000  86.000000
-0.004600  85.500000
-0.002300  85.700000
-0.001500  85.400000
0.000000  85.400000
0.000700  85.400000
0.000700  85.100000
0.000000  85.300000
-0.001500  84.900000
0.001500  84.800000
0.003000  84.700000
0.000700  84.900000
0.000000  84.500000
-0.001500  84.800000
-0.000800  84.200000
0.001500  84.300000
0.001500  84.200000
0.003000  84.000000
0.003700  84.200000
0.003000  83.500000
0.001500  84.000000
0.001500  83.600000
0.003000  83.800000
0.000700  83.600000
-0.001500  83.400000
-0.001500  83.200000
-0.002300  83.100000
-0.000800  82.900000
-0.001500  82.800000
-0.003000  82.800000
-0.001500  82.300000
-0.001500  82.700000
-0.001500  82.300000
-0.004600  82.500000
-0.005300  82.100000
-0.006000  82.000000
-0.006800  82.000000
-0.005300  81.800000
-0.006800  81.900000
-0.006800  81.500000
-0.004600  81.500000
-0.003000  81.400000
0.004500  81.200000
0.012000  81.000000
0.016500  81.200000
0.019500  80.900000
0.020200  80.800000
0.017200  81.000000
0.009000  80.500000
0.006000  80.800000
0.004500  80.100000
0.003000  80.400000
0.002200  79.900000
-0.001500  80.200000
-0.000800  79.900000
-0.000800  79.600000
-0.003800  79.800000
-0.006000  79.700000
-0.009800  79.300000
-0.010500  79.300000
-0.009800  79.200000
-0.010500  79.000000
-0.009100  79.000000
-0.008300  78.600000
-0.006000  78.800000
-0.003800  78.700000
0.001500  78.600000
0.005200  78.300000
0.005200  78.200000
0.008200  78.200000
0.008200  77.800000
0.009000  78.000000
0.008200  77.800000
0.006000  77.600000
0.005200  77.500000
0.002200  77.500000
0.003000  77.000000
0.001500  77.300000
-0.002300  76.900000
-0.003800  77.000000
-0.003000  76.500000
-0.003000  76.600000
-0.001500  76.600000
-0.003000  76.300000
-0.006000  76.200000
-0.009100  76.000000
-0.012000  76.000000
-0.011300  76.000000
-0.009800  75.600000
-0.005300  75.600000
-0.001500  75.400000
-0.000800  75.200000
0.005200  75.200000
0.011200  75.000000
0.011200  74.700000
0.009700  74.700000
0.009000  74.200000
0.009000  74.600000
0.008200  74.000000
0.005200  74.200000
0.003700  73.900000
0.001500  74.000000
-0.002300  73.700000
-0.006000  73.800000
-0.008300  73.700000
-0.005300  73.500000
-0.006000  73.500000
-0.004600  73.500000
-0.003000  73.600000
-0.004600  73.000000
-0.003000  73.400000
-0.005300  72.800000
-0.008300  73.200000
-0.007500  72.800000
-0.003000  72.700000
0.000700  72.500000
0.002200  72.400000
0.003700  72.400000
0.002200  72.100000
0.000700  72.000000
0.001500  72.000000
0.002200  71.700000
0.004500  71.500000
0.005200  71.500000
0.004500  71.200000
0.003000  71.200000
0.000700  70.900000
0.001500  71.000000
0.000700  70.600000
-0.000800  70.600000
-0.001500  70.300000
-0.004600  69.900000
-0.006800  70.100000
-0.006800  69.700000
-0.009100  69.900000
-0.008300  69.500000
-0.006800  69.300000
-0.006000  69.200000
-0.003800  69.000000
-0.003000  68.500000
-0.000800  68.800000
0.000000  68.300000
0.000700  68.600000
0.003000  68.000000
0.005200  68.000000
0.006700  67.800000
0.008200  67.600000
0.008200  67.600000
0.009000  67.200000
0.009000  67.200000
0.006700  66.800000
0.006700  66.700000
0.003000  66.600000
0.000700  66.700000
0.002200  66.500000
-0.002300  66.400000
-0.003000  66.000000
0.000000  66.000000
0.000700  65.700000
0.000700  65.600000
0.004500  65.500000
0.007500  65.200000
0.005200  65.500000
0.004500  64.900000
0.000000  65.100000
0.000000  64.600000
-0.004600  64.700000
-0.007500  64.500000
-0.006800  64.400000
-0.006800  64.200000
-0.002300  64.200000
-0.003000  64.100000
-0.001500  63.500000
0.000700  63.800000
0.002200  63.200000
0.003000  63.600000
0.000700  63.000000
0.003700  63.000000
0.001500  62.900000
0.000700  62.500000
-0.004600  62.500000
-0.009100  62.200000
-0.006000  62.400000
-0.006000  61.800000
-0.006800  61.800000
-0.006800  61.400000
-0.001500  61.400000
0.002200  61.100000
0.003000  61.200000
0.010500  60.800000
0.011200  60.800000
0.009700  60.900000
0.008200  60.300000
0.004500  60.600000
0.003000  59.900000
0.001500  60.200000
0.000700  59.700000
0.000700  59.900000
0.000700  59.600000
-0.002300  59.500000
-0.004600  59.300000
-0.006000  59.200000
-0.005300  58.900000
-0.004600  58.800000
-0.003000  58.700000
0.000000  58.500000
0.001500  58.600000
0.001500  58.300000
0.000000  58.100000
-0.001500  58.000000
-0.003800  57.800000
-0.001500  57.900000
0.000700  57.500000
0.003700  57.600000
0.002200  57.100000
-0.001500  57.100000
0.000700  57.100000
0.001500  56.900000
0.000700  56.600000
-0.003000  56.700000
-0.006800  56.200000
-0.006800  56.500000
-0.004600  56.000000
-0.000800  56.100000
0.002200  56.000000
0.003700  55.800000
0.004500  55.800000
0.003000  55.500000
0.000700  55.500000
-0.000800  55.300000
-0.000800  55.300000
0.000700  55.300000
0.000700  55.200000
-0.000800  55.000000
-0.002300  55.100000
-0.004600  54.800000
-0.004600  54.600000
-0.003000  54.700000
-0.005300  54.300000
-0.009100  54.700000
-0.012800  53.900000
-0.015000  54.400000
-0.012800  53.900000
-0.009800  53.900000
-0.006800  53.500000
0.000700  53.500000
0.008200  53.700000
0.016500  53.300000
0.020200  53.100000
0.023200  53.000000
0.025500  52.700000
0.019500  52.500000
0.015700  52.700000
0.016500  52.200000
0.011200  52.400000
0.003700  52.000000
-0.000800  52.000000
-0.000800  51.700000
-0.002300  51.600000
-0.001500  51.700000
-0.001500  51.300000
-0.003800  51.500000
-0.004600  51.000000
-0.003800  51.000000
-0.005300  50.800000
-0.005300  50.800000
-0.004600  50.500000
-0.006000  50.400000
-0.008300  50.300000
-0.008300  50.000000
-0.006800  50.300000
-0.007500  49.600000
-0.006000  50.000000
-0.004600  49.300000
-0.000800  49.600000
0.003700  49.200000
0.003700  49.300000
0.003000  49.100000
0.003000  48.700000
0.006700  49.000000
0.004500  48.700000
0.001500  48.700000
0.001500  48.400000
-0.000800  48.500000
-0.001500  48.100000
-0.002300  48.300000
-0.000800  47.800000
-0.002300  47.800000
-0.002300  47.700000
0.000700  47.400000
0.000700  47.600000
0.003000  47.000000
0.001500  47.400000
0.000700  46.800000
0.000000  46.900000
-0.002300  46.700000
-0.003000  46.500000
-0.004600  46.500000
-0.004600  46.500000
-0.001500  46.100000
0.000000  46.000000
0.000000  46.000000
0.000700  45.500000
0.003000  45.700000
0.003000  45.300000
0.001500  45.200000
0.000700  45.200000
0.003000  44.900000
0.004500  45.000000
0.001500  44.400000
-0.000800  44.800000
-0.001500  44.500000
-0.002300  44.300000
-0.003800  44.200000
-0.005300  44.300000
-0.002300  43.600000
-0.005300  44.100000
-0.006000  43.800000
-0.000800  43.800000
-0.000800  43.600000
-0.000800  43.300000
-0.000800  43.500000
-0.000800  43.100000
0.003000  43.200000
0.004500  42.900000
0.006700  42.800000
0.008200  42.900000
0.005200  42.500000
0.003000  42.300000
0.002200  42.300000
0.000700  42.100000
0.001500  41.900000
0.000700  42.100000
-0.002300  41.500000
-0.001500  41.900000
-0.002300  41.200000
-0.004600  41.400000
-0.003000  41.100000
-0.003000  41.200000
-0.001500  41.000000
-0.002300  40.700000
-0.003000  40.900000
0.000000  40.500000
0.002200  40.500000
0.005200  40.300000
0.004500  40.100000
0.005200  39.900000
0.006000  40.000000
0.003000  39.600000
0.000000  39.600000
0.000700  39.300000
0.002200  39.300000
0.000700  39.200000
0.000700  38.800000
0.001500  38.900000
0.000700  38.600000
0.000000  38.700000
0.000700  38.100000
0.000700  38.100000
0.001500  38.100000
0.000700  38.000000
0.000000  37.700000
-0.002300  37.600000
-0.003800  37.700000
-0.001500  37.100000
-0.001500  37.400000
-0.001500  36.800000
0.000700  37.000000
-0.001500  36.600000
-0.003000  36.700000
-0.001500  36.400000
-0.001500  36.200000
-0.001500  36.400000
-0.001500  35.900000
-0.000800  36.000000
-0.000800  35.900000
-0.000800  35.600000
0.000700  35.400000
-0.001500  35.500000
-0.000800  35.000000
0.000000  35.200000
0.000700  35.000000
0.001500  34.800000
0.001500  34.800000
0.001500  34.400000
0.001500  34.500000
0.000000  34.000000
-0.000800  34.300000
-0.000800  33.700000
-0.003000  34.000000
-0.000800  33.900000
0.000700  33.500000
0.000700  33.300000
0.001500  33.300000
-0.000800  32.900000
0.000000  33.000000
-0.001500  33.100000
-0.000800  32.600000
0.000700  32.800000
-0.001500  32.200000
0.000700  32.400000
0.000000  32.100000
-0.000800  31.900000
-0.001500  31.900000
-0.001500  31.500000
-0.001500  31.800000
-0.003000  31.300000
-0.002300  31.200000
-0.003000  31.100000
-0.000800  31.000000
0.001500  30.500000
0.001500  30.900000
0.000700  30.500000
-0.001500  30.600000
0.001500  30.200000
0.003700  30.100000
0.003000  30.000000
0.001500  29.600000
0.003000  29.800000
0.004500  29.500000
0.000700  29.600000
-0.001500  29.400000
-0.001500  29.000000
-0.004600  29.100000
-0.005300  28.900000
-0.003000  28.800000
-0.004600  28.700000
-0.004600  28.600000
-0.006000  28.300000
-0.006000  28.500000
-0.005300  28.000000
-0.004600  28.300000
-0.001500  27.800000
0.000700  27.800000
0.002200  27.600000
0.000700  27.400000
0.001500  27.400000
0.004500  27.200000
0.006000  27.000000
0.003000  27.000000
0.000000  26.800000
0.001500  26.700000
0.003000  26.900000
0.004500  26.400000
0.005200  26.500000
0.002200  26.400000
-0.000800  26.100000
-0.001500  26.200000
0.001500  25.800000
0.003000  26.200000
0.004500  25.600000
0.003700  26.000000
-0.000800  25.500000
-0.000800  25.600000
0.000000  25.400000
0.000700  25.200000
0.003000  25.200000
0.003000  25.200000
0.002200  25.200000
0.002200  24.700000
0.001500  24.900000
0.001500  24.400000
-0.001500  24.700000
-0.003800  24.400000
-0.004600  24.400000
-0.005300  24.300000
-0.000800  24.000000
0.000700  24.300000
0.000000  23.800000
0.000700  24.000000
0.000000  23.700000
0.000700  23.600000
0.000700  23.600000
-0.000800  23.400000
-0.001500  23.300000
-0.000800  23.400000
0.001500  23.100000
-0.000800  23.000000
-0.000800  23.000000
-0.000800  22.800000
0.000700  22.900000
0.000700  22.500000
-0.000800  22.900000
0.000000  22.400000
-0.003000  22.600000
-0.005300  22.400000
-0.004600  22.200000
-0.003800  22.200000
-0.003800  22.100000
-0.000800  21.900000
0.003000  22.100000
0.000700  21.900000
0.000700  21.500000
0.001500  21.900000
0.003000  21.600000
0.001500  21.500000
0.002200  21.500000
0.001500  21.300000
0.000700  21.400000
0.001500  21.100000
0.000700  21.300000
-0.000800  20.900000
-0.001500  21.000000
-0.001500  20.900000
-0.002300  20.800000
-0.005300  20.600000
-0.004600  20.800000
-0.002300  20.500000
-0.001500  20.700000
-0.000800  20.200000
0.000000  20.500000
0.003000  20.300000
0.002200  20.200000
-0.000800  20.200000
0.001500  20.000000
0.000700  20.100000
0.000700  19.900000
0.001500  19.800000
0.002200  19.800000
0.006700  19.800000
0.005200  19.700000
0.003700  19.800000
0.002200  19.600000
-0.000800  19.400000
0.001500  19.700000
0.003000  19.100000
0.001500  19.600000
-0.001500  19.000000
-0.003000  19.300000
-0.001500  19.100000
0.000700  19.000000
0.000700  18.900000
-0.000800  18.900000
-0.000800  18.900000
-0.000800  18.900000
-0.000800  18.700000
-0.001500  18.600000
-0.000800  18.800000
-0.001500  18.500000
-0.003000  18.700000
0.000700  18.100000
-0.000800  18.500000
-0.003000  18.300000
-0.004600  18.200000
-0.004600  18.400000
-0.001500  18.000000
0.001500  18.400000
0.001500  18.000000
0.000700  18.300000
0.000000  18.100000
-0.000800  18.000000
0.000700  17.800000
0.000000  17.700000
-0.000800  17.700000
-0.003000  17.700000
-0.006800  18.000000
-0.006000  17.500000
-0.002300  17.700000
-0.001500  17.300000
-0.000800  17.800000
0.001500  17.100000
0.001500  17.600000
0.002200  17.400000
0.001500  17.200000
0.000000  17.500000
0.000000  17.000000
-0.000800  17.200000
0.000700  17.300000
0.000700  17.200000
0.003000  17.000000
0.004500  17.300000
0.003000  16.900000
0.006000  17.100000
0.005200  16.900000
0.006000  16.900000
0.004500  17.000000
0.001500  16.600000
0.003000  17.100000
0.003000  16.700000
0.001500  16.900000
0.000700  16.700000
0.000000  16.800000
0.000000  16.800000
-0.000800  16.600000
0.000700  16.600000
-0.000800  16.700000
-0.000800  16.700000
-0.000800  16.600000
-0.000800  16.600000
-0.001500  16.400000
-0.003000  16.600000
0.000700  16.400000
0.000700  16.500000
-0.004600  16.700000
-0.004600  16.300000
-0.002300  16.600000
-0.000800  16.200000
0.000700  16.400000
0.000700  16.300000
-0.000800  16.400000
-0.000800  16.300000
0.000000  16.500000
0.000700  15.900000
0.000700  16.500000
0.000700  16.100000
0.001500  16.300000
0.001500  16.200000
-0.000800  16.200000
-0.003000  16.300000
-0.004600  16.000000
-0.002300  16.200000
-0.001500  15.800000
-0.001500  16.100000
-0.002300  16.100000
-0.001500  15.800000
0.000000  15.900000
-0.000800  16.000000
0.000700  15.700000
0.001500  15.700000
0.000700  15.900000
0.001500  15.600000
0.001500  16.000000
0.000700  15.500000
0.000700  16.100000
0.000000  15.600000
0.001500  15.700000
0.000700  15.700000
0.000700  15.600000
0.000700  15.700000
0.000700  15.500000
-0.000800  15.500000
-0.002300  15.700000
-0.000800  15.400000
-0.003000  15.400000
-0.003000  15.700000
-0.000800  15.300000
-0.001500  15.700000
0.000700  15.300000
0.003000  15.600000
0.003000  15.400000
0.003000  15.300000
0.002200  15.400000
0.001500  15.100000
0.000700  15.700000
-0.000800  15.200000
-0.001500  15.400000
-0.001500  15.300000
-0.001500  15.300000
-0.002300  15.300000
-0.003000  15.300000
-0.002300  15.300000
-0.001500  15.100000
-0.000800  15.500000
-0.000800  15.100000
-0.001500  15.400000
-0.001500  15.000000
0.000000  15.600000
0.000700  15.100000
0.003000  15.200000
0.002200  15.300000
-0.001500  15.300000
-0.002300  15.200000
-0.003000  15.300000
-0.001500  15.200000
-0.001500  15.300000
-0.003000  15.300000
-0.004600  15.100000
-0.003000  15.400000
-0.003800  15.100000
-0.004600  15.200000
-0.000800  15.300000
0.001500  15.100000
0.003700  15.400000
0.003700  14.900000
0.003700  15.300000
0.003000  14.900000
0.003000  15.300000
0.006700  15.300000
0.004500  15.000000
0.000700  15.100000
0.000000  15.100000
-0.000800  14.900000
-0.001500  15.100000
-0.003000  15.100000
0.000000  14.900000
0.003000  15.300000
0.004500  14.800000
0.001500  15.000000
0.001500  15.100000
0.001500  14.800000
0.002200  15.100000
0.002200  14.700000
0.000700  15.100000
-0.000800  14.800000
-0.002300  14.800000
-0.000800  14.900000
0.001500  14.800000
0.000000  14.500000
-0.000800  15.000000
0.001500  14.500000
0.000700  14.900000
0.003000  14.700000
0.003000  14.800000
0.001500  14.800000
0.001500  14.600000
-0.003000  14.800000
-0.004600  14.400000
-0.002300  14.800000
-0.002300  14.500000
-0.000800  14.600000
0.001500  14.600000
0.000700  14.600000
-0.000800  14.400000
-0.003000  14.500000
-0.003000  14.500000
-0.002300  14.400000
-0.000800  14.600000
-0.000800  14.200000
-0.002300  14.700000
-0.000800  14.200000
0.000000  14.400000
0.000000  14.200000
0.000700  14.200000
0.000700  14.200000
0.002200  13.900000
0.001500  14.100000
0.001500  14.300000
0.000700  14.000000
0.000000  14.000000
0.000000  14.000000
-0.002300  13.700000
-0.003000  14.100000
-0.002300  13.600000
-0.002300  13.800000
-0.002300  13.800000
-0.001500  13.800000
0.000700  13.800000
0.000700  13.500000
0.003700  13.900000
0.004500  13.500000
0.001500  13.700000
0.001500  13.400000
0.000000  13.400000
-0.001500  13.300000
-0.000800  13.500000
0.002200  13.300000
0.000700  13.400000
0.000000  13.500000
0.000700  13.200000
-0.000800  13.400000
-0.000800  13.000000
-0.001500  13.400000
-0.003000  12.900000
-0.004600  13.300000
-0.004600  13.000000
-0.001500  13.100000
0.000000  13.000000
0.000700  12.900000
0.000000  13.200000
-0.000800  12.900000
0.000700  12.900000
0.000700  13.100000
0.000700  12.900000
0.000700  12.700000
0.000700  13.000000
0.003000  12.700000
0.003000  13.000000
0.000700  12.700000
0.000000  12.800000
-0.000800  12.900000
-0.000800  12.700000
-0.000800  13.000000
0.001500  12.600000
0.001500  12.700000
0.002200  12.800000
0.003000  12.800000
0.001500  12.800000
0.002200  12.900000
0.000700  12.600000
-0.001500  12.900000
0.000000  12.500000
0.000700  12.800000
0.002200  12.600000
0.003000  12.700000
0.001500  12.800000
0.003000  12.500000
0.001500  12.700000
0.000700  12.500000
0.000000  12.500000
-0.000800  12.700000
-0.000800  12.600000
-0.002300  12.600000
-0.000800  12.900000
-0.000800  12.500000
0.001500  12.600000
0.000700  12.600000
-0.000800  12.500000
0.000700  12.600000
0.000000  12.200000
-0.000800  12.700000
-0.003000  12.300000
-0.003800  12.800000
-0.003800  12.300000
-0.006000  12.500000
-0.004600  12.600000
-0.003000  12.300000
-0.003800  12.300000
-0.003800  12.300000
-0.003000  12.500000
-0.001500  12.100000
0.001500  12.500000
0.002200  12.100000
-0.001500  12.600000
-0.003000  12.000000
-0.001500  12.300000
-0.001500  12.200000
-0.003000  12.000000
-0.003000  12.300000
-0.000800  11.900000
0.000700  12.300000
-0.000800  12.000000
-0.001500  12.000000
-0.002300  12.000000
-0.001500  11.900000
-0.001500  11.800000
-0.000800  12.100000
-0.000800  11.800000
0.000000  11.700000
-0.000800  11.700000
-0.001500  11.700000
-0.000800  12.000000
0.001500  11.400000
0.002200  11.800000
0.000000  11.400000
0.001500  11.700000
0.004500  11.400000
0.004500  11.500000
0.003000  11.400000
0.000700  11.600000
-0.000800  11.400000
0.000700  11.600000
0.000700  11.100000
-0.000800  11.100000
-0.001500  11.200000
-0.002300  10.900000
-0.001500  11.200000
0.000700  10.800000
-0.000800  11.100000
0.000700  10.800000
0.000700  11.000000
0.002200  10.900000
0.004500  10.700000
0.004500  10.900000
0.004500  10.700000
0.004500  10.700000
0.003000  10.800000
0.001500  10.500000
-0.000800  10.500000
0.000700  10.700000
0.004500  10.300000
0.002200  10.700000
0.000000  10.200000
-0.000800  10.700000
-0.001500  10.200000
-0.001500  10.400000
-0.004600  10.300000
-0.004600  10.200000
-0.002300  10.400000
-0.000800  10.200000
0.000700  10.300000
0.000000  10.200000
-0.000800  10.100000
-0.000800  9.900000
-0.001500  10.200000
-0.001500  9.900000
-0.000800  10.100000
0.001500  10.000000
0.001500  9.800000
0.001500  10.100000
0.000700  9.800000
0.000700  10.100000
0.000000  9.500000
-0.000800  10.000000
-0.003000  9.800000
-0.003000  9.700000
0.000000  9.900000
0.000000  9.900000
-0.000800  9.800000
-0.003800  9.600000
-0.002300  9.900000
-0.000800  9.600000
-0.002300  9.800000
0.000700  9.400000
0.002200  9.900000
0.000000  9.400000
-0.000800  9.900000
0.000000  9.400000
0.001500  9.400000
0.005200  9.600000
0.005200  9.200000
0.004500  9.500000
0.002200  9.500000
-0.001500  9.400000
-0.000800  9.600000
-0.000800  9.500000
-0.000800  9.300000
-0.000800  9.400000
-0.000800  9.300000
-0.000800  9.200000
0.000000  9.400000
0.000000  9.200000
-0.003000  9.600000
-0.004600  9.200000
-0.001500  9.500000
-0.002300  9.100000
-0.003000  9.400000
-0.003000  9.100000
-0.002300  9.200000
-0.000800  9.300000
0.001500  9.400000
0.003700  9.300000
0.004500  9.300000
0.004500  9.200000
0.003700  9.000000
0.001500  9.400000
0.003000  9.000000
0.001500  9.100000
0.001500  9.100000
0.003000  9.100000
0.002200  9.300000
0.000700  9.000000
-0.001500  9.300000
-0.001500  9.100000
0.000700  9.000000
0.000000  9.200000
0.001500  9.100000
0.003000  8.900000
0.001500  9.400000
0.000700  8.900000
-0.002300  9.100000
-0.000800  9.000000
0.000000  9.000000
-0.000800  9.200000
0.002200  8.900000
0.001500  9.100000
0.001500  8.800000
0.001500  9.000000
0.001500  9.000000
0.000700  9.000000
-0.000800  9.000000
0.000700  8.900000
0.000000  8.900000
0.000000  9.000000
-0.000800  9.000000
-0.000800  8.800000
-0.000800  9.100000
-0.000800  8.600000
0.000000  9.200000
-0.003000  8.600000
-0.004600  9.000000
-0.003800  8.900000
-0.004600  8.800000
-0.003800  8.900000
-0.003000  8.700000
-0.001500  9.000000
-0.000800  8.800000
0.000000  8.900000
0.000700  8.800000
0.000700  9.100000
0.000700  8.500000
0.000000  9.000000
-0.000800  8.700000
-0.000800  8.900000
0.002200  8.900000
0.003700  8.600000
0.003000  9.000000
0.000700  8.500000
0.000000  9.000000
0.000000  8.500000
-0.001500  8.800000
-0.003000  8.700000
-0.004600  8.800000
-0.003000  8.700000
-0.003000  8.700000
-0.003800  8.800000
-0.003000  8.600000
-0.003800  8.700000
-0.001500  8.500000
-0.000800  8.900000
-0.001500  8.400000
-0.001500  8.900000
-0.002300  8.400000
0.000700  8.700000
0.000000  8.600000
-0.000800  8.500000
0.003000  8.700000
0.002200  8.600000
0.001500  8.700000
0.002200  8.600000
0.000700  8.500000
0.001500  8.500000
0.001500  8.600000
0.003000  8.400000
0.003000  8.600000
0.003000  8.600000
0.003000  8.400000
0.001500  8.400000
0.003000  8.300000
0.001500  8.600000
-0.000800  8.300000
-0.002300  8.600000
-0.001500  8.200000
0.000700  8.400000
-0.000800  8.200000
0.000000  8.300000
0.000700  8.200000
0.000700  8.400000
0.003000  8.000000
0.003000  8.500000
0.001500  7.900000
0.001500  8.400000
0.001500  8.200000
-0.000800  8.200000
-0.002300  8.300000
-0.003800  8.100000
-0.003000  8.200000
-0.002300  8.100000
-0.001500  8.100000
-0.002300  8.100000
-0.003800  8.100000
-0.003800  8.100000
-0.004600  8.200000
-0.003800  7.900000
-0.003000  8.100000
-0.001500  8.000000
0.001500  7.900000
0.003700  8.200000
0.001500  7.900000
0.001500  8.200000
0.003700  7.700000
0.001500  8.200000
0.001500  7.800000
0.002200  8.200000
0.001500  8.100000
0.001500  8.000000
0.001500  8.100000
0.001500  7.900000
0.000700  7.900000
0.000700  7.800000
0.000700  8.100000
0.002200  7.700000
0.003000  8.200000
-0.001500  7.900000
-0.001500  8.200000
-0.001500  7.700000
-0.002300  8.100000
-0.000800  7.900000
-0.000800  7.900000
-0.001500  8.000000
0.000700  7.800000
0.002200  8.000000
0.002200  7.800000
0.003000  7.800000
0.001500  7.700000
0.000000  7.900000
0.001500  7.800000
0.000000  7.800000
0.000000  7.900000
0.000700  7.700000
0.000700  8.000000
0.000700  7.600000
0.001500  8.100000
-0.000800  7.600000
-0.001500  8.100000
-0.001500  7.600000
-0.001500  7.600000
-0.001500  7.900000
-0.002300  7.900000
-0.004600  7.800000
-0.005300  7.900000
-0.004600  7.700000
-0.003800  7.800000
-0.003000  7.900000
-0.000800  7.600000
0.001500  7.900000
0.000700  7.700000
-0.001500  7.800000
-0.001500  7.700000
-0.000800  7.700000
-0.000800  8.000000
0.001500  7.700000
0.001500  7.900000
0.003000  7.700000
0.000700  7.800000
-0.002300  7.700000
-0.001500  8.100000
-0.000800  7.500000
0.000700  8.000000
0.000700  7.600000
0.000700  7.900000
0.000000  7.600000
-0.000800  7.900000
-0.000800  7.900000
-0.001500  7.600000
-0.003000  8.100000
-0.000800  7.600000
0.000700  7.900000
0.001500  7.900000
0.000700  7.900000
0.000700  7.900000
0.001500  7.900000
0.001500  7.600000
0.002200  8.100000
0.000700  7.800000
0.000000  7.900000
0.000000  8.100000
-0.000800  7.700000
0.000700  8.200000
0.000700  7.600000
-0.001500  8.100000
-0.000800  7.600000
-0.001500  8.100000
-0.000800  7.900000
-0.000800  7.900000
0.000700  7.900000
0.000700  7.900000
-0.000800  7.900000
-0.001500  7.900000
-0.000800  8.200000
-0.001500  7.600000
-0.000800  8.100000
0.000700  7.700000
0.000700  8.100000
0.000000  7.800000
-0.001500  7.900000
-0.000800  8.000000
0.001500  7.800000
0.002200  8.100000
0.000000  7.600000
-0.001500  7.800000
0.000700  7.900000
0.000700  7.900000
0.000700  7.900000
0.000000  8.000000
-0.001500  7.700000
-0.002300  7.900000
-0.000800  8.100000
-0.002300  7.800000
-0.001500  7.900000
-0.000800  7.800000
-0.002300  8.000000
-0.001500  7.600000
-0.000800  8.100000
0.000000  7.700000
0.000700  8.000000
0.002200  7.800000
0.002200  7.900000
0.001500  7.700000
0.001500  7.900000
0.001500  7.700000
0.002200  7.700000
0.002200  7.700000
0.000700  7.700000
0.000700  8.100000
-0.000800  7.600000
-0.000800  7.900000
-0.001500  7.900000
-0.001500  7.800000
-0.000800  7.900000
0.000700  7.700000
0.003000  7.900000
0.003000  7.700000
0.001500  7.800000
0.000700  7.900000
0.003000  7.700000
0.001500  7.600000
0.000700  8.000000
0.000700  7.500000
0.000700  8.000000
0.000700  7.600000
0.001500  7.800000
0.000000  7.700000
-0.001500  7.800000
-0.000800  8.000000
-0.000800  7.600000
-0.001500  7.800000
0.000000  7.600000
0.001500  7.600000
-0.000800  7.600000
-0.001500  7.700000
0.000700  7.800000
0.003000  7.800000
0.001500  7.700000
-0.001500  7.700000
-0.001500  8.000000
-0.001500  7.600000
-0.003000  7.900000
-0.001500  7.500000
-0.002300  7.900000
-0.003000  7.600000
-0.001500  7.800000
-0.001500  7.600000
-0.000800  7.600000
0.003000  7.600000
0.001500  7.800000
-0.000800  7.600000
0.000700  7.700000
0.001500  7.900000
0.004500  7.500000
0.004500  7.900000
0.002200  7.400000
0.002200  7.800000
0.000700  7.600000
-0.000800  7.600000
0.001500  7.700000
0.001500  7.500000
0.001500  8.000000
0.001500  7.300000
0.000700  7.800000
-0.000800  7.600000
-0.002300  7.600000
0.000700  7.600000
0.000700  7.800000
-0.000800  7.600000
-0.001500  7.700000
-0.001500  7.900000
-0.003000  7.600000
-0.003000  7.800000
-0.001500  7.400000
0.001500  7.800000
0.000700  7.300000
0.000700  7.800000
0.000000  7.600000
0.001500  7.600000
0.000700  7.800000
-0.000800  7.600000
0.000000  7.700000
-0.000800  7.600000
0.000000  7.600000
-0.000800  7.600000
-0.000800  7.800000
-0.000800  7.500000
-0.002300  7.900000
0.000000  7.600000
0.001500  7.700000
0.004500  7.700000
0.003700  7.600000
0.003000  7.900000
0.001500  7.500000
0.000000  7.900000
0.000000  7.600000
-0.000800  7.700000
0.001500  7.700000
0.000000  7.600000
-0.002300  7.600000
-0.003000  7.900000
-0.006000  7.500000
-0.004600  7.900000
-0.003000  7.600000
-0.003000  7.700000
-0.002300  7.900000
-0.002300  7.600000
-0.000800  7.800000
0.000700  7.700000
0.001500  7.700000
0.000700  7.700000
0.001500  7.600000
0.003000  7.900000
0.001500  7.700000
0.001500  7.800000
0.001500  7.900000
0.000700  7.900000
-0.000800  7.600000
-0.000800  7.900000
0.000000  7.600000
0.001500  8.100000
0.000700  7.600000
-0.000800  8.000000
-0.001500  7.600000
-0.003000  7.900000
-0.000800  8.000000
0.000700  7.800000
-0.000800  7.900000
-0.000800  7.800000
-0.002300  7.700000
-0.001500  7.900000
-0.000800  7.900000
-0.001500  7.700000
-0.002300  8.100000
-0.002300  7.600000
0.000000  8.000000
0.002200  7.900000
0.003000  7.800000
-0.000800  8.100000
-0.000800  7.800000
0.001500  8.100000
0.002200  7.600000
0.002200  8.100000
0.003000  7.800000
0.004500  8.100000
0.002200  8.000000
0.003000  7.900000
0.003700  7.700000
0.001500  7.900000
0.001500  8.100000
0.000700  7.800000
-0.000800  8.200000
-0.001500  7.900000
-0.001500  8.200000
0.000000  7.900000
-0.000800  8.100000
-0.000800  8.100000
-0.001500  7.900000
-0.003000  8.100000
-0.001500  7.800000
-0.003000  8.000000
-0.005300  8.000000
-0.004600  8.100000
-0.003000  7.900000
-0.002300  8.000000
-0.001500  8.100000
-0.003800  8.000000
-0.004600  8.200000
-0.003800  7.800000
-0.001500  8.200000
0.000700  7.900000
0.001500  8.200000
0.001500  7.800000
0.000000  8.100000
-0.000800  8.100000
-0.000800  8.000000
0.000700  8.100000
0.001500  8.100000
0.000700  8.100000
0.003000  8.200000
0.001500  8.200000
0.003000  7.900000
0.001500  8.200000
0.001500  7.900000
0.003000  8.100000
0.000700  8.200000
0.000700  8.000000
-0.001500  8.300000
-0.003800  8.100000
-0.002300  8.400000
-0.002300  8.000000
-0.003000  8.300000
-0.003000  8.100000
-0.003000  8.100000
-0.000800  8.100000
0.002200  8.300000
0.004500  7.900000
0.001500  8.300000
0.000000  8.000000
0.000700  8.200000
-0.000800  8.300000
0.000700  8.100000
0.001500  8.300000
0.001500  8.100000
0.000700  8.300000
-0.001500  8.200000
-0.001500  8.200000
0.000000  8.500000
0.001500  8.200000
0.000700  8.300000
0.000700  8.100000
0.000700  8.100000
0.001500  8.200000
0.001500  8.400000
0.001500  8.100000
-0.000800  8.500000
-0.000800  8.000000
0.001500  8.400000
0.000700  8.100000
0.000700  8.300000
0.001500  8.200000
0.000700  8.200000
0.000700  8.500000
0.000700  8.100000
0.000700  8.400000
0.000000  8.200000
0.001500  8.200000
0.002200  8.100000
0.001500  8.500000
0.003700  8.000000
0.003000  8.400000
0.002200  8.100000
0.001500  8.300000
0.003000  8.400000
0.001500  8.100000
0.000700  8.400000
-0.001500  8.000000
-0.003000  8.400000
-0.003000  8.000000
-0.001500  8.100000
-0.001500  8.200000
0.000000  8.300000
-0.000800  8.200000
-0.000800  8.300000
0.000700  8.200000
0.000700  8.200000
-0.001500  8.300000
-0.001500  8.000000
-0.000800  8.500000
-0.001500  8.000000
-0.002300  8.500000
-0.001500  8.100000
-0.003000  8.400000
-0.003000  8.100000
-0.004600  8.200000
-0.003000  8.300000
-0.003800  8.200000
-0.003000  8.100000
0.000000  8.400000
-0.000800  8.300000
0.000000  8.000000
0.000700  8.400000
0.000700  8.100000
0.001500  8.300000
0.003000  8.100000
0.001500  8.200000
0.000700  8.300000
0.001500  8.200000
-0.000800  8.400000
0.000700  8.000000
0.000700  8.500000
0.000700  8.200000
0.000700  8.200000
-0.000800  8.200000
0.000700  8.300000
0.001500  8.000000
0.002200  8.500000
0.001500  8.000000
0.001500  8.500000
0.001500  8.200000
0.001500  8.200000
0.003000  8.400000
0.001500  8.200000
0.002200  8.400000
0.003700  8.100000
0.001500  8.300000
0.000700  8.200000
0.000700  8.200000
0.000700  8.200000
0.000000  8.200000
-0.000800  8.300000
-0.000800  8.300000
0.000700  8.200000
0.000700  8.100000
0.000700  8.500000
0.000700  8.100000
0.000700  8.400000
-0.000800  8.100000
-0.001500  8.400000
-0.000800  8.200000
-0.001500  8.200000
-0.000800  8.500000
-0.001500  8.100000
-0.000800  8.300000
0.002200  8.300000
0.001500  8.300000
-0.000800  8.200000
-0.001500  8.400000
-0.000800  7.900000
0.001500  8.400000
0.000700  8.000000
-0.000800  8.400000
-0.000800  8.200000
-0.003000  8.200000
-0.000800  8.300000
-0.000800  8.100000
-0.004600  8.500000
-0.003000  7.900000
-0.001500  8.400000
0.000000  8.200000
0.000700  8.300000
0.000700  8.200000
0.000700  8.300000
0.000700  8.200000
0.000700  8.100000
0.000000  8.300000
-0.000800  7.900000
0.000000  8.500000
0.001500  7.900000
0.000000  8.300000
-0.000800  8.000000
-0.002300  8.300000
-0.001500  8.200000
-0.001500  8.100000
-0.001500  8.200000
-0.000800  8.200000
0.000700  8.200000
-0.000800  8.100000
-0.001500  8.100000
-0.003000  8.100000
-0.003800  8.300000
-0.000800  8.100000
-0.000800  8.300000
-0.001500  8.100000
-0.002300  8.100000
-0.003000  8.200000
-0.003000  8.100000
-0.001500  8.500000
-0.001500  7.900000
0.000000  8.500000
0.003000  8.000000
0.003700  8.200000
0.003700  8.100000
0.002200  8.200000
0.001500  8.100000
0.001500  8.400000
0.000700  7.900000
-0.000800  8.400000
0.000700  8.100000
0.001500  8.200000
0.001500  8.200000
0.000700  8.100000
-0.000800  8.200000
-0.000800  7.900000
0.000700  8.200000
-0.000800  8.100000
-0.003000  8.100000
-0.001500  8.200000
-0.002300  8.100000
-0.000800  8.300000
0.003700  8.300000
0.004500  8.000000
0.003000  8.300000
0.001500  8.200000
0.000700  8.200000
0.000700  8.200000
0.002200  8.000000
0.000700  8.400000
0.000700  8.000000
0.001500  8.300000
0.000000  8.000000
0.000000  8.200000
-0.000800  8.200000
0.000000  8.100000
0.000700  8.000000
0.001500  8.200000
-0.000800  8.100000
-0.003800  8.100000
-0.000800  8.300000
-0.000800  8.000000
0.000700  8.300000
0.001500  7.900000
0.000700  8.400000
0.000700  8.100000
0.000000  8.200000
-0.000800  8.200000
-0.001500  8.100000
0.000000  8.200000
0.001500  7.900000
0.000700  8.300000
0.001500  8.200000
0.001500  8.400000
0.001500  8.100000
0.001500  8.200000
0.002200  8.100000
0.000700  8.300000
0.001500  8.100000
0.003000  8.100000
0.003000  8.200000
0.001500  8.100000
-0.000800  8.300000
-0.000800  8.000000
0.000700  8.400000
0.001500  8.000000
-0.000800  8.300000
-0.001500  8.200000
-0.002300  8.100000
-0.001500  8.200000
0.000000  8.400000
0.000700  7.900000
0.001500  8.500000
0.002200  8.100000
0.002200  8.300000
-0.000800  8.100000
-0.001500  8.100000
-0.001500  8.300000
-0.003000  8.000000
-0.001500  8.200000
-0.002300  8.100000
-0.004600  8.200000
-0.004600  8.200000
-0.003000  8.200000
-0.001500  8.100000
-0.002300  8.100000
-0.000800  7.900000
0.000700  8.200000
0.000000  8.200000
0.000000  8.100000
0.000700  8.300000
-0.000800  7.900000
0.000700  8.300000
0.001500  7.900000
0.000000  8.300000
0.000000  8.000000
0.000700  8.200000
0.000000  8.200000
-0.002300  8.000000
-0.003000  8.200000
-0.003800  8.100000
-0.004600  8.200000
-0.002300  8.200000
-0.001500  8.500000
-0.000800  8.000000
-0.000800  8.500000
0.000700  8.000000
0.000000  8.200000
0.000000  8.200000
0.000000  8.000000
0.000000  8.400000
-0.000800  8.000000
-0.000800  8.400000
0.000000  8.100000
0.000700  8.300000
0.001500  8.300000
0.001500  8.200000
0.001500  8.100000
0.000700  8.300000
0.000700  8.200000
0.000700  8.100000
0.003000  8.400000
0.001500  8.000000
-0.001500  8.500000
-0.000800  8.100000
-0.000800  8.300000
-0.000800  8.000000
-0.001500  8.300000
-0.001500  8.200000
-0.000800  8.200000
0.000700  8.300000
-0.000800  8.200000
-0.001500  8.200000
0.001500  8.100000
0.003000  8.400000
0.003000  8.100000
0.001500  8.300000
0.004500  8.200000
0.003000  8.200000
0.000700  8.300000
0.000700  8.100000
-0.000800  8.400000
0.000700  8.000000
0.000000  8.600000
-0.000800  8.000000
-0.001500  8.500000
-0.001500  8.200000
-0.003000  8.200000
-0.002300  8.200000
-0.000800  8.300000
-0.003000  8.100000
-0.001500  8.400000
-0.000800  8.100000
-0.000800  8.300000
-0.000800  8.200000
-0.000800  8.000000
-0.000800  8.300000
-0.001500  8.000000
-0.001500  8.400000
-0.004600  8.200000
-0.003800  8.200000
-0.000800  8.200000
0.000700  8.100000
-0.000800  8.300000
0.000700  8.300000
0.001500  8.300000
0.001500  8.200000
0.001500  8.600000
0.001500  8.200000
0.000700  8.700000
0.000000  8.100000
0.001500  8.600000
0.003000  8.100000
0.003000  8.600000
0.001500  8.300000
0.001500  8.300000
0.003700  8.500000
0.003000  8.200000
0.001500  8.400000
-0.003000  8.300000
-0.003800  8.400000
-0.003000  8.500000
-0.002300  8.600000
-0.000800  8.200000
0.000700  8.500000
0.002200  8.400000
0.000000  8.500000
-0.000800  8.500000
-0.001500  8.400000
-0.001500  8.600000
0.001500  8.100000
0.001500  8.700000
0.002200  8.200000
0.000700  8.500000
0.000700  8.400000
0.000000  8.500000
0.000700  8.300000
0.000700  8.500000
-0.000800  8.500000
-0.001500  8.200000
0.000700  8.600000
0.000700  8.200000
-0.000800  8.700000
-0.000800  8.200000
-0.003000  8.500000
-0.002300  8.300000
-0.000800  8.500000
-0.000800  8.500000
0.001500  8.500000
0.003000  8.600000
0.000700  8.500000
0.000000  8.500000
0.000000  8.500000
-0.001500  8.300000
-0.001500  8.400000
0.000000  8.500000
0.000000  8.400000
-0.000800  8.700000
-0.002300  8.300000
-0.002300  8.600000
-0.001500  8.500000
-0.001500  8.500000
0.000000  8.600000
-0.000800  8.500000
-0.001500  8.800000
-0.001500  8.200000
0.000000  8.500000
0.001500  8.500000
0.001500  8.600000
0.000000  8.500000
0.000000  8.800000
0.002200  8.300000
0.002200  8.800000
0.004500  8.400000
0.003000  8.600000
0.003700  8.600000
0.003000  8.500000
0.001500  8.600000
0.003000  8.500000
0.000700  8.700000
0.000000  8.400000
0.000000  8.700000
-0.001500  8.700000
-0.000800  8.500000
-0.003000  8.500000
-0.002300  8.700000
-0.003000  8.500000
-0.003800  8.800000
-0.000800  8.500000
-0.000800  8.600000
-0.001500  8.800000
-0.001500  8.500000
-0.002300  9.000000
-0.002300  8.500000
-0.000800  9.000000
0.000000  8.500000
-0.000800  8.900000
0.000700  8.700000
0.000700  8.700000
0.000700  8.800000
0.000000  8.800000
0.001500  9.000000
0.003000  8.700000
0.003000  8.900000
0.003000  8.600000
0.001500  9.000000
0.000000  8.600000
-0.000800  9.000000
-0.000800  8.800000
-0.000800  9.000000
-0.001500  8.800000
-0.001500  8.700000
-0.001500  9.000000
-0.001500  8.700000
-0.001500  8.900000
-0.003000  8.800000
0.000000  8.900000
0.000000  9.000000
-0.000800  9.000000
0.003000  8.900000
0.003000  9.000000
0.003000  8.800000
0.001500  8.900000
0.000700  8.900000
-0.000800  8.900000
-0.000800  9.100000
-0.001500  8.800000
-0.000800  9.300000
0.000700  8.900000
-0.000800  9.300000
0.000000  9.200000
-0.001500  9.000000
0.000700  9.000000
0.002200  9.400000
0.001500  8.800000
0.002200  9.300000
0.000000  9.000000
0.001500  9.300000
0.000700  9.100000
0.002200  9.000000
0.000700  9.400000
-0.000800  9.100000
0.001500  9.300000
-0.000800  9.200000
-0.001500  9.100000
-0.002300  9.300000
-0.002300  9.200000
-0.003000  9.200000
-0.000800  9.200000
0.000000  9.300000
0.000000  9.100000
0.000700  9.500000
0.003000  9.200000
0.003000  9.500000
0.000700  9.000000
0.003000  9.500000
0.001500  9.200000
-0.000800  9.400000
0.000700  9.400000
-0.000800  9.400000
-0.001500  9.400000
-0.003000  9.200000
-0.003000  9.400000
-0.003000  9.400000
-0.001500  9.400000
-0.001500  9.400000
-0.003000  9.800000
-0.002300  9.400000
-0.003000  9.500000
-0.000800  9.400000
0.000000  9.500000
0.000000  9.600000
0.000000  9.300000
-0.000800  9.800000
-0.000800  9.300000
-0.000800  9.700000
0.001500  9.500000
0.000700  9.500000
0.000700  9.500000
0.000700  9.600000
-0.000800  9.600000
0.000700  9.600000
-0.000800  9.600000
-0.000800  9.500000
0.000700  9.900000
0.001500  9.400000
0.001500  9.900000
0.000700  9.500000
0.002200  9.800000
0.001500  9.700000
0.000000  9.600000
0.000000  9.900000
0.000700  9.600000
0.002200  9.900000
0.003000  9.800000
0.003000  9.600000
0.001500  9.800000
0.000000  10.100000
-0.000800  9.600000
-0.001500  9.900000
0.000000  9.900000
0.000000  9.700000
0.000700  10.000000
0.000000  9.700000
0.000700  10.000000
0.000000  9.800000
0.000700  10.100000
0.000700  9.800000
-0.000800  9.900000
-0.001500  10.100000
-0.002300  10.100000
-0.003000  10.100000
-0.004600  10.100000
-0.002300  9.900000
-0.000800  10.000000
-0.001500  10.100000
-0.003000  10.000000
-0.003000  10.300000
-0.001500  10.000000
0.002200  10.200000
0.002200  10.200000
0.000700  10.000000
0.000700  10.300000
0.001500  10.000000
0.000000  10.300000
0.000000  10.200000
-0.000800  10.200000
-0.001500  10.200000
-0.001500  10.300000
-0.002300  10.200000
-0.000800  10.600000
-0.000800  10.200000
-0.002300  10.500000
-0.001500  10.300000
0.000700  10.400000
0.003000  10.400000
0.003000  10.200000
0.001500  10.400000
0.001500  10.200000
0.001500  10.400000
0.002200  10.400000
0.004500  10.300000
0.003000  10.500000
0.000700  10.700000
0.000000  10.500000
-0.000800  10.800000
0.001500  10.600000
0.002200  10.600000
0.001500  10.700000
0.001500  10.600000
0.003000  10.900000
0.001500  10.400000
0.001500  11.000000
0.000700  10.600000
-0.000800  10.800000
0.000700  10.800000
-0.003000  10.800000
-0.002300  10.800000
0.000700  10.800000
-0.000800  10.900000
0.000700  10.900000
-0.000800  11.100000
0.000000  10.700000
0.000700  11.300000
0.000700  10.800000
0.000700  11.100000
0.000000  11.100000
0.000700  11.100000
0.000700  11.400000
-0.000800  10.900000
-0.000800  11.400000
-0.000800  10.900000
-0.000800  11.400000
-0.003000  11.200000
-0.003000  11.300000
-0.001500  11.300000
-0.002300  11.200000
-0.004600  11.200000
-0.006800  11.400000
-0.006000  11.400000
-0.003000  11.300000
-0.000800  11.600000
0.000700  11.200000
0.000700  11.800000
-0.000800  11.200000
-0.002300  11.600000
-0.001500  11.400000
-0.002300  11.700000
0.000000  11.500000
0.000000  11.600000
0.000000  11.700000
-0.000800  11.600000
-0.000800  11.600000
-0.000800  11.700000
-0.000800  11.700000
-0.000800  11.700000
0.000700  11.800000
0.000700  11.700000
-0.000800  12.000000
0.001500  11.600000
0.002200  11.900000
0.002200  11.800000
0.001500  11.800000
0.001500  12.100000
0.003000  11.800000
0.001500  12.000000
0.001500  12.000000
-0.000800  12.100000
-0.000800  12.000000
0.001500  12.200000
0.000700  12.100000
0.000000  12.300000
0.000700  11.900000
-0.000800  12.300000
0.000000  12.100000
0.000700  12.400000
0.000700  12.200000
0.001500  12.200000
0.001500  12.300000
-0.000800  12.000000
-0.001500  12.500000
-0.001500  12.500000
0.000700  12.300000
0.000700  12.500000
-0.001500  12.600000
-0.001500  12.400000
-0.001500  12.600000
-0.000800  12.600000
0.000700  12.600000
-0.001500  12.600000
-0.001500  12.600000
0.000700  12.900000
0.001500  12.400000
-0.000800  12.800000
-0.003800  12.500000
-0.001500  12.800000
-0.000800  12.600000
0.000000  12.800000
0.001500  12.800000
0.003700  12.700000
0.003000  12.700000
0.002200  13.000000
0.003000  12.900000
0.002200  12.900000
0.000700  13.100000
0.000700  12.900000
-0.000800  13.300000
-0.002300  12.700000
-0.003000  13.200000
-0.003800  13.000000
-0.001500  13.100000
-0.001500  13.100000
-0.000800  13.100000
0.000000  13.200000
-0.001500  13.400000
0.000000  13.300000
0.000000  13.500000
-0.000800  13.400000
-0.000800  13.300000
-0.000800  13.700000
0.000000  13.300000
-0.001500  13.500000
-0.000800  13.400000
-0.000800  13.400000
0.000000  13.800000
0.000700  13.700000
0.001500  13.800000
0.003000  13.500000
0.000700  14.000000
-0.000800  13.700000
0.000000  13.900000
-0.000800  13.800000
-0.001500  14.000000
-0.000800  13.700000
0.000000  14.200000
-0.001500  13.900000
-0.000800  14.100000
0.001500  14.000000
-0.001500  14.100000
-0.001500  14.400000
0.001500  14.000000
0.000700  14.400000
0.000700  14.100000
0.004500  14.400000
0.005200  14.400000
-0.000800  14.400000
-0.004600  14.400000
-0.004600  14.500000
-0.004600  14.400000
-0.004600  14.500000
-0.001500  14.600000
-0.001500  14.600000
-0.003000  14.800000
-0.002300  14.400000
-0.000800  14.800000
-0.001500  14.500000
-0.000800  14.900000
0.002200  14.800000
0.001500  14.900000
0.000000  15.000000
0.000700  14.800000
0.000000  14.800000
0.000700  15.100000
0.004500  15.000000
0.004500  14.900000
0.002200  15.400000
0.000700  14.900000
0.000700  15.300000
0.000700  15.000000
-0.001500  15.300000
0.000000  15.000000
0.000700  15.200000
-0.000800  15.500000
0.000700  15.300000
0.000700  15.500000
0.000700  15.300000
0.003000  15.700000
0.004500  15.600000
0.002200  15.400000
0.003000  15.400000
0.006000  15.600000
0.003000  15.600000
0.001500  15.600000
0.000700  15.700000
-0.000800  15.600000
-0.001500  16.000000
-0.000800  15.700000
0.001500  16.100000
0.001500  15.700000
-0.000800  15.900000
0.000000  15.900000
0.000700  15.800000
-0.000800  16.100000
-0.000800  16.000000
-0.000800  16.000000
-0.002300  16.100000
-0.001500  16.100000
0.000000  16.100000
-0.001500  16.200000
-0.005300  16.200000
-0.004600  16.500000
-0.003000  16.200000
-0.003000  16.400000
-0.002300  16.500000
-0.004600  16.300000
-0.004600  16.600000
-0.003000  16.300000
-0.001500  16.800000
-0.001500  16.500000
-0.001500  16.500000
0.000700  16.500000
0.000700  16.600000
0.000700  16.500000
0.000700  17.000000
0.000000  16.600000
0.000000  16.800000
-0.002300  16.700000
-0.001500  16.900000
0.000700  17.000000
0.002200  16.700000
0.003000  17.100000
0.002200  16.900000
0.003700  17.100000
0.004500  17.100000
0.003000  17.000000
0.003000  17.100000
0.004500  17.200000
0.004500  17.200000
0.002200  17.400000
0.002200  17.400000
0.003000  17.200000
0.002200  17.500000
-0.000800  17.300000
-0.001500  17.700000
-0.004600  17.200000
-0.001500  17.800000
0.000700  17.400000
-0.002300  17.700000
-0.001500  17.700000
-0.000800  17.700000
-0.000800  18.000000
-0.000800  17.900000
-0.000800  17.900000
0.000000  18.000000
-0.001500  18.300000
-0.001500  17.800000
0.000700  18.300000
0.000700  18.000000
-0.001500  18.400000
-0.001500  18.200000
-0.000800  18.300000
0.003700  18.400000
0.004500  18.400000
0.003000  18.700000
0.003700  18.300000
0.002200  18.900000
0.003000  18.600000
0.001500  18.900000
0.001500  19.000000
0.001500  18.900000
-0.000800  18.800000
-0.000800  19.100000
-0.003000  19.000000
-0.004600  19.000000
-0.003000  19.200000
-0.000800  19.200000
0.001500  19.500000
0.003000  19.100000
0.003000  19.500000
0.004500  19.300000
0.003000  19.700000
0.000700  19.500000
-0.003000  19.600000
-0.001500  19.800000
-0.000800  19.700000
-0.000800  19.800000
0.001500  19.800000
0.000700  19.900000
-0.000800  19.800000
-0.000800  20.000000
0.000700  19.800000
0.000700  20.200000
-0.000800  20.100000
0.001500  20.200000
0.003000  20.200000
0.000700  20.100000
-0.000800  20.500000
-0.000800  20.100000
-0.000800  20.500000
-0.000800  20.500000
-0.000800  20.400000
-0.003000  20.600000
-0.003000  20.700000
-0.002300  20.400000
-0.001500  21.000000
-0.003000  20.400000
-0.004600  21.000000
-0.006000  20.700000
-0.005300  20.900000
-0.003800  20.700000
-0.003800  20.900000
-0.003000  21.100000
-0.001500  20.900000
-0.000800  21.100000
-0.001500  21.100000
-0.000800  21.100000
0.001500  21.200000
0.000700  21.200000
0.002200  21.100000
0.001500  21.500000
0.001500  21.200000
0.001500  21.500000
0.004500  21.400000
0.003700  21.400000
0.000000  21.600000
0.001500  21.200000
0.003000  21.900000
0.003000  21.400000
0.001500  21.800000
0.000700  21.500000
-0.002300  21.600000
-0.004600  21.700000
-0.006000  21.900000
-0.003800  21.900000
-0.001500  21.800000
-0.003000  22.000000
-0.003000  21.800000
-0.003000  22.100000
-0.001500  21.800000
0.000700  22.300000
0.003000  22.000000
0.004500  22.400000
0.005200  22.300000
0.004500  22.300000
0.000700  22.400000
-0.001500  22.300000
-0.003800  22.500000
-0.004600  22.500000
-0.003000  22.600000
-0.001500  22.600000
-0.000800  22.800000
-0.002300  22.600000
-0.001500  22.900000
-0.000800  22.800000
-0.000800  22.900000
0.000700  22.900000
0.003000  23.000000
0.004500  23.400000
0.003000  23.000000
0.000700  23.400000
0.001500  23.100000
0.003000  23.500000
0.003700  23.500000
0.002200  23.700000
0.000700  23.500000
0.003000  23.500000
0.004500  23.600000
0.006700  23.900000
0.006700  23.500000
0.003700  24.100000
0.002200  23.800000
-0.000800  24.100000
-0.003000  24.300000
-0.003800  24.100000
-0.005300  24.300000
-0.002300  24.200000
0.001500  24.400000
0.002200  24.300000
0.000700  24.600000
0.001500  24.500000
0.000000  24.600000
0.000700  24.700000
0.000700  24.800000
0.000700  24.700000
0.004500  24.700000
0.001500  25.200000
-0.000800  24.800000
-0.001500  25.200000
-0.001500  24.700000
-0.001500  25.400000
-0.000800  25.100000
-0.003000  25.400000
-0.004600  25.300000
-0.003000  25.200000
-0.004600  25.300000
-0.003000  25.500000
-0.003000  25.600000
-0.004600  25.600000
-0.002300  25.900000
-0.003000  25.600000
-0.001500  26.000000
-0.003000  25.700000
-0.005300  26.100000
-0.005300  25.900000
-0.003000  26.200000
-0.000800  26.100000
-0.001500  26.100000
-0.001500  26.400000
-0.001500  26.100000
-0.001500  26.700000
-0.002300  26.500000
-0.004600  26.600000
-0.004600  26.500000
-0.002300  26.800000
0.004500  26.600000
0.006000  26.900000
0.001500  26.800000
0.000700  27.000000
0.000700  27.200000
0.001500  27.000000
0.004500  27.500000
0.005200  26.900000
0.004500  27.500000
0.003700  27.300000
0.001500  27.800000
-0.001500  27.700000
-0.000800  27.600000
0.002200  27.900000
0.003700  27.900000
0.004500  27.800000
0.002200  28.000000
-0.000800  28.200000
-0.000800  28.100000
-0.000800  28.400000
0.000000  28.200000
-0.000800  28.500000
-0.001500  28.500000
-0.003000  28.500000
-0.001500  28.800000
0.000700  28.700000
0.001500  29.100000
0.000700  28.800000
-0.000800  29.100000
0.000700  29.000000
0.001500  29.300000
0.000700  29.200000
-0.001500  29.600000
-0.001500  29.300000
0.000700  29.700000
-0.000800  29.600000
-0.003800  29.800000
-0.004600  30.000000
-0.001500  29.700000
0.000000  30.100000
0.002200  30.000000
0.004500  30.300000
0.004500  30.300000
0.004500  30.200000
0.001500  30.500000
-0.000800  30.600000
0.000700  30.700000
0.000700  30.800000
-0.000800  30.900000
-0.001500  30.800000
-0.000800  31.200000
0.000700  30.900000
0.001500  31.400000
0.002200  31.000000
0.000700  31.700000
0.000700  31.600000
0.000000  31.600000
-0.005300  31.700000
-0.006000  31.600000
-0.006000  32.100000
-0.003000  31.900000
-0.002300  31.900000
-0.000800  32.100000
0.003700  32.300000
0.003000  32.100000
0.004500  32.800000
0.003700  32.400000
0.003700  32.700000
0.005200  32.600000
0.002200  32.800000
0.001500  33.100000
0.002200  32.800000
0.002200  33.300000
0.001500  33.100000
0.001500  33.800000
-0.001500  33.300000
-0.005300  33.700000
-0.005300  33.900000
0.000700  33.700000
0.003700  33.700000
0.000700  34.000000
-0.001500  34.100000
-0.003000  34.100000
-0.001500  34.500000
-0.001500  34.200000
-0.002300  34.700000
0.000000  34.200000
-0.000800  34.900000
-0.003000  34.700000
-0.003000  35.100000
-0.004600  35.000000
-0.008300  35.100000
-0.005300  35.100000
0.000700  35.400000
0.003000  35.500000
0.000700  35.800000
-0.001500  35.700000
-0.000800  35.700000
0.001500  36.000000
0.004500  35.900000
0.004500  36.200000
0.001500  36.200000
0.002200  36.400000
0.004500  36.500000
0.003000  36.500000
0.002200  36.900000
0.001500  36.500000
-0.005300  36.900000
-0.009100  36.900000
-0.006800  37.000000
-0.006800  37.100000
-0.006800  37.300000
-0.005300  37.200000
-0.001500  37.700000
0.002200  37.400000
0.006700  38.000000
0.008200  37.700000
0.009000  38.000000
0.012000  38.000000
0.012700  38.100000
0.015000  38.200000
0.013500  38.200000
0.010500  38.600000
0.005200  38.400000
-0.001500  38.600000
-0.002300  38.700000
-0.005300  39.000000
-0.006000  38.700000
-0.005300  39.300000
-0.004600  39.100000
-0.003000  39.300000
-0.003000  39.600000
-0.003000  39.300000
-0.003000  39.900000
-0.008300  39.400000
-0.012800  40.000000
-0.010500  39.700000
-0.010500  40.100000
-0.009800  40.100000
-0.009800  40.200000
-0.007500  40.300000
-0.003000  40.600000
-0.001500  40.500000
0.003000  40.600000
0.006700  40.900000
0.010500  40.600000
0.009000  41.200000
0.006700  40.900000
0.007500  41.400000
0.003000  41.200000
0.001500  41.400000
-0.000800  41.400000
-0.001500  41.600000
0.000700  41.800000
0.000700  41.800000
0.000000  42.000000
0.000700  42.200000
0.001500  42.300000
0.001500  42.400000
-0.000800  42.800000
-0.001500  42.600000
-0.000800  42.800000
0.000000  42.900000
0.000700  42.900000
0.001500  43.200000
0.003000  43.200000
0.003000  43.600000
0.005200  43.300000
0.002200  43.800000
-0.000800  43.700000
-0.004600  44.100000
-0.009800  44.100000
-0.008300  44.200000
-0.004600  44.300000
-0.002300  44.400000
-0.004600  44.500000
-0.005300  44.900000
-0.000800  44.800000
0.004500  44.900000
0.009000  45.200000
0.009700  45.200000
0.010500  45.500000
0.010500  45.400000
0.009000  45.800000
0.006000  45.900000
0.005200  46.000000
0.004500  46.200000
0.001500  46.300000
-0.000800  46.300000
-0.001500  46.500000
-0.002300  46.600000
-0.001500  46.700000
-0.002300  47.100000
-0.006800  47.000000
-0.006800  47.400000
-0.004600  47.200000
-0.003000  47.800000
-0.001500  47.600000
-0.003000  48.100000
-0.003000  48.000000
-0.003000  48.100000
-0.005300  48.500000
0.000700  48.300000
0.005200  48.400000
0.004500  48.700000
0.006700  48.800000
0.004500  49.000000
0.006700  49.500000
0.008200  49.000000
0.008200  49.600000
0.009000  49.500000
0.006000  49.700000
0.007500  49.900000
0.007500  49.800000
0.000700  50.400000
-0.007500  50.000000
-0.009800  50.800000
-0.009100  50.400000
-0.011300  51.000000
-0.009100  50.800000
-0.004600  50.900000
0.000000  51.100000
0.001500  51.400000
-0.004600  51.500000
-0.010500  51.400000
-0.012800  51.900000
-0.008300  51.600000
-0.002300  52.100000
0.003000  51.700000
0.006700  52.400000
0.009000  52.200000
0.008200  52.600000
0.009000  52.600000
0.009700  52.700000
0.005200  53.100000
0.000700  53.200000
-0.004600  53.300000
-0.006800  53.300000
-0.006000  53.500000
-0.005300  53.600000
-0.006000  54.000000
-0.005300  53.900000
-0.002300  54.300000
-0.002300  54.300000
-0.000800  54.400000
-0.001500  54.700000
-0.004600  54.700000
-0.004600  55.000000
-0.004600  54.900000
-0.004600  55.300000
-0.003000  55.200000
-0.000800  55.600000
0.003700  55.700000
0.002200  55.800000
0.001500  55.900000
0.006000  56.400000
0.008200  56.100000
0.009000  56.500000
0.011200  56.500000
0.012000  56.800000
0.009000  57.100000
0.002200  56.900000
-0.000800  57.400000
-0.004600  57.300000
-0.005300  57.600000
-0.001500  57.600000
-0.000800  57.600000
-0.001500  58.000000
-0.004600  58.100000
-0.003000  58.400000
-0.003000  58.600000
-0.002300  58.700000
-0.003000  58.800000
-0.006000  59.000000
0.000700  59.000000
0.004500  59.600000
0.003000  59.300000
0.001500  59.800000
0.004500  59.600000
0.006700  60.000000
0.004500  60.100000
0.000700  60.100000
-0.001500  60.500000
-0.005300  60.500000
-0.007500  60.600000
-0.009800  60.900000
-0.010500  61.100000
-0.009100  61.100000
-0.010500  61.400000
-0.008300  61.300000
-0.006800  61.700000
-0.007500  61.800000
-0.003800  61.900000
0.002200  62.200000
0.008200  61.900000
0.009700  62.700000
0.009700  62.300000
0.006700  63.000000
0.002200  62.900000
-0.002300  63.000000
-0.007500  63.100000
-0.010500  63.300000
-0.010500  63.400000
-0.005300  63.400000
-0.000800  63.900000
-0.000800  63.700000
0.004500  64.300000
0.005200  64.000000
0.010500  64.400000
0.018700  64.300000
0.020200  64.500000
0.024000  64.700000
0.021000  64.600000
0.012000  65.000000
0.005200  64.900000
0.001500  65.200000
0.001500  65.200000
0.000700  65.400000
-0.002300  65.400000
-0.004600  65.700000
-0.004600  65.700000
-0.003800  66.000000
-0.000800  66.100000
0.002200  66.100000
0.004500  66.500000
0.003000  66.300000
-0.000800  66.900000
-0.003000  66.700000
-0.007500  67.200000
-0.009100  66.900000
-0.010500  67.200000
-0.009800  67.500000
-0.014300  67.600000
-0.013500  67.600000
-0.005300  68.000000
0.000700  67.900000
0.004500  68.400000
0.005200  68.300000
0.004500  68.600000
0.000700  68.600000
-0.003000  68.600000
-0.002300  69.000000
-0.001500  69.000000
-0.003000  69.300000
-0.008300  69.200000
-0.010500  69.500000
-0.003000  69.700000
0.003000  69.800000
0.009700  70.100000
0.021700  70.300000
0.027700  70.200000
0.021000  70.400000
0.002200  70.700000
-0.015000  70.600000
-0.023300  71.000000
-0.022500  70.900000
-0.016500  71.500000
-0.015800  71.100000
-0.012800  71.700000
-0.009100  71.600000
-0.009100  71.900000
-0.003800  72.100000
0.000700  72.100000
0.004500  72.400000
0.009700  72.600000
0.012700  72.500000
0.015000  72.800000
0.014200  73.000000
0.015700  72.800000
0.013500  73.400000
0.009000  73.100000
0.006700  73.800000
0.006700  73.500000
0.008200  73.800000
0.008200  74.000000
0.006000  73.900000
0.000000  74.400000
-0.005300  74.200000
-0.006000  74.400000
-0.008300  74.700000
-0.010500  74.700000
-0.012800  74.800000
-0.012800  75.100000
-0.010500  75.100000
-0.008300  75.300000
-0.006800  75.400000
-0.009800  75.600000
-0.012000  76.000000
-0.012000  75.600000
-0.009800  76.100000
-0.005300  75.900000
-0.000800  76.400000
0.003700  76.300000
0.006000  76.600000
0.011200  76.700000
0.014200  76.700000
0.016500  77.000000
0.015700  77.000000
0.008200  77.200000
-0.004600  77.400000
-0.016500  77.400000
-0.025600  77.500000
-0.027800  77.800000
-0.025600  77.700000
-0.018100  77.900000
-0.004600  78.000000
0.015700  78.200000
0.025500  78.400000
0.024000  78.300000
0.024000  78.700000
0.025500  78.700000
0.027000  78.800000
0.024700  78.900000
0.018000  79.000000
0.012700  79.000000
0.006700  79.500000
-0.003000  79.200000
-0.009100  79.600000
-0.014300  79.600000
-0.018100  79.700000
-0.020300  80.000000
-0.017300  79.900000
-0.014300  80.300000
-0.012800  80.200000
-0.007500  80.400000
0.000000  80.600000
0.010500  80.500000
0.016500  80.800000
0.016500  81.000000
0.012000  81.000000
0.004500  81.300000
0.003000  81.400000
0.002200  81.400000
-0.000800  81.700000
-0.002300  81.400000
-0.006000  81.900000
-0.008300  81.700000
-0.009100  82.200000
-0.010500  82.100000
-0.008300  82.300000
-0.004600  82.400000
-0.006000  82.300000
-0.009800  82.700000
-0.012000  82.800000
-0.012800  82.800000
-0.014300  83.100000
-0.015000  83.300000
-0.010500  83.200000
-0.004600  83.600000
0.003000  83.300000
0.009700  83.800000
0.018000  83.800000
0.025500  83.800000
0.027000  84.100000
0.023200  84.100000
0.014200  84.500000
0.009000  84.100000
0.006000  84.700000
0.000000  84.600000
-0.005300  84.700000
-0.005300  84.700000
-0.005300  85.000000
-0.006800  85.100000
-0.006800  85.200000
-0.009800  85.400000
-0.015000  85.400000
-0.020300  85.800000
-0.025600  85.400000
-0.033000  86.000000
-0.035300  85.700000
-0.027800  86.200000
-0.012800  86.000000
0.000700  86.400000
0.015000  86.600000
0.034500  86.800000
0.046500  86.800000
0.046500  86.900000
0.039000  86.900000
0.031500  87.000000
0.020200  87.300000
0.005200  87.100000
-0.001500  87.600000
-0.007500  87.400000
-0.009800  87.700000
-0.005300  87.700000
-0.004600  87.700000
-0.005300  88.000000
-0.009100  88.000000
-0.012000  88.500000
-0.013500  88.000000
-0.018100  88.400000
-0.019500  88.600000
-0.019500  88.700000
-0.023300  88.700000
-0.025600  89.200000
-0.020300  88.800000
-0.009800  89.500000
0.002200  89.200000
0.015700  89.600000
0.025500  89.600000
0.031500  89.700000
0.032200  90.000000
0.025500  89.700000
0.021000  90.100000
0.015000  90.200000
0.010500  90.400000
0.007500  90.300000
0.000700  90.400000
-0.001500  90.600000
-0.005300  90.900000
-0.006800  90.800000
-0.006000  90.900000
-0.006000  91.200000
-0.009800  91.000000
-0.015800  91.500000
-0.021800  91.200000
-0.027000  91.800000
-0.024800  91.400000
-0.018100  91.800000
-0.009100  91.800000
0.000700  91.900000
0.012000  92.100000
0.018000  92.100000
0.018000  92.200000
0.021000  92.200000
0.025500  92.400000
0.024000  92.200000
0.016500  92.800000
0.012700  92.400000
0.009000  93.000000
0.000700  92.700000
-0.016500  92.900000
-0.033000  93.200000
-0.035300  93.000000
-0.034600  93.400000
-0.036100  93.100000
-0.036800  93.600000
-0.032300  93.400000
-0.023300  93.600000
-0.006000  93.800000
0.015700  93.800000
0.031500  93.800000
0.038200  94.000000
0.042700  94.100000
0.042000  94.000000
0.036700  94.400000
0.027000  94.200000
0.011200  94.700000
0.000700  94.100000
-0.001500  94.800000
-0.001500  94.500000
-0.001500  94.600000
-0.004600  94.800000
-0.008300  94.600000
-0.006000  94.900000
-0.002300  94.900000
-0.009100  95.000000
-0.009800  94.900000
-0.010500  95.200000
-0.012800  95.100000
-0.012000  95.400000
-0.012000  95.300000
-0.013500  95.500000
-0.011300  95.400000
-0.006800  95.600000
-0.001500  95.800000
0.004500  95.600000
0.012700  96.100000
0.024700  95.700000
0.029200  96.300000
0.024700  96.200000
0.016500  96.100000
0.006700  96.300000
-0.005300  96.400000
-0.021800  96.300000
-0.031500  96.700000
-0.033000  96.400000
-0.033000  96.700000
-0.027800  96.700000
-0.019500  96.800000
-0.004600  97.000000
0.010500  96.900000
0.021700  97.200000
0.033000  97.100000
0.039000  97.200000
0.034500  97.200000
0.023200  97.400000
0.021700  97.500000
0.024000  97.400000
0.018000  97.600000
0.014200  97.800000
0.012700  97.600000
0.005200  97.900000
-0.002300  97.900000
-0.006800  97.900000
-0.009800  98.300000
-0.016500  97.900000
-0.019500  98.400000
-0.017300  98.100000
-0.014300  98.500000
-0.008300  98.400000
-0.000800  98.400000
0.001500  98.600000
-0.000800  98.700000
0.000000  98.700000
0.000000  98.800000
-0.004600  99.100000
-0.009800  98.700000
-0.012800  99.300000
-0.012000  99.000000
-0.009800  99.400000
-0.005300  99.200000
-0.003000  99.500000
0.000000  99.300000
0.000700  99.400000
0.000000  99.600000
0.003000  99.600000
0.003000  99.800000
0.003000  99.800000
0.003000  99.900000
0.000700  99.800000
-0.001500  100.000000
-0.012000  99.900000
-0.024000  100.300000
-0.031500  100.100000
-0.030800  100.500000
-0.022500  100.500000
-0.010500  100.600000
0.006000  100.600000
0.023200  100.700000
0.030700  101.000000
0.025500  100.700000
0.018000  101.200000
0.012000  101.000000
0.010500  101.100000
0.017200  101.200000
0.021700  101.200000
0.030700  101.100000
0.037500  101.600000
0.036000  101.400000
0.030700  101.600000
0.021000  101.600000
0.012000  101.700000
-0.001500  101.900000
-0.015000  101.700000
-0.018100  101.900000
-0.027000  102.000000
-0.039000  102.000000
-0.045800  102.100000
-0.050300  102.100000
-0.045800  102.200000
-0.027800  102.300000
-0.005300  102.200000
0.014200  102.400000
0.024000  102.500000
0.027000  102.500000
0.030000  102.700000
0.027000  102.200000
0.020200  102.900000
0.014200  102.500000
0.006700  102.800000
-0.000800  102.700000
-0.010500  102.900000
-0.015800  102.900000
-0.026300  102.900000
-0.034600  103.000000
-0.033000  103.000000
-0.030800  103.000000
-0.021000  103.300000
-0.009100  103.500000
0.006700  103.300000
0.023200  103.600000
0.027000  103.300000
0.025500  103.600000
0.018700  103.500000
0.010500  103.600000
0.005200  103.800000
0.002200  103.500000
0.004500  103.900000
0.000000  103.500000
-0.004600  104.100000
-0.003800  104.000000
-0.003000  103.900000
0.001500  104.100000
0.013500  103.900000
0.019500  104.000000
0.021700  104.000000
0.021700  104.200000
0.013500  103.900000
0.006000  104.400000
-0.006000  103.900000
-0.020300  104.500000
-0.030000  104.100000
-0.034600  104.400000
-0.030800  104.200000
-0.018100  104.600000
-0.006800  104.400000
0.002200  104.500000
0.009700  104.500000
0.015000  104.400000
0.021700  104.500000
0.020200  104.600000
0.015700  104.500000
0.003000  104.500000
-0.012000  104.800000
-0.015000  104.500000
-0.017300  104.700000
-0.012000  104.700000
-0.006800  104.700000
-0.001500  104.800000
0.001500  104.500000
-0.001500  104.900000
-0.004600  104.500000
-0.005300  104.800000
-0.005300  104.900000
-0.006800  104.800000
-0.003000  104.800000
0.003700  105.100000
0.013500  104.700000
0.023200  105.100000
0.025500  104.700000
0.024000  105.100000
0.020200  104.700000
0.015700  104.900000
0.008200  104.900000
0.000000  104.800000
-0.004600  105.200000
-0.006800  104.800000
-0.012000  105.100000
-0.020300  105.100000
-0.033000  104.800000
-0.051800  104.900000
-0.066000  105.000000
-0.061500  104.700000
-0.042000  105.100000
-0.014300  104.800000
0.011200  105.100000
0.029200  104.900000
0.039700  104.800000
0.046500  105.100000
0.047200  104.500000
0.038200  105.100000
0.033000  104.600000
0.038200  104.900000
0.035200  104.800000
0.030700  104.800000
0.021700  105.000000
0.005200  104.800000
0.000000  104.800000
0.000700  104.700000
-0.003000  104.700000
-0.004600  104.500000
-0.004600  105.000000
-0.009800  104.400000
-0.021000  104.800000
-0.034600  104.500000
-0.038300  104.800000
-0.035300  104.500000
-0.031500  104.600000
-0.026300  104.800000
-0.016500  104.500000
-0.003000  104.800000
0.005200  104.500000
0.012700  104.500000
0.018000  104.600000
0.021000  104.800000
0.024000  104.400000
0.018000  104.600000
0.012700  104.500000
0.009700  104.500000
0.010500  104.500000
0.004500  104.400000
-0.006000  104.600000
-0.008300  104.300000
-0.003000  104.700000
0.001500  104.200000
-0.002300  104.500000
-0.009800  104.300000
-0.018100  104.400000
-0.030000  104.400000
-0.040500  104.400000
-0.048000  104.100000
-0.045000  104.500000
-0.034600  104.100000
-0.014300  104.400000
0.009700  104.200000
0.031500  104.200000
0.051700  104.400000
0.057700  103.900000
0.053200  104.400000
0.046500  104.100000
0.036700  104.200000
0.025500  104.300000
0.013500  104.200000
0.000000  104.000000
-0.015800  104.200000
-0.033800  104.000000
-0.048000  104.100000
-0.049500  104.200000
-0.045800  103.900000
-0.038300  104.300000
-0.026300  104.000000
-0.008300  104.300000
0.013500  103.800000
0.033700  104.200000
0.055500  104.000000
0.064500  104.100000
0.054000  104.000000
0.042000  103.900000
0.031500  103.900000
0.019500  103.900000
0.012000  104.000000
0.000700  103.800000
-0.012000  104.100000
-0.018800  103.600000
-0.024800  104.200000
-0.032300  103.600000
-0.036100  104.000000
-0.035300  103.700000
-0.036800  103.700000
-0.029300  103.900000
-0.013500  103.700000
-0.003800  103.900000
0.004500  103.600000
0.013500  103.900000
0.020200  103.900000
0.021000  103.700000
0.022500  103.800000
0.015700  103.900000
0.006700  103.700000
0.006000  103.600000
-0.000800  103.800000
-0.006800  103.400000
-0.005300  103.700000
-0.006000  103.500000
-0.009800  103.800000
-0.013500  103.300000
-0.017300  103.800000
-0.019500  103.300000
-0.020300  103.600000
-0.021800  103.600000
-0.024800  103.400000
-0.027800  103.500000
-0.027000  103.600000
-0.015800  103.300000
-0.000800  103.600000
0.018000  103.500000
0.035200  103.500000
0.045000  103.500000
0.048700  103.300000
0.042000  103.500000
0.035200  103.100000
0.028500  103.400000
0.014200  103.300000
0.003000  103.300000
-0.005300  103.500000
-0.016500  103.200000
-0.027800  103.300000
-0.042000  103.200000
-0.055500  103.100000
-0.058500  103.300000
-0.047300  103.400000
-0.021800  103.100000
0.012000  103.500000
0.042700  103.000000
0.063000  103.400000
0.062200  103.000000
0.054700  103.300000
0.044200  103.100000
0.020200  103.100000
0.005200  103.200000
-0.007500  103.000000
-0.019500  103.100000
-0.022500  103.000000
-0.025600  103.000000
-0.019500  103.000000
-0.012800  103.000000
-0.006800  102.800000
-0.004600  103.100000
-0.004600  102.800000
-0.006000  103.000000
-0.015800  102.700000
-0.019500  103.000000
-0.012800  103.000000
-0.000800  102.800000
0.009000  103.000000
0.015000  102.700000
0.016500  103.100000
0.012700  102.800000
0.008200  102.800000
0.004500  102.700000
-0.000800  102.800000
-0.007500  102.700000
-0.018100  103.000000
-0.027800  102.600000
-0.031500  102.800000
-0.027800  102.800000
-0.018100  102.600000
-0.009100  103.000000
-0.004600  102.600000
0.003000  103.000000
0.015000  102.500000
0.024000  102.900000
0.027700  102.500000
0.029200  102.600000
0.023200  102.600000
0.015000  102.700000
0.010500  102.700000
0.005200  102.700000
0.006000  102.500000
0.008200  102.800000
0.009000  102.600000
0.014200  102.600000
0.018000  102.600000
0.016500  102.500000
0.004500  102.700000
-0.014300  102.300000
-0.026300  102.700000
-0.036800  102.600000
-0.044300  102.600000
-0.035300  102.600000
-0.018800  102.600000
0.003000  102.500000
0.021000  102.500000
0.028500  102.500000
0.031500  102.600000
0.027000  102.600000
0.019500  102.500000
0.009700  102.500000
0.001500  102.300000
-0.000800  102.700000
-0.001500  102.300000
-0.003000  102.700000
-0.006800  102.300000
-0.011300  102.700000
-0.015800  102.500000
-0.022500  102.500000
-0.028500  102.500000
-0.038300  102.500000
-0.048000  102.400000
-0.045800  102.300000
-0.036100  102.700000
-0.021000  102.500000
0.003000  102.700000
0.027000  102.400000
0.047200  102.900000
0.053200  102.500000
0.051700  102.600000
0.049500  102.500000
0.045700  102.500000
0.044200  102.700000
0.031500  102.200000
0.014200  102.500000
0.000000  102.500000
-0.009100  102.400000
-0.010500  102.500000
-0.012800  102.600000
-0.013500  102.300000
-0.018100  102.400000
-0.021800  102.400000
-0.025600  102.300000
-0.030000  102.500000
-0.026300  102.300000
-0.020300  102.500000
-0.013500  102.300000
-0.006000  102.600000
-0.000800  102.300000
0.009000  102.500000
0.014200  102.500000
0.015700  102.400000
0.013500  102.500000
0.010500  102.400000
0.006700  102.300000
-0.000800  102.600000
-0.006000  102.500000
-0.008300  102.200000
-0.004600  102.500000
-0.004600  102.100000
-0.006000  102.600000
-0.006800  102.300000
-0.007500  102.300000
-0.005300  102.700000
-0.005300  102.400000
-0.005300  102.700000
-0.009100  102.400000
-0.016500  102.400000
-0.023300  102.300000
-0.027000  102.300000
-0.027800  102.300000
-0.018800  102.500000
-0.003000  102.200000
0.014200  102.600000
0.036000  102.200000
0.050200  102.400000
0.055500  102.300000
0.042700  102.400000
0.018000  102.500000
-0.006000  102.200000
-0.024000  102.500000
-0.024000  102.400000
-0.012800  102.300000
0.001500  102.700000
0.015700  102.500000
0.024000  102.400000
0.024700  102.700000
0.016500  102.300000
0.003000  102.600000
-0.009100  102.400000
-0.019500  102.500000
-0.027800  102.600000
-0.027000  102.400000
-0.019500  102.700000
-0.009100  102.200000
0.004500  102.800000
0.015000  102.200000
0.027700  102.600000
0.031500  102.600000
0.030700  102.500000
0.030700  102.500000
0.021000  102.600000
0.009000  102.600000
0.003000  102.400000
-0.001500  102.700000
-0.004600  102.400000
-0.008300  102.700000
-0.015000  102.200000
-0.016500  102.700000
-0.016500  102.400000
-0.021800  102.600000
-0.027800  102.500000
-0.031500  102.400000
-0.037500  102.700000
-0.036800  102.400000
-0.025600  102.500000
-0.008300  102.500000
0.013500  102.500000
0.028500  102.600000
0.038200  102.700000
0.046500  102.300000
0.044200  102.600000
0.033000  102.500000
0.015000  102.400000
-0.008300  102.600000
-0.022500  102.200000
-0.031500  102.600000
-0.032300  102.400000
-0.024000  102.700000
-0.014300  102.200000
0.001500  102.400000
0.016500  102.300000
0.023200  102.400000
0.021700  102.300000
0.017200  102.600000
0.012000  102.200000
0.003000  102.600000
0.000000  102.500000
0.002200  102.400000
0.001500  102.600000
0.000700  102.200000
-0.004600  102.500000
-0.012000  102.400000
-0.019500  102.500000
-0.024000  102.400000
-0.025600  102.100000
-0.023300  102.300000
-0.015800  102.400000
-0.010500  102.400000
-0.005300  102.500000
0.005200  102.400000
0.012000  102.200000
0.012700  102.500000
0.012000  102.100000
0.009000  102.500000
0.005200  102.200000
0.001500  102.300000
-0.002300  102.200000
-0.011300  102.300000
-0.016500  102.400000
-0.015000  102.200000
-0.014300  102.500000
-0.005300  102.400000
0.009000  102.200000
0.018700  102.300000
0.023200  102.200000
0.017200  102.000000
0.000700  102.400000
-0.012800  102.100000
-0.031500  102.400000
-0.042000  102.300000
-0.036100  102.100000
-0.020300  102.200000
0.000700  102.100000
0.023200  102.400000
0.044200  102.000000
0.051000  102.500000
0.044200  102.200000
0.039000  102.200000
0.034500  102.300000
0.029200  102.200000
0.018000  102.100000
0.008200  102.200000
0.000000  102.200000
-0.010500  102.200000
-0.015800  102.300000
-0.016500  101.900000
-0.017300  102.400000
-0.018100  101.900000
-0.023300  102.300000
-0.031500  101.900000
-0.038300  102.200000
-0.040500  102.100000
-0.037500  102.000000
-0.024000  102.100000
-0.010500  102.200000
0.009000  102.100000
0.027000  102.200000
0.035200  102.200000
0.039000  102.100000
0.041200  102.300000
0.036000  102.000000
0.024700  102.200000
0.015700  102.100000
0.002200  102.000000
-0.012000  102.200000
-0.018100  101.900000
-0.018800  102.300000
-0.021800  101.900000
-0.020300  102.100000
-0.011300  102.100000
-0.003800  102.100000
0.004500  101.900000
0.010500  102.100000
0.010500  101.800000
0.012000  102.300000
0.009700  101.800000
0.009000  102.200000
0.006700  101.900000
0.004500  102.000000
0.005200  102.100000
0.000700  101.800000
-0.003800  102.000000
-0.010500  102.000000
-0.013500  102.000000
-0.009100  102.100000
-0.003000  101.900000
0.000000  101.800000
-0.003000  101.900000
0.000700  101.700000
0.001500  101.900000
-0.000800  101.900000
0.000000  101.800000
-0.007500  102.000000
-0.012000  101.700000
-0.019500  102.100000
-0.019500  101.800000
-0.016500  102.100000
-0.010500  101.900000
0.003700  101.900000
0.019500  102.000000
0.027700  101.700000
0.027700  101.900000
0.020200  101.900000
0.009000  101.800000
0.006700  101.900000
0.009000  102.000000
0.011200  101.700000
0.014200  102.100000
0.015000  101.700000
0.012700  101.900000
0.009000  101.900000
0.000700  101.700000
-0.012000  102.000000
-0.016500  101.700000
-0.024800  102.100000
-0.038300  101.700000
-0.045800  102.100000
-0.042800  102.100000
-0.029300  101.700000
-0.009100  101.900000
0.010500  102.000000
0.027000  102.100000
0.039000  101.900000
0.042700  102.000000
0.035200  101.600000
0.023200  102.200000
0.012000  101.700000
0.006700  102.000000
0.003000  101.700000
-0.000800  101.900000
0.003000  101.800000
0.006700  101.800000
0.012000  101.900000
0.009700  101.800000
0.001500  101.800000
-0.008300  101.800000
-0.018800  102.000000
-0.021800  101.700000
-0.020300  101.900000
-0.018800  101.700000
-0.015800  101.900000
-0.013500  101.700000
-0.015800  101.700000
-0.014300  101.900000
-0.012800  101.600000
-0.011300  102.000000
-0.009100  101.500000
-0.007500  101.900000
-0.006800  101.900000
-0.005300  101.800000
0.001500  101.600000
0.003000  101.700000
0.004500  101.600000
0.005200  101.900000
0.005200  101.800000
0.006700  101.600000
0.005200  102.100000
0.000700  101.600000
-0.010500  101.900000
-0.019500  101.600000
-0.025600  101.800000
-0.024000  101.700000
-0.014300  101.700000
-0.000800  101.900000
0.019500  101.700000
0.034500  101.800000
0.039700  101.800000
0.039700  101.700000
0.036700  101.700000
0.038200  101.900000
0.039000  101.500000
0.030000  101.900000
0.014200  101.400000
0.000000  101.900000
-0.011300  101.300000
-0.016500  101.800000
-0.023300  101.700000
-0.029300  101.800000
-0.025600  101.600000
-0.018800  101.500000
-0.009100  101.700000
-0.001500  101.600000
0.005200  101.700000
0.008200  101.700000
0.009000  101.900000
0.008200  101.500000
0.006700  101.900000
0.003700  101.600000
-0.003800  101.900000
-0.010500  101.600000
-0.011300  101.700000
-0.008300  101.700000
-0.003800  101.600000
-0.003000  101.900000
-0.009100  101.500000
-0.012800  102.100000
-0.014300  101.600000
-0.012000  101.600000
-0.007500  101.700000
-0.007500  101.600000
-0.009100  101.600000
-0.012800  101.800000
-0.009100  101.700000
-0.003000  101.700000
0.002200  101.900000
0.012000  101.500000
0.021000  101.900000
0.026200  101.500000
0.026200  101.900000
0.018700  101.700000
0.014200  102.000000
0.012000  101.600000
0.009000  101.600000
0.010500  101.700000
0.001500  101.700000
-0.011300  101.500000
-0.021800  101.700000
-0.031500  101.700000
-0.036800  101.700000
-0.035300  101.800000
-0.022500  101.500000
-0.005300  101.800000
0.011200  101.800000
0.027000  101.800000
0.032200  101.900000
0.034500  101.700000
0.037500  102.000000
0.032200  101.600000
0.020200  101.800000
0.009000  101.900000
-0.003000  101.800000
-0.009100  101.800000
-0.014300  102.100000
-0.018800  101.600000
-0.019500  102.100000
-0.020300  101.700000
-0.016500  102.100000
-0.007500  102.000000
0.003000  101.800000
0.009700  102.000000
0.009700  101.700000
0.008200  102.200000
0.001500  101.700000
0.000000  101.900000
-0.000800  101.900000
-0.003800  101.800000
-0.006000  101.900000
-0.008300  102.100000
-0.003800  101.800000
-0.001500  101.700000
-0.003800  102.100000
-0.002300  101.600000
-0.003000  102.100000
-0.006000  101.700000
-0.008300  102.000000
-0.007500  101.800000
-0.008300  101.900000
-0.011300  101.900000
-0.012000  101.700000
-0.015800  102.000000
-0.018800  101.800000
-0.017300  102.000000
-0.013500  101.900000
-0.002300  101.900000
0.011200  101.600000
0.018000  102.000000
0.023200  101.700000
0.021700  101.900000
0.010500  101.900000
0.002200  101.800000
0.000700  102.100000
0.004500  101.600000
0.008200  102.100000
0.012000  101.700000
0.013500  101.900000
0.007500  101.900000
-0.003000  101.700000
-0.011300  101.800000
-0.015000  101.900000
-0.013500  101.900000
-0.006000  101.800000
0.007500  102.000000
0.018700  101.600000
0.024000  102.100000
0.024700  101.600000
0.020200  102.000000
0.012700  102.000000
0.010500  101.900000
0.005200  101.900000
-0.003000  101.700000
-0.009800  102.100000
-0.014300  101.600000
-0.012000  101.700000
-0.009100  101.900000
-0.009800  101.800000
-0.009800  101.800000
-0.005300  101.900000
0.005200  101.700000
0.008200  101.700000
0.004500  101.900000
-0.001500  101.700000
0.000700  102.100000
0.008200  101.500000
0.006700  102.100000
0.001500  101.700000
-0.003000  101.900000
-0.005300  101.700000
-0.004600  101.700000
-0.003000  101.800000
-0.003000  101.800000
-0.003000  101.700000
-0.003000  102.000000
-0.002300  101.800000
-0.000800  101.700000
-0.003800  102.000000
-0.012000  101.500000
-0.022500  101.900000
-0.028500  101.800000
-0.028500  101.700000
-0.024800  101.800000
-0.015800  101.700000
0.001500  102.000000
0.022500  101.700000
0.038200  102.000000
0.042000  101.900000
0.036700  101.800000
0.027700  101.700000
0.018000  102.000000
0.006700  101.500000
0.001500  101.900000
0.000700  101.600000
0.000000  101.900000
-0.003000  101.700000
-0.004600  101.700000
-0.005300  101.900000
-0.006800  101.700000
-0.006000  101.800000
-0.003800  101.600000
-0.003800  101.700000
-0.003000  101.700000
-0.001500  101.700000
-0.004600  101.700000
-0.005300  101.700000
-0.006800  101.400000
-0.005300  101.800000
-0.006800  101.700000
-0.008300  101.600000
-0.006000  101.800000
-0.005300  101.400000
-0.006800  101.900000
-0.006800  101.400000
-0.007500  101.800000
-0.005300  101.300000
-0.001500  101.600000
0.003000  101.500000
0.006700  101.400000
0.004500  101.600000
0.002200  101.400000
0.003000  101.500000
0.004500  101.500000
0.008200  101.700000
0.009700  101.300000
0.010500  101.600000
0.012000  101.300000
0.010500  101.800000
0.009000  101.200000
0.006000  101.600000
0.000700  101.300000
-0.007500  101.300000
-0.019500  101.400000
-0.033000  101.000000
-0.040500  101.500000
-0.036100  101.300000
-0.020300  101.400000
0.000700  101.200000
0.021700  101.500000
0.038200  101.200000
0.042000  101.300000
0.039700  101.300000
0.029200  101.100000
0.010500  101.200000
0.000000  101.000000
-0.004600  101.400000
-0.003800  101.000000
-0.002300  101.300000
-0.001500  100.800000
-0.001500  101.200000
-0.001500  101.100000
-0.000800  101.200000
-0.003000  101.200000
-0.004600  101.000000
-0.005300  101.000000
-0.006800  101.000000
-0.008300  101.000000
-0.008300  100.900000
-0.009100  101.100000
-0.009100  100.800000
-0.009100  101.100000
-0.007500  100.900000
-0.008300  100.900000
-0.009100  100.900000
-0.005300  100.600000
-0.005300  101.000000
-0.003000  100.700000
-0.000800  100.800000
0.004500  100.800000
0.003000  100.800000
-0.001500  100.400000
-0.001500  100.800000
-0.001500  100.400000
-0.000800  100.700000
0.002200  100.600000
0.006000  100.600000
0.009000  100.600000
0.009700  100.300000
0.009000  100.600000
0.007500  100.300000
0.003000  100.600000
-0.003000  100.400000
-0.004600  100.300000
-0.004600  100.200000
-0.000800  100.300000
0.006700  100.200000
0.006700  100.200000
0.006000  100.100000
0.005200  100.000000
0.003000  100.200000
0.001500  99.800000
0.003000  100.200000
0.002200  99.800000
0.000700  100.100000
-0.005300  99.800000
-0.013500  100.000000
-0.015000  99.800000
-0.016500  99.700000
-0.016500  99.600000
-0.008300  99.800000
0.003700  99.700000
0.013500  99.600000
0.018000  99.900000
0.015700  99.400000
0.004500  99.700000
-0.006800  99.300000
-0.010500  99.600000
-0.008300  99.300000
-0.000800  99.300000
0.005200  99.400000
0.009700  99.200000
0.010500  99.400000
0.008200  99.000000
0.006700  99.400000
0.003000  99.100000
0.000700  99.100000
-0.002300  99.000000
-0.004600  98.800000
-0.003800  98.700000
-0.005300  99.000000
-0.005300  98.800000
-0.003800  98.700000
-0.001500  98.800000
-0.000800  98.500000
0.000700  98.700000
-0.001500  98.400000
-0.003000  98.600000
-0.000800  98.100000
0.001500  98.500000
0.000000  98.100000
0.000000  98.300000
0.001500  98.100000
0.002200  98.100000
0.005200  97.900000
0.008200  98.200000
0.008200  98.100000
0.006700  98.000000
0.001500  97.800000
-0.003000  97.600000
-0.005300  97.900000
-0.006800  97.500000
-0.004600  97.600000
-0.005300  97.500000
-0.007500  97.400000
-0.006800  97.500000
-0.005300  97.100000
-0.001500  97.200000
0.001500  97.300000
0.003700  97.200000
0.006000  97.100000
0.005200  97.000000
0.003000  96.800000
0.001500  97.100000
0.001500  96.600000
-0.000800  97.000000
-0.001500  96.400000
-0.003000  96.700000
-0.001500  96.500000
-0.000800  96.400000
0.000700  96.600000
0.006700  96.300000
0.009000  96.300000
0.008200  96.100000
0.007500  96.100000
0.005200  96.100000
0.003000  96.100000
0.000700  95.800000
-0.001500  96.000000
-0.006000  95.500000
-0.008300  95.700000
-0.006000  95.700000
-0.006800  95.300000
-0.006800  95.700000
-0.006000  95.100000
-0.006800  95.400000
-0.006800  94.900000
-0.005300  95.200000
0.000000  94.900000
0.001500  95.000000
0.002200  94.900000
-0.001500  95.000000
-0.005300  94.600000
-0.004600  94.500000
-0.004600  94.700000
-0.001500  94.300000
0.001500  94.500000
0.003000  94.100000
0.003000  94.600000
0.000000  94.100000
-0.000800  94.100000
-0.000800  94.100000
-0.000800  93.900000
0.002200  94.000000
0.000700  93.600000
-0.001500  93.600000
0.000000  93.600000
0.002200  93.500000
0.004500  93.500000
0.006700  93.400000
0.008200  93.300000
0.008200  93.100000
0.008200  93.100000
0.006700  92.900000
0.005200  93.100000
0.003000  92.500000
-0.002300  92.900000
-0.004600  92.600000
-0.003000  92.900000
-0.004600  92.300000
-0.004600  92.300000
-0.003800  92.300000
0.000000  92.200000
0.002200  92.000000
-0.000800  92.200000
-0.004600  91.800000
-0.006800  91.800000
-0.008300  91.800000
-0.006000  91.400000
-0.001500  91.700000
-0.000800  91.300000
0.003000  91.300000
0.009700  91.300000
0.009700  90.900000
0.008200  91.200000
0.003000  90.800000
-0.001500  91.000000
-0.002300  90.600000
-0.003000  90.400000
-0.003800  90.400000
-0.003000  90.400000
-0.001500  90.000000
-0.003000  90.300000
-0.006000  89.700000
-0.006800  90.000000
-0.005300  89.500000
-0.003000  89.600000
-0.003000  89.400000
-0.003800  89.200000
-0.004600  89.400000
-0.006800  89.000000
-0.007500  88.900000
-0.008300  88.900000
-0.008300  88.900000
-0.006000  88.700000
-0.000800  88.500000
0.003000  88.200000
0.006700  88.500000
0.013500  88.100000
0.012700  87.900000
0.009000  87.900000
0.008200  87.700000
0.006700  87.700000
0.005200  87.300000
0.003000  87.500000
0.001500  87.000000
0.002200  87.300000
0.001500  86.800000
0.003700  86.800000
0.004500  86.700000
0.001500  86.500000
0.000700  86.300000
0.000700  86.100000
0.001500  86.200000
0.000000  85.800000
-0.003000  86.000000
-0.003000  85.500000
-0.003000  85.700000
-0.004600  85.300000
-0.005300  85.300000
-0.006800  85.100000
-0.009100  84.800000
-0.009100  84.900000
-0.006000  84.500000
-0.009100  84.600000
-0.014300  84.200000
-0.019500  84.200000
-0.018100  84.100000
-0.012000  84.100000
-0.001500  83.500000
0.012700  83.700000
0.020200  83.400000
0.021000  83.200000
0.019500  83.200000
0.020200  82.900000
0.015700  83.100000
0.010500  82.600000
0.008200  82.700000
0.003000  82.200000
-0.000800  82.400000
-0.000800  82.100000
0.000700  81.800000
0.000000  81.600000
0.000000  81.600000
-0.000800  81.400000
-0.000800  81.100000
-0.000800  81.100000
-0.003000  80.700000
-0.003000  80.800000
-0.003000  80.500000
-0.000800  80.500000
0.000700  80.200000
0.000700  79.900000
0.000700  80.100000
0.002200  79.600000
0.006000  79.900000
0.008200  79.400000
0.006000  79.400000
0.003000  79.200000
0.001500  79.000000
0.001500  78.600000
0.000700  79.000000
0.000000  78.300000
-0.002300  78.400000
-0.003800  78.200000
-0.004600  77.900000
-0.005300  77.900000
-0.004600  77.500000
-0.003000  77.700000
-0.002300  77.300000
-0.003000  77.100000
-0.005300  77.100000
-0.006800  76.800000
-0.010500  76.600000
-0.014300  76.600000
-0.018800  76.300000
-0.019500  76.000000
-0.011300  76.100000
-0.002300  75.600000
0.002200  75.800000
0.009000  75.300000
0.014200  75.300000
0.014200  75.000000
0.015000  75.000000
0.014200  74.700000
0.011200  74.400000
0.012000  74.500000
0.012700  73.900000
0.010500  73.800000
0.005200  73.800000
0.004500  73.500000
0.001500  73.300000
-0.003000  73.300000
-0.003000  72.700000
-0.003000  72.900000
-0.003800  72.400000
-0.005300  72.400000
-0.003000  72.200000
-0.003000  71.800000
-0.006000  72.000000
-0.008300  71.200000
-0.006800  71.600000
-0.001500  71.100000
0.000000  71.000000
0.000000  70.900000
-0.003000  70.600000
-0.004600  70.400000
-0.004600  70.300000
-0.005300  70.100000
-0.005300  69.600000
-0.004600  69.800000
-0.003800  69.200000
-0.003000  69.500000
-0.001500  68.800000
0.000700  69.100000
0.003000  68.800000
0.004500  68.500000
0.009000  68.500000
0.009700  68.000000
0.004500  68.300000
-0.001500  68.000000
-0.009800  67.800000
-0.014300  67.700000
-0.015000  67.300000
-0.012800  67.100000
-0.006800  67.300000
-0.000800  66.800000
0.006700  66.800000
0.012000  66.600000
0.016500  66.200000
0.016500  66.300000
0.018000  65.800000
0.020200  66.000000
0.016500  65.400000
0.010500  65.600000
0.006700  65.100000
0.000700  65.100000
-0.001500  64.800000
-0.005300  64.700000
-0.006800  64.300000
-0.008300  64.200000
-0.006800  63.900000
-0.008300  63.700000
-0.009100  63.700000
-0.006800  63.100000
-0.004600  63.300000
-0.001500  62.900000
-0.001500  62.700000
-0.002300  62.500000
-0.001500  62.200000
-0.003000  62.200000
-0.005300  61.800000
-0.004600  61.700000
-0.003000  61.600000
-0.003800  61.300000
-0.002300  61.200000
-0.000800  61.100000
-0.001500  60.500000
-0.003000  60.800000
-0.001500  60.100000
0.000700  60.300000
0.001500  59.800000
-0.001500  59.900000
-0.004600  59.700000
-0.005300  59.400000
-0.006800  59.400000
-0.003000  58.900000
0.000700  59.100000
0.007500  58.600000
0.012000  58.500000
0.014200  58.400000
0.018000  58.200000
0.020200  57.800000
0.015700  57.900000
0.012000  57.700000
0.010500  57.500000
0.009000  57.600000
0.006000  56.900000
0.000700  57.400000
-0.002300  56.800000
-0.006800  56.900000
-0.010500  56.600000
-0.012000  56.400000
-0.016500  56.400000
-0.015000  56.200000
-0.010500  56.100000
-0.009100  55.900000
-0.008300  55.600000
-0.006800  55.300000
-0.006800  55.500000
-0.006000  54.900000
-0.005300  55.200000
-0.004600  54.600000
-0.004600  54.600000
-0.000800  54.300000
0.003000  54.200000
0.003000  54.100000
0.003000  53.600000
0.005200  53.800000
0.003000  53.200000
0.001500  53.100000
0.003000  52.900000
0.003000  52.900000
0.004500  52.600000
0.003700  52.500000
0.002200  52.300000
0.001500  51.900000
-0.003000  51.900000
-0.003800  51.400000
-0.000800  51.600000
-0.001500  50.900000
-0.004600  51.200000
-0.006000  50.700000
-0.009100  50.800000
-0.011300  50.500000
-0.010500  50.300000
-0.008300  50.200000
-0.005300  50.000000
0.000000  49.800000
0.004500  49.800000
0.009000  49.500000
0.014200  49.200000
0.015700  49.400000
0.019500  48.800000
0.016500  49.000000
0.012000  48.800000
0.008200  48.500000
0.005200  48.600000
0.001500  48.100000
-0.003000  48.300000
-0.003000  47.700000
-0.002300  47.700000
-0.003000  47.600000
-0.001500  47.200000
-0.000800  47.200000
0.000000  47.200000
-0.000800  46.600000
-0.003000  46.800000
-0.004600  46.500000
-0.003800  46.300000
-0.006000  46.300000
-0.009100  45.900000
-0.012000  45.900000
-0.012000  45.500000
-0.007500  45.500000
-0.003000  45.500000
0.005200  45.100000
0.012700  45.200000
0.012700  44.800000
0.016500  44.700000
0.015000  44.300000
0.010500  44.300000
0.010500  44.200000
0.009000  44.100000
0.005200  43.600000
-0.000800  43.900000
-0.004600  43.300000
-0.003000  43.700000
-0.001500  43.200000
-0.003000  43.100000
-0.004600  42.900000
-0.004600  42.600000
-0.004600  42.700000
-0.005300  42.300000
-0.004600  42.100000
-0.001500  42.000000
0.004500  41.800000
0.004500  41.600000
0.002200  41.700000
0.003000  41.200000
-0.002300  41.400000
-0.004600  40.900000
-0.003000  40.900000
-0.003800  40.900000
-0.003000  40.300000
-0.004600  40.600000
-0.003000  39.900000
-0.001500  40.300000
-0.000800  39.700000
0.001500  39.500000
0.000700  39.600000
-0.000800  39.600000
-0.001500  39.200000
-0.002300  39.100000
-0.003000  39.100000
-0.003000  38.600000
-0.003800  38.900000
-0.003000  38.300000
-0.002300  38.600000
-0.004600  37.900000
-0.005300  38.200000
-0.003000  37.800000
0.001500  37.800000
0.005200  37.700000
0.005200  37.400000
0.006700  37.500000
0.008200  37.100000
0.005200  37.000000
0.002200  37.000000
0.002200  37.000000
0.002200  36.400000
0.003000  36.600000
0.000700  36.300000
-0.000800  36.300000
0.001500  36.200000
0.003000  35.900000
0.001500  36.000000
0.003000  35.400000
0.003000  35.900000
0.003000  35.300000
0.003000  35.500000
0.005200  35.100000
0.001500  35.100000
-0.002300  35.000000
-0.004600  34.800000
-0.006000  34.600000
-0.004600  34.700000
-0.004600  34.300000
-0.004600  34.200000
-0.003000  34.200000
-0.000800  33.900000
0.000000  34.000000
0.001500  33.700000
-0.000800  33.600000
-0.000800  33.600000
0.000000  33.200000
-0.000800  33.300000
0.000700  32.800000
-0.002300  32.800000
-0.003000  32.700000
-0.003000  32.600000
0.000000  32.200000
0.001500  32.500000
0.001500  32.000000
0.004500  32.200000
0.004500  31.800000
0.003700  31.800000
0.001500  31.600000
0.003000  31.300000
0.003000  31.400000
0.001500  31.000000
0.000700  31.100000
0.001500  30.900000
0.001500  30.600000
0.000000  30.600000
-0.000800  30.600000
-0.000800  30.300000
-0.000800  30.300000
-0.000800  30.000000
-0.000800  29.900000
-0.000800  29.800000
-0.001500  29.300000
-0.003000  29.600000
-0.001500  29.000000
0.000700  29.500000
-0.001500  28.900000
-0.005300  29.000000
-0.006000  28.700000
-0.004600  28.700000
-0.005300  28.500000
-0.007500  28.300000
-0.005300  28.200000
-0.006800  28.100000
-0.008300  28.200000
-0.006000  27.600000
-0.003000  27.900000
0.000700  27.400000
0.003000  27.700000
0.006000  27.100000
0.001500  27.300000
0.003000  27.200000
0.004500  26.800000
0.004500  27.000000
0.006700  26.300000
0.003700  26.700000
0.001500  26.400000
0.001500  26.300000
0.000700  26.200000
0.000000  25.800000
-0.000800  25.800000
-0.000800  25.900000
-0.000800  25.600000
0.001500  25.500000
0.000000  25.700000
-0.001500  25.300000
-0.003000  25.600000
-0.002300  25.100000
-0.002300  25.300000
-0.001500  24.700000
0.001500  25.000000
-0.001500  24.800000
-0.001500  24.800000
-0.000800  24.600000
-0.001500  24.400000
0.000700  24.300000
0.000700  24.400000
0.000700  24.300000
0.000700  24.100000
0.003000  24.300000
0.006700  23.900000
0.006000  24.100000
0.003700  23.900000
0.000000  23.800000
-0.000800  23.900000
-0.002300  23.500000
-0.003000  23.800000
-0.003000  23.300000
-0.001500  23.600000
-0.005300  23.500000
-0.009100  23.400000
-0.007500  23.200000
-0.005300  23.500000
-0.000800  22.800000
0.001500  23.300000
0.000700  22.900000
-0.000800  23.200000
-0.006800  22.900000
-0.006000  22.900000
-0.003000  22.900000
-0.002300  22.700000
-0.000800  22.700000
-0.000800  22.500000
-0.000800  22.800000
-0.003000  22.600000
-0.003000  22.500000
0.000700  22.400000
0.002200  22.500000
0.005200  22.300000
0.004500  22.200000
0.003700  22.100000
0.001500  22.000000
0.001500  22.200000
0.001500  21.800000
0.000700  22.200000
0.001500  21.500000
0.000700  22.000000
0.003000  21.600000
0.001500  21.500000
-0.001500  21.500000
0.000000  21.500000
0.001500  21.500000
0.003000  21.400000
0.003000  21.200000
0.003000  21.100000
0.004500  21.500000
0.005200  20.900000
0.005200  21.300000
0.006000  20.800000
0.003700  21.000000
0.001500  20.900000
0.002200  20.800000
0.002200  20.900000
0.001500  20.600000
0.002200  21.000000
0.000700  20.400000
0.000000  20.600000
-0.001500  20.600000
-0.003800  20.400000
-0.002300  20.400000
-0.001500  20.500000
-0.002300  20.200000
0.000000  20.200000
0.000700  20.400000
-0.003000  20.000000
-0.004600  20.200000
-0.004600  19.800000
-0.006000  20.100000
-0.006800  19.700000
-0.006000  19.800000
-0.003000  19.500000
0.000700  19.500000
0.003000  19.500000
0.004500  19.500000
0.006700  19.500000
0.005200  19.500000
0.006700  19.300000
0.008200  19.200000
0.006000  19.300000
0.005200  19.000000
0.005200  19.200000
0.003000  18.900000
0.001500  18.900000
0.000700  18.900000
-0.001500  18.700000
-0.003000  18.900000
-0.001500  18.600000
-0.003000  18.900000
-0.003800  18.600000
-0.004600  18.400000
-0.004600  18.500000
-0.003000  18.500000
-0.003000  18.200000
-0.003800  18.600000
-0.005300  18.000000
-0.004600  18.400000
-0.003000  18.100000
-0.000800  18.200000
0.000700  18.200000
-0.001500  17.900000
-0.001500  18.000000
-0.001500  17.900000
-0.004600  18.100000
-0.003000  18.000000
0.000700  17.900000
-0.000800  18.000000
-0.001500  18.000000
0.000700  17.600000
0.000000  17.900000
0.000700  17.700000
0.001500  17.600000
-0.000800  17.900000
0.001500  17.500000
0.003000  18.000000
0.003700  17.500000
0.004500  18.000000
0.003700  17.500000
0.004500  17.700000
0.003000  17.500000
0.002200  17.500000
0.002200  17.400000
0.001500  17.400000
-0.000800  17.200000
-0.003000  17.200000
-0.000800  17.500000
-0.001500  17.100000
-0.003800  17.400000
-0.003000  17.000000
-0.003000  17.200000
-0.001500  16.900000
-0.004600  17.100000
-0.003000  17.000000
-0.003000  16.900000
-0.001500  17.200000
0.001500  16.800000
0.000700  17.000000
0.000700  17.000000
0.000700  16.800000
0.000700  16.900000
0.002200  17.000000
0.002200  16.700000
0.001500  16.900000
0.001500  16.800000
0.001500  16.600000
-0.000800  16.900000
-0.002300  16.600000
-0.004600  17.000000
-0.004600  16.500000
-0.002300  16.900000
-0.001500  16.500000
0.000700  16.600000
-0.000800  16.700000
-0.001500  16.600000
-0.001500  16.600000
-0.001500  16.500000
0.000000  16.600000
0.003000  16.500000
0.005200  16.700000
0.004500  16.400000
0.002200  16.600000
0.000700  16.600000
0.001500  16.600000
0.002200  16.500000
0.002200  16.400000
0.001500  16.800000
0.003000  16.300000
0.003000  16.800000
0.002200  16.400000
0.001500  16.500000
-0.000800  16.400000
0.000000  16.500000
0.000700  16.200000
0.000000  16.600000
0.001500  16.200000
0.002200  16.600000
0.003000  16.300000
0.001500  16.500000
0.000700  16.400000
0.001500  16.200000
0.003000  16.600000
0.001500  16.200000
0.000700  16.500000
0.000700  16.300000
-0.003800  16.300000
-0.004600  16.300000
-0.002300  16.200000
-0.003000  16.200000
-0.004600  16.300000
-0.006000  16.000000
-0.006800  16.100000
-0.004600  16.100000
-0.001500  16.000000
-0.000800  16.000000
-0.000800  15.800000
-0.001500  16.200000
0.000700  15.700000
0.003000  16.000000
0.002200  15.700000
0.004500  15.900000
0.003000  15.800000
0.003000  15.700000
0.003700  15.700000
0.001500  15.500000
0.001500  15.600000
0.001500  15.400000
0.001500  15.600000
0.000000  15.100000
-0.000800  15.600000
0.003700  15.100000
0.003000  15.400000
0.000700  15.000000
0.000700  15.300000
-0.000800  15.100000
0.000000  15.000000
-0.001500  14.900000
-0.001500  14.900000
-0.001500  14.800000
-0.003800  14.800000
-0.005300  14.800000
-0.008300  14.700000
-0.006000  14.800000
-0.002300  14.500000
-0.001500  14.700000
-0.003000  14.600000
-0.001500  14.600000
-0.000800  14.500000
-0.002300  14.400000
0.000000  14.500000
-0.000800  14.300000
-0.002300  14.600000
-0.002300  14.000000
-0.000800  14.300000
-0.000800  14.500000
0.000000  14.300000
0.002200  14.300000
0.003000  14.500000
0.003000  14.000000
0.006000  14.400000
0.008200  14.000000
0.005200  14.200000
0.000700  14.200000
0.000700  14.100000
-0.001500  14.300000
-0.002300  14.000000
-0.001500  14.300000
-0.001500  14.000000
-0.000800  14.200000
-0.000800  14.300000
0.000000  14.200000
0.000700  14.200000
0.000000  14.300000
-0.000800  14.300000
-0.000800  14.100000
-0.000800  14.300000
-0.001500  14.000000
-0.002300  14.300000
-0.002300  13.900000
-0.000800  14.400000
0.001500  14.000000
0.001500  14.400000
0.000000  14.200000
-0.001500  14.200000
-0.003000  14.300000
-0.002300  14.200000
-0.000800  14.200000
-0.000800  14.100000
-0.002300  14.200000
-0.001500  13.900000
0.000000  14.400000
0.000700  13.900000
0.000700  14.300000
0.001500  14.100000
0.003000  14.100000
0.003700  14.100000
0.003000  13.900000
0.003000  14.100000
0.000700  13.800000
-0.000800  14.200000
0.001500  13.800000
-0.000800  14.000000
-0.000800  13.800000
0.002200  13.900000
0.003700  13.700000
0.005200  13.800000
0.004500  13.800000
0.001500  13.700000
0.000700  14.000000
0.000000  13.500000
0.000000  13.900000
0.000000  13.500000
0.000700  13.900000
-0.000800  13.400000
-0.001500  13.500000
-0.000800  13.500000
-0.001500  13.400000
-0.001500  13.400000
-0.003000  13.300000
-0.003000  13.300000
-0.002300  13.400000
-0.005300  13.500000
-0.004600  13.100000
-0.003000  13.300000
-0.000800  13.100000
0.000000  13.200000
0.000000  13.100000
0.002200  13.100000
0.003000  13.100000
0.002200  12.700000
0.000700  13.200000
-0.001500  12.600000
-0.002300  13.100000
-0.000800  12.700000
-0.001500  12.800000
-0.003000  12.800000
-0.001500  12.900000
0.000700  12.500000
0.004500  12.800000
0.006700  12.400000
0.008200  12.700000
0.006000  12.700000
0.003700  12.500000
0.000000  12.600000
-0.001500  12.400000
-0.000800  12.600000
-0.001500  12.400000
0.000700  12.400000
-0.000800  12.500000
-0.003000  12.300000
-0.003800  12.400000
-0.003000  12.200000
-0.004600  12.200000
-0.006800  12.600000
-0.001500  12.400000
-0.000800  12.200000
-0.004600  12.500000
-0.005300  12.000000
-0.003800  12.600000
-0.003000  12.100000
-0.004600  12.500000
-0.003000  12.000000
-0.001500  12.300000
0.000000  12.200000
0.000700  12.200000
-0.002300  12.100000
-0.003000  12.100000
-0.002300  12.100000
0.000700  12.200000
0.003700  12.300000
0.005200  11.900000
0.004500  12.300000
0.003000  11.800000
0.001500  12.200000
0.001500  11.900000
0.003700  12.100000
0.003000  12.100000
0.003000  12.000000
0.003000  12.100000
0.001500  11.900000
0.002200  12.200000
0.004500  12.000000
0.004500  12.000000
0.005200  12.000000
0.003000  12.100000
0.000700  11.900000
0.001500  12.000000
0.003700  11.900000
0.001500  11.900000
0.000700  12.000000
0.003000  11.700000
0.002200  12.100000
0.000700  11.700000
0.001500  12.100000
0.003000  11.700000
0.001500  12.100000
0.000700  12.000000
0.000700  11.800000
-0.001500  11.900000
-0.003000  11.900000
-0.000800  11.700000
-0.002300  12.000000
-0.002300  11.900000
0.000000  11.700000
-0.001500  12.000000
-0.000800  11.700000
-0.000800  12.100000
-0.001500  11.900000
-0.003000  11.800000
-0.003800  12.000000
-0.001500  11.700000
-0.003800  12.200000
-0.003000  11.700000
-0.003000  12.000000
-0.006000  12.000000
-0.006800  12.000000
-0.004600  11.700000
-0.003000  12.100000
-0.004600  11.700000
-0.000800  12.100000
0.000000  11.600000
-0.000800  12.000000
0.001500  11.800000
0.000000  12.000000
0.003000  12.100000
0.003700  11.700000
0.003700  11.900000
0.005200  11.900000
0.001500  11.900000
0.001500  11.800000
-0.000800  11.800000
-0.000800  11.900000
0.000000  12.000000
-0.001500  11.800000
0.000000  11.900000
0.000700  12.200000
0.001500  11.900000
0.001500  12.200000
0.000700  11.800000
-0.000800  12.200000
0.000000  11.800000
0.000700  12.100000
0.000700  12.000000
0.001500  12.000000
0.004500  12.100000
0.006700  12.000000
0.006000  12.000000
0.003700  12.100000
0.000700  12.000000
-0.000800  11.800000
-0.003000  12.200000
-0.000800  11.900000
0.000700  12.200000
-0.000800  12.000000
-0.001500  12.100000
-0.003000  12.200000
-0.000800  11.900000
0.003000  12.200000
0.004500  11.700000
0.004500  12.100000
0.003700  12.000000
-0.000800  12.000000
-0.002300  12.000000
-0.002300  12.000000
-0.004600  12.000000
-0.006800  12.000000
-0.006800  12.100000
-0.003800  11.900000
-0.004600  12.200000
-0.003800  11.800000
-0.002300  12.100000
-0.003000  11.900000
-0.003000  12.100000
-0.003000  12.100000
0.000700  11.900000
0.000700  12.200000
0.000700  11.900000
0.001500  12.100000
-0.001500  12.000000
-0.000800  11.800000
-0.000800  11.900000
-0.000800  12.100000
0.000700  11.800000
0.000000  12.000000
0.000000  12.000000
-0.000800  11.900000
-0.000800  12.000000
0.003000  11.700000
0.003000  12.000000
0.000700  11.700000
0.000700  12.100000
0.002200  11.700000
0.003700  11.900000
0.000700  11.800000
0.002200  11.900000
0.006000  11.800000
0.003000  11.900000
0.001500  11.700000
0.001500  11.800000
0.001500  11.900000
0.002200  11.600000
0.002200  12.000000
0.000000  11.800000
-0.001500  11.800000
-0.002300  11.900000
-0.003800  11.700000
-0.004600  11.900000
-0.004600  11.600000
-0.003000  11.700000
-0.000800  11.700000
0.001500  11.700000
0.003700  11.800000
0.003000  12.000000
0.000700  11.600000
0.001500  11.800000
0.003000  11.500000
0.003700  12.000000
0.003000  11.600000
-0.000800  11.700000
-0.003000  11.800000
-0.003000  11.500000
-0.004600  11.900000
-0.003000  11.600000
-0.003000  11.800000
-0.003800  12.000000
-0.001500  11.700000
0.000000  11.700000
0.001500  11.800000
0.001500  11.600000
0.002200  11.700000
0.003000  11.800000
0.003000  11.700000
0.004500  12.000000
0.003000  11.500000
0.001500  11.900000
0.000000  11.700000
-0.000800  11.700000
-0.001500  11.700000
-0.003800  11.600000
-0.002300  12.000000
-0.001500  11.600000
-0.002300  11.700000
-0.001500  11.700000
-0.001500  11.700000
-0.001500  11.400000
-0.001500  11.900000
-0.001500  11.400000
-0.002300  11.800000
-0.000800  11.500000
-0.000800  11.600000
-0.001500  11.700000
0.001500  11.400000
0.005200  11.800000
0.005200  11.400000
0.004500  11.800000
0.004500  11.500000
0.002200  11.700000
0.000700  11.700000
0.000000  11.700000
0.000000  11.600000
-0.001500  11.600000
-0.000800  11.700000
-0.000800  11.400000
-0.001500  11.800000
-0.000800  11.200000
-0.001500  11.800000
-0.002300  11.500000
-0.003000  11.700000
-0.001500  11.500000
-0.000800  11.500000
-0.002300  11.900000
-0.001500  11.200000
-0.003000  11.700000
-0.003800  11.700000
0.000000  11.600000
0.001500  11.600000
0.001500  11.700000
0.003700  11.500000
0.002200  11.500000
0.000700  11.600000
0.000700  11.400000
-0.001500  11.700000
-0.001500  11.300000
-0.000800  11.800000
-0.000800  11.300000
-0.000800  11.700000
-0.000800  11.600000
-0.000800  11.600000
-0.001500  11.700000
-0.003000  11.700000
-0.001500  11.600000
0.000700  11.700000
-0.000800  11.700000
-0.001500  11.500000
-0.002300  11.900000
-0.002300  11.500000
0.000700  11.700000
0.001500  11.700000
0.002200  11.700000
0.005200  11.700000
0.004500  11.500000
0.003000  11.800000
0.000700  11.400000
0.000000  11.700000
0.000700  11.600000
0.000700  11.600000
0.000700  11.700000
0.001500  11.700000
0.003000  11.400000
0.004500  11.900000
0.003000  11.400000
-0.000800  11.800000
-0.000800  11.700000
-0.002300  11.700000
-0.002300  11.800000
-0.003000  11.600000
-0.003800  11.800000
-0.002300  11.600000
-0.004600  11.700000
-0.003000  11.700000
-0.000800  11.700000
-0.000800  11.700000
0.001500  11.700000
0.000700  11.600000
0.001500  11.700000
0.000700  11.900000
-0.000800  11.500000
0.000700  12.100000
-0.002300  11.600000
-0.001500  12.000000
0.000700  11.600000
-0.001500  11.800000
-0.000800  11.700000
-0.000800  11.700000
0.000700  11.900000
0.000000  11.600000
-0.000800  11.800000
0.000700  11.700000
0.001500  11.800000
0.003700  11.700000
0.003000  12.000000
0.001500  11.600000
0.000700  12.000000
0.001500  11.700000
0.001500  11.700000
-0.000800  11.800000
-0.001500  11.700000
-0.001500  11.900000
-0.002300  11.600000
-0.003000  11.900000
-0.001500  11.700000
-0.001500  11.700000
-0.000800  11.700000
0.000000  11.700000
0.000700  11.700000
0.000700  11.800000
0.001500  11.700000
0.000700  11.700000
0.000700  12.000000
0.000700  11.400000
0.000700  12.000000
0.000700  11.500000
0.000000  11.900000
0.000700  11.700000
0.000700  11.700000
0.000700  11.700000
0.001500  11.700000
-0.000800  11.700000
-0.003000  11.700000
-0.006000  11.700000
-0.005300  11.700000
-0.003000  11.800000
-0.000800  11.600000
0.000000  11.700000
0.001500  11.500000
0.003700  11.700000
0.003700  11.800000
0.003000  11.400000
0.005200  11.800000
0.004500  11.400000
0.003700  11.800000
0.003700  11.300000
0.003000  11.800000
0.001500  11.700000
-0.000800  11.600000
0.000000  11.500000
-0.002300  11.700000
-0.003800  11.600000
-0.003000  11.500000
-0.001500  11.700000
-0.001500  11.500000
-0.002300  11.700000
0.001500  11.600000
0.001500  11.600000
0.000700  11.700000
0.000700  11.500000
0.000700  11.700000
0.002200  11.500000
-0.000800  11.900000
-0.001500  11.500000
-0.002300  11.700000
-0.000800  11.700000
0.003000  11.600000
0.001500  11.400000
0.001500  11.700000
-0.000800  11.300000
-0.001500  11.700000
-0.000800  11.300000
-0.001500  11.600000
-0.000800  11.600000
-0.000800  11.300000
-0.001500  11.700000
-0.001500  11.500000
-0.000800  11.500000
-0.000800  11.500000
-0.003000  11.300000
-0.003000  11.500000
-0.002300  11.500000
-0.003000  11.600000
-0.002300  11.600000
-0.001500  11.600000
0.000700  11.500000
0.003000  11.700000
0.002200  11.300000
0.000700  11.700000
0.002200  11.300000
0.001500  11.600000
0.000000  11.400000
0.000000  11.500000
-0.001500  11.600000
-0.002300  11.500000
-0.000800  11.600000
0.002200  11.600000
0.003700  11.500000
0.003000  11.400000
0.002200  11.700000
0.000700  11.400000
0.001500  11.700000
0.003000  11.400000
0.001500  11.600000
0.001500  11.600000
0.001500  11.400000
0.000700  11.700000
0.002200  11.200000
0.000700  11.800000
-0.000800  11.400000
-0.002300  11.800000
-0.003000  11.400000
-0.001500  11.400000
-0.005300  11.600000
-0.002300  11.700000
0.000000  11.700000
0.000000  11.500000
0.000700  11.700000
0.000000  11.400000
0.001500  11.900000
0.003000  11.400000
-0.000800  11.800000
-0.001500  11.700000
-0.000800  11.400000
0.000000  11.700000
0.000000  11.400000
-0.001500  11.900000
-0.001500  11.600000
-0.003000  11.600000
-0.003800  11.600000
-0.003800  11.600000
-0.004600  11.400000
-0.001500  11.700000
-0.003000  11.400000
-0.004600  11.700000
-0.003000  11.600000
-0.003800  11.400000
-0.002300  11.700000
-0.002300  11.400000
-0.000800  11.700000
0.001500  11.400000
-0.000800  11.800000
-0.000800  11.400000
0.000000  11.700000
0.001500  11.600000
0.001500  11.700000
0.001500  11.600000
0.001500  11.700000
-0.000800  11.600000
-0.000800  11.600000
0.000000  11.700000
0.000700  11.400000
0.001500  11.700000
0.002200  11.600000
0.003000  11.700000
0.003000  11.700000
0.000700  11.400000
-0.000800  11.700000
-0.000800  11.400000
0.000700  11.600000
-0.001500  11.700000
-0.004600  11.600000
-0.003000  11.600000
-0.001500  11.800000
0.000700  11.400000
0.001500  11.700000
0.001500  11.500000
-0.000800  11.700000
-0.003000  11.600000
-0.002300  11.700000
0.000700  11.700000
0.003000  11.400000
0.003700  11.700000
0.003000  11.500000
0.004500  11.700000
0.006700  11.700000
0.004500  11.700000
0.004500  11.700000
0.002200  11.700000
0.001500  11.700000
0.002200  11.600000
0.000700  11.700000
0.000000  11.400000
0.001500  12.000000
0.001500  11.500000
-0.000800  11.800000
0.001500  11.600000
0.003700  11.700000
0.004500  11.700000
0.006000  11.500000
0.005200  11.800000
0.004500  11.700000
0.003700  11.600000
0.001500  11.700000
0.000000  11.800000
-0.003000  11.600000
-0.003000  12.000000
-0.005300  11.500000
-0.006000  11.700000
-0.005300  11.700000
-0.005300  11.600000
-0.003800  11.800000
-0.003800  11.500000
-0.005300  12.100000
-0.004600  11.600000
-0.000800  11.800000
0.000000  11.700000
0.001500  11.700000
0.001500  11.700000
0.000700  11.700000
0.000700  11.600000
-0.000800  11.700000
-0.000800  12.000000
0.000000  11.700000
-0.001500  12.000000
0.000000  11.400000
0.000000  11.900000
0.000000  11.700000
0.000700  11.800000
0.000700  11.800000
0.000700  11.600000
-0.003000  12.000000
-0.002300  11.400000
-0.000800  11.700000
0.000700  11.800000
0.002200  11.700000
0.000700  11.600000
0.000700  11.800000
0.000000  11.700000
0.000700  11.700000
0.001500  11.700000
0.000700  11.600000
0.001500  12.000000
0.002200  11.500000
0.000700  12.000000
0.001500  11.500000
0.001500  11.800000
-0.001500  11.700000
0.000700  11.800000
0.000700  11.700000
-0.000800  11.700000
0.000000  12.000000
-0.000800  11.800000
-0.001500  11.800000
-0.003000  11.700000
-0.002300  11.800000
-0.003000  11.700000
-0.003000  11.900000
-0.001500  11.700000
-0.000800  11.900000
-0.000800  11.900000
-0.001500  11.700000
-0.001500  11.900000
-0.001500  11.600000
-0.000800  11.800000
0.000700  11.700000
0.001500  11.800000
0.001500  11.800000
0.001500  11.900000
0.000700  11.700000
-0.003000  12.000000
-0.001500  11.700000
0.000000  12.000000
0.002200  11.800000
0.001500  11.800000
0.000000  11.900000
-0.001500  11.700000
-0.001500  12.000000
0.000700  11.700000
-0.000800  11.700000
-0.001500  12.000000
0.000700  12.000000
0.000700  11.700000
-0.000800  11.900000
0.001500  11.700000
-0.000800  11.700000
0.000700  11.900000
0.001500  11.700000
0.001500  12.000000
0.001500  11.700000
0.000700  12.000000
0.000000  11.800000
0.000000  11.800000
0.000000  11.900000
-0.000800  11.600000
0.000700  12.000000
0.000700  11.800000
0.000700  11.700000
0.000700  11.700000
-0.000800  11.800000
0.000700  11.600000
0.001500  12.000000
0.000700  11.700000
-0.000800  11.800000
-0.002300  11.800000
-0.001500  11.600000
0.000000  12.000000
0.000700  11.600000
0.002200  12.100000
0.003000  11.700000
0.003000  12.000000
0.001500  11.700000
-0.001500  11.700000
-0.000800  12.000000
0.000000  11.900000
0.000700  11.800000
0.000700  11.700000
-0.000800  12.100000
-0.001500  11.700000
-0.002300  12.100000
-0.002300  11.600000
-0.002300  11.900000
-0.000800  11.900000
0.000000  11.700000
0.003000  12.000000
0.003000  11.700000
0.002200  12.000000
0.000700  11.700000
-0.000800  11.900000
0.000000  11.700000
0.000700  11.900000
0.000700  11.800000
-0.000800  12.100000
-0.003000  12.000000
-0.001500  11.800000
0.000000  12.000000
0.000700  11.900000
0.002200  12.100000
0.003000  11.700000
0.001500  12.100000
0.001500  11.800000
0.002200  12.200000
0.000000  11.900000
0.000000  12.000000
0.000700  12.100000
0.000700  12.000000
0.002200  11.900000
0.002200  12.000000
0.002200  12.100000
0.001500  11.800000
-0.000800  12.000000
0.000700  11.900000
0.001500  12.100000
-0.001500  12.000000
-0.004600  11.900000
-0.004600  12.200000
-0.005300  12.000000
-0.005300  12.100000
-0.003800  11.800000
-0.004600  12.400000
-0.001500  12.100000
-0.001500  12.000000
-0.000800  12.100000
-0.001500  12.100000
-0.003000  11.900000
-0.000800  12.300000
-0.001500  12.000000
-0.001500  12.400000
-0.000800  12.100000
0.001500  12.000000
-0.001500  12.500000
-0.001500  12.100000
0.003000  12.300000
0.002200  12.100000
0.002200  12.100000
0.003000  12.300000
0.005200  12.200000
0.005200  12.200000
0.003000  12.200000
0.000700  12.100000
-0.003000  12.200000
-0.003800  12.300000
-0.003000  12.100000
-0.000800  12.500000
0.000700  12.100000
0.000700  12.500000
0.001500  12.100000
-0.000800  12.600000
0.003000  12.200000
0.003000  12.200000
0.001500  12.500000
0.000700  12.200000
0.000700  12.300000
0.000000  12.400000
-0.001500  12.200000
-0.000800  12.200000
-0.002300  12.700000
-0.001500  12.100000
-0.000800  12.500000
0.001500  12.200000
0.003700  12.300000
0.001500  12.400000
-0.000800  12.200000
-0.000800  12.600000
-0.000800  12.100000
-0.001500  12.600000
-0.003000  12.200000
-0.000800  12.600000
0.000700  12.300000
-0.000800  12.400000
-0.003800  12.300000
-0.004600  12.500000
-0.003000  12.600000
-0.000800  12.200000
0.000700  12.600000
0.000000  12.200000
0.001500  12.700000
0.000700  12.400000
-0.001500  12.600000
0.000700  12.500000
0.003000  12.400000
0.005200  12.600000
0.004500  12.300000
0.004500  12.800000
0.004500  12.600000
0.001500  12.600000
0.001500  12.500000
0.003000  12.600000
0.002200  12.600000
0.000000  12.800000
-0.001500  12.600000
0.000700  12.700000
0.002200  12.700000
0.000700  12.600000
0.000700  12.900000
-0.000800  12.500000
-0.001500  12.800000
0.000700  12.500000
0.000700  12.800000
0.000700  12.500000
0.000000  12.700000
-0.000800  12.700000
0.000000  12.700000
-0.000800  12.600000
-0.000800  12.800000
-0.001500  12.700000
-0.001500  12.700000
-0.003000  12.900000
-0.001500  12.600000
0.002200  13.000000
0.003000  12.600000
0.001500  12.800000
0.001500  12.800000
0.003000  12.700000
0.002200  12.900000
0.000000  12.600000
-0.001500  12.800000
-0.002300  13.000000
-0.003000  12.800000
-0.003000  12.700000
-0.003000  13.100000
-0.003000  12.700000
-0.002300  13.200000
-0.001500  12.700000
-0.000800  12.900000
0.000700  12.800000
0.000700  12.800000
0.000700  13.000000
0.000700  12.700000
0.000000  13.000000
-0.002300  13.000000
-0.001500  13.000000
-0.001500  12.900000
-0.000800  12.900000
0.000700  12.900000
-0.002300  13.100000
-0.003800  13.000000
-0.000800  12.800000
0.000700  13.200000
0.000700  12.700000
-0.000800  13.300000
-0.002300  12.900000
-0.001500  13.300000
0.000000  13.100000
0.001500  13.000000
0.000700  13.300000
0.001500  13.100000
0.000700  13.200000
-0.000800  13.100000
-0.000800  13.100000
-0.001500  13.300000
-0.000800  13.400000
0.003000  13.000000
0.004500  13.400000
0.001500  13.100000
0.000700  13.400000
0.002200  13.300000
0.000000  13.100000
-0.000800  13.400000
-0.003000  13.300000
-0.001500  13.600000
0.002200  13.100000
0.000700  13.500000
0.001500  13.300000
0.004500  13.400000
0.003700  13.300000
-0.003000  13.400000
-0.004600  13.400000
-0.003000  13.300000
-0.003800  13.500000
-0.002300  13.300000
-0.003000  13.700000
-0.003000  13.400000
-0.004600  13.800000
-0.003000  13.400000
0.000700  13.600000
0.000700  13.600000
0.000000  13.600000
0.001500  13.700000
0.004500  13.400000
0.001500  13.700000
0.000700  13.900000
0.000700  13.700000
0.000000  13.700000
-0.000800  13.900000
0.000700  13.700000
0.000700  13.700000
0.002200  13.900000
0.003700  13.800000
0.004500  13.900000
0.005200  13.700000
0.003000  14.100000
0.001500  13.600000
0.001500  14.100000
-0.000800  13.700000
0.000700  14.000000
0.003700  14.000000
0.006700  13.900000
0.005200  14.100000
0.004500  14.300000
0.001500  13.900000
-0.001500  14.000000
-0.002300  14.000000
-0.003000  14.000000
-0.001500  14.400000
-0.001500  14.000000
-0.003000  14.300000
-0.003000  14.100000
-0.001500  14.200000
-0.001500  14.400000
-0.000800  14.000000
-0.001500  14.300000
-0.002300  14.300000
0.000700  14.300000
0.001500  14.300000
0.000700  14.400000
-0.000800  14.100000
-0.000800  14.500000
-0.001500  14.100000
-0.000800  14.600000
-0.001500  14.200000
-0.000800  14.600000
0.000700  14.400000
0.000700  14.500000
-0.000800  14.600000
-0.000800  14.300000
0.000700  14.700000
0.002200  14.500000
0.005200  14.600000
0.005200  14.500000
0.003000  14.600000
0.000700  14.400000
-0.003000  14.800000
-0.000800  14.600000
-0.000800  14.700000
-0.003000  14.800000
-0.003800  14.600000
-0.005300  14.900000
-0.004600  14.400000
-0.003000  15.100000
-0.000800  14.600000
0.000000  14.900000
-0.000800  14.800000
-0.000800  14.700000
-0.000800  14.900000
-0.000800  15.100000
0.000700  15.000000
0.003000  14.700000
0.003000  15.300000
0.004500  14.900000
0.003000  15.300000
0.001500  14.800000
-0.000800  15.200000
-0.003800  15.000000
-0.005300  15.100000
-0.006800  15.100000
-0.005300  15.000000
-0.001500  15.200000
0.000000  15.200000
-0.000800  15.400000
0.000000  15.400000
-0.000800  15.200000
-0.001500  15.400000
0.004500  15.500000
0.009000  15.200000
0.006700  15.400000
0.007500  15.400000
0.004500  15.500000
0.003000  15.700000
0.004500  15.400000
0.003000  15.900000
0.002200  15.400000
-0.000800  15.800000
0.000700  15.400000
-0.000800  16.000000
-0.001500  15.700000
0.000700  15.800000
-0.000800  16.000000
-0.001500  15.800000
-0.000800  15.700000
-0.003000  16.300000
-0.003800  15.700000
-0.001500  16.100000
-0.004600  16.000000
-0.007500  16.000000
-0.006000  16.300000
-0.004600  16.000000
-0.003000  16.300000
0.000700  16.200000
0.000700  16.300000
-0.001500  16.500000
0.002200  16.400000
0.002200  16.300000
0.001500  16.600000
0.002200  16.500000
-0.001500  16.600000
-0.003000  16.600000
-0.003000  16.400000
-0.003000  16.800000
-0.001500  16.300000
-0.001500  16.900000
-0.003000  16.500000
-0.004600  16.800000
-0.005300  16.700000
-0.003000  16.800000
0.000700  17.000000
0.001500  16.700000
0.003000  16.900000
0.004500  16.900000
0.004500  17.000000
0.003700  17.000000
0.004500  17.300000
0.005200  16.800000
0.003000  17.300000
0.003000  16.900000
0.003700  17.300000
0.003000  17.100000
-0.000800  17.200000
0.000700  17.400000
0.003000  17.000000
0.001500  17.400000
0.000700  17.100000
0.000700  17.600000
0.000700  17.500000
0.000700  17.400000
0.001500  17.500000
0.000700  17.600000
-0.003000  17.600000
-0.005300  17.600000
-0.005300  17.800000
-0.004600  17.500000
-0.003000  17.900000
-0.003000  17.600000
-0.003000  18.000000
-0.002300  17.700000
-0.000800  18.100000
-0.000800  18.000000
-0.002300  18.100000
-0.004600  18.100000
-0.004600  18.100000
-0.000800  18.400000
0.000000  18.400000
0.000700  18.400000
0.003000  18.300000
0.003000  18.600000
-0.000800  18.300000
0.000000  18.700000
0.002200  18.500000
0.003000  18.700000
0.003700  18.800000
0.000700  18.800000
0.000700  19.100000
-0.000800  18.800000
-0.001500  19.200000
-0.000800  18.900000
0.000700  19.200000
0.000700  19.100000
0.000000  19.300000
0.001500  19.200000
0.000700  19.500000
0.003000  19.400000
0.000700  19.600000
0.000000  19.500000
0.001500  19.600000
0.000700  19.800000
0.001500  19.600000
0.001500  19.900000
0.004500  19.800000
0.003000  20.000000
0.004500  20.000000
0.005200  20.000000
0.002200  20.100000
0.000700  20.300000
-0.000800  20.300000
-0.000800  20.600000
0.000000  20.300000
0.001500  20.500000
0.002200  20.600000
0.002200  20.600000
0.003700  20.900000
0.003000  20.500000
0.003000  21.000000
-0.000800  20.700000
-0.001500  21.100000
-0.000800  21.000000
-0.001500  21.100000
-0.001500  21.200000
-0.000800  21.200000
-0.000800  21.300000
-0.002300  21.400000
0.000700  21.500000
0.003000  21.200000
0.003000  21.900000
0.001500  21.400000
-0.000800  21.900000
-0.000800  21.800000
-0.001500  21.800000
-0.002300  22.000000
-0.004600  21.900000
-0.006800  22.200000
-0.005300  21.900000
-0.004600  22.400000
-0.003800  22.100000
-0.003800  22.200000
-0.003000  22.500000
-0.004600  22.500000
-0.004600  22.400000
-0.003000  22.700000
-0.001500  22.600000
-0.001500  22.900000
-0.001500  22.800000
-0.001500  22.800000
0.000700  23.300000
0.001500  22.800000
0.000700  23.400000
0.000700  22.900000
0.001500  23.400000
0.003000  23.200000
0.003700  23.400000
0.003700  23.500000
0.000700  23.500000
-0.001500  23.800000
-0.001500  23.900000
-0.003000  23.700000
-0.003800  24.100000
-0.001500  24.100000
0.000700  24.000000
0.001500  24.400000
0.000700  24.200000
-0.001500  24.600000
-0.004600  24.300000
-0.004600  24.700000
-0.000800  24.900000
-0.000800  24.700000
-0.000800  25.000000
0.001500  25.000000
0.003700  25.100000
0.000700  25.300000
0.001500  25.200000
0.001500  25.400000
0.000700  25.600000
0.001500  25.400000
0.000000  26.000000
0.001500  25.700000
-0.000800  26.100000
-0.001500  25.800000
0.000700  26.400000
0.000700  26.300000
0.001500  26.100000
-0.000800  26.500000
-0.000800  26.500000
-0.001500  26.700000
-0.001500  26.800000
0.002200  26.900000
0.007500  26.900000
0.004500  27.300000
-0.000800  27.200000
0.002200  27.500000
0.001500  27.500000
-0.001500  27.700000
-0.000800  27.800000
0.001500  27.800000
0.002200  28.300000
0.002200  27.900000
0.000700  28.400000
-0.001500  28.000000
-0.005300  28.400000
-0.007500  28.600000
-0.004600  28.700000
-0.003800  28.800000
-0.003000  29.100000
-0.001500  29.100000
-0.000800  29.100000
0.003700  29.600000
0.000700  29.300000
-0.000800  29.800000
0.001500  29.500000
-0.000800  30.100000
0.000700  29.900000
0.003700  30.100000
0.004500  30.100000
0.000700  30.400000
0.002200  30.600000
0.004500  30.700000
0.003000  30.600000
0.003700  30.800000
0.001500  31.000000
0.003000  31.000000
0.003700  31.300000
0.001500  31.300000
0.000000  31.600000
-0.003800  31.500000
-0.006800  31.700000
-0.006000  32.000000
-0.005300  31.800000
-0.004600  32.200000
-0.003000  32.000000
-0.000800  32.500000
0.000000  32.500000
-0.001500  32.700000
-0.004600  32.700000
-0.002300  32.800000
0.000700  32.700000
0.003000  33.300000
0.004500  33.100000
0.003000  33.600000
0.003000  33.500000
0.000000  33.500000
-0.000800  33.900000
0.001500  33.700000
0.003000  34.100000
0.004500  34.000000
0.004500  34.500000
0.005200  34.400000
0.005200  34.500000
0.000700  34.700000
-0.003000  34.800000
-0.004600  35.100000
-0.003800  35.100000
-0.000800  35.400000
-0.000800  35.300000
-0.002300  36.000000
-0.002300  35.400000
-0.001500  36.100000
-0.000800  35.800000
0.000000  36.200000
-0.000800  36.200000
-0.000800  36.400000
-0.000800  36.600000
0.000000  36.600000
0.000700  37.100000
0.003000  37.000000
0.003000  37.100000
-0.003800  37.300000
-0.006000  37.700000
-0.006800  37.400000
-0.008300  38.000000
-0.006000  37.700000
-0.003000  38.000000
0.001500  38.200000
0.003700  38.300000
0.006000  38.600000
0.006700  38.400000
0.003000  39.000000
0.001500  38.800000
0.002200  39.200000
0.000700  39.200000
0.001500  39.400000
0.003700  39.400000
0.003700  39.600000
0.003000  39.700000
-0.004600  39.900000
-0.010500  40.000000
-0.009800  40.000000
-0.005300  40.500000
-0.002300  40.100000
-0.000800  40.800000
0.001500  40.400000
0.004500  41.100000
0.006700  40.700000
0.007500  41.000000
0.001500  41.100000
-0.002300  41.100000
-0.001500  41.400000
-0.001500  41.500000
0.001500  41.400000
0.009000  41.800000
0.008200  42.000000
0.008200  41.900000
0.006000  42.200000
-0.001500  42.100000
-0.006000  42.500000
-0.009100  42.500000
-0.006000  42.600000
-0.001500  42.900000
0.001500  42.900000
0.001500  43.200000
-0.004600  43.000000
-0.004600  43.200000
-0.006000  43.500000
-0.008300  43.600000
-0.008300  43.900000
-0.005300  44.100000
0.001500  43.800000
0.009000  44.400000
0.006700  44.200000
0.004500  44.600000
0.005200  44.500000
0.004500  44.700000
0.006700  44.900000
0.006700  45.300000
0.009000  45.300000
0.012000  45.100000
0.012000  45.500000
0.010500  45.600000
0.003700  45.800000
0.000000  45.800000
-0.005300  46.100000
-0.006800  46.100000
-0.008300  46.800000
-0.008300  46.500000
-0.007500  46.400000
-0.008300  46.800000
-0.006800  46.800000
-0.008300  47.300000
-0.006800  46.900000
-0.004600  47.600000
0.003000  47.400000
0.005200  47.900000
0.006000  47.900000
0.008200  48.100000
0.011200  48.100000
0.005200  48.400000
-0.004600  48.400000
-0.007500  48.400000
-0.008300  48.900000
-0.003800  48.600000
-0.000800  49.300000
0.000700  49.400000
0.003000  49.600000
0.003000  49.500000
0.001500  49.600000
-0.000800  49.900000
-0.000800  49.900000
-0.001500  50.400000
-0.002300  50.200000
-0.001500  50.500000
-0.002300  50.800000
0.000000  50.800000
-0.005300  51.000000
-0.009100  51.300000
-0.006800  51.600000
-0.006800  52.100000
-0.006000  51.700000
-0.003800  51.700000
0.000000  52.200000
0.005200  51.900000
0.008200  52.500000
0.012000  52.300000
0.009000  52.800000
0.005200  52.600000
0.003000  53.500000
0.004500  53.000000
0.004500  53.100000
0.000700  53.400000
0.000700  53.700000
-0.003000  53.500000
-0.005300  53.900000
-0.003800  54.000000
-0.004600  54.000000
-0.003000  54.900000
-0.001500  54.200000
-0.002300  54.600000
0.000000  54.800000
0.000700  54.900000
-0.000800  55.200000
0.001500  55.000000
0.003000  55.600000
0.005200  55.500000
0.006700  56.200000
0.005200  55.800000
0.005200  55.900000
0.008200  56.000000
0.004500  56.500000
-0.003000  56.100000
-0.008300  56.800000
-0.012000  56.500000
-0.012000  56.900000
-0.010500  57.200000
-0.008300  57.300000
-0.004600  57.300000
-0.001500  57.300000
0.004500  57.700000
0.007500  57.800000
0.009000  57.900000
0.010500  58.000000
0.009000  58.200000
0.009000  58.400000
0.008200  58.900000
0.006000  58.600000
0.004500  58.700000
0.001500  59.000000
0.001500  58.900000
0.001500  59.400000
-0.001500  59.100000
-0.005300  59.700000
-0.008300  59.600000
-0.009100  60.500000
-0.006800  59.900000
-0.004600  60.100000
-0.004600  60.300000
-0.004600  60.900000
-0.002300  60.700000
-0.001500  60.800000
-0.005300  61.100000
-0.008300  61.000000
-0.008300  61.500000
-0.003800  61.200000
-0.000800  61.800000
0.004500  61.600000
0.004500  62.100000
0.003000  62.500000
0.003000  62.200000
-0.001500  62.500000
-0.001500  62.300000
-0.004600  63.000000
-0.006800  62.800000
-0.006000  63.000000
-0.008300  63.200000
-0.006800  63.600000
-0.005300  64.000000
-0.004600  63.600000
-0.003000  63.800000
-0.000800  63.900000
0.003700  64.300000
0.004500  64.100000
0.008200  64.700000
0.005200  64.400000
0.003700  65.000000
0.006700  65.400000
0.009000  65.100000
0.018000  65.300000
0.018000  65.400000
0.015700  65.600000
0.015000  65.700000
0.006000  65.800000
-0.003000  66.100000
-0.009100  66.200000
-0.012000  66.600000
-0.010500  66.600000
-0.009100  66.600000
-0.009100  66.800000
-0.010500  67.000000
-0.011300  67.100000
-0.009800  67.300000
-0.005300  67.400000
-0.003000  67.800000
-0.001500  68.000000
0.001500  68.200000
0.006000  68.100000
0.012700  68.400000
0.012700  68.300000
0.012000  68.800000
0.013500  68.600000
0.012000  69.200000
0.010500  69.000000
0.001500  69.300000
-0.004600  69.500000
-0.004600  69.600000
-0.006800  70.000000
-0.005300  69.800000
-0.003000  70.800000
-0.000800  70.200000
-0.001500  70.300000
0.000000  70.600000
0.003700  70.700000
0.006700  70.900000
0.001500  71.000000
-0.006000  71.100000
-0.008300  71.300000
-0.004600  71.500000
