# Supplementary material for: Extracting time-frequency feature of single-channel vastus medialis EMG signals for knee exercise pattern recognition
Source: PLoS One. 2017 Jul 10;12(7):e0180526. doi: 10.1371/journal.pone.0180526 (PMC5503271; doi:10.1371/journal.pone.0180526)
Supplement: S1 File — The EMG orignial data of the vastus medialis muscle of the detected leg from 14 healthy subjects were collected and recorded in the file while performing three exercise programs, i.e., leg extension from a sitting position (sitting), flexion of the leg up (standing), and gait (walking). (ZIP) [file pone.0180526.s001.zip › Data/14gait.txt]

File Name: 14gait.log
Channel 3: 'Vasto Medial', 25302 values, engineering units: mV, no filters.
Channel 5: 'Flexo', 25302 values, engineering units: deg, no filters.
Digitals combined (event=16, d=8, c=4, b=2, a=1): 25302 values, .
-0.000800  78.700000
-0.000800  78.500000
-0.003000  78.700000
-0.000800  78.600000
0.000700  78.700000
-0.000800  78.500000
0.000000  78.700000
0.000000  78.700000
0.000700  78.500000
-0.000800  78.500000
-0.000800  78.800000
-0.001500  78.600000
-0.001500  78.500000
-0.000800  78.900000
-0.000800  78.700000
-0.000800  78.500000
-0.001500  78.600000
-0.000800  78.800000
-0.003000  78.700000
0.000000  78.700000
0.000000  78.500000
-0.000800  78.600000
-0.000800  78.300000
0.000700  78.900000
0.001500  78.400000
0.000000  78.600000
0.000000  78.700000
0.000000  78.500000
-0.001500  79.000000
0.000700  78.500000
0.000700  78.700000
0.002200  78.700000
0.001500  78.500000
0.000000  78.600000
0.000000  78.700000
0.000700  78.700000
0.000700  78.700000
0.000000  78.600000
0.000700  78.800000
-0.000800  78.300000
0.000000  78.700000
-0.000800  78.600000
-0.001500  78.600000
-0.000800  78.900000
-0.001500  78.700000
-0.000800  78.700000
-0.001500  78.800000
-0.000800  78.300000
-0.001500  78.900000
0.000000  78.700000
0.003000  78.700000
0.000700  78.700000
0.000000  78.700000
0.000700  78.700000
0.001500  78.600000
-0.000800  78.700000
-0.000800  78.700000
-0.001500  78.400000
-0.001500  79.000000
0.000700  78.600000
0.000000  78.700000
-0.001500  78.700000
-0.000800  78.500000
0.001500  78.700000
0.000700  78.500000
0.000000  78.600000
0.000700  78.700000
-0.001500  78.700000
-0.000800  78.700000
0.001500  78.500000
0.001500  78.700000
0.000700  78.600000
-0.000800  78.400000
-0.001500  78.700000
-0.000800  78.500000
-0.000800  78.600000
-0.002300  78.700000
-0.000800  78.400000
-0.001500  78.700000
-0.002300  78.700000
-0.001500  78.700000
-0.001500  78.500000
-0.000800  78.500000
-0.001500  78.700000
-0.000800  78.600000
0.000000  78.700000
0.000000  78.700000
0.000000  78.500000
0.000000  78.700000
-0.000800  78.700000
-0.001500  78.500000
0.000700  79.000000
0.000000  78.400000
-0.000800  78.700000
0.000000  78.800000
-0.001500  78.700000
-0.001500  78.800000
-0.000800  78.700000
0.000700  78.700000
0.000700  78.600000
-0.000800  78.600000
0.000700  78.700000
0.000000  78.300000
-0.000800  78.800000
0.000000  78.500000
-0.000800  78.600000
0.000700  78.700000
-0.001500  78.400000
-0.003000  78.900000
-0.000800  78.500000
-0.000800  78.700000
-0.001500  78.700000
-0.000800  78.400000
-0.000800  78.500000
-0.000800  78.600000
0.000700  78.500000
0.001500  78.500000
0.000000  78.500000
-0.000800  79.000000
0.000700  78.300000
-0.000800  78.800000
0.000700  78.700000
0.002200  78.400000
0.002200  78.700000
0.001500  78.500000
0.000700  78.500000
0.000000  78.800000
0.001500  78.400000
0.001500  78.600000
0.001500  78.500000
0.000700  78.700000
0.001500  78.800000
0.003000  78.700000
0.001500  78.700000
0.001500  78.500000
0.002200  78.800000
0.001500  78.800000
0.000700  78.500000
0.000700  78.900000
0.000700  78.500000
0.000700  78.600000
0.001500  78.700000
0.000700  78.400000
-0.000800  78.800000
0.001500  78.700000
-0.000800  78.600000
-0.000800  78.500000
-0.000800  78.700000
-0.001500  78.700000
0.000700  78.600000
-0.000800  78.700000
0.000700  78.600000
-0.000800  78.500000
-0.001500  78.800000
-0.000800  78.500000
-0.003000  78.600000
-0.000800  78.700000
-0.000800  78.600000
-0.001500  78.700000
-0.000800  78.700000
-0.000800  78.500000
-0.000800  78.600000
-0.001500  78.700000
-0.001500  78.700000
-0.001500  78.500000
-0.003000  79.000000
-0.001500  78.600000
0.000000  78.700000
0.000700  78.900000
0.000700  78.300000
-0.000800  78.700000
-0.001500  78.700000
0.000000  78.700000
0.000700  78.900000
0.001500  78.400000
0.002200  78.900000
0.000700  78.800000
0.000700  78.700000
0.001500  78.600000
0.001500  78.700000
0.000700  78.700000
0.000700  78.600000
0.000700  78.600000
0.000000  78.800000
0.000700  78.500000
-0.000800  78.900000
-0.001500  78.500000
-0.000800  78.800000
-0.001500  78.800000
-0.001500  78.500000
-0.003000  78.800000
-0.000800  78.500000
-0.000800  78.700000
-0.000800  78.800000
-0.000800  78.700000
-0.001500  78.600000
0.000000  78.500000
0.000700  78.800000
0.000000  78.700000
0.000000  78.600000
0.001500  79.000000
0.001500  78.500000
-0.000800  78.800000
0.000000  78.800000
-0.000800  78.500000
-0.001500  78.900000
-0.000800  78.700000
0.000000  78.700000
-0.000800  78.700000
-0.001500  78.700000
-0.000800  78.700000
-0.001500  78.700000
-0.000800  78.800000
0.000000  78.700000
0.000700  78.600000
0.002200  78.800000
-0.000800  78.600000
-0.000800  78.700000
-0.000800  78.700000
0.000700  78.500000
0.000000  79.100000
0.000700  78.500000
0.000700  78.600000
0.000000  78.700000
-0.000800  78.700000
-0.000800  78.700000
-0.000800  78.700000
-0.000800  78.700000
0.000700  78.600000
0.000700  78.600000
0.000700  78.800000
-0.000800  78.400000
-0.000800  78.800000
0.001500  78.600000
0.002200  78.600000
0.001500  78.900000
-0.000800  78.300000
-0.000800  78.800000
0.000000  78.700000
0.000000  78.500000
0.000000  78.700000
0.000700  78.500000
0.000000  78.600000
-0.002300  78.600000
-0.000800  78.500000
0.000000  78.700000
0.000000  78.600000
-0.001500  79.000000
-0.001500  78.500000
0.000700  78.700000
-0.000800  78.800000
0.000700  78.500000
-0.001500  78.600000
-0.000800  78.700000
-0.000800  78.500000
0.000000  78.800000
0.000000  78.800000
0.000700  78.500000
0.000700  78.600000
0.000700  78.800000
0.000000  78.600000
-0.001500  78.400000
-0.000800  78.700000
-0.001500  78.500000
0.000000  78.700000
0.000700  78.700000
0.000700  78.500000
0.000700  78.900000
-0.000800  78.500000
-0.001500  78.700000
-0.000800  78.800000
-0.000800  78.500000
-0.000800  78.700000
0.000700  78.600000
0.000700  78.600000
0.000700  78.600000
0.000700  78.300000
-0.000800  78.900000
-0.001500  78.400000
-0.000800  78.700000
0.000000  78.700000
0.000000  78.500000
-0.000800  78.800000
-0.001500  78.500000
0.000000  78.700000
-0.001500  78.700000
-0.000800  78.500000
-0.000800  78.700000
0.000700  78.600000
0.001500  78.600000
-0.000800  78.700000
0.000000  78.800000
0.000000  78.700000
0.000700  78.500000
0.000000  78.900000
-0.001500  78.500000
-0.000800  78.700000
-0.000800  78.700000
0.000000  78.500000
0.000000  78.800000
-0.000800  78.600000
0.000700  78.600000
0.000000  78.800000
0.000000  78.500000
-0.000800  78.600000
-0.000800  78.500000
-0.000800  78.600000
-0.000800  78.500000
-0.000800  78.500000
-0.000800  78.700000
0.000700  78.700000
0.000000  78.500000
-0.001500  78.700000
-0.000800  78.300000
0.001500  78.700000
0.000700  78.600000
0.000700  78.700000
0.000700  78.700000
0.000700  78.600000
0.000000  78.700000
0.000700  78.600000
0.001500  78.700000
0.000000  78.700000
-0.000800  78.500000
0.000000  78.800000
-0.000800  78.500000
-0.001500  78.700000
-0.001500  78.800000
-0.001500  78.400000
-0.001500  78.900000
0.000000  78.600000
0.000700  78.500000
-0.000800  78.800000
-0.001500  78.500000
0.000000  78.600000
0.000000  78.700000
-0.001500  78.700000
0.000700  78.600000
-0.000800  78.600000
0.000000  78.800000
0.000700  78.500000
-0.000800  78.800000
-0.001500  78.700000
-0.000800  78.500000
0.000000  78.700000
-0.000800  78.600000
0.000000  78.400000
0.000000  78.700000
-0.000800  78.400000
0.001500  78.800000
0.000700  78.500000
0.000700  78.700000
0.001500  78.700000
0.001500  78.700000
0.000700  78.700000
0.000700  78.500000
0.000700  78.600000
0.000700  78.700000
0.001500  78.500000
0.000700  78.900000
-0.000800  78.400000
0.000000  78.700000
-0.000800  78.600000
-0.000800  78.500000
-0.001500  78.900000
-0.000800  78.500000
0.000700  78.700000
-0.001500  78.700000
0.000000  78.600000
0.000700  78.700000
0.000700  78.600000
0.000000  78.900000
0.000700  78.700000
0.002200  78.700000
0.000000  78.800000
-0.001500  78.300000
-0.000800  78.800000
-0.000800  78.500000
-0.000800  78.500000
-0.001500  78.700000
-0.000800  78.500000
-0.000800  78.500000
-0.000800  78.700000
-0.000800  78.500000
-0.001500  78.700000
-0.000800  78.700000
-0.000800  78.600000
0.000000  78.400000
-0.000800  78.700000
0.000700  78.700000
0.001500  78.400000
0.001500  78.700000
0.003000  78.500000
0.000700  78.400000
0.000000  78.800000
-0.000800  78.300000
-0.003000  78.600000
-0.001500  78.500000
-0.002300  78.600000
-0.000800  78.600000
0.000000  78.500000
0.000700  78.700000
0.000700  78.500000
-0.000800  78.700000
-0.001500  78.700000
-0.000800  78.300000
0.000000  78.900000
0.000700  78.500000
0.000700  78.600000
0.000000  78.900000
0.000000  78.300000
-0.000800  78.700000
-0.000800  78.500000
-0.001500  78.500000
-0.000800  78.700000
0.000700  78.600000
0.001500  78.500000
0.001500  78.700000
0.000700  78.600000
0.000000  78.500000
-0.000800  78.600000
-0.000800  78.700000
0.000000  78.300000
-0.000800  78.700000
-0.000800  78.700000
-0.000800  78.500000
-0.000800  78.700000
-0.000800  78.500000
-0.000800  78.400000
0.000000  78.700000
-0.000800  78.400000
-0.000800  78.500000
-0.000800  78.600000
-0.000800  78.500000
0.000000  78.500000
0.000000  78.500000
-0.000800  78.700000
0.000000  78.500000
0.000700  78.600000
0.002200  78.700000
0.001500  78.300000
0.000000  78.800000
0.001500  78.400000
0.002200  78.600000
0.001500  78.600000
0.000700  78.300000
-0.000800  78.700000
0.000000  78.800000
0.001500  78.600000
0.001500  78.600000
0.001500  78.500000
0.000700  78.800000
0.000000  78.400000
0.000000  78.700000
-0.001500  78.500000
-0.000800  78.500000
0.000000  78.700000
-0.000800  78.400000
-0.000800  78.600000
-0.000800  78.600000
-0.000800  78.400000
-0.000800  78.600000
-0.000800  78.700000
-0.000800  78.500000
0.000000  78.400000
-0.000800  78.500000
0.000700  78.700000
0.001500  78.200000
-0.000800  78.700000
-0.000800  78.500000
-0.000800  78.400000
-0.001500  78.500000
-0.000800  78.400000
-0.000800  78.500000
-0.000800  78.700000
-0.000800  78.300000
0.000000  78.700000
-0.000800  78.500000
0.000000  78.400000
0.000000  78.500000
-0.001500  78.500000
-0.000800  78.700000
-0.000800  78.500000
-0.000800  78.600000
0.000000  78.600000
0.000000  78.600000
-0.000800  78.700000
-0.001500  78.300000
0.000000  78.700000
-0.000800  78.500000
-0.000800  78.400000
0.000700  78.900000
0.000700  78.300000
0.001500  78.800000
0.002200  78.500000
0.001500  78.500000
0.001500  78.500000
-0.000800  78.600000
-0.000800  78.600000
0.000000  78.500000
0.000000  78.500000
0.000700  78.700000
-0.001500  78.200000
-0.000800  78.700000
-0.000800  78.500000
-0.000800  78.400000
0.000000  78.600000
-0.000800  78.400000
0.000000  78.500000
0.002200  78.700000
0.003000  78.500000
0.003000  78.600000
0.001500  78.600000
0.000000  78.500000
-0.000800  78.300000
-0.000800  78.600000
-0.000800  78.500000
-0.000800  78.500000
0.000700  78.600000
0.000700  78.400000
0.000000  78.500000
-0.000800  78.700000
-0.001500  78.300000
-0.001500  78.700000
-0.000800  78.500000
-0.000800  78.300000
-0.001500  78.500000
0.000700  78.700000
0.000000  78.600000
0.000000  78.500000
0.001500  78.500000
0.000000  78.600000
0.000700  78.300000
0.001500  78.800000
0.000000  78.400000
0.000700  78.600000
-0.000800  78.700000
-0.001500  78.300000
-0.000800  78.900000
0.000000  78.400000
0.000700  78.600000
-0.000800  78.700000
-0.000800  78.500000
-0.000800  78.700000
-0.000800  78.500000
0.000700  78.600000
-0.000800  78.500000
-0.000800  78.600000
0.000000  78.600000
-0.000800  78.200000
-0.001500  78.700000
-0.000800  78.400000
-0.000800  78.400000
-0.000800  78.600000
-0.000800  78.500000
-0.001500  78.600000
0.000000  78.600000
0.000000  78.300000
-0.001500  78.400000
-0.000800  78.400000
-0.000800  78.500000
-0.000800  78.500000
0.000000  78.600000
0.000700  78.700000
-0.000800  78.400000
0.000000  78.600000
-0.000800  78.500000
-0.000800  78.300000
0.000700  78.800000
-0.000800  78.300000
-0.001500  78.700000
-0.000800  78.400000
-0.000800  78.600000
-0.001500  78.700000
-0.000800  78.500000
0.000700  78.700000
0.000000  78.500000
0.000700  78.600000
0.000000  78.600000
0.000000  78.300000
-0.000800  78.700000
0.000000  78.400000
-0.001500  78.700000
-0.003000  78.500000
-0.001500  78.500000
-0.000800  78.700000
-0.002300  78.400000
-0.000800  78.600000
-0.000800  78.600000
-0.000800  78.400000
0.000700  78.500000
-0.000800  78.500000
0.001500  78.600000
0.001500  78.500000
-0.000800  78.500000
0.000000  78.700000
0.000700  78.300000
0.000700  78.800000
0.000700  78.500000
0.000700  78.500000
0.001500  78.700000
0.000700  78.500000
0.000000  78.700000
0.000700  78.700000
0.000000  78.400000
0.000000  78.600000
-0.000800  78.500000
0.000700  78.600000
0.000700  78.500000
-0.001500  78.700000
0.000000  78.700000
-0.000800  78.400000
-0.001500  78.700000
-0.000800  78.500000
-0.000800  78.400000
-0.000800  78.700000
-0.000800  78.400000
0.001500  78.700000
0.000000  78.600000
0.000700  78.500000
0.001500  78.700000
0.000000  78.600000
0.001500  78.600000
0.002200  78.500000
0.003000  78.500000
0.002200  78.600000
0.003000  78.300000
0.002200  78.700000
0.001500  78.500000
0.002200  78.500000
0.000700  78.700000
0.000700  78.200000
-0.000800  78.700000
-0.003000  78.400000
-0.000800  78.400000
-0.000800  78.600000
-0.000800  78.400000
0.001500  78.400000
0.000700  78.400000
0.000700  78.700000
-0.000800  78.500000
-0.000800  78.500000
-0.003000  78.700000
-0.002300  78.300000
-0.001500  78.700000
-0.001500  78.600000
-0.000800  78.500000
0.000700  78.700000
0.000700  78.500000
0.001500  78.400000
0.001500  78.700000
-0.000800  78.300000
0.002200  78.900000
0.000700  78.600000
0.000000  78.600000
0.000000  78.500000
0.000000  78.600000
0.000000  78.700000
-0.001500  78.500000
0.000000  78.500000
0.000700  78.700000
0.000700  78.400000
0.000000  78.700000
0.000000  78.300000
0.000700  78.600000
0.001500  78.700000
0.001500  78.300000
-0.000800  78.700000
-0.000800  78.300000
-0.000800  78.500000
-0.000800  78.500000
0.000700  78.700000
-0.000800  78.400000
-0.000800  78.300000
0.000000  78.800000
-0.000800  78.400000
0.000000  78.600000
0.000700  78.600000
-0.000800  78.400000
-0.000800  78.700000
-0.000800  78.300000
-0.001500  78.700000
-0.003000  78.700000
-0.001500  78.400000
0.000000  78.900000
0.000000  78.500000
0.000000  78.500000
0.000000  78.600000
-0.000800  78.500000
-0.000800  78.600000
0.000000  78.300000
-0.001500  78.800000
-0.001500  78.400000
0.000700  78.600000
0.000000  78.700000
-0.000800  78.400000
-0.001500  78.600000
0.000700  78.700000
0.000700  78.400000
-0.001500  78.900000
-0.001500  78.500000
-0.000800  78.700000
-0.000800  78.600000
0.000000  78.500000
0.000000  78.300000
-0.000800  78.700000
-0.000800  78.700000
-0.001500  78.400000
-0.000800  78.700000
-0.000800  78.700000
-0.000800  78.500000
-0.000800  78.700000
-0.001500  78.500000
0.001500  78.600000
0.000700  78.600000
0.000000  78.300000
0.001500  78.700000
0.001500  78.500000
0.000700  78.500000
-0.000800  78.600000
0.000000  78.700000
0.001500  78.800000
0.003000  78.300000
0.001500  78.700000
0.001500  78.600000
0.000700  78.700000
-0.000800  78.700000
-0.000800  78.400000
0.000000  78.700000
0.000700  78.500000
-0.000800  78.600000
0.000000  78.700000
-0.000800  78.500000
-0.001500  78.500000
-0.000800  78.700000
-0.001500  78.500000
-0.000800  78.500000
0.001500  78.400000
0.001500  78.700000
0.000700  78.500000
-0.002300  78.700000
-0.001500  78.500000
-0.002300  78.400000
-0.002300  78.700000
-0.000800  78.500000
-0.001500  78.500000
-0.001500  78.700000
0.001500  78.400000
0.001500  78.600000
0.001500  78.600000
0.000700  78.700000
-0.001500  78.500000
-0.001500  78.700000
-0.000800  78.700000
0.000700  78.400000
0.000700  78.700000
0.000700  78.800000
0.000000  78.500000
0.000000  78.700000
0.000000  78.500000
0.000700  78.700000
0.000000  78.700000
-0.002300  78.400000
-0.001500  78.800000
-0.002300  78.500000
-0.001500  78.600000
0.001500  78.700000
0.002200  78.700000
0.002200  78.700000
0.001500  78.500000
0.000700  78.900000
0.000700  78.500000
-0.001500  78.700000
-0.000800  78.600000
-0.001500  78.600000
-0.001500  78.800000
0.000700  78.500000
0.000700  78.700000
0.001500  78.600000
0.000000  78.700000
0.000000  78.500000
0.000700  78.700000
-0.000800  78.600000
-0.000800  78.700000
-0.000800  78.600000
-0.001500  78.700000
-0.003000  78.300000
-0.001500  78.900000
-0.001500  78.500000
-0.003000  78.600000
-0.001500  78.600000
0.000000  78.500000
-0.001500  78.700000
-0.000800  78.700000
-0.002300  78.500000
-0.001500  78.800000
0.003000  78.600000
0.001500  78.500000
0.001500  78.700000
0.000700  78.600000
0.000700  78.500000
0.001500  78.700000
0.000700  78.800000
0.003000  78.500000
0.001500  78.700000
0.000700  78.700000
0.000000  78.500000
0.000000  78.800000
0.001500  78.500000
0.000000  78.800000
-0.000800  78.800000
0.000700  78.400000
-0.000800  78.600000
0.000000  78.600000
-0.000800  78.700000
0.000000  78.700000
0.000700  78.600000
-0.001500  78.900000
0.001500  78.300000
0.000700  78.800000
0.000000  78.600000
0.001500  78.500000
0.000000  78.800000
0.000700  78.500000
0.001500  78.700000
0.000700  78.700000
-0.000800  78.500000
-0.001500  78.800000
-0.000800  78.700000
-0.000800  78.600000
-0.001500  78.700000
-0.001500  78.700000
0.000000  78.900000
-0.000800  78.500000
-0.001500  78.900000
-0.000800  78.700000
-0.000800  78.700000
-0.000800  78.700000
-0.000800  78.400000
0.000700  78.800000
0.000000  78.700000
-0.001500  78.300000
-0.000800  78.800000
-0.001500  78.400000
-0.000800  78.600000
0.000000  78.700000
0.000700  78.700000
0.000700  78.500000
-0.001500  78.500000
0.000000  78.700000
0.000700  78.500000
0.000700  78.600000
0.001500  78.900000
0.000000  78.400000
0.000700  78.900000
0.000000  78.700000
-0.001500  78.600000
-0.001500  78.800000
0.000700  78.400000
0.001500  78.800000
-0.001500  78.600000
-0.001500  78.500000
0.000000  78.800000
0.000000  78.600000
0.000700  78.800000
0.000000  78.500000
-0.000800  78.600000
0.001500  78.700000
0.001500  78.400000
0.000700  78.900000
0.001500  78.500000
-0.000800  78.700000
-0.000800  78.700000
-0.003000  78.400000
-0.001500  78.600000
-0.000800  78.700000
-0.001500  78.700000
-0.000800  78.500000
-0.001500  78.600000
-0.000800  78.700000
0.000000  78.500000
0.001500  78.700000
0.001500  78.700000
0.000000  78.500000
0.001500  78.700000
-0.000800  78.700000
-0.000800  78.600000
0.000000  78.700000
-0.001500  78.500000
-0.000800  79.000000
-0.000800  78.500000
0.000700  78.500000
0.000700  78.700000
0.001500  78.700000
0.001500  78.700000
0.002200  78.500000
0.000700  78.700000
0.000000  78.700000
0.000000  78.500000
0.000700  78.900000
0.000700  78.400000
0.000700  78.500000
-0.000800  78.700000
-0.001500  78.500000
0.000700  78.700000
0.000700  78.400000
-0.001500  78.700000
0.000000  78.600000
-0.000800  78.700000
-0.000800  78.400000
-0.000800  78.500000
-0.001500  78.700000
-0.002300  78.700000
-0.000800  78.500000
-0.002300  78.700000
-0.000800  78.200000
-0.000800  78.700000
-0.000800  78.600000
0.001500  78.500000
0.000000  78.700000
0.000700  78.700000
0.000700  78.500000
0.000700  78.800000
-0.000800  78.500000
-0.001500  78.500000
0.000000  78.700000
-0.000800  78.500000
0.000700  78.300000
0.001500  78.500000
-0.000800  78.700000
-0.000800  78.500000
-0.000800  78.500000
0.000000  78.600000
0.000700  78.400000
0.000700  78.700000
0.000700  78.500000
0.000700  78.500000
0.000000  78.700000
0.000700  78.300000
0.000700  78.500000
0.000000  78.500000
0.000000  78.600000
-0.001500  78.400000
-0.001500  78.300000
-0.000800  78.700000
-0.001500  78.300000
-0.001500  78.500000
0.000000  78.500000
0.000000  78.300000
0.001500  78.700000
0.001500  78.500000
0.000700  78.300000
0.000700  78.600000
-0.001500  78.400000
-0.000800  78.400000
0.001500  78.700000
0.000000  78.500000
-0.000800  78.600000
0.001500  78.500000
0.001500  78.700000
0.000700  78.300000
-0.001500  78.500000
-0.001500  78.500000
0.000000  78.200000
-0.001500  78.600000
-0.002300  78.500000
-0.003000  78.300000
0.000000  78.700000
-0.000800  78.200000
-0.000800  78.600000
0.000700  78.500000
-0.001500  78.600000
-0.000800  78.400000
-0.001500  78.500000
0.000700  78.400000
0.003000  78.400000
0.000700  78.300000
0.001500  78.500000
0.000700  78.200000
0.000700  78.500000
0.000700  78.500000
0.000700  78.300000
-0.000800  78.500000
-0.003000  78.200000
-0.000800  78.400000
0.000000  78.500000
0.000000  78.300000
0.000700  78.300000
-0.001500  78.500000
-0.001500  78.300000
0.000700  78.200000
0.000700  78.200000
0.001500  78.700000
0.001500  78.300000
0.001500  78.500000
0.000000  78.400000
-0.000800  78.200000
-0.000800  78.400000
0.000000  78.400000
0.000000  78.200000
-0.000800  78.500000
0.000000  78.200000
0.000000  78.500000
-0.000800  78.400000
-0.000800  78.200000
0.000000  78.300000
0.000700  78.400000
-0.001500  78.400000
-0.000800  78.300000
-0.000800  78.100000
-0.000800  78.400000
-0.000800  78.200000
-0.001500  78.500000
-0.000800  78.200000
0.000000  78.200000
0.000700  78.400000
0.001500  78.100000
0.001500  78.300000
0.001500  78.200000
0.000700  78.300000
-0.000800  78.200000
0.001500  78.200000
0.000700  78.400000
0.000000  78.100000
-0.000800  78.300000
-0.001500  78.300000
-0.000800  78.100000
0.000000  78.400000
0.001500  78.300000
0.000700  78.300000
-0.000800  78.300000
0.000000  78.100000
0.000000  78.300000
0.001500  78.300000
0.001500  78.100000
0.003000  78.300000
0.000700  78.300000
-0.000800  78.300000
0.001500  78.200000
0.000700  78.300000
0.000000  78.200000
-0.000800  78.100000
-0.000800  78.300000
-0.003000  78.200000
-0.004600  78.100000
-0.003000  78.500000
-0.002300  78.100000
-0.003000  78.300000
-0.003000  78.200000
-0.000800  78.200000
-0.000800  78.300000
-0.000800  78.300000
-0.001500  78.200000
-0.001500  78.400000
-0.000800  78.300000
-0.000800  78.300000
-0.000800  78.000000
0.000000  78.400000
0.000700  78.000000
0.000700  78.200000
0.000000  78.300000
-0.002300  77.900000
-0.003000  78.300000
-0.001500  78.000000
-0.000800  78.100000
0.001500  78.300000
-0.000800  78.200000
-0.001500  78.300000
-0.000800  78.200000
-0.001500  78.100000
-0.001500  78.200000
0.000700  78.000000
0.001500  78.300000
0.000700  78.200000
0.000700  78.200000
0.000700  78.300000
0.003000  78.100000
0.003000  78.300000
0.001500  78.200000
0.001500  78.100000
0.001500  78.500000
0.003000  78.000000
0.000700  78.300000
-0.000800  78.200000
0.000700  78.300000
0.000700  78.100000
0.000700  78.100000
-0.000800  78.400000
-0.000800  78.200000
0.000700  78.100000
0.001500  78.300000
0.001500  77.900000
0.000000  78.300000
0.000700  78.200000
0.000000  78.100000
0.000000  78.400000
0.000700  78.100000
0.002200  78.400000
0.000700  78.200000
-0.000800  78.300000
-0.000800  78.300000
-0.001500  78.100000
0.000000  78.400000
-0.000800  78.200000
-0.000800  78.200000
-0.000800  78.500000
-0.000800  78.000000
-0.000800  78.300000
0.000000  78.300000
0.000000  78.100000
0.000700  78.300000
0.000000  78.300000
-0.002300  78.100000
-0.000800  78.500000
-0.000800  78.100000
-0.001500  78.300000
0.000000  78.200000
-0.000800  78.300000
-0.001500  78.200000
-0.000800  78.200000
-0.001500  78.300000
0.000000  78.100000
0.000700  78.100000
0.000000  78.500000
-0.000800  78.100000
-0.001500  78.400000
-0.000800  78.200000
0.000000  78.200000
0.000000  78.500000
0.000700  78.000000
0.000700  78.300000
-0.000800  78.300000
-0.001500  78.200000
0.000700  78.300000
0.002200  78.100000
0.000000  78.500000
0.000000  78.200000
-0.000800  78.300000
-0.002300  78.300000
0.000000  78.100000
0.000000  78.600000
0.000700  78.200000
0.000000  78.500000
0.000700  78.500000
0.001500  78.200000
0.000700  78.500000
0.003000  78.400000
0.001500  78.300000
0.000700  78.200000
0.000700  78.400000
-0.000800  78.600000
0.000700  78.100000
0.000000  78.400000
0.000700  78.300000
-0.000800  78.300000
-0.001500  78.300000
-0.003000  78.300000
-0.004600  78.300000
-0.003000  78.500000
-0.002300  78.100000
-0.001500  78.500000
-0.003000  78.300000
-0.001500  78.500000
-0.000800  78.200000
0.000000  78.300000
0.000000  78.300000
-0.001500  78.300000
0.000700  78.300000
0.000000  78.400000
-0.000800  78.200000
-0.000800  78.700000
0.001500  78.300000
0.001500  78.300000
0.000700  78.400000
0.000700  78.200000
-0.001500  78.600000
-0.001500  78.200000
-0.001500  78.300000
-0.000800  78.400000
0.000700  78.500000
0.001500  78.500000
0.000700  78.200000
-0.000800  78.700000
0.000700  78.300000
0.001500  78.400000
0.000700  78.600000
0.000700  78.200000
0.000700  78.600000
0.000000  78.400000
0.000000  78.400000
-0.000800  78.500000
0.000000  78.400000
0.000700  78.300000
-0.001500  78.600000
-0.000800  78.300000
0.003000  78.400000
0.000700  78.300000
0.000700  78.600000
0.001500  78.400000
0.000700  78.500000
0.000000  78.500000
-0.001500  78.300000
-0.002300  78.500000
-0.000800  78.600000
-0.000800  78.300000
-0.000800  78.700000
0.000700  78.500000
-0.000800  78.500000
-0.001500  78.600000
-0.001500  78.300000
-0.001500  78.600000
-0.002300  78.500000
-0.000800  78.500000
0.000700  78.400000
0.000000  78.400000
0.003000  78.700000
0.002200  78.300000
0.001500  78.700000
0.001500  78.600000
-0.000800  78.300000
0.000700  78.700000
0.000700  78.400000
0.000700  78.700000
-0.000800  78.700000
-0.000800  78.300000
-0.001500  78.500000
-0.000800  78.500000
0.001500  78.600000
0.001500  78.500000
0.001500  78.400000
0.000700  78.800000
0.000700  78.500000
0.000700  78.600000
-0.000800  78.600000
-0.000800  78.500000
-0.001500  78.500000
-0.001500  78.500000
-0.000800  78.300000
0.000700  78.700000
-0.000800  78.500000
-0.000800  78.600000
0.000000  78.500000
-0.001500  78.600000
-0.001500  78.500000
-0.001500  78.500000
-0.000800  78.600000
0.000700  78.500000
0.000700  78.400000
0.000700  78.700000
-0.000800  78.400000
-0.000800  78.600000
0.000000  78.700000
0.000000  78.400000
0.000000  78.700000
0.000000  78.500000
0.000700  78.700000
0.000700  78.700000
0.000700  78.500000
0.001500  78.600000
0.000700  78.700000
-0.000800  78.700000
0.000000  78.500000
-0.000800  78.500000
0.000700  78.700000
0.000000  78.400000
-0.002300  78.600000
0.000700  78.500000
0.000700  78.500000
0.000700  78.700000
-0.000800  78.500000
-0.000800  78.500000
0.000700  78.900000
0.001500  78.400000
0.000700  78.600000
0.002200  78.700000
0.000700  78.600000
-0.000800  78.600000
0.000700  78.600000
0.000700  78.700000
0.000700  78.500000
-0.002300  78.700000
-0.002300  78.700000
-0.002300  78.500000
-0.002300  78.800000
-0.000800  78.400000
-0.000800  78.600000
0.000700  78.700000
0.000000  78.400000
0.000700  78.900000
0.000700  78.700000
-0.001500  78.600000
-0.000800  78.700000
-0.001500  78.700000
-0.002300  78.900000
-0.003000  78.300000
-0.001500  78.700000
-0.003000  78.600000
-0.001500  78.500000
0.000700  78.900000
0.000700  78.400000
0.001500  78.700000
-0.000800  78.700000
0.000700  78.400000
0.000700  78.700000
0.000700  78.700000
-0.000800  78.500000
-0.003000  78.500000
-0.000800  78.700000
-0.000800  78.600000
-0.000800  78.400000
-0.000800  78.700000
-0.000800  78.600000
0.000700  78.600000
0.000700  78.800000
0.001500  78.600000
0.000700  78.700000
0.000000  78.700000
-0.000800  78.400000
-0.001500  78.700000
0.001500  78.600000
0.000700  78.500000
-0.000800  78.700000
0.000000  78.600000
-0.000800  78.700000
0.000000  78.500000
0.001500  78.600000
0.000700  78.700000
0.001500  78.500000
-0.000800  78.800000
-0.000800  78.500000
-0.000800  78.700000
-0.001500  78.700000
0.000000  78.400000
0.000000  78.800000
-0.000800  78.700000
0.000000  78.500000
-0.001500  78.800000
-0.001500  78.700000
-0.000800  78.700000
-0.001500  78.600000
-0.000800  78.700000
-0.000800  78.700000
-0.000800  78.600000
-0.000800  78.900000
-0.000800  78.500000
-0.001500  78.800000
0.000700  78.900000
0.000700  78.500000
0.000700  78.700000
-0.000800  78.700000
-0.000800  78.600000
0.000700  79.000000
0.000700  78.500000
0.000700  78.600000
0.000700  78.600000
0.002200  78.700000
0.000700  78.600000
-0.001500  78.500000
-0.000800  78.800000
0.000000  78.600000
-0.000800  78.500000
-0.001500  78.900000
-0.000800  78.400000
-0.000800  78.800000
0.000700  78.700000
0.000700  78.600000
0.001500  78.800000
0.003000  78.400000
0.001500  78.700000
0.000700  78.700000
0.000700  78.700000
0.002200  78.600000
0.000000  78.500000
0.000700  79.000000
0.000700  78.500000
0.000700  78.600000
0.000700  78.800000
-0.000800  78.500000
0.000700  78.900000
-0.000800  78.700000
-0.000800  78.700000
0.001500  78.700000
0.001500  78.500000
0.000700  78.600000
0.001500  78.700000
0.001500  78.700000
0.000000  78.600000
0.000700  78.700000
0.000700  78.900000
-0.000800  78.500000
-0.001500  78.600000
-0.000800  78.700000
-0.000800  78.600000
-0.002300  78.800000
-0.002300  79.000000
-0.000800  78.600000
-0.000800  78.900000
0.000000  78.500000
0.002200  78.700000
0.000700  78.700000
0.000700  78.700000
0.000000  78.600000
-0.001500  78.600000
0.000700  78.600000
0.000000  78.700000
-0.000800  78.600000
-0.001500  78.900000
-0.001500  78.500000
-0.000800  78.900000
-0.000800  78.700000
-0.000800  78.700000
-0.001500  78.800000
-0.000800  78.500000
-0.000800  78.900000
-0.001500  78.700000
0.000000  78.600000
-0.001500  78.700000
-0.003000  78.700000
-0.002300  78.700000
-0.001500  78.700000
-0.000800  78.700000
0.000700  78.800000
-0.000800  78.600000
-0.000800  78.900000
0.000000  78.500000
0.000000  78.700000
0.000000  78.700000
0.000700  78.500000
0.000700  78.800000
-0.000800  78.800000
-0.000800  78.600000
-0.000800  79.000000
-0.000800  78.600000
0.000700  78.700000
0.000000  78.700000
0.000000  78.800000
0.000000  78.700000
0.000700  78.900000
0.000700  78.700000
0.001500  78.700000
0.000700  78.700000
0.000700  78.700000
0.000700  78.700000
0.000000  78.900000
0.000700  78.500000
-0.000800  78.900000
0.000700  78.600000
-0.000800  78.700000
0.000000  78.700000
0.001500  78.700000
0.000700  78.800000
0.000700  78.700000
0.000000  78.800000
-0.001500  78.700000
-0.001500  78.500000
-0.000800  78.900000
-0.000800  78.700000
0.000700  78.800000
0.000700  78.800000
0.000000  78.500000
-0.001500  78.800000
-0.002300  78.700000
-0.000800  78.700000
-0.001500  78.900000
0.000700  78.700000
0.000700  78.700000
0.000700  78.700000
0.001500  78.900000
0.000000  78.700000
0.000700  78.500000
0.000700  79.000000
0.000700  78.600000
0.000700  78.800000
-0.000800  78.700000
-0.000800  78.700000
0.000000  78.800000
0.000700  78.700000
0.001500  78.800000
0.001500  78.900000
0.000000  78.500000
0.000000  78.600000
0.001500  78.700000
0.000700  78.600000
0.000000  78.700000
-0.001500  78.500000
-0.001500  78.800000
0.001500  78.600000
-0.000800  78.600000
0.000000  78.900000
0.002200  78.500000
0.001500  78.900000
0.002200  78.600000
0.001500  78.700000
0.000000  78.700000
-0.000800  78.400000
0.000700  78.700000
-0.000800  78.700000
-0.001500  78.700000
-0.002300  78.700000
-0.001500  78.700000
-0.000800  78.800000
-0.001500  78.600000
-0.000800  78.700000
0.000700  78.700000
-0.001500  78.700000
-0.003000  78.900000
-0.003000  78.600000
-0.003800  78.700000
-0.000800  78.700000
-0.001500  78.600000
-0.001500  78.700000
0.000700  78.700000
-0.000800  78.900000
0.000700  78.600000
0.000000  78.700000
-0.000800  78.800000
0.000700  78.500000
0.001500  78.800000
-0.000800  78.700000
-0.000800  78.500000
0.000700  78.700000
-0.000800  78.600000
0.000000  78.600000
-0.000800  78.800000
-0.000800  78.600000
-0.001500  78.800000
-0.001500  78.700000
-0.001500  78.700000
-0.001500  78.700000
-0.000800  78.700000
0.000000  78.700000
0.001500  78.500000
0.001500  78.600000
0.000000  78.600000
-0.000800  78.500000
-0.000800  78.800000
0.000700  78.400000
0.000000  78.700000
-0.000800  78.700000
-0.000800  78.500000
-0.000800  78.800000
-0.001500  78.500000
0.000000  78.700000
0.000700  78.700000
0.000700  78.700000
-0.000800  78.700000
0.000000  78.700000
0.000000  78.700000
0.000700  78.600000
-0.000800  78.500000
0.000700  78.900000
0.002200  78.400000
0.001500  78.600000
0.000700  78.700000
0.000700  78.600000
0.000700  78.700000
0.001500  78.700000
0.001500  78.500000
0.001500  78.700000
0.001500  78.600000
0.002200  78.700000
0.000000  78.700000
-0.000800  78.800000
-0.000800  78.500000
-0.000800  78.500000
0.000700  78.800000
0.001500  78.700000
0.000700  78.600000
-0.000800  78.900000
0.000700  78.500000
0.000700  78.900000
-0.000800  78.400000
0.000000  78.600000
-0.000800  78.700000
0.001500  78.400000
-0.000800  78.600000
-0.000800  78.700000
0.001500  78.600000
-0.000800  78.600000
-0.000800  78.500000
-0.001500  78.800000
-0.001500  78.400000
-0.001500  78.700000
-0.001500  78.700000
-0.001500  78.300000
-0.001500  78.800000
-0.002300  78.400000
-0.001500  78.500000
-0.000800  78.700000
-0.001500  78.500000
-0.001500  78.700000
-0.002300  78.500000
-0.000800  78.700000
-0.000800  78.600000
-0.000800  78.500000
0.000700  78.800000
0.000000  78.400000
0.000700  78.700000
0.003000  78.700000
0.000700  78.500000
0.000700  78.700000
0.000700  78.600000
0.000700  78.500000
-0.000800  78.600000
-0.001500  78.300000
-0.000800  78.700000
0.000000  78.600000
0.000700  78.700000
-0.000800  78.500000
-0.000800  78.500000
-0.000800  78.600000
0.000700  78.400000
0.001500  78.600000
0.000700  78.700000
0.000000  78.400000
-0.000800  78.700000
0.000000  78.400000
-0.000800  78.700000
-0.001500  78.500000
-0.002300  78.300000
-0.002300  78.800000
0.000700  78.600000
0.002200  78.700000
-0.000800  78.500000
-0.000800  78.500000
0.000000  78.500000
-0.000800  78.500000
0.000000  78.700000
-0.001500  78.600000
-0.001500  78.400000
-0.001500  78.700000
0.000700  78.200000
0.002200  78.600000
0.001500  78.500000
0.001500  78.300000
-0.000800  78.600000
-0.001500  78.400000
-0.002300  78.500000
-0.001500  78.700000
-0.000800  78.600000
-0.001500  78.500000
-0.000800  78.500000
0.000700  78.700000
-0.000800  78.400000
0.000700  78.300000
0.000700  78.600000
-0.000800  78.400000
0.000000  78.400000
0.000700  78.500000
0.000700  78.200000
0.000700  78.700000
0.002200  78.500000
0.002200  78.500000
0.001500  78.500000
0.000700  78.500000
0.000700  78.500000
-0.000800  78.500000
-0.001500  78.500000
-0.000800  78.400000
-0.003000  78.400000
-0.001500  78.700000
-0.001500  78.300000
0.000700  78.600000
0.001500  78.300000
0.001500  78.400000
0.000000  78.600000
-0.001500  78.200000
-0.000800  78.500000
-0.000800  78.500000
0.000700  78.200000
-0.001500  78.600000
-0.001500  78.600000
-0.000800  78.500000
-0.001500  78.500000
-0.001500  78.500000
-0.000800  78.500000
-0.000800  78.200000
-0.001500  78.600000
-0.000800  78.300000
0.000000  78.400000
-0.001500  78.600000
-0.000800  78.300000
0.000700  78.400000
0.000700  78.500000
0.000000  78.200000
0.000000  78.700000
0.001500  78.300000
0.001500  78.400000
0.000700  78.500000
0.000700  78.500000
-0.000800  78.400000
0.000000  78.200000
0.000700  78.600000
0.000700  78.400000
0.000000  78.400000
0.000700  78.500000
0.002200  78.200000
0.001500  78.600000
0.000700  78.300000
0.000700  78.300000
0.000700  78.600000
0.000700  78.300000
0.000700  78.300000
0.000700  78.300000
0.000000  78.300000
0.000000  78.400000
0.000000  78.200000
-0.000800  78.700000
0.001500  78.200000
-0.000800  78.500000
-0.000800  78.600000
-0.001500  78.200000
-0.003000  78.700000
-0.001500  78.300000
-0.002300  78.300000
-0.000800  78.500000
-0.001500  78.300000
-0.002300  78.500000
-0.000800  78.400000
-0.001500  78.400000
-0.000800  78.500000
0.000000  78.400000
0.002200  78.600000
0.000700  78.300000
-0.000800  78.400000
-0.000800  78.400000
-0.000800  78.200000
-0.000800  78.600000
-0.001500  78.300000
0.001500  78.300000
0.000700  78.600000
0.001500  78.200000
0.002200  78.400000
0.001500  78.500000
0.001500  78.500000
0.000700  78.300000
0.000700  78.500000
0.001500  78.400000
0.001500  78.400000
0.001500  78.300000
0.002200  78.600000
0.000700  78.100000
0.000000  78.500000
0.000000  78.400000
0.000000  78.000000
-0.001500  78.500000
-0.000800  78.100000
0.000700  78.500000
0.000000  78.500000
0.000700  78.300000
-0.002300  78.500000
-0.000800  78.500000
-0.000800  78.300000
-0.002300  78.300000
-0.001500  78.200000
-0.001500  78.600000
-0.001500  78.100000
-0.001500  78.400000
-0.000800  78.400000
0.000000  78.500000
0.000700  78.500000
0.000000  78.300000
0.000000  78.200000
0.000700  78.600000
-0.000800  78.100000
0.000700  78.500000
0.000700  78.300000
-0.000800  78.300000
-0.001500  78.500000
-0.001500  78.300000
-0.001500  78.600000
-0.000800  78.200000
-0.001500  78.200000
-0.001500  78.600000
-0.000800  78.100000
0.000700  78.500000
0.000000  78.300000
0.001500  78.200000
0.003000  78.500000
0.003000  78.300000
0.001500  78.500000
0.001500  78.400000
0.000700  78.400000
-0.002300  78.400000
-0.003000  78.300000
-0.003000  78.400000
-0.004600  78.200000
-0.002300  78.500000
-0.000800  78.500000
-0.000800  78.200000
0.000700  78.600000
0.000000  78.200000
-0.001500  78.300000
0.000000  78.700000
-0.001500  78.200000
-0.000800  78.400000
0.000700  78.400000
0.002200  78.200000
0.001500  78.400000
0.001500  78.500000
0.003000  78.300000
0.000700  78.300000
0.000000  78.400000
-0.003000  78.400000
-0.002300  78.300000
-0.000800  78.200000
0.000000  78.400000
0.000000  78.200000
-0.000800  78.600000
0.000000  78.200000
-0.001500  78.400000
-0.002300  78.300000
-0.001500  78.200000
0.000700  78.400000
0.000000  78.400000
-0.001500  78.300000
0.000000  78.300000
0.000700  78.300000
0.000700  78.400000
0.001500  78.200000
0.001500  78.600000
0.000700  78.300000
0.000000  78.300000
-0.000800  78.500000
0.000000  78.000000
0.000700  78.500000
0.001500  78.300000
0.002200  78.200000
0.000700  78.500000
0.001500  78.400000
0.000700  78.400000
0.000700  78.400000
0.000000  78.500000
-0.000800  78.500000
0.000700  78.200000
0.000000  78.700000
0.000700  78.200000
-0.000800  78.400000
-0.000800  78.500000
-0.000800  78.300000
-0.003000  78.400000
0.000700  78.500000
0.000000  78.400000
0.001500  78.500000
0.001500  78.200000
0.001500  78.200000
-0.000800  78.300000
-0.003000  78.400000
-0.001500  78.400000
-0.001500  78.300000
-0.000800  78.500000
-0.001500  78.200000
-0.000800  78.300000
-0.000800  78.600000
-0.000800  78.300000
0.000700  78.700000
0.002200  78.500000
0.001500  78.300000
0.000700  78.600000
0.000000  78.300000
-0.000800  78.500000
-0.000800  78.400000
0.000000  78.400000
-0.001500  78.400000
-0.001500  78.500000
-0.000800  78.500000
-0.000800  78.300000
-0.000800  78.300000
-0.000800  78.700000
-0.001500  78.200000
-0.000800  78.400000
-0.001500  78.600000
-0.001500  78.300000
-0.001500  78.500000
0.000700  78.500000
0.000700  78.300000
-0.002300  78.500000
0.000000  78.500000
0.000700  78.500000
-0.000800  78.300000
-0.000800  78.600000
-0.001500  78.300000
0.000700  78.300000
0.001500  78.600000
0.000700  78.400000
0.000700  78.300000
0.000000  78.700000
0.000700  78.200000
0.000700  78.600000
0.000700  78.500000
-0.000800  78.200000
0.000000  78.600000
0.000000  78.200000
0.000700  78.400000
-0.000800  78.300000
-0.000800  78.400000
0.000000  78.600000
-0.000800  78.300000
0.000000  78.600000
0.001500  78.300000
0.000700  78.300000
0.000700  78.700000
-0.000800  78.300000
-0.003800  78.500000
-0.003000  78.600000
-0.000800  78.200000
0.000700  78.500000
0.001500  78.500000
-0.000800  78.300000
-0.001500  78.400000
-0.001500  78.500000
0.000000  78.400000
0.000000  78.300000
-0.000800  78.500000
0.000700  78.500000
0.000700  78.300000
0.000000  78.500000
0.001500  78.400000
0.001500  78.400000
0.000000  78.700000
-0.000800  78.300000
-0.000800  78.600000
-0.001500  78.500000
0.000700  78.300000
0.000700  78.600000
0.000700  78.500000
0.000700  78.400000
0.000700  78.500000
0.002200  78.500000
0.000700  78.700000
0.000700  78.000000
0.001500  78.600000
0.000700  78.200000
0.000700  78.300000
0.001500  78.500000
-0.000800  78.200000
-0.000800  78.700000
-0.000800  78.500000
-0.001500  78.300000
0.000700  78.500000
-0.000800  78.300000
-0.001500  78.300000
0.000700  78.500000
0.000700  78.500000
0.001500  78.200000
-0.000800  78.300000
0.000000  78.600000
0.001500  78.300000
-0.000800  78.400000
-0.000800  78.500000
-0.003800  78.200000
-0.003000  78.400000
-0.000800  78.400000
-0.001500  78.300000
-0.001500  78.600000
-0.003000  78.300000
-0.002300  78.400000
-0.001500  78.400000
-0.002300  78.300000
-0.001500  78.300000
-0.000800  78.300000
0.000000  78.500000
-0.000800  78.400000
-0.000800  78.400000
0.000700  78.700000
0.001500  78.200000
0.000700  78.600000
0.000000  78.500000
0.000700  78.200000
-0.000800  78.600000
0.000700  78.200000
0.001500  78.500000
0.000700  78.400000
-0.000800  78.300000
-0.000800  78.300000
-0.001500  78.300000
-0.001500  78.600000
0.000700  78.300000
0.001500  78.400000
0.000700  78.500000
0.001500  78.200000
0.000700  78.500000
0.000000  78.300000
-0.002300  78.300000
-0.004600  78.500000
-0.000800  78.200000
-0.000800  78.400000
-0.000800  78.500000
0.000700  78.300000
0.003000  78.400000
0.001500  78.400000
0.000700  78.500000
-0.000800  78.200000
0.000700  78.500000
0.003000  78.500000
0.003000  78.300000
0.002200  78.300000
0.001500  78.600000
0.002200  78.300000
0.001500  78.700000
0.000700  78.300000
0.000700  78.600000
-0.000800  78.500000
0.001500  78.300000
0.001500  78.500000
0.000700  78.500000
0.001500  78.500000
-0.000800  78.400000
-0.000800  78.300000
0.000000  78.700000
0.000700  78.200000
0.000700  78.500000
0.001500  78.500000
0.003700  78.300000
0.001500  78.700000
0.001500  78.200000
0.001500  78.500000
0.000000  78.600000
0.000000  78.200000
-0.000800  78.500000
-0.000800  78.500000
-0.000800  78.400000
-0.000800  78.400000
-0.003000  78.500000
-0.003000  78.600000
-0.001500  78.300000
-0.002300  78.700000
-0.002300  78.400000
-0.001500  78.400000
-0.000800  78.500000
-0.000800  78.400000
0.000700  78.200000
0.000000  78.500000
-0.001500  78.200000
-0.000800  78.700000
0.000000  78.300000
-0.000800  78.500000
-0.000800  78.400000
0.000000  78.500000
-0.000800  78.500000
-0.000800  78.400000
-0.000800  78.400000
0.000000  78.500000
0.000700  78.200000
-0.000800  78.600000
0.001500  78.300000
0.003000  78.300000
0.002200  78.500000
0.001500  78.300000
-0.000800  78.700000
-0.000800  78.300000
0.001500  78.500000
0.000700  78.400000
0.000000  78.400000
-0.000800  78.400000
-0.000800  78.300000
-0.000800  78.500000
-0.001500  78.600000
-0.001500  78.300000
-0.001500  78.600000
-0.000800  78.200000
-0.000800  78.500000
0.000700  78.500000
0.000000  78.400000
-0.000800  78.400000
0.000000  78.500000
0.000700  78.300000
0.000000  78.400000
-0.000800  78.400000
0.000700  78.500000
-0.001500  78.300000
-0.001500  78.500000
-0.001500  78.300000
-0.000800  78.300000
-0.000800  78.500000
0.000700  78.300000
0.000000  78.300000
-0.000800  78.600000
0.000700  78.200000
-0.000800  78.700000
-0.000800  78.300000
-0.000800  78.300000
0.000700  78.600000
-0.001500  78.200000
-0.003000  78.400000
0.000000  78.300000
0.000700  78.300000
0.000000  78.500000
-0.001500  78.300000
-0.003000  78.600000
-0.001500  78.300000
-0.000800  78.200000
-0.000800  78.700000
-0.001500  78.300000
0.000000  78.600000
0.001500  78.400000
0.000700  78.500000
0.000700  78.600000
0.000000  78.300000
-0.000800  78.200000
-0.000800  78.500000
-0.003000  78.500000
-0.001500  78.500000
0.000700  78.300000
0.000700  78.700000
0.001500  78.300000
-0.000800  78.400000
0.000000  78.700000
0.000700  78.200000
-0.000800  78.400000
-0.000800  78.400000
0.000700  78.200000
-0.000800  78.600000
0.000700  78.200000
-0.000800  78.500000
-0.001500  78.500000
0.000000  78.500000
-0.000800  78.300000
0.000000  78.500000
0.001500  78.600000
0.000700  78.400000
0.000700  78.300000
0.001500  78.700000
-0.000800  78.200000
0.000700  78.700000
0.000700  78.300000
0.000700  78.200000
0.002200  78.700000
0.000700  78.200000
0.000700  78.500000
-0.000800  78.300000
0.000700  78.300000
0.001500  78.400000
0.000700  78.400000
0.000700  78.400000
-0.000800  78.200000
-0.000800  78.600000
-0.000800  78.400000
-0.001500  78.300000
-0.000800  78.700000
-0.000800  78.200000
-0.001500  78.500000
-0.000800  78.500000
0.000700  78.200000
-0.000800  78.500000
-0.000800  78.500000
0.000700  78.300000
0.000700  78.500000
0.000700  78.500000
-0.000800  78.400000
0.000000  78.300000
-0.000800  78.500000
-0.000800  78.300000
-0.000800  78.400000
-0.000800  78.600000
0.000700  78.400000
0.000700  78.400000
-0.000800  78.700000
0.000700  78.100000
0.000000  78.500000
0.000000  78.300000
0.001500  78.300000
-0.000800  78.400000
0.000000  78.400000
0.000700  78.500000
-0.000800  78.500000
-0.000800  78.500000
0.000000  78.400000
-0.000800  78.500000
0.000700  78.700000
0.002200  78.300000
0.001500  78.700000
0.003700  78.500000
0.002200  78.400000
0.000700  78.600000
0.000700  78.300000
-0.001500  78.500000
-0.000800  78.400000
0.000700  78.400000
0.000000  78.400000
0.000700  78.400000
-0.000800  78.500000
-0.000800  78.500000
0.000000  78.600000
0.000000  78.500000
-0.000800  78.400000
0.000000  78.700000
0.000000  78.300000
-0.000800  78.500000
-0.000800  78.500000
-0.000800  78.300000
0.000000  78.700000
0.000700  78.400000
0.002200  78.400000
0.000700  78.600000
0.000000  78.400000
0.001500  78.600000
0.000700  78.400000
-0.001500  78.700000
-0.002300  78.400000
-0.000800  78.600000
0.000000  78.600000
0.000000  78.400000
0.000000  78.600000
-0.001500  78.500000
0.000000  78.500000
0.001500  78.700000
0.000000  78.100000
-0.000800  78.700000
0.000700  78.400000
0.000700  78.300000
-0.000800  78.500000
-0.001500  78.500000
-0.003000  78.600000
-0.003000  78.500000
-0.000800  78.400000
0.000000  78.600000
-0.000800  78.300000
-0.001500  78.700000
-0.001500  78.600000
-0.000800  78.600000
0.000700  78.600000
0.000000  78.400000
-0.000800  78.700000
-0.001500  78.400000
-0.001500  78.500000
-0.002300  78.700000
-0.001500  78.500000
-0.001500  78.600000
-0.001500  78.500000
0.000000  78.700000
0.000700  78.300000
0.000000  78.500000
-0.000800  78.700000
0.000700  78.300000
0.000000  78.700000
0.000000  78.500000
0.001500  78.500000
0.000000  78.700000
0.000700  78.600000
0.000000  78.600000
0.001500  78.700000
0.000700  78.500000
-0.000800  78.600000
-0.000800  78.600000
-0.001500  78.600000
-0.003000  78.600000
0.000000  78.700000
0.001500  78.700000
0.003000  78.700000
0.003000  78.700000
0.001500  78.800000
-0.000800  78.400000
0.000700  78.700000
0.001500  78.600000
0.000000  78.700000
-0.000800  78.700000
-0.001500  78.500000
-0.001500  78.700000
-0.000800  78.600000
-0.000800  78.700000
-0.001500  78.700000
-0.002300  78.500000
-0.000800  79.000000
0.000000  78.400000
0.000700  78.800000
0.003000  78.600000
0.002200  78.400000
0.000000  78.900000
-0.001500  78.500000
-0.003000  78.700000
-0.004600  78.700000
-0.004600  78.500000
-0.002300  78.700000
-0.001500  78.900000
-0.000800  78.700000
-0.001500  78.600000
0.000000  78.700000
0.002200  78.900000
0.000700  78.500000
0.001500  79.000000
0.000700  78.600000
-0.001500  78.600000
0.000700  78.800000
0.001500  78.700000
0.001500  78.700000
0.000700  79.000000
0.000000  78.500000
0.000700  78.800000
0.000700  78.600000
-0.000800  78.700000
-0.000800  78.700000
0.000700  78.900000
0.001500  78.900000
0.001500  78.600000
0.001500  78.700000
0.001500  78.700000
0.001500  78.600000
-0.000800  78.900000
0.000700  78.600000
0.001500  78.800000
0.001500  78.700000
0.000700  78.600000
-0.000800  78.800000
0.001500  78.500000
0.000000  78.900000
-0.000800  78.600000
0.000000  78.700000
-0.000800  78.800000
0.001500  78.700000
0.001500  78.900000
0.000700  78.700000
0.001500  78.800000
0.000700  79.000000
0.000700  78.700000
0.001500  79.000000
0.000000  78.700000
0.000000  78.700000
0.000000  78.800000
0.000000  78.500000
0.000000  78.700000
0.000000  78.700000
-0.000800  78.700000
-0.001500  78.800000
-0.001500  78.800000
-0.001500  78.800000
-0.002300  78.500000
-0.000800  78.700000
-0.000800  78.800000
-0.000800  78.500000
-0.000800  78.900000
-0.003000  78.700000
-0.002300  78.700000
-0.001500  79.000000
-0.001500  78.600000
-0.003800  78.800000
-0.003000  78.700000
-0.003000  78.500000
-0.003000  78.700000
-0.001500  78.700000
0.000700  78.700000
0.000700  78.700000
-0.000800  78.700000
0.000000  78.900000
0.000700  78.500000
-0.000800  78.800000
-0.000800  78.700000
-0.001500  78.700000
-0.001500  78.900000
-0.000800  78.700000
-0.000800  78.800000
0.000700  78.900000
0.000700  78.600000
0.000000  78.700000
-0.000800  78.700000
0.000700  78.600000
0.000700  78.800000
-0.000800  78.900000
0.000700  78.900000
0.000700  78.600000
0.001500  78.800000
0.002200  78.500000
0.001500  78.700000
0.002200  78.800000
0.003000  78.600000
0.002200  78.800000
0.001500  78.800000
0.001500  78.500000
0.002200  79.000000
0.001500  78.600000
0.000700  78.800000
-0.000800  78.700000
0.000700  78.700000
0.000000  78.700000
-0.002300  78.600000
-0.001500  78.700000
-0.000800  78.700000
-0.000800  78.700000
0.000700  78.700000
-0.000800  78.500000
-0.000800  79.000000
-0.001500  78.600000
-0.001500  78.600000
-0.001500  78.700000
-0.001500  78.500000
-0.000800  78.700000
-0.000800  78.700000
-0.000800  78.700000
-0.003000  78.700000
-0.002300  78.700000
-0.002300  79.000000
0.000000  78.600000
0.000700  78.800000
-0.000800  78.600000
0.001500  78.800000
0.001500  79.000000
0.001500  78.400000
0.001500  78.900000
0.000700  78.600000
0.000700  78.700000
0.000700  78.800000
-0.000800  78.700000
-0.000800  78.600000
0.000700  78.600000
0.000700  78.600000
-0.000800  78.700000
0.000700  78.400000
0.000700  78.800000
0.000700  78.300000
0.000700  78.700000
0.000700  78.700000
0.000700  78.500000
0.000700  78.700000
0.000700  78.700000
0.001500  78.500000
0.000700  78.700000
-0.000800  78.500000
-0.001500  78.600000
-0.001500  78.700000
-0.001500  78.700000
-0.003000  78.700000
-0.001500  78.700000
-0.001500  78.800000
-0.000800  78.500000
-0.000800  78.700000
-0.000800  78.700000
0.000700  78.500000
0.000000  78.800000
-0.001500  78.600000
-0.001500  78.800000
-0.002300  78.700000
-0.000800  78.600000
-0.000800  78.800000
-0.002300  78.700000
-0.001500  78.500000
-0.001500  78.700000
-0.001500  78.700000
-0.000800  78.700000
-0.000800  78.500000
-0.001500  78.700000
0.000000  78.500000
-0.000800  78.700000
-0.000800  78.700000
0.003000  78.500000
0.002200  78.700000
0.001500  78.500000
0.002200  78.700000
0.002200  78.700000
0.002200  78.400000
0.001500  78.600000
0.003000  78.500000
0.001500  78.700000
0.000700  78.500000
-0.000800  78.700000
-0.000800  78.500000
0.001500  78.500000
-0.001500  78.700000
-0.001500  78.400000
0.000000  78.700000
0.000000  78.700000
0.000700  78.500000
0.000700  78.900000
0.000700  78.500000
0.000700  78.500000
0.000700  78.700000
0.000700  78.500000
0.000000  78.500000
-0.000800  78.600000
-0.001500  78.600000
-0.000800  78.500000
-0.000800  78.700000
-0.003000  78.700000
-0.003000  78.400000
-0.003000  78.500000
-0.000800  78.700000
-0.001500  78.400000
-0.000800  78.700000
0.001500  78.500000
0.002200  78.400000
0.004500  78.600000
0.004500  78.400000
0.004500  78.600000
0.004500  78.700000
0.003000  78.700000
0.003000  78.500000
0.000700  78.700000
-0.001500  78.700000
-0.001500  78.300000
-0.003800  78.700000
-0.005300  78.500000
-0.007500  78.700000
-0.008300  78.700000
-0.006000  78.400000
-0.005300  78.800000
-0.001500  78.500000
-0.000800  78.600000
-0.000800  78.700000
-0.000800  78.500000
-0.003000  78.500000
-0.005300  78.600000
-0.004600  78.700000
-0.005300  78.600000
-0.008300  78.400000
-0.005300  78.700000
-0.000800  78.300000
0.005200  78.600000
0.010500  78.600000
0.012700  78.300000
0.019500  78.500000
0.024000  78.500000
0.021700  78.500000
0.021700  78.900000
0.021000  78.400000
0.018000  78.700000
0.012000  78.600000
0.003000  78.500000
-0.005300  78.300000
-0.016500  78.500000
-0.024000  78.700000
-0.029300  78.500000
-0.031500  78.600000
-0.027000  78.700000
-0.015000  78.500000
-0.006000  78.700000
0.000700  78.500000
0.006000  78.300000
0.004500  78.700000
0.002200  78.300000
0.001500  78.700000
0.001500  78.600000
0.000000  78.400000
0.000700  78.500000
0.002200  78.500000
0.000700  78.600000
0.003000  78.300000
0.003000  78.600000
0.001500  78.800000
0.003000  78.400000
0.002200  78.700000
0.003700  78.500000
0.003000  78.600000
0.003000  78.700000
0.004500  78.500000
0.004500  78.400000
0.000700  78.700000
0.000700  78.700000
-0.000800  78.500000
-0.000800  78.700000
0.000700  78.800000
-0.000800  78.600000
-0.000800  78.700000
-0.001500  78.600000
-0.001500  78.400000
-0.001500  78.600000
-0.003800  78.700000
-0.004600  78.300000
-0.006800  78.700000
-0.007500  78.500000
-0.008300  78.600000
-0.006800  78.500000
-0.008300  78.500000
-0.008300  78.700000
-0.008300  78.500000
-0.007500  78.500000
-0.003000  78.500000
0.004500  78.500000
0.012700  78.700000
0.018000  78.400000
0.020200  78.900000
0.019500  78.600000
0.014200  78.500000
0.009700  78.800000
0.005200  78.300000
0.004500  78.700000
0.002200  78.600000
0.000700  78.500000
0.000700  78.600000
-0.002300  78.600000
-0.003000  78.600000
-0.004600  78.500000
-0.005300  78.500000
-0.005300  78.600000
-0.006000  78.300000
-0.005300  78.700000
-0.004600  78.500000
-0.004600  78.500000
-0.005300  78.600000
-0.005300  78.300000
-0.006800  78.600000
-0.007500  78.600000
-0.007500  78.300000
-0.005300  78.900000
-0.003000  78.500000
-0.001500  78.600000
-0.001500  78.500000
-0.002300  78.500000
0.000700  78.700000
0.003000  78.400000
0.005200  78.600000
0.008200  78.500000
0.009000  78.400000
0.008200  78.700000
0.006700  78.300000
0.004500  78.600000
0.005200  78.700000
0.004500  78.400000
0.003000  78.600000
0.002200  78.400000
0.000000  78.500000
-0.003000  78.700000
-0.004600  78.400000
-0.004600  78.500000
-0.006800  78.400000
-0.006800  78.700000
-0.008300  78.500000
-0.008300  78.500000
-0.004600  78.700000
-0.003000  78.200000
-0.004600  78.500000
-0.006000  78.600000
-0.004600  78.300000
-0.003800  78.700000
-0.003000  78.500000
0.000000  78.400000
0.001500  78.400000
0.002200  78.300000
0.003700  78.400000
0.004500  78.200000
0.003000  78.700000
0.003700  78.400000
0.004500  78.300000
0.003000  78.500000
0.003700  78.400000
0.004500  78.400000
0.003000  78.700000
0.003700  78.100000
0.002200  78.700000
0.002200  78.300000
0.000000  78.300000
-0.003000  78.600000
-0.001500  78.400000
-0.003000  78.400000
-0.003000  78.500000
-0.001500  78.400000
-0.001500  78.400000
0.000000  78.200000
0.001500  78.600000
0.000700  78.200000
-0.000800  78.400000
0.001500  78.400000
0.004500  78.200000
0.004500  78.500000
0.004500  78.100000
0.004500  78.300000
0.003700  78.300000
0.001500  78.200000
-0.001500  78.400000
-0.003000  78.400000
-0.001500  78.300000
-0.002300  78.200000
-0.004600  78.100000
-0.004600  78.500000
-0.004600  78.000000
-0.001500  78.400000
-0.002300  78.400000
-0.002300  78.100000
0.000700  78.400000
0.000700  78.200000
0.000700  78.100000
-0.002300  78.300000
-0.001500  77.800000
-0.000800  78.200000
-0.003000  78.100000
-0.003000  78.200000
-0.001500  78.100000
0.000000  78.100000
0.000700  78.300000
0.000700  77.900000
0.000000  78.100000
0.000700  78.300000
0.001500  77.800000
-0.000800  78.300000
-0.000800  77.800000
0.000000  78.000000
0.001500  78.100000
0.003000  77.800000
0.001500  78.200000
0.000000  77.900000
-0.000800  77.700000
0.000700  77.900000
0.000700  77.800000
0.000700  77.900000
0.000700  77.700000
-0.001500  77.900000
-0.004600  77.800000
-0.003000  77.600000
-0.004600  78.000000
-0.006800  77.500000
-0.006000  77.600000
-0.009800  77.800000
-0.008300  77.600000
-0.003000  77.700000
0.003700  77.700000
0.010500  77.600000
0.016500  77.600000
0.019500  77.600000
0.013500  77.600000
0.007500  77.300000
0.003000  77.600000
0.000700  77.300000
-0.001500  77.300000
-0.003000  77.400000
-0.003800  77.300000
-0.005300  77.300000
-0.004600  77.300000
-0.003800  77.100000
-0.003800  77.600000
-0.002300  77.000000
-0.004600  77.100000
-0.003800  77.300000
-0.004600  77.100000
-0.005300  77.100000
-0.008300  77.000000
-0.008300  77.100000
-0.004600  77.000000
-0.001500  76.800000
0.001500  77.200000
0.003700  76.900000
0.003700  77.000000
0.004500  76.900000
0.006700  76.700000
0.005200  77.000000
0.003000  76.500000
0.002200  76.700000
0.000000  76.800000
-0.000800  76.600000
-0.002300  76.500000
0.000700  76.700000
0.000000  76.500000
-0.000800  76.600000
0.000700  76.500000
-0.001500  76.600000
-0.001500  76.200000
0.000000  76.500000
-0.000800  76.400000
-0.000800  76.300000
-0.001500  76.500000
-0.002300  76.400000
-0.003800  76.100000
-0.003000  76.700000
-0.003000  76.100000
-0.003000  76.100000
0.000000  76.100000
-0.000800  75.900000
0.002200  76.100000
0.004500  75.900000
0.003700  75.900000
0.009000  76.000000
0.009000  76.000000
0.007500  76.100000
0.008200  75.600000
0.005200  75.900000
0.004500  76.000000
0.003000  75.600000
0.000700  75.700000
-0.001500  75.600000
-0.006000  75.700000
-0.009100  75.600000
-0.011300  75.600000
-0.012000  75.600000
-0.009100  75.400000
-0.006000  75.500000
-0.003800  75.500000
0.000000  75.100000
0.000000  75.500000
-0.000800  75.100000
-0.000800  75.300000
-0.000800  75.400000
-0.000800  75.000000
0.000000  75.300000
0.000000  75.200000
-0.000800  74.700000
-0.001500  75.300000
-0.003000  75.000000
-0.002300  74.900000
-0.000800  74.900000
0.000700  74.900000
-0.000800  75.000000
-0.000800  74.700000
0.000700  74.700000
0.001500  74.700000
0.002200  74.400000
0.001500  74.700000
0.001500  74.300000
0.000700  74.400000
0.001500  74.400000
0.001500  74.200000
0.003000  74.400000
0.001500  74.100000
0.003700  74.200000
0.005200  74.300000
0.003000  74.200000
0.000700  74.000000
0.001500  73.800000
0.003700  74.100000
0.003700  73.800000
0.003700  73.700000
0.002200  74.000000
0.003700  73.700000
0.000700  73.900000
0.000000  73.600000
0.000000  73.400000
-0.003000  73.800000
0.001500  73.300000
0.000700  73.300000
-0.001500  73.300000
-0.002300  73.400000
-0.003800  73.200000
-0.001500  73.000000
-0.002300  73.300000
-0.003000  72.900000
-0.001500  72.900000
0.000700  73.100000
0.000700  72.700000
-0.000800  72.800000
-0.001500  72.900000
-0.000800  72.500000
0.000700  72.800000
0.000000  72.500000
-0.000800  72.600000
-0.000800  72.600000
-0.003000  72.500000
-0.003000  72.500000
-0.002300  72.400000
-0.004600  72.400000
-0.007500  72.400000
-0.008300  72.200000
-0.009800  72.400000
-0.008300  71.800000
-0.010500  72.200000
-0.011300  72.000000
-0.004600  71.700000
0.007500  72.100000
0.018700  71.500000
0.023200  71.800000
0.024000  71.600000
0.023200  71.700000
0.015700  71.500000
0.010500  71.400000
0.004500  71.400000
0.000700  71.300000
-0.002300  71.200000
-0.005300  71.400000
-0.005300  70.800000
-0.005300  71.200000
-0.005300  71.000000
-0.003000  70.800000
-0.003000  71.200000
-0.002300  70.900000
-0.005300  70.600000
-0.006800  70.800000
-0.006000  70.400000
-0.006800  70.500000
-0.004600  70.500000
-0.003000  70.400000
-0.004600  70.400000
-0.003000  70.200000
-0.004600  70.200000
-0.004600  70.100000
-0.001500  70.100000
0.002200  70.200000
0.006000  69.700000
0.005200  70.100000
0.006000  69.600000
0.008200  69.800000
0.008200  69.700000
0.007500  69.500000
0.005200  69.700000
0.004500  69.700000
0.004500  69.300000
0.000700  69.300000
-0.003800  69.400000
-0.010500  69.500000
-0.014300  69.200000
-0.015800  69.200000
-0.016500  69.100000
-0.014300  69.000000
-0.010500  69.400000
-0.004600  68.900000
-0.002300  68.900000
0.000000  68.900000
0.001500  68.700000
0.003000  68.800000
0.005200  68.800000
0.005200  68.700000
0.003000  68.700000
0.003000  68.600000
0.000700  68.600000
0.001500  68.300000
-0.000800  68.500000
-0.000800  68.500000
-0.003000  68.200000
-0.006800  68.400000
-0.009100  68.200000
-0.012800  68.000000
-0.018800  68.400000
-0.021800  67.900000
-0.019500  68.100000
-0.015800  68.100000
-0.007500  67.900000
0.006000  67.900000
0.019500  67.800000
0.029200  67.900000
0.036000  67.900000
0.039000  67.600000
0.034500  68.000000
0.027000  67.500000
0.020200  67.700000
0.018000  67.700000
0.012700  67.400000
0.007500  67.600000
0.004500  67.200000
-0.000800  67.400000
-0.006000  67.200000
-0.008300  67.100000
-0.008300  67.200000
-0.005300  67.100000
-0.006800  67.300000
-0.008300  66.900000
-0.008300  66.900000
-0.006000  67.000000
-0.006000  66.600000
-0.006800  66.900000
-0.006800  66.700000
-0.008300  66.600000
-0.008300  66.700000
-0.006800  66.400000
-0.007500  66.600000
-0.006800  66.600000
-0.004600  66.200000
-0.002300  66.600000
-0.001500  66.100000
-0.000800  66.100000
-0.000800  66.000000
-0.000800  66.000000
0.000700  65.800000
-0.000800  65.700000
0.000700  65.900000
-0.001500  65.800000
-0.002300  65.700000
-0.002300  65.900000
-0.001500  65.500000
-0.003000  65.500000
-0.004600  65.500000
-0.000800  65.200000
0.001500  65.400000
0.003000  65.200000
0.003000  65.200000
0.003000  65.200000
0.003000  65.000000
0.001500  65.000000
0.001500  64.800000
-0.000800  65.100000
-0.000800  64.600000
-0.003000  64.600000
-0.003000  64.800000
-0.003000  64.300000
-0.004600  64.600000
-0.002300  64.100000
-0.001500  64.200000
-0.000800  64.300000
-0.001500  64.000000
-0.002300  64.000000
-0.001500  64.000000
-0.001500  63.800000
0.001500  63.600000
0.004500  63.500000
0.008200  63.700000
0.011200  63.300000
0.010500  63.400000
0.009000  63.400000
0.005200  63.000000
0.004500  63.100000
0.001500  63.000000
0.001500  62.800000
0.000700  63.000000
-0.001500  62.400000
-0.003000  62.600000
-0.004600  62.500000
-0.005300  62.200000
-0.006000  62.200000
-0.006800  62.300000
-0.008300  62.200000
-0.008300  61.900000
-0.011300  61.800000
-0.012800  62.000000
-0.006800  61.500000
0.003700  61.800000
0.011200  61.500000
0.012700  61.300000
0.017200  61.500000
0.020200  61.000000
0.016500  61.400000
0.014200  61.100000
0.012000  60.900000
0.009000  60.900000
0.006700  60.800000
-0.002300  60.700000
-0.016500  60.600000
-0.034600  60.700000
-0.048000  60.500000
-0.048800  60.200000
-0.033000  60.500000
-0.015800  59.900000
0.000000  60.300000
0.012700  60.000000
0.014200  59.800000
0.015700  59.900000
0.013500  59.800000
0.011200  59.600000
0.009000  59.800000
0.006700  59.400000
0.006700  59.300000
0.005200  59.300000
0.004500  59.100000
0.004500  59.100000
0.004500  59.100000
0.004500  59.100000
0.003700  58.800000
0.003000  58.800000
0.002200  58.900000
0.003000  58.400000
0.001500  58.800000
-0.000800  58.300000
-0.001500  58.200000
-0.002300  58.400000
-0.003800  58.100000
-0.003800  58.200000
-0.000800  58.100000
0.000000  57.900000
-0.000800  57.900000
0.001500  57.600000
0.002200  58.000000
0.000700  57.400000
-0.000800  57.900000
-0.000800  57.600000
0.007500  57.400000
0.008200  57.600000
0.006700  57.100000
0.007500  57.100000
0.008200  57.200000
0.014200  56.800000
0.019500  57.000000
0.023200  56.900000
0.024000  56.800000
0.025500  56.700000
0.020200  56.500000
0.009000  56.600000
-0.000800  56.100000
-0.012800  56.400000
-0.026300  56.100000
-0.042800  56.000000
-0.056300  56.100000
-0.060800  55.800000
-0.057800  55.800000
-0.046500  55.800000
-0.032300  55.300000
-0.013500  55.600000
0.004500  55.300000
0.008200  55.500000
0.006700  55.300000
0.005200  55.100000
0.003000  55.100000
0.006000  54.900000
0.009700  54.800000
0.012000  54.700000
0.015700  54.400000
0.012700  54.700000
0.014200  54.200000
0.020200  54.300000
0.020200  54.200000
0.018000  53.900000
0.012700  54.100000
0.008200  53.600000
0.005200  53.500000
-0.000800  53.600000
-0.005300  53.400000
-0.007500  53.200000
-0.009100  53.100000
-0.004600  53.100000
0.003700  52.900000
0.009700  52.600000
0.011200  52.700000
0.009700  52.400000
0.009000  52.600000
0.006700  52.400000
0.004500  52.000000
0.000700  52.100000
0.000700  51.900000
0.003000  51.700000
0.000700  51.800000
-0.000800  51.400000
-0.001500  51.300000
-0.001500  51.100000
-0.003000  51.300000
-0.003800  50.900000
-0.003000  50.600000
-0.003800  50.800000
-0.003000  50.300000
-0.003800  50.400000
-0.004600  50.400000
-0.003000  49.900000
-0.005300  50.200000
-0.004600  49.800000
-0.003000  49.600000
-0.003000  49.700000
-0.001500  49.200000
-0.003000  49.200000
-0.004600  49.100000
-0.004600  49.000000
-0.002300  48.700000
-0.003000  48.800000
-0.003000  48.600000
-0.006000  48.100000
-0.008300  48.300000
-0.010500  48.200000
-0.013500  47.700000
-0.014300  47.900000
-0.009800  47.600000
-0.003000  47.500000
-0.003000  47.500000
0.004500  47.100000
0.009000  47.000000
0.010500  46.900000
0.015700  46.800000
0.021700  46.700000
0.030000  46.300000
0.030700  46.600000
0.029200  46.000000
0.026200  46.100000
0.015700  46.000000
0.003000  45.600000
-0.012000  45.900000
-0.023300  45.600000
-0.030800  45.300000
-0.033000  45.700000
-0.027800  45.100000
-0.018800  45.300000
-0.005300  45.100000
0.001500  45.100000
0.003700  44.900000
0.005200  44.900000
0.004500  45.000000
0.003000  44.600000
0.001500  44.500000
0.003000  44.700000
0.001500  44.200000
0.001500  44.400000
0.000700  44.000000
-0.000800  43.800000
-0.001500  44.100000
-0.000800  43.500000
0.000700  43.700000
0.001500  43.500000
0.000700  43.400000
0.000000  43.200000
0.003000  43.200000
0.005200  43.100000
0.006700  42.700000
0.005200  42.700000
0.003700  42.900000
0.006700  42.300000
0.007500  42.400000
0.003000  42.200000
-0.003000  42.200000
-0.003000  42.100000
-0.000800  41.800000
0.000700  41.800000
-0.003800  41.800000
-0.006800  41.300000
-0.003800  41.400000
0.001500  41.400000
0.001500  41.200000
0.001500  41.200000
0.006700  41.200000
0.010500  41.000000
0.009700  40.600000
0.004500  40.900000
-0.003000  40.600000
-0.007500  40.400000
-0.009100  40.600000
-0.008300  40.000000
-0.008300  40.200000
-0.012800  40.000000
-0.023300  39.800000
-0.024800  40.000000
-0.018800  39.600000
-0.011300  39.500000
-0.003800  39.300000
-0.000800  39.200000
0.005200  39.400000
0.007500  38.800000
0.006700  39.200000
0.006000  38.700000
0.003000  38.600000
0.003000  38.800000
0.000700  38.300000
0.003000  38.500000
0.005200  38.400000
0.004500  38.100000
0.006700  38.100000
0.005200  38.000000
0.005200  37.700000
0.003700  37.700000
0.000000  37.600000
-0.003000  37.500000
-0.005300  37.200000
-0.004600  37.600000
-0.001500  37.100000
0.000700  37.200000
0.004500  37.100000
0.006000  36.700000
0.008200  36.900000
0.018000  36.900000
0.030700  36.500000
0.029200  36.800000
0.023200  36.300000
0.019500  36.500000
0.012700  36.400000
0.012000  36.200000
0.009000  36.000000
0.003000  36.000000
-0.008300  36.200000
-0.024000  35.800000
-0.035300  35.700000
-0.044300  35.800000
-0.050300  35.300000
-0.045800  35.700000
-0.034600  35.400000
-0.012000  35.300000
0.001500  35.400000
0.003000  35.100000
0.007500  35.400000
0.005200  35.100000
0.006000  35.100000
0.006000  35.000000
0.006700  34.900000
0.006000  34.700000
0.003000  34.500000
0.003000  34.700000
0.001500  34.600000
0.004500  34.400000
0.004500  34.600000
0.001500  34.100000
0.000700  34.300000
-0.000800  34.400000
0.006700  33.900000
0.018000  34.000000
0.024700  33.900000
0.030000  33.700000
0.024000  33.900000
0.017200  33.700000
0.009700  33.700000
-0.004600  33.400000
-0.016500  33.700000
-0.024800  33.400000
-0.027800  33.300000
-0.027000  33.300000
-0.034600  33.200000
-0.036800  33.100000
-0.017300  33.300000
0.000700  32.900000
0.007500  33.100000
0.012000  32.900000
0.015000  32.700000
0.010500  32.900000
0.007500  32.800000
0.005200  32.700000
0.005200  32.600000
0.006700  32.500000
0.003700  32.700000
0.000700  32.400000
-0.001500  32.500000
0.000000  32.400000
0.004500  32.100000
0.006700  32.300000
0.009700  31.900000
0.009000  32.200000
0.001500  32.000000
-0.000800  31.800000
-0.002300  31.900000
-0.005300  31.900000
-0.004600  31.700000
-0.001500  31.600000
0.000000  31.600000
-0.000800  31.600000
-0.000800  31.300000
-0.000800  31.500000
-0.000800  31.300000
0.001500  31.200000
0.000000  31.300000
0.000700  31.000000
-0.000800  31.000000
-0.000800  31.000000
-0.001500  30.900000
-0.003000  31.000000
-0.000800  30.600000
-0.000800  30.600000
-0.000800  30.600000
-0.001500  30.600000
-0.003000  30.400000
-0.003000  30.100000
-0.004600  30.200000
-0.001500  30.200000
0.002200  30.000000
0.003000  30.400000
0.002200  29.800000
0.003000  29.900000
0.001500  29.900000
0.000700  29.600000
-0.000800  29.900000
-0.000800  29.400000
0.000700  29.600000
0.002200  29.600000
0.006000  29.300000
0.014200  29.300000
0.021700  29.200000
0.019500  29.300000
0.011200  28.900000
0.007500  28.900000
0.000700  29.000000
-0.003800  28.500000
-0.009100  28.900000
-0.019500  28.500000
-0.025600  28.600000
-0.030800  28.600000
-0.030800  28.300000
-0.027000  28.300000
-0.025600  28.300000
-0.016500  28.000000
0.000000  28.100000
0.009000  28.100000
0.011200  28.100000
0.011200  27.700000
0.010500  27.900000
0.012700  27.900000
0.009000  27.500000
0.009000  27.800000
0.012700  27.600000
0.013500  27.500000
0.015700  27.800000
0.014200  27.300000
0.006000  27.500000
-0.009100  27.300000
-0.007500  27.200000
0.000700  27.400000
-0.001500  27.100000
-0.004600  27.000000
-0.006000  27.000000
-0.008300  26.900000
-0.013500  27.200000
-0.014300  26.600000
-0.009800  27.000000
-0.004600  26.700000
-0.000800  26.600000
0.000000  26.800000
0.005200  26.400000
0.012000  26.700000
0.021000  26.500000
0.021700  26.400000
0.012000  26.500000
0.000700  26.400000
-0.006800  26.500000
-0.003800  26.300000
-0.006800  26.200000
-0.014300  26.400000
-0.012800  26.000000
-0.012000  26.400000
-0.006000  26.100000
0.000700  26.100000
0.000700  26.100000
0.003000  25.800000
0.009000  26.100000
0.013500  26.000000
0.012700  25.600000
0.007500  25.900000
0.004500  25.800000
0.002200  25.600000
-0.000800  25.600000
0.000700  25.500000
-0.001500  25.600000
-0.001500  25.200000
-0.001500  25.500000
0.000000  25.400000
0.010500  25.000000
0.023200  25.400000
0.031500  24.900000
0.031500  25.200000
0.027000  25.200000
0.020200  25.000000
0.012700  25.200000
0.000700  24.900000
-0.018800  24.800000
-0.042800  24.800000
-0.060000  24.900000
-0.065300  24.700000
-0.063000  24.600000
-0.046500  24.700000
-0.022500  24.700000
-0.001500  24.400000
0.005200  24.800000
0.009700  24.300000
0.012700  24.600000
0.014200  24.400000
0.018000  24.200000
0.020200  24.400000
0.015700  24.300000
0.004500  24.100000
0.001500  24.200000
0.005200  24.000000
0.008200  24.100000
0.012700  24.100000
0.012700  24.100000
0.014200  24.100000
0.011200  23.800000
0.008200  24.100000
0.009700  24.000000
0.012000  23.600000
0.010500  24.100000
0.000700  23.500000
-0.004600  23.800000
-0.009100  23.800000
-0.012800  23.600000
-0.019500  23.800000
-0.025600  23.500000
-0.024000  23.600000
-0.014300  23.600000
0.003700  23.400000
0.015700  23.500000
0.021700  23.200000
0.015000  23.500000
0.003000  23.300000
-0.001500  23.100000
-0.006800  23.400000
-0.003000  22.900000
0.001500  23.200000
0.000700  23.100000
0.000700  23.000000
0.004500  23.100000
0.014200  22.900000
0.016500  22.800000
0.012700  22.900000
0.009000  22.800000
0.004500  22.800000
0.008200  22.500000
0.009000  22.900000
0.003700  22.400000
-0.009800  22.400000
-0.025600  22.600000
-0.036800  22.300000
-0.045800  22.400000
-0.048800  22.600000
-0.034600  22.200000
-0.013500  22.400000
0.001500  22.200000
0.010500  22.100000
0.009000  22.300000
0.009000  22.100000
0.009000  22.100000
0.006700  22.000000
0.007500  22.100000
0.007500  22.000000
0.008200  21.800000
0.010500  22.100000
0.011200  21.500000
0.011200  21.900000
0.008200  21.700000
0.005200  21.400000
0.010500  21.800000
0.012700  21.200000
0.010500  21.700000
0.003000  21.400000
-0.003000  21.400000
-0.006800  21.100000
-0.013500  21.100000
-0.008300  21.200000
0.000700  20.900000
0.008200  20.900000
0.016500  21.100000
0.021000  20.900000
0.024000  21.100000
0.020200  20.800000
0.009000  20.600000
-0.007500  20.900000
-0.027800  20.600000
-0.047300  20.500000
-0.064500  20.700000
-0.065300  20.300000
-0.042800  20.400000
-0.014300  20.400000
0.000000  20.300000
0.005200  20.300000
0.009000  20.200000
0.009700  20.300000
0.015700  20.100000
0.026200  20.200000
0.034500  20.200000
0.039000  20.000000
0.031500  20.200000
0.015700  19.700000
0.006000  19.800000
0.003000  19.800000
-0.000800  19.700000
-0.000800  19.900000
0.004500  19.800000
0.012700  19.500000
0.012000  19.700000
0.006700  19.500000
-0.000800  19.800000
-0.012800  19.300000
-0.012800  19.500000
-0.016500  19.500000
-0.024000  19.300000
-0.016500  19.500000
-0.003000  19.200000
0.000000  19.300000
0.002200  19.300000
0.003700  19.000000
-0.002300  19.100000
-0.012000  19.200000
-0.024000  19.200000
-0.027000  19.000000
-0.030000  19.000000
-0.024000  19.000000
-0.006000  18.900000
0.008200  19.100000
0.018000  18.900000
0.021700  18.900000
0.018700  18.900000
0.015000  18.900000
0.017200  18.700000
0.019500  18.900000
0.021700  18.500000
0.021700  18.700000
0.012700  18.600000
0.000700  18.600000
-0.008300  18.500000
-0.009100  18.500000
-0.003000  18.500000
0.003700  18.400000
0.008200  18.600000
0.006700  18.600000
0.003000  18.300000
0.000000  18.600000
-0.005300  18.300000
0.006700  18.200000
0.015000  18.600000
0.004500  18.100000
-0.009100  18.400000
-0.024800  18.300000
-0.033000  18.100000
-0.030800  18.300000
-0.018100  18.200000
-0.003000  18.200000
0.006700  18.100000
0.020200  18.300000
0.040500  18.200000
0.060700  17.900000
0.060700  18.300000
0.050200  17.900000
0.031500  18.000000
0.006700  18.100000
-0.013500  17.700000
-0.036100  17.900000
-0.054000  18.000000
-0.069100  17.700000
-0.085600  18.000000
-0.085600  17.700000
-0.060000  17.800000
-0.030000  17.500000
-0.005300  17.500000
0.019500  17.500000
0.025500  17.400000
0.022500  17.500000
0.027000  17.500000
0.018000  17.100000
0.009000  17.500000
0.008200  17.100000
0.015700  17.200000
0.018000  17.500000
0.010500  17.000000
0.003000  17.400000
-0.010500  17.000000
-0.009100  16.900000
-0.001500  16.900000
0.001500  17.000000
0.001500  16.900000
0.016500  16.600000
0.045000  17.000000
0.055500  16.900000
0.046500  16.500000
0.036700  17.000000
0.026200  16.400000
0.003000  16.600000
-0.023300  16.600000
-0.036800  16.300000
-0.047300  16.400000
-0.066800  16.400000
-0.078000  16.100000
-0.051100  16.300000
-0.012000  16.200000
0.006700  16.200000
0.020200  16.200000
0.021000  16.100000
0.015000  16.100000
0.015700  15.800000
0.014200  16.000000
0.016500  15.800000
0.021700  15.600000
0.024000  15.800000
0.020200  15.500000
0.015700  15.700000
0.012000  15.500000
0.010500  15.300000
0.013500  15.700000
-0.003000  15.400000
-0.021800  15.300000
-0.032300  15.300000
-0.039000  15.300000
-0.036800  15.400000
-0.029300  14.900000
-0.015800  15.300000
0.000700  14.900000
0.006700  14.800000
0.004500  15.100000
0.000700  14.700000
0.003000  14.900000
0.006700  14.800000
0.005200  14.500000
0.003000  14.800000
0.010500  14.800000
0.024000  14.600000
0.035200  14.600000
0.046500  14.500000
0.050200  14.400000
0.035200  14.200000
0.009700  14.700000
-0.017300  14.400000
-0.021000  14.000000
-0.020300  14.300000
-0.039000  14.300000
-0.030800  14.000000
-0.011300  14.300000
0.000000  13.900000
0.009000  14.100000
0.004500  14.000000
0.000700  13.700000
-0.001500  13.900000
-0.018100  14.000000
-0.039000  13.800000
-0.021800  13.700000
0.031500  13.500000
0.059200  13.900000
0.053200  13.500000
0.048700  13.800000
0.029200  13.600000
-0.012000  13.500000
-0.016500  13.700000
-0.017300  13.300000
-0.048000  13.700000
-0.080300  13.500000
-0.090000  13.300000
-0.054800  13.500000
-0.061500  13.300000
-0.068300  13.100000
-0.044300  13.300000
-0.027800  13.200000
0.019500  13.400000
0.033000  12.900000
0.055500  13.300000
0.074200  13.100000
0.066700  12.900000
0.070500  13.100000
0.055500  13.000000
0.044200  12.900000
0.025500  13.100000
0.000700  12.600000
-0.029300  13.000000
-0.051800  12.800000
-0.047300  12.800000
-0.048800  12.700000
-0.049500  12.600000
-0.017300  12.700000
0.001500  12.600000
0.006700  12.600000
0.030000  12.700000
0.026200  12.400000
0.018000  12.700000
0.021000  12.500000
0.020200  12.300000
0.027000  12.600000
0.042000  12.100000
0.036700  12.600000
0.008200  12.100000
-0.034600  12.000000
-0.064500  12.100000
-0.048800  12.300000
-0.018800  12.100000
-0.001500  11.800000
0.004500  12.000000
0.012000  11.900000
0.029200  11.700000
0.053200  12.100000
0.061500  11.600000
0.054700  11.700000
0.057000  11.800000
0.051000  11.500000
0.048000  11.700000
0.039000  11.700000
0.009000  11.400000
-0.036800  11.600000
-0.095300  11.400000
-0.130500  11.400000
-0.106500  11.300000
-0.048000  11.300000
-0.033800  11.100000
-0.023300  11.100000
-0.015800  11.300000
-0.008300  10.900000
0.016500  10.900000
0.030700  11.100000
0.054700  10.800000
0.048000  11.000000
0.030700  10.700000
0.014200  10.700000
-0.000800  10.800000
0.006700  10.600000
0.007500  10.500000
-0.006800  10.600000
-0.025600  10.300000
-0.000800  10.500000
0.048000  10.200000
0.071200  10.700000
0.051700  10.100000
-0.009100  10.300000
-0.073500  10.300000
-0.088500  10.000000
-0.084000  10.300000
-0.115500  10.100000
-0.091500  9.800000
-0.023300  10.100000
-0.015800  9.900000
-0.014300  9.600000
0.005200  9.700000
0.019500  9.800000
0.049500  9.700000
0.057000  9.400000
0.065200  9.800000
0.084700  9.600000
0.080200  9.500000
0.068200  9.600000
0.036700  9.500000
-0.024800  9.300000
-0.081800  9.500000
-0.091500  9.200000
-0.062300  9.500000
-0.033000  9.100000
-0.033000  9.200000
-0.027000  9.200000
0.000700  9.000000
0.024000  8.900000
0.067500  9.000000
0.115500  8.900000
0.169500  9.000000
0.218200  8.600000
0.231000  9.000000
0.229500  8.600000
0.174700  8.600000
0.047200  8.800000
-0.107300  8.400000
-0.269300  8.700000
-0.389300  8.500000
-0.408100  8.200000
-0.291000  8.500000
-0.135000  8.400000
-0.084000  8.200000
-0.039000  8.200000
0.008200  8.200000
0.030700  8.200000
0.066000  7.900000
0.076500  8.200000
0.107200  7.800000
0.131200  8.100000
0.140200  8.000000
0.165700  7.900000
0.164200  7.900000
0.111700  7.700000
0.044200  7.400000
0.008200  7.900000
0.004500  7.300000
-0.039800  7.500000
-0.108800  7.500000
-0.144100  7.400000
-0.189800  7.300000
-0.161300  7.100000
-0.096000  7.200000
-0.126000  7.200000
-0.153800  7.000000
-0.057800  7.300000
0.079500  6.900000
0.143200  7.000000
0.151500  7.200000
0.123700  6.800000
0.091500  7.100000
0.052500  6.700000
0.029200  6.700000
-0.004600  6.700000
-0.078000  6.800000
-0.111000  6.700000
-0.075000  6.600000
-0.012000  6.800000
0.015700  6.600000
0.018700  6.500000
0.039000  6.700000
0.045000  6.300000
0.040500  6.500000
0.047200  6.500000
0.042700  6.300000
0.033000  6.700000
0.027000  6.400000
0.024700  6.400000
0.018000  6.700000
0.031500  6.300000
0.040500  6.200000
0.001500  6.300000
-0.006800  6.300000
0.010500  5.900000
0.029200  6.200000
0.066700  6.300000
0.068200  5.900000
0.053200  6.000000
0.017200  6.200000
-0.025600  5.900000
-0.024800  6.200000
-0.057800  5.800000
-0.137300  5.900000
-0.149300  6.000000
-0.076500  5.700000
-0.012800  5.800000
0.027000  5.900000
0.072700  5.800000
0.090700  5.800000
0.069000  5.700000
0.036700  5.900000
-0.003000  5.600000
-0.033000  6.000000
-0.016500  5.600000
-0.009800  5.800000
0.008200  5.800000
0.099000  5.500000
0.180000  5.900000
0.209200  5.600000
0.191200  5.600000
0.144700  5.800000
0.048700  5.500000
-0.097500  5.600000
-0.253500  5.400000
-0.432800  5.500000
-0.477000  5.300000
-0.358500  5.300000
-0.213000  5.600000
-0.120800  5.100000
-0.106500  5.400000
-0.048000  5.300000
0.021700  5.000000
0.108700  5.300000
0.177000  5.100000
0.177700  5.000000
0.186700  5.200000
0.171000  4.900000
0.153700  4.800000
0.097500  4.900000
0.008200  4.800000
-0.081800  4.600000
-0.159800  4.800000
-0.127500  4.800000
-0.050300  4.500000
-0.001500  4.700000
0.049500  4.600000
0.097500  4.200000
0.159000  4.700000
0.178500  4.400000
0.149200  4.400000
0.110200  4.400000
0.020200  4.000000
-0.063000  4.200000
-0.108800  4.100000
-0.155300  4.000000
-0.147000  4.100000
-0.076500  3.900000
-0.029300  4.000000
0.030700  3.800000
0.078000  4.000000
0.087700  3.900000
0.114700  3.600000
0.101200  3.900000
0.066700  3.600000
0.027000  3.700000
0.001500  3.600000
0.004500  3.500000
-0.020300  3.600000
-0.092300  3.600000
-0.166500  3.400000
-0.138800  3.500000
-0.042000  3.500000
-0.003800  3.700000
0.002200  3.100000
0.048000  3.500000
0.140200  3.200000
0.306700  3.300000
0.414000  3.400000
0.421500  3.200000
0.421500  3.000000
0.324700  3.300000
0.081700  3.000000
-0.325500  3.100000
-0.768000  2.900000
-0.915800  2.900000
-0.672000  3.000000
-0.340600  3.000000
-0.199500  3.000000
-0.044300  2.900000
0.143200  3.000000
0.216000  3.000000
0.284200  2.800000
0.300700  3.000000
0.276700  2.800000
0.183700  2.800000
0.005200  3.000000
-0.237000  2.600000
-0.413300  3.000000
-0.291800  2.800000
-0.069100  2.800000
0.021700  2.700000
0.036700  2.900000
0.050200  2.800000
0.061500  2.700000
0.078000  2.800000
0.114700  3.000000
0.151500  2.600000
0.142500  3.100000
0.123000  2.700000
0.140200  3.000000
0.141000  2.800000
0.120000  2.700000
0.060000  2.800000
-0.051100  2.700000
-0.111800  2.500000
-0.093000  3.100000
-0.092300  2.600000
-0.078000  2.600000
-0.011300  2.700000
0.023200  2.800000
0.068200  2.600000
0.123000  2.600000
0.126000  2.800000
0.135700  2.700000
0.152200  2.700000
0.129000  2.800000
0.144000  2.500000
0.186700  2.700000
0.106500  2.600000
0.040500  2.400000
-0.051100  2.900000
-0.268500  2.300000
-0.410300  2.500000
-0.405100  2.800000
-0.308300  2.600000
-0.276800  2.600000
-0.258800  2.500000
-0.166500  2.800000
-0.044300  2.400000
0.012700  2.700000
0.042700  2.600000
0.129000  2.500000
0.245200  2.900000
0.394500  2.500000
0.456700  2.700000
0.484500  2.700000
0.487500  2.600000
0.396000  2.700000
0.206200  2.600000
-0.141100  2.600000
-0.483800  2.600000
-0.587300  2.500000
-0.456800  2.700000
-0.345800  2.200000
-0.390800  2.600000
-0.399800  2.500000
-0.288100  2.400000
-0.152300  2.500000
0.006700  2.600000
0.111000  2.400000
0.125200  2.800000
0.176200  2.400000
0.247500  2.600000
0.255700  2.600000
0.182200  2.500000
0.089200  2.400000
0.038200  2.600000
0.012700  2.600000
-0.087800  2.300000
-0.178500  2.400000
-0.100600  2.600000
0.039000  2.200000
0.120000  2.600000
0.177700  2.300000
0.198700  2.200000
0.166500  2.500000
0.123700  2.100000
0.062200  2.400000
0.022500  2.300000
0.054700  2.200000
0.063700  2.400000
0.032200  2.400000
0.056200  2.300000
0.051700  2.300000
-0.010500  2.200000
-0.124500  2.200000
-0.240000  2.200000
-0.237800  2.400000
-0.178500  2.100000
-0.094500  2.100000
-0.046500  2.300000
-0.070600  2.100000
-0.078000  2.200000
-0.035300  2.400000
0.010500  2.000000
0.030000  2.300000
0.055500  2.200000
0.089200  2.300000
0.142500  2.200000
0.240000  2.400000
0.284200  2.200000
0.283500  2.100000
0.211500  2.200000
-0.003800  2.100000
-0.225000  2.000000
-0.321800  2.400000
-0.291800  1.800000
-0.230300  2.200000
-0.127500  2.100000
-0.078000  1.900000
-0.077300  2.200000
-0.027800  2.100000
0.031500  2.200000
0.144700  2.100000
0.270700  2.000000
0.399000  2.200000
0.459000  1.800000
0.399000  2.300000
0.262500  1.900000
0.051700  2.000000
-0.184500  2.100000
-0.423800  1.800000
-0.613500  2.100000
-0.672800  1.900000
-0.495000  1.900000
-0.214500  2.100000
-0.062300  1.800000
0.024700  1.800000
0.091500  2.100000
0.195000  2.000000
0.342700  2.000000
0.380200  2.000000
0.328500  2.200000
0.247500  1.700000
0.119200  2.200000
-0.012000  1.900000
-0.202600  1.700000
-0.384000  2.000000
-0.323300  1.900000
-0.133500  1.800000
-0.064500  2.200000
0.006700  1.800000
0.071200  2.100000
0.067500  1.900000
0.095200  1.900000
0.121500  1.900000
0.142500  1.900000
0.090700  2.100000
0.007500  1.700000
-0.042000  2.000000
-0.061500  2.000000
-0.031500  1.800000
0.012000  2.100000
-0.012000  1.700000
-0.073500  1.900000
-0.091500  1.800000
-0.060800  1.800000
0.028500  2.100000
0.082500  1.800000
0.129700  1.800000
0.201000  1.800000
0.267000  1.700000
0.290200  1.900000
0.227200  1.700000
0.081000  2.000000
-0.139600  1.700000
-0.217500  2.000000
-0.138800  2.000000
-0.108800  1.700000
-0.141800  2.100000
-0.218300  1.600000
-0.303000  1.700000
-0.217500  1.800000
-0.098300  1.800000
-0.087800  1.900000
-0.084000  1.700000
-0.078800  1.800000
0.057000  1.800000
0.186700  1.900000
0.232500  2.100000
0.361500  1.600000
0.434200  2.000000
0.396700  1.800000
0.243700  1.800000
0.036000  1.900000
-0.044300  1.700000
-0.091500  1.700000
-0.351800  1.900000
-0.570800  1.500000
-0.421500  1.900000
-0.235500  1.500000
-0.150800  1.800000
-0.126000  1.800000
-0.052500  1.700000
0.103500  1.700000
0.264700  1.700000
0.434200  2.000000
0.504700  1.800000
0.540000  1.800000
0.483700  1.800000
0.339700  1.500000
0.123700  1.800000
-0.223500  1.500000
-0.626300  1.500000
-0.900800  1.800000
-0.864800  1.400000
-0.591000  1.800000
-0.259500  1.700000
-0.114000  1.600000
-0.008300  1.700000
0.112500  1.700000
0.235500  2.100000
0.438000  1.500000
0.564700  1.900000
0.645700  1.700000
0.621000  1.600000
0.489700  1.900000
0.246000  1.500000
-0.120800  1.700000
-0.430500  1.600000
-0.637600  1.400000
-0.638300  1.700000
-0.511600  1.600000
-0.391500  1.500000
-0.196500  1.800000
-0.090000  1.500000
0.072700  1.700000
0.249700  1.400000
0.338200  1.800000
0.537000  1.500000
0.624700  1.600000
0.532500  1.600000
0.333000  1.300000
0.046500  1.400000
-0.269300  1.600000
-0.462800  1.200000
-0.691500  1.500000
-0.783000  1.100000
-0.419300  1.400000
-0.199500  1.400000
-0.072800  1.400000
0.061500  1.500000
0.054000  1.300000
0.114700  1.500000
0.115500  1.300000
0.147700  1.300000
0.186700  1.600000
0.213000  1.300000
0.246700  1.500000
0.252700  1.300000
0.270700  1.300000
0.205500  1.500000
0.117700  1.100000
0.017200  1.500000
-0.027000  1.300000
0.040500  1.300000
0.066700  1.300000
0.027000  1.300000
0.023200  1.500000
0.045700  1.200000
0.033000  1.400000
-0.008300  1.200000
-0.048000  1.300000
-0.059300  1.300000
-0.042000  1.000000
0.031500  1.500000
0.051700  1.200000
-0.021800  1.200000
-0.027800  1.300000
0.006700  1.300000
0.054000  1.300000
0.153000  1.200000
0.177700  1.200000
0.111700  1.100000
0.006700  1.000000
-0.202600  1.400000
-0.390800  0.900000
-0.347300  1.200000
-0.221300  1.300000
-0.264800  0.900000
-0.314300  1.200000
-0.308300  1.300000
-0.271500  1.000000
-0.107300  1.400000
0.070500  1.000000
0.268500  1.400000
0.428200  1.300000
0.460500  1.300000
0.525000  1.300000
0.510700  1.400000
0.314200  1.300000
0.012700  1.000000
-0.246000  1.300000
-0.360000  1.200000
-0.414800  0.900000
-0.545300  1.300000
-0.704300  1.000000
-0.509300  1.300000
-0.108800  1.200000
0.066700  1.000000
0.196500  1.500000
0.269200  1.100000
0.253500  1.300000
0.240700  1.300000
0.080200  1.200000
-0.070600  1.300000
-0.101300  1.200000
-0.042800  1.500000
0.057700  1.200000
0.156000  1.400000
0.223500  1.500000
0.247500  1.000000
0.304500  1.400000
0.304500  1.300000
0.211500  1.300000
0.120700  1.300000
0.034500  1.200000
-0.021000  1.300000
-0.088500  1.300000
-0.204800  1.500000
-0.262500  1.300000
-0.259500  1.400000
-0.246000  1.600000
-0.191300  1.000000
-0.074300  1.300000
0.101200  1.600000
0.312000  1.300000
0.460500  1.400000
0.522700  1.400000
0.495000  1.200000
0.330700  1.500000
0.019500  1.100000
-0.349600  1.300000
-0.531000  1.500000
-0.599300  1.200000
-0.549800  1.200000
-0.329300  1.300000
-0.186000  1.300000
-0.148500  1.300000
-0.172600  1.200000
-0.172600  1.500000
-0.078800  1.100000
0.031500  1.300000
0.104200  1.300000
0.187500  1.100000
0.240000  1.500000
0.231000  1.100000
0.201700  1.500000
0.192700  1.300000
0.202500  0.900000
0.102700  1.300000
-0.020300  1.300000
-0.073500  1.300000
-0.102800  1.000000
-0.120000  1.400000
-0.135800  1.300000
-0.074300  0.900000
-0.014300  1.300000
0.050200  1.200000
0.121500  1.200000
0.153700  1.300000
0.177000  1.100000
0.156000  1.100000
0.129000  1.300000
0.035200  0.900000
-0.061500  1.300000
-0.132000  1.200000
-0.135800  1.000000
-0.022500  1.000000
0.034500  1.200000
0.057000  1.300000
0.105700  0.800000
0.081700  1.100000
0.053200  1.100000
0.062200  0.900000
0.014200  1.200000
-0.032300  0.700000
-0.021000  1.100000
0.069700  1.100000
0.230200  1.000000
0.289500  1.200000
0.176200  0.900000
-0.023300  0.900000
-0.284300  0.900000
-0.373500  1.000000
-0.303000  0.900000
-0.332300  0.900000
-0.272300  1.300000
-0.093000  0.800000
0.008200  1.100000
0.006000  1.000000
-0.202600  0.700000
-0.394500  1.100000
-0.277600  0.900000
-0.035300  0.900000
0.025500  1.300000
-0.003000  0.900000
0.038200  1.000000
0.095200  1.100000
0.139500  1.100000
0.172500  1.100000
0.264000  1.000000
0.350200  1.300000
0.511500  1.100000
0.573000  1.200000
0.423000  1.300000
0.236200  1.000000
-0.009800  1.100000
-0.255800  1.100000
-0.448500  0.900000
-0.576100  1.200000
-0.519000  0.800000
-0.222000  1.100000
-0.042000  1.000000
0.029200  1.100000
0.090000  1.100000
0.020200  0.900000
-0.048000  1.300000
-0.075000  1.100000
-0.027800  0.900000
-0.013500  1.200000
0.030700  0.800000
0.131200  1.200000
0.178500  1.100000
0.214500  0.900000
0.160500  1.200000
0.169500  0.900000
0.191200  1.200000
0.144000  1.200000
0.075000  1.100000
-0.094500  0.900000
-0.196500  0.900000
-0.159800  1.100000
-0.132000  1.000000
-0.136500  0.900000
-0.117800  1.200000
-0.079500  0.900000
0.057700  1.100000
0.193500  1.000000
0.263200  0.900000
0.357700  1.100000
0.438000  1.000000
0.423000  0.900000
0.174000  1.200000
-0.193500  0.800000
-0.546000  0.900000
-0.723000  1.000000
-0.619600  0.900000
-0.435800  0.900000
-0.272300  0.900000
-0.140300  1.200000
-0.032300  0.900000
0.029200  1.000000
0.066000  1.000000
0.116200  0.900000
0.231700  1.400000
0.384700  0.900000
0.483000  1.100000
0.511500  1.200000
0.462700  0.800000
0.297000  1.200000
-0.021800  0.900000
-0.429800  0.900000
-0.696800  1.000000
-0.573100  1.100000
-0.282800  1.300000
-0.183000  0.900000
-0.124500  1.100000
-0.021000  1.200000
0.021700  0.600000
0.082500  1.100000
0.131200  0.900000
0.246000  1.100000
0.383200  1.300000
0.408700  1.000000
0.425200  1.100000
0.386200  1.200000
0.264700  0.900000
0.030700  0.900000
-0.309000  0.900000
-0.547500  0.900000
-0.548300  0.700000
-0.433500  0.900000
-0.258000  1.000000
-0.039000  0.800000
0.001500  1.100000
0.027700  0.900000
0.099700  0.900000
0.126700  1.300000
0.172500  0.700000
0.176200  1.100000
0.237000  0.900000
0.259500  0.900000
0.183000  0.900000
0.084000  0.900000
-0.043600  0.900000
-0.130500  0.800000
-0.153800  0.900000
-0.165000  1.100000
-0.168800  0.700000
-0.111800  1.000000
-0.088500  0.800000
-0.062300  0.800000
0.044200  1.100000
0.186000  0.700000
0.384000  1.100000
0.471000  0.900000
0.439500  0.900000
0.378700  1.100000
0.207000  1.000000
-0.115500  0.800000
-0.593300  0.800000
-0.915800  0.900000
-0.722300  0.700000
-0.331500  0.800000
-0.177800  1.000000
-0.084800  0.700000
-0.001500  1.200000
0.050200  0.700000
0.152200  0.900000
0.176200  0.900000
0.198000  0.900000
0.189000  0.900000
0.159000  1.100000
0.087000  0.800000
-0.016500  0.900000
-0.120000  0.800000
-0.147000  0.900000
0.114700  0.800000
0.314200  1.000000
0.329200  0.900000
0.313500  0.800000
0.263200  0.900000
0.181500  0.900000
-0.045000  0.900000
-0.274500  1.100000
-0.385500  0.700000
-0.354000  1.100000
-0.255000  0.800000
-0.264800  0.800000
-0.196500  1.000000
-0.069100  0.900000
-0.054000  0.900000
0.022500  0.900000
0.082500  1.000000
0.128200  1.100000
0.239200  0.800000
0.266200  1.200000
0.246700  0.700000
0.217500  1.100000
0.169500  1.000000
0.059200  0.700000
-0.108000  1.300000
-0.162000  0.700000
-0.053300  1.000000
0.012700  1.100000
-0.042000  0.900000
-0.111800  1.000000
-0.117800  0.800000
-0.022500  0.900000
0.011200  0.900000
-0.096800  0.800000
-0.212300  1.100000
-0.198000  0.800000
-0.054800  1.000000
0.021700  1.100000
0.153700  0.900000
0.369000  1.200000
0.455200  1.100000
0.435000  1.000000
0.352500  1.200000
0.257200  0.600000
0.018000  0.900000
-0.330800  1.000000
-0.555800  1.000000
-0.447800  0.800000
-0.170300  1.000000
-0.104300  1.200000
-0.151500  0.800000
-0.246000  0.900000
-0.333000  1.000000
-0.330800  0.700000
-0.262500  1.100000
-0.063000  0.800000
0.082500  0.900000
0.112500  1.300000
0.210000  0.900000
0.315000  1.200000
0.418500  1.100000
0.482200  1.000000
0.467200  1.000000
0.345000  1.000000
0.153700  1.100000
-0.079500  0.800000
-0.310500  1.000000
-0.324800  1.100000
-0.380300  0.900000
-0.463500  1.200000
-0.334500  0.900000
-0.244500  0.900000
-0.073500  1.100000
0.115500  0.900000
0.186700  1.100000
0.290200  1.100000
0.386200  1.100000
0.440200  1.100000
0.328500  0.900000
0.133500  1.000000
-0.066800  0.800000
-0.244500  1.100000
-0.335300  0.900000
-0.389300  0.700000
-0.294800  1.000000
-0.136500  0.900000
-0.025600  0.900000
0.078000  1.200000
0.168700  0.700000
0.270700  1.200000
0.330700  0.900000
0.357000  0.900000
0.290200  1.100000
0.097500  0.900000
-0.120000  0.900000
-0.325500  0.900000
-0.390800  1.000000
-0.330800  0.900000
-0.270800  0.800000
-0.134300  1.200000
-0.021800  0.800000
-0.009100  1.000000
0.046500  1.000000
0.120700  0.700000
0.248200  1.100000
0.381700  0.700000
0.435000  0.900000
0.480700  1.100000
0.437200  0.900000
0.260200  0.900000
-0.031500  0.800000
-0.393000  1.000000
-0.621000  0.700000
-0.635300  0.700000
-0.511600  1.000000
-0.357000  0.700000
-0.207800  1.100000
-0.095300  0.900000
0.020200  0.800000
0.105700  1.000000
0.210700  0.900000
0.393000  0.800000
0.429700  1.300000
0.387000  0.800000
0.343500  0.900000
0.244500  0.700000
0.032200  0.700000
-0.357000  0.700000
-0.597000  0.700000
-0.424500  1.000000
-0.203300  0.800000
-0.140300  0.900000
-0.081800  1.000000
-0.056300  0.700000
-0.033000  1.200000
-0.006800  0.700000
0.031500  0.800000
0.102700  1.200000
0.198000  0.900000
0.274500  1.000000
0.278200  0.900000
0.303000  1.000000
0.320200  0.900000
0.258700  0.900000
0.102000  1.200000
-0.058500  0.700000
-0.126800  1.200000
-0.249800  0.900000
-0.387000  0.700000
-0.401300  1.000000
-0.337500  0.500000
-0.207000  0.900000
-0.156800  1.000000
-0.083300  0.600000
0.069000  0.800000
0.086200  0.900000
0.121500  0.900000
0.136500  0.800000
0.160500  0.900000
0.196500  1.000000
0.171000  0.500000
0.170200  0.900000
0.125200  0.800000
0.081700  0.800000
0.001500  0.800000
-0.051100  0.800000
-0.005300  0.800000
0.006000  1.000000
-0.040500  0.600000
-0.039000  0.900000
-0.012000  0.700000
0.039000  0.700000
0.145500  0.800000
0.155200  0.900000
0.121500  0.700000
0.117000  0.700000
0.067500  0.900000
0.042000  1.000000
-0.000800  0.600000
-0.120800  0.900000
-0.117800  0.700000
-0.102800  0.700000
-0.191300  0.900000
-0.243800  0.600000
-0.339800  0.900000
-0.306000  0.700000
-0.103500  0.600000
-0.014300  0.900000
0.020200  0.700000
0.065200  0.700000
0.111700  0.700000
0.167200  0.700000
0.130500  0.900000
0.063000  0.700000
-0.024000  0.800000
-0.064500  0.800000
-0.020300  0.700000
-0.012000  0.800000
-0.010500  0.700000
-0.016500  0.600000
-0.019500  1.200000
-0.018800  0.600000
-0.009100  0.900000
0.049500  0.900000
0.083200  0.700000
0.088500  0.900000
0.055500  0.900000
-0.003000  1.100000
-0.032300  0.900000
0.028500  0.800000
0.095200  1.000000
0.065200  0.600000
0.125200  1.000000
0.189700  0.700000
0.159000  0.700000
0.108000  0.800000
-0.006800  0.500000
-0.035300  1.000000
0.065200  0.700000
-0.020300  0.600000
-0.309800  0.700000
-0.494300  0.800000
-0.444000  0.900000
-0.213000  0.800000
-0.071300  0.700000
0.028500  0.900000
0.168000  0.500000
0.213700  1.100000
0.310500  0.700000
0.339700  0.600000
0.278200  1.100000
0.207000  0.800000
0.038200  0.700000
-0.093800  0.900000
-0.187500  0.600000
-0.225000  0.800000
-0.148500  0.700000
-0.171100  0.800000
-0.255000  0.700000
-0.263300  0.700000
-0.246000  0.800000
-0.106500  0.700000
0.021700  0.900000
0.069000  0.800000
0.111000  0.700000
0.142500  1.000000
0.198700  0.700000
0.197200  0.900000
0.155200  0.800000
0.071200  0.700000
-0.021800  1.000000
0.006700  0.900000
0.035200  0.700000
-0.051100  0.900000
-0.114800  0.900000
-0.110300  0.900000
-0.072100  0.600000
-0.029300  1.000000
-0.016500  0.700000
-0.010500  0.800000
0.040500  0.900000
0.117700  0.500000
0.122200  1.100000
0.104200  0.800000
0.123000  0.600000
0.135700  0.900000
0.097500  0.700000
-0.025600  0.800000
-0.120000  0.800000
-0.116300  0.700000
-0.109500  0.700000
-0.086300  0.500000
-0.036100  0.900000
-0.014300  0.600000
0.007500  0.900000
0.012700  0.900000
0.022500  0.700000
0.066000  0.900000
0.126700  0.900000
0.156000  0.600000
0.162700  0.900000
0.206200  0.600000
0.188200  0.700000
0.050200  0.800000
-0.129000  0.700000
-0.185300  0.500000
-0.090000  0.700000
-0.048000  0.800000
-0.111800  0.600000
-0.190500  0.600000
-0.275300  0.800000
-0.270800  0.600000
-0.153800  0.700000
-0.066800  0.800000
-0.027800  0.500000
0.005200  0.900000
0.033000  0.600000
0.060000  0.700000
0.067500  0.800000
0.071200  0.700000
0.072700  0.700000
0.086200  0.700000
0.123700  0.900000
0.120700  0.800000
0.105000  0.600000
0.086200  0.900000
0.050200  0.400000
-0.018100  0.700000
-0.094500  0.700000
-0.104300  0.500000
-0.051100  0.700000
-0.006800  0.800000
0.003000  0.600000
0.026200  0.900000
0.043500  0.700000
0.075000  0.600000
0.100500  0.600000
0.106500  0.700000
0.107200  0.700000
0.083200  0.600000
0.049500  0.900000
-0.036800  0.500000
-0.176300  0.600000
-0.282100  0.800000
-0.213800  0.500000
-0.051100  0.900000
0.102700  0.800000
0.262500  0.800000
0.284200  1.100000
0.261700  0.700000
0.294000  0.900000
0.219700  0.700000
0.023200  0.800000
-0.312000  0.700000
-0.679500  0.400000
-0.680300  0.900000
-0.411800  0.600000
-0.244500  0.900000
-0.084000  0.800000
0.064500  0.700000
0.234700  1.000000
0.404200  0.700000
0.446200  0.800000
0.495000  0.900000
0.471000  0.700000
0.291700  0.900000
-0.057000  0.800000
-0.429000  0.700000
-0.628600  0.800000
-0.606000  0.800000
-0.393000  1.000000
-0.210000  0.700000
-0.167300  0.900000
-0.106500  0.800000
0.026200  0.800000
0.070500  1.100000
0.111000  0.700000
0.135000  0.700000
0.138700  0.900000
0.167200  0.600000
0.156000  1.100000
0.169500  0.700000
0.167200  0.900000
0.153700  0.800000
0.136500  0.700000
0.091500  0.900000
0.051700  0.600000
0.059200  0.900000
0.061500  0.900000
0.010500  0.500000
-0.041300  1.000000
-0.113300  0.600000
-0.130500  0.800000
-0.057800  0.900000
-0.005300  0.600000
0.023200  1.000000
0.057000  0.700000
0.066700  0.700000
0.072700  0.800000
0.095200  0.900000
0.114000  0.700000
0.070500  0.700000
-0.014300  0.800000
-0.075800  0.900000
-0.121500  0.600000
-0.101300  1.100000
-0.060800  0.700000
-0.054000  0.800000
-0.057800  0.900000
-0.048800  0.700000
-0.016500  0.700000
0.000700  0.800000
0.012000  0.600000
0.024000  1.000000
0.021700  0.900000
0.009700  0.900000
0.023200  0.900000
0.086200  0.800000
0.222000  0.900000
0.372000  0.700000
0.395200  1.100000
0.405000  0.900000
0.459700  0.600000
0.369700  0.900000
0.029200  0.500000
-0.495000  0.800000
-0.804100  0.700000
-0.678100  0.500000
-0.567100  0.900000
-0.696100  0.600000
-0.636000  0.700000
-0.338300  0.800000
-0.081000  0.800000
0.011200  1.000000
0.076500  0.700000
0.133500  0.900000
0.144000  0.700000
0.176200  0.700000
0.168700  0.900000
0.179200  0.700000
0.170200  0.900000
0.156000  0.800000
0.148500  0.700000
0.131200  0.800000
0.129000  0.700000
0.106500  0.800000
0.099700  0.900000
0.120000  0.900000
0.177000  0.800000
0.195000  0.700000
0.205500  0.900000
0.259500  0.700000
0.264700  0.700000
0.186000  1.000000
0.023200  0.700000
-0.082500  0.800000
-0.159800  0.900000
-0.387000  0.500000
-0.508600  0.900000
-0.420800  0.700000
-0.280600  0.600000
-0.130500  0.900000
-0.039000  0.800000
0.042700  0.900000
0.102700  0.900000
0.114000  0.900000
0.140200  0.900000
0.174700  0.700000
0.195000  1.100000
0.172500  0.600000
0.108000  0.900000
0.030000  0.900000
-0.056300  0.700000
-0.132000  1.000000
-0.182300  0.700000
-0.220500  0.900000
-0.171800  0.900000
-0.072800  0.800000
-0.046500  0.800000
-0.024000  0.900000
0.019500  0.800000
0.048700  0.900000
0.057000  0.700000
0.054700  1.000000
0.056200  0.700000
0.053200  0.900000
0.054000  0.800000
0.045700  0.700000
0.046500  1.000000
0.078000  0.900000
0.133500  0.500000
0.163500  1.200000
0.158200  0.700000
0.156000  0.900000
0.129000  0.800000
0.050200  0.900000
-0.102100  0.900000
-0.241500  0.600000
-0.264800  0.900000
-0.238500  0.800000
-0.174800  0.700000
-0.101300  0.900000
-0.057800  0.600000
0.004500  1.000000
0.034500  0.800000
0.054000  0.700000
0.072700  1.100000
0.068200  0.700000
0.072700  1.000000
0.072000  0.700000
0.072700  0.800000
0.028500  0.600000
-0.015800  0.700000
0.018000  1.000000
0.073500  0.600000
0.105000  0.900000
0.090000  0.900000
-0.030800  0.600000
-0.177800  0.900000
-0.243800  0.600000
-0.227300  0.700000
-0.123000  0.900000
-0.029300  0.600000
0.009700  0.800000
0.039000  0.900000
0.049500  0.700000
0.054700  0.900000
0.051700  0.900000
0.042700  0.800000
0.033700  0.700000
0.038200  0.900000
0.076500  0.800000
0.129700  0.700000
0.156000  0.900000
0.171000  0.900000
0.189000  0.600000
0.147700  1.000000
0.004500  0.700000
-0.208500  0.800000
-0.341300  0.800000
-0.282100  0.700000
-0.126800  0.800000
-0.058500  0.900000
-0.042800  0.700000
0.020200  0.800000
0.029200  0.800000
0.029200  0.900000
0.059200  0.700000
0.075000  1.000000
0.066700  0.700000
-0.005300  0.800000
-0.065300  1.000000
-0.023300  0.700000
0.036700  0.900000
0.042700  0.700000
0.027000  0.900000
-0.017300  0.900000
-0.015800  0.900000
0.039000  0.800000
0.048000  0.900000
0.030000  1.000000
-0.022500  0.900000
-0.080300  0.500000
-0.098300  1.100000
-0.084800  0.800000
-0.021000  0.900000
0.060700  1.000000
0.076500  0.700000
0.040500  0.700000
0.041200  0.900000
0.053200  0.800000
0.042000  1.000000
0.012700  0.700000
-0.036100  0.900000
-0.076500  0.800000
-0.027800  0.800000
0.033000  0.900000
0.035200  0.600000
0.061500  0.900000
0.074200  1.000000
0.056200  0.600000
0.064500  1.300000
0.102700  0.700000
0.075000  0.800000
-0.024000  0.900000
-0.153000  0.500000
-0.262500  0.900000
-0.208500  0.900000
-0.105800  0.800000
-0.060000  0.800000
-0.015000  0.900000
0.013500  0.900000
0.064500  0.700000
0.132000  1.100000
0.155200  1.000000
0.157500  0.700000
0.146200  1.100000
0.090000  0.800000
0.009700  0.700000
-0.094500  1.000000
-0.189800  0.800000
-0.176300  0.900000
-0.093000  1.300000
-0.061500  0.800000
-0.019500  0.900000
0.024000  0.800000
0.004500  0.900000
-0.009800  0.900000
-0.058500  0.900000
-0.081800  1.100000
-0.033800  0.800000
0.001500  0.900000
0.024700  1.000000
0.070500  0.800000
0.117700  1.100000
0.144700  0.900000
0.170200  1.000000
0.189000  1.200000
0.185200  0.900000
0.109500  1.200000
-0.024000  0.900000
-0.137300  0.900000
-0.156000  0.900000
-0.101300  0.900000
-0.063800  1.100000
-0.076500  0.700000
-0.114000  1.000000
-0.108800  1.000000
-0.092300  0.700000
-0.078800  1.300000
-0.033000  0.900000
-0.001500  0.900000
0.015000  1.100000
0.027700  0.900000
0.055500  0.900000
0.111700  1.200000
0.174700  0.900000
0.228700  0.900000
0.249700  0.900000
0.258000  0.900000
0.164200  0.700000
-0.064500  1.000000
-0.258800  0.900000
-0.377300  0.800000
-0.385500  0.900000
-0.267000  0.900000
-0.148500  0.700000
-0.057800  1.100000
0.006700  0.700000
0.020200  0.900000
0.036700  0.900000
0.049500  0.700000
0.078000  0.900000
0.108700  0.900000
0.120700  0.900000
0.130500  0.900000
0.123000  0.600000
0.118500  0.900000
0.090000  0.700000
0.020200  0.900000
-0.062300  0.900000
-0.110300  0.700000
-0.120000  1.100000
-0.096800  0.700000
-0.017300  0.800000
0.023200  1.000000
0.052500  0.800000
0.081700  1.000000
0.084700  1.000000
0.093000  0.900000
0.086200  1.000000
0.084000  0.900000
0.030700  1.200000
-0.057800  0.700000
-0.117000  1.000000
-0.146300  0.900000
-0.153800  0.800000
-0.119300  0.900000
-0.039000  1.200000
0.000700  0.900000
0.027700  1.200000
0.059200  0.700000
0.089200  1.200000
0.108000  0.900000
0.112500  0.900000
0.147700  0.900000
0.145500  0.900000
0.078700  1.100000
-0.045800  0.900000
-0.174800  0.900000
-0.183000  1.200000
-0.106500  0.700000
-0.077300  1.100000
-0.107300  1.000000
-0.127500  0.900000
-0.106500  1.300000
-0.057800  0.900000
0.007500  1.000000
0.054000  1.100000
0.065200  0.900000
0.077200  0.900000
0.086200  1.100000
0.078700  1.100000
0.063700  0.900000
0.039000  1.100000
0.028500  1.200000
0.022500  0.900000
-0.001500  1.100000
-0.019500  1.000000
-0.044300  0.900000
-0.051800  1.000000
-0.027800  0.800000
-0.017300  1.000000
-0.039000  1.200000
-0.036800  0.900000
-0.009100  1.200000
0.004500  1.100000
0.027700  0.900000
0.036700  1.000000
0.039000  1.100000
0.060000  1.100000
0.098200  0.800000
0.105000  1.100000
0.060700  1.200000
0.031500  0.800000
0.030000  1.200000
0.018000  0.900000
-0.031500  0.900000
-0.070600  1.100000
-0.081800  0.800000
-0.085600  1.200000
-0.047300  1.000000
-0.010500  0.900000
-0.011300  1.000000
-0.015000  0.900000
-0.003000  1.200000
0.019500  0.700000
0.024000  1.100000
0.008200  0.900000
0.009700  0.700000
0.012700  1.100000
0.003000  0.800000
-0.014300  0.900000
-0.033000  0.900000
-0.033800  0.800000
-0.035300  1.000000
-0.047300  1.000000
-0.018100  0.900000
0.033000  0.900000
0.044200  1.000000
0.042000  0.800000
0.024000  0.700000
-0.018800  1.100000
-0.027800  1.100000
0.005200  0.900000
0.012000  1.200000
-0.008300  1.100000
-0.025600  0.900000
-0.036800  1.300000
-0.019500  0.800000
-0.001500  1.000000
0.016500  1.100000
0.015700  0.900000
0.000000  1.100000
-0.001500  1.100000
-0.012800  1.100000
-0.025600  1.000000
-0.008300  0.900000
0.027700  1.300000
0.019500  1.000000
0.001500  1.300000
-0.011300  1.000000
-0.013500  1.000000
0.003000  1.300000
-0.002300  0.900000
0.013500  1.200000
0.027700  1.100000
0.042000  1.100000
0.044200  1.100000
0.022500  1.200000
0.031500  1.100000
0.053200  1.000000
0.049500  1.100000
0.031500  1.300000
0.004500  0.900000
-0.036100  1.300000
-0.062300  0.900000
-0.076500  0.900000
-0.084000  1.200000
-0.086300  0.900000
-0.057000  1.100000
0.012700  1.200000
0.054700  0.900000
0.084000  1.300000
0.084700  0.800000
0.058500  1.100000
0.037500  1.100000
-0.008300  1.100000
-0.060800  1.000000
-0.105000  0.900000
-0.081000  1.300000
-0.006800  1.300000
0.027700  1.100000
0.041200  1.300000
0.038200  0.900000
0.030700  1.200000
0.027700  1.200000
0.006700  0.900000
-0.021800  1.200000
-0.074300  0.900000
-0.096800  1.100000
-0.064500  1.100000
-0.020300  1.000000
0.020200  1.100000
0.056200  1.000000
0.087700  1.300000
0.120700  1.000000
0.153000  1.000000
0.159000  1.200000
0.131200  0.800000
0.045700  1.200000
-0.090800  1.100000
-0.176300  0.900000
-0.186800  1.100000
-0.180800  1.100000
-0.159800  1.000000
-0.131300  1.200000
-0.070600  0.900000
0.001500  0.900000
0.019500  0.900000
0.045000  1.100000
0.054000  0.900000
0.056200  0.900000
0.055500  1.200000
0.033000  0.900000
0.040500  1.000000
0.048000  1.100000
0.081700  0.900000
0.109500  1.100000
0.111700  0.900000
0.083200  0.900000
0.019500  1.300000
-0.032300  0.900000
-0.123800  0.900000
-0.178500  0.900000
-0.112500  1.000000
-0.043600  1.100000
-0.019500  0.800000
-0.001500  1.200000
-0.003800  1.100000
-0.012800  1.200000
-0.011300  1.200000
0.002200  0.700000
0.036000  1.200000
0.048000  0.900000
0.050200  0.900000
0.059200  1.100000
0.063700  1.200000
0.071200  0.900000
0.051700  1.100000
-0.010500  1.200000
-0.071300  1.000000
-0.076500  0.900000
-0.042800  1.200000
-0.027800  0.900000
-0.030000  0.900000
-0.017300  1.100000
-0.003800  0.900000
0.010500  1.100000
0.024000  1.200000
0.033000  0.700000
0.042000  1.200000
0.055500  0.900000
0.078000  1.000000
0.079500  1.200000
0.035200  0.900000
-0.027000  0.900000
-0.051800  0.900000
-0.065300  1.300000
-0.065300  1.000000
-0.048800  0.900000
-0.039800  1.300000
-0.027800  0.900000
-0.016500  1.000000
-0.004600  1.300000
0.030700  1.000000
0.075000  1.300000
0.081700  0.900000
0.081000  1.000000
0.095200  1.300000
0.101200  1.000000
0.056200  1.000000
-0.063000  1.000000
-0.181500  1.100000
-0.201800  0.900000
-0.121500  0.900000
-0.050300  1.200000
-0.006800  0.900000
0.021000  1.200000
0.021700  1.000000
0.021000  0.900000
0.023200  1.200000
0.027700  1.000000
0.016500  0.900000
-0.004600  1.400000
-0.024000  0.800000
-0.041300  1.100000
-0.018100  0.900000
0.000700  1.000000
-0.014300  1.000000
-0.012000  1.100000
-0.000800  1.200000
0.020200  0.900000
0.020200  1.100000
0.016500  1.300000
0.045700  0.900000
0.069000  1.400000
0.093700  1.100000
0.129000  1.100000
0.197200  1.300000
0.217500  1.000000
0.176200  1.400000
0.076500  1.200000
-0.098300  1.200000
-0.225000  1.000000
-0.299300  1.200000
-0.338300  1.300000
-0.295500  0.900000
-0.167300  1.400000
-0.039800  1.100000
-0.000800  1.100000
0.018000  1.400000
0.033000  0.900000
0.036700  1.300000
0.053200  1.200000
0.060700  1.100000
0.075700  1.400000
0.090000  1.100000
0.112500  1.200000
0.137200  1.300000
0.126700  1.100000
0.114000  1.200000
0.067500  0.900000
-0.012800  1.300000
-0.078800  1.000000
-0.133500  0.900000
-0.154500  1.300000
-0.108800  0.900000
-0.066800  1.000000
-0.035300  1.300000
0.003700  1.000000
0.012700  1.300000
0.027000  1.100000
0.031500  1.100000
0.035200  1.000000
0.054700  1.300000
0.075000  1.200000
0.086200  1.100000
0.072700  1.100000
0.064500  1.000000
0.063000  0.900000
0.042700  1.300000
-0.002300  0.900000
-0.053300  1.200000
-0.108000  1.000000
-0.098300  0.900000
-0.101300  1.300000
-0.159000  1.000000
-0.105800  1.100000
-0.021800  1.100000
0.009700  1.200000
0.024000  1.000000
0.032200  1.100000
0.034500  1.200000
0.036700  1.000000
0.044200  1.000000
0.042000  1.300000
0.045000  0.900000
0.040500  1.300000
0.045000  1.300000
0.045000  1.100000
0.035200  1.300000
0.033000  1.200000
0.029200  1.000000
0.039000  1.300000
0.043500  1.000000
0.013500  1.200000
-0.041300  1.200000
-0.059300  1.100000
-0.003000  1.000000
0.027700  1.200000
0.006700  1.300000
0.005200  1.200000
-0.004600  1.300000
-0.027000  1.300000
-0.018100  0.900000
-0.027800  1.500000
-0.081000  0.900000
-0.105000  1.100000
-0.080300  1.300000
-0.042000  0.900000
-0.023300  1.300000
-0.003800  1.200000
0.018000  1.300000
0.024700  1.200000
0.033000  1.300000
0.031500  1.300000
0.027000  0.900000
0.020200  1.400000
0.024700  1.300000
0.036700  0.900000
0.028500  1.400000
0.000000  1.000000
-0.027000  1.300000
-0.019500  1.400000
-0.002300  1.200000
0.020200  1.300000
0.048000  1.300000
0.039000  1.300000
0.014200  1.300000
0.003700  1.300000
0.009700  1.300000
0.006700  1.100000
-0.042000  1.500000
-0.080300  1.200000
-0.081800  1.300000
-0.050300  1.300000
0.000700  1.000000
0.012000  1.200000
0.020200  1.400000
0.008200  1.000000
-0.017300  1.400000
-0.002300  1.200000
0.029200  1.200000
0.046500  1.300000
0.044200  1.100000
0.042000  1.300000
0.051000  1.300000
0.090000  1.400000
0.106500  1.300000
0.087000  1.100000
0.051700  1.500000
0.015700  1.200000
-0.005300  1.400000
-0.051800  1.500000
-0.116300  1.000000
-0.212300  1.500000
-0.263300  1.200000
-0.201100  1.500000
-0.114000  1.500000
-0.027000  1.200000
0.008200  1.300000
0.026200  1.300000
0.039000  1.500000
0.040500  1.400000
0.055500  1.400000
0.054000  1.600000
0.061500  1.300000
0.059200  1.600000
0.054000  1.300000
0.045700  1.300000
0.035200  1.500000
0.032200  1.300000
0.024700  1.400000
0.023200  1.700000
0.017200  1.400000
0.014200  1.400000
0.012000  1.400000
0.010500  1.600000
0.009000  1.600000
0.006000  1.400000
0.004500  1.700000
0.002200  1.500000
0.000000  1.500000
-0.001500  1.700000
-0.001500  1.300000
-0.003000  1.700000
-0.003000  1.500000
-0.003000  1.500000
-0.003000  1.800000
-0.003000  1.400000
-0.001500  1.500000
0.004500  1.700000
0.004500  1.600000
-0.004600  1.600000
-0.004600  1.300000
0.006700  1.800000
0.021000  1.500000
0.015700  1.500000
-0.013500  1.800000
-0.034600  1.300000
-0.036100  1.700000
-0.006800  1.600000
0.018700  1.400000
0.014200  1.700000
0.018700  1.500000
0.010500  1.500000
0.003700  1.700000
-0.014300  1.600000
-0.046500  1.500000
-0.069100  1.600000
-0.081800  1.700000
-0.047300  1.600000
-0.019500  1.500000
-0.012000  1.700000
0.004500  1.700000
0.016500  1.800000
0.033000  1.900000
0.033700  1.500000
0.027700  1.800000
0.003000  1.400000
-0.001500  1.500000
0.005200  1.900000
-0.016500  1.500000
-0.006800  1.800000
0.003000  1.700000
0.012700  1.500000
0.022500  1.900000
0.015000  1.500000
0.021700  1.900000
0.040500  1.500000
0.072700  1.700000
0.064500  1.800000
0.016500  1.600000
-0.030800  1.800000
-0.051800  1.700000
-0.039800  1.800000
-0.042000  2.000000
-0.072800  1.500000
-0.057800  1.800000
-0.009100  1.700000
-0.003800  1.900000
0.001500  1.900000
0.008200  1.700000
0.006000  2.100000
0.009000  1.900000
0.006700  1.800000
0.010500  2.100000
0.008200  1.800000
0.008200  1.800000
0.008200  2.100000
0.006000  1.800000
0.006700  2.100000
0.006000  1.800000
0.006700  1.800000
0.006700  2.000000
0.006700  2.000000
0.005200  2.000000
0.006000  1.800000
0.006000  2.000000
0.008200  2.100000
0.009700  1.800000
0.008200  2.200000
0.015700  1.800000
0.024700  2.000000
0.023200  2.100000
0.021700  1.800000
0.015700  2.200000
0.006000  1.800000
-0.009100  1.900000
-0.035300  2.100000
-0.072800  2.100000
-0.075800  2.000000
-0.034600  2.100000
-0.008300  2.200000
0.010500  2.100000
0.024000  2.000000
0.015700  2.500000
0.007500  2.000000
-0.008300  2.000000
-0.012000  2.400000
-0.002300  2.100000
0.009700  2.200000
0.020200  2.400000
0.037500  2.200000
0.055500  2.300000
0.057000  2.200000
0.057700  2.200000
0.054700  2.200000
0.030700  2.200000
-0.018100  2.200000
-0.059300  2.000000
-0.087800  2.600000
-0.110300  2.200000
-0.071300  2.200000
-0.033800  2.500000
-0.036100  2.100000
-0.024000  2.600000
-0.009100  2.300000
-0.005300  2.300000
-0.016500  2.500000
0.000700  2.200000
0.030000  2.500000
0.040500  2.600000
0.039000  2.600000
0.016500  2.700000
0.046500  2.500000
0.100500  3.000000
0.089200  2.700000
0.040500  2.700000
-0.000800  3.100000
-0.027800  2.800000
-0.039800  3.200000
-0.037500  3.000000
-0.047300  2.900000
-0.059300  3.300000
-0.037500  3.000000
-0.001500  3.100000
0.025500  3.300000
0.042700  3.200000
0.057000  3.300000
0.057000  3.300000
0.018000  3.600000
-0.069800  3.300000
-0.130500  3.400000
-0.106500  3.600000
-0.063000  3.500000
-0.019500  3.600000
0.029200  3.800000
0.057000  3.500000
0.078000  3.700000
0.090000  3.600000
0.096700  3.600000
0.096700  3.900000
0.090000  3.800000
0.084000  3.900000
0.024700  3.900000
-0.069100  3.600000
-0.135000  3.800000
-0.212300  3.600000
-0.215300  3.900000
-0.105800  3.700000
-0.024000  3.800000
0.012000  4.000000
0.026200  3.600000
0.030000  3.900000
0.034500  3.800000
0.036000  3.700000
0.042000  3.700000
0.042000  3.700000
0.035200  3.600000
0.019500  3.700000
0.008200  3.800000
0.027000  3.800000
0.044200  3.600000
0.023200  3.900000
-0.025600  3.600000
-0.038300  3.600000
0.003000  3.800000
0.032200  3.700000
0.042000  3.700000
0.034500  3.700000
0.024000  3.400000
0.022500  3.700000
0.015700  3.600000
0.009000  3.600000
0.000700  3.600000
-0.000800  3.500000
-0.001500  3.500000
-0.003000  3.500000
-0.005300  3.300000
-0.004600  3.600000
-0.001500  3.300000
0.003000  3.600000
0.003700  3.200000
-0.001500  3.200000
-0.006800  3.400000
-0.006800  3.200000
0.012700  3.300000
-0.001500  3.300000
-0.049500  3.000000
-0.071300  3.300000
-0.065300  3.200000
-0.036100  3.300000
-0.021000  3.100000
-0.015800  3.200000
-0.004600  3.300000
0.004500  3.000000
0.009000  3.300000
0.012000  3.100000
0.012700  3.100000
0.007500  3.300000
0.009000  3.100000
0.018700  3.100000
0.022500  3.200000
0.024700  3.100000
0.028500  3.500000
0.026200  3.300000
0.027700  3.300000
0.043500  3.300000
0.044200  3.300000
0.020200  3.200000
0.021700  3.100000
0.023200  3.500000
-0.035300  3.300000
-0.090000  3.300000
-0.099000  3.600000
-0.094500  3.200000
-0.078000  3.500000
-0.037500  3.500000
-0.018100  3.300000
-0.004600  3.900000
-0.002300  3.300000
-0.005300  3.600000
0.018700  3.600000
0.022500  3.600000
0.036700  3.600000
0.065200  3.400000
0.084000  3.800000
0.085500  3.600000
0.089200  3.600000
0.099000  3.900000
0.081700  3.300000
0.032200  3.700000
-0.087800  3.600000
-0.213000  3.500000
-0.204800  3.700000
-0.120800  3.800000
-0.075000  3.600000
-0.030000  3.800000
0.006700  3.600000
0.016500  3.600000
0.027700  3.600000
0.024700  3.800000
0.033700  3.700000
0.038200  3.500000
0.036700  3.600000
0.040500  3.600000
0.038200  3.600000
0.036700  3.900000
0.030700  3.400000
0.026200  3.900000
0.021700  3.700000
0.018000  3.600000
0.016500  3.900000
0.015700  3.700000
0.014200  3.700000
0.010500  3.600000
0.007500  3.900000
0.003000  3.900000
0.000000  3.600000
-0.003000  3.900000
-0.004600  3.700000
-0.006800  3.800000
-0.006800  4.000000
-0.007500  3.700000
-0.007500  3.800000
-0.003800  3.900000
-0.002300  3.700000
0.001500  3.800000
0.005200  3.900000
0.005200  3.800000
0.009000  3.900000
0.015700  3.900000
0.014200  3.900000
0.003000  3.600000
-0.006000  4.000000
-0.014300  3.900000
-0.018800  3.800000
-0.018100  4.100000
-0.014300  3.900000
-0.015000  3.600000
-0.019500  4.100000
-0.021000  3.600000
-0.018100  3.900000
-0.002300  3.900000
0.003000  3.600000
-0.005300  3.900000
-0.007500  3.900000
-0.003000  3.900000
0.009700  3.900000
0.008200  3.900000
0.001500  4.100000
0.003000  3.700000
0.000700  4.000000
0.005200  3.900000
0.002200  3.700000
-0.000800  4.100000
-0.000800  3.700000
-0.001500  4.000000
-0.000800  3.900000
-0.001500  3.700000
-0.000800  3.900000
-0.001500  4.200000
-0.001500  3.900000
0.000700  3.800000
0.001500  3.900000
0.002200  3.900000
0.003700  3.800000
0.004500  4.000000
0.006700  4.000000
0.008200  3.900000
0.003000  4.100000
-0.000800  3.900000
0.005200  3.900000
0.012700  4.100000
0.007500  3.800000
-0.004600  4.100000
-0.012000  3.900000
-0.031500  3.900000
-0.034600  4.100000
-0.012000  4.200000
-0.001500  4.000000
0.010500  3.900000
0.016500  4.200000
0.014200  4.100000
0.016500  4.000000
0.009000  4.400000
0.004500  3.900000
-0.009800  4.200000
-0.015800  4.400000
0.027000  4.000000
0.055500  4.500000
0.030700  4.100000
-0.013500  4.300000
-0.040500  4.300000
-0.056300  4.300000
-0.065300  4.300000
-0.038300  4.400000
-0.017300  4.600000
-0.013500  4.400000
-0.000800  4.400000
0.003000  4.700000
0.002200  4.500000
0.004500  4.800000
0.004500  4.600000
0.006700  4.500000
0.012000  4.900000
0.018700  4.900000
0.021700  4.700000
0.025500  4.900000
0.025500  4.900000
0.022500  5.000000
0.019500  5.000000
0.010500  5.000000
0.008200  4.900000
0.005200  5.100000
0.003700  5.200000
0.002200  5.000000
-0.000800  5.200000
0.001500  5.200000
0.000700  5.000000
-0.003000  5.600000
-0.004600  5.100000
-0.008300  5.300000
-0.006800  5.400000
-0.009800  5.300000
-0.012800  5.300000
-0.010500  5.300000
-0.003000  5.500000
0.005200  5.600000
0.009000  5.300000
0.008200  5.800000
0.006700  5.400000
0.009000  5.600000
0.008200  5.600000
0.005200  5.300000
0.003700  5.700000
0.000700  5.300000
-0.003000  5.600000
-0.003000  5.600000
-0.005300  5.300000
-0.010500  5.400000
-0.014300  5.500000
-0.013500  5.600000
-0.005300  5.500000
0.005200  5.600000
0.009700  5.800000
0.007500  5.300000
0.006000  5.800000
0.001500  5.600000
-0.001500  5.500000
0.003700  5.800000
0.004500  5.600000
0.005200  5.700000
0.006700  6.100000
0.004500  5.500000
-0.006000  6.000000
-0.017300  5.900000
-0.025600  6.000000
-0.038300  5.800000
-0.034600  6.000000
-0.021800  6.300000
-0.008300  6.100000
0.003000  6.200000
0.003000  6.400000
0.004500  6.100000
0.013500  6.600000
0.027700  6.400000
0.033700  6.500000
0.035200  6.700000
0.026200  6.300000
0.015000  6.900000
0.015700  6.700000
0.006700  6.700000
-0.018800  6.900000
-0.049500  6.800000
-0.061500  7.000000
-0.045800  6.900000
-0.029300  7.000000
-0.021000  7.100000
-0.004600  7.100000
0.000700  7.600000
0.008200  7.300000
0.015700  7.400000
0.012000  7.800000
0.011200  7.600000
0.001500  7.700000
-0.003000  8.000000
0.000000  7.700000
0.009000  8.100000
0.009000  8.100000
0.005200  8.300000
0.007500  8.500000
0.000700  8.400000
-0.000800  8.900000
0.001500  8.700000
0.009000  8.900000
0.018000  9.000000
0.020200  8.700000
0.015700  9.400000
0.012700  9.000000
0.014200  9.300000
0.009000  9.600000
0.003000  9.200000
-0.003000  9.600000
-0.003000  9.500000
-0.004600  9.600000
-0.006000  9.500000
-0.006800  9.700000
-0.009100  9.900000
-0.006800  9.600000
-0.008300  9.900000
-0.008300  9.900000
-0.004600  9.600000
0.005200  10.100000
0.010500  9.900000
0.011200  10.000000
0.014200  10.200000
0.012000  9.900000
0.008200  10.000000
0.003700  10.200000
-0.003000  10.200000
-0.006800  10.100000
-0.009100  10.200000
-0.005300  10.400000
-0.007500  10.100000
-0.010500  10.400000
-0.003000  10.300000
0.006000  10.200000
0.019500  10.500000
0.018000  10.400000
0.000700  10.300000
-0.011300  10.600000
-0.026300  10.100000
-0.027000  10.500000
-0.021800  10.600000
-0.018800  10.400000
-0.008300  10.600000
-0.006000  10.700000
-0.005300  10.700000
-0.001500  10.500000
-0.000800  10.600000
0.003000  11.100000
0.003700  10.800000
0.002200  11.100000
0.001500  10.700000
-0.000800  10.800000
0.000000  11.100000
0.000700  10.800000
-0.000800  11.200000
-0.001500  11.100000
0.002200  11.000000
0.006700  11.500000
0.009000  11.300000
0.012700  11.400000
0.017200  11.400000
0.018000  11.500000
0.008200  11.500000
-0.007500  11.400000
-0.027000  11.900000
-0.040500  11.700000
-0.035300  11.700000
-0.012000  12.100000
0.008200  11.700000
0.021700  11.900000
0.031500  12.200000
0.022500  12.100000
0.012700  12.200000
0.009000  12.000000
0.006700  12.200000
0.009000  12.400000
0.010500  12.300000
0.009000  12.200000
0.004500  12.400000
0.010500  12.700000
0.015700  12.600000
0.030000  12.500000
0.040500  13.100000
0.034500  12.800000
0.024700  12.900000
0.001500  13.200000
-0.027000  13.000000
-0.059300  13.500000
-0.088500  13.300000
-0.099000  13.400000
-0.083300  13.400000
-0.051100  13.600000
-0.009100  13.800000
0.012000  13.900000
0.015000  14.000000
0.027000  14.000000
0.024000  13.900000
0.013500  14.500000
0.013500  14.300000
0.008200  14.500000
0.000000  14.700000
0.006700  14.600000
0.014200  14.800000
0.012000  15.000000
0.009000  14.600000
0.008200  15.300000
0.009000  15.200000
0.011200  15.400000
0.009000  15.400000
0.007500  15.500000
0.007500  15.700000
0.008200  15.500000
0.003700  15.700000
0.000700  16.000000
0.001500  15.900000
0.006700  16.400000
0.014200  16.100000
0.014200  16.200000
0.013500  16.400000
0.009000  16.300000
0.003000  16.600000
-0.004600  16.600000
-0.015000  16.700000
-0.016500  16.600000
-0.015000  16.800000
-0.016500  17.000000
-0.016500  16.800000
-0.007500  17.000000
0.007500  17.000000
0.014200  16.900000
0.014200  17.500000
0.014200  17.100000
0.006700  17.100000
0.004500  17.400000
0.001500  17.100000
-0.001500  17.500000
0.004500  17.600000
0.000700  17.400000
-0.002300  17.500000
-0.004600  17.700000
-0.009800  17.700000
-0.008300  17.600000
-0.009100  18.000000
-0.019500  18.000000
-0.030800  18.000000
-0.024000  18.100000
-0.024800  18.300000
-0.025600  18.000000
-0.008300  18.500000
0.006000  18.200000
0.021000  18.500000
0.027000  18.500000
0.024000  18.300000
0.016500  18.500000
0.007500  18.600000
0.002200  18.600000
-0.000800  18.700000
0.001500  18.600000
0.005200  19.000000
0.009000  18.800000
0.010500  19.200000
0.008200  19.200000
0.008200  18.900000
0.004500  19.500000
0.003000  19.100000
-0.000800  19.400000
-0.004600  19.500000
-0.006800  19.300000
-0.010500  19.500000
-0.012000  19.600000
-0.010500  19.800000
-0.012000  19.800000
-0.011300  19.800000
-0.010500  20.000000
-0.007500  19.700000
-0.001500  20.100000
0.005200  20.000000
0.006000  19.800000
0.001500  20.200000
-0.002300  19.900000
-0.015800  20.000000
-0.021800  20.300000
-0.012000  19.900000
0.000000  20.300000
0.014200  20.200000
0.016500  20.500000
0.015700  20.300000
0.014200  20.300000
0.010500  20.500000
0.004500  20.400000
0.002200  20.300000
0.001500  20.600000
-0.001500  20.500000
0.000700  20.800000
0.000700  20.600000
-0.000800  20.700000
-0.003800  20.900000
-0.008300  20.800000
-0.005300  21.200000
-0.004600  20.900000
-0.009800  20.800000
-0.010500  21.100000
-0.010500  21.200000
-0.008300  21.300000
0.006000  21.200000
0.016500  21.500000
0.015700  21.500000
0.016500  21.400000
0.015700  21.700000
0.009000  21.500000
0.004500  21.800000
-0.001500  21.900000
-0.003000  21.800000
-0.004600  22.200000
-0.005300  22.100000
-0.002300  22.100000
-0.002300  22.700000
-0.000800  22.500000
-0.001500  22.500000
-0.001500  22.600000
-0.002300  22.800000
-0.004600  22.900000
-0.001500  22.800000
0.003000  23.200000
0.005200  23.100000
0.006700  23.100000
0.008200  23.600000
0.007500  23.300000
0.004500  23.700000
0.000700  23.800000
-0.003000  23.800000
-0.005300  24.100000
-0.007500  23.900000
-0.009100  24.100000
-0.009800  24.300000
-0.007500  24.300000
-0.006800  24.500000
-0.006800  24.400000
0.005200  24.900000
0.029200  24.700000
0.042700  24.900000
0.045700  25.300000
0.033000  24.800000
0.018000  25.400000
0.005200  25.200000
-0.009100  25.200000
-0.022500  25.600000
-0.051100  25.600000
-0.080300  25.500000
-0.095300  25.800000
-0.089300  25.900000
-0.057800  26.100000
-0.021800  26.100000
0.014200  26.500000
0.027700  26.400000
0.027000  26.400000
0.028500  26.800000
0.026200  26.700000
0.023200  27.000000
0.016500  27.300000
0.017200  27.000000
0.022500  27.600000
0.021700  27.400000
0.019500  27.600000
0.018700  27.900000
0.020200  28.000000
0.018000  28.100000
0.014200  28.200000
0.009700  28.400000
0.003700  28.600000
-0.000800  28.600000
-0.005300  29.000000
-0.009100  28.700000
-0.009100  29.200000
-0.006800  29.200000
-0.006000  29.300000
-0.008300  29.700000
-0.005300  29.400000
0.000700  30.000000
0.000700  30.000000
0.003700  30.000000
0.005200  30.200000
-0.000800  30.500000
-0.003800  30.600000
0.000000  30.400000
0.000000  30.800000
-0.002300  31.000000
0.000700  30.900000
0.006700  31.300000
0.009000  31.000000
0.007500  31.500000
0.005200  31.500000
0.001500  31.400000
-0.001500  31.800000
-0.004600  31.900000
-0.006800  31.900000
-0.006800  32.100000
-0.009100  32.200000
-0.010500  32.200000
-0.007500  32.300000
-0.000800  32.800000
-0.001500  32.500000
-0.006000  32.800000
-0.008300  32.900000
-0.010500  33.100000
-0.010500  33.200000
-0.014300  33.300000
-0.011300  33.300000
-0.003000  33.700000
0.003000  33.600000
0.010500  33.700000
0.012000  34.000000
0.011200  34.100000
0.016500  34.000000
0.017200  34.200000
0.018000  34.400000
0.016500  34.600000
0.011200  34.400000
0.006700  35.100000
0.002200  34.700000
-0.000800  35.000000
-0.000800  35.400000
-0.002300  35.000000
-0.008300  35.500000
-0.015800  35.400000
-0.020300  35.500000
-0.020300  35.700000
-0.018100  35.800000
-0.016500  35.800000
-0.012800  36.000000
-0.014300  36.000000
-0.012000  36.100000
0.000700  36.000000
0.018700  36.600000
0.034500  36.300000
0.038200  36.500000
0.029200  36.600000
0.014200  36.700000
0.005200  36.800000
0.000000  36.900000
-0.004600  36.900000
-0.006000  37.300000
-0.009100  37.000000
-0.008300  37.300000
-0.006800  37.300000
-0.007500  37.400000
-0.003800  37.700000
0.005200  37.600000
0.010500  37.700000
0.010500  37.700000
0.012000  37.700000
0.011200  38.000000
0.011200  37.900000
0.005200  38.300000
-0.002300  38.200000
-0.006800  38.200000
-0.018800  38.600000
-0.031500  38.400000
-0.045800  38.600000
-0.066000  38.600000
-0.068300  38.700000
-0.039800  38.800000
-0.012000  38.800000
0.006000  39.100000
0.020200  39.100000
0.021000  39.200000
0.020200  39.500000
0.018000  39.300000
0.020200  39.600000
0.026200  39.500000
0.027700  39.600000
0.029200  40.000000
0.024000  39.900000
0.015700  39.900000
0.008200  40.200000
0.003000  40.100000
-0.003000  40.200000
-0.007500  40.300000
-0.006800  40.300000
-0.012000  40.500000
-0.015800  40.600000
-0.009800  40.700000
-0.000800  40.600000
0.006000  40.900000
0.009000  41.000000
0.012700  40.900000
0.015000  41.400000
0.014200  41.100000
0.009700  41.400000
0.008200  41.400000
0.004500  41.400000
-0.003000  41.600000
-0.008300  41.700000
-0.012800  41.900000
-0.010500  41.900000
-0.010500  41.900000
-0.011300  42.300000
-0.006000  42.000000
0.004500  42.600000
0.018000  42.400000
0.016500  42.300000
0.010500  42.700000
0.007500  42.600000
-0.004600  42.900000
-0.012000  42.900000
-0.018100  42.900000
-0.016500  43.100000
-0.009100  43.200000
0.003000  43.100000
0.014200  43.200000
0.001500  43.400000
-0.016500  43.600000
-0.024800  43.300000
-0.028500  43.800000
-0.028500  43.600000
-0.027800  43.700000
-0.025600  43.900000
-0.012800  43.900000
0.012700  43.900000
0.031500  44.200000
0.030700  44.000000
0.027700  44.300000
0.027700  44.300000
0.021700  44.300000
0.018000  44.500000
0.015000  44.500000
0.013500  44.600000
0.003000  44.400000
-0.016500  44.600000
-0.029300  44.700000
-0.036800  44.600000
-0.039800  45.000000
-0.037500  44.900000
-0.025600  45.000000
-0.006000  45.200000
0.001500  44.800000
0.014200  45.400000
0.027000  45.200000
0.029200  45.300000
0.035200  45.400000
0.034500  45.500000
0.029200  45.400000
0.024000  45.500000
0.013500  45.700000
-0.000800  45.800000
-0.008300  45.500000
-0.007500  46.000000
-0.012000  45.600000
-0.008300  45.800000
-0.005300  46.000000
-0.003000  45.800000
-0.004600  46.000000
-0.006800  46.000000
-0.004600  45.900000
-0.003000  46.300000
-0.003000  46.100000
-0.005300  46.000000
-0.007500  46.200000
-0.008300  46.200000
-0.008300  46.200000
-0.008300  46.000000
-0.007500  46.200000
-0.006800  46.300000
-0.006800  46.100000
-0.004600  46.300000
0.000000  46.000000
0.006000  46.300000
0.015000  46.400000
0.024700  46.100000
0.027000  46.500000
0.021700  46.200000
0.015700  46.200000
0.003700  46.300000
-0.004600  46.200000
-0.008300  46.200000
-0.007500  46.100000
-0.006800  46.400000
-0.006800  46.300000
-0.006000  46.100000
-0.007500  46.500000
-0.006800  46.100000
-0.009800  46.300000
-0.010500  46.600000
-0.007500  46.200000
-0.001500  46.300000
0.000700  46.300000
-0.001500  46.100000
-0.000800  46.300000
-0.001500  46.200000
0.000700  46.200000
0.004500  46.100000
0.004500  46.300000
0.004500  46.300000
0.000700  46.100000
-0.000800  46.400000
0.000700  46.300000
0.000700  46.200000
0.001500  46.300000
0.008200  46.000000
0.021700  46.300000
0.030700  46.300000
0.024000  46.200000
0.019500  46.400000
0.015700  46.300000
0.014200  46.200000
0.018000  46.300000
0.020200  46.200000
0.024000  46.400000
0.011200  46.000000
-0.014300  46.300000
-0.048000  46.100000
-0.078800  46.000000
-0.087800  46.300000
-0.072800  46.000000
-0.040500  46.300000
-0.015000  46.300000
0.000700  46.100000
0.009000  46.300000
0.011200  46.300000
0.010500  46.300000
0.010500  46.300000
0.008200  46.200000
0.006700  46.400000
0.006700  46.300000
0.006000  46.700000
0.006700  46.300000
0.005200  46.300000
0.008200  46.500000
0.010500  46.300000
0.008200  46.400000
0.006000  46.500000
0.003000  46.200000
0.000700  46.800000
0.003000  46.300000
0.002200  46.400000
0.001500  46.600000
0.003000  46.600000
0.002200  46.600000
0.005200  46.400000
0.006700  46.700000
0.008200  46.800000
0.011200  46.600000
0.009000  47.000000
0.006000  46.600000
0.003000  46.700000
-0.000800  47.000000
-0.004600  46.800000
-0.011300  47.000000
-0.015800  46.700000
-0.016500  47.000000
-0.014300  47.000000
-0.016500  47.000000
-0.018100  46.900000
-0.012000  47.000000
-0.003000  47.100000
0.005200  46.900000
0.012000  47.000000
0.023200  47.100000
0.031500  46.800000
0.033000  47.200000
0.030700  47.100000
0.012700  46.900000
-0.000800  47.200000
-0.002300  46.900000
-0.006800  46.900000
-0.009800  47.300000
-0.015800  46.900000
-0.014300  47.100000
-0.003000  47.000000
0.005200  47.100000
0.012700  46.900000
0.014200  47.100000
0.009700  47.100000
0.005200  46.900000
-0.001500  46.900000
-0.008300  47.000000
-0.013500  46.900000
-0.015000  47.100000
-0.010500  46.900000
-0.009100  46.900000
-0.006000  46.900000
-0.003000  46.600000
-0.003800  46.900000
-0.002300  46.900000
0.000700  46.900000
0.004500  46.800000
0.008200  46.600000
0.008200  46.900000
0.007500  46.600000
0.004500  46.800000
0.001500  46.800000
-0.000800  46.300000
-0.001500  46.900000
0.000000  46.400000
0.000000  46.600000
-0.000800  46.500000
-0.001500  46.300000
-0.004600  46.700000
-0.005300  46.500000
-0.007500  46.500000
-0.009100  46.300000
-0.010500  46.500000
-0.009100  46.700000
-0.005300  46.100000
-0.003000  46.600000
0.000700  46.100000
0.002200  46.300000
-0.003000  46.300000
-0.006000  46.100000
-0.008300  46.200000
-0.013500  46.300000
-0.014300  46.000000
-0.012000  46.300000
-0.006800  45.900000
-0.004600  45.900000
-0.003000  46.100000
0.000700  45.900000
0.009700  45.800000
0.020200  45.800000
0.024000  46.100000
0.023200  45.900000
0.021700  45.700000
0.017200  46.100000
0.014200  45.500000
0.012700  46.000000
0.005200  45.800000
0.004500  45.800000
0.001500  45.900000
-0.003800  45.500000
-0.009800  45.800000
-0.013500  45.900000
-0.015800  45.700000
-0.021800  45.700000
-0.021000  45.600000
-0.015800  45.900000
-0.008300  45.500000
0.000000  45.800000
-0.000800  45.700000
0.004500  45.500000
0.013500  45.800000
0.021000  45.500000
0.027000  45.500000
0.027700  45.800000
0.021700  45.500000
0.012700  45.500000
0.007500  45.700000
0.000700  45.500000
-0.003800  45.600000
-0.006800  45.400000
-0.008300  45.500000
-0.009100  45.400000
-0.010500  45.700000
-0.009800  45.500000
-0.011300  45.500000
-0.010500  45.700000
-0.010500  45.400000
-0.010500  45.500000
-0.005300  45.500000
-0.005300  45.300000
-0.001500  45.800000
0.000000  45.500000
0.000700  45.700000
-0.000800  45.700000
-0.003800  45.700000
-0.000800  45.600000
0.003000  45.600000
0.001500  45.600000
0.003700  45.800000
0.008200  45.500000
0.009000  46.000000
0.008200  45.600000
0.004500  45.800000
0.000000  45.800000
-0.000800  45.600000
-0.001500  46.100000
-0.004600  45.700000
-0.009100  45.800000
-0.015800  45.900000
-0.021800  45.800000
-0.025600  45.900000
-0.023300  46.100000
-0.020300  46.200000
-0.018800  45.900000
-0.014300  46.000000
-0.001500  46.300000
0.020200  45.900000
0.033700  46.300000
0.038200  46.300000
0.038200  46.100000
0.029200  46.300000
0.019500  46.200000
0.010500  46.200000
0.005200  46.400000
-0.003800  46.200000
-0.008300  46.300000
-0.006800  46.300000
-0.006800  46.400000
-0.004600  46.400000
-0.008300  46.600000
-0.012000  46.700000
-0.015800  46.500000
-0.016500  46.500000
-0.010500  46.900000
-0.003000  46.500000
0.002200  47.000000
0.005200  46.700000
0.009000  46.800000
0.009700  47.000000
0.012700  46.700000
0.016500  47.000000
0.016500  47.000000
0.018000  47.100000
0.018000  47.100000
0.009700  46.900000
0.001500  47.300000
-0.005300  47.100000
-0.012000  47.300000
-0.015000  47.300000
-0.015800  47.000000
-0.009100  47.600000
0.001500  47.300000
0.003700  47.500000
0.003000  47.700000
0.004500  47.500000
0.000700  47.500000
-0.003000  47.800000
-0.001500  47.600000
-0.003800  47.800000
-0.003800  47.800000
-0.005300  48.100000
-0.009100  48.100000
-0.012800  48.100000
-0.012800  48.200000
-0.012800  47.900000
-0.012800  48.200000
-0.017300  48.300000
-0.018100  48.100000
-0.010500  48.600000
0.000700  48.300000
0.018000  48.200000
0.024700  48.400000
0.018000  48.500000
0.009700  48.600000
0.006700  48.600000
0.001500  48.600000
-0.004600  48.700000
-0.004600  48.600000
-0.001500  49.000000
-0.001500  48.700000
-0.003000  49.000000
-0.003000  49.100000
-0.003000  48.900000
-0.000800  49.300000
0.003700  49.000000
0.007500  49.300000
0.008200  49.300000
0.006700  49.100000
0.000700  49.400000
-0.005300  49.400000
-0.004600  49.500000
-0.003000  49.500000
0.000700  49.500000
0.001500  49.800000
0.000000  49.500000
0.003000  49.700000
0.007500  49.700000
0.009700  49.600000
0.012000  49.800000
0.014200  49.800000
0.008200  49.800000
-0.001500  50.100000
-0.001500  49.800000
-0.001500  50.200000
-0.006000  50.100000
-0.009100  50.200000
-0.021800  50.400000
-0.030800  50.300000
-0.029300  50.400000
-0.026300  50.300000
-0.018800  50.500000
-0.014300  50.700000
-0.006000  50.400000
0.001500  50.800000
0.003000  50.600000
0.008200  50.800000
0.016500  51.000000
0.021700  50.600000
0.024000  51.100000
0.024000  51.000000
0.018700  51.000000
0.012000  51.100000
0.003000  51.000000
-0.004600  51.300000
-0.004600  51.100000
-0.006800  51.200000
-0.005300  51.400000
-0.003000  51.100000
-0.002300  51.500000
0.000700  51.300000
0.000700  51.500000
-0.000800  51.700000
-0.000800  51.400000
0.001500  51.700000
-0.000800  51.900000
-0.001500  51.400000
-0.003000  51.900000
-0.002300  51.800000
0.005200  51.900000
0.009000  51.800000
0.012000  52.300000
0.008200  52.000000
0.003000  52.200000
0.003700  52.300000
-0.000800  52.200000
-0.000800  52.300000
-0.000800  52.400000
-0.000800  52.200000
-0.001500  52.500000
-0.011300  52.600000
-0.020300  52.400000
-0.029300  52.800000
-0.031500  52.700000
-0.021800  52.700000
-0.008300  52.700000
0.004500  53.000000
0.013500  53.000000
0.010500  52.800000
0.005200  53.300000
0.001500  53.100000
-0.005300  53.100000
-0.009100  53.300000
-0.006800  53.000000
-0.000800  53.500000
-0.001500  53.300000
-0.001500  53.300000
0.003700  53.600000
0.012700  53.400000
0.021700  53.600000
0.024700  53.600000
0.027000  53.700000
0.024000  53.700000
0.016500  53.700000
0.008200  54.000000
-0.003800  53.800000
-0.012000  54.100000
-0.012000  54.000000
-0.012000  53.900000
-0.012800  54.200000
-0.008300  54.200000
-0.007500  54.100000
0.001500  54.600000
0.015000  54.000000
0.024700  54.400000
0.030000  54.400000
0.030700  54.400000
0.027000  54.400000
0.018700  54.400000
0.009000  54.700000
-0.000800  54.600000
-0.009100  54.500000
-0.014300  54.900000
-0.017300  54.500000
-0.019500  55.000000
-0.024000  54.900000
-0.029300  54.800000
-0.036100  55.300000
-0.042800  54.900000
-0.043600  55.300000
-0.034600  55.300000
-0.021800  55.300000
-0.013500  55.300000
-0.005300  55.300000
0.005200  55.500000
0.012000  55.300000
0.016500  55.600000
0.019500  55.600000
0.020200  55.300000
0.018000  55.900000
0.014200  55.600000
0.014200  55.800000
0.019500  56.000000
0.024000  55.700000
0.028500  56.100000
0.022500  56.100000
0.003700  55.900000
-0.007500  55.900000
-0.016500  56.200000
-0.030800  56.300000
-0.028500  56.000000
-0.018100  56.500000
-0.004600  56.500000
0.005200  56.300000
0.009700  56.700000
0.010500  56.700000
0.008200  56.500000
0.012000  56.900000
0.006700  56.600000
0.000700  56.900000
-0.001500  56.800000
-0.002300  56.800000
0.000700  56.900000
0.001500  57.100000
0.005200  57.100000
0.005200  57.000000
0.003000  57.100000
0.003700  57.300000
0.003700  57.000000
-0.001500  57.500000
-0.003800  57.200000
0.000000  57.300000
-0.000800  57.500000
-0.001500  57.100000
-0.001500  57.600000
-0.003000  57.400000
-0.004600  57.500000
-0.003800  57.800000
-0.009800  57.700000
-0.015800  57.600000
-0.019500  57.900000
-0.020300  57.900000
-0.018100  57.900000
-0.014300  57.700000
-0.008300  58.000000
0.000000  57.800000
0.010500  58.200000
0.018000  58.100000
0.021700  58.000000
0.026200  58.300000
0.030000  58.200000
0.026200  58.100000
0.020200  58.400000
0.010500  58.200000
0.004500  58.400000
0.000700  58.400000
-0.005300  58.400000
-0.008300  58.300000
-0.013500  58.500000
-0.025600  58.600000
-0.035300  58.300000
-0.033000  58.500000
-0.025600  58.700000
-0.016500  58.300000
-0.009100  58.900000
0.000000  58.500000
0.020200  58.700000
0.036700  58.800000
0.044200  58.500000
0.045700  58.900000
0.036000  58.800000
0.021700  58.700000
0.003700  58.800000
-0.004600  58.800000
-0.006800  59.100000
-0.011300  58.800000
-0.006800  59.000000
-0.004600  58.900000
-0.003800  58.800000
-0.006000  59.200000
-0.008300  58.800000
-0.008300  59.100000
-0.011300  59.000000
-0.008300  58.800000
-0.008300  59.200000
-0.009800  59.100000
-0.009100  59.100000
-0.009100  59.300000
-0.009100  59.200000
-0.010500  59.100000
-0.009100  58.900000
-0.008300  59.400000
-0.007500  59.100000
-0.006000  59.200000
-0.005300  59.400000
-0.000800  59.400000
0.000700  59.400000
0.003000  59.600000
0.005200  59.200000
0.008200  59.800000
0.013500  59.400000
0.014200  59.600000
0.010500  59.600000
0.006700  59.600000
0.003000  59.600000
0.000700  59.500000
-0.002300  59.700000
-0.003800  59.900000
-0.001500  59.600000
0.002200  60.200000
0.005200  59.700000
0.009000  60.000000
0.010500  60.000000
0.009000  59.900000
0.011200  60.300000
0.010500  60.000000
0.006700  60.100000
0.004500  60.200000
-0.002300  60.300000
-0.009100  60.300000
-0.018100  60.200000
-0.028500  60.300000
-0.043600  60.400000
-0.055500  60.300000
-0.057000  60.800000
-0.048000  60.400000
-0.027000  60.700000
-0.005300  60.700000
0.013500  60.600000
0.029200  60.800000
0.039000  60.800000
0.043500  60.800000
0.044200  61.200000
0.038200  61.000000
0.029200  61.100000
0.024700  60.900000
0.012700  61.100000
0.003700  61.300000
-0.000800  61.200000
-0.004600  61.600000
-0.003000  61.400000
-0.009800  61.300000
-0.012000  61.700000
-0.012000  61.300000
-0.012800  61.700000
-0.012800  61.700000
-0.010500  61.700000
-0.003000  62.000000
-0.001500  61.700000
-0.001500  62.000000
-0.001500  62.000000
0.001500  62.200000
0.004500  62.300000
0.008200  62.000000
0.010500  62.500000
0.009000  62.400000
0.009000  62.500000
0.006000  62.700000
0.003700  62.300000
0.001500  62.700000
0.001500  62.500000
0.001500  62.700000
0.000700  62.900000
0.000700  62.700000
-0.001500  63.000000
-0.003800  63.100000
-0.003000  63.100000
-0.003000  63.200000
-0.004600  63.300000
-0.003000  63.500000
0.000000  63.200000
0.000700  63.500000
0.000000  63.700000
-0.001500  63.400000
-0.002300  63.600000
-0.004600  63.700000
-0.005300  63.600000
-0.006800  64.000000
-0.008300  63.700000
-0.006000  64.000000
-0.007500  63.900000
-0.006000  63.900000
-0.004600  64.100000
0.002200  64.300000
0.008200  64.300000
0.003700  64.200000
0.000700  64.300000
-0.003000  64.600000
-0.006800  64.300000
-0.006800  64.800000
-0.008300  64.600000
-0.006000  64.600000
-0.004600  64.900000
0.001500  64.600000
0.010500  64.900000
0.018700  64.900000
0.023200  64.900000
0.021000  65.000000
0.015000  65.200000
0.009000  65.200000
0.004500  65.200000
0.001500  65.300000
-0.001500  65.400000
-0.004600  65.200000
-0.006800  65.700000
-0.009100  65.400000
-0.009800  65.700000
-0.008300  65.700000
-0.007500  65.500000
-0.007500  65.800000
-0.006800  65.800000
-0.004600  65.700000
-0.004600  66.100000
-0.004600  65.800000
-0.006000  66.000000
-0.005300  66.100000
0.000000  66.300000
0.004500  66.200000
0.009000  66.200000
0.010500  66.500000
0.006700  66.500000
0.004500  66.500000
0.001500  66.700000
-0.004600  66.400000
-0.007500  66.900000
-0.007500  66.800000
-0.004600  66.700000
-0.002300  67.100000
-0.004600  66.800000
-0.003000  66.900000
-0.001500  67.000000
-0.004600  67.200000
-0.001500  67.100000
0.000700  66.900000
-0.000800  67.500000
-0.000800  67.200000
-0.001500  67.300000
-0.001500  67.600000
-0.000800  67.300000
-0.001500  67.700000
-0.003800  67.600000
0.000700  67.600000
0.006700  67.900000
0.009700  67.800000
0.008200  67.800000
0.008200  67.900000
0.006700  68.000000
0.006700  68.000000
0.008200  68.000000
0.005200  68.300000
0.004500  68.300000
-0.001500  68.300000
-0.006800  68.400000
-0.006800  68.200000
-0.005300  68.500000
-0.003000  68.600000
-0.005300  68.400000
-0.004600  68.800000
-0.003800  68.600000
0.001500  68.800000
0.004500  68.900000
0.001500  68.900000
0.000700  68.900000
-0.005300  68.900000
-0.003000  69.000000
0.001500  69.000000
0.000000  69.000000
0.001500  69.400000
0.002200  69.100000
0.000000  69.400000
0.000700  69.700000
-0.000800  69.200000
0.001500  69.700000
0.003000  69.300000
0.001500  69.600000
0.003000  69.700000
0.008200  69.700000
0.008200  69.700000
0.006700  69.800000
0.007500  69.800000
0.005200  69.700000
0.003000  69.900000
0.000000  70.100000
0.000000  69.700000
-0.002300  70.300000
-0.004600  70.000000
-0.004600  70.100000
-0.003000  70.400000
0.000000  70.200000
-0.003000  70.200000
-0.008300  70.400000
-0.010500  70.300000
-0.009800  70.600000
-0.009100  70.400000
-0.010500  70.500000
-0.004600  70.600000
-0.002300  70.700000
-0.001500  70.900000
0.001500  70.600000
0.001500  70.900000
0.001500  70.900000
0.000700  70.800000
-0.000800  71.200000
-0.004600  70.900000
-0.009100  71.000000
-0.014300  71.000000
-0.018100  71.000000
-0.015800  71.200000
-0.011300  71.200000
-0.007500  71.300000
-0.004600  71.300000
0.004500  71.400000
0.023200  71.500000
0.039700  71.400000
0.041200  71.700000
0.039700  71.400000
0.031500  71.700000
0.019500  71.600000
0.009000  71.500000
-0.000800  72.100000
-0.005300  71.500000
-0.008300  72.000000
-0.010500  71.900000
-0.010500  71.900000
-0.012800  72.100000
-0.015000  72.100000
-0.012800  72.000000
-0.012000  72.000000
-0.007500  72.100000
-0.005300  72.500000
-0.005300  72.000000
0.000700  72.500000
0.003000  72.400000
0.000000  72.200000
-0.004600  72.700000
-0.004600  72.600000
-0.005300  72.600000
-0.007500  72.800000
-0.004600  72.400000
-0.006800  72.800000
-0.007500  72.600000
-0.005300  72.800000
-0.002300  72.800000
0.000700  73.000000
0.004500  72.900000
0.011200  72.700000
0.012000  73.100000
0.009000  73.300000
0.006000  73.000000
0.003000  73.500000
0.001500  73.100000
-0.003000  73.300000
-0.005300  73.500000
-0.003000  73.200000
-0.000800  73.700000
-0.002300  73.500000
-0.002300  73.700000
-0.005300  73.600000
-0.010500  73.800000
-0.016500  73.800000
-0.021800  73.600000
-0.020300  74.100000
-0.015800  74.100000
-0.011300  73.800000
-0.007500  74.300000
0.006700  74.100000
0.029200  74.200000
0.038200  74.400000
0.038200  74.100000
0.035200  74.400000
0.027700  74.600000
0.016500  74.200000
0.006000  74.600000
-0.001500  74.700000
-0.004600  74.600000
-0.008300  74.700000
-0.005300  75.000000
-0.004600  74.800000
-0.005300  74.800000
-0.005300  75.100000
-0.005300  74.900000
-0.005300  75.100000
-0.006000  75.300000
-0.006800  75.000000
-0.007500  75.500000
-0.006000  75.300000
-0.004600  75.300000
-0.006800  75.900000
-0.008300  75.500000
-0.006800  75.700000
-0.009100  75.700000
-0.012800  75.700000
-0.009100  75.900000
-0.007500  75.600000
-0.005300  76.200000
-0.001500  75.900000
0.001500  76.000000
0.006000  76.200000
0.010500  75.900000
0.012000  76.300000
0.010500  76.300000
0.010500  76.100000
0.009000  76.500000
0.007500  76.400000
0.004500  76.400000
-0.000800  76.600000
0.000000  76.600000
-0.000800  76.600000
-0.003000  76.500000
-0.003000  77.000000
-0.003000  76.800000
-0.003000  76.900000
-0.004600  77.000000
-0.004600  76.900000
-0.002300  77.200000
-0.003000  77.300000
-0.003000  77.000000
-0.003000  77.400000
-0.001500  77.000000
-0.001500  77.300000
-0.002300  77.200000
-0.002300  77.300000
-0.000800  77.600000
0.001500  77.300000
0.000000  77.700000
-0.000800  77.700000
-0.002300  77.600000
-0.003800  77.800000
-0.000800  77.600000
-0.003000  77.900000
-0.002300  78.000000
-0.000800  77.700000
0.000700  78.300000
0.001500  77.900000
0.000700  78.200000
0.003000  78.300000
0.006000  78.300000
0.006000  78.400000
0.003000  78.400000
0.000000  78.600000
-0.001500  78.300000
-0.000800  78.400000
-0.002300  78.700000
-0.001500  78.400000
-0.000800  78.700000
0.000000  78.600000
0.001500  78.700000
0.001500  78.900000
0.001500  78.700000
0.000700  78.800000
0.000700  78.900000
0.001500  78.700000
0.000700  78.800000
0.001500  79.000000
0.000700  79.100000
0.000700  78.900000
0.000000  79.200000
0.000700  79.200000
0.001500  79.100000
0.000700  79.200000
-0.001500  79.300000
0.000000  79.100000
-0.000800  79.500000
-0.000800  79.300000
-0.001500  79.300000
-0.001500  79.600000
-0.000800  79.300000
-0.000800  79.500000
-0.000800  79.600000
-0.001500  79.600000
0.000700  79.500000
0.001500  79.600000
0.001500  79.800000
0.001500  79.600000
-0.000800  79.900000
-0.001500  79.900000
-0.001500  79.600000
-0.001500  80.100000
0.000000  79.800000
0.000700  80.000000
0.000700  80.000000
0.001500  79.900000
0.001500  80.200000
-0.000800  80.100000
-0.001500  79.900000
-0.002300  80.000000
-0.003000  80.100000
-0.003000  80.200000
-0.001500  79.900000
0.000700  80.400000
0.001500  80.100000
0.000000  80.100000
0.000000  80.500000
0.001500  80.100000
0.004500  80.300000
0.003000  80.600000
0.001500  80.000000
-0.000800  80.500000
-0.003000  80.400000
-0.003000  80.300000
-0.001500  80.400000
-0.003000  80.300000
-0.000800  80.400000
0.000700  80.200000
-0.000800  80.600000
0.000700  80.600000
0.000700  80.400000
0.000000  80.800000
0.000700  80.300000
0.001500  80.500000
0.000700  80.600000
0.000000  80.200000
0.003000  80.700000
0.003000  80.400000
0.003000  80.500000
0.005200  80.500000
0.005200  80.500000
0.003000  80.500000
0.000000  80.500000
-0.003000  80.600000
-0.006800  80.600000
-0.009800  80.500000
-0.010500  80.700000
-0.009800  80.300000
-0.007500  80.500000
-0.003000  80.500000
0.003000  80.200000
0.003700  80.300000
0.006700  80.500000
0.012000  80.300000
0.011200  80.600000
0.011200  80.500000
0.008200  80.300000
0.004500  80.400000
0.000700  80.400000
-0.000800  80.400000
-0.001500  80.300000
-0.003800  80.600000
-0.003000  80.200000
-0.003000  80.200000
-0.002300  80.500000
-0.003000  80.000000
-0.002300  80.400000
-0.001500  80.000000
-0.000800  80.100000
-0.001500  80.200000
-0.002300  80.000000
-0.001500  80.100000
-0.003800  80.100000
-0.001500  79.900000
-0.002300  80.000000
-0.001500  79.800000
0.000000  80.000000
0.000000  79.600000
0.000700  79.800000
0.000700  79.800000
0.000000  79.600000
-0.000800  79.900000
-0.001500  79.500000
-0.001500  79.700000
0.000000  79.800000
0.000700  79.500000
0.003000  79.500000
0.005200  79.600000
0.003000  79.600000
0.000700  79.400000
-0.001500  79.300000
-0.004600  79.600000
-0.005300  79.200000
-0.003000  79.500000
-0.003000  79.300000
-0.001500  79.200000
0.002200  79.400000
0.003000  79.200000
0.000700  79.200000
-0.001500  79.400000
-0.000800  79.000000
-0.000800  79.300000
-0.000800  79.200000
-0.000800  79.100000
-0.000800  79.100000
-0.000800  79.200000
-0.001500  79.300000
0.000000  79.100000
0.000700  79.000000
0.000000  79.300000
0.000000  78.900000
-0.000800  79.200000
-0.000800  79.000000
0.000700  78.900000
0.000700  79.200000
0.000000  78.800000
0.000000  79.200000
0.002200  79.000000
0.001500  78.800000
0.001500  79.000000
0.001500  79.000000
0.001500  78.900000
0.001500  78.700000
0.001500  79.100000
0.000000  79.200000
-0.000800  78.900000
0.000000  79.200000
0.000000  79.000000
-0.000800  79.100000
-0.000800  79.200000
-0.000800  78.900000
-0.002300  79.100000
-0.002300  79.300000
-0.003000  79.000000
-0.001500  79.300000
-0.001500  79.200000
-0.002300  79.200000
-0.001500  79.300000
-0.000800  79.300000
0.000700  79.100000
0.000700  79.100000
0.001500  79.300000
0.003000  79.200000
0.000700  79.200000
0.000000  79.400000
-0.000800  79.100000
0.000000  79.600000
-0.002300  79.400000
-0.004600  79.300000
-0.003000  79.600000
-0.000800  79.400000
0.000700  79.300000
0.000000  79.500000
0.001500  79.400000
0.003000  79.600000
0.003000  79.200000
0.003000  79.700000
0.003000  79.500000
0.003000  79.500000
0.002200  79.600000
0.001500  79.300000
0.002200  79.700000
0.001500  79.500000
0.001500  79.500000
0.001500  79.600000
0.000700  79.300000
0.000000  79.500000
0.000700  79.400000
0.000700  79.500000
-0.000800  79.500000
-0.000800  79.200000
-0.001500  79.800000
-0.002300  79.400000
-0.003000  79.600000
-0.004600  79.700000
-0.003000  79.300000
-0.000800  79.500000
0.000000  79.700000
-0.000800  79.300000
0.000700  79.700000
-0.001500  79.300000
-0.003800  79.400000
-0.003000  79.500000
-0.001500  79.600000
-0.000800  79.500000
-0.003000  79.300000
-0.003800  79.600000
-0.003000  79.500000
-0.002300  79.300000
-0.001500  79.700000
-0.001500  79.200000
0.000000  79.600000
-0.000800  79.300000
0.001500  79.300000
0.001500  79.600000
0.000700  79.200000
0.001500  79.600000
0.001500  79.600000
0.001500  79.300000
0.002200  79.300000
-0.000800  79.400000
0.000000  79.500000
0.003000  79.200000
-0.000800  79.300000
-0.000800  79.600000
-0.000800  79.100000
-0.000800  79.500000
-0.003000  79.400000
-0.005300  79.300000
-0.003800  79.400000
0.000700  79.300000
0.004500  79.300000
0.007500  79.500000
0.010500  79.400000
0.009000  79.400000
0.006000  79.300000
0.004500  79.400000
0.000000  79.200000
-0.002300  79.400000
-0.003000  79.400000
-0.003000  79.200000
-0.003000  79.500000
-0.000800  79.500000
-0.000800  79.200000
-0.001500  79.500000
-0.002300  79.100000
-0.002300  79.500000
-0.003000  79.500000
-0.004600  79.200000
-0.002300  79.600000
-0.001500  79.300000
-0.001500  79.400000
-0.001500  79.400000
-0.003800  79.300000
-0.003000  79.600000
-0.000800  79.200000
-0.000800  79.600000
-0.000800  79.200000
0.000000  79.300000
0.000700  79.500000
0.001500  79.100000
0.001500  79.300000
0.000700  79.400000
-0.000800  79.300000
-0.001500  79.400000
0.000000  79.300000
-0.000800  79.400000
-0.002300  79.500000
-0.003000  79.400000
-0.001500  79.400000
0.000700  79.300000
0.000700  79.600000
0.002200  79.300000
0.001500  79.400000
0.001500  79.600000
0.001500  79.300000
0.000700  79.400000
0.000000  79.500000
-0.001500  79.200000
-0.000800  79.600000
0.000000  79.200000
-0.003000  79.200000
-0.002300  79.400000
-0.003000  79.500000
-0.003000  79.300000
-0.000800  79.300000
-0.001500  79.500000
-0.000800  79.500000
0.001500  79.200000
0.001500  79.800000
0.003000  79.200000
0.003700  79.400000
0.004500  79.300000
0.004500  79.200000
0.002200  79.600000
0.003700  79.200000
0.003000  79.500000
0.000700  79.300000
-0.000800  79.400000
-0.001500  79.400000
-0.001500  79.300000
-0.003000  79.600000
-0.000800  79.300000
-0.001500  79.400000
-0.001500  79.600000
-0.001500  79.200000
0.000000  79.600000
-0.000800  79.300000
-0.001500  79.400000
-0.001500  79.600000
-0.001500  79.300000
-0.001500  79.300000
-0.001500  79.500000
0.000700  79.400000
0.000000  79.200000
0.000000  79.600000
0.001500  79.600000
0.001500  79.200000
0.001500  79.400000
0.004500  79.600000
0.003000  79.300000
0.002200  79.400000
0.000700  79.500000
0.000000  79.200000
0.000700  79.600000
0.000700  79.200000
0.000700  79.400000
0.000000  79.400000
-0.000800  79.000000
-0.001500  79.300000
-0.003000  79.500000
-0.002300  79.400000
-0.001500  79.400000
0.000000  79.300000
0.000700  79.600000
0.000700  79.200000
0.000700  79.600000
-0.000800  79.300000
-0.002300  79.300000
-0.001500  79.600000
-0.003000  79.000000
-0.003000  79.600000
-0.003000  79.300000
-0.003800  79.200000
-0.002300  79.500000
0.000000  79.300000
0.003000  79.200000
0.004500  79.300000
0.005200  79.600000
0.006000  79.300000
0.006700  79.200000
0.009000  79.600000
0.008200  79.200000
0.006700  79.400000
0.006700  79.500000
0.003700  79.200000
-0.005300  79.500000
-0.015800  79.500000
-0.024000  79.200000
-0.029300  79.600000
-0.027000  79.200000
-0.018100  79.300000
-0.008300  79.400000
0.001500  79.400000
0.006000  79.500000
0.006700  79.300000
0.006000  79.500000
0.008200  79.300000
0.009700  79.400000
0.008200  79.600000
0.007500  79.300000
0.009000  79.600000
0.009000  79.200000
0.006000  79.400000
0.004500  79.500000
0.002200  79.200000
0.003000  79.400000
0.003000  79.300000
0.000000  79.300000
-0.000800  79.300000
-0.001500  79.200000
-0.001500  79.500000
-0.001500  79.100000
-0.000800  79.400000
0.000700  79.500000
0.001500  79.200000
0.001500  79.500000
0.001500  79.200000
0.000700  79.300000
-0.000800  79.600000
0.000000  79.200000
-0.000800  79.500000
-0.000800  79.400000
-0.001500  79.400000
-0.000800  79.400000
0.000700  79.400000
0.000700  79.600000
0.001500  79.200000
0.000000  79.600000
-0.000800  79.400000
0.000000  79.300000
0.000700  79.500000
0.001500  79.300000
0.001500  79.100000
0.001500  79.600000
0.000700  79.100000
0.000000  79.500000
-0.000800  79.200000
-0.000800  79.300000
-0.001500  79.300000
-0.002300  79.300000
-0.002300  79.200000
-0.001500  79.200000
-0.001500  79.300000
-0.001500  79.600000
-0.001500  79.200000
-0.000800  79.600000
0.000000  79.200000
-0.000800  79.300000
-0.000800  79.600000
0.001500  79.100000
0.000000  79.600000
0.000700  79.300000
0.000700  79.200000
0.001500  79.400000
0.000700  79.300000
-0.000800  79.300000
-0.000800  79.300000
-0.001500  79.300000
-0.000800  79.300000
0.000700  79.200000
0.000700  79.600000
0.000000  79.200000
0.000000  79.300000
0.000000  79.400000
0.000000  79.200000
-0.001500  79.200000
-0.002300  79.300000
-0.002300  79.200000
-0.000800  79.500000
-0.000800  79.200000
-0.000800  79.300000
-0.001500  79.300000
0.000000  79.400000
-0.001500  79.300000
-0.001500  79.200000
0.000000  79.300000
0.001500  79.300000
0.000700  79.100000
-0.001500  79.400000
-0.000800  79.100000
0.000700  79.300000
0.000700  79.000000
0.001500  79.200000
-0.000800  79.600000
0.000000  79.000000
-0.001500  79.100000
-0.001500  79.300000
0.000700  79.200000
0.000700  79.300000
0.000000  79.100000
-0.000800  79.400000
0.001500  79.200000
0.000700  79.300000
-0.000800  79.400000
0.000700  79.200000
0.000000  79.400000
-0.001500  79.200000
-0.001500  79.200000
-0.002300  79.300000
-0.000800  79.000000
-0.000800  79.200000
-0.000800  79.200000
0.001500  79.200000
0.000700  79.300000
0.000000  79.200000
-0.001500  79.500000
0.000000  79.000000
-0.000800  79.100000
-0.001500  79.300000
0.000700  79.000000
-0.000800  79.200000
0.000000  79.200000
-0.001500  79.000000
-0.000800  79.300000
0.000000  79.200000
0.001500  79.300000
0.002200  79.200000
0.000000  79.200000
0.001500  79.300000
0.001500  79.200000
0.001500  79.200000
0.002200  79.000000
0.000700  79.200000
-0.000800  79.300000
-0.000800  79.000000
-0.000800  79.300000
-0.000800  79.000000
0.000700  79.100000
0.000700  79.400000
0.000700  79.100000
-0.000800  79.200000
-0.000800  79.200000
-0.000800  79.100000
-0.000800  79.200000
-0.000800  79.200000
-0.001500  79.100000
-0.001500  79.100000
0.000000  79.200000
-0.000800  79.200000
0.000000  78.900000
0.000000  79.200000
0.000000  79.000000
0.000700  79.200000
0.000000  79.300000
0.000700  79.200000
-0.001500  79.000000
-0.001500  79.200000
0.000700  78.800000
-0.000800  79.200000
-0.001500  79.100000
0.000000  79.200000
0.001500  79.200000
0.003000  79.300000
0.001500  79.100000
0.001500  79.000000
0.000700  79.200000
0.000000  79.000000
0.000000  79.200000
0.000700  79.300000
0.000700  79.000000
0.000000  79.300000
0.000000  79.200000
0.000700  79.100000
-0.000800  79.300000
-0.003000  79.000000
-0.003000  79.100000
-0.002300  79.100000
-0.001500  79.200000
-0.001500  79.200000
0.000700  79.000000
0.003000  79.500000
0.003000  79.200000
0.001500  79.300000
0.000000  79.200000
0.000700  79.000000
0.000700  79.300000
0.000700  79.100000
0.000700  79.100000
0.000000  79.200000
0.000000  79.000000
-0.000800  79.000000
-0.003000  79.200000
-0.001500  79.200000
-0.001500  79.100000
-0.003000  79.000000
-0.001500  79.200000
-0.000800  78.900000
-0.000800  79.200000
0.000000  79.200000
-0.000800  79.000000
-0.000800  79.200000
-0.000800  79.100000
-0.000800  79.000000
0.000700  79.300000
0.000700  78.900000
0.000700  79.300000
0.001500  79.300000
0.001500  79.000000
0.001500  79.100000
-0.000800  79.200000
-0.003000  79.300000
-0.001500  79.100000
0.000000  79.100000
0.000700  79.300000
0.001500  79.000000
0.001500  79.200000
0.003000  79.100000
0.002200  79.000000
0.000700  79.200000
0.000700  78.800000
-0.000800  79.300000
-0.000800  79.100000
0.000700  79.000000
0.000700  79.100000
0.000700  79.200000
0.000000  79.100000
-0.001500  78.900000
-0.002300  79.200000
0.000000  79.100000
-0.000800  79.000000
0.000000  79.400000
0.000700  78.900000
-0.000800  79.200000
0.002200  79.200000
0.000000  78.900000
0.001500  79.200000
0.001500  79.200000
0.000000  78.900000
0.000000  79.200000
-0.002300  79.200000
-0.001500  79.100000
-0.001500  79.000000
-0.003800  79.200000
-0.003000  79.100000
-0.003000  79.000000
-0.003000  79.100000
-0.003000  78.900000
-0.001500  79.000000
0.001500  79.200000
0.003700  78.800000
0.003700  79.300000
0.003000  78.900000
0.001500  79.000000
0.000700  79.200000
-0.000800  79.100000
-0.001500  78.900000
-0.001500  79.000000
-0.002300  79.000000
-0.001500  79.000000
-0.000800  78.900000
0.000000  79.200000
-0.000800  78.900000
-0.002300  79.100000
-0.000800  79.000000
-0.001500  78.900000
-0.002300  79.200000
-0.000800  79.000000
0.000000  79.300000
-0.000800  79.000000
-0.000800  78.800000
0.000700  79.100000
0.002200  79.000000
0.001500  79.000000
0.000000  78.800000
-0.002300  79.000000
-0.000800  79.200000
-0.000800  78.800000
0.000000  79.200000
0.000700  79.000000
-0.000800  79.000000
-0.000800  79.100000
-0.000800  79.000000
0.001500  79.000000
0.000700  79.200000
0.000000  78.800000
0.001500  79.200000
0.000700  79.200000
0.001500  79.100000
0.001500  79.000000
0.002200  79.100000
0.001500  79.000000
-0.000800  78.800000
0.000700  79.000000
0.001500  79.000000
0.000700  78.800000
0.000700  79.200000
0.000000  78.900000
0.000000  79.100000
0.000700  79.200000
-0.001500  78.900000
-0.001500  79.200000
-0.001500  79.000000
-0.003000  78.900000
-0.002300  79.000000
-0.000800  79.100000
-0.000800  79.200000
0.000700  78.800000
0.000700  79.200000
0.000700  79.100000
0.000700  79.000000
0.000700  79.200000
0.001500  78.800000
0.000000  79.200000
0.000700  79.000000
0.000000  78.900000
-0.001500  79.100000
-0.000800  79.100000
-0.000800  78.800000
0.000700  79.000000
0.000700  79.100000
-0.000800  79.000000
-0.000800  79.000000
-0.003000  79.300000
-0.001500  79.000000
-0.000800  79.000000
-0.002300  79.200000
-0.001500  78.900000
-0.000800  79.100000
-0.000800  79.100000
-0.000800  78.900000
-0.000800  79.200000
-0.000800  78.900000
-0.003000  79.100000
-0.003000  79.100000
-0.001500  79.000000
-0.001500  79.000000
-0.001500  79.100000
-0.000800  79.200000
0.000700  79.000000
0.000700  78.700000
-0.001500  79.300000
-0.001500  78.800000
-0.000800  79.100000
0.000700  79.000000
-0.001500  78.800000
-0.001500  79.300000
0.001500  78.700000
0.000000  79.000000
0.000700  79.100000
0.000700  79.100000
0.000700  79.000000
0.001500  79.000000
0.000000  79.000000
-0.000800  79.000000
0.001500  79.000000
0.001500  79.200000
0.001500  78.800000
0.000700  79.300000
0.000000  79.000000
0.000000  78.800000
0.000700  79.100000
0.000700  79.000000
0.000700  79.000000
0.001500  79.300000
0.000700  78.900000
0.000700  79.100000
0.000000  79.200000
-0.001500  79.100000
0.001500  79.100000
0.002200  79.000000
0.000700  79.100000
-0.000800  79.000000
-0.000800  79.000000
0.000000  79.100000
0.000000  79.000000
0.003000  79.300000
0.001500  78.800000
0.001500  79.200000
0.000000  79.100000
-0.000800  78.900000
-0.001500  79.200000
-0.000800  79.000000
0.000700  79.100000
-0.001500  79.100000
-0.000800  79.100000
-0.000800  79.200000
0.000000  79.000000
0.000700  79.300000
0.000000  78.900000
0.000700  79.000000
-0.001500  79.200000
-0.001500  78.800000
-0.003000  79.300000
-0.001500  79.000000
-0.002300  78.900000
-0.003000  79.200000
-0.001500  79.000000
-0.003000  79.000000
-0.000800  79.000000
-0.002300  79.100000
-0.001500  79.000000
-0.001500  78.900000
-0.000800  79.400000
0.002200  78.800000
-0.001500  79.200000
0.000000  79.200000
0.000000  79.000000
-0.001500  79.000000
-0.000800  79.200000
0.000700  78.800000
0.002200  79.200000
0.001500  79.000000
0.001500  79.000000
0.001500  79.200000
0.002200  79.200000
0.002200  79.000000
0.000000  79.000000
-0.000800  79.300000
-0.002300  79.000000
-0.002300  78.900000
-0.001500  79.200000
0.000000  78.900000
-0.000800  79.200000
-0.001500  79.100000
-0.001500  78.800000
-0.002300  79.300000
-0.000800  78.900000
0.000700  79.200000
0.002200  79.100000
0.002200  79.100000
0.001500  79.000000
0.001500  79.000000
0.001500  79.200000
0.000000  79.000000
0.000700  79.000000
0.000700  79.200000
0.000000  78.900000
0.000000  79.200000
-0.000800  79.000000
0.000000  79.000000
0.000000  79.200000
0.000700  78.800000
0.001500  78.900000
0.000700  79.100000
0.000700  78.900000
0.000000  79.000000
0.000700  79.100000
0.000700  79.100000
0.000700  78.800000
0.000700  79.200000
-0.000800  79.100000
0.000700  78.900000
0.001500  79.200000
0.000000  78.900000
-0.001500  79.000000
-0.001500  79.200000
-0.003000  78.800000
-0.001500  79.300000
-0.001500  79.000000
-0.001500  79.000000
-0.000800  79.200000
0.000000  79.000000
-0.000800  79.000000
-0.001500  79.100000
-0.003800  79.200000
-0.003000  79.200000
-0.000800  78.800000
-0.001500  79.200000
-0.001500  78.900000
0.001500  79.100000
0.000700  79.200000
0.000000  79.000000
0.000000  79.200000
-0.000800  78.800000
0.000000  79.200000
0.000000  79.000000
0.002200  78.800000
0.000700  79.100000
0.000000  79.000000
0.000700  79.000000
0.000700  78.900000
0.000700  79.000000
-0.000800  79.200000
0.000700  78.700000
0.001500  79.200000
0.000700  78.900000
0.002200  79.000000
0.000700  79.200000
0.000700  79.000000
0.000700  79.200000
-0.000800  79.100000
-0.000800  78.800000
0.000700  79.300000
0.001500  79.000000
0.001500  79.000000
0.000700  79.000000
-0.000800  79.200000
-0.001500  78.900000
-0.001500  79.000000
0.000000  79.000000
0.000000  79.000000
-0.001500  79.100000
-0.002300  79.100000
-0.001500  78.700000
0.001500  79.100000
0.001500  78.800000
0.001500  79.200000
0.000700  79.200000
0.000000  79.100000
0.000700  79.000000
0.000700  79.100000
-0.000800  79.000000
-0.001500  78.900000
-0.000800  79.200000
0.000000  79.000000
-0.000800  79.000000
-0.000800  79.200000
0.000700  79.000000
0.000700  79.100000
0.000000  79.000000
-0.000800  78.800000
-0.000800  79.100000
0.000700  78.900000
0.000700  79.200000
0.001500  79.200000
0.000000  78.900000
-0.001500  79.000000
-0.001500  79.100000
0.000000  79.100000
-0.000800  79.100000
-0.000800  78.900000
-0.000800  79.300000
-0.003000  78.800000
-0.002300  79.300000
-0.001500  79.100000
-0.002300  78.800000
-0.001500  79.100000
-0.003000  79.000000
-0.002300  78.900000
-0.000800  79.300000
-0.002300  79.000000
-0.001500  79.000000
-0.000800  79.000000
0.000000  78.900000
0.000700  78.900000
0.000700  79.000000
0.001500  79.200000
0.000700  78.900000
0.000700  79.100000
0.000700  79.200000
0.002200  78.700000
0.003000  79.200000
0.001500  78.900000
0.001500  79.100000
0.000000  79.100000
-0.000800  78.800000
-0.000800  79.100000
0.001500  79.000000
0.000700  79.000000
0.000000  79.100000
0.000700  78.900000
-0.001500  79.300000
-0.001500  78.700000
-0.001500  79.100000
-0.001500  79.100000
-0.000800  78.900000
-0.000800  79.200000
0.000700  78.700000
-0.000800  79.000000
-0.001500  79.200000
-0.000800  78.800000
-0.000800  79.000000
0.001500  78.900000
0.001500  79.000000
0.002200  79.000000
0.001500  79.100000
0.000700  79.200000
0.001500  78.700000
0.001500  79.200000
0.000700  79.100000
0.001500  79.000000
0.001500  79.100000
0.001500  78.900000
0.003000  79.000000
0.000700  79.200000
-0.000800  78.800000
-0.001500  79.200000
0.000000  79.000000
-0.001500  79.000000
-0.003000  78.900000
-0.000800  78.900000
0.000000  79.000000
-0.000800  78.800000
-0.000800  78.900000
-0.001500  79.100000
-0.003000  78.700000
-0.001500  79.000000
-0.000800  78.700000
-0.000800  79.000000
0.000700  79.300000
0.000000  78.700000
0.000700  79.200000
0.000700  79.000000
0.000700  78.900000
-0.001500  79.000000
-0.001500  79.100000
-0.001500  78.900000
-0.001500  78.900000
-0.000800  79.200000
-0.001500  79.000000
0.000700  78.800000
0.001500  79.100000
0.001500  78.800000
0.000700  79.100000
0.000700  79.000000
0.001500  78.800000
0.000700  79.000000
0.000700  78.900000
0.000700  78.800000
0.000700  79.200000
0.001500  79.000000
0.003000  79.000000
0.001500  79.000000
0.000000  79.000000
0.000700  79.000000
0.000700  78.800000
-0.000800  79.100000
-0.000800  78.800000
-0.000800  79.000000
-0.000800  79.200000
0.000000  78.800000
0.000000  79.300000
0.000700  78.800000
-0.000800  79.100000
-0.001500  79.100000
0.000000  78.800000
0.000000  79.000000
-0.000800  79.000000
-0.000800  79.000000
-0.000800  78.900000
0.000700  78.900000
-0.000800  79.200000
-0.002300  78.800000
-0.001500  79.200000
-0.000800  79.000000
0.000700  78.900000
0.000700  79.100000
0.000700  78.800000
-0.001500  79.200000
-0.000800  79.000000
-0.000800  78.900000
-0.001500  79.100000
0.001500  78.900000
0.000700  79.000000
-0.001500  79.100000
0.000000  78.900000
-0.000800  79.200000
-0.001500  78.700000
-0.000800  79.200000
-0.002300  78.700000
-0.000800  79.000000
0.000700  79.000000
-0.000800  78.900000
-0.002300  79.000000
-0.001500  79.100000
-0.000800  78.800000
-0.000800  79.100000
0.000700  79.100000
0.000700  79.000000
0.001500  79.000000
-0.000800  79.000000
-0.000800  79.000000
0.000700  78.900000
0.000000  79.100000
0.000700  79.000000
-0.000800  79.000000
0.000000  79.100000
0.000700  78.700000
-0.000800  79.100000
0.000000  78.800000
0.000700  79.000000
0.000700  79.300000
0.000700  78.700000
-0.001500  79.000000
-0.001500  79.000000
-0.000800  79.000000
-0.000800  78.900000
-0.001500  78.900000
-0.002300  79.100000
-0.000800  78.800000
-0.001500  79.000000
-0.001500  79.200000
-0.001500  78.700000
-0.001500  79.100000
0.000700  78.800000
0.000700  79.000000
0.000000  79.000000
0.000700  78.800000
-0.000800  79.000000
-0.000800  79.000000
0.000700  79.000000
0.001500  78.900000
0.003000  78.900000
0.000700  79.100000
0.000700  78.700000
-0.000800  79.000000
-0.002300  78.800000
-0.000800  78.700000
-0.000800  79.000000
0.000000  79.000000
-0.000800  78.900000
-0.000800  79.000000
-0.000800  78.700000
-0.001500  79.000000
-0.000800  78.900000
-0.001500  78.900000
0.000000  78.800000
0.000000  79.000000
0.000000  79.100000
0.000700  78.800000
-0.000800  78.700000
-0.000800  79.200000
-0.001500  78.600000
-0.000800  79.000000
-0.001500  78.800000
-0.000800  78.700000
-0.000800  79.100000
-0.000800  78.700000
-0.000800  79.000000
-0.001500  78.800000
0.000700  78.600000
0.000700  78.900000
-0.000800  78.800000
-0.000800  78.800000
-0.000800  78.900000
0.000000  78.900000
0.001500  79.100000
0.000700  78.600000
0.000700  78.900000
0.001500  78.700000
0.000700  78.800000
0.001500  79.000000
0.003000  78.700000
0.002200  78.900000
0.003700  79.100000
0.003000  78.600000
0.004500  79.100000
0.003700  78.800000
0.002200  79.000000
0.001500  78.900000
0.000000  79.000000
0.000700  79.000000
0.001500  78.700000
0.000700  78.800000
0.001500  79.000000
0.000700  78.800000
0.001500  79.200000
-0.000800  78.700000
-0.001500  78.900000
0.000000  79.000000
-0.000800  78.600000
0.000000  79.100000
-0.001500  79.000000
-0.001500  79.100000
-0.000800  78.800000
-0.001500  79.000000
-0.003000  78.900000
-0.001500  78.700000
-0.000800  79.100000
0.000700  78.900000
0.000700  78.700000
-0.001500  79.100000
-0.003000  78.500000
-0.003000  79.000000
-0.002300  78.800000
-0.001500  78.700000
-0.001500  78.900000
-0.001500  78.900000
-0.002300  78.800000
-0.001500  78.900000
0.000000  79.000000
0.000700  78.900000
0.001500  78.700000
0.001500  79.200000
0.001500  78.800000
-0.001500  78.900000
-0.000800  79.100000
0.000000  78.700000
-0.001500  78.700000
-0.002300  79.100000
-0.000800  78.700000
-0.000800  79.200000
-0.002300  78.900000
0.000000  78.900000
0.001500  79.000000
0.000000  78.900000
0.000700  79.000000
0.001500  78.800000
0.000700  79.000000
-0.000800  79.000000
-0.000800  78.600000
0.000000  79.000000
0.001500  78.700000
-0.000800  79.000000
-0.001500  79.000000
0.000700  78.700000
-0.000800  79.100000
0.000000  78.700000
0.000700  78.900000
-0.000800  78.900000
0.000000  78.800000
-0.000800  79.000000
-0.000800  78.700000
0.000700  78.700000
0.000700  79.000000
0.000700  78.700000
0.000700  79.200000
0.001500  78.700000
0.001500  79.000000
0.000700  78.900000
0.000700  78.800000
0.001500  78.900000
0.001500  79.000000
0.001500  78.700000
-0.000800  79.200000
0.000000  78.700000
0.000000  78.800000
-0.000800  78.800000
0.000700  79.000000
-0.001500  78.700000
-0.002300  78.700000
-0.000800  79.000000
-0.000800  78.900000
-0.001500  78.800000
-0.000800  79.000000
-0.000800  78.800000
-0.000800  79.000000
-0.001500  78.700000
-0.002300  78.800000
-0.002300  79.200000
-0.005300  78.700000
-0.004600  79.000000
-0.000800  79.000000
-0.001500  78.900000
-0.002300  78.700000
-0.000800  78.900000
-0.000800  79.000000
-0.003000  78.800000
-0.001500  78.700000
0.000700  79.000000
0.000700  78.700000
0.000700  79.100000
0.001500  78.800000
0.003000  78.700000
0.003000  79.000000
0.001500  78.800000
0.000000  78.700000
0.001500  79.000000
0.001500  78.800000
-0.000800  79.000000
0.000000  78.800000
0.000700  79.000000
0.000700  78.700000
0.003000  79.000000
0.001500  78.900000
0.002200  78.900000
0.002200  79.000000
0.000700  78.900000
0.000700  78.700000
-0.001500  79.200000
-0.000800  78.600000
-0.002300  79.000000
-0.000800  78.700000
-0.000800  78.700000
-0.003000  78.700000
-0.003000  78.900000
-0.000800  78.700000
0.000700  78.900000
0.000700  78.700000
0.002200  79.000000
0.000700  78.700000
0.000700  79.000000
0.000000  78.700000
0.001500  78.800000
-0.000800  79.100000
-0.001500  78.600000
0.000000  79.100000
-0.000800  78.700000
-0.000800  78.900000
-0.001500  79.000000
0.000000  78.800000
0.000700  78.800000
0.000000  78.800000
0.000000  79.000000
-0.000800  78.600000
0.000000  78.800000
0.000700  79.000000
0.001500  78.700000
0.001500  79.000000
0.000700  78.700000
0.001500  78.800000
0.000700  78.900000
0.000700  78.800000
0.001500  79.000000
-0.000800  78.800000
-0.000800  78.600000
0.001500  78.700000
0.000000  78.800000
-0.000800  78.800000
0.001500  78.800000
0.001500  78.900000
0.000700  78.800000
0.000700  78.700000
0.000000  78.800000
-0.001500  78.700000
0.000000  78.700000
0.000700  79.000000
-0.000800  78.600000
-0.000800  78.900000
-0.000800  78.700000
-0.000800  78.800000
-0.001500  78.900000
-0.002300  78.900000
-0.003000  78.800000
-0.000800  78.700000
0.000000  78.900000
-0.001500  78.600000
0.000000  78.700000
-0.000800  79.000000
0.000700  78.600000
-0.000800  79.000000
-0.000800  78.700000
0.000700  78.700000
-0.001500  79.000000
-0.000800  78.500000
-0.001500  78.900000
-0.000800  78.700000
0.000000  78.700000
-0.000800  78.900000
-0.000800  78.800000
-0.000800  78.700000
-0.001500  78.600000
-0.000800  78.900000
0.000700  78.800000
0.000000  78.700000
0.000000  78.900000
-0.000800  78.600000
0.000700  78.800000
0.001500  79.000000
0.000700  78.700000
0.002200  78.900000
0.000700  78.800000
0.000700  78.500000
0.000700  78.800000
0.000700  78.800000
0.000000  78.800000
0.000700  78.800000
0.001500  78.900000
0.000000  78.700000
0.000000  78.700000
-0.000800  78.900000
-0.001500  78.700000
0.000700  78.700000
0.000700  79.000000
0.001500  78.600000
0.000700  78.800000
-0.000800  78.800000
0.000700  78.700000
-0.000800  79.000000
0.000700  78.700000
-0.001500  78.700000
-0.001500  78.700000
-0.000800  78.800000
-0.000800  79.000000
0.000000  78.600000
0.000700  78.900000
-0.001500  78.700000
-0.001500  78.600000
0.000000  78.900000
0.000700  78.500000
0.000000  78.900000
0.000700  78.700000
0.000000  78.700000
-0.000800  78.900000
0.000700  78.800000
0.000700  78.700000
0.000000  78.700000
-0.000800  78.700000
0.000700  78.800000
0.001500  78.600000
0.000700  79.000000
0.002200  78.700000
0.000700  78.700000
-0.001500  79.000000
0.000000  78.800000
-0.001500  78.800000
-0.000800  78.900000
0.000000  78.700000
-0.001500  78.900000
-0.000800  78.700000
0.000700  78.800000
0.000700  78.800000
0.001500  78.700000
0.000000  78.700000
-0.002300  78.700000
-0.001500  78.900000
-0.000800  78.700000
-0.002300  78.700000
-0.003000  78.800000
-0.003800  78.500000
-0.003800  78.800000
-0.003000  78.700000
-0.001500  78.700000
-0.000800  79.000000
0.001500  78.600000
0.001500  78.800000
0.000000  78.700000
0.003000  78.800000
0.004500  78.900000
0.003000  78.700000
0.003700  78.700000
0.003000  78.500000
0.001500  78.800000
0.000700  78.900000
-0.000800  78.600000
0.001500  79.000000
0.003000  78.700000
0.001500  78.700000
0.004500  78.900000
0.006000  78.600000
0.006700  78.700000
0.006700  78.700000
0.006700  78.600000
0.006700  78.700000
0.003700  78.700000
-0.000800  78.900000
-0.009100  78.700000
-0.020300  78.700000
-0.027800  78.700000
-0.027800  78.700000
-0.021800  78.900000
-0.011300  78.800000
-0.000800  78.600000
0.003700  79.100000
0.005200  78.500000
0.006700  78.800000
0.006000  78.900000
0.006700  78.600000
0.007500  79.100000
0.009000  78.700000
0.010500  78.700000
0.012000  78.800000
0.011200  78.900000
0.010500  78.900000
0.012000  78.600000
0.009000  78.900000
0.006700  78.600000
0.000700  78.600000
-0.011300  79.000000
-0.020300  78.700000
-0.027000  78.900000
-0.027000  78.800000
-0.019500  78.600000
-0.008300  79.000000
0.003000  78.900000
0.007500  78.800000
0.006700  78.800000
0.006700  78.700000
0.006000  78.900000
0.005200  78.600000
0.006000  78.900000
0.004500  78.900000
0.003000  78.700000
0.003000  79.000000
0.003000  78.700000
0.002200  78.700000
0.000700  79.000000
-0.000800  78.500000
-0.000800  78.900000
0.001500  78.800000
0.000700  78.700000
0.001500  78.800000
0.000700  79.000000
0.000700  78.800000
0.000700  78.700000
0.000000  78.700000
0.001500  79.000000
0.000700  78.500000
-0.000800  78.900000
-0.000800  78.800000
-0.000800  78.800000
-0.000800  78.900000
0.000700  78.500000
0.000700  78.900000
0.000700  79.000000
0.000700  78.800000
-0.000800  78.800000
0.000000  78.800000
-0.000800  79.000000
-0.003000  78.900000
-0.001500  78.700000
-0.000800  79.000000
-0.001500  78.700000
-0.003800  78.900000
-0.003800  78.700000
-0.002300  78.600000
0.001500  78.800000
0.002200  78.800000
0.001500  78.700000
0.001500  79.100000
0.000700  78.700000
-0.000800  79.000000
-0.003000  78.900000
-0.003000  78.900000
-0.001500  78.700000
-0.001500  78.900000
-0.001500  79.000000
-0.001500  78.800000
-0.000800  78.700000
-0.000800  78.900000
0.000000  78.600000
-0.000800  79.000000
-0.001500  78.800000
-0.000800  78.700000
-0.000800  78.900000
-0.000800  78.600000
0.000700  79.000000
0.000000  78.900000
0.000000  78.900000
0.000700  78.900000
-0.001500  78.700000
-0.000800  78.700000
0.000700  78.700000
-0.000800  78.800000
0.000000  78.900000
0.000000  78.600000
0.000700  78.800000
0.002200  78.800000
0.002200  78.700000
0.000700  78.900000
0.001500  78.700000
0.001500  78.700000
0.001500  79.000000
0.001500  78.500000
0.000700  78.800000
0.000700  78.900000
0.000000  78.900000
0.000700  78.700000
0.000700  78.900000
0.000000  78.900000
0.000700  78.700000
0.000700  78.800000
-0.000800  79.000000
-0.000800  78.700000
-0.001500  79.000000
-0.003800  78.700000
-0.003000  78.900000
-0.001500  79.100000
-0.003000  78.700000
-0.001500  78.900000
0.000700  78.900000
0.000700  78.800000
0.000700  78.800000
-0.002300  78.800000
-0.003000  78.900000
-0.001500  78.600000
0.000000  78.900000
-0.000800  79.000000
-0.001500  78.700000
0.000000  78.900000
0.001500  78.700000
0.001500  78.700000
0.003000  79.100000
0.003000  78.700000
0.001500  78.900000
0.000000  78.900000
-0.001500  78.900000
-0.000800  78.900000
-0.000800  78.800000
-0.001500  79.100000
-0.000800  78.600000
-0.000800  78.800000
0.000000  79.000000
0.000700  78.700000
-0.001500  78.700000
-0.000800  79.000000
-0.000800  78.700000
0.000700  79.200000
-0.000800  78.700000
-0.003000  78.800000
-0.001500  78.800000
-0.001500  78.600000
0.000700  78.800000
0.001500  78.700000
0.001500  78.800000
0.001500  78.700000
0.000700  78.700000
-0.001500  79.000000
-0.000800  78.700000
0.000700  78.800000
0.000000  78.900000
0.001500  78.700000
0.000700  79.200000
0.000700  78.700000
0.000000  78.800000
0.000000  78.800000
-0.000800  78.700000
-0.000800  78.800000
0.001500  79.000000
0.000000  78.800000
0.000700  78.800000
0.000700  78.700000
0.000700  79.000000
0.001500  78.700000
0.002200  79.000000
0.003000  79.000000
0.000000  78.700000
-0.000800  79.000000
-0.001500  78.800000
-0.000800  78.700000
-0.000800  78.900000
0.000700  78.600000
0.000700  78.900000
0.000700  78.900000
0.002200  79.000000
0.000700  78.700000
0.000700  78.800000
0.001500  79.000000
0.001500  78.700000
0.000700  78.700000
-0.000800  79.000000
-0.000800  78.700000
-0.000800  79.000000
-0.000800  78.800000
0.000700  78.700000
0.000000  79.100000
-0.000800  78.700000
-0.000800  79.000000
-0.003000  78.800000
-0.001500  78.700000
-0.000800  78.800000
-0.000800  79.000000
-0.001500  78.900000
-0.001500  78.700000
0.000000  78.900000
-0.000800  79.000000
-0.001500  78.600000
-0.003000  79.100000
-0.002300  78.900000
-0.000800  78.800000
-0.003000  79.100000
-0.002300  78.800000
-0.001500  78.800000
-0.003000  79.000000
-0.001500  78.700000
0.000000  78.800000
0.001500  78.800000
0.002200  78.800000
0.000700  78.800000
-0.000800  78.800000
-0.001500  79.100000
0.000700  78.700000
-0.000800  78.900000
-0.000800  79.000000
0.002200  78.600000
0.001500  79.100000
0.000000  78.700000
-0.001500  78.800000
-0.000800  79.000000
-0.001500  78.700000
0.000000  79.000000
0.000700  78.900000
-0.000800  78.700000
0.000700  78.800000
0.000700  78.900000
0.000700  79.100000
-0.002300  78.700000
-0.001500  79.100000
0.001500  78.900000
0.000700  78.700000
0.001500  79.200000
0.000000  78.600000
0.000700  79.000000
0.000700  78.900000
-0.001500  78.600000
0.000700  79.000000
-0.000800  78.700000
0.000000  78.700000
-0.000800  79.000000
0.000700  78.700000
0.001500  78.900000
0.000000  78.600000
-0.000800  79.000000
-0.000800  78.700000
0.001500  78.900000
-0.000800  79.000000
-0.001500  78.700000
0.000700  78.700000
-0.000800  79.000000
-0.000800  78.700000
-0.000800  79.000000
-0.000800  78.700000
-0.001500  78.800000
-0.000800  78.900000
-0.000800  78.800000
0.000700  78.800000
0.001500  78.700000
-0.000800  78.900000
-0.000800  78.800000
-0.000800  78.600000
-0.001500  78.900000
-0.002300  78.600000
-0.003000  78.900000
-0.002300  78.700000
-0.003000  78.700000
-0.003000  79.100000
-0.000800  78.700000
0.001500  78.900000
0.000700  79.000000
0.002200  78.900000
0.002200  78.700000
0.001500  78.700000
0.001500  78.900000
-0.000800  78.700000
0.000000  78.700000
0.001500  79.000000
0.003000  78.500000
0.002200  79.000000
0.002200  78.900000
0.000700  78.700000
-0.000800  78.900000
0.001500  78.800000
-0.001500  78.700000
-0.003000  79.000000
-0.001500  78.700000
-0.001500  78.700000
-0.002300  78.900000
-0.004600  78.800000
-0.006000  78.700000
-0.008300  78.800000
-0.009100  79.000000
-0.012000  78.700000
-0.014300  78.700000
-0.010500  78.900000
-0.001500  78.700000
0.014200  79.000000
0.023200  78.800000
0.024000  78.800000
0.027000  79.000000
0.029200  78.700000
0.031500  79.000000
0.027700  78.700000
0.024700  78.700000
0.018700  78.800000
0.011200  78.800000
0.000700  79.000000
-0.012800  78.700000
-0.024000  78.900000
-0.037500  79.000000
-0.053300  78.600000
-0.054800  79.000000
-0.042800  78.700000
-0.027800  78.800000
-0.012000  79.000000
-0.001500  78.900000
0.002200  79.000000
0.006000  79.100000
0.004500  78.900000
0.005200  78.800000
0.005200  78.900000
0.000000  79.100000
-0.003000  78.700000
-0.006800  79.000000
-0.007500  79.000000
-0.005300  78.700000
0.004500  79.200000
0.009000  78.900000
0.012000  78.800000
0.019500  79.200000
0.027000  78.700000
0.034500  79.100000
0.031500  78.800000
0.027700  78.800000
0.020200  78.800000
0.010500  78.900000
0.004500  78.900000
-0.001500  78.800000
-0.006800  78.700000
-0.009100  78.900000
-0.011300  78.600000
-0.009800  79.000000
-0.005300  78.900000
-0.005300  78.700000
-0.006000  79.000000
-0.005300  78.700000
-0.007500  78.900000
-0.009100  78.700000
-0.012800  78.700000
-0.015800  78.900000
-0.015800  78.900000
-0.015800  78.800000
-0.018800  78.700000
-0.021000  78.800000
-0.016500  78.700000
-0.007500  78.500000
0.003700  79.000000
0.014200  78.500000
0.023200  78.600000
0.027000  78.800000
0.027700  78.600000
0.024000  78.700000
0.019500  78.700000
0.019500  78.400000
0.018000  78.800000
0.018700  78.700000
0.016500  78.600000
0.009700  78.500000
0.002200  78.500000
-0.006800  78.600000
-0.012000  78.500000
-0.014300  78.600000
-0.012800  78.600000
-0.010500  78.300000
-0.010500  78.700000
-0.009100  78.300000
-0.009100  78.600000
-0.009100  78.500000
-0.008300  78.200000
-0.007500  78.700000
-0.006800  78.300000
-0.005300  78.500000
-0.003800  78.400000
-0.003000  78.600000
0.000700  78.500000
0.004500  78.300000
0.003700  78.700000
0.003000  78.600000
0.001500  78.600000
0.001500  78.600000
0.001500  78.300000
-0.000800  78.600000
-0.000800  78.500000
-0.003800  78.400000
-0.004600  78.500000
-0.005300  78.500000
-0.008300  78.500000
-0.005300  78.500000
-0.003000  78.400000
-0.003000  78.500000
-0.001500  78.300000
-0.003000  78.700000
-0.003800  78.500000
-0.007500  78.300000
-0.009100  78.600000
-0.009100  78.500000
-0.009100  78.400000
-0.003000  78.600000
0.004500  78.300000
0.011200  78.400000
0.016500  78.400000
0.018000  78.300000
0.020200  78.400000
0.023200  78.300000
0.021700  78.300000
0.019500  78.200000
0.018000  78.200000
0.014200  78.200000
0.003700  77.900000
-0.009100  78.300000
-0.018800  77.900000
-0.027800  77.900000
-0.033000  78.100000
-0.035300  77.600000
-0.032300  77.900000
-0.023300  77.700000
-0.012800  77.700000
-0.003800  77.800000
0.001500  77.500000
0.004500  77.700000
0.006000  77.600000
0.004500  77.500000
0.004500  77.700000
0.006700  77.200000
0.008200  77.700000
0.008200  77.200000
0.005200  77.100000
0.003700  77.300000
0.001500  77.100000
0.004500  77.200000
0.009000  77.200000
0.012700  77.000000
0.015700  77.300000
0.012000  76.800000
0.010500  76.800000
0.006700  76.800000
0.003700  76.800000
0.002200  76.700000
-0.002300  76.500000
-0.003000  76.700000
-0.004600  76.400000
-0.003800  76.300000
-0.003000  76.500000
-0.006800  75.900000
-0.010500  76.100000
-0.013500  76.100000
-0.012000  75.900000
-0.010500  76.100000
-0.009100  75.700000
-0.005300  76.000000
-0.004600  75.900000
0.002200  75.800000
0.004500  75.600000
0.006700  75.500000
0.006700  75.600000
0.006000  75.100000
0.007500  75.100000
0.005200  75.300000
0.003700  74.900000
0.001500  75.100000
0.001500  74.900000
0.000000  74.700000
-0.000800  74.900000
0.000000  74.500000
0.000700  74.400000
0.001500  74.500000
0.000700  74.000000
0.000700  74.100000
-0.001500  74.000000
-0.002300  74.000000
-0.001500  73.700000
-0.000800  73.800000
-0.000800  73.800000
-0.000800  73.400000
0.001500  73.500000
0.001500  73.400000
0.000700  73.000000
0.000700  73.300000
0.002200  72.800000
0.003000  72.900000
-0.000800  72.700000
-0.001500  72.300000
-0.002300  72.500000
-0.003000  72.300000
-0.003800  72.100000
-0.004600  72.100000
-0.003800  71.900000
-0.003000  72.000000
-0.003800  71.500000
-0.006800  71.500000
-0.009100  71.500000
-0.006000  71.100000
0.003000  71.500000
0.009700  70.700000
0.012000  71.000000
0.014200  70.700000
0.010500  70.500000
0.006700  70.700000
0.005200  70.400000
0.001500  70.200000
-0.002300  70.100000
-0.004600  69.800000
-0.003800  69.900000
-0.005300  69.300000
-0.003000  69.700000
0.000000  69.300000
0.000000  69.300000
0.000700  69.300000
0.000000  68.900000
-0.000800  68.700000
0.001500  68.800000
0.004500  68.300000
0.005200  68.600000
0.004500  68.100000
0.000700  68.200000
-0.000800  68.100000
-0.001500  67.900000
-0.003000  67.800000
-0.001500  67.500000
-0.003800  67.500000
-0.005300  67.500000
-0.006800  67.100000
-0.006800  67.300000
-0.006000  66.900000
-0.003800  67.000000
0.000700  66.700000
0.003000  66.300000
0.006700  66.800000
0.006000  66.300000
0.007500  66.200000
0.009000  66.100000
0.006700  66.100000
0.007500  65.700000
0.005200  65.700000
0.002200  65.700000
-0.001500  65.400000
-0.006000  65.300000
-0.007500  65.400000
-0.010500  64.900000
-0.014300  65.100000
-0.015800  64.800000
-0.013500  64.700000
-0.009100  64.700000
-0.005300  64.300000
-0.005300  64.400000
-0.003800  64.300000
-0.001500  64.000000
0.002200  64.000000
0.003700  64.100000
0.003700  63.900000
0.005200  63.400000
0.004500  63.700000
0.008200  63.400000
0.008200  63.200000
0.006000  63.200000
0.008200  63.000000
0.005200  62.600000
0.004500  63.000000
0.005200  62.500000
0.000700  62.600000
0.000700  62.400000
0.000700  62.200000
-0.000800  62.200000
-0.000800  62.100000
-0.001500  62.000000
0.000000  61.700000
-0.003800  61.700000
-0.009800  61.700000
-0.010500  61.300000
-0.010500  61.500000
-0.009100  61.100000
-0.005300  61.000000
-0.001500  61.100000
0.001500  60.400000
0.004500  60.800000
0.004500  60.500000
0.006700  60.300000
0.012700  60.400000
0.010500  60.200000
0.008200  60.200000
0.010500  59.800000
0.005200  59.800000
-0.003000  59.700000
-0.006800  59.400000
-0.006800  59.700000
-0.004600  59.100000
-0.002300  59.100000
-0.003000  59.200000
-0.005300  58.800000
-0.004600  58.800000
-0.000800  58.800000
0.000700  58.300000
0.001500  58.600000
0.003000  58.100000
0.005200  58.200000
0.004500  58.100000
0.005200  57.800000
0.004500  57.700000
0.001500  57.600000
-0.001500  57.700000
-0.003000  57.300000
0.001500  57.200000
0.005200  57.300000
0.003700  56.700000
0.003700  57.100000
0.006700  56.600000
0.006000  56.600000
0.003700  56.600000
0.003000  56.100000
0.000700  56.200000
-0.002300  56.200000
-0.005300  56.000000
-0.008300  55.800000
-0.006800  55.600000
-0.007500  55.800000
-0.009800  55.300000
-0.007500  55.300000
-0.005300  55.300000
-0.007500  54.800000
-0.012800  55.300000
-0.016500  54.700000
-0.015000  54.800000
-0.009100  54.800000
-0.004600  54.200000
0.000700  54.300000
0.000000  54.100000
-0.003000  54.000000
-0.004600  53.900000
-0.000800  53.700000
0.000700  53.600000
0.003000  53.400000
0.003700  53.300000
0.005200  53.100000
0.011200  53.000000
0.008200  53.100000
0.005200  52.700000
0.006000  52.600000
0.005200  52.700000
0.003000  52.200000
-0.003000  52.600000
-0.005300  52.200000
-0.001500  52.000000
0.000700  51.900000
0.004500  51.700000
0.006000  51.700000
0.004500  51.400000
0.004500  51.200000
0.003000  51.600000
0.000700  50.800000
0.001500  51.300000
0.003000  50.700000
0.002200  50.700000
-0.000800  50.800000
-0.000800  50.400000
0.000700  50.500000
-0.000800  50.400000
-0.001500  50.100000
-0.003000  50.200000
-0.002300  50.200000
-0.001500  50.100000
0.000700  50.000000
0.003000  50.000000
0.001500  50.000000
0.002200  49.600000
0.004500  49.900000
0.005200  49.300000
0.006700  49.400000
0.003700  49.500000
0.001500  49.200000
0.001500  49.100000
0.000700  49.000000
-0.001500  48.700000
-0.006000  49.000000
-0.010500  48.700000
-0.013500  48.500000
-0.012000  48.300000
-0.003000  48.200000
0.005200  48.100000
0.006700  47.600000
0.008200  47.900000
0.012000  47.800000
0.013500  47.300000
0.014200  47.700000
0.012000  47.200000
0.007500  47.300000
0.003700  47.100000
-0.003000  46.800000
-0.006800  47.100000
-0.011300  46.600000
-0.020300  46.400000
-0.025600  46.500000
-0.027000  46.400000
-0.024800  46.200000
-0.018100  45.900000
-0.009100  46.200000
0.003000  45.800000
0.009700  45.700000
0.011200  45.900000
0.012700  45.400000
0.008200  45.500000
0.004500  45.300000
0.003700  45.000000
0.001500  45.200000
0.000700  45.000000
0.002200  44.700000
0.003700  44.800000
0.008200  44.700000
0.008200  44.500000
0.005200  44.400000
0.007500  44.500000
0.008200  44.100000
0.006700  44.000000
0.008200  44.100000
0.012700  43.800000
0.012700  43.700000
0.000000  43.800000
-0.015000  43.300000
-0.019500  43.600000
-0.015800  43.200000
-0.021800  43.100000
-0.025600  43.200000
-0.021800  42.900000
-0.021800  42.800000
-0.014300  42.700000
-0.009100  42.600000
0.000700  42.400000
0.012000  42.300000
0.019500  42.600000
0.024000  42.100000
0.019500  42.100000
0.019500  41.900000
0.021700  41.800000
0.015700  41.900000
0.008200  41.400000
0.004500  41.500000
-0.006800  41.500000
-0.021000  41.200000
-0.030000  41.200000
-0.030000  41.000000
-0.023300  40.900000
-0.009800  41.000000
0.006700  40.600000
0.016500  40.900000
0.014200  40.500000
-0.003800  40.700000
-0.014300  40.400000
-0.011300  40.100000
-0.003800  40.300000
0.004500  40.000000
0.009000  39.900000
0.011200  40.000000
0.012000  39.600000
0.012700  39.600000
0.008200  39.500000
0.006700  39.500000
0.003700  39.400000
0.003000  39.100000
0.005200  39.300000
0.008200  39.000000
0.012700  39.000000
0.015700  39.200000
0.018000  38.700000
0.012000  38.900000
0.008200  38.600000
0.006700  38.500000
0.001500  38.700000
-0.003800  38.100000
-0.012800  38.400000
-0.020300  38.200000
-0.031500  38.200000
-0.033000  38.000000
-0.027800  38.000000
-0.021800  38.100000
-0.006000  37.400000
0.004500  37.400000
0.012700  37.700000
0.020200  37.200000
0.024700  37.400000
0.021700  37.100000
0.003000  36.900000
-0.003800  36.900000
-0.006800  36.800000
-0.008300  36.500000
-0.006000  36.700000
-0.011300  36.300000
-0.005300  36.300000
0.001500  36.200000
0.010500  36.000000
0.017200  35.800000
0.012700  35.800000
0.005200  35.900000
-0.004600  35.500000
-0.009100  35.500000
-0.013500  35.400000
-0.014300  35.100000
-0.009100  35.400000
-0.003800  34.800000
-0.003000  34.900000
-0.008300  34.800000
-0.005300  34.500000
0.002200  34.500000
0.012700  34.400000
0.023200  34.300000
0.027700  34.200000
0.027700  34.000000
0.024000  34.100000
0.019500  33.600000
0.014200  33.800000
0.003700  33.400000
-0.009800  33.300000
-0.014300  33.500000
-0.023300  33.000000
-0.027000  33.300000
-0.027000  32.900000
-0.048800  32.700000
-0.060000  32.900000
-0.042800  32.700000
-0.013500  32.500000
0.008200  32.400000
0.019500  32.400000
0.026200  32.100000
0.030700  32.000000
0.036700  32.200000
0.031500  31.700000
0.024000  31.800000
0.018000  31.600000
0.012700  31.300000
0.009700  31.400000
-0.000800  31.300000
-0.010500  31.000000
-0.023300  31.300000
-0.031500  30.700000
-0.035300  30.800000
-0.032300  30.600000
-0.003000  30.600000
0.027700  30.500000
0.036700  30.400000
0.043500  30.300000
0.045700  30.100000
0.034500  29.900000
0.015700  30.200000
-0.014300  29.700000
-0.034600  29.900000
-0.051800  29.700000
-0.065300  29.300000
-0.063000  29.700000
-0.040500  29.000000
-0.009100  29.200000
0.006000  29.100000
0.016500  29.000000
0.023200  28.800000
0.027700  28.800000
0.023200  28.900000
0.019500  28.300000
0.027700  28.400000
0.038200  28.400000
0.036700  28.000000
0.012700  28.400000
-0.012000  27.900000
-0.029300  27.900000
-0.042800  27.900000
-0.039800  27.400000
-0.030000  27.500000
-0.018100  27.600000
0.000700  27.400000
0.006700  27.300000
0.009000  27.300000
0.015000  27.200000
0.021700  26.700000
0.033000  26.800000
0.024000  26.700000
0.015000  26.400000
0.009000  26.500000
-0.002300  26.300000
-0.012800  26.100000
-0.015800  26.100000
0.003000  25.800000
0.027000  26.100000
0.051000  25.800000
0.044200  25.600000
0.009000  25.600000
-0.003000  25.600000
-0.015000  25.500000
-0.042000  25.200000
-0.062300  25.200000
-0.071300  25.200000
-0.042800  24.700000
0.002200  25.000000
0.038200  24.600000
0.063000  24.700000
0.054700  24.700000
0.035200  24.200000
0.024000  24.500000
0.008200  24.300000
-0.009100  24.000000
-0.018100  24.100000
-0.020300  23.900000
-0.045800  23.800000
-0.061500  23.800000
-0.055500  23.800000
-0.059300  23.800000
-0.054000  23.400000
-0.020300  23.500000
-0.000800  23.200000
-0.005300  23.200000
0.007500  23.300000
0.033700  22.900000
0.046500  22.900000
0.040500  23.000000
0.039000  22.500000
0.039700  22.800000
0.033700  22.500000
0.024000  22.700000
0.000700  22.500000
-0.021000  22.400000
-0.037500  22.300000
-0.042800  22.000000
-0.027000  22.000000
-0.006000  22.100000
-0.006000  21.700000
-0.017300  21.900000
-0.020300  21.700000
-0.024000  21.600000
-0.006000  21.700000
0.020200  21.200000
0.029200  21.500000
0.043500  21.200000
0.051000  21.100000
0.049500  21.000000
0.042700  20.900000
0.030700  20.900000
0.017200  20.800000
0.009000  20.800000
-0.012000  20.800000
-0.045800  20.500000
-0.064500  20.700000
-0.045800  20.200000
-0.023300  20.200000
-0.022500  20.300000
-0.015800  20.000000
-0.010500  20.000000
-0.002300  20.000000
0.002200  19.700000
0.005200  19.800000
0.009000  19.800000
0.010500  19.700000
0.012000  19.500000
0.008200  19.600000
0.012000  19.400000
0.015000  19.200000
0.012000  19.300000
0.010500  19.000000
0.012700  18.900000
0.012700  19.200000
0.011200  18.700000
-0.005300  18.900000
-0.020300  18.500000
-0.009100  18.500000
-0.010500  18.700000
-0.011300  18.400000
0.003700  18.400000
0.021000  18.300000
0.034500  18.100000
0.027000  18.100000
0.030000  17.800000
0.027700  18.100000
0.017200  17.700000
0.009000  17.800000
-0.006800  18.000000
-0.028500  17.400000
-0.063800  17.700000
-0.074300  17.300000
-0.027800  17.300000
0.012700  17.500000
0.004500  17.200000
-0.004600  17.300000
-0.016500  17.200000
-0.030000  17.000000
-0.034600  17.000000
-0.027000  16.700000
-0.001500  17.000000
0.015700  16.600000
0.033000  16.800000
0.025500  16.600000
0.013500  16.500000
0.017200  16.700000
0.021700  16.400000
0.033000  16.300000
0.019500  16.600000
-0.015800  16.100000
-0.045800  16.300000
-0.059300  16.200000
-0.045000  16.100000
-0.006800  16.000000
0.006700  16.000000
0.008200  16.200000
0.020200  15.700000
0.021700  15.800000
0.034500  16.000000
0.038200  15.600000
0.031500  15.900000
0.040500  15.600000
0.046500  15.500000
0.046500  15.800000
0.051700  15.300000
0.038200  15.700000
0.003000  15.400000
-0.040500  15.500000
-0.048800  15.500000
-0.031500  15.300000
-0.051800  15.400000
-0.065300  15.100000
-0.045800  15.300000
-0.011300  15.300000
0.012000  15.100000
0.009000  15.300000
-0.009100  14.900000
-0.046500  15.100000
-0.072800  15.100000
-0.057000  14.800000
-0.012800  14.900000
0.006700  15.000000
0.012700  14.800000
0.018000  14.800000
0.009700  14.800000
0.012000  14.600000
0.015000  14.600000
0.026200  14.600000
0.036000  14.800000
0.030000  14.400000
0.009700  14.400000
-0.005300  14.500000
0.011200  14.300000
0.039700  14.500000
0.053200  14.300000
0.039700  14.400000
0.027000  14.300000
0.023200  13.900000
0.018700  14.200000
0.004500  14.000000
-0.019500  14.200000
-0.051800  13.900000
-0.079500  13.800000
-0.074300  14.200000
-0.031500  13.700000
0.006000  13.900000
0.017200  13.900000
0.025500  13.500000
0.018700  13.800000
0.018000  13.500000
0.009000  13.500000
-0.016500  13.600000
-0.027800  13.400000
-0.029300  13.400000
-0.003800  13.400000
0.021000  13.100000
0.028500  13.100000
0.029200  13.200000
0.021700  13.300000
0.016500  13.000000
0.024000  13.100000
0.040500  13.000000
0.039000  12.800000
-0.007500  13.000000
-0.075800  13.000000
-0.102100  12.600000
-0.072100  13.000000
-0.000800  12.600000
0.066000  12.700000
0.084000  12.700000
0.084000  12.300000
0.073500  12.500000
0.063700  12.500000
0.040500  12.400000
-0.024000  12.100000
-0.099000  12.100000
-0.151500  12.400000
-0.154500  11.900000
-0.116300  12.100000
-0.061500  12.000000
-0.031500  11.900000
-0.017300  12.000000
0.009000  11.600000
0.025500  12.000000
0.033700  11.700000
0.049500  11.600000
0.053200  11.800000
0.039000  11.700000
0.027000  11.700000
0.029200  11.500000
0.045700  11.500000
0.042000  11.600000
0.009000  11.200000
-0.031500  11.500000
-0.057000  11.100000
-0.030000  11.100000
0.008200  11.200000
0.018700  11.000000
0.042000  11.000000
0.064500  11.100000
0.066700  10.800000
0.055500  11.100000
0.031500  10.900000
0.010500  10.900000
0.009000  10.800000
0.029200  10.800000
0.036700  10.700000
-0.003800  10.400000
-0.040500  10.600000
-0.010500  10.400000
0.063000  10.200000
0.121500  10.500000
0.121500  10.200000
0.086200  10.500000
0.070500  10.200000
0.059200  10.100000
0.024700  10.300000
-0.077300  9.900000
-0.253500  10.000000
-0.349600  9.900000
-0.290300  9.900000
-0.207800  9.900000
-0.185300  9.800000
-0.162000  9.900000
-0.067500  9.600000
0.050200  9.600000
0.085500  9.800000
0.093000  9.300000
0.099000  9.700000
0.092200  9.400000
0.102700  9.400000
0.086200  9.600000
0.072000  9.200000
0.045700  9.100000
0.066000  9.200000
0.074200  9.200000
-0.003000  9.100000
-0.051800  9.000000
-0.102800  9.400000
-0.103500  8.900000
-0.063000  9.000000
0.002200  9.000000
0.105000  8.700000
0.177700  9.000000
0.215200  9.000000
0.186000  8.600000
0.170200  8.900000
0.169500  8.500000
0.125200  8.500000
-0.000800  8.700000
-0.231800  8.400000
-0.421500  8.300000
-0.409600  8.400000
-0.248300  8.400000
-0.136500  8.500000
-0.097500  8.100000
-0.057800  8.400000
0.015000  7.900000
0.128200  8.200000
0.222000  8.300000
0.237700  7.800000
0.204700  8.200000
0.176200  7.900000
0.129000  7.800000
0.063000  8.000000
-0.077300  7.700000
-0.244500  7.700000
-0.272300  7.700000
-0.159000  7.600000
-0.085600  7.600000
-0.063000  7.400000
0.021700  7.700000
0.100500  7.300000
0.168000  7.400000
0.201700  7.500000
0.226500  7.400000
0.222700  7.300000
0.130500  7.400000
0.021700  7.000000
-0.130500  7.300000
-0.279100  7.200000
-0.295500  7.000000
-0.182300  7.100000
-0.129800  7.100000
-0.086300  7.000000
0.013500  6.900000
0.042700  7.000000
0.067500  7.000000
0.069700  6.700000
0.072000  7.200000
0.081000  6.700000
0.065200  6.700000
0.057000  6.900000
0.076500  6.600000
0.186000  6.900000
0.273000  6.700000
0.207000  6.500000
0.100500  6.600000
0.034500  6.500000
-0.042000  6.300000
-0.093800  6.400000
-0.228800  6.300000
-0.420000  6.200000
-0.462800  5.900000
-0.284300  6.400000
-0.048800  5.900000
0.060000  6.000000
0.127500  6.300000
0.182200  5.800000
0.274500  6.100000
0.327700  6.200000
0.237700  5.800000
0.063000  6.100000
-0.150800  5.700000
-0.212300  5.800000
-0.152300  5.800000
-0.201100  5.600000
-0.234800  5.800000
-0.107300  5.600000
-0.012800  5.700000
0.030700  5.500000
0.086200  5.300000
0.067500  5.600000
0.015700  5.200000
-0.018100  5.500000
-0.009800  5.300000
0.004500  5.300000
0.065200  5.500000
0.095200  5.000000
0.061500  5.100000
0.065200  5.300000
0.039000  5.000000
0.039700  5.000000
0.039700  4.900000
0.018000  5.100000
0.001500  4.800000
0.005200  5.000000
0.067500  5.000000
0.100500  4.600000
0.047200  5.000000
-0.073500  4.700000
-0.171100  4.700000
-0.198000  4.800000
-0.074300  4.700000
0.096700  4.700000
0.159000  4.800000
0.202500  4.700000
0.215200  4.500000
0.174000  4.600000
0.078700  4.700000
-0.021800  4.400000
-0.060800  4.500000
-0.141100  4.500000
-0.240000  4.400000
-0.312000  4.300000
-0.391500  4.400000
-0.289500  4.100000
-0.102800  4.500000
-0.057000  4.000000
0.033000  4.300000
0.127500  4.400000
0.213000  4.300000
0.294700  4.200000
0.258700  4.200000
0.259500  4.200000
0.222700  4.100000
0.153700  4.100000
0.042000  4.400000
-0.206300  3.900000
-0.366800  4.000000
-0.300800  4.000000
-0.195000  3.700000
-0.112500  4.200000
-0.020300  3.900000
-0.058500  4.000000
-0.003000  4.100000
0.074200  3.700000
0.021000  3.900000
-0.019500  3.900000
-0.090800  3.800000
-0.046500  3.900000
0.048700  3.800000
0.093700  4.000000
0.171700  3.600000
0.218200  3.800000
0.255000  3.700000
0.269200  3.600000
0.256500  3.800000
0.234700  3.700000
0.142500  3.300000
-0.042000  3.900000
-0.262500  3.300000
-0.407300  3.500000
-0.393000  3.500000
-0.135800  3.500000
0.111700  3.300000
0.187500  3.500000
0.250500  3.600000
0.223500  3.400000
0.132700  3.500000
-0.014300  3.500000
-0.272300  3.200000
-0.504800  3.500000
-0.437300  3.000000
-0.221300  3.200000
-0.181500  3.500000
-0.093000  3.100000
0.005200  3.500000
0.043500  3.300000
0.132000  3.200000
0.214500  3.100000
0.311200  3.300000
0.366000  3.300000
0.342700  3.000000
0.279700  3.300000
0.182200  3.000000
0.045700  2.800000
-0.086300  3.300000
-0.255800  2.700000
-0.447000  2.900000
-0.483800  2.900000
-0.385500  2.600000
-0.225000  2.800000
-0.070600  2.900000
0.016500  2.800000
0.051700  3.000000
0.072700  3.000000
0.098200  2.800000
0.127500  2.600000
0.187500  3.000000
0.231000  2.700000
0.246000  2.700000
0.231000  2.900000
0.204700  2.800000
0.176200  2.700000
0.088500  3.000000
-0.057800  2.400000
-0.197300  2.800000
-0.156000  2.800000
-0.055500  2.700000
-0.081800  2.900000
-0.131300  2.700000
-0.177800  2.600000
-0.096800  2.700000
0.025500  2.600000
0.029200  2.700000
0.012700  2.300000
-0.028500  2.700000
-0.089300  2.500000
-0.102100  2.600000
-0.046500  2.800000
0.025500  2.400000
0.048000  2.700000
0.046500  2.500000
0.038200  2.500000
0.022500  2.700000
0.038200  2.500000
0.070500  2.600000
0.084700  2.600000
0.117700  2.600000
0.171700  2.600000
0.210000  2.300000
0.208500  2.900000
0.175500  2.300000
0.113200  2.400000
0.018000  2.600000
-0.085600  2.200000
-0.215300  2.500000
-0.330800  2.500000
-0.350300  2.200000
-0.276800  2.600000
-0.174800  2.100000
-0.095300  2.300000
-0.023300  2.300000
0.035200  2.300000
0.074200  2.300000
0.116200  2.000000
0.144000  2.400000
0.170200  2.200000
0.182200  2.000000
0.176200  2.400000
0.138700  2.000000
0.050200  2.200000
-0.009100  2.200000
-0.025600  1.800000
-0.091500  2.200000
-0.161300  1.900000
-0.110300  2.000000
-0.050300  2.000000
-0.066000  2.000000
-0.099000  2.000000
-0.171100  1.900000
-0.195800  2.200000
-0.123800  1.900000
-0.023300  1.900000
0.042700  2.200000
0.098200  1.800000
0.189700  2.100000
0.286500  2.000000
0.397500  1.800000
0.420700  2.200000
0.355500  2.000000
0.226500  1.800000
0.063000  2.100000
-0.093000  1.800000
-0.352500  1.800000
-0.536300  1.800000
-0.489800  2.100000
-0.395300  1.800000
-0.318000  1.700000
-0.242300  2.000000
-0.180800  1.800000
-0.098300  1.800000
-0.006800  2.200000
0.030700  1.800000
0.068200  1.900000
0.096700  1.900000
0.110200  1.800000
0.143200  2.300000
0.161200  1.800000
0.200200  2.100000
0.252000  2.000000
0.276700  2.000000
0.248200  2.000000
0.231700  1.900000
0.202500  2.400000
0.050200  2.000000
-0.155300  1.900000
-0.361500  2.100000
-0.418500  1.800000
-0.221300  2.200000
-0.042800  2.100000
0.050200  1.800000
0.111000  2.100000
0.091500  2.000000
0.042000  1.900000
-0.010500  2.200000
-0.061500  2.100000
-0.091500  2.000000
-0.053300  1.900000
0.009000  2.200000
0.048000  1.900000
0.060000  2.000000
0.090000  2.100000
0.155200  2.100000
0.188200  2.000000
0.201000  2.200000
0.177000  1.800000
0.117000  2.200000
0.038200  2.000000
-0.091500  1.800000
-0.238500  2.100000
-0.318000  2.000000
-0.270000  2.100000
-0.105800  2.000000
-0.003000  2.100000
-0.004600  2.300000
-0.009100  1.800000
-0.031500  2.100000
-0.060800  1.900000
-0.033000  1.800000
0.036700  2.100000
0.097500  1.800000
0.172500  2.100000
0.216700  2.000000
0.252000  1.800000
0.276000  2.100000
0.222000  1.900000
0.081000  1.900000
-0.155300  1.800000
-0.321800  1.900000
-0.340600  2.000000
-0.217500  1.800000
-0.069100  2.200000
0.015700  1.800000
0.021700  1.700000
-0.035300  2.000000
-0.084000  1.800000
-0.089300  1.800000
0.006700  2.100000
0.094500  1.600000
0.140200  1.900000
0.148500  1.800000
0.115500  1.800000
-0.000800  1.800000
-0.116300  1.800000
-0.058500  1.800000
-0.016500  1.800000
-0.082500  1.800000
-0.163500  1.800000
-0.223500  1.600000
-0.201100  2.200000
-0.066800  1.800000
0.046500  1.800000
0.093700  1.800000
0.171700  1.700000
0.247500  2.100000
0.324700  1.700000
0.340500  2.000000
0.292500  2.000000
0.198700  1.800000
0.053200  1.700000
-0.040500  2.000000
-0.176300  1.900000
-0.355500  1.900000
-0.389300  1.700000
-0.312800  2.100000
-0.321800  1.800000
-0.238500  1.900000
-0.057800  2.000000
-0.049500  1.700000
-0.021800  1.800000
0.005200  2.000000
0.016500  1.600000
0.094500  2.300000
0.166500  1.900000
0.268500  2.100000
0.321000  2.000000
0.342700  2.000000
0.365200  1.900000
0.330700  1.800000
0.192700  2.100000
-0.051800  1.800000
-0.267800  1.700000
-0.308300  2.100000
-0.274500  1.800000
-0.405100  1.900000
-0.428300  1.900000
-0.265500  1.700000
-0.108800  2.200000
-0.006000  1.700000
0.033700  1.800000
0.081000  1.800000
0.078000  2.000000
0.089200  2.100000
0.099000  1.700000
0.105000  2.100000
0.129000  2.000000
0.156700  1.800000
0.192700  2.100000
0.173200  1.800000
0.143200  1.800000
0.082500  1.900000
0.009000  1.700000
-0.031500  1.900000
-0.051100  1.800000
-0.028500  1.800000
-0.035300  1.800000
-0.092300  1.800000
-0.108800  1.800000
-0.078000  1.600000
-0.021000  1.900000
-0.013500  1.800000
-0.000800  1.800000
0.048000  2.000000
0.030700  1.700000
-0.029300  1.800000
-0.106500  2.000000
-0.091500  1.500000
-0.001500  1.900000
0.059200  1.900000
0.127500  1.600000
0.192700  1.900000
0.219000  1.800000
0.215200  1.700000
0.169500  1.800000
0.111000  2.000000
0.025500  1.900000
-0.158300  1.600000
-0.295500  1.800000
-0.281300  1.600000
-0.207800  1.600000
-0.225800  1.900000
-0.272300  1.400000
-0.218300  1.900000
-0.118500  1.800000
0.031500  1.600000
0.161200  1.900000
0.288700  1.800000
0.363700  1.900000
0.359200  1.900000
0.324000  1.900000
0.171700  1.600000
-0.091500  1.500000
-0.393000  1.900000
-0.533300  1.600000
-0.408100  1.700000
-0.210000  2.100000
-0.093800  1.600000
-0.028500  1.800000
0.003700  2.000000
0.046500  1.600000
0.138000  2.000000
0.185200  1.700000
0.201700  1.800000
0.287200  1.900000
0.343500  1.700000
0.261000  1.800000
0.077200  1.700000
-0.075000  1.800000
-0.124500  1.800000
-0.206300  1.500000
-0.336000  2.000000
-0.329300  1.600000
-0.155300  1.700000
-0.063000  1.800000
-0.024800  1.700000
0.027000  1.800000
0.028500  1.700000
0.060700  1.700000
0.065200  1.800000
0.063700  1.800000
0.086200  1.800000
0.132700  1.800000
0.191200  1.800000
0.216700  1.700000
0.240700  1.700000
0.299200  2.000000
0.303000  1.600000
0.150000  1.800000
-0.075800  1.800000
-0.255000  1.600000
-0.288100  1.800000
-0.246000  1.900000
-0.276800  1.500000
-0.317300  1.800000
-0.234800  1.600000
-0.123000  1.800000
-0.060000  1.500000
-0.018100  1.600000
0.031500  1.700000
0.117700  1.500000
0.167200  1.800000
0.204700  1.500000
0.254200  1.500000
0.268500  1.800000
0.303000  1.500000
0.293200  1.800000
0.162000  1.600000
0.032200  1.500000
-0.041300  1.700000
-0.142600  1.300000
-0.312800  1.500000
-0.456800  1.500000
-0.526500  1.500000
-0.465000  1.500000
-0.244500  1.300000
-0.114000  1.700000
-0.046500  1.500000
0.033000  1.400000
0.045700  1.800000
0.084000  1.400000
0.088500  1.500000
0.096700  1.600000
0.122200  1.500000
0.155200  1.600000
0.190500  1.500000
0.182200  1.500000
0.187500  1.700000
0.190500  1.500000
0.170200  1.400000
0.063000  1.500000
-0.060800  1.600000
-0.054000  1.500000
-0.014300  1.500000
-0.030800  1.600000
-0.078000  1.600000
-0.102100  1.400000
-0.051100  1.600000
0.006000  1.400000
0.020200  1.700000
0.024000  1.500000
0.033700  1.500000
0.044200  1.700000
0.024000  1.500000
-0.025600  1.600000
-0.111800  1.600000
-0.121500  1.500000
-0.075000  1.800000
-0.033000  1.400000
0.068200  1.900000
0.096700  1.500000
0.100500  1.700000
0.103500  1.800000
0.096000  1.400000
0.080200  1.900000
0.054700  1.600000
0.102700  1.600000
0.057700  1.800000
-0.005300  1.500000
-0.108000  1.600000
-0.303800  1.600000
-0.393000  1.500000
-0.354800  1.500000
-0.168800  1.500000
-0.020300  1.900000
0.031500  1.400000
0.054000  1.600000
0.051000  1.800000
0.042700  1.500000
0.040500  1.800000
0.078700  1.900000
0.102700  1.500000
0.135000  1.800000
0.158200  1.400000
0.156000  1.500000
0.153700  1.600000
0.162700  1.700000
0.144700  1.500000
0.055500  1.600000
-0.026300  1.700000
-0.131300  1.500000
-0.214500  1.500000
-0.242300  1.700000
-0.185300  1.300000
-0.080300  1.700000
-0.034600  1.600000
0.010500  1.300000
0.021700  1.700000
0.053200  1.300000
0.107200  1.600000
0.163500  1.800000
0.225000  1.500000
0.243700  1.500000
0.265500  1.500000
0.240700  1.800000
0.117000  1.500000
-0.153000  1.500000
-0.394500  1.800000
-0.424500  1.300000
-0.394500  1.800000
-0.285800  1.600000
-0.123800  1.400000
-0.053300  1.700000
0.012000  1.500000
0.039700  1.500000
0.054000  1.800000
0.082500  1.300000
0.097500  1.500000
0.123700  1.800000
0.119200  1.600000
0.111000  1.500000
0.092200  1.700000
0.053200  1.600000
0.000000  1.500000
-0.051800  1.800000
-0.073500  1.600000
-0.092300  1.500000
-0.080300  1.900000
-0.000800  1.400000
0.037500  1.800000
0.036000  1.600000
0.035200  1.400000
0.015700  1.700000
0.032200  1.700000
0.062200  1.600000
0.093000  1.700000
0.123000  1.500000
0.165000  1.800000
0.208500  1.500000
0.198700  1.700000
0.131200  1.600000
0.008200  1.400000
-0.151500  1.800000
-0.288100  1.500000
-0.365300  1.500000
-0.376500  1.700000
-0.255000  1.500000
-0.072800  1.600000
-0.000800  1.800000
0.024000  1.800000
0.060700  1.700000
0.082500  1.600000
0.125200  1.800000
0.177000  1.500000
0.260200  1.700000
0.317200  1.700000
0.344200  1.500000
0.305200  1.700000
0.051000  1.600000
-0.248300  1.400000
-0.506300  1.700000
-0.645000  1.300000
-0.460500  1.800000
-0.176300  1.700000
-0.082500  1.400000
-0.039000  1.600000
0.023200  1.600000
0.045000  1.700000
0.077200  1.600000
0.079500  1.600000
0.084000  1.900000
0.084700  1.400000
0.074200  1.800000
0.084700  1.500000
0.122200  1.600000
0.194200  1.800000
0.230200  1.500000
0.270000  1.700000
0.384700  1.800000
0.477700  1.400000
0.389200  1.600000
0.178500  1.600000
-0.073500  1.600000
-0.318800  1.500000
-0.451500  1.400000
-0.598500  1.800000
-0.651000  1.300000
-0.432000  1.700000
-0.240800  1.600000
-0.133500  1.400000
-0.040500  1.700000
0.009700  1.500000
0.070500  1.400000
0.078000  1.800000
0.090700  1.400000
0.114000  1.800000
0.166500  1.700000
0.230200  1.800000
0.244500  1.500000
0.286500  1.500000
0.348000  1.800000
0.349500  1.400000
0.206200  1.500000
-0.032300  1.700000
-0.272300  1.300000
-0.317300  1.800000
-0.243800  1.600000
-0.265500  1.400000
-0.231000  1.800000
-0.206300  1.400000
-0.131300  1.700000
-0.038300  1.700000
-0.018800  1.400000
0.051700  1.600000
0.048700  1.500000
0.061500  1.600000
0.071200  1.400000
0.059200  1.700000
0.069000  1.800000
0.049500  1.300000
0.050200  1.700000
0.042000  1.500000
0.053200  1.500000
0.054000  1.800000
0.047200  1.600000
0.048700  1.500000
0.045000  1.800000
0.056200  1.400000
0.059200  1.700000
0.045000  1.600000
0.050200  1.700000
0.097500  1.500000
0.084000  1.600000
0.042000  1.700000
0.021000  1.500000
-0.018800  1.600000
-0.041300  1.700000
-0.060800  1.300000
-0.126800  1.700000
-0.159000  1.600000
-0.096800  1.700000
-0.045000  1.600000
-0.015800  1.300000
0.036000  1.800000
0.087000  1.500000
0.147700  1.600000
0.168000  1.600000
0.159700  1.500000
0.133500  1.800000
0.129700  1.300000
0.110200  1.600000
-0.025600  1.500000
-0.176300  1.300000
-0.327800  1.600000
-0.420000  1.300000
-0.340600  1.500000
-0.237800  1.500000
-0.209300  1.200000
-0.087800  1.400000
-0.051800  1.700000
-0.047300  1.500000
0.082500  1.500000
0.072000  1.500000
0.078000  1.800000
0.062200  1.300000
0.005200  1.700000
0.030700  1.600000
0.068200  1.300000
0.131200  1.700000
0.147700  1.800000
0.153000  1.500000
0.172500  1.800000
0.225000  1.300000
0.241500  1.600000
0.170200  1.700000
0.044200  1.300000
-0.106500  1.500000
-0.166500  1.600000
-0.208500  1.500000
-0.280600  1.500000
-0.264800  1.600000
-0.139600  1.800000
-0.024800  1.400000
0.018700  1.700000
0.046500  1.500000
0.050200  1.300000
0.054700  1.800000
0.057000  1.400000
0.050200  1.500000
0.071200  1.700000
0.093000  1.300000
0.123700  1.600000
0.155200  1.500000
0.166500  1.500000
0.141000  1.500000
0.137200  1.400000
0.123000  1.800000
0.036700  1.300000
-0.100600  1.500000
-0.232500  1.500000
-0.251300  1.300000
-0.222000  1.500000
-0.141100  1.500000
-0.056300  1.400000
-0.049500  1.700000
-0.074300  1.300000
-0.114000  1.600000
-0.084000  1.700000
-0.018100  1.700000
0.023200  1.500000
0.061500  1.500000
0.107200  1.800000
0.155200  1.500000
0.165000  1.500000
0.157500  1.800000
0.152200  1.300000
0.117700  1.800000
0.055500  1.600000
-0.060800  1.400000
-0.193500  1.800000
-0.222000  1.300000
-0.121500  1.600000
-0.042800  1.700000
-0.048800  1.500000
-0.045000  1.500000
-0.027800  1.800000
-0.009800  1.700000
-0.000800  1.700000
-0.017300  1.500000
-0.015000  1.800000
0.008200  1.500000
0.023200  1.800000
0.041200  1.800000
0.062200  1.600000
0.066000  1.700000
0.072700  1.800000
0.071200  1.500000
0.037500  1.800000
0.026200  1.500000
0.019500  1.500000
0.000700  1.700000
0.005200  1.700000
-0.007500  1.600000
-0.030800  1.600000
-0.013500  1.700000
0.042700  1.700000
0.112500  1.500000
0.150000  1.800000
0.177700  1.500000
0.229500  1.800000
0.258700  1.800000
0.276000  1.400000
0.204700  1.800000
0.020200  1.400000
-0.130500  1.500000
-0.261000  1.600000
-0.327000  1.500000
-0.368300  1.500000
-0.582000  1.500000
-0.700500  1.800000
-0.480000  1.400000
-0.247500  1.400000
-0.122300  1.800000
0.023200  1.300000
0.081000  1.800000
0.108000  1.800000
0.136500  1.500000
0.136500  1.800000
0.141700  1.600000
0.135700  1.500000
0.169500  1.800000
0.233200  1.700000
0.315700  1.800000
0.384000  1.700000
0.408000  1.800000
0.399000  1.500000
0.300000  1.500000
0.073500  1.800000
-0.191300  1.600000
-0.399000  1.600000
-0.404300  1.800000
-0.300800  1.500000
-0.285800  1.800000
-0.201100  1.600000
-0.160500  1.600000
-0.106500  1.800000
-0.012800  1.400000
0.003000  1.600000
0.055500  1.500000
0.055500  1.500000
0.072700  1.600000
0.075000  1.500000
0.064500  1.900000
0.072000  1.600000
0.058500  1.400000
0.065200  1.800000
0.053200  1.500000
0.052500  1.800000
0.042700  1.700000
0.038200  1.500000
0.032200  1.700000
0.025500  1.500000
0.027700  1.300000
0.017200  1.500000
0.014200  1.500000
0.008200  1.500000
0.006700  1.300000
0.003000  1.700000
0.000700  1.800000
-0.001500  1.300000
-0.004600  1.600000
0.005200  1.500000
0.027700  1.300000
0.060700  1.500000
0.086200  1.300000
0.108000  1.600000
0.125200  1.400000
0.161200  1.400000
0.167200  1.600000
0.095200  1.400000
0.009000  1.400000
-0.035300  1.600000
-0.011300  1.500000
-0.051800  1.600000
-0.204800  1.300000
-0.284300  1.600000
-0.317300  1.300000
-0.369000  1.300000
-0.345800  1.800000
-0.212300  1.300000
-0.147800  1.600000
-0.086300  1.700000
0.025500  1.400000
0.046500  1.800000
0.075000  1.600000
0.078000  1.600000
0.080200  1.600000
0.109500  1.600000
0.133500  1.800000
0.171000  1.400000
0.175500  1.800000
0.166500  1.600000
0.140200  1.600000
0.095200  1.800000
0.021700  1.600000
-0.042000  1.500000
-0.089300  1.800000
-0.123000  1.500000
-0.085600  1.800000
-0.042000  1.700000
-0.010500  1.700000
0.013500  1.700000
0.015700  1.700000
0.021700  1.800000
0.021700  1.600000
0.023200  1.600000
0.024000  1.900000
0.019500  1.300000
0.029200  1.800000
0.051700  1.800000
0.066700  1.500000
0.062200  1.900000
0.065200  1.500000
0.076500  1.700000
0.051000  1.800000
-0.004600  1.600000
-0.082500  1.600000
-0.150000  1.600000
-0.126000  1.600000
-0.072800  1.500000
-0.045800  1.400000
-0.010500  1.800000
0.002200  1.300000
0.000000  1.700000
0.012000  1.800000
0.038200  1.500000
0.073500  1.600000
0.087700  1.800000
0.087700  1.300000
0.093000  1.800000
0.114000  1.400000
0.095200  1.800000
-0.010500  1.500000
-0.111800  1.400000
-0.171100  1.400000
-0.165000  1.500000
-0.149300  1.500000
-0.165000  1.400000
-0.100600  1.300000
-0.033800  1.800000
-0.012000  1.300000
-0.001500  1.500000
0.012700  1.500000
0.029200  1.300000
0.027000  1.800000
0.033700  1.400000
0.043500  1.600000
0.066700  1.500000
0.072000  1.600000
0.061500  1.700000
0.080200  1.700000
0.121500  1.600000
0.128200  1.800000
0.091500  1.500000
0.053200  1.800000
0.006700  1.400000
-0.008300  1.800000
-0.044300  1.700000
-0.167300  1.400000
-0.247500  1.700000
-0.201100  1.800000
-0.087100  1.500000
-0.032300  1.800000
-0.004600  1.500000
0.021000  1.700000
0.012700  1.500000
0.033700  1.800000
0.047200  1.700000
0.059200  1.700000
0.086200  1.800000
0.090000  1.700000
0.087000  1.600000
0.104200  1.900000
0.120700  1.600000
0.100500  1.800000
0.057000  1.700000
0.018000  1.500000
-0.043600  1.900000
-0.153000  1.500000
-0.282100  1.800000
-0.291800  1.800000
-0.135000  1.900000
-0.025600  1.800000
0.009700  1.800000
0.057700  2.100000
0.071200  1.700000
0.086200  1.700000
0.089200  1.900000
0.071200  1.500000
0.047200  1.900000
0.024700  1.800000
0.024000  1.800000
-0.015000  2.100000
-0.033000  1.700000
-0.031500  1.700000
-0.031500  2.100000
-0.001500  1.800000
-0.009100  1.800000
-0.024800  1.800000
-0.055500  2.000000
-0.067500  1.800000
-0.008300  1.600000
0.042000  2.000000
0.072000  1.600000
0.085500  1.600000
0.082500  1.800000
0.076500  1.400000
0.085500  1.800000
0.117000  1.600000
0.120000  1.700000
0.087700  1.800000
0.063000  1.400000
0.030000  1.700000
-0.015000  1.500000
-0.089300  1.500000
-0.162800  1.500000
-0.135000  1.400000
-0.088500  1.900000
-0.096800  1.500000
-0.121500  1.700000
-0.166500  1.800000
-0.141100  1.400000
-0.043600  1.900000
0.012700  1.400000
0.030700  1.500000
0.038200  1.700000
0.057700  1.600000
0.089200  1.500000
0.123700  1.700000
0.144700  1.500000
0.150000  1.700000
0.127500  1.500000
0.092200  1.900000
0.041200  1.400000
-0.060800  1.700000
-0.154500  1.800000
-0.218300  1.300000
-0.214500  1.800000
-0.144100  1.700000
-0.053300  1.600000
-0.008300  1.900000
0.003000  1.500000
0.026200  1.900000
0.025500  1.800000
0.037500  1.800000
0.039700  1.800000
0.044200  1.800000
0.080200  1.900000
0.148500  1.600000
0.212200  1.900000
0.207700  2.100000
0.196500  1.700000
0.171700  2.100000
0.099000  1.800000
-0.056300  1.700000
-0.301500  1.900000
-0.444000  1.500000
-0.378000  2.000000
-0.236300  1.800000
-0.094500  1.800000
-0.012000  1.900000
0.015700  1.900000
0.040500  1.900000
0.044200  1.900000
0.050200  1.900000
0.049500  2.000000
0.044200  1.800000
0.048000  2.100000
0.052500  1.900000
0.057700  2.000000
0.057700  2.200000
0.082500  1.800000
0.124500  1.800000
0.150000  2.200000
0.141000  1.700000
0.123700  1.800000
0.101200  1.800000
0.061500  1.800000
0.000700  1.800000
-0.121500  1.900000
-0.228800  1.900000
-0.214500  1.700000
-0.133500  2.100000
-0.065300  1.800000
-0.025600  1.700000
-0.006800  2.100000
0.008200  1.600000
0.009700  1.800000
0.012700  1.800000
0.018000  1.700000
0.015700  2.100000
0.015700  1.800000
0.015000  1.700000
0.027000  1.800000
0.021700  1.800000
0.014200  1.900000
0.049500  1.500000
0.072700  1.900000
0.055500  1.700000
0.030000  1.700000
0.003000  2.000000
-0.015800  1.500000
-0.045000  1.800000
-0.052500  1.600000
-0.025600  1.600000
-0.031500  1.800000
-0.019500  1.700000
0.009000  1.700000
0.027000  1.800000
0.044200  1.800000
0.034500  1.800000
0.024000  1.700000
0.015700  2.200000
0.001500  1.700000
-0.054000  1.700000
-0.116300  1.900000
-0.100600  1.700000
-0.044300  1.700000
-0.021800  1.900000
0.007500  1.600000
0.063000  2.000000
0.093700  1.800000
0.127500  1.800000
0.167200  1.800000
0.184500  1.800000
0.147700  1.900000
0.066700  1.800000
-0.058500  1.800000
-0.229500  2.000000
-0.352500  1.700000
-0.360000  2.000000
-0.225800  1.600000
-0.074300  1.700000
-0.018100  1.900000
0.021700  1.600000
0.037500  2.000000
0.036000  1.800000
0.048000  1.900000
0.041200  1.900000
0.042700  1.900000
0.038200  1.800000
0.036700  1.900000
0.045700  2.000000
0.057000  2.100000
0.084700  1.800000
0.102700  2.200000
0.110200  2.000000
0.118500  1.900000
0.144700  2.200000
0.165700  1.900000
0.137200  1.900000
0.093700  2.200000
0.027700  1.700000
-0.062300  2.200000
-0.117800  1.800000
-0.196500  1.800000
-0.306800  1.800000
-0.267000  1.900000
-0.118500  2.100000
-0.075000  1.800000
-0.036800  1.800000
0.006700  2.000000
0.008200  1.700000
0.038200  2.200000
0.054000  1.800000
0.095200  1.900000
0.115500  2.100000
0.120700  1.600000
0.130500  2.200000
0.127500  2.000000
0.093700  1.800000
0.000700  2.000000
-0.108800  2.100000
-0.183800  1.900000
-0.167300  1.800000
-0.130500  1.800000
-0.060000  1.800000
0.007500  1.500000
0.022500  2.100000
0.048700  1.700000
0.044200  1.800000
0.042700  2.000000
0.036700  1.800000
0.026200  1.800000
0.034500  2.000000
0.042700  1.600000
0.050200  1.800000
0.045000  1.800000
0.044200  1.800000
0.027700  1.800000
0.021700  1.800000
0.020200  1.900000
-0.014300  1.700000
-0.063000  1.900000
-0.084000  1.800000
-0.024000  1.600000
0.036000  1.900000
0.008200  1.600000
-0.048000  1.800000
-0.076500  1.900000
-0.054000  1.500000
0.003000  2.100000
0.024700  1.800000
0.024000  1.700000
0.034500  1.800000
0.030700  1.700000
0.002200  2.000000
-0.017300  1.500000
-0.031500  1.900000
-0.057000  1.700000
-0.054800  1.800000
-0.016500  2.100000
-0.000800  1.800000
-0.000800  2.100000
0.042700  1.900000
0.114000  1.800000
0.164200  2.000000
0.181500  2.000000
0.204700  2.000000
0.222700  1.800000
0.187500  2.000000
0.059200  2.000000
-0.159800  1.800000
-0.354000  2.200000
-0.404300  1.800000
-0.365300  1.900000
-0.293300  2.100000
-0.135800  2.000000
-0.020300  2.200000
0.013500  2.400000
0.035200  1.900000
0.038200  2.300000
0.048700  2.100000
0.051700  2.100000
0.061500  2.200000
0.069000  2.200000
0.072700  2.200000
0.075700  2.300000
0.074200  2.200000
0.073500  2.400000
0.057700  2.100000
0.033700  2.500000
0.003000  2.200000
-0.020300  2.100000
-0.024800  2.400000
0.000700  2.200000
0.003000  2.400000
-0.025600  2.400000
-0.024800  2.200000
-0.005300  2.500000
0.023200  2.400000
0.040500  2.200000
0.046500  2.300000
0.045000  2.300000
0.033700  2.400000
0.028500  1.900000
0.024000  2.400000
0.025500  2.100000
0.023200  2.100000
0.021700  2.300000
0.025500  2.200000
0.014200  2.100000
0.012700  2.500000
0.051000  2.100000
0.093000  2.200000
0.084000  2.200000
0.027700  2.000000
-0.036800  2.200000
-0.093000  2.200000
-0.114000  2.300000
-0.148500  2.100000
-0.210000  2.000000
-0.182300  2.200000
-0.080300  1.800000
-0.020300  2.300000
0.000700  2.000000
0.027000  2.000000
0.032200  2.100000
0.039000  1.700000
0.042000  2.100000
0.036000  2.000000
0.030000  1.800000
0.021700  1.900000
0.046500  2.100000
0.093000  1.900000
0.124500  1.900000
0.129000  2.100000
0.151500  2.200000
0.160500  1.800000
0.084000  2.400000
-0.033800  2.000000
-0.176300  2.000000
-0.305300  2.100000
-0.301500  2.000000
-0.193500  2.000000
-0.108800  2.100000
-0.051800  1.800000
-0.012000  2.200000
0.012000  2.000000
0.029200  2.200000
0.049500  2.200000
0.081700  2.200000
0.094500  2.300000
0.102700  2.000000
0.109500  2.200000
0.100500  2.300000
0.080200  2.100000
0.051000  2.400000
0.023200  2.100000
0.030700  2.200000
0.057700  2.300000
0.024000  2.100000
-0.026300  2.200000
-0.072800  2.100000
-0.137300  2.200000
-0.139600  2.200000
-0.100600  2.200000
-0.050300  2.200000
-0.014300  2.100000
-0.001500  2.400000
0.027700  2.000000
0.065200  2.300000
0.091500  2.500000
0.070500  2.000000
0.036700  2.400000
-0.003000  2.100000
-0.057800  2.100000
-0.071300  2.200000
-0.059300  2.100000
-0.015800  2.000000
0.019500  2.200000
0.018000  2.300000
0.020200  2.200000
0.019500  2.200000
0.031500  2.400000
0.042000  2.000000
0.044200  2.500000
0.044200  2.400000
0.018000  2.100000
0.000700  2.500000
-0.001500  2.100000
0.009000  2.300000
0.036000  2.500000
0.019500  2.200000
-0.039000  2.500000
-0.086300  2.200000
-0.074300  2.200000
-0.050300  2.300000
-0.067500  2.400000
-0.074300  2.400000
-0.059300  2.300000
-0.010500  2.200000
0.009000  2.500000
0.012700  2.200000
0.044200  2.500000
0.084000  2.400000
0.134200  2.200000
0.154500  2.600000
0.170200  2.100000
0.153000  2.200000
0.105700  2.200000
0.025500  2.200000
-0.114000  2.100000
-0.186800  2.200000
-0.171100  2.300000
-0.186000  2.100000
-0.158300  2.100000
-0.084000  2.200000
-0.098300  1.800000
-0.078800  2.300000
-0.012800  2.100000
0.023200  2.100000
0.044200  2.200000
0.051000  2.200000
0.056200  1.800000
0.051700  2.400000
0.049500  1.800000
0.039000  2.200000
0.028500  2.100000
0.022500  2.100000
0.037500  2.100000
0.057000  2.100000
0.056200  2.400000
0.073500  2.200000
0.095200  2.000000
0.107200  2.300000
0.072000  2.100000
-0.006800  2.400000
-0.078000  2.200000
-0.123000  1.900000
-0.107300  2.200000
-0.060800  1.900000
-0.023300  2.200000
-0.015800  2.200000
-0.030800  2.200000
-0.036100  2.100000
-0.014300  2.100000
0.019500  2.400000
0.042000  2.100000
0.060700  2.100000
0.063000  2.400000
0.071200  1.900000
0.084000  2.300000
0.065200  2.300000
0.008200  2.200000
-0.081800  2.200000
-0.123800  2.200000
-0.096800  2.100000
-0.063800  2.400000
-0.043600  2.200000
-0.006800  2.200000
0.018000  2.300000
-0.016500  2.200000
-0.036100  2.200000
-0.040500  2.100000
-0.022500  2.400000
0.015700  2.200000
0.005200  2.100000
0.001500  2.400000
-0.000800  2.100000
-0.000800  2.500000
0.011200  2.200000
0.010500  2.300000
0.014200  2.500000
0.020200  2.100000
0.027000  2.400000
0.036000  2.300000
0.038200  2.200000
0.031500  2.200000
0.020200  2.100000
0.009700  2.400000
0.029200  2.100000
0.065200  2.300000
0.087700  2.400000
0.093700  2.000000
0.095200  2.400000
0.104200  2.300000
0.075000  2.100000
-0.005300  2.400000
-0.117800  2.100000
-0.198800  2.100000
-0.183800  2.200000
-0.133500  2.200000
-0.105000  2.200000
-0.090000  2.000000
-0.064500  2.400000
-0.042800  2.100000
-0.009800  2.000000
0.024000  2.400000
0.042000  2.100000
0.066000  2.100000
0.051700  2.400000
0.039700  2.000000
0.045700  2.400000
0.016500  2.100000
-0.020300  2.100000
-0.024000  2.200000
-0.030000  2.100000
-0.039000  2.200000
0.000700  2.300000
0.024000  2.100000
0.029200  2.300000
0.031500  2.000000
0.026200  2.400000
0.039700  2.100000
0.042700  2.400000
0.039000  2.400000
0.039000  2.100000
0.043500  2.500000
0.067500  2.100000
0.066700  2.200000
0.012000  2.400000
-0.062300  2.400000
-0.093800  2.400000
-0.062300  2.300000
-0.033000  2.500000
-0.010500  2.400000
0.004500  2.200000
-0.012000  2.500000
-0.015800  2.200000
-0.035300  2.500000
-0.057000  2.500000
-0.051800  2.400000
-0.025600  2.500000
0.012700  2.400000
0.029200  2.200000
0.054700  2.600000
0.065200  2.200000
0.053200  2.400000
0.038200  2.400000
0.021700  2.500000
0.013500  2.300000
-0.011300  2.100000
-0.035300  2.600000
-0.045800  2.500000
-0.070600  2.200000
-0.076500  2.600000
-0.034600  2.200000
0.001500  2.500000
0.010500  2.400000
0.020200  2.200000
0.018000  2.600000
0.018000  2.300000
0.018000  2.400000
0.012700  2.300000
0.029200  2.400000
0.066700  2.500000
0.091500  2.500000
0.099000  2.400000
0.108700  2.600000
0.099700  2.300000
0.066700  2.600000
-0.012000  2.200000
-0.131300  2.400000
-0.203300  2.500000
-0.171100  2.200000
-0.108800  2.400000
-0.074300  2.500000
-0.050300  2.100000
-0.044300  2.600000
-0.015000  2.300000
0.018000  2.300000
0.031500  2.200000
0.035200  2.200000
0.036000  2.500000
0.044200  2.200000
0.051700  2.400000
0.054700  2.300000
0.044200  2.100000
0.030700  2.400000
0.011200  2.200000
-0.004600  2.400000
-0.005300  2.300000
-0.016500  2.100000
-0.027800  2.600000
0.008200  2.100000
0.051700  2.400000
0.049500  2.200000
0.012000  2.100000
-0.042800  2.300000
-0.068300  2.100000
-0.072100  2.400000
-0.069100  2.300000
-0.034600  2.200000
0.005200  2.400000
0.025500  2.000000
0.043500  2.300000
0.053200  2.200000
0.048000  2.200000
0.046500  2.600000
0.048000  2.200000
0.035200  2.000000
0.006700  2.200000
-0.010500  2.400000
-0.027000  2.300000
-0.053300  2.200000
-0.076500  2.600000
-0.064500  2.100000
-0.035300  2.200000
-0.007500  2.400000
0.024000  2.200000
0.024000  2.400000
0.000700  2.400000
-0.003800  2.200000
0.057700  2.700000
0.091500  2.400000
0.042700  2.300000
0.012000  2.600000
-0.033000  2.400000
-0.063000  2.300000
-0.036800  2.400000
-0.017300  2.500000
0.003000  2.300000
0.005200  2.200000
-0.000800  2.600000
0.000700  2.200000
0.000000  2.600000
0.037500  2.600000
0.089200  2.400000
0.128200  2.900000
0.150700  2.500000
0.165700  2.600000
0.177000  2.700000
0.121500  2.400000
-0.039000  2.600000
-0.240000  2.700000
-0.383300  2.400000
-0.370500  2.400000
-0.235500  2.600000
-0.120000  2.800000
-0.045000  2.500000
-0.004600  2.700000
0.004500  2.500000
0.026200  2.400000
0.036700  2.800000
0.042700  2.500000
0.057000  2.600000
0.060700  2.700000
0.064500  2.400000
0.059200  2.500000
0.054000  2.600000
0.051700  2.400000
0.047200  2.600000
0.033700  2.600000
0.012000  2.500000
0.002200  2.400000
0.002200  2.600000
0.021700  2.700000
0.027700  2.300000
0.017200  2.700000
0.006000  2.400000
-0.015800  2.400000
-0.022500  2.600000
-0.006800  2.100000
0.039000  2.600000
0.081000  2.500000
0.087700  2.400000
0.083200  2.400000
0.117000  2.500000
0.146200  2.600000
0.093700  2.200000
0.005200  2.400000
-0.122300  2.400000
-0.253500  2.200000
-0.250500  2.600000
-0.156800  2.200000
-0.087800  2.500000
-0.033000  2.400000
-0.015000  2.200000
-0.004600  2.300000
0.006700  2.300000
0.006700  2.400000
0.019500  2.400000
0.034500  2.400000
0.056200  2.300000
0.054700  2.100000
0.063000  2.400000
0.075700  2.400000
0.070500  2.200000
0.063000  2.500000
0.015700  2.400000
-0.039800  2.100000
-0.075800  2.600000
-0.084000  2.300000
-0.042000  2.400000
-0.008300  2.400000
0.000700  2.200000
0.007500  2.500000
0.003000  2.500000
0.002200  2.400000
0.009000  2.400000
0.024700  2.300000
0.046500  2.700000
0.063700  2.200000
0.078700  2.600000
0.074200  2.300000
0.084000  2.400000
0.089200  2.600000
0.003700  2.200000
-0.116300  2.600000
-0.186800  2.400000
-0.198000  2.400000
-0.160500  2.600000
-0.075800  2.500000
-0.023300  2.500000
-0.000800  2.500000
0.023200  2.700000
0.016500  2.700000
0.027700  2.200000
0.037500  2.800000
0.059200  2.600000
0.069000  2.400000
0.058500  2.600000
0.057000  2.500000
0.053200  2.400000
0.045700  2.700000
0.003700  2.400000
-0.045800  2.600000
-0.086300  2.600000
-0.080300  2.600000
-0.030800  2.600000
-0.008300  2.700000
0.000700  2.600000
0.006000  2.600000
0.006000  2.700000
0.012000  2.700000
0.019500  2.500000
0.019500  2.800000
0.018000  2.500000
0.014200  2.500000
0.015700  2.900000
0.021700  2.400000
0.030700  2.700000
0.039700  2.900000
0.034500  2.500000
0.031500  2.700000
0.033700  2.700000
0.015000  2.600000
-0.024000  2.600000
-0.050300  2.700000
-0.045800  2.700000
-0.030000  2.300000
-0.019500  2.800000
-0.030000  2.600000
-0.052500  2.600000
-0.029300  3.000000
0.020200  2.600000
0.052500  2.600000
0.071200  2.900000
0.084000  2.500000
0.105700  3.000000
0.112500  2.800000
0.072000  2.700000
-0.025600  2.600000
-0.157500  2.700000
-0.216800  2.800000
-0.150000  2.500000
-0.076500  2.800000
-0.051800  2.600000
-0.040500  2.500000
-0.023300  2.900000
0.001500  2.400000
0.009700  2.700000
0.019500  2.700000
0.022500  2.400000
0.023200  3.000000
0.026200  2.700000
0.027000  2.600000
0.034500  2.700000
0.047200  2.700000
0.070500  2.800000
0.072700  2.600000
0.073500  2.700000
0.081700  2.800000
0.078000  2.600000
0.057000  2.900000
-0.006000  2.500000
-0.084800  2.600000
-0.140300  2.600000
-0.125300  2.400000
-0.057000  2.700000
-0.030800  2.700000
-0.015800  2.600000
0.003000  2.700000
0.008200  2.700000
0.014200  2.600000
0.003700  2.500000
0.001500  2.700000
0.003000  2.700000
0.018000  2.500000
0.039000  2.700000
0.046500  2.700000
0.053200  2.600000
0.061500  2.800000
0.090000  2.500000
0.108700  2.700000
0.083200  2.800000
0.033700  2.500000
0.014200  2.900000
0.012700  2.700000
-0.050300  2.700000
-0.150800  2.700000
-0.221300  2.600000
-0.201100  3.100000
-0.108000  2.500000
-0.050300  2.700000
-0.021800  3.000000
0.009000  2.500000
0.018000  3.000000
0.021700  2.800000
0.021000  2.700000
0.024000  3.000000
0.036700  2.700000
0.045700  2.700000
0.047200  3.000000
0.045000  2.900000
0.033000  2.800000
0.021700  2.800000
0.021700  2.800000
0.004500  2.600000
-0.021800  2.800000
-0.029300  3.000000
-0.006000  2.700000
0.024000  2.900000
0.034500  2.900000
0.042700  2.600000
0.042700  3.200000
0.029200  2.900000
0.012000  2.700000
0.000000  3.000000
-0.005300  2.900000
-0.004600  2.700000
-0.024000  2.700000
-0.078800  2.800000
-0.109500  2.900000
-0.067500  2.600000
-0.014300  3.100000
0.005200  2.700000
0.027700  2.800000
0.034500  3.000000
0.035200  2.600000
0.033700  3.000000
0.024000  2.600000
0.024000  2.700000
0.029200  2.800000
0.052500  2.700000
0.064500  2.700000
0.057000  2.700000
0.069000  3.000000
0.101200  2.700000
0.108000  2.600000
0.024700  3.000000
-0.104300  2.500000
-0.217500  2.700000
-0.225000  3.000000
-0.145500  2.700000
-0.101300  3.000000
-0.050300  2.700000
-0.009100  2.600000
0.010500  3.100000
0.023200  2.600000
0.014200  2.800000
0.024000  3.000000
0.029200  2.700000
0.030700  2.800000
0.028500  2.900000
0.027000  2.800000
0.033000  2.800000
0.035200  2.600000
0.037500  3.000000
0.038200  2.800000
0.042000  2.800000
0.046500  3.000000
0.038200  2.600000
0.007500  3.000000
-0.038300  2.700000
-0.067500  2.900000
-0.046500  3.000000
-0.012800  2.800000
-0.008300  2.700000
-0.009100  2.800000
-0.012800  2.900000
-0.015800  2.800000
-0.002300  2.600000
0.003700  3.200000
0.005200  2.600000
0.021000  3.000000
0.039700  3.000000
0.056200  2.700000
0.067500  2.900000
0.086200  2.900000
0.074200  2.800000
0.024700  3.100000
-0.012800  2.800000
-0.042800  2.700000
-0.067500  2.700000
-0.063000  2.800000
-0.063800  2.700000
-0.099800  2.700000
-0.081800  2.900000
-0.045000  3.000000
-0.033000  2.700000
-0.000800  3.000000
0.027700  2.700000
0.051000  2.800000
0.031500  2.900000
0.006700  2.600000
0.021700  3.000000
0.033700  2.700000
0.039000  2.700000
0.024700  3.100000
0.003000  3.000000
-0.016500  2.900000
-0.015800  2.800000
0.014200  3.100000
0.048000  2.900000
0.091500  2.800000
0.135000  3.100000
0.155200  2.800000
0.156700  3.100000
0.170200  3.100000
0.136500  2.900000
0.006700  3.000000
-0.154500  3.100000
-0.350300  2.700000
-0.432000  3.100000
-0.322500  2.900000
-0.212300  2.900000
-0.126000  3.000000
-0.041300  3.000000
0.010500  3.200000
0.019500  2.800000
0.027700  3.100000
0.057000  3.100000
0.061500  2.700000
0.071200  3.200000
0.070500  2.800000
0.065200  3.000000
0.061500  3.100000
0.054000  2.900000
0.050200  3.100000
0.042700  3.000000
0.042000  3.000000
0.036000  3.100000
0.033000  3.000000
0.030700  3.000000
0.024700  2.600000
0.017200  3.000000
0.012700  2.900000
0.010500  2.700000
0.006700  3.200000
0.003700  2.700000
-0.000800  2.700000
-0.005300  2.900000
-0.008300  2.800000
-0.006800  2.900000
-0.004600  3.000000
-0.006000  2.700000
-0.004600  2.900000
-0.004600  2.900000
0.003000  2.700000
0.016500  2.700000
0.024000  2.900000
0.020200  2.900000
0.009700  2.600000
-0.002300  2.800000
-0.007500  2.800000
-0.011300  2.600000
-0.015000  3.100000
-0.012000  2.700000
-0.015800  2.800000
-0.004600  2.900000
0.023200  2.600000
0.029200  2.800000
0.028500  2.900000
0.015700  2.800000
0.007500  3.000000
0.015700  2.700000
0.000000  3.100000
-0.035300  2.800000
-0.066800  3.000000
-0.063000  2.900000
-0.017300  2.800000
0.026200  3.200000
0.034500  2.600000
0.040500  3.000000
0.036700  3.000000
0.011200  2.800000
-0.015000  3.000000
-0.063000  3.100000
-0.099000  3.100000
-0.083300  3.000000
-0.039800  3.100000
-0.022500  3.300000
-0.003800  2.900000
0.013500  3.100000
0.010500  3.100000
0.013500  3.000000
0.010500  3.200000
0.020200  3.400000
0.034500  3.100000
0.049500  3.400000
0.055500  3.000000
0.065200  3.300000
0.086200  3.200000
0.097500  3.200000
0.077200  3.200000
0.027700  3.100000
-0.043600  3.200000
-0.123000  3.100000
-0.159800  3.000000
-0.146300  3.300000
-0.081800  3.000000
-0.025600  3.300000
-0.010500  3.000000
-0.024800  3.100000
-0.044300  3.400000
-0.014300  2.900000
0.018000  3.400000
0.023200  3.300000
0.029200  3.000000
0.030000  3.200000
0.038200  3.100000
0.056200  3.100000
0.063000  3.100000
0.057700  3.100000
0.054000  3.300000
0.076500  3.000000
0.095200  3.400000
0.051700  3.100000
-0.020300  3.000000
-0.091500  3.200000
-0.151500  3.100000
-0.117800  2.900000
-0.054800  3.200000
-0.026300  2.800000
0.006700  3.300000
0.018000  3.000000
0.023200  3.100000
0.021700  3.000000
0.020200  3.000000
0.027700  3.300000
0.023200  3.000000
0.024700  3.100000
0.025500  3.300000
0.027700  2.900000
0.028500  3.400000
0.027700  3.000000
0.016500  3.100000
-0.000800  3.300000
-0.012800  3.000000
-0.042800  3.300000
-0.059300  3.100000
-0.034600  3.100000
-0.008300  3.100000
-0.000800  3.300000
0.001500  3.300000
0.002200  3.100000
0.003700  3.300000
0.004500  3.500000
0.006700  3.000000
0.012000  3.500000
0.021000  3.100000
0.024700  3.300000
0.024700  3.500000
0.024000  3.200000
0.011200  3.300000
-0.004600  3.200000
-0.004600  3.200000
-0.006800  3.200000
-0.021000  3.300000
-0.039000  3.300000
-0.046500  3.000000
-0.036100  3.300000
-0.011300  3.300000
0.000700  3.100000
-0.000800  3.400000
0.009000  3.300000
0.011200  3.100000
0.012700  3.600000
0.009000  3.100000
0.003000  3.300000
0.003000  3.500000
-0.004600  3.200000
-0.008300  3.500000
-0.004600  3.400000
0.008200  3.200000
0.020200  3.300000
0.024000  3.300000
0.022500  3.700000
0.022500  3.200000
0.018000  3.400000
0.009000  3.300000
0.000700  3.100000
-0.013500  3.500000
-0.030800  3.100000
-0.046500  3.300000
-0.054800  3.300000
-0.046500  3.100000
-0.014300  3.300000
0.017200  3.200000
0.032200  3.200000
0.037500  3.300000
0.048000  3.400000
0.069000  3.400000
0.076500  3.100000
0.062200  3.600000
0.020200  3.300000
-0.040500  3.300000
-0.069100  3.500000
-0.044300  3.300000
-0.021000  3.300000
-0.039000  3.400000
-0.070600  3.000000
-0.085600  3.500000
-0.076500  3.100000
-0.049500  3.100000
-0.012000  3.300000
0.012700  3.300000
0.021700  3.300000
0.030700  3.400000
0.027700  3.500000
0.027000  3.400000
0.019500  3.100000
0.007500  3.500000
0.003000  3.300000
0.003000  3.600000
0.006700  3.500000
0.012000  3.200000
0.026200  3.700000
0.050200  3.200000
0.060700  3.300000
0.042700  3.500000
0.019500  3.400000
0.009700  3.500000
0.006700  3.300000
-0.000800  3.600000
-0.016500  3.400000
-0.042800  3.300000
-0.027800  3.600000
0.027000  3.200000
0.041200  3.700000
0.039000  3.600000
0.016500  3.300000
-0.031500  3.700000
-0.084000  3.500000
-0.087800  3.400000
-0.033800  3.700000
-0.031500  3.600000
-0.031500  3.600000
-0.012800  3.600000
-0.007500  3.900000
0.008200  3.600000
0.011200  3.700000
0.018000  3.900000
0.012700  3.900000
0.015000  3.800000
0.020200  4.000000
0.012700  3.600000
0.011200  4.000000
-0.006800  3.800000
-0.020300  3.700000
-0.034600  4.100000
-0.024000  3.700000
0.008200  4.000000
0.021700  4.000000
0.033000  4.000000
0.035200  4.000000
0.027000  3.900000
0.017200  4.300000
0.009700  3.900000
0.011200  4.000000
0.016500  4.100000
0.009000  3.900000
0.000700  4.400000
0.003000  4.000000
-0.000800  4.000000
0.001500  4.200000
0.005200  3.900000
0.006700  4.000000
0.011200  4.100000
0.009000  4.000000
0.016500  4.000000
0.027700  4.000000
0.030700  4.200000
0.033000  3.900000
0.014200  3.900000
-0.029300  4.100000
-0.086300  3.900000
-0.099000  3.900000
-0.060800  4.000000
-0.033000  3.600000
-0.012000  4.000000
0.003000  3.800000
0.000000  3.700000
0.000700  4.000000
-0.000800  3.800000
0.001500  4.100000
0.001500  3.700000
0.009700  3.900000
0.046500  4.000000
0.086200  3.700000
0.090700  4.200000
0.084000  3.600000
0.106500  3.900000
0.132700  4.000000
0.110200  3.700000
0.012000  4.000000
-0.108800  3.600000
-0.219800  3.800000
-0.279800  4.000000
-0.219800  3.800000
-0.136500  3.900000
-0.089300  3.900000
-0.024000  4.000000
0.012000  3.900000
0.021700  3.600000
0.037500  4.000000
0.035200  3.800000
0.041200  3.900000
0.042700  3.900000
0.039700  3.800000
0.037500  3.800000
0.033000  4.000000
0.030700  3.700000
0.025500  4.100000
0.024700  3.800000
0.021700  3.900000
0.020200  3.900000
0.015700  4.000000
0.012000  3.900000
0.010500  3.900000
0.008200  4.100000
0.008200  3.800000
0.007500  3.900000
0.008200  4.000000
0.006700  3.700000
0.004500  4.000000
0.004500  4.000000
0.003000  3.700000
0.001500  4.100000
0.001500  3.700000
0.000700  4.000000
0.002200  3.900000
0.005200  3.900000
0.008200  3.900000
0.011200  4.000000
0.012000  4.300000
0.009000  4.000000
0.006700  4.000000
0.009000  4.100000
0.009000  3.900000
0.003000  4.300000
-0.000800  4.000000
-0.005300  4.000000
-0.009100  4.100000
-0.003800  4.100000
-0.001500  4.100000
-0.008300  4.300000
-0.012800  4.000000
-0.015800  4.200000
-0.008300  4.300000
0.015700  4.300000
0.030000  4.000000
0.028500  4.300000
0.030700  4.400000
0.030000  4.100000
0.004500  4.500000
-0.045800  4.300000
-0.088500  4.200000
-0.087800  4.500000
-0.040500  4.200000
-0.009800  4.600000
-0.010500  4.400000
-0.015800  4.200000
-0.016500  4.400000
0.004500  4.400000
0.026200  4.100000
0.048000  4.400000
0.056200  4.200000
0.044200  4.500000
0.027700  4.100000
0.009000  4.600000
-0.003800  4.200000
-0.040500  4.100000
-0.075000  4.500000
-0.053300  4.100000
-0.019500  4.500000
-0.006000  4.200000
0.011200  4.100000
0.027700  4.400000
0.029200  4.300000
0.026200  4.500000
0.006700  4.300000
-0.033800  4.400000
-0.042800  4.500000
0.016500  4.100000
0.044200  4.600000
0.025500  4.200000
0.020200  4.200000
0.001500  4.500000
-0.001500  4.100000
0.000700  4.100000
0.025500  4.400000
0.064500  4.100000
0.069000  4.500000
0.047200  4.100000
0.013500  4.200000
0.010500  4.400000
0.004500  4.200000
-0.021800  4.400000
-0.050300  4.300000
-0.067500  4.300000
-0.030800  4.300000
-0.032300  4.000000
-0.079500  4.500000
-0.108800  4.200000
-0.093800  4.400000
-0.036100  4.500000
-0.008300  4.300000
0.006700  4.600000
0.023200  4.300000
0.023200  4.100000
0.027700  4.200000
0.025500  4.500000
0.025500  4.500000
0.024000  4.300000
0.023200  4.500000
0.021700  4.500000
0.019500  4.300000
0.019500  4.600000
0.015700  4.400000
0.014200  4.600000
0.012700  4.600000
0.011200  4.500000
0.006700  4.600000
0.004500  4.600000
0.000700  4.500000
-0.000800  4.800000
0.001500  4.500000
0.001500  4.500000
0.002200  4.700000
0.003000  4.800000
0.003700  4.600000
0.005200  4.500000
0.006000  4.800000
0.006000  4.700000
0.005200  4.600000
0.002200  5.000000
0.000700  4.500000
0.000000  4.800000
0.000000  4.600000
0.001500  4.600000
-0.001500  5.000000
-0.005300  4.500000
-0.006800  4.600000
-0.005300  4.700000
-0.002300  4.600000
-0.001500  4.600000
0.000700  4.300000
-0.000800  4.900000
-0.000800  4.600000
0.000000  4.700000
-0.001500  4.700000
-0.010500  4.500000
-0.021800  4.700000
-0.027000  4.500000
-0.019500  4.500000
-0.014300  4.700000
-0.015800  4.400000
-0.012800  4.500000
0.000700  4.500000
0.014200  4.500000
0.020200  4.700000
0.024000  4.300000
0.028500  4.800000
0.038200  4.400000
0.044200  4.500000
0.049500  4.700000
0.048700  4.400000
0.036000  4.600000
0.023200  4.600000
0.006700  4.500000
-0.018800  4.700000
-0.051800  4.400000
-0.080300  4.600000
-0.090000  4.700000
-0.091500  4.500000
-0.078000  4.500000
-0.030800  4.500000
-0.005300  4.700000
0.000000  4.600000
0.009700  4.700000
0.007500  4.800000
0.015700  4.600000
0.016500  5.000000
0.018700  4.500000
0.019500  4.600000
0.014200  5.000000
0.015700  4.700000
0.013500  4.900000
0.012700  4.700000
0.008200  4.900000
0.005200  4.900000
0.004500  4.900000
0.004500  4.900000
0.004500  4.800000
0.003000  5.000000
0.012000  4.900000
0.015000  4.900000
0.010500  5.300000
0.003700  4.900000
-0.000800  5.100000
-0.003000  5.100000
-0.006000  4.900000
-0.012000  5.100000
-0.019500  5.200000
-0.015000  5.000000
0.004500  5.300000
0.018000  5.100000
0.016500  5.300000
0.013500  5.100000
0.021700  5.400000
0.030000  5.300000
0.027700  5.200000
0.027000  5.400000
0.033700  5.200000
0.028500  5.100000
-0.000800  5.600000
-0.033000  5.300000
-0.071300  5.700000
-0.083300  5.500000
-0.044300  5.400000
-0.015800  5.700000
-0.003000  5.700000
0.014200  5.700000
0.027000  5.600000
0.036700  5.800000
0.033700  5.600000
0.024700  5.400000
0.017200  5.800000
0.001500  5.600000
-0.024800  5.600000
-0.049500  5.900000
-0.051100  5.500000
-0.052500  6.000000
-0.046500  5.700000
-0.013500  5.700000
-0.000800  5.800000
0.001500  5.700000
0.006000  5.700000
0.007500  5.800000
0.011200  5.800000
0.009000  5.800000
0.004500  5.800000
0.006700  6.100000
0.012700  5.800000
0.018700  6.000000
0.021700  6.100000
0.020200  5.800000
0.016500  5.800000
0.014200  5.900000
0.011200  5.700000
0.008200  6.100000
0.003700  5.800000
0.000700  5.900000
0.000700  5.800000
0.000000  5.900000
0.000700  6.000000
0.000700  5.900000
-0.001500  5.900000
-0.001500  5.900000
-0.000800  5.800000
0.002200  6.000000
0.002200  5.900000
-0.003000  6.000000
-0.008300  5.900000
-0.011300  5.600000
-0.006800  6.300000
-0.001500  5.700000
0.002200  5.900000
-0.003000  5.900000
-0.021800  5.800000
-0.025600  5.800000
-0.000800  5.800000
0.021700  5.800000
0.018000  5.600000
-0.003800  5.900000
-0.027800  5.900000
-0.033000  5.700000
-0.016500  6.000000
0.002200  5.700000
0.012700  5.800000
0.008200  5.800000
-0.000800  5.700000
-0.006000  5.900000
-0.009800  5.800000
-0.014300  5.800000
-0.008300  6.000000
0.010500  5.800000
0.029200  6.000000
0.040500  5.700000
0.038200  6.200000
0.018000  6.000000
-0.015800  5.900000
-0.033000  6.000000
-0.024000  5.700000
-0.012800  6.000000
-0.005300  6.000000
-0.001500  5.900000
-0.003800  6.300000
-0.006000  6.000000
-0.001500  6.200000
0.008200  6.300000
0.011200  6.200000
0.013500  6.200000
0.014200  6.200000
0.008200  6.300000
0.008200  6.100000
0.006000  6.300000
0.001500  6.400000
-0.000800  6.200000
-0.003000  6.600000
-0.001500  6.200000
-0.003000  6.300000
-0.003800  6.500000
-0.001500  6.200000
0.003700  6.600000
0.004500  6.500000
0.004500  6.300000
0.004500  6.500000
0.002200  6.500000
0.001500  6.500000
0.001500  6.400000
0.000700  6.600000
0.000700  6.700000
0.008200  6.500000
0.011200  6.800000
0.014200  6.600000
0.012000  6.700000
-0.000800  6.900000
-0.004600  6.700000
-0.006800  6.800000
-0.016500  6.900000
-0.033000  6.700000
-0.044300  6.900000
-0.034600  6.700000
-0.012000  6.800000
-0.003000  6.800000
0.004500  7.200000
0.015000  6.900000
0.014200  6.900000
0.014200  7.000000
0.012700  6.900000
0.012000  6.900000
0.007500  7.000000
0.004500  6.700000
0.003700  7.200000
0.004500  7.000000
0.006700  7.000000
0.004500  7.200000
0.014200  7.000000
0.020200  7.100000
0.023200  7.000000
0.021700  7.100000
0.005200  7.200000
-0.015800  6.800000
-0.036800  7.300000
-0.042000  7.000000
-0.025600  7.200000
-0.010500  7.300000
-0.009100  6.900000
-0.009100  7.200000
-0.003000  7.200000
0.003000  7.200000
0.006700  7.200000
0.012700  7.200000
0.010500  7.100000
0.006700  7.200000
0.006000  7.400000
0.005200  7.200000
0.003700  7.100000
0.000000  7.500000
-0.003000  7.200000
-0.009100  7.500000
-0.019500  7.500000
-0.020300  7.200000
-0.007500  7.500000
0.003000  7.500000
0.003000  7.200000
0.001500  7.600000
0.000700  7.300000
-0.000800  7.600000
-0.000800  7.600000
0.001500  7.600000
0.003000  7.600000
0.003700  7.600000
0.004500  7.900000
0.003700  7.600000
0.002200  7.600000
0.000000  7.700000
0.000700  7.500000
0.001500  7.900000
0.000700  7.500000
0.000700  7.800000
0.000700  7.800000
0.000700  7.700000
-0.000800  8.000000
-0.000800  7.600000
0.000700  7.700000
-0.000800  8.000000
0.000000  7.900000
0.000700  7.900000
0.000000  7.600000
0.000700  8.200000
0.002200  7.900000
0.004500  7.900000
0.003000  8.100000
0.000700  7.900000
0.000700  8.200000
-0.002300  8.000000
-0.000800  8.000000
0.002200  8.300000
0.003700  8.000000
0.003700  8.100000
-0.001500  8.100000
-0.006000  8.400000
-0.006800  8.200000
-0.001500  8.400000
0.002200  8.500000
0.009000  8.200000
0.013500  8.300000
0.012000  8.500000
0.012700  8.200000
0.012700  8.400000
0.019500  8.500000
0.015700  8.300000
0.000000  8.700000
-0.021800  8.500000
-0.042000  8.800000
-0.040500  8.800000
-0.024800  8.700000
-0.023300  8.800000
-0.030000  8.800000
-0.025600  8.800000
-0.012000  8.900000
0.014200  8.900000
0.024000  9.000000
0.020200  8.800000
0.019500  9.200000
0.010500  9.000000
0.014200  9.000000
0.016500  9.400000
0.020200  9.200000
0.021700  9.600000
0.012700  9.400000
0.010500  9.400000
0.012000  9.500000
0.013500  9.600000
0.009000  9.700000
-0.009100  9.700000
-0.024800  9.800000
-0.031500  10.000000
-0.038300  9.900000
-0.030800  10.200000
-0.004600  9.900000
0.003700  10.100000
-0.000800  10.300000
-0.007500  10.300000
-0.021800  10.400000
-0.021800  10.600000
-0.014300  10.300000
0.001500  10.700000
0.010500  10.600000
0.011200  10.800000
0.012700  10.600000
0.017200  10.800000
0.027000  11.200000
0.029200  10.800000
0.018000  10.900000
0.005200  11.100000
0.003000  10.900000
0.000700  11.300000
-0.003800  10.900000
-0.008300  11.100000
-0.003800  11.300000
0.003000  10.800000
0.000700  11.400000
0.001500  11.200000
0.004500  11.200000
0.004500  11.200000
0.004500  11.200000
0.003000  11.400000
0.001500  11.100000
0.001500  11.400000
0.000000  11.300000
-0.000800  11.000000
-0.000800  11.400000
0.000700  11.100000
0.003700  11.300000
0.001500  11.200000
-0.003000  11.000000
-0.003000  11.100000
0.003700  11.300000
0.005200  11.000000
0.002200  11.200000
0.000700  11.200000
-0.001500  11.200000
-0.003000  11.000000
-0.004600  11.400000
-0.003000  11.200000
-0.000800  11.000000
-0.003000  11.300000
-0.004600  11.200000
-0.006000  11.100000
-0.006800  11.200000
-0.005300  10.800000
-0.002300  11.200000
-0.003000  11.000000
-0.004600  11.000000
-0.003800  11.000000
0.000700  11.000000
0.008200  10.900000
0.012700  10.900000
0.012000  10.900000
0.000700  11.000000
-0.014300  10.600000
-0.018100  11.100000
-0.020300  10.700000
-0.023300  10.800000
-0.027800  11.100000
-0.029300  10.700000
-0.017300  11.200000
-0.003000  10.800000
0.001500  10.900000
0.001500  11.100000
0.007500  10.900000
0.009000  10.900000
0.006700  11.000000
0.006000  10.900000
0.004500  10.900000
0.005200  10.700000
0.006000  11.100000
0.012700  10.700000
0.012000  11.100000
0.003000  11.000000
0.001500  10.800000
0.005200  11.300000
-0.000800  11.200000
-0.012000  11.100000
-0.023300  11.400000
-0.012800  11.200000
0.014200  11.400000
0.025500  11.500000
0.027000  11.600000
0.013500  11.600000
0.007500  11.700000
0.007500  11.800000
-0.002300  11.600000
-0.002300  11.800000
-0.001500  11.900000
-0.000800  11.600000
0.001500  12.000000
0.003000  11.800000
0.003700  11.900000
-0.000800  12.200000
-0.004600  11.800000
-0.004600  12.300000
-0.001500  12.200000
-0.006000  12.100000
-0.005300  12.100000
0.000700  12.200000
0.009000  12.600000
0.021700  12.100000
0.021000  12.600000
0.018700  12.500000
0.021000  12.300000
0.026200  12.700000
0.027700  12.500000
0.012000  12.600000
-0.003000  12.600000
-0.029300  12.600000
-0.063000  12.700000
-0.067500  12.800000
-0.038300  12.800000
-0.025600  12.800000
-0.044300  12.800000
-0.048000  13.000000
-0.032300  12.600000
-0.005300  13.000000
0.003700  12.900000
0.012700  12.800000
0.024000  13.000000
0.019500  12.900000
0.021700  12.800000
0.018000  13.100000
0.018000  12.800000
0.016500  13.100000
0.016500  13.000000
0.015000  12.800000
0.010500  13.000000
0.011200  13.100000
0.008200  13.000000
0.007500  12.900000
0.004500  13.000000
0.008200  13.000000
0.008200  12.800000
0.007500  13.200000
0.006700  13.000000
0.000700  12.900000
-0.001500  13.100000
-0.003000  12.800000
-0.003000  13.100000
-0.004600  12.900000
-0.000800  12.700000
0.003000  12.900000
0.006700  12.800000
0.010500  12.800000
0.006700  12.800000
0.008200  12.900000
0.004500  13.000000
0.002200  12.600000
-0.000800  13.000000
-0.004600  12.600000
-0.006000  12.800000
-0.006800  12.800000
-0.004600  12.600000
-0.006800  12.800000
-0.006800  12.800000
-0.005300  12.600000
-0.005300  13.000000
-0.002300  12.800000
-0.001500  12.600000
-0.002300  12.700000
-0.002300  12.700000
-0.002300  12.900000
-0.005300  12.700000
-0.006800  12.800000
-0.006800  12.800000
-0.009100  12.700000
-0.009100  13.000000
-0.009100  12.600000
-0.014300  12.900000
-0.017300  13.100000
-0.008300  12.600000
0.003000  13.100000
0.006700  12.700000
0.012000  12.800000
0.012000  13.100000
0.012700  12.800000
0.014200  13.000000
0.011200  12.800000
0.002200  13.000000
-0.007500  13.100000
-0.009100  12.900000
-0.014300  13.300000
-0.016500  13.100000
0.003000  13.100000
0.027700  13.300000
0.029200  13.100000
0.023200  13.400000
0.018000  13.500000
0.015700  13.300000
0.015700  13.500000
0.001500  13.600000
-0.021000  13.600000
-0.055500  13.600000
-0.075000  13.800000
-0.054800  13.800000
-0.032300  13.700000
-0.020300  14.000000
-0.012000  13.900000
0.000700  14.000000
0.009000  14.400000
0.013500  14.000000
0.013500  14.300000
0.012700  14.300000
0.013500  14.300000
0.010500  14.600000
0.007500  14.700000
0.006700  14.700000
0.006700  14.800000
0.006000  14.800000
0.009000  14.800000
0.010500  14.800000
0.011200  15.200000
0.012700  14.800000
0.013500  15.000000
0.011200  15.300000
0.009000  15.000000
0.006000  15.400000
0.001500  15.300000
0.002200  15.300000
0.001500  15.600000
-0.000800  15.300000
-0.001500  15.400000
-0.001500  15.500000
0.000000  15.500000
0.000000  15.400000
0.000700  15.500000
0.000000  15.700000
-0.000800  15.200000
-0.000800  15.600000
-0.001500  15.400000
-0.003000  15.400000
-0.003000  15.700000
-0.001500  15.600000
-0.000800  15.400000
0.000000  15.900000
-0.000800  15.400000
-0.000800  15.700000
0.001500  15.700000
0.001500  15.500000
0.003000  15.600000
0.007500  15.500000
0.007500  15.700000
0.005200  15.700000
0.003000  15.500000
-0.000800  15.700000
-0.000800  15.400000
-0.003800  15.600000
-0.005300  15.700000
-0.004600  15.400000
-0.004600  15.900000
-0.010500  15.500000
-0.012800  15.700000
-0.011300  15.700000
-0.009100  15.700000
-0.003000  15.700000
0.002200  15.700000
0.006000  16.000000
0.006700  15.600000
0.005200  15.600000
0.000700  16.000000
-0.002300  15.500000
-0.000800  15.900000
0.002200  15.700000
-0.001500  15.600000
-0.004600  15.800000
-0.008300  15.700000
-0.013500  15.600000
-0.010500  16.000000
-0.007500  15.700000
-0.003000  15.700000
-0.001500  15.800000
-0.006800  15.700000
-0.004600  15.700000
0.001500  15.700000
0.006700  15.900000
0.008200  15.900000
0.008200  15.700000
0.011200  16.000000
0.010500  15.700000
0.006700  16.000000
0.000000  15.800000
-0.001500  15.800000
-0.007500  16.300000
-0.016500  15.700000
-0.018100  15.900000
-0.012000  16.200000
0.000700  16.200000
0.004500  16.200000
0.003000  16.200000
0.005200  16.400000
0.005200  16.300000
0.001500  16.300000
0.001500  16.600000
0.000700  16.400000
0.001500  16.800000
0.003700  16.600000
0.006000  16.500000
0.008200  16.800000
0.008200  16.900000
0.008200  16.900000
0.009000  17.300000
0.007500  17.000000
0.003700  17.100000
0.000000  17.200000
-0.005300  17.500000
-0.011300  17.200000
-0.015800  17.500000
-0.014300  17.500000
-0.009800  17.200000
-0.005300  17.500000
-0.000800  17.900000
0.003000  17.500000
0.006700  18.000000
0.011200  17.700000
0.008200  17.600000
0.007500  18.000000
0.006700  18.000000
0.006000  18.000000
0.015700  18.100000
0.010500  18.200000
-0.005300  18.200000
-0.018100  18.300000
-0.032300  18.700000
-0.040500  18.300000
-0.031500  18.600000
-0.010500  18.900000
-0.000800  18.400000
0.004500  19.000000
0.003700  18.700000
0.004500  18.900000
0.008200  19.200000
0.009000  18.900000
0.012000  19.100000
0.010500  19.200000
0.009700  19.300000
0.010500  19.500000
0.009700  19.300000
0.009000  19.900000
0.010500  19.500000
0.009000  19.800000
0.003000  19.800000
-0.000800  19.900000
-0.003000  20.000000
-0.003800  20.200000
0.001500  19.900000
0.009000  20.300000
0.010500  19.900000
0.006000  20.300000
0.001500  20.300000
-0.004600  20.300000
-0.009800  20.400000
-0.009100  20.300000
-0.004600  20.600000
0.003000  20.400000
0.005200  20.600000
-0.007500  20.700000
-0.024000  20.400000
-0.014300  20.900000
0.006700  20.600000
0.009700  20.700000
0.006700  21.200000
0.004500  20.600000
0.001500  21.100000
-0.001500  21.000000
-0.003000  21.000000
0.000700  20.900000
-0.001500  21.100000
-0.001500  21.200000
-0.000800  21.000000
-0.005300  21.100000
-0.006800  21.600000
-0.005300  21.000000
-0.006800  21.300000
-0.007500  21.500000
-0.009100  21.200000
-0.009800  21.500000
-0.006000  21.500000
-0.004600  21.200000
-0.006800  21.700000
-0.006000  21.500000
0.001500  21.600000
0.012700  21.700000
0.021000  21.500000
0.023200  21.500000
0.019500  21.700000
0.012000  21.900000
0.003000  21.800000
0.000000  21.600000
-0.001500  22.200000
0.000000  21.600000
0.003700  22.000000
0.001500  21.900000
0.000700  21.800000
-0.001500  22.100000
-0.004600  22.000000
-0.004600  21.900000
-0.004600  22.100000
-0.005300  22.100000
-0.006000  22.000000
-0.006800  21.900000
-0.006800  22.400000
-0.006800  22.200000
-0.009800  21.900000
-0.008300  22.400000
-0.005300  22.100000
-0.002300  22.100000
0.002200  22.300000
0.005200  22.100000
0.005200  22.100000
0.003000  22.300000
0.000700  22.200000
0.002200  22.400000
0.001500  22.200000
-0.002300  22.400000
-0.003000  22.200000
-0.003800  22.400000
-0.003000  22.200000
0.003000  22.100000
0.003000  22.400000
0.004500  22.400000
0.004500  22.100000
0.004500  22.600000
0.003000  22.200000
0.003000  22.500000
0.003700  22.500000
0.001500  22.300000
0.000700  22.600000
-0.000800  22.400000
0.000700  22.400000
-0.001500  22.400000
0.002200  22.400000
0.012000  22.500000
0.015700  22.100000
0.017200  22.500000
0.012000  22.400000
0.011200  22.200000
0.012000  22.700000
0.010500  22.200000
0.004500  22.500000
-0.008300  22.600000
-0.027000  22.300000
-0.038300  22.800000
-0.039000  22.500000
-0.029300  22.500000
-0.012800  22.600000
-0.006000  22.600000
-0.008300  22.600000
-0.014300  22.400000
-0.013500  22.900000
-0.005300  22.600000
0.001500  22.800000
0.006700  22.900000
0.008200  22.700000
0.010500  22.900000
0.010500  23.100000
0.008200  22.900000
0.008200  23.200000
0.009000  23.100000
0.005200  23.000000
0.000000  23.400000
-0.001500  23.400000
0.003000  23.400000
0.004500  23.500000
0.003000  23.600000
0.006000  23.800000
0.003700  23.500000
0.001500  23.900000
0.000700  23.800000
-0.001500  23.800000
0.000000  24.200000
0.003000  23.800000
0.001500  24.300000
0.001500  24.100000
-0.001500  24.200000
-0.003800  24.400000
-0.003800  24.200000
-0.003000  24.400000
0.003000  24.500000
0.004500  24.500000
0.003000  24.700000
0.006000  24.400000
0.007500  24.700000
0.008200  24.700000
0.012700  24.800000
0.015700  24.700000
0.012700  24.700000
0.004500  25.000000
-0.008300  25.100000
-0.018800  24.700000
-0.024000  25.200000
-0.020300  25.000000
-0.014300  25.200000
-0.009800  25.200000
-0.006000  25.300000
-0.006800  25.300000
-0.008300  25.200000
-0.006800  25.600000
-0.004600  25.600000
-0.001500  25.300000
0.002200  25.800000
0.010500  25.600000
0.014200  25.900000
0.012000  25.900000
0.009700  25.800000
0.004500  26.200000
0.003000  25.800000
0.002200  26.200000
-0.000800  26.100000
-0.000800  26.400000
0.003000  26.300000
0.006000  26.400000
0.004500  26.700000
0.004500  26.700000
0.000700  26.600000
-0.004600  27.000000
-0.006800  26.500000
-0.009100  26.900000
-0.009100  26.900000
-0.005300  26.800000
0.004500  27.000000
0.006000  27.100000
0.003000  27.000000
0.000700  27.400000
0.000700  27.100000
-0.002300  27.100000
-0.006000  27.400000
-0.003800  27.300000
-0.004600  27.400000
-0.003000  27.300000
0.001500  27.500000
0.002200  27.500000
0.002200  27.500000
0.005200  27.700000
0.009000  27.400000
0.013500  28.100000
0.024000  27.700000
0.026200  27.900000
0.021700  28.100000
0.014200  27.800000
0.001500  28.000000
-0.011300  28.200000
-0.027000  28.100000
-0.035300  28.300000
-0.040500  28.200000
-0.042000  28.400000
-0.039800  28.200000
-0.038300  28.600000
-0.024000  28.400000
-0.011300  28.600000
-0.005300  28.900000
0.008200  28.500000
0.015700  28.800000
0.017200  28.800000
0.018700  28.700000
0.015700  28.900000
0.018000  28.900000
0.016500  28.900000
0.012000  29.000000
0.005200  29.300000
-0.001500  29.400000
-0.001500  28.900000
-0.000800  29.400000
0.003000  29.300000
0.003700  29.400000
-0.000800  29.600000
-0.001500  29.300000
0.003000  29.600000
0.008200  29.600000
0.012000  29.400000
0.016500  29.800000
0.019500  29.600000
0.018700  29.700000
0.012700  30.000000
0.006700  29.800000
0.001500  29.700000
-0.000800  29.700000
-0.000800  30.100000
0.000700  29.900000
-0.001500  29.900000
-0.004600  30.300000
-0.005300  29.800000
-0.005300  30.400000
-0.006800  30.100000
-0.007500  30.100000
-0.009100  30.500000
-0.009100  30.100000
-0.005300  30.300000
-0.000800  30.300000
0.003700  30.200000
0.005200  30.300000
0.005200  30.300000
0.005200  30.600000
0.002200  30.500000
0.000700  30.600000
-0.000800  30.800000
-0.003000  30.300000
-0.003000  30.900000
-0.004600  30.600000
-0.004600  30.600000
-0.003800  31.000000
-0.005300  30.600000
-0.006000  30.800000
-0.005300  31.000000
-0.003800  30.900000
-0.002300  30.800000
-0.000800  31.000000
-0.001500  31.100000
-0.003800  30.700000
-0.002300  31.200000
-0.002300  31.000000
-0.003000  31.000000
-0.003000  31.300000
-0.001500  31.200000
-0.001500  31.000000
-0.003000  31.400000
-0.001500  31.000000
-0.000800  31.400000
0.001500  31.500000
0.002200  31.400000
0.003000  31.400000
0.001500  31.500000
0.000700  31.600000
0.003700  31.500000
0.008200  31.600000
0.010500  31.900000
0.012000  31.600000
0.011200  32.000000
0.009000  31.900000
0.008200  31.800000
0.004500  32.100000
0.000700  31.900000
-0.005300  32.300000
-0.014300  32.100000
-0.018800  31.900000
-0.022500  32.100000
-0.025600  32.200000
-0.019500  32.500000
-0.014300  32.300000
-0.014300  32.600000
-0.013500  32.700000
-0.006800  32.400000
0.005200  32.900000
0.019500  32.700000
0.027000  32.800000
0.030700  33.200000
0.031500  33.100000
0.027000  33.100000
0.018700  33.300000
0.009000  33.100000
0.004500  33.700000
-0.002300  33.600000
-0.005300  33.500000
-0.006800  33.700000
-0.009100  33.800000
-0.007500  34.000000
-0.008300  33.900000
-0.006800  34.000000
-0.006000  34.300000
-0.004600  34.100000
-0.004600  34.500000
-0.004600  34.300000
-0.003000  34.400000
-0.001500  34.800000
-0.000800  34.500000
-0.003000  35.100000
-0.003800  34.800000
0.000000  35.100000
-0.000800  35.100000
0.000700  35.100000
0.000700  35.400000
-0.001500  35.300000
-0.002300  35.500000
-0.006000  35.800000
-0.005300  35.400000
-0.001500  36.100000
0.004500  35.800000
0.009000  36.000000
0.007500  36.200000
0.012000  36.100000
0.015700  36.400000
0.018000  36.400000
0.020200  36.300000
0.013500  36.500000
0.001500  36.500000
-0.015800  36.800000
-0.029300  36.800000
-0.042000  37.000000
-0.051100  37.200000
-0.048800  37.100000
-0.037500  37.400000
-0.020300  37.700000
-0.002300  37.600000
0.018000  37.900000
0.027700  37.700000
0.030700  38.000000
0.030700  38.100000
0.027700  38.000000
0.020200  38.400000
0.008200  38.300000
-0.000800  38.500000
-0.003000  38.600000
-0.000800  38.600000
0.002200  39.100000
0.005200  38.700000
0.006700  39.100000
0.003000  39.100000
0.003000  39.100000
0.005200  39.500000
0.000700  39.300000
-0.000800  39.600000
-0.003000  39.600000
-0.006800  39.600000
-0.004600  40.100000
-0.003000  40.000000
0.002200  40.000000
0.005200  40.100000
0.004500  40.200000
0.001500  40.500000
0.000700  40.100000
-0.001500  40.800000
-0.003800  40.600000
-0.001500  40.600000
-0.001500  40.900000
0.001500  40.900000
0.004500  40.900000
0.005200  41.200000
0.005200  40.900000
0.006000  41.400000
0.003700  41.200000
0.000700  41.500000
-0.000800  41.500000
-0.008300  41.600000
-0.015800  41.800000
-0.018100  41.800000
-0.025600  42.000000
-0.027000  42.000000
-0.021800  42.000000
-0.013500  42.300000
-0.004600  42.000000
-0.000800  42.400000
0.003000  42.200000
0.008200  42.400000
0.014200  42.600000
0.021700  42.300000
0.024000  42.900000
0.029200  42.700000
0.027000  42.800000
0.016500  42.800000
0.006000  42.900000
-0.004600  43.200000
-0.009100  42.900000
-0.012800  43.200000
-0.016500  43.400000
-0.018100  43.300000
-0.015800  43.600000
-0.008300  43.200000
0.000000  43.600000
0.004500  43.600000
0.005200  43.500000
0.009700  43.900000
0.010500  43.800000
0.009700  43.800000
0.010500  43.900000
0.008200  44.100000
0.003000  44.100000
-0.000800  44.000000
-0.002300  44.300000
-0.005300  44.100000
-0.005300  44.500000
-0.006000  44.400000
-0.008300  44.300000
-0.008300  44.600000
-0.010500  44.700000
-0.009100  44.500000
-0.006800  45.000000
-0.006800  44.600000
-0.005300  44.900000
-0.003000  45.000000
0.000000  45.100000
0.001500  45.100000
0.000700  45.100000
0.003000  45.200000
0.006000  45.400000
0.008200  45.300000
0.005200  45.600000
0.002200  45.200000
0.000000  45.700000
-0.003000  45.800000
-0.003800  45.600000
-0.003000  46.100000
-0.001500  45.800000
-0.001500  45.900000
-0.000800  46.200000
-0.004600  46.100000
-0.008300  46.100000
-0.005300  46.300000
-0.004600  46.400000
-0.003800  46.400000
-0.003000  46.500000
-0.001500  46.900000
-0.003800  46.600000
-0.005300  46.900000
0.000700  47.000000
0.009700  46.800000
0.018700  47.300000
0.026200  47.100000
0.031500  47.100000
0.031500  47.400000
0.031500  47.100000
0.027000  47.600000
0.014200  47.500000
0.010500  47.600000
0.006700  47.700000
0.003700  47.700000
0.003000  48.000000
-0.005300  48.000000
-0.010500  48.100000
-0.020300  48.400000
-0.034600  48.100000
-0.044300  48.500000
-0.053300  48.400000
-0.054000  48.500000
-0.042800  49.000000
-0.017300  48.600000
0.004500  49.000000
0.010500  49.000000
0.021700  49.200000
0.021700  49.100000
0.018000  49.300000
0.013500  49.700000
0.006700  49.300000
0.006700  49.500000
0.003000  49.900000
0.003000  49.600000
0.002200  50.000000
0.003000  49.900000
0.003700  50.000000
0.000700  50.400000
0.000000  50.400000
-0.000800  50.400000
-0.000800  50.800000
-0.003000  50.700000
-0.006000  50.800000
-0.006800  51.100000
-0.006000  51.300000
-0.006000  51.000000
-0.004600  51.300000
-0.001500  51.500000
0.000700  51.400000
0.005200  51.600000
0.005200  51.900000
0.008200  51.700000
0.009700  52.200000
0.004500  52.000000
-0.002300  52.200000
-0.004600  52.400000
-0.003800  52.200000
-0.008300  52.500000
-0.016500  52.700000
-0.023300  52.700000
-0.015800  52.700000
0.000700  53.000000
0.014200  53.400000
0.027700  53.100000
0.034500  53.500000
0.034500  53.600000
0.029200  53.500000
0.020200  54.000000
0.015000  53.800000
0.009000  54.000000
0.000700  54.100000
-0.002300  54.100000
-0.003000  54.400000
-0.001500  54.400000
-0.001500  54.700000
-0.003000  54.700000
-0.006800  54.800000
-0.008300  55.100000
-0.009100  54.900000
-0.015000  55.200000
-0.021000  55.200000
-0.021800  55.200000
-0.016500  55.600000
-0.012800  55.600000
-0.006800  55.600000
-0.005300  56.200000
-0.006800  55.700000
-0.010500  56.200000
-0.014300  56.200000
-0.012000  56.200000
-0.013500  56.300000
-0.013500  56.500000
-0.010500  56.700000
-0.006800  56.500000
0.003000  56.800000
0.009000  57.100000
0.013500  57.000000
0.016500  57.400000
0.014200  57.200000
0.012000  57.600000
0.007500  57.600000
0.001500  57.300000
-0.002300  57.900000
-0.003000  57.600000
-0.001500  57.900000
-0.001500  58.000000
-0.000800  58.000000
0.002200  58.100000
0.000700  58.100000
0.001500  58.500000
0.000700  58.400000
0.000700  58.400000
0.006700  58.900000
0.006000  58.700000
0.009000  58.900000
0.011200  59.100000
0.011200  58.800000
0.012700  59.100000
0.012000  59.200000
0.013500  59.300000
0.009000  59.400000
0.004500  59.700000
0.000700  59.700000
-0.003000  59.700000
-0.005300  59.900000
-0.005300  59.900000
-0.005300  59.900000
-0.007500  60.200000
-0.005300  60.200000
-0.003000  60.100000
-0.000800  60.600000
-0.001500  60.300000
-0.004600  60.800000
-0.009100  60.800000
-0.013500  60.700000
-0.011300  61.200000
-0.008300  61.200000
-0.011300  61.100000
-0.014300  61.100000
-0.014300  61.500000
-0.008300  61.600000
-0.002300  61.500000
0.000000  61.700000
0.002200  61.600000
0.001500  61.700000
0.006000  62.100000
0.015000  61.900000
0.024700  62.200000
0.027000  62.400000
0.024000  62.300000
0.020200  62.500000
0.009700  62.500000
0.003000  62.500000
-0.003000  62.700000
-0.008300  62.900000
-0.006800  62.900000
-0.008300  62.900000
-0.007500  63.400000
-0.006800  63.000000
-0.009100  63.300000
-0.006000  63.500000
-0.004600  63.500000
-0.005300  63.700000
-0.008300  63.900000
-0.010500  63.700000
-0.011300  64.200000
-0.012800  64.000000
-0.014300  64.300000
-0.015800  64.300000
-0.009800  64.500000
0.003700  64.600000
0.015700  64.600000
0.027000  65.000000
0.027700  64.800000
0.024700  65.000000
0.018700  65.300000
0.010500  65.200000
0.005200  65.600000
-0.002300  65.400000
-0.005300  65.500000
-0.005300  65.700000
-0.005300  65.500000
-0.004600  66.000000
-0.003000  65.700000
0.000700  66.000000
0.006000  66.300000
0.011200  66.300000
0.014200  66.400000
0.015700  66.300000
0.006700  66.700000
-0.009100  66.600000
-0.024000  66.600000
-0.038300  66.900000
-0.042000  66.800000
-0.033000  67.200000
-0.022500  67.200000
-0.014300  67.200000
-0.009100  67.600000
0.001500  67.500000
0.012000  67.500000
0.020200  67.700000
0.024000  67.800000
0.023200  67.900000
0.020200  67.900000
0.015700  68.300000
0.012000  68.000000
0.006000  68.300000
0.001500  68.600000
0.000700  68.500000
-0.003000  68.600000
-0.003000  68.700000
-0.006000  68.500000
-0.005300  69.000000
-0.003800  68.900000
-0.006800  69.200000
-0.006800  69.200000
-0.004600  69.200000
-0.003800  69.400000
-0.006000  69.500000
-0.006000  69.600000
-0.003800  69.700000
0.000700  69.600000
0.004500  70.000000
0.005200  69.600000
0.005200  70.100000
0.009000  70.100000
0.009000  70.100000
0.005200  70.600000
0.006000  70.300000
0.001500  70.500000
0.000000  70.600000
0.000000  70.600000
-0.003000  70.700000
-0.002300  70.800000
-0.004600  70.900000
-0.004600  70.900000
-0.004600  71.200000
-0.006800  71.300000
-0.005300  71.000000
-0.006000  71.400000
-0.006800  71.400000
-0.008300  71.200000
-0.007500  71.800000
-0.005300  71.600000
-0.003000  71.500000
-0.001500  71.800000
-0.000800  71.600000
0.004500  71.800000
0.012000  71.800000
0.015000  72.100000
0.015700  72.100000
0.015700  72.200000
0.015700  72.300000
0.009000  72.100000
0.001500  72.400000
0.005200  72.600000
0.003700  72.300000
0.001500  72.800000
0.000700  72.400000
0.000000  72.800000
-0.000800  72.900000
-0.002300  72.500000
-0.003800  73.100000
-0.006800  73.000000
-0.008300  73.000000
-0.009100  73.000000
-0.010500  73.000000
-0.009100  73.400000
-0.006800  73.000000
-0.007500  73.200000
-0.008300  73.300000
-0.004600  73.100000
-0.003000  73.600000
-0.002300  73.300000
-0.001500  73.500000
-0.000800  73.700000
0.000700  73.600000
-0.000800  73.600000
-0.000800  73.800000
0.000000  73.600000
0.001500  73.800000
0.001500  73.800000
-0.000800  73.800000
0.000700  73.600000
0.000700  74.200000
0.003000  74.000000
0.003000  73.800000
0.002200  74.200000
0.004500  74.000000
0.002200  74.100000
0.002200  74.400000
0.002200  74.100000
0.003700  74.400000
0.004500  74.100000
0.003000  74.200000
0.001500  74.300000
-0.001500  74.400000
-0.000800  74.400000
-0.000800  74.400000
-0.001500  74.500000
-0.001500  74.700000
-0.003000  74.400000
-0.001500  74.700000
-0.001500  74.600000
-0.003000  74.600000
-0.002300  74.800000
-0.001500  74.500000
-0.001500  75.000000
-0.003000  74.800000
-0.005300  74.700000
-0.006000  75.000000
-0.003000  74.900000
-0.003000  74.900000
-0.003000  74.700000
0.000000  74.900000
0.002200  75.000000
0.000700  75.000000
0.003700  75.300000
0.005200  74.700000
0.003700  75.100000
0.003000  75.300000
0.006000  75.000000
0.006700  75.100000
0.009000  75.400000
0.012000  75.100000
0.012700  75.500000
0.014200  75.200000
0.009700  75.300000
0.006700  75.200000
0.003700  75.400000
0.000000  75.300000
-0.000800  75.000000
-0.003000  75.300000
-0.005300  75.400000
-0.009800  75.200000
-0.015000  75.600000
-0.019500  75.300000
-0.020300  75.400000
-0.019500  75.600000
-0.019500  75.300000
-0.017300  75.600000
-0.010500  75.300000
-0.000800  75.400000
0.010500  75.600000
0.018000  75.600000
0.021000  75.500000
0.021000  75.400000
0.011200  75.700000
0.006000  75.600000
0.004500  75.600000
-0.000800  75.900000
-0.004600  75.500000
-0.008300  75.900000
-0.005300  75.600000
-0.004600  75.600000
-0.006800  75.900000
-0.004600  75.700000
-0.003000  75.600000
-0.000800  75.900000
0.000700  75.600000
-0.001500  75.600000
-0.000800  75.700000
0.000000  76.000000
-0.000800  75.600000
-0.000800  75.800000
-0.000800  75.800000
0.000700  75.700000
-0.000800  75.800000
-0.001500  75.900000
0.000000  75.700000
0.000000  76.100000
0.000700  75.800000
0.001500  76.100000
0.000700  76.100000
-0.000800  75.800000
0.000000  76.000000
0.000000  75.900000
0.000700  76.000000
0.001500  75.900000
0.001500  76.000000
-0.000800  76.300000
-0.000800  75.900000
0.001500  76.200000
0.000700  76.100000
-0.000800  76.000000
-0.001500  76.200000
-0.001500  75.900000
0.000700  76.300000
-0.000800  76.000000
0.000000  76.000000
0.001500  76.200000
0.000700  76.100000
0.000700  76.100000
0.001500  76.100000
0.001500  76.100000
0.000700  76.300000
-0.000800  76.000000
0.000000  76.300000
0.000000  76.100000
-0.001500  76.200000
-0.001500  76.500000
-0.000800  76.300000
-0.000800  76.200000
-0.000800  76.500000
0.000700  76.000000
-0.000800  76.700000
-0.001500  76.400000
-0.000800  76.300000
-0.000800  76.300000
0.000700  76.200000
-0.000800  76.200000
-0.000800  76.200000
-0.000800  76.200000
-0.000800  76.300000
0.000700  76.100000
0.001500  76.600000
0.001500  76.100000
0.000700  76.400000
0.002200  76.500000
0.005200  76.100000
0.003700  76.500000
0.000700  76.300000
0.000000  76.300000
-0.001500  76.400000
-0.001500  76.200000
-0.001500  76.400000
-0.003800  76.100000
-0.003000  76.200000
0.000000  76.500000
0.001500  76.100000
0.000700  76.600000
-0.001500  76.300000
-0.006800  76.200000
-0.008300  76.500000
-0.006800  76.300000
-0.001500  76.500000
0.002200  76.400000
0.003700  76.100000
0.005200  76.400000
0.008200  76.400000
0.010500  76.400000
0.005200  76.200000
0.005200  76.600000
0.002200  76.100000
-0.001500  76.300000
-0.005300  76.500000
-0.010500  76.300000
-0.009800  76.300000
-0.009100  76.500000
-0.009100  76.000000
-0.006800  76.500000
0.000000  76.200000
0.006700  76.100000
0.006700  76.500000
0.009000  76.300000
0.012000  76.200000
0.009000  76.300000
0.004500  76.300000
0.000700  76.500000
-0.003000  76.000000
-0.003800  76.400000
-0.006000  76.100000
-0.006000  76.100000
-0.003000  76.300000
-0.001500  76.000000
0.003000  76.400000
0.002200  76.100000
0.003000  76.100000
0.003000  76.200000
0.003000  75.900000
0.003000  76.100000
0.000700  76.100000
0.000700  76.000000
-0.000800  76.000000
-0.000800  76.000000
-0.002300  76.200000
-0.003000  75.900000
-0.000800  76.100000
-0.000800  76.000000
-0.003000  75.900000
-0.003800  76.200000
-0.003000  76.000000
-0.005300  75.900000
-0.003000  76.000000
-0.001500  75.700000
-0.002300  76.000000
-0.000800  75.900000
-0.000800  75.800000
0.000700  75.900000
0.001500  76.000000
0.000000  75.900000
0.000700  75.600000
0.001500  76.000000
0.001500  75.900000
0.000700  75.700000
0.000700  76.000000
0.000700  75.500000
0.000700  75.800000
0.000700  75.800000
0.000700  75.500000
0.000700  76.000000
-0.000800  75.600000
0.001500  75.800000
0.000700  75.800000
-0.002300  75.800000
-0.003000  75.700000
-0.001500  75.500000
0.001500  75.900000
0.001500  75.500000
0.003000  75.600000
0.003000  75.900000
0.000700  75.400000
-0.000800  75.800000
-0.003000  75.600000
-0.000800  75.600000
0.001500  75.800000
-0.000800  75.400000
-0.002300  75.600000
0.003000  75.600000
0.001500  75.600000
-0.000800  75.700000
0.000700  75.600000
-0.000800  75.900000
0.000700  75.400000
-0.000800  75.700000
-0.000800  75.600000
0.000000  75.400000
0.000000  75.800000
-0.000800  75.700000
0.000000  75.600000
0.001500  75.900000
-0.000800  75.500000
-0.000800  76.000000
-0.001500  75.700000
-0.003000  75.600000
-0.001500  75.700000
-0.002300  75.700000
-0.001500  75.700000
-0.002300  75.500000
-0.002300  75.800000
-0.003000  75.700000
-0.001500  75.700000
-0.000800  75.900000
-0.001500  75.500000
-0.003000  75.800000
-0.001500  75.700000
0.000700  75.600000
0.001500  75.900000
0.001500  75.400000
0.000000  75.800000
-0.000800  75.800000
0.000000  75.700000
-0.000800  75.700000
-0.000800  75.600000
-0.000800  75.900000
-0.000800  75.600000
-0.001500  75.900000
-0.003000  75.900000
-0.004600  75.600000
-0.000800  76.000000
0.006700  75.600000
0.009000  75.900000
0.009700  75.700000
0.009700  75.700000
0.006000  76.000000
0.003000  75.900000
-0.000800  75.900000
-0.001500  75.800000
-0.003000  75.900000
-0.004600  76.000000
-0.003000  75.600000
-0.003000  76.000000
-0.003000  75.800000
-0.003800  75.900000
-0.003800  75.800000
-0.001500  75.600000
-0.003800  76.000000
-0.003000  76.000000
-0.000800  75.800000
0.000700  76.000000
0.002200  75.700000
0.000700  75.900000
0.000700  75.900000
0.001500  75.800000
0.000700  75.800000
0.001500  75.700000
0.002200  76.000000
0.000700  75.900000
-0.001500  75.700000
-0.001500  76.000000
0.000000  75.600000
0.000700  76.300000
-0.000800  75.800000
-0.000800  75.800000
-0.000800  76.100000
-0.001500  75.700000
-0.001500  76.000000
-0.001500  75.900000
-0.001500  75.900000
-0.001500  75.800000
-0.001500  75.900000
-0.002300  76.100000
-0.003000  75.900000
-0.002300  76.100000
-0.002300  75.800000
-0.001500  75.800000
-0.000800  76.100000
0.000700  75.600000
0.002200  76.100000
0.001500  75.900000
0.001500  75.900000
0.003700  75.900000
0.004500  75.900000
0.006700  76.000000
0.007500  75.900000
0.007500  75.900000
0.006000  75.900000
0.000700  75.600000
0.001500  76.100000
-0.000800  75.700000
-0.004600  75.800000
-0.003000  76.000000
-0.001500  75.800000
-0.000800  75.900000
-0.001500  75.900000
-0.002300  75.600000
-0.003800  76.000000
-0.005300  75.600000
-0.003800  75.800000
-0.003800  75.800000
-0.002300  76.000000
0.000700  75.900000
0.003000  75.700000
0.003000  76.000000
0.005200  75.700000
0.005200  75.700000
0.003700  76.000000
0.002200  75.600000
-0.001500  76.000000
-0.001500  75.900000
-0.003000  75.600000
-0.004600  76.100000
-0.003000  75.600000
-0.002300  75.900000
-0.001500  75.900000
-0.001500  75.700000
-0.001500  75.700000
-0.003000  75.700000
-0.001500  75.800000
-0.003000  75.600000
-0.003000  75.800000
0.000700  76.000000
-0.000800  75.600000
-0.003000  76.000000
0.000700  75.800000
0.000700  75.700000
-0.000800  76.000000
0.000700  75.900000
0.003000  75.700000
0.001500  76.000000
0.000700  75.600000
0.000700  75.900000
-0.000800  75.900000
-0.000800  75.900000
0.000700  75.800000
-0.000800  75.600000
-0.000800  76.000000
-0.000800  75.700000
0.000700  75.900000
0.000700  75.900000
0.000000  75.600000
0.000700  75.900000
0.001500  75.700000
0.002200  75.900000
0.001500  76.000000
0.000700  75.600000
0.000000  75.900000
-0.001500  75.800000
-0.001500  75.800000
-0.000800  75.900000
0.000700  75.700000
0.001500  76.000000
0.000700  75.600000
0.000700  76.000000
-0.000800  75.900000
0.000700  75.800000
0.001500  76.000000
0.000000  75.600000
-0.001500  75.900000
-0.001500  75.800000
-0.001500  75.600000
-0.000800  76.000000
0.000700  75.900000
-0.000800  75.800000
-0.002300  75.800000
-0.000800  75.900000
-0.000800  75.900000
-0.002300  75.500000
-0.001500  76.000000
-0.000800  75.600000
-0.001500  75.800000
-0.000800  76.000000
0.000700  75.700000
0.000700  75.800000
0.000700  75.900000
0.000700  75.600000
0.000000  76.000000
0.000700  75.600000
0.000000  75.800000
0.001500  75.800000
-0.000800  75.800000
-0.004600  75.700000
-0.003800  75.700000
-0.003000  75.800000
-0.003000  75.800000
-0.004600  75.600000
-0.001500  75.900000
0.003000  75.600000
0.005200  75.900000
0.005200  75.700000
0.006000  75.500000
0.008200  75.900000
0.006700  75.600000
0.003000  75.800000
-0.000800  75.800000
-0.001500  75.800000
-0.002300  75.700000
-0.000800  75.700000
-0.001500  75.900000
-0.001500  75.600000
-0.001500  75.600000
-0.000800  75.900000
0.000000  75.300000
-0.000800  75.800000
-0.000800  75.700000
-0.000800  75.500000
-0.000800  75.800000
-0.000800  75.700000
-0.001500  75.600000
-0.001500  75.900000
0.000000  75.600000
0.000700  75.600000
-0.001500  75.600000
-0.001500  75.700000
-0.002300  75.600000
-0.002300  75.600000
-0.001500  75.900000
-0.003000  75.600000
-0.002300  75.600000
-0.001500  75.800000
0.000700  75.500000
-0.000800  75.700000
-0.000800  75.500000
0.001500  75.500000
0.003000  75.900000
0.001500  75.500000
0.001500  75.600000
0.002200  75.600000
0.001500  75.600000
0.001500  75.600000
0.002200  75.500000
0.000700  76.000000
0.000000  75.400000
0.000700  75.700000
-0.000800  75.600000
-0.001500  75.300000
-0.001500  75.800000
-0.001500  75.400000
-0.001500  75.600000
-0.000800  75.800000
-0.000800  75.500000
-0.001500  75.700000
-0.001500  75.600000
-0.000800  75.600000
0.000700  75.600000
0.000700  75.600000
0.002200  75.900000
0.001500  75.400000
0.001500  75.700000
0.002200  75.600000
0.000700  75.300000
0.000700  75.800000
0.001500  75.600000
0.001500  75.500000
0.000700  75.700000
-0.002300  75.400000
-0.000800  75.700000
-0.000800  75.600000
0.000000  75.600000
-0.002300  75.600000
-0.004600  75.600000
-0.001500  75.600000
-0.001500  75.400000
-0.001500  75.600000
-0.001500  75.600000
-0.002300  75.400000
-0.001500  75.700000
-0.001500  75.500000
-0.001500  75.600000
-0.002300  75.800000
-0.001500  75.300000
0.000700  75.800000
0.000700  75.400000
0.000700  75.600000
0.000000  75.600000
0.000700  75.600000
-0.000800  75.600000
-0.001500  75.500000
-0.000800  75.700000
-0.000800  75.600000
-0.000800  75.400000
-0.000800  75.700000
0.000700  75.500000
0.002200  75.600000
0.000700  75.600000
0.001500  75.600000
0.000700  75.800000
0.000700  75.500000
0.000700  75.500000
0.000700  75.600000
0.000700  75.600000
0.001500  75.700000
0.002200  75.600000
0.001500  75.600000
0.000700  75.400000
-0.001500  75.600000
-0.000800  75.700000
0.000700  75.600000
-0.000800  75.600000
-0.000800  75.600000
-0.000800  75.300000
-0.001500  75.700000
-0.000800  75.300000
0.000700  75.600000
0.001500  75.600000
0.001500  75.400000
0.001500  75.600000
0.001500  75.600000
0.000700  75.600000
0.000000  75.600000
0.000700  75.500000
-0.000800  75.900000
0.000000  75.300000
0.000000  75.800000
0.000700  75.500000
0.000700  75.400000
0.000000  75.700000
0.000700  75.300000
0.000000  75.600000
-0.000800  75.600000
-0.000800  75.600000
-0.000800  75.700000
-0.003000  75.500000
-0.003000  75.600000
-0.001500  75.600000
0.000700  75.600000
0.000700  75.900000
0.001500  75.300000
0.003000  75.800000
0.002200  75.300000
0.001500  75.600000
0.000700  75.600000
0.000700  75.500000
0.000700  75.600000
0.000700  75.600000
0.000700  75.500000
0.000000  75.700000
0.000700  75.600000
-0.000800  75.500000
-0.001500  75.600000
-0.001500  75.600000
-0.000800  75.500000
-0.000800  75.300000
-0.000800  75.600000
0.000700  75.600000
0.000000  75.500000
0.000000  75.700000
-0.000800  75.300000
-0.002300  75.600000
-0.003000  75.700000
-0.001500  75.500000
-0.000800  75.800000
-0.002300  75.300000
-0.003000  75.500000
-0.002300  75.700000
-0.002300  75.600000
-0.001500  75.600000
-0.000800  75.400000
-0.001500  75.800000
-0.000800  75.500000
-0.000800  75.600000
-0.000800  75.800000
0.000700  75.300000
-0.000800  75.600000
-0.001500  75.400000
-0.001500  75.400000
-0.001500  75.700000
0.000700  75.400000
0.001500  75.500000
-0.000800  75.700000
0.000700  75.600000
0.001500  75.600000
0.001500  75.400000
0.000700  75.800000
0.001500  75.600000
0.002200  75.500000
0.000700  75.700000
0.000700  75.500000
-0.000800  75.700000
-0.000800  75.700000
0.000700  75.300000
0.001500  75.900000
0.003000  75.400000
0.001500  75.600000
0.001500  75.800000
0.001500  75.600000
0.001500  75.600000
0.000700  75.600000
-0.001500  75.600000
-0.001500  75.600000
-0.002300  75.500000
-0.003000  75.700000
-0.001500  75.300000
-0.000800  75.600000
0.000000  75.600000
0.000000  75.300000
-0.000800  75.700000
-0.001500  75.400000
-0.001500  75.600000
-0.001500  75.500000
-0.001500  75.400000
0.000700  75.400000
-0.000800  75.600000
-0.000800  75.500000
0.001500  75.500000
0.001500  75.500000
0.001500  75.600000
0.000700  75.500000
0.000700  75.600000
0.000000  75.600000
-0.000800  75.300000
-0.000800  75.400000
-0.000800  75.600000
0.001500  75.300000
0.002200  75.700000
0.000700  75.400000
-0.000800  75.500000
0.001500  75.500000
0.000700  75.500000
-0.000800  75.500000
0.000700  75.400000
0.000700  75.600000
0.000700  75.300000
0.000000  75.600000
0.000000  75.700000
0.000700  75.400000
0.000000  75.600000
-0.000800  75.300000
0.000000  75.600000
0.000700  75.600000
-0.000800  75.300000
-0.000800  75.700000
0.000000  75.400000
-0.001500  75.300000
-0.000800  75.400000
0.000700  75.500000
-0.000800  75.600000
-0.000800  75.100000
-0.000800  75.600000
0.000700  75.600000
0.001500  75.200000
0.000000  75.800000
0.000000  75.200000
0.000000  75.600000
-0.000800  75.600000
-0.000800  75.300000
-0.000800  75.500000
-0.000800  75.400000
-0.001500  75.300000
-0.001500  75.300000
-0.000800  75.600000
-0.001500  75.400000
0.000000  75.200000
-0.000800  75.600000
-0.003000  75.300000
-0.003000  75.300000
-0.002300  75.500000
-0.000800  75.400000
-0.003000  75.400000
0.000000  75.600000
0.000700  75.300000
0.001500  75.600000
0.003000  75.300000
0.003000  75.400000
0.003700  75.600000
0.004500  75.400000
0.006700  75.400000
0.003700  75.600000
0.000700  75.500000
-0.000800  75.500000
-0.000800  75.300000
-0.002300  75.600000
-0.003000  75.300000
-0.001500  75.500000
-0.001500  75.600000
-0.001500  75.200000
-0.000800  75.600000
-0.001500  75.400000
-0.001500  75.600000
-0.001500  75.600000
-0.000800  75.500000
-0.000800  75.400000
0.000000  75.400000
-0.001500  75.600000
-0.001500  75.400000
0.000000  75.300000
0.001500  75.500000
0.001500  75.300000
-0.000800  75.600000
0.000700  75.400000
-0.000800  75.300000
-0.001500  75.600000
-0.001500  75.500000
-0.003000  75.500000
-0.003000  75.600000
-0.001500  75.300000
-0.000800  75.500000
-0.000800  75.500000
0.000000  75.500000
-0.000800  75.400000
0.000000  75.400000
0.000700  75.700000
0.003700  75.300000
0.002200  75.400000
0.002200  75.600000
0.001500  75.300000
0.000700  75.700000
0.000000  75.300000
-0.001500  75.600000
0.000700  75.400000
0.000000  75.300000
0.000700  75.700000
0.000000  75.400000
-0.000800  75.500000
0.001500  75.400000
-0.000800  75.400000
-0.000800  75.700000
0.000000  75.300000
-0.000800  75.700000
-0.000800  75.400000
-0.000800  75.400000
-0.001500  75.600000
-0.000800  75.300000
-0.000800  75.400000
-0.000800  75.500000
0.000000  75.300000
-0.001500  75.600000
-0.001500  75.600000
-0.001500  75.600000
-0.002300  75.400000
-0.003800  75.400000
-0.003000  75.600000
-0.001500  75.200000
0.000700  75.600000
0.001500  75.400000
0.000700  75.500000
0.000700  75.600000
0.001500  75.300000
0.000700  75.500000
-0.000800  75.600000
-0.000800  75.200000
0.001500  75.900000
0.001500  75.600000
0.000000  75.500000
-0.000800  75.400000
0.000000  75.500000
0.000700  75.600000
0.000700  75.500000
0.000700  75.600000
0.000700  75.500000
0.000700  75.300000
0.000700  75.600000
0.000700  75.300000
0.000000  75.700000
-0.001500  75.600000
0.000000  75.300000
0.000700  75.700000
0.001500  75.300000
-0.000800  75.700000
-0.001500  75.600000
-0.002300  75.400000
-0.001500  75.500000
-0.001500  75.500000
-0.001500  75.600000
0.000700  75.400000
0.002200  75.300000
0.000000  75.800000
0.000000  75.300000
0.000700  75.500000
0.001500  75.600000
0.001500  75.400000
0.000700  75.600000
0.001500  75.600000
0.003000  75.300000
0.001500  75.700000
-0.000800  75.500000
-0.000800  75.600000
0.000000  75.600000
0.000700  75.400000
0.000700  75.400000
0.000700  75.400000
0.001500  75.700000
0.002200  75.500000
0.000000  75.300000
-0.000800  75.700000
0.000000  75.400000
0.001500  75.600000
0.001500  75.600000
0.000000  75.400000
-0.001500  75.800000
0.000700  75.200000
0.001500  75.500000
0.000700  75.600000
0.000000  75.500000
0.000000  75.600000
-0.000800  75.300000
0.000000  75.500000
0.000000  75.500000
-0.001500  75.400000
-0.001500  75.600000
-0.001500  75.300000
-0.000800  75.600000
-0.000800  75.500000
-0.000800  75.500000
-0.001500  75.500000
-0.000800  75.600000
-0.000800  75.300000
-0.000800  75.700000
-0.000800  75.400000
-0.001500  75.600000
-0.000800  75.500000
-0.001500  75.700000
-0.000800  75.500000
-0.001500  75.300000
-0.004600  75.600000
-0.003800  75.400000
-0.004600  75.300000
-0.001500  75.600000
0.000000  75.200000
0.000700  75.600000
0.002200  75.500000
0.002200  75.400000
0.003700  75.700000
0.004500  75.600000
0.003000  75.600000
0.001500  75.400000
-0.001500  75.500000
-0.003000  75.600000
-0.001500  75.200000
-0.003000  75.700000
-0.000800  75.500000
-0.001500  75.500000
-0.002300  75.600000
-0.001500  75.200000
-0.002300  75.500000
-0.002300  75.500000
-0.000800  75.400000
0.001500  75.600000
0.000700  75.500000
0.001500  75.500000
0.000700  75.300000
0.000700  75.500000
0.001500  75.500000
0.002200  75.400000
0.001500  75.700000
0.000700  75.400000
0.000700  75.500000
-0.000800  75.600000
-0.000800  75.300000
-0.001500  75.600000
-0.001500  75.600000
-0.000800  75.500000
0.000000  75.600000
0.001500  75.400000
0.000000  75.600000
0.000000  75.600000
0.000000  75.400000
0.000700  75.500000
0.000000  75.600000
0.000700  75.500000
0.000700  75.600000
0.000000  75.500000
0.001500  75.600000
0.000700  75.300000
0.000000  75.600000
0.000700  75.400000
0.000700  75.400000
0.000700  75.700000
0.000000  75.300000
-0.000800  75.600000
-0.002300  75.500000
-0.002300  75.500000
-0.002300  75.600000
-0.001500  75.600000
-0.001500  75.600000
-0.000800  75.300000
0.000700  75.500000
0.000700  75.600000
0.000000  75.200000
-0.000800  75.800000
0.000000  75.400000
0.000700  75.600000
0.001500  75.600000
0.000700  75.300000
-0.000800  75.600000
0.000700  75.600000
-0.001500  75.300000
-0.000800  75.600000
-0.000800  75.400000
-0.000800  75.500000
0.000000  75.300000
0.000000  75.600000
0.000000  75.600000
0.001500  75.200000
0.003000  75.600000
0.001500  75.700000
0.000700  75.400000
0.001500  75.800000
-0.000800  75.300000
0.000700  75.600000
0.000700  75.600000
0.000000  75.300000
0.000700  75.600000
-0.002300  75.600000
-0.003000  75.600000
-0.001500  75.600000
-0.001500  75.600000
-0.000800  75.700000
-0.000800  75.400000
-0.000800  75.600000
-0.001500  75.500000
0.000000  75.500000
-0.000800  75.700000
-0.003000  75.300000
-0.000800  75.600000
-0.000800  75.600000
-0.001500  75.500000
-0.001500  75.600000
-0.003000  75.600000
-0.000800  75.400000
0.000700  75.400000
-0.001500  75.500000
-0.002300  75.600000
0.000700  75.300000
-0.001500  75.700000
-0.001500  75.500000
0.001500  75.600000
0.001500  75.600000
0.001500  75.300000
0.000700  75.600000
0.001500  75.600000
0.000700  75.300000
0.000700  75.600000
0.002200  75.400000
0.001500  75.300000
0.000700  75.500000
-0.000800  75.600000
0.000000  75.500000
-0.000800  75.500000
-0.000800  75.600000
0.000000  75.400000
0.000700  75.400000
0.000700  75.900000
0.000700  75.300000
0.001500  75.500000
0.000700  75.700000
-0.000800  75.400000
-0.000800  75.800000
0.000700  75.300000
0.000700  75.600000
-0.000800  75.700000
0.000000  75.500000
-0.001500  75.400000
-0.001500  75.600000
0.000700  75.600000
-0.000800  75.700000
-0.000800  75.300000
-0.000800  75.800000
-0.000800  75.300000
-0.001500  75.500000
-0.001500  75.600000
0.000000  75.300000
0.000000  75.500000
-0.000800  75.600000
-0.001500  75.300000
-0.001500  75.700000
0.001500  75.500000
0.000700  75.500000
0.001500  75.500000
0.000700  75.400000
0.000000  75.500000
-0.000800  75.500000
-0.001500  75.600000
-0.001500  75.500000
-0.003000  75.500000
-0.001500  75.600000
-0.000800  75.300000
-0.001500  75.700000
-0.000800  75.400000
0.000000  75.600000
-0.000800  75.600000
0.001500  75.500000
0.000700  75.500000
-0.000800  75.600000
-0.001500  75.600000
-0.000800  75.500000
0.000700  75.300000
0.002200  75.600000
0.004500  75.300000
0.002200  75.600000
0.000000  75.700000
-0.000800  75.300000
-0.003800  75.700000
-0.003000  75.400000
0.000000  75.400000
0.000700  75.700000
0.001500  75.400000
0.003000  75.400000
0.001500  75.500000
0.001500  75.600000
0.001500  75.600000
0.000700  75.600000
0.000000  75.700000
-0.001500  75.300000
-0.002300  75.500000
-0.003000  75.700000
-0.003800  75.400000
0.000000  75.600000
0.003000  75.700000
0.000700  75.600000
-0.001500  75.700000
-0.000800  75.300000
0.000000  75.600000
0.001500  75.700000
0.000000  75.600000
-0.000800  75.300000
0.000000  75.500000
-0.000800  75.600000
-0.000800  75.500000
-0.001500  75.300000
-0.001500  75.600000
-0.002300  75.400000
-0.000800  75.600000
0.000000  75.600000
0.000000  75.400000
0.001500  75.600000
0.000700  75.400000
0.000700  75.600000
0.000700  75.600000
0.002200  75.100000
0.002200  75.500000
0.000700  75.500000
0.001500  75.400000
0.001500  75.500000
0.001500  75.500000
0.000700  75.700000
0.000700  75.300000
0.000700  75.600000
-0.000800  75.600000
-0.000800  75.500000
0.000000  75.700000
-0.000800  75.600000
-0.000800  75.400000
-0.000800  75.700000
-0.001500  75.300000
-0.002300  75.600000
-0.001500  75.600000
-0.000800  75.500000
-0.001500  75.600000
0.000000  75.500000
0.000700  75.600000
-0.000800  75.500000
-0.000800  75.400000
-0.001500  75.700000
-0.001500  75.400000
-0.000800  75.600000
0.001500  75.600000
0.000700  75.400000
0.000700  75.600000
0.000000  75.300000
0.000700  75.600000
0.000700  75.700000
0.000000  75.600000
0.000000  75.600000
-0.001500  75.500000
-0.000800  75.600000
0.000000  75.400000
-0.000800  75.500000
-0.001500  75.700000
-0.001500  75.300000
-0.000800  75.900000
0.000700  75.500000
0.000700  75.300000
-0.000800  75.600000
-0.001500  75.500000
-0.000800  75.300000
0.000700  75.700000
0.000700  75.300000
-0.001500  75.500000
-0.001500  75.500000
-0.000800  75.500000
0.000700  75.600000
0.000700  75.400000
0.000700  75.600000
0.001500  75.400000
0.002200  75.600000
0.001500  75.600000
-0.001500  75.300000
-0.001500  75.800000
-0.001500  75.400000
-0.000800  75.300000
-0.000800  75.800000
-0.000800  75.300000
-0.000800  75.600000
-0.001500  75.600000
-0.000800  75.600000
0.000700  75.400000
-0.000800  75.300000
0.000700  75.600000
0.001500  75.300000
0.000000  75.600000
0.000700  75.500000
-0.000800  75.400000
0.000700  75.700000
0.000700  75.400000
-0.000800  75.700000
-0.000800  75.600000
-0.000800  75.400000
-0.000800  75.600000
0.000700  75.600000
0.001500  75.400000
0.000000  75.500000
-0.000800  75.500000
0.000700  75.600000
0.001500  75.300000
0.000000  75.600000
-0.000800  75.600000
-0.000800  75.500000
-0.000800  75.600000
-0.001500  75.500000
-0.001500  75.500000
-0.001500  75.700000
-0.003000  75.300000
-0.002300  75.900000
-0.000800  75.600000
0.001500  75.500000
0.002200  75.600000
0.003000  75.600000
0.004500  75.500000
0.001500  75.300000
0.001500  75.700000
0.000700  75.600000
0.001500  75.300000
0.000700  75.900000
0.000700  75.300000
0.000700  75.600000
0.000700  75.700000
0.000700  75.300000
-0.000800  75.800000
-0.001500  75.400000
0.000000  75.600000
0.001500  75.500000
0.005200  75.500000
0.004500  75.600000
0.006700  75.500000
0.008200  75.700000
0.007500  75.500000
0.008200  75.400000
0.005200  75.700000
0.003700  75.200000
0.001500  75.600000
-0.008300  75.500000
-0.019500  75.400000
-0.027800  75.600000
-0.030000  75.500000
-0.027800  75.500000
-0.018100  75.600000
-0.005300  75.500000
0.001500  75.600000
0.005200  75.500000
0.006700  75.500000
0.005200  75.300000
0.007500  75.400000
0.005200  75.700000
0.005200  75.400000
0.006700  75.600000
0.004500  75.600000
0.004500  75.300000
0.001500  75.800000
0.001500  75.400000
0.003000  75.600000
0.003700  75.600000
0.001500  75.500000
0.000700  75.400000
0.002200  75.600000
0.000000  75.500000
0.000700  75.400000
0.001500  75.400000
0.001500  75.800000
0.000700  75.400000
-0.000800  75.500000
-0.001500  75.600000
-0.000800  75.200000
-0.000800  75.800000
-0.001500  75.400000
-0.000800  75.400000
0.000700  75.700000
0.000700  75.200000
-0.000800  75.600000
0.000000  75.400000
0.000000  75.600000
0.000000  75.500000
0.000700  75.600000
-0.001500  75.700000
-0.000800  75.200000
-0.002300  75.700000
-0.001500  75.500000
-0.000800  75.400000
-0.000800  75.600000
0.000700  75.400000
0.001500  75.400000
0.002200  75.600000
0.001500  75.300000
0.001500  75.800000
0.001500  75.500000
-0.000800  75.500000
0.000700  75.400000
0.000700  75.300000
0.000000  75.500000
0.000000  75.300000
0.000000  75.300000
-0.000800  75.600000
-0.000800  75.200000
-0.000800  75.600000
0.000700  75.500000
0.001500  75.400000
0.000700  75.700000
0.000700  75.300000
0.000000  75.600000
0.000000  75.500000
-0.000800  75.300000
-0.001500  75.400000
0.000700  75.600000
0.000700  75.500000
-0.001500  75.300000
-0.001500  75.600000
-0.000800  75.600000
-0.000800  75.400000
-0.000800  75.600000
-0.000800  75.300000
-0.002300  75.600000
-0.001500  75.600000
-0.000800  75.400000
-0.000800  75.500000
0.000700  75.300000
0.000700  75.400000
0.000000  75.600000
-0.001500  75.400000
-0.000800  75.200000
0.001500  75.500000
-0.000800  75.800000
-0.000800  75.400000
0.000700  75.300000
-0.000800  75.500000
0.000000  75.400000
-0.001500  75.400000
-0.000800  75.600000
0.000700  75.300000
-0.000800  75.500000
-0.001500  75.300000
-0.000800  75.300000
0.000700  75.600000
-0.000800  75.400000
-0.000800  75.400000
-0.000800  75.500000
-0.002300  75.500000
0.000000  75.400000
0.000700  75.400000
0.000700  75.800000
0.000700  75.100000
-0.001500  75.700000
0.000700  75.300000
-0.000800  75.500000
-0.000800  75.600000
0.000700  75.200000
0.001500  75.600000
0.001500  75.400000
0.000700  75.600000
0.000000  75.600000
-0.001500  75.400000
-0.000800  75.400000
-0.001500  75.600000
-0.001500  75.500000
-0.000800  75.300000
0.000000  75.300000
0.000700  75.700000
0.000700  75.300000
0.000000  75.600000
-0.001500  75.300000
-0.000800  75.300000
-0.000800  75.600000
0.000000  75.300000
0.000000  75.500000
-0.000800  75.500000
-0.000800  75.300000
-0.000800  75.300000
-0.000800  75.400000
-0.000800  75.500000
-0.000800  75.200000
0.000700  75.700000
0.000700  75.500000
0.000000  75.400000
-0.000800  75.600000
0.000000  75.400000
-0.000800  75.400000
0.000700  75.600000
0.000700  75.200000
0.000700  75.500000
-0.000800  75.400000
0.001500  75.100000
0.001500  75.600000
0.000700  75.500000
0.001500  75.400000
0.000700  75.400000
0.001500  75.200000
0.000700  75.700000
0.001500  75.300000
-0.000800  75.600000
-0.000800  75.400000
-0.000800  75.400000
0.001500  75.500000
0.003000  75.100000
0.000700  75.600000
0.000700  75.400000
-0.000800  75.200000
0.000000  75.500000
-0.000800  75.400000
-0.000800  75.400000
-0.001500  75.300000
-0.001500  75.400000
0.000700  75.300000
-0.000800  75.300000
-0.000800  75.600000
-0.003000  75.300000
-0.002300  75.600000
-0.000800  75.300000
-0.001500  75.300000
-0.000800  75.600000
-0.001500  75.300000
-0.001500  75.300000
-0.002300  75.600000
-0.000800  75.100000
-0.001500  75.400000
-0.001500  75.600000
-0.000800  75.300000
0.000000  75.200000
0.001500  75.400000
0.001500  75.500000
0.000700  75.400000
0.000700  75.400000
0.000700  75.500000
0.002200  75.300000
0.001500  75.600000
-0.000800  75.100000
-0.000800  75.500000
-0.001500  75.400000
-0.001500  75.300000
0.000700  75.500000
0.000000  75.500000
-0.000800  75.400000
0.000000  75.400000
0.000700  75.500000
0.000700  75.600000
0.000700  75.200000
0.000000  75.600000
-0.000800  75.200000
0.000000  75.400000
-0.000800  75.500000
-0.001500  75.200000
0.000000  75.400000
0.000700  75.400000
0.000000  75.400000
0.000000  75.400000
0.000700  75.300000
0.001500  75.500000
-0.000800  75.300000
-0.001500  75.400000
-0.000800  75.300000
-0.003000  75.300000
-0.003000  75.700000
-0.002300  75.100000
-0.003000  75.500000
-0.001500  75.400000
-0.000800  75.100000
-0.001500  75.600000
-0.002300  75.400000
0.000000  75.200000
0.000000  75.500000
-0.000800  75.200000
0.000700  75.300000
-0.000800  75.400000
-0.000800  75.300000
-0.001500  75.400000
-0.001500  75.300000
0.000700  75.600000
0.001500  75.100000
0.001500  75.300000
0.001500  75.400000
0.000700  75.200000
-0.001500  75.700000
-0.000800  75.300000
0.000000  75.400000
-0.000800  75.500000
-0.001500  75.200000
-0.001500  75.600000
-0.001500  75.500000
-0.000800  75.300000
-0.003000  75.500000
-0.003000  75.300000
-0.001500  75.600000
-0.001500  75.000000
0.000700  75.500000
0.000700  75.500000
0.002200  75.100000
0.003000  75.800000
0.003000  75.300000
0.003700  75.300000
0.002200  75.500000
0.001500  75.300000
0.000700  75.300000
-0.000800  75.400000
0.000700  75.300000
0.005200  75.400000
0.009000  75.600000
0.012000  75.300000
0.010500  75.300000
0.008200  75.500000
0.009000  75.600000
0.010500  75.200000
0.011200  75.300000
0.013500  75.600000
0.009700  75.200000
0.003000  75.600000
-0.002300  75.100000
-0.015800  75.500000
-0.027000  75.500000
-0.036800  75.100000
-0.044300  75.500000
-0.042800  75.500000
-0.034600  75.400000
-0.017300  75.500000
-0.003000  75.200000
0.006000  75.700000
0.010500  75.400000
0.009000  75.400000
0.011200  75.400000
0.011200  75.200000
0.009700  75.600000
0.009000  75.300000
0.010500  75.400000
0.009000  75.500000
0.006700  75.300000
0.009000  75.600000
0.008200  75.600000
0.005200  75.400000
0.004500  75.500000
0.001500  75.300000
0.003000  75.600000
0.004500  75.300000
0.004500  75.600000
0.003700  75.500000
0.001500  75.300000
0.000700  75.600000
0.002200  75.300000
0.000700  75.300000
-0.000800  75.600000
0.000000  75.100000
0.000700  75.500000
-0.000800  75.400000
-0.002300  75.500000
-0.003000  75.400000
-0.004600  75.300000
-0.005300  75.400000
-0.008300  75.400000
-0.009100  75.300000
-0.008300  75.700000
-0.008300  75.100000
-0.006800  75.600000
-0.004600  75.300000
-0.004600  75.300000
-0.004600  75.600000
-0.003800  75.200000
0.003000  75.500000
0.008200  75.400000
0.009700  75.300000
0.012700  75.300000
0.015700  75.400000
0.012700  75.300000
0.010500  75.100000
0.009000  75.400000
0.005200  75.400000
0.000700  75.100000
-0.002300  75.500000
-0.003000  75.200000
-0.005300  75.300000
-0.006800  75.300000
-0.005300  75.200000
-0.003800  75.300000
0.001500  75.400000
0.004500  75.100000
0.006700  75.400000
0.005200  75.400000
0.003700  75.300000
0.002200  75.300000
-0.001500  75.500000
-0.000800  75.400000
-0.000800  75.300000
-0.002300  75.400000
-0.003000  75.300000
-0.001500  75.200000
-0.001500  75.600000
-0.002300  75.200000
-0.000800  75.400000
-0.002300  75.400000
-0.004600  75.200000
-0.006000  75.600000
-0.006800  75.200000
-0.007500  75.400000
-0.008300  75.400000
-0.008300  75.300000
-0.009100  75.300000
-0.009100  75.200000
-0.008300  75.600000
-0.007500  75.100000
-0.007500  75.300000
-0.006800  75.500000
-0.002300  75.200000
0.001500  75.500000
0.008200  75.300000
0.012700  75.300000
0.014200  75.400000
0.014200  75.200000
0.013500  75.400000
0.010500  75.300000
0.008200  75.300000
0.005200  75.300000
0.003000  75.300000
0.001500  75.600000
0.000700  75.100000
0.003700  75.400000
-0.000800  75.400000
-0.006800  75.200000
-0.007500  75.500000
-0.006800  75.500000
-0.008300  75.200000
-0.009100  75.700000
-0.007500  75.300000
-0.004600  75.600000
-0.002300  75.600000
0.001500  75.600000
0.003700  75.600000
0.005200  75.400000
0.006000  75.600000
0.006700  75.300000
0.006700  75.400000
0.004500  75.600000
0.000000  75.400000
-0.000800  75.800000
-0.000800  75.400000
-0.001500  75.400000
-0.000800  75.800000
-0.001500  75.300000
-0.004600  75.700000
-0.006800  75.500000
-0.007500  75.500000
-0.006800  75.600000
-0.006800  75.500000
-0.005300  75.600000
-0.007500  75.400000
-0.007500  75.600000
-0.004600  75.800000
0.004500  75.200000
0.011200  75.800000
0.010500  75.400000
0.010500  75.400000
0.009000  75.600000
0.003700  75.300000
0.000000  75.400000
-0.001500  75.600000
-0.004600  75.300000
-0.003800  75.300000
-0.003000  75.300000
-0.003000  75.400000
-0.001500  75.400000
-0.002300  75.500000
-0.003000  75.500000
-0.003800  75.300000
-0.001500  75.400000
0.000000  75.300000
-0.004600  75.200000
-0.003800  75.600000
0.000700  75.200000
0.000700  75.400000
0.000700  75.400000
0.003000  75.300000
0.001500  75.500000
0.001500  75.300000
-0.000800  75.300000
-0.005300  75.200000
-0.006800  75.300000
-0.008300  75.500000
-0.005300  75.100000
-0.002300  75.400000
-0.000800  75.200000
0.004500  75.100000
0.010500  75.500000
0.015000  75.000000
0.019500  75.200000
0.022500  75.100000
0.023200  75.000000
0.020200  75.300000
0.016500  75.100000
0.013500  75.100000
0.007500  75.400000
0.000700  75.200000
-0.005300  75.100000
-0.012000  75.000000
-0.019500  75.300000
-0.026300  75.100000
-0.030000  75.200000
-0.030800  75.300000
-0.024800  75.000000
-0.015800  75.100000
-0.010500  75.200000
-0.004600  74.900000
0.000700  75.300000
0.002200  75.000000
0.003000  75.000000
0.005200  75.100000
0.008200  75.200000
0.008200  75.000000
0.008200  75.100000
0.008200  75.200000
0.006700  75.200000
0.004500  75.000000
0.003000  75.300000
0.002200  75.000000
-0.000800  75.100000
0.000000  75.100000
0.001500  74.900000
0.001500  75.300000
0.002200  75.000000
-0.001500  75.100000
-0.003000  75.100000
-0.003000  75.200000
-0.003800  75.100000
-0.001500  75.000000
-0.003800  75.000000
-0.001500  74.900000
-0.000800  75.000000
0.003000  75.300000
0.004500  74.800000
0.002200  75.100000
0.005200  74.800000
0.001500  74.800000
-0.001500  75.000000
-0.000800  75.000000
-0.003000  74.700000
-0.001500  75.100000
-0.000800  74.700000
0.000000  75.000000
0.000000  74.900000
0.001500  74.800000
0.005200  74.700000
0.005200  74.700000
0.004500  74.800000
0.001500  74.700000
0.001500  74.700000
0.004500  74.900000
0.003000  74.600000
-0.001500  75.000000
-0.003800  74.600000
-0.003000  74.600000
-0.001500  74.700000
0.001500  74.300000
0.004500  74.600000
0.006000  74.500000
0.006000  74.500000
0.001500  74.500000
0.000000  74.400000
-0.001500  74.700000
-0.002300  74.300000
-0.004600  74.400000
-0.006800  74.400000
-0.004600  74.000000
-0.005300  74.400000
-0.003000  74.100000
0.001500  74.200000
0.003000  74.200000
0.005200  74.100000
0.006000  74.200000
0.006700  74.100000
0.006700  73.900000
0.009000  73.900000
0.007500  74.000000
0.003700  74.100000
0.001500  73.600000
-0.006800  73.800000
-0.014300  73.800000
-0.020300  73.500000
-0.021800  73.800000
-0.021000  73.600000
-0.017300  73.400000
-0.010500  73.800000
-0.004600  73.300000
-0.000800  73.400000
0.000000  73.400000
0.000000  73.100000
-0.000800  73.200000
0.000700  73.300000
0.001500  73.100000
0.000700  72.900000
0.003000  73.000000
0.003000  73.200000
0.002200  72.700000
0.006000  73.000000
0.006700  72.800000
0.005200  72.600000
0.006000  72.900000
0.005200  72.400000
0.006000  72.800000
0.005200  72.600000
0.002200  72.300000
0.002200  72.500000
0.000700  72.400000
0.001500  72.200000
0.003000  72.200000
0.001500  72.000000
0.001500  72.100000
0.000700  71.800000
0.000700  72.000000
0.000700  71.800000
0.000000  71.700000
-0.001500  71.900000
0.000000  71.600000
-0.000800  71.500000
-0.000800  71.600000
-0.001500  71.200000
-0.003000  71.500000
-0.004600  71.200000
-0.003000  71.200000
-0.001500  71.100000
-0.001500  71.100000
-0.003000  71.200000
-0.001500  70.600000
-0.000800  70.700000
0.001500  70.900000
0.000700  70.500000
0.003000  70.700000
0.006700  70.400000
0.005200  70.400000
0.006000  70.300000
0.006700  70.100000
0.003000  70.400000
0.003000  70.000000
0.003000  69.900000
0.003700  69.800000
0.002200  69.800000
-0.002300  69.700000
-0.000800  69.400000
0.000000  69.500000
-0.003000  69.400000
-0.008300  69.200000
-0.012800  69.400000
-0.012800  68.800000
-0.012800  68.900000
-0.013500  68.900000
-0.012800  68.800000
-0.011300  68.800000
-0.006800  68.700000
-0.001500  68.500000
0.003000  68.600000
0.008200  68.300000
0.006000  68.100000
0.006000  68.200000
0.004500  68.300000
0.003000  67.700000
0.000700  67.900000
-0.003000  67.800000
-0.002300  67.500000
-0.000800  67.600000
0.002200  67.400000
0.004500  67.300000
0.008200  67.600000
0.010500  67.100000
0.010500  67.200000
0.009000  67.000000
0.008200  67.000000
0.006700  66.600000
0.005200  66.600000
0.001500  66.700000
-0.000800  66.300000
-0.002300  66.300000
-0.004600  66.200000
-0.006800  65.900000
-0.005300  66.200000
-0.004600  65.800000
-0.006000  65.700000
-0.008300  65.700000
-0.008300  65.300000
-0.006800  65.700000
-0.009100  65.200000
-0.009100  65.200000
-0.004600  65.200000
0.001500  65.000000
0.004500  64.900000
0.007500  64.700000
0.012000  64.800000
0.013500  64.500000
0.013500  64.300000
0.008200  64.600000
0.005200  64.000000
0.003700  64.300000
0.000700  63.900000
0.000700  63.800000
-0.000800  63.800000
-0.000800  63.400000
0.003000  63.400000
0.008200  63.700000
0.005200  63.300000
0.003000  63.100000
0.003000  63.000000
-0.000800  63.200000
-0.003800  62.700000
-0.005300  62.800000
-0.009100  62.700000
-0.013500  62.500000
-0.015800  62.400000
-0.015000  62.500000
-0.012000  61.900000
-0.009800  62.300000
-0.009100  61.900000
-0.008300  61.800000
-0.005300  61.900000
-0.000800  61.400000
0.001500  61.400000
0.006700  61.300000
0.010500  61.100000
0.014200  61.100000
0.016500  60.800000
0.018000  61.000000
0.018000  60.600000
0.016500  60.600000
0.016500  60.600000
0.010500  60.200000
0.004500  60.400000
0.000700  60.100000
-0.006800  60.000000
-0.012000  60.100000
-0.018100  59.500000
-0.024000  59.700000
-0.030000  59.700000
-0.034600  59.400000
-0.034600  59.400000
-0.027000  59.100000
-0.012800  59.400000
-0.003000  58.800000
0.002200  58.900000
0.005200  59.000000
0.007500  58.500000
0.010500  58.500000
0.012000  58.400000
0.012000  58.200000
0.012700  58.500000
0.009000  58.100000
0.008200  58.000000
0.009000  57.900000
0.009700  57.600000
0.011200  57.600000
0.011200  57.400000
0.010500  57.600000
0.006700  57.200000
0.004500  57.100000
0.004500  57.400000
0.003000  56.800000
0.003000  57.000000
0.004500  56.700000
0.003700  56.500000
0.001500  56.700000
0.003000  56.300000
0.001500  56.300000
-0.000800  56.000000
-0.000800  56.000000
-0.004600  55.900000
-0.004600  55.700000
-0.004600  55.700000
-0.006800  55.300000
-0.005300  55.500000
-0.001500  55.500000
0.003700  54.900000
0.008200  55.200000
0.009000  54.900000
0.008200  54.800000
0.001500  54.800000
-0.006800  54.500000
-0.012800  54.400000
-0.016500  54.400000
-0.019500  54.000000
-0.018100  54.000000
-0.012000  54.000000
-0.004600  53.900000
0.003700  53.700000
0.003000  53.800000
-0.000800  53.500000
-0.003000  53.100000
-0.005300  53.200000
-0.005300  53.100000
-0.003000  53.000000
0.000700  53.200000
0.000000  52.600000
-0.004600  52.600000
0.000000  52.600000
0.004500  52.200000
0.005200  52.400000
0.000000  52.200000
-0.000800  52.100000
0.003000  51.800000
0.004500  51.700000
0.006000  51.800000
0.006700  51.300000
0.009000  51.600000
0.011200  51.300000
0.010500  50.900000
0.008200  51.000000
0.004500  50.700000
0.002200  50.700000
0.001500  50.600000
0.000700  50.300000
0.000700  50.400000
0.006700  50.200000
0.006700  50.000000
0.006700  50.000000
0.010500  49.800000
0.010500  49.700000
0.010500  49.500000
0.008200  49.600000
0.010500  49.200000
0.009700  49.200000
-0.001500  49.200000
-0.019500  49.000000
-0.042800  48.700000
-0.058500  49.000000
-0.065300  48.400000
-0.059300  48.700000
-0.048000  48.400000
-0.037500  48.100000
-0.016500  48.100000
0.000700  48.100000
0.015000  47.600000
0.027000  47.600000
0.031500  47.600000
0.035200  47.600000
0.038200  47.100000
0.038200  47.300000
0.038200  47.100000
0.031500  47.200000
0.024000  47.200000
0.022500  46.700000
0.019500  47.000000
0.012000  46.600000
0.004500  46.600000
-0.003000  46.700000
-0.011300  46.300000
-0.016500  46.300000
-0.020300  46.200000
-0.026300  46.000000
-0.028500  45.800000
-0.025600  45.500000
-0.016500  45.900000
-0.006000  45.300000
0.005200  45.300000
0.014200  45.400000
0.015700  45.000000
0.013500  45.000000
0.010500  44.900000
0.006700  44.600000
0.003000  44.900000
0.002200  44.300000
0.000000  44.300000
-0.003000  44.100000
-0.008300  44.100000
-0.011300  43.900000
-0.013500  43.700000
-0.014300  43.800000
-0.012800  43.500000
-0.010500  43.600000
-0.003000  43.500000
0.003700  43.000000
0.003700  43.400000
0.006700  42.900000
0.014200  43.000000
0.018700  42.900000
0.015700  42.500000
0.008200  42.700000
0.003000  42.500000
0.003700  42.500000
0.007500  42.300000
0.004500  42.100000
0.000700  42.200000
0.001500  41.700000
0.003700  41.800000
0.003000  41.700000
0.000700  41.500000
-0.003800  41.800000
-0.010500  41.200000
-0.020300  41.500000
-0.029300  41.100000
-0.035300  40.900000
-0.039800  41.200000
-0.037500  41.000000
-0.024000  40.900000
-0.006800  40.500000
0.009000  40.500000
0.013500  40.600000
0.009000  40.200000
0.008200  40.400000
0.013500  40.000000
0.022500  39.900000
0.029200  40.100000
0.030700  39.600000
0.029200  39.700000
0.029200  39.600000
0.023200  39.300000
0.014200  39.600000
0.006000  39.100000
-0.004600  39.200000
-0.012000  39.000000
-0.019500  39.100000
-0.033000  38.800000
-0.047300  38.600000
-0.049500  39.000000
-0.036100  38.600000
-0.011300  38.500000
0.005200  38.600000
0.009700  38.100000
0.014200  38.500000
0.015700  38.100000
0.015700  38.000000
0.015000  38.100000
0.009700  37.700000
0.008200  37.900000
0.009000  37.500000
0.011200  37.500000
0.016500  37.400000
0.029200  37.400000
0.031500  37.500000
0.024000  37.000000
0.018000  37.200000
0.006700  37.000000
-0.003800  36.700000
-0.007500  37.100000
-0.012800  36.600000
-0.021800  36.700000
-0.025600  36.600000
-0.020300  36.400000
-0.012000  36.700000
-0.006800  36.400000
-0.000800  36.100000
-0.005300  36.200000
-0.015800  36.000000
-0.015000  35.900000
-0.010500  35.700000
0.000700  36.000000
0.003000  35.600000
0.000700  35.700000
0.003000  35.600000
0.000700  35.200000
0.004500  35.500000
0.004500  35.400000
0.001500  35.100000
0.001500  35.300000
0.001500  34.800000
0.001500  35.100000
-0.001500  35.000000
-0.006800  34.800000
-0.008300  34.600000
-0.005300  34.700000
-0.001500  34.600000
0.008200  34.400000
0.015000  34.100000
0.017200  34.500000
0.015700  34.000000
0.010500  34.100000
0.010500  33.900000
0.012700  33.600000
0.022500  33.900000
0.026200  33.500000
0.020200  33.600000
0.014200  33.700000
0.003000  33.100000
-0.001500  33.300000
-0.007500  33.100000
-0.016500  33.100000
-0.027000  32.900000
-0.042000  32.700000
-0.054800  32.900000
-0.060000  32.400000
-0.053300  32.700000
-0.040500  32.500000
-0.019500  32.200000
-0.001500  32.200000
0.003000  32.300000
0.015700  32.000000
0.027700  32.200000
0.030700  31.600000
0.027700  31.900000
0.025500  31.600000
0.029200  31.600000
0.029200  31.400000
0.034500  31.400000
0.036700  31.400000
0.033000  31.000000
0.027700  31.100000
0.018000  31.000000
0.006700  30.800000
0.001500  31.000000
-0.008300  30.600000
-0.030800  30.700000
-0.045800  30.500000
-0.053300  30.400000
-0.053300  30.500000
-0.049500  30.200000
-0.038300  30.100000
-0.009100  30.200000
0.000000  30.100000
0.003700  29.800000
0.011200  29.700000
0.005200  29.900000
0.005200  29.600000
0.006700  29.500000
0.012700  29.600000
0.017200  29.200000
0.018000  29.500000
0.026200  29.200000
0.030700  29.000000
0.031500  29.000000
0.027000  28.900000
0.019500  28.700000
0.009000  28.700000
-0.009100  28.700000
-0.030000  28.600000
-0.047300  28.300000
-0.048800  28.700000
-0.034600  28.300000
-0.009800  28.400000
0.016500  28.200000
0.029200  28.000000
0.033700  28.300000
0.034500  28.000000
0.027000  27.900000
0.012000  28.000000
-0.006800  27.700000
-0.027000  27.600000
-0.035300  27.600000
-0.035300  27.700000
-0.039000  27.400000
-0.044300  27.500000
-0.035300  27.500000
-0.012000  27.000000
0.009700  27.300000
0.015000  27.200000
0.013500  26.800000
0.014200  27.100000
0.015000  26.900000
0.016500  26.900000
0.014200  26.900000
0.014200  26.500000
0.021000  26.800000
0.024000  26.500000
0.012000  26.500000
0.005200  26.500000
0.006700  26.300000
0.006000  26.500000
0.003700  26.000000
0.000000  26.300000
0.004500  26.100000
0.007500  25.800000
0.006000  26.300000
0.007500  25.600000
0.004500  25.800000
0.006000  25.800000
0.012000  25.500000
0.012000  25.600000
0.011200  25.600000
0.007500  25.400000
-0.001500  25.400000
-0.014300  25.400000
-0.025600  25.200000
-0.028500  24.900000
-0.027800  25.300000
-0.016500  25.000000
0.004500  24.900000
0.010500  25.000000
0.009000  24.700000
0.014200  24.700000
0.020200  24.800000
0.018000  24.400000
0.021700  24.600000
0.033700  24.300000
0.029200  24.300000
0.024700  24.300000
0.012700  24.300000
-0.018100  24.200000
-0.060800  24.000000
-0.093000  23.800000
-0.096800  23.900000
-0.057000  23.600000
0.001500  24.000000
0.016500  23.700000
0.021000  23.500000
0.018000  23.800000
-0.005300  23.200000
-0.023300  23.500000
-0.042800  23.400000
-0.046500  23.200000
-0.030000  23.200000
-0.010500  23.100000
0.021700  23.100000
0.045000  23.100000
0.060700  23.000000
0.063000  23.100000
0.057700  22.600000
0.052500  23.000000
0.046500  22.600000
0.039000  22.500000
0.019500  22.700000
0.003700  22.400000
-0.011300  22.400000
-0.030000  22.500000
-0.044300  22.200000
-0.043600  22.400000
-0.031500  22.100000
-0.051800  22.100000
-0.081000  22.000000
-0.081800  21.800000
-0.039000  21.800000
0.009000  21.700000
0.015000  21.800000
0.011200  21.700000
0.005200  21.500000
0.008200  21.800000
0.026200  21.300000
0.029200  21.500000
0.029200  21.400000
0.023200  21.100000
0.009000  21.400000
0.003000  21.000000
-0.001500  20.800000
-0.006800  20.900000
-0.008300  20.900000
-0.013500  20.800000
-0.009100  20.700000
0.021700  20.800000
0.046500  20.600000
0.039700  20.400000
0.020200  20.900000
0.016500  20.300000
0.028500  20.200000
0.020200  20.300000
0.014200  20.100000
0.014200  20.200000
0.015000  20.200000
0.025500  20.100000
0.024700  20.200000
0.014200  19.900000
-0.003000  19.800000
-0.021000  19.800000
-0.043600  20.100000
-0.057000  19.700000
-0.045800  19.600000
-0.016500  19.700000
0.001500  19.600000
0.011200  19.400000
0.030700  19.700000
0.043500  19.200000
0.045000  19.500000
0.030700  19.300000
0.012700  18.900000
-0.003000  19.500000
-0.030800  19.100000
-0.068300  19.000000
-0.096000  18.900000
-0.087100  19.100000
-0.051800  18.900000
-0.028500  18.600000
-0.009100  18.900000
0.018000  18.400000
0.032200  18.600000
0.042000  18.500000
0.047200  18.200000
0.044200  18.600000
0.027700  18.200000
0.012700  18.300000
0.008200  18.300000
-0.004600  18.000000
-0.030800  18.000000
-0.046500  18.000000
-0.031500  17.900000
-0.013500  17.900000
-0.002300  17.800000
-0.001500  18.000000
-0.006800  17.400000
0.006700  17.900000
0.018700  17.500000
0.025500  17.500000
0.025500  17.600000
0.020200  17.300000
0.014200  17.400000
0.006700  17.400000
0.005200  17.000000
0.006700  17.400000
0.013500  17.100000
0.018000  17.000000
0.023200  16.900000
0.019500  16.900000
0.000000  17.000000
-0.033800  16.600000
-0.070600  16.800000
-0.082500  16.800000
-0.060800  16.400000
-0.027800  16.800000
0.006700  16.300000
0.044200  16.600000
0.060000  16.600000
0.071200  16.200000
0.071200  16.500000
0.045000  16.000000
0.021000  16.300000
0.007500  16.000000
-0.009100  16.100000
-0.036100  16.100000
-0.055500  15.700000
-0.076500  16.000000
-0.077300  15.900000
-0.045000  15.600000
-0.012800  15.900000
0.006700  15.700000
0.018700  15.700000
0.024000  15.700000
0.022500  15.400000
0.021700  15.600000
0.017200  15.600000
0.010500  15.200000
0.005200  15.300000
-0.001500  15.400000
-0.004600  15.200000
-0.004600  15.100000
-0.000800  15.400000
0.007500  15.100000
0.016500  15.000000
0.012700  15.100000
0.012000  15.000000
0.018000  15.000000
0.021700  15.100000
0.033000  14.800000
0.029200  15.000000
0.024000  14.600000
0.027700  14.600000
0.008200  14.900000
-0.015000  14.700000
-0.024000  14.500000
-0.027800  14.500000
-0.039000  14.600000
-0.057000  14.500000
-0.054000  14.300000
-0.028500  14.600000
-0.031500  14.200000
-0.057800  14.300000
-0.050300  14.300000
-0.012000  14.000000
0.030700  14.300000
0.042000  13.900000
0.038200  14.000000
0.054700  14.100000
0.072700  13.700000
0.093000  13.800000
0.081700  13.800000
0.031500  13.700000
-0.033800  13.600000
-0.095300  13.500000
-0.099000  13.800000
-0.072100  13.300000
-0.054000  13.700000
-0.047300  13.500000
-0.039000  13.400000
0.004500  13.500000
0.037500  13.300000
0.053200  13.200000
0.063000  13.300000
0.055500  13.000000
0.053200  13.300000
0.045700  13.000000
0.033000  12.900000
0.020200  13.100000
0.010500  13.000000
-0.001500  13.000000
-0.024800  12.700000
-0.028500  12.800000
-0.036800  12.900000
-0.061500  12.400000
-0.057800  12.800000
-0.062300  12.300000
-0.050300  12.500000
-0.022500  12.400000
-0.020300  12.200000
-0.005300  12.400000
0.006000  12.000000
0.005200  12.200000
0.009700  12.100000
0.021700  12.100000
0.030000  12.100000
0.033000  11.500000
0.047200  12.100000
0.062200  11.700000
0.070500  11.800000
0.051700  11.700000
0.015700  11.300000
-0.015800  11.700000
-0.047300  11.400000
-0.071300  11.400000
-0.081800  11.500000
-0.069100  11.100000
-0.030000  11.200000
0.000000  11.200000
0.017200  11.100000
0.041200  11.000000
0.051000  10.800000
0.050200  11.200000
0.029200  10.700000
0.003000  10.800000
-0.021000  10.700000
-0.046500  10.400000
-0.033000  10.500000
-0.014300  10.700000
-0.017300  10.200000
0.002200  10.500000
0.057000  10.200000
0.093000  10.200000
0.089200  10.300000
0.078000  10.100000
0.072700  10.200000
0.050200  10.100000
0.009000  10.100000
-0.030800  9.900000
-0.070600  9.900000
-0.120000  10.000000
-0.155300  9.500000
-0.108800  9.900000
-0.016500  9.500000
0.035200  9.400000
0.060700  9.800000
0.084700  9.200000
0.093000  9.400000
0.085500  9.400000
0.080200  9.300000
0.057700  9.100000
0.007500  9.000000
-0.041300  9.100000
-0.042000  9.000000
-0.033000  9.100000
-0.044300  9.200000
-0.095300  8.700000
-0.149300  9.000000
-0.177000  8.600000
-0.180000  8.600000
-0.075000  8.800000
0.047200  8.800000
0.118500  8.700000
0.135000  8.800000
0.119200  8.400000
0.108000  8.500000
0.045700  8.500000
-0.012800  8.500000
-0.067500  8.400000
-0.140300  8.200000
-0.178500  8.500000
-0.130500  8.100000
-0.054000  8.100000
-0.021800  8.400000
0.012700  7.900000
0.042000  8.300000
0.062200  7.900000
0.071200  8.000000
0.089200  8.100000
0.103500  7.700000
0.091500  8.100000
0.081700  7.800000
0.065200  7.800000
0.048000  7.600000
0.012000  7.700000
-0.030800  7.900000
-0.061500  7.400000
-0.077300  7.600000
-0.027800  7.600000
0.023200  7.300000
0.016500  7.800000
-0.019500  7.200000
-0.043600  7.400000
-0.024800  7.500000
-0.003000  7.200000
0.037500  7.300000
0.080200  7.300000
0.105000  7.100000
0.129000  7.100000
0.123000  7.100000
0.114000  6.900000
0.084000  6.800000
0.003700  7.200000
-0.097500  6.800000
-0.179300  6.600000
-0.191300  6.900000
-0.157500  6.700000
-0.096000  6.700000
-0.074300  7.100000
-0.080300  6.600000
-0.038300  6.800000
-0.005300  6.500000
0.032200  6.600000
0.066700  6.600000
0.064500  6.500000
0.055500  6.400000
0.036700  6.400000
0.023200  6.300000
0.014200  6.400000
-0.007500  6.200000
-0.035300  6.400000
-0.066800  6.000000
-0.050300  6.200000
0.011200  6.300000
0.041200  5.900000
0.046500  6.300000
0.042000  5.800000
0.038200  6.000000
0.040500  6.000000
0.042700  5.900000
0.048000  6.000000
0.061500  5.900000
0.093700  6.000000
0.092200  5.800000
0.062200  5.800000
0.033000  5.800000
-0.002300  5.400000
-0.065300  5.800000
-0.159800  5.600000
-0.185300  5.400000
-0.116300  5.800000
-0.066000  5.600000
-0.063000  5.300000
-0.057800  5.500000
-0.057000  5.500000
-0.024000  5.400000
0.049500  5.500000
0.125200  5.500000
0.159700  5.300000
0.135700  5.200000
0.132700  5.700000
0.135000  5.300000
0.123700  5.400000
0.071200  5.600000
-0.084800  5.000000
-0.246000  5.400000
-0.249800  5.300000
-0.135800  5.300000
-0.066800  5.600000
-0.059300  5.100000
-0.075000  5.400000
-0.067500  5.500000
-0.030800  5.400000
-0.018800  5.400000
0.008200  5.500000
0.051000  5.400000
0.072700  5.300000
0.092200  5.400000
0.101200  5.600000
0.101200  5.100000
0.106500  5.600000
0.079500  5.200000
-0.006800  5.400000
-0.085600  5.400000
-0.070600  5.200000
-0.009800  5.500000
0.025500  5.400000
0.080200  5.300000
0.108000  5.300000
0.061500  5.400000
-0.006000  5.500000
-0.067500  5.200000
-0.115500  5.400000
-0.105000  5.400000
-0.092300  5.300000
-0.138100  5.300000
-0.131300  5.300000
-0.083300  5.100000
-0.021800  5.600000
0.023200  5.100000
0.023200  5.500000
0.032200  5.300000
0.039000  5.200000
0.062200  5.200000
0.084000  5.300000
0.089200  5.200000
0.093000  5.000000
0.076500  5.300000
0.043500  5.200000
0.023200  5.000000
0.027700  5.400000
0.029200  4.900000
-0.001500  5.100000
-0.004600  5.300000
0.049500  5.000000
0.090700  5.400000
0.075000  4.900000
-0.011300  5.100000
-0.104300  5.300000
-0.147800  4.900000
-0.146300  5.200000
-0.078800  5.000000
-0.023300  5.300000
-0.005300  5.100000
0.012700  4.900000
0.015700  5.300000
0.018000  4.900000
0.023200  5.100000
0.034500  5.000000
0.035200  4.900000
0.033000  5.100000
0.033000  4.900000
0.029200  4.900000
0.009700  5.300000
-0.010500  5.000000
0.023200  5.000000
0.079500  4.900000
0.090000  5.000000
0.074200  4.800000
0.101200  5.000000
0.113200  5.000000
0.096000  4.800000
0.057000  5.000000
-0.064500  5.100000
-0.159800  4.700000
-0.170300  5.200000
-0.186800  4.900000
-0.255800  4.800000
-0.275300  5.000000
-0.225800  4.700000
-0.129000  4.900000
-0.020300  4.900000
0.010500  4.900000
0.055500  4.900000
0.078000  4.900000
0.072700  5.300000
0.087700  4.800000
0.137200  5.100000
0.234700  5.000000
0.279700  4.900000
0.300000  5.200000
0.276000  4.900000
0.251200  5.000000
0.191200  4.900000
-0.014300  4.800000
-0.234800  5.100000
-0.436500  4.800000
-0.532500  5.000000
-0.468800  5.000000
-0.283600  5.000000
-0.086300  5.300000
-0.030800  4.700000
0.021700  5.200000
0.065200  5.000000
0.111700  4.800000
0.178500  5.100000
0.220500  5.000000
0.340500  4.900000
0.402000  5.200000
0.380200  4.900000
0.309000  5.200000
0.142500  5.100000
-0.031500  5.000000
-0.234000  5.000000
-0.501000  5.000000
-0.672000  5.000000
-0.549000  4.900000
-0.284300  5.000000
-0.108800  5.300000
-0.010500  4.900000
0.045000  5.300000
0.069000  4.900000
0.073500  4.900000
0.074200  5.300000
0.070500  4.800000
0.062200  5.200000
0.064500  5.000000
0.078700  5.000000
0.094500  5.000000
0.109500  5.100000
0.123700  5.200000
0.136500  4.900000
0.150000  5.000000
0.152200  5.100000
0.144000  4.900000
0.119200  5.200000
0.101200  4.800000
0.114700  5.100000
0.110200  5.200000
-0.008300  4.800000
-0.174100  4.900000
-0.237000  5.000000
-0.242300  4.700000
-0.201100  5.200000
-0.125300  4.900000
-0.072800  4.800000
-0.012800  4.900000
0.048000  5.000000
0.099000  4.900000
0.123700  4.500000
0.129700  4.700000
0.130500  4.800000
0.092200  4.500000
0.036000  4.900000
-0.054800  4.400000
-0.140300  4.700000
-0.168800  4.500000
-0.122300  4.500000
-0.056300  4.700000
-0.050300  4.600000
-0.020300  4.500000
-0.005300  4.500000
0.007500  4.600000
0.027700  4.600000
0.040500  4.400000
0.067500  4.700000
0.070500  4.300000
0.104200  4.600000
0.087700  4.500000
0.044200  4.300000
0.044200  4.500000
0.093000  4.400000
0.138700  4.300000
0.124500  4.400000
0.106500  4.300000
0.038200  4.400000
-0.027800  4.400000
-0.144100  4.300000
-0.324800  4.400000
-0.401300  4.100000
-0.302300  4.500000
-0.121500  4.300000
-0.065300  4.300000
-0.009800  4.300000
0.030700  4.100000
0.042000  4.300000
0.089200  4.400000
0.108700  4.000000
0.156000  4.500000
0.200200  4.100000
0.252700  4.300000
0.234700  4.400000
0.146200  4.200000
0.013500  4.200000
-0.123000  4.200000
-0.204100  4.500000
-0.276100  4.100000
-0.270000  4.300000
-0.202600  4.500000
-0.075000  4.200000
0.056200  4.500000
0.161200  4.500000
0.192000  4.300000
0.177000  4.700000
0.152200  4.300000
0.063000  4.500000
-0.019500  4.400000
-0.165800  4.400000
-0.223500  4.500000
-0.137300  4.500000
-0.119300  4.500000
-0.082500  4.400000
-0.042000  4.500000
-0.061500  4.900000
-0.057800  4.500000
-0.008300  4.700000
0.117700  4.700000
0.236200  4.600000
0.291000  4.800000
0.318000  4.700000
0.281200  4.700000
0.187500  4.900000
0.050200  4.500000
-0.151500  4.600000
-0.318000  4.900000
-0.279800  4.800000
-0.203300  4.700000
-0.243000  4.900000
-0.161300  4.700000
-0.055500  4.700000
-0.015800  5.000000
0.058500  4.800000
0.082500  4.800000
0.116200  5.000000
0.157500  4.600000
0.202500  4.900000
0.213700  4.700000
0.179200  4.600000
0.163500  4.900000
0.105000  4.700000
0.042000  4.600000
-0.035300  4.600000
-0.201100  4.600000
-0.361500  4.700000
-0.315000  4.400000
-0.162800  4.700000
-0.090800  4.500000
-0.022500  4.400000
0.038200  4.700000
0.092200  4.300000
0.146200  4.700000
0.166500  4.600000
0.132700  4.400000
-0.000800  4.500000
-0.182300  4.300000
-0.253500  4.500000
-0.146300  4.400000
-0.055500  4.300000
-0.011300  4.200000
0.035200  4.100000
0.055500  4.500000
0.064500  4.400000
0.057700  4.400000
0.048700  4.600000
0.048000  4.200000
0.072700  4.200000
0.130500  4.500000
0.217500  4.300000
0.232500  4.500000
0.190500  4.100000
0.157500  4.200000
0.095200  4.200000
0.006700  4.300000
-0.168800  4.200000
-0.324000  4.200000
-0.309800  4.500000
-0.209300  4.300000
-0.128300  4.100000
-0.054000  4.500000
-0.009800  4.200000
0.012000  4.300000
0.055500  4.400000
0.096700  4.100000
0.123700  4.500000
0.150000  4.100000
0.172500  4.300000
0.150700  4.400000
0.150000  4.200000
0.213000  4.100000
0.242200  4.300000
0.167200  4.400000
0.033700  4.100000
-0.204800  4.100000
-0.403600  4.300000
-0.402800  3.900000
-0.419300  4.400000
-0.435000  4.100000
-0.392300  4.000000
-0.274500  4.100000
-0.085600  4.100000
0.038200  4.200000
0.071200  4.200000
0.084000  4.100000
0.108000  4.200000
0.123700  4.100000
0.144700  4.200000
0.121500  4.200000
0.085500  4.100000
0.083200  4.400000
0.089200  4.100000
0.107200  4.100000
0.127500  4.300000
0.126000  3.900000
0.114000  4.300000
0.108000  4.000000
0.105700  4.100000
0.119200  4.300000
0.095200  3.900000
0.003000  4.100000
-0.079500  4.200000
-0.117000  4.200000
-0.108800  4.100000
-0.081800  3.900000
-0.073500  4.300000
-0.085600  3.800000
-0.075800  4.200000
-0.029300  4.100000
-0.010500  3.900000
-0.000800  4.300000
0.040500  4.000000
0.140200  4.100000
0.279700  4.100000
0.359200  3.900000
0.370500  4.200000
0.369000  4.100000
0.366700  4.100000
0.192700  4.000000
-0.231000  3.900000
-0.684100  4.100000
-0.845300  3.700000
-0.611300  4.100000
-0.340600  3.900000
-0.192800  4.000000
-0.114800  4.100000
-0.091500  3.900000
-0.008300  4.000000
0.044200  4.100000
0.060700  3.900000
0.118500  4.400000
0.201000  4.000000
0.317200  4.100000
0.363000  4.200000
0.382500  4.100000
0.342000  4.000000
0.206200  3.900000
0.041200  4.200000
-0.270800  4.100000
-0.508600  4.000000
-0.410300  4.200000
-0.244500  4.000000
-0.152300  4.400000
-0.055500  4.000000
-0.039000  3.900000
0.003000  4.300000
0.054000  4.000000
0.048700  4.400000
0.074200  4.000000
0.078000  4.000000
0.090700  3.900000
0.106500  4.000000
0.146200  4.300000
0.194200  3.900000
0.186000  4.000000
0.152200  4.000000
0.127500  3.700000
0.125200  4.100000
0.051000  3.900000
-0.090800  3.700000
-0.161300  4.100000
-0.171100  3.900000
-0.168800  3.800000
-0.142600  3.900000
-0.063800  3.900000
-0.005300  3.800000
-0.007500  3.800000
0.005200  3.600000
0.006700  3.500000
0.013500  3.600000
0.019500  3.900000
0.016500  3.500000
0.024700  3.700000
0.023200  3.600000
0.030700  3.400000
0.035200  3.800000
0.041200  3.400000
0.047200  3.600000
0.051000  3.600000
0.048000  3.300000
0.022500  3.600000
-0.004600  3.600000
0.020200  3.400000
0.084700  3.500000
0.086200  3.600000
0.045700  3.600000
0.001500  3.100000
-0.066000  3.600000
-0.072800  3.300000
-0.087100  3.300000
-0.162800  3.600000
-0.145500  3.300000
-0.105000  3.500000
-0.075800  3.300000
-0.026300  3.300000
0.002200  3.600000
0.024700  3.500000
0.042700  3.400000
0.070500  3.300000
0.099000  3.500000
0.148500  3.500000
0.160500  3.200000
0.114000  3.600000
0.103500  3.200000
0.105700  3.300000
0.048000  3.400000
-0.084000  3.200000
-0.246800  3.400000
-0.319500  3.500000
-0.294800  3.200000
-0.251300  3.600000
-0.184500  3.400000
-0.136500  3.600000
-0.022500  3.600000
0.078000  3.500000
0.100500  3.600000
0.155200  3.400000
0.170200  3.600000
0.191200  3.600000
0.252000  3.600000
0.278200  4.000000
0.198000  3.400000
0.054000  3.700000
-0.089300  3.600000
-0.243800  3.300000
-0.305300  3.900000
-0.273800  3.400000
-0.185300  3.500000
-0.025600  3.600000
0.063000  3.900000
0.105000  3.800000
0.144700  3.600000
0.157500  4.000000
0.163500  3.700000
0.090000  3.600000
-0.021800  3.900000
-0.111000  3.600000
-0.117000  3.900000
-0.090000  3.700000
-0.080300  3.500000
-0.021800  3.900000
0.058500  3.700000
0.093700  3.600000
0.093000  3.900000
0.123700  3.800000
0.103500  3.700000
0.042700  3.600000
0.000000  3.900000
-0.031500  3.600000
-0.078800  3.700000
-0.102800  3.900000
-0.090000  3.500000
-0.108800  3.600000
-0.090000  3.900000
-0.054800  3.300000
-0.033800  3.900000
-0.006800  3.500000
0.040500  3.600000
0.067500  3.700000
0.066700  3.500000
0.070500  3.500000
0.053200  3.800000
0.024000  3.500000
0.000000  3.300000
-0.003000  3.300000
-0.003000  3.600000
0.000700  3.300000
0.014200  3.500000
0.029200  3.500000
0.050200  3.300000
0.102700  3.800000
0.232500  3.400000
0.363000  3.600000
0.329200  3.600000
0.174000  3.400000
0.037500  3.600000
-0.060800  3.400000
-0.183800  3.300000
-0.436500  3.400000
-0.628600  3.200000
-0.475500  3.600000
-0.240800  3.400000
-0.162000  3.400000
-0.081000  3.600000
-0.009800  3.300000
0.015000  3.500000
0.042000  3.500000
0.054000  3.400000
0.066700  3.900000
0.076500  3.300000
0.090000  3.600000
0.101200  3.600000
0.114000  3.600000
0.123700  3.600000
0.125200  3.500000
0.132700  3.600000
0.144000  3.600000
0.136500  3.300000
0.106500  3.600000
0.065200  3.300000
-0.014300  3.600000
-0.070600  3.600000
-0.100600  3.300000
-0.148500  3.800000
-0.135800  3.300000
-0.110300  3.400000
-0.121500  3.500000
-0.066800  3.500000
0.000700  3.500000
0.023200  3.400000
0.044200  3.600000
0.045700  3.500000
0.051700  3.300000
0.071200  3.600000
0.111700  3.300000
0.139500  3.400000
0.144700  3.600000
0.168700  3.300000
0.197200  3.500000
0.212200  3.600000
0.175500  3.300000
0.051700  3.500000
-0.093000  3.200000
-0.174800  3.200000
-0.252800  3.300000
-0.317300  3.300000
-0.321800  3.100000
-0.295500  3.100000
-0.252000  3.400000
-0.166500  3.200000
-0.062300  3.100000
-0.025600  3.600000
0.013500  3.000000
0.030700  3.300000
0.041200  3.500000
0.081700  3.300000
0.108000  3.500000
0.136500  3.200000
0.147700  3.300000
0.154500  3.200000
0.152200  3.300000
0.140200  3.100000
0.100500  3.200000
0.046500  3.400000
-0.031500  3.100000
-0.104300  3.100000
-0.096800  3.500000
-0.102800  3.100000
-0.117800  3.400000
-0.049500  3.200000
0.007500  3.200000
0.029200  3.400000
0.085500  3.400000
0.129000  3.100000
0.165700  3.500000
0.181500  3.300000
0.171000  3.300000
0.138000  3.100000
0.012700  3.300000
-0.148500  3.100000
-0.292500  3.100000
-0.315800  3.300000
-0.232500  3.000000
-0.135800  3.300000
-0.042800  3.400000
-0.014300  3.000000
0.012700  3.400000
0.030700  3.100000
0.033000  3.200000
0.065200  3.400000
0.106500  3.200000
0.174700  3.400000
0.240700  3.300000
0.264000  3.100000
0.265500  3.300000
0.227200  3.100000
0.061500  3.500000
-0.191300  3.000000
-0.435000  3.300000
-0.493500  3.400000
-0.324800  3.000000
-0.153800  3.600000
-0.050300  3.100000
0.001500  3.200000
0.011200  3.500000
0.027000  3.300000
0.045700  3.400000
0.050200  3.400000
0.054000  3.500000
0.054700  3.500000
0.065200  3.300000
0.104200  3.600000
0.163500  3.500000
0.204000  3.600000
0.205500  3.600000
0.246000  3.300000
0.324000  3.700000
0.336000  3.500000
0.204700  3.500000
-0.001500  3.800000
-0.150800  3.300000
-0.262500  3.400000
-0.405100  3.600000
-0.552100  3.300000
-0.508600  3.300000
-0.357800  3.500000
-0.215300  3.600000
-0.097500  3.300000
-0.031500  3.400000
0.048000  3.600000
0.066700  3.100000
0.093700  3.600000
0.110200  3.300000
0.112500  3.200000
0.119200  3.600000
0.114000  3.300000
0.123700  3.400000
0.102700  3.500000
0.089200  3.300000
0.066700  3.300000
0.048700  3.600000
0.032200  3.300000
-0.003000  3.200000
-0.034600  3.100000
-0.015800  3.600000
0.063000  3.200000
0.098200  3.400000
0.104200  3.200000
0.090000  3.200000
0.059200  3.400000
0.033700  3.200000
-0.014300  3.100000
-0.067500  3.300000
-0.111800  3.000000
-0.104300  3.200000
-0.059300  3.100000
-0.052500  3.200000
-0.036800  3.200000
-0.009100  3.000000
0.000700  3.300000
0.035200  3.300000
0.029200  3.200000
0.025500  3.300000
0.036700  3.000000
0.015700  3.400000
0.003700  3.100000
-0.014300  3.100000
-0.033000  3.300000
-0.049500  2.900000
-0.033000  3.300000
-0.005300  3.200000
0.000700  3.100000
0.021700  3.200000
0.042700  3.200000
0.055500  3.300000
0.058500  3.000000
0.073500  3.300000
0.069700  3.100000
0.040500  3.100000
0.025500  3.500000
0.012700  3.000000
0.035200  3.400000
0.066700  3.300000
0.092200  3.100000
0.108000  3.500000
0.088500  3.400000
0.005200  3.400000
-0.161300  3.300000
-0.325500  3.300000
-0.414000  3.300000
-0.404300  3.100000
-0.270800  3.500000
-0.138800  3.300000
-0.091500  3.300000
-0.019500  3.500000
0.075000  3.300000
0.165000  3.600000
0.223500  3.600000
0.246000  3.300000
0.235500  3.800000
0.172500  3.200000
0.084000  3.500000
-0.062300  3.500000
-0.222000  3.500000
-0.246000  3.500000
-0.119300  3.600000
-0.015000  3.900000
0.045000  3.500000
0.074200  3.600000
0.060700  3.700000
0.059200  3.500000
0.060000  3.800000
0.071200  3.400000
0.057700  3.700000
0.030700  3.600000
0.038200  3.400000
0.038200  3.800000
0.031500  3.800000
0.030000  3.500000
0.038200  3.600000
0.039700  3.600000
0.027700  3.600000
0.016500  3.300000
-0.012800  3.800000
-0.024000  3.500000
0.003700  3.400000
0.060700  3.700000
0.129000  3.300000
0.156700  3.600000
0.165000  3.400000
0.207000  3.400000
0.217500  3.600000
0.138700  3.500000
-0.010500  3.300000
-0.213800  3.500000
-0.393000  3.400000
-0.456000  3.400000
-0.418500  3.200000
-0.317300  3.600000
-0.172600  3.100000
-0.061500  3.400000
0.003000  3.400000
0.042000  3.300000
0.051700  3.600000
0.060700  3.300000
0.060700  3.300000
0.060000  3.600000
0.067500  3.200000
0.072700  3.500000
0.082500  3.400000
0.087000  3.400000
0.089200  3.300000
0.091500  3.300000
0.088500  3.400000
0.080200  3.100000
0.064500  3.300000
0.019500  3.300000
-0.034600  3.200000
-0.048000  3.300000
-0.033800  3.000000
-0.051800  3.100000
-0.048800  3.300000
-0.008300  3.100000
-0.027000  3.400000
-0.040500  2.800000
-0.045000  2.900000
-0.048000  3.000000
-0.016500  3.100000
-0.002300  3.000000
0.026200  2.800000
0.048700  3.100000
0.057000  3.000000
0.075000  2.900000
0.075000  3.300000
0.065200  2.800000
0.050200  3.100000
0.006700  3.100000
-0.037500  2.900000
-0.064500  3.000000
-0.091500  3.000000
-0.099000  3.000000
-0.090000  3.100000
-0.067500  2.900000
-0.027000  3.100000
0.005200  3.200000
0.010500  3.300000
0.020200  3.100000
0.035200  3.100000
0.044200  3.200000
0.054000  3.100000
0.058500  3.100000
0.065200  3.500000
0.072000  2.900000
0.061500  3.300000
0.054000  3.100000
0.060700  3.000000
0.036700  3.300000
-0.026300  3.200000
-0.089300  3.300000
-0.106500  3.300000
-0.068300  3.300000
-0.010500  3.400000
0.051000  3.000000
0.083200  3.600000
0.097500  3.100000
0.102700  3.300000
0.053200  3.300000
-0.040500  3.100000
-0.132800  3.600000
-0.185300  3.300000
-0.165000  3.300000
-0.091500  3.400000
-0.021000  3.100000
0.016500  3.300000
0.036700  3.300000
0.024700  3.200000
-0.009800  3.300000
-0.042000  3.300000
-0.064500  3.500000
-0.042000  3.100000
-0.001500  3.400000
0.043500  3.400000
0.084700  3.100000
0.084000  3.600000
0.069000  3.400000
0.064500  3.200000
0.051700  3.600000
0.018000  3.100000
-0.034600  3.600000
-0.093000  3.300000
-0.100600  3.400000
-0.063000  3.500000
-0.028500  3.400000
-0.007500  3.600000
0.021000  3.100000
0.046500  3.500000
0.055500  3.500000
0.063000  3.100000
0.046500  3.600000
0.048000  3.000000
0.067500  3.300000
0.055500  3.400000
0.003000  3.100000
-0.067500  3.500000
-0.100600  3.300000
-0.085600  3.200000
-0.021800  3.200000
0.046500  3.400000
0.072700  3.300000
0.097500  3.000000
0.133500  3.400000
0.180000  3.500000
0.139500  3.100000
-0.027000  3.500000
-0.225000  3.200000
-0.308300  3.200000
-0.206300  3.400000
-0.096800  3.200000
-0.074300  3.300000
-0.078000  3.300000
-0.054000  3.000000
-0.004600  3.200000
0.041200  3.300000
0.052500  3.300000
0.054000  3.000000
0.059200  3.400000
0.075700  3.300000
0.112500  3.100000
0.112500  3.500000
0.088500  3.400000
0.072700  3.100000
0.084000  3.400000
0.096000  3.000000
0.014200  3.500000
-0.101300  3.200000
-0.141100  3.200000
-0.116300  3.500000
-0.055500  3.200000
-0.014300  3.100000
-0.019500  3.100000
-0.042800  3.400000
-0.039800  3.300000
-0.031500  3.000000
-0.044300  3.300000
-0.017300  3.200000
0.025500  3.200000
0.034500  3.500000
0.038200  3.000000
0.045000  3.300000
0.043500  3.300000
0.036700  3.100000
0.027000  3.400000
0.025500  3.400000
0.063000  3.400000
0.084000  3.500000
0.036700  3.200000
-0.026300  3.300000
-0.045000  3.100000
-0.038300  3.500000
-0.042000  3.100000
-0.030800  3.200000
-0.039800  3.300000
-0.045000  3.200000
-0.007500  3.300000
0.000000  3.200000
-0.001500  3.100000
0.003700  3.500000
-0.000800  3.100000
0.011200  3.300000
0.048000  3.300000
0.073500  3.200000
0.053200  3.300000
0.022500  3.100000
0.020200  3.300000
0.031500  3.500000
0.010500  3.100000
-0.059300  3.500000
-0.116300  3.100000
-0.110300  3.200000
-0.049500  3.400000
-0.011300  3.000000
0.009000  3.600000
0.035200  3.100000
0.042000  3.300000
0.048000  3.200000
0.036000  3.300000
0.066000  3.300000
0.111000  3.200000
0.105000  3.300000
0.081700  3.100000
0.042700  3.100000
0.030700  3.400000
0.011200  2.900000
-0.102100  3.200000
-0.269300  3.200000
-0.325500  3.000000
-0.189000  3.300000
-0.057800  3.200000
0.012700  3.000000
0.055500  3.300000
0.018700  3.300000
0.011200  3.100000
0.039000  3.000000
0.066700  3.200000
0.060700  3.100000
0.026200  2.900000
-0.021000  3.200000
-0.051100  3.000000
-0.025600  3.000000
0.012700  3.300000
0.045700  2.800000
0.049500  3.200000
0.033000  3.000000
0.005200  2.900000
-0.017300  3.300000
-0.007500  2.800000
0.029200  3.100000
0.061500  3.100000
0.081700  3.200000
0.082500  3.100000
0.066700  2.800000
0.070500  3.300000
0.077200  3.200000
0.059200  3.100000
-0.019500  3.300000
-0.093000  3.000000
-0.126800  3.400000
-0.114800  3.100000
-0.053300  3.000000
-0.048000  3.400000
-0.036800  3.000000
-0.022500  3.200000
-0.021800  3.200000
0.002200  3.100000
0.005200  3.100000
0.018000  3.100000
0.017200  3.500000
0.027700  3.100000
0.059200  3.300000
0.104200  3.400000
0.167200  3.300000
0.171700  3.300000
0.144700  3.300000
0.108000  3.200000
0.065200  3.600000
0.043500  3.200000
-0.006800  3.500000
-0.086300  3.400000
-0.117800  3.300000
-0.114800  3.500000
-0.156800  3.300000
-0.244500  3.400000
-0.352500  3.300000
-0.327000  3.300000
-0.201100  3.500000
-0.123800  3.100000
-0.025600  3.600000
0.044200  3.300000
0.066700  3.500000
0.086200  3.400000
0.090700  3.000000
0.106500  3.600000
0.148500  3.300000
0.192700  3.400000
0.186000  3.300000
0.171700  3.300000
0.158200  3.500000
0.117000  3.300000
0.057700  3.500000
-0.044300  3.300000
-0.208500  3.200000
-0.300000  3.600000
-0.194300  3.200000
-0.093800  3.400000
-0.024800  3.400000
0.056200  3.300000
0.063000  3.600000
0.068200  3.400000
0.055500  3.200000
0.048000  3.600000
0.048000  3.600000
0.040500  3.300000
0.044200  3.400000
0.045700  3.600000
0.048000  3.200000
0.030700  3.300000
0.021000  3.300000
0.009000  3.300000
0.010500  3.300000
0.004500  3.400000
-0.027000  3.000000
-0.039000  3.500000
-0.048800  3.100000
-0.051800  3.200000
-0.042000  3.500000
-0.021800  3.100000
0.000700  3.200000
0.039700  3.300000
0.071200  3.300000
0.072700  3.300000
0.054700  3.000000
0.015000  3.400000
-0.008300  3.000000
-0.019500  3.100000
-0.030000  3.300000
-0.019500  3.000000
-0.010500  3.400000
-0.027800  3.200000
-0.033800  3.100000
-0.015000  3.400000
0.007500  3.000000
0.041200  3.100000
0.081000  3.100000
0.130500  3.200000
0.133500  3.300000
0.089200  3.000000
0.025500  3.400000
-0.075000  3.000000
-0.134300  3.300000
-0.140300  3.300000
-0.186800  3.200000
-0.227300  3.300000
-0.202600  3.300000
-0.131300  3.100000
-0.033000  3.600000
0.029200  3.100000
0.072700  3.400000
0.100500  3.400000
0.114000  3.300000
0.125200  3.300000
0.100500  3.300000
0.074200  3.600000
0.063700  3.300000
0.034500  3.300000
-0.042000  3.500000
-0.053300  3.100000
-0.028500  3.300000
-0.051800  3.500000
-0.042800  3.200000
-0.057800  3.400000
-0.066000  3.100000
-0.012000  3.500000
0.050200  3.400000
0.082500  3.400000
0.078700  3.300000
0.045700  3.400000
0.001500  3.500000
-0.033000  3.200000
-0.034600  3.400000
-0.029300  3.500000
-0.036800  3.200000
-0.003000  3.600000
0.014200  3.400000
0.018700  3.300000
0.019500  3.600000
0.019500  3.400000
0.089200  3.400000
0.210000  3.600000
0.316500  3.300000
0.368200  3.600000
0.392200  3.400000
0.326200  3.300000
0.126000  3.500000
-0.201100  3.400000
-0.512300  3.400000
-0.683300  3.300000
-0.723800  3.300000
-0.552100  3.500000
-0.297800  3.200000
-0.118500  3.600000
-0.021800  3.300000
0.030000  3.600000
0.075000  3.600000
0.096000  3.300000
0.108700  3.600000
0.111000  3.300000
0.112500  3.300000
0.110200  3.300000
0.099000  3.400000
0.099000  3.500000
0.103500  3.200000
0.120000  3.500000
0.131200  3.500000
0.126700  3.200000
0.112500  3.500000
0.089200  3.100000
0.049500  3.300000
0.004500  3.400000
-0.031500  3.200000
-0.044300  3.400000
-0.036800  3.300000
-0.023300  3.100000
-0.015000  3.100000
-0.033000  3.100000
-0.047300  3.200000
-0.051800  2.900000
-0.036800  3.200000
-0.005300  3.300000
0.015700  3.000000
0.038200  3.300000
0.048000  3.200000
0.043500  3.100000
0.035200  3.300000
0.027700  2.900000
0.024000  3.300000
0.015000  3.000000
-0.015000  3.000000
-0.068300  3.300000
-0.090000  3.200000
-0.048000  3.100000
-0.006800  3.000000
0.003000  3.100000
0.014200  3.300000
0.020200  3.000000
0.009000  3.500000
0.007500  3.100000
0.028500  3.100000
0.025500  3.300000
0.000000  3.000000
-0.012000  3.300000
-0.031500  3.200000
-0.054000  3.000000
-0.035300  3.300000
0.006000  3.300000
0.015000  3.200000
0.020200  3.300000
0.040500  3.300000
0.032200  3.400000
0.037500  3.000000
0.050200  3.600000
0.037500  3.400000
-0.001500  3.100000
-0.049500  3.500000
-0.093000  3.200000
-0.115500  3.200000
-0.051800  3.400000
0.006700  3.300000
0.024000  3.600000
0.035200  3.300000
0.044200  3.500000
0.075000  3.500000
0.090000  3.300000
0.094500  3.400000
0.081700  3.400000
0.070500  3.400000
0.030700  3.200000
-0.088500  3.200000
-0.192800  3.500000
-0.199500  3.200000
-0.156800  3.300000
-0.112500  3.300000
-0.044300  3.300000
-0.013500  3.700000
0.012000  3.100000
0.030000  3.300000
0.022500  3.300000
0.035200  3.200000
0.043500  3.300000
0.072000  3.200000
0.069000  3.600000
0.048700  3.200000
0.016500  3.400000
-0.030800  3.400000
-0.051800  3.000000
-0.033000  3.600000
-0.000800  3.200000
0.012000  3.300000
0.047200  3.400000
0.048000  3.100000
0.032200  3.500000
0.058500  3.500000
0.065200  3.300000
0.033700  3.300000
-0.004600  3.400000
-0.033800  3.400000
-0.045800  3.100000
-0.023300  3.600000
-0.012000  3.100000
-0.006800  3.300000
0.003700  3.400000
0.012700  3.300000
0.023200  3.400000
0.024000  3.600000
0.021000  3.300000
0.027700  3.600000
0.064500  3.400000
0.100500  3.300000
0.084700  3.500000
0.051000  3.300000
0.029200  3.300000
0.011200  3.200000
-0.034600  3.500000
-0.147000  3.300000
-0.271500  3.300000
-0.249800  3.500000
-0.105000  3.300000
-0.043600  3.700000
-0.036800  3.300000
-0.015000  3.500000
-0.001500  3.600000
0.030000  3.300000
0.044200  3.700000
0.051700  3.400000
0.053200  3.700000
0.038200  3.400000
0.033000  3.400000
0.034500  3.600000
0.043500  3.300000
0.054700  3.600000
0.055500  3.600000
0.039000  3.400000
0.030700  3.700000
0.042000  3.300000
0.038200  3.600000
0.015700  3.600000
-0.014300  3.600000
-0.069100  3.600000
-0.124500  3.600000
-0.110300  3.800000
-0.049500  3.600000
-0.021800  3.600000
-0.012000  3.700000
-0.000800  3.400000
0.008200  3.900000
0.022500  3.700000
0.036000  3.700000
0.057700  3.900000
0.084000  3.800000
0.087000  3.700000
0.082500  3.900000
0.079500  3.600000
0.063000  4.000000
0.046500  3.700000
-0.003800  3.600000
-0.085600  3.800000
-0.121500  3.900000
-0.097500  4.000000
-0.044300  3.900000
0.000700  4.000000
-0.005300  4.100000
-0.026300  3.700000
-0.033800  4.100000
-0.024800  4.000000
0.014200  4.000000
0.030000  4.000000
-0.003000  3.800000
-0.039800  4.000000
-0.041300  3.800000
0.001500  3.900000
0.030700  4.200000
0.018000  3.900000
-0.000800  4.000000
-0.012000  4.100000
-0.004600  4.100000
0.016500  4.100000
0.016500  3.800000
0.000700  4.200000
-0.020300  3.800000
-0.016500  3.900000
0.004500  4.100000
0.012000  3.800000
0.012700  3.900000
0.009000  4.000000
0.036700  3.700000
0.075000  4.100000
0.070500  3.900000
0.042000  4.000000
0.005200  4.100000
-0.028500  3.800000
-0.054000  3.900000
-0.055500  3.700000
-0.039000  3.800000
-0.027800  3.800000
-0.010500  3.800000
0.010500  4.000000
0.017200  3.700000
0.018000  4.000000
0.024000  3.900000
0.031500  3.900000
0.043500  4.000000
0.040500  3.800000
0.020200  4.000000
0.024000  4.000000
0.048000  3.900000
0.060700  3.900000
0.040500  3.800000
-0.035300  4.100000
-0.105000  3.900000
-0.147800  3.700000
-0.140300  4.000000
-0.066000  3.800000
-0.027000  4.100000
-0.006800  4.000000
0.012000  3.700000
0.004500  4.000000
0.005200  3.900000
-0.001500  3.800000
-0.000800  4.000000
0.012700  3.900000
0.033700  3.900000
0.057000  3.900000
0.061500  4.000000
0.078000  3.800000
0.098200  3.800000
0.117700  4.100000
0.114000  4.000000
0.037500  3.800000
-0.060000  4.000000
-0.097500  3.900000
-0.090000  4.000000
-0.096800  3.900000
-0.097500  3.900000
-0.101300  4.200000
-0.093800  3.800000
-0.039800  3.800000
-0.012800  3.900000
-0.009100  4.000000
0.000700  4.100000
0.005200  3.700000
0.015700  4.100000
0.021700  3.800000
0.033000  3.900000
0.039700  4.100000
0.039000  3.700000
0.037500  4.100000
0.028500  3.900000
0.030700  4.000000
0.042000  4.100000
0.044200  4.000000
0.021700  3.800000
-0.014300  3.900000
-0.059300  4.000000
-0.091500  3.900000
-0.057800  3.900000
0.001500  4.100000
0.014200  3.700000
0.020200  4.100000
0.035200  4.000000
0.038200  3.800000
0.032200  4.200000
0.023200  4.000000
0.024000  3.900000
0.016500  4.100000
0.015700  3.900000
0.029200  4.100000
0.045000  4.000000
0.054700  4.000000
0.063000  4.000000
0.071200  3.900000
0.064500  4.100000
0.051700  4.000000
-0.000800  3.900000
-0.085600  4.100000
-0.153000  3.700000
-0.162000  4.000000
-0.130500  4.100000
-0.127500  3.700000
-0.101300  4.000000
-0.060800  3.600000
-0.029300  4.000000
0.006000  4.000000
0.024000  4.000000
0.036700  4.000000
0.044200  3.900000
0.046500  4.100000
0.039000  3.700000
0.019500  3.800000
0.005200  4.000000
0.003000  3.800000
0.010500  4.100000
0.011200  3.900000
0.010500  3.900000
0.014200  4.000000
0.040500  4.000000
0.091500  3.900000
0.112500  4.000000
0.117700  3.800000
0.161200  4.000000
0.186700  3.900000
0.141000  4.000000
0.015700  3.900000
-0.156000  3.800000
-0.294800  4.000000
-0.303000  3.800000
-0.213800  3.800000
-0.117800  4.100000
-0.034600  3.900000
-0.033000  4.100000
-0.013500  3.800000
0.033000  4.000000
0.031500  4.200000
0.042700  3.900000
0.036700  4.000000
0.038200  4.000000
0.031500  3.900000
0.024000  4.000000
0.023200  4.100000
0.019500  4.200000
0.024000  3.900000
0.021700  4.100000
0.031500  4.100000
0.027700  3.800000
0.023200  4.100000
0.023200  3.900000
0.024000  3.900000
0.029200  4.100000
0.027700  4.000000
0.040500  4.000000
0.075000  4.100000
0.102700  4.000000
0.067500  3.900000
-0.016500  3.900000
-0.075000  4.100000
-0.084000  3.900000
-0.073500  3.900000
-0.082500  4.200000
-0.087800  3.800000
-0.088500  3.900000
-0.081000  4.000000
-0.036800  3.700000
-0.006800  4.100000
0.009000  3.900000
0.015000  3.900000
0.014200  4.000000
0.018000  3.800000
0.015700  4.000000
0.019500  4.000000
0.015700  4.000000
0.015000  4.000000
0.012700  3.700000
0.013500  4.400000
0.018000  4.000000
0.015000  4.100000
0.016500  4.200000
0.015700  3.900000
0.021700  4.200000
0.032200  4.000000
0.035200  4.100000
0.030700  4.300000
0.029200  4.000000
0.035200  4.000000
0.041200  4.200000
0.031500  4.100000
-0.003000  4.100000
-0.043600  3.900000
-0.072800  4.100000
-0.075800  4.000000
-0.060800  4.100000
-0.031500  4.200000
-0.011300  4.100000
0.000000  4.100000
0.006700  4.200000
0.003000  3.900000
0.008200  4.200000
0.013500  4.000000
0.031500  4.100000
0.042000  4.200000
0.040500  4.100000
0.042700  4.100000
0.042000  4.200000
0.035200  4.500000
-0.004600  4.000000
-0.054800  4.000000
-0.101300  4.300000
-0.117800  4.000000
-0.063000  4.300000
0.001500  4.100000
0.044200  4.100000
0.119200  4.400000
0.174700  3.900000
0.138700  4.200000
0.057000  4.200000
-0.018800  4.000000
-0.038300  4.200000
-0.060800  4.100000
-0.134300  4.200000
-0.181500  4.200000
-0.130500  4.100000
-0.054000  4.500000
-0.025600  3.900000
-0.018100  4.300000
-0.027800  4.200000
-0.016500  4.100000
0.005200  4.400000
0.003700  4.200000
0.004500  4.200000
0.000700  4.500000
0.006700  4.200000
0.030700  4.300000
0.060000  4.400000
0.074200  4.400000
0.074200  4.200000
0.075000  4.400000
0.072700  4.500000
0.058500  4.300000
0.027000  4.400000
0.027000  4.500000
0.064500  4.100000
0.075000  4.700000
0.066700  4.500000
0.082500  4.400000
0.051700  4.700000
-0.039800  4.200000
-0.167300  4.500000
-0.297000  4.300000
-0.272300  4.500000
-0.143300  4.400000
-0.078000  4.500000
-0.026300  4.700000
0.014200  4.400000
0.014200  4.500000
0.028500  4.700000
0.029200  4.300000
0.034500  4.800000
0.036700  4.500000
0.031500  4.500000
0.039000  4.500000
0.039000  4.500000
0.045700  4.500000
0.045000  4.700000
0.048700  4.700000
0.051000  4.600000
0.039700  4.500000
0.040500  4.500000
0.047200  4.500000
0.050200  4.500000
0.044200  4.700000
0.015000  4.400000
-0.020300  4.600000
-0.042800  4.600000
-0.050300  4.300000
-0.038300  4.800000
-0.035300  4.500000
-0.033800  4.400000
-0.020300  4.700000
-0.009800  4.400000
-0.001500  4.600000
0.010500  4.600000
0.023200  4.600000
0.031500  4.700000
0.035200  4.500000
0.031500  4.800000
0.022500  4.400000
0.010500  4.600000
0.014200  4.700000
0.006700  4.400000
-0.021800  4.700000
-0.045800  4.500000
-0.050300  4.600000
-0.022500  4.700000
-0.009800  4.500000
-0.008300  4.400000
0.041200  4.600000
0.083200  4.600000
0.096700  4.700000
0.087700  4.600000
0.030700  4.700000
-0.027000  4.400000
-0.070600  4.500000
-0.111000  4.500000
-0.102100  4.400000
-0.064500  4.700000
-0.051800  4.600000
-0.030800  4.400000
-0.022500  4.800000
-0.051800  4.300000
-0.042800  4.700000
-0.012000  4.700000
0.012000  4.700000
0.020200  4.400000
0.021000  4.500000
0.018000  4.700000
0.015000  4.400000
0.033700  4.500000
0.049500  4.800000
0.053200  4.400000
0.053200  4.700000
0.060000  4.400000
0.060700  4.500000
0.062200  4.600000
0.050200  4.400000
0.000700  4.700000
-0.033800  4.500000
-0.046500  4.500000
-0.112500  4.500000
-0.156000  4.600000
-0.114000  4.500000
-0.078800  4.300000
-0.045800  4.800000
-0.011300  4.400000
0.005200  4.500000
0.018000  4.800000
0.021000  4.300000
0.023200  4.800000
0.025500  4.500000
0.031500  4.500000
0.036700  4.700000
0.039700  4.500000
0.042000  4.500000
0.039700  4.700000
0.030700  4.700000
0.016500  4.600000
0.013500  4.500000
0.011200  5.000000
0.010500  4.600000
0.015000  4.500000
0.022500  4.900000
0.029200  4.600000
0.026200  4.700000
0.031500  4.800000
0.025500  4.500000
-0.009800  4.900000
-0.046500  4.700000
-0.046500  4.700000
-0.023300  4.900000
-0.014300  4.600000
0.002200  4.700000
0.022500  4.800000
0.040500  4.900000
0.050200  4.800000
0.055500  4.500000
0.070500  5.000000
0.073500  4.600000
0.066000  4.900000
0.060700  4.700000
0.038200  4.600000
-0.016500  5.000000
-0.046500  4.600000
-0.095300  4.900000
-0.192000  4.800000
-0.229500  4.600000
-0.212300  4.900000
-0.156000  4.800000
-0.074300  4.700000
-0.006800  4.800000
0.020200  4.600000
0.027700  4.900000
0.037500  4.400000
0.035200  4.700000
0.040500  4.800000
0.035200  4.500000
0.033000  4.700000
0.031500  4.800000
0.030700  4.500000
0.032200  4.900000
0.029200  4.500000
0.030000  4.700000
0.029200  4.700000
0.034500  4.700000
0.032200  4.700000
0.030000  4.500000
0.031500  4.700000
0.030000  4.500000
0.025500  4.500000
0.024000  4.700000
0.022500  4.400000
0.012700  4.700000
0.010500  4.600000
0.003700  4.400000
-0.003800  4.700000
-0.005300  4.400000
-0.008300  4.700000
-0.012800  4.600000
-0.015800  4.500000
-0.010500  4.500000
-0.012000  4.600000
-0.027000  4.600000
-0.045000  4.500000
-0.038300  4.700000
-0.018800  4.800000
-0.013500  4.500000
-0.010500  4.900000
-0.010500  4.400000
-0.012000  4.600000
-0.010500  4.700000
-0.001500  4.500000
0.021700  4.500000
0.042000  4.800000
0.048700  4.400000
0.045700  4.700000
0.042000  4.700000
0.041200  4.700000
0.030700  4.500000
0.009000  4.600000
-0.025600  4.800000
-0.051100  4.600000
-0.036100  4.700000
-0.024000  4.900000
-0.039000  4.500000
-0.048000  4.900000
-0.051100  4.500000
-0.034600  4.900000
-0.015800  4.800000
-0.006800  4.500000
0.006000  4.900000
0.015000  4.800000
0.021700  4.700000
0.025500  4.800000
0.026200  4.800000
0.026200  4.900000
0.025500  4.700000
0.023200  4.900000
0.018000  4.900000
0.015700  4.800000
0.012700  5.100000
0.008200  4.700000
-0.001500  5.000000
-0.021000  5.100000
-0.035300  5.000000
-0.041300  5.100000
-0.029300  5.100000
-0.012800  5.000000
-0.008300  5.000000
-0.003800  5.100000
-0.000800  5.200000
0.010500  5.000000
0.018000  5.200000
0.016500  5.300000
0.012700  5.300000
0.003000  5.300000
0.004500  5.300000
0.008200  5.200000
0.012000  5.600000
0.009000  5.100000
0.005200  5.500000
0.005200  5.400000
0.001500  5.300000
0.000700  5.500000
-0.000800  5.400000
0.001500  5.500000
0.005200  5.500000
0.003000  5.500000
0.002200  5.800000
0.004500  5.400000
0.008200  5.800000
0.006700  5.600000
0.004500  5.600000
-0.002300  5.900000
-0.009800  5.700000
-0.018800  5.800000
-0.026300  5.800000
-0.015800  5.800000
-0.005300  5.800000
0.003700  5.700000
0.012700  5.900000
0.015700  6.000000
0.008200  6.000000
-0.003000  6.400000
-0.009100  5.600000
-0.008300  6.300000
-0.005300  6.200000
-0.015000  6.000000
-0.027800  6.300000
-0.030800  6.200000
-0.028500  6.200000
-0.015800  6.300000
-0.005300  6.200000
0.003700  6.500000
0.015000  6.500000
0.021000  6.500000
0.027700  6.500000
0.031500  6.500000
0.035200  6.900000
0.037500  6.500000
0.041200  6.700000
0.027700  6.800000
-0.005300  6.600000
-0.043600  7.000000
-0.074300  6.700000
-0.065300  6.800000
-0.038300  7.200000
-0.024000  7.000000
-0.014300  7.200000
0.000000  7.100000
0.015700  7.200000
0.020200  7.400000
0.017200  7.600000
0.016500  7.300000
0.007500  7.300000
0.009000  7.800000
0.015700  7.900000
0.009000  7.600000
0.006700  8.100000
-0.003000  7.800000
-0.008300  8.000000
-0.009800  8.100000
-0.010500  8.100000
-0.001500  8.100000
0.008200  8.300000
0.016500  8.200000
0.018000  8.500000
0.022500  8.500000
0.029200  8.500000
0.034500  8.600000
0.038200  8.600000
0.034500  8.700000
0.030700  8.500000
0.024700  9.000000
0.012700  8.800000
-0.012000  8.800000
-0.038300  9.200000
-0.067500  8.800000
-0.079500  9.000000
-0.047300  9.200000
-0.019500  9.100000
-0.015800  9.400000
-0.012800  9.300000
-0.012800  9.300000
-0.001500  9.400000
0.015000  9.500000
0.018000  9.500000
0.014200  9.100000
0.011200  9.900000
0.002200  9.400000
-0.009100  9.400000
-0.007500  9.700000
-0.005300  9.400000
-0.002300  9.800000
-0.001500  9.400000
-0.002300  9.600000
0.006000  9.900000
0.008200  9.700000
0.008200  9.800000
0.010500  10.000000
0.009000  9.900000
0.005200  10.100000
0.005200  9.900000
0.010500  10.300000
0.016500  9.900000
0.022500  10.100000
0.031500  10.300000
0.027700  10.100000
0.011200  10.300000
0.003000  10.300000
-0.004600  10.200000
-0.024000  10.500000
-0.046500  10.200000
-0.053300  10.400000
-0.051100  10.400000
-0.039800  10.400000
-0.015800  10.500000
0.001500  10.600000
0.014200  10.900000
0.023200  10.500000
0.021700  10.600000
0.020200  10.800000
0.013500  10.600000
0.011200  11.000000
0.008200  10.700000
0.007500  10.800000
0.004500  11.200000
-0.009100  10.800000
-0.012800  11.200000
-0.010500  11.200000
-0.002300  11.200000
0.006700  11.200000
0.004500  11.300000
-0.004600  11.400000
-0.009800  11.300000
-0.011300  11.500000
-0.016500  11.400000
-0.020300  11.200000
-0.029300  11.800000
-0.026300  11.600000
-0.001500  11.600000
0.018700  11.900000
0.035200  11.600000
0.036700  11.800000
0.029200  11.900000
0.023200  11.600000
0.015700  11.800000
0.013500  12.000000
0.008200  12.000000
0.003000  11.700000
0.000000  12.000000
-0.007500  11.900000
-0.008300  11.800000
-0.001500  12.100000
0.000700  12.000000
0.007500  12.000000
0.017200  12.300000
0.023200  12.000000
0.029200  12.200000
0.034500  12.100000
0.038200  12.200000
0.024000  12.600000
-0.008300  12.400000
-0.040500  12.200000
-0.046500  12.500000
-0.059300  12.400000
-0.102100  12.500000
-0.123000  12.200000
-0.094500  12.600000
-0.036800  12.400000
0.006000  12.500000
0.016500  12.600000
0.021700  12.400000
0.024000  12.800000
0.024000  12.500000
0.027000  12.600000
0.027000  12.600000
0.033700  12.600000
0.030000  12.700000
0.016500  12.700000
0.005200  12.700000
-0.000800  12.800000
-0.003000  12.800000
-0.006800  13.100000
-0.009800  12.800000
-0.010500  13.100000
0.003700  13.400000
0.025500  13.100000
0.045000  13.400000
0.064500  13.300000
0.064500  13.200000
0.045700  13.600000
0.030700  13.100000
0.012700  13.300000
-0.012000  13.500000
-0.029300  13.500000
-0.039800  13.500000
-0.033000  13.400000
-0.018100  13.700000
-0.012800  13.400000
-0.012000  13.500000
-0.012800  13.700000
-0.012000  13.300000
-0.007500  13.800000
-0.001500  13.500000
0.006700  13.500000
0.009000  13.800000
0.010500  13.300000
0.014200  13.800000
0.014200  13.800000
0.008200  13.600000
0.000700  13.700000
-0.004600  13.700000
-0.004600  14.000000
-0.003800  13.500000
-0.013500  13.900000
-0.024000  13.900000
-0.028500  13.600000
-0.031500  14.100000
-0.025600  13.700000
-0.009100  13.800000
-0.001500  13.800000
0.000000  13.700000
-0.001500  13.900000
-0.004600  13.900000
-0.005300  13.900000
-0.003000  13.900000
0.004500  13.900000
0.008200  14.000000
0.012700  13.900000
0.018000  14.000000
0.026200  14.000000
0.027000  13.900000
0.024000  14.200000
0.028500  13.900000
0.033000  13.900000
0.030700  14.200000
0.012700  14.000000
-0.008300  14.300000
-0.029300  14.000000
-0.047300  14.100000
-0.046500  14.200000
-0.034600  14.200000
-0.034600  14.100000
-0.040500  14.100000
-0.045800  14.200000
-0.043600  14.300000
-0.018100  14.000000
0.012000  14.400000
0.027700  14.200000
0.038200  14.400000
0.042700  14.400000
0.038200  14.100000
0.025500  14.500000
0.010500  14.000000
0.005200  14.600000
0.006700  14.600000
0.002200  14.400000
0.002200  14.600000
0.003000  14.600000
0.000700  14.700000
-0.004600  14.600000
-0.009100  14.700000
-0.004600  14.900000
0.000700  14.600000
0.009700  14.900000
0.009000  14.800000
-0.000800  14.800000
-0.006800  15.100000
-0.009100  15.100000
0.001500  15.100000
0.014200  15.300000
0.020200  15.000000
0.014200  15.300000
-0.001500  15.400000
-0.008300  15.400000
-0.000800  15.400000
0.003000  15.500000
0.000700  15.700000
-0.000800  15.700000
-0.000800  15.700000
0.000700  16.000000
0.003700  15.700000
0.003000  16.200000
-0.002300  15.800000
-0.001500  16.100000
-0.003000  16.400000
-0.004600  16.100000
-0.001500  16.700000
0.001500  16.500000
0.000000  16.500000
-0.001500  16.700000
0.002200  16.600000
0.010500  17.000000
0.016500  16.700000
0.017200  17.000000
0.016500  17.100000
0.006700  16.900000
-0.006800  17.400000
-0.024800  17.200000
-0.044300  17.400000
-0.048800  17.500000
-0.053300  17.300000
-0.054800  17.500000
-0.033000  17.700000
0.000700  17.600000
0.015700  17.700000
0.021700  17.900000
0.023200  18.000000
0.022500  17.700000
0.022500  18.100000
0.012700  18.000000
0.014200  17.900000
0.023200  18.200000
0.041200  18.200000
0.049500  17.900000
0.045700  18.500000
0.047200  18.000000
0.037500  18.400000
0.025500  18.300000
-0.005300  18.100000
-0.050300  18.300000
-0.093800  18.300000
-0.135000  18.300000
-0.123800  18.300000
-0.059300  18.500000
-0.015000  18.600000
-0.004600  18.400000
0.011200  18.900000
0.021700  18.600000
0.030700  18.600000
0.036700  19.100000
0.031500  18.500000
0.024700  19.000000
0.017200  18.800000
0.019500  18.800000
0.023200  18.900000
0.024000  19.000000
0.023200  19.100000
0.021000  19.000000
0.018700  19.200000
0.016500  19.300000
0.013500  19.000000
0.011200  19.400000
0.009000  19.100000
-0.001500  19.200000
-0.011300  19.400000
-0.024000  19.300000
-0.036100  19.400000
-0.033000  19.600000
-0.020300  19.400000
-0.008300  19.700000
-0.002300  19.600000
0.001500  19.600000
0.005200  19.700000
0.001500  19.800000
0.000700  19.800000
0.003000  19.600000
0.010500  20.000000
0.011200  19.900000
0.001500  19.800000
-0.000800  20.200000
-0.004600  19.800000
-0.005300  20.100000
-0.004600  20.100000
-0.003000  20.000000
-0.007500  20.500000
-0.013500  20.200000
-0.012000  20.200000
-0.005300  20.400000
0.006000  20.500000
0.009700  20.600000
0.008200  20.300000
0.006700  20.800000
0.003700  20.500000
0.003000  20.800000
0.004500  21.000000
0.009000  20.700000
0.006000  21.200000
-0.004600  21.000000
-0.012800  21.100000
-0.012000  21.300000
-0.002300  21.200000
0.000000  21.400000
-0.009100  21.500000
-0.016500  21.400000
-0.014300  21.500000
-0.008300  21.700000
0.001500  21.900000
0.006700  21.500000
0.006700  22.000000
0.003700  22.200000
0.005200  21.800000
0.012000  22.200000
0.016500  22.000000
0.016500  22.000000
0.015000  22.400000
0.009700  21.900000
-0.001500  22.300000
-0.009100  22.200000
-0.017300  22.200000
-0.018800  22.300000
-0.012800  22.400000
-0.007500  22.400000
0.003700  22.400000
0.008200  22.300000
0.012700  22.500000
0.023200  22.300000
0.032200  22.700000
0.040500  22.400000
0.031500  22.500000
0.020200  22.700000
0.016500  22.400000
0.010500  22.800000
0.003700  22.600000
-0.008300  22.700000
-0.026300  22.800000
-0.051800  22.800000
-0.065300  22.900000
-0.063000  22.600000
-0.043600  22.900000
-0.010500  23.100000
0.009000  22.600000
0.010500  23.100000
0.010500  22.800000
0.014200  22.900000
0.011200  23.200000
0.003000  23.000000
-0.003000  23.000000
-0.002300  23.100000
0.003000  22.600000
0.003000  23.100000
0.000700  22.900000
0.003000  23.200000
0.004500  23.200000
0.003000  23.200000
0.001500  23.200000
-0.003000  23.000000
-0.001500  23.300000
0.000700  23.200000
0.006000  23.100000
0.010500  23.400000
0.014200  22.900000
0.015000  23.500000
0.008200  23.200000
0.003000  23.100000
-0.008300  23.700000
-0.012000  23.200000
-0.006800  23.300000
-0.006000  23.300000
-0.000800  23.400000
0.000700  23.400000
0.004500  23.400000
0.006700  23.500000
0.008200  23.300000
0.010500  23.400000
0.011200  23.600000
0.011200  23.400000
0.006700  23.800000
0.004500  23.500000
0.000700  23.500000
-0.003000  23.800000
-0.006800  23.700000
-0.012000  23.500000
-0.014300  23.800000
-0.015800  23.900000
-0.012800  23.800000
-0.015800  23.800000
-0.012800  24.100000
-0.004600  23.800000
0.001500  24.100000
0.009000  24.200000
0.015000  24.000000
0.016500  24.300000
0.018700  24.300000
0.015700  24.100000
0.006700  24.600000
-0.004600  24.200000
-0.012000  24.600000
-0.010500  24.700000
-0.009100  24.600000
-0.007500  24.700000
-0.006000  24.800000
-0.005300  25.000000
-0.004600  24.900000
-0.007500  25.000000
-0.009100  25.200000
-0.015800  25.000000
-0.016500  25.600000
-0.008300  25.300000
-0.003000  25.500000
0.003700  25.900000
0.005200  25.600000
0.004500  26.100000
0.010500  25.900000
0.012700  25.900000
0.014200  26.100000
0.015000  26.400000
0.012700  26.400000
0.009000  26.100000
0.005200  26.700000
0.004500  26.500000
0.012700  26.600000
0.021700  26.900000
0.023200  26.600000
0.022500  27.000000
0.021000  27.100000
0.012000  26.900000
-0.000800  27.300000
-0.015000  27.000000
-0.038300  27.300000
-0.060800  27.500000
-0.069800  27.400000
-0.070600  27.400000
-0.057000  27.600000
-0.035300  27.900000
-0.010500  27.700000
0.008200  27.700000
0.013500  28.300000
0.012000  28.000000
0.012700  28.000000
0.018000  28.300000
0.022500  28.000000
0.021700  28.700000
0.029200  28.500000
0.031500  28.500000
0.028500  28.900000
0.021700  28.800000
0.009700  28.800000
0.006000  28.900000
0.001500  29.000000
0.001500  29.200000
0.001500  29.100000
0.000000  29.400000
0.006000  29.300000
0.007500  29.400000
0.007500  29.700000
0.011200  29.400000
0.011200  29.900000
0.008200  29.600000
0.004500  29.700000
0.000700  30.100000
-0.004600  29.800000
-0.008300  30.100000
-0.008300  30.100000
-0.008300  30.100000
-0.004600  30.200000
-0.005300  30.100000
-0.008300  30.600000
-0.012800  30.300000
-0.018100  30.500000
-0.015800  30.800000
-0.010500  30.600000
-0.007500  30.700000
-0.000800  30.900000
0.006000  30.500000
0.006700  31.100000
0.009700  30.700000
0.007500  30.800000
-0.000800  31.000000
-0.005300  31.100000
-0.009100  31.100000
-0.012800  31.100000
-0.015800  31.300000
-0.012800  31.500000
-0.005300  31.300000
0.001500  31.800000
0.003700  31.300000
0.001500  31.600000
-0.003000  31.700000
-0.003000  31.800000
0.001500  32.100000
0.008200  31.800000
0.010500  32.100000
0.006700  32.200000
0.004500  32.200000
0.004500  32.300000
0.004500  32.300000
0.000700  32.600000
0.000700  32.500000
0.000700  32.500000
0.003000  32.800000
0.009700  32.400000
0.012700  32.800000
0.015000  32.700000
0.012700  32.700000
0.012700  33.100000
0.010500  33.100000
-0.000800  32.900000
-0.009800  33.300000
-0.018800  32.900000
-0.021800  33.300000
-0.020300  33.300000
-0.015800  33.300000
-0.013500  33.300000
-0.015800  33.600000
-0.015000  33.800000
-0.001500  33.600000
0.011200  33.800000
0.015000  33.800000
0.015700  33.700000
0.009000  34.100000
0.002200  33.700000
-0.001500  34.100000
-0.004600  34.200000
-0.004600  34.000000
-0.004600  34.500000
0.000000  34.300000
0.011200  34.500000
0.016500  34.500000
0.014200  34.600000
0.009000  34.800000
0.011200  34.500000
0.013500  35.100000
0.006700  35.000000
0.004500  35.100000
-0.003000  35.400000
-0.007500  35.100000
-0.011300  35.400000
-0.030000  35.300000
-0.045000  35.300000
-0.036100  35.800000
-0.017300  35.600000
-0.009100  35.700000
-0.001500  35.800000
0.006000  35.900000
0.009000  36.100000
0.016500  36.000000
0.018000  36.600000
0.013500  36.200000
0.010500  36.500000
0.012700  36.600000
0.018700  36.500000
0.014200  36.700000
0.010500  36.900000
0.005200  36.800000
0.003700  37.200000
0.006700  36.900000
0.010500  37.100000
0.005200  37.500000
-0.009800  37.400000
-0.024800  37.700000
-0.034600  37.600000
-0.038300  37.800000
-0.040500  37.800000
-0.031500  38.000000
-0.008300  38.200000
0.015000  37.900000
0.025500  38.500000
0.030700  38.400000
0.034500  38.400000
0.039000  38.800000
0.033700  38.600000
0.019500  38.800000
0.010500  38.900000
-0.001500  39.000000
-0.013500  39.100000
-0.023300  39.100000
-0.029300  39.500000
-0.030000  39.400000
-0.027800  39.500000
-0.027000  39.700000
-0.027000  39.500000
-0.011300  40.000000
0.006700  39.900000
0.018000  40.000000
0.024700  40.200000
0.025500  40.000000
0.023200  40.300000
0.012000  40.500000
0.000700  40.500000
-0.008300  40.500000
-0.009800  40.500000
-0.003800  40.700000
0.001500  40.700000
0.001500  40.900000
0.003700  41.100000
0.005200  41.100000
0.006700  41.300000
0.008200  41.400000
0.003700  41.400000
-0.004600  41.800000
-0.015000  41.500000
-0.016500  41.900000
-0.015000  41.900000
-0.008300  41.800000
-0.003000  42.100000
0.003000  42.200000
0.015700  42.200000
0.017200  42.200000
0.020200  42.300000
0.020200  42.700000
0.010500  42.500000
0.002200  42.700000
-0.000800  42.700000
-0.000800  42.900000
-0.001500  43.100000
-0.002300  42.900000
-0.006000  43.200000
-0.012800  43.100000
-0.017300  43.300000
-0.016500  43.500000
-0.020300  43.500000
-0.022500  43.600000
-0.019500  43.800000
-0.008300  43.900000
0.010500  44.100000
0.013500  43.800000
0.012000  44.300000
0.014200  44.200000
0.015700  44.200000
0.016500  44.500000
0.014200  44.300000
0.008200  44.500000
0.000700  44.600000
-0.008300  44.500000
-0.013500  44.900000
-0.006000  44.700000
-0.003000  44.900000
-0.001500  45.000000
0.000700  45.200000
0.002200  45.200000
0.006000  45.000000
0.007500  45.500000
0.009000  45.500000
0.006000  45.400000
0.003000  45.800000
-0.001500  45.400000
-0.005300  46.000000
-0.005300  45.800000
-0.009100  45.800000
-0.009100  46.300000
-0.008300  45.900000
-0.006800  46.200000
-0.001500  46.200000
0.004500  46.300000
0.007500  46.400000
0.007500  46.300000
0.008200  46.700000
0.009000  46.600000
0.006700  46.700000
0.000700  46.900000
-0.006800  46.600000
-0.015000  47.200000
-0.018100  47.100000
-0.015800  47.100000
-0.010500  47.400000
-0.010500  47.200000
-0.002300  47.500000
0.005200  47.600000
0.001500  47.600000
-0.003800  47.700000
-0.008300  47.800000
-0.010500  48.000000
-0.018800  47.800000
-0.023300  48.200000
-0.010500  48.100000
0.001500  48.100000
0.006700  48.500000
0.006700  48.400000
0.008200  48.400000
0.016500  48.700000
0.036000  48.500000
0.050200  49.000000
0.051700  48.800000
0.046500  48.700000
0.034500  48.800000
0.019500  49.000000
0.009700  49.300000
0.000700  49.000000
-0.006800  49.300000
-0.012800  49.500000
-0.015800  49.300000
-0.015800  49.700000
-0.015800  49.600000
-0.015800  49.700000
-0.011300  50.100000
-0.006800  49.700000
-0.006800  50.300000
0.000700  50.200000
0.012000  50.300000
0.021000  50.400000
0.021000  50.400000
0.015700  50.700000
0.010500  50.700000
0.000700  50.900000
-0.014300  50.800000
-0.031500  50.800000
-0.049500  51.300000
-0.060800  51.000000
-0.061500  51.500000
-0.053300  51.700000
-0.039800  51.300000
-0.026300  51.700000
-0.006000  51.900000
0.014200  51.700000
0.022500  52.200000
0.024000  51.900000
0.021700  52.300000
0.013500  52.200000
0.003700  52.600000
-0.004600  52.500000
-0.011300  52.400000
-0.020300  53.000000
-0.018100  52.800000
-0.012000  52.800000
-0.003800  53.100000
0.003000  53.000000
0.011200  53.400000
0.021000  53.400000
0.028500  53.400000
0.032200  53.800000
0.033000  53.600000
0.046500  54.000000
0.048700  54.000000
0.044200  54.000000
0.039000  54.000000
0.021000  54.100000
0.004500  54.600000
-0.007500  54.300000
-0.008300  54.700000
-0.008300  54.700000
-0.011300  54.600000
-0.010500  55.200000
-0.006800  55.000000
-0.009100  55.000000
-0.012800  55.300000
-0.015800  55.200000
-0.017300  55.300000
-0.017300  55.500000
-0.021800  55.600000
-0.025600  55.600000
-0.025600  55.800000
-0.025600  56.200000
-0.018800  55.700000
-0.009800  56.200000
-0.001500  56.200000
0.009000  56.300000
0.013500  56.600000
0.010500  56.600000
0.012000  56.600000
0.012000  57.000000
0.012000  56.600000
0.008200  57.100000
0.001500  57.100000
-0.001500  57.100000
-0.005300  57.500000
-0.006800  57.400000
-0.006800  57.500000
-0.007500  57.500000
-0.009800  57.600000
-0.012000  57.900000
-0.006800  57.600000
0.000000  58.100000
0.003700  58.000000
0.003700  58.000000
0.005200  58.500000
0.011200  58.200000
0.015700  58.500000
0.020200  58.500000
0.018700  58.500000
0.015000  58.800000
0.009700  58.700000
-0.001500  58.900000
-0.007500  58.800000
-0.010500  58.800000
-0.012000  59.400000
-0.011300  59.200000
-0.009100  59.500000
-0.005300  59.400000
0.000000  59.500000
0.007500  59.800000
0.012000  59.800000
0.019500  59.800000
0.025500  59.900000
0.024000  59.700000
0.018700  60.100000
0.009700  60.100000
0.000700  60.200000
-0.008300  60.300000
-0.018800  60.400000
-0.027800  60.500000
-0.027800  60.300000
-0.025600  60.700000
-0.021800  60.600000
-0.016500  60.500000
-0.018100  61.200000
-0.010500  60.800000
0.004500  61.000000
0.012000  61.300000
0.009000  61.000000
0.008200  61.700000
0.012000  61.300000
0.012000  61.400000
0.012000  61.400000
0.008200  61.700000
0.001500  61.800000
-0.004600  61.600000
-0.009100  62.100000
-0.006000  62.000000
-0.003000  61.700000
0.002200  62.200000
0.004500  62.000000
0.002200  62.100000
-0.000800  62.500000
-0.000800  62.200000
-0.001500  62.500000
-0.003800  62.500000
-0.005300  62.400000
-0.006000  62.700000
-0.005300  62.800000
-0.005300  63.000000
-0.007500  62.700000
-0.010500  63.100000
-0.006800  63.000000
0.003000  63.000000
0.011200  63.300000
0.013500  63.400000
0.012000  63.100000
0.013500  63.600000
0.012000  63.200000
0.004500  63.400000
-0.001500  63.500000
-0.003000  63.400000
-0.003000  63.900000
-0.003000  63.800000
-0.004600  63.900000
-0.009100  63.900000
-0.006000  63.900000
-0.001500  64.200000
-0.002300  64.000000
-0.005300  64.300000
-0.010500  64.100000
-0.010500  64.100000
-0.009100  64.500000
-0.011300  64.100000
-0.014300  64.800000
-0.009100  64.400000
-0.002300  64.700000
0.009700  64.800000
0.023200  64.700000
0.027000  64.900000
0.029200  64.800000
0.024000  64.800000
0.022500  64.900000
0.018000  64.800000
0.015000  65.300000
0.012000  65.200000
0.001500  65.400000
-0.000800  65.200000
-0.004600  65.100000
-0.006000  65.400000
-0.005300  65.600000
-0.006000  65.500000
-0.008300  65.700000
-0.010500  65.600000
-0.008300  65.700000
-0.011300  65.700000
-0.011300  65.700000
-0.010500  65.700000
-0.010500  65.900000
-0.008300  66.100000
-0.006800  66.000000
-0.003800  66.200000
-0.001500  66.200000
0.000700  66.000000
0.002200  66.400000
0.002200  66.300000
0.000700  66.600000
-0.000800  66.600000
0.000700  66.200000
-0.000800  66.600000
-0.000800  66.700000
-0.000800  66.600000
-0.001500  66.900000
-0.003000  66.700000
-0.004600  67.000000
-0.003000  66.600000
-0.001500  67.100000
-0.000800  66.900000
-0.004600  66.900000
-0.006800  67.300000
-0.008300  66.900000
-0.012000  67.300000
-0.010500  67.400000
-0.008300  67.300000
-0.009100  67.500000
-0.009800  67.400000
-0.004600  67.700000
0.000000  67.500000
0.001500  67.600000
0.005200  67.700000
0.008200  67.600000
0.014200  68.000000
0.016500  67.700000
0.012000  67.900000
0.012000  68.100000
0.015000  67.900000
0.021700  68.000000
0.029200  68.300000
0.027000  67.900000
0.021700  68.400000
0.017200  68.000000
0.008200  68.100000
-0.002300  68.200000
-0.012000  68.400000
-0.015000  68.400000
-0.016500  68.300000
-0.016500  68.600000
-0.012000  68.600000
-0.009100  68.700000
-0.003000  69.200000
-0.000800  68.500000
0.001500  69.100000
0.004500  68.900000
0.001500  68.700000
0.000000  69.200000
-0.001500  68.900000
-0.004600  69.000000
-0.005300  69.300000
-0.003800  69.200000
-0.004600  69.100000
-0.003800  69.200000
-0.004600  69.500000
-0.006800  69.500000
-0.006000  69.400000
-0.005300  69.700000
-0.005300  69.400000
-0.005300  69.700000
-0.004600  69.700000
-0.004600  69.600000
-0.002300  69.900000
-0.000800  69.700000
0.001500  69.700000
0.003700  70.100000
0.003000  69.700000
0.005200  70.100000
0.003000  70.100000
0.001500  70.100000
0.000700  70.000000
-0.000800  70.100000
-0.001500  70.400000
-0.003000  70.100000
-0.003000  70.100000
-0.005300  70.400000
-0.004600  70.100000
-0.001500  70.600000
-0.003000  70.400000
-0.002300  70.400000
-0.004600  70.600000
-0.008300  70.400000
-0.009100  70.500000
-0.006800  70.600000
-0.000800  70.500000
0.004500  70.800000
0.003700  70.600000
0.003700  70.900000
0.007500  70.800000
0.009700  70.800000
0.012700  71.000000
0.010500  70.700000
0.009000  71.200000
0.006700  71.000000
0.007500  71.000000
0.008200  71.400000
0.007500  71.000000
0.006000  71.100000
0.000700  71.400000
-0.002300  71.200000
-0.003000  71.300000
-0.001500  71.500000
-0.000800  71.500000
-0.004600  71.000000
-0.006800  71.500000
-0.009800  71.500000
-0.010500  71.400000
-0.013500  71.700000
-0.016500  71.600000
-0.015000  71.500000
-0.012000  71.800000
-0.006800  71.500000
0.000700  71.800000
0.006700  71.800000
0.010500  71.800000
0.014200  72.000000
0.019500  72.000000
0.016500  71.900000
0.012000  72.100000
0.009000  71.900000
0.005200  72.400000
0.001500  71.900000
-0.003000  72.200000
-0.003800  72.200000
-0.004600  72.100000
-0.005300  72.500000
-0.005300  72.200000
-0.006000  72.400000
-0.004600  72.400000
-0.004600  72.200000
-0.003000  72.300000
-0.003800  72.400000
-0.004600  72.600000
-0.003000  72.400000
-0.001500  72.600000
0.000700  72.800000
0.001500  72.500000
0.001500  72.800000
0.001500  72.600000
0.000000  72.800000
-0.004600  72.800000
-0.007500  72.800000
-0.010500  72.900000
-0.012800  73.000000
-0.009100  72.800000
-0.003000  73.200000
0.004500  73.100000
0.009000  73.000000
0.008200  73.100000
0.006700  73.200000
0.004500  73.100000
-0.000800  73.000000
-0.003800  73.300000
-0.001500  73.400000
-0.001500  73.200000
-0.001500  73.600000
0.003000  73.300000
0.006000  73.500000
0.006700  73.500000
0.006000  73.400000
0.005200  73.700000
0.000000  73.400000
-0.004600  73.700000
-0.005300  73.800000
-0.006800  73.800000
-0.004600  73.800000
0.000000  73.400000
0.004500  73.900000
0.008200  73.800000
0.009700  73.800000
0.006700  74.100000
0.005200  73.800000
0.005200  74.100000
0.004500  74.200000
0.005200  73.800000
0.001500  74.300000
0.000700  74.100000
-0.000800  74.100000
-0.003800  74.200000
-0.003000  74.100000
-0.004600  74.200000
-0.003000  74.200000
-0.004600  74.500000
-0.006000  74.300000
-0.006000  74.200000
-0.004600  74.600000
-0.003000  74.300000
0.000700  74.400000
0.002200  74.600000
0.000700  74.300000
0.000700  74.800000
-0.003000  74.400000
-0.003800  74.600000
-0.005300  75.000000
-0.004600  74.700000
0.001500  74.700000
0.003000  74.700000
0.002200  74.800000
0.001500  74.800000
0.002200  74.700000
0.000700  75.100000
0.000700  74.700000
0.000700  75.000000
0.001500  75.000000
0.001500  75.000000
0.000700  75.300000
0.001500  75.100000
0.000700  75.100000
-0.000800  75.200000
0.000700  75.300000
-0.000800  75.200000
-0.000800  75.300000
-0.000800  75.400000
-0.001500  75.300000
0.001500  75.200000
0.003000  75.700000
-0.000800  75.300000
-0.003000  75.300000
-0.008300  75.500000
-0.012800  75.500000
-0.010500  75.500000
-0.008300  75.600000
-0.005300  75.300000
0.001500  75.800000
0.009700  75.500000
0.015700  75.700000
0.015700  75.700000
0.016500  75.600000
0.015000  75.700000
0.005200  75.600000
-0.001500  75.900000
-0.003000  75.600000
-0.003800  75.600000
-0.004600  75.800000
-0.002300  75.600000
-0.001500  76.100000
-0.004600  75.700000
-0.008300  75.800000
-0.010500  76.100000
-0.008300  75.800000
-0.006800  76.100000
-0.003800  76.000000
-0.003800  76.100000
-0.000800  75.900000
0.005200  76.000000
0.006700  76.200000
0.004500  75.900000
0.003700  76.000000
0.003000  76.200000
0.001500  76.000000
0.001500  76.200000
0.002200  76.100000
0.001500  76.000000
0.002200  76.300000
0.003000  76.100000
0.002200  76.100000
0.001500  76.300000
0.000000  76.100000
-0.000800  76.200000
-0.001500  76.300000
-0.003000  76.300000
-0.004600  76.100000
-0.005300  76.300000
-0.006000  76.500000
-0.011300  76.100000
-0.013500  76.400000
-0.013500  76.400000
-0.012000  76.100000
-0.008300  76.600000
-0.006000  76.200000
0.000000  76.400000
0.008200  76.500000
0.016500  76.200000
0.019500  76.400000
0.021000  76.400000
0.019500  76.500000
0.013500  76.500000
0.008200  76.300000
0.003000  76.700000
0.000000  76.300000
-0.003000  76.800000
-0.004600  76.500000
-0.004600  76.300000
-0.005300  76.700000
-0.005300  76.300000
-0.003800  76.500000
-0.003800  76.500000
-0.005300  76.300000
-0.005300  76.500000
-0.006000  76.400000
-0.006800  76.500000
-0.005300  76.600000
-0.006800  76.500000
-0.006800  76.600000
-0.006000  76.100000
-0.005300  76.700000
-0.001500  76.300000
-0.000800  76.500000
-0.003000  76.600000
-0.001500  76.400000
0.000000  76.500000
0.004500  76.600000
0.008200  76.400000
0.008200  76.600000
0.006000  76.200000
0.005200  76.600000
0.004500  76.500000
0.003000  76.300000
0.000000  76.500000
-0.000800  76.300000
0.001500  76.400000
0.000700  76.600000
0.000700  76.100000
0.000700  76.600000
-0.000800  76.200000
-0.001500  76.500000
-0.002300  76.500000
-0.001500  76.200000
-0.001500  76.500000
-0.001500  76.100000
-0.000800  76.200000
-0.001500  76.300000
-0.002300  76.200000
-0.001500  76.100000
-0.001500  76.000000
-0.001500  76.400000
-0.000800  76.200000
-0.000800  76.000000
0.000700  76.500000
0.000700  76.100000
0.000000  76.200000
0.001500  76.200000
0.000700  76.100000
0.000700  76.300000
0.000700  76.200000
0.001500  76.000000
0.001500  76.500000
0.003000  76.200000
0.003000  76.000000
0.001500  76.000000
0.003000  76.300000
0.000000  76.000000
-0.001500  76.100000
-0.003800  76.200000
-0.003000  76.000000
0.000700  76.000000
-0.001500  76.200000
-0.000800  75.800000
0.003000  76.200000
0.003000  76.000000
0.003700  76.000000
0.001500  76.100000
-0.000800  75.900000
-0.000800  76.000000
-0.002300  76.200000
-0.004600  75.900000
-0.004600  76.100000
-0.001500  75.900000
0.003000  76.300000
0.003700  75.900000
0.002200  76.300000
0.003000  76.000000
0.004500  75.700000
0.005200  76.200000
0.003000  75.900000
0.000700  76.100000
0.000000  76.000000
-0.002300  75.900000
-0.001500  76.100000
-0.001500  76.000000
-0.004600  75.900000
-0.003000  75.900000
-0.002300  76.000000
-0.002300  76.100000
-0.001500  75.900000
-0.003800  76.100000
-0.006800  76.100000
-0.008300  76.000000
-0.010500  76.200000
-0.006800  76.100000
-0.004600  76.000000
-0.004600  76.200000
-0.000800  75.900000
0.002200  76.200000
0.004500  76.000000
0.005200  76.000000
0.007500  76.000000
0.012000  76.000000
0.013500  76.100000
0.015700  75.900000
0.012000  76.100000
0.006700  76.200000
0.003700  75.900000
-0.000800  76.300000
-0.005300  75.900000
-0.005300  76.200000
-0.004600  76.100000
-0.004600  75.900000
-0.003000  76.400000
-0.003000  76.000000
-0.002300  76.000000
-0.001500  76.000000
-0.000800  76.100000
-0.001500  76.100000
-0.002300  75.800000
0.000000  76.100000
-0.001500  76.100000
-0.001500  76.000000
-0.000800  76.300000
-0.001500  75.800000
-0.003000  76.100000
-0.003000  76.100000
-0.001500  75.900000
-0.003000  76.000000
-0.000800  75.900000
0.000700  75.900000
0.001500  75.900000
0.000000  76.000000
-0.003000  76.100000
-0.005300  75.900000
-0.004600  76.100000
-0.002300  75.700000
-0.001500  76.000000
0.000700  76.200000
0.004500  75.900000
0.004500  76.000000
0.005200  76.100000
0.004500  75.700000
0.002200  76.300000
0.001500  75.900000
0.000700  75.900000
0.000700  76.100000
0.000700  76.000000
-0.001500  76.000000
0.000700  75.900000
0.000700  76.100000
-0.000800  76.000000
-0.000800  75.900000
-0.000800  76.200000
0.000000  75.600000
-0.001500  75.900000
-0.001500  76.000000
0.000000  75.900000
-0.000800  76.300000
-0.000800  75.900000
-0.000800  76.000000
-0.002300  76.100000
-0.002300  76.100000
-0.000800  76.000000
0.000700  76.000000
-0.000800  75.900000
-0.000800  76.000000
0.000000  76.000000
0.000700  76.300000
-0.000800  75.700000
-0.000800  76.100000
0.000700  76.300000
-0.001500  75.900000
-0.000800  76.200000
0.001500  76.000000
0.003700  76.000000
0.003000  76.300000
0.000700  75.900000
-0.000800  76.300000
-0.001500  76.000000
-0.000800  75.900000
-0.003000  75.900000
-0.005300  76.100000
-0.004600  76.200000
-0.001500  76.000000
0.000700  76.100000
0.002200  76.200000
0.001500  75.900000
0.000700  76.200000
0.000700  76.000000
0.001500  76.200000
0.000000  76.400000
-0.001500  76.000000
-0.003800  76.500000
-0.003000  76.000000
-0.001500  76.100000
-0.003000  76.400000
-0.002300  76.000000
-0.003000  76.100000
-0.003800  75.900000
-0.003000  76.200000
-0.003800  76.000000
-0.005300  76.200000
-0.003000  76.300000
0.004500  75.900000
0.009000  76.400000
0.012000  76.100000
0.012700  76.000000
0.010500  76.400000
0.007500  76.100000
0.005200  76.000000
0.008200  76.100000
0.008200  76.100000
0.005200  76.200000
0.003700  76.000000
0.003000  76.300000
0.000700  75.900000
0.000000  76.100000
-0.002300  76.200000
-0.004600  76.000000
-0.006000  76.100000
-0.006800  76.100000
-0.004600  76.100000
-0.005300  76.400000
-0.005300  75.900000
-0.006800  76.200000
-0.004600  76.100000
-0.004600  76.000000
-0.003000  76.200000
-0.003000  76.200000
-0.005300  76.200000
-0.004600  76.000000
-0.006800  76.100000
-0.003800  76.400000
-0.003000  75.900000
-0.003000  76.300000
-0.000800  76.100000
-0.001500  75.900000
0.000700  76.300000
0.001500  75.700000
0.000700  76.100000
0.004500  76.000000
0.005200  76.100000
0.006700  76.000000
0.006000  76.000000
0.005200  76.100000
0.003000  75.900000
0.000700  76.000000
0.000700  76.100000
-0.000800  75.800000
-0.002300  76.100000
-0.003000  75.900000
-0.002300  76.000000
-0.003000  76.200000
-0.001500  75.800000
0.000000  76.100000
-0.000800  76.000000
-0.001500  76.000000
-0.002300  76.200000
-0.004600  76.100000
-0.003800  76.000000
-0.003800  76.100000
-0.000800  76.100000
0.000700  75.800000
0.001500  75.900000
0.001500  76.200000
0.003700  75.900000
0.004500  76.100000
0.004500  76.200000
0.005200  75.800000
0.002200  76.300000
0.000700  75.900000
-0.002300  76.100000
-0.000800  76.300000
0.000700  76.000000
-0.002300  76.000000
-0.000800  76.100000
-0.002300  76.100000
-0.000800  76.200000
-0.000800  76.000000
-0.002300  76.400000
0.001500  75.900000
0.001500  76.200000
0.001500  76.100000
0.003000  76.000000
0.003000  76.400000
0.001500  75.900000
0.001500  76.000000
0.000700  76.200000
0.000000  76.000000
0.000000  76.000000
0.000700  76.000000
0.004500  76.000000
0.002200  76.100000
0.000700  75.900000
0.000700  76.300000
0.000700  75.800000
0.001500  76.200000
0.000000  76.200000
-0.000800  75.900000
-0.001500  76.200000
-0.003000  76.100000
-0.004600  76.000000
-0.003000  76.200000
-0.001500  75.900000
-0.002300  76.200000
-0.002300  76.100000
-0.001500  76.200000
-0.000800  76.100000
-0.000800  76.300000
-0.002300  76.200000
-0.005300  76.200000
-0.004600  76.100000
-0.003800  76.300000
-0.001500  76.000000
-0.002300  76.100000
-0.004600  76.100000
-0.003000  76.000000
0.000700  76.500000
0.002200  76.000000
0.005200  76.300000
0.005200  76.200000
0.003000  76.200000
0.004500  76.300000
0.003000  76.200000
0.003000  76.100000
0.000700  76.100000
-0.000800  76.200000
0.001500  76.300000
0.002200  76.100000
0.001500  76.300000
0.004500  76.200000
0.004500  76.100000
0.000700  76.200000
0.000700  76.000000
0.000700  76.100000
-0.002300  76.300000
-0.003800  76.100000
-0.006000  76.200000
-0.008300  76.200000
-0.006800  76.200000
-0.001500  76.100000
0.004500  76.100000
0.007500  76.200000
0.009000  76.000000
0.006700  76.100000
0.003000  76.200000
0.000700  75.900000
0.000000  76.300000
-0.002300  75.900000
-0.004600  76.100000
-0.005300  76.400000
-0.005300  75.800000
-0.005300  76.100000
-0.003000  76.200000
-0.000800  76.200000
-0.003000  76.000000
-0.003000  76.000000
-0.004600  76.400000
-0.004600  76.000000
-0.004600  76.100000
-0.004600  76.100000
0.000700  75.900000
0.000700  76.400000
0.001500  75.900000
0.000700  76.100000
-0.001500  76.300000
-0.000800  76.000000
-0.001500  76.200000
0.000700  76.200000
0.001500  76.000000
0.002200  76.100000
0.002200  76.000000
-0.001500  76.100000
-0.001500  75.900000
-0.000800  76.100000
-0.001500  76.100000
-0.000800  75.900000
-0.000800  76.100000
0.002200  76.000000
0.004500  75.900000
0.004500  76.300000
0.006000  75.900000
0.005200  76.200000
0.005200  76.200000
0.005200  76.000000
0.003000  76.100000
0.000700  76.100000
-0.001500  76.100000
-0.003000  75.900000
-0.003000  76.100000
-0.003000  76.200000
-0.003800  76.000000
-0.003000  76.300000
-0.001500  76.000000
-0.003000  76.100000
-0.003000  76.300000
-0.002300  75.900000
-0.000800  76.400000
-0.001500  76.000000
0.000700  76.100000
0.003000  76.200000
0.003000  76.200000
0.003000  76.200000
0.001500  76.300000
0.002200  76.200000
-0.000800  76.200000
-0.000800  75.900000
0.000000  76.200000
-0.000800  75.900000
-0.000800  76.100000
0.000000  76.200000
0.000000  76.100000
-0.000800  76.000000
-0.001500  76.300000
-0.001500  76.000000
-0.003000  76.400000
-0.003000  76.100000
-0.003000  76.100000
-0.003000  76.200000
-0.003000  76.000000
-0.003800  76.100000
-0.003000  76.000000
0.000700  76.200000
0.000000  76.200000
-0.000800  76.000000
-0.000800  76.200000
-0.001500  75.900000
-0.001500  76.100000
-0.001500  76.100000
-0.000800  76.000000
-0.000800  76.300000
0.000700  75.900000
0.003000  76.000000
0.000700  76.100000
0.003000  76.100000
0.001500  76.100000
0.000700  75.800000
-0.000800  76.200000
-0.000800  76.200000
0.001500  76.000000
0.001500  76.300000
0.000700  75.900000
-0.000800  76.100000
0.000700  76.100000
0.000700  76.100000
0.000700  76.100000
-0.000800  76.000000
-0.001500  76.000000
0.000000  75.900000
-0.000800  76.100000
-0.000800  76.100000
0.001500  76.000000
0.004500  76.200000
0.004500  76.000000
0.003000  75.900000
0.000700  76.100000
0.001500  75.900000
0.001500  76.100000
0.001500  76.100000
0.001500  76.000000
0.001500  76.300000
0.000700  76.000000
0.001500  76.000000
0.001500  76.200000
0.000700  76.100000
0.001500  76.000000
0.000700  76.000000
-0.000800  76.200000
-0.000800  76.100000
-0.000800  76.000000
-0.004600  76.200000
-0.003800  75.800000
-0.001500  76.100000
-0.001500  76.200000
-0.001500  75.800000
-0.000800  76.400000
-0.000800  75.900000
0.000000  75.900000
0.000700  76.100000
0.000000  75.900000
0.000700  76.100000
0.000000  76.100000
-0.000800  76.200000
0.000700  76.000000
-0.000800  76.200000
-0.001500  76.100000
0.000000  75.800000
-0.000800  76.300000
-0.000800  76.000000
-0.001500  75.900000
-0.001500  76.200000
0.000000  75.900000
-0.000800  76.100000
0.000000  76.400000
0.002200  75.800000
0.000700  76.200000
-0.001500  76.100000
0.000700  76.100000
0.000000  76.000000
-0.001500  76.000000
-0.000800  76.200000
0.000700  75.900000
0.000000  76.000000
0.000000  76.100000
0.000000  75.700000
-0.000800  76.100000
0.000700  75.900000
-0.000800  76.000000
0.001500  76.200000
0.002200  75.900000
0.001500  76.200000
0.003700  76.000000
0.001500  76.100000
0.000700  76.000000
-0.000800  76.100000
0.000000  76.000000
-0.000800  75.800000
-0.000800  76.200000
-0.001500  75.900000
-0.001500  75.800000
-0.001500  76.100000
-0.003000  75.700000
-0.001500  76.100000
-0.001500  76.000000
-0.001500  76.000000
-0.000800  76.100000
-0.000800  75.900000
-0.000800  76.000000
-0.002300  76.000000
-0.001500  76.000000
0.000700  75.800000
0.000000  75.900000
-0.000800  76.300000
-0.002300  75.900000
-0.003800  76.000000
-0.003000  76.100000
-0.001500  75.900000
-0.003000  76.100000
-0.005300  76.100000
-0.003800  75.800000
-0.000800  76.100000
0.000700  75.800000
-0.000800  76.000000
-0.002300  76.000000
0.001500  76.100000
0.006700  75.900000
0.007500  75.900000
0.007500  76.000000
0.006000  75.900000
0.001500  76.000000
0.000700  76.000000
-0.000800  75.900000
-0.000800  76.200000
-0.000800  75.700000
-0.003000  76.000000
-0.003800  75.900000
-0.003000  75.600000
-0.003000  76.100000
-0.003000  75.800000
-0.000800  75.900000
0.000700  75.900000
0.000700  75.900000
-0.000800  75.800000
-0.003000  75.800000
-0.004600  76.000000
-0.001500  75.900000
0.001500  75.700000
0.004500  76.000000
0.006000  75.700000
0.005200  76.000000
0.001500  76.000000
0.000700  75.700000
0.001500  76.000000
0.000000  76.100000
0.002200  75.900000
0.003000  75.900000
0.001500  75.900000
0.001500  75.900000
-0.000800  75.900000
0.000000  76.100000
0.000000  75.900000
-0.000800  75.700000
0.000000  76.000000
-0.000800  75.800000
-0.001500  75.700000
-0.003000  76.000000
-0.005300  75.800000
-0.004600  76.000000
-0.003800  75.900000
-0.003000  75.600000
-0.003000  76.100000
-0.001500  75.900000
0.000000  75.900000
0.000700  75.900000
0.000700  76.000000
0.002200  76.200000
0.003000  75.700000
0.003000  76.100000
0.003000  76.000000
0.003700  75.800000
0.002200  76.100000
0.000700  75.700000
0.001500  76.100000
0.000700  76.000000
0.000000  75.900000
0.001500  76.000000
0.001500  75.800000
-0.000800  75.900000
0.000000  76.000000
0.000700  75.900000
-0.000800  76.000000
-0.000800  75.700000
-0.001500  76.200000
-0.003000  75.900000
-0.003000  75.900000
-0.003000  76.000000
-0.001500  75.900000
-0.003000  76.000000
-0.001500  76.100000
-0.002300  75.600000
-0.001500  76.400000
0.000700  75.900000
-0.000800  75.900000
0.000700  76.000000
0.000700  76.000000
-0.000800  75.900000
-0.000800  75.900000
-0.000800  75.900000
0.000700  76.000000
0.000700  75.600000
0.001500  76.100000
0.003000  75.900000
0.000700  76.000000
-0.000800  76.000000
-0.001500  75.600000
-0.001500  76.000000
-0.003000  75.900000
-0.004600  75.900000
-0.004600  76.000000
-0.005300  76.000000
-0.005300  75.900000
-0.003800  75.900000
-0.000800  76.000000
0.003000  75.900000
0.003700  75.800000
0.005200  76.100000
0.009000  75.900000
0.009000  76.000000
0.007500  76.000000
0.006700  75.800000
0.006700  76.100000
0.004500  76.000000
0.000000  75.700000
-0.003000  76.300000
[truncated: 109,344 more chars]
