# Supplementary material for: Extracting time-frequency feature of single-channel vastus medialis EMG signals for knee exercise pattern recognition
Source: PLoS One. 2017 Jul 10;12(7):e0180526. doi: 10.1371/journal.pone.0180526 (PMC5503271; doi:10.1371/journal.pone.0180526)
Supplement: S1 File — The EMG orignial data of the vastus medialis muscle of the detected leg from 14 healthy subjects were collected and recorded in the file while performing three exercise programs, i.e., leg extension from a sitting position (sitting), flexion of the leg up (standing), and gait (walking). (ZIP) [file pone.0180526.s001.zip › Data/14sitting.txt]

File Name: 14sitting.log
Channel 3: 'Vasto Medial', 27583 values, engineering units: mV, no filters.
Channel 5: 'Flexo', 27583 values, engineering units: deg, no filters.
Digitals combined (event=16, d=8, c=4, b=2, a=1): 27583 values, .
0.001500  44.000000
-0.011300  42.300000
-0.012000  42.100000
-0.011300  41.900000
-0.012800  41.800000
-0.012800  41.600000
-0.012000  41.400000
-0.012000  40.900000
-0.010500  40.700000
-0.012000  40.800000
-0.010500  40.000000
-0.010500  40.000000
-0.012000  40.000000
-0.010500  39.600000
-0.009800  39.100000
-0.009100  39.400000
-0.009800  38.900000
-0.006800  38.500000
-0.004600  38.500000
-0.003000  38.200000
-0.001500  38.100000
-0.000800  38.200000
0.000000  37.600000
0.000700  37.400000
0.003000  37.300000
0.004500  36.800000
0.006700  36.900000
0.007500  36.400000
0.008200  36.200000
0.007500  36.200000
0.006000  35.800000
0.008200  35.600000
0.007500  35.500000
0.007500  35.000000
0.009000  35.000000
0.010500  34.800000
0.010500  34.600000
0.009000  34.200000
0.012700  34.300000
0.011200  33.900000
0.010500  33.700000
0.011200  33.500000
0.010500  33.200000
0.009700  33.200000
0.009700  32.700000
0.009000  32.400000
0.007500  32.400000
0.006000  31.900000
0.004500  32.200000
0.004500  31.600000
0.004500  31.500000
0.004500  31.300000
0.003700  30.900000
0.006000  30.600000
0.008200  30.500000
0.007500  30.400000
0.006700  30.000000
0.005200  30.100000
0.004500  29.500000
0.003700  29.100000
0.003700  29.300000
0.003000  28.700000
0.003000  28.800000
0.004500  28.400000
0.000700  28.100000
-0.001500  27.900000
-0.001500  27.500000
-0.000800  27.400000
-0.000800  27.100000
-0.000800  27.000000
0.001500  26.600000
0.000000  26.500000
0.000700  26.400000
0.001500  25.700000
-0.000800  26.100000
-0.003000  25.300000
-0.002300  25.400000
-0.000800  25.100000
0.000700  24.700000
-0.000800  24.700000
-0.003000  24.400000
-0.005300  24.200000
-0.006000  23.900000
-0.008300  23.800000
-0.009100  23.500000
-0.006800  23.400000
-0.003800  23.200000
-0.003800  22.800000
-0.000800  22.900000
0.001500  22.400000
0.001500  22.500000
0.003000  22.100000
0.000700  21.800000
-0.000800  22.000000
-0.004600  21.300000
-0.009100  21.400000
-0.010500  21.100000
-0.012800  20.800000
-0.012800  20.700000
-0.013500  20.600000
-0.011300  20.400000
-0.008300  20.000000
-0.008300  20.100000
-0.003000  19.500000
0.000700  19.600000
0.003700  19.500000
0.002200  19.000000
0.003000  19.300000
0.002200  18.800000
-0.000800  18.700000
-0.000800  18.500000
-0.000800  18.200000
0.002200  18.100000
0.004500  18.000000
0.003700  17.600000
0.006700  17.500000
0.006000  17.300000
0.004500  17.200000
0.004500  16.800000
0.003000  17.000000
0.003000  16.500000
0.001500  16.700000
0.001500  16.100000
0.000700  16.000000
0.000000  15.900000
0.000700  15.400000
0.001500  15.400000
0.001500  15.200000
0.003000  14.800000
0.005200  14.800000
0.003000  14.400000
0.003000  14.400000
0.002200  14.200000
0.002200  14.000000
0.001500  13.900000
0.000700  13.500000
0.000000  13.700000
-0.005300  13.200000
-0.008300  13.200000
-0.008300  13.000000
-0.008300  12.500000
-0.010500  12.800000
-0.008300  12.200000
-0.003000  12.500000
-0.000800  12.300000
0.001500  12.100000
0.000000  12.000000
0.000700  11.700000
0.002200  11.400000
-0.001500  11.400000
-0.004600  11.400000
-0.009100  11.100000
-0.012800  11.000000
-0.009100  11.000000
-0.005300  10.700000
-0.001500  11.100000
0.003000  10.500000
0.006000  10.700000
0.008200  10.500000
0.005200  10.200000
0.002200  10.600000
0.003000  10.200000
0.003700  10.100000
-0.000800  10.200000
-0.003800  10.000000
-0.006800  10.100000
-0.010500  9.900000
-0.012000  10.200000
-0.014300  9.700000
-0.013500  10.200000
-0.012000  9.600000
-0.009100  9.800000
-0.010500  10.000000
-0.009100  9.600000
-0.003000  9.900000
0.002200  9.400000
0.004500  9.500000
0.005200  9.600000
0.007500  9.600000
0.009700  9.600000
0.005200  9.600000
0.003000  9.900000
0.003000  9.400000
-0.003000  9.600000
-0.004600  9.500000
-0.003000  9.400000
-0.003000  9.600000
-0.003800  9.000000
-0.009100  9.500000
-0.012800  9.200000
-0.009100  9.300000
-0.005300  9.400000
-0.004600  9.300000
-0.006800  9.400000
-0.011300  9.300000
-0.014300  9.500000
-0.009100  9.100000
-0.004600  9.300000
-0.006000  9.400000
-0.004600  9.000000
-0.005300  9.400000
-0.005300  9.100000
-0.002300  9.400000
0.002200  9.400000
0.003000  9.300000
0.000000  9.400000
-0.001500  9.400000
-0.003000  9.400000
-0.004600  9.800000
-0.006000  9.600000
-0.009100  9.500000
-0.009800  9.600000
-0.010500  9.800000
-0.009800  9.400000
-0.006000  9.800000
-0.004600  9.700000
-0.003000  9.800000
-0.002300  9.900000
-0.000800  9.700000
0.003000  9.900000
0.006000  10.500000
0.010500  10.100000
0.012000  10.500000
0.008200  10.200000
0.007500  10.500000
0.004500  10.600000
0.001500  10.600000
0.001500  10.700000
0.001500  10.800000
0.003700  11.100000
0.004500  10.900000
0.006700  11.300000
0.007500  11.200000
0.007500  11.300000
0.010500  11.900000
0.010500  11.400000
0.012000  12.100000
0.015000  11.700000
0.018000  11.900000
0.019500  12.200000
0.021700  12.100000
0.024700  12.500000
0.025500  12.600000
0.020200  12.600000
0.014200  12.600000
0.012000  13.100000
0.011200  13.100000
0.012000  13.100000
0.013500  13.400000
0.014200  13.100000
0.013500  13.700000
0.015700  13.500000
0.016500  13.700000
0.015000  14.000000
0.015000  13.800000
0.017200  14.400000
0.021700  14.200000
0.021700  14.300000
0.021700  14.300000
0.021700  14.400000
0.019500  14.800000
0.018000  14.300000
0.018000  14.800000
0.019500  14.500000
0.018000  14.700000
0.012700  14.800000
0.012700  14.600000
0.018700  15.100000
0.023200  14.900000
0.021700  15.400000
0.019500  15.200000
0.014200  15.000000
0.010500  15.200000
0.010500  15.400000
0.012700  15.500000
0.015000  15.600000
0.017200  15.700000
0.007500  15.600000
-0.012800  15.800000
-0.034600  16.000000
-0.055500  15.900000
-0.070600  16.300000
-0.084800  16.200000
-0.093000  16.300000
-0.091500  16.300000
-0.085600  16.500000
-0.076500  16.700000
-0.069100  16.700000
-0.057000  16.800000
-0.048000  16.900000
-0.042000  17.000000
-0.041300  17.200000
-0.043600  17.100000
-0.046500  17.600000
-0.045800  17.300000
-0.039000  17.800000
-0.033800  17.700000
-0.026300  17.600000
-0.020300  18.000000
-0.011300  17.800000
-0.000800  18.000000
0.007500  18.400000
0.015700  18.100000
0.022500  18.600000
0.025500  18.300000
0.025500  18.400000
0.027000  18.700000
0.027700  18.700000
0.027700  18.400000
0.029200  18.900000
0.030700  18.900000
0.033000  18.600000
0.030700  18.900000
0.027000  18.800000
0.023200  18.800000
0.022500  19.000000
0.023200  18.700000
0.027000  19.100000
0.024700  18.600000
0.023200  18.600000
0.023200  18.900000
0.018000  18.400000
0.012700  18.700000
0.016500  18.700000
0.032200  18.600000
0.044200  18.300000
0.046500  18.400000
0.045000  18.300000
0.033700  17.800000
0.022500  18.300000
0.009000  17.900000
-0.009800  18.000000
-0.030800  18.000000
-0.034600  17.700000
-0.030800  18.200000
-0.034600  17.800000
-0.027800  17.700000
-0.016500  17.900000
-0.009100  17.800000
-0.008300  17.900000
-0.011300  17.700000
-0.012000  18.100000
-0.011300  17.700000
-0.009100  18.000000
-0.006800  17.900000
-0.005300  17.700000
-0.005300  18.100000
0.000000  17.700000
0.005200  18.000000
0.006700  17.600000
0.009000  17.700000
0.009700  17.900000
0.009700  17.900000
0.009000  17.800000
0.007500  17.600000
0.009000  17.800000
0.010500  17.700000
0.009000  17.600000
0.001500  17.600000
-0.004600  17.500000
-0.003000  18.000000
0.000700  17.200000
0.000700  17.500000
-0.000800  17.500000
0.000700  17.100000
0.000000  17.400000
-0.003000  17.100000
-0.004600  17.000000
-0.004600  17.000000
-0.001500  17.100000
-0.001500  17.000000
-0.002300  16.800000
-0.000800  16.900000
0.000700  16.600000
-0.000800  16.900000
-0.003000  16.600000
-0.004600  16.600000
-0.003800  16.500000
-0.004600  16.400000
-0.001500  16.500000
-0.001500  16.300000
-0.002300  16.000000
0.001500  16.300000
0.003700  16.000000
0.002200  16.000000
0.001500  15.700000
0.003700  15.700000
0.005200  15.800000
0.003700  15.700000
0.006700  15.800000
0.009700  15.500000
0.010500  15.800000
0.009000  15.700000
0.007500  15.700000
0.007500  15.700000
0.006700  15.400000
0.003000  15.800000
0.001500  15.500000
0.000700  15.400000
0.000000  15.500000
-0.000800  15.400000
-0.000800  15.500000
-0.001500  15.300000
-0.000800  15.500000
0.000000  15.300000
0.001500  15.200000
0.001500  15.200000
0.000700  15.100000
-0.000800  15.400000
-0.002300  14.900000
-0.004600  15.300000
-0.006800  15.000000
-0.008300  14.900000
-0.012800  14.800000
-0.016500  14.600000
-0.020300  14.800000
-0.020300  14.800000
-0.016500  14.800000
-0.014300  14.700000
-0.010500  14.600000
-0.005300  14.600000
-0.004600  14.300000
-0.002300  14.600000
-0.001500  14.100000
-0.000800  14.300000
0.000700  14.300000
0.005200  14.000000
0.010500  14.400000
0.012000  13.700000
0.007500  14.100000
0.004500  13.700000
0.000700  13.700000
-0.003800  13.900000
-0.006800  13.700000
-0.007500  13.500000
-0.006000  13.400000
-0.003800  13.500000
-0.001500  13.200000
0.002200  13.100000
0.009700  13.100000
0.014200  13.000000
0.014200  13.400000
0.015700  12.700000
0.014200  12.800000
0.016500  12.900000
0.014200  12.600000
0.012000  12.700000
0.012000  12.700000
0.009000  12.400000
0.009000  12.200000
0.006700  12.400000
0.006000  12.500000
0.006000  12.000000
0.003700  12.400000
0.005200  12.000000
0.005200  12.100000
0.008200  12.100000
0.009000  11.700000
0.008200  12.100000
0.006000  11.800000
0.003700  11.500000
0.004500  11.800000
-0.000800  11.600000
-0.003000  11.500000
-0.001500  11.500000
-0.000800  11.400000
0.000700  11.500000
0.003000  11.700000
0.009000  11.100000
0.009700  11.200000
0.009700  11.200000
0.012700  10.900000
0.012000  11.400000
0.010500  11.100000
0.009000  10.800000
0.003000  11.100000
-0.005300  10.800000
-0.014300  11.100000
-0.016500  10.800000
-0.016500  10.700000
-0.017300  10.700000
-0.015800  10.800000
-0.014300  10.600000
-0.016500  10.500000
-0.016500  10.700000
-0.016500  10.500000
-0.018800  10.600000
-0.018800  10.600000
-0.016500  10.100000
-0.016500  10.500000
-0.015800  10.200000
-0.015000  10.200000
-0.014300  10.400000
-0.014300  10.100000
-0.012000  10.300000
-0.010500  10.300000
-0.009100  10.200000
-0.006800  10.100000
-0.006000  10.000000
-0.003800  10.100000
-0.004600  9.700000
-0.001500  10.200000
-0.001500  9.600000
-0.000800  9.800000
0.003000  9.900000
0.004500  9.600000
0.006000  9.900000
0.008200  9.400000
0.008200  9.900000
0.006700  9.600000
0.003700  9.400000
0.003700  9.700000
0.005200  9.400000
0.003000  9.500000
0.001500  9.200000
0.000700  9.400000
-0.000800  9.200000
-0.001500  9.300000
0.000000  9.300000
0.008200  8.900000
0.012000  9.100000
0.015700  9.000000
0.018000  8.900000
0.016500  9.000000
0.018000  8.800000
0.015700  8.900000
0.012000  9.000000
0.009000  8.700000
0.004500  8.600000
0.001500  8.600000
0.000700  8.500000
0.001500  8.400000
0.005200  8.800000
0.009000  8.500000
0.012700  8.700000
0.015700  8.500000
0.018000  8.200000
0.020200  8.700000
0.021700  8.200000
0.023200  8.200000
0.027000  8.500000
0.027700  8.100000
0.027700  8.400000
0.026200  8.200000
0.027000  8.000000
0.029200  8.200000
0.030700  8.200000
0.033000  7.900000
0.036000  8.000000
0.039000  7.900000
0.040500  7.800000
0.042700  7.800000
0.046500  7.700000
0.044200  7.600000
0.045700  7.900000
0.048700  7.600000
0.049500  7.800000
0.051000  7.600000
0.053200  7.500000
0.054000  7.600000
0.055500  7.600000
0.058500  7.400000
0.060000  7.400000
0.060700  7.400000
0.063000  7.100000
0.065200  7.300000
0.065200  7.100000
0.065200  7.000000
0.066700  7.400000
0.067500  6.900000
0.068200  7.300000
0.066700  6.700000
0.065200  7.000000
0.061500  7.200000
0.057700  6.700000
0.055500  6.900000
0.053200  6.700000
0.050200  6.700000
0.048000  6.500000
0.045700  6.800000
0.041200  6.700000
0.036700  6.300000
0.031500  6.600000
0.028500  6.300000
0.024000  6.400000
0.021000  6.300000
0.014200  6.200000
0.009000  6.400000
0.003000  6.100000
-0.005300  6.300000
-0.012800  6.200000
-0.018800  6.100000
-0.023300  6.000000
-0.027800  5.900000
-0.033800  6.000000
-0.038300  5.700000
-0.042000  6.200000
-0.046500  5.600000
-0.050300  5.800000
-0.054000  5.800000
-0.057800  5.600000
-0.060800  6.000000
-0.065300  5.300000
-0.065300  5.600000
-0.064500  5.400000
-0.066000  5.500000
-0.067500  5.600000
-0.069100  5.500000
-0.069100  5.300000
-0.069800  5.300000
-0.071300  5.600000
-0.072800  5.100000
-0.072800  5.300000
-0.074300  5.600000
-0.075800  5.100000
-0.075000  5.400000
-0.075000  5.000000
-0.077300  5.200000
-0.078800  5.300000
-0.081800  4.900000
-0.081800  5.100000
-0.083300  4.800000
-0.084800  4.900000
-0.084800  5.100000
-0.084800  5.100000
-0.084000  4.900000
-0.087100  5.000000
-0.089300  5.200000
-0.089300  4.700000
-0.091500  5.100000
-0.093000  4.900000
-0.092300  5.100000
-0.093000  4.700000
-0.093000  4.600000
-0.087800  5.000000
-0.086300  4.700000
-0.083300  4.900000
-0.079500  4.900000
-0.078000  4.700000
-0.075000  4.700000
-0.073500  4.600000
-0.072100  4.600000
-0.069800  4.500000
-0.069100  4.800000
-0.066800  4.500000
-0.063000  4.700000
-0.059300  4.700000
-0.056300  4.300000
-0.055500  4.500000
-0.054000  4.500000
-0.049500  4.300000
-0.045800  4.500000
-0.040500  4.100000
-0.038300  4.600000
-0.035300  4.500000
-0.031500  4.200000
-0.028500  4.400000
-0.024000  4.500000
-0.018100  4.200000
-0.013500  4.100000
-0.009100  4.400000
-0.000800  4.000000
0.005200  4.000000
0.010500  4.200000
0.012700  3.900000
0.018000  4.200000
0.024000  3.600000
0.031500  4.200000
0.039000  3.900000
0.044200  3.800000
0.049500  3.800000
0.053200  3.900000
0.057000  3.900000
0.057700  3.700000
0.057700  3.800000
0.060000  3.800000
0.060700  3.500000
0.061500  3.700000
0.061500  3.300000
0.060700  3.700000
0.061500  3.400000
0.059200  3.400000
0.055500  3.600000
0.054000  3.200000
0.053200  3.600000
0.048700  3.300000
0.045700  3.400000
0.041200  3.300000
0.035200  3.300000
0.031500  3.100000
0.027700  3.100000
0.021000  3.500000
0.016500  3.100000
0.012000  3.300000
0.006700  3.000000
0.004500  3.000000
-0.001500  3.200000
-0.003800  2.800000
-0.004600  3.100000
-0.005300  2.700000
-0.008300  2.700000
-0.008300  2.900000
-0.006800  2.700000
-0.006800  2.600000
-0.003800  2.600000
-0.000800  2.700000
0.001500  2.600000
0.006700  2.400000
0.012700  2.600000
0.019500  2.500000
0.021700  2.600000
0.025500  2.300000
0.027000  2.500000
0.027000  2.500000
0.027700  2.200000
0.025500  2.400000
0.021700  2.200000
0.019500  2.100000
0.016500  2.200000
0.014200  2.100000
0.010500  2.000000
0.005200  1.900000
-0.000800  2.100000
-0.006800  1.800000
-0.013500  2.100000
-0.020300  1.800000
-0.027800  2.000000
-0.036800  1.900000
-0.044300  1.600000
-0.053300  1.900000
-0.061500  1.700000
-0.066000  1.500000
-0.068300  1.800000
-0.070600  1.400000
-0.072800  1.400000
-0.072100  1.600000
-0.072100  1.400000
-0.074300  1.200000
-0.076500  1.400000
-0.081800  1.200000
-0.088500  1.100000
-0.092300  1.200000
-0.095300  0.900000
-0.097500  1.000000
-0.097500  1.000000
-0.094500  0.800000
-0.088500  1.000000
-0.082500  0.700000
-0.075000  0.900000
-0.064500  1.200000
-0.054000  0.800000
-0.044300  0.900000
-0.033000  0.800000
-0.021000  0.600000
-0.009100  0.500000
0.001500  0.500000
0.012000  0.400000
0.025500  0.400000
0.036000  0.700000
0.042700  0.200000
0.051700  0.600000
0.061500  0.000000
0.070500  0.500000
0.079500  0.200000
0.087000  0.000000
0.098200  0.300000
0.106500  0.100000
0.112500  0.100000
0.119200  0.000000
0.124500  0.300000
0.129000  0.000000
0.135700  0.000000
0.141000  0.200000
0.147700  -0.100000
0.153000  0.200000
0.158200  -0.400000
0.162700  0.000000
0.163500  0.000000
0.163500  -0.400000
0.165000  -0.100000
0.167200  -0.400000
0.168700  -0.300000
0.170200  -0.100000
0.170200  -0.200000
0.171000  -0.400000
0.168700  -0.500000
0.168700  -0.200000
0.172500  -0.600000
0.171000  -0.200000
0.168700  -0.600000
0.165000  -0.400000
0.162700  -0.500000
0.162700  -0.500000
0.162000  -0.300000
0.158200  -0.700000
0.153000  -0.500000
0.150700  -0.700000
0.146200  -0.600000
0.138700  -0.600000
0.132000  -0.500000
0.121500  -0.500000
0.110200  -0.700000
0.097500  -0.300000
0.084000  -0.800000
0.069000  -0.500000
0.057000  -0.600000
0.044200  -0.700000
0.028500  -0.600000
0.012000  -0.900000
-0.006800  -0.500000
-0.026300  -0.600000
-0.044300  -0.800000
-0.060800  -0.600000
-0.078800  -0.700000
-0.097500  -0.600000
-0.114000  -0.500000
-0.130500  -0.500000
-0.148500  -0.800000
-0.168800  -0.400000
-0.188300  -0.500000
-0.207800  -0.500000
-0.227300  -0.500000
-0.243800  -0.800000
-0.259500  -0.400000
-0.274500  -0.500000
-0.288800  -0.500000
-0.306000  -0.500000
-0.321000  -0.500000
-0.334500  -0.400000
-0.345800  -0.500000
-0.355500  -0.500000
-0.361500  -0.400000
-0.363000  -0.200000
-0.361500  -0.300000
-0.354000  -0.500000
-0.342100  -0.200000
-0.326300  -0.400000
-0.308300  -0.100000
-0.289500  -0.300000
-0.273000  0.000000
-0.258800  0.000000
-0.242300  -0.100000
-0.225000  0.100000
-0.209300  -0.100000
-0.198800  0.100000
-0.188300  0.100000
-0.178500  0.000000
-0.165000  0.300000
-0.150800  0.100000
-0.135000  0.400000
-0.117800  0.000000
-0.102800  0.400000
-0.086300  0.100000
-0.069800  0.500000
-0.051800  0.600000
-0.036800  0.400000
-0.022500  0.600000
-0.006800  0.500000
0.010500  0.600000
0.029200  0.900000
0.042700  0.800000
0.057700  0.800000
0.075700  0.900000
0.093000  1.100000
0.108700  1.100000
0.120700  1.300000
0.133500  0.900000
0.147700  1.000000
0.159000  1.400000
0.170200  1.100000
0.178500  1.300000
0.185200  1.400000
0.191200  1.400000
0.194200  1.800000
0.197200  1.300000
0.198700  1.900000
0.198700  1.700000
0.201000  1.900000
0.204700  1.900000
0.207000  2.000000
0.208500  2.000000
0.209200  2.100000
0.207000  2.200000
0.208500  2.200000
0.208500  2.400000
0.207000  2.600000
0.204700  2.400000
0.201000  2.800000
0.196500  2.400000
0.190500  2.800000
0.183000  2.700000
0.173200  2.900000
0.162000  3.300000
0.150700  3.000000
0.142500  3.100000
0.134200  3.200000
0.126700  3.400000
0.119200  3.300000
0.109500  3.400000
0.099000  3.700000
0.087700  3.600000
0.078000  4.000000
0.066700  3.600000
0.057000  3.900000
0.049500  4.100000
0.040500  3.900000
0.035200  4.400000
0.030700  4.000000
0.026200  4.100000
0.021700  4.200000
0.018700  4.500000
0.016500  4.500000
0.012000  4.500000
0.009000  4.900000
0.006700  4.600000
0.003700  5.100000
0.003000  5.000000
0.000700  5.000000
0.000700  5.300000
0.000700  4.900000
-0.001500  5.500000
-0.000800  5.300000
0.003000  5.500000
0.004500  5.600000
0.006700  5.500000
0.009000  5.600000
0.009000  5.700000
0.010500  5.900000
0.010500  5.800000
0.012000  6.100000
0.011200  6.300000
0.009000  6.200000
0.006700  6.600000
0.002200  6.200000
-0.003000  6.700000
-0.010500  6.700000
-0.015800  6.500000
-0.020300  7.200000
-0.025600  6.900000
-0.033000  6.900000
-0.036100  7.200000
-0.041300  7.100000
-0.045000  7.300000
-0.045000  7.400000
-0.045800  7.500000
-0.044300  7.500000
-0.042000  7.900000
-0.042000  7.500000
-0.039800  8.000000
-0.035300  7.900000
-0.032300  8.000000
-0.026300  8.400000
-0.018100  8.300000
-0.009100  8.500000
-0.000800  8.800000
0.004500  8.600000
0.012000  8.900000
0.019500  9.000000
0.027700  8.900000
0.030000  9.200000
0.031500  9.600000
0.034500  9.400000
0.036700  9.600000
0.041200  9.800000
0.040500  9.700000
0.042000  10.100000
0.042700  10.200000
0.042700  10.100000
0.042000  10.600000
0.042700  10.500000
0.039700  10.800000
0.034500  10.700000
0.030700  11.100000
0.024000  11.100000
0.020200  11.300000
0.014200  11.400000
0.008200  11.600000
0.005200  11.700000
0.003000  11.700000
0.003000  12.100000
0.003000  12.300000
-0.001500  12.200000
-0.005300  12.800000
-0.003000  12.500000
-0.004600  13.100000
-0.003800  12.900000
-0.003000  13.100000
-0.001500  13.500000
-0.001500  13.600000
-0.003000  13.700000
-0.003000  13.900000
-0.003000  14.100000
-0.003000  14.100000
-0.002300  14.300000
-0.003000  14.800000
-0.002300  14.500000
-0.001500  15.200000
-0.004600  15.000000
-0.005300  15.500000
-0.006000  15.700000
-0.008300  15.500000
-0.009800  16.200000
-0.010500  16.000000
-0.012800  16.300000
-0.018800  16.600000
-0.022500  16.900000
-0.027800  17.100000
-0.034600  17.500000
-0.041300  17.800000
-0.049500  17.700000
-0.054000  18.100000
-0.061500  18.600000
-0.069800  18.600000
-0.075000  18.900000
-0.080300  18.900000
-0.084800  19.600000
-0.092300  19.500000
-0.099000  19.800000
-0.104300  20.300000
-0.109500  20.300000
-0.114000  20.800000
-0.120000  21.000000
-0.124500  21.500000
-0.129000  21.500000
-0.132800  21.800000
-0.137300  22.400000
-0.140300  22.100000
-0.148500  22.800000
-0.153800  22.900000
-0.156000  23.200000
-0.157500  23.600000
-0.156800  23.700000
-0.155300  24.100000
-0.150800  24.200000
-0.143300  24.400000
-0.134300  25.000000
-0.122300  25.000000
-0.111000  25.300000
-0.098300  25.600000
-0.080300  25.700000
-0.063800  25.800000
-0.048000  26.500000
-0.033000  26.400000
-0.021800  26.900000
-0.012000  27.200000
-0.003000  27.300000
0.002200  27.900000
0.009000  28.100000
0.012000  28.200000
0.010500  28.500000
0.008200  28.600000
0.003700  29.200000
0.003700  29.100000
0.003000  29.500000
0.003000  29.700000
0.003700  30.100000
0.009000  30.100000
0.013500  30.500000
0.015700  30.800000
0.021000  30.900000
0.027000  31.300000
0.033700  31.400000
0.042000  31.700000
0.051700  31.900000
0.059200  32.200000
0.066700  32.700000
0.075000  32.400000
0.085500  32.800000
0.096000  33.100000
0.106500  33.200000
0.117700  33.300000
0.128200  33.700000
0.139500  33.900000
0.151500  34.100000
0.159000  34.400000
0.165000  34.500000
0.172500  34.800000
0.178500  35.100000
0.183700  35.100000
0.189000  35.600000
0.191200  35.600000
0.192700  36.200000
0.192700  36.200000
0.192700  36.400000
0.191200  36.800000
0.184500  36.900000
0.181500  37.200000
0.177000  37.500000
0.172500  37.700000
0.169500  37.800000
0.163500  38.100000
0.157500  38.400000
0.151500  38.500000
0.146200  39.200000
0.138700  39.100000
0.129700  39.600000
0.121500  39.700000
0.112500  39.900000
0.101200  40.200000
0.090000  40.300000
0.078700  40.700000
0.067500  41.100000
0.053200  41.200000
0.039700  41.200000
0.025500  41.800000
0.012000  42.000000
-0.000800  42.100000
-0.013500  42.500000
-0.025600  42.500000
-0.036100  43.000000
-0.048000  42.900000
-0.060800  43.200000
-0.070600  43.600000
-0.081800  43.600000
-0.093000  44.200000
-0.101300  44.200000
-0.111000  44.300000
-0.118500  44.400000
-0.125300  44.700000
-0.132800  45.000000
-0.138800  45.000000
-0.144100  45.500000
-0.150000  45.400000
-0.153000  45.800000
-0.156000  45.900000
-0.157500  46.100000
-0.157500  46.600000
-0.155300  46.400000
-0.151500  47.000000
-0.148500  47.000000
-0.142600  47.000000
-0.133500  47.500000
-0.126800  47.600000
-0.121500  47.800000
-0.114800  48.100000
-0.107300  48.500000
-0.101300  48.300000
-0.094500  48.700000
-0.088500  49.100000
-0.084800  49.000000
-0.080300  49.500000
-0.074300  49.300000
-0.065300  49.800000
-0.057800  49.800000
-0.054000  49.900000
-0.049500  50.400000
-0.044300  50.400000
-0.039000  50.500000
-0.031500  50.800000
-0.023300  50.700000
-0.015000  51.000000
-0.008300  51.000000
-0.001500  51.500000
0.005200  51.400000
0.011200  51.700000
0.017200  51.600000
0.024000  51.800000
0.028500  52.100000
0.032200  52.000000
0.040500  52.500000
0.045700  52.300000
0.049500  52.600000
0.053200  53.000000
0.055500  52.800000
0.060000  52.900000
0.060700  52.900000
0.064500  53.000000
0.065200  53.000000
0.063000  53.500000
0.061500  53.400000
0.057700  53.200000
0.055500  53.500000
0.050200  53.400000
0.044200  53.600000
0.035200  53.700000
0.025500  53.500000
0.021700  53.800000
0.014200  53.500000
0.007500  54.000000
0.001500  53.900000
-0.004600  53.700000
-0.012800  53.800000
-0.019500  53.900000
-0.021800  53.800000
-0.027000  53.800000
-0.029300  54.000000
-0.030800  53.900000
-0.035300  53.700000
-0.036800  54.000000
-0.039000  53.800000
-0.042800  54.300000
-0.042800  53.900000
-0.044300  54.000000
-0.045800  54.100000
-0.048000  53.900000
-0.047300  54.100000
-0.046500  54.200000
-0.046500  54.300000
-0.042800  54.000000
-0.037500  54.200000
-0.033000  54.200000
-0.031500  54.000000
-0.025600  54.300000
-0.021800  54.000000
-0.020300  54.400000
-0.014300  54.200000
-0.009100  54.200000
-0.005300  54.300000
-0.004600  54.000000
-0.003000  54.400000
-0.003000  54.000000
-0.001500  54.100000
0.002200  54.100000
0.008200  54.200000
0.013500  54.100000
0.012700  53.800000
0.013500  54.300000
0.015700  53.900000
0.015700  54.100000
0.018000  53.900000
0.018000  53.700000
0.019500  54.000000
0.024000  53.500000
0.025500  53.700000
0.027000  53.800000
0.025500  53.600000
0.024700  53.500000
0.023200  53.300000
0.021700  53.500000
0.020200  53.200000
0.018000  53.400000
0.016500  53.100000
0.019500  53.300000
0.021000  53.000000
0.021000  52.700000
0.021700  53.000000
0.020200  52.600000
0.016500  52.800000
0.014200  52.700000
0.012000  52.600000
0.008200  52.700000
0.006000  52.200000
0.003000  52.200000
-0.000800  52.200000
-0.003000  52.100000
-0.003800  52.000000
-0.004600  52.100000
-0.005300  51.900000
-0.005300  51.600000
-0.004600  52.000000
-0.003000  51.300000
-0.000800  51.500000
0.000000  51.300000
0.001500  51.100000
0.001500  51.200000
0.001500  50.700000
0.002200  50.800000
0.003700  50.700000
0.004500  50.400000
0.001500  50.400000
-0.001500  50.300000
-0.004600  50.100000
-0.004600  49.800000
-0.003000  50.000000
0.001500  49.600000
0.003000  49.700000
0.003700  49.500000
0.006700  49.100000
0.010500  49.200000
0.014200  49.100000
0.014200  48.900000
0.012700  49.000000
0.012700  48.600000
0.012700  48.700000
0.010500  48.400000
0.009700  48.300000
0.009000  48.100000
0.010500  47.800000
0.012000  47.700000
0.012700  47.800000
0.015000  47.600000
0.015000  47.300000
0.015700  47.300000
0.018700  47.100000
0.018000  46.800000
0.016500  47.000000
0.015000  46.400000
0.013500  46.500000
0.012000  46.200000
0.012700  45.900000
0.011200  46.000000
0.006700  45.800000
0.003000  45.800000
-0.000800  45.600000
-0.005300  45.500000
-0.010500  45.200000
-0.012800  45.000000
-0.014300  45.000000
-0.015000  44.600000
-0.015800  44.800000
-0.018100  44.200000
-0.019500  44.400000
-0.021800  44.200000
-0.020300  43.800000
-0.018800  44.000000
-0.019500  43.400000
-0.019500  43.500000
-0.019500  43.400000
-0.018800  43.200000
-0.022500  42.900000
-0.024800  42.900000
-0.025600  42.700000
-0.027000  42.300000
-0.027800  42.600000
-0.029300  42.000000
-0.027800  41.900000
-0.027000  41.900000
-0.023300  41.400000
-0.021800  41.500000
-0.020300  41.000000
-0.019500  41.200000
-0.018100  41.000000
-0.015000  40.600000
-0.015800  40.500000
-0.012000  40.500000
-0.010500  40.000000
-0.010500  39.900000
-0.009100  40.000000
-0.006000  39.600000
-0.006000  39.400000
-0.006800  39.500000
-0.003000  39.000000
-0.001500  39.100000
0.001500  38.600000
0.003700  38.700000
0.006700  38.500000
0.009000  38.200000
0.006700  38.200000
0.009700  38.000000
0.011200  37.800000
0.012000  37.600000
0.012700  37.700000
0.010500  37.300000
0.008200  37.100000
0.006700  37.300000
0.006700  36.500000
0.007500  36.800000
0.009000  36.600000
0.010500  36.300000
0.009700  36.200000
0.012000  36.000000
0.014200  36.000000
0.014200  35.700000
0.014200  35.400000
0.015700  35.300000
0.014200  35.100000
0.014200  35.000000
0.014200  34.600000
0.011200  34.700000
0.009700  34.300000
0.008200  34.300000
0.008200  34.100000
0.007500  33.800000
0.006700  33.700000
0.007500  33.300000
0.008200  33.400000
0.007500  33.100000
0.007500  32.800000
0.008200  33.000000
0.009000  32.300000
0.009700  32.400000
0.009700  32.000000
0.008200  31.900000
0.005200  31.800000
0.005200  31.500000
0.006000  31.300000
0.005200  31.000000
0.004500  31.000000
0.002200  30.600000
0.001500  30.700000
0.002200  30.500000
0.001500  30.100000
0.000700  30.300000
0.001500  29.900000
0.003000  29.900000
0.002200  29.400000
0.003000  29.500000
0.002200  29.300000
0.002200  29.100000
0.004500  28.700000
0.003700  28.700000
0.002200  28.700000
0.000700  28.200000
-0.000800  28.200000
-0.001500  28.200000
-0.001500  27.900000
-0.001500  27.900000
-0.003000  27.300000
-0.004600  27.600000
-0.001500  27.000000
-0.000800  27.100000
-0.000800  27.000000
0.002200  26.700000
0.001500  26.400000
0.001500  26.200000
0.001500  26.300000
0.003000  25.900000
0.001500  25.700000
0.000700  25.700000
0.000000  25.200000
-0.000800  25.500000
-0.001500  24.900000
-0.002300  24.700000
-0.003000  24.600000
-0.003000  24.200000
-0.003800  24.400000
-0.002300  23.700000
-0.000800  23.800000
-0.000800  23.700000
-0.000800  23.400000
0.001500  23.200000
0.001500  22.800000
0.001500  22.900000
0.001500  22.500000
0.002200  22.500000
0.000700  22.200000
0.000000  21.800000
-0.002300  22.100000
-0.004600  21.400000
-0.004600  21.700000
-0.006000  21.200000
-0.004600  21.000000
-0.003000  21.100000
-0.001500  20.600000
0.000700  20.300000
0.000700  20.000000
0.000700  20.000000
0.003000  19.700000
0.004500  19.300000
0.002200  19.300000
0.000700  18.700000
-0.004600  18.900000
-0.006000  18.300000
-0.006000  18.200000
-0.006800  18.000000
-0.003000  17.600000
-0.004600  17.700000
-0.004600  17.100000
-0.003000  16.900000
-0.003800  17.000000
-0.004600  16.600000
-0.004600  16.200000
-0.003000  16.100000
0.000000  15.800000
0.000700  15.300000
0.003000  15.700000
0.004500  14.900000
0.005200  15.000000
0.004500  14.800000
0.003000  14.400000
0.001500  14.300000
0.000700  14.200000
0.000000  13.800000
-0.000800  13.800000
-0.001500  13.200000
-0.000800  13.300000
0.000700  13.000000
0.003000  12.700000
0.003700  12.700000
0.003000  12.500000
0.000000  12.300000
0.000700  12.000000
0.001500  12.100000
0.001500  11.800000
0.000700  11.600000
0.000000  11.600000
-0.000800  11.300000
-0.001500  11.300000
0.000000  10.800000
0.000700  10.900000
-0.000800  10.700000
-0.001500  10.500000
-0.001500  10.400000
-0.000800  10.200000
-0.000800  10.200000
-0.001500  9.900000
-0.003800  10.000000
-0.006800  10.000000
-0.009100  9.600000
-0.012000  9.600000
-0.012800  9.300000
-0.012800  9.500000
-0.011300  9.100000
-0.010500  9.000000
-0.008300  9.200000
-0.005300  8.700000
-0.006000  9.200000
-0.005300  8.700000
-0.003800  8.700000
-0.003000  8.500000
-0.002300  8.500000
-0.001500  8.500000
-0.003800  8.100000
-0.003800  8.400000
-0.003000  8.000000
-0.003000  8.100000
0.000700  8.100000
0.001500  7.700000
0.001500  8.000000
0.003000  7.600000
0.003000  8.000000
0.006700  7.600000
0.007500  7.600000
0.006000  7.600000
0.008200  7.600000
0.007500  7.600000
0.009000  7.400000
0.006700  7.600000
0.006000  7.300000
0.007500  7.400000
0.006700  7.500000
0.003000  7.100000
-0.003000  7.600000
-0.003800  7.000000
-0.003000  7.200000
-0.004600  7.200000
-0.003000  7.100000
-0.003000  7.500000
-0.001500  7.200000
-0.001500  7.100000
0.000000  7.100000
0.000700  7.200000
-0.000800  7.000000
-0.000800  7.100000
-0.000800  7.400000
-0.001500  6.900000
-0.001500  7.500000
-0.001500  7.200000
-0.003800  7.200000
-0.003800  7.400000
-0.005300  7.200000
-0.008300  7.500000
-0.009800  7.300000
-0.010500  7.200000
-0.010500  7.600000
-0.009800  7.300000
-0.010500  7.500000
-0.010500  7.600000
-0.010500  7.600000
-0.009800  7.300000
-0.004600  7.700000
-0.000800  7.600000
-0.000800  7.600000
0.000700  7.900000
-0.000800  7.800000
-0.001500  7.900000
-0.000800  8.000000
-0.001500  7.700000
-0.005300  8.200000
-0.005300  7.900000
-0.005300  8.200000
-0.008300  8.100000
-0.011300  8.400000
-0.014300  8.300000
-0.012800  8.500000
-0.012000  8.600000
-0.012000  8.500000
-0.009100  8.500000
-0.004600  8.700000
0.001500  8.600000
0.007500  9.000000
0.015000  8.700000
0.014200  9.000000
0.010500  9.000000
0.008200  9.000000
0.005200  9.200000
0.006700  9.000000
0.008200  9.200000
0.006700  9.200000
0.006700  9.400000
0.008200  9.400000
0.009700  9.300000
0.008200  9.600000
0.006700  9.400000
0.006000  9.800000
0.003700  9.400000
0.004500  9.800000
0.005200  9.800000
0.006000  9.600000
0.006000  10.200000
0.003700  9.900000
0.004500  10.300000
0.006700  10.300000
0.006700  10.400000
0.005200  10.400000
0.004500  10.400000
0.003000  10.800000
0.005200  10.500000
0.005200  10.800000
0.005200  10.800000
0.003700  10.800000
0.004500  11.200000
0.007500  10.900000
0.006700  11.400000
0.011200  11.300000
0.014200  11.400000
0.014200  11.700000
0.014200  11.700000
0.012700  11.900000
0.012700  12.100000
0.009700  12.000000
0.008200  12.100000
0.009000  12.100000
0.014200  12.200000
0.014200  12.000000
0.016500  12.600000
0.020200  12.100000
0.020200  12.400000
0.021000  12.600000
0.023200  12.500000
0.025500  12.700000
0.025500  12.700000
0.021000  12.400000
0.015700  12.800000
0.009000  12.600000
0.004500  12.700000
0.003000  12.800000
0.004500  12.900000
0.008200  12.600000
0.008200  13.100000
0.005200  13.200000
0.000700  12.900000
-0.008300  13.100000
-0.009100  12.800000
-0.006800  12.900000
-0.010500  13.100000
-0.017300  13.000000
-0.029300  13.400000
-0.036800  13.000000
-0.038300  13.400000
-0.042000  13.400000
-0.040500  13.200000
-0.038300  13.200000
-0.038300  13.300000
-0.040500  13.400000
-0.042000  13.100000
-0.042000  13.300000
-0.042000  13.400000
-0.039000  13.200000
-0.031500  13.500000
-0.024000  13.100000
-0.020300  13.600000
-0.014300  13.500000
-0.011300  13.500000
-0.006800  13.700000
-0.003000  13.400000
-0.008300  13.700000
-0.010500  13.700000
-0.009800  13.700000
-0.009800  13.900000
-0.007500  14.000000
-0.007500  14.300000
-0.009100  14.000000
-0.007500  14.400000
-0.002300  14.300000
0.002200  14.600000
0.003000  14.500000
0.000700  14.500000
-0.002300  14.800000
0.000700  14.500000
0.001500  15.000000
0.000000  14.700000
0.000700  14.800000
0.000700  15.200000
0.003000  15.300000
0.008200  15.000000
0.013500  15.100000
0.012700  15.700000
0.010500  15.200000
0.008200  15.700000
0.008200  15.700000
0.012000  15.700000
0.012700  16.200000
0.015700  16.000000
0.014200  16.500000
0.015700  16.200000
0.023200  16.700000
0.031500  16.800000
0.035200  16.900000
0.033700  16.900000
0.027000  17.000000
0.018700  17.200000
0.012000  16.900000
0.004500  17.500000
-0.001500  17.200000
0.000700  17.200000
0.003700  17.500000
0.007500  17.200000
0.018000  17.500000
0.024000  17.300000
0.027000  17.400000
0.027700  17.600000
0.025500  17.500000
0.027000  17.500000
0.030000  17.300000
0.030700  17.200000
0.032200  17.100000
0.031500  16.900000
0.030700  16.900000
0.024700  16.600000
0.012000  16.600000
0.000700  16.300000
-0.011300  16.600000
-0.023300  16.000000
-0.028500  16.200000
-0.030800  16.200000
-0.033000  15.900000
-0.025600  16.100000
-0.009800  15.900000
-0.006800  15.800000
-0.003800  16.000000
-0.005300  15.700000
-0.007500  15.900000
-0.005300  15.900000
-0.004600  16.000000
-0.005300  15.600000
-0.014300  15.800000
-0.016500  15.600000
-0.023300  15.700000
-0.025600  16.000000
-0.021800  15.500000
-0.026300  15.700000
-0.033000  15.700000
-0.036100  15.400000
-0.031500  15.700000
-0.030000  15.200000
-0.025600  15.400000
-0.018800  15.400000
-0.015000  15.300000
-0.012000  15.100000
-0.012000  15.300000
-0.009800  15.100000
-0.006800  14.900000
-0.005300  15.200000
-0.002300  14.800000
0.003700  14.700000
0.006700  14.900000
0.009000  14.500000
0.012700  15.000000
0.014200  14.500000
0.015700  14.800000
0.016500  15.000000
0.019500  14.600000
0.022500  14.600000
0.025500  14.700000
0.027000  14.700000
0.027700  14.600000
0.029200  14.500000
0.029200  14.700000
0.030700  14.300000
0.030700  14.700000
0.030700  14.400000
0.030000  14.400000
0.030700  14.400000
0.030700  14.100000
0.027700  14.500000
0.023200  14.100000
0.018000  14.300000
0.012700  14.300000
0.010500  14.300000
0.009000  14.100000
0.004500  14.100000
-0.003000  14.400000
-0.009100  14.100000
-0.016500  14.400000
-0.022500  14.200000
-0.026300  14.000000
-0.034600  14.300000
-0.039000  13.800000
-0.042000  14.200000
-0.040500  14.000000
-0.039800  13.900000
-0.042800  14.100000
-0.042800  13.700000
-0.042800  14.000000
-0.042000  13.900000
-0.038300  13.800000
-0.033000  13.800000
-0.030000  13.700000
-0.027800  13.700000
-0.022500  13.400000
-0.018100  13.700000
-0.015800  13.400000
-0.012800  13.500000
-0.009100  13.500000
-0.006800  13.100000
-0.003800  13.500000
0.001500  13.100000
0.005200  13.000000
0.009000  13.200000
0.012700  13.200000
0.016500  13.000000
0.018000  13.000000
0.018000  13.000000
0.018700  12.500000
0.018000  12.800000
0.019500  12.700000
0.020200  12.500000
0.019500  12.600000
0.020200  12.200000
0.019500  12.600000
0.018700  12.600000
0.018000  12.100000
0.017200  12.600000
0.017200  12.000000
0.016500  12.100000
0.015700  12.100000
0.013500  12.000000
0.013500  12.000000
0.013500  11.900000
0.015000  12.100000
0.017200  11.700000
0.014200  12.000000
0.014200  11.800000
0.015000  11.600000
0.014200  11.800000
0.012700  11.500000
0.010500  11.700000
0.009700  11.700000
0.006000  11.400000
0.004500  11.500000
0.004500  11.400000
0.003000  11.400000
0.001500  11.400000
-0.003000  11.200000
-0.003000  11.000000
-0.004600  11.000000
-0.008300  11.200000
-0.012000  10.800000
-0.014300  11.200000
-0.015800  10.900000
-0.019500  10.900000
-0.019500  10.900000
-0.016500  10.600000
-0.018100  11.000000
-0.018100  10.500000
-0.016500  10.900000
-0.015800  10.800000
-0.012000  10.600000
-0.008300  10.600000
-0.004600  10.600000
-0.003000  10.700000
-0.000800  10.300000
0.001500  10.600000
0.003700  10.500000
0.003000  10.300000
0.003000  10.700000
0.003700  10.300000
0.000700  10.600000
0.002200  10.300000
0.000700  10.300000
-0.001500  10.300000
-0.000800  10.100000
0.002200  10.200000
0.005200  10.000000
0.005200  10.200000
0.009000  10.000000
0.009000  10.100000
0.009000  10.200000
0.009000  9.800000
0.009000  10.200000
0.008200  9.700000
0.005200  9.900000
0.003000  9.900000
0.001500  9.900000
0.005200  10.100000
0.008200  9.800000
0.007500  9.900000
0.005200  9.900000
0.005200  9.600000
0.004500  9.900000
0.001500  9.800000
-0.003000  9.700000
-0.007500  9.500000
-0.012800  9.800000
-0.013500  9.500000
-0.014300  9.600000
-0.015800  9.600000
-0.010500  9.400000
-0.006800  9.500000
-0.003000  9.500000
0.000000  9.400000
0.002200  9.600000
0.006700  9.200000
0.010500  9.500000
0.012700  9.300000
0.014200  9.400000
0.016500  9.300000
0.018000  9.400000
0.018000  9.200000
0.017200  9.000000
0.017200  9.400000
0.018000  9.100000
0.018700  9.200000
0.020200  9.200000
0.020200  8.800000
0.021700  9.300000
0.021700  8.900000
0.022500  9.300000
0.024000  9.200000
0.026200  8.800000
0.029200  8.900000
0.030700  9.000000
0.033000  9.000000
0.035200  8.800000
0.036000  8.800000
0.035200  9.000000
0.038200  8.700000
0.042000  9.000000
0.042000  8.500000
0.042000  8.900000
0.040500  8.500000
0.038200  8.400000
0.039000  8.700000
0.039000  8.400000
0.038200  8.800000
0.038200  8.300000
0.038200  8.500000
0.036700  8.500000
0.034500  8.300000
0.033000  8.200000
0.028500  8.100000
0.026200  8.400000
0.026200  7.900000
0.024000  8.100000
0.023200  7.900000
0.022500  7.900000
0.019500  8.100000
0.015700  7.600000
0.012700  8.000000
0.010500  7.600000
0.009000  8.100000
0.006700  7.900000
0.004500  7.600000
0.000700  7.600000
-0.002300  7.600000
-0.005300  7.700000
-0.008300  7.400000
-0.010500  7.600000
-0.012800  7.600000
-0.015000  7.200000
-0.014300  7.600000
-0.013500  7.200000
-0.014300  7.300000
-0.015800  7.300000
-0.016500  7.100000
-0.019500  7.200000
-0.021000  7.100000
-0.021800  6.800000
-0.024800  7.000000
-0.024000  7.100000
-0.025600  6.900000
-0.024000  7.000000
-0.024000  7.100000
-0.024800  6.700000
-0.025600  7.100000
-0.023300  6.700000
-0.021000  6.700000
-0.019500  6.900000
-0.016500  6.700000
-0.016500  6.800000
-0.018100  6.700000
-0.019500  6.500000
-0.018100  6.900000
-0.017300  6.600000
-0.017300  6.600000
-0.015800  6.700000
-0.016500  6.600000
-0.016500  6.400000
-0.016500  6.700000
-0.018100  6.500000
-0.018800  6.400000
-0.018100  6.600000
-0.018800  6.500000
-0.019500  6.500000
-0.020300  6.600000
-0.021000  6.000000
-0.023300  6.700000
-0.024000  6.400000
-0.024000  6.500000
-0.025600  6.300000
-0.027000  6.300000
-0.027800  6.300000
-0.029300  6.300000
-0.029300  6.400000
-0.027800  6.300000
-0.027000  6.300000
-0.024800  6.400000
-0.022500  6.200000
-0.021800  6.300000
-0.021800  5.900000
-0.019500  6.300000
-0.018100  6.100000
-0.018100  6.100000
-0.018100  6.300000
-0.017300  5.800000
-0.017300  6.200000
-0.015000  6.000000
-0.013500  6.100000
-0.015000  6.100000
-0.012800  6.000000
-0.009100  6.200000
-0.009100  5.800000
-0.006800  6.300000
-0.006000  5.800000
-0.003800  5.900000
-0.002300  5.900000
-0.002300  5.900000
0.000000  6.000000
0.000700  5.600000
0.004500  5.900000
0.008200  5.800000
0.009000  5.600000
0.010500  5.800000
0.011200  5.800000
0.012700  5.700000
0.014200  5.500000
0.014200  5.700000
0.018700  5.600000
0.019500  5.500000
0.020200  5.700000
0.021700  5.500000
0.020200  5.600000
0.018700  5.400000
0.017200  5.500000
0.016500  5.400000
0.014200  5.300000
0.014200  5.500000
0.012700  5.300000
0.010500  5.300000
0.012000  5.100000
0.010500  5.300000
0.009700  5.300000
0.010500  5.100000
0.009000  5.300000
0.010500  4.800000
0.010500  5.300000
0.009700  4.900000
0.009000  4.900000
0.008200  5.000000
0.008200  4.700000
0.005200  4.800000
0.000000  4.800000
-0.003800  4.500000
-0.006800  4.700000
-0.010500  4.600000
-0.011300  4.600000
-0.012800  4.700000
-0.017300  4.900000
-0.021800  4.400000
-0.027000  4.600000
-0.030000  4.500000
-0.034600  4.100000
-0.040500  4.500000
-0.046500  4.200000
-0.050300  4.200000
-0.054800  4.300000
-0.059300  4.000000
-0.064500  4.200000
-0.068300  3.900000
-0.070600  4.000000
-0.074300  3.800000
-0.078000  4.100000
-0.081000  3.800000
-0.085600  3.700000
-0.089300  3.800000
-0.091500  3.600000
-0.095300  3.700000
-0.099000  3.700000
-0.098300  3.400000
-0.095300  3.700000
-0.094500  3.300000
-0.091500  3.600000
-0.088500  3.400000
-0.087100  3.300000
-0.082500  3.600000
-0.079500  3.300000
-0.075000  3.300000
-0.069100  3.000000
-0.066000  3.000000
-0.060800  2.900000
-0.055500  2.900000
-0.049500  3.000000
-0.042800  2.700000
-0.037500  3.000000
-0.032300  2.600000
-0.027800  2.800000
-0.023300  2.600000
-0.019500  2.500000
-0.012800  2.800000
-0.005300  2.300000
0.005200  2.600000
0.015000  2.600000
0.024000  2.300000
0.032200  2.200000
0.038200  2.200000
0.045700  2.300000
0.051700  1.900000
0.055500  2.200000
0.057000  1.900000
0.058500  2.000000
0.060000  2.200000
0.060700  1.700000
0.059200  2.200000
0.061500  1.800000
0.067500  1.800000
0.071200  1.700000
0.074200  1.500000
0.074200  1.600000
0.075000  1.800000
0.073500  1.700000
0.072700  1.400000
0.072700  1.700000
0.072700  1.500000
0.075700  1.300000
0.076500  1.400000
0.079500  1.300000
0.085500  1.600000
0.091500  1.100000
0.094500  1.300000
0.094500  1.200000
0.090700  1.000000
0.081700  1.300000
0.068200  1.200000
0.057000  1.100000
0.050200  0.900000
0.045700  1.000000
0.045000  1.200000
0.045700  0.900000
0.042700  1.200000
0.043500  0.800000
0.045000  1.000000
0.044200  0.800000
0.046500  0.900000
0.045700  0.900000
0.045700  0.700000
0.045700  0.900000
0.045700  0.700000
0.045700  0.800000
0.044200  0.900000
0.045700  0.700000
0.043500  0.700000
0.036700  0.900000
0.027000  0.900000
0.015700  0.600000
-0.000800  0.900000
-0.018100  0.600000
-0.035300  0.500000
-0.049500  0.700000
-0.060800  0.600000
-0.074300  0.600000
-0.085600  0.700000
-0.093800  0.500000
-0.099000  0.900000
-0.102800  0.700000
-0.105000  0.900000
-0.108800  0.700000
-0.118500  0.500000
-0.137300  0.900000
-0.166500  0.600000
-0.192800  0.800000
-0.208500  0.700000
-0.224300  0.700000
-0.233300  0.600000
-0.231800  0.500000
-0.237800  0.800000
-0.239300  0.600000
-0.235500  0.800000
-0.231000  0.600000
-0.219000  0.700000
-0.207000  0.800000
-0.192000  0.700000
-0.175600  0.800000
-0.155300  0.900000
-0.127500  0.800000
-0.100600  0.700000
-0.069100  0.800000
-0.033000  1.100000
0.000000  0.800000
0.035200  1.300000
0.071200  0.900000
0.096700  1.000000
0.115500  1.200000
0.127500  0.900000
0.135000  1.500000
0.140200  1.000000
0.145500  1.400000
0.151500  1.300000
0.153000  1.500000
0.153000  1.300000
0.144700  1.300000
0.131200  1.500000
0.110200  1.200000
0.084700  1.800000
0.057000  1.400000
0.027700  1.500000
-0.001500  1.700000
-0.030800  1.400000
-0.055500  1.800000
-0.077300  1.600000
-0.095300  1.800000
-0.108800  1.800000
-0.117800  1.800000
-0.122300  1.900000
-0.119300  1.900000
-0.111000  1.900000
-0.101300  2.100000
-0.085600  2.200000
-0.065300  2.200000
-0.044300  2.200000
-0.018100  2.300000
0.010500  2.100000
0.039700  2.600000
0.070500  2.400000
0.097500  2.500000
0.120700  2.700000
0.145500  2.500000
0.166500  2.800000
0.186000  2.800000
0.203200  2.700000
0.216700  3.000000
0.227200  3.000000
0.234700  3.100000
0.240000  2.800000
0.240700  3.400000
0.240700  3.000000
0.240000  3.300000
0.235500  3.400000
0.231000  3.300000
0.225700  3.600000
0.218200  3.600000
0.212200  3.800000
0.206200  3.800000
0.201000  3.600000
0.197200  4.100000
0.191200  3.900000
0.183000  4.000000
0.173200  4.000000
0.164200  4.300000
0.153700  4.200000
0.140200  4.100000
0.126000  4.500000
0.110200  4.300000
0.093700  4.500000
0.075000  4.500000
0.057000  4.500000
0.036000  5.000000
0.011200  4.800000
-0.009800  4.900000
-0.029300  4.700000
-0.048000  4.900000
-0.064500  5.100000
-0.077300  5.100000
-0.089300  5.200000
-0.100600  5.300000
-0.111800  5.600000
-0.120000  5.800000
-0.127500  5.600000
-0.136500  5.900000
-0.141800  5.700000
-0.147000  6.200000
-0.148500  5.900000
-0.148500  6.000000
-0.152300  6.300000
-0.152300  5.900000
-0.151500  6.500000
-0.151500  6.200000
-0.149300  6.400000
-0.145500  6.600000
-0.138800  6.700000
-0.132000  6.600000
-0.125300  6.700000
-0.120000  7.000000
-0.114000  6.700000
-0.108000  7.000000
-0.102800  7.300000
-0.096800  7.200000
-0.092300  7.700000
-0.090000  7.000000
-0.087800  7.600000
-0.085600  7.600000
-0.086300  7.600000
-0.083300  7.900000
-0.080300  7.700000
-0.078800  8.100000
-0.077300  8.200000
-0.078800  8.200000
-0.079500  8.200000
-0.075800  8.400000
-0.074300  8.600000
-0.069100  8.400000
-0.057800  8.800000
-0.048000  8.700000
-0.040500  9.000000
-0.032300  9.100000
-0.022500  9.000000
-0.013500  9.200000
-0.004600  9.400000
0.005200  9.400000
0.015700  9.400000
0.024700  9.800000
0.033700  9.800000
0.042700  9.600000
0.051700  10.200000
0.057000  9.900000
0.063000  10.400000
0.074200  10.400000
0.085500  10.500000
0.093700  10.700000
0.103500  10.700000
0.112500  11.000000
0.120000  11.200000
0.125200  11.000000
0.129000  11.500000
0.132700  11.400000
0.136500  11.800000
0.139500  11.800000
0.141700  11.700000
0.144700  11.900000
0.143200  12.200000
0.138000  12.500000
0.132700  12.300000
0.131200  12.900000
0.130500  13.000000
0.125200  13.000000
0.121500  13.500000
0.118500  13.200000
0.116200  13.800000
0.113200  13.600000
0.112500  14.000000
0.111700  14.300000
0.111000  14.400000
0.108700  14.700000
0.108700  14.900000
0.108700  15.000000
0.105000  15.100000
0.100500  15.400000
0.096700  15.700000
0.091500  15.700000
0.087700  16.300000
0.081700  16.300000
0.075000  16.900000
0.067500  16.600000
0.057000  17.000000
0.049500  17.400000
0.039000  17.400000
0.027000  17.900000
0.013500  18.000000
0.001500  18.200000
-0.011300  18.400000
-0.024000  18.900000
-0.039000  19.000000
-0.051800  18.900000
-0.063800  19.500000
-0.077300  19.300000
-0.090000  20.000000
-0.101300  19.800000
-0.111000  20.200000
-0.121500  20.900000
-0.129800  20.600000
-0.139600  21.300000
-0.150000  21.100000
-0.156000  21.500000
-0.162800  21.800000
-0.168000  22.100000
-0.171800  22.400000
-0.174100  22.400000
-0.177800  23.000000
-0.180800  23.000000
-0.182300  23.400000
-0.182300  23.800000
-0.180000  23.700000
-0.179300  24.400000
-0.177800  24.400000
-0.174100  24.800000
-0.176300  25.000000
-0.177800  25.200000
-0.175600  25.700000
-0.172600  25.900000
-0.165800  26.100000
-0.159000  26.400000
-0.148500  26.600000
-0.136500  27.000000
-0.123000  27.000000
-0.106500  27.600000
-0.091500  27.500000
-0.072800  28.300000
-0.054800  28.300000
-0.040500  28.500000
-0.027000  29.000000
-0.018100  29.000000
-0.010500  29.400000
-0.002300  29.900000
0.006000  29.700000
0.015000  30.300000
0.020200  30.400000
0.021000  30.600000
0.020200  30.900000
0.021700  31.500000
0.020200  31.400000
0.019500  31.900000
0.019500  32.200000
0.018000  32.200000
0.018000  32.600000
0.016500  32.800000
0.015000  32.900000
0.014200  33.400000
0.014200  33.300000
0.018000  33.900000
0.021700  33.800000
0.024700  34.000000
0.033000  34.300000
0.043500  34.400000
0.052500  34.700000
0.062200  34.700000
0.074200  35.100000
0.087000  35.100000
0.099700  35.500000
0.115500  35.700000
0.132700  35.600000
0.150000  36.500000
0.169500  36.000000
0.187500  36.500000
0.207000  36.800000
0.225700  36.600000
0.242200  37.200000
0.258700  37.300000
0.272200  37.600000
0.283500  37.700000
0.290200  38.000000
0.293200  38.100000
0.295500  38.400000
0.296200  38.800000
0.296200  38.600000
0.293200  39.600000
0.287200  39.100000
0.279700  39.600000
0.275200  40.000000
0.266200  39.800000
0.255700  40.500000
0.245200  40.400000
0.231700  40.900000
0.219000  40.900000
0.204700  41.000000
0.189000  41.200000
0.171000  41.400000
0.152200  41.900000
0.130500  41.800000
0.106500  42.300000
0.083200  42.400000
0.060700  42.500000
0.036700  43.100000
0.013500  42.900000
-0.009100  43.300000
-0.033000  43.400000
-0.057800  43.800000
-0.080300  44.300000
-0.101300  43.900000
-0.123800  44.300000
-0.144800  44.600000
-0.167300  44.600000
-0.186000  44.800000
-0.206300  45.100000
-0.225000  45.400000
-0.237000  45.400000
-0.249000  45.900000
-0.259500  45.800000
-0.267000  46.300000
-0.275300  46.500000
-0.276800  46.500000
-0.276100  47.000000
-0.276100  47.000000
-0.272300  47.200000
-0.269300  47.600000
-0.265500  47.600000
-0.261000  48.000000
-0.253500  48.000000
-0.243800  48.200000
-0.237000  48.100000
-0.228000  48.700000
-0.217500  48.700000
-0.206300  48.900000
-0.193500  49.200000
-0.180000  49.300000
-0.163500  49.400000
-0.146300  49.800000
-0.129000  49.500000
-0.111800  50.200000
-0.093800  50.000000
-0.075800  50.100000
-0.059300  50.400000
-0.042800  50.600000
-0.026300  50.700000
-0.009100  50.700000
0.005200  51.000000
0.022500  50.800000
0.039700  51.200000
0.053200  51.200000
0.064500  51.300000
0.074200  51.700000
0.083200  51.300000
0.090000  51.800000
0.093700  51.600000
0.097500  51.600000
0.099000  52.200000
0.099000  51.800000
0.097500  51.900000
0.096000  52.100000
0.093700  52.200000
0.087700  52.100000
0.084700  52.100000
0.081000  52.500000
0.074200  52.200000
0.066700  52.600000
0.058500  52.400000
0.050200  52.400000
0.042700  52.500000
0.036700  52.200000
0.029200  52.500000
0.024000  52.200000
0.016500  52.800000
0.009000  52.600000
0.002200  52.600000
-0.003000  52.700000
-0.008300  52.700000
-0.013500  52.800000
-0.017300  52.400000
-0.021800  52.900000
-0.027000  52.700000
-0.030000  52.600000
-0.031500  52.800000
-0.033800  52.500000
-0.036100  53.000000
-0.038300  52.700000
-0.039800  53.100000
-0.039000  52.900000
-0.039800  52.700000
-0.039000  53.000000
-0.039000  53.000000
-0.038300  53.000000
-0.036100  52.900000
-0.034600  53.200000
-0.033000  52.700000
-0.031500  52.800000
-0.027800  53.100000
-0.025600  52.700000
-0.024000  53.100000
-0.021000  52.900000
-0.016500  52.900000
-0.015800  53.100000
-0.012800  53.000000
-0.007500  53.000000
-0.003000  52.900000
-0.000800  52.900000
0.001500  53.000000
0.004500  52.900000
0.006700  52.900000
0.011200  52.700000
0.012700  52.800000
0.012700  52.600000
0.015000  52.900000
0.014200  52.600000
0.014200  52.700000
0.015000  52.600000
0.014200  52.300000
0.014200  52.400000
0.014200  52.400000
0.015000  52.200000
0.015700  52.400000
0.014200  52.100000
0.013500  52.000000
0.015000  52.100000
0.015000  52.100000
0.015000  51.600000
0.014200  52.100000
0.012700  51.800000
0.012000  51.700000
0.008200  51.800000
0.009000  51.500000
0.009700  51.500000
0.008200  51.600000
0.008200  51.200000
0.007500  51.600000
0.006700  51.000000
0.005200  51.400000
0.001500  51.300000
0.000700  51.100000
0.001500  50.900000
-0.001500  50.900000
-0.002300  50.900000
-0.000800  50.700000
0.000000  50.800000
-0.001500  50.600000
-0.003800  50.700000
-0.003000  50.800000
-0.004600  50.100000
-0.005300  50.600000
-0.004600  50.000000
-0.005300  50.100000
-0.003000  50.000000
-0.000800  49.900000
0.000000  49.700000
0.000700  49.600000
0.001500  49.600000
0.001500  49.400000
0.002200  49.200000
0.001500  49.300000
0.000700  49.000000
0.000000  49.100000
0.001500  48.600000
0.002200  48.800000
0.003000  48.600000
0.005200  48.300000
0.006700  48.500000
0.006700  48.000000
0.006700  48.100000
0.007500  47.700000
0.007500  47.700000
0.005200  47.500000
0.006700  47.200000
0.009700  47.200000
0.008200  46.800000
0.007500  47.000000
0.006000  46.700000
0.007500  46.700000
0.009000  46.700000
0.008200  46.000000
0.008200  46.400000
0.008200  46.000000
0.008200  45.800000
0.009000  45.500000
0.007500  45.400000
0.007500  45.400000
0.006700  45.200000
0.005200  44.900000
0.003700  44.700000
0.003000  44.800000
0.003000  44.500000
0.001500  44.100000
0.000000  44.300000
0.000700  43.600000
-0.001500  43.800000
-0.002300  43.300000
-0.000800  43.100000
-0.001500  43.300000
-0.000800  42.900000
-0.001500  42.700000
-0.001500  42.700000
-0.003000  42.400000
-0.003000  42.300000
-0.003800  42.200000
-0.003000  41.800000
-0.002300  41.400000
-0.003000  41.500000
-0.001500  41.000000
-0.001500  41.200000
-0.002300  40.900000
-0.003800  40.500000
-0.001500  40.600000
-0.002300  40.300000
-0.003000  40.000000
0.000000  40.000000
0.000700  39.500000
0.000700  39.700000
0.000700  39.400000
0.001500  39.100000
0.000700  38.800000
0.001500  38.800000
0.004500  38.300000
0.004500  38.200000
0.004500  38.300000
0.005200  37.800000
0.005200  37.800000
0.005200  37.700000
0.006000  37.200000
0.003700  37.400000
0.001500  36.800000
0.002200  36.800000
0.003700  36.400000
0.001500  36.100000
0.000000  36.300000
0.001500  35.900000
0.000700  35.700000
-0.000800  35.500000
-0.000800  35.300000
0.000000  35.000000
-0.001500  34.800000
-0.000800  34.900000
-0.000800  34.200000
-0.003000  34.300000
-0.002300  33.900000
-0.002300  33.900000
0.000000  33.900000
-0.000800  33.100000
-0.001500  33.400000
0.000700  32.900000
0.002200  32.600000
0.003000  32.500000
0.003700  32.200000
0.003000  32.000000
0.002200  31.600000
0.003700  31.800000
0.005200  31.300000
0.005200  31.100000
0.005200  31.000000
0.004500  30.500000
0.003000  30.700000
0.002200  30.000000
0.005200  30.100000
0.005200  29.900000
0.005200  29.600000
0.007500  29.600000
0.007500  29.200000
0.005200  29.200000
0.004500  28.900000
0.005200  28.700000
0.006000  28.400000
0.005200  28.300000
0.005200  28.200000
0.003000  27.600000
0.001500  27.900000
0.000000  27.500000
-0.003000  27.200000
-0.005300  27.200000
-0.006800  26.800000
-0.008300  26.700000
-0.008300  26.400000
-0.012000  26.100000
-0.011300  26.100000
-0.012000  25.700000
-0.012800  25.500000
-0.013500  25.200000
-0.015000  25.400000
-0.013500  24.800000
-0.012000  24.700000
-0.009100  24.500000
-0.011300  24.100000
-0.009100  24.300000
-0.006000  23.800000
-0.008300  23.600000
-0.007500  23.600000
-0.007500  22.900000
-0.008300  23.300000
-0.008300  22.600000
-0.008300  22.500000
-0.009100  22.400000
-0.008300  22.100000
-0.009100  21.900000
-0.009100  22.000000
-0.007500  21.600000
-0.006800  21.400000
-0.006800  21.300000
-0.004600  21.100000
-0.003000  20.600000
-0.004600  20.700000
-0.001500  20.200000
-0.001500  20.300000
-0.002300  20.000000
0.000700  19.800000
0.003000  19.800000
0.004500  19.300000
0.002200  19.000000
0.000000  18.900000
0.000000  18.900000
0.000700  18.400000
0.003000  18.100000
0.002200  18.200000
0.001500  17.700000
0.001500  17.800000
0.004500  17.100000
0.006000  17.100000
0.005200  16.900000
0.004500  16.500000
0.001500  16.700000
0.001500  15.800000
0.004500  16.200000
0.005200  15.800000
0.005200  15.500000
0.003000  15.300000
0.004500  15.000000
0.005200  15.000000
0.006700  14.400000
0.006700  14.400000
0.004500  14.000000
0.004500  14.000000
0.005200  13.900000
0.003700  13.400000
0.005200  13.600000
0.011200  12.900000
0.011200  13.000000
0.010500  12.800000
0.009000  12.500000
0.008200  12.400000
0.006700  12.300000
0.002200  12.100000
-0.003000  11.800000
-0.006800  11.900000
-0.008300  11.600000
-0.013500  11.400000
-0.014300  11.500000
-0.011300  10.900000
-0.012800  11.200000
-0.010500  11.000000
-0.009100  10.500000
-0.005300  10.800000
-0.000800  10.400000
-0.001500  10.300000
-0.003000  10.200000
-0.004600  10.200000
-0.003800  10.100000
-0.004600  10.000000
-0.006000  9.900000
-0.006800  9.700000
-0.006000  10.000000
-0.005300  9.600000
-0.003000  9.700000
-0.002300  9.600000
0.001500  9.500000
0.003000  9.600000
0.003700  9.400000
0.004500  9.400000
0.003000  9.400000
0.001500  9.200000
-0.001500  9.400000
-0.003000  9.300000
-0.006800  9.200000
-0.012000  9.400000
-0.016500  9.300000
-0.018100  9.000000
-0.015800  9.100000
-0.011300  9.200000
-0.004600  8.900000
0.001500  9.000000
0.004500  9.000000
0.005200  8.700000
0.006000  9.100000
0.004500  8.700000
0.003700  8.800000
0.003000  8.600000
0.002200  8.500000
0.003000  8.700000
0.001500  8.600000
0.000000  8.600000
0.000000  8.400000
0.001500  8.600000
0.003000  8.400000
0.004500  8.500000
0.007500  8.500000
0.012000  8.200000
0.015700  8.500000
0.015000  8.200000
0.010500  8.400000
0.003000  8.300000
-0.001500  8.200000
-0.005300  8.500000
-0.011300  8.200000
-0.015800  8.300000
-0.017300  8.300000
-0.016500  8.300000
-0.016500  8.300000
-0.010500  8.200000
-0.003800  8.500000
0.000700  8.000000
0.000700  8.400000
-0.001500  8.200000
-0.001500  8.200000
-0.001500  8.400000
-0.002300  7.900000
-0.005300  8.300000
-0.006800  7.900000
-0.006800  8.200000
-0.005300  8.200000
-0.003000  8.200000
0.000700  8.100000
0.003000  8.200000
0.000700  8.400000
-0.000800  8.000000
-0.001500  8.400000
0.002200  8.400000
0.004500  8.200000
0.005200  8.500000
0.006000  8.100000
0.003000  8.500000
0.003700  8.200000
0.004500  8.500000
0.006000  8.500000
0.004500  8.300000
0.001500  8.500000
0.001500  8.600000
-0.000800  8.500000
-0.001500  8.900000
-0.000800  8.900000
0.000700  9.000000
0.003000  8.800000
0.003000  9.200000
0.003000  9.000000
0.004500  9.300000
0.004500  9.500000
0.007500  9.300000
0.010500  9.700000
0.012700  9.800000
0.013500  9.600000
0.012700  9.800000
0.011200  10.000000
0.008200  9.900000
0.005200  10.100000
0.005200  10.300000
0.007500  10.300000
0.010500  10.400000
0.014200  10.500000
0.014200  10.400000
0.018000  10.800000
0.021000  10.700000
0.022500  10.800000
0.030000  11.000000
0.035200  11.000000
0.039700  11.400000
0.042000  11.000000
0.040500  11.400000
0.039700  11.300000
0.034500  11.500000
0.027700  11.500000
0.025500  11.700000
0.023200  11.700000
0.018700  11.500000
0.015700  11.900000
0.015700  11.700000
0.017200  11.700000
0.014200  12.100000
0.013500  12.000000
0.016500  12.300000
0.014200  11.900000
0.012700  12.000000
0.014200  12.300000
0.010500  11.900000
0.009700  12.300000
0.010500  12.300000
0.004500  12.300000
-0.002300  12.100000
-0.011300  12.500000
-0.021800  12.400000
-0.027000  12.200000
-0.029300  12.500000
-0.036800  12.100000
-0.045000  12.600000
-0.051100  12.300000
-0.056300  12.500000
-0.057000  12.500000
-0.055500  12.500000
-0.059300  12.800000
-0.065300  12.700000
-0.068300  12.600000
-0.070600  12.600000
-0.070600  12.500000
-0.064500  12.700000
-0.059300  12.500000
-0.054800  13.000000
-0.049500  12.600000
-0.041300  13.000000
-0.034600  12.900000
-0.031500  12.900000
-0.027800  13.300000
-0.020300  12.800000
-0.012000  13.400000
-0.006800  13.100000
0.000000  13.500000
0.000700  13.500000
0.001500  13.600000
0.003700  13.700000
0.006000  13.800000
0.010500  13.900000
0.014200  13.800000
0.021700  14.100000
0.021700  14.200000
0.016500  14.200000
0.017200  14.600000
0.016500  14.300000
0.016500  14.800000
0.015000  14.600000
0.011200  14.800000
0.009000  15.100000
0.007500  14.800000
0.009700  15.200000
0.015700  15.200000
0.023200  15.300000
0.024000  15.400000
0.021000  15.700000
0.019500  15.700000
0.018000  15.600000
0.017200  16.000000
0.016500  15.800000
0.012000  16.200000
0.009000  16.300000
0.008200  16.200000
0.009700  16.500000
0.009700  16.500000
0.012000  16.600000
0.014200  16.700000
0.015700  16.700000
0.015700  16.800000
0.012700  17.200000
0.014200  16.800000
0.017200  16.600000
0.018700  17.100000
0.015700  16.900000
0.014200  16.900000
0.015700  17.000000
0.014200  16.700000
0.016500  16.900000
0.017200  17.000000
0.013500  16.600000
0.012000  16.800000
0.012700  16.200000
0.008200  16.600000
0.006700  16.500000
0.005200  16.300000
0.001500  16.000000
0.000700  16.100000
-0.001500  15.900000
0.000700  15.600000
0.003000  15.800000
0.001500  15.700000
-0.001500  15.600000
-0.000800  15.700000
-0.000800  15.300000
-0.005300  15.400000
-0.006800  15.300000
-0.010500  15.200000
-0.013500  15.200000
-0.012800  14.900000
-0.012800  14.900000
-0.010500  14.800000
-0.009800  14.900000
-0.010500  14.600000
-0.010500  14.700000
-0.012000  14.600000
-0.013500  14.400000
-0.013500  14.800000
-0.015800  14.300000
-0.014300  14.500000
-0.018100  14.300000
-0.021800  13.900000
-0.019500  14.400000
-0.020300  13.800000
-0.019500  14.200000
-0.016500  13.700000
-0.015000  13.700000
-0.012800  13.600000
-0.010500  13.700000
-0.008300  13.500000
-0.008300  13.400000
-0.008300  13.700000
-0.009100  13.300000
-0.010500  13.400000
-0.006000  13.300000
-0.002300  13.100000
0.002200  13.400000
0.008200  13.000000
0.010500  13.400000
0.012700  13.100000
0.014200  12.900000
0.015700  13.200000
0.015700  13.000000
0.015700  13.100000
0.015000  13.100000
0.013500  13.300000
0.015000  13.000000
0.015700  13.100000
0.015000  13.400000
0.015000  12.900000
0.014200  13.400000
0.015700  13.300000
0.017200  13.200000
0.017200  13.500000
0.018000  13.100000
0.018000  13.400000
0.015000  13.500000
0.012000  13.400000
0.008200  13.600000
0.006700  13.400000
0.005200  13.600000
0.004500  13.600000
0.002200  13.700000
-0.001500  13.400000
-0.004600  13.800000
-0.008300  13.600000
-0.006800  13.400000
-0.007500  13.700000
-0.009100  13.500000
-0.010500  13.600000
-0.010500  13.700000
-0.010500  13.500000
-0.012000  13.900000
-0.012000  13.400000
-0.012000  13.500000
-0.012800  13.700000
-0.012000  13.500000
-0.010500  13.500000
-0.009100  13.400000
-0.008300  13.400000
-0.006800  13.300000
-0.006000  13.400000
-0.005300  13.100000
-0.003000  13.200000
-0.002300  13.400000
-0.003000  13.000000
-0.000800  13.400000
0.002200  12.800000
0.003000  13.000000
0.003000  12.900000
0.003700  12.800000
0.001500  12.600000
0.003000  12.700000
0.006000  12.600000
0.004500  12.500000
0.003000  12.600000
0.001500  12.600000
0.000700  12.100000
0.000700  12.500000
0.000000  12.000000
-0.000800  12.300000
-0.002300  12.000000
-0.004600  12.000000
-0.005300  12.100000
-0.008300  11.700000
-0.008300  12.100000
-0.009100  12.000000
-0.012800  11.900000
-0.014300  11.700000
-0.015800  11.400000
-0.012800  11.600000
-0.009800  11.300000
-0.008300  11.700000
-0.004600  11.300000
-0.004600  11.400000
-0.006800  11.300000
-0.008300  11.100000
-0.011300  11.500000
-0.011300  11.000000
-0.006800  11.300000
-0.003000  11.200000
-0.002300  10.900000
0.000000  10.900000
0.006000  10.800000
0.012000  10.800000
0.020200  10.800000
0.025500  10.900000
0.027000  10.700000
0.031500  10.800000
0.034500  11.100000
0.033000  10.600000
0.032200  11.100000
0.032200  10.700000
0.029200  10.600000
0.023200  10.700000
0.018000  10.600000
0.016500  10.800000
0.016500  10.800000
0.014200  10.700000
0.015700  10.800000
0.016500  10.700000
0.014200  10.800000
0.016500  10.700000
0.014200  11.000000
0.006700  10.600000
0.000000  11.200000
-0.004600  11.000000
-0.008300  10.800000
-0.010500  11.100000
-0.009100  11.100000
-0.009100  10.900000
-0.006000  11.500000
-0.004600  11.000000
-0.005300  11.300000
-0.004600  11.400000
-0.005300  11.200000
-0.001500  11.200000
0.005200  11.400000
0.009000  11.400000
0.006700  11.400000
0.000000  11.800000
-0.006000  11.400000
-0.007500  11.700000
-0.008300  11.700000
-0.015800  11.500000
-0.025600  12.000000
-0.027800  11.700000
-0.024800  11.800000
-0.018800  11.700000
-0.011300  11.700000
0.000000  11.800000
0.009000  12.000000
0.014200  11.800000
0.018000  11.700000
0.015000  12.000000
0.010500  12.000000
0.008200  11.700000
0.006700  12.000000
0.007500  11.800000
0.009700  12.200000
0.009000  11.900000
0.007500  12.000000
0.006000  12.100000
0.005200  11.900000
0.004500  12.200000
0.003000  12.100000
0.003000  12.100000
0.001500  12.100000
0.000700  12.100000
-0.001500  12.200000
-0.003000  12.100000
-0.003800  12.300000
-0.006800  12.000000
-0.005300  12.200000
-0.007500  12.200000
-0.010500  12.000000
-0.013500  12.200000
-0.013500  11.900000
-0.015000  12.500000
-0.014300  12.100000
-0.011300  12.100000
-0.011300  12.200000
-0.012000  12.200000
-0.012000  12.200000
-0.007500  12.200000
-0.002300  12.400000
-0.001500  12.100000
0.000000  12.600000
-0.000800  12.500000
-0.000800  12.400000
-0.001500  12.700000
-0.003000  12.200000
-0.005300  12.600000
-0.002300  12.500000
0.002200  12.500000
0.006000  12.600000
0.010500  12.500000
0.014200  12.400000
0.018000  12.500000
0.019500  12.500000
0.018000  12.600000
0.015700  12.600000
0.015700  12.700000
0.014200  12.500000
0.012700  12.600000
0.013500  12.400000
0.012000  12.600000
0.012000  12.800000
0.011200  12.600000
0.010500  12.700000
0.009700  12.600000
0.008200  12.600000
0.006000  12.700000
0.004500  12.600000
0.006700  12.600000
0.012000  12.700000
0.020200  12.600000
0.024700  12.700000
0.023200  12.800000
0.018700  12.600000
0.013500  12.600000
0.012700  12.900000
0.016500  12.700000
0.018700  12.600000
0.015700  12.900000
0.014200  12.600000
0.010500  12.900000
0.004500  12.700000
0.001500  12.800000
0.003000  12.700000
0.001500  12.700000
0.005200  12.700000
0.012000  12.800000
0.013500  12.800000
0.016500  12.800000
0.021000  12.800000
0.020200  13.000000
0.019500  12.700000
0.021000  13.000000
0.019500  12.600000
0.016500  13.100000
0.012700  13.000000
0.009000  12.600000
0.006700  13.000000
0.003000  12.600000
0.003000  12.800000
0.001500  13.000000
-0.001500  12.800000
-0.003800  12.600000
-0.004600  12.600000
-0.008300  12.800000
-0.010500  12.600000
-0.011300  12.700000
-0.012800  12.600000
-0.015800  12.600000
-0.020300  12.900000
-0.025600  12.500000
-0.025600  12.600000
-0.025600  12.600000
-0.027000  12.600000
-0.027800  12.700000
-0.028500  12.600000
-0.025600  12.400000
-0.023300  12.300000
-0.021000  12.400000
-0.020300  12.200000
-0.020300  12.200000
-0.019500  12.500000
-0.017300  12.100000
-0.015800  12.400000
-0.015800  12.000000
-0.015800  12.300000
-0.012800  12.300000
-0.012000  12.000000
-0.009100  12.100000
-0.008300  12.000000
-0.008300  12.000000
-0.006800  12.000000
-0.009100  12.100000
-0.009800  11.900000
-0.008300  11.800000
-0.006800  11.900000
-0.004600  11.500000
-0.004600  11.800000
-0.004600  11.500000
-0.006000  11.700000
-0.007500  11.700000
-0.006800  11.600000
-0.007500  11.400000
-0.006800  11.500000
-0.008300  11.300000
-0.009100  11.700000
-0.006800  11.200000
-0.008300  11.100000
-0.009100  11.200000
-0.007500  11.200000
-0.006800  11.100000
-0.003000  11.000000
-0.003000  11.100000
-0.003000  10.700000
-0.004600  10.900000
-0.003000  10.900000
-0.000800  10.700000
-0.000800  10.900000
-0.001500  10.600000
-0.003000  10.800000
-0.003000  10.500000
-0.003800  10.700000
-0.004600  10.500000
-0.001500  10.300000
0.000000  10.400000
0.000700  10.300000
0.001500  10.400000
0.003700  10.100000
0.006000  10.300000
0.005200  10.200000
0.002200  10.100000
0.000000  10.200000
-0.000800  9.900000
0.000000  9.900000
-0.000800  9.900000
-0.004600  9.900000
-0.005300  9.900000
-0.005300  9.500000
-0.003000  9.800000
0.000000  9.600000
0.002200  9.600000
0.004500  9.700000
0.006000  9.400000
0.007500  9.900000
0.006000  9.500000
0.006000  9.700000
0.007500  9.400000
0.006700  9.400000
0.006700  9.400000
0.004500  9.200000
0.002200  9.600000
0.002200  9.100000
0.003000  9.300000
0.005200  9.300000
0.005200  9.100000
0.003700  9.100000
0.003700  9.400000
0.005200  9.100000
0.009000  9.000000
0.009000  9.300000
0.010500  9.000000
0.013500  9.000000
0.015700  9.300000
0.019500  8.800000
0.019500  9.200000
0.021700  9.000000
0.024000  8.800000
0.022500  9.000000
0.021700  8.900000
0.021700  9.000000
0.021700  8.900000
0.023200  8.600000
0.026200  8.600000
0.027700  8.600000
0.029200  8.800000
0.027700  8.400000
0.027000  8.700000
0.027000  8.400000
0.026200  8.400000
0.027000  8.500000
0.025500  8.300000
0.024700  8.400000
0.024700  8.500000
0.024000  8.100000
0.021700  8.400000
0.018000  8.100000
0.016500  8.000000
0.014200  8.000000
0.014200  7.900000
0.012700  7.700000
0.008200  8.100000
0.003000  7.800000
-0.000800  7.600000
-0.004600  7.800000
-0.009100  7.500000
-0.014300  7.600000
-0.015800  7.700000
-0.018100  7.300000
-0.022500  7.700000
-0.024000  7.100000
-0.030800  7.500000
-0.035300  7.200000
-0.039800  7.200000
-0.046500  7.200000
-0.048000  7.200000
-0.051800  7.000000
-0.056300  6.800000
-0.062300  7.100000
-0.067500  7.000000
-0.069100  6.900000
-0.070600  7.100000
-0.072100  6.600000
-0.072800  6.900000
-0.074300  6.700000
-0.075000  6.700000
-0.077300  6.700000
-0.075800  6.500000
-0.075000  6.700000
-0.076500  6.700000
-0.075800  6.600000
-0.076500  6.500000
-0.078000  6.600000
-0.080300  6.500000
-0.081000  6.100000
-0.078800  6.700000
-0.076500  6.100000
-0.076500  6.300000
-0.074300  6.200000
-0.071300  6.100000
-0.069800  6.400000
-0.065300  5.900000
-0.062300  6.200000
-0.057800  6.000000
-0.052500  6.200000
-0.051800  6.000000
-0.048000  5.900000
-0.042000  5.900000
-0.038300  5.800000
-0.034600  5.900000
-0.029300  5.600000
-0.023300  5.700000
-0.018800  6.000000
-0.015800  5.600000
-0.014300  5.900000
-0.011300  5.600000
-0.009800  5.800000
-0.006000  5.700000
-0.004600  5.600000
-0.003800  5.800000
-0.001500  5.300000
-0.000800  5.500000
0.001500  5.500000
0.003700  5.400000
0.008200  5.300000
0.012000  5.500000
0.014200  5.500000
0.019500  5.200000
0.023200  5.700000
0.027000  5.200000
0.029200  5.300000
0.033000  5.100000
0.035200  5.200000
0.036700  5.300000
0.041200  5.000000
0.044200  5.200000
0.045000  5.300000
0.046500  5.100000
0.048000  5.000000
0.048000  5.000000
0.048700  5.200000
0.050200  5.000000
0.050200  5.400000
0.049500  5.000000
0.046500  5.100000
0.044200  5.300000
0.039700  4.900000
0.036000  5.200000
0.034500  4.900000
0.029200  4.900000
0.024000  5.100000
0.019500  4.800000
0.014200  5.300000
0.011200  4.900000
0.008200  5.000000
0.006700  4.900000
0.004500  5.100000
0.003700  5.000000
0.004500  4.900000
0.004500  5.300000
0.005200  4.800000
0.004500  4.900000
0.003000  4.900000
0.000700  4.900000
0.000700  5.200000
0.000700  4.700000
0.000700  5.100000
0.003000  5.000000
0.003700  5.000000
0.003700  4.900000
0.003000  5.200000
0.002200  4.800000
0.004500  5.000000
0.002200  5.000000
0.003000  5.000000
0.004500  5.000000
0.006700  5.200000
0.008200  4.800000
0.006700  5.100000
0.009000  5.100000
0.009700  5.000000
0.012700  5.200000
0.014200  4.900000
0.016500  5.200000
0.019500  5.000000
0.016500  5.100000
0.016500  5.100000
0.016500  5.000000
0.016500  5.100000
0.016500  5.000000
0.016500  5.400000
0.015700  5.000000
0.013500  5.300000
0.014200  5.000000
0.012700  5.000000
0.010500  5.200000
0.012000  5.000000
0.011200  5.400000
0.011200  5.100000
0.010500  5.300000
0.008200  5.300000
0.009700  5.500000
0.010500  5.300000
0.010500  5.500000
0.010500  5.500000
0.009000  5.200000
0.009000  5.500000
0.010500  5.400000
0.012000  5.400000
0.012700  5.600000
0.012700  5.300000
0.013500  5.800000
0.015700  5.400000
0.016500  5.700000
0.018000  5.700000
0.021000  5.500000
0.021700  5.700000
0.020200  5.900000
0.021700  5.700000
0.023200  5.700000
0.020200  6.200000
0.021700  5.800000
0.022500  5.800000
0.021000  6.100000
0.023200  5.700000
0.023200  6.200000
0.023200  5.900000
0.022500  5.900000
0.022500  6.300000
0.024000  6.000000
0.023200  6.200000
0.024700  6.100000
0.024700  6.100000
0.023200  6.000000
0.020200  6.200000
0.018000  6.100000
0.018000  6.200000
0.014200  6.400000
0.010500  5.900000
0.010500  6.400000
0.009000  6.300000
0.003000  6.200000
-0.000800  6.500000
-0.003000  6.200000
-0.006000  6.300000
-0.007500  6.300000
-0.009100  6.300000
-0.010500  6.400000
-0.012000  6.200000
-0.013500  6.400000
-0.015800  6.500000
-0.017300  6.400000
-0.019500  6.200000
-0.021800  6.700000
-0.023300  6.300000
-0.024000  6.500000
-0.024000  6.600000
-0.024000  6.500000
-0.024800  6.500000
-0.024000  6.500000
-0.020300  6.500000
-0.019500  6.700000
-0.017300  6.400000
-0.016500  6.800000
-0.014300  6.900000
-0.012800  6.600000
-0.012000  6.700000
-0.009100  6.800000
-0.006800  6.800000
-0.003000  6.700000
-0.002300  7.000000
-0.000800  6.900000
0.003700  6.800000
0.008200  7.000000
0.011200  6.700000
0.010500  7.100000
0.011200  6.800000
0.010500  7.200000
0.012000  7.200000
0.012700  6.900000
0.012700  7.000000
0.015000  7.300000
0.013500  7.300000
0.015000  7.000000
0.016500  7.200000
0.019500  7.500000
0.022500  7.200000
0.019500  7.500000
0.016500  7.100000
0.015000  7.500000
0.015000  7.400000
0.013500  7.300000
0.012000  7.700000
0.012700  7.300000
0.011200  7.600000
0.008200  7.400000
0.003700  7.500000
0.000700  7.600000
0.000700  7.600000
-0.000800  7.700000
0.000000  7.600000
0.003000  7.900000
0.003700  7.300000
0.002200  7.900000
-0.001500  7.700000
-0.006800  7.600000
-0.009100  7.900000
-0.011300  7.600000
-0.009800  8.200000
-0.005300  8.000000
0.001500  7.900000
0.006700  7.800000
0.006700  8.000000
0.008200  8.100000
0.012700  7.900000
0.012700  8.000000
0.013500  7.900000
0.015000  8.200000
0.014200  8.100000
0.018000  7.900000
0.019500  8.200000
0.024000  7.800000
0.027700  8.300000
0.022500  8.100000
0.016500  8.200000
0.012000  8.300000
0.012000  8.200000
0.012700  8.400000
0.016500  8.200000
0.020200  8.100000
0.021700  8.200000
0.024000  8.500000
0.027000  8.500000
0.030700  8.300000
0.034500  8.600000
0.034500  8.300000
0.033000  8.500000
0.033000  8.500000
0.030700  8.500000
0.029200  8.700000
0.029200  8.600000
0.025500  8.800000
0.023200  8.800000
0.021000  8.600000
0.018000  8.900000
0.016500  8.900000
0.021000  8.900000
0.029200  9.000000
0.033700  9.400000
0.034500  8.800000
0.031500  9.500000
0.029200  9.200000
0.029200  9.400000
0.028500  9.600000
0.025500  9.300000
0.020200  9.500000
0.015700  9.900000
0.012000  9.500000
0.009000  9.900000
0.006700  9.700000
0.006700  9.800000
0.009700  9.900000
0.009700  10.000000
0.009000  9.900000
0.008200  10.300000
0.007500  10.500000
0.004500  10.200000
-0.000800  10.500000
-0.006800  10.500000
-0.012800  10.400000
-0.019500  10.900000
-0.023300  10.500000
-0.025600  11.100000
-0.025600  10.800000
-0.024000  11.100000
-0.024000  11.200000
-0.023300  11.100000
-0.026300  11.400000
-0.029300  11.600000
-0.030800  11.700000
-0.030800  11.600000
-0.031500  12.000000
-0.030800  11.800000
-0.027000  12.100000
-0.025600  12.400000
-0.025600  12.000000
-0.027000  12.600000
-0.027800  12.400000
-0.023300  12.600000
-0.023300  12.800000
-0.024000  12.600000
-0.024800  13.100000
-0.024000  13.000000
-0.025600  13.200000
-0.029300  13.200000
-0.027800  13.400000
-0.029300  13.600000
-0.031500  13.600000
-0.031500  14.000000
-0.033000  13.600000
-0.036100  14.300000
-0.038300  14.100000
-0.040500  14.300000
-0.040500  14.600000
-0.039800  14.300000
-0.042000  14.800000
-0.042000  14.700000
-0.045000  14.700000
-0.048000  14.900000
-0.049500  15.100000
-0.049500  15.100000
-0.044300  15.000000
-0.043600  15.500000
-0.042000  15.200000
-0.037500  15.600000
-0.033800  15.700000
-0.030800  15.700000
-0.031500  16.000000
-0.031500  15.800000
-0.037500  16.300000
-0.046500  16.200000
-0.054800  16.300000
-0.060000  16.700000
-0.053300  16.900000
-0.042000  16.900000
-0.026300  17.000000
-0.005300  17.100000
0.003000  17.300000
0.007500  17.300000
0.012000  17.700000
0.013500  17.400000
0.016500  18.200000
0.016500  17.800000
0.020200  18.000000
0.021000  18.200000
0.023200  18.100000
0.028500  18.600000
0.030000  18.600000
0.034500  18.600000
0.035200  18.600000
0.034500  18.900000
0.033000  19.100000
0.031500  19.100000
0.034500  19.500000
0.033000  19.300000
0.028500  19.700000
0.026200  19.700000
0.024000  19.700000
0.018000  19.900000
0.012000  19.800000
0.005200  20.200000
-0.001500  20.300000
-0.006000  20.100000
-0.012800  20.600000
-0.017300  20.200000
-0.018100  20.600000
-0.018800  20.700000
-0.015000  20.900000
-0.012000  20.900000
-0.010500  21.100000
-0.008300  21.300000
-0.008300  21.100000
-0.008300  21.600000
-0.008300  21.600000
-0.007500  21.500000
-0.005300  22.100000
-0.005300  21.600000
-0.006000  22.300000
-0.007500  22.000000
-0.005300  22.000000
-0.004600  22.300000
-0.000800  22.400000
0.002200  22.400000
0.004500  22.600000
0.008200  22.600000
0.010500  22.600000
0.014200  22.600000
0.014200  23.100000
0.015700  22.700000
0.021700  23.300000
0.022500  22.900000
0.021700  23.300000
0.023200  23.200000
0.023200  23.200000
0.020200  23.600000
0.020200  23.400000
0.017200  23.700000
0.016500  23.700000
0.018700  23.600000
0.015700  23.900000
0.014200  24.000000
0.013500  24.200000
0.012000  23.900000
0.011200  24.400000
0.010500  24.300000
0.009000  24.300000
0.009700  24.700000
0.008200  24.300000
0.005200  24.800000
0.004500  24.700000
0.004500  24.800000
0.004500  25.000000
0.000700  24.900000
0.000000  25.100000
-0.004600  25.200000
-0.006800  25.200000
-0.009800  25.300000
-0.011300  25.600000
-0.010500  25.600000
-0.010500  25.600000
-0.011300  26.000000
-0.009100  25.700000
-0.003800  26.100000
0.000700  26.000000
0.001500  26.100000
0.000000  26.500000
0.000700  26.300000
-0.000800  26.100000
-0.001500  26.600000
-0.000800  26.500000
-0.005300  26.500000
-0.010500  26.700000
-0.012800  26.700000
-0.012800  26.500000
-0.013500  26.900000
-0.014300  26.900000
-0.015800  26.800000
-0.019500  27.100000
-0.020300  27.200000
-0.020300  27.200000
-0.019500  27.500000
-0.021000  27.200000
-0.021000  27.800000
-0.019500  27.300000
-0.019500  27.600000
-0.016500  27.900000
-0.016500  27.900000
-0.014300  28.100000
-0.011300  28.000000
-0.011300  28.400000
-0.009100  28.200000
-0.008300  28.400000
-0.007500  28.700000
-0.005300  28.400000
-0.003000  28.800000
-0.001500  28.400000
0.000000  28.900000
-0.001500  28.800000
0.000000  28.800000
0.000700  29.000000
-0.001500  29.100000
0.000700  29.200000
0.001500  29.200000
0.001500  29.300000
0.003000  29.500000
0.004500  29.400000
0.004500  29.800000
0.005200  29.600000
0.006700  29.700000
0.006700  29.500000
0.008200  29.600000
0.007500  29.700000
0.008200  29.600000
0.008200  30.000000
0.008200  29.600000
0.010500  30.000000
0.012000  30.000000
0.016500  30.100000
0.018000  30.000000
0.015700  30.100000
0.015000  30.100000
0.014200  29.900000
0.014200  30.500000
0.015700  30.100000
0.021000  30.300000
0.026200  30.600000
0.028500  30.200000
0.040500  30.600000
0.057000  30.300000
0.061500  30.500000
0.056200  30.600000
0.050200  30.500000
0.048000  30.800000
0.046500  30.600000
0.043500  30.900000
0.040500  30.800000
0.039700  30.800000
0.039000  31.000000
0.041200  30.700000
0.041200  31.300000
0.039000  30.800000
0.037500  31.200000
0.035200  31.100000
0.030700  31.100000
0.027000  31.300000
0.029200  31.100000
0.029200  31.400000
0.027000  31.400000
0.023200  31.300000
0.017200  31.500000
0.013500  31.600000
0.009700  31.400000
0.008200  31.500000
0.007500  31.800000
0.006000  31.600000
0.003000  31.900000
0.000000  31.600000
-0.003000  31.700000
-0.004600  31.700000
-0.006000  31.700000
-0.006800  31.900000
-0.009100  32.000000
-0.010500  31.800000
-0.010500  32.400000
-0.012000  32.100000
-0.012800  32.100000
-0.012800  32.200000
-0.016500  32.200000
-0.021800  32.000000
-0.024000  32.300000
-0.024800  32.400000
-0.022500  32.200000
-0.016500  32.300000
-0.011300  32.200000
-0.010500  32.200000
-0.013500  32.400000
-0.015800  32.100000
-0.024000  32.500000
-0.025600  32.200000
-0.026300  32.500000
-0.030800  32.500000
-0.031500  32.400000
-0.033000  32.500000
-0.030800  32.500000
-0.027000  32.900000
-0.018800  32.400000
-0.015000  32.500000
-0.015800  32.400000
-0.015000  32.500000
-0.013500  32.800000
-0.014300  32.400000
-0.016500  32.800000
-0.014300  32.500000
-0.015800  32.800000
-0.018800  32.600000
-0.018800  32.500000
-0.018800  32.600000
-0.018800  32.600000
-0.019500  32.800000
-0.018100  32.800000
-0.020300  32.800000
-0.020300  33.000000
-0.019500  32.800000
-0.021000  33.000000
-0.021000  32.900000
-0.021800  33.000000
-0.020300  32.800000
-0.019500  32.800000
-0.019500  33.100000
-0.019500  32.800000
-0.018800  33.300000
-0.017300  33.000000
-0.015800  33.100000
-0.015000  33.100000
-0.015800  33.000000
-0.015000  33.000000
-0.012000  32.700000
-0.009100  33.200000
-0.009100  32.800000
-0.006800  33.000000
-0.005300  33.200000
-0.003800  32.800000
-0.003000  33.300000
-0.004600  32.800000
-0.003000  33.100000
-0.001500  33.200000
0.001500  32.900000
0.003000  33.100000
0.003000  32.900000
0.003700  33.100000
0.003700  33.200000
0.004500  33.100000
0.006700  32.900000
0.010500  33.000000
0.011200  33.100000
0.011200  32.900000
0.009700  33.200000
0.008200  32.600000
0.007500  32.800000
0.008200  33.100000
0.006700  32.600000
0.006700  32.900000
0.006700  32.700000
0.006000  32.700000
0.005200  32.800000
0.005200  32.700000
0.006000  32.600000
0.006700  32.700000
0.008200  32.500000
0.008200  32.500000
0.009000  32.700000
0.009000  32.300000
0.009000  32.600000
0.008200  32.400000
0.010500  32.300000
0.009700  32.500000
0.009000  32.200000
0.011200  32.500000
0.013500  32.500000
0.015700  32.200000
0.016500  32.200000
0.019500  32.300000
0.019500  32.200000
0.018000  32.200000
0.018700  32.600000
0.018000  32.000000
0.017200  32.200000
0.017200  31.900000
0.014200  32.000000
0.014200  32.400000
0.014200  31.900000
0.012000  32.100000
0.012700  31.900000
0.012700  31.900000
0.010500  32.000000
0.011200  31.700000
0.010500  31.800000
0.009000  31.800000
0.008200  31.800000
0.005200  31.500000
0.005200  31.700000
0.003700  31.400000
0.000700  31.600000
0.000000  31.400000
-0.001500  31.300000
-0.003000  31.400000
-0.003000  31.300000
-0.004600  31.200000
-0.003000  31.300000
-0.005300  31.000000
-0.005300  31.300000
-0.005300  31.000000
-0.006000  31.000000
-0.006800  30.900000
-0.009100  30.900000
-0.009100  30.700000
-0.010500  30.600000
-0.011300  31.000000
-0.011300  30.500000
-0.012800  30.600000
-0.013500  30.700000
-0.014300  30.200000
-0.015000  30.600000
-0.013500  30.400000
-0.012800  30.400000
-0.012800  30.300000
-0.012000  30.000000
-0.012800  30.200000
-0.012800  30.000000
-0.012000  30.000000
-0.013500  29.800000
-0.012800  30.000000
-0.012000  29.800000
-0.012000  29.600000
-0.012000  29.700000
-0.012000  29.300000
-0.009100  29.700000
-0.008300  29.300000
-0.009800  29.500000
-0.012000  29.200000
-0.011300  29.200000
-0.011300  29.500000
-0.010500  28.900000
-0.007500  29.100000
-0.006800  28.800000
-0.006000  28.900000
-0.004600  28.800000
-0.004600  28.700000
-0.004600  28.900000
-0.003000  28.400000
-0.003000  28.800000
-0.004600  28.400000
-0.003000  28.600000
-0.003000  28.700000
-0.000800  28.200000
0.000000  28.400000
-0.000800  28.100000
-0.000800  28.300000
-0.000800  28.200000
-0.001500  28.000000
-0.000800  28.100000
-0.000800  28.000000
-0.001500  27.900000
-0.000800  27.700000
-0.002300  27.900000
-0.003800  27.600000
-0.004600  27.700000
-0.003000  27.800000
-0.003000  27.300000
-0.003800  27.600000
-0.002300  27.500000
-0.005300  27.600000
-0.006800  27.300000
-0.006800  27.100000
-0.004600  27.300000
-0.001500  27.000000
0.000700  26.900000
0.003000  26.900000
0.003000  27.000000
0.003000  26.700000
0.001500  26.500000
0.000000  26.800000
-0.001500  26.200000
-0.003000  26.600000
-0.003000  26.400000
-0.003800  26.200000
-0.000800  26.400000
-0.000800  26.000000
-0.001500  26.100000
-0.000800  26.200000
-0.000800  25.800000
0.000700  26.000000
0.000700  25.900000
0.000700  25.900000
0.000000  25.600000
-0.002300  25.800000
-0.000800  25.500000
-0.001500  25.600000
-0.001500  25.600000
-0.000800  25.500000
0.001500  25.600000
0.003000  25.300000
0.003000  25.200000
0.003000  25.600000
0.003000  25.000000
0.003000  25.300000
0.002200  25.200000
0.000700  25.100000
0.001500  25.000000
0.001500  25.000000
0.000700  25.000000
0.001500  24.900000
0.002200  24.800000
0.004500  25.000000
0.006000  24.800000
0.012000  25.100000
0.011200  24.700000
0.011200  25.000000
0.009700  24.700000
0.008200  24.700000
0.007500  24.700000
0.003000  24.500000
0.000700  24.700000
-0.002300  24.600000
-0.005300  24.500000
-0.005300  24.600000
-0.004600  24.500000
-0.003000  24.500000
-0.001500  24.300000
0.000700  24.600000
0.001500  24.100000
0.004500  24.400000
0.006000  24.100000
0.005200  24.100000
0.003000  24.200000
0.006000  23.800000
0.009000  24.300000
0.010500  23.800000
0.012000  24.100000
0.009700  23.800000
0.012000  23.800000
0.012000  23.800000
0.012000  23.700000
0.010500  23.900000
0.009000  23.600000
0.006000  23.800000
0.003000  23.500000
0.002200  23.600000
0.002200  23.800000
0.001500  23.200000
-0.000800  23.500000
-0.003000  23.200000
-0.003800  23.400000
-0.002300  23.300000
-0.003000  23.100000
-0.005300  23.200000
-0.003800  23.200000
0.000000  23.000000
0.000000  22.900000
0.000000  23.100000
0.000700  22.900000
0.001500  22.900000
0.000700  22.900000
-0.003800  22.600000
-0.003000  23.100000
-0.003000  22.800000
-0.003000  22.800000
-0.001500  22.700000
-0.002300  22.500000
-0.001500  22.900000
-0.000800  22.600000
-0.000800  22.500000
-0.003000  22.400000
-0.004600  22.400000
-0.005300  22.300000
-0.006000  22.300000
-0.006000  22.500000
-0.006000  22.100000
-0.004600  22.400000
-0.003800  22.100000
-0.000800  22.200000
0.003700  22.200000
0.010500  22.000000
0.017200  22.000000
0.013500  22.100000
0.009000  22.000000
0.006700  21.900000
0.001500  21.800000
-0.001500  21.800000
-0.001500  21.800000
-0.005300  21.800000
-0.004600  21.500000
-0.006000  21.800000
-0.008300  21.500000
-0.006800  21.500000
-0.008300  21.600000
-0.006800  21.500000
-0.004600  21.400000
-0.003000  21.500000
-0.003800  21.100000
-0.004600  21.500000
-0.004600  21.200000
-0.006800  21.200000
-0.005300  21.200000
-0.003000  21.200000
-0.001500  21.200000
-0.003000  21.100000
-0.006800  21.200000
-0.008300  21.000000
-0.006000  21.200000
0.000700  21.300000
0.001500  20.900000
0.000700  21.200000
0.002200  21.000000
0.003000  21.200000
0.003000  21.000000
-0.003000  21.100000
-0.008300  21.400000
-0.011300  20.900000
-0.015000  21.100000
-0.016500  21.200000
-0.016500  21.000000
-0.015800  20.800000
-0.017300  20.900000
-0.015800  21.100000
-0.008300  20.900000
0.000700  21.300000
0.006000  20.600000
0.005200  21.100000
0.010500  21.000000
0.017200  20.900000
0.018000  21.300000
0.009000  20.600000
0.003700  21.100000
0.004500  20.900000
0.001500  20.900000
0.004500  20.900000
0.003000  21.100000
0.003000  21.000000
0.006700  20.700000
0.005200  21.000000
0.006700  20.700000
0.006700  21.100000
0.005200  20.900000
0.004500  20.800000
0.003000  21.100000
0.001500  20.600000
0.003000  20.900000
0.001500  20.900000
0.000000  20.700000
-0.001500  20.900000
-0.006800  21.000000
-0.010500  20.800000
-0.015000  20.900000
-0.012800  21.100000
-0.010500  20.700000
-0.008300  20.900000
-0.005300  20.900000
-0.001500  20.800000
0.010500  21.100000
0.018000  20.700000
0.012000  20.900000
0.005200  20.800000
0.003000  20.600000
0.001500  20.800000
0.000700  20.700000
0.001500  20.800000
0.000000  20.700000
-0.003000  20.700000
-0.005300  20.700000
-0.006000  20.600000
-0.005300  21.100000
-0.006800  20.400000
-0.006800  20.900000
-0.009100  20.700000
-0.009800  20.700000
-0.008300  20.700000
-0.003000  20.400000
0.004500  20.600000
0.005200  20.500000
0.009000  20.500000
0.022500  20.500000
0.021700  20.300000
0.006700  20.300000
-0.000800  20.300000
-0.000800  20.500000
-0.001500  20.100000
-0.001500  20.600000
-0.001500  20.200000
-0.002300  20.200000
-0.001500  20.400000
-0.000800  20.100000
-0.001500  20.300000
-0.001500  20.200000
-0.001500  20.000000
-0.000800  20.400000
0.002200  19.900000
0.004500  20.200000
0.005200  20.100000
0.004500  20.100000
0.004500  20.000000
0.003000  20.200000
-0.000800  20.000000
-0.001500  19.900000
-0.003000  20.000000
-0.005300  20.000000
-0.009100  20.000000
-0.009100  20.100000
-0.006000  19.800000
-0.001500  20.000000
-0.000800  19.800000
0.000700  19.900000
0.005200  19.900000
0.005200  19.600000
0.005200  19.900000
0.007500  20.000000
0.009000  19.800000
0.006700  19.800000
0.005200  19.800000
0.005200  19.800000
0.005200  19.800000
0.008200  20.200000
0.008200  19.600000
0.005200  20.200000
0.003700  19.800000
0.004500  19.800000
0.008200  20.200000
0.007500  19.700000
0.006000  20.200000
0.005200  20.000000
0.003000  20.000000
-0.001500  20.000000
-0.005300  19.900000
-0.006800  20.100000
-0.004600  19.800000
-0.003800  20.300000
-0.003000  19.800000
-0.000800  20.100000
0.003700  20.200000
0.005200  20.000000
0.002200  20.300000
-0.000800  19.800000
-0.000800  20.300000
0.000000  20.000000
-0.001500  20.200000
-0.006000  20.300000
-0.008300  20.100000
-0.007500  20.200000
-0.005300  20.100000
-0.003800  20.400000
-0.006800  20.100000
-0.005300  20.200000
-0.004600  20.200000
-0.003000  20.000000
-0.000800  20.300000
-0.001500  20.200000
-0.002300  20.300000
-0.003000  20.300000
-0.002300  20.200000
-0.006800  20.400000
-0.008300  20.300000
-0.012800  20.200000
-0.018100  20.300000
-0.018100  20.200000
-0.011300  20.200000
0.000700  20.200000
0.008200  20.200000
0.006700  20.100000
0.003700  20.400000
-0.001500  20.000000
-0.004600  20.300000
-0.004600  20.000000
-0.003000  20.000000
-0.001500  20.200000
-0.001500  20.000000
0.000700  20.200000
0.001500  20.100000
0.002200  19.800000
0.003000  20.000000
0.003000  20.000000
0.004500  20.000000
0.005200  20.000000
0.004500  20.100000
0.004500  19.700000
0.005200  20.000000
0.003700  19.800000
0.001500  19.800000
0.003000  20.000000
0.001500  19.600000
-0.000800  19.800000
0.000700  19.700000
0.003000  19.500000
0.005200  19.700000
0.006700  19.400000
0.006700  19.400000
0.006000  19.300000
0.005200  19.500000
0.004500  19.000000
0.001500  19.100000
0.002200  19.200000
0.001500  18.900000
-0.001500  19.100000
-0.003800  18.800000
-0.005300  18.800000
-0.001500  19.000000
0.002200  18.300000
0.004500  18.600000
0.007500  18.400000
0.009700  18.300000
0.009000  18.300000
0.006700  18.200000
0.005200  18.100000
0.001500  18.000000
-0.001500  18.000000
-0.003800  17.700000
-0.006800  17.700000
-0.006800  17.600000
-0.005300  17.400000
-0.005300  17.700000
-0.005300  17.300000
-0.003000  17.700000
-0.002300  17.200000
0.001500  17.200000
0.007500  17.400000
0.009700  17.000000
0.011200  17.000000
0.010500  17.000000
0.006700  16.900000
0.000700  17.000000
-0.003000  16.900000
-0.003800  17.000000
-0.005300  16.700000
-0.004600  17.000000
-0.003000  16.600000
-0.004600  16.900000
-0.000800  16.700000
0.003000  16.800000
0.003000  16.900000
0.003700  16.500000
0.000700  16.900000
0.002200  16.700000
0.003700  16.700000
0.004500  16.700000
0.005200  16.600000
0.007500  16.700000
0.008200  16.400000
0.007500  16.900000
0.010500  16.300000
0.011200  16.600000
0.010500  16.600000
0.008200  16.300000
0.005200  16.800000
0.000700  16.300000
-0.001500  16.600000
-0.002300  16.400000
-0.003800  16.400000
-0.001500  16.800000
-0.003000  16.300000
-0.005300  16.300000
-0.006000  16.400000
-0.004600  16.600000
-0.001500  16.000000
0.003000  16.000000
0.008200  16.300000
0.006000  15.800000
-0.001500  16.200000
-0.004600  15.700000
-0.008300  16.000000
-0.012000  15.900000
-0.014300  15.600000
-0.018100  15.800000
-0.020300  15.700000
-0.019500  15.400000
-0.018100  15.500000
-0.015800  15.500000
-0.012800  15.400000
-0.011300  15.400000
-0.009100  15.500000
-0.006000  15.000000
-0.003000  15.400000
-0.003800  15.200000
-0.006800  14.900000
-0.007500  15.100000
-0.000800  14.900000
0.003700  14.900000
0.003000  14.800000
0.003000  14.500000
0.004500  14.800000
0.005200  14.400000
0.003000  14.400000
0.000700  14.400000
-0.003000  14.400000
-0.005300  14.200000
-0.005300  14.200000
-0.005300  14.400000
-0.004600  14.000000
-0.003800  14.200000
-0.001500  14.000000
0.003000  14.000000
0.004500  14.200000
0.004500  13.900000
0.006700  14.000000
0.006700  13.700000
0.005200  13.700000
0.008200  13.800000
0.009000  13.600000
0.009000  13.700000
0.007500  13.400000
0.005200  13.500000
0.006700  13.200000
0.006700  13.400000
0.008200  13.100000
0.007500  13.100000
0.005200  13.200000
0.002200  12.800000
-0.001500  13.100000
-0.001500  12.700000
-0.001500  12.800000
-0.003000  12.800000
-0.003800  12.600000
-0.003000  12.800000
-0.002300  12.600000
-0.004600  12.500000
-0.004600  12.600000
-0.004600  12.500000
-0.006800  12.500000
-0.004600  12.100000
-0.002300  12.400000
-0.003000  11.800000
-0.002300  12.200000
-0.001500  12.100000
0.001500  11.800000
0.005200  12.100000
0.005200  11.500000
0.005200  11.800000
0.003000  11.400000
0.000700  11.400000
-0.003000  11.400000
-0.006000  11.400000
-0.010500  11.300000
-0.018100  11.200000
-0.020300  11.200000
-0.023300  10.700000
-0.024800  10.900000
-0.022500  11.000000
-0.018100  10.500000
-0.010500  10.800000
-0.002300  10.300000
0.003000  10.700000
0.007500  10.200000
0.008200  10.500000
0.004500  10.400000
0.002200  10.300000
0.003000  10.300000
0.006700  10.200000
0.009000  10.000000
0.006700  9.900000
0.005200  10.100000
0.003000  10.000000
0.003700  9.600000
0.005200  10.100000
0.000700  9.600000
-0.004600  9.600000
-0.005300  9.700000
-0.005300  9.500000
-0.003800  9.500000
-0.000800  9.300000
0.000700  9.500000
0.003000  9.500000
0.003700  9.400000
0.003000  9.400000
0.005200  9.300000
0.009000  9.500000
0.008200  9.000000
0.004500  9.500000
0.000700  9.000000
0.000000  9.400000
0.001500  9.000000
0.001500  9.000000
0.001500  9.400000
0.005200  9.100000
0.009000  9.200000
0.009000  9.100000
0.008200  9.000000
0.007500  9.000000
0.004500  8.900000
0.003700  9.000000
0.004500  8.900000
0.001500  9.000000
0.000700  8.800000
-0.003800  8.800000
-0.006000  8.900000
-0.004600  8.600000
-0.000800  8.700000
-0.000800  8.700000
-0.001500  8.600000
-0.000800  8.800000
0.001500  8.500000
0.006700  8.900000
0.009700  8.500000
0.010500  8.400000
0.012700  8.500000
0.012000  8.400000
0.009000  8.200000
0.005200  8.400000
0.003000  8.300000
0.003000  8.200000
0.003700  8.100000
-0.000800  8.200000
-0.003000  7.900000
0.001500  8.300000
0.006700  7.800000
0.006700  8.000000
0.008200  7.800000
0.010500  7.600000
0.011200  7.900000
0.014200  7.700000
0.008200  7.500000
-0.005300  7.600000
-0.012000  7.500000
-0.013500  7.600000
-0.013500  7.300000
-0.012800  7.500000
-0.009100  7.100000
-0.002300  7.500000
-0.001500  7.200000
-0.002300  7.200000
0.001500  7.500000
0.006700  7.200000
0.010500  7.300000
0.012700  6.800000
0.012000  7.000000
0.011200  7.000000
0.011200  6.900000
0.009700  6.900000
0.006000  6.800000
0.003000  6.900000
0.003000  6.500000
0.000000  6.800000
0.000700  6.700000
0.000700  6.700000
0.003000  6.700000
0.004500  6.300000
0.003700  6.800000
0.004500  6.300000
0.003000  6.400000
0.002200  6.300000
-0.000800  6.200000
-0.000800  6.200000
-0.000800  6.100000
-0.001500  6.200000
-0.000800  5.900000
-0.001500  6.200000
0.000700  5.900000
-0.000800  5.800000
-0.000800  5.900000
0.000700  5.500000
0.002200  5.900000
0.004500  5.400000
0.001500  5.600000
-0.003000  5.400000
-0.006800  5.400000
-0.009100  5.500000
-0.006000  5.300000
-0.006800  5.400000
-0.012800  5.300000
-0.012000  5.200000
-0.010500  5.000000
-0.014300  5.200000
-0.016500  5.300000
-0.015800  5.000000
-0.014300  5.200000
-0.010500  4.900000
-0.009800  5.300000
-0.008300  4.900000
-0.008300  4.900000
-0.008300  4.800000
-0.009800  4.700000
-0.012800  5.000000
-0.012000  4.700000
-0.012800  4.800000
-0.011300  4.500000
-0.010500  4.500000
-0.010500  4.700000
-0.009100  4.200000
-0.003800  4.600000
0.003700  4.200000
0.004500  4.500000
0.004500  4.500000
0.003000  4.200000
0.000700  4.400000
0.001500  4.100000
-0.000800  4.100000
-0.005300  4.400000
-0.007500  4.000000
-0.006000  4.200000
-0.004600  4.100000
0.002200  4.000000
0.008200  4.100000
0.010500  4.100000
0.009000  4.000000
0.006000  3.900000
0.007500  4.000000
0.005200  3.900000
0.001500  4.000000
0.002200  4.000000
0.003000  3.800000
0.004500  3.900000
0.007500  3.700000
0.009700  3.900000
0.009000  3.400000
0.006700  3.600000
0.001500  3.600000
-0.001500  3.400000
-0.004600  3.400000
-0.008300  3.300000
-0.010500  3.600000
-0.012000  3.400000
-0.015800  3.100000
-0.014300  3.100000
-0.010500  3.100000
-0.009100  3.300000
-0.009100  3.000000
-0.009800  3.200000
-0.009100  2.700000
-0.009100  2.800000
-0.009800  2.800000
-0.009100  2.400000
-0.012000  2.600000
-0.012800  2.500000
-0.012000  2.500000
-0.008300  2.400000
-0.010500  2.300000
-0.012000  2.400000
-0.009100  2.100000
-0.008300  2.400000
-0.005300  1.900000
-0.005300  2.100000
-0.005300  1.900000
-0.004600  1.800000
-0.003000  2.100000
-0.002300  1.500000
-0.003000  1.800000
0.000000  1.700000
0.000700  1.800000
0.001500  1.600000
0.001500  1.400000
0.001500  1.600000
0.005200  0.900000
0.007500  1.400000
0.009000  0.900000
0.009000  1.100000
0.012000  1.200000
0.011200  0.700000
0.010500  1.200000
0.012000  0.700000
0.009000  0.800000
0.010500  0.700000
0.012700  0.700000
0.013500  0.700000
0.016500  0.600000
0.016500  0.500000
0.018000  0.400000
0.019500  0.500000
0.018700  0.300000
0.018000  0.400000
0.018700  0.200000
0.020200  0.100000
0.021700  0.400000
0.023200  -0.100000
0.023200  -0.100000
0.018700  -0.200000
0.018000  -0.200000
0.020200  0.000000
0.021000  -0.200000
0.022500  -0.400000
0.023200  -0.400000
0.020200  -0.400000
0.018000  -0.500000
0.016500  -0.500000
0.018000  -0.300000
0.018000  -0.800000
0.018000  -0.400000
0.016500  -0.800000
0.015700  -0.600000
0.016500  -0.500000
0.018700  -0.800000
0.020200  -0.800000
0.018700  -0.900000
0.016500  -0.900000
0.015000  -0.800000
0.012000  -1.100000
0.008200  -0.800000
0.004500  -1.000000
0.003000  -1.200000
0.004500  -1.400000
0.002200  -1.000000
-0.001500  -1.400000
-0.002300  -1.100000
-0.003000  -1.300000
-0.002300  -1.500000
-0.001500  -1.300000
-0.001500  -1.500000
-0.004600  -1.400000
-0.006800  -1.400000
-0.006000  -1.700000
-0.006000  -1.200000
-0.009100  -1.600000
-0.012800  -1.700000
-0.014300  -1.500000
-0.014300  -1.500000
-0.015800  -1.900000
-0.017300  -1.800000
-0.016500  -1.600000
-0.018100  -2.000000
-0.018800  -1.800000
-0.017300  -1.900000
-0.015800  -2.100000
-0.014300  -1.800000
-0.016500  -2.300000
-0.018100  -1.900000
-0.016500  -2.300000
-0.015800  -2.200000
-0.013500  -2.100000
-0.014300  -2.200000
-0.014300  -2.300000
-0.012800  -2.400000
-0.013500  -2.200000
-0.014300  -2.400000
-0.013500  -2.300000
-0.016500  -2.300000
-0.021000  -2.500000
-0.021800  -2.300000
-0.021800  -2.700000
-0.021000  -2.300000
-0.016500  -2.600000
-0.015800  -2.700000
-0.012000  -2.200000
-0.009100  -2.800000
-0.009100  -2.700000
-0.008300  -2.700000
-0.008300  -2.500000
-0.006800  -2.800000
-0.005300  -2.800000
-0.005300  -2.600000
-0.005300  -3.100000
-0.005300  -2.700000
-0.003000  -3.000000
-0.003000  -2.800000
-0.002300  -2.700000
-0.001500  -3.100000
-0.002300  -2.700000
-0.000800  -3.200000
-0.000800  -2.800000
0.000700  -2.900000
-0.001500  -2.900000
-0.000800  -3.000000
0.000700  -3.100000
0.000700  -2.800000
0.001500  -3.200000
0.001500  -2.800000
0.003000  -3.100000
0.003700  -3.100000
0.003700  -2.900000
0.002200  -3.400000
0.001500  -2.800000
0.001500  -3.200000
0.003000  -3.100000
0.003000  -2.900000
0.003000  -3.200000
0.005200  -3.100000
0.004500  -3.200000
0.003700  -3.100000
0.003700  -3.200000
0.003700  -3.000000
0.004500  -2.900000
0.003000  -3.400000
0.001500  -2.800000
0.001500  -3.400000
0.001500  -3.200000
0.001500  -3.200000
0.001500  -3.400000
0.000000  -3.200000
0.000700  -3.500000
-0.000800  -3.400000
-0.000800  -3.300000
0.000700  -3.500000
0.000000  -3.400000
0.001500  -3.300000
0.002200  -3.200000
0.001500  -3.600000
0.000700  -3.300000
0.002200  -3.600000
0.001500  -3.200000
0.001500  -3.500000
0.003000  -3.400000
0.001500  -3.200000
0.001500  -3.500000
0.000700  -3.600000
0.000000  -3.300000
0.001500  -3.600000
0.003700  -3.200000
0.003000  -3.600000
0.005200  -3.400000
0.003000  -3.400000
0.003000  -3.400000
0.003000  -3.500000
0.000000  -3.600000
0.000000  -3.200000
0.000000  -3.500000
0.003000  -3.600000
0.003000  -3.500000
0.000000  -3.500000
0.000700  -3.400000
0.000700  -3.700000
0.001500  -3.400000
0.002200  -3.600000
-0.000800  -3.600000
-0.000800  -3.500000
0.001500  -3.600000
0.003000  -3.600000
0.003000  -3.600000
0.003000  -3.500000
0.003000  -3.800000
0.002200  -3.600000
0.000000  -3.500000
-0.001500  -3.500000
-0.001500  -3.500000
-0.003800  -3.900000
-0.003000  -3.500000
-0.003000  -3.700000
-0.005300  -3.700000
-0.003800  -3.500000
-0.003000  -3.800000
-0.002300  -3.700000
-0.001500  -3.600000
-0.002300  -3.600000
-0.002300  -3.600000
-0.001500  -3.500000
0.000700  -3.500000
0.000700  -3.900000
0.001500  -3.400000
0.003000  -3.800000
0.001500  -3.600000
0.003000  -3.500000
0.004500  -4.000000
0.004500  -3.400000
0.006000  -3.800000
0.006700  -3.600000
0.006700  -3.700000
0.008200  -3.600000
0.008200  -3.600000
0.008200  -3.300000
0.010500  -3.600000
0.009000  -3.600000
0.011200  -3.200000
0.011200  -3.700000
0.012000  -3.600000
0.012000  -3.200000
0.009000  -3.700000
0.008200  -3.400000
0.006700  -3.600000
0.006700  -3.400000
0.005200  -3.400000
0.005200  -3.500000
0.006000  -3.200000
0.004500  -3.400000
0.004500  -3.500000
0.005200  -3.400000
0.004500  -3.400000
0.004500  -3.400000
0.003000  -3.600000
0.003700  -3.200000
0.004500  -3.600000
0.002200  -3.200000
0.003000  -3.500000
0.003000  -3.400000
0.001500  -3.100000
0.002200  -3.500000
0.003700  -3.200000
0.003000  -3.200000
0.003000  -3.400000
0.003000  -3.100000
0.002200  -3.200000
0.003000  -3.100000
0.004500  -3.300000
0.005200  -3.100000
0.005200  -3.500000
0.005200  -2.900000
0.004500  -3.200000
0.006000  -3.200000
0.004500  -2.900000
0.003000  -3.200000
0.005200  -3.200000
0.006000  -3.100000
0.006000  -3.300000
0.005200  -2.800000
0.006700  -3.200000
0.006700  -3.200000
0.006000  -3.100000
0.008200  -3.100000
0.009000  -3.200000
0.009700  -3.100000
0.008200  -2.900000
0.007500  -3.200000
0.005200  -2.900000
0.004500  -3.000000
0.003700  -3.000000
0.002200  -2.900000
0.003700  -3.100000
0.002200  -2.800000
0.002200  -3.000000
0.003000  -2.800000
0.001500  -2.700000
0.000700  -2.900000
0.000700  -2.800000
-0.000800  -2.700000
-0.000800  -2.800000
-0.000800  -2.900000
-0.001500  -2.700000
-0.003000  -2.700000
-0.003800  -3.000000
-0.004600  -2.700000
-0.006000  -2.800000
-0.008300  -2.700000
-0.009800  -2.600000
-0.010500  -2.800000
-0.009800  -2.400000
-0.009100  -2.600000
-0.009800  -2.700000
-0.012000  -2.600000
-0.014300  -2.700000
-0.015000  -2.700000
-0.014300  -2.400000
-0.015000  -2.400000
-0.015800  -2.800000
-0.016500  -2.400000
-0.016500  -2.800000
-0.016500  -2.300000
-0.017300  -2.500000
-0.017300  -2.600000
-0.018100  -2.300000
-0.015000  -2.700000
-0.014300  -2.300000
-0.015000  -2.500000
-0.015800  -2.400000
-0.015000  -2.500000
-0.014300  -2.400000
-0.015800  -2.300000
-0.014300  -2.500000
-0.015000  -2.200000
-0.017300  -2.500000
-0.018100  -2.500000
-0.018100  -2.200000
-0.018100  -2.500000
-0.018100  -2.200000
-0.020300  -2.500000
-0.024000  -2.100000
-0.027000  -2.300000
-0.027000  -2.300000
-0.027000  -1.900000
-0.026300  -2.100000
-0.030000  -2.200000
-0.032300  -2.100000
-0.033000  -2.200000
-0.034600  -2.100000
-0.036800  -2.200000
-0.038300  -1.900000
-0.038300  -2.200000
-0.038300  -1.800000
-0.040500  -2.200000
-0.041300  -2.200000
-0.044300  -2.100000
-0.048000  -2.100000
-0.051800  -1.900000
-0.054800  -1.800000
-0.057000  -2.000000
-0.059300  -1.800000
-0.059300  -1.800000
-0.057800  -1.800000
-0.057800  -1.800000
-0.057800  -1.500000
-0.057800  -1.900000
-0.057800  -1.700000
-0.056300  -1.600000
-0.052500  -1.800000
-0.050300  -1.500000
-0.046500  -1.500000
-0.045800  -1.600000
-0.042800  -1.500000
-0.040500  -1.800000
-0.042800  -1.400000
-0.042000  -1.700000
-0.039000  -1.500000
-0.034600  -1.600000
-0.031500  -1.300000
-0.029300  -1.400000
-0.025600  -1.400000
-0.020300  -1.300000
-0.015800  -1.400000
-0.013500  -1.400000
-0.009100  -1.000000
-0.004600  -1.400000
-0.001500  -1.000000
0.000700  -1.000000
0.005200  -1.100000
0.008200  -1.000000
0.009000  -1.300000
0.009700  -0.800000
0.013500  -1.200000
0.017200  -1.100000
0.021000  -1.000000
0.024700  -1.100000
0.028500  -1.000000
0.030000  -1.100000
0.032200  -0.700000
0.036000  -1.100000
0.039700  -0.700000
0.043500  -0.900000
0.045700  -1.000000
0.046500  -0.500000
0.048000  -1.000000
0.048000  -0.700000
0.048700  -0.800000
0.048000  -0.800000
0.048000  -0.600000
0.049500  -0.600000
0.050200  -0.700000
0.050200  -0.600000
0.049500  -0.400000
0.051700  -0.600000
0.053200  -0.400000
0.057000  -0.400000
0.057700  -0.800000
0.056200  0.000000
0.057000  -0.500000
0.054000  -0.200000
0.051700  -0.400000
0.050200  -0.400000
0.045700  -0.200000
0.042000  -0.400000
0.039700  -0.200000
0.039000  -0.100000
0.038200  -0.200000
0.038200  -0.100000
0.036000  0.000000
0.034500  0.100000
0.033700  -0.200000
0.031500  0.300000
0.027700  -0.200000
0.025500  0.100000
0.025500  0.100000
0.024000  0.000000
0.022500  0.100000
0.023200  0.100000
0.021000  0.100000
0.019500  0.400000
0.019500  0.300000
0.016500  0.200000
0.014200  0.500000
0.012700  0.300000
0.009000  0.100000
0.005200  0.600000
0.003700  0.100000
0.002200  0.300000
-0.000800  0.400000
-0.004600  0.400000
-0.008300  0.600000
-0.008300  0.300000
-0.008300  0.600000
-0.007500  0.600000
-0.008300  0.400000
-0.010500  0.700000
-0.007500  0.700000
-0.008300  0.900000
-0.006800  0.700000
-0.006000  0.700000
-0.005300  0.500000
-0.002300  1.000000
-0.000800  0.600000
-0.001500  0.900000
-0.001500  0.900000
-0.000800  0.700000
-0.000800  1.100000
-0.000800  0.900000
-0.000800  0.900000
-0.000800  1.300000
0.000700  0.800000
0.000700  1.300000
0.001500  1.200000
0.003000  1.100000
0.004500  1.300000
0.003000  1.300000
0.004500  1.000000
0.003000  1.400000
0.001500  1.300000
0.000700  1.300000
-0.001500  1.600000
0.000000  1.300000
0.000700  1.300000
0.001500  1.700000
0.000700  1.300000
0.003700  1.600000
0.006700  1.300000
0.007500  1.600000
0.009000  1.500000
0.009700  1.500000
0.013500  1.700000
0.016500  1.800000
0.016500  2.100000
0.016500  1.700000
0.018000  1.800000
0.015700  1.800000
0.017200  1.800000
0.018000  2.100000
0.014200  1.800000
0.014200  2.200000
0.011200  1.900000
0.009000  2.000000
0.008200  2.100000
0.009000  1.800000
0.010500  2.100000
0.007500  2.100000
0.008200  2.100000
0.008200  2.200000
0.006700  2.300000
0.005200  2.300000
0.005200  2.200000
0.006700  2.600000
0.005200  2.100000
0.001500  2.500000
0.000700  2.400000
0.000700  2.200000
0.001500  2.700000
0.002200  2.200000
0.000700  2.600000
0.001500  2.500000
0.000700  2.500000
0.001500  2.600000
0.000700  2.600000
0.000700  2.700000
0.001500  2.500000
-0.000800  2.800000
-0.001500  2.700000
-0.000800  2.900000
-0.001500  2.900000
-0.001500  2.800000
-0.003000  3.100000
-0.003800  2.700000
-0.004600  3.000000
-0.005300  2.900000
-0.003800  2.900000
-0.003000  3.000000
-0.001500  3.100000
-0.003000  2.800000
-0.003800  3.100000
-0.003000  3.200000
-0.003800  3.200000
-0.005300  3.000000
-0.006000  3.500000
-0.008300  3.000000
-0.008300  3.300000
-0.005300  3.100000
-0.003800  3.300000
-0.003000  3.600000
-0.003000  3.400000
-0.002300  3.600000
-0.001500  3.500000
-0.002300  3.500000
-0.000800  3.600000
-0.001500  3.600000
-0.000800  3.700000
0.003000  3.500000
0.003000  4.100000
0.004500  3.700000
0.005200  3.900000
0.008200  4.000000
0.012000  4.000000
0.012000  4.300000
0.014200  4.100000
0.015000  4.100000
0.015700  4.500000
0.018000  4.200000
0.018700  4.500000
0.018700  4.400000
0.018000  4.500000
0.018000  4.400000
0.018000  4.700000
0.017200  4.500000
0.018000  4.700000
0.016500  4.700000
0.015700  4.700000
0.015700  5.100000
0.014200  4.900000
0.012700  4.800000
0.012000  5.300000
0.012700  4.800000
0.012000  5.300000
0.011200  5.000000
0.012000  5.300000
0.009000  5.300000
0.009000  5.300000
0.010500  5.400000
0.009700  5.600000
0.010500  5.600000
0.010500  5.600000
0.011200  5.800000
0.009000  5.600000
0.007500  5.800000
0.008200  5.900000
0.005200  5.800000
0.005200  6.300000
0.006700  5.900000
0.003700  6.300000
0.000700  6.200000
0.000700  6.200000
0.000000  6.500000
0.000000  6.500000
0.000700  6.600000
-0.001500  6.700000
-0.003000  6.700000
-0.006000  6.900000
-0.008300  6.700000
-0.009100  7.200000
-0.012800  6.800000
-0.012000  7.300000
-0.013500  7.000000
-0.015000  7.200000
-0.012800  7.600000
-0.015000  7.200000
-0.016500  7.700000
-0.019500  7.500000
-0.020300  7.600000
-0.019500  7.800000
-0.021000  7.900000
-0.022500  7.800000
-0.023300  8.000000
-0.024000  8.500000
-0.027800  8.100000
-0.028500  8.500000
-0.029300  8.500000
-0.030000  8.400000
-0.030000  8.800000
-0.029300  8.600000
-0.030000  9.000000
-0.030800  8.800000
-0.031500  9.100000
-0.033800  9.300000
-0.033000  9.200000
-0.033000  9.000000
-0.033000  9.200000
-0.033000  9.600000
-0.033800  9.400000
-0.034600  9.400000
-0.035300  9.800000
-0.036800  9.500000
-0.036800  9.900000
-0.036800  9.800000
-0.036800  10.100000
-0.039000  10.300000
-0.040500  10.100000
-0.039000  10.300000
-0.038300  10.400000
-0.039000  10.300000
-0.037500  10.500000
-0.037500  10.700000
-0.036800  10.900000
-0.034600  10.800000
-0.031500  11.200000
-0.030000  10.900000
-0.029300  11.300000
-0.027800  11.300000
-0.027000  11.500000
-0.024000  11.700000
-0.023300  11.600000
-0.021000  11.800000
-0.017300  12.000000
-0.016500  12.000000
-0.015800  12.300000
-0.014300  12.100000
-0.012000  12.200000
-0.012000  12.400000
-0.010500  12.400000
-0.007500  12.600000
-0.006800  12.800000
-0.003800  12.900000
-0.003000  12.600000
0.000700  13.300000
0.004500  13.100000
0.007500  13.100000
0.008200  13.500000
0.009000  13.200000
0.012700  13.900000
0.014200  13.500000
0.015700  13.700000
0.017200  14.000000
0.018700  13.900000
0.018700  14.300000
0.021700  14.300000
0.024000  14.400000
0.024000  14.400000
0.025500  14.600000
0.027700  14.700000
0.030000  14.900000
0.029200  15.100000
0.032200  15.100000
0.033700  15.500000
0.035200  15.300000
0.035200  15.700000
0.033700  15.800000
0.033700  15.600000
0.033700  16.100000
0.034500  16.100000
0.035200  16.300000
0.034500  16.400000
0.033000  16.600000
0.035200  16.700000
0.035200  17.000000
0.033700  17.300000
0.033700  17.000000
0.032200  17.500000
0.032200  17.700000
0.031500  17.800000
0.030700  18.000000
0.030700  18.000000
0.030000  18.500000
0.028500  18.300000
0.027700  18.700000
0.027000  18.900000
0.024700  19.200000
0.023200  19.200000
0.020200  19.200000
0.018700  19.800000
0.018000  19.700000
0.014200  20.300000
0.011200  20.200000
0.009700  20.600000
0.008200  20.900000
0.008200  20.700000
0.006700  21.200000
0.003700  21.200000
0.002200  21.700000
0.001500  21.900000
0.000700  22.000000
-0.000800  22.400000
-0.000800  22.600000
-0.000800  22.800000
0.000000  23.000000
-0.003000  23.200000
-0.004600  23.700000
-0.003000  23.500000
-0.003000  24.200000
-0.004600  24.100000
-0.005300  24.400000
-0.005300  24.700000
-0.007500  24.700000
-0.006800  25.200000
-0.006800  25.400000
-0.006000  25.600000
-0.004600  25.900000
-0.005300  26.300000
-0.005300  26.600000
-0.004600  26.500000
-0.002300  27.100000
-0.005300  26.800000
-0.005300  27.500000
-0.005300  27.500000
-0.003000  27.700000
-0.003000  28.200000
-0.003000  28.300000
-0.000800  28.600000
-0.001500  28.800000
-0.000800  28.800000
0.001500  29.300000
0.001500  29.300000
0.003700  29.700000
0.003000  30.000000
0.000700  30.100000
0.000000  30.500000
0.000700  30.700000
-0.000800  31.000000
0.000000  31.000000
0.003000  31.400000
0.003000  31.700000
0.002200  31.700000
0.005200  32.300000
0.006000  32.000000
0.005200  32.600000
0.007500  32.600000
0.008200  32.900000
0.012000  33.100000
0.015000  33.300000
0.015000  33.600000
0.016500  33.700000
0.014200  33.900000
0.012700  34.100000
0.010500  34.500000
0.009700  34.800000
0.010500  34.600000
0.009000  35.100000
0.009000  35.100000
0.006700  35.700000
0.003700  35.600000
0.003000  36.000000
0.000700  36.400000
-0.001500  36.300000
-0.003800  36.900000
-0.005300  36.700000
-0.008300  36.900000
-0.011300  37.300000
-0.011300  37.600000
-0.012000  37.700000
-0.012800  37.900000
-0.012000  38.200000
-0.011300  38.100000
-0.006800  38.700000
-0.006800  38.800000
-0.005300  38.800000
-0.003000  39.300000
-0.001500  39.300000
0.000700  39.800000
0.001500  39.700000
0.001500  40.100000
0.002200  40.300000
-0.000800  40.600000
-0.002300  40.700000
-0.003000  40.800000
-0.000800  41.500000
0.000000  41.200000
-0.001500  41.600000
0.000000  41.800000
-0.000800  41.800000
-0.001500  42.300000
-0.003000  42.000000
-0.006800  42.800000
-0.009800  42.600000
-0.009800  42.800000
-0.009100  43.100000
-0.010500  43.300000
-0.011300  43.400000
-0.012000  43.600000
-0.012000  43.900000
-0.012800  43.800000
-0.014300  44.300000
-0.014300  44.400000
-0.015800  44.300000
-0.016500  44.900000
-0.015800  44.600000
-0.018100  45.100000
-0.018100  45.100000
-0.016500  45.200000
-0.014300  45.600000
-0.013500  45.500000
-0.015000  45.600000
-0.013500  46.100000
-0.012000  46.000000
-0.014300  46.200000
-0.014300  46.500000
-0.014300  46.500000
-0.015800  46.700000
-0.015800  47.100000
-0.014300  47.000000
-0.012800  47.500000
-0.012000  47.500000
-0.009800  47.600000
-0.011300  48.000000
-0.012000  47.900000
-0.010500  48.100000
-0.009800  48.500000
-0.009100  48.400000
-0.006800  49.000000
-0.004600  48.900000
-0.003800  49.000000
-0.001500  49.300000
0.000000  49.600000
0.001500  49.600000
0.000700  49.800000
-0.000800  50.100000
-0.000800  49.900000
0.001500  50.200000
0.003000  50.400000
0.003700  50.300000
0.004500  50.800000
0.004500  50.400000
0.004500  51.100000
0.003700  50.900000
0.001500  51.000000
0.001500  51.200000
0.004500  51.500000
0.005200  51.400000
0.003700  51.400000
0.001500  51.700000
0.000700  51.800000
0.000000  52.000000
0.000000  52.100000
-0.000800  52.100000
-0.000800  52.600000
0.000700  52.200000
0.001500  52.400000
0.003000  52.500000
0.003000  52.400000
0.004500  52.700000
0.009000  52.600000
0.014200  52.800000
0.015700  52.900000
0.019500  53.000000
0.021700  53.000000
0.018700  52.900000
0.013500  53.400000
0.006700  52.900000
-0.000800  53.300000
-0.002300  53.200000
-0.003800  53.000000
-0.003800  53.500000
-0.004600  53.100000
-0.004600  53.500000
-0.002300  53.200000
-0.001500  53.300000
-0.001500  53.400000
-0.000800  53.500000
0.000000  53.500000
-0.000800  53.500000
-0.000800  53.700000
0.000700  53.300000
0.003000  53.600000
-0.000800  53.700000
-0.003800  53.500000
-0.006800  53.800000
-0.008300  53.500000
-0.007500  53.700000
-0.009100  53.500000
-0.006800  53.600000
-0.006800  53.800000
-0.008300  53.500000
-0.010500  53.600000
-0.013500  53.600000
-0.012000  53.600000
-0.010500  53.500000
-0.009100  53.500000
-0.008300  53.900000
-0.008300  53.300000
-0.006000  53.800000
-0.004600  53.400000
-0.004600  53.600000
-0.003800  53.800000
-0.003000  53.400000
-0.003000  53.700000
-0.003000  53.600000
-0.003000  53.300000
-0.004600  53.600000
-0.004600  53.400000
-0.005300  53.300000
-0.003800  53.300000
-0.000800  53.300000
-0.001500  53.000000
0.000000  53.500000
-0.000800  53.000000
-0.003000  53.100000
-0.006800  53.100000
-0.008300  52.800000
-0.008300  53.000000
-0.006800  52.700000
-0.007500  52.600000
-0.006000  52.900000
-0.005300  52.400000
-0.004600  52.800000
-0.005300  52.700000
-0.005300  52.500000
-0.003000  52.400000
-0.004600  52.600000
-0.005300  52.400000
-0.004600  52.100000
-0.003800  52.300000
-0.005300  52.100000
-0.006800  51.800000
-0.003000  52.200000
-0.001500  51.800000
0.001500  52.000000
0.006000  51.600000
0.005200  51.700000
0.004500  51.500000
0.003000  51.300000
0.001500  51.200000
0.000700  51.300000
0.001500  51.300000
0.000700  51.000000
0.000700  51.000000
0.000700  50.600000
-0.000800  50.600000
0.000700  50.800000
0.001500  50.100000
0.002200  50.400000
0.001500  49.900000
0.000000  50.000000
0.000700  49.800000
-0.000800  49.600000
0.001500  49.800000
0.003000  49.300000
0.003000  49.300000
0.002200  49.100000
0.003700  49.100000
0.006000  48.900000
0.007500  48.700000
0.009000  48.800000
0.008200  48.200000
0.007500  48.600000
0.005200  48.100000
0.005200  48.000000
0.006000  48.100000
0.005200  47.600000
0.006000  47.600000
0.008200  47.300000
0.006700  47.300000
0.007500  47.200000
0.008200  46.900000
0.008200  46.800000
0.010500  46.600000
0.010500  46.500000
0.008200  46.100000
0.002200  46.300000
-0.002300  46.200000
-0.002300  45.700000
-0.003000  45.900000
-0.001500  45.300000
-0.001500  45.400000
-0.004600  45.200000
-0.002300  44.900000
-0.000800  44.900000
0.000000  44.500000
0.000000  44.600000
-0.000800  44.300000
0.002200  44.100000
0.004500  43.900000
0.004500  43.900000
0.004500  43.700000
0.004500  43.400000
0.003000  43.400000
0.000700  42.900000
-0.002300  42.800000
-0.003000  42.700000
-0.000800  42.300000
-0.003000  42.200000
-0.003000  41.900000
-0.002300  41.800000
-0.003800  41.800000
-0.002300  41.200000
-0.001500  41.200000
-0.003000  41.000000
-0.003000  40.800000
-0.002300  40.400000
-0.003800  40.600000
-0.003800  40.100000
-0.002300  40.000000
-0.000800  40.000000
-0.000800  39.700000
-0.002300  39.300000
0.000700  39.300000
0.000700  38.700000
0.001500  39.000000
0.003700  38.400000
0.003000  38.600000
0.003000  38.300000
0.003000  38.000000
0.001500  37.800000
0.003000  37.700000
0.000700  37.400000
-0.000800  36.900000
-0.000800  37.100000
-0.000800  36.900000
-0.000800  36.600000
0.001500  36.600000
0.001500  36.000000
-0.000800  36.300000
0.000700  36.000000
-0.000800  35.700000
0.000000  35.700000
0.000700  35.100000
0.000700  35.100000
0.003000  35.000000
0.004500  34.800000
0.005200  34.800000
0.004500  34.500000
0.005200  34.300000
0.006700  33.800000
0.007500  34.000000
0.008200  33.600000
0.009000  33.600000
0.008200  33.300000
0.006700  33.100000
0.007500  33.100000
0.004500  32.600000
0.003000  32.800000
0.003000  32.400000
0.003000  32.300000
0.000700  32.100000
0.000000  31.900000
0.000700  31.800000
0.000700  31.300000
0.000700  31.600000
0.000700  31.200000
0.001500  31.000000
0.001500  31.000000
0.000000  30.500000
-0.000800  30.800000
-0.003000  30.100000
-0.000800  30.100000
-0.000800  29.900000
-0.002300  29.600000
-0.001500  29.700000
-0.003000  29.300000
-0.004600  29.300000
-0.005300  29.000000
-0.004600  28.800000
-0.003800  28.600000
-0.003000  28.200000
-0.004600  28.500000
-0.003800  27.800000
-0.002300  28.000000
-0.002300  27.800000
-0.003000  27.500000
-0.003000  27.600000
-0.002300  27.200000
-0.002300  27.000000
-0.000800  27.000000
0.000000  26.700000
-0.000800  26.500000
-0.002300  26.400000
-0.003000  26.100000
-0.001500  26.000000
-0.000800  26.100000
-0.001500  25.300000
-0.003000  25.500000
-0.002300  25.200000
-0.001500  24.900000
-0.000800  24.900000
0.000700  24.700000
0.003000  24.400000
0.003000  24.600000
0.002200  23.900000
0.000700  24.100000
0.000700  23.700000
-0.000800  23.600000
0.000000  23.600000
0.000700  23.400000
-0.001500  23.000000
-0.002300  22.700000
-0.004600  22.900000
-0.000800  22.500000
-0.000800  22.400000
0.000000  22.300000
0.001500  21.800000
-0.002300  22.100000
-0.001500  21.500000
-0.000800  21.500000
0.000000  21.300000
0.000000  21.100000
-0.002300  21.100000
-0.003000  20.900000
-0.000800  20.600000
-0.000800  20.400000
-0.001500  20.500000
-0.000800  20.300000
0.001500  19.800000
0.001500  19.800000
-0.000800  19.300000
0.000000  19.600000
0.000700  19.000000
0.001500  19.000000
0.003000  18.900000
0.004500  18.400000
0.006700  18.600000
0.006000  18.100000
0.008200  18.000000
0.006700  18.000000
0.003700  17.700000
0.001500  17.500000
-0.001500  17.200000
-0.002300  17.200000
-0.002300  16.700000
-0.000800  16.800000
0.000700  16.600000
0.000000  16.200000
0.000700  16.500000
0.000700  15.900000
0.000700  16.000000
-0.001500  15.500000
-0.000800  15.700000
0.000700  15.300000
0.000700  15.000000
-0.000800  15.100000
-0.001500  14.800000
-0.001500  14.800000
-0.003000  14.400000
-0.003000  14.400000
-0.002300  14.100000
-0.001500  13.900000
-0.000800  14.000000
-0.001500  13.600000
-0.001500  13.900000
0.000000  13.500000
0.001500  13.300000
0.003000  13.400000
0.004500  13.000000
0.004500  13.200000
0.005200  13.100000
0.003700  12.700000
0.003000  12.900000
0.003000  12.600000
0.003000  12.400000
0.001500  12.200000
0.000700  12.400000
-0.000800  11.900000
-0.001500  12.200000
-0.003000  11.800000
-0.001500  11.800000
0.000000  11.800000
-0.003000  11.500000
-0.003000  11.700000
-0.001500  11.500000
0.000700  11.300000
0.001500  11.600000
-0.000800  11.200000
-0.000800  11.100000
-0.000800  11.100000
0.001500  11.200000
-0.003000  10.800000
-0.006000  10.800000
-0.005300  10.600000
-0.004600  10.700000
-0.007500  10.900000
-0.012800  10.400000
-0.015000  10.600000
-0.014300  10.500000
-0.012000  10.200000
-0.008300  10.500000
-0.004600  10.000000
-0.001500  10.100000
-0.000800  10.100000
-0.000800  10.100000
-0.001500  10.000000
-0.002300  9.900000
-0.005300  10.000000
-0.008300  9.900000
-0.006800  9.900000
-0.004600  9.700000
-0.003000  9.700000
-0.000800  9.900000
0.001500  9.600000
0.004500  9.800000
0.009700  9.600000
0.010500  9.900000
0.010500  9.800000
0.012000  9.500000
0.009000  9.600000
0.006000  9.700000
0.000700  9.500000
-0.003800  9.400000
-0.004600  9.700000
-0.006800  9.600000
-0.004600  9.400000
-0.003000  9.700000
0.000000  9.400000
0.004500  9.800000
0.004500  9.600000
0.007500  9.400000
0.010500  9.700000
0.010500  9.400000
0.008200  9.900000
0.007500  9.800000
0.007500  9.800000
0.004500  9.800000
0.005200  9.700000
0.006700  9.900000
0.004500  9.700000
0.001500  10.200000
0.003700  9.900000
0.008200  10.200000
0.009000  10.200000
0.010500  9.900000
0.009700  10.500000
0.007500  10.200000
0.003700  10.500000
0.001500  10.300000
-0.001500  10.500000
-0.005300  10.700000
-0.008300  10.600000
-0.014300  10.600000
-0.014300  10.900000
-0.015800  10.900000
-0.016500  10.800000
-0.015000  10.900000
-0.010500  11.000000
-0.003800  10.700000
-0.001500  11.300000
-0.001500  11.000000
-0.002300  11.400000
-0.006000  11.400000
-0.005300  11.100000
-0.004600  11.600000
-0.004600  11.500000
-0.003000  11.600000
-0.005300  11.700000
-0.006800  11.800000
-0.005300  11.700000
-0.005300  11.800000
-0.003000  12.100000
-0.001500  11.900000
0.000700  12.200000
0.000700  12.200000
0.000700  12.200000
0.001500  12.500000
0.001500  12.300000
0.001500  12.600000
-0.000800  12.600000
-0.001500  12.600000
0.001500  13.000000
0.000700  13.000000
0.001500  12.800000
0.002200  13.100000
0.003700  13.200000
0.005200  13.200000
0.004500  13.700000
0.004500  13.400000
0.001500  13.400000
0.003000  13.700000
0.006000  13.700000
0.003700  13.700000
0.003700  14.000000
0.001500  13.800000
0.000000  14.200000
0.000000  14.000000
0.000000  14.400000
0.000700  14.400000
0.000700  14.300000
0.000700  14.500000
-0.000800  14.500000
-0.001500  14.600000
-0.000800  14.600000
0.001500  14.800000
0.006000  14.800000
0.006000  14.800000
0.002200  15.100000
0.002200  14.700000
0.006000  15.200000
0.006700  14.900000
0.000700  15.300000
-0.003000  15.300000
-0.008300  14.900000
-0.012000  15.100000
-0.006800  15.300000
0.000700  15.300000
0.004500  15.300000
0.012700  15.300000
0.024000  15.500000
0.029200  15.300000
0.026200  15.500000
0.023200  15.200000
0.021700  15.700000
0.018700  15.200000
0.021700  15.400000
0.027000  15.500000
0.025500  15.400000
0.021700  15.800000
0.012000  15.600000
0.005200  15.700000
-0.004600  15.600000
-0.023300  15.600000
-0.033800  15.700000
-0.037500  15.900000
-0.035300  16.000000
-0.034600  15.600000
-0.029300  16.200000
-0.018800  15.800000
-0.010500  16.100000
-0.006000  16.100000
-0.006800  16.100000
-0.008300  16.500000
-0.010500  16.200000
-0.014300  16.600000
-0.018100  16.700000
-0.023300  16.600000
-0.029300  16.600000
-0.031500  16.600000
-0.028500  16.900000
-0.027000  16.600000
-0.024800  17.200000
-0.020300  17.000000
-0.016500  16.900000
-0.015800  17.400000
-0.014300  17.000000
-0.012000  17.400000
-0.008300  17.200000
-0.003800  17.300000
-0.000800  17.300000
0.002200  17.300000
0.004500  17.500000
0.009000  17.300000
0.013500  17.500000
0.014200  17.400000
0.015700  17.500000
0.014200  17.400000
0.015700  17.100000
0.021700  17.500000
0.027000  16.900000
0.027000  17.300000
0.022500  17.100000
0.016500  17.000000
0.012000  17.300000
0.012700  16.900000
0.014200  17.000000
0.012700  16.900000
0.012700  16.700000
0.012700  16.900000
0.013500  16.800000
0.014200  16.800000
0.020200  16.600000
0.021700  16.900000
0.018000  16.500000
0.014200  16.800000
0.010500  16.600000
0.006700  16.500000
0.001500  16.800000
0.001500  16.500000
0.000000  16.300000
-0.002300  16.600000
0.006700  16.300000
0.012000  16.600000
0.004500  16.400000
0.003000  16.400000
0.001500  16.400000
-0.006800  16.500000
-0.016500  16.400000
-0.029300  16.500000
-0.038300  16.500000
-0.044300  16.500000
-0.042000  16.600000
-0.032300  16.500000
-0.024000  16.300000
-0.009100  16.700000
-0.000800  16.100000
0.003000  16.600000
0.003000  16.200000
0.000000  16.400000
0.001500  16.500000
0.000700  16.300000
-0.001500  16.300000
0.000000  16.200000
-0.000800  16.200000
0.000700  16.000000
0.000700  15.800000
-0.000800  16.000000
0.000700  15.700000
0.000700  16.100000
0.001500  15.500000
0.003000  15.800000
0.004500  15.700000
0.008200  15.500000
0.009000  15.800000
0.008200  15.200000
0.009700  15.400000
0.010500  15.300000
0.012000  15.200000
0.007500  15.300000
0.001500  15.100000
-0.003000  15.200000
-0.005300  15.000000
-0.005300  15.200000
-0.003000  14.800000
-0.000800  15.100000
0.003000  14.900000
0.008200  14.800000
0.012000  15.000000
0.013500  14.600000
0.012700  14.900000
0.011200  14.600000
0.009000  14.700000
0.006700  14.600000
0.005200  14.600000
0.004500  14.600000
0.003000  14.300000
0.002200  14.700000
0.000000  14.300000
-0.001500  14.400000
-0.003000  14.400000
-0.003800  14.000000
-0.003000  14.500000
-0.003800  14.000000
-0.006000  14.300000
-0.006800  14.200000
-0.006000  14.100000
-0.006800  14.300000
-0.004600  14.200000
-0.002300  14.100000
-0.004600  14.100000
-0.010500  14.000000
-0.012800  13.700000
-0.014300  14.200000
-0.018100  13.900000
-0.018800  14.000000
-0.023300  14.000000
-0.027000  13.600000
-0.026300  14.100000
-0.021800  13.700000
-0.018100  13.700000
-0.013500  13.900000
-0.006800  13.600000
-0.004600  13.700000
-0.003000  13.600000
-0.003000  13.500000
-0.004600  13.700000
-0.006000  13.500000
-0.001500  13.500000
0.005200  13.400000
0.008200  13.700000
0.006700  13.000000
0.003000  13.500000
0.005200  13.400000
0.012000  13.100000
0.015700  13.300000
0.019500  13.200000
0.020200  13.100000
0.019500  13.100000
0.018700  12.800000
0.014200  13.100000
0.010500  13.100000
0.008200  13.000000
0.006000  12.900000
0.004500  13.200000
0.004500  12.700000
0.010500  12.800000
0.018000  13.000000
0.021700  12.700000
0.020200  12.700000
0.018700  12.800000
0.016500  12.600000
0.015000  12.600000
0.014200  12.400000
0.014200  12.700000
0.012700  12.300000
0.012000  12.600000
0.012700  12.400000
0.011200  12.500000
0.008200  12.500000
0.004500  12.200000
0.000700  12.600000
-0.000800  12.200000
-0.003800  12.200000
-0.005300  12.300000
-0.004600  12.000000
-0.001500  12.600000
-0.003000  12.000000
-0.003000  12.200000
-0.000800  12.100000
-0.000800  12.000000
0.000700  12.100000
-0.000800  11.900000
-0.005300  12.000000
-0.009100  12.000000
-0.012000  11.900000
-0.012000  11.800000
-0.008300  11.700000
-0.006800  12.000000
-0.004600  11.500000
-0.001500  12.000000
0.000000  11.700000
0.001500  11.500000
0.001500  11.700000
0.007500  11.500000
0.014200  11.700000
0.015700  11.300000
0.014200  11.700000
0.012000  11.500000
0.009000  11.400000
0.001500  11.500000
-0.001500  11.200000
-0.004600  11.600000
-0.006000  11.100000
-0.004600  11.400000
-0.005300  11.200000
-0.001500  11.000000
0.004500  11.500000
0.006700  10.900000
0.003000  11.100000
-0.000800  11.000000
0.000700  10.900000
0.002200  11.100000
0.003000  10.800000
0.000000  10.800000
-0.000800  11.000000
-0.006000  10.700000
-0.010500  10.600000
-0.011300  10.700000
-0.010500  10.700000
-0.010500  10.500000
-0.012800  10.800000
-0.012000  10.500000
-0.010500  10.700000
-0.009800  10.400000
-0.010500  10.500000
-0.009800  10.600000
-0.005300  10.400000
-0.005300  10.400000
-0.003800  10.600000
-0.002300  10.500000
-0.003000  10.200000
0.000000  10.300000
0.000000  10.300000
0.000700  10.000000
0.002200  10.600000
0.003000  9.900000
0.004500  10.400000
0.006000  10.200000
0.005200  10.000000
0.004500  10.100000
0.006000  9.900000
0.005200  9.900000
0.005200  10.000000
0.008200  9.800000
0.009700  9.900000
0.013500  9.900000
0.014200  9.800000
0.015000  9.700000
0.014200  10.000000
0.012000  9.600000
0.009700  9.900000
0.007500  9.600000
0.008200  9.600000
0.008200  9.900000
0.008200  9.400000
0.010500  9.500000
0.010500  9.400000
0.012000  9.400000
0.010500  9.600000
0.010500  9.300000
0.012000  9.400000
0.010500  9.400000
0.009000  9.200000
0.008200  9.400000
0.006700  9.400000
0.004500  9.000000
0.003000  9.300000
0.003000  9.200000
0.003000  9.000000
0.005200  9.300000
0.007500  9.000000
0.006700  9.100000
0.005200  9.000000
0.007500  8.800000
0.009000  9.100000
0.010500  8.700000
0.009700  8.800000
0.010500  9.000000
0.012700  8.900000
0.012000  8.700000
0.012700  8.800000
0.013500  8.800000
0.012000  8.400000
0.012000  8.600000
0.014200  8.600000
0.014200  8.400000
0.015000  8.700000
0.016500  8.100000
0.015700  8.700000
0.016500  8.200000
0.015700  8.200000
0.018000  8.200000
0.021700  7.900000
0.024000  8.200000
0.027700  8.000000
0.026200  7.900000
0.027000  7.800000
0.028500  7.900000
0.030000  7.900000
0.029200  7.800000
0.028500  7.900000
0.030000  7.500000
0.030700  7.900000
0.030700  7.600000
0.031500  7.600000
0.030000  7.700000
0.029200  7.400000
0.028500  7.600000
0.027700  7.500000
0.024000  7.400000
0.020200  7.300000
0.018000  7.000000
0.016500  7.300000
0.014200  7.100000
0.012700  7.300000
0.010500  7.000000
0.008200  7.200000
0.005200  6.900000
0.003000  7.000000
0.001500  7.100000
0.000000  6.700000
-0.002300  7.100000
-0.001500  6.700000
-0.003000  6.900000
-0.003000  6.800000
-0.003000  6.700000
-0.005300  6.800000
-0.007500  6.700000
-0.009100  6.800000
-0.012000  6.200000
-0.014300  6.700000
-0.015000  6.300000
-0.013500  6.300000
-0.015800  6.500000
-0.019500  6.100000
-0.021000  6.500000
-0.024000  6.300000
-0.025600  6.400000
-0.027000  6.000000
-0.028500  5.900000
-0.033000  6.100000
-0.037500  5.800000
-0.040500  6.000000
-0.042800  5.700000
-0.045800  6.100000
-0.050300  5.600000
-0.050300  5.700000
-0.053300  5.600000
-0.055500  5.300000
-0.059300  5.800000
-0.063000  5.300000
-0.065300  5.300000
-0.070600  5.300000
-0.075000  5.200000
-0.078000  5.300000
-0.081800  4.900000
-0.082500  5.000000
-0.083300  5.000000
-0.088500  4.800000
-0.091500  4.800000
-0.090000  4.800000
-0.093000  4.700000
-0.091500  4.500000
-0.090800  4.800000
-0.088500  4.400000
-0.086300  4.600000
-0.085600  4.400000
-0.082500  4.200000
-0.081800  4.500000
-0.080300  4.300000
-0.079500  4.100000
-0.076500  4.200000
-0.072100  4.100000
-0.066800  4.100000
-0.063000  3.900000
-0.058500  3.900000
-0.054000  3.600000
-0.051800  4.100000
-0.046500  3.800000
-0.040500  3.700000
-0.036100  3.800000
-0.032300  3.600000
-0.027000  3.600000
-0.020300  3.600000
-0.016500  3.500000
-0.012800  3.600000
-0.009100  3.300000
-0.003800  3.600000
0.003000  3.300000
0.008200  3.400000
0.012000  3.300000
0.016500  3.500000
0.021000  3.300000
0.024700  3.100000
0.029200  3.400000
0.033000  3.300000
0.033700  3.100000
0.036700  3.200000
0.040500  2.900000
0.042000  3.200000
0.042000  2.900000
0.040500  3.100000
0.042700  3.100000
0.044200  3.000000
0.045000  3.000000
0.046500  3.000000
0.046500  2.800000
0.047200  3.000000
0.048000  2.700000
0.049500  2.800000
0.048000  2.800000
0.049500  2.800000
0.051700  2.500000
0.051700  3.000000
0.052500  2.400000
0.052500  2.800000
0.051000  2.700000
0.049500  2.300000
0.048000  2.900000
0.048000  2.500000
0.045700  2.500000
0.046500  2.400000
0.048700  2.400000
0.049500  2.600000
0.048000  2.200000
0.048000  2.600000
0.046500  2.200000
0.042700  2.400000
0.042700  2.300000
0.042700  1.900000
0.042700  2.300000
0.040500  1.800000
0.040500  2.200000
0.039700  1.800000
0.036700  2.100000
0.033700  2.000000
0.030700  1.900000
0.029200  2.100000
0.029200  1.800000
0.029200  2.100000
0.026200  1.700000
0.024700  1.800000
0.024000  1.500000
0.020200  1.700000
0.021700  1.800000
0.018700  1.300000
0.015000  1.700000
0.012000  1.400000
0.009000  1.500000
0.008200  1.400000
0.004500  1.300000
0.000700  1.300000
-0.000800  1.300000
0.000700  1.300000
-0.000800  1.300000
-0.000800  1.300000
0.000000  1.300000
-0.001500  1.200000
-0.001500  1.300000
-0.003000  0.900000
-0.004600  1.200000
-0.001500  1.000000
0.000700  1.100000
0.000700  1.100000
0.000700  0.900000
0.000700  1.300000
0.001500  1.200000
0.001500  0.800000
0.000000  0.900000
0.000000  0.900000
-0.000800  0.900000
-0.001500  0.700000
-0.001500  0.900000
-0.002300  0.600000
-0.002300  0.600000
-0.004600  0.700000
-0.008300  0.400000
-0.014300  0.900000
-0.015800  0.500000
-0.018100  0.400000
-0.018800  0.600000
-0.019500  0.400000
-0.021000  0.700000
-0.022500  0.500000
-0.022500  0.500000
-0.023300  0.400000
-0.024000  0.600000
-0.027000  0.200000
-0.031500  0.400000
-0.029300  0.300000
-0.029300  0.100000
-0.030800  0.400000
-0.028500  0.100000
-0.027800  0.100000
-0.024800  0.400000
-0.020300  -0.200000
-0.017300  0.200000
-0.013500  0.100000
-0.010500  0.100000
-0.008300  0.000000
-0.006800  -0.100000
-0.006800  0.000000
-0.001500  0.100000
0.000000  0.000000
0.000000  -0.200000
0.003000  0.000000
0.005200  -0.200000
0.006000  -0.300000
0.006000  0.100000
0.004500  -0.500000
0.005200  0.000000
0.008200  -0.200000
0.009000  -0.400000
0.007500  0.100000
0.008200  -0.500000
0.010500  -0.300000
0.010500  -0.400000
0.009000  -0.300000
0.006700  -0.300000
0.004500  -0.300000
0.005200  -0.200000
0.003000  -0.500000
0.001500  -0.100000
-0.000800  -0.600000
-0.004600  -0.200000
-0.004600  -0.400000
-0.005300  -0.400000
-0.006800  0.000000
-0.009100  -0.500000
-0.010500  0.000000
-0.010500  -0.400000
-0.012800  -0.300000
-0.012800  0.000000
-0.013500  -0.500000
-0.015000  -0.200000
-0.014300  -0.500000
-0.017300  0.000000
-0.019500  -0.300000
-0.020300  -0.100000
-0.021800  -0.200000
-0.021800  -0.200000
-0.023300  0.100000
-0.023300  -0.400000
-0.023300  0.000000
-0.024000  -0.300000
-0.024000  -0.300000
-0.021800  0.000000
-0.024000  0.000000
-0.024000  -0.200000
-0.021000  0.000000
-0.024800  0.000000
-0.024000  0.000000
-0.025600  0.000000
-0.026300  0.100000
-0.023300  -0.100000
-0.024000  0.200000
-0.022500  0.000000
-0.023300  0.100000
-0.023300  0.400000
-0.021800  0.000000
-0.021800  0.200000
-0.021800  0.400000
-0.021000  0.100000
-0.021000  0.300000
-0.024000  0.300000
-0.026300  0.200000
-0.025600  0.200000
-0.025600  0.600000
-0.024000  0.200000
-0.024000  0.500000
-0.024000  0.500000
-0.027000  0.300000
-0.026300  0.500000
-0.027000  0.500000
-0.029300  0.600000
-0.030800  0.700000
-0.034600  0.400000
-0.034600  0.900000
-0.035300  0.800000
-0.038300  0.800000
-0.036800  0.700000
-0.036100  0.900000
-0.034600  0.900000
-0.033000  0.800000
-0.033000  1.300000
-0.031500  0.800000
-0.029300  1.200000
-0.027000  1.300000
-0.024000  1.100000
-0.021800  1.300000
-0.019500  0.900000
-0.016500  1.400000
-0.014300  1.200000
-0.010500  1.300000
-0.008300  1.600000
-0.004600  1.600000
-0.000800  1.300000
0.003000  1.400000
0.009000  1.800000
0.012000  1.300000
0.017200  1.800000
0.021700  1.700000
0.026200  1.500000
0.033700  2.200000
0.036700  1.600000
0.041200  2.100000
0.045700  1.800000
0.048000  2.000000
0.048700  2.100000
0.049500  2.000000
0.050200  2.200000
0.049500  2.100000
0.053200  2.200000
0.055500  2.200000
0.055500  2.400000
0.057000  2.500000
0.058500  2.300000
0.060000  2.600000
0.058500  2.400000
0.058500  2.800000
0.059200  2.700000
0.060000  2.600000
0.060700  3.000000
0.060000  2.700000
0.060700  3.100000
0.060000  2.800000
0.057700  3.000000
0.056200  3.200000
0.052500  3.300000
0.049500  3.300000
0.047200  3.200000
0.046500  3.700000
0.046500  3.300000
0.045000  3.500000
0.044200  3.600000
0.043500  3.600000
0.042000  3.900000
0.041200  3.600000
0.039700  4.100000
0.039000  3.900000
0.039000  4.100000
0.038200  4.400000
0.038200  4.300000
0.037500  4.100000
0.034500  4.300000
0.035200  4.300000
0.036700  4.400000
0.034500  4.500000
0.033000  4.600000
0.031500  4.300000
0.030000  4.800000
0.030000  4.500000
0.030000  4.700000
0.027700  5.000000
0.023200  4.700000
0.018000  5.000000
0.014200  5.000000
0.012700  4.900000
0.011200  5.300000
0.010500  5.300000
0.009000  5.400000
0.007500  5.300000
0.007500  5.700000
0.008200  5.300000
0.008200  5.700000
0.009700  5.700000
0.010500  5.700000
0.010500  6.100000
0.009700  5.800000
0.005200  6.000000
0.003700  6.300000
0.004500  5.900000
0.003000  6.400000
0.003000  6.100000
0.001500  6.400000
0.000700  6.500000
0.000700  6.500000
-0.002300  6.500000
-0.004600  6.500000
-0.007500  6.900000
-0.010500  6.700000
-0.014300  6.800000
-0.017300  7.000000
-0.021800  7.000000
-0.024000  7.300000
-0.026300  7.100000
-0.033000  7.400000
-0.036800  7.200000
-0.040500  7.300000
-0.042800  7.600000
-0.044300  7.400000
-0.047300  7.600000
-0.048000  7.600000
-0.046500  7.800000
-0.046500  7.600000
-0.046500  7.900000
-0.047300  8.200000
-0.046500  8.100000
-0.044300  8.500000
-0.041300  8.300000
-0.039000  8.600000
-0.032300  8.400000
-0.027000  8.600000
-0.024800  8.800000
-0.019500  8.500000
-0.014300  9.100000
-0.009800  9.000000
-0.003800  9.000000
0.001500  9.300000
0.004500  9.500000
0.004500  9.400000
0.006700  9.300000
0.009700  9.800000
0.012000  9.600000
0.012700  10.000000
0.015000  10.200000
0.015700  10.100000
0.015700  10.400000
0.015700  10.300000
0.018000  10.600000
0.017200  10.500000
0.015000  10.700000
0.015000  10.900000
0.012000  10.900000
0.012000  11.000000
0.010500  11.100000
0.009700  11.500000
0.011200  11.100000
0.010500  11.600000
0.012000  11.600000
0.012700  11.600000
0.010500  12.100000
0.009000  11.700000
0.009700  12.100000
0.009700  12.200000
0.010500  12.400000
0.009700  12.600000
0.009000  12.700000
0.009700  12.800000
0.011200  12.900000
0.015000  13.100000
0.014200  13.000000
0.013500  13.200000
0.015000  13.700000
0.015000  13.300000
0.016500  13.900000
0.018700  13.900000
0.019500  14.300000
0.020200  14.200000
0.021700  14.200000
0.020200  14.800000
0.022500  14.600000
0.021700  14.800000
0.021700  15.300000
0.024000  15.300000
0.023200  15.400000
0.024000  15.700000
0.024000  15.800000
0.023200  15.800000
0.024000  16.600000
0.023200  16.300000
0.020200  16.800000
0.019500  16.800000
0.016500  17.000000
0.012700  17.500000
0.009000  17.400000
0.003000  17.800000
0.000000  18.100000
-0.004600  18.000000
-0.009100  18.700000
-0.012000  18.500000
-0.015800  18.800000
-0.017300  19.100000
-0.021800  19.600000
-0.024800  19.500000
-0.030800  19.800000
-0.035300  20.200000
-0.039000  20.200000
-0.042000  20.700000
-0.045000  20.900000
-0.048000  21.100000
-0.053300  21.500000
-0.057800  21.500000
-0.061500  22.100000
-0.065300  22.100000
-0.070600  22.500000
-0.075800  23.000000
-0.082500  23.200000
-0.090000  23.400000
-0.098300  23.600000
-0.106500  24.100000
-0.114000  23.900000
-0.118500  24.400000
-0.124500  24.600000
-0.127500  24.500000
-0.126000  25.100000
-0.125300  25.000000
-0.122300  25.700000
-0.117000  25.600000
-0.109500  26.100000
-0.098300  26.400000
-0.087800  26.400000
-0.074300  26.800000
-0.062300  27.000000
-0.051100  27.200000
-0.039000  27.600000
-0.030000  27.900000
-0.021800  28.200000
-0.014300  28.100000
-0.006800  28.800000
-0.003000  28.700000
-0.002300  29.200000
-0.005300  29.500000
-0.005300  29.500000
-0.003800  30.100000
-0.005300  30.000000
-0.003000  30.700000
0.000700  30.900000
0.002200  30.800000
0.006000  31.100000
0.012700  31.600000
0.020200  31.800000
0.027000  31.800000
0.033000  32.700000
0.039700  32.500000
0.045700  33.100000
0.051700  33.300000
0.057000  33.300000
0.061500  33.900000
0.066700  33.700000
0.072700  34.200000
0.077200  34.800000
0.079500  34.600000
0.084000  35.100000
0.089200  35.200000
0.091500  35.500000
0.093000  35.700000
0.096700  36.300000
0.099000  36.400000
0.102000  36.500000
0.104200  37.100000
0.108700  37.000000
0.112500  37.600000
0.115500  37.600000
0.117700  37.800000
0.120000  38.300000
0.123700  38.300000
0.125200  38.800000
0.126000  38.800000
0.126000  39.100000
0.125200  39.500000
0.123000  39.500000
0.120000  39.600000
0.117000  39.800000
0.110200  40.300000
0.104200  40.100000
0.099000  40.700000
0.093700  40.600000
0.086200  41.000000
0.078000  41.300000
0.071200  41.200000
0.061500  41.900000
0.054000  41.800000
0.045700  42.100000
0.035200  42.600000
0.030700  42.700000
0.024000  42.700000
0.015000  43.100000
0.007500  43.400000
0.000700  43.300000
-0.005300  44.000000
-0.010500  44.000000
-0.016500  44.000000
-0.021800  44.500000
-0.025600  44.400000
-0.029300  44.900000
-0.032300  45.100000
-0.036800  45.200000
-0.040500  45.700000
-0.042800  45.500000
-0.045000  46.000000
-0.047300  46.300000
-0.049500  46.400000
-0.052500  46.500000
-0.055500  46.800000
-0.057000  47.000000
-0.061500  47.000000
-0.064500  47.500000
-0.063000  47.300000
-0.063800  47.500000
-0.064500  47.800000
-0.064500  47.900000
-0.064500  48.300000
-0.065300  48.200000
-0.065300  48.700000
-0.064500  48.700000
-0.063800  49.000000
-0.063000  49.100000
-0.063000  49.500000
-0.061500  49.700000
-0.060000  49.600000
-0.060800  50.300000
-0.057800  50.000000
-0.054000  50.100000
-0.049500  50.700000
-0.046500  50.600000
-0.045000  51.200000
-0.042000  51.000000
-0.036800  51.300000
-0.031500  51.600000
-0.029300  51.400000
-0.027800  52.200000
-0.025600  52.000000
-0.023300  52.200000
-0.021800  52.500000
-0.018100  52.700000
-0.015000  52.900000
-0.016500  52.900000
-0.016500  53.500000
-0.016500  53.300000
-0.016500  53.600000
-0.015000  53.900000
-0.013500  53.700000
-0.012800  54.400000
-0.010500  54.200000
-0.006800  54.600000
-0.006000  54.600000
-0.003000  55.000000
-0.002300  55.100000
-0.004600  55.100000
-0.003000  55.200000
-0.003000  55.400000
-0.004600  55.700000
-0.004600  55.700000
-0.004600  55.600000
-0.001500  55.900000
-0.001500  56.000000
0.002200  56.400000
0.004500  56.100000
0.003700  56.200000
0.006700  56.500000
0.009000  56.400000
0.010500  56.600000
0.009700  56.700000
0.004500  56.500000
0.001500  56.900000
-0.003000  57.100000
-0.005300  56.800000
-0.008300  56.800000
-0.012000  57.400000
-0.013500  56.800000
-0.015800  57.100000
-0.015800  57.400000
-0.019500  57.100000
-0.019500  57.300000
-0.019500  57.200000
-0.018100  57.200000
-0.014300  57.500000
-0.015000  57.100000
-0.015800  57.600000
-0.016500  57.400000
-0.016500  57.400000
-0.018800  57.400000
-0.022500  57.500000
-0.027800  57.200000
-0.029300  57.300000
-0.027800  57.400000
-0.027800  57.200000
-0.027800  57.500000
-0.026300  57.400000
-0.020300  57.200000
-0.012800  57.400000
-0.005300  57.100000
-0.000800  57.600000
0.004500  57.200000
0.003000  57.300000
0.004500  57.400000
0.005200  57.300000
0.003700  57.300000
0.006000  57.300000
0.006700  57.400000
0.008200  57.200000
0.009700  57.100000
0.009000  57.200000
0.010500  56.800000
0.012700  57.400000
0.016500  56.800000
0.024000  57.100000
0.027700  56.900000
0.030700  56.800000
0.033700  56.900000
0.033000  56.500000
0.029200  56.800000
0.027700  56.900000
0.027000  56.600000
0.025500  56.700000
0.024000  56.500000
0.023200  56.800000
0.024000  56.100000
0.024000  56.700000
0.021700  56.300000
0.021700  56.100000
0.021000  56.500000
0.020200  55.900000
0.016500  56.100000
0.012000  56.000000
0.012000  56.000000
0.011200  55.900000
0.008200  55.900000
0.007500  55.600000
0.004500  55.500000
0.006700  55.600000
0.009000  55.100000
0.008200  55.400000
0.009000  55.200000
0.007500  54.900000
0.004500  55.100000
0.003000  54.700000
0.003000  54.900000
0.004500  54.700000
0.008200  54.500000
0.012700  54.500000
0.018000  54.200000
0.019500  54.400000
0.020200  54.100000
0.018000  54.000000
0.016500  53.900000
0.018000  53.800000
0.015700  54.000000
0.014200  53.400000
0.013500  53.600000
0.013500  53.100000
0.009000  53.300000
0.006000  53.200000
0.002200  52.800000
0.001500  52.800000
0.000000  52.900000
-0.003000  52.200000
-0.003800  52.800000
-0.004600  52.000000
-0.002300  52.200000
-0.001500  52.100000
0.000700  51.800000
0.003000  51.600000
0.001500  51.500000
0.001500  51.600000
0.000000  51.200000
-0.003800  51.200000
-0.006800  50.900000
-0.009100  50.800000
-0.014300  50.700000
-0.017300  50.400000
-0.018100  50.500000
-0.019500  50.200000
-0.017300  50.100000
-0.017300  50.000000
-0.017300  49.800000
-0.019500  49.500000
-0.020300  49.300000
-0.020300  49.300000
-0.021000  49.000000
-0.021000  48.800000
-0.019500  48.800000
-0.018100  48.200000
-0.020300  48.400000
-0.020300  47.800000
-0.023300  48.000000
-0.023300  47.600000
-0.021800  47.200000
-0.021800  47.500000
-0.022500  46.900000
-0.020300  46.900000
-0.019500  46.700000
-0.015800  46.300000
-0.012800  46.300000
-0.012000  46.100000
-0.010500  45.900000
-0.009800  45.500000
-0.009800  45.600000
-0.010500  45.200000
-0.010500  45.000000
-0.012800  44.800000
-0.014300  44.500000
-0.017300  44.500000
-0.020300  43.900000
-0.020300  44.100000
-0.020300  43.500000
-0.019500  43.400000
-0.018100  43.300000
-0.015000  42.900000
-0.012800  42.700000
-0.009800  42.400000
-0.008300  42.400000
-0.006800  41.900000
-0.004600  41.800000
-0.004600  41.800000
-0.002300  41.300000
-0.003000  41.500000
-0.004600  40.900000
-0.003000  40.800000
-0.000800  40.700000
0.000700  40.300000
0.000700  40.500000
0.001500  40.100000
0.003700  39.700000
0.008200  39.600000
0.008200  39.400000
0.011200  39.000000
0.015700  38.800000
0.018000  39.000000
0.019500  38.200000
0.021000  38.600000
0.023200  38.200000
0.021700  37.900000
0.021700  37.900000
0.020200  37.400000
0.018000  37.500000
0.016500  37.200000
0.012700  36.900000
0.012700  37.000000
0.012000  36.500000
0.010500  36.500000
0.011200  36.200000
0.011200  36.100000
0.013500  35.700000
0.014200  35.700000
0.015000  35.300000
0.013500  35.100000
0.012700  35.100000
0.012700  34.800000
0.012000  34.600000
0.010500  34.600000
0.011200  34.300000
0.012000  34.200000
0.012000  33.700000
0.007500  33.700000
0.006700  33.400000
0.008200  33.300000
0.005200  33.200000
0.004500  32.900000
0.004500  32.600000
0.004500  32.400000
0.005200  32.400000
0.006000  31.900000
0.005200  31.900000
0.004500  31.800000
0.003000  31.400000
0.000700  31.500000
0.001500  31.000000
0.001500  30.900000
0.000000  30.700000
-0.000800  30.400000
0.000000  30.300000
0.000000  30.000000
0.001500  29.800000
0.001500  29.300000
0.003000  29.300000
0.003700  29.200000
0.004500  28.700000
0.005200  28.700000
0.004500  28.200000
0.004500  28.400000
0.003000  27.900000
0.003000  27.600000
0.001500  27.800000
0.000700  27.000000
-0.000800  27.200000
-0.000800  26.700000
-0.000800  26.600000
-0.001500  26.300000
-0.003000  26.100000
-0.001500  26.100000
0.000700  25.600000
0.000700  25.600000
0.003700  25.200000
0.005200  25.200000
0.005200  25.000000
0.006000  24.600000
0.006000  24.800000
0.004500  24.100000
0.003000  24.200000
0.000700  24.000000
0.000000  23.700000
-0.000800  23.600000
-0.002300  23.400000
-0.004600  23.200000
-0.003000  23.000000
-0.003800  23.000000
-0.005300  22.500000
-0.000800  22.500000
-0.000800  22.400000
0.000000  22.000000
-0.000800  22.000000
-0.000800  21.500000
-0.000800  21.600000
-0.003000  21.400000
-0.001500  20.900000
-0.001500  20.900000
-0.001500  20.500000
0.000700  20.300000
0.001500  20.200000
0.001500  20.000000
0.000700  19.800000
0.000000  19.300000
-0.002300  19.600000
-0.006800  18.900000
-0.009100  19.000000
-0.011300  18.500000
-0.012000  18.300000
-0.012800  18.500000
-0.012800  17.700000
-0.013500  17.800000
-0.012000  17.700000
-0.007500  17.100000
-0.004600  17.300000
-0.001500  16.800000
0.003000  16.600000
0.003700  16.500000
0.005200  16.200000
0.005200  15.900000
0.001500  15.700000
0.000000  15.600000
-0.004600  15.100000
-0.007500  15.200000
-0.012000  14.800000
-0.014300  14.600000
-0.012800  14.400000
-0.013500  14.000000
-0.009800  14.200000
-0.004600  13.600000
-0.000800  13.700000
0.004500  13.400000
0.005200  13.200000
0.005200  13.200000
0.006700  13.100000
0.006700  12.600000
0.006000  12.500000
0.005200  12.600000
0.005200  12.000000
0.005200  12.100000
0.008200  11.900000
0.012000  11.700000
0.012000  11.800000
0.008200  11.200000
0.006700  11.400000
0.004500  11.200000
0.003000  11.000000
0.000700  11.000000
0.000700  10.700000
0.000000  10.700000
-0.001500  10.600000
-0.000800  10.500000
-0.001500  10.400000
-0.003000  10.400000
-0.004600  10.500000
-0.004600  10.100000
-0.003000  10.300000
-0.005300  9.600000
-0.012000  10.200000
-0.010500  9.900000
-0.009100  9.700000
-0.008300  9.900000
-0.003000  9.500000
-0.000800  9.600000
0.002200  9.600000
0.000700  9.500000
-0.001500  9.400000
-0.000800  9.600000
-0.004600  9.400000
-0.003800  9.400000
-0.004600  9.700000
-0.005300  9.300000
-0.003800  9.600000
-0.005300  9.400000
-0.005300  9.400000
-0.004600  9.500000
-0.004600  9.200000
-0.004600  9.600000
-0.004600  9.400000
-0.004600  9.600000
-0.004600  9.300000
-0.005300  9.500000
-0.005300  9.400000
-0.003000  9.100000
-0.002300  9.600000
-0.001500  9.400000
-0.002300  9.400000
-0.000800  9.300000
0.000000  9.300000
0.000000  9.600000
0.002200  9.100000
0.001500  9.600000
0.003000  9.400000
0.006000  9.400000
0.004500  9.400000
0.000700  9.300000
-0.003000  9.400000
-0.006800  9.300000
-0.009100  9.400000
-0.010500  9.100000
-0.012800  9.400000
-0.012000  9.300000
-0.011300  9.400000
-0.007500  9.600000
-0.003000  9.100000
0.002200  9.600000
0.003700  9.400000
0.001500  9.500000
0.003000  9.600000
0.002200  9.400000
-0.001500  9.400000
-0.006800  9.600000
-0.007500  9.600000
0.003000  9.600000
0.006700  9.900000
0.006700  9.700000
0.008200  9.600000
0.009000  10.000000
0.012000  9.600000
0.009000  10.000000
0.004500  9.900000
0.000000  10.000000
-0.004600  10.100000
-0.004600  9.900000
-0.005300  10.000000
-0.008300  10.200000
-0.005300  10.200000
-0.004600  10.300000
-0.003800  10.700000
-0.003800  10.700000
-0.003800  10.600000
-0.003000  11.100000
-0.003000  10.700000
0.001500  11.300000
0.003000  11.200000
-0.000800  11.300000
0.000000  11.700000
0.003000  11.600000
0.009000  12.000000
0.014200  12.000000
0.013500  12.200000
0.012700  12.100000
0.012700  12.300000
0.009000  12.600000
0.006700  12.800000
0.004500  12.900000
0.006000  12.600000
0.008200  13.200000
0.008200  13.200000
0.006700  13.300000
0.001500  13.700000
-0.004600  13.600000
-0.008300  13.800000
-0.010500  14.100000
-0.019500  14.000000
-0.027000  14.500000
-0.024000  14.100000
-0.021000  14.600000
-0.018800  14.600000
-0.010500  14.800000
-0.001500  14.900000
0.000700  15.100000
0.002200  15.300000
0.006700  15.100000
0.010500  15.400000
0.020200  15.600000
0.029200  15.400000
0.036700  15.800000
0.038200  15.800000
0.031500  16.100000
0.023200  16.000000
0.012000  16.300000
0.006700  16.400000
0.006700  16.300000
0.008200  16.700000
0.010500  16.800000
0.014200  17.100000
0.015700  17.200000
0.006700  17.300000
-0.003000  17.500000
0.000700  17.500000
0.009700  18.000000
0.014200  17.700000
0.010500  18.000000
0.000000  18.000000
-0.006000  18.000000
-0.009800  18.400000
-0.015000  18.100000
-0.021000  18.400000
-0.027000  18.300000
-0.029300  18.400000
-0.030000  18.500000
-0.029300  18.400000
-0.024800  18.400000
-0.018800  18.500000
-0.016500  18.600000
-0.018100  18.500000
-0.012000  18.600000
-0.003000  18.400000
-0.005300  18.200000
-0.010500  18.700000
-0.015800  18.200000
-0.023300  18.400000
-0.027000  18.300000
-0.034600  18.300000
-0.038300  18.300000
-0.033000  18.300000
-0.024800  18.200000
-0.015800  18.100000
-0.005300  18.400000
0.006700  18.300000
0.020200  18.200000
0.028500  18.400000
0.031500  18.100000
0.033000  18.600000
0.037500  18.400000
0.039000  18.400000
0.033700  18.500000
0.030000  18.300000
0.025500  18.500000
0.019500  18.600000
0.010500  18.300000
0.000000  18.400000
-0.004600  18.400000
-0.006800  18.400000
-0.003000  18.300000
0.003000  18.400000
0.008200  18.100000
0.010500  18.400000
0.015700  18.300000
0.024700  18.200000
0.021700  18.400000
0.016500  18.300000
0.004500  18.200000
-0.006000  18.400000
-0.009100  18.000000
-0.009100  18.300000
-0.008300  18.200000
-0.010500  18.200000
-0.010500  18.000000
-0.011300  18.200000
-0.007500  18.000000
-0.003000  18.000000
-0.000800  18.300000
0.005200  18.000000
0.007500  18.200000
0.008200  18.200000
0.009000  18.100000
0.008200  18.300000
0.006000  18.000000
0.001500  18.100000
0.001500  18.000000
0.006700  18.100000
0.008200  18.200000
0.007500  18.000000
0.008200  18.100000
0.004500  17.900000
0.004500  18.200000
0.000700  17.800000
-0.008300  17.700000
-0.012800  18.000000
-0.010500  17.500000
-0.004600  17.600000
-0.000800  17.500000
0.008200  17.500000
0.016500  17.300000
0.021700  17.000000
0.020200  17.300000
0.012700  16.800000
0.007500  16.900000
-0.003000  16.900000
-0.012800  16.600000
-0.024800  16.600000
-0.035300  16.600000
-0.033000  16.800000
-0.025600  16.300000
-0.019500  16.500000
-0.009800  16.300000
0.000000  16.000000
0.002200  16.300000
0.000700  15.900000
0.003700  16.200000
0.004500  16.000000
0.004500  15.900000
0.004500  16.000000
0.003000  16.000000
-0.000800  16.100000
-0.006000  16.000000
-0.008300  15.900000
-0.004600  15.700000
-0.001500  15.800000
0.002200  16.000000
0.006700  15.700000
0.001500  16.000000
-0.000800  15.700000
-0.002300  15.800000
-0.005300  15.700000
-0.009100  15.700000
-0.018100  15.700000
-0.023300  15.600000
-0.022500  15.800000
-0.020300  15.800000
-0.019500  15.700000
-0.013500  15.600000
-0.008300  15.700000
-0.006800  15.900000
-0.004600  15.300000
-0.003000  15.800000
0.000000  15.400000
0.001500  15.500000
0.004500  15.600000
0.004500  15.100000
0.004500  15.400000
0.006700  15.400000
0.008200  15.200000
0.008200  15.300000
0.003700  15.100000
0.003000  15.000000
0.001500  15.200000
0.001500  14.800000
0.001500  14.800000
-0.001500  15.000000
-0.001500  14.600000
-0.003800  14.600000
-0.006800  14.600000
-0.009100  14.500000
-0.009800  14.400000
-0.007500  14.500000
-0.003000  14.100000
-0.000800  14.500000
0.000000  14.000000
-0.000800  14.200000
-0.003000  13.900000
-0.005300  14.000000
-0.009100  13.800000
-0.007500  13.700000
-0.005300  13.700000
-0.005300  13.500000
-0.001500  13.700000
0.000700  13.400000
-0.000800  13.400000
-0.003000  13.500000
-0.008300  13.000000
-0.009100  13.500000
-0.009100  13.100000
-0.010500  13.300000
-0.007500  13.100000
-0.003000  13.000000
0.002200  13.300000
0.008200  13.000000
0.012000  13.200000
0.012700  13.200000
0.015700  13.100000
0.018700  13.000000
0.020200  13.000000
0.021700  13.100000
0.022500  12.600000
0.023200  13.100000
0.024000  12.600000
0.024700  12.900000
0.026200  12.900000
0.025500  12.600000
0.025500  13.000000
0.027000  12.500000
0.024700  12.600000
0.022500  12.600000
0.021000  12.500000
0.023200  12.600000
0.025500  12.500000
0.024000  12.800000
0.024700  12.300000
0.023200  12.500000
0.023200  12.600000
0.022500  12.100000
0.021700  12.600000
0.019500  12.000000
0.018000  12.400000
0.016500  12.100000
0.013500  12.200000
0.009000  12.200000
0.004500  11.900000
0.000700  12.100000
-0.003000  12.100000
-0.006000  11.900000
-0.007500  11.900000
-0.011300  11.900000
-0.018100  11.900000
-0.021800  11.700000
-0.020300  12.000000
-0.019500  11.500000
-0.020300  11.800000
-0.020300  11.700000
-0.020300  11.500000
-0.019500  11.700000
-0.019500  11.500000
-0.020300  11.500000
-0.020300  11.700000
-0.020300  11.300000
-0.018100  11.300000
-0.015800  11.200000
-0.012000  11.300000
-0.006800  11.100000
-0.003000  11.400000
0.000700  11.100000
0.002200  11.200000
0.005200  11.200000
0.006700  11.000000
0.011200  11.000000
0.016500  11.000000
0.018000  10.900000
0.022500  11.000000
0.024000  10.700000
0.023200  11.100000
0.023200  10.800000
0.027000  10.900000
0.029200  10.800000
0.029200  10.800000
0.026200  10.700000
0.022500  10.500000
0.017200  10.800000
0.012000  10.500000
0.006700  10.600000
-0.000800  10.600000
-0.005300  10.200000
-0.010500  10.500000
-0.013500  10.200000
-0.012800  10.500000
-0.012800  10.300000
-0.014300  10.200000
-0.016500  10.300000
-0.017300  10.300000
-0.016500  10.200000
-0.019500  10.100000
-0.019500  10.000000
-0.016500  10.200000
-0.016500  9.900000
-0.014300  10.200000
-0.010500  9.900000
-0.007500  10.000000
-0.002300  9.900000
0.003000  9.800000
0.009000  9.900000
0.015000  9.600000
0.021700  9.900000
0.027700  9.700000
0.035200  9.600000
0.042700  9.500000
0.046500  9.500000
0.048000  9.400000
0.049500  9.400000
0.051000  9.600000
0.054000  9.200000
0.058500  9.600000
0.060000  9.200000
0.060700  9.000000
0.063700  9.400000
0.064500  9.000000
0.068200  9.200000
0.072700  9.000000
0.074200  8.800000
0.078700  9.000000
0.081700  8.800000
0.082500  8.900000
0.084000  8.700000
0.084000  9.100000
0.087000  8.600000
0.090000  8.500000
0.090000  8.800000
0.090000  8.300000
0.088500  8.600000
0.084000  8.400000
0.080200  8.500000
0.076500  8.300000
0.073500  8.000000
0.069700  8.200000
0.064500  8.100000
0.059200  7.800000
0.053200  8.000000
0.047200  8.100000
0.042000  8.100000
0.036000  7.600000
0.029200  8.100000
0.019500  7.600000
0.011200  8.100000
0.005200  7.600000
0.002200  7.600000
-0.003000  7.600000
-0.009100  7.300000
-0.015800  7.500000
-0.020300  7.300000
-0.021800  7.000000
-0.025600  7.500000
-0.027800  7.100000
-0.030800  7.100000
-0.034600  7.000000
-0.038300  7.000000
-0.043600  6.800000
-0.049500  6.700000
-0.054000  7.100000
-0.060000  6.500000
-0.066800  6.600000
-0.070600  6.600000
-0.076500  6.200000
-0.082500  6.600000
-0.085600  6.200000
-0.090000  6.400000
-0.093800  6.100000
-0.097500  6.100000
-0.102800  6.000000
-0.106500  6.000000
-0.107300  6.000000
-0.111800  6.000000
-0.115500  6.200000
-0.119300  6.000000
-0.123800  5.700000
-0.125300  5.900000
-0.130500  5.600000
-0.135000  5.800000
-0.137300  5.500000
-0.140300  5.700000
-0.141100  5.500000
-0.141800  5.300000
-0.146300  5.600000
-0.151500  5.200000
-0.152300  5.300000
-0.152300  5.200000
-0.153800  5.200000
-0.154500  5.200000
-0.155300  5.000000
-0.157500  5.300000
-0.156800  4.800000
-0.155300  5.000000
-0.152300  5.000000
-0.147000  4.900000
-0.143300  5.000000
-0.136500  4.600000
-0.129000  4.900000
-0.120800  4.600000
-0.112500  4.500000
-0.105000  4.600000
-0.098300  4.500000
-0.090800  4.500000
-0.083300  4.400000
-0.074300  4.300000
-0.066800  4.200000
-0.059300  4.200000
-0.050300  4.400000
-0.042800  3.900000
-0.034600  4.300000
-0.027800  3.800000
-0.021800  4.000000
-0.015800  4.100000
-0.010500  3.800000
-0.003000  3.900000
0.003000  3.700000
0.012000  3.600000
0.016500  3.600000
0.024000  3.600000
0.030000  3.500000
0.033000  3.600000
0.039000  3.700000
0.042700  3.300000
0.048700  3.500000
0.051700  3.500000
0.056200  3.300000
0.060700  3.500000
0.065200  3.300000
0.067500  3.300000
0.069000  3.400000
0.074200  3.000000
0.077200  3.300000
0.081000  3.100000
0.084000  3.000000
0.087000  3.000000
0.091500  3.000000
0.093000  2.900000
0.096000  3.000000
0.099000  3.000000
0.101200  2.600000
0.104200  3.000000
0.105000  2.600000
0.108000  2.700000
0.110200  2.700000
0.112500  2.400000
0.114000  2.700000
0.110200  2.400000
0.108700  2.700000
0.105700  2.500000
0.102700  2.400000
0.101200  2.300000
0.099000  2.200000
0.094500  2.400000
0.087000  2.100000
0.079500  2.200000
0.071200  2.100000
0.062200  2.100000
0.053200  2.200000
0.045700  1.800000
0.038200  2.100000
0.030000  1.700000
0.021000  2.100000
0.009000  1.800000
-0.000800  1.500000
-0.008300  1.900000
-0.016500  1.600000
-0.022500  1.800000
-0.029300  1.600000
-0.035300  1.500000
-0.042000  1.500000
-0.047300  1.400000
-0.051800  1.700000
-0.054000  1.500000
-0.057800  1.800000
-0.063000  1.300000
-0.062300  1.300000
-0.063000  1.700000
-0.063000  1.200000
-0.063000  1.600000
-0.062300  1.300000
-0.060000  1.300000
-0.057800  1.400000
-0.056300  1.100000
-0.053300  1.100000
-0.049500  1.000000
-0.046500  1.400000
-0.042000  0.900000
-0.036800  1.300000
-0.030800  1.400000
-0.024000  0.900000
-0.017300  1.500000
-0.011300  0.900000
-0.008300  1.100000
-0.003000  1.100000
0.004500  0.900000
0.010500  1.200000
0.018700  0.900000
0.026200  1.000000
0.034500  0.900000
0.042000  0.700000
0.050200  0.900000
0.057000  0.700000
0.061500  1.000000
0.069000  0.600000
0.076500  0.900000
0.081700  0.700000
0.085500  0.600000
0.089200  0.700000
0.093000  0.700000
0.093700  0.700000
0.099700  0.800000
0.102700  0.700000
0.104200  0.600000
0.107200  0.500000
0.105700  0.400000
0.108000  0.700000
0.108000  0.600000
0.108700  0.300000
0.112500  0.300000
0.112500  0.400000
0.114000  0.200000
0.114000  0.300000
0.112500  0.400000
0.112500  0.100000
0.111000  0.700000
0.108000  0.000000
0.103500  0.500000
0.100500  0.200000
0.096000  0.200000
0.091500  0.100000
0.090000  0.100000
0.086200  0.100000
0.083200  0.300000
0.080200  0.300000
0.072700  0.100000
0.064500  0.100000
0.057000  0.200000
0.049500  0.000000
0.042000  0.400000
0.034500  0.100000
0.024700  0.000000
0.014200  0.200000
0.004500  -0.200000
-0.006800  0.200000
-0.018800  0.000000
-0.030000  0.000000
-0.042000  -0.100000
-0.054000  0.200000
-0.067500  0.100000
-0.078800  -0.200000
-0.089300  0.300000
-0.100600  -0.200000
-0.112500  0.000000
-0.125300  0.000000
-0.135800  -0.200000
-0.148500  0.300000
-0.159000  -0.100000
-0.172600  0.200000
-0.185300  0.100000
-0.194300  0.200000
-0.205500  0.000000
-0.214500  0.300000
-0.225000  0.100000
-0.235500  0.100000
-0.243800  0.400000
-0.252000  0.100000
-0.256500  0.100000
-0.262500  0.200000
-0.268500  0.100000
-0.271500  0.300000
-0.274500  0.000000
-0.276100  0.400000
-0.274500  0.400000
-0.269300  0.300000
-0.261000  0.500000
-0.250500  0.400000
-0.236300  0.500000
-0.221300  0.500000
-0.204100  0.700000
-0.186000  0.400000
-0.168800  0.400000
-0.151500  0.700000
-0.133500  0.500000
-0.117800  0.900000
-0.098300  0.600000
-0.078800  0.800000
-0.061500  1.100000
-0.041300  0.500000
-0.024800  1.000000
-0.010500  0.900000
0.004500  0.700000
0.019500  1.300000
0.036700  1.000000
0.054000  1.100000
0.069000  1.100000
0.084000  1.300000
0.103500  1.100000
0.121500  1.300000
0.138000  1.300000
0.155200  1.200000
0.170200  1.300000
0.181500  1.300000
0.190500  1.400000
0.199500  1.700000
0.207000  1.400000
0.210700  1.800000
0.213000  1.600000
0.212200  1.600000
0.210700  1.800000
0.209200  1.800000
0.203200  1.900000
0.198000  1.900000
0.192700  2.100000
0.185200  2.100000
0.180000  2.100000
0.176200  2.200000
0.171700  2.000000
0.168000  2.400000
0.163500  2.100000
0.159700  2.300000
0.159000  2.600000
0.159000  2.300000
0.155200  2.700000
0.152200  2.500000
0.151500  2.700000
0.150000  2.800000
0.148500  2.700000
0.145500  3.100000
0.141000  2.900000
0.138000  3.300000
0.132000  3.000000
0.127500  3.200000
0.123700  3.200000
0.117000  3.100000
0.110200  3.500000
0.104200  3.300000
0.097500  3.600000
0.091500  3.600000
0.084000  3.700000
0.074200  3.900000
0.065200  3.800000
0.057700  3.800000
0.050200  3.900000
0.045700  4.100000
0.038200  3.800000
0.033000  4.100000
0.025500  4.100000
0.019500  4.200000
0.012000  4.400000
0.003700  4.100000
0.000000  4.300000
-0.005300  4.300000
-0.011300  4.500000
-0.018100  4.600000
-0.023300  4.600000
-0.027000  4.700000
-0.031500  4.700000
-0.036100  4.900000
-0.040500  5.000000
-0.044300  5.000000
-0.048000  5.400000
-0.049500  4.900000
-0.050300  5.400000
-0.052500  5.100000
-0.053300  5.500000
-0.055500  5.500000
-0.058500  5.300000
-0.062300  5.500000
-0.066800  5.400000
-0.071300  5.500000
-0.072800  5.900000
-0.074300  5.700000
-0.078800  5.900000
-0.084000  5.800000
-0.091500  5.900000
-0.095300  5.900000
-0.099000  6.300000
-0.102100  6.200000
-0.105000  6.100000
-0.108000  6.500000
-0.110300  6.300000
-0.112500  6.500000
-0.114000  6.700000
-0.112500  6.500000
-0.111800  6.900000
-0.109500  6.700000
-0.104300  7.100000
-0.102100  6.900000
-0.099000  7.200000
-0.092300  7.400000
-0.086300  7.300000
-0.079500  7.400000
-0.072800  7.400000
-0.067500  7.700000
-0.059300  7.600000
-0.050300  7.800000
-0.043600  7.900000
-0.034600  7.700000
-0.023300  8.300000
-0.015000  8.000000
-0.008300  8.400000
-0.001500  8.500000
0.004500  8.500000
0.009700  8.600000
0.013500  8.700000
0.016500  9.000000
0.019500  9.000000
0.021700  9.000000
0.023200  9.400000
0.027000  9.100000
0.027700  9.600000
0.030700  9.400000
0.032200  9.700000
0.035200  9.800000
0.039000  9.800000
0.041200  10.200000
0.044200  9.900000
0.046500  10.300000
0.047200  10.500000
0.048700  10.500000
0.050200  10.600000
0.052500  10.800000
0.055500  10.900000
0.055500  10.900000
0.056200  11.500000
0.058500  11.300000
0.059200  11.600000
0.060700  11.700000
0.063000  11.700000
0.066700  12.200000
0.067500  12.000000
0.070500  12.300000
0.070500  12.500000
0.067500  12.500000
0.068200  12.800000
0.066700  13.000000
0.065200  13.000000
0.064500  13.200000
0.062200  13.600000
0.060000  13.700000
0.055500  13.700000
0.051700  14.300000
0.048000  14.000000
0.042700  14.600000
0.040500  14.700000
0.038200  14.800000
0.036000  15.100000
0.035200  15.100000
0.033000  15.300000
0.033000  15.500000
0.030000  15.500000
0.026200  15.900000
0.023200  16.300000
0.018000  16.300000
0.012700  16.500000
0.008200  17.000000
0.003000  16.900000
0.000700  17.400000
-0.003000  17.900000
-0.008300  17.700000
-0.012800  18.300000
-0.015800  18.500000
-0.020300  18.600000
-0.027000  18.900000
-0.028500  19.000000
-0.031500  19.700000
-0.033800  19.700000
-0.035300  19.900000
-0.038300  20.200000
-0.042000  20.600000
-0.048800  20.900000
-0.053300  21.100000
-0.061500  21.600000
-0.070600  21.500000
-0.076500  22.000000
-0.084000  22.500000
-0.093000  22.400000
-0.101300  22.900000
-0.110300  23.100000
-0.114000  23.500000
-0.119300  23.700000
-0.123000  23.700000
-0.124500  24.300000
-0.129000  24.500000
-0.128300  24.600000
-0.126800  24.800000
-0.126800  25.200000
-0.122300  25.400000
-0.115500  25.600000
-0.108000  26.200000
-0.097500  26.100000
-0.086300  26.800000
-0.075800  26.700000
-0.065300  27.200000
-0.058500  27.800000
-0.054000  27.400000
-0.051800  28.300000
-0.049500  28.300000
-0.048000  28.400000
-0.048800  29.000000
-0.040500  29.100000
-0.031500  29.300000
-0.028500  29.500000
-0.025600  30.100000
-0.025600  30.100000
-0.026300  30.600000
-0.024000  31.000000
-0.019500  31.000000
-0.018100  31.600000
-0.014300  31.600000
-0.009100  32.100000
-0.005300  32.400000
0.000000  32.500000
0.006700  33.000000
0.012700  33.300000
0.019500  33.500000
0.023200  33.700000
0.027000  34.000000
0.032200  34.000000
0.037500  34.500000
0.041200  34.800000
0.045700  34.700000
0.051700  35.500000
0.055500  35.200000
0.057000  35.800000
0.061500  35.900000
0.066700  36.000000
0.070500  36.400000
0.078000  36.500000
0.084000  36.800000
0.087700  37.200000
0.093000  37.200000
0.098200  37.400000
0.103500  37.700000
0.108000  38.100000
0.111700  37.800000
0.113200  38.700000
0.115500  38.700000
0.116200  38.800000
0.115500  39.200000
0.115500  39.300000
0.119200  39.800000
0.120000  39.900000
0.120000  40.000000
0.120000  40.800000
0.120000  40.700000
0.122200  40.900000
0.126700  41.300000
0.131200  41.800000
0.136500  41.800000
0.138700  42.300000
0.139500  42.500000
0.137200  42.600000
0.135000  43.200000
0.133500  43.200000
0.127500  43.600000
0.117700  44.000000
0.106500  43.800000
0.091500  44.500000
0.075000  44.200000
0.061500  44.800000
0.047200  45.000000
0.031500  45.100000
0.015700  45.500000
-0.000800  45.500000
-0.012000  45.900000
-0.023300  45.900000
-0.034600  46.200000
-0.045800  46.300000
-0.055500  46.600000
-0.066800  47.000000
-0.077300  46.600000
-0.084800  47.300000
-0.093000  47.200000
-0.098300  47.500000
-0.105000  47.800000
-0.110300  47.600000
-0.112500  48.300000
-0.114800  48.100000
-0.114000  48.400000
-0.111800  48.700000
-0.108800  48.800000
-0.106500  49.200000
-0.103500  49.300000
-0.099000  49.600000
-0.093000  49.500000
-0.085600  50.000000
-0.078800  50.300000
-0.071300  50.300000
-0.065300  50.800000
-0.060800  50.700000
-0.054800  51.300000
-0.049500  51.200000
-0.042800  51.300000
-0.038300  51.700000
-0.034600  51.700000
-0.028500  51.900000
-0.022500  52.100000
-0.021000  52.500000
-0.021000  52.500000
-0.021000  52.700000
-0.022500  53.100000
-0.021800  53.000000
-0.022500  53.600000
-0.023300  53.500000
-0.026300  53.800000
-0.030800  54.000000
-0.033800  54.000000
-0.040500  54.200000
-0.042000  54.300000
-0.042800  54.400000
-0.042800  54.600000
-0.039800  54.800000
-0.034600  54.900000
-0.031500  54.900000
-0.030800  55.300000
-0.027000  55.000000
-0.023300  55.400000
-0.018100  55.300000
-0.014300  55.500000
-0.012000  55.800000
-0.011300  55.800000
-0.008300  55.900000
-0.006800  56.100000
-0.003000  56.000000
0.000700  56.200000
0.001500  56.100000
0.006700  56.200000
0.009700  56.200000
0.015700  56.600000
0.018000  56.100000
0.021000  56.600000
0.025500  56.600000
0.024000  56.200000
0.023200  56.500000
0.019500  56.400000
0.018000  56.300000
0.015700  56.700000
0.010500  56.300000
0.001500  56.700000
-0.004600  56.300000
-0.009100  56.500000
-0.013500  56.300000
-0.018100  56.400000
-0.021800  56.300000
-0.019500  56.400000
-0.023300  56.200000
-0.027800  56.100000
-0.029300  56.200000
-0.026300  55.900000
-0.017300  55.900000
-0.012000  56.100000
-0.008300  55.700000
-0.007500  55.900000
-0.011300  55.500000
-0.015000  55.700000
-0.018100  55.700000
-0.019500  55.500000
-0.021800  55.700000
-0.020300  55.400000
-0.016500  55.500000
-0.014300  55.300000
-0.014300  55.300000
-0.010500  55.200000
-0.008300  55.000000
-0.006800  55.300000
-0.005300  54.800000
-0.003800  55.200000
0.000000  54.800000
0.003000  54.800000
0.007500  54.900000
0.012000  54.600000
0.014200  55.000000
0.018000  54.600000
0.024000  54.600000
0.027700  54.700000
0.030700  54.600000
0.030700  54.400000
0.028500  54.100000
0.024700  54.500000
0.020200  54.100000
0.015700  54.100000
0.013500  54.200000
0.013500  53.900000
0.012700  54.000000
0.012700  53.700000
0.012700  53.900000
0.014200  53.600000
0.015000  53.600000
0.014200  53.600000
0.016500  53.400000
0.016500  53.500000
0.015700  53.300000
0.015000  53.100000
0.012700  53.000000
0.011200  52.900000
0.010500  53.000000
0.008200  52.500000
0.006700  52.700000
0.006000  52.400000
0.006700  52.200000
0.009700  52.400000
0.009000  52.200000
0.009000  51.900000
0.010500  52.000000
0.015000  51.500000
0.018000  51.600000
0.018700  51.500000
0.020200  51.300000
0.018000  51.100000
0.018700  51.300000
0.017200  50.900000
0.016500  50.700000
0.017200  50.600000
0.015700  50.400000
0.015000  50.300000
0.012700  50.200000
0.010500  49.900000
0.009000  49.900000
0.008200  49.400000
0.007500  49.500000
0.006700  49.300000
0.006000  49.000000
0.005200  48.700000
0.005200  48.700000
0.006700  48.500000
0.003700  48.100000
0.000700  48.200000
-0.001500  47.800000
-0.003000  47.600000
-0.003000  47.800000
-0.003800  47.200000
-0.004600  47.300000
-0.006000  46.800000
-0.007500  46.800000
-0.009100  46.700000
-0.009100  46.300000
-0.009100  46.400000
-0.013500  46.000000
-0.015000  46.000000
-0.012000  45.800000
-0.014300  45.700000
-0.016500  45.300000
-0.014300  45.200000
-0.009100  45.200000
-0.005300  44.600000
-0.004600  44.900000
-0.006800  44.300000
-0.009100  44.200000
-0.010500  44.100000
-0.015800  43.800000
-0.015800  43.900000
-0.012800  43.300000
-0.014300  43.200000
-0.015000  43.000000
-0.015800  42.800000
-0.018100  42.500000
-0.019500  42.300000
-0.018800  42.400000
-0.019500  41.700000
-0.021800  41.800000
-0.020300  41.600000
-0.021800  41.400000
-0.021800  41.100000
-0.019500  40.600000
-0.019500  40.800000
-0.017300  40.300000
-0.014300  40.300000
-0.012800  40.100000
-0.012000  39.700000
-0.010500  39.700000
-0.009800  39.500000
-0.009100  39.300000
-0.008300  38.800000
-0.009100  39.000000
-0.007500  38.600000
-0.006800  38.600000
-0.003000  38.500000
-0.001500  37.900000
-0.002300  38.100000
0.000700  37.700000
0.004500  37.400000
0.005200  37.500000
0.006000  37.000000
0.008200  37.200000
0.009000  36.900000
0.010500  36.600000
0.012000  36.600000
0.010500  36.400000
0.011200  36.200000
0.012000  35.900000
0.012700  36.000000
0.014200  35.400000
0.012700  35.600000
0.012700  35.400000
0.012700  34.900000
0.015000  35.000000
0.015700  34.600000
0.014200  34.400000
0.014200  34.300000
0.014200  33.800000
0.015000  33.900000
0.015000  33.800000
0.015700  33.500000
0.014200  33.200000
0.010500  33.300000
0.007500  32.800000
0.006700  32.800000
0.006000  32.500000
0.003700  32.200000
0.003000  32.500000
0.004500  31.900000
0.003700  31.600000
0.003700  31.800000
0.003000  31.300000
0.003000  31.200000
0.005200  31.000000
0.007500  30.800000
0.008200  30.600000
0.004500  30.400000
0.004500  30.100000
0.006000  30.000000
0.005200  29.900000
0.005200  29.600000
0.004500  29.500000
0.003000  29.300000
0.001500  29.200000
0.003000  29.200000
0.003000  28.600000
0.001500  28.700000
0.003000  28.400000
0.006000  28.000000
0.006000  28.300000
0.006700  27.900000
0.004500  27.700000
0.003000  27.600000
0.003000  27.300000
0.003000  27.100000
0.003000  26.800000
0.000700  27.000000
0.001500  26.400000
0.001500  26.500000
-0.001500  26.100000
-0.000800  25.900000
-0.000800  26.000000
-0.003000  25.400000
-0.003000  25.600000
-0.003800  25.200000
-0.003000  25.000000
-0.002300  24.800000
-0.003000  24.800000
-0.003000  24.500000
-0.004600  24.300000
-0.003000  24.300000
-0.001500  23.800000
-0.004600  23.800000
-0.003000  23.700000
-0.004600  23.200000
-0.006800  23.400000
-0.005300  22.700000
-0.006000  23.000000
-0.006000  22.700000
-0.008300  22.400000
-0.006800  22.400000
-0.006800  22.000000
-0.006000  22.000000
-0.004600  21.800000
-0.004600  21.500000
-0.003000  21.100000
-0.003000  21.200000
-0.005300  21.100000
-0.004600  20.700000
-0.001500  20.900000
-0.001500  20.300000
-0.003000  20.500000
-0.005300  20.300000
-0.004600  19.900000
-0.004600  20.000000
-0.002300  19.500000
0.000700  19.500000
0.000000  19.700000
0.003000  19.200000
0.003000  18.900000
0.001500  18.800000
0.002200  18.700000
0.003000  18.300000
0.004500  18.400000
0.003000  17.800000
0.002200  17.900000
0.000700  17.700000
-0.002300  17.400000
-0.005300  17.300000
-0.008300  17.000000
-0.008300  16.700000
-0.006800  16.900000
-0.005300  16.300000
-0.001500  16.300000
0.004500  16.000000
0.008200  16.100000
0.006700  15.700000
0.005200  15.600000
0.004500  15.200000
0.003700  15.100000
0.004500  15.100000
0.004500  14.600000
0.003000  14.600000
0.003700  14.400000
0.004500  14.200000
0.004500  14.300000
0.004500  13.700000
0.003700  13.800000
0.000700  13.400000
0.000700  13.400000
0.001500  13.400000
0.003000  13.200000
0.004500  13.100000
0.003000  12.800000
0.002200  13.000000
0.003000  12.600000
0.003700  12.600000
0.006700  12.600000
0.005200  12.200000
0.003000  12.400000
0.004500  12.000000
0.000700  12.100000
-0.003800  11.900000
-0.007500  11.700000
-0.009100  11.800000
-0.009100  11.600000
-0.006800  11.400000
-0.001500  11.600000
0.000700  11.400000
0.004500  11.400000
0.005200  11.300000
0.002200  11.300000
-0.001500  11.200000
-0.005300  11.400000
-0.006000  10.800000
-0.006000  11.400000
-0.005300  10.900000
-0.004600  11.100000
-0.000800  11.100000
0.000700  10.900000
-0.001500  11.400000
-0.003000  11.000000
-0.004600  10.900000
-0.006000  11.000000
-0.006800  10.800000
-0.005300  11.100000
-0.005300  10.700000
-0.010500  11.100000
-0.012800  10.700000
-0.015800  11.100000
-0.015800  10.800000
-0.011300  10.700000
-0.007500  11.100000
-0.003800  10.700000
-0.001500  11.100000
-0.004600  10.900000
-0.008300  10.800000
-0.009100  10.800000
-0.009100  10.900000
-0.007500  11.100000
-0.009100  11.000000
-0.010500  11.100000
-0.008300  10.700000
-0.005300  11.000000
0.001500  11.100000
0.007500  10.700000
0.012000  11.100000
0.012700  10.700000
0.012700  11.100000
0.014200  10.900000
0.012700  10.900000
0.009700  11.200000
0.008200  10.900000
0.006000  11.100000
0.004500  11.100000
0.004500  11.200000
0.004500  10.900000
0.004500  11.000000
0.002200  11.200000
0.001500  10.900000
0.000700  11.300000
-0.001500  11.000000
-0.000800  11.400000
0.002200  11.400000
0.003000  11.300000
0.004500  11.500000
0.006700  11.400000
0.006700  11.500000
0.005200  11.600000
0.003700  11.500000
0.006700  11.700000
0.008200  11.700000
0.003000  11.700000
-0.000800  11.600000
-0.003000  11.800000
-0.005300  11.700000
-0.008300  11.700000
-0.012800  12.000000
-0.015000  11.700000
-0.016500  12.000000
-0.019500  12.000000
-0.018100  11.900000
-0.015800  12.200000
-0.012000  11.800000
-0.005300  12.200000
-0.000800  12.200000
0.003000  12.200000
0.004500  12.400000
0.005200  12.500000
0.003000  12.600000
0.000000  12.300000
-0.000800  12.800000
-0.001500  12.600000
-0.000800  12.700000
0.001500  13.000000
0.000000  12.800000
-0.000800  13.300000
0.000700  12.900000
0.003000  13.400000
0.005200  13.300000
0.003000  13.100000
-0.000800  13.500000
-0.000800  13.600000
-0.001500  13.600000
-0.001500  13.700000
0.002200  13.700000
0.009000  14.000000
0.014200  14.000000
0.018000  14.200000
0.024700  14.100000
0.033000  14.400000
0.036000  14.300000
0.039000  14.600000
0.038200  14.600000
0.031500  14.600000
0.029200  15.000000
0.027700  14.800000
0.025500  14.900000
0.020200  14.800000
0.018700  15.000000
0.022500  15.300000
0.018700  14.900000
0.016500  15.400000
0.015000  15.400000
0.009000  15.300000
0.006700  15.600000
0.004500  15.200000
0.001500  15.800000
-0.005300  15.700000
-0.009800  16.000000
-0.015800  15.900000
-0.026300  15.900000
-0.035300  16.100000
-0.036800  16.200000
-0.038300  16.200000
-0.039000  16.400000
-0.036800  16.600000
-0.036800  16.500000
-0.034600  16.600000
-0.033800  17.000000
-0.042000  16.600000
-0.050300  17.200000
-0.057800  17.100000
-0.067500  17.400000
-0.076500  17.900000
-0.075800  17.600000
-0.066800  18.000000
-0.057000  18.200000
-0.046500  18.400000
-0.034600  18.500000
-0.024000  18.700000
-0.024800  18.900000
-0.030000  19.000000
-0.032300  19.600000
-0.031500  19.500000
-0.027800  20.000000
-0.020300  20.000000
-0.010500  19.900000
-0.000800  20.300000
0.013500  20.200000
0.027700  20.200000
0.039700  20.600000
0.049500  20.300000
0.053200  20.900000
0.060000  20.800000
0.064500  20.700000
0.062200  21.000000
0.060000  20.800000
0.060700  20.700000
0.058500  20.600000
0.057000  20.800000
0.057000  20.500000
0.053200  20.700000
0.046500  20.600000
0.039000  20.200000
0.035200  20.500000
0.033000  20.000000
0.023200  20.000000
0.020200  19.600000
0.020200  19.600000
0.012700  19.300000
0.009700  19.100000
0.012700  18.900000
0.016500  18.900000
0.014200  18.900000
0.012700  18.800000
0.015000  18.400000
0.015700  18.300000
0.013500  18.000000
0.006700  18.400000
0.003000  18.000000
-0.000800  18.200000
-0.006000  18.100000
-0.004600  17.900000
-0.003000  18.300000
-0.005300  17.800000
-0.004600  18.300000
-0.012800  18.100000
-0.022500  18.200000
-0.028500  18.200000
-0.035300  18.300000
-0.042800  18.300000
-0.044300  18.000000
-0.039800  18.300000
-0.034600  18.000000
-0.028500  18.400000
-0.019500  18.300000
-0.009100  18.000000
-0.009100  18.300000
-0.010500  18.000000
-0.012000  18.300000
-0.014300  18.300000
-0.014300  18.100000
-0.018100  18.000000
-0.019500  18.100000
-0.023300  18.100000
-0.024800  17.800000
-0.026300  18.200000
-0.027000  18.000000
-0.023300  18.000000
-0.016500  18.100000
-0.012000  17.600000
-0.012000  18.100000
-0.003800  17.700000
0.003000  17.800000
0.005200  18.000000
0.009000  17.500000
0.008200  17.900000
0.012700  17.600000
0.016500  17.600000
0.020200  17.600000
0.023200  17.500000
0.023200  17.600000
0.024000  17.400000
0.024000  17.600000
0.024000  17.000000
0.018700  17.400000
0.015700  17.100000
0.014200  17.100000
0.018000  17.500000
0.019500  17.000000
0.017200  17.100000
0.018000  17.000000
0.015700  16.900000
0.014200  17.000000
0.012000  17.000000
0.012000  17.000000
0.010500  17.000000
0.009700  17.100000
0.007500  16.800000
0.001500  17.000000
-0.002300  16.900000
-0.009100  16.700000
-0.011300  17.000000
-0.010500  16.900000
-0.006800  16.700000
-0.006000  17.000000
-0.009100  16.500000
-0.014300  16.900000
-0.019500  16.500000
-0.022500  16.700000
-0.027000  16.600000
-0.031500  16.700000
-0.033800  16.400000
-0.036800  16.400000
-0.039000  16.600000
-0.042000  16.300000
-0.040500  16.300000
-0.033800  16.200000
-0.025600  16.000000
-0.013500  16.200000
-0.005300  15.700000
-0.003000  16.200000
-0.000800  15.700000
0.005200  15.700000
0.009000  15.700000
0.012000  15.500000
0.015700  15.300000
0.016500  15.300000
0.020200  15.400000
0.021700  15.200000
0.021700  15.100000
0.022500  15.100000
0.022500  14.600000
0.025500  15.100000
0.025500  14.600000
0.025500  14.800000
0.027000  14.600000
0.025500  14.400000
0.027000  14.400000
0.025500  14.000000
0.024700  14.300000
0.025500  14.000000
0.021700  14.000000
0.018000  13.900000
0.015700  13.700000
0.015000  13.700000
0.016500  13.200000
0.015700  13.600000
0.015000  13.400000
0.012000  13.300000
0.008200  13.200000
0.004500  12.900000
0.001500  13.000000
0.000000  12.800000
-0.002300  12.800000
-0.002300  12.700000
0.002200  12.400000
0.005200  12.200000
0.003700  12.200000
0.002200  12.300000
0.000700  12.000000
-0.001500  12.200000
-0.001500  12.100000
-0.004600  11.700000
-0.005300  12.200000
-0.002300  11.600000
-0.003000  12.000000
-0.005300  11.900000
-0.006800  11.700000
-0.009100  11.800000
-0.009100  11.400000
-0.012800  11.600000
-0.014300  11.800000
-0.015800  11.600000
-0.016500  11.400000
-0.012800  11.500000
-0.012000  11.500000
-0.009100  11.200000
-0.004600  11.700000
-0.003000  11.100000
0.001500  11.400000
0.005200  11.300000
0.008200  11.200000
0.012700  11.100000
0.015000  10.800000
0.018000  11.300000
0.020200  11.000000
0.020200  10.700000
0.018000  11.100000
0.018000  11.000000
0.018700  10.600000
0.018000  10.700000
0.012700  11.000000
0.008200  10.300000
0.006700  10.700000
0.004500  10.600000
0.001500  10.300000
-0.000800  10.400000
-0.000800  10.200000
-0.001500  10.300000
-0.005300  10.200000
-0.006800  9.900000
-0.006800  10.200000
-0.008300  9.700000
-0.009100  9.900000
-0.010500  9.800000
-0.013500  9.800000
-0.014300  9.500000
-0.012000  9.900000
-0.013500  9.400000
-0.015000  9.400000
-0.015800  9.500000
-0.015800  9.400000
-0.012800  9.400000
-0.009100  9.000000
-0.006800  9.100000
-0.000800  9.000000
0.003000  8.500000
0.006000  8.900000
0.011200  8.300000
0.012000  8.500000
0.014200  8.400000
0.019500  8.300000
0.022500  8.200000
0.024000  8.200000
0.024700  8.100000
0.027700  7.700000
0.032200  7.800000
0.036700  7.700000
0.037500  7.600000
0.039700  7.900000
0.042000  7.200000
0.042000  7.600000
0.045000  7.000000
0.048000  7.100000
0.050200  7.200000
0.053200  6.900000
0.057000  6.700000
0.060700  6.700000
0.065200  6.500000
0.069000  6.400000
0.070500  6.600000
0.071200  6.300000
0.074200  6.100000
0.074200  6.300000
0.074200  5.800000
0.076500  6.300000
0.074200  5.700000
0.073500  5.900000
0.073500  5.700000
0.074200  5.500000
0.076500  5.600000
0.074200  5.500000
0.074200  5.300000
0.073500  5.300000
0.071200  5.300000
0.072000  4.900000
0.073500  5.000000
0.075000  5.000000
0.076500  4.700000
0.077200  5.000000
0.077200  4.500000
0.078000  4.800000
0.078700  4.400000
0.078700  4.500000
0.079500  4.600000
0.081700  4.000000
0.081700  4.400000
0.082500  4.000000
0.082500  4.000000
0.084000  3.800000
0.081700  3.900000
0.072700  3.700000
0.065200  3.600000
0.059200  3.700000
0.051000  3.500000
0.042700  3.600000
0.031500  3.300000
0.021700  3.300000
0.009000  3.300000
-0.003800  3.100000
-0.012800  3.400000
-0.024000  2.800000
-0.036800  2.800000
-0.048000  2.800000
-0.057800  2.700000
-0.067500  2.700000
-0.078800  2.800000
-0.093000  2.600000
-0.106500  2.300000
-0.115500  2.600000
-0.123800  2.300000
-0.137300  2.100000
-0.149300  2.300000
-0.161300  1.900000
-0.166500  2.100000
-0.171100  1.800000
-0.174100  1.900000
-0.171800  2.000000
-0.168800  1.600000
-0.161300  1.800000
-0.152300  1.800000
-0.141800  1.700000
-0.126800  1.400000
-0.114000  1.500000
-0.099000  1.400000
-0.081800  1.200000
-0.066800  1.500000
-0.050300  0.900000
-0.036800  1.400000
-0.026300  1.000000
-0.015800  1.000000
-0.005300  1.300000
0.005200  0.900000
0.012000  1.000000
0.019500  1.200000
0.027700  0.800000
0.031500  0.900000
0.033000  0.700000
0.031500  0.700000
0.021000  0.400000
0.006700  0.700000
-0.010500  0.300000
-0.033800  0.400000
-0.060800  0.400000
-0.090800  0.400000
-0.123800  0.600000
-0.159800  0.200000
-0.194300  0.100000
-0.230300  0.300000
-0.268500  -0.100000
-0.313500  0.200000
-0.363800  0.100000
-0.415500  0.000000
-0.465800  0.000000
-0.502600  0.200000
-0.525000  -0.300000
-0.534800  0.100000
-0.537000  -0.200000
-0.533300  -0.400000
-0.522800  -0.100000
-0.504800  -0.300000
-0.481500  -0.300000
-0.451500  -0.300000
-0.418500  -0.500000
-0.380300  -0.100000
-0.339100  -0.500000
-0.295500  -0.500000
-0.249000  -0.400000
-0.201100  -0.400000
-0.154500  -0.500000
-0.115500  -0.600000
-0.076500  -0.600000
-0.038300  -0.700000
-0.001500  -0.500000
0.035200  -0.800000
0.068200  -0.700000
0.099700  -0.500000
0.129700  -0.900000
0.156000  -0.500000
0.187500  -0.800000
0.216000  -0.800000
0.243700  -0.800000
0.272200  -1.000000
0.296200  -0.800000
0.321000  -0.800000
0.342000  -1.000000
0.359200  -1.000000
0.374200  -1.000000
0.384700  -0.800000
0.394500  -1.100000
0.403500  -0.900000
0.408000  -1.300000
0.411700  -0.900000
0.414000  -1.300000
0.411000  -1.200000
0.406500  -1.200000
0.396700  -1.500000
0.383200  -1.000000
0.366700  -1.400000
0.350200  -1.500000
0.333700  -1.600000
0.319500  -1.400000
0.306000  -1.400000
0.297000  -1.800000
0.295500  -1.400000
0.295500  -1.900000
0.296200  -1.600000
0.297000  -1.800000
0.296200  -2.000000
0.299200  -1.600000
0.300000  -2.200000
0.298500  -1.700000
0.295500  -2.100000
0.288000  -1.800000
0.278200  -1.900000
0.265500  -2.200000
0.252000  -2.100000
0.234700  -2.000000
0.213700  -2.000000
0.192700  -2.400000
0.168000  -2.100000
0.142500  -2.500000
0.118500  -2.500000
0.093000  -2.300000
0.067500  -2.700000
0.042000  -2.500000
0.016500  -2.700000
-0.002300  -2.700000
-0.022500  -2.500000
-0.044300  -2.800000
-0.061500  -2.700000
-0.075800  -2.700000
-0.092300  -2.700000
-0.108800  -2.700000
-0.123800  -3.100000
-0.138800  -2.700000
-0.152300  -2.900000
-0.162000  -2.800000
-0.171100  -2.800000
-0.179300  -2.900000
-0.185300  -2.800000
-0.187500  -2.900000
-0.188300  -2.900000
-0.186800  -3.100000
-0.196500  -3.000000
-0.222000  -2.700000
-0.252000  -3.100000
-0.282100  -2.800000
-0.307500  -2.900000
-0.330800  -2.800000
-0.350300  -3.100000
-0.366000  -2.800000
-0.390000  -2.900000
-0.410300  -3.000000
-0.425300  -2.800000
-0.438800  -3.000000
-0.433500  -2.800000
-0.417800  -2.800000
-0.400500  -2.800000
-0.375800  -2.500000
-0.347300  -2.800000
-0.318000  -2.700000
-0.293300  -2.800000
-0.268500  -2.600000
-0.239300  -2.600000
-0.205500  -2.400000
-0.173300  -2.500000
-0.141100  -2.500000
-0.106500  -2.500000
-0.075000  -2.500000
-0.048800  -2.500000
-0.027800  -2.200000
-0.012800  -2.800000
-0.001500  -2.000000
0.006000  -2.600000
0.006000  -2.400000
0.003000  -2.400000
0.002200  -2.400000
0.000700  -2.300000
-0.000800  -2.200000
-0.003000  -2.300000
-0.003000  -2.500000
-0.000800  -2.200000
0.000000  -2.300000
0.003000  -2.500000
0.009000  -2.000000
0.014200  -2.400000
0.021700  -2.000000
0.033000  -2.300000
0.044200  -2.200000
0.057000  -2.100000
0.072700  -2.300000
0.087700  -2.000000
0.099000  -2.200000
0.108700  -2.100000
0.120000  -2.000000
0.129700  -1.900000
0.140200  -2.000000
0.147700  -1.900000
0.152200  -1.600000
0.159000  -2.100000
0.162700  -1.700000
0.165000  -1.900000
0.164200  -2.200000
0.163500  -1.600000
0.163500  -1.900000
0.157500  -1.800000
0.152200  -1.700000
0.146200  -1.900000
0.140200  -1.600000
0.131200  -1.700000
0.120000  -1.600000
0.112500  -1.600000
0.101200  -1.600000
0.090700  -1.700000
0.083200  -1.500000
0.074200  -1.400000
0.067500  -1.800000
0.061500  -1.200000
0.057700  -1.700000
0.059200  -1.400000
0.066700  -1.400000
0.074200  -1.600000
0.084000  -1.400000
0.095200  -1.300000
0.106500  -1.400000
0.119200  -1.400000
0.128200  -1.300000
0.137200  -1.400000
0.144000  -1.400000
0.148500  -1.000000
0.152200  -1.400000
0.155200  -1.100000
0.155200  -1.100000
0.155200  -1.200000
0.151500  -1.000000
0.146200  -1.100000
0.138700  -1.000000
0.130500  -0.900000
0.123700  -1.100000
0.113200  -0.800000
0.105000  -0.900000
0.097500  -0.800000
0.089200  -0.700000
0.081000  -0.800000
0.073500  -0.900000
0.066000  -0.500000
0.055500  -0.600000
0.048000  -0.700000
0.042000  -0.400000
0.033700  -0.500000
0.027700  -0.400000
0.020200  -0.200000
0.014200  -0.500000
0.009700  0.000000
0.003000  -0.500000
-0.002300  -0.200000
-0.003800  0.000000
-0.005300  -0.200000
-0.009100  -0.100000
-0.011300  0.000000
-0.012800  0.100000
-0.014300  0.000000
-0.015800  0.300000
-0.015800  0.300000
-0.015800  0.300000
-0.017300  0.600000
-0.016500  0.200000
-0.017300  0.700000
-0.017300  0.400000
-0.017300  0.600000
-0.015800  0.800000
-0.017300  0.700000
-0.018100  1.100000
-0.017300  0.900000
-0.020300  0.900000
-0.020300  1.000000
-0.021800  1.300000
-0.020300  1.200000
-0.020300  1.000000
-0.021800  1.700000
-0.021000  1.100000
-0.023300  1.600000
-0.024000  1.500000
-0.027000  1.400000
-0.029300  1.700000
-0.028500  1.500000
-0.031500  1.800000
-0.035300  1.700000
-0.038300  1.800000
-0.040500  1.900000
-0.043600  2.000000
-0.044300  2.100000
-0.048000  2.000000
-0.051800  2.300000
-0.057000  2.000000
-0.060800  2.400000
-0.063800  2.400000
-0.069800  2.400000
-0.070600  2.700000
-0.072800  2.400000
-0.073500  2.900000
-0.072800  2.700000
-0.074300  2.900000
-0.072800  3.100000
-0.069800  3.000000
-0.067500  3.000000
-0.065300  3.300000
-0.063800  3.300000
-0.060800  3.100000
-0.059300  3.600000
-0.059300  3.300000
-0.057800  3.400000
-0.057000  4.000000
-0.055500  3.500000
-0.049500  3.900000
-0.044300  3.700000
-0.046500  4.100000
-0.046500  3.900000
-0.042000  4.100000
-0.039000  4.200000
-0.038300  4.200000
-0.038300  4.200000
-0.036800  4.300000
-0.030800  4.600000
-0.027000  4.400000
-0.019500  4.500000
-0.010500  4.700000
-0.010500  4.500000
-0.011300  4.900000
-0.009100  4.900000
-0.007500  4.900000
-0.004600  5.100000
-0.006800  5.200000
-0.010500  5.300000
-0.015800  5.400000
-0.019500  5.300000
-0.024000  5.400000
-0.031500  5.800000
-0.034600  5.600000
-0.037500  5.700000
-0.042800  6.000000
-0.050300  5.800000
-0.051100  6.400000
-0.048800  5.800000
-0.048800  6.200000
-0.046500  6.400000
-0.042800  6.200000
-0.037500  6.700000
-0.031500  6.700000
-0.024000  6.700000
-0.019500  7.000000
-0.010500  6.800000
-0.003800  6.900000
0.003000  7.100000
0.012700  7.300000
0.018700  7.400000
0.027000  7.700000
0.033000  7.600000
0.039700  7.800000
0.045700  8.200000
0.045000  8.000000
0.045700  8.500000
0.045700  8.500000
0.051000  8.500000
0.061500  8.800000
0.071200  8.700000
0.076500  9.100000
0.078700  9.000000
0.078700  9.200000
0.074200  9.400000
0.063700  9.500000
0.054700  9.500000
0.054000  9.800000
0.056200  10.200000
0.057700  10.100000
0.057000  10.300000
0.053200  10.400000
0.048700  10.500000
0.047200  10.800000
0.045700  10.700000
0.044200  11.200000
0.044200  11.000000
0.044200  11.400000
0.043500  11.500000
0.041200  11.700000
0.039700  11.900000
0.039000  12.100000
0.041200  12.400000
0.041200  12.400000
0.042000  12.700000
0.042700  12.700000
0.042700  13.000000
0.045700  13.400000
0.048000  13.200000
0.051700  13.700000
0.054000  13.600000
0.057000  14.000000
0.060000  14.100000
0.062200  14.400000
0.065200  14.700000
0.066000  14.700000
0.066000  15.000000
0.066000  15.300000
0.066000  15.500000
0.064500  15.600000
0.057700  16.000000
0.050200  16.300000
0.041200  16.300000
0.030700  16.900000
0.021000  16.900000
0.009000  17.200000
-0.004600  17.600000
-0.018100  17.800000
-0.032300  18.300000
-0.048000  18.000000
-0.063000  18.600000
-0.079500  19.000000
-0.098300  19.100000
-0.117800  19.300000
-0.136500  19.600000
-0.158300  19.800000
-0.179300  19.800000
-0.198800  20.400000
-0.219000  20.400000
-0.240800  20.700000
-0.259500  20.900000
-0.278300  20.900000
-0.297800  21.500000
-0.317300  21.500000
-0.336800  22.000000
-0.354000  22.000000
-0.367500  22.400000
-0.372000  22.500000
-0.372000  22.900000
-0.364500  23.100000
-0.346600  23.200000
-0.320300  23.600000
-0.285800  23.400000
-0.242300  23.900000
-0.191300  24.000000
-0.140300  24.100000
-0.088500  24.700000
-0.038300  24.500000
0.007500  25.300000
0.046500  25.100000
0.072700  25.600000
0.092200  25.900000
0.106500  26.000000
0.115500  26.100000
0.116200  26.400000
0.111700  26.500000
0.102700  26.800000
0.088500  27.200000
0.075700  27.300000
0.066700  27.400000
0.057000  28.200000
0.050200  27.900000
0.047200  28.400000
0.044200  28.400000
0.038200  28.800000
0.033000  29.000000
0.030700  29.100000
0.030700  29.600000
0.039700  29.700000
0.048700  29.900000
0.053200  30.300000
0.055500  30.600000
0.058500  30.700000
0.061500  30.900000
0.063000  31.500000
0.068200  31.400000
0.074200  31.900000
0.081700  31.900000
0.092200  32.400000
0.105000  32.700000
0.117000  32.700000
0.128200  33.200000
0.140200  33.300000
0.151500  33.700000
0.161200  34.000000
0.171000  34.100000
0.178500  34.400000
0.184500  34.700000
0.192000  35.000000
0.197200  34.900000
0.202500  35.600000
0.207700  35.500000
0.212200  35.700000
0.216000  36.000000
0.218200  36.000000
0.220500  36.400000
0.225000  36.500000
0.225000  36.500000
0.225700  37.100000
0.225700  36.900000
0.222000  37.400000
0.222000  37.500000
0.219700  37.700000
0.215200  37.900000
0.213700  38.100000
0.210000  38.300000
0.203200  38.300000
0.194200  38.800000
0.189000  38.800000
0.180700  39.100000
0.171000  39.100000
0.159700  39.200000
0.147700  39.900000
0.138700  39.600000
0.126700  40.200000
0.112500  40.100000
0.099000  40.300000
0.082500  40.600000
0.066000  40.800000
0.049500  41.100000
0.033700  40.900000
0.015700  41.400000
-0.001500  41.500000
-0.016500  41.500000
-0.031500  41.900000
-0.048000  41.800000
-0.064500  42.200000
-0.078800  42.100000
-0.092300  42.600000
-0.104300  42.500000
-0.117800  42.600000
-0.131300  43.000000
-0.141100  43.100000
-0.150000  43.200000
-0.158300  43.500000
-0.165000  43.600000
-0.170300  43.800000
-0.171800  43.900000
-0.171800  44.000000
-0.172600  44.100000
-0.168800  44.400000
-0.165000  44.300000
-0.159800  44.700000
-0.150000  44.700000
-0.142600  44.900000
-0.135000  45.500000
-0.124500  45.200000
-0.114000  45.500000
-0.104300  45.600000
-0.090800  45.800000
-0.079500  46.000000
-0.068300  46.200000
-0.055500  46.500000
-0.043600  46.300000
-0.032300  46.800000
-0.021800  46.600000
-0.012000  47.100000
-0.003800  47.100000
0.003700  47.000000
0.009000  47.700000
0.015000  47.200000
0.019500  47.700000
0.021000  47.700000
0.021000  47.700000
0.018700  47.900000
0.016500  48.100000
0.012700  48.300000
0.010500  48.400000
0.004500  48.800000
-0.001500  48.400000
-0.009100  48.800000
-0.011300  48.700000
-0.015800  48.700000
-0.020300  49.300000
-0.021800  48.800000
-0.025600  49.300000
-0.025600  49.200000
-0.027000  49.300000
-0.026300  49.500000
-0.027000  49.500000
-0.029300  49.500000
-0.027800  49.500000
-0.030800  49.700000
-0.030800  49.500000
-0.033800  49.800000
-0.037500  49.800000
-0.040500  49.600000
-0.045800  50.100000
-0.049500  49.700000
-0.052500  50.000000
-0.053300  49.700000
-0.053300  49.800000
-0.055500  50.000000
-0.057000  49.700000
-0.057000  49.900000
-0.056300  49.900000
-0.053300  49.900000
-0.052500  50.000000
-0.054000  49.900000
-0.052500  49.900000
-0.049500  49.700000
-0.046500  50.000000
-0.046500  49.600000
-0.044300  50.100000
-0.042000  49.900000
-0.039000  49.800000
-0.036100  49.900000
-0.033800  49.800000
-0.030800  49.900000
-0.025600  49.900000
-0.021800  49.800000
-0.018100  49.900000
-0.015800  49.900000
-0.015800  49.900000
-0.014300  50.100000
-0.009800  50.100000
-0.005300  49.800000
-0.004600  50.200000
-0.003000  50.100000
-0.003000  49.900000
-0.001500  50.100000
0.000000  49.900000
-0.001500  50.000000
-0.000800  50.200000
0.001500  49.800000
0.001500  50.300000
0.000700  49.900000
-0.001500  49.900000
-0.001500  50.100000
0.000000  50.100000
-0.000800  50.000000
0.000700  50.100000
0.003000  50.000000
0.005200  50.100000
0.009700  50.200000
0.014200  49.900000
0.015700  49.800000
0.014200  50.100000
0.015700  49.700000
0.015000  50.100000
0.012700  49.700000
0.009700  49.800000
0.006700  49.800000
0.008200  49.600000
0.009000  49.700000
0.011200  49.500000
0.010500  49.500000
0.009000  49.500000
0.009000  49.500000
0.009700  49.400000
0.010500  49.400000
0.007500  49.500000
0.007500  49.000000
0.006700  49.200000
0.006700  49.000000
0.008200  48.900000
0.009000  48.800000
0.009000  48.600000
0.009000  49.000000
0.008200  48.400000
0.009000  48.500000
0.009700  48.500000
0.011200  48.100000
0.011200  48.100000
0.011200  47.900000
0.012000  48.100000
0.009700  47.500000
0.009000  47.900000
0.008200  47.300000
0.008200  47.500000
0.008200  47.500000
0.008200  47.100000
0.005200  47.300000
0.005200  46.800000
0.007500  46.900000
0.007500  46.700000
0.006700  46.700000
0.005200  46.300000
0.006000  46.300000
0.006000  46.300000
0.006000  45.800000
0.005200  46.100000
0.006700  45.600000
0.006700  45.500000
0.008200  45.700000
0.006700  45.200000
0.004500  45.500000
0.004500  44.900000
0.003700  44.900000
0.006000  44.700000
0.009000  44.500000
0.009700  44.600000
0.010500  44.300000
0.012700  44.100000
0.015700  44.000000
0.015700  44.100000
0.017200  43.600000
0.014200  43.500000
0.012700  43.500000
0.012000  42.900000
0.009000  43.300000
0.009000  42.800000
0.006700  42.700000
0.001500  42.900000
0.003000  42.300000
0.000000  42.300000
-0.003000  42.000000
-0.004600  41.900000
-0.006000  41.800000
-0.005300  41.500000
-0.006000  41.400000
-0.006000  41.200000
-0.005300  41.400000
-0.005300  40.700000
-0.007500  40.800000
-0.008300  40.700000
-0.007500  40.200000
-0.009100  40.500000
-0.009800  40.000000
-0.009800  39.900000
-0.010500  39.800000
-0.012800  39.500000
-0.013500  39.500000
-0.012800  39.200000
-0.013500  39.000000
-0.012000  38.800000
-0.012000  38.600000
-0.012000  38.200000
-0.010500  38.300000
-0.008300  38.200000
-0.006000  37.900000
-0.003800  37.900000
-0.001500  37.600000
-0.000800  37.400000
-0.001500  37.500000
0.000700  36.900000
0.001500  37.400000
0.002200  36.600000
0.003000  36.700000
0.003000  36.500000
0.003700  36.200000
0.005200  36.200000
0.005200  36.000000
0.005200  35.900000
0.005200  35.600000
0.006700  35.600000
0.007500  35.400000
0.008200  35.100000
0.008200  35.000000
0.009000  34.600000
0.010500  35.000000
0.010500  34.400000
0.010500  34.200000
0.008200  34.200000
0.005200  33.700000
0.003700  33.700000
0.003700  33.500000
0.001500  33.300000
0.003000  33.100000
0.004500  33.000000
0.003700  33.000000
0.003000  32.400000
0.002200  32.600000
0.004500  32.000000
0.003000  32.200000
0.004500  32.000000
0.005200  31.600000
0.004500  31.800000
0.004500  31.200000
0.003000  31.600000
0.003000  31.200000
0.002200  30.900000
0.001500  30.700000
0.001500  30.600000
0.000700  30.600000
-0.000800  30.100000
-0.000800  30.400000
-0.000800  29.800000
-0.000800  30.000000
0.000000  29.800000
0.000000  29.400000
0.001500  29.600000
0.000700  29.000000
0.000700  29.000000
0.001500  28.700000
0.000700  28.400000
-0.000800  28.500000
-0.002300  28.300000
-0.003000  27.900000
-0.003000  28.000000
-0.004600  27.900000
-0.004600  27.600000
-0.005300  27.500000
-0.004600  27.300000
-0.005300  27.000000
-0.004600  27.100000
-0.003000  26.500000
-0.003800  26.800000
-0.001500  26.300000
-0.001500  26.300000
-0.000800  26.400000
0.000700  25.700000
0.000700  25.700000
0.000700  25.600000
-0.000800  25.500000
-0.000800  25.300000
-0.000800  25.200000
-0.000800  25.100000
-0.000800  24.800000
-0.003000  25.100000
-0.004600  24.400000
-0.004600  24.500000
-0.003800  24.300000
-0.002300  23.800000
-0.003000  24.100000
-0.003000  23.600000
-0.003800  23.500000
-0.003000  23.400000
-0.002300  23.200000
-0.002300  22.900000
-0.003000  23.000000
-0.003800  22.700000
-0.002300  22.300000
0.000000  22.600000
0.001500  22.100000
-0.000800  22.100000
-0.000800  22.000000
0.000000  21.500000
0.001500  21.700000
0.001500  21.300000
0.000700  21.100000
0.002200  21.000000
0.003000  20.600000
0.003700  20.600000
0.005200  20.300000
0.004500  20.100000
0.003000  20.000000
0.003000  19.800000
0.000700  19.500000
-0.000800  19.300000
-0.000800  19.300000
-0.000800  18.900000
-0.000800  18.800000
-0.001500  18.500000
0.000700  18.300000
0.001500  18.400000
0.000700  17.800000
0.004500  18.000000
0.006700  17.400000
0.006700  17.500000
0.009700  17.300000
0.009000  16.900000
0.009000  16.900000
0.009000  16.600000
0.008200  16.500000
0.008200  16.000000
0.003000  16.100000
0.000700  15.700000
-0.004600  15.400000
-0.009100  15.500000
-0.012000  15.000000
-0.012800  15.200000
-0.010500  14.800000
-0.005300  14.800000
-0.000800  14.600000
0.002200  14.200000
0.006000  14.300000
0.008200  14.000000
0.008200  13.800000
0.009000  13.800000
0.009000  13.800000
0.006000  13.600000
0.006700  13.300000
0.005200  13.600000
0.000700  12.800000
-0.003000  13.100000
-0.006000  12.600000
-0.006800  12.800000
-0.003000  12.700000
0.001500  12.200000
0.006700  12.500000
0.006700  12.100000
0.005200  12.000000
0.006700  12.100000
0.006700  11.900000
0.006700  11.700000
0.000700  11.300000
-0.003000  11.700000
-0.009100  11.200000
-0.012800  11.400000
-0.015800  11.200000
-0.019500  11.100000
-0.018100  11.200000
-0.015800  11.000000
-0.014300  11.200000
-0.016500  10.800000
-0.018100  10.800000
-0.018100  10.800000
-0.019500  10.600000
-0.015800  10.600000
-0.011300  10.500000
-0.009100  10.600000
-0.006800  10.300000
-0.004600  10.300000
-0.001500  10.200000
-0.004600  10.000000
-0.005300  10.400000
-0.005300  9.900000
-0.004600  10.200000
-0.002300  9.900000
-0.003800  10.000000
-0.003800  10.100000
-0.006000  9.800000
-0.010500  10.000000
-0.015000  9.800000
-0.012800  9.700000
-0.006800  9.800000
0.003000  9.900000
0.009000  9.800000
0.009000  9.700000
0.011200  9.900000
0.009000  9.500000
0.007500  9.900000
0.006000  9.600000
0.003700  9.800000
0.002200  9.900000
0.003000  9.500000
0.005200  9.700000
0.004500  9.800000
0.003700  9.600000
0.002200  9.800000
0.003000  9.900000
0.005200  9.800000
0.005200  9.900000
0.006700  10.100000
0.005200  9.800000
0.003700  10.100000
0.002200  10.100000
0.000700  9.900000
-0.000800  10.200000
0.000700  10.000000
0.004500  10.100000
0.004500  10.200000
0.003000  9.900000
0.000700  10.400000
-0.001500  10.300000
-0.002300  10.300000
-0.001500  10.400000
-0.004600  10.600000
-0.006800  10.200000
-0.006800  10.400000
-0.007500  10.400000
-0.008300  10.500000
-0.009100  10.600000
-0.011300  10.600000
-0.014300  10.400000
-0.016500  10.900000
-0.018100  10.500000
-0.016500  10.900000
-0.012800  10.800000
-0.006800  11.000000
-0.006000  11.000000
-0.006000  10.900000
-0.005300  10.800000
-0.004600  11.000000
-0.002300  11.200000
-0.001500  10.900000
-0.003000  11.200000
-0.001500  11.400000
-0.000800  11.200000
-0.003000  11.600000
-0.005300  11.200000
-0.006800  11.800000
-0.008300  11.700000
-0.007500  11.700000
-0.004600  12.000000
-0.000800  11.700000
0.000700  12.200000
0.000000  12.100000
0.002200  12.200000
0.009700  12.200000
0.019500  12.500000
0.023200  12.600000
0.026200  12.400000
0.027700  12.800000
0.030700  12.600000
0.034500  12.900000
0.036700  12.800000
0.033000  12.900000
0.029200  13.400000
0.024000  13.000000
0.017200  13.600000
0.012000  13.400000
0.009000  13.400000
0.006000  13.600000
0.001500  13.700000
-0.006800  13.700000
-0.010500  13.700000
-0.007500  14.100000
-0.001500  14.000000
0.006000  14.100000
0.010500  14.400000
0.010500  14.100000
0.010500  14.800000
0.013500  14.400000
0.015700  14.600000
0.015700  14.800000
0.014200  14.700000
0.012700  15.100000
0.011200  14.900000
0.007500  15.100000
0.006000  15.200000
0.004500  15.400000
0.007500  15.400000
0.012700  15.400000
0.012700  15.600000
0.012700  15.400000
0.013500  15.800000
0.018000  15.600000
0.020200  15.700000
0.020200  15.900000
0.024000  15.700000
0.029200  15.800000
0.026200  16.000000
0.026200  15.700000
0.028500  15.800000
0.030700  15.700000
0.036700  15.900000
0.034500  15.700000
0.031500  16.300000
0.030700  15.700000
0.031500  15.800000
0.034500  16.000000
0.029200  15.700000
0.022500  16.000000
0.012700  16.000000
0.006700  15.900000
0.002200  16.300000
-0.004600  15.900000
-0.016500  16.300000
-0.030800  16.000000
-0.038300  16.300000
-0.048800  16.400000
-0.057000  16.400000
-0.060800  16.300000
-0.064500  16.400000
-0.070600  16.700000
-0.078000  16.500000
-0.081800  16.700000
-0.081800  16.700000
-0.075000  16.900000
-0.066800  17.100000
-0.061500  16.900000
-0.057000  17.300000
-0.057000  17.200000
-0.055500  17.400000
-0.055500  17.800000
-0.057800  17.800000
-0.057800  17.800000
-0.057000  18.200000
-0.051800  18.400000
-0.042000  18.400000
-0.031500  18.700000
-0.021800  19.100000
-0.015800  18.900000
-0.011300  19.600000
-0.003000  19.600000
0.000700  20.000000
-0.001500  20.000000
-0.003000  20.300000
-0.005300  20.700000
-0.001500  20.600000
0.007500  21.100000
0.014200  21.000000
0.020200  21.500000
0.027700  21.500000
0.034500  21.700000
0.037500  21.800000
0.039700  21.800000
0.037500  22.200000
0.036000  21.800000
0.042000  22.400000
0.044200  22.100000
0.041200  22.200000
0.042700  22.400000
0.038200  22.100000
0.031500  22.400000
0.021700  21.900000
0.012000  22.100000
0.010500  22.100000
0.009700  22.200000
0.015700  21.900000
0.018000  21.800000
0.018700  22.000000
0.025500  21.400000
0.027700  21.800000
0.029200  21.300000
0.036000  20.900000
0.039000  21.100000
0.030700  20.600000
0.021700  20.700000
0.011200  20.200000
0.000700  20.400000
-0.006000  20.500000
-0.012000  20.100000
-0.014300  20.000000
-0.010500  20.100000
-0.005300  20.000000
-0.002300  19.800000
0.003000  20.200000
0.000700  20.100000
-0.002300  19.900000
0.000700  20.200000
0.003700  19.600000
0.003000  19.900000
0.000000  19.700000
-0.003000  19.600000
-0.006800  19.700000
-0.004600  19.200000
-0.003000  19.500000
0.000000  19.300000
-0.003000  19.300000
-0.006800  19.100000
-0.012000  19.000000
-0.018100  18.900000
-0.024000  18.900000
-0.030800  19.200000
-0.033000  18.600000
-0.031500  18.900000
-0.021800  18.600000
-0.012800  18.700000
-0.007500  18.700000
0.000700  18.600000
0.008200  18.600000
0.011200  18.600000
0.007500  18.500000
0.004500  18.500000
-0.001500  18.300000
-0.006000  18.400000
-0.012000  18.500000
-0.012000  18.400000
-0.007500  18.000000
-0.008300  18.400000
0.001500  18.000000
0.012000  18.000000
0.019500  18.000000
0.027000  17.700000
0.032200  18.000000
0.035200  17.800000
0.039000  17.700000
0.041200  17.800000
0.040500  17.600000
0.036000  17.800000
0.033000  17.500000
0.033000  17.400000
0.034500  17.600000
0.030700  17.700000
0.026200  17.300000
0.018700  17.500000
0.009000  17.500000
-0.000800  17.300000
-0.010500  17.500000
-0.012800  17.200000
-0.017300  17.400000
-0.018800  17.200000
-0.016500  17.100000
-0.014300  17.500000
-0.009100  17.000000
-0.012000  17.100000
-0.021800  17.100000
-0.027800  17.100000
-0.027000  17.200000
-0.027800  17.200000
-0.027800  17.000000
-0.025600  17.100000
-0.025600  17.300000
-0.024800  17.000000
-0.028500  17.100000
-0.029300  17.000000
-0.027800  17.000000
-0.027800  17.200000
-0.027000  17.000000
-0.025600  17.200000
-0.021800  17.000000
-0.021000  17.100000
-0.019500  17.100000
-0.014300  17.000000
-0.011300  17.100000
-0.012000  17.000000
-0.007500  17.300000
-0.001500  16.800000
0.003000  17.100000
0.005200  16.900000
0.006700  16.900000
0.010500  17.100000
0.012700  16.600000
0.012000  16.900000
0.012700  16.500000
0.014200  16.700000
0.012700  16.600000
0.012700  16.300000
0.014200  16.400000
0.012700  16.300000
0.009700  16.100000
0.006700  16.100000
0.003000  16.200000
-0.003000  16.100000
-0.003000  16.100000
-0.003000  16.200000
-0.005300  15.600000
-0.005300  16.000000
-0.005300  15.500000
-0.003000  15.700000
0.000700  15.500000
0.004500  15.300000
0.004500  15.700000
0.005200  15.600000
0.004500  15.300000
0.003000  15.100000
0.001500  15.200000
-0.006000  15.100000
-0.012000  14.900000
-0.012000  15.100000
-0.009100  14.800000
-0.006800  15.000000
-0.003800  14.800000
0.006700  14.600000
0.015700  14.800000
0.019500  14.400000
0.021700  14.800000
0.023200  14.300000
0.024000  14.400000
0.025500  14.200000
0.024000  14.200000
0.022500  14.100000
0.024000  13.900000
0.024000  14.400000
0.026200  13.800000
0.024700  14.200000
0.023200  14.000000
0.023200  13.900000
0.021700  14.000000
0.021700  13.600000
0.019500  13.900000
0.016500  13.600000
0.016500  13.600000
0.016500  13.800000
0.016500  13.500000
0.015000  13.500000
0.013500  13.400000
0.014200  13.400000
0.012000  13.400000
0.004500  13.500000
-0.001500  13.500000
-0.006800  13.100000
-0.012800  13.500000
-0.020300  13.100000
-0.025600  13.300000
-0.027000  13.400000
-0.027000  13.100000
-0.023300  13.400000
-0.019500  13.000000
-0.017300  13.000000
-0.013500  13.100000
-0.012800  13.000000
-0.012800  12.900000
-0.013500  12.800000
-0.015800  13.000000
-0.014300  12.600000
-0.014300  13.000000
-0.012000  12.700000
-0.009100  12.600000
-0.005300  12.700000
-0.002300  12.500000
-0.000800  12.500000
0.001500  12.600000
0.005200  12.300000
0.006700  12.800000
0.008200  12.200000
0.010500  12.500000
0.010500  12.400000
0.010500  12.200000
0.009000  12.300000
0.009000  12.300000
0.010500  12.100000
0.009000  11.800000
0.011200  11.900000
0.012000  12.100000
0.008200  11.700000
0.004500  12.100000
0.001500  11.600000
-0.000800  11.900000
-0.005300  11.700000
-0.006800  11.400000
-0.008300  11.700000
-0.012000  11.400000
-0.012800  11.400000
-0.012800  11.700000
-0.009800  11.400000
-0.005300  11.200000
-0.003000  11.300000
-0.006000  11.400000
-0.007500  11.100000
-0.007500  11.300000
-0.009100  11.000000
-0.009100  11.100000
-0.010500  11.000000
-0.008300  10.700000
-0.006000  11.100000
-0.003000  10.500000
0.001500  10.800000
0.003000  10.900000
0.003000  10.600000
0.003700  10.300000
0.010500  10.500000
0.017200  10.600000
0.023200  10.100000
0.023200  10.400000
0.023200  10.300000
0.028500  10.000000
0.027700  10.300000
0.030000  9.800000
0.034500  9.900000
0.042000  9.800000
0.046500  9.900000
0.053200  9.800000
0.060700  9.700000
0.063000  9.600000
0.067500  9.500000
0.069000  9.400000
0.069000  9.400000
0.072700  9.200000
0.075000  9.400000
0.076500  8.900000
0.075000  9.200000
0.072700  8.900000
0.075000  9.000000
0.075000  8.900000
0.074200  8.600000
0.074200  8.800000
0.072700  8.500000
0.071200  8.400000
0.070500  8.600000
0.070500  8.200000
0.071200  8.300000
0.070500  8.200000
0.069700  8.100000
0.067500  8.000000
0.065200  8.100000
0.063000  7.900000
0.058500  7.600000
0.052500  7.900000
0.048700  7.700000
0.044200  7.700000
0.039000  7.900000
0.033000  7.200000
0.024700  7.600000
0.018000  7.200000
0.009000  7.300000
-0.000800  7.400000
-0.012000  7.300000
-0.018800  7.000000
-0.024000  6.900000
-0.029300  7.100000
-0.034600  6.700000
-0.039800  6.700000
-0.042000  6.700000
-0.046500  6.500000
-0.051100  6.700000
-0.053300  6.300000
-0.057800  6.500000
-0.060800  6.200000
-0.064500  6.300000
-0.066800  6.400000
-0.067500  5.800000
-0.071300  6.100000
-0.072800  5.900000
-0.078000  5.800000
-0.080300  5.700000
-0.081000  5.600000
-0.082500  5.900000
-0.082500  5.300000
-0.084800  5.600000
-0.084800  5.500000
-0.084800  5.300000
-0.086300  5.600000
-0.090000  5.000000
-0.093000  5.300000
-0.093800  5.200000
-0.093800  5.200000
-0.093000  5.200000
-0.093000  5.000000
-0.091500  5.000000
-0.087800  5.100000
-0.085600  5.000000
-0.082500  4.800000
-0.080300  4.800000
-0.076500  4.900000
-0.071300  4.500000
-0.069100  5.000000
-0.065300  4.500000
-0.063800  4.600000
-0.060000  4.500000
-0.054000  4.500000
-0.049500  4.500000
-0.042800  4.400000
-0.038300  4.400000
-0.034600  4.400000
-0.029300  4.300000
-0.024000  4.200000
-0.019500  4.300000
-0.015800  4.400000
-0.015000  4.000000
-0.013500  4.400000
-0.012800  4.000000
-0.012000  4.000000
-0.012000  4.100000
-0.015000  3.900000
-0.016500  3.900000
-0.018100  4.000000
-0.019500  3.800000
-0.021800  4.000000
-0.022500  3.600000
-0.021800  3.900000
-0.021800  3.800000
-0.023300  3.700000
-0.024000  3.700000
-0.026300  3.700000
-0.027000  3.400000
-0.025600  3.300000
-0.029300  3.500000
-0.031500  3.200000
-0.033000  3.400000
-0.036100  3.300000
-0.038300  3.300000
-0.040500  3.400000
-0.040500  2.900000
-0.042000  3.200000
-0.041300  3.000000
-0.042000  3.000000
-0.041300  2.900000
-0.039000  2.900000
-0.034600  2.800000
-0.029300  2.700000
-0.026300  2.800000
-0.021000  2.600000
-0.017300  2.400000
-0.012800  2.700000
-0.006000  2.300000
-0.003800  2.700000
-0.000800  2.400000
0.000000  2.300000
0.000700  2.500000
0.004500  2.100000
0.010500  2.300000
0.017200  2.200000
0.024000  2.200000
0.033000  2.200000
0.040500  2.200000
0.048000  2.300000
0.054700  1.800000
0.059200  2.200000
0.064500  1.900000
0.070500  2.100000
0.076500  1.800000
0.084000  1.800000
0.090000  2.000000
0.094500  1.700000
0.095200  2.000000
0.097500  1.700000
0.101200  1.700000
0.102700  1.800000
0.101200  1.800000
0.102700  1.700000
0.102700  1.500000
0.099000  1.800000
0.095200  1.500000
0.090700  1.600000
0.087000  1.700000
0.082500  1.500000
0.076500  1.800000
0.070500  1.200000
0.065200  1.800000
0.060700  1.300000
0.053200  1.300000
0.048000  1.500000
0.042700  1.100000
0.036000  1.300000
0.031500  1.300000
0.027000  1.300000
0.020200  1.300000
0.016500  1.100000
0.012700  1.400000
0.010500  0.900000
0.008200  1.400000
0.006000  1.100000
0.003700  1.000000
0.003000  1.300000
0.000700  1.100000
-0.000800  1.100000
-0.003000  1.000000
-0.006000  0.700000
-0.008300  1.100000
-0.009800  1.000000
-0.010500  0.900000
-0.010500  0.900000
-0.010500  1.200000
-0.009800  1.100000
-0.013500  1.100000
-0.015000  1.000000
-0.018100  0.700000
-0.024000  0.900000
-0.029300  0.900000
-0.036100  0.700000
-0.039800  1.000000
-0.044300  0.500000
-0.049500  1.000000
-0.053300  0.800000
-0.060800  0.700000
-0.069100  0.800000
-0.078800  0.900000
-0.087800  0.900000
-0.095300  0.700000
-0.104300  0.800000
-0.113300  0.500000
-0.118500  0.700000
-0.123800  0.800000
-0.127500  0.400000
-0.127500  0.900000
-0.130500  0.300000
-0.132000  0.600000
-0.132800  0.500000
-0.133500  0.500000
-0.134300  0.700000
-0.137300  0.500000
-0.141100  0.700000
-0.142600  0.500000
-0.144100  0.500000
-0.145500  0.600000
-0.146300  0.400000
-0.147800  0.700000
-0.148500  0.300000
-0.148500  0.700000
-0.148500  0.700000
-0.148500  0.600000
-0.146300  0.700000
-0.144100  0.500000
-0.141800  0.800000
-0.138800  0.500000
-0.135000  0.600000
-0.129000  0.700000
-0.119300  0.700000
-0.114800  0.700000
-0.107300  0.700000
-0.096800  0.900000
-0.085600  0.500000
-0.073500  0.900000
-0.058500  0.800000
-0.042800  0.400000
-0.027000  0.900000
-0.009100  0.600000
0.009000  0.900000
0.029200  0.700000
0.049500  0.600000
0.069000  0.900000
0.089200  0.600000
0.106500  0.700000
0.123000  0.700000
0.137200  0.700000
0.148500  0.900000
0.159000  0.700000
0.165700  0.900000
0.173200  0.500000
0.180700  0.900000
0.185200  0.800000
0.189000  0.800000
0.191200  1.000000
0.195000  0.800000
0.198700  1.200000
0.199500  0.900000
0.199500  0.600000
0.199500  1.200000
0.199500  1.000000
0.196500  1.100000
0.192700  0.900000
0.189000  1.000000
0.184500  0.900000
0.180000  1.200000
0.174700  1.000000
0.168700  0.900000
0.162700  1.300000
0.159000  0.900000
0.151500  1.200000
0.144000  1.200000
0.138000  1.200000
0.130500  1.400000
0.121500  1.100000
0.114000  1.400000
0.106500  1.200000
0.096700  1.100000
0.086200  1.300000
0.076500  1.300000
0.065200  1.400000
0.055500  1.400000
0.045000  1.400000
0.038200  1.400000
0.030700  1.300000
0.024000  1.600000
0.017200  1.300000
0.009700  1.600000
0.004500  1.500000
-0.000800  1.700000
-0.004600  1.800000
-0.005300  1.500000
-0.007500  1.800000
-0.010500  1.900000
-0.013500  1.800000
-0.018100  1.800000
-0.022500  1.800000
-0.027000  1.900000
-0.030800  1.800000
-0.033800  2.300000
-0.036800  1.900000
-0.038300  2.200000
-0.037500  2.100000
-0.038300  2.100000
-0.039000  2.600000
-0.037500  2.100000
-0.034600  2.600000
-0.034600  2.400000
-0.033000  2.400000
-0.030800  2.400000
-0.027800  2.600000
-0.026300  2.600000
-0.025600  2.400000
-0.020300  2.600000
-0.019500  2.700000
-0.019500  2.600000
-0.016500  3.000000
-0.015800  2.600000
-0.015000  3.100000
-0.012800  3.000000
-0.010500  2.700000
-0.011300  3.000000
-0.010500  2.900000
-0.010500  3.000000
-0.010500  3.100000
-0.012000  3.200000
-0.012800  3.300000
-0.012800  3.300000
-0.014300  3.500000
-0.012800  3.100000
-0.013500  3.600000
-0.018100  3.500000
-0.018100  3.600000
-0.019500  3.600000
-0.021800  3.600000
-0.020300  4.000000
-0.021800  3.900000
-0.024000  3.600000
-0.024800  4.200000
-0.027000  3.800000
-0.029300  4.000000
-0.033000  4.000000
-0.036100  4.100000
-0.039000  4.100000
-0.042800  4.200000
-0.045000  4.200000
-0.049500  4.100000
-0.054000  4.500000
-0.062300  4.300000
-0.069800  4.500000
-0.075800  4.700000
-0.078800  4.500000
-0.076500  4.900000
-0.072800  4.600000
-0.067500  4.800000
-0.060800  4.900000
-0.056300  4.900000
-0.051800  4.900000
-0.047300  5.100000
-0.040500  5.300000
-0.033000  5.000000
-0.027000  5.200000
-0.021800  5.600000
-0.016500  5.300000
-0.012800  5.600000
-0.009100  5.300000
-0.006000  5.700000
-0.005300  5.500000
-0.003000  5.800000
0.000700  5.800000
0.004500  5.600000
0.009000  5.900000
0.011200  5.700000
0.013500  5.800000
0.012700  5.900000
0.012000  5.800000
0.010500  6.200000
0.011200  5.900000
0.014200  6.400000
0.014200  6.200000
0.018000  6.300000
0.020200  6.400000
0.020200  6.300000
0.023200  6.700000
0.025500  6.500000
0.029200  6.600000
0.030000  6.600000
0.031500  6.700000
0.033700  6.700000
0.033000  6.700000
0.034500  6.700000
0.031500  6.700000
0.026200  7.100000
0.023200  7.000000
0.019500  7.000000
0.015000  7.400000
0.010500  7.100000
0.006000  7.400000
0.000700  7.200000
-0.001500  7.300000
-0.004600  7.400000
-0.006800  7.300000
-0.007500  7.700000
-0.006800  7.600000
-0.007500  7.800000
-0.006800  7.700000
-0.005300  8.000000
-0.003800  8.100000
-0.000800  7.800000
0.005200  8.400000
0.012700  8.000000
0.020200  8.400000
0.023200  8.300000
0.027700  8.300000
0.034500  8.700000
0.042000  8.400000
0.047200  8.500000
0.051700  8.900000
0.052500  8.600000
0.051000  9.100000
0.049500  9.200000
0.045700  9.000000
0.044200  9.200000
0.039700  9.500000
0.042000  9.200000
0.046500  9.400000
0.049500  9.600000
0.050200  9.500000
0.048000  10.000000
0.046500  9.900000
0.042000  10.000000
0.039000  10.200000
0.035200  9.900000
0.030700  10.400000
0.024000  10.400000
0.019500  10.300000
0.015700  10.400000
0.009000  10.500000
0.005200  10.600000
0.003700  10.700000
0.000700  11.000000
-0.001500  10.800000
-0.004600  11.100000
-0.006800  11.200000
-0.006800  11.200000
-0.006800  11.600000
-0.006800  11.300000
-0.009100  11.700000
-0.006800  11.700000
-0.004600  11.700000
-0.003000  12.100000
-0.001500  12.000000
-0.002300  12.100000
-0.000800  12.200000
0.002200  12.600000
0.002200  12.400000
0.000700  12.600000
0.001500  12.800000
0.001500  12.800000
0.003000  13.200000
0.003000  13.200000
0.005200  13.400000
0.005200  13.500000
0.003000  13.500000
0.003700  14.000000
0.004500  13.700000
0.003000  14.300000
0.000000  14.400000
-0.001500  14.400000
-0.004600  14.600000
-0.006800  14.800000
-0.006800  15.100000
-0.008300  14.800000
-0.010500  15.500000
-0.012000  15.400000
-0.009100  15.400000
-0.009100  16.000000
-0.009100  15.800000
-0.010500  16.300000
-0.015000  16.200000
-0.018800  16.400000
-0.024800  17.000000
-0.029300  16.700000
-0.033800  17.200000
-0.035300  17.500000
-0.038300  17.700000
-0.042800  17.800000
-0.044300  18.200000
-0.048000  18.400000
-0.053300  18.400000
-0.057000  19.000000
-0.062300  18.900000
-0.064500  19.400000
-0.068300  19.600000
-0.072800  19.800000
-0.075000  20.200000
-0.078000  20.300000
-0.081000  20.700000
-0.085600  21.100000
-0.089300  21.200000
-0.093800  21.400000
-0.097500  21.700000
-0.099000  22.000000
-0.101300  22.000000
-0.103500  22.500000
-0.104300  22.700000
-0.105000  22.900000
-0.108000  23.400000
-0.113300  23.300000
-0.118500  24.000000
-0.122300  24.100000
-0.123800  24.100000
-0.123800  24.800000
-0.116300  24.700000
-0.108000  25.200000
-0.093800  25.400000
-0.078800  25.800000
-0.062300  25.900000
-0.044300  26.400000
-0.024800  26.400000
-0.003000  26.700000
0.018000  27.000000
0.035200  27.000000
0.049500  27.400000
0.060000  27.600000
0.069700  27.700000
0.077200  28.400000
0.076500  28.200000
0.071200  28.900000
0.064500  29.100000
0.054000  29.300000
0.044200  29.600000
0.034500  29.700000
0.024700  30.100000
0.018000  30.400000
0.009000  30.700000
0.001500  30.800000
-0.002300  31.300000
-0.006800  31.500000
-0.006000  31.500000
-0.003800  32.200000
0.003700  31.900000
0.014200  32.400000
0.023200  32.700000
0.039000  32.700000
0.055500  33.600000
0.073500  33.300000
0.091500  33.700000
0.108000  33.900000
0.124500  34.100000
0.137200  34.200000
0.150000  34.500000
0.159700  34.800000
0.169500  34.700000
0.178500  35.500000
0.187500  35.200000
0.194200  35.700000
0.198700  35.900000
0.199500  35.900000
0.199500  36.500000
0.199500  36.400000
0.195700  36.800000
0.192700  36.900000
0.189700  37.100000
0.186000  37.400000
0.180000  37.700000
0.173200  37.900000
0.168700  37.800000
0.161200  38.400000
0.152200  38.300000
0.144700  38.800000
0.133500  39.300000
0.124500  39.100000
0.114700  39.800000
0.102700  39.400000
0.087700  40.100000
0.073500  40.400000
0.061500  40.400000
0.046500  40.700000
0.030700  40.900000
0.014200  41.200000
-0.003000  41.400000
-0.018100  41.800000
-0.034600  41.900000
-0.048000  42.100000
-0.063800  42.500000
-0.075800  42.300000
-0.085600  42.900000
-0.097500  42.900000
-0.106500  43.200000
-0.114000  43.500000
-0.125300  43.500000
-0.132800  43.800000
-0.139600  44.000000
-0.146300  44.000000
-0.152300  44.300000
-0.159800  44.400000
-0.165000  44.500000
-0.166500  44.400000
-0.168000  45.000000
-0.167300  44.800000
-0.166500  45.200000
-0.162800  45.600000
-0.158300  45.500000
-0.152300  45.800000
-0.145500  45.900000
-0.138100  46.100000
-0.134300  46.700000
-0.127500  46.300000
-0.117000  46.900000
-0.110300  46.900000
-0.102100  47.100000
-0.094500  47.100000
-0.087800  47.400000
-0.080300  47.600000
-0.071300  47.600000
-0.062300  48.200000
-0.054000  48.100000
-0.045800  48.400000
-0.035300  48.700000
-0.024800  48.600000
-0.014300  49.200000
-0.006000  49.000000
0.003700  49.500000
0.016500  49.500000
0.025500  49.500000
0.034500  49.800000
0.043500  50.000000
0.046500  50.000000
0.054000  50.200000
0.058500  50.400000
0.060700  50.400000
0.066000  50.700000
0.067500  51.200000
0.067500  50.700000
0.067500  51.500000
0.066700  51.100000
0.065200  51.500000
0.061500  51.600000
0.057000  51.400000
0.051000  51.800000
0.045000  51.700000
0.042700  51.800000
0.039000  52.000000
0.033700  52.100000
0.027700  52.000000
0.020200  52.400000
0.016500  52.200000
0.012000  52.000000
0.004500  52.400000
-0.001500  52.200000
-0.006800  52.600000
-0.012000  52.400000
-0.015800  52.400000
-0.015800  52.700000
-0.017300  52.300000
-0.018100  52.700000
-0.017300  52.600000
-0.018800  52.500000
-0.021800  52.600000
-0.024000  52.700000
-0.027800  52.800000
-0.030800  52.400000
-0.033000  53.000000
-0.037500  52.700000
-0.042000  52.900000
-0.045000  52.600000
-0.048000  52.700000
-0.048800  52.800000
-0.048000  52.600000
-0.048000  52.800000
-0.046500  52.600000
-0.045000  52.800000
-0.042000  53.000000
-0.039800  52.900000
-0.038300  52.700000
-0.034600  52.800000
-0.032300  53.000000
-0.032300  52.700000
-0.032300  52.800000
-0.030800  53.000000
-0.030800  52.800000
-0.029300  53.100000
-0.025600  52.700000
-0.022500  53.100000
-0.020300  53.000000
-0.016500  52.800000
-0.014300  53.000000
-0.009100  52.900000
-0.005300  52.900000
-0.001500  52.900000
0.000700  52.800000
0.001500  52.900000
0.003000  52.800000
0.004500  53.000000
0.006000  52.500000
0.008200  52.900000
0.009700  52.500000
0.011200  52.600000
0.013500  52.600000
0.015000  52.500000
0.016500  52.500000
0.019500  52.500000
0.021700  52.200000
0.022500  52.400000
0.023200  52.100000
0.025500  52.100000
0.027700  52.100000
0.027000  51.800000
0.026200  51.600000
0.024700  51.900000
0.025500  51.600000
0.025500  51.400000
0.023200  51.600000
0.021700  51.400000
0.020200  51.300000
0.019500  51.400000
0.015700  51.100000
0.012700  51.300000
0.013500  50.800000
0.014200  51.000000
0.014200  50.800000
0.014200  50.700000
0.014200  50.600000
0.014200  50.600000
0.013500  50.700000
0.012700  50.300000
0.010500  50.100000
0.007500  50.200000
0.003000  49.900000
0.003700  50.000000
0.000700  49.500000
-0.003800  49.500000
-0.003800  49.400000
-0.004600  49.100000
-0.003000  49.300000
-0.002300  48.800000
0.002200  48.900000
0.006700  48.700000
0.010500  48.600000
0.012000  48.600000
0.012000  48.200000
0.012000  48.200000
0.009000  47.800000
0.007500  48.000000
0.006700  47.500000
0.004500  47.600000
0.003700  47.300000
0.001500  47.200000
-0.000800  47.200000
0.000700  46.800000
-0.000800  46.900000
0.000700  46.300000
0.003000  46.300000
0.004500  46.200000
0.008200  46.000000
0.008200  46.000000
0.009000  45.500000
0.008200  45.800000
0.005200  45.300000
0.004500  45.300000
0.002200  45.100000
0.000700  44.900000
0.000000  44.900000
-0.000800  44.400000
-0.000800  44.500000
-0.000800  44.200000
0.000700  44.100000
0.000700  43.800000
0.001500  43.700000
0.001500  43.600000
0.003700  43.400000
0.005200  42.900000
0.005200  42.800000
0.006700  42.700000
0.005200  42.700000
0.004500  42.000000
0.004500  42.300000
0.003000  41.800000
0.002200  41.800000
-0.000800  41.700000
-0.003000  41.400000
-0.003800  41.300000
-0.005300  41.200000
-0.004600  40.900000
-0.005300  40.700000
-0.003000  40.600000
-0.002300  40.300000
-0.000800  40.100000
-0.001500  40.200000
0.000000  39.500000
0.000700  39.800000
-0.000800  39.400000
-0.001500  39.100000
-0.005300  39.100000
-0.004600  38.700000
-0.004600  38.500000
-0.005300  38.600000
-0.006800  38.200000
-0.009100  38.400000
-0.006800  37.700000
-0.006800  37.600000
-0.005300  37.500000
-0.003000  37.300000
-0.001500  37.000000
0.001500  37.000000
0.003000  36.800000
0.003000  36.500000
0.004500  36.500000
0.003700  36.200000
0.003000  36.000000
0.000700  36.000000
-0.000800  35.600000
-0.001500  35.900000
-0.001500  35.300000
-0.003000  35.200000
-0.003000  35.200000
-0.001500  34.800000
-0.001500  34.700000
-0.001500  34.600000
-0.001500  34.500000
0.000700  34.100000
0.003000  33.900000
0.005200  34.000000
0.007500  33.600000
0.006700  33.700000
0.004500  33.100000
0.001500  33.100000
0.003000  33.000000
0.002200  32.800000
0.000000  32.800000
0.000000  32.200000
0.000000  32.300000
-0.000800  31.900000
-0.000800  31.800000
0.001500  31.800000
0.001500  31.300000
0.001500  31.300000
0.003000  30.700000
0.004500  31.000000
0.005200  30.500000
0.005200  30.400000
0.006000  30.200000
0.006700  29.800000
0.005200  30.000000
0.003000  29.600000
0.003000  29.400000
-0.000800  29.300000
-0.003800  28.800000
-0.005300  28.700000
-0.005300  28.600000
-0.006000  28.400000
-0.006800  28.100000
-0.005300  28.000000
-0.005300  27.900000
-0.005300  27.200000
-0.005300  27.500000
-0.005300  27.000000
-0.002300  27.100000
-0.001500  27.000000
-0.001500  26.500000
-0.003800  26.700000
-0.004600  26.300000
-0.006800  26.200000
-0.007500  26.100000
-0.009100  25.800000
-0.009800  25.800000
-0.010500  25.600000
-0.010500  25.400000
-0.004600  24.900000
-0.003800  25.100000
-0.000800  24.500000
0.002200  24.400000
0.000700  24.400000
0.000700  24.100000
0.000700  24.100000
0.001500  24.000000
0.003700  23.500000
0.002200  23.800000
0.000700  23.200000
-0.000800  23.300000
-0.000800  23.000000
-0.002300  22.900000
-0.003000  22.600000
-0.005300  22.500000
-0.006000  22.400000
-0.004600  22.000000
-0.002300  22.000000
0.001500  21.700000
0.003700  21.500000
0.004500  21.500000
0.003700  21.200000
0.003000  21.300000
0.001500  20.800000
0.001500  20.700000
0.000000  20.700000
-0.004600  20.200000
-0.006800  20.200000
-0.008300  20.200000
-0.008300  19.900000
-0.008300  19.400000
-0.010500  19.600000
-0.009100  19.400000
-0.006000  19.000000
-0.003000  19.000000
0.000000  18.400000
0.000700  18.500000
0.002200  18.300000
0.000700  18.000000
-0.000800  18.000000
-0.002300  17.500000
-0.002300  17.600000
-0.002300  17.500000
-0.006800  17.000000
-0.008300  16.800000
-0.006800  16.700000
-0.005300  16.600000
-0.004600  15.800000
-0.001500  16.200000
0.003000  15.600000
0.005200  15.500000
0.008200  15.300000
0.012000  14.900000
0.012700  15.100000
0.012700  14.600000
0.012700  14.600000
0.015000  14.300000
0.012000  14.100000
0.005200  13.700000
0.003000  13.600000
0.003000  13.400000
0.004500  13.100000
0.003700  13.100000
0.004500  12.600000
0.006000  12.500000
0.008200  12.500000
0.006700  12.000000
0.006700  12.200000
0.010500  11.700000
0.012700  11.700000
0.013500  11.500000
0.012700  11.100000
0.009000  11.200000
0.009700  11.000000
0.008200  10.700000
0.003700  10.800000
-0.000800  10.500000
-0.002300  10.300000
-0.003000  10.200000
-0.006800  10.200000
-0.010500  9.800000
-0.012800  9.900000
-0.015800  9.700000
-0.018800  9.400000
-0.019500  9.500000
-0.018100  9.400000
-0.014300  9.100000
-0.009100  9.400000
-0.002300  8.800000
0.000700  9.200000
-0.000800  8.600000
-0.003000  8.800000
-0.004600  8.700000
-0.004600  8.700000
-0.005300  8.500000
-0.011300  8.500000
-0.014300  8.500000
-0.015800  8.300000
-0.015800  8.500000
-0.011300  8.400000
-0.006800  8.100000
-0.006800  8.400000
-0.006800  7.800000
-0.000800  8.100000
0.003000  8.000000
0.003000  7.900000
0.005200  7.900000
0.007500  7.900000
0.008200  7.800000
0.006000  7.600000
0.003000  8.000000
-0.000800  8.100000
-0.006000  7.700000
-0.009100  8.300000
-0.009800  7.700000
-0.006800  8.200000
-0.003800  7.900000
0.000000  8.000000
0.006700  8.200000
0.010500  7.800000
0.012000  8.200000
0.009000  7.900000
0.006700  8.100000
0.006700  8.200000
0.005200  8.200000
0.003700  8.100000
0.004500  8.100000
0.004500  8.500000
0.005200  8.400000
0.005200  8.500000
0.004500  8.400000
0.005200  8.500000
0.006700  8.700000
0.004500  8.400000
0.003000  8.900000
0.003000  8.500000
0.001500  8.800000
-0.000800  8.900000
-0.003000  9.000000
-0.004600  9.000000
-0.006800  9.000000
-0.009100  9.200000
-0.014300  9.000000
-0.015000  9.400000
-0.018100  9.600000
-0.018100  9.100000
-0.018100  9.600000
-0.015800  9.400000
-0.009800  9.600000
-0.007500  9.800000
-0.007500  9.400000
-0.005300  9.900000
0.000000  9.900000
0.003000  9.800000
0.002200  9.900000
0.001500  10.200000
0.003000  10.200000
0.001500  10.100000
0.000700  10.300000
0.000700  10.200000
-0.003800  10.600000
-0.006800  10.300000
-0.004600  10.600000
0.000000  10.700000
0.004500  10.700000
0.008200  11.000000
0.014200  10.900000
0.020200  11.000000
0.023200  11.300000
0.021000  11.100000
0.018000  11.500000
0.015700  11.500000
0.014200  11.600000
0.010500  11.400000
0.008200  11.800000
0.008200  11.800000
0.010500  11.800000
0.009700  12.100000
0.006700  12.100000
0.004500  12.100000
0.003000  12.400000
0.004500  12.200000
0.004500  12.700000
0.005200  12.500000
0.003000  12.900000
-0.001500  12.900000
-0.000800  12.900000
0.003000  13.100000
0.005200  12.900000
0.009700  13.000000
0.015700  13.000000
0.019500  13.100000
0.018000  13.200000
0.019500  13.100000
0.019500  13.500000
0.018700  13.100000
0.024700  13.500000
0.029200  13.400000
0.033000  13.400000
0.035200  13.500000
0.033000  13.300000
0.033700  13.500000
0.034500  13.600000
0.035200  13.400000
0.038200  13.700000
0.038200  13.700000
0.030700  13.900000
0.023200  13.400000
0.018700  14.000000
0.009700  13.800000
-0.008300  13.900000
-0.027000  14.100000
-0.038300  13.900000
-0.042800  14.200000
-0.048800  13.900000
-0.059300  14.200000
-0.066000  14.000000
-0.066000  13.900000
-0.056300  14.000000
-0.048000  14.100000
-0.040500  14.200000
-0.035300  14.200000
-0.036100  14.600000
-0.039800  14.400000
-0.043600  14.400000
-0.042000  14.700000
-0.046500  14.500000
-0.050300  15.100000
-0.054000  15.000000
-0.054000  15.300000
-0.051800  15.500000
-0.050300  15.400000
-0.046500  15.900000
-0.044300  16.100000
-0.035300  16.200000
-0.030800  16.500000
-0.027800  16.800000
-0.021800  17.000000
-0.018800  16.900000
-0.016500  17.500000
-0.014300  17.200000
-0.015000  17.700000
-0.012800  17.600000
-0.006800  17.700000
0.000700  18.100000
0.012700  18.100000
0.025500  18.300000
0.033000  18.400000
0.039700  18.300000
0.045700  18.600000
0.047200  18.800000
0.048700  18.700000
0.051000  18.700000
0.055500  19.000000
0.059200  18.600000
0.057700  18.600000
0.048700  18.900000
0.040500  18.600000
0.035200  18.600000
0.033000  18.500000
0.030700  18.300000
0.024000  18.600000
0.012700  18.200000
0.005200  18.500000
0.010500  18.200000
0.012700  18.000000
0.014200  18.000000
0.015700  18.000000
0.021700  17.800000
0.021000  17.900000
0.021700  17.800000
0.023200  17.600000
0.016500  17.500000
0.010500  17.500000
0.004500  17.200000
-0.001500  17.500000
-0.012800  17.100000
-0.021000  17.300000
-0.020300  17.200000
-0.019500  17.100000
-0.015800  17.200000
-0.014300  17.200000
-0.016500  17.200000
-0.016500  17.100000
-0.012000  17.300000
-0.008300  17.000000
-0.003800  17.000000
-0.001500  17.000000
-0.001500  16.900000
-0.003800  17.000000
-0.005300  16.800000
-0.004600  17.100000
-0.006000  16.900000
-0.008300  16.900000
-0.009100  17.000000
-0.009800  16.800000
-0.007500  17.000000
-0.006800  16.800000
-0.006800  16.900000
-0.003000  16.600000
0.000700  16.600000
0.000700  16.800000
-0.002300  16.400000
-0.014300  16.600000
-0.021800  16.600000
-0.018100  16.700000
-0.009800  16.900000
-0.003000  16.500000
0.004500  16.700000
0.010500  16.700000
0.012700  16.800000
0.017200  16.800000
0.019500  16.600000
0.020200  17.000000
0.024700  16.900000
0.024000  16.900000
0.026200  16.900000
0.027000  17.000000
0.027000  17.000000
0.033000  17.100000
0.034500  17.200000
0.033000  17.000000
0.030700  17.400000
0.025500  17.000000
0.020200  17.100000
0.016500  17.400000
0.010500  17.100000
0.004500  17.400000
-0.001500  17.500000
-0.004600  17.400000
-0.002300  17.300000
0.001500  17.300000
0.000700  17.100000
-0.004600  16.900000
-0.008300  17.400000
-0.013500  16.800000
-0.015800  17.000000
-0.019500  16.900000
-0.024000  16.800000
-0.030800  16.800000
-0.037500  16.600000
-0.042800  16.600000
-0.043600  16.700000
-0.042000  16.300000
-0.041300  16.600000
-0.039000  16.300000
-0.035300  16.400000
-0.034600  16.200000
-0.033000  16.300000
-0.031500  15.800000
-0.034600  16.200000
-0.028500  16.100000
-0.019500  15.700000
-0.013500  16.000000
-0.009800  15.800000
-0.012000  15.700000
-0.015000  15.700000
-0.013500  15.300000
-0.014300  15.500000
-0.016500  15.300000
-0.020300  15.200000
-0.017300  15.300000
-0.012800  15.200000
-0.006000  15.200000
0.001500  15.100000
0.009000  15.100000
0.015000  15.000000
0.018000  15.100000
0.020200  15.100000
0.019500  14.900000
0.023200  15.200000
0.027700  14.800000
0.026200  15.000000
0.023200  14.800000
0.022500  14.800000
0.021700  15.000000
0.024700  14.700000
0.030700  14.600000
0.029200  14.800000
0.027000  14.800000
0.025500  14.700000
0.024700  14.600000
0.021700  14.600000
0.020200  14.300000
0.018700  14.600000
0.015700  14.300000
0.017200  14.500000
0.016500  14.500000
0.014200  14.300000
0.009000  14.500000
0.002200  14.300000
-0.006000  14.400000
-0.009100  14.400000
-0.009100  14.200000
-0.012000  14.300000
-0.010500  14.300000
-0.005300  14.400000
-0.000800  13.800000
0.003700  14.200000
0.010500  14.100000
0.018000  14.000000
0.022500  14.300000
0.024700  13.800000
0.025500  14.200000
0.025500  13.800000
0.024700  13.900000
0.022500  13.800000
0.018000  13.500000
0.013500  13.700000
0.009700  13.700000
0.007500  13.700000
0.003700  13.400000
0.000700  13.700000
-0.000800  13.500000
-0.000800  13.400000
-0.003000  13.500000
-0.003000  13.100000
0.000700  13.500000
0.001500  13.100000
0.003000  13.200000
0.003000  13.200000
0.003000  12.900000
0.003000  13.200000
0.000700  13.000000
-0.002300  12.900000
-0.006800  12.800000
-0.011300  12.800000
-0.012000  12.800000
-0.015000  12.600000
-0.014300  13.000000
-0.010500  12.400000
-0.008300  12.800000
-0.003800  12.600000
-0.001500  12.300000
0.001500  12.600000
0.004500  12.200000
0.002200  12.400000
0.000700  12.600000
-0.000800  12.200000
-0.001500  12.600000
0.000700  12.100000
0.003000  12.200000
0.003000  12.200000
0.005200  12.100000
0.004500  12.000000
0.001500  12.100000
0.000700  12.300000
0.000700  11.800000
-0.002300  12.100000
-0.005300  12.000000
-0.003000  11.700000
-0.004600  12.100000
-0.008300  11.700000
-0.011300  12.000000
-0.015800  11.800000
-0.020300  11.700000
-0.022500  12.000000
-0.024800  11.700000
-0.027800  11.800000
-0.029300  11.700000
-0.030800  11.900000
-0.029300  11.700000
-0.029300  11.600000
-0.027800  11.700000
-0.023300  11.500000
-0.021000  11.900000
-0.021800  11.400000
-0.020300  11.800000
-0.014300  11.800000
-0.006800  11.300000
0.000000  11.600000
0.008200  11.500000
0.022500  11.400000
0.040500  11.400000
0.048000  11.400000
0.048700  11.200000
0.048000  11.100000
0.044200  11.400000
0.045700  10.900000
0.046500  11.300000
0.045700  11.000000
0.048000  11.000000
0.049500  11.100000
0.054000  10.800000
0.057000  11.000000
0.056200  10.800000
0.056200  10.900000
0.055500  10.800000
0.057000  10.800000
0.057000  10.700000
0.055500  10.600000
0.055500  10.800000
0.054000  10.300000
0.052500  10.500000
0.051000  10.500000
0.053200  10.000000
0.050200  10.400000
0.042700  10.100000
0.039000  10.200000
0.033700  10.200000
0.029200  10.000000
0.027700  10.000000
0.027700  9.900000
0.030000  9.900000
0.031500  9.700000
0.027700  9.600000
0.020200  9.600000
0.015700  9.700000
0.011200  9.600000
0.006700  9.300000
0.004500  9.700000
0.000700  9.300000
-0.003000  9.500000
-0.001500  9.100000
-0.000800  9.000000
-0.003800  9.400000
-0.008300  8.900000
-0.012800  9.000000
-0.018100  9.400000
-0.024000  9.000000
-0.025600  9.000000
-0.025600  8.700000
-0.024800  9.000000
-0.022500  8.600000
-0.018800  8.900000
-0.014300  8.600000
-0.012800  8.600000
-0.008300  8.600000
-0.005300  8.300000
-0.009100  8.700000
-0.009800  8.500000
-0.008300  8.200000
-0.009100  8.500000
-0.009100  8.100000
-0.008300  8.500000
-0.007500  8.400000
-0.006800  8.700000
-0.008300  8.400000
-0.012000  8.200000
-0.012800  8.200000
-0.012000  8.200000
-0.010500  8.400000
-0.009100  8.100000
-0.003800  8.400000
-0.000800  8.200000
0.003000  8.100000
0.004500  8.400000
0.002200  8.000000
0.002200  8.500000
0.000000  8.200000
-0.001500  8.100000
-0.005300  8.100000
-0.009800  8.300000
-0.015000  8.100000
-0.019500  8.100000
-0.021800  8.200000
-0.026300  8.000000
-0.027800  8.000000
-0.028500  8.100000
-0.029300  7.900000
-0.030000  8.200000
-0.027000  7.600000
-0.024800  8.200000
-0.025600  8.000000
-0.024800  7.800000
-0.025600  8.200000
-0.027800  7.600000
-0.029300  7.900000
-0.029300  7.800000
-0.031500  7.800000
-0.032300  7.600000
-0.034600  7.700000
-0.034600  7.900000
-0.029300  7.500000
-0.024800  7.900000
-0.020300  7.500000
-0.021800  7.600000
-0.023300  7.500000
-0.024000  7.300000
-0.027000  7.600000
-0.033000  7.300000
-0.038300  7.300000
-0.042800  7.300000
-0.045800  7.200000
-0.048000  7.200000
-0.049500  7.200000
-0.045000  7.400000
-0.042800  7.000000
-0.044300  7.200000
-0.044300  7.200000
-0.048000  6.800000
-0.051800  7.100000
-0.051100  6.800000
-0.051800  7.000000
-0.054000  7.000000
-0.055500  6.800000
-0.054800  7.100000
-0.054000  6.800000
-0.051100  6.700000
-0.046500  6.900000
-0.042800  6.900000
-0.038300  6.800000
-0.036800  7.100000
-0.036800  7.000000
-0.036800  6.500000
-0.038300  7.000000
-0.036100  6.600000
-0.027800  6.700000
-0.015800  7.100000
-0.004600  6.900000
0.005200  6.700000
0.009700  6.800000
0.012700  6.700000
0.012700  6.900000
0.012000  6.600000
0.014200  6.900000
0.012700  6.800000
0.015000  6.700000
0.018000  6.700000
0.018700  6.700000
0.019500  6.800000
0.014200  6.700000
0.010500  7.000000
0.006700  6.700000
0.000700  6.600000
-0.009800  6.900000
-0.024000  6.600000
-0.038300  6.800000
-0.048800  6.700000
-0.057800  6.800000
-0.064500  6.800000
-0.069100  6.700000
-0.069100  6.900000
-0.067500  6.800000
-0.067500  6.700000
-0.063800  6.700000
-0.057800  6.800000
-0.050300  6.700000
-0.042800  6.700000
-0.036100  7.000000
-0.028500  6.700000
-0.019500  7.200000
-0.006000  6.700000
0.012700  6.700000
0.034500  7.000000
0.048700  6.700000
0.056200  7.000000
0.063700  6.900000
0.074200  7.000000
0.083200  6.800000
0.088500  7.200000
0.084000  7.200000
0.072700  6.700000
0.057700  7.300000
0.039000  6.700000
0.020200  7.100000
-0.000800  7.000000
-0.018800  6.800000
-0.031500  7.100000
-0.042800  6.700000
-0.051800  7.200000
-0.059300  7.100000
-0.062300  6.800000
-0.078000  6.900000
-0.120800  7.300000
-0.179300  7.200000
-0.227300  7.000000
-0.253500  7.200000
-0.263300  6.900000
-0.257300  7.100000
-0.237000  7.100000
-0.207000  6.900000
-0.177800  7.300000
-0.150000  7.000000
-0.124500  7.300000
-0.102800  7.200000
-0.082500  7.200000
-0.065300  7.300000
-0.048000  7.200000
-0.031500  7.200000
-0.015800  7.200000
-0.003000  7.300000
0.003000  7.100000
0.014200  7.000000
0.027700  7.500000
0.044200  7.200000
0.058500  7.600000
0.070500  7.200000
0.080200  7.300000
0.091500  7.400000
0.099000  7.300000
0.103500  7.500000
0.112500  7.500000
0.121500  7.300000
0.131200  7.600000
0.141700  7.600000
0.159000  7.600000
0.171700  7.600000
0.180000  7.700000
0.192700  7.300000
0.199500  7.700000
0.207000  7.500000
0.207700  7.500000
0.201700  7.700000
0.192700  7.600000
0.178500  7.700000
0.165000  7.700000
0.151500  7.700000
0.133500  8.100000
0.111700  7.700000
0.089200  7.800000
0.071200  7.900000
0.061500  7.900000
0.056200  7.900000
0.038200  8.000000
0.021000  8.000000
0.004500  7.700000
-0.012000  8.000000
-0.015800  8.100000
-0.014300  7.900000
-0.015000  8.200000
-0.015800  8.000000
-0.018100  8.300000
-0.018100  8.100000
-0.013500  8.200000
-0.012000  8.500000
-0.010500  8.300000
-0.010500  8.200000
-0.012800  8.400000
-0.019500  8.500000
-0.029300  8.100000
-0.040500  8.500000
-0.051800  8.500000
-0.059300  8.200000
-0.065300  8.700000
-0.071300  8.200000
-0.075000  8.800000
-0.079500  8.500000
-0.083300  8.600000
-0.082500  9.000000
-0.080300  8.500000
-0.075800  9.000000
-0.071300  8.900000
-0.065300  8.800000
-0.053300  8.800000
-0.042000  9.000000
-0.034600  9.200000
-0.027000  8.800000
-0.018100  9.000000
-0.009100  9.000000
0.000700  9.100000
0.010500  9.300000
0.018000  9.000000
0.023200  9.400000
0.029200  9.100000
0.036700  9.400000
0.042700  9.400000
0.048700  9.300000
0.054000  9.500000
0.063000  9.400000
0.067500  9.600000
0.069000  9.500000
0.070500  9.500000
0.071200  9.600000
0.069700  9.700000
0.067500  9.900000
0.068200  9.400000
0.070500  9.800000
0.075000  9.800000
0.081700  9.600000
0.083200  9.900000
0.085500  9.600000
0.086200  9.700000
0.085500  9.800000
0.084000  9.700000
0.081000  9.800000
0.076500  9.900000
0.073500  9.900000
0.069700  9.500000
0.064500  10.200000
0.063000  9.600000
0.063700  9.800000
0.064500  9.900000
0.063000  9.700000
0.055500  10.100000
0.049500  10.000000
0.043500  9.700000
0.036700  10.000000
0.033700  9.900000
0.028500  10.300000
0.024000  9.900000
0.015700  10.100000
0.006000  10.000000
0.000700  10.100000
-0.004600  10.100000
-0.010500  10.000000
-0.018100  10.200000
-0.021000  10.000000
-0.025600  10.200000
-0.027000  10.200000
-0.027800  10.000000
-0.031500  10.300000
-0.033800  9.900000
-0.033000  10.400000
-0.035300  10.000000
-0.040500  10.000000
-0.042000  10.300000
-0.042800  10.300000
-0.042000  10.300000
-0.039000  10.300000
-0.037500  10.400000
-0.037500  10.600000
-0.036800  10.400000
-0.032300  10.600000
-0.027800  10.200000
-0.022500  10.700000
-0.019500  10.600000
-0.015000  10.600000
-0.009800  10.800000
-0.006000  10.400000
-0.001500  10.900000
0.000700  10.600000
0.003000  10.800000
0.006000  11.100000
0.010500  10.900000
0.015700  10.800000
0.014200  10.700000
0.012700  11.100000
0.012000  10.800000
0.008200  11.100000
0.008200  11.100000
0.010500  10.900000
0.016500  11.300000
0.019500  10.800000
0.024000  11.100000
0.027700  11.200000
0.029200  11.100000
0.032200  11.300000
0.030700  11.200000
0.029200  11.400000
0.029200  11.300000
0.027000  11.500000
0.024000  11.300000
0.021700  11.200000
0.021700  11.600000
0.020200  11.400000
0.018000  11.600000
0.019500  11.400000
0.019500  11.400000
0.019500  11.700000
0.019500  11.400000
0.016500  11.600000
0.015700  11.700000
0.012700  11.600000
0.010500  11.700000
0.008200  11.900000
0.004500  11.700000
0.001500  11.700000
-0.001500  12.100000
-0.003000  11.700000
-0.006800  11.800000
-0.012000  11.800000
-0.017300  11.800000
-0.020300  11.900000
-0.022500  11.700000
-0.025600  12.000000
-0.022500  12.000000
-0.025600  11.800000
-0.030800  12.100000
-0.035300  12.000000
-0.045000  12.000000
-0.057000  12.000000
-0.063000  12.100000
-0.064500  12.200000
-0.069100  12.200000
-0.074300  12.600000
-0.073500  12.200000
-0.073500  12.300000
-0.070600  12.600000
-0.066000  12.600000
-0.063800  12.800000
-0.060000  12.100000
-0.057800  12.700000
-0.054000  12.600000
-0.055500  12.600000
-0.054800  12.800000
-0.051800  12.800000
-0.050300  12.800000
-0.046500  12.800000
-0.042800  13.000000
-0.040500  13.000000
-0.038300  12.800000
-0.035300  13.200000
-0.029300  12.900000
-0.023300  13.200000
-0.019500  13.100000
-0.014300  13.100000
-0.009800  13.400000
-0.006800  13.000000
-0.006000  13.500000
-0.003800  13.200000
0.000000  13.500000
0.005200  13.500000
0.010500  13.700000
0.012000  13.700000
0.014200  13.700000
0.016500  14.000000
0.016500  13.700000
0.018700  14.100000
0.021700  14.200000
0.020200  13.900000
0.018000  14.400000
0.015700  14.100000
0.015000  14.500000
0.013500  14.200000
0.010500  14.300000
0.008200  14.600000
0.006700  14.400000
0.005200  14.600000
0.006700  14.500000
0.005200  14.700000
0.001500  14.700000
0.000700  14.900000
-0.000800  14.900000
-0.001500  14.600000
0.000000  15.300000
0.001500  14.800000
0.002200  14.900000
0.003000  15.100000
0.004500  15.100000
0.005200  15.300000
0.005200  14.900000
0.006700  15.400000
0.005200  15.500000
0.005200  15.300000
0.006700  15.400000
0.006700  15.700000
0.004500  15.700000
-0.000800  15.100000
-0.006800  15.700000
-0.009100  15.400000
-0.012000  15.500000
-0.012800  15.600000
-0.016500  15.400000
-0.020300  15.600000
-0.019500  15.700000
-0.020300  15.400000
-0.018100  15.900000
-0.017300  15.500000
-0.016500  15.700000
-0.014300  16.000000
-0.016500  15.900000
-0.016500  15.900000
-0.016500  16.200000
-0.014300  16.000000
-0.012000  16.000000
-0.010500  16.200000
-0.008300  16.200000
-0.005300  16.200000
-0.003000  16.200000
-0.000800  16.200000
0.001500  16.600000
0.004500  16.200000
0.005200  16.800000
0.008200  16.500000
0.014200  16.500000
0.019500  16.600000
0.024000  16.700000
0.027700  16.900000
0.029200  16.800000
0.028500  17.100000
0.025500  17.000000
0.025500  17.200000
0.025500  17.400000
0.024000  17.200000
0.024000  17.600000
0.024000  17.300000
0.024000  17.800000
0.026200  17.500000
0.027000  17.700000
0.029200  17.800000
0.032200  18.000000
0.033000  17.900000
0.031500  18.000000
0.033000  18.100000
0.036700  18.000000
0.035200  18.300000
0.035200  18.300000
0.034500  18.100000
0.031500  18.400000
0.030700  18.000000
0.027000  18.800000
0.024000  18.400000
0.023200  18.400000
0.021000  18.800000
0.018000  18.400000
0.017200  18.900000
0.016500  18.700000
0.014200  18.700000
0.012700  18.900000
0.012700  18.900000
0.010500  19.200000
0.006000  18.800000
0.003000  19.300000
0.001500  19.100000
0.000700  19.200000
-0.003000  19.300000
-0.006800  19.000000
-0.007500  19.600000
-0.011300  19.200000
-0.014300  19.600000
-0.015000  19.400000
-0.016500  19.500000
-0.018800  19.500000
-0.019500  19.600000
-0.017300  19.600000
-0.015800  19.600000
-0.018800  20.100000
-0.020300  19.800000
-0.019500  19.900000
-0.021800  20.000000
-0.023300  19.800000
-0.021800  20.200000
-0.019500  19.800000
-0.018100  20.200000
-0.018800  20.100000
-0.018100  20.100000
-0.016500  20.300000
-0.016500  20.200000
-0.013500  20.300000
-0.009100  20.200000
-0.005300  20.500000
0.000000  20.200000
0.000700  20.300000
0.000700  20.600000
0.001500  20.200000
-0.000800  20.700000
-0.000800  20.300000
-0.001500  20.500000
0.000700  20.800000
0.002200  20.500000
0.001500  20.800000
0.003000  20.700000
0.003700  20.700000
0.006000  20.900000
0.008200  20.700000
0.009000  20.800000
0.009000  21.000000
0.010500  21.000000
0.013500  20.700000
0.015700  21.200000
0.016500  20.900000
0.020200  20.900000
0.021000  21.100000
0.019500  20.800000
0.018700  21.100000
0.015000  21.100000
0.012000  20.900000
0.010500  21.300000
0.010500  20.900000
0.010500  21.200000
0.011200  21.300000
0.011200  21.100000
0.010500  21.200000
0.012000  21.300000
0.010500  21.500000
0.012000  21.200000
0.012000  21.600000
0.010500  21.400000
0.014200  21.300000
0.013500  21.500000
0.012000  21.200000
0.009000  21.800000
0.006700  21.600000
0.003000  21.600000
0.000700  21.700000
0.002200  21.500000
0.000700  21.700000
-0.000800  21.700000
-0.001500  21.800000
-0.004600  21.600000
-0.001500  21.700000
0.003000  22.200000
0.004500  21.800000
0.004500  22.200000
0.003000  21.900000
-0.000800  22.000000
-0.004600  22.200000
-0.006800  22.000000
-0.009800  22.400000
-0.011300  22.100000
-0.012800  22.300000
-0.013500  22.400000
-0.013500  22.300000
-0.012800  22.400000
-0.011300  22.400000
-0.010500  22.500000
-0.008300  22.500000
-0.008300  22.500000
-0.008300  22.400000
-0.009100  22.300000
-0.012000  22.700000
-0.011300  22.300000
-0.010500  22.700000
-0.012000  22.600000
-0.012800  22.500000
-0.014300  22.900000
-0.012800  22.500000
-0.012000  22.600000
-0.012000  22.700000
-0.010500  22.900000
-0.009800  22.700000
-0.009100  22.700000
-0.007500  22.900000
-0.004600  22.600000
-0.003000  22.900000
-0.003800  22.800000
-0.002300  22.800000
-0.001500  23.000000
-0.001500  22.800000
-0.002300  22.900000
-0.003800  23.100000
-0.004600  22.900000
-0.003800  23.500000
-0.003000  23.200000
-0.002300  23.100000
-0.001500  23.200000
-0.000800  23.400000
0.000000  23.000000
0.001500  23.400000
0.003000  23.400000
0.001500  23.100000
0.003700  23.500000
0.005200  23.500000
0.005200  23.200000
0.005200  23.600000
0.005200  23.200000
0.003700  23.800000
0.003000  23.400000
0.003000  23.600000
0.000700  23.500000
-0.000800  23.500000
-0.001500  23.500000
-0.003000  23.600000
-0.001500  23.700000
-0.003000  23.600000
-0.003000  23.500000
-0.001500  23.800000
-0.001500  23.400000
0.000700  24.000000
0.002200  23.500000
0.000700  23.700000
-0.000800  23.800000
-0.003000  23.500000
-0.006800  23.900000
-0.007500  23.500000
-0.008300  23.800000
-0.009800  23.700000
-0.010500  23.800000
-0.009800  23.800000
-0.009100  23.700000
-0.009100  24.200000
-0.010500  23.500000
-0.010500  23.900000
-0.012000  23.700000
-0.012800  23.800000
-0.012800  23.900000
-0.012000  23.600000
-0.012000  23.800000
-0.011300  23.800000
-0.012800  23.800000
-0.012800  23.800000
-0.015000  24.100000
-0.014300  23.800000
-0.014300  23.800000
-0.014300  23.800000
-0.013500  23.700000
-0.011300  23.800000
-0.010500  23.800000
-0.008300  23.600000
-0.006800  23.800000
-0.006800  23.400000
-0.004600  23.900000
-0.001500  23.700000
-0.001500  23.800000
-0.000800  23.800000
-0.000800  23.500000
-0.004600  23.800000
-0.003000  23.800000
-0.003000  23.600000
-0.003800  23.700000
-0.003000  23.700000
-0.001500  23.700000
-0.000800  23.400000
-0.003000  23.700000
-0.000800  23.300000
0.001500  23.800000
0.002200  23.400000
0.003700  23.300000
0.004500  23.600000
0.005200  23.400000
0.003000  23.400000
0.002200  23.400000
0.001500  23.200000
0.001500  23.300000
-0.000800  23.300000
-0.001500  23.100000
-0.002300  23.300000
-0.003000  23.400000
-0.001500  23.000000
-0.000800  23.400000
0.000700  23.200000
-0.001500  23.400000
0.001500  23.300000
0.001500  23.100000
0.001500  23.200000
0.003700  23.100000
0.001500  23.000000
0.003700  23.300000
0.003000  22.900000
0.002200  23.200000
0.001500  23.000000
-0.000800  23.100000
0.001500  23.000000
-0.002300  23.100000
-0.004600  23.100000
-0.002300  23.000000
-0.003000  23.200000
-0.001500  22.800000
-0.001500  22.900000
-0.000800  23.100000
-0.001500  22.700000
0.000700  23.300000
0.000700  22.800000
-0.000800  23.100000
0.001500  23.000000
0.001500  22.900000
0.000700  23.000000
-0.001500  22.900000
-0.003000  22.900000
-0.004600  22.800000
-0.003800  23.000000
-0.002300  22.800000
-0.004600  22.600000
-0.004600  22.900000
-0.005300  22.500000
-0.004600  22.900000
-0.003000  22.400000
-0.001500  22.600000
-0.001500  22.600000
-0.003000  22.500000
-0.003000  22.700000
-0.002300  22.400000
0.000700  22.400000
0.003000  22.600000
0.006000  22.800000
0.006700  22.600000
0.004500  22.400000
0.001500  22.800000
0.000700  22.400000
-0.000800  22.800000
-0.003000  22.400000
-0.003000  22.400000
-0.004600  22.900000
-0.002300  22.200000
0.000000  22.700000
0.001500  22.500000
0.003000  22.400000
0.003700  22.600000
0.003700  22.500000
0.003000  22.400000
0.000700  22.200000
-0.000800  22.600000
-0.001500  22.300000
-0.004600  22.500000
-0.004600  22.500000
-0.004600  22.400000
-0.004600  22.800000
-0.001500  22.300000
-0.000800  22.700000
0.001500  22.300000
0.001500  22.600000
0.004500  22.500000
0.005200  22.400000
0.003000  22.400000
0.003700  22.400000
0.003000  22.400000
0.004500  22.200000
0.002200  22.500000
0.000700  22.500000
-0.000800  22.300000
-0.001500  22.700000
-0.001500  22.100000
-0.000800  22.600000
0.000700  22.500000
0.002200  22.400000
0.004500  22.500000
0.006700  22.200000
0.006700  22.300000
0.006700  22.400000
0.006700  22.300000
0.009000  22.400000
0.012000  22.300000
0.012000  22.400000
0.012000  22.000000
0.009000  22.500000
0.005200  22.100000
0.000700  22.500000
-0.001500  22.200000
-0.005300  22.100000
-0.006000  22.400000
-0.006000  22.100000
-0.003800  22.100000
0.004500  22.000000
0.008200  21.900000
0.009000  22.200000
0.010500  22.000000
0.014200  21.800000
0.016500  21.900000
0.013500  22.000000
0.010500  21.800000
0.008200  21.900000
0.005200  22.000000
0.003700  21.600000
0.000700  22.000000
0.001500  21.800000
0.002200  21.700000
0.000700  21.900000
-0.001500  21.500000
-0.004600  21.900000
-0.000800  21.500000
0.001500  21.500000
0.002200  21.500000
0.001500  21.500000
0.001500  21.400000
-0.000800  21.500000
-0.003800  21.600000
-0.003800  21.600000
-0.005300  21.500000
-0.007500  21.600000
-0.008300  21.300000
-0.005300  21.600000
-0.005300  21.200000
-0.003000  21.400000
-0.003000  21.400000
-0.004600  21.200000
-0.002300  21.500000
-0.003000  21.300000
-0.003000  21.200000
-0.003000  21.200000
-0.001500  21.400000
-0.000800  21.300000
-0.000800  21.200000
-0.001500  21.400000
-0.004600  21.200000
-0.006000  21.500000
-0.004600  21.200000
-0.004600  21.200000
-0.005300  21.300000
-0.004600  21.000000
-0.005300  21.500000
-0.006800  20.900000
-0.003800  21.100000
-0.000800  21.100000
0.002200  21.100000
0.006700  20.900000
0.008200  21.000000
0.005200  21.200000
0.001500  20.700000
-0.003800  21.200000
-0.004600  20.700000
-0.004600  20.900000
-0.000800  21.000000
0.003000  20.700000
0.003700  21.100000
0.006700  20.700000
0.009000  20.900000
0.006700  20.600000
0.003700  20.600000
0.002200  20.700000
-0.000800  20.600000
-0.001500  20.400000
-0.002300  20.400000
-0.004600  20.800000
-0.006800  20.300000
-0.008300  20.800000
-0.008300  20.600000
-0.010500  20.300000
-0.012000  20.800000
-0.014300  20.400000
-0.014300  20.700000
-0.009100  20.500000
-0.006800  20.400000
-0.004600  20.600000
-0.000800  20.400000
-0.000800  20.300000
0.000700  20.600000
0.004500  20.400000
0.011200  20.300000
0.010500  20.300000
0.007500  20.500000
0.003700  20.200000
-0.006800  20.500000
-0.012800  20.200000
-0.015000  20.400000
-0.020300  20.500000
-0.024800  20.300000
-0.027000  20.600000
-0.024000  20.400000
-0.020300  20.400000
-0.013500  20.600000
-0.003800  20.400000
0.006000  20.200000
0.012700  20.300000
0.017200  20.600000
0.018000  20.200000
0.014200  20.600000
0.009700  20.300000
0.007500  20.300000
0.004500  20.600000
0.000000  20.300000
-0.003000  20.200000
-0.005300  20.600000
-0.006800  20.300000
-0.008300  20.600000
-0.008300  20.100000
-0.009800  20.200000
-0.011300  20.300000
-0.008300  20.400000
-0.003000  20.200000
0.003000  20.300000
0.004500  20.300000
0.006000  20.000000
0.005200  20.300000
0.003000  20.200000
0.001500  20.000000
-0.001500  20.200000
-0.001500  19.900000
-0.002300  20.300000
-0.003000  20.100000
-0.002300  20.200000
-0.001500  20.200000
-0.003800  20.200000
-0.004600  20.100000
-0.003000  20.000000
-0.001500  19.900000
0.003000  19.900000
0.009700  19.800000
0.012700  20.000000
0.015700  19.800000
0.018700  20.100000
0.018700  19.700000
0.018000  20.100000
0.015700  20.000000
0.013500  19.800000
0.006000  20.200000
-0.003000  19.800000
-0.006800  20.300000
-0.010500  19.900000
-0.012800  19.900000
-0.012800  20.100000
-0.014300  20.000000
-0.012800  20.100000
-0.009100  19.800000
-0.003800  20.000000
0.001500  19.600000
0.005200  19.900000
0.008200  20.000000
0.009000  19.800000
0.011200  20.200000
0.009000  19.800000
0.006700  20.100000
0.006700  20.100000
0.005200  20.000000
0.005200  20.100000
0.004500  20.000000
0.004500  20.100000
0.006000  20.000000
0.006000  20.100000
0.006700  20.100000
0.006000  19.900000
0.003000  20.200000
0.001500  19.800000
0.000700  20.100000
0.001500  19.800000
0.000700  19.900000
-0.006800  20.100000
-0.006800  20.100000
-0.006800  20.200000
-0.006800  19.900000
-0.006800  20.000000
-0.003000  20.100000
0.002200  19.900000
0.001500  19.900000
0.000000  19.800000
0.000000  20.200000
0.001500  19.800000
0.000700  20.000000
-0.002300  19.800000
-0.000800  19.800000
0.000700  19.800000
0.003000  19.800000
0.004500  19.800000
0.007500  20.000000
0.013500  19.500000
0.011200  20.000000
0.005200  19.800000
0.001500  19.600000
-0.000800  19.800000
-0.002300  19.900000
-0.002300  19.500000
-0.002300  19.400000
-0.001500  19.500000
0.003000  19.100000
0.004500  19.400000
0.005200  19.300000
0.006700  19.200000
0.009700  19.500000
0.014200  19.200000
0.013500  19.400000
0.010500  19.300000
0.010500  19.200000
0.008200  19.200000
0.003700  19.300000
-0.000800  19.100000
-0.003800  19.200000
-0.006800  19.400000
-0.008300  18.900000
-0.009100  19.000000
-0.005300  19.100000
-0.000800  18.900000
0.006700  19.100000
0.013500  18.600000
0.012700  19.000000
0.011200  18.800000
0.009000  18.700000
0.005200  18.900000
0.004500  18.500000
0.000700  18.900000
-0.002300  18.800000
-0.003000  18.500000
-0.002300  18.600000
-0.002300  18.400000
-0.002300  18.500000
0.000700  18.200000
0.004500  18.400000
0.008200  18.100000
0.009000  18.100000
0.008200  18.000000
0.006700  17.600000
0.006700  18.000000
0.005200  17.600000
0.003700  17.800000
0.003700  17.600000
0.001500  17.700000
-0.000800  17.500000
-0.003000  17.500000
-0.003000  17.400000
-0.001500  17.100000
-0.002300  17.500000
-0.001500  17.100000
-0.003000  17.300000
-0.005300  17.100000
-0.003800  16.800000
-0.001500  17.200000
-0.000800  16.800000
-0.002300  17.100000
-0.003000  17.000000
-0.002300  16.900000
-0.003000  17.000000
-0.005300  17.000000
-0.009100  17.100000
-0.012000  17.100000
-0.015000  17.200000
-0.008300  17.200000
0.003700  17.100000
0.006700  17.500000
0.006700  17.000000
0.008200  17.400000
0.010500  17.200000
0.009000  17.200000
0.008200  17.500000
0.005200  17.400000
0.000000  17.500000
-0.006800  17.800000
-0.009100  17.800000
-0.009100  17.800000
-0.010500  18.000000
-0.003000  18.100000
-0.001500  18.000000
0.000000  18.400000
0.004500  18.000000
0.004500  18.000000
0.005200  18.400000
-0.002300  18.200000
-0.011300  18.300000
-0.020300  18.300000
-0.033000  18.200000
-0.036800  18.500000
-0.036100  18.100000
-0.028500  18.600000
-0.010500  18.400000
0.006700  18.500000
0.009000  18.500000
0.005200  18.600000
-0.000800  18.600000
-0.006800  18.300000
-0.008300  18.600000
-0.009100  18.400000
-0.010500  18.300000
-0.010500  18.200000
-0.006800  17.900000
-0.004600  18.200000
-0.003000  17.800000
0.000700  18.000000
0.003700  17.900000
0.003700  17.700000
0.003000  17.800000
0.002200  17.700000
0.001500  17.800000
-0.000800  17.600000
-0.004600  17.700000
-0.006000  17.700000
-0.007500  17.300000
-0.008300  17.700000
-0.005300  17.200000
-0.004600  17.400000
-0.003000  17.200000
-0.005300  17.100000
-0.004600  17.100000
0.001500  16.800000
0.005200  17.100000
0.012000  16.700000
0.018000  16.800000
0.020200  16.900000
0.015700  16.800000
0.012000  17.000000
0.010500  16.600000
0.005200  16.900000
0.002200  16.600000
-0.000800  16.800000
-0.004600  16.600000
-0.009100  16.600000
-0.009100  16.600000
-0.004600  16.100000
-0.001500  16.600000
0.004500  16.200000
0.009000  16.100000
0.012700  16.300000
0.009000  16.200000
0.006700  16.200000
0.008200  16.100000
0.003000  16.200000
0.000700  16.000000
-0.001500  16.200000
-0.002300  16.100000
-0.000800  15.800000
0.002200  16.300000
0.003000  15.700000
0.001500  16.000000
0.003000  15.700000
0.004500  15.600000
0.016500  15.700000
0.027000  15.400000
0.027700  15.500000
0.024000  15.500000
0.014200  15.400000
0.006000  15.300000
-0.001500  15.300000
-0.011300  15.400000
-0.021800  15.000000
-0.029300  15.400000
-0.026300  15.000000
-0.019500  15.000000
-0.009800  15.200000
-0.001500  14.600000
0.003000  14.800000
0.003700  14.800000
-0.001500  14.300000
-0.001500  14.700000
0.000700  14.300000
0.003000  14.200000
0.005200  14.300000
0.009000  13.900000
0.014200  13.900000
0.014200  14.100000
0.014200  13.700000
0.010500  13.700000
0.003000  13.700000
-0.007500  13.500000
-0.014300  13.400000
-0.015800  13.400000
-0.015800  13.100000
-0.017300  13.400000
-0.019500  12.800000
-0.016500  13.000000
-0.010500  12.700000
-0.004600  12.900000
-0.000800  12.700000
0.000700  12.600000
-0.002300  12.600000
-0.005300  12.200000
-0.006000  12.600000
-0.004600  12.400000
-0.004600  12.300000
-0.004600  12.600000
-0.002300  12.100000
0.000700  12.400000
0.003700  12.100000
0.004500  12.100000
0.004500  12.100000
0.003000  11.700000
0.001500  12.000000
0.000700  12.000000
-0.001500  11.900000
-0.006000  11.700000
-0.011300  11.600000
-0.007500  11.800000
-0.005300  11.400000
-0.005300  11.900000
-0.003000  11.300000
-0.004600  11.700000
-0.005300  11.400000
-0.002300  11.300000
0.000000  11.500000
-0.001500  11.100000
-0.003000  11.200000
-0.003000  11.100000
-0.001500  10.700000
-0.000800  10.800000
0.000000  10.800000
0.001500  10.700000
0.003000  10.600000
0.004500  10.800000
0.003000  10.600000
0.003700  10.500000
0.004500  10.800000
0.004500  10.300000
0.001500  10.700000
-0.001500  10.400000
-0.003000  10.400000
-0.006800  10.400000
-0.012800  10.300000
-0.015800  10.300000
-0.015800  10.300000
-0.012000  10.200000
-0.003800  10.200000
-0.000800  10.100000
0.000700  10.000000
0.003000  9.700000
0.006700  10.200000
0.009000  9.800000
0.008200  10.100000
0.004500  10.000000
0.000700  9.900000
-0.000800  10.200000
0.000000  9.900000
0.000000  9.900000
0.000700  9.900000
-0.000800  9.600000
0.001500  9.800000
0.003000  9.700000
0.005200  9.600000
0.010500  9.700000
0.020200  9.600000
0.028500  9.400000
0.024700  9.400000
0.018700  9.600000
0.010500  9.400000
0.004500  9.800000
0.000700  9.600000
-0.005300  9.300000
-0.009100  9.700000
-0.008300  9.400000
-0.008300  9.800000
-0.009100  9.400000
-0.006800  9.400000
-0.005300  9.500000
-0.003000  9.500000
-0.003000  9.200000
-0.003000  9.200000
-0.003800  9.500000
-0.004600  9.200000
-0.003000  9.300000
-0.003000  9.400000
-0.001500  9.100000
-0.003800  9.600000
-0.006000  9.300000
-0.005300  9.400000
-0.004600  9.400000
-0.005300  9.100000
-0.008300  9.500000
-0.008300  9.100000
-0.009100  9.500000
-0.012000  9.300000
-0.016500  9.400000
-0.027000  9.100000
-0.033800  9.200000
-0.035300  9.600000
-0.027800  9.000000
-0.015000  9.500000
-0.001500  9.200000
0.012000  9.300000
0.014200  9.500000
0.015700  9.300000
0.018700  9.600000
0.016500  9.300000
0.017200  9.600000
0.021000  9.400000
0.026200  9.400000
0.030700  9.400000
0.033000  9.200000
0.038200  9.600000
0.039000  9.200000
0.039000  9.400000
0.035200  9.200000
0.030000  9.400000
0.024000  9.600000
0.015700  9.000000
0.008200  9.700000
0.002200  9.300000
0.000000  9.400000
-0.001500  9.500000
-0.001500  9.300000
0.003000  9.400000
0.002200  9.600000
0.000700  9.500000
0.001500  9.300000
0.000700  9.400000
0.001500  9.400000
0.005200  9.000000
0.009000  9.500000
0.012700  9.000000
0.011200  9.400000
0.008200  9.400000
0.004500  9.400000
-0.001500  9.400000
-0.007500  9.300000
-0.009100  9.400000
-0.015800  9.400000
-0.020300  9.400000
-0.021800  9.400000
-0.024000  9.200000
-0.020300  9.100000
-0.007500  9.100000
0.007500  9.300000
0.011200  9.200000
0.010500  9.100000
0.009700  9.200000
0.006000  9.000000
0.004500  9.100000
0.001500  9.300000
0.001500  9.000000
0.001500  9.400000
0.001500  9.100000
0.003700  9.300000
0.004500  9.200000
0.004500  9.100000
0.003700  9.100000
0.001500  9.200000
-0.001500  9.200000
-0.003800  9.000000
-0.008300  9.000000
-0.010500  9.000000
-0.009800  8.900000
-0.010500  9.000000
-0.006800  8.800000
0.002200  9.100000
0.006700  9.000000
0.003000  9.000000
0.000700  9.200000
0.001500  8.700000
-0.001500  9.000000
-0.001500  9.000000
0.001500  8.900000
0.003000  8.800000
0.003000  8.900000
0.001500  8.800000
0.001500  8.700000
0.003000  9.000000
0.004500  8.500000
0.004500  8.800000
0.003000  8.700000
0.002200  8.700000
0.000700  9.000000
0.000000  8.500000
-0.003000  9.000000
-0.005300  8.900000
-0.009100  8.800000
-0.008300  8.800000
-0.008300  8.800000
-0.009800  9.000000
-0.006800  8.300000
-0.005300  8.800000
-0.003000  8.500000
-0.000800  8.500000
0.000700  8.500000
0.003000  8.200000
0.006000  8.600000
0.009000  8.400000
0.006700  8.500000
0.003000  8.200000
-0.001500  8.400000
-0.008300  8.500000
-0.012000  8.500000
-0.012800  8.400000
-0.012800  8.400000
-0.011300  8.500000
-0.010500  8.500000
-0.006800  8.400000
-0.001500  8.200000
0.001500  8.100000
0.003000  8.400000
0.003000  7.900000
0.006000  8.400000
0.006700  8.100000
0.009000  7.900000
0.009000  8.100000
0.006700  8.000000
0.004500  8.000000
0.000700  8.100000
-0.000800  7.900000
-0.003000  7.900000
-0.005300  7.900000
-0.003800  8.000000
-0.004600  7.600000
-0.003000  7.900000
-0.000800  7.500000
0.001500  7.600000
0.003000  7.600000
0.004500  7.500000
0.005200  7.600000
0.003700  7.400000
0.004500  7.400000
0.003700  7.500000
0.001500  7.200000
-0.000800  7.200000
0.000000  7.300000
0.003000  7.300000
0.003700  7.000000
0.003700  7.400000
0.005200  7.000000
0.006000  7.200000
0.010500  7.100000
0.012000  6.700000
0.008200  7.100000
0.004500  6.800000
0.004500  6.600000
0.005200  6.900000
0.005200  6.500000
0.004500  6.800000
0.004500  6.700000
0.003000  6.600000
0.000000  6.700000
-0.003000  6.500000
-0.003000  6.600000
-0.001500  6.300000
0.000000  6.500000
0.000700  6.300000
0.001500  6.200000
0.001500  6.400000
0.003000  5.900000
0.005200  6.300000
0.003000  5.900000
-0.000800  5.900000
0.000000  5.800000
-0.000800  5.600000
-0.001500  5.900000
0.000000  5.800000
0.001500  5.700000
0.004500  5.700000
0.009000  5.600000
0.008200  5.300000
0.005200  5.500000
0.001500  5.700000
-0.001500  5.200000
-0.003800  5.600000
-0.006800  5.000000
-0.008300  5.200000
-0.008300  5.300000
-0.005300  4.900000
-0.002300  5.300000
0.000000  4.900000
0.006000  4.900000
0.010500  4.900000
0.009000  4.900000
0.006700  4.900000
0.006700  4.800000
0.008200  4.900000
0.008200  4.600000
0.006000  4.800000
0.005200  4.500000
0.003000  4.700000
0.003000  4.500000
0.004500  4.200000
0.008200  4.500000
0.014200  4.100000
0.015700  4.500000
0.018000  4.200000
0.012700  4.300000
0.007500  4.200000
0.004500  4.200000
0.000700  4.200000
-0.000800  4.000000
-0.004600  4.300000
-0.006000  4.000000
-0.010500  4.100000
-0.010500  4.000000
-0.010500  3.600000
-0.012000  4.000000
-0.012000  3.500000
-0.012800  3.900000
-0.010500  3.600000
-0.010500  3.600000
-0.009100  3.700000
-0.008300  3.600000
-0.007500  3.400000
-0.006800  3.600000
-0.008300  3.700000
-0.007500  3.400000
-0.008300  3.400000
-0.010500  3.600000
-0.012800  3.000000
-0.012800  3.500000
-0.011300  3.000000
-0.012800  3.100000
-0.011300  3.100000
-0.008300  2.900000
-0.007500  3.200000
-0.006000  2.700000
-0.003800  2.800000
-0.001500  2.800000
-0.001500  2.800000
-0.004600  2.700000
-0.005300  3.000000
-0.006800  2.800000
-0.006800  2.600000
-0.008300  3.000000
-0.008300  2.500000
-0.009800  2.800000
-0.010500  2.800000
-0.008300  2.500000
-0.007500  2.700000
-0.008300  2.400000
-0.007500  2.500000
-0.006800  2.600000
-0.006000  2.300000
-0.007500  2.400000
-0.009800  2.100000
-0.012000  2.200000
-0.012000  2.200000
-0.014300  2.700000
-0.015800  2.300000
-0.018100  2.400000
-0.020300  2.600000
-0.024800  2.100000
-0.028500  2.500000
-0.027800  2.400000
-0.029300  2.100000
-0.029300  2.400000
-0.029300  2.100000
-0.029300  2.200000
-0.027000  2.100000
-0.024000  1.900000
-0.023300  2.200000
-0.024000  1.800000
-0.020300  1.800000
-0.022500  1.800000
-0.021800  2.000000
-0.020300  1.800000
-0.023300  2.000000
-0.021800  2.100000
-0.021000  1.800000
-0.021000  2.100000
-0.019500  1.800000
-0.016500  2.100000
-0.015000  1.700000
-0.014300  1.700000
-0.011300  1.900000
-0.010500  1.600000
-0.003800  1.700000
0.001500  1.500000
0.002200  1.700000
0.005200  1.700000
0.006700  1.400000
0.006000  2.000000
0.006700  1.400000
0.004500  1.800000
0.006000  1.500000
0.007500  1.400000
0.007500  1.900000
0.009000  1.300000
0.012000  1.700000
0.014200  1.300000
0.014200  1.300000
0.015700  1.400000
0.018700  1.300000
0.018000  1.300000
0.019500  1.100000
0.019500  1.400000
0.019500  1.100000
0.020200  1.300000
0.020200  1.300000
0.016500  1.200000
0.017200  1.300000
0.019500  1.100000
0.018700  1.500000
0.021700  1.100000
0.019500  1.000000
0.020200  1.200000
0.021700  0.900000
0.021700  0.900000
0.024700  1.000000
0.027700  1.000000
0.029200  0.800000
0.027700  1.100000
0.027000  0.900000
0.025500  0.800000
0.023200  1.300000
0.024000  0.900000
0.021700  1.000000
0.019500  0.900000
0.016500  0.900000
0.014200  1.300000
0.015000  0.900000
0.012700  0.900000
0.012000  0.900000
0.012000  0.900000
0.010500  0.800000
0.010500  0.700000
0.010500  0.900000
0.012000  0.700000
0.009000  1.100000
0.008200  0.700000
0.006000  0.900000
0.004500  0.700000
0.002200  0.800000
-0.002300  0.900000
-0.004600  0.700000
-0.007500  0.900000
-0.010500  1.000000
-0.008300  0.800000
-0.008300  0.900000
-0.006800  0.900000
-0.006800  0.700000
-0.005300  0.700000
-0.003000  0.900000
-0.004600  0.700000
-0.004600  0.700000
-0.004600  0.900000
-0.004600  0.700000
-0.006000  0.900000
-0.010500  0.900000
-0.012800  0.700000
-0.015000  1.000000
-0.016500  0.700000
-0.016500  1.100000
-0.014300  0.700000
-0.015800  0.900000
-0.014300  0.800000
-0.012800  0.800000
-0.012000  0.900000
-0.012000  0.700000
-0.008300  1.000000
-0.005300  0.700000
-0.006800  0.800000
-0.005300  0.900000
-0.005300  0.600000
-0.005300  1.100000
-0.005300  0.800000
-0.006000  1.300000
-0.006800  0.900000
-0.007500  0.900000
-0.006000  1.100000
-0.006800  0.900000
-0.005300  0.900000
-0.003000  0.900000
-0.000800  0.800000
0.003000  0.700000
0.004500  0.800000
0.008200  1.000000
0.009700  0.700000
0.012000  1.100000
0.013500  0.700000
0.012700  0.900000
0.013500  1.200000
0.012000  0.900000
0.009000  1.300000
0.008200  0.800000
0.009000  1.200000
0.009700  1.100000
0.010500  0.900000
0.010500  1.000000
0.013500  1.000000
0.015700  1.200000
0.017200  0.800000
0.018700  1.200000
0.018700  0.700000
0.016500  1.200000
0.014200  1.000000
0.013500  0.900000
0.015700  1.300000
0.014200  0.900000
0.012700  1.200000
0.010500  1.100000
0.012000  1.200000
0.011200  1.300000
0.010500  1.100000
0.011200  1.200000
0.009000  1.000000
0.008200  1.400000
0.009700  1.100000
0.008200  1.100000
0.006000  1.300000
0.004500  1.000000
0.003000  1.500000
0.001500  0.900000
-0.000800  1.400000
-0.003800  1.400000
-0.006800  1.400000
-0.012000  1.500000
-0.015800  1.300000
-0.018100  1.300000
-0.021000  1.300000
-0.021800  1.300000
-0.021800  1.300000
-0.022500  1.200000
-0.022500  1.400000
-0.024800  0.900000
-0.026300  1.400000
-0.025600  1.200000
-0.026300  1.100000
-0.027800  1.300000
-0.031500  1.300000
-0.035300  1.300000
-0.036800  1.300000
-0.039000  1.300000
-0.042000  1.800000
-0.044300  1.400000
-0.048000  1.300000
-0.048800  1.400000
-0.048000  1.600000
-0.049500  1.300000
-0.048000  1.500000
-0.042800  1.500000
-0.041300  1.200000
-0.041300  1.400000
-0.037500  1.300000
-0.036800  1.300000
-0.034600  1.600000
-0.033000  1.300000
-0.032300  1.600000
-0.029300  1.300000
-0.030800  1.500000
-0.030800  1.500000
-0.028500  1.600000
-0.027800  1.400000
-0.024000  1.300000
-0.021800  1.500000
-0.015800  1.400000
-0.007500  1.500000
-0.004600  1.600000
-0.003000  1.400000
0.001500  1.700000
0.006000  1.400000
0.008200  1.700000
0.009000  1.600000
0.012000  1.400000
0.014200  2.000000
0.013500  1.800000
0.014200  1.700000
0.012000  1.500000
0.012700  1.800000
0.015000  1.800000
0.016500  1.500000
0.021700  1.900000
0.024000  1.500000
0.027700  2.000000
0.030700  1.600000
0.029200  1.600000
0.030700  1.700000
0.031500  1.700000
0.032200  1.900000
0.031500  1.500000
0.031500  1.800000
0.030000  2.100000
0.027700  2.000000
0.027700  2.100000
0.028500  1.900000
0.029200  2.100000
0.027700  1.800000
0.027000  2.100000
0.027000  1.900000
0.029200  2.000000
0.029200  2.100000
0.029200  1.800000
0.029200  2.300000
0.029200  1.800000
0.027000  2.100000
0.024000  2.200000
0.024000  2.100000
0.020200  2.300000
0.015700  2.200000
0.014200  2.300000
0.014200  2.300000
0.011200  2.400000
0.010500  2.400000
0.012000  2.100000
0.012700  2.700000
0.012000  2.200000
0.012000  2.400000
0.012700  2.300000
0.010500  2.200000
0.010500  2.500000
0.012000  2.300000
0.010500  2.500000
0.009000  2.600000
0.008200  2.300000
0.008200  2.500000
0.005200  2.500000
0.003700  2.600000
0.004500  2.400000
0.003000  2.800000
0.001500  2.500000
0.000700  2.900000
0.002200  2.600000
0.001500  2.700000
0.002200  2.800000
0.003000  2.600000
0.003000  2.700000
0.004500  2.800000
0.005200  2.500000
0.004500  2.900000
0.004500  2.800000
0.002200  2.900000
0.000700  3.000000
0.000000  3.100000
0.000000  2.900000
-0.000800  2.900000
-0.001500  3.100000
-0.000800  3.100000
-0.001500  3.100000
-0.002300  3.200000
-0.001500  3.100000
-0.001500  3.400000
-0.000800  3.000000
-0.000800  3.400000
-0.001500  3.000000
-0.001500  2.900000
-0.003000  3.300000
-0.005300  3.400000
-0.005300  3.400000
-0.005300  3.600000
-0.005300  3.500000
-0.005300  3.500000
-0.003000  3.600000
0.000000  3.600000
0.000700  3.500000
0.004500  3.600000
0.008200  3.400000
0.010500  3.700000
0.012700  3.600000
0.013500  3.600000
0.015700  3.700000
0.015000  3.600000
0.014200  3.700000
0.012000  3.900000
0.012000  3.900000
0.009000  4.000000
0.008200  3.800000
0.006000  4.200000
0.004500  3.900000
0.006000  4.300000
0.005200  4.300000
0.005200  4.200000
0.006000  4.300000
0.006000  4.000000
0.008200  4.500000
0.006700  4.000000
0.007500  4.400000
0.008200  4.300000
0.006000  4.400000
0.005200  4.500000
0.003000  4.500000
0.000700  4.500000
-0.001500  4.300000
-0.003800  4.800000
-0.007500  4.800000
-0.010500  4.700000
-0.012000  5.000000
-0.012800  4.600000
-0.013500  5.000000
-0.013500  4.700000
-0.012800  4.900000
-0.012800  5.000000
-0.012800  4.700000
-0.012800  5.100000
-0.010500  5.100000
-0.010500  5.100000
-0.010500  5.300000
-0.010500  5.300000
-0.010500  5.500000
-0.009100  5.300000
-0.010500  5.700000
-0.010500  5.400000
-0.011300  5.700000
-0.013500  5.800000
-0.010500  5.700000
-0.009100  5.900000
-0.006800  5.900000
-0.005300  5.900000
-0.004600  6.200000
-0.002300  5.800000
0.001500  6.100000
0.001500  6.200000
0.000700  6.400000
0.003700  6.300000
0.003000  6.700000
0.000000  6.300000
0.000700  6.900000
-0.000800  6.800000
-0.000800  6.700000
-0.001500  7.000000
-0.001500  6.900000
0.000000  7.100000
0.002200  7.300000
0.006000  6.900000
0.007500  7.300000
0.010500  7.200000
0.009700  7.400000
0.012000  7.400000
0.014200  7.500000
0.014200  7.500000
0.015000  7.600000
0.014200  7.900000
0.013500  7.800000
0.012000  8.000000
0.010500  8.200000
0.009000  7.900000
0.008200  8.500000
0.006700  8.100000
0.008200  8.500000
0.009000  8.500000
0.009700  8.500000
0.012000  8.700000
0.015000  8.600000
0.018000  8.900000
0.018000  9.000000
0.016500  9.100000
0.015700  9.100000
0.014200  9.300000
0.014200  9.600000
0.012700  9.600000
0.010500  9.900000
0.008200  9.600000
0.008200  10.100000
0.006700  10.000000
0.006700  10.200000
0.010500  10.500000
0.009000  10.200000
0.006700  10.700000
0.004500  10.700000
0.003700  10.800000
0.004500  10.800000
0.004500  11.100000
0.003000  11.400000
-0.000800  11.200000
-0.004600  11.700000
-0.006000  11.400000
-0.009100  12.000000
-0.014300  12.000000
-0.016500  12.100000
-0.021000  12.600000
-0.026300  12.200000
-0.028500  12.900000
-0.030800  12.700000
-0.030800  12.800000
-0.030800  13.100000
-0.030000  13.400000
-0.031500  13.400000
-0.033000  13.400000
-0.033000  14.000000
-0.035300  13.900000
-0.036100  14.300000
-0.038300  14.300000
-0.040500  14.500000
-0.042800  14.900000
-0.043600  14.700000
-0.046500  15.300000
-0.045000  15.400000
-0.044300  15.400000
-0.042800  15.700000
-0.039000  15.800000
-0.038300  16.100000
-0.038300  16.200000
-0.036800  16.500000
-0.038300  16.400000
-0.036100  16.800000
-0.035300  17.100000
-0.037500  17.000000
-0.036800  17.600000
-0.040500  17.600000
-0.042800  18.200000
-0.044300  18.200000
-0.047300  18.400000
-0.050300  18.900000
-0.054000  18.900000
-0.057000  19.100000
-0.058500  19.300000
-0.060800  19.700000
-0.062300  19.700000
-0.064500  19.800000
-0.065300  20.400000
-0.067500  20.100000
-0.068300  20.700000
-0.070600  20.900000
-0.075800  21.200000
-0.078800  21.500000
-0.082500  21.600000
-0.086300  22.100000
-0.087800  22.300000
-0.090000  22.400000
-0.093800  22.900000
-0.096800  22.900000
-0.099000  23.200000
-0.101300  23.400000
-0.102100  23.700000
-0.102800  23.800000
-0.102100  24.100000
-0.101300  24.400000
-0.098300  24.400000
-0.095300  24.900000
-0.092300  25.000000
-0.086300  25.100000
-0.080300  25.600000
-0.072100  25.600000
-0.061500  26.100000
-0.046500  26.100000
-0.033800  26.400000
-0.018800  27.000000
-0.001500  26.800000
0.012000  27.100000
0.027000  27.200000
0.039000  27.400000
0.053200  27.700000
0.068200  27.900000
0.078000  28.200000
0.090000  28.200000
0.101200  28.900000
0.112500  28.700000
0.129000  29.600000
0.138700  29.300000
0.147700  29.600000
0.155200  30.100000
0.162700  30.100000
0.172500  30.600000
0.180000  30.700000
0.189000  30.900000
0.198000  31.300000
0.207000  31.500000
0.216000  31.600000
0.221200  31.800000
0.225000  32.300000
0.225700  32.200000
0.223500  32.800000
0.221200  32.800000
0.215200  33.000000
0.207000  33.500000
0.198700  33.400000
0.191200  34.100000
0.183700  33.700000
0.177700  34.300000
0.173200  34.400000
0.167200  34.700000
0.162700  34.900000
0.156700  35.100000
0.153700  35.500000
0.150000  35.400000
0.147700  36.000000
0.142500  35.700000
0.136500  36.400000
0.133500  36.400000
0.125200  36.500000
0.118500  37.000000
0.111000  36.700000
0.102000  37.400000
0.093700  37.600000
0.083200  37.700000
0.074200  38.100000
0.063700  38.400000
0.056200  38.600000
0.048000  38.800000
0.039700  39.200000
0.031500  39.200000
0.022500  39.400000
0.012000  40.000000
-0.002300  39.800000
-0.013500  40.500000
-0.024000  40.300000
-0.033800  40.700000
-0.045000  40.800000
-0.056300  41.200000
-0.065300  41.500000
-0.074300  41.400000
-0.084000  41.900000
-0.091500  42.100000
-0.097500  42.300000
-0.103500  42.400000
-0.108800  42.600000
-0.114000  43.100000
-0.117000  42.700000
-0.121500  43.500000
-0.126000  43.300000
-0.126800  43.700000
-0.126000  43.800000
-0.123800  44.100000
-0.126000  44.400000
-0.126800  44.400000
-0.126800  44.600000
-0.128300  45.000000
-0.126800  45.100000
-0.125300  45.200000
-0.122300  45.500000
-0.117800  45.600000
-0.112500  45.700000
-0.109500  46.300000
-0.107300  46.000000
-0.101300  46.400000
-0.096800  46.700000
-0.093800  46.700000
-0.089300  47.200000
-0.084000  47.200000
-0.078000  47.400000
-0.068300  47.800000
-0.061500  47.500000
-0.054800  48.100000
-0.045800  48.100000
-0.041300  48.400000
-0.038300  48.400000
-0.036800  48.700000
-0.035300  48.600000
-0.031500  49.000000
-0.025600  49.200000
-0.021000  49.200000
-0.018100  49.500000
-0.012000  49.700000
-0.006800  49.700000
-0.004600  50.200000
0.000000  49.900000
0.003700  50.500000
0.007500  50.400000
0.012000  50.700000
0.012000  50.800000
0.009000  51.000000
0.009000  51.300000
0.009000  51.300000
0.012000  51.600000
0.014200  51.600000
0.018000  51.800000
0.021000  52.300000
0.021700  51.900000
0.023200  52.500000
0.020200  52.200000
0.020200  52.600000
0.020200  52.800000
0.015700  52.800000
0.010500  53.500000
0.008200  53.500000
0.005200  53.300000
0.000700  53.700000
0.000000  53.800000
-0.002300  53.800000
-0.003800  54.000000
-0.005300  54.400000
-0.009800  54.000000
-0.009800  54.600000
-0.012000  54.300000
-0.012800  54.600000
-0.015800  54.600000
-0.015800  54.600000
-0.015000  55.100000
-0.015800  54.800000
-0.014300  55.300000
-0.013500  55.300000
-0.016500  55.300000
-0.021800  55.300000
-0.023300  55.800000
-0.025600  55.800000
-0.025600  55.600000
-0.025600  56.000000
-0.022500  55.700000
-0.021000  55.800000
-0.020300  56.200000
-0.020300  55.800000
-0.023300  56.200000
-0.023300  56.100000
-0.021000  56.200000
-0.017300  56.300000
-0.012800  56.200000
-0.010500  56.400000
-0.008300  56.500000
-0.006800  56.800000
-0.008300  56.500000
-0.007500  56.700000
-0.007500  56.700000
-0.012000  56.500000
-0.012000  57.100000
-0.008300  56.600000
-0.006800  56.900000
-0.008300  56.800000
-0.004600  56.800000
-0.001500  56.900000
0.000700  56.600000
0.005200  56.800000
0.003000  57.100000
0.004500  56.900000
0.004500  56.800000
0.003700  57.000000
0.006700  56.900000
0.006700  56.700000
0.009700  57.200000
0.012700  56.800000
0.015700  56.700000
0.018000  57.100000
0.018000  56.900000
0.018000  56.800000
0.019500  57.000000
0.020200  56.700000
0.020200  56.900000
0.022500  56.500000
0.023200  56.900000
0.021700  56.600000
0.019500  56.600000
0.016500  56.500000
0.012000  56.700000
0.010500  56.500000
0.009000  56.200000
0.009000  56.600000
0.009000  56.200000
0.005200  56.200000
0.006700  56.600000
0.007500  55.800000
0.007500  56.300000
0.009000  55.700000
0.009700  55.900000
0.012700  55.900000
0.012700  55.600000
0.009000  56.000000
0.005200  55.600000
0.004500  55.500000
0.004500  55.400000
0.001500  55.400000
-0.001500  55.400000
-0.003000  55.300000
-0.006000  55.300000
-0.007500  55.000000
-0.008300  55.300000
-0.003800  55.000000
-0.001500  55.000000
0.000700  55.000000
0.006700  54.700000
0.009700  54.800000
0.011200  54.800000
0.009000  54.800000
0.007500  54.700000
0.006000  54.600000
0.002200  54.300000
-0.000800  54.200000
-0.004600  54.300000
-0.008300  54.100000
-0.010500  54.100000
-0.015000  54.100000
-0.015800  53.600000
-0.015000  53.900000
-0.012000  53.500000
-0.009100  53.600000
-0.006800  53.500000
-0.003000  53.100000
-0.000800  53.200000
0.003000  53.200000
0.003700  53.000000
0.002200  52.800000
0.001500  53.000000
0.000000  52.700000
0.000000  52.400000
-0.000800  52.700000
-0.001500  52.200000
-0.003000  52.400000
-0.005300  52.200000
-0.007500  52.000000
-0.006800  52.200000
-0.006800  51.700000
-0.007500  51.700000
-0.004600  51.600000
-0.001500  51.200000
-0.000800  51.300000
0.002200  51.200000
0.004500  51.000000
0.004500  50.700000
0.000700  50.900000
-0.000800  50.500000
-0.002300  50.600000
-0.006800  50.400000
-0.009100  50.100000
-0.010500  50.300000
-0.010500  50.000000
-0.003800  49.900000
0.003000  49.900000
0.011200  49.400000
0.015000  49.600000
0.015700  49.200000
0.016500  49.100000
0.012000  48.900000
0.012000  48.800000
0.011200  48.500000
0.009000  48.400000
0.006700  48.500000
0.004500  47.800000
0.001500  48.200000
-0.000800  47.800000
-0.000800  47.600000
-0.001500  47.800000
-0.003800  47.100000
-0.005300  47.500000
-0.005300  46.700000
-0.005300  46.800000
-0.004600  46.700000
-0.003000  46.300000
-0.003000  46.100000
-0.001500  46.000000
0.000700  45.900000
0.001500  45.700000
0.005200  45.500000
0.004500  45.300000
0.004500  45.100000
0.004500  45.100000
0.003000  44.700000
0.003700  44.800000
0.000700  44.300000
0.000700  44.400000
0.001500  44.000000
0.000000  43.800000
0.001500  43.800000
0.004500  43.500000
0.005200  43.200000
0.004500  43.100000
0.003700  42.800000
0.004500  42.700000
0.005200  42.600000
0.004500  42.500000
0.005200  41.900000
0.006700  42.100000
0.006700  41.500000
0.004500  41.500000
0.001500  41.400000
0.000700  41.000000
0.000700  41.200000
0.000700  40.600000
0.001500  40.500000
0.001500  40.300000
0.000000  40.200000
0.001500  40.000000
0.003000  39.700000
0.003000  39.700000
0.003000  39.400000
0.004500  39.600000
0.003000  38.800000
0.003000  39.100000
0.001500  38.600000
0.001500  38.500000
0.001500  38.600000
0.001500  37.900000
0.001500  38.200000
0.000000  37.700000
-0.001500  37.700000
0.000700  37.400000
0.001500  37.200000
0.001500  37.000000
0.003000  36.600000
0.003000  36.800000
0.003000  36.200000
0.003700  36.200000
0.004500  36.200000
0.002200  35.600000
0.000700  35.900000
-0.000800  35.300000
-0.001500  35.400000
-0.000800  35.300000
-0.004600  35.100000
-0.005300  34.900000
-0.004600  34.600000
-0.004600  34.500000
-0.003000  34.300000
-0.000800  34.200000
0.000000  33.900000
0.000700  33.600000
0.000700  33.700000
0.000000  33.100000
-0.000800  33.400000
-0.000800  32.800000
0.000000  32.800000
0.000000  32.900000
-0.001500  32.200000
-0.001500  32.300000
-0.002300  32.100000
-0.003000  31.700000
-0.003800  31.800000
-0.003800  31.200000
-0.004600  31.200000
-0.001500  30.900000
0.000700  30.600000
0.002200  30.100000
0.004500  30.300000
0.003700  29.800000
0.004500  29.700000
0.004500  29.400000
0.004500  29.200000
0.004500  29.000000
0.002200  28.800000
-0.001500  28.300000
-0.004600  28.400000
-0.005300  27.900000
-0.006000  28.100000
-0.006800  27.900000
-0.008300  27.500000
-0.006800  27.300000
-0.004600  27.000000
-0.000800  26.800000
0.004500  26.600000
0.007500  26.500000
0.010500  26.100000
0.009000  26.100000
0.006000  25.900000
0.003000  25.600000
0.000700  25.600000
0.000000  25.000000
-0.001500  25.100000
-0.003000  24.800000
-0.004600  24.600000
-0.005300  24.500000
-0.006000  24.300000
-0.006000  23.800000
-0.006000  23.500000
-0.005300  23.800000
-0.001500  23.200000
0.000000  22.900000
0.001500  22.900000
0.003000  22.400000
0.001500  22.600000
0.002200  22.000000
0.003000  22.100000
0.000700  21.800000
-0.003000  21.600000
-0.005300  21.600000
-0.005300  21.200000
-0.003800  21.200000
-0.005300  20.700000
-0.005300  20.500000
-0.005300  20.400000
-0.003800  20.000000
-0.003000  20.000000
-0.000800  19.400000
0.000000  19.600000
-0.000800  18.900000
-0.000800  18.900000
-0.000800  18.800000
-0.001500  18.400000
-0.004600  18.700000
-0.002300  17.900000
0.001500  18.100000
0.000700  17.700000
0.000700  17.500000
0.000700  17.400000
0.001500  17.100000
0.004500  17.100000
0.006700  16.500000
0.007500  16.600000
0.006000  16.300000
0.000000  16.100000
0.000700  16.200000
-0.001500  15.500000
-0.004600  15.700000
-0.002300  15.200000
-0.002300  15.000000
0.003000  15.100000
0.004500  14.800000
0.004500  14.700000
0.006000  14.600000
0.006000  14.400000
0.006700  14.100000
0.004500  14.100000
0.005200  13.900000
0.004500  13.700000
0.002200  13.800000
-0.001500  13.300000
-0.004600  13.300000
-0.003800  13.100000
-0.005300  13.000000
-0.008300  12.800000
-0.009100  12.700000
-0.009100  12.600000
-0.006000  12.600000
-0.004600  12.200000
-0.002300  12.200000
0.003700  12.100000
0.009000  12.000000
0.008200  11.700000
0.006700  12.000000
0.008200  11.500000
0.008200  11.400000
0.011200  11.400000
0.014200  11.100000
0.015700  11.200000
0.013500  11.000000
0.010500  11.000000
0.009700  10.800000
0.006000  10.700000
0.002200  10.800000
-0.002300  10.600000
-0.007500  10.800000
-0.015800  10.500000
-0.023300  10.500000
-0.025600  10.400000
-0.027800  10.200000
-0.025600  10.400000
-0.018100  10.000000
-0.009100  10.300000
-0.003000  10.200000
-0.001500  9.700000
0.000700  10.200000
0.002200  9.700000
0.003000  10.000000
0.003700  9.800000
0.002200  9.700000
-0.000800  9.700000
-0.000800  9.500000
0.001500  9.600000
0.000000  9.400000
-0.003000  9.600000
-0.006800  9.500000
-0.010500  9.400000
-0.012000  9.500000
-0.010500  9.100000
-0.010500  9.700000
-0.012800  9.000000
-0.018100  9.300000
-0.020300  9.400000
-0.015800  9.000000
-0.012000  9.400000
-0.008300  9.100000
-0.009100  9.100000
-0.009100  9.200000
-0.008300  9.100000
-0.006800  9.000000
-0.002300  9.000000
0.004500  9.200000
0.010500  8.900000
0.009000  9.100000
0.012000  8.900000
0.013500  9.000000
0.011200  9.400000
0.010500  8.800000
0.007500  9.300000
0.005200  9.000000
0.005200  9.000000
0.005200  9.100000
0.004500  9.000000
0.002200  9.000000
0.000700  9.100000
-0.001500  9.200000
-0.003800  8.800000
-0.000800  9.200000
0.003700  9.200000
0.006700  9.000000
0.011200  9.300000
0.012700  9.000000
0.013500  9.300000
0.012700  9.300000
0.012700  9.100000
0.015000  9.300000
0.017200  9.000000
0.018000  9.100000
0.016500  9.300000
0.014200  9.300000
0.006700  9.400000
0.000000  9.400000
-0.003800  9.600000
-0.006000  9.400000
-0.006000  9.700000
-0.009100  9.600000
-0.009800  9.600000
-0.012000  9.600000
-0.012800  9.700000
-0.014300  9.900000
-0.014300  9.900000
-0.012800  10.000000
-0.012000  10.300000
-0.009100  10.100000
-0.004600  10.300000
0.000700  10.200000
0.002200  10.500000
0.004500  10.300000
0.004500  10.800000
0.000700  10.900000
0.000000  10.600000
0.000700  11.100000
-0.001500  10.800000
-0.004600  10.900000
-0.003000  11.300000
-0.002300  11.100000
0.000700  11.400000
0.002200  11.300000
0.004500  11.600000
0.008200  11.800000
0.007500  11.800000
0.007500  12.100000
0.005200  12.200000
0.003000  12.300000
0.003000  12.300000
0.003000  12.600000
0.004500  12.800000
0.001500  12.800000
-0.004600  13.200000
-0.008300  12.800000
-0.012800  13.500000
-0.009800  13.600000
-0.006800  13.700000
-0.008300  14.000000
-0.005300  14.000000
-0.001500  14.200000
0.004500  14.500000
0.007500  14.600000
0.010500  14.800000
0.012000  15.000000
0.015700  15.300000
0.021700  15.200000
0.020200  15.700000
0.021000  15.600000
0.024000  16.000000
0.024700  16.100000
0.015700  16.100000
0.000700  16.600000
-0.015000  16.300000
-0.032300  16.900000
-0.032300  16.600000
-0.019500  16.900000
-0.006000  17.100000
0.001500  17.100000
0.005200  17.300000
0.004500  17.100000
-0.001500  17.700000
-0.005300  17.200000
-0.004600  17.500000
0.000700  17.700000
0.003000  17.300000
0.003700  17.600000
0.003700  17.200000
0.006700  17.500000
0.012700  17.400000
0.013500  17.400000
0.015700  17.600000
0.022500  17.500000
0.034500  17.400000
0.040500  17.600000
0.039700  17.700000
0.036000  17.400000
0.029200  17.500000
0.024700  17.600000
0.017200  17.200000
0.006700  17.700000
-0.001500  17.300000
-0.009800  17.500000
-0.016500  17.500000
-0.018100  17.200000
-0.015800  17.500000
-0.012800  17.200000
-0.014300  17.200000
-0.020300  17.400000
-0.027000  17.500000
-0.035300  17.300000
-0.042000  17.400000
-0.045800  17.500000
-0.048000  17.300000
-0.046500  17.700000
-0.040500  17.500000
-0.030000  17.700000
-0.023300  17.600000
-0.018800  17.500000
-0.014300  17.800000
-0.010500  17.800000
-0.005300  17.700000
0.000700  17.900000
0.005200  17.900000
0.009700  17.900000
0.009700  18.000000
0.015700  17.900000
0.023200  17.700000
0.024000  18.100000
0.026200  18.000000
0.025500  18.000000
0.018000  18.300000
0.009000  18.200000
-0.000800  18.200000
-0.011300  18.300000
-0.021000  18.000000
-0.023300  18.400000
-0.023300  17.900000
-0.018800  18.300000
-0.006800  18.400000
0.008200  18.400000
0.009000  18.500000
0.003700  18.600000
0.008200  18.600000
0.009000  18.600000
0.005200  18.600000
0.003000  18.600000
0.000700  18.500000
-0.003800  18.800000
-0.005300  18.600000
0.000000  18.900000
-0.000800  18.300000
0.001500  18.900000
0.012000  18.600000
0.017200  18.600000
0.018000  18.600000
0.019500  18.800000
0.017200  18.500000
0.012000  18.700000
0.010500  18.600000
0.010500  18.400000
0.008200  18.500000
0.003700  18.900000
-0.000800  18.300000
-0.005300  18.600000
-0.009100  18.300000
-0.014300  18.300000
-0.019500  18.500000
-0.010500  18.000000
-0.000800  18.400000
0.001500  18.000000
-0.004600  18.000000
-0.010500  18.000000
-0.015800  18.100000
-0.018100  18.000000
-0.014300  17.900000
-0.012000  18.000000
-0.005300  17.500000
-0.000800  17.800000
0.000700  17.600000
0.004500  17.700000
0.004500  17.800000
0.006000  17.300000
0.003700  17.500000
0.001500  17.400000
0.001500  17.300000
0.001500  17.400000
0.000700  17.200000
0.000000  17.100000
0.000700  17.100000
0.005200  17.100000
0.009700  17.000000
0.009700  17.000000
0.009000  17.100000
0.010500  16.500000
0.012000  17.000000
0.012000  16.500000
0.011200  16.600000
0.009700  16.700000
0.009000  16.600000
0.013500  16.700000
0.020200  16.600000
0.018700  16.600000
0.013500  16.600000
0.011200  16.600000
0.006700  16.600000
0.003000  16.600000
0.000000  16.600000
-0.005300  16.200000
-0.009100  16.600000
-0.012800  16.400000
-0.014300  16.600000
-0.013500  16.800000
-0.009100  16.600000
-0.004600  16.600000
-0.004600  16.600000
-0.001500  16.700000
-0.002300  16.900000
-0.005300  16.600000
-0.006800  16.800000
-0.009800  16.600000
-0.012000  16.700000
-0.010500  16.700000
-0.009100  16.600000
-0.010500  16.700000
-0.012000  16.600000
-0.012000  16.700000
-0.014300  16.500000
-0.016500  16.500000
-0.018100  16.900000
-0.018100  16.300000
-0.019500  16.500000
-0.018100  16.300000
-0.017300  16.600000
-0.015800  16.100000
-0.015000  16.000000
-0.011300  16.100000
-0.004600  15.800000
0.000700  16.100000
0.003000  15.700000
0.003000  15.800000
0.001500  15.600000
-0.003000  15.300000
-0.006800  15.500000
-0.008300  14.800000
-0.009100  15.200000
-0.009100  15.100000
-0.008300  14.900000
-0.003800  15.100000
0.001500  14.700000
0.005200  14.800000
0.008200  14.600000
0.009000  14.300000
0.009700  14.400000
0.010500  14.400000
0.008200  14.300000
0.008200  13.900000
0.011200  14.000000
0.009000  13.600000
0.009000  13.900000
0.009000  13.700000
0.007500  13.400000
0.009700  13.500000
0.009000  13.100000
0.008200  13.400000
0.008200  13.100000
0.008200  13.000000
0.006000  13.000000
0.005200  12.900000
0.005200  12.900000
0.003700  12.700000
0.006700  13.000000
0.006700  12.600000
0.006000  12.700000
0.009000  12.600000
0.006700  12.500000
0.002200  12.600000
0.001500  12.000000
-0.001500  12.500000
-0.002300  12.200000
-0.002300  12.200000
-0.000800  12.200000
0.001500  12.200000
0.006000  12.000000
0.017200  12.100000
0.020200  11.900000
0.020200  11.700000
0.016500  12.000000
0.012700  11.900000
0.015000  11.400000
0.015700  11.900000
0.016500  11.300000
0.016500  11.500000
0.014200  11.600000
0.014200  11.200000
0.014200  11.300000
0.012700  11.200000
0.009000  11.100000
0.008200  11.200000
0.004500  11.000000
0.000700  11.100000
0.000700  10.900000
-0.000800  11.100000
-0.001500  10.700000
-0.002300  10.900000
-0.001500  10.800000
0.000000  10.700000
0.001500  11.100000
0.004500  10.500000
0.001500  10.300000
-0.000800  10.600000
-0.002300  10.400000
-0.005300  10.600000
-0.004600  10.200000
-0.004600  10.300000
-0.008300  10.200000
-0.012800  10.100000
-0.016500  10.000000
-0.019500  10.000000
-0.021800  10.200000
-0.021800  9.800000
-0.021800  9.900000
-0.019500  9.900000
-0.016500  9.900000
-0.013500  9.900000
-0.011300  9.400000
-0.012000  9.900000
-0.010500  9.400000
-0.008300  9.400000
-0.009100  9.700000
-0.008300  9.400000
-0.006800  9.400000
-0.006800  9.400000
-0.006800  9.200000
-0.006800  9.400000
-0.006000  9.300000
-0.005300  9.300000
-0.004600  8.800000
-0.003000  9.100000
0.000000  8.900000
0.004500  9.000000
0.006700  8.800000
0.010500  8.600000
0.012700  9.000000
0.015000  8.500000
0.015700  8.800000
0.013500  8.600000
0.012700  8.300000
0.011200  8.300000
0.008200  8.400000
0.008200  8.500000
0.006000  7.900000
0.005200  8.500000
0.004500  7.900000
0.003000  7.900000
0.003000  8.000000
0.003000  7.600000
0.003000  8.000000
0.004500  7.300000
0.006000  7.600000
0.005200  7.500000
0.005200  7.400000
0.006000  7.200000
0.006000  7.300000
0.006000  7.200000
0.004500  7.000000
0.003000  7.200000
0.003000  6.800000
0.004500  6.700000
0.006000  6.900000
0.008200  6.600000
0.009700  6.800000
0.009700  6.500000
0.011200  6.600000
0.007500  6.500000
0.003700  6.300000
-0.000800  6.400000
-0.005300  6.100000
-0.005300  6.300000
-0.005300  6.100000
-0.006000  6.200000
-0.001500  6.000000
0.005200  5.800000
0.009700  6.200000
0.012000  5.700000
0.014200  5.800000
0.019500  5.900000
0.024000  5.600000
0.029200  5.800000
0.033000  5.600000
0.037500  5.600000
0.042700  5.400000
0.046500  5.300000
0.050200  5.600000
0.054000  5.300000
0.054700  5.100000
0.056200  5.300000
0.057000  5.300000
0.057700  5.000000
0.060700  5.100000
0.060000  5.000000
0.061500  4.700000
0.063700  5.100000
0.062200  4.900000
0.063000  4.700000
0.064500  5.000000
0.066700  4.700000
0.067500  4.900000
0.065200  4.300000
0.060700  4.700000
0.057700  4.500000
0.054000  4.500000
0.050200  4.500000
0.046500  4.500000
0.042000  4.700000
0.039000  4.300000
0.035200  4.500000
0.031500  4.500000
0.029200  4.200000
0.027000  4.300000
0.025500  4.000000
0.021700  4.300000
0.018700  4.000000
0.015000  4.200000
0.012000  3.900000
0.009000  3.800000
0.008200  3.900000
0.006700  3.900000
0.005200  3.800000
0.006700  3.800000
0.005200  3.900000
0.006700  3.900000
0.004500  3.900000
0.002200  3.800000
0.000000  3.600000
-0.002300  3.900000
-0.003000  3.600000
-0.004600  3.600000
-0.003800  3.500000
-0.003000  3.300000
-0.001500  3.500000
-0.000800  3.100000
-0.002300  3.300000
-0.003000  3.300000
-0.003800  3.200000
-0.005300  3.100000
-0.008300  3.000000
-0.012800  3.200000
-0.018100  2.900000
-0.021800  3.300000
-0.024800  2.700000
-0.027000  3.100000
-0.029300  3.100000
-0.033800  2.600000
-0.035300  3.100000
-0.035300  2.500000
-0.035300  2.900000
-0.033800  2.700000
-0.032300  2.500000
-0.034600  2.600000
-0.037500  2.600000
-0.042000  2.500000
-0.047300  2.300000
-0.056300  2.600000
-0.067500  2.100000
-0.075000  2.600000
-0.077300  2.400000
-0.078800  2.100000
-0.082500  2.600000
-0.083300  2.100000
-0.084000  2.500000
-0.086300  2.000000
-0.087800  2.200000
-0.088500  2.200000
-0.091500  2.000000
-0.093800  2.100000
-0.095300  2.000000
-0.099000  2.200000
-0.101300  1.800000
-0.108000  1.800000
-0.111800  1.900000
-0.114000  1.700000
-0.119300  2.000000
-0.122300  1.600000
-0.121500  1.900000
-0.121500  1.500000
-0.122300  1.500000
-0.126000  1.700000
-0.128300  1.500000
-0.125300  1.500000
-0.127500  1.600000
-0.130500  1.400000
-0.132000  1.300000
-0.128300  1.500000
-0.122300  1.500000
-0.121500  1.300000
-0.117800  1.400000
-0.115500  0.900000
-0.115500  1.500000
-0.111800  1.200000
-0.108800  1.200000
-0.103500  1.300000
-0.097500  1.000000
-0.089300  1.200000
-0.083300  0.900000
-0.076500  0.900000
-0.069800  1.100000
-0.061500  1.000000
-0.054000  0.900000
-0.046500  1.000000
-0.038300  1.300000
-0.030800  0.600000
-0.024000  1.300000
-0.016500  0.800000
-0.008300  0.900000
-0.000800  0.900000
0.005200  0.900000
0.012000  0.900000
0.018000  0.700000
0.027000  0.600000
0.036000  1.000000
0.042000  0.700000
0.047200  0.800000
0.055500  0.800000
0.062200  0.700000
0.069000  0.600000
0.074200  0.900000
0.075000  0.500000
0.078000  0.600000
0.078000  0.500000
0.078000  0.500000
0.076500  0.700000
0.074200  0.500000
0.076500  0.700000
0.078000  0.600000
0.077200  0.400000
0.075700  0.900000
0.076500  0.500000
0.075000  0.400000
0.077200  0.500000
0.078700  0.400000
0.075000  0.400000
0.071200  0.600000
0.071200  0.400000
0.071200  0.400000
0.067500  0.500000
0.065200  0.200000
0.066700  0.300000
0.066700  0.400000
0.068200  0.100000
0.067500  0.700000
0.066000  0.100000
0.069000  0.400000
0.069000  0.300000
0.071200  0.300000
0.072700  0.100000
0.075000  0.400000
0.080200  0.300000
0.081700  0.100000
0.083200  0.300000
0.084700  0.100000
0.084000  0.100000
0.084000  0.300000
0.084000  0.000000
0.081700  0.400000
0.078700  0.000000
0.077200  0.500000
0.076500  0.100000
0.075000  0.100000
0.071200  0.100000
0.067500  0.400000
0.064500  0.100000
0.059200  0.200000
0.054000  0.200000
0.049500  0.100000
0.042700  0.100000
0.037500  0.400000
0.031500  0.000000
0.021700  0.500000
0.015000  0.100000
0.008200  0.400000
0.000700  0.400000
-0.001500  0.100000
-0.006800  0.500000
-0.009800  0.100000
-0.010500  0.200000
-0.010500  0.400000
-0.009100  0.100000
-0.007500  0.200000
-0.004600  0.200000
0.000000  0.400000
0.002200  0.200000
0.006700  0.400000
0.012700  0.200000
0.016500  0.400000
0.021700  0.400000
0.027000  0.200000
0.028500  0.600000
0.032200  0.300000
0.035200  0.400000
0.039000  0.700000
0.039000  0.400000
0.039000  0.400000
0.038200  0.500000
0.038200  0.600000
0.040500  0.400000
0.040500  0.400000
0.040500  0.600000
0.039000  0.400000
0.040500  0.700000
0.038200  0.400000
0.033000  0.700000
0.027700  0.600000
0.018700  0.600000
0.012000  0.900000
0.003000  0.500000
-0.005300  0.700000
-0.013500  0.700000
-0.020300  0.600000
-0.028500  0.700000
-0.039800  0.800000
-0.045800  0.800000
-0.051100  0.700000
-0.053300  0.900000
-0.057000  0.600000
-0.064500  0.900000
-0.067500  0.800000
-0.072100  0.900000
-0.076500  1.100000
-0.078000  0.900000
-0.082500  0.900000
-0.086300  0.900000
-0.088500  0.900000
-0.093800  1.100000
-0.100600  0.900000
-0.106500  1.100000
-0.114800  0.900000
-0.122300  1.300000
-0.126800  0.900000
-0.135000  1.100000
-0.142600  1.200000
-0.147800  1.000000
-0.153800  1.200000
-0.157500  1.000000
-0.160500  1.100000
-0.162000  1.400000
-0.164300  1.200000
-0.165000  1.400000
-0.163500  1.200000
-0.160500  1.300000
-0.157500  1.300000
-0.151500  1.200000
-0.142600  1.100000
-0.137300  1.500000
-0.127500  1.300000
-0.115500  1.300000
-0.102100  1.500000
-0.088500  1.300000
-0.075000  1.600000
-0.062300  1.400000
-0.051800  1.400000
-0.038300  1.500000
-0.029300  1.300000
-0.024000  1.800000
-0.021800  1.800000
-0.022500  1.600000
-0.023300  1.600000
-0.024800  1.800000
-0.025600  1.700000
-0.024000  1.800000
-0.023300  1.900000
-0.023300  1.700000
-0.022500  1.800000
-0.024800  2.000000
-0.026300  1.600000
-0.027800  1.900000
-0.030800  1.800000
-0.033000  2.000000
-0.035300  1.800000
-0.039800  2.000000
-0.042000  2.000000
-0.040500  1.800000
-0.036800  2.100000
-0.032300  2.100000
-0.027800  2.100000
-0.019500  1.900000
-0.012000  2.300000
-0.001500  2.100000
0.012700  2.100000
0.024000  2.300000
0.034500  1.900000
0.047200  2.400000
0.058500  2.100000
0.067500  2.200000
0.078000  2.400000
0.086200  2.300000
0.091500  2.400000
0.096700  2.400000
0.101200  2.400000
0.105700  2.600000
0.110200  2.500000
0.115500  2.600000
0.119200  2.200000
0.122200  2.800000
0.125200  2.500000
0.126700  2.800000
0.130500  2.700000
0.129000  2.600000
0.129000  3.000000
0.132000  2.600000
0.132000  3.100000
0.135000  2.800000
0.136500  3.100000
0.133500  3.000000
0.135000  3.200000
0.135000  3.100000
0.132700  3.000000
0.135000  3.300000
0.132700  3.100000
0.129000  3.300000
0.128200  3.300000
0.127500  3.500000
0.126000  3.900000
0.123000  3.200000
0.122200  3.800000
0.121500  3.800000
0.118500  3.500000
0.117000  4.000000
0.111700  4.100000
0.108700  3.800000
0.107200  3.900000
0.102700  4.300000
0.100500  4.000000
0.098200  4.000000
0.093700  4.300000
0.085500  4.000000
0.081700  4.500000
0.078000  4.200000
0.072700  4.400000
0.070500  4.600000
0.066000  4.300000
0.060700  4.600000
0.056200  4.500000
0.051700  4.500000
0.046500  4.800000
0.042000  4.900000
0.036700  5.000000
0.031500  4.900000
0.024000  5.300000
0.018700  5.000000
0.013500  5.500000
0.010500  5.200000
0.006700  5.300000
0.002200  5.500000
0.001500  5.300000
0.000700  5.400000
0.000000  5.800000
-0.002300  5.600000
-0.009100  5.900000
-0.010500  5.800000
-0.010500  6.000000
-0.012800  5.900000
-0.016500  6.100000
-0.018800  6.200000
-0.019500  6.300000
-0.019500  6.400000
-0.021800  6.200000
-0.024000  6.600000
-0.024800  6.600000
-0.025600  6.600000
-0.025600  6.700000
-0.024800  6.700000
-0.024800  6.900000
-0.024800  6.700000
-0.023300  7.000000
-0.023300  7.200000
-0.025600  7.200000
-0.027000  7.300000
-0.033800  7.300000
-0.039000  7.500000
-0.042800  7.500000
-0.048000  7.800000
-0.047300  7.800000
-0.049500  7.700000
-0.050300  8.100000
-0.049500  7.900000
-0.049500  8.400000
-0.046500  8.100000
-0.044300  8.400000
-0.042000  8.600000
-0.040500  8.400000
-0.039000  8.600000
-0.036100  8.800000
-0.033800  9.000000
-0.030800  9.100000
-0.025600  9.300000
-0.021800  9.300000
-0.021800  9.300000
-0.018100  9.800000
-0.014300  9.500000
-0.012000  9.800000
-0.009800  9.900000
-0.006800  9.800000
-0.000800  10.500000
0.005200  10.200000
0.010500  10.600000
0.014200  10.500000
0.012700  10.500000
0.014200  10.900000
0.018000  11.100000
0.021000  11.100000
0.023200  11.300000
0.023200  11.400000
0.018700  11.500000
0.014200  11.700000
0.013500  12.000000
0.009700  12.000000
0.005200  12.600000
0.002200  12.300000
-0.001500  12.500000
-0.001500  12.900000
-0.002300  12.800000
-0.004600  13.000000
-0.006000  13.400000
-0.008300  13.400000
-0.010500  13.500000
-0.010500  13.800000
-0.012000  13.900000
-0.014300  13.900000
-0.014300  14.400000
-0.015800  14.400000
-0.016500  14.800000
-0.015800  14.900000
-0.016500  15.000000
-0.018100  15.400000
-0.016500  15.500000
-0.012800  15.700000
-0.009800  16.000000
-0.009100  16.000000
-0.008300  16.300000
-0.005300  16.300000
-0.003800  16.700000
-0.005300  17.000000
-0.004600  17.100000
-0.004600  17.200000
-0.005300  17.500000
-0.005300  18.000000
-0.007500  18.000000
-0.009100  18.300000
-0.010500  18.700000
-0.014300  18.600000
-0.019500  19.300000
-0.024000  19.300000
-0.028500  19.700000
-0.032300  20.000000
-0.036800  19.900000
-0.042800  20.300000
-0.048800  20.700000
-0.055500  20.700000
-0.065300  20.900000
-0.074300  21.400000
-0.082500  21.500000
-0.093000  21.800000
-0.104300  22.300000
-0.113300  22.200000
-0.123000  22.900000
-0.129800  22.700000
-0.135000  23.100000
-0.138800  23.400000
-0.144100  23.400000
-0.147800  24.000000
-0.150800  23.900000
-0.151500  24.300000
-0.150000  24.500000
-0.144800  24.700000
-0.139600  25.000000
-0.132800  25.000000
-0.123800  25.600000
-0.114000  25.400000
-0.104300  25.800000
-0.092300  26.100000
-0.080300  26.200000
-0.070600  26.800000
-0.063000  26.500000
-0.054800  27.000000
-0.044300  27.200000
-0.038300  27.400000
-0.033800  27.900000
-0.026300  27.900000
-0.021800  28.200000
-0.018800  28.300000
-0.012800  28.800000
-0.009100  28.900000
-0.004600  29.200000
0.001500  29.400000
0.008200  29.300000
0.021000  30.200000
0.032200  30.000000
0.036700  30.600000
0.042000  30.600000
0.048000  30.600000
0.055500  31.300000
0.065200  31.400000
0.072000  31.500000
0.075000  31.900000
0.079500  32.100000
0.084000  32.400000
0.086200  32.700000
0.092200  33.200000
0.096000  33.000000
0.100500  33.700000
0.104200  33.500000
0.107200  34.000000
0.111700  34.300000
0.117000  34.300000
0.123000  34.800000
0.128200  35.000000
0.136500  35.300000
0.144000  35.600000
0.152200  35.600000
0.162700  36.000000
0.174700  36.200000
0.184500  36.400000
0.192700  36.200000
0.199500  36.900000
0.204700  36.900000
0.210000  37.100000
0.210700  37.700000
0.210000  37.300000
0.206200  37.700000
0.199500  38.100000
0.192700  38.200000
0.184500  38.500000
0.174700  38.300000
0.165700  38.700000
0.152200  38.700000
0.137200  39.100000
0.126700  39.200000
0.113200  39.400000
0.099000  39.600000
0.087700  39.500000
0.073500  39.900000
0.060000  40.000000
0.048000  40.200000
0.032200  40.400000
0.017200  40.500000
0.003700  41.100000
-0.010500  40.700000
-0.024000  41.200000
-0.036800  41.500000
-0.047300  41.300000
-0.060000  41.600000
-0.068300  41.800000
-0.076500  42.000000
-0.087800  42.000000
-0.093800  42.300000
-0.097500  42.600000
-0.099800  42.600000
-0.101300  42.900000
-0.102800  42.900000
-0.102800  43.100000
-0.102800  43.000000
-0.104300  43.200000
-0.105000  43.800000
-0.106500  43.400000
-0.106500  43.900000
-0.106500  43.700000
-0.106500  44.000000
-0.102800  44.000000
-0.098300  44.200000
-0.095300  44.300000
-0.090000  44.300000
-0.085600  45.000000
-0.082500  44.500000
-0.077300  45.000000
-0.072100  45.200000
-0.067500  45.000000
-0.063000  45.600000
-0.061500  45.300000
-0.061500  45.600000
-0.057000  45.900000
-0.055500  45.800000
-0.053300  46.100000
-0.050300  46.200000
-0.048000  46.500000
-0.042800  46.400000
-0.040500  46.800000
-0.036100  46.800000
-0.032300  46.900000
-0.025600  47.300000
-0.021800  47.100000
-0.022500  47.700000
-0.021000  47.700000
-0.021000  47.600000
-0.020300  48.100000
-0.020300  48.000000
-0.020300  48.300000
-0.019500  48.400000
-0.024000  48.400000
-0.025600  48.600000
-0.026300  48.700000
-0.026300  48.900000
-0.025600  48.700000
-0.026300  49.300000
-0.023300  49.100000
-0.024000  49.300000
-0.024000  49.500000
-0.024000  49.500000
-0.023300  49.700000
-0.018800  49.800000
-0.015800  49.800000
-0.012000  50.100000
-0.010500  49.800000
-0.012800  50.200000
-0.013500  50.300000
-0.013500  50.300000
-0.014300  50.300000
-0.015000  50.400000
-0.016500  50.500000
-0.019500  50.300000
-0.019500  50.700000
-0.019500  50.600000
-0.018100  50.700000
-0.016500  50.700000
-0.014300  50.500000
-0.008300  50.800000
-0.006000  50.500000
-0.003800  50.700000
0.000700  50.800000
-0.000800  50.800000
0.000000  50.800000
0.000700  50.800000
-0.002300  50.900000
-0.003800  50.700000
-0.005300  50.900000
-0.003800  50.800000
-0.001500  50.700000
0.001500  50.900000
0.007500  50.500000
0.010500  51.100000
0.009700  50.700000
0.008200  50.700000
0.004500  51.000000
0.000700  50.500000
0.000000  51.000000
-0.000800  50.500000
0.000000  50.600000
0.001500  50.700000
0.003000  50.600000
0.006000  50.700000
0.009000  50.400000
0.012000  50.700000
0.012000  50.500000
0.014200  50.700000
0.015000  50.500000
0.012700  50.400000
0.012700  50.700000
0.010500  50.400000
0.009000  50.500000
0.008200  50.400000
0.007500  50.400000
0.009000  50.600000
0.012700  50.300000
0.019500  50.400000
0.023200  50.200000
0.023200  50.400000
0.023200  50.300000
0.021000  50.100000
0.019500  50.200000
0.015700  49.900000
0.011200  50.200000
0.009700  50.000000
0.010500  49.900000
0.009700  49.900000
0.007500  49.800000
0.006700  49.900000
0.005200  50.000000
0.003000  49.600000
0.001500  49.800000
-0.003000  49.700000
-0.004600  49.500000
-0.004600  49.400000
-0.000800  49.500000
0.001500  49.200000
0.004500  49.200000
0.006700  49.300000
0.010500  49.000000
0.018000  49.100000
0.018000  49.000000
0.018000  48.900000
0.018700  49.100000
0.014200  48.700000
0.007500  48.900000
0.001500  48.600000
-0.004600  48.600000
-0.008300  48.600000
-0.006800  48.400000
-0.005300  48.200000
-0.004600  48.300000
-0.003000  48.400000
-0.001500  47.900000
0.001500  48.000000
0.004500  48.100000
0.006700  47.700000
0.006700  48.000000
0.005200  47.800000
0.004500  47.600000
0.006700  47.200000
0.006700  47.200000
0.004500  47.500000
0.005200  47.100000
0.005200  46.900000
0.008200  46.900000
0.010500  46.900000
0.012000  46.900000
0.010500  46.500000
0.011200  46.900000
0.009700  46.300000
0.008200  46.600000
0.008200  46.100000
0.008200  46.200000
0.009000  46.000000
0.009000  45.800000
0.009000  46.100000
0.008200  45.400000
0.005200  45.500000
0.004500  45.400000
0.005200  45.300000
0.004500  45.200000
0.001500  44.900000
0.000700  45.100000
0.000000  44.600000
-0.001500  44.800000
-0.003000  44.300000
-0.004600  44.500000
-0.006800  44.200000
-0.008300  43.900000
-0.008300  44.200000
-0.008300  43.600000
-0.009100  43.800000
-0.011300  43.400000
-0.010500  43.300000
-0.012000  43.100000
-0.014300  42.900000
-0.016500  42.900000
-0.018100  42.600000
-0.017300  42.900000
-0.020300  42.400000
-0.019500  42.200000
-0.019500  42.300000
-0.020300  41.800000
-0.019500  42.000000
-0.019500  41.500000
-0.020300  41.700000
-0.022500  41.400000
-0.019500  41.000000
-0.018800  41.200000
-0.016500  40.900000
-0.012800  40.800000
-0.010500  40.600000
-0.009100  40.500000
-0.009100  40.200000
-0.009800  40.100000
-0.009800  40.000000
-0.009100  39.600000
-0.009800  40.000000
-0.009100  39.200000
-0.007500  39.500000
-0.006800  39.200000
-0.005300  38.900000
-0.004600  38.800000
-0.002300  38.600000
-0.001500  38.500000
0.000700  38.500000
0.004500  38.200000
0.006700  37.800000
0.006700  38.000000
0.008200  37.900000
0.009000  37.400000
0.009700  37.800000
0.011200  37.000000
0.009700  37.200000
0.008200  37.000000
0.008200  36.600000
0.009000  36.900000
0.009700  36.500000
0.009000  36.200000
0.008200  36.400000
0.008200  35.900000
0.008200  35.900000
0.007500  35.600000
0.008200  35.500000
0.007500  35.500000
0.008200  35.300000
0.007500  34.900000
0.006700  34.800000
0.006000  34.700000
0.004500  34.500000
0.005200  34.200000
0.003700  34.200000
0.003700  34.100000
0.003000  33.900000
0.003000  33.600000
0.003700  33.700000
0.005200  33.200000
0.008200  33.200000
0.006700  33.100000
0.006700  32.800000
0.009000  32.800000
0.009000  32.400000
0.008200  32.500000
0.006700  32.100000
0.005200  31.900000
0.006700  32.000000
0.003700  31.600000
0.001500  31.600000
0.002200  31.300000
0.002200  31.000000
0.003000  30.700000
0.004500  30.600000
0.003000  30.600000
0.001500  30.300000
0.000700  30.100000
0.001500  30.200000
0.005200  29.800000
0.005200  29.500000
0.002200  29.300000
0.001500  29.500000
0.000000  29.000000
-0.000800  29.100000
-0.000800  28.700000
-0.001500  28.800000
-0.001500  28.400000
-0.001500  28.200000
-0.001500  28.400000
-0.004600  27.700000
-0.005300  27.800000
-0.004600  27.700000
-0.004600  27.400000
-0.003000  27.000000
-0.002300  27.000000
-0.002300  27.100000
-0.000800  26.500000
0.001500  26.700000
0.001500  26.500000
0.001500  26.100000
-0.000800  26.300000
-0.001500  25.600000
0.000000  25.900000
-0.003000  25.500000
-0.003000  25.400000
-0.003800  25.200000
-0.003800  24.900000
-0.001500  24.700000
-0.003800  24.700000
-0.003000  24.400000
-0.002300  24.200000
-0.001500  24.100000
-0.000800  24.000000
-0.000800  23.600000
-0.000800  23.800000
-0.001500  23.400000
-0.003000  23.500000
-0.003000  23.000000
-0.004600  22.700000
-0.004600  22.700000
-0.003000  22.300000
-0.003800  22.300000
-0.001500  22.300000
-0.000800  22.000000
-0.002300  21.700000
-0.000800  21.600000
-0.001500  21.400000
0.000000  21.000000
0.000700  21.100000
-0.000800  20.800000
-0.000800  20.400000
0.000000  20.600000
0.000700  20.000000
0.001500  20.000000
0.002200  19.800000
0.002200  19.400000
0.003000  19.500000
0.004500  19.000000
0.004500  19.100000
0.003000  18.800000
0.004500  18.400000
0.004500  18.300000
0.003000  18.200000
0.003700  17.700000
0.000700  17.500000
-0.001500  17.500000
-0.004600  16.900000
-0.005300  17.000000
-0.002300  16.700000
-0.001500  16.300000
-0.001500  16.400000
0.001500  16.000000
0.005200  16.100000
0.006000  15.600000
0.005200  15.400000
0.006700  15.200000
0.007500  15.000000
0.008200  14.800000
0.009000  14.700000
0.009700  14.500000
0.010500  14.300000
0.012000  14.300000
0.009000  13.900000
0.008200  13.400000
0.008200  13.800000
0.004500  13.100000
0.003000  13.400000
-0.000800  13.000000
-0.003000  12.700000
-0.002300  12.700000
-0.003000  12.200000
-0.001500  12.200000
-0.000800  12.200000
0.003700  12.000000
0.006700  11.800000
0.006700  11.700000
0.006000  11.700000
0.004500  11.300000
0.001500  11.500000
0.000700  11.100000
-0.001500  11.000000
-0.003000  10.900000
-0.004600  10.600000
-0.004600  10.800000
-0.003000  10.200000
-0.000800  10.500000
0.000700  10.400000
0.001500  10.200000
0.003000  9.900000
0.001500  9.900000
0.000700  10.200000
0.003700  9.400000
0.006000  9.600000
0.005200  9.500000
0.003000  9.200000
0.003000  9.400000
0.000700  9.000000
-0.000800  9.100000
-0.003800  9.000000
-0.009800  8.800000
-0.016500  8.900000
-0.021800  8.500000
-0.024000  8.300000
-0.022500  8.300000
-0.017300  8.300000
-0.011300  8.100000
-0.009100  8.100000
-0.009100  8.000000
-0.007500  7.600000
-0.009100  8.000000
-0.009800  7.700000
-0.006800  7.600000
-0.008300  7.400000
-0.006800  7.200000
-0.004600  7.300000
-0.004600  7.000000
-0.005300  7.100000
-0.005300  7.200000
-0.004600  6.900000
-0.006800  6.900000
-0.006800  6.800000
-0.005300  6.900000
-0.005300  6.500000
-0.007500  6.700000
-0.011300  6.700000
-0.010500  6.500000
-0.006000  6.900000
-0.003800  6.400000
-0.005300  6.500000
-0.004600  6.700000
-0.000800  6.200000
0.001500  6.500000
0.000700  6.300000
-0.000800  6.700000
-0.001500  6.300000
0.000000  6.400000
0.003000  6.300000
0.003700  6.500000
0.006700  6.400000
0.006000  6.200000
0.006700  6.500000
0.007500  6.300000
0.005200  6.200000
0.004500  6.300000
0.003700  6.100000
0.003000  6.400000
0.004500  6.200000
0.005200  6.300000
0.006700  6.300000
0.009000  6.100000
0.006700  6.300000
0.003700  6.200000
0.001500  6.100000
-0.000800  6.200000
-0.003000  6.300000
-0.004600  6.200000
-0.006800  6.400000
-0.007500  6.400000
-0.003000  6.100000
-0.003000  6.500000
-0.002300  6.200000
-0.001500  6.400000
-0.000800  6.500000
0.000000  6.300000
-0.002300  6.700000
-0.003000  6.400000
-0.005300  6.500000
-0.007500  6.500000
-0.006000  6.700000
-0.004600  6.700000
-0.001500  6.800000
0.004500  6.900000
0.006700  6.900000
0.010500  7.200000
0.012700  6.900000
0.012700  7.500000
0.012000  7.200000
0.009000  7.200000
0.008200  7.600000
0.006000  7.300000
0.004500  7.900000
0.004500  7.400000
0.001500  7.700000
-0.004600  7.900000
-0.008300  7.800000
-0.011300  7.900000
-0.015800  7.900000
-0.016500  8.600000
-0.012000  8.100000
-0.012000  8.600000
-0.009100  8.500000
-0.000800  8.600000
0.006000  9.000000
0.012000  8.800000
0.009000  9.400000
0.002200  9.000000
-0.001500  9.400000
-0.005300  9.800000
-0.004600  9.600000
-0.002300  9.900000
-0.001500  10.100000
-0.003800  10.000000
-0.006800  10.100000
-0.008300  10.400000
-0.006800  10.500000
-0.003000  10.500000
-0.001500  10.900000
-0.003000  10.600000
-0.004600  11.400000
-0.002300  11.100000
0.001500  11.400000
0.005200  11.500000
0.006000  11.500000
0.003000  11.900000
0.003700  12.000000
0.005200  12.000000
0.008200  12.000000
0.009700  12.600000
0.009000  12.300000
0.005200  12.400000
-0.001500  12.800000
-0.001500  12.600000
0.002200  13.000000
0.004500  13.000000
0.007500  13.100000
0.012700  13.300000
0.014200  13.000000
0.014200  13.600000
0.015700  13.400000
0.018700  13.400000
0.016500  13.700000
0.010500  13.700000
0.009000  13.900000
0.009000  13.800000
0.011200  14.100000
0.012700  13.700000
0.014200  14.100000
0.018700  13.900000
0.023200  14.100000
0.027700  14.200000
0.029200  13.900000
0.031500  14.300000
0.036700  14.200000
0.045000  14.400000
0.048000  14.500000
0.039000  14.400000
0.028500  14.800000
0.021700  14.500000
0.009000  14.800000
-0.005300  14.600000
-0.018100  14.900000
-0.031500  14.800000
-0.041300  14.800000
-0.037500  15.000000
-0.027000  14.800000
-0.024000  15.100000
-0.018100  15.100000
-0.008300  15.100000
-0.010500  15.200000
-0.015800  15.100000
-0.019500  15.500000
-0.019500  15.400000
-0.020300  15.700000
-0.021800  15.400000
-0.021800  15.700000
-0.019500  15.600000
-0.018100  15.700000
-0.021800  15.800000
-0.030000  15.700000
-0.035300  15.800000
-0.036800  15.700000
-0.035300  16.000000
-0.030000  16.200000
-0.027000  16.000000
-0.028500  16.400000
-0.029300  16.200000
-0.027800  16.400000
-0.025600  16.500000
-0.025600  16.600000
-0.024000  16.700000
-0.024000  16.900000
-0.023300  16.900000
-0.018100  17.000000
-0.011300  17.200000
-0.003800  17.100000
0.003000  17.100000
0.006700  17.400000
0.012700  17.300000
0.015700  17.800000
0.017200  17.400000
0.024000  17.700000
0.030700  17.500000
0.031500  17.500000
0.035200  17.800000
0.040500  17.900000
0.038200  17.800000
0.033000  17.800000
0.027000  18.000000
0.012700  17.500000
-0.007500  17.800000
-0.025600  17.800000
-0.030800  17.600000
-0.024000  17.900000
-0.009100  17.400000
0.000000  17.800000
0.004500  17.600000
0.018000  17.400000
0.025500  17.500000
0.021700  17.100000
0.018700  17.500000
0.016500  17.200000
0.016500  17.100000
0.015000  17.200000
0.010500  17.100000
0.008200  17.100000
0.008200  16.800000
0.008200  17.100000
0.007500  16.700000
0.006700  16.800000
0.006700  16.800000
0.005200  16.600000
0.003000  16.900000
0.003000  16.600000
-0.003800  16.900000
-0.008300  16.700000
-0.010500  16.600000
-0.006800  16.600000
-0.004600  16.600000
-0.005300  16.500000
-0.004600  16.300000
-0.003000  16.600000
-0.000800  16.400000
0.000000  16.400000
-0.001500  16.400000
-0.003000  16.000000
-0.003800  16.300000
-0.005300  16.000000
-0.009800  16.100000
-0.011300  16.000000
-0.008300  15.800000
-0.005300  15.800000
-0.003800  15.700000
-0.001500  15.700000
-0.000800  15.700000
-0.003000  15.800000
-0.001500  15.700000
0.003000  15.600000
0.006000  15.700000
0.006700  15.400000
0.005200  15.700000
0.004500  15.600000
0.004500  15.500000
0.004500  15.500000
0.008200  15.500000
0.010500  15.400000
0.012700  15.400000
0.011200  15.300000
0.010500  15.400000
0.011200  15.400000
0.010500  15.500000
0.010500  15.400000
0.011200  15.700000
0.015700  15.400000
0.019500  15.400000
0.018700  15.400000
0.018000  15.400000
0.015700  15.700000
0.009700  15.300000
0.004500  15.600000
-0.001500  15.600000
-0.012000  15.300000
-0.018100  15.700000
-0.018100  15.300000
-0.020300  15.700000
-0.018100  15.500000
-0.012000  15.500000
-0.007500  15.500000
-0.008300  15.400000
-0.009100  15.500000
-0.008300  15.100000
-0.011300  15.700000
-0.011300  15.500000
-0.010500  15.300000
-0.011300  15.700000
-0.012800  15.200000
-0.014300  15.500000
-0.012800  15.400000
-0.008300  15.300000
-0.003000  15.500000
-0.001500  15.400000
-0.001500  15.300000
-0.003000  15.200000
-0.001500  15.300000
0.003000  15.100000
0.004500  15.300000
0.006700  15.300000
0.007500  14.900000
0.005200  15.300000
0.005200  14.800000
0.003700  15.000000
0.004500  15.100000
0.004500  14.800000
0.003000  15.000000
0.001500  14.700000
0.001500  14.800000
0.003700  14.800000
0.004500  14.600000
0.005200  14.500000
0.006000  14.600000
0.005200  14.700000
0.006700  14.300000
0.009000  14.600000
0.011200  14.300000
0.011200  14.500000
0.011200  14.400000
0.010500  14.200000
0.009000  14.600000
0.004500  14.000000
0.004500  14.400000
0.006700  14.400000
0.005200  14.000000
0.004500  14.300000
0.000700  14.300000
-0.005300  14.200000
-0.012000  14.100000
-0.020300  14.300000
-0.022500  14.000000
-0.024000  14.000000
-0.019500  14.200000
-0.016500  13.800000
-0.012800  14.200000
-0.010500  13.900000
-0.012800  13.900000
-0.015000  14.000000
-0.018100  13.900000
-0.021000  13.900000
-0.021800  14.000000
-0.021800  13.800000
-0.019500  13.900000
-0.018100  13.800000
-0.014300  13.800000
-0.006800  13.700000
-0.002300  14.000000
0.002200  13.500000
0.008200  13.700000
0.009000  13.700000
0.008200  13.500000
0.010500  13.700000
0.008200  13.700000
0.001500  13.600000
-0.002300  13.800000
-0.003000  13.400000
-0.005300  13.600000
-0.007500  13.400000
-0.009800  13.500000
-0.009800  13.500000
-0.010500  13.600000
-0.009100  13.500000
-0.004600  13.300000
-0.000800  13.500000
0.004500  13.300000
0.006700  13.300000
0.007500  13.400000
0.012000  13.100000
0.014200  13.500000
0.018000  13.000000
0.019500  13.300000
0.015700  13.200000
0.018000  13.000000
0.023200  13.400000
0.024000  13.200000
0.023200  13.300000
0.019500  13.100000
0.016500  13.200000
0.014200  13.200000
0.010500  13.000000
0.006700  13.200000
0.004500  12.800000
0.000700  13.200000
0.000000  12.800000
-0.001500  13.000000
-0.006800  13.100000
-0.006800  12.800000
-0.006800  13.100000
-0.006800  13.000000
-0.005300  12.800000
-0.003800  12.900000
0.004500  13.000000
0.009000  12.800000
0.010500  12.500000
0.012000  12.800000
0.015700  12.600000
0.017200  12.800000
0.017200  12.600000
0.018000  12.300000
0.016500  12.800000
0.015700  12.300000
0.012700  12.600000
0.012700  12.500000
0.013500  12.300000
0.015700  12.500000
0.020200  12.400000
0.018700  12.400000
0.020200  12.400000
0.019500  12.400000
0.016500  12.200000
0.012000  12.100000
0.006700  12.200000
0.006000  11.800000
0.006000  12.300000
0.003700  11.900000
0.003700  11.900000
0.005200  12.100000
0.003700  11.800000
0.005200  11.900000
0.006700  11.700000
0.006700  11.700000
0.008200  11.700000
0.010500  11.700000
0.015700  11.700000
0.018700  11.400000
0.020200  11.700000
0.025500  11.300000
0.031500  11.600000
0.036700  11.200000
0.040500  11.300000
0.043500  11.300000
0.050200  11.000000
0.057000  11.100000
0.065200  11.200000
0.070500  10.900000
0.077200  11.200000
0.081700  11.000000
0.086200  10.900000
0.090000  10.800000
0.092200  11.100000
0.095200  10.500000
0.096700  10.800000
0.096000  10.700000
0.098200  10.400000
0.104200  10.700000
0.108000  10.300000
0.112500  10.300000
0.116200  10.200000
0.120700  10.000000
0.125200  10.200000
0.126700  9.900000
0.128200  10.100000
0.127500  10.000000
0.125200  10.000000
0.121500  9.700000
0.115500  9.800000
0.108700  9.800000
0.101200  9.600000
0.093700  9.700000
0.084700  9.400000
0.071200  9.400000
0.061500  9.500000
0.050200  9.100000
0.039700  9.400000
0.030700  9.000000
0.018000  9.400000
0.006700  8.900000
-0.003800  8.900000
-0.016500  9.000000
-0.027000  8.800000
-0.040500  8.900000
-0.051800  8.800000
-0.065300  8.600000
-0.075000  8.600000
-0.084800  8.500000
-0.096000  8.500000
-0.105800  8.100000
-0.117800  8.500000
-0.125300  8.100000
-0.132000  8.100000
-0.141800  8.200000
-0.148500  7.700000
-0.153000  8.300000
-0.157500  8.000000
-0.163500  7.800000
-0.164300  7.900000
-0.162000  7.800000
-0.159000  7.700000
-0.155300  7.500000
-0.148500  7.700000
-0.141100  7.300000
-0.130500  7.600000
-0.120000  7.500000
-0.110300  7.100000
-0.097500  7.600000
-0.090000  7.000000
-0.081800  7.200000
-0.075000  7.200000
-0.069100  6.900000
-0.063000  7.100000
-0.058500  7.000000
-0.051100  6.800000
-0.047300  6.700000
-0.044300  6.800000
-0.042000  6.500000
-0.042000  6.700000
-0.039000  6.700000
-0.038300  6.300000
-0.039000  6.700000
-0.037500  6.500000
-0.036800  6.400000
-0.036800  6.300000
-0.038300  6.100000
-0.040500  6.300000
-0.043600  6.000000
-0.046500  5.900000
-0.047300  6.000000
-0.051100  6.000000
-0.053300  5.900000
-0.055500  5.700000
-0.058500  6.100000
-0.060800  5.600000
-0.063000  5.900000
-0.067500  5.500000
-0.073500  5.600000
-0.078000  5.600000
-0.082500  5.300000
-0.087800  5.300000
-0.093000  5.300000
-0.099000  5.100000
-0.104300  5.400000
-0.108000  5.000000
-0.113300  5.000000
-0.119300  5.000000
-0.125300  5.000000
-0.129800  4.700000
-0.132000  4.900000
-0.137300  4.700000
-0.141100  4.500000
-0.144100  4.900000
-0.147800  4.600000
-0.150000  4.400000
-0.152300  4.600000
-0.153000  4.200000
-0.154500  4.500000
-0.155300  4.000000
-0.154500  4.400000
-0.153800  4.200000
-0.151500  4.100000
-0.148500  4.000000
-0.144800  4.000000
-0.137300  4.100000
-0.131300  3.800000
-0.120000  3.800000
-0.108800  3.800000
-0.096800  3.700000
-0.084000  3.900000
-0.070600  3.400000
-0.055500  3.800000
-0.041300  3.500000
-0.024000  3.600000
-0.005300  3.600000
0.014200  3.100000
0.035200  3.500000
0.051700  3.300000
0.068200  3.300000
0.083200  3.400000
0.097500  3.400000
0.111700  3.300000
0.125200  3.000000
0.138700  3.300000
0.151500  2.900000
0.162000  3.100000
0.170200  3.000000
0.179200  2.900000
0.186000  3.000000
0.189000  2.600000
0.191200  2.900000
0.191200  2.700000
0.191200  2.700000
0.187500  2.600000
0.183000  2.700000
0.177700  2.600000
0.170200  2.400000
0.162700  2.700000
0.156000  2.400000
0.149200  2.400000
0.135000  2.400000
0.122200  2.100000
0.107200  2.400000
0.090000  1.900000
0.073500  2.200000
0.057700  2.100000
0.044200  2.000000
0.030700  2.200000
0.022500  2.100000
0.016500  1.900000
0.013500  1.800000
0.012700  2.000000
0.012700  1.700000
0.015000  1.500000
0.013500  1.800000
0.012700  1.400000
0.015000  1.800000
0.018000  1.400000
0.020200  1.500000
0.020200  1.600000
0.021700  1.400000
0.023200  1.600000
0.024000  1.400000
0.027000  1.300000
0.028500  1.300000
0.032200  1.300000
0.036700  1.200000
0.040500  1.300000
0.045700  1.400000
0.051700  1.100000
0.058500  1.300000
0.065200  0.900000
0.074200  1.000000
0.084000  1.200000
0.093000  0.900000
0.099700  0.800000
0.105700  1.000000
0.109500  0.700000
0.112500  1.300000
0.112500  0.700000
0.114000  0.900000
0.118500  0.700000
0.120000  0.800000
0.122200  0.600000
0.123700  0.700000
0.123000  0.800000
0.122200  0.400000
0.119200  0.500000
0.116200  0.600000
0.112500  0.400000
0.110200  0.700000
0.105700  0.100000
0.101200  0.400000
0.096700  0.300000
0.091500  0.300000
0.088500  0.400000
0.082500  0.300000
0.076500  0.100000
0.070500  0.300000
0.067500  0.200000
0.066700  0.000000
0.065200  0.100000
0.066000  0.200000
0.066000  -0.300000
0.066000  0.400000
0.064500  -0.200000
0.063000  0.000000
0.060700  0.000000
0.058500  0.000000
0.057000  -0.100000
0.053200  -0.400000
0.045000  0.000000
0.033000  -0.200000
0.019500  -0.400000
0.005200  -0.300000
-0.008300  -0.300000
-0.016500  -0.100000
-0.023300  -0.600000
-0.031500  -0.300000
-0.038300  -0.400000
-0.044300  -0.300000
-0.051800  -0.200000
-0.061500  -0.700000
-0.074300  -0.300000
-0.086300  -0.500000
-0.102100  -0.300000
-0.120800  -0.400000
-0.144100  -0.500000
-0.168800  -0.400000
-0.186000  -0.400000
-0.199500  -0.500000
-0.206300  -0.600000
-0.207000  -0.400000
-0.204800  -0.400000
-0.195800  -0.500000
-0.181500  -0.200000
-0.174800  -0.500000
-0.177000  0.000000
-0.187500  -0.400000
-0.203300  -0.400000
-0.217500  -0.200000
-0.227300  -0.200000
-0.234800  -0.100000
-0.238500  -0.200000
-0.240800  -0.200000
-0.244500  -0.200000
-0.252800  -0.100000
-0.262500  -0.100000
-0.267000  -0.200000
-0.269300  0.100000
-0.267000  -0.300000
-0.259500  0.000000
-0.248300  -0.100000
-0.234800  0.000000
-0.219800  0.200000
-0.210000  -0.100000
-0.206300  0.200000
-0.204100  0.100000
-0.208500  0.000000
-0.210000  0.300000
-0.209300  0.300000
-0.204800  0.400000
-0.195800  0.400000
-0.183800  0.400000
-0.167300  0.200000
-0.146300  0.700000
-0.121500  0.400000
-0.095300  0.600000
-0.066800  0.800000
-0.039000  0.700000
-0.012000  0.700000
0.016500  0.700000
0.042700  0.600000
0.064500  1.000000
0.081700  0.700000
0.096000  1.000000
0.109500  0.900000
0.126000  1.000000
0.140200  1.000000
0.152200  1.100000
0.166500  1.200000
0.178500  1.100000
0.191200  1.500000
0.204700  1.400000
0.216000  1.400000
0.228700  1.800000
0.240000  1.400000
0.248200  1.800000
0.257200  1.500000
0.261000  1.800000
0.258700  1.800000
0.254200  1.600000
0.247500  1.800000
0.238500  2.000000
0.229500  2.000000
0.222000  2.000000
0.216000  2.300000
0.207000  2.200000
0.202500  2.200000
0.196500  2.600000
0.189700  2.200000
0.185200  2.600000
0.178500  2.400000
0.174000  2.600000
0.165000  2.700000
0.155200  2.500000
0.146200  3.100000
0.137200  2.900000
0.129000  2.800000
0.120000  2.900000
0.111700  2.900000
0.100500  3.200000
0.091500  2.900000
0.084000  3.500000
0.074200  3.000000
0.069000  3.600000
0.061500  3.300000
0.057000  3.400000
0.053200  3.900000
0.047200  3.400000
0.039700  4.000000
0.033000  3.800000
0.027000  4.000000
0.019500  4.100000
0.011200  4.100000
0.002200  4.400000
-0.006000  4.200000
-0.012800  4.500000
-0.018800  4.300000
-0.023300  4.700000
-0.027800  4.500000
-0.030800  4.500000
-0.034600  4.900000
-0.036800  4.500000
-0.039000  5.000000
-0.039800  4.800000
-0.042000  5.000000
-0.043600  5.300000
-0.045800  5.200000
-0.048000  5.300000
-0.048000  5.300000
-0.048000  5.500000
-0.048800  5.600000
-0.048800  5.600000
-0.045800  5.800000
-0.043600  5.700000
-0.040500  6.200000
-0.036100  6.000000
-0.031500  6.200000
-0.026300  6.000000
-0.021800  6.200000
-0.015800  6.400000
-0.012000  6.300000
-0.012000  6.500000
-0.009800  6.500000
-0.009100  6.700000
-0.009100  6.800000
-0.012000  6.700000
-0.015800  6.800000
-0.020300  7.100000
-0.025600  7.200000
-0.028500  7.000000
-0.033000  7.500000
-0.039000  7.200000
-0.044300  7.500000
-0.048000  7.600000
-0.048800  7.400000
-0.050300  7.900000
-0.051800  7.900000
-0.049500  7.700000
-0.049500  8.200000
-0.048800  8.100000
-0.044300  8.100000
-0.038300  8.200000
-0.035300  8.400000
-0.033800  8.300000
-0.030800  8.700000
-0.027000  8.700000
-0.019500  8.800000
-0.012000  9.000000
-0.004600  9.000000
0.005200  9.200000
0.009000  9.200000
0.014200  9.200000
0.019500  9.700000
0.022500  9.400000
0.027000  9.900000
0.030000  9.900000
0.031500  9.900000
0.032200  10.000000
0.030700  10.300000
0.027700  10.200000
0.026200  10.400000
0.025500  10.500000
0.024000  10.500000
0.021000  10.800000
0.018700  10.900000
0.018000  11.000000
0.018700  11.400000
0.015000  10.900000
0.012700  11.500000
0.014200  11.400000
0.012700  11.700000
0.010500  11.800000
0.009700  11.900000
0.012000  12.100000
0.013500  12.100000
0.016500  12.500000
0.018000  12.300000
0.018700  12.600000
0.020200  12.700000
0.020200  12.600000
0.024700  13.100000
0.027700  13.000000
0.031500  13.400000
0.035200  13.500000
0.034500  13.400000
0.035200  14.000000
0.035200  13.800000
0.036700  14.000000
0.039700  14.400000
0.040500  14.500000
0.040500  14.400000
0.036700  14.600000
0.033000  15.100000
0.032200  14.900000
0.030000  15.400000
0.024000  15.200000
0.021700  15.500000
0.017200  15.800000
0.012700  15.700000
0.010500  16.300000
0.003000  16.000000
0.000000  16.600000
-0.003000  16.600000
-0.009100  16.800000
-0.012000  16.900000
-0.014300  17.300000
-0.018100  17.700000
-0.021800  17.500000
-0.027800  18.100000
-0.034600  18.200000
-0.041300  18.100000
-0.048000  18.800000
-0.054000  18.600000
-0.059300  19.300000
-0.065300  19.100000
-0.068300  19.500000
-0.072800  19.800000
-0.077300  20.000000
-0.081800  20.300000
-0.086300  20.600000
-0.089300  20.900000
-0.091500  21.000000
-0.096800  21.300000
-0.102800  21.700000
-0.107300  21.800000
-0.108800  22.300000
-0.112500  22.200000
-0.117800  22.900000
-0.123800  22.900000
-0.132000  23.400000
-0.136500  23.600000
-0.140300  23.700000
-0.144800  24.100000
-0.149300  24.400000
-0.152300  24.500000
-0.156800  24.800000
-0.157500  25.100000
-0.152300  25.400000
-0.143300  25.600000
-0.129000  26.100000
-0.114000  26.200000
-0.096000  26.500000
-0.073500  26.700000
-0.052500  26.900000
-0.030000  27.400000
-0.009100  27.600000
0.012000  27.800000
0.029200  28.500000
0.042700  28.100000
0.057000  29.000000
0.064500  29.000000
0.069000  29.200000
0.069000  29.700000
0.062200  29.800000
0.057700  30.000000
0.053200  30.400000
0.045700  30.700000
0.039000  30.900000
0.031500  31.300000
0.021700  31.400000
0.017200  31.800000
0.017200  32.300000
0.016500  32.300000
0.019500  32.800000
0.021700  32.800000
0.026200  33.200000
0.033000  33.500000
0.041200  33.700000
0.050200  33.900000
0.057000  34.300000
0.066000  34.600000
0.075000  34.600000
0.084000  35.100000
0.095200  35.200000
0.109500  35.200000
0.121500  35.800000
0.135000  35.600000
0.153000  36.300000
0.174700  36.300000
0.195000  36.500000
0.209200  37.000000
0.223500  36.700000
0.237000  37.100000
0.246000  37.300000
0.251200  37.600000
0.252700  37.700000
0.246000  37.800000
0.240000  38.200000
0.231000  38.200000
0.219700  38.700000
0.207700  38.800000
0.195000  39.100000
0.183000  39.100000
0.168700  39.400000
0.155200  39.800000
0.141000  39.700000
0.128200  40.300000
0.116200  40.200000
0.104200  40.800000
0.090000  40.800000
0.075000  41.200000
0.059200  41.200000
0.042000  41.400000
0.027700  42.200000
0.015700  41.800000
0.002200  42.500000
-0.010500  42.600000
-0.023300  42.700000
-0.033800  43.200000
-0.046500  43.000000
-0.056300  43.600000
-0.064500  43.800000
-0.072100  44.000000
-0.078000  44.100000
-0.085600  44.300000
-0.090000  44.600000
-0.095300  44.700000
-0.099800  45.100000
-0.101300  45.000000
-0.105000  45.500000
-0.112500  45.600000
-0.118500  45.600000
-0.121500  46.200000
-0.126800  46.000000
-0.131300  46.500000
-0.135000  46.700000
-0.136500  46.700000
-0.139600  47.200000
-0.139600  47.200000
-0.138800  47.400000
-0.135800  47.400000
-0.131300  47.700000
-0.128300  47.900000
-0.121500  48.100000
-0.115500  48.500000
-0.111000  48.100000
-0.106500  48.800000
-0.101300  48.500000
-0.094500  49.000000
-0.087100  49.200000
-0.078800  49.200000
-0.073500  49.600000
-0.069800  49.600000
-0.066800  49.700000
-0.061500  50.100000
-0.057000  49.900000
-0.053300  50.300000
-0.050300  50.500000
-0.046500  50.500000
-0.042000  50.600000
-0.035300  51.000000
-0.030000  50.800000
-0.026300  51.200000
-0.024000  51.500000
-0.023300  51.300000
-0.024000  51.800000
-0.024000  51.800000
-0.020300  51.700000
-0.017300  52.200000
-0.017300  51.800000
-0.015000  52.400000
-0.013500  52.300000
-0.009800  52.400000
-0.006800  52.600000
-0.003000  52.700000
-0.001500  52.700000
0.003000  52.800000
0.005200  53.100000
0.006000  53.000000
0.009000  53.300000
0.010500  53.600000
0.012000  53.100000
0.010500  53.700000
0.008200  53.300000
0.006700  53.700000
0.006700  53.700000
0.005200  53.600000
0.003000  53.800000
0.001500  53.900000
-0.001500  54.000000
-0.003000  54.000000
-0.000800  54.100000
-0.000800  54.100000
-0.001500  53.900000
-0.001500  54.400000
-0.000800  53.900000
-0.000800  54.300000
-0.003000  54.200000
-0.003000  54.300000
-0.004600  54.400000
-0.006800  54.200000
-0.006800  54.500000
-0.008300  54.100000
-0.008300  54.400000
-0.010500  54.400000
-0.012000  54.400000
-0.011300  54.600000
-0.012800  54.300000
-0.015000  54.600000
-0.014300  54.300000
-0.012800  54.600000
-0.012000  54.500000
-0.009800  54.400000
-0.008300  54.400000
-0.008300  54.200000
-0.007500  54.500000
-0.006800  54.200000
-0.004600  54.300000
-0.003800  54.200000
-0.004600  54.100000
-0.003800  54.100000
-0.003000  54.100000
-0.001500  54.100000
-0.000800  53.900000
0.000700  54.100000
0.003700  53.900000
0.004500  53.900000
0.005200  53.900000
0.009700  53.600000
0.012700  54.000000
0.015700  53.600000
0.016500  53.900000
0.016500  53.800000
0.015700  53.400000
0.015000  53.700000
0.012700  53.600000
0.011200  53.600000
0.009000  53.600000
0.008200  53.400000
0.009000  53.600000
0.006700  53.200000
0.006000  53.600000
0.006700  53.000000
0.006000  53.300000
0.006000  53.300000
0.007500  52.900000
0.009700  53.300000
0.013500  53.100000
0.019500  53.000000
0.026200  53.000000
0.030700  52.700000
0.029200  52.700000
0.026200  52.900000
0.019500  52.600000
0.014200  52.600000
0.012000  52.500000
0.009700  52.200000
0.009700  52.200000
0.009700  52.100000
0.011200  51.900000
0.011200  51.900000
0.011200  51.800000
0.011200  51.600000
0.009000  51.700000
0.009700  51.300000
0.009000  51.600000
0.008200  51.300000
0.006000  51.100000
0.005200  51.000000
0.006000  50.900000
0.005200  50.800000
0.004500  50.600000
0.002200  50.600000
0.001500  50.400000
0.000700  50.200000
0.000000  50.400000
0.001500  49.900000
0.001500  50.200000
0.003000  49.800000
0.003700  49.700000
0.003000  49.600000
0.003700  49.100000
0.004500  49.500000
0.004500  49.100000
0.005200  49.000000
0.004500  48.800000
0.004500  48.600000
0.004500  48.500000
0.003700  48.200000
0.003000  48.400000
0.003700  47.900000
0.003000  48.100000
0.003000  47.600000
0.005200  47.600000
0.006700  47.500000
0.006700  47.000000
0.006700  47.200000
0.006700  46.800000
0.006000  46.900000
0.004500  46.500000
0.003000  46.600000
0.002200  46.300000
0.001500  46.000000
-0.000800  46.300000
-0.000800  45.600000
0.000700  45.700000
-0.000800  45.400000
-0.001500  45.200000
0.000700  45.200000
0.000700  44.600000
0.000000  44.900000
0.000000  44.300000
0.000700  44.300000
0.002200  44.100000
0.000700  43.700000
0.001500  43.700000
-0.000800  43.500000
-0.004600  43.100000
-0.009100  42.900000
-0.012800  42.800000
-0.012800  42.700000
-0.017300  42.200000
-0.019500  42.300000
-0.021800  41.700000
-0.021800  41.800000
-0.020300  41.500000
-0.018100  41.100000
-0.014300  41.100000
-0.014300  40.800000
-0.013500  40.800000
-0.009100  40.600000
-0.009100  40.300000
-0.009100  40.000000
-0.009100  39.900000
-0.010500  39.700000
-0.009800  39.100000
-0.007500  39.400000
-0.006800  39.100000
-0.008300  38.800000
-0.006800  38.600000
-0.005300  38.100000
-0.003000  38.200000
0.000000  37.800000
0.000700  37.500000
0.001500  37.600000
0.004500  37.000000
0.005200  37.200000
0.006000  36.800000
0.009000  36.700000
0.009000  36.400000
0.008200  36.400000
0.009000  36.000000
0.008200  35.900000
0.006000  36.000000
0.005200  35.500000
0.005200  35.400000
0.005200  35.100000
0.006700  34.800000
0.007500  34.800000
0.007500  34.300000
0.009000  34.500000
0.009000  34.100000
0.009700  33.900000
0.009000  33.900000
0.008200  33.600000
0.007500  33.500000
0.006700  33.300000
0.008200  33.300000
0.006000  32.800000
0.005200  32.400000
0.006700  32.600000
0.005200  32.100000
0.003000  32.100000
0.002200  31.600000
0.002200  31.500000
0.001500  31.400000
0.002200  31.000000
0.002200  31.200000
0.004500  30.600000
0.004500  30.600000
0.004500  30.400000
0.005200  30.200000
0.003000  29.900000
0.003700  29.700000
0.003000  29.700000
0.003700  29.100000
0.005200  29.200000
0.003000  28.700000
0.001500  28.600000
0.000700  28.500000
0.000700  28.100000
0.000700  28.200000
0.001500  27.600000
0.003700  27.600000
0.003000  27.500000
0.001500  27.200000
0.001500  27.100000
0.001500  27.000000
0.003000  26.900000
0.003700  26.500000
0.002200  26.500000
0.001500  26.100000
0.000700  25.700000
-0.000800  26.000000
-0.002300  25.300000
-0.003800  25.600000
-0.004600  25.200000
-0.003000  24.900000
-0.001500  25.200000
-0.001500  24.700000
-0.000800  24.400000
-0.001500  24.400000
-0.001500  24.000000
-0.000800  23.800000
0.000700  23.700000
0.000000  23.600000
-0.001500  23.200000
-0.004600  23.400000
-0.006000  22.700000
-0.006800  22.900000
-0.008300  22.600000
-0.009100  22.200000
-0.010500  22.500000
-0.010500  22.100000
-0.009100  21.900000
-0.006800  21.900000
-0.004600  21.500000
-0.004600  21.200000
-0.004600  21.100000
-0.005300  20.900000
-0.004600  20.400000
-0.003000  20.700000
-0.003800  20.300000
-0.003000  20.100000
-0.004600  20.100000
-0.004600  19.800000
-0.004600  19.700000
-0.006800  19.700000
-0.006800  19.100000
-0.006000  19.300000
-0.006000  18.700000
-0.003000  18.900000
-0.001500  18.600000
0.001500  18.400000
0.004500  18.100000
0.003000  18.000000
0.003000  17.700000
0.003000  17.500000
0.001500  17.500000
0.000700  17.100000
-0.000800  17.000000
-0.003000  16.600000
-0.004600  16.200000
-0.000800  16.600000
0.001500  15.800000
0.001500  15.900000
0.001500  15.500000
0.003700  15.300000
0.009000  15.100000
0.009000  14.800000
0.008200  14.600000
0.008200  14.400000
0.008200  14.300000
0.008200  13.900000
0.005200  13.600000
0.001500  13.700000
-0.001500  13.100000
-0.003800  13.200000
-0.008300  12.800000
-0.012000  12.600000
-0.011300  12.400000
-0.009800  12.000000
-0.008300  12.100000
-0.003800  11.600000
0.003000  11.600000
0.009700  11.400000
0.013500  11.200000
0.011200  10.900000
0.012000  10.600000
0.011200  10.800000
0.008200  10.200000
0.007500  10.500000
0.006000  10.000000
0.003000  9.900000
0.000000  9.800000
-0.002300  9.400000
-0.001500  9.600000
0.000700  9.300000
0.002200  9.300000
0.000700  9.100000
-0.001500  9.000000
0.000700  9.000000
0.000000  8.700000
-0.000800  8.800000
-0.004600  8.400000
-0.007500  8.700000
-0.007500  8.500000
-0.013500  8.300000
-0.018100  8.600000
-0.017300  8.100000
-0.012000  8.500000
-0.006800  8.300000
-0.006000  8.200000
-0.006800  8.300000
-0.005300  8.000000
-0.006000  8.200000
-0.010500  8.200000
-0.012000  8.200000
-0.011300  8.200000
-0.008300  8.100000
-0.006800  8.200000
-0.005300  7.900000
-0.005300  8.300000
-0.006800  8.000000
-0.007500  8.200000
-0.008300  8.100000
-0.008300  8.100000
-0.004600  8.500000
-0.000800  8.100000
-0.000800  8.200000
0.001500  8.300000
0.000700  8.100000
-0.001500  8.400000
-0.004600  8.100000
-0.008300  8.400000
-0.009100  8.100000
-0.010500  8.400000
-0.008300  8.200000
-0.004600  8.300000
-0.004600  8.500000
-0.003000  8.200000
0.003000  8.300000
0.007500  8.500000
0.009000  8.200000
0.006000  8.600000
0.000700  8.100000
-0.001500  8.600000
-0.003800  8.500000
-0.008300  8.500000
-0.010500  8.700000
-0.009100  8.700000
-0.006000  8.600000
-0.003800  8.500000
-0.001500  9.000000
-0.001500  8.800000
0.000700  9.000000
0.005200  9.200000
0.006700  8.800000
0.004500  9.500000
0.001500  9.000000
0.000700  9.400000
0.001500  9.500000
-0.001500  9.300000
-0.003000  9.700000
-0.003800  9.600000
-0.001500  9.600000
-0.001500  9.700000
-0.000800  9.900000
0.003000  10.000000
0.003000  9.800000
0.008200  10.300000
0.006000  10.200000
0.003700  10.600000
0.004500  10.200000
0.001500  10.500000
0.003000  10.700000
0.006700  10.600000
0.010500  10.900000
0.011200  10.800000
0.016500  11.000000
0.021700  11.100000
0.023200  11.200000
0.018000  11.400000
0.012700  11.200000
0.012000  11.900000
0.012700  11.600000
0.014200  12.000000
0.013500  11.800000
0.018000  12.100000
0.018000  12.300000
0.021000  12.000000
0.021700  12.600000
0.024000  12.400000
0.027000  12.600000
0.025500  12.700000
0.024000  12.900000
0.023200  13.000000
0.021700  12.900000
0.024000  13.000000
0.027700  12.900000
0.030000  13.100000
0.027700  13.200000
0.026200  13.000000
0.027700  13.500000
0.025500  12.800000
0.021700  13.200000
0.020200  13.100000
0.019500  13.000000
0.022500  13.100000
0.017200  13.000000
0.012000  13.000000
0.006700  13.100000
-0.000800  12.800000
-0.006000  13.000000
-0.014300  13.000000
-0.015000  13.100000
-0.001500  12.800000
0.010500  13.300000
0.009700  12.900000
0.002200  13.100000
-0.003800  13.100000
-0.012000  12.900000
-0.030000  13.300000
-0.050300  13.100000
-0.071300  13.000000
-0.082500  13.300000
-0.078000  12.800000
-0.069100  13.100000
-0.057800  13.000000
-0.047300  13.000000
-0.035300  13.100000
-0.033800  13.200000
-0.036800  12.900000
-0.035300  12.800000
-0.038300  12.900000
-0.035300  12.600000
-0.027800  12.900000
-0.019500  12.900000
-0.012000  12.600000
-0.011300  13.000000
-0.010500  12.600000
-0.004600  12.900000
-0.003000  12.800000
-0.000800  13.000000
0.000700  13.100000
0.001500  13.300000
-0.001500  13.200000
-0.005300  13.400000
-0.006800  13.800000
-0.012000  13.900000
-0.012000  14.100000
-0.012000  14.400000
-0.009100  14.500000
-0.005300  15.100000
-0.003000  14.800000
-0.000800  15.500000
0.001500  15.400000
0.000700  15.600000
0.001500  16.200000
0.003700  16.300000
0.004500  16.200000
0.004500  16.700000
0.003000  16.800000
0.007500  17.000000
0.011200  17.000000
0.013500  17.700000
0.012700  17.300000
0.010500  17.700000
0.010500  17.700000
0.009000  17.900000
0.006700  18.100000
0.005200  17.800000
0.005200  18.300000
0.009700  18.000000
0.021000  18.300000
0.029200  18.200000
0.027700  18.400000
0.030000  18.400000
0.030700  18.400000
0.027700  18.700000
0.029200  18.000000
0.031500  18.600000
0.030700  18.000000
0.033000  18.200000
0.039700  18.300000
0.037500  18.100000
0.035200  18.100000
0.031500  17.600000
0.024000  17.700000
0.015000  17.400000
-0.001500  17.100000
-0.023300  17.300000
-0.034600  17.000000
-0.034600  16.800000
-0.033000  16.600000
-0.029300  17.000000
-0.015800  16.500000
0.000700  16.400000
0.003700  16.600000
-0.003000  16.100000
-0.010500  16.600000
-0.015000  16.300000
-0.012000  16.300000
-0.014300  16.300000
-0.016500  16.000000
-0.016500  16.100000
-0.019500  15.700000
-0.020300  15.900000
-0.025600  15.800000
-0.023300  15.400000
-0.020300  15.300000
-0.021800  15.300000
-0.018100  15.300000
-0.015000  14.800000
-0.014300  15.300000
-0.012800  14.800000
-0.009800  14.900000
-0.009100  14.800000
-0.008300  14.500000
-0.006800  14.800000
-0.005300  14.300000
0.000700  14.200000
0.003000  14.500000
0.005200  14.200000
0.009700  14.200000
0.015700  14.200000
0.024700  14.300000
0.030700  14.000000
0.039700  14.300000
0.040500  14.200000
0.036700  14.000000
0.035200  14.300000
0.031500  14.000000
0.028500  14.000000
0.024000  14.300000
0.021000  13.900000
0.024700  14.200000
0.033000  13.800000
0.036700  14.100000
0.042700  14.100000
0.046500  14.000000
0.042000  14.100000
0.038200  14.300000
0.030700  14.000000
0.021700  14.100000
0.011200  14.500000
0.003700  14.200000
-0.005300  14.000000
-0.018100  14.300000
-0.027000  14.100000
-0.033000  14.400000
-0.030800  14.100000
-0.027800  14.300000
-0.025600  14.200000
-0.023300  14.300000
-0.027000  14.200000
-0.029300  14.300000
-0.032300  14.200000
-0.038300  14.000000
-0.039800  14.100000
-0.041300  14.200000
-0.040500  14.000000
-0.036800  14.300000
-0.033000  13.900000
-0.030800  14.100000
-0.029300  13.900000
-0.025600  13.800000
-0.024000  14.000000
-0.021800  13.600000
-0.022500  13.900000
-0.026300  13.900000
-0.025600  13.700000
-0.023300  13.600000
-0.016500  13.400000
-0.012800  13.500000
-0.009100  13.200000
-0.005300  13.400000
-0.004600  13.000000
-0.003000  13.300000
-0.000800  13.100000
0.004500  12.900000
0.008200  13.100000
0.009700  12.700000
0.014200  12.800000
0.018000  12.600000
0.021700  12.600000
0.025500  12.500000
0.026200  12.400000
0.028500  12.300000
0.031500  12.300000
0.030000  12.300000
0.027000  12.100000
0.026200  12.100000
0.025500  12.300000
0.024000  11.700000
0.024000  12.100000
0.021700  11.700000
0.015700  11.700000
0.015700  11.900000
0.013500  11.500000
0.010500  11.600000
0.010500  11.700000
0.007500  11.300000
0.006000  11.400000
0.000700  11.400000
-0.006800  11.200000
-0.012000  11.100000
-0.018800  11.400000
-0.019500  10.900000
-0.018100  11.100000
-0.016500  10.900000
-0.012800  10.800000
-0.009800  11.000000
-0.005300  10.700000
-0.002300  10.700000
-0.001500  10.700000
0.000700  10.500000
0.002200  10.800000
0.005200  10.500000
0.011200  10.300000
0.014200  10.300000
0.016500  10.300000
0.016500  10.200000
0.018000  10.300000
0.019500  10.400000
0.018000  10.100000
0.019500  10.200000
0.017200  10.400000
0.014200  10.200000
0.009700  10.300000
0.005200  9.600000
0.004500  10.100000
0.000700  9.900000
-0.003000  9.900000
-0.004600  9.900000
-0.006000  9.900000
-0.009100  9.900000
-0.012800  9.800000
-0.014300  9.900000
-0.013500  9.800000
-0.013500  9.600000
-0.014300  9.800000
-0.010500  9.400000
-0.008300  9.900000
-0.003800  9.400000
0.003700  9.700000
0.010500  9.900000
0.014200  9.600000
0.012700  9.800000
0.009000  9.500000
0.008200  9.600000
0.006700  9.600000
0.008200  9.600000
0.012000  9.500000
0.015700  9.400000
0.016500  9.500000
0.014200  9.400000
0.012700  9.700000
0.009000  9.200000
0.002200  9.400000
-0.005300  9.400000
-0.009100  9.200000
-0.009800  9.500000
-0.006800  9.100000
-0.005300  9.400000
-0.001500  9.100000
0.005200  9.100000
0.005200  9.300000
0.003000  9.200000
0.001500  9.000000
0.002200  8.800000
0.003000  9.100000
0.000700  8.900000
-0.000800  8.900000
-0.000800  9.000000
-0.001500  8.500000
-0.008300  9.000000
-0.010500  8.500000
-0.009100  8.700000
-0.010500  8.700000
-0.007500  8.400000
-0.006000  8.500000
-0.005300  8.500000
-0.003000  8.300000
0.000700  8.400000
0.003000  8.500000
0.005200  8.200000
0.011200  8.200000
0.016500  8.600000
0.021700  7.900000
0.027000  8.200000
0.031500  8.200000
0.034500  7.900000
0.037500  8.100000
0.041200  7.900000
0.043500  8.100000
0.048000  8.000000
0.053200  7.600000
0.057000  7.700000
0.058500  7.600000
0.060700  7.600000
0.063000  7.500000
0.065200  7.700000
0.067500  7.400000
0.067500  7.500000
0.069000  7.600000
0.069700  7.300000
0.071200  7.300000
0.075000  7.100000
0.078000  7.200000
0.080200  7.400000
0.082500  7.100000
0.084000  7.300000
0.085500  7.000000
0.084000  6.900000
0.081700  7.000000
0.078000  7.200000
0.071200  6.700000
0.065200  6.600000
0.061500  6.800000
0.057000  6.700000
0.053200  6.700000
0.048700  6.700000
0.042000  6.400000
0.034500  6.700000
0.024700  6.300000
0.018000  6.700000
0.008200  6.300000
0.000700  6.300000
-0.004600  6.400000
-0.009800  6.200000
-0.012800  6.200000
-0.019500  6.000000
-0.024000  6.200000
-0.029300  6.000000
-0.036100  5.900000
-0.038300  6.200000
-0.042800  5.700000
-0.045800  6.100000
-0.045800  5.700000
-0.044300  5.800000
-0.044300  5.700000
-0.046500  5.600000
-0.045800  5.900000
-0.044300  5.300000
-0.045000  5.600000
-0.046500  5.700000
-0.048000  5.600000
-0.049500  5.400000
-0.051800  5.300000
-0.054000  5.700000
-0.060800  5.100000
-0.063000  5.500000
-0.066800  5.400000
-0.075800  5.100000
-0.078000  5.400000
-0.081800  5.000000
-0.084000  5.300000
-0.083300  5.000000
-0.084800  5.000000
-0.082500  5.200000
-0.080300  4.900000
-0.075000  4.900000
-0.069800  4.900000
-0.065300  4.800000
-0.061500  4.700000
-0.057000  4.700000
-0.053300  4.800000
-0.050300  4.500000
-0.045800  5.000000
-0.044300  4.500000
-0.042000  4.800000
-0.041300  4.900000
-0.042000  4.500000
-0.040500  4.600000
-0.042800  4.500000
-0.044300  4.500000
-0.048000  4.500000
-0.051800  4.600000
-0.053300  4.500000
-0.057000  4.600000
-0.062300  4.500000
-0.066800  4.000000
-0.071300  4.500000
-0.072800  4.100000
-0.074300  4.300000
-0.075000  4.300000
-0.078000  4.100000
-0.078800  4.300000
-0.078000  4.100000
-0.078800  4.000000
-0.078800  4.300000
-0.078000  3.900000
-0.076500  4.100000
-0.072800  4.100000
-0.070600  4.100000
-0.067500  4.000000
-0.063000  4.000000
-0.057000  3.900000
-0.051100  3.900000
-0.045000  4.000000
-0.039000  3.800000
-0.035300  3.900000
-0.030800  3.900000
-0.027000  3.800000
-0.019500  4.200000
-0.012000  3.600000
-0.006000  4.100000
0.000700  3.800000
0.005200  3.700000
0.009000  3.600000
0.012700  3.800000
0.019500  3.800000
0.024000  3.600000
0.027000  3.800000
0.029200  3.700000
0.032200  3.600000
0.035200  3.900000
0.038200  3.300000
0.042000  3.800000
0.044200  3.400000
0.048000  3.700000
0.048000  3.700000
0.045000  3.300000
0.042700  3.600000
0.040500  3.600000
0.042000  3.500000
0.042700  3.200000
0.042700  3.500000
0.041200  3.400000
0.039000  3.300000
0.034500  3.600000
0.034500  3.100000
0.031500  3.300000
0.027000  3.200000
0.023200  3.100000
0.017200  3.400000
0.013500  2.900000
0.010500  3.300000
0.008200  3.000000
0.005200  3.100000
0.000000  3.100000
-0.005300  2.900000
-0.009100  3.200000
-0.011300  3.000000
-0.012000  3.000000
-0.010500  3.000000
-0.009800  2.800000
-0.009100  3.000000
-0.006000  2.700000
-0.003000  3.100000
0.000000  2.600000
0.002200  2.800000
0.006700  2.800000
0.010500  2.600000
0.012700  2.700000
0.016500  2.500000
0.021700  2.600000
0.025500  2.800000
0.030000  2.600000
0.034500  2.400000
0.033000  2.500000
0.033000  2.800000
0.034500  2.200000
0.033700  2.600000
0.033000  2.300000
0.033000  2.400000
0.033000  2.300000
0.030700  2.400000
0.027000  2.500000
0.021000  2.400000
0.016500  2.200000
0.012000  2.400000
0.008200  2.200000
0.003700  2.100000
0.000700  2.100000
-0.003000  2.300000
-0.005300  2.100000
-0.005300  2.200000
-0.006800  2.200000
-0.006800  1.900000
-0.009100  2.400000
-0.008300  1.800000
-0.005300  1.900000
-0.007500  2.000000
-0.009800  1.800000
-0.010500  2.100000
-0.010500  1.800000
-0.012000  1.800000
-0.010500  1.800000
-0.009800  1.800000
-0.011300  1.800000
-0.014300  1.800000
-0.016500  2.100000
-0.019500  1.800000
-0.019500  1.600000
-0.020300  1.700000
-0.020300  1.600000
-0.019500  1.800000
-0.016500  1.500000
-0.011300  1.800000
-0.003000  1.600000
0.001500  1.700000
0.006700  1.500000
0.013500  1.300000
0.021700  1.500000
0.029200  1.500000
0.031500  1.300000
0.036000  1.400000
0.040500  1.300000
0.043500  1.600000
0.046500  1.100000
0.047200  1.400000
0.049500  1.100000
0.051000  1.300000
0.053200  1.300000
0.052500  0.900000
0.054700  1.500000
0.058500  1.100000
0.059200  1.300000
0.060000  1.200000
0.060700  1.000000
0.060700  1.100000
0.057000  1.000000
0.051700  1.400000
0.046500  0.900000
0.042000  1.200000
0.036700  0.900000
0.028500  1.000000
0.018700  1.100000
0.009700  0.800000
0.003700  1.300000
-0.000800  0.800000
-0.006000  1.100000
-0.012800  0.900000
-0.018100  0.800000
-0.021000  0.900000
-0.025600  0.900000
-0.030800  0.800000
-0.036800  0.800000
-0.042800  0.900000
-0.048000  0.900000
-0.054000  0.700000
-0.062300  1.100000
-0.070600  0.600000
-0.075000  1.000000
-0.080300  0.900000
-0.084800  0.900000
-0.086300  0.900000
-0.087800  0.700000
-0.092300  0.900000
-0.093800  0.900000
-0.097500  0.700000
-0.101300  0.800000
-0.102800  0.800000
-0.105000  0.700000
-0.105000  0.700000
-0.105800  1.000000
-0.106500  0.700000
-0.108000  1.200000
-0.108800  0.900000
-0.112500  0.900000
-0.115500  1.200000
-0.117800  0.700000
-0.120000  0.900000
-0.120800  1.000000
-0.119300  0.900000
-0.115500  1.300000
-0.108800  0.900000
-0.104300  0.900000
-0.095300  0.900000
-0.085600  1.200000
-0.078000  0.800000
-0.067500  1.100000
-0.057800  1.000000
-0.048000  0.800000
-0.033800  1.200000
-0.024000  1.100000
-0.013500  0.900000
-0.004600  1.300000
0.003700  0.900000
0.013500  1.400000
0.021700  1.100000
0.027700  1.200000
0.035200  1.300000
0.039700  1.300000
0.043500  1.200000
0.045700  1.500000
0.046500  1.500000
0.048000  1.300000
0.048000  1.600000
0.046500  1.500000
0.048000  1.300000
0.049500  1.600000
0.053200  1.300000
0.056200  1.800000
0.059200  1.600000
0.064500  1.500000
0.071200  1.800000
0.078000  1.600000
0.082500  1.700000
0.090000  1.800000
0.098200  1.800000
0.105700  1.800000
0.112500  1.800000
0.119200  2.000000
0.126700  1.700000
0.132700  2.100000
0.135000  1.900000
0.138700  2.100000
0.144000  2.000000
0.146200  2.000000
0.148500  2.400000
0.151500  1.900000
0.152200  2.300000
0.152200  2.200000
0.151500  2.300000
0.150700  2.400000
0.150000  2.500000
0.147700  2.200000
0.147000  2.200000
0.144000  2.700000
0.141000  2.400000
0.135000  2.600000
0.126000  2.500000
0.118500  2.400000
0.110200  2.900000
0.103500  2.600000
0.096700  2.900000
0.088500  2.700000
0.081000  2.900000
0.074200  3.100000
0.066700  3.000000
0.057700  2.900000
0.048000  3.100000
0.037500  3.300000
0.027700  3.000000
0.017200  3.300000
0.008200  3.400000
-0.001500  3.100000
-0.012800  3.500000
-0.019500  3.200000
-0.025600  3.600000
-0.030000  3.500000
-0.036800  3.600000
-0.042800  3.700000
-0.048800  3.600000
-0.054000  3.700000
-0.057800  3.800000
-0.062300  4.000000
-0.064500  3.900000
-0.067500  4.000000
-0.069800  4.000000
-0.072800  4.000000
-0.075800  4.400000
-0.074300  4.100000
-0.074300  4.500000
-0.073500  4.200000
-0.072100  4.400000
-0.071300  4.500000
-0.071300  4.400000
-0.071300  4.600000
-0.068300  4.700000
-0.065300  4.700000
-0.061500  4.900000
-0.057800  4.900000
-0.055500  4.900000
-0.051800  4.900000
-0.048000  5.300000
-0.043600  5.000000
-0.042000  5.300000
-0.039800  5.300000
-0.037500  5.200000
-0.036800  5.400000
-0.031500  5.300000
-0.029300  5.400000
-0.027800  5.800000
-0.024000  5.400000
-0.020300  5.900000
-0.014300  5.800000
-0.011300  5.900000
-0.008300  6.000000
-0.003000  5.900000
0.000000  5.800000
0.003700  6.000000
0.007500  6.200000
0.008200  6.000000
0.006700  6.400000
0.008200  6.500000
0.006700  6.300000
0.003700  6.700000
0.000000  6.500000
-0.002300  7.000000
-0.005300  6.500000
-0.009800  6.800000
-0.012800  6.900000
-0.014300  6.900000
-0.017300  6.900000
-0.018800  7.100000
-0.018100  7.300000
-0.018800  7.400000
-0.019500  7.600000
-0.016500  7.600000
-0.015000  7.400000
-0.011300  8.100000
-0.006800  7.600000
-0.001500  8.000000
0.005200  7.900000
0.012000  8.200000
0.019500  8.300000
0.027700  8.100000
0.033000  8.300000
0.040500  8.400000
0.048000  8.700000
0.052500  8.800000
0.057700  8.900000
0.063000  9.000000
0.066700  9.000000
0.067500  9.600000
0.069000  9.200000
0.069700  9.600000
0.069000  9.500000
0.069000  9.600000
0.068200  10.000000
0.064500  9.800000
0.057000  10.300000
0.051700  10.300000
0.048000  10.500000
0.042700  10.500000
0.039000  10.700000
0.034500  10.800000
0.029200  10.800000
0.025500  11.400000
0.023200  11.200000
0.019500  11.600000
0.018000  11.700000
0.019500  11.500000
0.017200  12.200000
0.016500  12.000000
0.015700  12.200000
0.014200  12.400000
0.013500  12.300000
0.012700  12.900000
0.013500  12.900000
0.015700  13.200000
0.018000  13.200000
0.021000  13.500000
0.022500  13.500000
0.025500  13.800000
0.027000  14.100000
0.030700  14.000000
0.033000  14.600000
0.033000  14.400000
0.033700  14.800000
0.033000  14.900000
0.035200  15.000000
0.034500  15.500000
0.033000  15.600000
0.030000  15.800000
0.027000  16.100000
0.023200  16.300000
0.019500  16.500000
0.015700  16.900000
0.012000  17.300000
0.007500  17.100000
0.003000  17.800000
-0.003000  17.800000
-0.009100  18.000000
-0.015800  18.400000
-0.021800  18.400000
-0.027800  19.000000
-0.034600  19.200000
-0.042800  19.400000
-0.051800  19.900000
-0.058500  19.900000
-0.064500  20.400000
-0.073500  20.600000
-0.082500  21.100000
-0.093000  21.300000
-0.105800  21.500000
-0.115500  21.600000
-0.126800  22.100000
-0.137300  22.500000
-0.146300  22.700000
-0.159000  22.900000
-0.172600  23.200000
-0.185300  23.400000
-0.197300  23.800000
-0.204100  23.800000
-0.211500  24.400000
-0.216800  24.400000
-0.218300  24.800000
-0.216800  25.000000
-0.207800  25.200000
-0.199500  25.600000
-0.186800  25.600000
-0.172600  26.300000
-0.156000  26.100000
-0.136500  26.500000
-0.120800  27.100000
-0.104300  26.800000
-0.087100  27.700000
-0.074300  27.400000
-0.066800  28.200000
-0.057800  28.300000
-0.055500  28.300000
-0.057000  29.000000
-0.054800  29.100000
-0.055500  29.300000
-0.057800  29.600000
-0.060800  29.900000
-0.059300  30.100000
-0.058500  30.400000
-0.057800  30.900000
-0.049500  30.800000
-0.042000  31.500000
-0.033800  31.300000
-0.024000  31.900000
-0.009800  32.200000
0.006700  32.000000
0.020200  32.800000
0.035200  32.500000
0.046500  33.300000
0.058500  33.300000
0.074200  33.400000
0.090700  33.900000
0.106500  34.000000
0.121500  34.500000
0.139500  34.500000
0.156700  34.800000
0.174000  34.800000
0.192700  35.100000
0.210000  35.400000
0.225000  35.200000
0.239200  35.700000
0.249000  35.800000
0.257200  36.100000
0.262500  36.500000
0.263200  36.200000
0.261000  36.500000
0.255700  36.900000
0.251200  36.900000
0.241500  37.000000
0.231000  37.500000
0.221200  37.500000
0.212200  37.700000
0.204700  38.200000
0.193500  37.900000
0.185200  38.600000
0.177700  38.600000
0.168700  38.800000
0.161200  39.100000
0.152200  39.200000
0.141700  39.700000
0.131200  39.900000
0.122200  40.100000
0.113200  40.300000
0.102000  40.500000
0.089200  40.900000
0.078000  40.800000
0.066700  41.400000
0.054000  41.400000
0.042700  41.700000
0.029200  42.000000
0.019500  42.000000
0.010500  42.600000
0.000000  42.600000
-0.010500  42.600000
-0.019500  43.100000
-0.028500  43.100000
-0.037500  43.500000
-0.044300  43.600000
-0.054000  43.800000
-0.061500  44.100000
-0.069100  44.600000
-0.077300  44.500000
-0.085600  44.900000
-0.093000  45.000000
-0.099800  45.000000
-0.106500  45.400000
-0.111000  45.700000
-0.117800  45.800000
-0.121500  46.200000
-0.123000  45.900000
-0.126800  46.700000
-0.129000  46.600000
-0.128300  46.900000
-0.125300  47.200000
-0.121500  47.200000
-0.116300  47.500000
-0.112500  47.600000
-0.109500  48.200000
-0.102800  48.000000
-0.097500  48.200000
-0.092300  48.500000
-0.084800  48.500000
-0.078000  49.000000
-0.070600  48.900000
-0.063800  49.300000
-0.057800  49.500000
-0.051800  49.400000
-0.045800  49.800000
-0.042000  49.800000
-0.039800  50.000000
-0.038300  50.300000
-0.039000  50.300000
-0.039800  50.500000
-0.039000  50.700000
-0.036800  50.900000
-0.036100  50.700000
-0.036800  51.200000
-0.036800  50.800000
-0.038300  51.400000
-0.039000  51.500000
-0.040500  51.300000
-0.040500  51.700000
-0.040500  51.500000
-0.039000  51.800000
-0.036800  51.900000
-0.034600  51.800000
-0.032300  52.000000
-0.031500  52.200000
-0.026300  52.300000
-0.020300  52.100000
-0.018100  52.400000
-0.015000  52.200000
-0.009100  52.600000
-0.006000  52.400000
-0.006000  52.200000
-0.005300  52.600000
-0.004600  52.300000
-0.003000  52.600000
-0.001500  52.500000
-0.003000  52.500000
-0.003800  52.600000
-0.004600  52.700000
-0.006000  52.700000
-0.006800  52.700000
-0.005300  53.000000
-0.003000  52.700000
-0.002300  52.700000
-0.001500  53.000000
0.000000  52.600000
0.001500  53.000000
0.003000  52.700000
0.000700  53.000000
-0.000800  52.800000
-0.003000  52.800000
-0.003800  53.000000
-0.003000  52.900000
-0.003800  52.900000
-0.003000  52.800000
-0.004600  52.800000
-0.008300  52.800000
-0.009800  52.600000
-0.012000  53.000000
-0.011300  52.500000
-0.012800  52.700000
-0.016500  52.700000
-0.015800  52.500000
-0.015800  52.700000
-0.015800  52.600000
-0.016500  52.600000
-0.015000  52.500000
-0.012000  52.400000
-0.010500  52.600000
-0.006000  52.300000
-0.006800  52.300000
-0.005300  52.400000
-0.000800  52.200000
0.004500  52.200000
0.008200  52.200000
0.010500  52.300000
0.014200  51.900000
0.019500  52.300000
0.020200  51.900000
0.017200  51.800000
0.012700  52.200000
0.010500  51.600000
0.009000  51.800000
0.008200  51.600000
0.010500  51.800000
0.011200  51.500000
0.012700  51.400000
0.014200  51.300000
0.012700  51.300000
0.012700  51.300000
0.012700  51.000000
0.012700  51.200000
0.015000  50.800000
0.014200  50.700000
0.012700  50.900000
0.013500  50.500000
0.015000  50.700000
0.014200  50.600000
0.015000  50.700000
0.015700  50.400000
0.012000  50.100000
0.009000  50.400000
0.006700  50.400000
0.006700  50.100000
0.006000  49.800000
0.006000  50.200000
0.007500  50.000000
0.008200  49.600000
0.010500  49.900000
0.011200  49.500000
0.012700  49.500000
0.013500  49.400000
0.012000  49.300000
0.010500  49.300000
0.007500  49.000000
0.006700  49.100000
0.003000  48.800000
0.000000  48.700000
-0.000800  48.600000
-0.002300  48.700000
-0.001500  48.700000
-0.002300  48.100000
0.000000  48.400000
0.003000  47.900000
0.003000  48.200000
0.003000  48.000000
0.005200  47.600000
0.005200  48.000000
0.004500  47.400000
0.003700  47.500000
0.004500  47.200000
0.004500  47.200000
0.004500  47.200000
0.005200  47.000000
0.005200  46.800000
0.006000  46.700000
0.006700  46.800000
0.008200  46.300000
0.007500  46.500000
0.007500  46.300000
0.005200  45.900000
0.003700  46.300000
0.003700  45.600000
0.003000  45.900000
0.004500  45.400000
0.003700  45.400000
0.003000  45.500000
0.001500  45.000000
0.002200  45.000000
0.003000  44.900000
0.001500  44.600000
0.001500  44.500000
0.001500  44.500000
0.000700  44.500000
0.001500  43.900000
0.002200  44.100000
0.002200  43.600000
0.001500  43.600000
0.000000  43.500000
-0.001500  43.000000
-0.002300  43.100000
-0.001500  43.000000
-0.000800  42.900000
-0.003000  42.600000
-0.004600  42.300000
-0.005300  42.300000
-0.006800  42.000000
-0.006800  42.000000
-0.007500  41.400000
-0.008300  41.800000
-0.009800  41.200000
-0.012000  41.200000
-0.011300  41.000000
-0.010500  40.700000
-0.010500  40.600000
-0.009800  40.400000
-0.009800  40.000000
-0.009100  40.100000
-0.007500  39.600000
-0.006800  39.600000
-0.007500  39.400000
-0.010500  39.100000
-0.010500  38.900000
-0.010500  38.700000
-0.008300  38.600000
-0.006800  38.200000
-0.005300  38.400000
-0.003800  38.200000
-0.002300  37.900000
-0.000800  37.900000
-0.001500  37.400000
-0.001500  37.700000
-0.000800  37.200000
-0.000800  37.100000
0.000000  36.900000
-0.000800  36.700000
-0.000800  36.700000
-0.001500  36.400000
0.000000  36.400000
-0.000800  36.100000
0.001500  35.900000
0.002200  35.800000
0.002200  35.400000
0.001500  35.600000
0.002200  35.100000
0.005200  35.200000
0.004500  34.800000
0.001500  34.700000
0.003700  34.700000
0.004500  34.100000
0.004500  34.500000
0.005200  33.900000
0.004500  33.800000
0.004500  33.500000
0.006700  33.500000
0.007500  33.200000
0.008200  32.800000
0.006000  33.000000
0.005200  32.700000
0.006700  32.700000
0.006000  32.300000
0.005200  32.000000
0.006700  32.200000
0.005200  31.600000
0.007500  31.800000
0.006700  31.500000
0.004500  31.500000
0.004500  31.300000
0.003000  31.000000
0.004500  31.000000
0.002200  30.700000
0.003000  30.700000
0.003700  30.300000
0.003000  30.100000
0.003000  30.100000
0.003700  29.700000
0.004500  29.900000
0.005200  29.300000
0.004500  29.500000
0.003000  29.300000
0.003000  29.000000
0.003000  28.900000
0.003000  28.700000
0.003700  28.500000
0.003700  28.500000
0.004500  28.200000
0.004500  27.900000
0.000700  28.000000
0.000700  27.900000
0.001500  27.400000
0.001500  27.600000
0.000700  27.000000
-0.003000  27.000000
-0.001500  26.800000
-0.001500  26.600000
-0.001500  26.600000
0.000000  26.400000
-0.001500  26.100000
-0.001500  26.100000
-0.000800  25.600000
0.000700  25.600000
0.000000  25.500000
-0.001500  25.300000
-0.000800  25.000000
-0.002300  25.300000
-0.001500  24.900000
-0.001500  24.700000
-0.002300  24.400000
0.000000  24.000000
-0.001500  24.200000
0.000700  23.900000
-0.000800  23.700000
-0.003000  23.600000
0.000000  23.300000
0.000700  23.600000
0.001500  23.100000
0.001500  22.900000
0.002200  22.900000
0.001500  22.500000
0.000700  22.200000
0.001500  22.000000
-0.000800  22.000000
0.000000  21.700000
0.000700  21.800000
-0.000800  21.600000
-0.003000  21.100000
-0.001500  21.400000
-0.003800  20.700000
-0.003800  21.100000
-0.001500  20.500000
-0.003000  20.300000
-0.001500  20.400000
-0.001500  20.100000
-0.000800  20.100000
-0.001500  19.700000
-0.002300  19.600000
-0.003000  19.200000
-0.003800  19.200000
-0.004600  19.100000
-0.003000  18.700000
-0.003000  18.900000
-0.003800  18.300000
-0.003000  18.200000
-0.003800  18.300000
-0.006000  17.700000
-0.005300  17.900000
-0.005300  17.300000
-0.006800  17.400000
-0.006800  17.000000
-0.006800  16.900000
-0.003800  16.600000
-0.004600  16.400000
-0.003000  16.600000
-0.002300  16.000000
-0.003800  16.100000
-0.000800  15.900000
0.000700  15.400000
0.000700  15.600000
0.001500  14.900000
0.003700  15.200000
0.004500  14.700000
0.003700  14.600000
0.004500  14.500000
0.003000  14.100000
0.003700  14.200000
0.005200  13.900000
0.003700  13.600000
0.003000  13.400000
0.003000  13.500000
0.005200  13.100000
0.006700  12.900000
0.008200  13.000000
0.008200  12.600000
0.006000  12.900000
0.006000  12.400000
0.004500  12.300000
0.005200  12.400000
0.008200  11.700000
0.006700  11.900000
0.005200  11.800000
0.005200  11.600000
0.003700  11.500000
0.001500  11.300000
-0.000800  11.400000
-0.003000  11.000000
-0.004600  11.300000
-0.005300  10.700000
-0.004600  10.800000
-0.003000  10.900000
-0.004600  10.500000
-0.000800  10.600000
0.000700  10.400000
-0.001500  10.200000
-0.000800  10.500000
0.001500  10.000000
0.000700  10.100000
-0.000800  10.100000
-0.003000  10.000000
-0.007500  9.900000
-0.010500  10.000000
-0.012800  9.600000
-0.014300  9.900000
-0.013500  9.800000
-0.008300  9.500000
-0.007500  9.600000
-0.005300  9.400000
-0.000800  9.500000
-0.000800  9.600000
0.003000  9.300000
0.004500  9.700000
0.003700  9.200000
0.003700  9.400000
0.000700  9.600000
-0.004600  9.400000
-0.006800  9.300000
-0.009100  9.400000
-0.009100  9.500000
-0.007500  9.300000
-0.006800  9.700000
-0.000800  9.500000
0.004500  9.400000
0.006700  9.600000
0.004500  9.300000
0.002200  9.800000
-0.002300  9.400000
-0.005300  9.600000
-0.006800  9.700000
-0.011300  9.500000
-0.010500  9.900000
-0.008300  9.700000
-0.006000  9.800000
-0.001500  9.800000
-0.001500  9.800000
-0.000800  9.900000
0.001500  9.800000
0.003000  10.200000
0.005200  9.900000
0.004500  10.300000
0.002200  10.000000
0.001500  10.200000
-0.003000  10.300000
-0.005300  9.900000
-0.005300  10.500000
-0.005300  10.400000
-0.006000  10.500000
-0.005300  10.700000
-0.003800  10.700000
-0.000800  10.700000
0.000700  10.700000
-0.001500  10.900000
-0.000800  10.700000
-0.001500  11.000000
-0.004600  11.000000
-0.006000  10.800000
-0.009100  11.300000
-0.013500  10.900000
-0.017300  11.400000
-0.018100  11.100000
-0.017300  11.200000
-0.012800  11.300000
-0.010500  11.700000
-0.007500  11.700000
-0.003000  11.400000
0.000700  12.100000
0.000700  11.600000
0.000000  11.900000
0.000000  11.900000
0.000000  11.700000
0.000700  12.200000
-0.000800  11.900000
-0.001500  12.500000
-0.001500  12.200000
-0.000800  12.400000
0.003000  12.600000
0.005200  12.600000
0.010500  12.800000
0.010500  12.900000
0.012700  13.100000
0.016500  13.000000
0.013500  13.100000
0.013500  13.200000
0.012700  13.100000
0.015000  13.700000
0.016500  13.200000
0.018000  13.500000
0.021700  13.600000
0.023200  13.800000
0.024000  14.000000
0.021700  13.900000
0.016500  14.000000
0.010500  14.400000
0.005200  14.400000
0.000700  14.300000
-0.002300  14.400000
-0.005300  14.600000
-0.002300  14.400000
0.004500  15.000000
0.006700  14.700000
0.011200  15.100000
0.012000  15.100000
0.012000  15.300000
0.012000  15.300000
0.009000  15.300000
0.010500  15.300000
0.012000  15.600000
0.012000  15.300000
0.009000  15.700000
0.008200  15.700000
0.009700  15.500000
0.012000  15.700000
0.014200  15.900000
0.015000  15.500000
0.020200  15.600000
0.026200  15.600000
0.027000  15.300000
0.024000  15.400000
0.021000  15.200000
0.021700  15.200000
0.022500  15.600000
0.023200  15.000000
0.025500  15.100000
0.025500  14.800000
0.027000  14.800000
0.028500  14.800000
0.021000  14.800000
0.008200  14.800000
0.000700  14.500000
-0.009100  14.600000
-0.016500  14.400000
-0.019500  14.700000
-0.025600  14.400000
-0.042800  14.300000
-0.055500  14.600000
-0.057000  14.200000
-0.057800  14.600000
-0.060800  14.300000
-0.058500  14.300000
-0.046500  14.600000
-0.042000  14.200000
-0.045800  14.300000
-0.042800  14.400000
-0.039800  14.600000
-0.038300  14.300000
-0.037500  14.400000
-0.038300  14.600000
-0.038300  14.300000
-0.037500  14.700000
-0.034600  14.300000
-0.030800  14.800000
-0.027000  14.800000
-0.024000  14.800000
-0.019500  15.000000
-0.018100  14.900000
-0.018100  15.300000
-0.015800  15.400000
-0.016500  15.400000
-0.018100  15.800000
-0.019500  15.800000
-0.019500  15.900000
-0.015800  16.100000
-0.013500  16.400000
-0.011300  16.300000
-0.006800  16.900000
0.000700  16.600000
0.009000  16.800000
0.016500  17.000000
0.024000  17.000000
0.031500  17.500000
0.036000  17.100000
0.036700  17.500000
0.039700  17.500000
0.041200  17.500000
0.039000  17.500000
0.039000  17.600000
0.042000  17.700000
0.047200  17.400000
0.048000  17.800000
0.044200  17.500000
0.045700  17.500000
0.045700  17.500000
0.044200  17.400000
0.043500  17.700000
0.038200  17.200000
0.030000  17.500000
0.018000  17.200000
0.012000  17.200000
0.007500  17.100000
0.011200  17.100000
0.021000  16.900000
0.024000  16.800000
0.027700  17.000000
0.033000  16.700000
0.030000  16.600000
0.023200  16.600000
0.011200  16.400000
-0.010500  16.300000
-0.029300  16.000000
-0.036800  16.200000
-0.037500  16.200000
-0.038300  16.200000
-0.036800  16.300000
-0.026300  16.000000
-0.016500  16.200000
-0.015800  16.300000
-0.018100  16.200000
-0.020300  16.100000
-0.022500  16.100000
-0.024800  16.300000
-0.023300  15.700000
-0.027000  16.100000
-0.034600  15.700000
-0.036800  15.900000
-0.036800  16.000000
-0.030800  15.600000
-0.027000  15.800000
-0.025600  15.500000
-0.020300  15.500000
-0.016500  15.400000
-0.009800  15.400000
-0.001500  15.200000
0.000700  15.100000
-0.004600  15.000000
-0.009100  14.800000
-0.009800  15.200000
-0.006800  14.600000
-0.001500  14.700000
0.000700  14.700000
0.005200  14.400000
0.012000  14.700000
0.013500  14.500000
0.016500  14.200000
0.019500  14.600000
0.021700  14.400000
0.018700  14.600000
0.018000  14.200000
0.019500  14.300000
0.018000  14.100000
0.018000  14.200000
0.018000  14.300000
0.019500  14.100000
0.020200  14.100000
0.023200  14.000000
0.027000  14.000000
0.027000  13.900000
0.027700  14.000000
0.028500  14.000000
0.027700  13.700000
0.027700  14.200000
0.027700  13.900000
0.027700  13.700000
0.024700  13.800000
0.020200  13.900000
0.012700  13.900000
0.003700  14.000000
-0.006000  13.900000
-0.013500  13.700000
-0.018100  13.700000
-0.021000  13.900000
-0.025600  13.500000
-0.024800  13.900000
-0.020300  13.600000
-0.015800  13.800000
-0.012800  13.600000
-0.012800  13.500000
-0.015800  13.700000
-0.019500  13.400000
-0.020300  13.500000
-0.025600  13.400000
-0.029300  13.500000
-0.030800  13.100000
-0.030800  13.300000
-0.028500  13.400000
-0.026300  13.000000
-0.023300  13.300000
-0.018100  12.800000
-0.012000  13.100000
-0.008300  13.000000
-0.004600  12.800000
-0.003000  13.100000
0.002200  12.700000
0.004500  12.800000
0.001500  12.700000
0.000700  12.700000
0.004500  12.600000
0.006000  12.500000
0.006700  12.300000
0.008200  12.200000
0.009000  12.400000
0.009000  12.000000
0.010500  12.300000
0.012000  12.000000
0.012000  11.800000
0.013500  12.200000
0.014200  11.600000
0.013500  12.100000
0.014200  11.700000
0.012700  11.700000
0.012700  11.700000
0.010500  11.500000
0.010500  11.300000
0.010500  11.400000
0.010500  11.400000
0.009700  11.200000
0.009700  11.300000
0.009000  11.100000
0.004500  10.900000
0.004500  11.100000
0.003000  10.600000
0.002200  11.100000
0.000700  10.600000
0.000000  10.600000
-0.001500  10.800000
-0.002300  10.400000
-0.003000  10.400000
-0.003000  10.500000
-0.001500  10.500000
-0.000800  10.400000
-0.001500  10.300000
-0.001500  10.300000
0.001500  10.100000
0.004500  10.300000
0.004500  9.900000
0.005200  10.100000
0.004500  10.000000
0.005200  10.000000
0.006000  9.900000
0.006700  9.700000
0.006700  9.900000
0.005200  9.700000
0.009000  9.400000
0.011200  9.600000
0.015000  9.700000
0.014200  9.500000
0.014200  9.300000
0.016500  9.800000
0.018000  9.100000
0.016500  9.400000
0.018000  9.200000
0.020200  8.900000
0.017200  9.200000
0.012700  9.000000
0.008200  9.000000
-0.000800  9.000000
-0.009800  8.800000
-0.018100  9.100000
-0.022500  8.700000
-0.027000  8.700000
-0.028500  8.700000
-0.025600  8.800000
-0.023300  8.600000
-0.020300  8.800000
-0.018100  8.400000
-0.016500  8.400000
-0.015000  8.500000
-0.011300  8.200000
-0.010500  8.500000
-0.007500  8.400000
-0.003000  8.000000
0.000000  8.300000
0.001500  8.000000
0.002200  8.200000
0.000700  8.000000
0.001500  8.100000
0.002200  7.800000
0.002200  7.900000
0.004500  7.800000
0.004500  7.400000
0.002200  7.700000
-0.000800  7.500000
0.001500  7.400000
0.004500  7.400000
0.003700  7.200000
0.005200  7.400000
0.006000  7.000000
0.005200  7.200000
0.007500  7.000000
0.006700  7.000000
0.008200  6.900000
0.008200  6.700000
0.006000  6.600000
0.006700  6.700000
0.006700  6.700000
0.007500  6.400000
0.008200  6.400000
0.009700  6.400000
0.009000  6.300000
0.006700  6.400000
0.005200  6.000000
0.004500  6.200000
0.002200  5.900000
0.000700  5.900000
-0.003000  5.900000
-0.003800  5.700000
-0.004600  5.900000
-0.005300  5.700000
-0.003000  5.700000
-0.004600  5.800000
-0.006000  5.600000
-0.005300  5.500000
-0.005300  5.300000
-0.001500  5.300000
0.002200  5.000000
0.005200  5.300000
0.007500  4.900000
0.010500  5.000000
0.016500  5.000000
0.020200  4.700000
0.022500  5.000000
0.025500  4.600000
0.027000  4.600000
0.032200  4.700000
0.037500  4.600000
0.040500  4.400000
0.040500  4.300000
0.042700  4.500000
0.048000  4.000000
0.051700  4.600000
0.053200  4.000000
0.054700  4.000000
0.057700  4.100000
0.061500  3.900000
0.067500  4.000000
0.072700  3.600000
0.078000  3.800000
0.080200  3.700000
0.081700  3.600000
0.081700  3.400000
0.081700  3.300000
0.082500  3.400000
0.082500  3.000000
0.082500  3.200000
0.080200  3.000000
0.078700  3.000000
0.078000  3.000000
0.077200  2.500000
0.072700  2.800000
0.069000  2.400000
0.066700  2.600000
0.061500  2.600000
0.060000  2.400000
0.057000  2.400000
0.051700  2.100000
0.045700  2.300000
0.039000  2.100000
0.033000  2.100000
0.027000  1.900000
0.023200  1.900000
0.015700  1.900000
0.009000  1.600000
0.004500  1.800000
0.001500  1.500000
-0.000800  1.700000
-0.006000  1.500000
-0.009100  1.300000
-0.010500  1.500000
-0.012800  1.300000
-0.015800  1.200000
-0.015800  1.200000
-0.018800  1.000000
-0.023300  1.100000
-0.027000  0.900000
-0.031500  1.000000
-0.033800  0.800000
-0.039000  0.900000
-0.046500  0.700000
-0.051100  0.800000
-0.055500  0.900000
-0.058500  0.400000
-0.063000  0.500000
-0.066000  0.500000
-0.070600  0.300000
-0.074300  0.300000
-0.077300  0.100000
-0.081000  0.100000
-0.085600  0.100000
-0.090000  0.100000
-0.094500  -0.100000
-0.099000  0.000000
-0.104300  -0.300000
-0.108000  -0.200000
-0.109500  0.100000
-0.113300  -0.500000
-0.116300  -0.200000
-0.118500  -0.400000
-0.120800  -0.500000
-0.124500  -0.300000
-0.126800  -0.900000
-0.131300  -0.300000
-0.134300  -0.600000
-0.135000  -0.800000
-0.131300  -0.900000
-0.127500  -0.900000
-0.126000  -0.900000
-0.123000  -1.100000
-0.122300  -0.900000
-0.121500  -1.200000
-0.121500  -1.300000
-0.119300  -1.200000
-0.116300  -1.500000
-0.116300  -1.000000
-0.115500  -1.500000
-0.114000  -1.400000
-0.111800  -1.500000
-0.108000  -1.700000
-0.106500  -1.500000
-0.103500  -1.600000
-0.097500  -1.400000
-0.093000  -1.700000
-0.089300  -1.500000
-0.083300  -1.800000
-0.081800  -1.900000
-0.076500  -1.600000
-0.072800  -2.200000
-0.071300  -1.800000
-0.067500  -2.200000
-0.064500  -2.000000
-0.059300  -2.000000
-0.055500  -2.200000
-0.051100  -2.000000
-0.045800  -2.400000
-0.038300  -2.300000
-0.030000  -2.400000
-0.023300  -2.400000
-0.016500  -2.500000
-0.006800  -2.500000
0.004500  -2.400000
0.014200  -2.800000
0.027000  -2.600000
0.036000  -2.500000
0.045700  -2.900000
0.054000  -2.500000
0.060000  -2.900000
0.068200  -2.700000
0.074200  -2.700000
0.080200  -3.000000
0.084700  -2.800000
0.087700  -2.900000
0.089200  -3.000000
0.089200  -2.900000
0.090000  -3.100000
0.091500  -3.300000
0.094500  -3.100000
0.096000  -3.200000
0.097500  -3.400000
0.097500  -3.100000
0.096700  -3.400000
0.099000  -3.200000
0.097500  -3.400000
0.097500  -3.300000
0.097500  -3.200000
0.095200  -3.600000
0.095200  -3.400000
0.093700  -3.400000
0.091500  -3.500000
0.087000  -3.600000
0.082500  -3.500000
0.079500  -3.300000
0.077200  -3.900000
0.075000  -3.400000
0.071200  -3.700000
0.071200  -3.800000
0.070500  -3.600000
0.075000  -4.000000
0.078700  -3.700000
0.081000  -3.900000
0.084000  -4.000000
0.085500  -3.800000
0.087000  -4.000000
0.087700  -3.800000
0.084000  -3.800000
0.083200  -3.800000
0.084000  -4.000000
0.081700  -3.900000
0.080200  -4.100000
0.078000  -4.200000
0.075000  -4.100000
0.072700  -4.300000
0.071200  -4.100000
0.069700  -4.100000
0.066700  -4.200000
0.063700  -4.000000
0.060700  -4.500000
0.055500  -4.100000
0.050200  -4.200000
0.046500  -4.300000
0.042000  -4.300000
0.037500  -4.300000
0.033000  -4.400000
0.024700  -4.500000
0.019500  -4.300000
0.012700  -4.500000
0.006700  -4.500000
0.004500  -4.200000
-0.000800  -4.700000
-0.004600  -4.100000
-0.008300  -4.600000
-0.012800  -4.500000
-0.017300  -4.500000
-0.021800  -4.600000
-0.024800  -4.200000
-0.028500  -4.500000
-0.031500  -4.500000
-0.036100  -4.500000
-0.038300  -4.400000
-0.038300  -4.500000
-0.040500  -4.500000
-0.038300  -4.300000
-0.035300  -4.700000
-0.033000  -4.300000
-0.028500  -4.700000
-0.023300  -4.500000
-0.019500  -4.500000
-0.019500  -4.800000
-0.025600  -4.200000
-0.036800  -4.700000
-0.042800  -4.500000
-0.049500  -4.500000
-0.053300  -4.400000
-0.051800  -4.400000
-0.046500  -4.400000
-0.041300  -4.200000
-0.035300  -4.600000
-0.024000  -4.100000
-0.016500  -4.200000
-0.006800  -4.500000
0.004500  -4.000000
0.016500  -4.500000
0.032200  -4.200000
0.046500  -4.300000
0.060700  -4.100000
0.074200  -4.100000
0.081000  -4.300000
0.075000  -4.300000
0.062200  -4.200000
0.042000  -4.100000
0.014200  -4.300000
-0.007500  -4.100000
-0.027000  -4.000000
-0.045000  -4.300000
-0.062300  -3.900000
-0.085600  -4.400000
-0.120000  -3.900000
-0.180000  -4.100000
-0.257300  -4.100000
-0.317300  -3.900000
-0.348100  -4.200000
-0.366800  -3.900000
-0.369000  -3.700000
-0.362300  -3.700000
-0.353300  -4.000000
-0.334500  -3.700000
-0.315800  -3.600000
-0.295500  -4.100000
-0.267000  -3.400000
-0.234800  -3.900000
-0.206300  -3.700000
-0.177800  -3.600000
-0.144800  -3.600000
-0.111000  -3.600000
-0.079500  -3.600000
-0.049500  -3.600000
-0.021800  -3.200000
0.001500  -3.600000
0.023200  -3.300000
0.042700  -3.500000
0.059200  -3.400000
0.069000  -3.400000
0.076500  -3.200000
0.081700  -3.400000
0.082500  -3.300000
0.084000  -3.100000
0.087000  -3.200000
0.093700  -3.100000
0.097500  -2.800000
0.099000  -3.100000
0.098200  -2.800000
0.097500  -3.200000
0.101200  -2.600000
0.100500  -3.100000
0.093000  -2.900000
0.078000  -2.800000
0.052500  -2.600000
0.023200  -2.600000
-0.008300  -2.700000
-0.034600  -2.600000
-0.055500  -2.600000
-0.069100  -2.500000
-0.076500  -2.600000
-0.080300  -2.500000
-0.078800  -2.300000
-0.076500  -2.700000
-0.072800  -2.200000
-0.069100  -2.300000
-0.063800  -2.300000
-0.057000  -2.000000
-0.049500  -2.200000
-0.042000  -2.000000
-0.033000  -1.900000
-0.024000  -2.100000
-0.016500  -2.200000
-0.007500  -1.800000
-0.003000  -1.900000
0.001500  -1.800000
0.006700  -1.800000
0.012700  -1.900000
0.019500  -1.400000
0.025500  -1.900000
0.033000  -1.600000
0.036700  -1.500000
0.044200  -1.600000
0.053200  -1.200000
0.060700  -1.400000
0.072700  -1.400000
0.084700  -1.400000
0.096700  -1.200000
0.108000  -1.200000
0.117700  -1.300000
0.127500  -0.900000
0.138000  -1.300000
0.148500  -0.900000
0.156700  -1.000000
0.166500  -0.900000
0.172500  -0.600000
0.175500  -0.800000
0.177700  -0.500000
0.177700  -0.900000
0.180000  -0.500000
0.180000  -0.500000
0.175500  -0.500000
0.171700  -0.400000
0.168700  -0.500000
0.167200  0.000000
0.165000  -0.500000
0.162700  -0.100000
0.158200  -0.300000
0.153700  -0.200000
0.149200  0.000000
0.144000  -0.200000
0.138700  0.400000
0.134200  0.100000
0.127500  0.300000
0.119200  0.100000
0.110200  0.200000
0.102700  0.400000
0.096000  0.500000
0.086200  0.500000
0.078000  0.500000
0.069000  0.700000
0.060700  0.500000
0.052500  0.700000
0.045700  0.600000
0.036700  0.600000
0.029200  1.100000
0.020200  0.600000
0.012000  0.900000
0.002200  0.900000
-0.004600  0.900000
-0.009800  1.300000
-0.017300  1.000000
-0.024000  1.200000
-0.029300  1.300000
-0.035300  1.500000
-0.040500  1.300000
-0.045800  1.500000
-0.049500  1.600000
-0.052500  1.600000
-0.057000  2.000000
-0.060000  1.600000
-0.062300  1.900000
-0.065300  1.900000
-0.066000  1.800000
-0.066800  2.200000
-0.066800  2.100000
-0.066800  2.300000
-0.066800  2.400000
-0.066000  2.200000
-0.066000  2.300000
-0.066800  2.400000
-0.065300  2.400000
-0.063800  2.200000
-0.063000  2.800000
-0.060800  2.500000
-0.057800  2.700000
-0.053300  2.800000
-0.049500  2.800000
-0.047300  3.100000
-0.045800  2.800000
-0.042800  3.000000
-0.041300  3.100000
-0.041300  3.000000
-0.041300  3.400000
-0.042800  3.300000
-0.047300  3.300000
-0.048000  3.400000
-0.046500  3.600000
-0.042000  3.300000
-0.036100  3.800000
-0.030800  3.700000
-0.021800  3.800000
-0.015000  4.000000
-0.008300  3.600000
0.000700  4.100000
0.008200  4.100000
0.017200  4.000000
0.024000  4.300000
0.029200  3.900000
0.031500  4.500000
0.031500  4.400000
0.030700  4.200000
0.029200  4.400000
0.027000  4.500000
0.021700  4.600000
0.013500  4.500000
0.004500  4.800000
-0.004600  4.700000
-0.011300  4.500000
-0.016500  5.000000
-0.024000  4.700000
-0.029300  5.100000
-0.034600  4.900000
-0.039000  5.200000
-0.038300  5.100000
-0.039000  5.000000
-0.036800  5.300000
-0.034600  5.300000
-0.030800  5.400000
-0.026300  5.300000
-0.020300  5.800000
-0.012800  5.600000
-0.005300  5.600000
0.005200  5.900000
0.014200  5.600000
0.024000  6.200000
0.034500  5.800000
0.043500  6.200000
0.051700  6.200000
0.057000  6.200000
0.063000  6.700000
0.068200  6.300000
0.072700  6.400000
0.075000  6.700000
0.076500  6.500000
0.078000  6.900000
0.077200  6.700000
0.076500  7.000000
0.072000  6.700000
0.068200  7.200000
0.065200  7.000000
0.060000  7.200000
0.054700  7.300000
0.049500  7.200000
0.043500  7.800000
0.036700  7.300000
0.030700  7.700000
0.025500  7.700000
0.018700  7.800000
0.012700  8.100000
0.010500  8.100000
0.007500  8.200000
0.005200  8.100000
0.001500  8.500000
0.000000  8.500000
-0.004600  8.600000
-0.006800  8.800000
-0.005300  8.500000
-0.008300  9.100000
-0.009100  8.800000
-0.012000  9.100000
-0.012800  9.200000
-0.010500  9.100000
-0.012800  9.300000
-0.012000  9.500000
-0.012000  9.600000
-0.014300  9.800000
-0.014300  10.000000
-0.015000  10.100000
-0.014300  10.000000
-0.015000  10.500000
-0.015800  10.300000
-0.014300  10.800000
-0.014300  10.700000
-0.014300  11.100000
-0.015800  11.200000
-0.016500  11.200000
-0.018800  11.500000
-0.020300  11.500000
-0.021800  11.700000
-0.023300  11.900000
-0.023300  12.000000
-0.023300  12.200000
-0.024800  12.100000
-0.026300  12.800000
-0.023300  12.600000
-0.024000  13.000000
-0.025600  13.000000
-0.025600  13.100000
-0.024800  13.500000
-0.023300  13.500000
-0.024000  13.700000
-0.024000  14.000000
-0.022500  13.900000
-0.023300  14.600000
-0.021800  14.600000
-0.021800  14.800000
-0.021000  15.100000
-0.020300  15.300000
-0.020300  15.400000
-0.021800  15.700000
-0.022500  16.000000
-0.022500  16.000000
-0.024000  16.600000
-0.024000  16.600000
-0.025600  16.900000
-0.027000  17.200000
-0.029300  17.200000
-0.033000  18.000000
-0.035300  17.800000
-0.039000  18.300000
-0.042800  18.500000
-0.048800  18.600000
-0.053300  19.100000
-0.057000  19.500000
-0.059300  19.800000
-0.063000  19.700000
-0.070600  20.200000
-0.076500  20.400000
-0.081800  20.600000
-0.087800  21.100000
-0.096000  21.100000
-0.102800  21.800000
-0.106500  21.800000
-0.109500  22.200000
-0.112500  22.500000
-0.117800  22.500000
-0.120800  22.900000
-0.123000  23.500000
-0.123800  23.500000
-0.118500  23.900000
-0.112500  24.000000
-0.104300  24.400000
-0.095300  24.500000
-0.082500  25.100000
-0.069100  24.900000
-0.055500  25.500000
-0.035300  25.800000
-0.016500  25.800000
0.001500  26.500000
0.022500  26.300000
0.035200  26.800000
0.049500  27.100000
0.061500  27.500000
0.065200  27.700000
0.070500  27.900000
0.072000  28.300000
0.067500  28.300000
0.064500  28.900000
0.060700  29.200000
0.057000  29.300000
0.051700  29.900000
0.044200  29.900000
0.036700  30.500000
0.031500  30.500000
0.027000  30.900000
0.025500  31.300000
0.023200  31.300000
0.021700  31.900000
0.022500  32.000000
0.023200  32.400000
0.025500  32.700000
0.031500  33.200000
0.037500  33.300000
0.042000  33.300000
0.048700  34.100000
0.056200  33.900000
0.064500  34.600000
0.072700  34.500000
0.078700  34.800000
0.085500  35.200000
0.093000  35.200000
0.100500  35.500000
0.103500  35.700000
0.105000  35.700000
0.108700  36.100000
0.112500  36.300000
0.113200  36.500000
0.115500  36.500000
0.116200  37.000000
0.114700  37.000000
0.112500  37.300000
0.110200  37.400000
0.108700  37.400000
0.107200  38.000000
0.105000  37.900000
0.105000  38.200000
0.105000  38.500000
0.105000  38.400000
0.108000  39.000000
0.108000  38.800000
0.108000  39.200000
0.106500  39.400000
0.104200  39.400000
0.100500  39.600000
0.093700  40.000000
0.089200  40.400000
0.081700  40.500000
0.072700  40.800000
0.065200  40.900000
0.057000  41.200000
0.048000  41.600000
0.039000  41.400000
0.029200  42.000000
0.020200  42.000000
0.010500  42.300000
0.003000  42.600000
-0.003000  42.800000
-0.009800  43.100000
-0.015800  43.100000
-0.021800  43.500000
-0.026300  43.600000
-0.032300  43.900000
-0.036800  44.100000
-0.037500  44.100000
-0.039000  44.800000
-0.042000  44.600000
-0.045800  45.000000
-0.049500  45.200000
-0.051800  45.100000
-0.057000  45.900000
-0.060000  45.500000
-0.061500  45.900000
-0.064500  46.100000
-0.069800  46.500000
-0.075000  46.500000
-0.078000  46.700000
-0.081800  47.200000
-0.084000  47.100000
-0.087100  47.400000
-0.088500  47.500000
-0.089300  47.600000
-0.089300  48.100000
-0.085600  47.900000
-0.084000  48.400000
-0.081800  48.500000
-0.080300  48.600000
-0.077300  49.000000
-0.072800  49.000000
-0.070600  49.200000
-0.066800  49.500000
-0.062300  49.500000
-0.057000  49.500000
-0.051800  50.000000
-0.048000  50.100000
-0.046500  50.400000
-0.044300  50.800000
-0.040500  50.500000
-0.039000  51.000000
-0.036800  50.800000
-0.035300  51.200000
-0.033800  51.600000
-0.029300  51.400000
-0.027800  51.600000
-0.027800  51.900000
-0.027000  52.100000
-0.025600  52.200000
-0.024800  52.400000
-0.023300  52.600000
-0.020300  52.400000
-0.020300  53.000000
-0.021000  52.800000
-0.018800  53.000000
-0.017300  53.300000
-0.019500  53.100000
-0.019500  53.600000
-0.017300  53.500000
-0.016500  53.600000
-0.018800  54.100000
-0.015000  53.900000
-0.010500  54.000000
-0.008300  54.200000
-0.001500  54.300000
0.004500  54.400000
0.006700  54.800000
0.009000  54.400000
0.010500  54.600000
0.013500  54.900000
0.017200  54.700000
0.018000  54.900000
0.014200  54.900000
0.012000  54.900000
0.009000  55.200000
0.006700  54.800000
0.003000  55.200000
0.000700  55.000000
-0.000800  55.000000
-0.005300  55.100000
-0.006800  55.100000
-0.007500  55.200000
-0.012000  55.000000
-0.015800  55.300000
-0.019500  55.100000
-0.021800  55.100000
-0.024000  55.400000
-0.023300  55.100000
-0.020300  55.500000
-0.016500  55.300000
-0.012800  55.300000
-0.012000  55.300000
-0.010500  55.200000
-0.008300  55.500000
-0.006800  55.300000
-0.005300  55.400000
-0.006800  55.300000
-0.009800  55.300000
-0.010500  55.600000
-0.010500  55.300000
-0.010500  55.500000
-0.008300  55.200000
-0.006000  55.600000
-0.005300  55.300000
-0.001500  55.300000
0.000700  55.500000
0.004500  55.200000
0.007500  55.600000
0.008200  55.300000
0.009000  55.300000
0.009700  55.300000
0.012700  55.300000
0.012700  55.300000
0.015700  55.100000
0.016500  55.600000
0.013500  55.100000
0.009700  55.100000
0.012000  55.200000
0.012000  54.900000
0.012700  55.200000
0.015700  54.700000
0.015700  55.000000
0.012700  55.000000
0.006700  54.800000
0.005200  55.000000
0.002200  54.400000
-0.000800  54.500000
0.001500  54.400000
0.003000  54.600000
0.007500  54.400000
0.009700  54.400000
0.010500  54.300000
0.011200  54.000000
0.009700  54.400000
0.011200  53.800000
0.012700  54.000000
0.012000  53.800000
0.012700  53.700000
0.013500  53.900000
0.012000  53.500000
0.010500  53.500000
0.012700  53.500000
0.014200  53.300000
0.014200  53.100000
0.014200  53.100000
0.011200  53.000000
0.009700  52.700000
0.011200  53.100000
0.009000  52.200000
0.009000  52.400000
0.009000  52.400000
0.007500  52.200000
0.008200  52.200000
0.005200  51.800000
0.006000  51.800000
0.009000  51.800000
0.009000  51.400000
0.009000  51.600000
0.008200  51.200000
0.004500  51.100000
0.007500  50.900000
0.008200  50.900000
0.007500  50.500000
0.009000  50.700000
0.010500  50.400000
0.012000  50.200000
0.010500  50.100000
0.010500  49.800000
0.012000  49.800000
0.015700  49.500000
0.018000  49.100000
0.016500  49.300000
0.016500  48.900000
0.019500  48.900000
0.019500  48.600000
0.018000  48.400000
0.018000  48.300000
0.015700  48.100000
0.013500  48.100000
0.012000  47.600000
0.009000  47.600000
0.009000  47.400000
0.004500  47.200000
-0.001500  47.100000
-0.002300  46.700000
0.000700  46.800000
0.002200  46.300000
0.004500  46.300000
0.002200  45.900000
0.000000  45.700000
-0.003000  45.500000
-0.009100  45.300000
-0.012000  45.100000
-0.013500  44.700000
-0.018100  44.700000
-0.018800  44.400000
-0.018100  44.100000
-0.021800  44.300000
-0.024800  43.500000
-0.025600  43.800000
-0.024000  43.600000
-0.023300  43.200000
-0.021800  43.100000
-0.021800  42.700000
-0.024000  42.600000
-0.023300  42.400000
-0.027800  41.900000
-0.030800  41.800000
-0.027800  41.700000
-0.029300  41.400000
-0.029300  41.000000
-0.030800  41.200000
-0.030800  40.500000
-0.033000  40.500000
-0.034600  40.300000
-0.032300  40.000000
-0.030800  40.100000
-0.027000  39.500000
-0.024000  39.500000
-0.021800  39.200000
-0.015800  39.000000
-0.009100  38.800000
-0.007500  38.500000
-0.004600  38.400000
-0.001500  38.000000
-0.001500  38.100000
-0.000800  37.500000
-0.003000  37.700000
-0.001500  37.400000
-0.000800  36.900000
0.001500  37.200000
0.006000  36.500000
0.011200  36.700000
0.015700  36.400000
0.018000  36.100000
0.018000  36.200000
0.015700  35.700000
0.015700  35.500000
0.019500  35.400000
0.018700  35.200000
0.016500  35.000000
0.012700  34.800000
0.013500  34.900000
0.015700  34.200000
0.014200  34.400000
0.014200  33.900000
0.013500  33.900000
0.012700  33.800000
0.014200  33.400000
0.012700  33.400000
0.014200  33.300000
0.017200  33.000000
0.016500  32.800000
0.013500  32.500000
0.012000  32.400000
0.012000  32.200000
0.010500  31.900000
0.007500  31.300000
0.006700  31.900000
0.008200  31.100000
0.008200  31.200000
0.008200  31.100000
0.009000  30.700000
0.008200  30.700000
0.009000  30.500000
0.012700  30.100000
0.017200  30.200000
0.017200  29.700000
0.016500  29.700000
0.017200  29.600000
0.014200  29.200000
0.011200  28.900000
0.008200  28.900000
0.006000  28.600000
0.005200  28.300000
0.004500  28.500000
0.004500  28.000000
0.003700  27.900000
0.003000  27.600000
0.000700  27.200000
0.000000  27.500000
-0.002300  26.900000
-0.003800  27.000000
-0.003000  26.700000
-0.005300  26.100000
-0.006800  26.100000
-0.008300  26.000000
-0.006800  25.800000
-0.005300  25.600000
-0.006800  25.500000
-0.005300  25.200000
-0.008300  25.100000
-0.009100  24.900000
-0.008300  24.400000
-0.010500  24.700000
-0.009800  24.100000
-0.009800  24.200000
-0.009800  23.700000
-0.011300  23.500000
-0.012000  23.500000
-0.010500  23.200000
-0.011300  23.200000
-0.012800  22.700000
-0.014300  22.600000
-0.015000  22.400000
-0.013500  22.100000
-0.012000  22.100000
-0.012800  21.600000
-0.012000  21.700000
-0.011300  21.100000
-0.012000  21.000000
-0.009100  20.800000
-0.006800  20.500000
-0.004600  20.600000
-0.003800  19.900000
-0.005300  20.100000
-0.004600  19.700000
-0.005300  19.500000
-0.005300  19.200000
-0.003000  18.900000
-0.003000  18.800000
-0.002300  18.500000
-0.002300  18.600000
-0.001500  18.000000
-0.001500  18.000000
-0.003000  18.100000
0.000700  17.300000
0.005200  17.600000
0.007500  17.000000
0.007500  16.800000
0.006700  16.600000
0.007500  16.200000
0.004500  16.300000
0.005200  16.000000
0.007500  15.700000
0.006700  15.600000
0.003000  15.400000
0.002200  15.100000
0.001500  14.700000
-0.000800  14.900000
0.000700  14.400000
0.000000  14.700000
0.000000  14.300000
0.000000  13.900000
0.001500  14.000000
[truncated: 156,557 more chars]
