# Supplementary material for: Extracting time-frequency feature of single-channel vastus medialis EMG signals for knee exercise pattern recognition
Source: PLoS One. 2017 Jul 10;12(7):e0180526. doi: 10.1371/journal.pone.0180526 (PMC5503271; doi:10.1371/journal.pone.0180526)
Supplement: S1 File — The EMG orignial data of the vastus medialis muscle of the detected leg from 14 healthy subjects were collected and recorded in the file while performing three exercise programs, i.e., leg extension from a sitting position (sitting), flexion of the leg up (standing), and gait (walking). (ZIP) [file pone.0180526.s001.zip › Data/14standing.txt]

File Name: 14standing.log
Channel 3: 'Vasto Medial', 19425 values, engineering units: mV, no filters.
Channel 5: 'Flexo', 19425 values, engineering units: deg, no filters.
Digitals combined (event=16, d=8, c=4, b=2, a=1): 19425 values, .
-0.000800  1.400000
0.000000  1.500000
0.001500  1.300000
0.000000  1.700000
0.000000  1.400000
0.001500  1.400000
0.001500  1.800000
0.000000  1.500000
0.000000  1.300000
0.001500  1.600000
0.000700  1.700000
0.001500  1.300000
0.002200  1.700000
0.000700  1.400000
0.000700  1.400000
-0.000800  1.400000
0.000700  1.400000
0.000000  1.400000
-0.000800  1.800000
0.000700  1.500000
0.000700  1.300000
0.000000  1.600000
-0.001500  1.500000
-0.003000  1.700000
-0.003800  1.600000
-0.003000  1.500000
-0.002300  1.500000
-0.001500  1.600000
-0.000800  1.400000
0.000700  1.600000
0.000700  1.600000
-0.000800  1.500000
-0.001500  1.500000
-0.000800  1.900000
-0.000800  1.400000
0.000000  1.500000
0.000000  1.500000
0.000700  1.500000
0.000000  1.500000
-0.000800  1.500000
-0.000800  1.300000
-0.000800  1.600000
0.001500  1.400000
0.000700  1.800000
-0.000800  1.300000
0.000000  1.500000
0.000000  1.800000
-0.001500  1.500000
-0.003000  1.500000
-0.000800  1.800000
0.000000  1.800000
0.001500  1.400000
0.001500  1.400000
0.000000  1.600000
0.000700  1.400000
0.000700  1.600000
0.000000  1.400000
0.001500  1.600000
0.000700  1.400000
-0.001500  1.400000
0.000700  1.600000
0.001500  1.400000
0.001500  1.500000
0.000700  1.800000
0.000000  1.500000
-0.000800  1.500000
-0.000800  1.300000
0.000700  1.500000
-0.000800  1.300000
-0.000800  1.700000
0.000700  1.600000
-0.000800  1.700000
0.000000  1.700000
-0.000800  1.300000
-0.000800  1.800000
-0.000800  1.400000
-0.001500  1.600000
-0.000800  1.500000
-0.000800  1.600000
-0.000800  1.700000
-0.003000  1.700000
-0.001500  1.700000
0.000000  1.300000
0.000700  1.700000
0.001500  1.700000
0.000700  1.500000
0.000700  1.800000
-0.000800  1.500000
0.000000  1.800000
0.001500  1.500000
0.003000  1.500000
0.003000  1.700000
0.003000  1.500000
0.002200  1.800000
0.000700  1.500000
0.001500  1.800000
0.000700  1.800000
0.000000  1.800000
0.000700  1.600000
-0.001500  1.400000
-0.001500  1.800000
0.001500  1.500000
0.000000  1.700000
-0.001500  1.700000
0.000000  1.600000
-0.000800  1.800000
-0.000800  1.500000
-0.001500  1.600000
-0.002300  1.800000
-0.000800  1.500000
-0.000800  1.700000
-0.003000  1.800000
-0.001500  1.700000
-0.001500  1.600000
-0.004600  1.800000
-0.004600  1.400000
-0.002300  1.700000
-0.000800  1.800000
-0.000800  1.500000
-0.000800  1.800000
-0.000800  1.500000
-0.001500  1.700000
-0.003000  1.800000
-0.001500  1.400000
-0.000800  1.800000
0.000700  1.800000
-0.001500  1.800000
-0.001500  1.600000
-0.000800  1.800000
-0.002300  1.600000
-0.001500  1.500000
-0.001500  1.800000
-0.000800  1.500000
0.000700  1.600000
0.003000  1.800000
0.003000  1.500000
0.001500  1.800000
0.001500  1.500000
0.002200  1.800000
0.003000  1.800000
0.003000  1.600000
0.003000  1.800000
0.000700  1.800000
-0.000800  1.700000
0.003000  1.900000
0.002200  1.800000
0.001500  1.800000
0.000000  1.800000
0.000700  1.700000
-0.000800  1.500000
-0.000800  1.900000
0.000700  1.600000
0.000000  1.800000
0.000700  1.800000
-0.000800  1.700000
-0.001500  1.800000
-0.001500  1.500000
-0.003000  1.500000
-0.001500  1.500000
-0.002300  1.700000
-0.001500  1.800000
-0.001500  1.600000
-0.001500  2.000000
-0.002300  1.300000
-0.003000  1.900000
-0.000800  1.600000
0.000700  1.500000
0.000000  1.900000
-0.000800  1.600000
0.000000  1.800000
-0.000800  1.500000
0.000700  1.600000
0.001500  1.800000
0.000700  1.600000
0.001500  1.800000
0.001500  1.800000
0.001500  1.700000
0.001500  1.500000
0.003000  1.700000
0.001500  1.600000
0.001500  1.500000
0.000000  1.800000
-0.000800  1.400000
-0.000800  1.900000
-0.000800  1.500000
-0.000800  1.700000
-0.000800  2.000000
0.003000  1.600000
0.001500  1.500000
0.000000  1.800000
0.000700  1.500000
0.000700  1.800000
0.002200  1.800000
0.001500  1.800000
0.002200  1.500000
0.001500  2.000000
0.000700  1.500000
0.001500  1.800000
0.000700  1.800000
0.000700  1.500000
-0.000800  1.800000
0.000000  1.500000
0.000000  1.500000
0.000000  1.800000
0.000000  1.400000
0.000000  1.800000
0.000700  1.800000
-0.000800  2.000000
-0.001500  1.700000
-0.001500  1.900000
-0.001500  1.900000
-0.001500  1.700000
-0.000800  1.800000
0.000000  1.500000
-0.000800  1.700000
-0.001500  1.900000
-0.001500  1.600000
0.000000  1.900000
0.000700  1.400000
-0.000800  2.000000
-0.000800  1.600000
0.001500  1.800000
0.003000  1.800000
0.002200  1.700000
0.003000  1.800000
0.003700  1.500000
0.001500  2.000000
-0.001500  1.600000
-0.002300  1.700000
-0.003800  1.800000
-0.003800  1.500000
-0.001500  1.800000
-0.000800  1.500000
-0.001500  1.700000
-0.001500  1.600000
-0.000800  1.800000
0.000700  1.900000
0.001500  1.600000
-0.001500  1.700000
-0.000800  1.500000
0.000700  1.700000
0.000700  1.500000
0.000700  1.500000
-0.000800  1.800000
0.000700  1.500000
-0.000800  1.900000
-0.000800  1.300000
-0.000800  1.600000
-0.000800  1.800000
0.000700  1.500000
-0.000800  1.800000
0.001500  1.300000
0.002200  1.800000
0.001500  1.800000
0.000000  1.700000
-0.000800  1.700000
-0.002300  1.700000
-0.004600  1.800000
-0.003800  1.300000
-0.003000  1.800000
-0.002300  1.700000
-0.001500  1.800000
-0.001500  1.800000
-0.000800  1.500000
-0.000800  1.800000
-0.000800  1.600000
0.000700  1.800000
-0.000800  1.600000
0.000700  1.800000
0.000000  1.500000
0.000000  1.800000
0.001500  1.600000
0.000700  1.600000
0.000700  1.800000
0.000000  1.400000
-0.000800  1.800000
0.000000  1.700000
0.001500  1.500000
0.001500  1.700000
0.000000  1.500000
0.000700  1.800000
0.000700  1.600000
-0.001500  1.700000
0.000700  1.700000
0.000700  1.500000
-0.000800  1.700000
-0.001500  1.600000
-0.002300  1.600000
-0.004600  1.300000
-0.003000  1.700000
-0.003000  1.600000
-0.001500  1.500000
-0.000800  1.700000
-0.000800  1.500000
0.000000  2.100000
-0.000800  1.500000
-0.000800  1.700000
-0.000800  1.800000
-0.001500  1.500000
-0.000800  1.800000
0.000700  1.500000
0.001500  1.500000
0.001500  1.800000
0.001500  1.700000
0.000700  1.500000
0.000700  1.800000
0.000700  1.800000
-0.000800  1.400000
-0.000800  1.800000
-0.000800  1.500000
-0.000800  2.000000
-0.001500  1.600000
-0.001500  1.700000
-0.001500  1.800000
-0.000800  1.500000
0.000700  1.800000
-0.000800  1.800000
0.000000  1.800000
-0.000800  1.700000
0.000700  1.700000
0.000700  1.800000
0.000700  1.500000
0.002200  1.900000
0.000700  1.700000
0.000000  2.100000
-0.002300  1.800000
-0.000800  1.800000
0.000700  2.000000
-0.002300  1.500000
-0.000800  1.700000
-0.000800  1.800000
-0.000800  1.800000
-0.001500  1.800000
-0.000800  1.700000
0.000000  1.700000
-0.000800  1.900000
0.000700  1.900000
0.001500  1.600000
0.003000  2.200000
0.002200  1.800000
0.001500  1.800000
0.000700  1.800000
-0.002300  1.800000
0.000000  1.900000
0.000700  1.700000
0.001500  1.800000
0.003000  2.200000
0.001500  1.700000
0.001500  1.800000
0.001500  1.900000
-0.000800  1.800000
-0.001500  1.800000
-0.000800  2.000000
0.000000  1.700000
0.000700  1.900000
0.000700  1.900000
-0.000800  1.800000
-0.001500  2.000000
-0.001500  1.800000
-0.003000  1.800000
-0.001500  2.200000
0.000000  1.800000
-0.002300  2.100000
-0.001500  1.800000
-0.002300  1.900000
-0.002300  2.000000
0.000000  2.000000
-0.000800  1.800000
-0.000800  2.100000
0.000000  2.000000
0.002200  1.800000
0.002200  2.100000
0.000700  1.800000
0.001500  1.900000
0.000700  2.000000
-0.000800  1.800000
-0.001500  2.400000
-0.001500  1.800000
-0.001500  2.200000
-0.001500  2.100000
0.001500  2.100000
0.003000  2.100000
0.003000  2.000000
0.001500  2.000000
0.001500  2.000000
0.000700  2.100000
0.001500  1.800000
0.001500  2.200000
-0.000800  2.100000
0.000000  1.800000
0.000000  2.200000
-0.000800  1.800000
0.000000  2.200000
0.000000  2.100000
-0.000800  2.100000
-0.001500  2.100000
-0.001500  2.200000
-0.000800  2.200000
-0.000800  2.000000
-0.002300  2.000000
-0.001500  2.000000
0.000700  2.200000
-0.001500  2.100000
-0.000800  2.100000
0.002200  2.200000
0.002200  2.000000
0.000000  2.200000
-0.000800  2.000000
0.000700  2.000000
0.000700  2.200000
0.000700  2.000000
0.000000  2.200000
0.001500  2.000000
0.001500  2.100000
0.001500  2.100000
0.000000  2.100000
-0.000800  2.100000
-0.000800  2.000000
-0.002300  2.300000
-0.001500  2.000000
-0.001500  2.200000
-0.000800  2.000000
-0.000800  2.000000
-0.001500  2.300000
-0.002300  1.900000
-0.001500  2.400000
-0.000800  2.100000
-0.000800  2.100000
0.000700  2.200000
0.000700  2.200000
0.001500  2.100000
0.000700  1.900000
0.000700  2.200000
0.000700  2.200000
0.000700  2.200000
-0.000800  2.300000
-0.001500  2.100000
-0.000800  2.300000
0.000700  2.000000
0.000700  2.200000
0.000000  2.200000
-0.000800  2.200000
-0.001500  2.400000
-0.000800  2.200000
-0.000800  2.200000
-0.002300  2.300000
-0.001500  2.200000
-0.002300  2.200000
-0.000800  2.300000
0.000700  2.400000
-0.000800  2.000000
-0.000800  2.600000
-0.000800  2.200000
0.001500  2.400000
0.000700  2.400000
0.000700  2.200000
0.000700  2.300000
-0.000800  2.500000
-0.000800  2.300000
-0.000800  2.400000
-0.000800  2.200000
-0.000800  2.400000
-0.001500  2.300000
-0.000800  2.400000
-0.000800  2.200000
0.000000  2.500000
0.001500  2.200000
0.000700  2.300000
0.000000  2.400000
0.000700  2.300000
0.000700  2.500000
-0.000800  2.400000
0.000700  2.200000
0.001500  2.500000
0.001500  2.200000
0.000700  2.600000
0.001500  2.600000
0.001500  2.400000
0.001500  2.400000
0.002200  2.600000
-0.000800  2.400000
-0.000800  2.400000
0.000700  2.900000
0.000700  2.400000
0.000700  2.600000
-0.001500  2.600000
-0.000800  2.500000
-0.000800  2.800000
-0.000800  2.600000
0.000000  2.700000
0.000000  2.600000
0.000000  2.500000
0.000000  2.700000
0.000000  2.700000
0.000700  2.700000
0.000700  2.600000
0.000700  2.600000
0.000000  2.800000
-0.002300  2.700000
-0.001500  2.700000
-0.001500  2.600000
-0.000800  3.000000
0.000000  2.600000
0.001500  2.800000
0.003000  2.700000
0.000700  2.700000
0.000000  3.200000
0.001500  2.800000
0.001500  3.000000
0.000000  3.000000
0.001500  3.000000
0.003000  3.200000
0.003000  2.800000
0.000700  3.100000
0.000000  2.800000
0.000000  3.200000
-0.001500  2.900000
0.000700  3.000000
0.000000  3.300000
-0.000800  2.900000
-0.000800  3.300000
-0.001500  2.900000
-0.002300  3.100000
-0.001500  3.100000
0.000000  3.200000
-0.001500  3.300000
-0.001500  3.100000
-0.001500  3.500000
-0.002300  3.200000
-0.003800  3.300000
-0.003000  3.300000
-0.001500  3.300000
-0.001500  3.500000
-0.001500  3.300000
-0.002300  3.400000
-0.000800  3.300000
-0.002300  3.300000
-0.000800  3.600000
-0.001500  3.400000
-0.003000  3.400000
-0.002300  3.400000
-0.003800  3.500000
-0.003000  3.600000
-0.003000  3.500000
-0.003000  3.900000
0.000000  3.500000
0.003000  3.700000
0.003000  3.600000
0.000000  3.700000
0.002200  3.900000
0.004500  3.600000
0.004500  3.700000
0.006000  3.800000
0.005200  3.600000
0.005200  4.000000
0.005200  3.700000
0.003700  3.900000
0.004500  3.800000
0.003700  3.900000
0.001500  3.700000
0.000000  3.900000
0.000000  4.000000
-0.001500  3.600000
-0.000800  4.100000
-0.001500  3.900000
-0.002300  3.900000
-0.000800  4.100000
-0.000800  3.700000
0.000700  4.500000
0.000000  3.800000
-0.000800  4.100000
-0.000800  4.100000
-0.000800  4.300000
-0.000800  4.400000
-0.000800  4.200000
-0.001500  4.300000
0.000700  4.100000
-0.001500  4.000000
-0.003000  4.100000
-0.001500  4.000000
-0.002300  4.500000
-0.003000  4.100000
-0.004600  4.300000
-0.003800  4.200000
-0.004600  4.300000
-0.004600  4.400000
-0.004600  4.000000
-0.001500  4.300000
0.001500  4.400000
0.000000  4.600000
0.000700  4.400000
0.001500  4.300000
0.001500  4.600000
0.000700  4.400000
0.001500  4.700000
0.005200  4.500000
0.005200  4.500000
0.005200  4.500000
0.004500  4.500000
0.003000  4.700000
0.001500  4.200000
0.000000  4.700000
0.000000  4.700000
-0.000800  4.600000
-0.000800  4.500000
0.000700  4.700000
0.001500  4.600000
0.000000  4.500000
-0.001500  4.800000
-0.001500  4.600000
-0.000800  4.900000
-0.000800  4.700000
-0.002300  4.700000
-0.003800  4.900000
-0.003000  4.800000
-0.000800  5.000000
-0.000800  4.700000
-0.000800  4.900000
-0.000800  5.000000
0.000000  4.800000
0.000700  4.900000
0.001500  5.000000
0.000700  4.900000
-0.001500  4.600000
-0.001500  5.100000
-0.001500  4.700000
-0.003000  4.900000
-0.000800  4.900000
-0.000800  4.800000
-0.000800  5.100000
0.000700  4.800000
0.001500  5.100000
0.001500  5.000000
-0.001500  4.900000
-0.000800  5.000000
-0.000800  5.000000
-0.000800  5.000000
0.000700  5.000000
0.001500  5.100000
0.001500  5.000000
0.002200  5.000000
0.001500  5.200000
0.000700  5.000000
0.000000  5.300000
0.000700  4.800000
0.001500  5.200000
0.000700  5.300000
0.002200  5.200000
0.000700  5.200000
-0.001500  5.000000
-0.000800  5.300000
-0.000800  5.300000
0.000000  5.200000
-0.002300  5.100000
-0.003000  5.300000
-0.003000  5.300000
-0.003800  5.100000
-0.006000  5.300000
-0.006800  4.900000
-0.005300  5.300000
-0.005300  5.000000
-0.003000  5.000000
-0.002300  5.300000
-0.001500  5.100000
0.003000  5.400000
0.003000  5.300000
0.003700  5.100000
0.004500  5.100000
0.003000  5.300000
0.003000  5.300000
0.004500  5.000000
0.004500  5.400000
0.003700  5.000000
0.001500  5.400000
0.000700  5.000000
-0.000800  5.300000
-0.000800  5.300000
-0.000800  5.200000
-0.003000  5.300000
-0.000800  5.200000
-0.000800  5.200000
-0.001500  5.300000
-0.001500  5.300000
-0.000800  5.200000
0.000700  5.300000
-0.000800  5.300000
-0.001500  5.100000
-0.001500  5.400000
0.000000  4.900000
-0.001500  5.400000
-0.003000  5.300000
-0.002300  5.300000
-0.003000  5.400000
-0.003800  5.100000
-0.002300  5.300000
-0.002300  5.300000
-0.003000  5.100000
-0.002300  5.500000
-0.001500  5.300000
0.000700  5.300000
0.002200  5.300000
0.003700  5.300000
0.003700  5.000000
0.003700  5.300000
0.001500  5.200000
-0.000800  5.000000
-0.003000  5.300000
-0.003000  5.000000
-0.003000  5.100000
-0.003000  5.300000
-0.003000  5.000000
-0.001500  5.500000
-0.000800  5.100000
-0.000800  5.300000
0.000700  5.300000
0.001500  5.200000
-0.000800  5.300000
-0.003000  5.200000
-0.005300  5.000000
-0.003000  5.400000
-0.001500  5.400000
0.001500  5.300000
0.009000  5.300000
0.012700  5.100000
0.014200  5.200000
0.012000  5.300000
0.006700  5.100000
0.004500  5.400000
0.000700  5.300000
-0.002300  5.500000
-0.001500  5.300000
-0.003000  5.300000
-0.003000  5.300000
-0.004600  5.300000
-0.003800  5.400000
-0.001500  5.100000
-0.003000  5.400000
-0.002300  5.300000
-0.000800  5.300000
-0.000800  5.500000
-0.001500  5.300000
-0.000800  5.600000
0.003000  5.400000
0.003000  5.400000
0.003700  5.800000
0.003000  5.300000
0.002200  5.700000
0.003000  5.600000
0.003000  5.500000
0.003700  5.600000
0.000700  5.800000
-0.000800  5.800000
-0.004600  5.600000
-0.006800  5.800000
-0.008300  5.500000
-0.009100  6.200000
-0.005300  5.800000
-0.002300  6.000000
0.002200  6.100000
0.005200  6.000000
0.008200  6.200000
0.006700  5.800000
0.004500  6.000000
0.000700  6.100000
0.000000  6.100000
-0.003000  6.200000
-0.003800  6.200000
-0.001500  6.400000
-0.001500  6.100000
-0.002300  6.500000
-0.005300  6.300000
-0.005300  6.500000
-0.004600  6.700000
-0.003000  6.300000
-0.001500  6.700000
-0.001500  6.500000
-0.002300  6.600000
-0.002300  6.600000
-0.001500  6.700000
-0.001500  6.700000
-0.000800  6.600000
0.001500  6.700000
0.000700  6.700000
-0.001500  6.800000
-0.001500  6.800000
-0.002300  6.800000
-0.003800  7.100000
-0.005300  6.700000
-0.004600  7.100000
-0.003800  7.100000
-0.003000  7.100000
-0.000800  7.500000
0.002200  7.200000
0.004500  7.100000
0.004500  7.200000
0.003700  7.200000
0.004500  7.200000
0.002200  7.500000
0.000700  7.500000
-0.000800  7.200000
-0.000800  7.600000
0.000000  7.300000
-0.000800  7.500000
-0.000800  7.600000
-0.000800  7.300000
-0.000800  7.600000
0.000000  7.600000
0.000000  7.600000
-0.000800  7.700000
0.000000  7.500000
0.000000  7.800000
-0.002300  7.900000
-0.001500  7.900000
-0.000800  7.600000
-0.000800  8.100000
0.001500  7.600000
0.001500  8.000000
0.001500  8.000000
0.003000  7.800000
0.001500  8.000000
0.003700  8.100000
0.004500  8.000000
0.002200  8.100000
0.001500  7.800000
0.000000  8.400000
-0.000800  8.100000
-0.000800  8.400000
0.000700  8.100000
0.000700  8.100000
0.000000  8.100000
-0.000800  8.200000
-0.001500  8.400000
-0.003000  8.300000
-0.001500  8.400000
-0.000800  8.400000
0.002200  8.400000
0.003000  8.800000
0.002200  8.300000
0.000700  8.900000
0.000700  8.500000
0.001500  8.700000
0.003000  8.800000
0.003000  8.800000
0.003700  8.800000
0.005200  8.900000
0.003000  9.400000
0.001500  9.000000
0.003000  9.200000
0.003000  9.300000
0.002200  9.200000
0.001500  9.500000
0.003000  9.300000
0.003700  9.600000
0.002200  9.400000
-0.000800  9.700000
-0.001500  9.900000
0.000000  9.700000
-0.000800  10.200000
-0.002300  10.200000
-0.000800  10.200000
-0.000800  10.200000
-0.000800  10.500000
0.000000  10.600000
-0.000800  10.500000
-0.001500  10.900000
-0.004600  10.600000
-0.001500  11.000000
-0.001500  10.900000
-0.000800  10.900000
-0.001500  11.200000
-0.002300  11.000000
-0.000800  11.400000
-0.002300  11.200000
-0.000800  11.500000
0.000700  11.500000
0.000000  11.700000
0.000700  12.000000
0.000700  11.900000
0.000700  12.100000
0.000000  11.800000
0.000700  12.200000
-0.000800  12.000000
-0.000800  12.200000
-0.000800  12.600000
-0.000800  12.100000
-0.000800  12.800000
0.000700  12.400000
-0.001500  12.800000
-0.003800  12.900000
-0.003000  13.100000
-0.003000  12.900000
-0.003800  13.000000
-0.005300  13.000000
-0.004600  12.900000
-0.003800  13.400000
-0.002300  13.300000
0.000000  13.300000
0.002200  13.700000
0.001500  13.300000
0.001500  13.700000
0.001500  13.500000
0.000700  13.700000
0.000700  13.900000
-0.000800  13.700000
0.000000  14.000000
0.000700  13.900000
-0.000800  14.300000
0.000000  14.300000
0.001500  14.300000
0.004500  14.600000
0.003000  14.400000
0.001500  14.700000
0.000700  14.500000
-0.001500  14.900000
0.000000  14.600000
0.000700  14.900000
0.000700  15.100000
0.001500  14.800000
0.000700  15.200000
0.000000  15.300000
-0.000800  15.500000
-0.000800  15.500000
-0.000800  15.500000
-0.000800  15.700000
-0.000800  15.900000
-0.000800  15.900000
-0.000800  15.600000
-0.000800  16.200000
-0.000800  16.000000
-0.000800  16.100000
-0.001500  16.500000
-0.000800  16.200000
0.001500  16.500000
0.002200  16.600000
0.003000  16.600000
0.001500  16.900000
0.001500  16.600000
0.003000  16.900000
0.001500  16.900000
0.001500  17.000000
0.000000  17.100000
-0.000800  17.700000
0.001500  17.200000
0.001500  17.300000
0.000700  17.500000
-0.000800  17.400000
0.000000  17.600000
-0.001500  17.700000
-0.000800  17.500000
0.000000  18.100000
0.000700  17.800000
0.000700  18.000000
0.000000  18.000000
-0.001500  18.000000
-0.002300  18.100000
-0.002300  18.200000
-0.000800  18.300000
-0.000800  18.200000
-0.001500  18.600000
-0.001500  18.400000
-0.002300  18.500000
-0.002300  18.700000
-0.001500  18.600000
-0.002300  18.900000
-0.001500  18.600000
-0.002300  18.900000
-0.000800  18.800000
0.000700  19.100000
0.002200  19.000000
0.003000  19.000000
0.001500  19.300000
0.000000  19.100000
-0.001500  19.300000
-0.003000  19.000000
-0.000800  19.300000
0.000000  19.400000
-0.001500  19.000000
-0.003000  19.600000
-0.005300  19.200000
-0.004600  19.500000
-0.004600  19.700000
-0.003800  19.500000
-0.003800  19.600000
-0.005300  19.400000
-0.003000  19.800000
0.002200  19.600000
0.000700  19.400000
0.000700  19.800000
0.000700  19.800000
-0.003000  19.800000
-0.004600  19.500000
-0.003800  19.900000
-0.003000  19.600000
0.000000  20.000000
0.000700  19.800000
0.000700  19.800000
0.001500  20.100000
0.003000  19.700000
0.005200  20.100000
0.006700  19.800000
0.006000  19.900000
0.005200  20.200000
0.000700  20.100000
-0.002300  20.100000
-0.002300  20.200000
-0.004600  20.300000
-0.002300  19.900000
-0.004600  20.400000
-0.004600  20.100000
-0.005300  20.200000
-0.005300  20.300000
-0.003800  20.100000
-0.003800  20.500000
-0.003000  20.200000
-0.002300  20.500000
-0.003000  20.300000
-0.003000  20.300000
-0.003000  20.300000
-0.003000  20.400000
-0.003000  20.300000
-0.003000  20.300000
-0.003000  20.700000
-0.000800  20.700000
-0.000800  20.700000
-0.000800  20.700000
-0.001500  20.400000
0.000700  20.800000
0.001500  20.500000
0.000000  21.100000
0.003000  20.900000
0.004500  20.800000
0.007500  21.000000
0.008200  20.900000
0.006000  20.800000
0.003000  20.900000
0.000700  20.900000
0.000000  20.700000
-0.003800  20.900000
-0.004600  21.100000
-0.004600  20.800000
-0.005300  21.300000
-0.004600  20.900000
-0.003800  21.200000
-0.001500  21.000000
-0.003000  21.100000
-0.003800  21.100000
-0.005300  21.000000
-0.005300  21.300000
-0.002300  21.300000
-0.000800  21.200000
0.000000  21.100000
0.000700  21.200000
0.003000  21.300000
0.004500  21.300000
0.004500  21.800000
0.003700  21.200000
0.002200  21.600000
0.000700  21.500000
-0.002300  21.400000
-0.004600  21.800000
-0.003000  21.500000
-0.002300  21.700000
-0.001500  22.100000
-0.002300  21.600000
-0.001500  21.800000
-0.001500  21.800000
-0.003000  21.900000
-0.003000  21.800000
-0.001500  22.300000
-0.002300  21.800000
-0.002300  22.000000
-0.001500  21.900000
-0.001500  22.000000
-0.000800  22.300000
-0.000800  22.100000
0.002200  22.300000
0.005200  22.400000
0.008200  22.200000
0.012700  22.800000
0.009700  22.200000
0.009700  22.600000
0.010500  22.600000
0.009000  22.600000
0.008200  22.500000
0.003000  22.600000
0.005200  22.700000
0.012000  22.500000
0.009700  22.800000
0.003700  22.600000
0.001500  22.800000
0.000000  23.100000
-0.003000  22.500000
-0.006000  23.200000
-0.006800  22.800000
-0.005300  23.000000
-0.006800  23.100000
-0.005300  23.200000
-0.005300  23.200000
-0.006000  23.300000
-0.006800  23.200000
-0.006800  23.200000
-0.006800  23.500000
-0.009100  23.200000
-0.009100  23.600000
-0.006800  23.800000
0.000700  23.600000
0.010500  24.000000
0.020200  23.700000
0.020200  23.900000
0.013500  24.000000
0.012700  23.800000
0.015000  24.200000
0.009000  24.100000
0.001500  24.000000
0.000700  24.100000
-0.000800  24.300000
-0.001500  24.300000
-0.002300  24.200000
-0.003000  24.600000
-0.001500  24.300000
-0.004600  24.700000
-0.003800  24.600000
-0.001500  24.700000
-0.001500  25.000000
-0.001500  24.700000
-0.003000  25.100000
-0.001500  25.000000
-0.004600  25.000000
-0.000800  25.300000
0.002200  25.200000
0.000700  25.300000
0.000700  25.500000
0.000700  25.600000
0.000700  25.400000
-0.000800  25.800000
-0.001500  25.600000
0.000700  25.800000
0.000000  26.000000
0.001500  25.800000
0.000700  26.100000
0.002200  26.100000
0.005200  26.400000
0.008200  26.300000
0.006000  26.300000
0.004500  26.500000
0.006700  26.600000
0.009000  26.700000
0.005200  26.700000
0.000700  27.000000
0.001500  26.900000
0.004500  26.900000
0.004500  27.300000
0.002200  27.000000
0.000000  27.500000
0.000700  27.300000
0.000000  27.500000
0.000700  27.600000
0.000700  27.900000
-0.001500  27.900000
-0.004600  27.800000
-0.004600  27.900000
-0.004600  28.000000
-0.006800  28.000000
-0.007500  28.300000
-0.009800  28.200000
-0.012000  28.600000
-0.011300  28.300000
-0.010500  28.500000
-0.007500  28.400000
-0.003800  29.000000
0.003000  29.000000
0.010500  29.000000
0.018000  29.300000
0.023200  29.500000
0.021000  29.500000
0.008200  29.700000
-0.001500  29.700000
0.004500  29.600000
0.004500  29.800000
0.003000  30.200000
0.003000  30.100000
-0.001500  30.400000
-0.001500  30.400000
-0.003000  30.300000
-0.005300  30.900000
-0.005300  30.600000
-0.006800  30.700000
-0.006000  31.000000
-0.004600  30.800000
-0.002300  31.300000
-0.004600  31.000000
-0.004600  31.300000
-0.004600  31.500000
-0.003000  31.900000
-0.003000  31.800000
-0.005300  32.100000
-0.008300  32.200000
-0.010500  32.200000
-0.010500  32.400000
-0.011300  32.400000
-0.010500  32.800000
-0.009100  32.900000
-0.005300  32.700000
0.000000  33.200000
0.001500  33.000000
0.005200  33.300000
0.009000  33.400000
0.006700  33.300000
0.001500  33.500000
-0.000800  33.700000
-0.002300  33.700000
-0.005300  33.800000
-0.004600  34.200000
-0.000800  34.100000
0.004500  34.300000
0.002200  34.800000
-0.000800  34.700000
-0.000800  35.100000
0.008200  34.900000
0.025500  35.100000
0.024700  35.400000
0.008200  35.300000
0.001500  35.800000
0.000700  35.800000
-0.001500  35.800000
-0.003000  35.900000
-0.005300  36.000000
-0.009100  36.000000
-0.009100  36.100000
-0.009100  36.500000
-0.009100  36.300000
-0.007500  36.900000
-0.009100  36.800000
-0.009800  37.000000
-0.010500  37.000000
-0.011300  36.900000
-0.012000  37.400000
-0.012000  37.200000
-0.009100  37.600000
-0.006000  37.800000
0.004500  38.200000
0.011200  38.300000
0.004500  38.500000
-0.003800  38.800000
0.006000  38.300000
0.020200  38.900000
0.016500  38.800000
0.007500  39.000000
0.001500  39.400000
-0.004600  39.100000
-0.004600  39.500000
-0.004600  39.400000
-0.003000  39.800000
-0.002300  39.700000
-0.003000  39.900000
-0.003000  40.100000
-0.004600  40.200000
-0.001500  40.600000
0.000000  40.500000
-0.000800  40.900000
0.000000  40.800000
0.000700  41.100000
0.000000  41.200000
-0.000800  41.400000
0.001500  41.600000
0.001500  41.400000
0.001500  41.900000
0.003700  41.800000
0.004500  41.900000
0.001500  42.300000
0.003000  42.300000
0.001500  42.400000
0.000700  42.600000
0.002200  42.800000
0.003000  42.900000
0.003000  43.100000
0.002200  43.400000
0.001500  43.300000
0.000000  43.800000
0.001500  43.600000
0.005200  44.100000
0.004500  44.100000
0.002200  44.200000
-0.000800  44.400000
0.000700  44.300000
0.000700  44.600000
0.001500  44.900000
0.001500  44.800000
0.000000  45.100000
0.000700  45.400000
-0.001500  45.500000
0.000000  45.300000
-0.002300  45.900000
-0.002300  45.800000
-0.004600  45.800000
-0.005300  46.200000
-0.004600  46.100000
-0.003800  46.400000
0.002200  46.500000
0.003700  46.700000
0.000000  47.100000
0.002200  46.900000
0.008200  47.500000
0.011200  47.300000
0.012700  47.600000
0.012700  47.600000
0.010500  47.800000
0.000000  48.000000
-0.007500  48.000000
-0.006800  48.200000
-0.002300  48.300000
-0.003000  48.500000
-0.003000  48.600000
-0.004600  48.600000
-0.006000  49.000000
-0.006800  48.700000
-0.008300  49.300000
-0.006800  49.100000
-0.009100  49.300000
-0.008300  49.600000
-0.006800  49.600000
-0.005300  49.800000
-0.004600  49.900000
-0.006800  50.100000
-0.006000  50.000000
-0.001500  50.400000
0.004500  50.700000
0.004500  50.700000
0.003000  51.200000
0.003000  51.000000
-0.003000  51.400000
-0.000800  51.300000
0.001500  51.300000
0.000700  51.800000
0.001500  51.600000
-0.000800  51.800000
-0.000800  52.100000
-0.002300  52.200000
-0.003800  52.100000
-0.003800  52.200000
-0.001500  52.400000
-0.003000  52.400000
-0.005300  53.100000
-0.003000  52.900000
-0.001500  53.100000
0.000700  53.300000
0.001500  53.100000
-0.000800  53.600000
-0.000800  53.300000
-0.002300  53.600000
-0.002300  53.900000
-0.003000  54.000000
-0.003000  54.200000
-0.004600  54.100000
-0.005300  54.300000
-0.004600  54.200000
-0.008300  54.800000
-0.006000  54.500000
-0.003800  54.700000
-0.006800  55.000000
-0.005300  55.000000
0.001500  55.500000
0.012000  55.300000
0.012000  55.700000
0.006700  56.000000
0.005200  55.900000
0.009000  56.100000
0.009000  56.200000
0.006700  56.200000
0.005200  56.500000
0.005200  56.700000
0.004500  56.500000
0.005200  56.700000
0.006000  57.100000
0.004500  56.800000
0.001500  57.400000
0.000700  57.200000
0.000700  57.300000
0.000000  57.700000
0.000000  57.400000
0.000700  57.700000
0.000700  57.800000
-0.003000  57.800000
-0.001500  57.900000
0.002200  58.200000
0.004500  58.400000
0.000000  58.400000
-0.010500  58.900000
-0.012000  58.500000
-0.003800  59.000000
-0.002300  59.400000
-0.003000  59.400000
-0.000800  59.800000
0.003000  59.700000
0.012000  59.800000
0.015000  59.800000
0.009000  59.800000
0.001500  60.300000
-0.004600  60.000000
-0.003000  60.100000
-0.002300  60.300000
-0.003000  60.300000
-0.002300  60.300000
-0.004600  60.700000
-0.005300  60.900000
-0.003800  60.600000
-0.003000  61.200000
-0.001500  61.100000
-0.000800  61.100000
-0.002300  61.600000
-0.003800  61.300000
-0.003000  61.800000
-0.003000  61.400000
-0.001500  61.600000
-0.000800  62.000000
-0.001500  62.000000
-0.001500  62.300000
-0.004600  62.300000
-0.008300  62.500000
-0.010500  62.500000
-0.006800  62.600000
-0.006800  62.800000
-0.008300  62.700000
-0.006800  63.100000
-0.007500  62.800000
-0.003000  63.500000
-0.000800  63.300000
0.001500  63.300000
0.003000  63.600000
0.003000  63.400000
0.003700  63.900000
0.006700  63.900000
0.009000  63.800000
0.007500  64.100000
0.008200  64.100000
0.009000  64.400000
0.006700  64.300000
0.006700  64.700000
0.009000  64.500000
0.006700  64.700000
0.005200  64.800000
0.004500  64.900000
0.003000  65.100000
0.005200  64.900000
-0.001500  65.500000
-0.003000  65.400000
-0.000800  65.800000
-0.000800  65.700000
0.003000  65.800000
-0.003000  66.000000
0.000700  66.000000
0.014200  66.500000
0.011200  66.400000
0.004500  66.500000
0.001500  66.800000
-0.005300  66.200000
-0.008300  66.900000
-0.006800  66.600000
-0.004600  66.700000
-0.001500  67.000000
-0.001500  66.900000
-0.002300  67.300000
-0.003000  67.200000
-0.004600  67.200000
-0.001500  67.500000
-0.001500  67.500000
-0.001500  67.800000
0.001500  67.700000
0.000000  68.000000
0.000000  67.800000
-0.000800  68.300000
-0.000800  68.200000
-0.001500  68.000000
-0.001500  68.600000
0.000700  68.300000
0.002200  68.800000
0.003000  68.800000
0.005200  68.500000
0.003000  69.000000
-0.001500  69.200000
-0.006800  69.300000
-0.007500  69.300000
0.000700  69.700000
0.009000  69.300000
0.006000  69.800000
0.002200  69.800000
-0.000800  69.600000
-0.003000  70.300000
-0.003000  70.100000
-0.001500  70.100000
0.000700  70.400000
0.001500  70.200000
0.003700  70.500000
0.001500  70.500000
0.003000  70.700000
0.004500  70.600000
0.001500  71.000000
0.003000  70.900000
0.003700  70.900000
0.004500  71.300000
0.003000  71.100000
0.000700  71.500000
0.000700  71.800000
-0.000800  71.400000
-0.003000  71.900000
0.000000  71.500000
-0.001500  71.800000
-0.008300  71.700000
-0.009100  72.000000
-0.008300  72.200000
-0.006000  72.300000
-0.004600  72.400000
-0.003000  72.500000
0.001500  72.500000
0.003000  72.400000
0.004500  72.600000
0.003000  72.800000
0.001500  72.700000
0.002200  73.000000
0.002200  72.600000
0.001500  72.900000
0.003000  73.100000
0.001500  73.000000
0.000000  73.500000
-0.000800  73.000000
-0.001500  73.300000
-0.000800  73.400000
-0.003000  73.400000
-0.005300  73.500000
-0.005300  73.700000
-0.008300  73.900000
-0.009800  73.600000
-0.009800  74.100000
-0.008300  73.800000
-0.006800  73.900000
-0.002300  74.100000
0.002200  73.800000
0.002200  74.400000
-0.001500  74.300000
-0.006000  74.700000
-0.005300  74.800000
-0.003000  74.800000
0.003700  74.700000
0.003000  74.700000
0.000000  74.800000
0.000000  74.800000
-0.003000  75.000000
-0.003000  75.100000
-0.001500  75.000000
-0.001500  75.400000
-0.001500  75.200000
-0.001500  75.400000
-0.001500  75.500000
-0.001500  75.400000
-0.000800  75.600000
0.000700  75.400000
-0.000800  75.600000
-0.005300  76.000000
-0.006000  75.700000
-0.006800  75.900000
-0.008300  76.200000
-0.006800  76.000000
-0.008300  76.100000
-0.004600  76.400000
0.000700  76.000000
0.000700  76.500000
0.003000  76.200000
0.001500  76.300000
0.003000  76.400000
0.006700  76.300000
0.006000  76.500000
0.003700  76.600000
-0.001500  76.700000
-0.000800  77.100000
0.004500  76.800000
0.005200  76.900000
0.003000  76.900000
0.001500  77.100000
-0.000800  77.000000
-0.002300  77.300000
-0.001500  77.100000
0.000000  77.100000
0.003000  77.300000
0.004500  77.100000
0.004500  77.000000
0.003000  77.200000
0.003000  77.000000
0.002200  77.600000
-0.007500  77.300000
-0.009100  77.700000
-0.003000  78.100000
0.011200  77.900000
0.026200  78.000000
0.025500  77.900000
0.025500  78.000000
0.023200  77.700000
0.020200  77.800000
0.015700  78.000000
0.009000  77.700000
0.004500  78.100000
0.002200  77.700000
-0.001500  78.000000
-0.003000  77.900000
-0.000800  78.000000
-0.005300  78.200000
-0.006800  78.000000
-0.006800  78.400000
-0.005300  78.300000
-0.004600  78.200000
-0.002300  78.200000
-0.000800  78.600000
-0.001500  78.500000
-0.001500  78.400000
-0.000800  78.600000
0.000000  78.400000
-0.001500  78.700000
-0.001500  78.500000
-0.000800  78.900000
-0.003000  78.800000
-0.004600  78.500000
-0.004600  78.900000
-0.004600  78.700000
-0.003000  78.700000
-0.007500  78.800000
-0.012000  79.000000
-0.008300  79.200000
0.001500  79.100000
0.008200  79.200000
0.004500  79.100000
0.003000  79.300000
0.004500  79.400000
0.005200  79.400000
0.006700  79.500000
0.006000  79.300000
0.005200  79.400000
0.001500  79.200000
0.000000  79.200000
0.003000  79.300000
0.004500  79.300000
0.005200  79.300000
0.003000  79.400000
-0.008300  79.900000
-0.015800  79.500000
-0.019500  80.100000
-0.015800  80.100000
-0.003000  79.900000
-0.001500  80.000000
0.000000  79.900000
-0.003000  80.100000
-0.006800  79.900000
-0.006800  79.900000
-0.008300  80.200000
-0.006800  80.300000
-0.007500  80.000000
-0.006800  79.900000
-0.005300  80.000000
-0.003000  80.200000
-0.006800  80.100000
-0.013500  80.500000
-0.015000  80.400000
-0.007500  81.000000
0.006700  80.700000
0.009000  80.700000
0.010500  80.700000
0.008200  80.500000
0.004500  80.800000
0.006700  80.900000
0.004500  80.900000
0.003000  81.100000
0.000700  81.100000
-0.001500  81.200000
-0.003800  81.100000
-0.004600  81.300000
-0.006800  81.200000
-0.009100  81.700000
-0.006800  81.400000
-0.004600  81.300000
-0.000800  81.900000
0.003700  81.400000
0.003700  81.600000
0.004500  81.900000
0.007500  81.800000
0.006700  81.900000
0.004500  81.600000
0.002200  81.900000
0.000700  81.800000
0.001500  81.700000
-0.003000  81.900000
-0.012000  82.200000
-0.018800  82.400000
-0.022500  82.600000
-0.014300  82.900000
0.007500  82.400000
0.019500  82.400000
0.020200  82.800000
0.022500  82.500000
0.016500  82.900000
0.016500  82.700000
0.016500  82.900000
0.005200  83.000000
0.001500  82.500000
-0.000800  82.800000
-0.003000  83.100000
-0.001500  83.100000
-0.003000  83.000000
-0.001500  83.300000
-0.003000  83.300000
-0.003000  83.100000
-0.003800  83.500000
-0.001500  83.000000
0.001500  83.500000
0.000000  83.100000
-0.003000  83.200000
-0.008300  83.600000
-0.012800  83.500000
-0.019500  84.200000
-0.018100  84.100000
-0.008300  84.100000
-0.004600  84.100000
0.006000  84.200000
0.019500  84.300000
0.020200  84.000000
0.012000  84.400000
0.006700  84.300000
0.008200  84.600000
0.008200  84.500000
0.004500  84.200000
0.000700  84.900000
0.000700  84.300000
0.000000  84.800000
-0.001500  84.700000
0.000700  84.800000
0.003000  84.900000
0.000700  84.800000
-0.000800  84.900000
0.003000  85.000000
0.000700  85.300000
-0.001500  84.900000
-0.000800  85.400000
0.000000  85.200000
-0.002300  85.400000
-0.003800  85.500000
-0.003800  85.200000
-0.008300  85.900000
-0.012800  85.800000
-0.012000  85.900000
-0.006000  86.000000
-0.003000  85.700000
-0.001500  86.300000
0.001500  86.300000
0.000700  86.100000
0.000700  86.100000
0.001500  86.600000
0.003000  86.300000
0.003000  86.300000
0.003000  86.800000
0.002200  86.400000
0.000000  86.700000
-0.000800  86.500000
-0.003000  86.400000
-0.008300  86.800000
-0.012000  86.900000
-0.015800  87.100000
-0.016500  87.200000
-0.005300  87.200000
0.007500  87.400000
0.014200  87.400000
0.015700  87.400000
0.015700  87.400000
0.009700  87.800000
0.003000  87.600000
0.005200  87.900000
0.009000  87.700000
0.012700  87.800000
0.009000  87.900000
0.003000  87.800000
0.001500  88.300000
-0.001500  87.900000
-0.001500  88.000000
-0.002300  88.400000
-0.003800  88.200000
-0.005300  88.400000
-0.005300  88.500000
-0.004600  88.500000
-0.004600  88.400000
-0.005300  88.900000
-0.004600  88.600000
-0.001500  88.900000
-0.000800  89.000000
-0.003000  88.900000
-0.001500  89.200000
-0.002300  89.200000
-0.000800  89.100000
-0.000800  89.300000
-0.003800  89.100000
-0.004600  89.500000
-0.004600  89.300000
-0.005300  89.400000
-0.006000  89.500000
-0.004600  89.500000
-0.002300  89.400000
-0.006000  89.700000
-0.006800  89.700000
-0.004600  89.700000
-0.006800  90.300000
-0.004600  89.900000
0.003700  89.900000
0.006000  90.300000
0.001500  89.800000
-0.002300  90.400000
-0.003000  90.100000
0.000700  90.400000
0.006700  90.400000
0.003000  90.200000
0.000700  90.300000
0.004500  90.300000
0.003000  90.600000
0.003000  90.300000
-0.000800  90.700000
-0.001500  90.400000
-0.001500  90.500000
-0.003800  90.800000
-0.004600  90.400000
-0.006000  91.100000
-0.003800  90.800000
-0.003000  90.900000
-0.003000  91.000000
-0.003000  90.600000
-0.004600  90.900000
-0.004600  90.800000
-0.003000  90.900000
0.000000  90.900000
0.004500  90.900000
0.004500  91.300000
0.002200  91.000000
0.008200  91.200000
0.009000  91.000000
0.008200  91.400000
0.008200  91.100000
0.004500  91.300000
0.006000  91.400000
0.006000  91.000000
0.005200  91.600000
0.002200  91.200000
0.000000  91.500000
0.000000  91.300000
-0.002300  91.400000
0.000000  91.500000
0.000700  91.300000
0.004500  91.600000
0.006700  91.300000
0.004500  91.500000
0.000000  91.300000
-0.002300  91.300000
-0.001500  91.600000
0.000700  91.400000
-0.002300  91.800000
-0.006000  91.400000
-0.004600  91.600000
-0.003000  91.700000
-0.001500  91.400000
-0.001500  91.300000
-0.003000  91.700000
-0.004600  91.800000
-0.003000  91.500000
-0.000800  91.700000
0.001500  91.500000
0.003000  91.500000
0.004500  91.600000
0.006700  91.300000
0.004500  91.700000
0.004500  91.400000
0.003000  91.400000
0.004500  91.400000
0.008200  91.100000
0.002200  91.300000
-0.008300  91.300000
-0.020300  91.300000
-0.027800  91.600000
-0.019500  91.800000
-0.003000  91.700000
0.006700  91.600000
0.012000  91.800000
0.012700  91.100000
0.015700  91.800000
0.016500  91.400000
0.012700  91.300000
0.009000  91.500000
0.004500  91.200000
-0.000800  91.300000
-0.001500  91.600000
-0.000800  91.000000
-0.004600  91.200000
-0.009800  91.300000
-0.012000  91.200000
-0.014300  91.300000
-0.012800  91.300000
-0.010500  90.900000
-0.008300  91.200000
-0.010500  90.800000
-0.015800  91.200000
-0.018800  91.200000
-0.012800  91.100000
-0.006800  91.300000
0.000000  91.300000
0.003000  91.100000
0.009700  91.300000
0.021000  90.900000
0.014200  91.000000
0.012000  90.900000
0.012700  91.000000
0.011200  90.700000
0.010500  91.000000
0.008200  90.800000
0.003700  90.700000
0.000700  90.900000
-0.001500  90.600000
-0.001500  90.700000
0.001500  90.900000
0.004500  90.400000
0.008200  90.900000
0.000000  90.400000
-0.013500  90.600000
-0.025600  90.700000
-0.027000  90.800000
-0.008300  91.000000
0.010500  90.700000
0.018000  90.600000
0.020200  90.500000
0.014200  90.500000
0.010500  90.500000
0.005200  90.300000
-0.000800  90.600000
-0.000800  90.300000
-0.003000  90.900000
-0.008300  90.300000
-0.009800  90.600000
-0.009100  90.600000
-0.006800  90.400000
-0.003000  90.600000
0.003000  90.700000
0.011200  90.500000
0.017200  90.400000
0.017200  90.300000
0.008200  90.400000
-0.008300  90.600000
-0.020300  90.900000
-0.019500  90.800000
-0.003000  91.000000
0.012000  90.700000
0.020200  90.800000
0.025500  90.800000
0.023200  90.500000
0.021000  91.100000
0.008200  90.600000
0.000700  90.600000
0.001500  90.700000
-0.001500  90.900000
-0.005300  90.800000
-0.009100  90.700000
-0.006800  90.900000
-0.008300  90.700000
-0.012000  91.000000
-0.009800  90.700000
-0.009100  91.000000
-0.009100  90.900000
-0.013500  90.700000
-0.020300  91.200000
-0.024000  90.900000
-0.021800  91.400000
-0.016500  91.300000
-0.012000  91.200000
-0.003000  91.300000
0.007500  91.300000
0.010500  91.000000
0.003700  91.100000
-0.005300  91.400000
-0.009800  91.000000
-0.008300  91.300000
-0.006000  91.500000
-0.006800  91.300000
-0.002300  91.600000
0.000700  91.200000
-0.001500  91.600000
-0.000800  91.500000
0.001500  91.800000
0.004500  91.800000
0.005200  91.800000
0.004500  91.900000
0.003000  92.000000
0.004500  91.900000
0.006700  91.800000
0.004500  92.200000
0.001500  92.100000
0.000700  91.900000
-0.002300  92.400000
-0.001500  92.100000
-0.002300  92.600000
-0.000800  92.300000
0.001500  92.300000
0.004500  92.600000
0.008200  92.500000
0.007500  92.600000
0.007500  92.800000
0.006000  92.700000
0.004500  93.100000
0.006700  92.900000
0.006700  93.100000
0.005200  92.800000
0.006700  93.500000
0.008200  92.900000
0.007500  93.300000
0.005200  93.000000
0.001500  93.200000
-0.000800  93.500000
-0.003000  93.500000
-0.003800  93.600000
-0.003800  93.600000
-0.002300  93.500000
-0.001500  93.700000
-0.003800  94.000000
-0.003800  93.800000
-0.003800  93.800000
-0.001500  94.100000
-0.003000  93.900000
-0.010500  94.200000
-0.012800  94.200000
-0.008300  94.100000
-0.001500  94.300000
0.002200  94.100000
0.001500  94.400000
0.003000  94.500000
0.001500  94.500000
0.004500  94.900000
0.009000  94.600000
0.009700  94.900000
0.012000  94.800000
0.007500  95.100000
0.003700  95.000000
0.005200  95.100000
0.006700  95.300000
0.006000  95.100000
0.004500  95.300000
0.002200  95.200000
0.000000  95.400000
-0.001500  95.500000
-0.003000  95.500000
-0.004600  95.800000
-0.006800  95.300000
-0.008300  95.800000
-0.006000  95.800000
-0.003000  96.000000
-0.000800  95.800000
0.003000  95.900000
0.006000  96.000000
0.001500  95.800000
-0.001500  96.300000
-0.002300  96.100000
-0.001500  96.100000
0.000700  96.300000
-0.001500  96.100000
-0.000800  96.400000
-0.001500  96.200000
-0.005300  96.400000
-0.007500  96.500000
-0.006800  96.500000
-0.004600  96.900000
-0.006800  96.500000
-0.006000  96.500000
-0.003000  96.800000
0.002200  96.800000
0.003700  96.800000
-0.001500  96.800000
-0.003000  97.000000
-0.004600  96.600000
-0.005300  97.000000
-0.004600  96.900000
-0.000800  96.900000
0.000700  97.200000
-0.001500  96.800000
0.000700  97.200000
0.000000  96.700000
-0.000800  97.100000
-0.001500  97.100000
-0.001500  97.300000
0.000000  97.400000
0.000000  97.100000
0.001500  97.500000
-0.000800  97.200000
-0.000800  97.500000
-0.001500  97.200000
-0.001500  97.300000
0.000700  97.600000
0.000000  97.200000
-0.000800  97.600000
-0.001500  97.200000
-0.003000  97.600000
-0.003000  97.700000
-0.006800  97.600000
-0.006800  97.400000
-0.009100  97.400000
-0.009100  97.600000
-0.006800  97.400000
-0.008300  97.900000
-0.004600  97.600000
-0.001500  97.600000
0.006700  97.800000
0.013500  97.500000
0.015700  97.900000
0.015000  97.600000
0.010500  97.700000
0.005200  97.600000
0.000000  97.600000
-0.006800  97.900000
-0.004600  97.800000
0.010500  97.800000
0.010500  97.800000
0.008200  97.800000
0.005200  97.800000
-0.001500  97.900000
0.004500  97.900000
0.006700  97.600000
0.000000  97.900000
-0.003800  97.600000
-0.006000  97.700000
-0.006000  97.900000
-0.009100  97.600000
-0.012000  98.100000
-0.010500  97.800000
-0.011300  97.800000
-0.010500  97.800000
-0.010500  98.100000
-0.012000  97.800000
-0.009800  97.700000
-0.011300  97.900000
-0.009800  97.700000
-0.005300  98.100000
0.004500  97.800000
0.009000  98.000000
0.008200  97.900000
0.009000  97.800000
0.008200  97.800000
0.005200  97.700000
0.003000  97.800000
0.003700  97.900000
0.004500  97.700000
0.005200  97.600000
0.003000  97.600000
-0.000800  97.500000
-0.001500  97.500000
-0.004600  98.100000
-0.001500  97.400000
0.006700  97.800000
0.007500  97.600000
0.009700  97.400000
0.009000  97.700000
0.006700  97.600000
0.003700  97.400000
-0.000800  97.600000
0.000700  97.200000
0.001500  97.500000
0.003000  97.200000
0.003000  97.200000
0.001500  97.200000
0.001500  97.100000
0.000700  97.000000
0.000700  97.100000
0.000700  97.000000
0.000700  96.800000
-0.000800  97.200000
-0.000800  97.000000
-0.000800  97.000000
0.000700  97.300000
0.002200  96.700000
0.004500  97.100000
0.006000  96.700000
0.006700  97.200000
0.005200  96.700000
0.001500  96.800000
0.000700  96.800000
-0.000800  96.700000
0.001500  96.800000
0.000700  96.700000
-0.001500  96.900000
0.001500  96.600000
0.004500  96.600000
0.006000  96.700000
0.001500  96.400000
-0.003800  96.700000
0.000700  96.600000
0.006000  96.900000
0.009700  96.600000
0.010500  96.700000
0.009000  96.800000
0.009700  96.600000
0.004500  96.400000
0.003000  96.700000
0.001500  96.500000
-0.002300  96.400000
-0.001500  96.400000
-0.003800  96.600000
-0.004600  96.100000
-0.006800  96.600000
-0.009100  96.100000
-0.009800  96.200000
-0.012800  96.300000
-0.012000  96.000000
-0.012000  96.300000
-0.011300  95.800000
-0.009100  96.100000
-0.012000  96.000000
-0.013500  96.000000
-0.013500  95.800000
-0.013500  95.900000
-0.012000  95.900000
-0.010500  95.600000
-0.008300  96.000000
-0.005300  95.500000
-0.003000  95.600000
-0.001500  95.700000
0.001500  95.500000
0.000700  95.800000
-0.000800  95.300000
0.000700  95.600000
0.001500  95.500000
0.003700  95.200000
0.005200  95.300000
0.006700  95.200000
0.001500  95.200000
-0.004600  95.000000
-0.003000  95.300000
0.000700  94.900000
0.000700  95.000000
-0.000800  95.100000
-0.000800  94.800000
0.003000  95.200000
0.006700  94.700000
0.006700  95.000000
0.007500  94.600000
0.008200  94.700000
0.006700  94.800000
0.004500  94.400000
0.003000  94.600000
0.004500  94.600000
0.003700  94.300000
0.001500  94.300000
0.002200  94.400000
0.003000  94.600000
0.001500  94.100000
0.000700  94.200000
0.000000  94.000000
0.000700  94.300000
0.001500  93.800000
0.001500  94.000000
-0.000800  94.000000
-0.001500  93.800000
-0.000800  93.900000
-0.001500  93.700000
-0.003000  93.700000
-0.003000  93.500000
-0.003800  93.600000
-0.003800  93.500000
-0.001500  93.200000
0.000700  93.800000
0.001500  93.100000
0.003000  93.200000
0.003700  93.000000
0.004500  93.000000
0.003000  93.200000
0.000700  92.900000
0.000000  92.900000
0.001500  92.600000
0.002200  92.500000
0.003000  92.700000
0.003000  92.600000
0.001500  92.500000
0.000700  92.300000
-0.001500  92.200000
-0.005300  92.300000
-0.005300  92.500000
-0.001500  92.000000
-0.000800  92.200000
-0.001500  91.800000
0.000000  91.800000
-0.003000  92.000000
-0.006800  91.700000
-0.003800  91.800000
0.004500  91.800000
0.008200  91.500000
0.006700  91.400000
0.003700  91.200000
0.002200  91.200000
0.001500  91.200000
-0.002300  91.300000
-0.003000  90.800000
-0.004600  91.200000
-0.003800  90.800000
0.001500  90.700000
0.003700  91.000000
0.001500  90.600000
0.000000  90.500000
0.000700  90.400000
0.000000  90.500000
0.000700  90.300000
0.000000  90.000000
0.000000  90.100000
-0.000800  90.000000
-0.003000  89.900000
-0.003800  89.700000
-0.003000  89.800000
-0.002300  89.500000
-0.002300  89.700000
-0.003000  89.300000
-0.004600  89.300000
-0.005300  89.500000
-0.005300  88.900000
-0.003000  88.900000
-0.000800  89.000000
-0.001500  88.600000
-0.004600  89.100000
-0.004600  88.700000
-0.000800  88.800000
0.009700  88.500000
0.018000  88.400000
0.014200  88.400000
0.008200  88.200000
0.005200  88.100000
0.008200  87.800000
0.008200  88.100000
0.005200  87.600000
0.003700  87.700000
0.000000  87.700000
-0.005300  87.200000
-0.006800  87.400000
-0.005300  86.900000
-0.006800  87.100000
-0.006800  86.900000
-0.007500  86.600000
-0.006800  86.600000
-0.005300  86.600000
-0.008300  86.400000
-0.009100  86.100000
-0.006800  86.400000
-0.002300  86.100000
0.006700  85.900000
0.009000  86.000000
0.003000  85.700000
0.003000  85.800000
0.001500  85.500000
-0.003800  85.400000
-0.003800  85.500000
0.000700  85.300000
0.004500  85.300000
0.001500  85.000000
0.000000  85.000000
0.003000  84.900000
0.003000  84.800000
0.001500  84.900000
0.004500  84.600000
0.004500  85.000000
0.006700  84.300000
0.006700  84.500000
0.006000  84.200000
0.005200  83.900000
0.003700  84.000000
-0.002300  83.700000
-0.008300  84.100000
-0.015000  83.500000
-0.024000  83.600000
-0.027800  83.600000
-0.023300  83.400000
-0.018100  83.100000
-0.019500  83.100000
-0.014300  83.500000
0.003000  83.200000
0.018700  83.200000
0.015000  83.100000
0.015000  82.900000
0.025500  83.000000
0.030000  82.500000
0.027700  82.700000
0.020200  82.200000
0.012000  82.200000
0.008200  82.200000
0.006700  81.900000
-0.001500  82.200000
-0.012800  82.000000
-0.020300  81.800000
-0.020300  81.800000
-0.019500  81.500000
-0.019500  81.400000
-0.021800  81.200000
-0.035300  81.500000
-0.050300  81.400000
-0.048000  82.000000
-0.018100  81.800000
0.039700  81.600000
0.075000  81.600000
0.073500  81.100000
0.061500  81.200000
0.045700  81.400000
0.036700  81.200000
0.021700  81.200000
0.004500  80.800000
-0.005300  81.000000
-0.014300  80.700000
-0.015000  81.200000
-0.012800  80.800000
-0.010500  80.900000
-0.010500  80.700000
-0.006800  80.700000
-0.005300  80.800000
-0.006000  80.700000
-0.005300  80.900000
-0.004600  80.800000
-0.003000  80.600000
-0.004600  80.900000
-0.004600  80.700000
-0.005300  80.600000
-0.005300  80.800000
-0.004600  81.000000
-0.006000  80.600000
-0.007500  80.800000
-0.009800  80.900000
-0.009100  81.000000
-0.007500  80.800000
-0.008300  80.800000
-0.006800  80.900000
-0.003800  81.200000
0.000700  80.800000
0.003000  81.200000
0.004500  80.900000
0.005200  81.200000
0.005200  81.000000
0.003000  81.100000
0.001500  81.200000
0.003000  81.200000
0.002200  81.300000
0.004500  81.200000
0.005200  81.400000
0.004500  81.400000
0.003000  81.400000
0.001500  81.700000
0.000700  81.700000
0.002200  82.100000
0.002200  81.600000
0.001500  81.900000
0.004500  81.900000
0.009000  81.900000
0.014200  82.100000
0.013500  82.200000
0.011200  82.300000
0.012000  82.400000
0.010500  82.400000
0.006000  82.600000
0.001500  82.400000
-0.001500  82.800000
-0.006000  82.500000
-0.006800  82.900000
-0.009100  82.800000
-0.009800  83.000000
-0.012000  83.100000
-0.015800  83.000000
-0.018800  83.400000
-0.020300  83.200000
-0.024000  83.500000
-0.026300  83.600000
-0.026300  83.500000
-0.026300  83.600000
-0.020300  83.600000
-0.015800  83.900000
-0.012800  83.700000
-0.010500  84.100000
-0.009100  83.800000
-0.006800  84.100000
-0.012000  84.100000
-0.012000  84.200000
-0.006800  84.600000
-0.003000  84.200000
0.000000  84.800000
0.005200  84.600000
0.009000  84.500000
0.005200  84.600000
0.003000  84.800000
0.003000  85.000000
0.004500  84.600000
0.005200  85.000000
0.004500  85.000000
0.003700  85.000000
0.002200  85.300000
0.002200  85.000000
0.002200  85.500000
0.004500  85.400000
0.004500  85.400000
0.003000  85.700000
0.004500  85.400000
0.006700  85.600000
0.006700  85.700000
0.009000  85.800000
0.008200  85.700000
0.008200  86.000000
0.008200  86.000000
0.006700  86.000000
0.006700  86.300000
0.003700  86.200000
0.001500  86.300000
0.001500  86.100000
0.004500  86.400000
0.003000  86.500000
0.001500  86.300000
0.001500  86.500000
0.000700  86.300000
0.000000  86.400000
-0.001500  86.600000
-0.000800  86.500000
-0.001500  86.700000
0.000700  86.600000
0.003700  86.800000
0.003000  86.700000
0.006700  86.900000
0.006000  86.800000
0.006000  87.000000
0.005200  87.000000
0.004500  87.000000
0.006700  87.000000
0.003700  87.000000
0.006700  87.100000
0.006000  87.100000
0.005200  86.900000
0.005200  87.000000
0.003700  87.100000
0.005200  87.000000
0.001500  86.900000
0.001500  87.300000
0.003700  87.100000
0.006000  87.300000
0.005200  87.200000
0.005200  87.400000
0.004500  87.200000
0.005200  86.900000
0.006700  87.300000
0.004500  87.100000
0.002200  87.100000
0.001500  87.200000
0.000700  87.100000
-0.000800  87.300000
-0.002300  87.200000
-0.005300  87.200000
-0.005300  87.000000
-0.004600  87.300000
-0.005300  87.200000
-0.005300  87.400000
-0.006800  87.300000
-0.003800  87.000000
-0.001500  87.200000
-0.001500  87.100000
-0.000800  87.100000
0.003000  87.300000
0.006000  86.800000
0.004500  87.300000
0.002200  87.200000
0.002200  87.200000
0.000700  87.000000
-0.000800  87.100000
-0.002300  87.100000
-0.003000  87.000000
-0.003000  87.100000
-0.002300  86.900000
0.000000  87.000000
0.002200  86.900000
0.000000  86.800000
-0.002300  86.900000
-0.001500  86.600000
-0.003000  87.000000
-0.004600  86.500000
-0.007500  86.900000
-0.009100  86.600000
-0.008300  86.600000
-0.009100  86.500000
-0.009100  86.700000
-0.007500  86.600000
-0.005300  86.300000
-0.005300  86.500000
-0.004600  86.300000
-0.004600  86.200000
-0.003800  86.300000
-0.005300  86.000000
-0.005300  86.500000
-0.003000  86.200000
-0.004600  86.200000
-0.005300  86.200000
-0.004600  85.900000
-0.002300  86.000000
-0.000800  85.900000
0.001500  85.700000
0.000000  85.700000
-0.000800  85.600000
-0.001500  85.700000
-0.001500  85.500000
0.000700  85.700000
0.000700  85.400000
0.000700  85.700000
0.000000  85.400000
-0.000800  85.300000
-0.000800  85.500000
-0.000800  85.100000
-0.000800  85.500000
-0.000800  85.100000
0.000000  85.000000
0.001500  85.000000
0.004500  85.100000
0.005200  84.900000
0.003000  84.700000
0.005200  85.100000
0.006700  84.600000
0.004500  84.700000
0.003000  84.800000
0.001500  84.500000
0.002200  84.600000
0.002200  84.200000
0.000000  84.500000
-0.000800  84.100000
0.000700  84.100000
0.002200  84.200000
0.001500  84.000000
0.000700  83.900000
0.002200  83.800000
0.005200  83.900000
0.005200  83.300000
0.005200  83.700000
0.005200  83.400000
0.004500  83.300000
0.001500  83.600000
-0.000800  83.000000
0.000000  83.100000
-0.002300  82.800000
-0.002300  82.900000
-0.002300  82.900000
-0.004600  82.600000
-0.004600  82.800000
-0.001500  82.400000
-0.000800  82.300000
-0.000800  82.200000
0.001500  82.300000
0.002200  81.900000
0.001500  81.700000
0.002200  81.900000
0.002200  81.500000
0.000700  81.800000
0.000700  81.300000
0.000700  81.200000
0.000700  81.400000
0.000700  81.000000
0.000700  80.900000
-0.003000  80.800000
-0.003800  80.500000
-0.001500  80.500000
-0.000800  80.500000
-0.000800  80.400000
0.000700  80.200000
0.003000  80.300000
0.002200  79.800000
-0.001500  79.900000
-0.001500  79.600000
-0.000800  79.600000
-0.000800  79.600000
-0.001500  79.200000
0.000700  79.200000
0.000700  79.000000
0.000000  78.900000
0.000700  78.900000
0.003000  78.500000
0.003000  78.600000
0.002200  78.300000
0.003000  78.200000
0.002200  77.800000
-0.000800  78.100000
-0.003000  77.700000
-0.004600  77.500000
-0.003000  77.600000
-0.003800  77.300000
-0.004600  77.200000
-0.005300  77.000000
-0.004600  76.800000
-0.002300  77.000000
-0.003000  76.500000
-0.002300  76.600000
-0.000800  76.300000
-0.001500  76.100000
-0.001500  76.000000
0.000700  75.900000
0.004500  75.800000
0.004500  75.600000
0.005200  75.600000
0.005200  75.100000
0.004500  75.100000
0.000700  75.300000
0.000700  74.700000
0.000700  74.800000
0.000000  74.200000
-0.000800  74.500000
0.000700  74.200000
0.000700  74.000000
-0.000800  73.800000
-0.000800  73.600000
-0.002300  73.500000
-0.002300  73.400000
-0.001500  73.600000
0.000700  73.200000
0.003700  73.000000
0.003700  72.900000
0.003000  72.300000
0.001500  72.500000
0.001500  72.100000
0.001500  72.300000
0.000700  71.800000
-0.000800  71.800000
-0.002300  71.600000
-0.003000  71.100000
-0.005300  71.200000
-0.007500  71.000000
-0.005300  71.100000
-0.006000  70.500000
-0.006800  70.500000
-0.003000  70.200000
-0.003000  70.000000
-0.002300  70.100000
0.000700  69.400000
0.000700  69.700000
0.000000  69.300000
0.000000  69.200000
0.000700  69.100000
-0.000800  68.500000
-0.001500  68.800000
-0.000800  68.300000
0.000000  68.300000
0.000700  68.000000
-0.000800  68.000000
-0.000800  67.700000
0.000000  67.300000
0.000700  67.600000
0.000700  67.000000
-0.000800  67.000000
-0.000800  67.000000
-0.003000  66.400000
-0.001500  66.600000
-0.001500  66.100000
-0.004600  66.100000
-0.004600  65.500000
-0.005300  65.500000
-0.006800  65.500000
-0.005300  65.200000
-0.003000  65.000000
0.000000  64.800000
0.003700  64.800000
0.006700  64.300000
0.012000  64.300000
0.010500  64.000000
0.006700  63.800000
0.006700  63.700000
0.003000  63.200000
0.000700  63.700000
-0.000800  62.800000
-0.000800  62.900000
0.000700  62.700000
-0.001500  62.300000
-0.003000  62.400000
-0.005300  62.000000
-0.005300  61.700000
-0.006800  61.600000
-0.006000  61.400000
-0.004600  61.000000
-0.003000  60.800000
-0.003800  60.900000
-0.002300  60.300000
-0.000800  60.500000
-0.000800  59.900000
-0.000800  60.200000
-0.001500  59.800000
0.000700  59.500000
0.001500  59.500000
0.001500  59.200000
0.003700  59.200000
0.003700  58.900000
0.006000  58.800000
0.006700  58.800000
0.005200  58.500000
0.005200  58.300000
0.003000  57.900000
0.000700  58.000000
-0.000800  57.400000
-0.000800  57.600000
0.000700  57.100000
-0.000800  57.100000
0.000000  56.800000
-0.001500  56.500000
-0.002300  56.500000
-0.001500  56.200000
-0.000800  55.900000
0.000700  55.900000
-0.000800  55.800000
0.000700  55.600000
0.000700  55.200000
-0.003000  55.300000
-0.006000  54.800000
-0.008300  54.900000
-0.006800  54.700000
-0.001500  54.400000
0.004500  54.400000
0.008200  54.000000
0.009000  54.000000
0.009000  53.900000
0.006700  53.400000
0.003000  53.700000
0.003700  53.200000
0.002200  53.100000
0.000700  53.100000
-0.003000  52.700000
-0.002300  52.700000
-0.001500  52.700000
-0.002300  52.400000
-0.005300  52.000000
-0.006800  52.100000
-0.006800  51.800000
-0.006000  51.600000
-0.006000  51.700000
-0.006800  51.200000
-0.007500  51.200000
-0.005300  51.000000
-0.003000  50.900000
-0.003000  50.800000
-0.004600  50.700000
-0.003800  50.100000
-0.002300  50.400000
0.000700  50.100000
0.000700  49.700000
0.001500  49.800000
0.000700  49.500000
0.001500  49.500000
0.008200  49.500000
0.007500  49.000000
0.003700  49.000000
0.001500  48.800000
-0.001500  48.600000
-0.002300  48.700000
-0.003000  48.100000
0.000700  48.200000
0.002200  48.100000
0.001500  48.100000
0.001500  47.700000
-0.001500  47.600000
-0.001500  47.700000
0.000700  47.400000
0.000000  47.500000
0.000000  47.100000
-0.001500  47.100000
-0.004600  46.900000
-0.006800  46.700000
-0.006800  46.700000
-0.006000  46.200000
-0.003000  46.300000
-0.002300  46.000000
-0.002300  45.800000
-0.000800  45.800000
0.003000  45.500000
0.004500  45.600000
0.005200  45.500000
0.011200  45.400000
0.019500  44.900000
0.021700  44.900000
0.015700  44.900000
0.011200  44.400000
0.005200  44.700000
0.001500  44.000000
0.002200  44.400000
0.001500  44.000000
0.000000  43.500000
-0.000800  44.000000
-0.001500  43.400000
-0.003000  43.200000
-0.003800  43.100000
-0.004600  42.900000
-0.004600  42.700000
-0.004600  42.600000
-0.003800  42.500000
-0.005300  42.100000
-0.006000  42.500000
-0.003000  41.800000
-0.003000  41.800000
-0.003000  41.700000
-0.001500  41.400000
0.000700  41.400000
0.005200  41.300000
0.003000  41.000000
0.004500  41.000000
0.006700  40.700000
0.003000  40.500000
0.003000  40.700000
0.000000  40.600000
-0.000800  40.000000
-0.000800  40.300000
-0.002300  39.800000
-0.001500  39.700000
-0.001500  39.700000
-0.003000  39.200000
-0.003000  39.200000
-0.000800  39.000000
-0.003000  38.900000
-0.003800  39.000000
-0.003000  38.600000
-0.000800  38.500000
-0.000800  38.400000
-0.001500  38.300000
-0.002300  38.000000
-0.005300  38.300000
-0.006000  37.900000
-0.005300  37.900000
-0.006800  37.800000
-0.006800  37.400000
-0.006800  37.700000
-0.006800  37.400000
-0.004600  37.300000
-0.001500  37.400000
-0.002300  37.000000
-0.000800  37.300000
0.000700  36.900000
0.000000  37.000000
0.000000  36.900000
-0.000800  36.700000
0.000700  36.600000
-0.001500  36.400000
-0.003000  36.600000
-0.004600  36.200000
-0.003800  36.400000
-0.000800  36.200000
0.000000  36.200000
0.006000  36.400000
0.008200  35.800000
0.002200  36.200000
-0.000800  35.700000
-0.003800  35.700000
-0.004600  35.900000
-0.005300  35.800000
-0.005300  35.500000
-0.003800  35.400000
-0.001500  35.200000
-0.005300  35.200000
-0.010500  35.200000
-0.012000  35.100000
-0.008300  34.800000
-0.005300  35.200000
-0.005300  34.700000
0.001500  34.700000
0.012700  34.600000
0.026200  34.400000
0.034500  34.600000
0.034500  34.100000
0.024700  34.300000
0.012000  34.000000
0.006700  34.100000
0.004500  34.000000
0.003000  33.900000
0.000700  34.200000
-0.002300  33.500000
-0.004600  33.800000
-0.007500  33.300000
-0.008300  33.200000
-0.008300  33.300000
-0.007500  33.000000
-0.008300  33.100000
-0.008300  32.800000
-0.008300  32.800000
-0.009800  32.800000
-0.005300  32.700000
-0.005300  32.500000
-0.001500  32.500000
0.006000  32.400000
0.009000  32.000000
0.009000  32.200000
0.004500  31.900000
0.001500  32.000000
0.000000  32.100000
0.000700  31.500000
-0.000800  31.800000
-0.001500  31.600000
-0.000800  31.300000
0.000700  31.600000
0.003000  31.300000
0.003700  31.100000
0.003000  31.200000
0.002200  31.000000
0.002200  31.000000
0.002200  30.900000
0.000700  30.800000
0.004500  30.300000
0.003700  30.700000
0.002200  30.100000
0.000700  30.400000
-0.000800  30.200000
-0.001500  30.000000
-0.003000  30.200000
-0.002300  30.000000
-0.003000  29.700000
-0.003000  29.900000
-0.004600  29.300000
-0.003000  29.600000
-0.003000  29.400000
-0.003000  29.300000
-0.005300  29.300000
-0.003800  29.100000
-0.001500  29.000000
-0.000800  29.100000
-0.000800  28.900000
-0.001500  28.700000
-0.001500  28.700000
-0.001500  28.700000
0.000000  28.400000
0.000700  28.700000
0.000700  28.200000
0.000000  28.400000
0.000700  28.000000
0.000000  28.100000
0.000700  28.200000
0.001500  28.000000
0.001500  28.200000
0.002200  27.800000
-0.000800  27.900000
-0.000800  27.800000
0.000700  27.600000
0.000000  27.700000
0.000700  27.600000
0.001500  27.900000
0.003000  27.300000
0.003000  27.800000
0.003000  27.300000
0.000700  27.400000
-0.000800  27.500000
0.000000  27.100000
0.000700  27.400000
-0.000800  27.100000
0.000700  27.200000
-0.000800  27.000000
-0.000800  27.200000
0.000000  27.000000
-0.000800  26.800000
0.000000  27.000000
0.002200  26.500000
0.005200  26.900000
0.007500  26.600000
0.008200  26.700000
0.009000  26.700000
0.012700  26.400000
0.012700  27.000000
0.009000  26.500000
0.004500  26.400000
0.004500  26.400000
0.005200  26.400000
0.002200  26.400000
0.000700  26.300000
-0.000800  26.700000
-0.003000  26.300000
-0.003000  26.400000
-0.002300  26.200000
-0.004600  26.300000
-0.005300  26.400000
-0.006800  26.000000
-0.005300  26.500000
-0.003800  26.100000
-0.004600  26.100000
-0.005300  26.100000
-0.006000  26.400000
-0.006800  26.100000
-0.004600  26.000000
-0.005300  26.300000
-0.003000  25.800000
-0.002300  26.400000
-0.004600  25.900000
-0.005300  26.000000
-0.005300  26.200000
-0.003000  25.700000
-0.000800  26.100000
-0.000800  25.600000
-0.001500  25.800000
-0.003000  26.000000
-0.004600  25.600000
-0.003800  25.800000
-0.000800  25.700000
-0.000800  25.700000
-0.000800  25.700000
0.000000  26.000000
0.001500  25.600000
0.000000  25.500000
-0.003000  25.900000
-0.002300  25.300000
-0.001500  25.600000
-0.001500  25.500000
-0.003000  25.300000
-0.001500  25.600000
-0.001500  25.200000
-0.003000  25.300000
-0.003000  25.300000
-0.006000  25.200000
-0.003800  25.200000
-0.003800  25.200000
-0.004600  25.100000
-0.004600  24.800000
-0.004600  25.200000
-0.004600  24.900000
-0.006000  25.000000
-0.002300  25.000000
0.000000  24.700000
-0.001500  24.900000
0.000700  24.700000
0.000700  24.700000
-0.000800  24.900000
0.000000  24.700000
0.000700  25.000000
0.001500  24.700000
0.001500  24.500000
0.002200  24.700000
0.002200  24.600000
0.004500  24.500000
0.003700  24.400000
0.003000  24.400000
0.003700  24.300000
0.003000  24.400000
0.004500  24.400000
0.008200  24.300000
0.006700  24.400000
0.005200  23.900000
0.004500  24.200000
0.005200  24.000000
0.006000  23.900000
0.005200  23.800000
0.003000  23.900000
0.003700  23.900000
0.003000  23.800000
0.000700  23.900000
0.000700  23.700000
0.000700  23.600000
-0.000800  24.000000
-0.001500  23.400000
-0.001500  23.800000
-0.001500  23.600000
-0.000800  23.800000
0.000000  23.400000
0.003000  23.300000
0.003700  23.400000
0.004500  23.200000
0.005200  23.400000
0.002200  23.100000
0.001500  23.200000
0.000700  23.200000
-0.000800  22.900000
-0.000800  23.200000
0.000000  22.800000
0.001500  23.200000
0.001500  22.900000
0.002200  22.900000
0.003000  22.900000
0.002200  22.800000
0.000700  23.100000
0.003000  22.600000
0.003000  23.000000
-0.000800  22.900000
-0.001500  22.800000
-0.001500  22.900000
0.000000  22.600000
0.000700  22.500000
0.004500  22.400000
0.006700  22.900000
0.008200  22.500000
0.009000  22.500000
0.006700  22.600000
0.006700  22.200000
0.004500  22.800000
0.001500  22.100000
0.001500  22.500000
0.002200  22.100000
0.003000  22.300000
0.003000  22.400000
0.001500  22.100000
0.000000  22.100000
-0.001500  22.100000
-0.002300  22.200000
-0.004600  21.800000
-0.006800  22.100000
-0.006800  22.000000
-0.007500  21.800000
-0.009800  22.100000
-0.009100  21.600000
-0.010500  22.200000
-0.009800  21.800000
-0.008300  21.800000
-0.006800  21.900000
-0.006800  21.600000
-0.008300  21.600000
-0.006000  21.700000
-0.005300  21.800000
-0.006000  21.700000
-0.007500  21.600000
-0.007500  21.700000
-0.006000  21.500000
-0.006800  21.500000
-0.004600  21.200000
-0.004600  21.500000
-0.005300  21.100000
-0.004600  21.300000
-0.003000  21.200000
-0.001500  21.100000
-0.003000  21.300000
0.000700  21.200000
-0.001500  21.000000
-0.003000  21.100000
-0.001500  21.000000
-0.003800  21.000000
-0.004600  20.900000
-0.003000  21.000000
-0.002300  20.700000
-0.003800  20.800000
-0.004600  20.600000
-0.006800  20.700000
-0.005300  20.600000
-0.005300  20.400000
-0.006800  20.800000
-0.006000  20.600000
-0.005300  20.500000
-0.004600  20.700000
-0.005300  20.400000
-0.003800  20.400000
-0.001500  20.300000
0.000700  20.300000
0.005200  20.200000
0.007500  20.400000
0.006700  19.900000
0.004500  20.200000
0.003700  20.000000
0.002200  20.000000
0.001500  20.100000
0.002200  20.000000
0.001500  19.900000
0.003000  20.000000
0.004500  19.700000
0.004500  19.900000
0.004500  19.600000
0.005200  19.700000
0.006000  19.400000
0.005200  19.600000
0.006700  19.400000
0.009700  19.500000
0.010500  19.300000
0.012000  19.300000
0.012700  19.500000
0.014200  19.000000
0.014200  19.200000
0.008200  19.000000
0.003700  19.200000
0.001500  19.200000
-0.003000  18.800000
-0.005300  19.200000
-0.004600  18.900000
-0.004600  18.900000
-0.005300  18.800000
-0.006800  18.900000
-0.004600  18.600000
0.000000  18.700000
0.003700  18.600000
0.004500  18.500000
0.008200  18.700000
0.009000  18.600000
0.010500  18.500000
0.009700  18.500000
0.008200  18.300000
0.005200  18.500000
0.005200  18.100000
0.004500  18.400000
0.003700  18.300000
0.003700  18.400000
0.003000  18.300000
0.001500  18.400000
0.000000  18.400000
-0.000800  18.000000
-0.000800  18.300000
-0.000800  18.100000
-0.000800  18.000000
-0.000800  18.200000
-0.002300  17.700000
-0.002300  18.300000
-0.003800  17.700000
-0.004600  18.000000
-0.000800  17.700000
-0.000800  17.800000
-0.001500  17.600000
-0.002300  17.800000
-0.003000  17.700000
-0.004600  17.600000
-0.005300  17.700000
-0.006000  17.500000
-0.008300  17.500000
-0.008300  17.700000
-0.004600  17.400000
-0.003000  17.700000
-0.004600  17.400000
-0.005300  17.600000
-0.005300  17.400000
-0.005300  17.100000
-0.005300  17.700000
-0.005300  17.000000
-0.005300  17.300000
-0.006800  17.200000
-0.008300  17.200000
-0.008300  17.000000
-0.010500  17.100000
-0.010500  17.300000
-0.006800  16.700000
-0.006000  17.100000
-0.004600  16.700000
-0.003000  16.700000
-0.004600  16.900000
-0.003800  16.500000
-0.004600  16.900000
-0.006800  16.600000
-0.005300  16.700000
-0.003000  16.900000
-0.005300  16.600000
-0.003800  16.400000
-0.001500  16.400000
0.000000  16.600000
0.004500  16.200000
0.004500  16.500000
0.003700  16.200000
0.003700  16.200000
0.002200  16.300000
0.001500  15.900000
0.000700  16.300000
-0.001500  16.000000
0.000000  16.200000
0.002200  16.000000
0.000000  15.900000
-0.000800  16.200000
0.001500  15.900000
0.001500  15.700000
0.000000  15.700000
0.001500  16.000000
0.003700  15.800000
0.003700  15.600000
0.003000  16.000000
0.003000  15.400000
0.001500  15.800000
0.000700  15.600000
0.000700  15.300000
0.003000  15.600000
0.008200  15.400000
0.012000  15.400000
0.015700  15.500000
0.016500  15.100000
0.012700  15.300000
0.012700  15.300000
0.011200  15.400000
0.009000  15.200000
0.008200  15.400000
0.006700  15.200000
0.005200  15.200000
0.003000  15.200000
0.001500  14.800000
0.003000  15.200000
0.006700  15.000000
0.008200  14.900000
0.006700  15.100000
0.007500  14.800000
0.006700  15.100000
0.004500  14.700000
-0.000800  15.000000
-0.004600  14.800000
-0.010500  14.800000
-0.015800  14.600000
-0.021800  14.700000
-0.023300  14.700000
-0.020300  14.700000
-0.016500  14.700000
-0.012800  14.500000
-0.006000  14.600000
-0.000800  14.800000
0.000000  14.500000
0.000700  14.700000
0.002200  14.300000
0.005200  14.500000
0.004500  14.400000
0.003700  14.500000
0.004500  14.500000
0.004500  14.500000
0.004500  14.600000
0.003000  14.300000
0.002200  14.700000
0.002200  14.300000
0.002200  14.400000
0.003000  14.400000
0.002200  14.500000
0.002200  14.800000
0.001500  14.000000
0.000700  14.400000
-0.001500  14.100000
-0.003000  14.500000
-0.002300  14.300000
-0.000800  14.200000
-0.001500  14.000000
-0.003000  14.200000
-0.003000  14.400000
-0.003000  14.000000
-0.002300  14.200000
-0.003000  14.300000
-0.002300  14.100000
-0.001500  14.300000
-0.003000  14.000000
-0.003000  14.400000
-0.005300  14.000000
-0.006800  14.000000
-0.006000  14.200000
-0.006000  13.900000
-0.007500  13.900000
-0.006800  14.000000
-0.005300  14.000000
-0.003000  13.900000
-0.002300  14.100000
-0.003000  13.700000
-0.003000  14.000000
-0.003800  14.100000
-0.005300  13.600000
-0.006800  14.000000
-0.009100  13.500000
-0.008300  13.900000
-0.006800  13.700000
-0.004600  13.700000
-0.000800  13.800000
0.000700  13.600000
0.003000  13.900000
0.004500  13.700000
0.005200  13.600000
0.006000  13.900000
0.006700  13.600000
0.006700  13.700000
0.008200  13.600000
0.012700  13.700000
0.013500  13.500000
0.012700  13.700000
0.012000  13.500000
0.007500  13.400000
0.001500  13.500000
-0.005300  13.300000
-0.011300  13.700000
-0.014300  13.400000
-0.015800  13.200000
-0.008300  13.500000
0.000700  13.500000
0.006700  13.400000
0.005200  13.300000
0.004500  13.500000
0.008200  13.200000
0.008200  13.500000
0.009000  13.300000
0.009000  13.500000
0.008200  13.500000
0.008200  13.400000
0.009000  13.500000
0.010500  13.200000
0.009000  13.500000
0.006700  13.200000
0.005200  13.400000
0.001500  13.500000
-0.001500  13.200000
-0.000800  13.500000
0.003000  13.300000
0.004500  13.400000
0.005200  13.100000
0.005200  13.300000
0.008200  13.500000
0.009000  13.100000
0.008200  13.700000
0.009000  13.100000
0.008200  13.400000
0.006700  13.400000
0.006000  13.100000
0.003000  13.200000
0.000700  13.400000
0.000700  13.200000
-0.000800  13.300000
-0.007500  13.400000
-0.009800  13.400000
-0.014300  13.100000
-0.015800  13.500000
-0.008300  13.000000
-0.006800  13.400000
-0.010500  13.400000
-0.010500  13.300000
-0.008300  13.400000
-0.009100  13.300000
-0.007500  13.400000
-0.005300  13.400000
-0.004600  13.100000
-0.004600  13.300000
0.000700  13.300000
0.003700  13.500000
0.000700  13.500000
0.000000  13.400000
-0.001500  13.500000
-0.004600  13.600000
-0.005300  13.400000
-0.006000  13.100000
-0.009100  13.600000
-0.012000  13.600000
-0.012000  13.300000
-0.013500  13.600000
-0.013500  13.200000
-0.010500  13.400000
-0.010500  13.100000
-0.006800  13.400000
-0.003000  13.300000
-0.001500  13.200000
0.000700  13.200000
0.000000  13.100000
-0.000800  13.400000
0.001500  13.200000
0.002200  13.000000
0.001500  13.100000
-0.000800  13.200000
-0.001500  13.400000
-0.004600  13.000000
-0.004600  13.200000
-0.000800  13.100000
0.002200  13.000000
0.004500  13.400000
0.006700  12.900000
0.007500  12.900000
0.007500  12.900000
0.006700  13.000000
0.006000  12.800000
0.003700  12.700000
0.002200  13.000000
0.002200  12.600000
0.003000  12.800000
0.006700  12.600000
0.009000  12.600000
0.008200  12.800000
0.007500  12.500000
0.008200  12.700000
0.009000  12.300000
0.015700  12.400000
0.021000  12.600000
0.014200  12.600000
0.008200  12.500000
0.002200  12.500000
-0.003000  12.500000
-0.004600  12.100000
-0.010500  12.700000
-0.012000  12.200000
-0.008300  12.200000
0.001500  12.300000
0.012700  12.200000
0.019500  12.400000
0.020200  12.000000
0.015700  12.300000
0.009000  12.100000
0.003000  11.900000
-0.002300  12.100000
-0.007500  11.900000
-0.012800  12.000000
-0.016500  11.900000
-0.018100  12.100000
-0.015000  11.800000
-0.009100  11.700000
-0.008300  11.900000
-0.009100  11.500000
-0.010500  12.000000
-0.012800  11.600000
-0.012000  11.700000
-0.001500  11.800000
0.008200  11.600000
0.008200  11.700000
0.009000  11.700000
0.006000  11.400000
-0.001500  11.500000
-0.007500  11.400000
-0.011300  11.400000
-0.009100  11.100000
-0.006000  11.400000
-0.005300  11.100000
-0.006800  11.400000
-0.006800  11.300000
-0.009100  11.100000
-0.007500  11.200000
-0.002300  11.000000
-0.001500  11.100000
-0.002300  11.100000
-0.004600  10.900000
-0.008300  11.000000
-0.009100  11.000000
-0.010500  10.800000
-0.015000  10.800000
-0.016500  11.100000
-0.014300  10.700000
-0.012800  10.800000
-0.006800  10.800000
0.000700  10.600000
0.003000  10.700000
0.011200  10.500000
0.016500  10.500000
0.015000  10.700000
0.009700  10.200000
0.008200  10.500000
0.009000  10.200000
0.008200  10.300000
0.008200  10.200000
0.000700  10.200000
-0.006800  10.100000
-0.009800  9.900000
-0.009100  10.100000
-0.005300  10.000000
-0.003000  9.900000
0.003000  10.000000
0.001500  9.900000
-0.000800  10.000000
-0.000800  9.700000
0.002200  9.900000
0.002200  9.600000
0.000700  9.600000
0.003700  9.700000
0.009000  9.500000
0.011200  9.400000
0.011200  9.600000
0.011200  9.400000
0.010500  9.300000
0.007500  9.000000
0.005200  9.300000
0.004500  9.000000
0.003000  9.200000
0.001500  8.900000
-0.000800  9.000000
0.000000  9.100000
0.003000  8.700000
0.003700  9.000000
0.003700  8.600000
0.006700  8.700000
0.008200  8.700000
0.005200  8.600000
0.003000  8.500000
0.004500  8.500000
0.003000  8.900000
0.001500  8.400000
0.005200  8.500000
0.008200  8.500000
0.018700  8.200000
0.019500  8.600000
0.012700  8.200000
0.013500  8.500000
0.006700  8.200000
0.001500  8.300000
-0.011300  8.400000
-0.029300  8.100000
-0.033000  8.200000
-0.026300  8.100000
-0.014300  8.100000
-0.005300  8.100000
0.006000  8.100000
0.006700  8.200000
-0.000800  8.100000
0.001500  8.400000
0.003000  8.000000
0.001500  8.200000
-0.001500  8.000000
-0.004600  8.200000
-0.009100  8.100000
-0.010500  8.000000
-0.012800  8.000000
-0.015800  8.100000
-0.007500  8.200000
0.000000  8.000000
0.006700  8.100000
0.010500  8.100000
0.012700  8.200000
0.015700  8.200000
0.014200  7.700000
0.008200  8.200000
-0.000800  7.900000
-0.001500  7.700000
0.003000  8.000000
0.000700  7.800000
-0.003800  8.000000
-0.004600  7.800000
-0.005300  7.600000
-0.004600  8.100000
-0.003000  7.800000
-0.008300  7.800000
-0.008300  8.000000
-0.004600  8.200000
-0.003000  7.500000
0.000000  8.000000
0.005200  7.700000
0.006700  7.600000
0.004500  7.900000
0.002200  7.900000
0.000700  7.600000
0.001500  7.800000
-0.000800  7.400000
-0.002300  7.800000
-0.003000  7.500000
-0.004600  7.600000
-0.005300  7.500000
-0.000800  7.800000
0.009700  7.600000
0.015700  7.800000
0.012000  7.600000
0.010500  7.500000
0.011200  7.600000
0.010500  7.500000
0.011200  7.500000
0.008200  7.600000
0.006000  7.300000
0.008200  7.900000
0.006700  7.400000
0.006700  7.600000
0.004500  7.500000
-0.001500  7.300000
-0.006800  7.300000
-0.012800  7.300000
-0.010500  7.500000
-0.005300  7.300000
-0.004600  7.300000
-0.004600  7.300000
-0.002300  7.200000
-0.003000  7.500000
-0.008300  7.300000
-0.012000  7.500000
-0.020300  7.100000
-0.027000  7.300000
-0.024800  7.400000
-0.020300  6.900000
-0.012800  7.400000
0.000000  7.000000
0.006700  7.000000
0.006700  7.300000
0.008200  7.400000
0.006000  7.100000
0.005200  7.000000
0.004500  7.300000
0.005200  6.900000
0.005200  7.100000
0.001500  7.100000
-0.001500  7.000000
0.002200  7.200000
0.009700  7.000000
0.012700  7.300000
0.008200  6.700000
0.001500  7.200000
-0.002300  7.200000
-0.004600  6.900000
-0.009100  6.800000
-0.017300  7.300000
-0.020300  7.200000
-0.018800  6.700000
-0.009800  7.000000
-0.003000  6.900000
0.001500  6.700000
0.009700  7.100000
0.007500  6.600000
0.006000  7.100000
0.004500  6.900000
-0.000800  6.800000
-0.000800  6.900000
-0.003000  6.700000
-0.001500  6.700000
0.001500  7.000000
0.008200  6.700000
0.014200  6.800000
0.012000  6.800000
0.007500  6.700000
0.000700  6.700000
-0.002300  6.900000
-0.003000  6.500000
-0.005300  7.100000
-0.010500  6.800000
-0.010500  6.700000
-0.008300  6.800000
-0.007500  6.500000
-0.003000  6.700000
0.000700  6.700000
0.000700  6.600000
0.001500  6.700000
0.000700  6.700000
-0.001500  6.700000
-0.001500  6.500000
0.000700  6.700000
0.003000  6.400000
0.001500  7.000000
-0.001500  6.700000
0.000000  6.500000
-0.001500  6.800000
-0.001500  6.500000
0.001500  6.600000
0.003000  6.800000
0.003000  6.500000
0.000700  6.900000
0.002200  6.600000
-0.000800  6.600000
-0.000800  6.600000
0.003000  6.600000
0.002200  6.300000
0.004500  6.700000
0.009000  6.500000
0.015000  6.300000
0.015700  6.600000
0.008200  6.300000
0.003700  6.500000
0.001500  6.600000
-0.001500  6.300000
-0.006000  6.700000
-0.009100  6.200000
-0.013500  6.500000
-0.018100  6.500000
-0.016500  6.400000
-0.007500  6.600000
0.001500  6.600000
0.005200  6.400000
0.009000  6.300000
0.007500  6.500000
0.002200  6.500000
-0.001500  6.300000
-0.004600  6.500000
-0.006800  6.200000
-0.004600  6.600000
-0.001500  6.300000
-0.006000  6.700000
-0.003000  6.500000
0.001500  6.200000
0.001500  6.400000
0.001500  6.400000
0.001500  6.300000
0.004500  6.300000
0.007500  6.600000
0.008200  6.500000
0.008200  6.300000
0.008200  6.500000
0.005200  6.200000
0.005200  6.700000
0.009000  6.100000
0.008200  6.400000
0.005200  6.400000
-0.001500  6.100000
-0.006800  6.500000
-0.006800  6.300000
-0.012000  6.300000
-0.023300  6.200000
-0.024800  6.100000
-0.024800  6.200000
-0.021000  6.200000
-0.000800  6.400000
0.013500  6.000000
0.016500  6.500000
0.024000  6.300000
0.021000  6.300000
0.015000  6.500000
0.012000  6.000000
0.003000  6.500000
-0.000800  6.000000
-0.000800  6.400000
-0.004600  6.400000
-0.011300  6.200000
-0.016500  6.200000
-0.013500  6.400000
-0.004600  6.300000
0.001500  6.000000
0.006000  6.300000
0.008200  6.300000
0.005200  6.000000
0.003000  6.500000
0.001500  6.000000
0.000700  6.400000
-0.000800  6.200000
-0.000800  6.200000
0.003000  6.200000
0.003000  6.200000
0.003700  6.400000
0.000700  6.100000
-0.005300  6.100000
-0.005300  6.200000
-0.003000  6.200000
0.000000  6.300000
-0.000800  6.000000
-0.001500  6.300000
0.000700  6.100000
-0.000800  6.200000
0.000700  6.100000
-0.001500  5.900000
-0.003000  6.200000
-0.002300  6.000000
-0.000800  6.000000
-0.000800  6.300000
0.000000  5.900000
0.002200  5.900000
0.002200  6.200000
0.004500  6.000000
-0.000800  5.800000
-0.004600  6.100000
-0.006800  6.200000
-0.010500  5.900000
-0.005300  6.000000
-0.000800  5.700000
0.000700  6.000000
0.000700  5.900000
-0.005300  5.700000
-0.006800  6.000000
-0.002300  5.700000
0.001500  6.000000
0.006700  5.800000
0.009000  5.800000
0.005200  5.800000
0.004500  5.800000
0.005200  5.900000
0.003700  5.700000
0.002200  6.000000
0.000700  5.700000
0.001500  5.800000
0.004500  5.900000
0.005200  5.900000
0.006000  6.200000
0.004500  5.700000
-0.000800  6.100000
-0.003800  5.800000
-0.004600  5.800000
-0.006800  5.900000
-0.011300  5.900000
-0.012800  5.800000
-0.006800  5.800000
-0.005300  5.800000
-0.003000  5.800000
0.000700  5.900000
-0.001500  5.900000
-0.000800  5.600000
0.000700  5.900000
0.000700  5.600000
0.003000  5.900000
0.002200  5.700000
0.000700  5.500000
0.000700  5.700000
0.000700  5.500000
0.002200  5.800000
0.003000  5.800000
0.002200  5.600000
0.003000  5.700000
0.000700  5.800000
-0.005300  5.900000
-0.007500  5.500000
-0.006800  5.900000
-0.003000  5.600000
0.000000  5.800000
0.000000  5.800000
-0.000800  5.300000
0.000700  5.900000
-0.000800  5.400000
0.001500  5.800000
0.003700  5.600000
0.003000  5.600000
0.004500  5.600000
0.003000  5.700000
0.003000  5.800000
0.002200  5.300000
-0.000800  5.900000
0.000700  5.800000
-0.001500  5.700000
-0.001500  5.900000
0.003000  5.400000
0.005200  5.900000
0.001500  5.700000
0.000700  5.600000
0.000700  5.800000
0.000000  5.400000
-0.001500  5.800000
-0.000800  5.700000
0.002200  5.600000
0.001500  5.700000
0.000700  5.700000
-0.001500  5.800000
-0.005300  5.400000
-0.003000  5.900000
-0.000800  5.600000
0.000700  6.000000
-0.000800  5.800000
-0.001500  5.700000
-0.003800  5.900000
-0.004600  5.700000
-0.004600  5.800000
-0.002300  5.900000
0.000700  5.700000
0.003000  5.800000
0.006700  5.800000
0.009000  5.900000
0.009000  5.800000
0.009000  6.000000
0.001500  5.600000
-0.003000  5.900000
-0.006800  5.900000
-0.014300  5.600000
-0.016500  5.900000
-0.015800  5.700000
-0.012000  6.100000
-0.004600  6.100000
0.004500  5.700000
0.008200  6.300000
0.008200  5.700000
0.006000  5.800000
0.006000  5.700000
0.005200  5.900000
0.005200  5.900000
0.006700  5.800000
0.005200  6.000000
0.003700  5.700000
0.000700  5.800000
0.000700  5.900000
0.001500  5.700000
0.003700  5.900000
0.006700  5.700000
0.006000  6.300000
0.005200  5.700000
0.007500  6.000000
0.010500  6.000000
0.014200  5.700000
0.015700  5.900000
0.015000  5.900000
0.015000  5.800000
0.009000  5.700000
-0.003800  6.000000
-0.018100  6.000000
-0.037500  5.900000
-0.040500  6.100000
-0.035300  5.800000
-0.033000  6.100000
-0.017300  5.800000
-0.003800  6.000000
0.005200  6.100000
0.007500  5.600000
0.008200  6.100000
0.009000  5.900000
0.006000  6.000000
0.008200  5.900000
0.006000  5.900000
0.006000  6.100000
0.004500  5.900000
0.004500  6.200000
0.005200  5.900000
0.004500  6.100000
0.003000  6.000000
0.000700  5.900000
0.000000  6.300000
0.001500  5.800000
0.000700  6.200000
-0.000800  5.800000
-0.000800  6.100000
-0.003800  6.300000
-0.004600  6.200000
-0.000800  6.300000
0.000700  5.900000
0.003700  6.300000
0.004500  6.000000
-0.000800  6.200000
-0.001500  5.900000
0.000700  6.100000
0.003000  6.200000
-0.000800  5.800000
-0.008300  6.500000
-0.015800  5.900000
-0.014300  6.100000
-0.002300  6.100000
0.003000  6.000000
0.004500  6.000000
0.005200  6.000000
0.004500  6.000000
0.003000  5.900000
0.006700  6.100000
0.020200  6.200000
0.021000  5.900000
0.008200  6.200000
-0.000800  5.700000
-0.002300  5.900000
-0.003000  6.100000
-0.005300  5.900000
-0.019500  6.200000
-0.031500  5.900000
-0.038300  6.000000
-0.045000  6.000000
-0.033800  6.100000
-0.008300  6.000000
0.012700  6.000000
0.012700  6.200000
0.015000  5.900000
0.015700  6.100000
0.012000  5.900000
0.014200  6.100000
0.011200  6.000000
0.012700  5.900000
0.009000  6.300000
0.006000  5.900000
0.008200  6.000000
0.006700  6.100000
0.007500  6.100000
0.005200  6.200000
0.004500  5.900000
0.006000  6.200000
0.003700  6.300000
0.000000  6.300000
-0.000800  5.800000
-0.003000  6.200000
-0.001500  6.000000
0.005200  5.900000
0.008200  6.300000
0.000000  5.900000
-0.003800  5.800000
-0.002300  6.100000
0.000700  5.800000
-0.002300  6.200000
-0.014300  5.600000
-0.020300  5.900000
-0.015000  5.900000
-0.006800  5.800000
0.000700  5.900000
0.005200  5.700000
0.000000  6.000000
0.001500  5.900000
0.000700  5.800000
-0.009100  5.800000
-0.012000  5.900000
-0.006000  6.000000
0.003000  5.700000
0.008200  5.900000
0.014200  5.700000
0.004500  5.600000
-0.006000  5.800000
-0.003000  5.500000
-0.000800  5.600000
0.003000  5.600000
0.003000  5.600000
0.003000  5.600000
0.001500  5.600000
0.000700  5.600000
0.000000  5.300000
-0.004600  5.700000
-0.002300  5.400000
-0.000800  5.600000
-0.002300  5.500000
0.000700  5.400000
0.005200  5.700000
0.006700  5.300000
0.005200  5.600000
0.000700  5.400000
-0.001500  5.400000
0.001500  5.300000
0.001500  5.300000
-0.003800  5.400000
-0.013500  5.200000
-0.018100  5.600000
-0.016500  5.200000
-0.009100  5.600000
-0.005300  5.300000
-0.010500  5.200000
-0.011300  5.600000
-0.007500  5.200000
-0.004600  5.400000
-0.000800  5.200000
0.000700  5.300000
0.002200  5.200000
-0.000800  5.100000
-0.003800  5.200000
-0.004600  5.300000
-0.004600  5.400000
-0.004600  4.900000
-0.003000  5.200000
0.000000  5.300000
0.005200  4.900000
0.013500  5.200000
0.015700  4.800000
0.015700  5.200000
0.017200  5.000000
0.018000  5.000000
0.012000  4.900000
-0.010500  4.600000
-0.023300  4.900000
-0.016500  5.000000
-0.009800  4.900000
0.000700  4.700000
0.012700  5.000000
0.016500  4.800000
0.008200  4.700000
-0.004600  4.700000
-0.010500  4.500000
-0.016500  5.100000
-0.022500  4.500000
-0.015800  4.800000
0.000700  4.900000
0.013500  4.700000
0.014200  4.700000
0.009000  4.400000
0.015700  4.500000
0.015700  4.400000
0.004500  4.500000
-0.008300  4.500000
-0.015000  4.500000
-0.008300  4.900000
-0.000800  4.100000
0.003000  4.500000
0.006700  4.300000
0.016500  4.500000
0.022500  4.300000
0.019500  4.200000
0.016500  4.500000
0.012700  4.200000
0.009000  4.200000
0.006700  4.500000
0.001500  4.300000
-0.003000  4.400000
0.005200  4.200000
0.024000  4.400000
0.028500  4.100000
0.031500  4.500000
0.032200  4.000000
0.025500  4.100000
0.012700  4.200000
-0.012800  4.000000
-0.039000  4.300000
-0.057800  4.000000
-0.066800  4.000000
-0.044300  4.100000
-0.008300  3.900000
0.011200  4.300000
0.014200  4.000000
0.012000  3.900000
0.008200  4.000000
0.003700  4.300000
0.001500  3.800000
0.002200  4.000000
0.003000  4.100000
0.002200  3.700000
-0.002300  3.900000
0.000700  3.900000
0.010500  3.800000
0.011200  4.100000
0.006700  3.600000
0.000700  4.100000
-0.008300  3.700000
-0.013500  3.800000
-0.017300  3.900000
-0.024800  3.800000
-0.020300  3.600000
-0.004600  3.900000
-0.001500  3.900000
-0.005300  3.700000
0.000000  3.800000
0.000700  4.100000
0.001500  3.600000
0.002200  4.100000
0.000700  3.600000
0.001500  3.900000
0.000700  3.700000
0.001500  3.600000
0.001500  4.000000
0.000700  3.500000
-0.000800  3.700000
-0.001500  3.600000
-0.004600  3.600000
-0.006000  3.500000
-0.008300  3.600000
-0.010500  3.800000
-0.012000  3.400000
-0.012800  3.900000
-0.009800  3.500000
-0.009100  3.600000
-0.005300  3.600000
0.000700  3.500000
0.005200  3.800000
0.006700  3.300000
0.006700  3.600000
0.009000  3.600000
0.004500  3.500000
0.004500  3.500000
0.001500  3.600000
-0.003000  3.700000
-0.001500  3.200000
-0.003000  3.600000
-0.001500  3.300000
-0.000800  3.500000
0.002200  3.600000
0.009000  3.200000
0.009000  3.600000
0.006700  3.200000
0.006000  3.400000
0.003000  3.300000
-0.003000  3.200000
-0.009100  3.300000
-0.014300  3.300000
-0.018800  3.300000
-0.015800  3.300000
-0.004600  3.600000
0.005200  3.300000
0.006000  3.200000
0.002200  3.400000
0.006000  3.000000
0.007500  3.400000
0.003000  3.000000
-0.003000  3.200000
-0.000800  3.300000
0.003700  3.100000
0.006700  3.300000
0.008200  3.200000
0.003000  3.200000
-0.002300  3.000000
-0.008300  3.300000
-0.005300  3.100000
-0.003000  3.100000
0.000000  3.400000
0.003000  2.800000
0.000700  3.300000
0.003000  2.900000
0.001500  3.000000
0.000700  3.100000
-0.000800  3.000000
-0.002300  3.100000
0.003000  3.000000
0.005200  3.100000
0.005200  3.100000
0.008200  3.000000
0.018000  3.200000
0.023200  3.100000
0.027000  3.000000
0.027700  2.700000
0.018000  3.200000
0.004500  2.900000
-0.014300  3.100000
-0.026300  3.100000
-0.030000  2.900000
-0.029300  3.100000
-0.021000  3.000000
-0.012000  3.000000
-0.003800  3.400000
0.003700  2.800000
0.011200  3.500000
0.009000  3.100000
0.009000  3.000000
0.008200  3.100000
0.005200  3.000000
0.004500  3.100000
0.000700  3.200000
-0.003800  3.100000
-0.009100  3.100000
-0.007500  3.100000
-0.001500  3.100000
0.003000  3.300000
0.003000  3.200000
0.003000  3.000000
0.003700  3.400000
0.004500  3.000000
0.010500  3.200000
0.013500  3.100000
0.013500  3.000000
0.021700  3.100000
0.030700  3.100000
0.016500  3.200000
-0.012800  3.000000
-0.027000  3.500000
-0.012800  3.100000
0.003000  3.200000
-0.018800  3.300000
-0.039800  3.000000
-0.036800  3.400000
-0.033000  3.200000
-0.023300  3.300000
-0.004600  3.200000
0.006700  3.100000
0.012000  3.200000
0.012700  3.200000
0.011200  3.100000
0.012000  3.100000
0.012000  3.400000
0.011200  3.200000
0.006700  3.200000
0.004500  3.600000
0.004500  3.000000
0.003000  3.500000
0.003000  3.100000
0.003000  3.300000
0.003000  3.300000
0.001500  3.100000
0.001500  3.500000
0.000000  3.300000
-0.001500  3.300000
-0.003800  3.300000
-0.005300  3.300000
-0.003000  3.300000
-0.000800  3.200000
0.000700  3.500000
0.000000  3.100000
-0.000800  3.400000
-0.001500  3.400000
-0.003000  3.200000
0.000000  3.400000
0.003700  3.200000
0.005200  3.400000
0.006000  3.200000
0.006000  3.100000
0.001500  3.400000
-0.005300  3.200000
-0.009100  3.400000
-0.005300  3.400000
-0.002300  3.400000
-0.005300  3.200000
-0.009100  3.300000
-0.005300  3.400000
-0.004600  3.300000
-0.007500  3.500000
-0.009100  3.100000
-0.012000  3.600000
-0.008300  3.300000
-0.003000  3.300000
-0.000800  3.500000
0.003000  3.200000
0.005200  3.500000
0.006000  3.400000
0.008200  3.300000
0.008200  3.300000
0.005200  3.300000
0.003000  3.400000
0.004500  3.000000
0.005200  3.400000
0.003700  3.300000
0.001500  3.600000
0.000000  3.500000
-0.003000  3.200000
-0.003800  3.500000
-0.000800  3.400000
0.003000  3.100000
0.006000  3.600000
0.008200  3.100000
0.009000  3.400000
0.007500  3.500000
-0.000800  3.400000
-0.006800  3.100000
-0.008300  3.500000
-0.009100  3.200000
-0.008300  3.300000
-0.006800  3.300000
-0.005300  3.300000
-0.001500  3.300000
0.000700  3.400000
0.001500  3.100000
-0.001500  3.600000
-0.003000  3.300000
-0.003000  3.500000
-0.003000  3.200000
0.003000  3.300000
0.003000  3.200000
-0.005300  3.300000
-0.008300  3.300000
-0.009100  3.100000
-0.005300  3.300000
-0.004600  3.300000
-0.004600  3.000000
-0.005300  3.500000
-0.002300  3.000000
0.001500  3.200000
-0.000800  3.100000
0.001500  3.100000
0.003700  3.200000
0.002200  2.800000
0.003000  3.100000
0.004500  3.100000
0.006000  3.100000
0.007500  3.000000
0.005200  3.100000
0.004500  3.200000
0.005200  2.900000
-0.003000  3.200000
-0.006800  3.100000
-0.009100  3.100000
-0.012000  3.100000
-0.009100  3.100000
-0.012000  3.200000
-0.011300  2.900000
-0.011300  3.200000
-0.009800  3.100000
-0.006000  3.000000
-0.002300  3.100000
0.003000  3.000000
0.003700  2.900000
0.004500  2.900000
0.003000  3.200000
0.000700  2.700000
0.005200  3.000000
0.008200  2.900000
0.004500  2.900000
0.003000  3.100000
0.005200  2.700000
0.002200  3.000000
0.003000  2.800000
0.003700  3.000000
0.003700  3.100000
0.001500  3.000000
0.001500  2.900000
0.006000  2.900000
0.008200  2.900000
0.009000  2.700000
0.009000  2.900000
0.011200  2.900000
0.010500  2.800000
0.006700  3.300000
0.001500  3.000000
-0.001500  3.100000
-0.003800  2.600000
-0.008300  2.900000
-0.012800  3.000000
-0.010500  2.600000
-0.006800  2.800000
-0.009100  3.100000
-0.006000  2.800000
-0.001500  2.900000
0.003000  3.000000
0.006000  2.900000
0.003000  2.700000
0.002200  2.900000
0.004500  2.600000
0.005200  2.800000
0.006700  2.900000
0.003000  2.500000
-0.001500  2.700000
-0.002300  2.600000
-0.000800  2.700000
0.003000  2.700000
0.000700  2.600000
0.000700  2.600000
0.001500  2.700000
0.000000  2.700000
0.000000  2.600000
-0.001500  3.000000
-0.003000  2.600000
-0.003800  2.700000
-0.003000  2.800000
-0.003800  2.600000
-0.004600  2.800000
-0.004600  2.800000
-0.003000  2.700000
0.000000  2.900000
0.002200  2.500000
0.004500  2.900000
0.005200  2.500000
0.005200  2.700000
0.006700  2.800000
0.004500  2.900000
0.004500  2.600000
0.003000  2.500000
0.000700  2.800000
0.001500  2.600000
0.000700  2.600000
0.000000  2.800000
-0.001500  2.500000
-0.000800  2.900000
0.000000  2.400000
0.003000  2.700000
0.006700  2.700000
0.008200  2.600000
0.008200  2.900000
0.004500  2.700000
-0.001500  2.600000
-0.006800  2.800000
-0.015000  2.700000
-0.021000  2.500000
-0.020300  2.700000
-0.016500  2.800000
-0.012800  2.600000
-0.005300  2.800000
-0.002300  2.400000
-0.003800  2.700000
-0.003800  2.400000
-0.006800  2.600000
-0.008300  2.900000
-0.006800  2.500000
-0.001500  2.800000
0.012000  2.700000
0.021000  2.500000
0.024000  2.600000
0.020200  2.700000
0.012700  2.700000
0.008200  2.400000
0.004500  2.600000
0.000700  2.300000
0.000700  2.600000
0.004500  2.600000
0.003000  2.500000
-0.000800  2.800000
-0.000800  2.200000
-0.004600  2.600000
-0.003800  2.400000
-0.004600  2.400000
-0.004600  2.800000
-0.002300  2.500000
-0.003000  2.700000
-0.001500  2.700000
-0.003000  2.700000
-0.005300  2.400000
-0.004600  2.700000
-0.003000  2.700000
-0.002300  2.300000
-0.001500  2.800000
-0.003000  2.300000
-0.003000  2.700000
-0.005300  2.600000
-0.007500  2.600000
-0.009800  2.900000
-0.012000  2.600000
-0.011300  2.500000
-0.008300  2.600000
-0.000800  2.600000
0.006000  2.500000
0.008200  2.400000
0.006700  2.700000
0.006700  2.400000
0.009700  2.600000
0.012000  2.500000
0.010500  2.400000
0.009000  2.700000
0.007500  2.600000
0.006700  2.600000
0.005200  2.800000
0.003700  2.600000
0.001500  2.700000
0.000700  2.600000
-0.001500  2.700000
-0.003000  2.600000
-0.003000  2.700000
-0.003800  2.500000
-0.004600  2.600000
-0.003000  2.700000
-0.003000  2.400000
-0.005300  2.700000
-0.004600  2.600000
-0.003000  2.600000
-0.003000  2.800000
-0.002300  2.500000
-0.002300  3.000000
-0.001500  2.500000
-0.001500  2.600000
-0.001500  2.700000
-0.000800  2.700000
0.000000  2.700000
0.000700  2.800000
0.001500  2.800000
0.000700  2.700000
-0.000800  2.700000
0.001500  2.800000
0.000700  2.600000
0.000700  3.000000
0.000700  2.400000
-0.000800  2.700000
0.002200  2.800000
0.001500  2.400000
0.000700  2.900000
0.000000  2.600000
0.001500  2.700000
-0.000800  2.700000
-0.000800  2.600000
0.000700  2.600000
-0.001500  2.600000
-0.000800  2.800000
0.000700  2.500000
0.001500  2.700000
0.001500  2.700000
-0.001500  2.600000
-0.003000  2.800000
-0.002300  2.400000
-0.003000  2.900000
-0.000800  2.300000
0.003700  2.700000
0.007500  2.800000
0.009000  2.500000
0.006000  2.600000
0.003700  2.500000
0.001500  2.600000
0.000700  2.400000
0.001500  2.600000
0.002200  2.700000
0.002200  2.600000
0.000700  3.000000
0.000000  2.200000
0.000700  2.700000
0.002200  2.700000
0.003000  2.500000
0.002200  2.800000
-0.001500  2.500000
-0.001500  2.600000
0.000700  2.600000
0.000000  2.600000
-0.000800  2.700000
-0.001500  2.700000
-0.004600  2.700000
-0.007500  2.500000
-0.009100  3.000000
-0.009100  2.600000
-0.006000  2.800000
-0.004600  2.700000
-0.001500  2.600000
-0.000800  2.900000
-0.000800  2.700000
0.000000  2.800000
0.001500  3.100000
0.001500  2.900000
0.001500  3.100000
0.002200  3.000000
0.002200  3.100000
0.003700  2.900000
0.003000  3.200000
0.002200  3.300000
0.000700  3.100000
-0.000800  3.300000
-0.001500  3.300000
-0.003000  3.300000
-0.002300  3.600000
-0.003000  3.200000
-0.001500  3.600000
-0.000800  3.300000
0.000700  3.600000
0.001500  3.500000
0.001500  3.600000
0.001500  3.600000
0.000700  3.800000
0.000700  4.000000
0.002200  3.700000
0.000700  4.100000
-0.003800  4.100000
-0.005300  4.100000
-0.004600  4.200000
-0.003000  3.900000
-0.001500  4.400000
-0.000800  4.200000
-0.000800  4.400000
-0.000800  4.500000
0.001500  4.400000
0.002200  4.400000
0.005200  4.400000
0.006700  4.500000
0.005200  4.700000
0.003700  4.900000
0.005200  5.000000
0.006000  4.700000
0.005200  5.000000
0.003700  4.700000
0.000700  4.900000
0.000700  4.900000
0.000000  4.800000
0.000000  5.300000
-0.002300  5.000000
-0.003800  5.300000
-0.001500  5.300000
-0.001500  5.300000
-0.001500  5.300000
-0.002300  5.300000
-0.002300  5.300000
-0.001500  5.000000
-0.000800  5.700000
-0.001500  5.500000
-0.002300  5.400000
-0.002300  5.500000
-0.003000  5.400000
-0.000800  5.800000
0.000700  5.400000
-0.000800  5.700000
0.000000  5.600000
-0.000800  5.500000
-0.001500  5.800000
-0.002300  5.800000
0.000700  5.700000
-0.000800  5.800000
-0.000800  6.000000
0.000000  5.900000
-0.001500  5.900000
0.000700  6.300000
0.000700  5.700000
0.000700  6.500000
0.000700  6.100000
-0.001500  6.100000
0.000000  6.300000
0.001500  6.200000
-0.000800  6.200000
-0.001500  6.300000
-0.003000  6.200000
-0.003000  6.300000
-0.000800  6.400000
0.000700  6.300000
0.002200  6.400000
0.003000  6.700000
0.003000  6.400000
0.001500  6.700000
0.000700  6.600000
0.000700  6.500000
0.003000  7.000000
0.003000  6.900000
0.000700  6.700000
-0.000800  6.900000
-0.001500  6.800000
0.000700  7.100000
0.002200  7.000000
0.002200  7.100000
0.000700  7.100000
-0.003800  7.200000
-0.005300  7.300000
-0.004600  7.300000
-0.006000  7.600000
-0.006000  7.300000
-0.006800  7.400000
-0.003800  7.700000
-0.003000  7.600000
-0.001500  7.900000
0.003000  7.600000
0.003000  7.900000
0.000700  7.800000
0.000000  7.900000
0.003000  7.900000
0.003700  8.000000
0.001500  8.000000
0.000700  8.100000
0.000000  8.200000
-0.000800  8.100000
-0.003000  8.500000
-0.003000  8.500000
-0.002300  8.200000
-0.003000  8.500000
-0.003000  8.200000
-0.003000  8.800000
-0.003000  8.500000
-0.003000  8.600000
-0.001500  8.900000
-0.001500  8.500000
0.000000  9.000000
0.003000  8.700000
0.001500  9.000000
0.000700  9.000000
-0.001500  9.200000
0.000000  9.300000
-0.001500  9.000000
-0.003800  9.600000
-0.003000  9.000000
-0.003800  9.600000
-0.004600  9.500000
-0.003800  9.400000
-0.002300  9.800000
-0.003000  9.400000
-0.005300  9.900000
-0.006800  9.400000
-0.006800  9.600000
-0.004600  9.700000
-0.001500  9.800000
0.009000  10.000000
0.018000  9.900000
0.020200  10.500000
0.015000  9.900000
0.008200  10.300000
0.006700  10.300000
0.005200  10.200000
0.004500  10.400000
0.001500  10.200000
0.001500  10.500000
0.000000  10.300000
-0.003000  10.400000
-0.003800  10.600000
-0.005300  10.600000
-0.005300  10.600000
-0.006800  10.600000
-0.006800  11.200000
-0.007500  10.800000
-0.010500  10.800000
-0.009100  11.200000
-0.006800  10.900000
-0.006000  11.300000
-0.003000  11.200000
0.000700  11.400000
0.000000  11.500000
0.001500  11.200000
0.004500  11.400000
0.007500  11.500000
0.006700  11.400000
0.001500  11.500000
-0.000800  11.600000
-0.001500  11.700000
-0.003000  11.700000
-0.003000  11.900000
-0.004600  11.600000
-0.006800  12.100000
-0.008300  11.800000
-0.005300  12.100000
-0.001500  12.300000
-0.000800  12.100000
0.002200  12.100000
0.004500  12.400000
0.003000  12.200000
0.005200  12.700000
0.003000  12.300000
0.001500  12.600000
0.004500  12.800000
0.003700  12.600000
0.004500  12.800000
0.003000  12.900000
0.003000  13.100000
0.003700  12.800000
0.002200  13.400000
0.000700  13.200000
-0.001500  13.200000
-0.000800  13.500000
-0.000800  13.100000
-0.001500  13.800000
-0.001500  13.400000
-0.000800  13.600000
-0.001500  13.900000
-0.001500  13.700000
-0.000800  13.800000
0.000000  14.100000
-0.001500  14.000000
-0.001500  14.000000
-0.000800  14.400000
-0.002300  14.200000
-0.003000  14.200000
-0.002300  14.600000
-0.000800  14.300000
-0.001500  14.600000
-0.001500  14.500000
-0.000800  14.600000
0.000700  14.800000
0.000000  14.500000
-0.003800  14.900000
-0.005300  14.800000
-0.004600  15.000000
0.000000  15.100000
0.003000  15.200000
0.006700  15.400000
0.006700  15.100000
0.004500  15.500000
0.003000  15.400000
0.001500  15.500000
0.006000  15.700000
0.004500  15.500000
0.001500  16.000000
0.000000  15.900000
-0.003000  16.000000
-0.004600  16.100000
-0.007500  16.100000
-0.005300  16.300000
-0.002300  16.300000
-0.003000  16.500000
-0.000800  16.600000
0.001500  16.700000
0.002200  16.900000
0.000700  16.600000
0.001500  17.100000
0.003700  16.800000
0.004500  17.500000
0.002200  17.100000
0.000700  17.300000
0.000700  17.300000
-0.000800  17.400000
0.000700  17.500000
0.002200  17.700000
0.003000  17.800000
0.005200  17.900000
0.006700  18.000000
0.008200  18.200000
0.006700  18.000000
0.004500  18.500000
0.005200  18.400000
0.005200  18.600000
0.004500  18.700000
0.003000  18.600000
0.005200  18.900000
0.005200  18.900000
0.004500  19.000000
0.003000  19.200000
0.001500  19.200000
0.001500  19.400000
0.001500  19.400000
-0.001500  19.500000
-0.002300  19.600000
-0.000800  20.300000
-0.003000  19.800000
-0.003000  19.900000
-0.001500  20.200000
0.001500  20.100000
0.005200  20.200000
0.004500  20.300000
0.002200  20.500000
0.002200  20.700000
0.000700  20.300000
-0.001500  21.000000
-0.003000  20.800000
-0.004600  20.700000
-0.003800  20.900000
-0.001500  21.300000
-0.001500  21.200000
-0.002300  21.300000
-0.003800  21.500000
-0.002300  21.400000
-0.000800  21.600000
-0.001500  21.700000
-0.001500  21.600000
-0.001500  22.100000
-0.002300  21.700000
-0.004600  22.100000
-0.003000  21.900000
-0.000800  21.900000
0.001500  22.400000
0.002200  22.200000
0.000000  22.300000
-0.000800  22.500000
-0.002300  22.500000
-0.001500  22.600000
-0.000800  22.600000
-0.000800  23.200000
-0.000800  22.600000
-0.002300  22.900000
-0.004600  22.800000
-0.005300  22.900000
-0.003800  23.100000
-0.004600  22.900000
-0.004600  23.400000
-0.005300  23.300000
-0.003800  23.700000
-0.001500  23.500000
-0.002300  23.700000
-0.000800  23.500000
0.000000  23.600000
0.000000  23.800000
0.000000  23.500000
-0.000800  23.800000
0.000000  23.900000
0.000700  23.800000
0.001500  24.300000
0.000700  23.800000
-0.002300  24.200000
-0.005300  24.100000
-0.006000  24.100000
-0.005300  24.300000
-0.004600  24.300000
-0.002300  24.400000
-0.000800  24.600000
0.000700  24.600000
0.002200  24.500000
0.003000  24.700000
0.003700  24.700000
0.003700  24.600000
0.002200  25.000000
0.002200  24.600000
0.000700  25.000000
0.000700  25.100000
0.000000  25.000000
-0.001500  25.100000
0.000000  25.000000
0.000000  25.400000
-0.001500  25.200000
-0.003000  25.300000
-0.003000  25.600000
-0.003000  25.500000
-0.002300  25.600000
-0.004600  25.300000
-0.005300  25.900000
-0.003000  25.400000
-0.002300  25.700000
-0.001500  25.700000
-0.003800  25.700000
-0.003000  26.100000
-0.001500  25.700000
-0.003800  26.000000
-0.003800  26.000000
-0.002300  26.100000
-0.000800  26.200000
0.003000  26.200000
0.001500  26.400000
0.000700  26.300000
-0.000800  26.600000
-0.001500  26.200000
0.000700  26.700000
0.002200  26.500000
0.003000  26.700000
0.003000  26.700000
0.001500  26.700000
0.000000  26.900000
0.000700  26.800000
0.000000  26.800000
0.000700  27.100000
0.000700  26.900000
-0.000800  27.300000
-0.000800  27.200000
-0.001500  27.100000
-0.000800  27.300000
-0.001500  27.400000
-0.001500  27.100000
-0.001500  27.300000
0.000000  27.500000
0.001500  27.500000
0.003000  27.600000
0.000000  27.500000
-0.001500  27.600000
-0.001500  27.900000
-0.000800  27.500000
0.003000  28.100000
0.004500  27.600000
0.003000  27.900000
0.003000  27.900000
0.003000  28.300000
0.002200  28.200000
0.000700  28.000000
0.000000  28.200000
0.000700  28.300000
-0.000800  28.400000
0.001500  28.000000
0.003700  28.500000
0.003000  28.500000
0.004500  28.300000
0.004500  28.700000
0.002200  28.500000
0.001500  28.700000
0.000700  28.700000
0.001500  28.700000
0.002200  28.700000
0.000700  28.800000
0.000700  28.800000
0.000700  29.000000
0.001500  29.000000
0.003000  28.900000
0.003000  29.200000
0.003700  29.200000
0.003000  29.100000
0.003000  29.600000
0.002200  29.400000
0.000700  29.500000
0.001500  29.500000
0.003000  29.600000
0.000000  29.600000
-0.001500  29.400000
-0.002300  29.600000
-0.004600  29.700000
-0.006800  29.700000
-0.006800  29.700000
-0.001500  30.000000
0.001500  30.000000
0.001500  30.000000
0.002200  30.200000
0.002200  30.000000
0.002200  30.500000
0.000700  30.300000
-0.000800  30.500000
-0.000800  30.400000
0.000700  30.200000
-0.000800  30.600000
-0.003000  30.500000
-0.003800  30.600000
-0.005300  30.600000
-0.003000  30.900000
-0.003000  30.900000
-0.003000  30.800000
-0.003800  31.100000
-0.003000  30.800000
0.000000  31.400000
0.000700  31.000000
0.002200  31.400000
0.005200  31.400000
0.005200  31.300000
0.004500  31.600000
0.004500  31.500000
0.001500  31.900000
0.001500  32.100000
0.002200  31.900000
0.003700  31.900000
0.003000  32.200000
0.000700  32.200000
0.000700  31.900000
0.002200  32.400000
0.001500  32.100000
-0.002300  32.200000
-0.004600  32.500000
-0.006800  32.400000
-0.008300  32.700000
-0.008300  32.400000
-0.006800  33.000000
-0.006000  32.500000
-0.006000  33.000000
-0.002300  33.100000
-0.000800  32.900000
-0.000800  33.200000
0.003000  33.100000
0.003000  33.500000
0.002200  33.200000
0.001500  33.500000
0.000000  33.600000
-0.000800  33.300000
0.000000  33.700000
0.001500  33.600000
0.001500  33.800000
-0.000800  33.800000
-0.001500  33.900000
-0.003000  34.000000
-0.003000  33.900000
-0.003000  34.100000
-0.003000  34.100000
-0.003000  34.400000
-0.005300  34.300000
-0.003800  34.300000
-0.004600  34.600000
-0.005300  34.400000
-0.003000  34.800000
-0.001500  34.800000
-0.001500  34.900000
0.000700  35.100000
0.000700  35.100000
0.000700  35.400000
0.003000  35.100000
0.001500  35.300000
0.002200  35.600000
0.006700  35.500000
0.010500  35.500000
0.012700  35.800000
0.009000  36.000000
0.009000  35.800000
0.008200  36.200000
0.006000  36.000000
0.006000  36.100000
0.005200  36.100000
0.002200  36.100000
0.001500  36.400000
0.000700  36.500000
-0.001500  36.400000
-0.001500  36.800000
-0.003000  36.500000
-0.005300  36.900000
-0.006000  36.700000
-0.006800  36.900000
-0.004600  36.900000
-0.004600  36.900000
-0.008300  36.900000
-0.009100  37.000000
-0.007500  37.400000
-0.006800  37.400000
-0.004600  37.700000
-0.000800  37.900000
0.006700  37.900000
0.013500  38.500000
0.014200  38.000000
0.012000  38.400000
0.009000  38.300000
0.009700  38.300000
0.009000  38.400000
0.006000  38.400000
0.003700  38.600000
-0.001500  38.600000
-0.003000  38.800000
-0.004600  38.900000
-0.007500  38.800000
-0.007500  39.100000
-0.008300  38.800000
-0.007500  39.400000
-0.008300  39.100000
-0.007500  39.500000
-0.005300  39.500000
-0.004600  39.600000
-0.004600  40.000000
-0.004600  39.600000
-0.004600  40.000000
-0.004600  40.300000
-0.003000  40.300000
-0.000800  40.300000
0.001500  40.500000
0.004500  40.600000
0.004500  40.400000
0.004500  40.900000
0.005200  40.800000
-0.000800  40.900000
-0.002300  41.100000
-0.004600  40.900000
-0.004600  41.400000
-0.003000  41.200000
-0.001500  41.600000
0.002200  41.500000
0.001500  41.700000
0.001500  41.800000
0.002200  41.800000
0.000000  42.200000
-0.001500  42.000000
-0.003000  42.300000
0.001500  42.300000
0.004500  42.400000
0.004500  42.900000
0.001500  42.900000
-0.000800  43.300000
0.002200  43.100000
0.008200  43.200000
0.008200  43.500000
0.009000  43.200000
0.008200  43.600000
0.005200  43.700000
0.004500  43.800000
0.004500  43.800000
0.003700  43.900000
0.002200  43.900000
0.000000  44.000000
-0.001500  44.200000
-0.004600  44.100000
-0.002300  44.500000
0.000700  44.300000
0.000700  44.800000
-0.003000  44.900000
-0.005300  44.800000
-0.005300  45.200000
-0.003800  45.000000
-0.001500  45.200000
-0.002300  45.200000
-0.003000  45.300000
-0.003800  45.500000
-0.004600  45.600000
-0.005300  45.800000
-0.006000  45.500000
-0.003800  46.200000
0.002200  45.900000
0.004500  46.400000
0.000700  46.700000
-0.001500  46.700000
-0.000800  47.000000
0.000700  46.700000
0.003000  46.900000
0.005200  47.400000
0.002200  47.000000
-0.001500  47.200000
-0.004600  47.200000
-0.008300  47.400000
-0.008300  47.400000
-0.008300  47.900000
-0.007500  47.600000
-0.005300  48.200000
-0.002300  47.800000
-0.001500  48.100000
0.001500  48.300000
0.002200  48.200000
-0.000800  48.400000
-0.001500  48.600000
-0.001500  48.600000
0.001500  48.900000
0.004500  48.900000
0.003000  49.200000
0.000700  49.400000
0.000700  49.500000
-0.000800  49.400000
0.000000  49.900000
0.000700  49.600000
-0.003000  49.800000
-0.002300  50.000000
-0.001500  50.000000
-0.000800  50.200000
-0.002300  50.300000
-0.005300  50.400000
-0.003000  50.700000
-0.002300  50.500000
-0.003000  50.900000
-0.004600  50.900000
-0.003800  51.200000
-0.005300  51.100000
-0.008300  51.300000
-0.006800  51.300000
-0.006800  51.400000
-0.006800  51.600000
-0.002300  51.600000
0.000700  52.000000
0.003000  52.500000
0.009000  52.200000
0.012700  53.000000
0.012700  52.600000
0.013500  53.000000
0.010500  53.000000
0.009000  52.800000
0.006700  53.300000
0.006000  53.100000
0.002200  53.100000
-0.002300  53.500000
-0.003000  53.500000
-0.006800  53.700000
-0.006800  53.600000
-0.006800  53.900000
-0.006800  53.700000
-0.006800  54.200000
-0.004600  54.300000
-0.003800  54.400000
-0.006000  54.600000
-0.006800  54.600000
-0.009100  54.800000
-0.007500  54.800000
-0.006800  55.000000
-0.005300  55.100000
-0.004600  55.300000
-0.003000  55.100000
0.000000  55.200000
0.003000  55.900000
0.005200  55.700000
0.006700  56.000000
0.006700  56.100000
0.003000  56.200000
0.006700  56.500000
0.009000  56.400000
0.005200  56.700000
0.004500  56.800000
0.000700  56.700000
-0.000800  56.800000
-0.002300  56.800000
-0.001500  57.100000
0.006000  57.100000
0.009000  57.400000
0.006000  57.400000
0.000700  58.000000
-0.000800  58.200000
0.004500  58.100000
0.009000  58.500000
0.007500  58.200000
0.006700  58.600000
0.006700  58.500000
0.005200  58.800000
0.004500  58.900000
0.004500  58.600000
0.001500  59.100000
-0.000800  59.100000
-0.002300  59.200000
-0.005300  59.400000
-0.007500  59.400000
-0.010500  59.500000
-0.012000  59.400000
-0.012800  59.800000
-0.015000  59.600000
-0.011300  60.000000
-0.001500  59.700000
0.006700  60.000000
0.003000  60.600000
-0.000800  60.800000
0.003700  61.300000
0.009700  61.400000
0.014200  61.300000
0.014200  61.700000
0.016500  61.300000
0.012700  61.500000
0.008200  61.600000
0.005200  61.800000
0.001500  61.500000
-0.001500  62.100000
-0.003000  62.000000
-0.002300  61.800000
-0.005300  62.300000
-0.006800  62.200000
-0.005300  62.500000
-0.005300  62.600000
-0.005300  62.500000
-0.009100  63.100000
-0.009100  62.900000
-0.009100  63.100000
-0.009100  63.300000
-0.008300  63.400000
-0.003000  63.400000
0.004500  63.600000
0.005200  63.800000
0.001500  63.900000
-0.004600  64.500000
-0.003000  64.600000
0.004500  64.600000
0.009000  65.000000
0.008200  64.800000
0.007500  65.100000
0.005200  64.800000
0.003000  65.200000
0.003000  65.400000
0.003000  65.400000
0.003000  65.500000
0.004500  65.700000
0.003700  66.000000
0.000700  65.800000
-0.000800  66.200000
-0.000800  66.200000
-0.001500  66.100000
-0.001500  66.600000
0.003700  66.400000
0.004500  66.900000
0.000700  66.900000
-0.006800  67.200000
-0.010500  67.700000
-0.001500  67.500000
0.005200  67.900000
0.005200  67.800000
0.006700  68.000000
0.008200  68.000000
0.008200  68.400000
0.008200  68.400000
0.008200  68.300000
0.006700  68.900000
0.003000  68.500000
0.000700  69.200000
-0.001500  68.800000
-0.008300  68.800000
-0.008300  69.200000
-0.002300  68.800000
0.000700  69.400000
-0.000800  69.300000
-0.005300  69.800000
-0.009800  70.400000
0.000700  70.600000
0.021700  70.600000
0.032200  70.400000
0.029200  70.700000
0.019500  70.600000
0.016500  71.000000
0.015700  71.100000
0.006000  71.000000
-0.003000  71.500000
-0.006000  71.200000
-0.008300  71.500000
-0.010500  71.900000
-0.012000  71.600000
-0.014300  72.000000
-0.015800  72.000000
-0.014300  72.300000
-0.014300  72.400000
-0.013500  72.700000
-0.012800  72.700000
-0.010500  72.900000
-0.008300  73.500000
-0.006800  73.000000
-0.005300  73.700000
-0.006000  73.500000
-0.006800  73.800000
-0.006800  74.200000
-0.006800  74.100000
-0.007500  74.300000
-0.007500  74.400000
-0.007500  74.400000
-0.005300  74.900000
-0.006800  74.900000
-0.009100  75.200000
-0.008300  75.400000
-0.003800  76.000000
-0.000800  75.600000
-0.000800  76.000000
-0.001500  76.000000
-0.006800  76.000000
-0.008300  76.600000
-0.007500  76.700000
-0.006000  76.700000
-0.003000  77.000000
0.000000  76.700000
-0.001500  77.400000
-0.004600  77.200000
-0.003800  77.300000
-0.003000  77.700000
-0.001500  77.800000
-0.003000  78.000000
-0.001500  78.100000
-0.002300  78.300000
-0.000800  78.200000
0.001500  78.600000
0.000000  78.700000
0.000700  78.700000
0.000000  79.100000
0.000700  79.100000
0.001500  79.600000
0.003700  79.200000
0.004500  79.600000
0.004500  79.900000
0.005200  79.800000
0.003000  79.900000
0.002200  80.000000
0.001500  80.200000
0.001500  80.500000
0.000700  80.500000
0.000000  80.700000
-0.003800  80.700000
-0.006800  81.100000
-0.004600  80.900000
0.000000  81.400000
0.006000  81.400000
0.005200  81.400000
0.006700  81.800000
0.009000  81.600000
0.008200  82.100000
0.006700  82.200000
0.005200  82.500000
0.008200  82.300000
0.008200  82.500000
0.007500  82.700000
0.004500  82.500000
0.005200  83.100000
0.004500  82.800000
0.004500  83.100000
0.004500  83.200000
-0.000800  83.300000
-0.003000  83.700000
-0.003800  83.600000
-0.005300  83.700000
-0.006800  83.700000
-0.008300  83.900000
-0.009800  83.900000
-0.012800  84.000000
-0.015800  84.000000
-0.012000  84.300000
-0.006000  84.700000
-0.003000  84.600000
-0.005300  85.000000
-0.003000  85.300000
0.005200  84.900000
0.009700  85.400000
0.012000  85.200000
0.013500  85.400000
0.012700  85.400000
0.008200  85.600000
0.003700  85.700000
0.001500  85.900000
0.001500  85.900000
0.000700  85.900000
-0.003000  86.000000
-0.004600  85.900000
-0.006000  86.100000
-0.006800  86.500000
-0.004600  86.300000
-0.003800  86.600000
-0.005300  86.500000
-0.003000  86.800000
0.003000  86.800000
0.008200  86.800000
0.009700  87.000000
0.006700  87.100000
0.006700  87.200000
0.005200  87.500000
0.006700  87.400000
0.005200  87.600000
0.004500  87.800000
0.006700  87.900000
0.009000  87.700000
0.009700  88.100000
0.010500  88.100000
0.010500  88.100000
0.009000  88.300000
0.005200  88.300000
0.002200  88.300000
0.002200  88.400000
0.002200  88.100000
-0.001500  88.600000
-0.001500  88.500000
-0.004600  88.800000
-0.004600  88.800000
0.003000  88.900000
0.004500  89.000000
0.004500  89.100000
0.006700  89.200000
0.012000  89.100000
0.020200  89.300000
0.021700  89.300000
0.014200  89.200000
0.007500  89.400000
0.002200  89.100000
-0.004600  89.500000
-0.007500  89.400000
-0.006800  89.500000
-0.009800  89.600000
-0.011300  89.300000
-0.012000  89.700000
-0.012800  89.600000
-0.012800  89.700000
-0.010500  89.800000
-0.008300  89.700000
-0.004600  90.000000
-0.001500  89.700000
-0.001500  90.000000
0.000000  89.900000
0.000700  90.400000
0.001500  90.000000
0.000700  90.200000
0.000700  90.500000
0.000000  90.200000
-0.002300  90.600000
-0.003800  90.400000
-0.003000  90.400000
-0.003000  90.700000
-0.006000  90.700000
-0.004600  90.500000
-0.006800  90.400000
-0.005300  91.000000
-0.004600  90.600000
-0.004600  90.900000
-0.000800  90.800000
-0.000800  90.800000
-0.000800  90.800000
-0.001500  90.600000
-0.003800  91.200000
-0.006000  90.900000
-0.009100  91.100000
-0.006800  91.100000
-0.003000  90.800000
-0.004600  90.800000
-0.009100  91.100000
-0.011300  91.400000
-0.010500  91.300000
-0.002300  91.500000
0.003700  91.400000
0.002200  91.200000
0.001500  91.600000
-0.001500  91.200000
-0.001500  91.600000
-0.004600  91.300000
-0.008300  91.400000
-0.008300  91.800000
-0.009100  91.500000
-0.005300  91.600000
-0.005300  91.600000
-0.004600  91.600000
-0.004600  91.600000
-0.003000  91.600000
0.000700  91.500000
0.000000  91.500000
-0.000800  91.800000
-0.003000  91.600000
-0.003800  92.200000
-0.000800  92.000000
0.002200  91.900000
0.003000  92.200000
0.003000  92.100000
0.000700  92.200000
0.002200  92.300000
0.003000  92.200000
0.000000  92.200000
0.000700  92.300000
-0.001500  92.200000
-0.003000  92.100000
0.001500  92.500000
0.000700  92.200000
0.000700  92.400000
0.001500  92.700000
0.005200  92.500000
0.006700  92.600000
0.005200  92.600000
0.008200  92.400000
0.009000  92.900000
0.007500  92.400000
0.003000  92.900000
-0.000800  92.700000
-0.006800  93.100000
-0.009100  92.900000
-0.001500  92.600000
-0.003800  92.600000
-0.009800  92.500000
-0.012800  93.000000
-0.016500  92.900000
-0.012000  93.200000
0.006700  93.500000
0.020200  93.200000
0.021700  93.400000
0.025500  93.200000
0.019500  93.500000
0.015000  93.100000
0.014200  93.100000
0.006700  93.300000
0.001500  93.000000
-0.003000  93.200000
-0.006000  93.300000
-0.004600  93.300000
-0.006800  93.200000
-0.010500  93.100000
-0.012000  93.500000
-0.011300  93.000000
-0.009100  93.600000
-0.008300  93.200000
-0.005300  93.400000
-0.004600  93.500000
-0.001500  93.100000
0.001500  93.400000
0.004500  92.900000
0.000000  93.200000
-0.012000  93.500000
-0.015000  93.600000
-0.017300  93.700000
-0.011300  94.000000
-0.001500  94.100000
0.003000  93.500000
0.012700  93.900000
0.016500  93.700000
0.015000  93.600000
0.010500  93.700000
0.007500  93.500000
0.012700  93.800000
0.016500  93.500000
0.018000  93.900000
0.012700  93.600000
0.010500  93.600000
0.010500  93.700000
0.008200  93.600000
0.006000  93.600000
0.004500  93.600000
0.005200  93.700000
0.001500  93.300000
-0.006800  93.400000
-0.017300  93.600000
-0.024000  93.200000
-0.025600  94.000000
-0.015800  93.700000
-0.008300  93.600000
-0.006000  94.000000
0.007500  93.600000
0.024000  94.000000
0.031500  93.800000
0.028500  93.600000
0.018000  93.700000
0.010500  93.900000
0.007500  93.700000
0.004500  93.800000
0.001500  94.100000
0.000700  93.500000
-0.000800  93.800000
0.000700  93.700000
0.001500  93.700000
0.001500  93.800000
0.004500  93.700000
0.006000  94.000000
0.004500  94.200000
0.005200  94.000000
0.008200  94.000000
0.009000  93.800000
0.008200  93.800000
-0.000800  93.800000
-0.010500  94.200000
-0.013500  94.200000
-0.009100  94.500000
-0.003000  94.400000
0.000700  94.500000
0.007500  94.600000
0.007500  94.400000
0.004500  94.500000
0.006000  94.600000
0.009000  94.500000
0.011200  94.700000
0.004500  94.500000
-0.001500  94.800000
-0.005300  94.800000
-0.008300  94.900000
-0.010500  94.600000
-0.012800  94.900000
-0.012800  94.900000
-0.013500  94.900000
-0.012800  95.000000
-0.012000  94.900000
-0.011300  94.900000
-0.012800  95.200000
-0.012800  95.000000
-0.014300  95.500000
-0.014300  95.200000
-0.015000  95.500000
-0.017300  95.500000
-0.018800  95.700000
-0.020300  95.400000
-0.022500  95.600000
-0.023300  95.600000
-0.021800  95.500000
-0.018100  96.200000
-0.012000  96.100000
-0.005300  95.900000
-0.001500  96.200000
0.003700  95.800000
0.006700  96.300000
0.003000  95.900000
0.004500  96.400000
0.004500  96.200000
0.003000  96.200000
0.003700  96.500000
0.000700  96.400000
0.001500  96.600000
0.000700  96.600000
-0.003000  96.600000
-0.001500  96.400000
-0.001500  97.000000
-0.001500  96.800000
-0.003000  96.400000
-0.006800  97.000000
-0.008300  96.600000
-0.009800  97.200000
-0.009100  97.000000
-0.009800  97.000000
-0.010500  97.300000
-0.009100  97.200000
-0.003800  97.300000
0.001500  97.300000
0.005200  97.300000
0.012000  97.500000
0.015700  97.500000
0.010500  97.800000
0.006700  97.500000
0.005200  97.700000
0.004500  97.400000
0.005200  97.800000
0.004500  97.800000
0.003700  97.600000
0.001500  98.100000
0.000000  97.800000
0.000000  98.100000
0.000700  98.000000
0.000700  97.900000
-0.000800  98.000000
-0.000800  98.100000
-0.000800  98.100000
0.001500  98.000000
0.006000  98.500000
0.009000  98.300000
0.009000  98.500000
0.007500  98.500000
0.006700  98.200000
0.009000  98.700000
0.012000  98.400000
0.012700  98.700000
0.009000  98.600000
0.006700  98.500000
0.012000  98.800000
0.015000  98.800000
0.012000  98.700000
0.009000  98.700000
0.006000  98.700000
0.004500  98.800000
0.001500  98.700000
0.002200  99.000000
0.006000  98.500000
0.006700  99.000000
0.004500  98.900000
0.003000  99.000000
0.002200  99.000000
0.000700  99.000000
0.000700  99.000000
0.002200  99.200000
0.000700  99.000000
-0.000800  99.200000
0.000700  99.300000
0.000700  99.000000
-0.000800  99.300000
0.002200  99.400000
0.005200  99.000000
0.004500  99.600000
0.004500  99.200000
0.003000  99.300000
0.003700  99.300000
0.001500  99.000000
-0.002300  99.400000
-0.003800  99.400000
-0.003800  99.200000
-0.001500  99.300000
0.000700  99.100000
0.002200  99.400000
0.002200  99.600000
0.006000  99.400000
0.009000  99.300000
0.012000  99.400000
0.012700  99.600000
0.006700  99.200000
0.001500  99.400000
-0.003000  99.000000
-0.005300  99.200000
-0.009800  99.300000
-0.012000  99.100000
-0.009800  99.400000
-0.009100  99.200000
-0.009100  99.500000
-0.009100  99.300000
-0.007500  99.300000
-0.008300  99.300000
-0.003800  99.300000
0.003000  99.200000
0.003000  99.100000
0.004500  99.300000
0.002200  99.500000
0.000000  99.200000
-0.001500  99.400000
-0.004600  99.200000
-0.004600  99.500000
-0.006800  99.100000
-0.011300  99.300000
-0.012800  99.300000
-0.012000  99.000000
-0.009800  99.600000
-0.008300  99.400000
-0.003000  99.000000
-0.000800  99.200000
0.001500  99.400000
0.004500  99.300000
0.003700  99.100000
-0.000800  99.300000
-0.005300  99.000000
-0.009100  99.100000
-0.009800  99.100000
-0.010500  98.800000
-0.009100  99.100000
-0.002300  98.700000
0.001500  99.000000
0.007500  99.000000
0.012000  99.000000
0.015700  99.000000
0.015700  99.000000
0.011200  98.900000
0.006000  98.800000
0.001500  99.300000
0.000000  98.700000
-0.003800  99.000000
-0.006800  98.900000
-0.008300  98.700000
-0.008300  99.000000
-0.005300  98.500000
-0.001500  98.900000
0.000000  98.700000
0.000700  99.000000
0.005200  98.800000
0.005200  98.500000
0.003000  98.700000
0.000000  98.700000
-0.004600  98.600000
-0.006000  98.600000
-0.006800  98.700000
-0.009100  98.800000
-0.009100  98.500000
-0.004600  98.800000
0.001500  98.600000
0.001500  98.700000
-0.000800  98.800000
0.002200  98.700000
0.000700  98.800000
0.005200  98.700000
0.007500  98.500000
0.003000  98.900000
0.006000  98.700000
0.005200  98.700000
0.005200  98.500000
0.004500  98.700000
0.001500  98.200000
-0.001500  98.700000
-0.006000  98.600000
-0.006800  98.500000
-0.004600  98.700000
-0.000800  98.500000
0.002200  98.900000
0.006000  98.600000
0.006700  98.600000
0.004500  98.700000
0.004500  98.300000
0.006700  98.700000
0.003000  98.500000
0.001500  98.400000
0.000000  98.500000
-0.004600  98.700000
-0.006800  98.500000
-0.009100  98.500000
-0.008300  98.600000
-0.009100  98.400000
-0.006800  98.500000
-0.003000  98.500000
-0.003000  98.500000
0.002200  98.700000
0.006000  98.500000
0.007500  98.700000
0.008200  98.500000
0.006000  98.500000
0.007500  98.500000
0.007500  98.500000
0.009000  98.500000
0.008200  98.400000
0.007500  98.500000
0.006700  98.500000
0.001500  98.600000
-0.001500  98.800000
-0.006800  98.500000
-0.012000  98.700000
-0.014300  98.300000
-0.014300  98.500000
-0.013500  98.300000
-0.012800  98.400000
-0.014300  98.700000
-0.010500  98.400000
-0.003000  98.800000
-0.001500  98.700000
0.004500  98.600000
0.009700  98.500000
0.012700  98.700000
0.014200  98.700000
0.010500  98.500000
0.011200  98.800000
0.011200  98.400000
0.006700  98.500000
-0.000800  98.600000
-0.008300  98.400000
-0.012000  98.800000
-0.013500  98.400000
-0.012800  98.800000
-0.012000  98.700000
-0.011300  98.600000
-0.006800  98.700000
-0.005300  98.800000
-0.003000  98.600000
-0.000800  98.700000
0.001500  99.000000
-0.001500  98.600000
-0.003000  99.000000
-0.003800  98.800000
-0.005300  98.800000
-0.004600  99.100000
-0.005300  98.600000
-0.006000  99.000000
-0.004600  98.900000
-0.004600  98.700000
-0.003000  99.000000
-0.000800  98.900000
-0.000800  98.900000
-0.002300  98.900000
-0.000800  99.200000
-0.001500  98.900000
-0.003000  98.700000
-0.003800  99.000000
-0.001500  98.700000
0.003000  99.200000
0.009700  98.800000
0.014200  99.000000
0.018000  99.000000
0.020200  99.000000
0.017200  99.100000
0.012700  98.700000
0.005200  98.900000
0.001500  99.000000
-0.000800  98.900000
-0.003000  99.000000
-0.002300  98.900000
-0.005300  99.000000
-0.004600  98.800000
-0.000800  99.100000
0.002200  99.000000
0.001500  99.000000
0.001500  99.000000
0.002200  98.700000
-0.000800  99.300000
-0.001500  99.000000
-0.000800  98.900000
0.000700  99.000000
-0.000800  99.000000
-0.002300  98.700000
-0.001500  98.900000
-0.003800  99.100000
-0.000800  98.800000
0.000000  99.000000
-0.001500  98.900000
0.001500  98.900000
0.004500  99.000000
0.009000  99.000000
0.012000  99.100000
0.009000  99.000000
0.006700  98.700000
0.003700  99.000000
0.001500  98.700000
0.000000  99.000000
-0.000800  99.000000
-0.001500  99.000000
-0.001500  98.900000
-0.001500  99.000000
0.001500  98.900000
0.004500  99.000000
0.005200  99.100000
0.007500  98.800000
0.008200  98.800000
0.008200  99.000000
0.009000  98.900000
0.010500  99.000000
0.007500  98.800000
-0.001500  99.200000
-0.014300  99.100000
-0.018100  98.800000
-0.018100  98.900000
-0.015800  99.000000
-0.013500  99.000000
-0.013500  98.900000
-0.008300  99.300000
-0.001500  99.000000
0.002200  98.900000
0.008200  99.000000
0.008200  99.000000
0.004500  99.400000
0.005200  99.000000
0.006000  99.000000
0.005200  99.100000
0.003700  99.000000
0.001500  99.200000
-0.000800  99.000000
-0.006800  99.100000
-0.013500  99.000000
-0.018800  99.000000
-0.021000  99.000000
-0.021000  98.900000
-0.019500  99.200000
-0.018100  98.800000
-0.014300  99.200000
-0.009100  99.100000
-0.001500  99.100000
0.006700  99.300000
0.015000  99.000000
0.020200  99.400000
0.019500  98.900000
0.015700  99.200000
0.018000  99.300000
0.019500  99.300000
0.012700  99.100000
0.007500  99.200000
0.000000  99.300000
-0.007500  99.000000
-0.009800  99.200000
-0.010500  99.200000
-0.011300  99.000000
-0.010500  99.300000
-0.012000  99.000000
-0.009800  99.400000
-0.005300  99.200000
-0.003800  99.100000
-0.003000  99.200000
-0.001500  99.000000
-0.003000  99.100000
-0.003000  99.400000
-0.000800  99.300000
-0.001500  99.100000
0.000700  99.400000
0.001500  99.400000
0.000700  99.100000
-0.000800  99.400000
0.000000  99.300000
0.000000  99.600000
0.000700  99.100000
0.003000  99.400000
0.004500  99.600000
0.006700  99.300000
0.012000  99.700000
0.018000  99.400000
0.019500  99.400000
0.016500  99.500000
0.013500  99.400000
0.009000  99.600000
0.003700  99.300000
0.000000  99.600000
-0.003000  99.300000
-0.004600  99.600000
-0.005300  99.400000
-0.006800  99.300000
-0.005300  99.500000
-0.005300  99.300000
-0.003000  99.300000
0.000700  99.400000
0.003000  99.300000
0.003000  99.600000
0.006000  99.300000
0.005200  99.600000
0.001500  99.400000
0.001500  99.600000
0.000000  99.300000
-0.000800  99.600000
-0.000800  99.800000
-0.000800  99.300000
0.003000  99.500000
0.003700  99.600000
0.004500  99.700000
0.004500  99.600000
0.003000  99.400000
0.000700  99.700000
-0.000800  99.300000
-0.001500  99.600000
-0.003800  99.500000
-0.003000  99.500000
-0.003800  99.600000
-0.004600  99.600000
-0.003000  99.700000
0.001500  99.600000
0.003000  99.500000
0.003000  99.500000
0.003700  99.400000
0.000000  99.700000
-0.003800  99.300000
-0.008300  99.800000
-0.010500  99.500000
-0.008300  99.500000
-0.009100  99.700000
-0.007500  99.300000
-0.006800  99.800000
-0.006800  99.600000
-0.006800  99.600000
-0.004600  99.600000
-0.006000  99.700000
-0.008300  99.600000
-0.006000  99.500000
-0.006800  99.800000
-0.006800  99.400000
-0.006800  99.700000
-0.005300  99.300000
-0.005300  99.400000
-0.008300  99.400000
-0.009800  99.300000
-0.005300  99.600000
0.000700  99.300000
0.002200  99.500000
0.004500  99.500000
0.008200  99.600000
0.011200  99.600000
0.011200  99.300000
0.010500  99.700000
0.009700  99.200000
0.005200  99.600000
0.005200  99.400000
0.006000  99.400000
0.000700  99.800000
-0.003800  99.400000
-0.007500  99.600000
-0.008300  99.300000
-0.008300  99.500000
-0.006800  99.300000
-0.004600  99.300000
-0.003000  99.300000
0.001500  99.300000
0.000700  99.300000
0.002200  99.000000
0.004500  99.500000
0.005200  99.200000
0.004500  99.100000
0.001500  99.300000
0.001500  99.000000
0.000700  99.500000
0.001500  99.000000
0.001500  99.300000
0.001500  99.300000
0.002200  99.000000
0.003700  99.300000
0.006700  99.200000
0.008200  99.000000
0.007500  99.000000
0.005200  99.300000
0.006700  99.000000
0.007500  99.000000
0.005200  99.400000
0.003700  98.900000
0.001500  99.200000
-0.003000  98.900000
-0.006800  98.800000
-0.007500  99.000000
-0.006800  98.700000
-0.003800  99.100000
0.001500  98.800000
0.008200  98.800000
0.013500  99.000000
0.014200  98.800000
0.012000  99.000000
0.009000  98.800000
0.008200  99.000000
0.004500  98.600000
-0.004600  99.100000
-0.007500  98.600000
-0.008300  98.700000
-0.012800  98.700000
-0.013500  98.500000
-0.010500  98.700000
-0.005300  98.700000
-0.001500  98.500000
0.000700  98.800000
0.000700  98.500000
-0.000800  98.600000
0.000700  98.800000
0.000700  98.600000
0.003000  98.700000
0.005200  98.900000
0.003700  98.600000
0.000700  98.500000
-0.006000  98.800000
-0.008300  98.400000
-0.007500  98.600000
-0.008300  98.600000
-0.008300  98.400000
-0.009800  98.700000
-0.009100  98.400000
-0.003800  98.700000
0.000700  98.400000
0.002200  98.500000
0.006700  98.500000
0.009700  98.500000
0.010500  98.300000
0.008200  98.500000
0.004500  98.500000
0.000700  98.300000
-0.000800  98.600000
-0.000800  98.400000
-0.000800  98.400000
-0.003000  98.600000
-0.006800  98.300000
-0.007500  98.600000
-0.012000  98.300000
-0.015800  98.500000
-0.015800  98.400000
-0.018100  98.100000
-0.019500  98.100000
-0.019500  98.400000
-0.015000  98.400000
-0.001500  98.500000
0.006700  98.700000
0.012000  98.400000
0.018000  98.300000
0.019500  98.500000
0.021700  98.100000
0.023200  98.600000
0.026200  98.100000
0.027700  98.400000
0.025500  98.400000
0.023200  98.100000
0.015700  98.300000
0.006700  98.200000
-0.005300  98.200000
-0.012000  98.200000
-0.018100  98.200000
-0.020300  98.300000
-0.022500  98.100000
-0.025600  98.200000
-0.022500  97.900000
-0.019500  98.200000
-0.020300  97.800000
-0.021800  98.100000
-0.018800  98.300000
-0.001500  98.300000
0.018000  98.500000
0.027700  98.100000
0.030700  98.200000
0.028500  98.200000
0.027000  98.200000
0.021700  98.200000
0.016500  98.100000
0.013500  98.400000
0.004500  98.100000
-0.000800  98.300000
-0.003800  98.100000
-0.002300  98.100000
-0.003800  98.300000
-0.005300  97.900000
-0.005300  98.300000
-0.006000  97.900000
-0.004600  98.400000
-0.006000  98.100000
-0.009100  98.000000
-0.010500  98.200000
-0.010500  98.200000
-0.009100  98.100000
-0.009800  97.900000
-0.009100  98.300000
-0.009800  98.000000
-0.003000  98.200000
0.003000  98.400000
0.010500  98.300000
0.015700  98.700000
0.015700  98.100000
0.014200  98.600000
0.014200  98.500000
0.018000  98.300000
0.019500  98.500000
0.016500  98.500000
0.013500  98.700000
0.011200  98.500000
0.008200  98.500000
0.005200  98.500000
0.002200  98.600000
0.000000  98.600000
0.000000  98.500000
0.000700  98.900000
0.003000  98.400000
0.003700  98.500000
0.000700  98.700000
0.000700  98.400000
0.002200  98.800000
0.005200  98.700000
0.004500  98.700000
0.000700  98.900000
-0.003000  98.700000
-0.009100  98.900000
-0.010500  98.800000
-0.011300  98.800000
-0.012800  98.600000
-0.012000  99.000000
-0.015800  98.600000
-0.018100  99.000000
-0.017300  98.900000
-0.016500  99.000000
-0.014300  99.100000
-0.017300  99.000000
-0.017300  99.000000
-0.012800  99.100000
-0.010500  98.800000
-0.007500  99.300000
-0.005300  99.000000
-0.006000  99.000000
-0.009100  99.200000
-0.012800  99.200000
-0.013500  99.000000
-0.014300  99.200000
-0.014300  99.200000
-0.011300  99.100000
-0.008300  99.400000
-0.005300  99.200000
-0.004600  99.300000
-0.000800  99.600000
0.003000  99.100000
0.001500  99.800000
-0.003000  99.200000
-0.005300  99.400000
-0.004600  99.500000
-0.004600  99.400000
-0.003000  99.400000
-0.000800  99.400000
-0.001500  99.700000
-0.002300  99.300000
-0.003000  99.500000
-0.003000  99.600000
-0.004600  99.500000
-0.006000  99.700000
-0.005300  99.400000
-0.003800  99.600000
-0.002300  99.600000
0.001500  99.400000
0.001500  100.000000
0.004500  99.700000
0.008200  99.700000
0.003000  99.800000
0.008200  99.900000
0.014200  100.000000
0.012000  99.600000
0.014200  99.900000
0.015700  99.600000
0.012700  100.100000
0.012000  99.800000
0.009700  99.800000
0.006000  100.100000
0.003700  99.600000
0.003000  100.000000
0.001500  99.800000
0.004500  99.800000
0.006700  99.900000
0.006700  100.100000
0.006700  99.800000
0.003000  99.800000
0.001500  100.300000
0.002200  99.900000
0.003700  100.100000
0.000000  99.900000
-0.004600  99.700000
-0.003800  100.200000
-0.003000  99.800000
-0.001500  100.000000
0.000000  100.400000
0.001500  99.800000
0.003000  100.300000
0.008200  100.100000
0.009700  100.000000
0.008200  100.200000
0.006700  100.000000
0.012000  100.100000
0.015700  99.900000
0.014200  100.200000
0.011200  100.000000
0.011200  100.000000
0.012000  100.000000
0.006700  99.800000
-0.000800  100.100000
-0.003000  99.800000
0.000000  99.900000
0.001500  100.100000
0.001500  99.800000
0.003700  100.100000
0.006700  99.900000
0.008200  99.900000
0.005200  99.900000
0.000000  100.000000
-0.003000  99.800000
-0.000800  100.200000
0.003000  100.100000
0.008200  99.900000
0.009000  100.100000
0.011200  99.800000
0.010500  99.800000
0.008200  100.300000
0.004500  99.800000
0.003700  100.100000
0.001500  99.900000
-0.004600  99.900000
-0.007500  100.100000
-0.009800  99.900000
-0.012000  100.100000
-0.012000  100.000000
-0.009100  100.100000
-0.007500  99.800000
-0.008300  99.900000
-0.005300  100.000000
-0.002300  99.800000
-0.001500  100.400000
0.001500  99.800000
0.003000  100.100000
0.002200  100.000000
0.000700  100.000000
-0.001500  100.200000
-0.003000  99.900000
-0.001500  100.100000
-0.006800  100.200000
-0.012000  100.100000
-0.014300  99.800000
-0.018100  100.000000
-0.020300  100.000000
-0.024000  99.800000
-0.022500  100.400000
-0.021800  99.800000
-0.018100  100.000000
-0.012000  99.800000
-0.008300  99.800000
-0.002300  100.100000
0.004500  99.700000
0.008200  100.200000
0.006700  100.200000
0.001500  100.100000
-0.003000  99.800000
-0.003800  99.900000
-0.006800  100.100000
-0.006000  99.600000
-0.006000  99.900000
-0.008300  99.800000
-0.005300  99.800000
-0.004600  99.900000
-0.003800  99.500000
-0.006800  99.900000
-0.009800  99.500000
-0.008300  99.600000
-0.006800  99.900000
-0.003000  99.700000
-0.002300  99.700000
-0.003000  99.700000
0.000000  99.700000
0.003000  99.700000
0.008200  99.600000
0.011200  99.700000
0.006000  99.400000
0.000700  99.700000
-0.004600  99.400000
-0.006800  99.600000
-0.006800  99.500000
-0.005300  99.400000
-0.000800  99.500000
0.000000  99.400000
0.002200  99.400000
0.005200  99.600000
0.010500  99.600000
0.017200  99.600000
0.019500  99.400000
0.019500  99.500000
0.014200  99.200000
0.007500  99.700000
0.008200  99.300000
0.012700  99.300000
0.012000  99.600000
0.009000  99.200000
0.000700  99.400000
-0.008300  99.100000
-0.009100  99.300000
-0.011300  99.400000
-0.005300  99.000000
-0.001500  99.400000
-0.000800  99.400000
0.004500  99.400000
0.009000  99.300000
0.012000  99.500000
0.010500  99.300000
0.009700  99.100000
0.006700  99.400000
0.005200  99.000000
0.006700  99.300000
0.006700  99.300000
0.004500  98.900000
0.000700  99.600000
-0.003800  98.900000
-0.004600  99.200000
0.000000  99.000000
0.001500  98.700000
0.001500  99.100000
0.001500  99.100000
0.007500  99.300000
0.011200  99.300000
0.009700  99.100000
0.010500  99.100000
0.009000  99.000000
0.009000  99.400000
0.008200  99.000000
0.004500  99.300000
0.003000  99.100000
0.002200  99.000000
-0.000800  99.400000
0.000000  99.000000
0.001500  99.100000
-0.003000  99.000000
-0.006800  99.000000
-0.009800  99.200000
-0.010500  99.100000
-0.006800  99.300000
-0.001500  99.000000
0.004500  99.400000
0.003000  99.100000
0.004500  99.300000
0.009000  99.600000
0.008200  99.000000
0.007500  99.600000
0.005200  99.200000
-0.004600  99.000000
-0.011300  99.300000
-0.016500  99.100000
-0.020300  99.300000
-0.020300  99.300000
-0.021800  99.200000
-0.018100  99.300000
-0.015800  99.400000
-0.013500  99.300000
-0.008300  99.200000
-0.005300  99.600000
-0.003000  99.000000
-0.001500  99.300000
0.001500  99.500000
0.002200  99.200000
0.000700  99.400000
-0.003000  99.100000
-0.002300  99.300000
-0.000800  99.300000
-0.005300  99.100000
-0.006800  99.300000
-0.007500  99.300000
-0.006800  99.400000
-0.006800  99.100000
-0.006800  99.400000
-0.008300  99.000000
-0.009800  99.300000
-0.008300  99.200000
-0.007500  99.400000
-0.003000  99.500000
0.003000  99.200000
0.008200  99.300000
0.010500  99.400000
0.008200  99.100000
0.007500  99.400000
0.003000  99.000000
0.004500  99.200000
0.006700  99.400000
0.006700  99.200000
0.009000  99.100000
0.008200  99.100000
0.007500  99.300000
0.005200  99.000000
0.000700  99.000000
-0.006800  99.000000
-0.015800  99.000000
-0.019500  99.400000
-0.012000  98.800000
-0.005300  99.500000
-0.003000  98.900000
-0.002300  99.100000
0.008200  99.200000
0.024700  99.000000
0.033000  99.100000
0.033000  99.100000
0.026200  99.100000
0.016500  99.000000
0.011200  99.300000
0.004500  99.100000
-0.003800  98.700000
-0.006800  99.100000
-0.005300  98.900000
-0.009100  98.900000
-0.008300  99.200000
-0.005300  98.800000
-0.005300  99.200000
-0.003000  99.000000
-0.004600  99.100000
-0.004600  99.000000
-0.000800  99.000000
0.000000  99.100000
0.000700  98.700000
-0.000800  99.000000
-0.001500  99.000000
-0.000800  99.000000
-0.001500  99.100000
-0.001500  98.900000
-0.001500  99.100000
-0.002300  98.800000
0.001500  98.900000
0.003000  99.000000
0.001500  98.800000
0.000000  99.000000
-0.000800  98.900000
0.000700  98.900000
0.001500  98.900000
0.000000  98.800000
-0.001500  98.800000
-0.001500  98.800000
0.001500  99.000000
0.005200  98.500000
0.006700  99.000000
0.006700  98.800000
0.006000  99.000000
0.006700  99.000000
0.010500  98.700000
0.011200  98.900000
0.009000  99.000000
0.004500  98.600000
-0.002300  98.800000
-0.006800  99.000000
-0.008300  99.000000
-0.007500  98.700000
-0.009800  98.800000
-0.008300  98.400000
-0.009800  98.900000
-0.003800  99.000000
0.005200  98.700000
0.008200  98.900000
0.011200  98.900000
0.010500  98.700000
0.009000  99.100000
0.005200  98.600000
-0.001500  99.000000
-0.004600  98.700000
-0.005300  98.700000
-0.005300  98.700000
-0.006800  98.700000
-0.005300  98.700000
-0.002300  98.700000
-0.001500  98.900000
0.003700  98.700000
0.006700  98.900000
0.005200  98.900000
0.003700  98.600000
0.003700  99.100000
0.002200  98.700000
-0.001500  98.700000
-0.006000  98.700000
-0.008300  98.700000
-0.009100  99.100000
-0.010500  98.700000
-0.010500  98.700000
-0.009100  98.700000
-0.011300  98.600000
-0.012800  98.700000
-0.012000  98.500000
-0.012000  98.700000
-0.009800  98.500000
-0.010500  98.600000
-0.011300  98.400000
-0.010500  98.500000
-0.011300  98.900000
-0.010500  98.300000
-0.008300  98.700000
-0.003000  98.500000
0.000000  98.500000
0.000000  98.500000
-0.000800  98.600000
-0.001500  98.400000
-0.003800  98.700000
-0.001500  98.700000
0.000700  98.200000
-0.000800  98.500000
-0.002300  98.300000
-0.006000  98.300000
-0.004600  98.700000
-0.001500  98.300000
0.004500  98.500000
0.012000  98.500000
0.014200  98.300000
0.015700  98.500000
0.013500  98.200000
0.014200  98.300000
0.012700  98.300000
0.006700  98.300000
0.003000  98.200000
0.000700  98.200000
-0.001500  98.600000
-0.005300  98.000000
-0.006800  98.400000
-0.009100  98.100000
-0.009100  98.300000
-0.006800  98.300000
0.000000  98.000000
0.003700  98.200000
0.003000  98.200000
0.003000  98.400000
0.004500  98.400000
0.008200  98.100000
0.007500  98.200000
0.006000  98.300000
0.009000  98.300000
0.009000  97.800000
0.009000  98.200000
0.009000  98.100000
0.007500  98.100000
0.006000  98.100000
0.004500  98.100000
0.001500  98.100000
-0.000800  98.400000
-0.000800  98.000000
0.001500  98.200000
-0.003000  98.100000
-0.006800  98.100000
-0.005300  98.100000
-0.004600  98.100000
0.000700  98.000000
0.003700  98.100000
0.005200  98.100000
0.008200  98.000000
0.007500  98.100000
0.009700  98.100000
0.008200  98.100000
0.006700  98.200000
0.006700  97.800000
0.001500  98.200000
-0.005300  98.100000
-0.012000  97.900000
-0.014300  98.400000
-0.012800  97.600000
-0.010500  97.700000
-0.010500  97.800000
-0.009100  97.900000
-0.005300  97.800000
-0.001500  97.900000
0.003700  98.100000
0.013500  97.700000
0.020200  98.300000
0.014200  97.800000
0.005200  97.900000
0.001500  98.100000
-0.000800  97.700000
-0.001500  98.100000
-0.000800  97.800000
0.000000  97.900000
0.000700  98.100000
-0.000800  98.100000
-0.001500  98.000000
-0.002300  98.100000
-0.001500  98.300000
-0.001500  97.600000
-0.004600  97.800000
-0.006000  98.100000
-0.008300  97.800000
-0.009100  98.100000
-0.004600  97.900000
-0.004600  98.100000
-0.003800  98.000000
-0.001500  97.900000
0.000700  98.000000
0.003000  97.900000
0.003700  97.800000
0.001500  97.800000
-0.002300  97.800000
-0.001500  97.900000
-0.001500  97.800000
-0.003000  98.100000
-0.001500  97.800000
0.000700  98.100000
0.001500  97.600000
0.002200  98.000000
0.003000  98.000000
0.006000  97.700000
0.006700  98.100000
0.005200  97.800000
0.005200  97.800000
0.003700  98.000000
0.003000  97.700000
0.000700  97.900000
-0.003000  97.700000
-0.005300  98.100000
-0.008300  97.700000
-0.010500  97.800000
-0.010500  97.900000
-0.008300  97.600000
-0.005300  97.700000
-0.005300  97.600000
-0.006800  97.600000
-0.008300  97.900000
-0.003000  97.600000
0.004500  98.000000
0.006700  97.600000
0.011200  97.900000
0.013500  97.800000
0.013500  97.600000
0.012000  97.800000
0.008200  97.800000
-0.000800  97.800000
-0.006800  97.600000
-0.014300  97.700000
-0.024000  97.600000
-0.027800  97.400000
-0.024000  97.600000
-0.021800  97.200000
-0.021800  97.900000
-0.015000  97.600000
-0.000800  97.800000
0.022500  97.900000
0.046500  97.500000
0.057000  97.800000
0.057700  97.600000
0.051700  97.600000
0.039000  97.700000
0.021700  97.400000
0.004500  97.900000
-0.010500  97.600000
-0.019500  97.800000
-0.024000  97.500000
-0.025600  97.600000
-0.021800  97.800000
-0.015800  97.300000
-0.012000  97.900000
-0.009100  97.600000
-0.008300  97.600000
-0.010500  97.600000
-0.012800  97.500000
-0.017300  97.300000
-0.021000  97.400000
-0.026300  97.500000
-0.032300  97.200000
-0.031500  97.800000
-0.020300  97.600000
-0.001500  97.600000
0.014200  97.800000
0.029200  97.500000
0.039700  97.800000
0.043500  97.500000
0.042700  97.600000
0.034500  97.800000
0.030700  97.400000
0.018000  97.600000
0.004500  97.700000
-0.002300  97.600000
-0.006800  97.500000
-0.007500  97.800000
-0.012000  97.600000
-0.012000  97.600000
-0.008300  98.000000
-0.006800  97.400000
-0.004600  97.800000
-0.004600  97.700000
-0.008300  97.600000
-0.015000  97.900000
-0.021800  97.700000
-0.025600  97.400000
-0.021800  97.600000
-0.018100  97.200000
-0.018100  97.600000
-0.019500  97.800000
-0.018100  97.900000
-0.004600  97.800000
0.012700  98.200000
0.031500  97.800000
0.042700  98.000000
0.046500  98.200000
0.048000  97.800000
0.038200  98.000000
0.020200  98.000000
0.005200  98.100000
0.000000  98.100000
-0.003000  97.900000
-0.006000  98.200000
-0.004600  97.900000
0.003000  98.100000
0.006700  98.000000
0.008200  98.100000
0.009700  98.000000
0.008200  98.100000
0.004500  98.100000
0.002200  98.000000
0.000700  98.300000
-0.001500  98.200000
-0.002300  98.000000
-0.003000  98.200000
-0.006800  98.100000
-0.010500  98.400000
-0.010500  98.100000
-0.012000  98.500000
-0.012800  98.600000
-0.008300  98.300000
-0.004600  98.400000
-0.000800  98.400000
0.001500  98.400000
-0.002300  98.300000
-0.006800  98.500000
-0.009100  98.200000
-0.012800  98.400000
-0.015800  98.500000
-0.018800  98.400000
-0.018800  98.600000
-0.019500  98.400000
-0.015800  99.000000
-0.011300  98.400000
-0.009800  98.600000
-0.012000  98.900000
-0.013500  98.800000
-0.014300  98.700000
-0.015000  98.700000
-0.013500  98.800000
-0.018800  98.700000
-0.021800  98.800000
-0.018100  98.900000
-0.005300  98.800000
0.018000  99.200000
0.037500  99.000000
0.045700  98.900000
0.046500  99.000000
0.034500  98.700000
0.018000  99.000000
0.006000  98.800000
-0.003000  99.000000
-0.009100  99.100000
-0.012000  99.100000
-0.009800  99.200000
-0.009100  99.300000
-0.009100  99.100000
-0.008300  99.000000
-0.009100  99.400000
-0.010500  99.000000
-0.010500  99.300000
-0.008300  99.300000
-0.005300  99.000000
-0.003000  99.300000
-0.001500  98.800000
0.002200  99.300000
0.008200  99.300000
0.008200  99.200000
0.006700  99.100000
0.006700  99.200000
0.004500  99.200000
-0.000800  99.000000
-0.006000  99.300000
-0.006800  99.400000
-0.003000  99.400000
0.000700  99.600000
0.001500  99.300000
0.000700  99.400000
-0.001500  99.400000
-0.003800  99.400000
-0.006800  99.600000
-0.005300  99.300000
-0.005300  99.600000
-0.004600  99.500000
0.001500  99.300000
0.005200  99.300000
0.012000  99.200000
0.016500  99.300000
0.012000  99.300000
0.008200  99.700000
0.009700  99.200000
0.015700  99.600000
0.021000  99.600000
0.018000  99.400000
0.009700  99.600000
0.009000  99.500000
0.010500  99.400000
0.010500  99.700000
0.010500  99.300000
0.007500  99.600000
0.004500  99.600000
0.003000  99.400000
0.003000  99.700000
-0.000800  99.600000
-0.004600  99.600000
-0.005300  99.500000
-0.007500  99.600000
-0.006000  99.500000
-0.005300  99.500000
-0.006800  99.600000
-0.005300  99.400000
-0.003000  99.700000
0.000000  99.600000
0.000700  99.600000
0.000000  99.600000
0.002200  99.400000
0.005200  99.500000
0.003000  99.600000
0.003000  99.600000
0.002200  99.600000
-0.001500  99.600000
-0.004600  99.900000
-0.004600  99.500000
-0.005300  99.800000
-0.005300  99.400000
-0.007500  99.800000
-0.007500  99.600000
-0.007500  99.700000
-0.009800  100.000000
-0.007500  99.600000
-0.004600  100.000000
-0.003000  99.800000
-0.003800  99.700000
-0.003800  99.600000
-0.003000  99.800000
-0.004600  99.900000
-0.005300  99.600000
-0.005300  99.900000
-0.006000  99.600000
-0.004600  99.800000
-0.008300  100.000000
-0.010500  99.800000
-0.007500  100.200000
-0.001500  99.800000
0.003700  100.100000
0.003700  99.900000
0.004500  99.800000
0.004500  99.800000
0.001500  99.900000
-0.001500  99.900000
-0.003000  99.800000
-0.004600  100.200000
-0.009100  99.800000
-0.012800  99.800000
-0.014300  100.000000
-0.015000  99.700000
-0.015800  100.300000
-0.012800  99.800000
-0.008300  100.000000
-0.003000  99.900000
0.003700  99.800000
0.018000  100.300000
0.030000  99.800000
0.033000  100.100000
0.028500  100.100000
0.015700  100.000000
0.007500  100.100000
0.000700  99.900000
-0.003800  100.300000
-0.003000  99.800000
-0.003800  100.000000
-0.003000  99.700000
-0.004600  100.000000
-0.006000  100.000000
-0.006800  99.800000
-0.004600  100.200000
-0.003800  100.100000
-0.001500  100.100000
0.002200  100.200000
0.003000  100.100000
0.002200  100.100000
0.001500  99.900000
0.000700  99.900000
-0.002300  99.700000
-0.003000  100.000000
0.000700  99.800000
0.000700  99.800000
-0.001500  99.800000
-0.003000  99.700000
-0.003000  99.800000
-0.002300  99.800000
-0.001500  99.800000
0.001500  99.900000
0.003000  99.800000
0.003000  99.900000
0.002200  99.800000
0.003000  99.700000
0.003000  99.600000
0.003000  99.900000
0.003700  99.800000
0.003000  99.600000
0.003000  99.800000
0.004500  99.800000
0.003000  99.700000
0.003000  99.600000
0.001500  99.500000
0.001500  99.900000
0.001500  99.400000
0.001500  99.800000
0.003000  99.600000
0.007500  99.400000
0.007500  99.400000
0.002200  99.600000
-0.004600  99.400000
-0.005300  99.200000
-0.000800  99.500000
-0.000800  99.500000
-0.002300  99.200000
-0.000800  99.500000
0.000000  99.100000
0.003700  99.400000
0.003000  99.100000
0.001500  99.200000
0.003700  99.300000
0.002200  98.900000
0.002200  99.300000
0.004500  99.000000
0.005200  99.000000
0.007500  98.800000
0.006000  99.000000
0.005200  99.000000
0.005200  98.700000
0.004500  99.200000
0.000700  98.800000
-0.005300  98.800000
-0.008300  99.000000
-0.009800  98.700000
-0.011300  98.900000
-0.012800  98.700000
-0.013500  98.700000
-0.012800  98.700000
-0.008300  98.700000
-0.008300  98.800000
-0.001500  98.800000
0.009000  98.900000
0.012700  98.700000
0.012700  98.700000
0.009000  98.600000
0.012000  98.500000
0.009700  98.700000
0.006700  98.200000
0.006000  98.600000
0.001500  98.400000
-0.000800  98.400000
-0.000800  98.600000
-0.003000  98.200000
-0.004600  98.500000
-0.001500  98.500000
-0.003000  98.500000
-0.004600  98.500000
-0.007500  98.300000
-0.009100  98.400000
-0.006000  98.200000
-0.006800  98.500000
-0.006000  98.100000
-0.006000  98.400000
-0.002300  98.500000
0.000000  98.100000
-0.000800  98.200000
-0.002300  98.100000
-0.004600  98.100000
-0.004600  98.400000
-0.002300  97.900000
-0.000800  98.400000
0.004500  98.100000
0.005200  98.000000
0.003700  98.100000
0.003700  98.100000
0.003000  97.900000
0.002200  97.900000
0.000700  98.100000
0.003000  97.800000
0.006000  98.100000
0.010500  97.900000
0.012000  97.800000
0.008200  98.100000
0.005200  97.800000
0.001500  97.900000
0.000000  97.800000
-0.001500  97.800000
-0.000800  97.700000
-0.002300  97.800000
-0.006000  97.600000
-0.006800  97.600000
-0.008300  97.700000
-0.010500  97.600000
-0.008300  97.600000
-0.006800  97.600000
-0.004600  97.400000
-0.001500  97.700000
-0.001500  97.100000
0.002200  97.600000
0.001500  97.600000
-0.002300  97.300000
-0.001500  97.600000
-0.003800  97.000000
-0.006800  97.200000
-0.009100  97.200000
-0.012800  97.100000
-0.012800  97.000000
-0.009100  97.100000
-0.004600  97.200000
0.001500  96.800000
0.005200  97.200000
0.008200  96.800000
0.007500  97.000000
0.017200  96.800000
0.029200  96.700000
0.027700  97.100000
0.023200  96.400000
0.018700  96.900000
0.009700  96.600000
0.001500  96.600000
-0.004600  96.400000
-0.003000  96.500000
-0.004600  96.500000
-0.009100  96.200000
-0.005300  96.500000
-0.006000  96.000000
-0.005300  96.100000
-0.006000  96.200000
-0.008300  95.800000
-0.008300  96.200000
-0.010500  95.800000
-0.010500  95.800000
-0.008300  95.900000
-0.004600  95.700000
-0.005300  96.000000
-0.008300  95.800000
-0.003800  95.600000
0.004500  95.500000
0.009000  95.600000
0.006700  95.500000
0.005200  95.300000
0.008200  95.600000
0.009700  95.200000
0.008200  95.300000
0.005200  95.100000
0.003000  94.900000
-0.003000  95.100000
-0.007500  94.900000
-0.009100  94.900000
-0.009100  94.800000
-0.006800  94.600000
-0.008300  94.900000
-0.006800  94.600000
-0.001500  94.600000
0.001500  94.400000
0.003700  94.800000
0.006000  94.200000
0.006700  94.300000
0.007500  94.400000
0.005200  94.100000
0.000700  94.600000
-0.003000  94.100000
-0.003000  93.900000
-0.003800  94.100000
-0.005300  93.600000
-0.003800  94.000000
-0.003800  93.700000
-0.005300  93.800000
-0.003800  93.900000
-0.001500  93.700000
-0.003000  93.400000
-0.001500  93.700000
0.000700  93.500000
-0.000800  93.200000
-0.001500  93.400000
-0.001500  93.300000
-0.000800  93.100000
-0.000800  93.600000
-0.002300  92.900000
0.000700  93.200000
0.003000  93.100000
0.006000  92.900000
0.006700  92.900000
0.004500  92.800000
0.005200  92.700000
0.005200  92.700000
0.003000  92.700000
0.004500  92.600000
0.003700  92.600000
-0.001500  92.900000
-0.006000  92.300000
-0.005300  92.600000
-0.006800  92.300000
-0.008300  92.400000
-0.008300  92.200000
-0.006800  92.200000
-0.004600  92.300000
-0.000800  91.800000
0.001500  92.100000
0.000700  92.100000
0.001500  92.100000
0.004500  91.800000
0.009000  91.700000
0.009000  92.100000
0.003000  91.600000
0.001500  91.800000
-0.000800  91.500000
-0.003800  91.400000
-0.003800  91.800000
-0.003000  91.200000
-0.001500  91.600000
0.000700  91.300000
0.000700  91.400000
-0.001500  91.300000
-0.001500  91.200000
-0.000800  91.400000
0.000700  91.000000
0.000000  91.300000
-0.001500  91.100000
-0.000800  91.000000
-0.002300  91.100000
-0.000800  90.700000
-0.000800  91.000000
-0.002300  90.600000
-0.002300  90.900000
-0.003800  90.700000
-0.002300  90.400000
-0.003000  90.800000
-0.001500  90.600000
-0.000800  90.600000
-0.000800  90.500000
0.001500  90.500000
0.000700  90.400000
0.003700  90.400000
0.006700  90.400000
0.008200  90.100000
0.009000  90.400000
0.009000  90.100000
0.009000  90.100000
0.003700  90.100000
0.000700  89.900000
-0.000800  90.000000
-0.001500  90.000000
0.000700  89.800000
0.000700  90.100000
0.001500  89.500000
0.003000  89.800000
0.001500  89.600000
0.001500  89.600000
0.003000  89.500000
0.002200  89.400000
0.000700  89.200000
0.000700  89.500000
-0.001500  89.400000
-0.002300  89.000000
-0.003800  89.200000
-0.004600  89.400000
-0.005300  88.900000
-0.005300  89.100000
-0.004600  88.800000
-0.005300  89.000000
-0.004600  88.600000
-0.002300  88.600000
0.000700  88.600000
0.003000  88.600000
0.003700  88.600000
0.004500  88.300000
-0.001500  88.700000
-0.003800  88.300000
-0.000800  88.400000
0.000000  88.500000
-0.001500  88.100000
-0.003800  88.200000
-0.003800  87.900000
-0.004600  88.100000
-0.004600  87.700000
-0.002300  88.000000
-0.000800  88.100000
0.001500  87.800000
0.002200  87.800000
0.000700  87.700000
0.001500  87.700000
0.001500  87.700000
0.000700  87.400000
0.002200  87.600000
0.000700  87.200000
0.000000  87.700000
0.003000  87.000000
0.002200  87.300000
0.001500  87.200000
0.003000  86.900000
0.003000  87.200000
-0.000800  86.800000
-0.003000  87.000000
-0.005300  86.800000
-0.006800  86.800000
-0.006800  86.700000
-0.006800  86.600000
-0.003000  86.800000
0.000000  86.300000
0.001500  86.600000
0.001500  86.400000
0.000700  86.300000
0.000000  86.400000
0.002200  86.000000
-0.000800  86.400000
-0.001500  86.000000
-0.001500  86.200000
0.001500  85.900000
0.004500  85.700000
0.002200  85.800000
0.003000  85.700000
0.001500  85.700000
-0.000800  85.700000
-0.000800  85.900000
-0.002300  85.600000
-0.001500  85.400000
-0.000800  85.700000
0.002200  85.100000
0.002200  85.400000
0.001500  85.100000
0.002200  85.000000
-0.000800  85.200000
-0.001500  85.100000
-0.001500  85.200000
-0.003000  84.900000
-0.003800  84.800000
-0.001500  85.000000
-0.001500  84.900000
0.001500  84.700000
0.005200  84.500000
0.003700  84.900000
0.002200  84.200000
0.001500  84.600000
0.000700  84.400000
-0.000800  84.300000
0.000700  84.300000
0.000000  84.100000
0.000700  84.000000
0.001500  84.100000
0.003000  83.700000
0.003000  84.100000
0.003000  83.900000
0.004500  83.700000
0.004500  83.700000
0.003000  83.900000
0.001500  83.600000
-0.000800  83.400000
-0.000800  83.600000
-0.001500  83.200000
-0.003000  83.300000
-0.003800  83.400000
-0.003000  83.100000
-0.003000  83.400000
-0.000800  83.000000
-0.000800  83.200000
-0.005300  83.000000
-0.006000  83.000000
-0.007500  82.800000
-0.009800  83.100000
-0.006800  82.800000
-0.004600  82.800000
-0.003800  82.900000
-0.003000  82.600000
0.000000  82.500000
0.004500  82.800000
0.008200  82.400000
0.010500  82.600000
0.005200  82.000000
0.004500  82.300000
0.003700  82.000000
0.002200  82.000000
0.004500  82.200000
0.001500  82.000000
-0.003000  81.800000
-0.003800  81.700000
-0.006000  81.700000
-0.006000  81.700000
-0.006800  81.400000
-0.004600  81.800000
0.000000  81.200000
0.004500  81.600000
0.009000  81.300000
0.008200  81.300000
0.006700  81.500000
0.008200  81.100000
0.009700  81.500000
0.009000  80.800000
0.005200  81.100000
0.001500  81.000000
-0.001500  80.800000
-0.005300  80.800000
-0.005300  80.900000
-0.006800  80.800000
-0.009100  80.400000
-0.008300  80.600000
-0.005300  80.400000
-0.003800  80.200000
-0.002300  80.500000
0.000000  79.800000
0.002200  80.400000
0.001500  80.100000
-0.000800  80.000000
-0.004600  79.800000
-0.004600  79.600000
-0.004600  79.800000
-0.005300  79.600000
-0.002300  79.400000
0.000700  79.600000
0.001500  79.500000
0.001500  79.600000
0.001500  79.400000
0.000700  79.500000
-0.000800  78.800000
-0.001500  79.200000
-0.003000  79.000000
-0.004600  78.700000
-0.002300  78.900000
-0.001500  78.500000
0.000700  78.500000
0.001500  78.700000
0.000000  78.500000
0.001500  78.400000
0.001500  78.300000
0.003700  78.200000
0.003000  78.000000
0.000000  78.200000
0.000000  77.800000
0.000000  77.900000
0.002200  77.800000
0.001500  77.400000
0.001500  77.800000
0.003000  77.800000
0.001500  77.300000
0.001500  77.600000
0.003000  77.300000
0.004500  77.600000
0.003000  77.300000
0.003000  77.000000
0.000700  76.900000
0.000700  76.900000
0.000700  76.700000
0.000000  76.600000
0.000700  76.600000
-0.000800  76.500000
-0.001500  76.500000
-0.003000  76.500000
-0.003000  76.300000
-0.000800  76.500000
0.000700  76.000000
0.000700  76.100000
0.003000  75.900000
0.002200  75.800000
0.002200  75.900000
0.000700  75.700000
-0.000800  75.600000
0.001500  75.400000
0.000700  75.300000
-0.001500  75.100000
-0.003000  75.200000
-0.005300  75.100000
-0.005300  74.800000
-0.005300  75.000000
-0.005300  74.600000
-0.004600  74.800000
-0.002300  74.400000
0.000000  74.400000
0.003000  74.600000
0.006700  74.400000
0.006700  74.300000
0.006700  74.200000
0.005200  74.100000
0.003000  74.000000
0.001500  74.100000
-0.000800  73.800000
0.000700  73.500000
-0.000800  73.800000
-0.000800  73.300000
-0.001500  73.400000
-0.001500  73.400000
-0.001500  73.000000
-0.002300  73.300000
-0.003000  72.700000
-0.004600  73.000000
-0.004600  73.000000
-0.004600  72.700000
-0.003000  72.500000
-0.000800  72.500000
0.000700  72.600000
0.000000  72.100000
-0.000800  72.400000
0.001500  72.000000
0.000700  72.100000
0.000000  71.900000
-0.001500  71.600000
-0.003000  71.900000
-0.003000  71.400000
-0.002300  71.700000
-0.000800  71.500000
-0.000800  71.500000
0.003000  71.500000
0.003000  71.300000
0.000700  71.100000
0.003000  71.000000
0.003700  70.900000
0.001500  70.800000
-0.001500  70.600000
-0.001500  70.900000
0.002200  70.500000
0.005200  70.500000
0.006700  70.200000
0.008200  70.200000
0.005200  70.400000
0.001500  70.000000
0.001500  70.200000
0.003700  69.800000
0.003000  69.700000
0.003000  69.700000
0.003000  69.600000
0.000700  69.600000
-0.001500  69.200000
-0.003000  69.400000
-0.006800  68.900000
-0.009800  69.200000
-0.009800  68.900000
-0.009100  68.600000
-0.006800  68.700000
-0.005300  68.300000
-0.004600  68.600000
0.000000  68.400000
0.004500  68.300000
0.007500  68.300000
0.008200  68.000000
0.003700  67.900000
-0.000800  67.800000
0.000700  67.800000
0.003000  67.600000
0.000700  67.700000
-0.000800  67.500000
-0.002300  67.100000
-0.004600  67.300000
-0.005300  67.300000
-0.006000  66.800000
-0.005300  67.100000
-0.006000  66.700000
-0.005300  66.700000
-0.003000  66.500000
0.000000  66.500000
0.005200  66.400000
0.008200  66.500000
0.007500  66.200000
0.006700  66.000000
0.008200  66.000000
0.006700  65.900000
0.003000  65.700000
0.000000  65.600000
-0.000800  65.200000
-0.001500  65.500000
-0.002300  65.000000
-0.003800  65.200000
-0.005300  65.200000
-0.004600  64.700000
-0.003000  64.900000
-0.004600  64.500000
-0.004600  64.800000
-0.004600  64.500000
-0.004600  64.300000
-0.003800  64.200000
-0.001500  63.900000
0.000700  64.300000
0.000700  63.500000
0.001500  64.000000
0.001500  63.700000
0.000700  63.400000
0.000700  63.600000
0.001500  63.000000
0.001500  63.500000
0.000700  63.100000
0.000000  62.900000
0.003000  63.000000
0.003700  62.500000
0.000700  62.500000
0.000000  62.500000
-0.000800  62.400000
0.000000  62.000000
-0.000800  62.100000
-0.003000  62.000000
-0.001500  61.800000
-0.003000  61.900000
-0.004600  61.300000
-0.004600  61.400000
-0.003000  61.200000
-0.003000  61.100000
-0.000800  61.200000
0.000700  60.700000
-0.003000  61.000000
-0.001500  60.800000
-0.000800  60.600000
-0.002300  60.500000
-0.000800  60.600000
-0.000800  60.300000
0.003000  59.900000
0.002200  60.100000
0.003000  59.800000
0.004500  59.800000
0.003000  59.600000
0.003700  59.400000
0.001500  59.400000
0.003000  59.200000
0.003000  59.000000
0.001500  59.300000
-0.000800  58.500000
-0.001500  58.800000
-0.002300  58.700000
-0.002300  58.500000
-0.002300  58.200000
-0.001500  58.500000
0.000000  58.000000
0.000000  57.900000
0.000700  58.000000
0.001500  57.600000
0.001500  57.600000
0.001500  57.600000
0.003000  57.200000
0.000700  57.500000
-0.000800  57.000000
0.000700  57.100000
0.001500  56.800000
-0.000800  56.800000
-0.003000  56.500000
-0.004600  56.400000
-0.005300  56.500000
-0.001500  56.200000
0.003000  56.000000
0.005200  55.900000
0.006700  55.900000
0.008200  55.900000
0.003700  55.300000
0.000700  55.600000
0.003000  55.300000
0.001500  55.000000
-0.004600  55.100000
-0.007500  54.700000
-0.006800  54.700000
-0.006800  54.400000
-0.003800  54.300000
-0.000800  54.200000
-0.003000  54.000000
0.000000  54.200000
0.000000  53.600000
-0.001500  53.700000
-0.000800  53.500000
-0.001500  53.300000
-0.003000  53.200000
-0.006800  52.800000
-0.006000  53.000000
-0.003800  52.600000
-0.003800  52.500000
-0.002300  52.700000
-0.000800  52.300000
-0.000800  52.200000
-0.001500  52.200000
0.000700  52.200000
0.003000  51.700000
0.004500  51.700000
0.006700  51.500000
0.006000  51.300000
0.004500  51.300000
0.004500  50.900000
0.004500  50.900000
0.007500  50.700000
0.009000  50.500000
0.006700  50.400000
0.004500  50.300000
0.000000  50.000000
-0.001500  50.100000
-0.002300  49.700000
-0.006000  49.900000
-0.006800  49.700000
-0.008300  49.500000
-0.009100  49.000000
-0.012000  49.300000
-0.012000  49.000000
-0.010500  48.800000
-0.009100  48.700000
-0.006800  48.500000
-0.003800  48.400000
0.003000  48.500000
0.005200  48.100000
0.004500  48.400000
0.003700  47.700000
0.002200  48.100000
0.003000  47.900000
0.005200  47.600000
0.006700  47.500000
0.006700  47.800000
0.009000  47.300000
0.011200  47.000000
0.008200  47.200000
0.003000  46.900000
0.003700  46.800000
0.003000  46.900000
0.000700  46.500000
-0.000800  46.600000
-0.003000  46.300000
-0.004600  46.300000
-0.006000  46.200000
-0.005300  45.900000
-0.003000  46.300000
-0.004600  46.100000
-0.005300  45.700000
-0.005300  45.600000
-0.005300  45.400000
-0.004600  45.500000
-0.003000  45.200000
-0.004600  45.400000
0.000000  44.800000
0.009000  45.200000
0.014200  44.800000
0.013500  44.700000
0.008200  45.000000
0.000700  44.300000
-0.000800  44.700000
0.001500  44.300000
0.003700  44.200000
0.004500  44.100000
0.003000  43.900000
0.001500  43.800000
0.003700  43.500000
0.005200  43.800000
0.004500  43.200000
0.000700  43.400000
0.001500  43.100000
0.002200  42.900000
0.001500  43.100000
0.000700  42.600000
-0.000800  42.700000
-0.003800  42.700000
-0.006800  42.500000
-0.007500  42.400000
-0.008300  42.100000
-0.006800  42.100000
-0.003000  42.000000
-0.000800  42.000000
0.000700  41.400000
0.000700  41.600000
0.000700  41.600000
0.003000  41.300000
0.003000  41.400000
0.003000  41.100000
0.004500  41.200000
0.003000  41.200000
0.001500  40.800000
0.003000  41.000000
0.003000  40.600000
0.004500  40.600000
0.004500  40.400000
0.004500  40.400000
0.005200  40.200000
0.007500  40.000000
0.007500  40.300000
0.005200  39.400000
0.005200  39.700000
0.006700  39.600000
0.006700  39.300000
0.003700  39.300000
-0.001500  39.100000
-0.009100  39.000000
-0.016500  38.800000
-0.020300  38.800000
-0.020300  38.700000
-0.018100  38.600000
-0.014300  38.100000
-0.012000  38.200000
-0.008300  38.000000
-0.003000  37.900000
-0.002300  37.900000
-0.002300  37.700000
-0.001500  37.300000
-0.000800  37.400000
-0.000800  37.100000
0.000000  37.100000
0.000700  37.100000
-0.001500  36.800000
-0.000800  37.100000
0.000700  36.400000
0.001500  36.600000
0.001500  36.300000
0.000700  36.500000
-0.001500  36.100000
-0.004600  36.100000
-0.005300  36.000000
-0.004600  35.700000
-0.000800  35.600000
0.002200  35.500000
0.000700  35.500000
0.000700  35.500000
-0.000800  35.000000
-0.001500  35.200000
0.000000  34.800000
0.001500  34.700000
0.000700  34.800000
0.001500  34.200000
0.000700  34.300000
-0.001500  34.200000
-0.001500  34.100000
-0.002300  33.900000
-0.002300  33.700000
-0.006000  33.900000
-0.004600  33.300000
-0.001500  33.700000
-0.003000  33.100000
-0.001500  33.200000
-0.000800  33.100000
0.000700  32.800000
0.003000  33.100000
0.002200  32.500000
0.006000  32.600000
0.009000  32.600000
0.008200  32.300000
0.008200  32.200000
0.009000  32.400000
0.009000  31.900000
0.012000  31.600000
0.011200  31.900000
0.008200  31.500000
0.006700  31.500000
0.009700  31.400000
0.009000  31.000000
0.006700  31.300000
0.005200  30.900000
0.004500  30.900000
0.003000  30.900000
0.000700  30.400000
-0.001500  30.600000
-0.005300  30.400000
-0.008300  30.200000
-0.012000  30.000000
-0.013500  30.100000
-0.015000  29.900000
-0.015800  29.700000
-0.012800  29.800000
-0.011300  29.300000
-0.006800  29.700000
-0.003000  29.300000
-0.000800  29.200000
0.001500  29.200000
0.004500  29.100000
0.003000  28.900000
0.001500  28.800000
0.002200  28.700000
0.000700  28.400000
0.000000  28.300000
-0.001500  28.300000
0.003700  28.000000
0.008200  28.300000
0.006700  27.700000
0.006700  27.900000
0.003000  28.000000
0.000700  27.600000
-0.000800  27.600000
-0.003800  27.400000
-0.005300  27.200000
-0.010500  27.300000
-0.014300  26.900000
-0.014300  27.300000
-0.011300  26.600000
-0.006000  26.500000
-0.003800  26.600000
-0.002300  26.400000
0.000000  26.100000
0.001500  26.400000
0.001500  26.100000
0.001500  26.000000
0.003000  26.200000
0.003000  25.800000
0.003000  25.600000
0.001500  25.800000
0.000700  25.500000
0.001500  25.600000
0.004500  25.100000
0.005200  25.300000
0.003000  25.000000
0.000700  24.900000
-0.001500  24.900000
-0.001500  24.800000
-0.001500  24.700000
-0.000800  24.400000
-0.000800  24.700000
0.000700  24.400000
0.000700  24.300000
-0.001500  24.300000
-0.003000  23.900000
-0.001500  24.000000
-0.000800  23.800000
0.000700  23.800000
0.003000  23.600000
0.003000  23.300000
0.003700  23.500000
0.003700  23.400000
0.003000  23.200000
0.002200  22.900000
0.000700  23.000000
0.000700  23.000000
0.001500  22.600000
0.003700  23.000000
0.006000  22.500000
0.009700  22.700000
0.011200  22.500000
0.012700  22.200000
0.011200  22.400000
0.009000  21.900000
0.007500  22.200000
0.004500  21.800000
-0.000800  21.800000
-0.008300  21.700000
-0.012000  21.700000
-0.015000  21.600000
-0.015800  21.300000
-0.011300  21.700000
-0.005300  21.300000
-0.003800  21.300000
-0.001500  21.400000
0.005200  20.900000
0.009700  21.200000
0.009700  20.800000
0.003700  20.900000
-0.005300  20.700000
-0.010500  20.600000
-0.011300  20.700000
-0.009800  20.400000
-0.005300  20.400000
-0.000800  20.300000
0.001500  20.300000
0.004500  20.100000
0.004500  20.100000
0.003000  20.100000
0.003000  20.000000
0.004500  20.000000
0.006000  19.800000
0.006000  19.900000
0.005200  19.900000
0.005200  19.400000
0.006700  19.500000
0.005200  19.300000
0.005200  19.300000
0.004500  19.400000
0.000700  19.400000
0.000700  19.100000
0.000700  19.100000
0.001500  19.200000
0.000700  18.700000
-0.002300  19.200000
-0.003000  18.600000
-0.003000  18.700000
-0.001500  18.800000
-0.001500  18.300000
-0.002300  18.400000
-0.004600  18.400000
-0.005300  18.300000
-0.004600  18.400000
-0.005300  17.700000
-0.005300  18.000000
-0.004600  18.100000
-0.004600  18.000000
-0.005300  17.900000
-0.004600  18.200000
-0.006000  17.700000
-0.008300  17.600000
-0.006000  17.800000
-0.004600  17.400000
-0.003800  17.600000
-0.004600  17.600000
-0.004600  17.300000
-0.001500  17.300000
0.002200  17.000000
0.003000  17.400000
0.000700  16.900000
0.003000  17.400000
0.004500  16.900000
0.002200  16.800000
-0.004600  16.700000
-0.009100  16.700000
-0.009100  16.800000
-0.008300  16.600000
-0.003000  16.600000
0.002200  16.600000
0.003000  16.300000
0.001500  16.900000
0.000700  16.200000
0.000000  16.400000
0.000700  16.000000
0.000700  16.200000
0.003000  16.100000
0.005200  16.100000
0.006700  16.000000
0.006700  15.900000
0.008200  15.900000
0.008200  15.700000
0.006700  16.000000
0.004500  15.900000
0.001500  15.500000
0.001500  15.700000
0.001500  15.500000
0.003000  15.600000
0.001500  15.400000
-0.000800  15.300000
0.006000  15.400000
0.012700  15.400000
0.016500  15.300000
0.015700  15.300000
0.009000  15.200000
0.000700  15.000000
-0.006800  15.300000
-0.013500  15.000000
-0.015800  14.700000
-0.012800  15.200000
-0.013500  14.800000
-0.017300  14.900000
-0.018100  14.700000
-0.014300  14.800000
-0.008300  14.700000
-0.006000  14.300000
-0.003800  14.900000
0.002200  14.400000
0.005200  14.400000
0.006700  14.500000
0.005200  14.600000
0.003000  14.300000
0.001500  14.300000
-0.000800  14.400000
-0.000800  13.900000
-0.000800  14.300000
0.001500  13.900000
0.002200  14.000000
0.004500  14.100000
0.003000  13.700000
0.003000  14.100000
0.007500  13.900000
0.007500  13.800000
0.009000  13.800000
0.009000  13.600000
0.008200  13.600000
0.006700  13.700000
0.006700  13.500000
0.004500  13.500000
0.004500  13.600000
0.006000  13.400000
0.004500  13.200000
0.002200  13.600000
0.004500  13.100000
0.003000  13.400000
0.000000  13.200000
-0.004600  13.100000
-0.009100  13.300000
-0.010500  13.000000
-0.009800  13.200000
-0.006800  13.100000
-0.006800  13.000000
-0.008300  13.100000
-0.007500  12.800000
-0.005300  13.000000
-0.000800  12.800000
-0.001500  13.000000
-0.003000  12.600000
-0.003800  13.000000
-0.004600  12.900000
-0.003800  12.500000
-0.006800  12.800000
-0.007500  12.600000
-0.006000  12.500000
-0.004600  12.600000
-0.002300  12.400000
0.000700  12.700000
0.005200  12.600000
0.007500  12.400000
0.010500  12.500000
0.012000  12.600000
0.008200  12.400000
0.003000  12.200000
-0.001500  12.500000
-0.008300  12.100000
-0.013500  12.400000
-0.017300  12.200000
-0.021000  12.200000
-0.018800  12.500000
-0.015000  12.100000
-0.009800  12.400000
-0.003000  12.100000
-0.001500  12.000000
0.001500  12.100000
0.001500  12.100000
0.003000  12.000000
0.004500  12.000000
0.003000  12.300000
0.003000  11.800000
0.003700  12.100000
0.006700  12.000000
0.008200  11.700000
0.006700  12.200000
0.006700  11.600000
0.005200  11.900000
0.003000  12.000000
0.003000  11.700000
0.000000  11.700000
-0.001500  11.700000
-0.001500  11.700000
-0.003800  11.600000
-0.001500  11.800000
0.000700  11.600000
0.000700  11.500000
0.006000  11.700000
0.009700  11.500000
0.010500  11.900000
0.016500  11.600000
0.015700  11.700000
0.009000  11.700000
0.004500  11.400000
0.001500  11.700000
0.005200  11.400000
0.008200  11.900000
0.009700  11.700000
0.010500  11.500000
0.008200  11.700000
0.009000  11.500000
0.006700  11.700000
0.000000  11.200000
-0.006800  11.700000
-0.015000  11.200000
-0.017300  11.500000
-0.015800  11.400000
-0.014300  11.400000
-0.006800  11.400000
-0.001500  11.200000
-0.001500  11.700000
0.003000  11.200000
0.007500  11.400000
0.004500  11.400000
0.005200  11.300000
0.005200  11.400000
0.001500  11.300000
0.000700  11.500000
-0.000800  11.200000
0.001500  11.500000
0.003700  11.400000
0.002200  11.100000
0.002200  11.700000
0.001500  11.200000
0.003000  11.500000
0.004500  11.300000
0.003000  11.300000
0.002200  11.400000
0.002200  11.100000
-0.002300  11.100000
-0.008300  11.500000
-0.012000  11.400000
-0.015000  11.200000
-0.012800  11.100000
-0.009100  11.400000
-0.008300  11.000000
-0.008300  11.300000
-0.003800  11.100000
-0.001500  11.100000
-0.003000  11.300000
-0.002300  10.900000
-0.000800  11.200000
-0.002300  11.100000
-0.004600  11.100000
-0.004600  11.300000
-0.005300  11.200000
-0.004600  11.000000
-0.003800  10.900000
-0.003000  11.100000
-0.000800  10.700000
0.000000  11.000000
0.001500  11.100000
0.004500  10.700000
0.004500  10.800000
0.001500  10.800000
0.000700  10.700000
0.000000  10.900000
0.001500  10.600000
0.003700  10.900000
0.003700  10.500000
0.002200  10.900000
0.005200  10.700000
0.009000  10.800000
0.008200  10.600000
0.009000  10.700000
0.008200  11.100000
0.009000  10.800000
0.010500  10.700000
0.008200  10.500000
0.001500  10.400000
-0.005300  10.800000
-0.008300  10.500000
-0.006800  10.700000
-0.010500  10.500000
-0.015000  10.500000
-0.014300  10.700000
-0.012000  10.200000
-0.009800  10.600000
-0.008300  10.700000
-0.003000  10.400000
-0.000800  10.300000
0.000700  10.500000
0.000700  10.400000
-0.000800  10.100000
0.001500  10.500000
0.006000  10.200000
0.008200  10.600000
0.007500  10.300000
0.008200  10.100000
0.007500  10.400000
0.004500  10.100000
0.000700  10.400000
-0.006800  10.200000
-0.012000  10.200000
-0.010500  10.200000
-0.007500  10.200000
-0.001500  10.300000
0.006000  9.900000
0.007500  10.500000
0.005200  10.200000
0.001500  10.000000
-0.003800  10.400000
-0.005300  9.900000
-0.004600  10.200000
-0.002300  10.000000
-0.003000  9.900000
-0.006000  10.100000
-0.005300  9.800000
-0.003000  10.000000
-0.003000  9.900000
-0.006800  9.800000
-0.008300  9.900000
-0.006000  10.200000
0.002200  9.900000
0.010500  9.800000
0.010500  10.200000
0.009000  9.700000
0.009000  10.200000
0.006000  9.700000
-0.000800  9.600000
-0.004600  9.900000
-0.003800  9.700000
-0.003000  9.900000
-0.001500  9.800000
0.000700  9.600000
0.000700  9.700000
0.003000  9.900000
0.003000  9.700000
0.003700  9.500000
0.006700  9.900000
0.008200  9.500000
0.004500  9.900000
-0.003800  9.600000
-0.009100  9.700000
-0.006800  9.900000
0.003000  9.400000
0.008200  9.600000
0.008200  9.600000
0.010500  9.400000
0.014200  9.700000
0.010500  9.400000
0.003000  9.400000
-0.000800  9.400000
-0.000800  9.300000
0.000700  9.400000
-0.006000  9.300000
-0.008300  9.600000
-0.005300  9.500000
-0.000800  9.400000
0.001500  9.600000
0.001500  9.400000
0.004500  9.600000
0.003700  9.100000
0.001500  9.400000
0.002200  9.400000
0.006000  9.400000
0.006700  9.500000
0.006700  9.400000
0.008200  9.600000
0.006700  9.400000
0.003000  9.400000
0.000000  9.400000
-0.001500  9.200000
-0.008300  9.400000
-0.015800  9.100000
-0.018800  9.400000
-0.015800  9.300000
-0.009100  9.300000
-0.010500  9.300000
-0.013500  9.100000
-0.012000  9.500000
-0.004600  9.000000
0.005200  9.300000
0.010500  9.100000
0.012000  9.000000
0.010500  9.100000
0.006700  9.000000
0.007500  9.400000
0.004500  9.200000
0.004500  9.200000
0.003700  9.200000
-0.000800  9.300000
-0.001500  9.200000
-0.003800  8.800000
-0.005300  9.300000
-0.004600  9.000000
-0.002300  8.900000
0.000700  9.000000
-0.000800  9.000000
0.000000  9.000000
0.003000  9.000000
0.005200  8.800000
0.003000  8.800000
-0.006800  9.000000
-0.009800  9.100000
-0.006800  8.700000
-0.006800  9.000000
-0.003800  8.800000
-0.002300  8.800000
-0.000800  8.900000
0.001500  8.700000
0.000700  8.900000
-0.002300  8.800000
-0.005300  8.800000
-0.006800  9.000000
-0.005300  8.800000
-0.001500  8.800000
0.001500  8.800000
0.003000  9.000000
0.005200  8.600000
0.006700  8.900000
0.006000  8.800000
0.006000  8.700000
0.008200  8.800000
0.005200  8.800000
0.004500  9.000000
0.003700  8.700000
0.002200  8.500000
0.004500  9.000000
0.004500  8.400000
0.003700  8.600000
0.001500  9.000000
-0.000800  8.700000
-0.003000  8.500000
-0.004600  8.500000
-0.005300  8.700000
-0.011300  8.500000
-0.010500  8.500000
-0.006800  8.600000
-0.003000  8.500000
-0.003000  8.900000
-0.004600  8.400000
-0.001500  8.600000
-0.001500  8.600000
-0.003800  8.500000
-0.005300  8.700000
-0.003000  8.400000
-0.003800  8.300000
-0.004600  8.400000
-0.006000  8.400000
-0.008300  8.400000
-0.006800  8.300000
-0.002300  8.500000
-0.000800  8.100000
-0.001500  8.500000
0.001500  8.200000
0.003000  8.300000
0.005200  8.500000
0.005200  8.100000
0.005200  8.500000
0.008200  8.100000
0.009700  8.300000
0.009000  8.500000
0.005200  8.200000
0.003000  8.400000
0.005200  8.300000
0.004500  8.400000
0.004500  8.100000
0.004500  8.300000
-0.004600  8.400000
-0.012000  8.000000
-0.010500  8.300000
-0.009100  7.900000
-0.006800  8.300000
-0.001500  8.100000
0.001500  8.100000
0.001500  8.200000
0.000000  8.000000
-0.003000  8.100000
-0.003800  8.100000
0.000700  8.200000
0.003000  8.100000
0.003000  7.900000
0.003000  8.300000
0.000700  7.900000
0.001500  8.200000
0.001500  7.900000
0.003700  7.900000
0.000700  8.000000
0.000000  7.900000
0.001500  8.200000
0.004500  8.000000
0.006000  7.700000
0.003000  8.000000
0.004500  7.800000
0.000700  7.700000
-0.005300  7.700000
-0.006800  7.800000
-0.012800  7.400000
-0.015000  8.100000
-0.012800  7.800000
-0.006800  7.600000
-0.002300  7.800000
0.003000  7.700000
0.004500  7.600000
0.000700  7.800000
0.003000  7.500000
0.005200  7.600000
0.003700  7.400000
0.003000  7.500000
0.005200  7.500000
0.008200  7.500000
0.006700  7.400000
0.006700  7.500000
0.006700  7.600000
0.004500  7.300000
0.001500  7.400000
-0.001500  7.400000
-0.005300  7.300000
-0.004600  7.500000
-0.002300  7.200000
-0.004600  7.500000
-0.005300  7.200000
-0.006000  7.300000
-0.005300  7.500000
-0.001500  7.200000
-0.000800  7.300000
0.002200  7.300000
0.002200  7.300000
0.003000  7.100000
0.004500  7.100000
0.005200  7.300000
0.007500  7.000000
0.004500  7.300000
0.005200  7.000000
0.006700  7.200000
0.004500  7.100000
0.000000  6.900000
-0.004600  7.300000
-0.003800  6.800000
-0.006000  7.200000
-0.005300  6.900000
-0.003800  6.900000
-0.003000  7.200000
-0.001500  6.900000
-0.003000  7.000000
-0.009100  6.800000
-0.012800  7.200000
-0.011300  6.800000
-0.012000  7.200000
-0.008300  7.000000
-0.003800  6.700000
-0.001500  7.100000
-0.001500  6.800000
-0.003000  7.100000
-0.000800  7.000000
0.006700  6.900000
0.015000  7.000000
0.020200  7.100000
0.019500  7.000000
0.016500  7.000000
0.011200  7.100000
0.004500  6.700000
-0.000800  7.100000
-0.005300  6.900000
-0.007500  6.900000
-0.005300  7.300000
-0.002300  6.800000
0.001500  6.800000
0.003700  7.200000
0.005200  7.000000
0.004500  7.200000
0.003000  6.800000
0.000700  6.800000
-0.001500  7.000000
-0.003000  7.000000
-0.003000  7.000000
-0.001500  6.900000
0.001500  7.200000
0.003000  6.800000
0.005200  7.100000
0.006700  6.900000
0.010500  7.100000
0.009700  7.000000
0.009000  6.800000
0.009000  7.000000
0.005200  7.000000
0.000000  6.800000
0.000000  7.200000
0.003000  7.000000
0.003000  7.000000
0.000000  6.900000
-0.002300  6.800000
-0.002300  6.800000
-0.004600  7.100000
-0.003000  6.900000
-0.002300  7.000000
-0.003800  7.000000
-0.000800  6.800000
0.001500  7.300000
0.001500  7.100000
0.005200  6.800000
0.012000  7.200000
0.014200  7.100000
0.009700  7.300000
0.005200  7.000000
0.000700  7.000000
-0.003000  7.000000
-0.005300  7.000000
-0.009100  7.100000
-0.010500  6.800000
-0.009100  7.100000
-0.010500  6.700000
-0.012000  7.000000
-0.010500  6.900000
-0.004600  6.700000
-0.002300  7.000000
0.005200  6.800000
0.017200  7.100000
0.015000  6.700000
0.006000  7.000000
-0.000800  6.800000
-0.006800  7.000000
-0.006800  7.000000
-0.009100  7.000000
-0.017300  7.200000
-0.023300  6.800000
-0.018100  7.000000
-0.010500  6.900000
0.001500  6.800000
0.014200  7.000000
0.015700  6.500000
0.009000  7.000000
0.004500  6.700000
0.000700  7.000000
0.001500  7.200000
0.000700  6.700000
0.003000  6.900000
0.003000  6.900000
0.000000  6.900000
0.000700  6.800000
-0.000800  6.700000
-0.000800  6.800000
-0.002300  6.700000
-0.005300  7.100000
-0.006000  6.700000
-0.006800  6.800000
-0.003000  6.800000
-0.000800  6.700000
0.000000  7.100000
-0.000800  6.600000
-0.003000  6.900000
-0.004600  6.700000
-0.006000  6.800000
-0.007500  6.700000
-0.004600  6.900000
0.000000  6.700000
0.000700  6.600000
-0.001500  7.000000
-0.000800  6.600000
-0.001500  6.600000
-0.001500  6.900000
-0.000800  6.500000
-0.001500  7.200000
-0.005300  6.700000
-0.004600  6.700000
-0.008300  6.700000
-0.015800  6.700000
-0.014300  6.700000
-0.007500  6.900000
-0.001500  6.600000
-0.002300  6.700000
0.000000  6.700000
0.000000  6.700000
-0.000800  6.300000
0.001500  6.800000
0.001500  6.300000
0.000700  6.700000
-0.000800  6.500000
0.003000  6.500000
0.009700  6.700000
0.014200  6.500000
0.012000  6.600000
0.008200  6.700000
0.006700  6.200000
0.004500  6.500000
0.000700  6.700000
-0.004600  6.500000
-0.009800  6.300000
-0.012000  6.700000
-0.006000  6.400000
0.003000  6.500000
0.006700  6.500000
0.004500  6.500000
-0.000800  6.600000
-0.006800  6.400000
-0.006800  6.400000
0.000000  6.700000
0.008200  6.200000
0.016500  6.600000
0.022500  6.400000
0.027000  6.400000
0.029200  6.300000
0.016500  6.300000
-0.000800  6.300000
-0.009800  6.300000
-0.016500  6.400000
-0.017300  6.300000
-0.016500  6.200000
-0.010500  6.300000
0.005200  6.000000
0.014200  6.500000
0.021700  6.100000
0.021700  6.400000
0.003000  6.300000
-0.009800  6.000000
-0.012000  6.400000
-0.020300  6.200000
-0.021800  6.200000
-0.019500  6.300000
-0.018100  6.100000
-0.012800  6.000000
-0.014300  6.100000
-0.022500  6.100000
-0.036100  5.700000
-0.046500  6.200000
-0.027000  5.800000
0.008200  6.000000
0.027000  5.900000
0.047200  5.800000
0.069000  6.200000
0.066700  5.700000
0.042000  5.800000
0.006700  5.900000
-0.023300  5.800000
-0.042800  5.800000
-0.046500  5.800000
-0.041300  6.100000
-0.035300  5.600000
-0.024000  5.800000
-0.015000  5.700000
-0.001500  5.800000
0.010500  5.800000
0.025500  5.500000
0.033700  5.900000
0.027700  5.500000
0.036000  5.900000
0.045000  5.800000
0.045700  5.500000
0.041200  5.600000
0.028500  5.900000
0.018000  5.600000
-0.003000  5.500000
-0.023300  5.800000
-0.033800  5.400000
-0.038300  5.800000
-0.029300  5.600000
-0.021000  5.500000
-0.002300  5.800000
0.012700  5.300000
0.010500  5.600000
0.005200  5.600000
-0.003800  5.300000
-0.006800  5.600000
0.000000  5.500000
0.009700  5.300000
0.014200  5.600000
0.012700  5.600000
0.012700  5.600000
0.009000  5.400000
0.003000  5.600000
-0.007500  5.500000
-0.019500  5.500000
-0.022500  5.400000
-0.024000  5.400000
-0.022500  5.700000
-0.011300  5.300000
0.002200  5.400000
0.004500  5.600000
0.001500  5.200000
0.003700  5.600000
-0.001500  5.400000
-0.005300  5.300000
-0.005300  5.200000
-0.006800  5.400000
-0.005300  5.000000
-0.007500  5.300000
-0.003000  5.300000
0.006000  5.100000
0.015000  5.500000
0.012700  5.100000
0.001500  5.100000
-0.004600  5.300000
-0.007500  5.000000
-0.005300  5.300000
-0.006800  5.000000
-0.011300  5.000000
-0.010500  5.100000
-0.005300  5.000000
0.003000  5.000000
0.007500  4.800000
0.015000  5.300000
0.019500  4.800000
0.015700  5.000000
0.009000  4.900000
0.002200  4.800000
0.005200  5.000000
0.008200  4.700000
0.008200  5.000000
0.004500  4.700000
0.001500  5.100000
0.002200  4.900000
0.003000  5.000000
0.004500  4.900000
0.001500  4.900000
0.001500  5.000000
0.000000  4.700000
-0.001500  4.700000
0.003700  4.800000
0.013500  4.800000
0.015700  4.900000
0.017200  4.500000
0.022500  4.800000
0.019500  4.500000
0.015000  4.600000
-0.004600  4.700000
-0.027000  4.400000
-0.032300  4.700000
-0.026300  4.600000
-0.012800  4.500000
0.001500  4.600000
-0.001500  4.600000
-0.012800  4.800000
-0.006800  4.400000
-0.001500  4.800000
-0.007500  4.500000
-0.018100  4.500000
-0.025600  4.600000
-0.027800  4.500000
-0.027800  4.700000
-0.014300  4.200000
0.006700  4.600000
0.027700  4.100000
0.039700  4.400000
0.036700  4.500000
0.029200  4.400000
0.030700  4.200000
0.035200  4.100000
0.024700  4.500000
0.005200  4.100000
-0.014300  4.600000
-0.029300  4.200000
-0.045000  4.000000
-0.060800  4.300000
-0.065300  3.900000
-0.059300  4.300000
-0.034600  4.300000
-0.001500  4.000000
0.015700  4.100000
0.017200  4.100000
0.019500  4.100000
0.018700  4.000000
0.013500  4.000000
0.014200  3.900000
0.015000  4.000000
0.012700  4.100000
0.006000  3.800000
0.000700  4.100000
0.003000  3.900000
0.008200  4.000000
0.008200  3.900000
0.005200  3.700000
0.000000  4.000000
-0.000800  3.900000
0.002200  3.900000
-0.000800  3.900000
-0.003800  3.700000
-0.001500  3.900000
-0.000800  3.900000
0.000000  3.900000
0.001500  3.600000
-0.000800  3.900000
-0.006800  3.600000
-0.009100  3.700000
-0.008300  3.800000
-0.009100  3.500000
-0.008300  4.000000
-0.008300  3.600000
-0.004600  3.700000
0.004500  4.000000
0.016500  3.400000
0.034500  3.800000
0.044200  3.600000
0.044200  3.700000
0.037500  3.600000
0.033000  3.600000
0.044200  3.500000
0.045000  3.400000
0.012000  3.600000
-0.019500  3.300000
-0.044300  3.500000
-0.072800  3.700000
-0.094500  3.300000
-0.115500  3.600000
-0.122300  3.300000
-0.116300  3.400000
-0.085600  3.500000
-0.029300  3.200000
0.008200  3.400000
0.021700  3.400000
0.029200  3.300000
0.035200  3.200000
0.036000  3.300000
0.036700  3.300000
0.036700  3.300000
0.035200  3.300000
0.034500  3.000000
0.034500  3.300000
0.035200  3.100000
0.038200  3.300000
0.052500  3.500000
0.070500  3.000000
0.070500  3.600000
0.065200  3.400000
0.063000  3.200000
0.036700  3.100000
-0.009100  3.300000
-0.060000  3.300000
-0.067500  3.000000
-0.027000  3.500000
0.007500  3.100000
0.038200  3.300000
0.040500  3.300000
0.018000  3.100000
-0.006800  3.200000
-0.057800  3.000000
-0.114000  3.300000
-0.129000  2.900000
-0.103500  3.000000
-0.051800  3.000000
0.006700  3.100000
0.017200  3.200000
0.021700  3.000000
0.027000  3.300000
0.020200  2.900000
0.028500  3.200000
0.021700  3.100000
0.025500  3.100000
0.036000  3.300000
0.045700  2.800000
0.063700  3.100000
0.087700  3.100000
0.102700  3.000000
0.092200  3.200000
0.062200  3.000000
0.008200  3.000000
-0.054000  3.100000
-0.106500  2.900000
-0.123000  3.100000
-0.121500  3.000000
-0.090000  3.200000
-0.044300  2.800000
-0.019500  3.100000
0.002200  2.700000
0.020200  3.200000
0.044200  3.300000
0.063700  3.000000
0.069700  3.100000
0.060700  3.000000
0.048700  3.000000
0.051700  3.100000
0.074200  2.900000
0.093000  2.900000
0.055500  3.100000
0.018000  2.900000
0.000700  2.600000
-0.057800  3.100000
-0.142600  2.700000
-0.197300  2.800000
-0.207000  2.900000
-0.190500  2.700000
-0.116300  3.000000
-0.036800  3.100000
-0.000800  2.600000
0.016500  3.000000
0.022500  2.500000
0.015700  3.000000
0.017200  2.700000
0.032200  2.700000
0.033000  2.700000
0.033000  3.000000
0.042000  3.000000
0.040500  2.700000
0.049500  2.900000
0.083200  2.700000
0.101200  2.800000
0.087700  2.700000
0.091500  2.600000
0.093000  3.100000
0.057000  2.700000
0.009700  2.800000
-0.024800  2.700000
-0.030000  2.500000
0.015000  2.600000
0.147700  2.700000
0.218200  2.600000
0.154500  2.700000
0.095200  2.600000
0.053200  2.500000
-0.003000  2.400000
-0.150800  2.700000
-0.305300  2.300000
-0.346600  2.700000
-0.303800  2.400000
-0.207000  2.600000
-0.171800  2.500000
-0.172600  2.300000
-0.168000  2.600000
-0.101300  2.300000
-0.003800  2.600000
0.039000  2.400000
0.075700  2.500000
0.085500  2.400000
0.104200  2.500000
0.099700  2.700000
0.093700  2.300000
0.091500  2.900000
0.078700  2.400000
0.089200  2.300000
0.096000  2.600000
0.129000  2.300000
0.151500  2.600000
0.176200  2.200000
0.135000  2.600000
0.028500  2.400000
-0.008300  2.400000
-0.089300  2.400000
-0.187500  2.200000
-0.173300  2.600000
-0.111800  2.100000
-0.078000  2.500000
-0.053300  2.200000
-0.038300  2.200000
-0.053300  2.300000
-0.054800  2.100000
-0.023300  2.400000
0.020200  1.900000
0.051700  2.200000
0.057700  2.200000
0.075000  2.000000
0.096700  2.200000
0.072700  2.200000
0.042000  1.900000
0.008200  2.300000
-0.040500  2.400000
-0.066000  2.000000
-0.071300  1.900000
-0.045000  2.300000
0.004500  1.700000
0.078700  2.100000
0.228700  1.800000
0.407200  1.800000
0.466500  2.100000
0.385500  1.800000
0.219700  1.900000
-0.001500  1.800000
-0.187500  1.500000
-0.395300  1.600000
-0.597000  1.800000
-0.589500  1.800000
-0.429800  1.600000
-0.299300  1.900000
-0.183000  1.500000
-0.057800  1.900000
0.005200  1.500000
0.031500  1.700000
0.063700  1.800000
0.101200  1.500000
0.120000  1.700000
0.120000  1.700000
0.122200  1.500000
0.120000  1.800000
0.098200  1.400000
0.063700  1.600000
0.061500  1.600000
0.051000  1.700000
0.019500  1.600000
0.027000  1.400000
0.044200  1.700000
0.066000  1.400000
0.108700  1.800000
0.144700  1.600000
0.152200  1.400000
0.173200  1.600000
0.220500  1.200000
0.230200  1.600000
0.216000  1.300000
0.187500  1.500000
0.069000  1.500000
-0.076500  1.600000
-0.170300  1.800000
-0.357800  1.400000
-0.515300  1.400000
-0.533300  1.300000
-0.490500  1.400000
-0.306000  1.400000
-0.036800  1.300000
0.063000  1.600000
0.098200  1.300000
0.198000  1.600000
0.216700  1.300000
0.198000  1.600000
0.158200  1.500000
0.149200  1.300000
0.100500  1.700000
0.009000  1.400000
-0.075000  1.400000
-0.200300  1.400000
-0.252000  1.700000
-0.241500  1.500000
-0.233300  1.200000
-0.164300  1.600000
-0.034600  1.300000
0.030000  1.700000
0.071200  1.500000
0.108000  1.500000
0.105700  1.800000
0.106500  1.400000
0.097500  1.800000
0.098200  1.300000
0.090000  1.700000
0.078700  1.500000
0.078000  1.500000
0.077200  1.700000
0.078700  1.400000
0.094500  1.900000
0.121500  1.500000
0.147000  1.700000
0.171700  1.800000
0.163500  1.300000
0.135000  1.800000
0.081700  1.400000
-0.040500  1.700000
-0.155300  1.500000
-0.214500  1.400000
-0.240800  1.600000
-0.196500  1.600000
-0.135000  1.700000
-0.099800  1.500000
-0.037500  1.900000
-0.005300  1.800000
-0.009100  1.300000
-0.005300  1.800000
-0.014300  1.400000
0.004500  2.000000
0.045700  1.700000
0.044200  1.600000
0.033000  1.700000
0.029200  1.500000
0.039000  1.600000
0.065200  1.700000
0.076500  1.700000
0.066700  1.700000
0.027700  1.800000
-0.029300  1.700000
-0.085600  1.500000
-0.091500  2.000000
-0.048000  1.500000
0.005200  1.800000
0.111700  1.800000
0.300700  1.600000
0.487500  1.900000
0.500200  1.700000
0.371200  1.700000
0.202500  1.800000
-0.088500  1.800000
-0.446300  1.800000
-0.709500  1.500000
-0.702100  1.800000
-0.456800  1.800000
-0.269300  1.800000
-0.155300  1.700000
-0.063800  1.600000
-0.065300  1.800000
-0.073500  1.500000
-0.057800  1.800000
0.020200  1.800000
0.109500  1.700000
0.133500  1.800000
0.181500  1.400000
0.191200  1.800000
0.171000  1.700000
0.133500  1.800000
0.090700  2.200000
0.088500  2.000000
0.055500  1.800000
-0.003000  1.800000
-0.056300  2.100000
-0.023300  1.600000
0.018000  2.000000
-0.020300  1.800000
-0.048000  1.600000
-0.051800  2.000000
-0.015800  1.800000
0.012700  1.900000
0.022500  1.800000
0.028500  1.800000
0.025500  2.000000
0.036700  1.600000
0.042000  2.100000
0.056200  1.900000
0.083200  1.800000
0.125200  1.800000
0.153700  1.900000
0.126700  2.200000
0.069000  1.500000
0.004500  2.100000
-0.051800  1.800000
-0.120000  1.800000
-0.198800  2.100000
-0.215300  1.700000
-0.139600  2.000000
-0.081800  1.800000
-0.082500  1.900000
-0.073500  1.900000
-0.065300  1.700000
-0.030800  1.900000
0.008200  1.900000
0.028500  1.800000
0.042700  1.700000
0.042700  2.000000
0.049500  1.700000
0.059200  1.800000
0.064500  1.800000
0.048700  1.700000
0.038200  2.100000
0.045000  1.700000
0.069000  1.800000
0.084700  1.700000
0.055500  1.800000
0.044200  1.900000
0.038200  2.000000
0.029200  2.000000
0.016500  1.700000
-0.034600  1.700000
-0.048000  1.800000
-0.023300  1.600000
0.001500  1.900000
0.001500  1.500000
-0.057800  2.200000
-0.108000  1.700000
-0.084000  1.800000
-0.054000  2.000000
-0.032300  1.600000
-0.012800  1.800000
-0.024000  1.800000
-0.023300  1.600000
-0.020300  1.900000
-0.002300  1.900000
0.014200  1.700000
0.003000  1.800000
0.008200  1.900000
0.003000  1.500000
0.014200  1.800000
0.022500  1.800000
0.015000  1.600000
0.022500  1.900000
0.021700  1.600000
0.023200  1.700000
0.019500  1.800000
0.016500  1.700000
0.015000  2.000000
0.018700  1.500000
0.024000  1.800000
0.021700  1.800000
0.018000  1.900000
0.018000  2.000000
0.021000  1.600000
0.018000  1.800000
0.020200  1.700000
0.024000  1.800000
0.030700  2.100000
0.033000  1.600000
0.025500  1.800000
-0.014300  1.500000
-0.055500  1.800000
-0.046500  1.600000
-0.034600  1.600000
-0.051800  1.900000
-0.087800  1.600000
-0.111000  1.700000
-0.073500  1.700000
0.000700  1.800000
0.039700  1.700000
0.059200  1.800000
0.082500  1.700000
0.098200  1.800000
0.084700  1.900000
0.048700  1.600000
0.018000  1.800000
-0.040500  2.000000
-0.099000  1.800000
-0.131300  1.900000
-0.138800  1.500000
-0.086300  1.800000
-0.020300  1.700000
0.000700  1.800000
0.018700  1.700000
0.024000  1.800000
0.021700  2.100000
0.027000  1.600000
0.023200  1.900000
0.027000  1.800000
0.024000  1.700000
0.022500  1.900000
0.021000  1.700000
0.018000  2.100000
0.018700  1.600000
0.014200  1.800000
0.012700  1.900000
0.008200  2.000000
0.008200  1.800000
0.011200  1.900000
0.012000  1.800000
0.009000  1.800000
0.010500  2.000000
0.011200  1.800000
0.010500  1.800000
0.018000  2.000000
0.024000  1.700000
0.019500  1.900000
0.021700  1.700000
0.017200  1.800000
0.001500  1.900000
0.000700  1.800000
-0.006000  1.900000
-0.010500  1.700000
-0.018100  2.100000
-0.042800  1.900000
-0.042800  1.900000
-0.024000  1.700000
-0.009800  1.900000
-0.000800  2.000000
0.002200  1.700000
0.004500  2.100000
0.003700  1.700000
0.003700  1.800000
0.004500  2.000000
0.004500  1.900000
0.003000  2.000000
0.000700  2.000000
0.000700  1.900000
0.000700  2.000000
0.001500  1.900000
0.000000  2.000000
-0.001500  1.900000
-0.002300  2.200000
-0.003000  1.900000
-0.003000  2.200000
-0.006000  1.800000
-0.008300  2.200000
-0.006800  2.100000
-0.006800  2.100000
-0.001500  2.500000
0.009700  2.100000
0.012000  2.100000
0.018000  2.400000
0.021700  2.000000
0.012000  2.400000
-0.000800  2.200000
-0.014300  2.200000
-0.024800  2.300000
-0.030800  2.200000
-0.031500  2.100000
-0.021000  2.300000
-0.010500  2.700000
-0.004600  2.000000
0.001500  2.400000
0.001500  2.300000
0.000700  2.200000
0.001500  2.600000
0.001500  2.100000
0.003000  2.500000
0.003000  2.400000
0.003000  2.400000
0.001500  2.400000
-0.000800  2.600000
-0.000800  2.600000
0.002200  2.600000
0.007500  2.700000
0.008200  2.600000
0.006700  2.600000
0.001500  2.700000
-0.003000  2.600000
0.001500  2.900000
-0.000800  2.600000
0.000000  3.100000
0.000000  2.700000
-0.007500  2.700000
-0.009800  3.000000
-0.006800  2.700000
-0.000800  3.000000
-0.001500  3.000000
-0.003000  3.100000
0.002200  3.000000
0.003000  3.000000
0.003700  3.300000
0.005200  3.000000
0.004500  3.400000
0.004500  3.000000
0.001500  3.300000
0.000700  3.700000
0.000700  3.500000
-0.000800  3.500000
0.000700  3.400000
0.000000  3.700000
-0.001500  3.600000
-0.003000  3.600000
-0.004600  3.800000
-0.006800  3.600000
-0.003000  3.800000
-0.003800  3.600000
-0.003800  3.900000
-0.000800  3.600000
-0.000800  3.700000
0.001500  4.100000
0.002200  3.600000
0.003000  4.200000
0.002200  3.900000
0.001500  4.000000
0.003700  4.200000
0.004500  3.900000
0.004500  4.200000
0.003000  4.200000
0.003000  4.400000
0.004500  4.300000
0.001500  4.400000
-0.001500  4.500000
-0.003800  4.200000
-0.005300  4.600000
-0.006000  4.200000
-0.007500  4.600000
-0.009800  4.800000
-0.009800  4.600000
-0.010500  4.800000
-0.009800  4.500000
-0.005300  4.700000
-0.000800  4.900000
0.004500  4.700000
0.007500  5.000000
0.005200  4.800000
0.003700  4.800000
0.000000  4.800000
-0.003000  5.100000
-0.009100  4.800000
-0.015800  4.900000
-0.014300  5.300000
-0.020300  4.900000
-0.021800  5.200000
-0.005300  5.000000
0.003000  5.000000
-0.001500  5.300000
-0.003000  4.900000
-0.005300  5.300000
-0.006000  5.200000
-0.006800  5.300000
-0.000800  5.200000
0.005200  5.300000
0.006700  5.300000
0.010500  5.200000
0.009700  5.400000
0.010500  5.300000
0.009000  5.400000
0.008200  5.600000
0.008200  5.500000
0.006000  5.700000
0.004500  5.400000
0.005200  5.800000
0.013500  5.600000
0.020200  5.600000
0.019500  5.700000
0.012000  5.900000
0.005200  5.700000
-0.001500  5.900000
-0.006000  6.100000
-0.008300  6.000000
-0.003000  6.200000
0.006700  6.300000
0.004500  6.100000
-0.003000  6.600000
-0.004600  6.400000
0.000000  6.700000
0.004500  6.700000
0.006700  6.500000
0.004500  6.900000
0.002200  6.700000
-0.000800  7.000000
-0.006800  6.900000
-0.004600  7.000000
0.000700  7.100000
0.003700  7.200000
0.005200  7.300000
0.006700  7.200000
0.006700  7.600000
0.006700  7.200000
0.006000  7.700000
0.003000  7.700000
0.000000  7.800000
-0.000800  8.000000
0.000700  7.600000
0.002200  8.200000
0.000700  8.200000
-0.003000  8.100000
-0.005300  8.200000
-0.000800  8.200000
0.004500  8.500000
0.004500  8.200000
0.004500  8.800000
0.005200  8.400000
0.009700  8.800000
0.018700  9.000000
0.018700  8.600000
0.007500  9.300000
-0.003800  8.900000
-0.018800  9.100000
-0.029300  9.100000
-0.023300  8.900000
-0.012800  9.300000
-0.003800  9.300000
0.002200  9.300000
0.004500  9.400000
0.005200  9.400000
0.004500  9.400000
0.000700  9.600000
0.000000  9.800000
0.000700  9.300000
0.000700  9.900000
0.000700  9.400000
0.000000  9.600000
-0.001500  9.900000
-0.004600  9.800000
-0.003800  9.900000
-0.002300  9.900000
-0.000800  9.800000
0.000700  9.900000
0.004500  10.100000
0.006000  10.000000
0.006700  10.000000
0.005200  10.500000
0.006000  10.200000
0.004500  10.600000
0.003000  10.500000
0.001500  10.500000
-0.001500  10.700000
-0.001500  10.600000
-0.003000  10.800000
-0.004600  10.800000
-0.005300  10.700000
-0.004600  11.100000
-0.005300  10.700000
-0.005300  10.900000
-0.002300  10.900000
-0.002300  11.100000
-0.000800  10.900000
-0.000800  11.200000
-0.000800  11.300000
0.003000  11.200000
0.006700  11.400000
0.008200  11.400000
0.007500  11.400000
0.008200  11.700000
0.003000  11.500000
-0.000800  11.700000
-0.000800  11.400000
-0.003000  11.800000
-0.003800  11.700000
-0.000800  11.600000
-0.002300  11.700000
-0.009100  11.700000
-0.010500  11.800000
-0.012800  11.500000
-0.015800  11.800000
-0.016500  11.800000
-0.015000  11.900000
-0.009100  12.000000
-0.004600  11.900000
0.000000  12.200000
0.000700  11.900000
-0.000800  12.100000
0.006000  12.100000
0.009700  12.000000
0.008200  12.200000
0.009700  12.100000
0.007500  12.200000
0.003000  12.200000
-0.003000  12.300000
-0.008300  12.400000
-0.012000  12.300000
-0.016500  12.400000
-0.018800  12.200000
-0.018100  12.600000
-0.009100  12.400000
-0.001500  12.500000
-0.002300  12.600000
0.001500  12.400000
0.003000  12.800000
0.001500  12.400000
0.006000  12.600000
0.006000  12.800000
0.006700  12.600000
0.009000  12.600000
0.012000  12.600000
0.012000  12.800000
0.009000  12.500000
0.012000  13.100000
0.008200  12.800000
0.003000  12.700000
-0.000800  13.300000
-0.004600  12.700000
-0.009100  13.200000
-0.012800  13.000000
-0.009800  13.100000
-0.006800  13.100000
-0.001500  13.100000
0.002200  13.200000
0.003000  13.200000
0.001500  13.100000
0.000700  13.400000
0.000700  13.300000
0.000700  13.700000
0.001500  13.400000
0.003000  13.700000
0.003000  13.600000
0.003000  13.600000
0.004500  13.900000
0.004500  13.500000
0.003700  13.900000
0.003000  13.900000
0.002200  14.000000
0.001500  14.300000
0.000700  14.000000
-0.001500  14.200000
-0.001500  14.200000
-0.000800  14.500000
0.003700  14.300000
0.006700  14.600000
0.005200  14.400000
0.005200  14.400000
0.006000  14.800000
0.006000  14.400000
0.004500  14.800000
0.004500  14.600000
0.003000  14.700000
0.001500  14.800000
0.001500  14.700000
0.002200  14.800000
0.003000  14.800000
0.003000  14.900000
0.003000  15.000000
0.000000  15.200000
0.000000  15.200000
-0.000800  15.100000
-0.003000  15.400000
-0.002300  15.300000
-0.003000  15.200000
-0.002300  15.500000
-0.003000  15.400000
-0.004600  15.700000
-0.003800  15.600000
-0.004600  15.700000
-0.004600  16.000000
-0.003000  15.900000
-0.003000  15.900000
-0.003000  15.800000
-0.000800  15.900000
0.003000  15.800000
0.002200  15.900000
0.003000  16.200000
0.002200  16.000000
-0.000800  16.400000
0.000700  15.800000
-0.002300  16.200000
-0.005300  16.200000
-0.003800  16.000000
-0.002300  16.400000
-0.002300  16.000000
-0.001500  16.500000
0.000700  16.400000
-0.001500  16.300000
-0.003000  16.400000
-0.003800  16.500000
-0.003800  16.700000
-0.003000  16.400000
-0.006000  16.900000
-0.006000  16.600000
-0.006000  16.600000
-0.007500  16.800000
-0.006800  16.600000
-0.006800  17.300000
-0.006000  16.900000
-0.001500  17.100000
0.000700  17.200000
0.002200  17.000000
0.004500  17.200000
0.006000  17.200000
0.006700  17.300000
0.004500  17.200000
0.003000  17.500000
0.001500  17.400000
0.001500  17.500000
0.003000  17.700000
0.003700  17.400000
0.004500  18.000000
0.004500  17.700000
0.003000  17.700000
0.003000  18.000000
0.003700  17.800000
0.000700  18.000000
-0.001500  18.100000
-0.001500  18.100000
-0.004600  18.300000
-0.005300  18.200000
-0.004600  18.400000
-0.003000  18.300000
-0.001500  18.700000
-0.001500  18.400000
0.002200  18.700000
0.006000  18.700000
0.005200  18.600000
0.005200  19.100000
0.006000  18.900000
0.006700  19.000000
0.008200  19.200000
0.007500  18.900000
0.006700  19.200000
0.003000  19.200000
0.003000  19.200000
0.006000  19.300000
0.006700  19.700000
0.005200  19.100000
0.005200  19.500000
0.003000  19.600000
0.002200  19.400000
0.000700  19.600000
-0.000800  19.700000
-0.001500  19.800000
0.000700  20.100000
0.004500  19.900000
0.001500  20.300000
0.000700  19.800000
0.000700  20.200000
0.001500  20.300000
0.000000  20.200000
-0.000800  20.300000
-0.000800  20.600000
-0.002300  20.500000
-0.000800  20.300000
-0.003000  20.500000
-0.003000  20.500000
-0.002300  20.500000
-0.003000  21.000000
-0.003000  20.600000
-0.003800  21.000000
-0.003000  20.900000
-0.003000  20.700000
-0.003000  21.200000
-0.003000  21.100000
-0.003000  21.100000
-0.001500  21.400000
-0.000800  21.200000
-0.000800  21.300000
-0.000800  21.400000
-0.000800  21.600000
0.003000  21.600000
0.003000  21.900000
0.001500  21.500000
-0.000800  22.000000
-0.004600  22.100000
-0.003000  21.700000
-0.001500  22.200000
0.000700  22.000000
-0.000800  22.200000
0.000700  22.200000
0.001500  22.200000
-0.000800  22.200000
-0.001500  22.400000
-0.002300  22.600000
-0.004600  22.400000
-0.004600  22.700000
-0.004600  22.600000
-0.004600  22.600000
-0.003800  22.900000
-0.002300  22.600000
-0.000800  23.200000
-0.003000  22.900000
-0.003800  23.000000
-0.003000  23.300000
-0.003000  22.900000
-0.003000  23.100000
-0.003000  23.200000
-0.000800  23.300000
0.003000  23.400000
0.008200  23.500000
0.009000  23.800000
0.009000  23.400000
0.008200  23.800000
0.005200  23.700000
0.004500  24.000000
0.000000  24.000000
-0.002300  24.100000
-0.008300  24.100000
-0.012000  23.900000
-0.015000  24.000000
-0.020300  24.200000
-0.015800  24.300000
-0.009800  24.500000
-0.003000  24.500000
0.000700  24.700000
-0.000800  24.600000
0.000000  24.700000
0.004500  24.800000
0.012000  24.700000
0.014200  25.100000
0.012000  24.900000
0.012700  25.000000
0.015000  25.200000
0.013500  25.100000
0.009000  25.600000
0.006000  25.400000
0.001500  25.600000
-0.004600  25.600000
-0.009100  25.900000
-0.013500  25.900000
-0.018100  25.800000
-0.017300  26.000000
-0.015800  25.700000
-0.015800  26.300000
-0.012000  26.200000
-0.005300  26.100000
-0.002300  26.700000
0.000700  26.100000
0.003000  26.600000
0.004500  26.600000
0.004500  26.600000
0.004500  27.000000
0.006700  26.500000
0.007500  27.100000
0.004500  26.900000
0.000700  27.000000
-0.001500  27.200000
-0.001500  27.200000
0.001500  27.400000
0.000700  27.400000
0.000700  28.000000
0.000700  27.400000
-0.001500  28.000000
-0.000800  28.000000
0.002200  27.900000
0.004500  28.500000
0.004500  28.100000
0.001500  28.500000
0.003000  28.600000
0.008200  28.700000
0.008200  28.500000
0.006700  28.600000
0.004500  28.700000
0.002200  28.600000
0.001500  29.100000
-0.000800  29.000000
-0.003000  29.100000
-0.004600  29.600000
-0.005300  29.200000
-0.005300  29.600000
-0.003000  29.300000
-0.003000  29.700000
-0.003000  29.900000
-0.004600  29.700000
-0.002300  30.100000
-0.001500  30.000000
-0.003800  30.100000
-0.003000  30.300000
-0.002300  30.600000
-0.001500  30.500000
-0.004600  30.500000
-0.003000  30.700000
-0.000800  30.600000
0.000000  31.000000
0.000700  30.700000
-0.003000  30.900000
-0.003000  31.100000
-0.000800  31.000000
0.000000  31.300000
0.000000  31.400000
0.000000  31.500000
0.002200  31.900000
0.004500  31.800000
0.000700  31.900000
0.000700  31.700000
0.004500  32.300000
0.004500  31.900000
0.002200  32.200000
-0.000800  32.400000
-0.003800  32.500000
-0.005300  32.800000
-0.003000  32.600000
-0.003000  32.900000
-0.003800  33.000000
-0.006000  32.800000
-0.008300  33.100000
-0.004600  33.100000
-0.003000  33.300000
-0.001500  33.300000
-0.000800  33.300000
-0.001500  33.700000
-0.001500  33.800000
-0.003000  33.700000
-0.001500  34.100000
-0.000800  33.800000
-0.000800  34.300000
-0.000800  34.100000
-0.001500  34.500000
0.001500  34.500000
0.002200  34.600000
0.004500  34.700000
0.004500  34.600000
0.004500  35.100000
0.003700  35.000000
0.002200  35.100000
0.003700  35.200000
0.003000  35.400000
0.003700  35.400000
0.004500  35.300000
0.008200  35.900000
0.010500  35.700000
0.007500  36.100000
0.004500  36.000000
0.003000  36.200000
0.005200  36.500000
0.006000  36.200000
0.003000  36.700000
0.001500  36.600000
0.001500  36.700000
0.000700  36.800000
-0.000800  36.900000
-0.000800  37.000000
0.000700  37.100000
0.000700  37.400000
0.000000  37.200000
-0.000800  37.800000
0.000700  37.600000
-0.000800  37.900000
0.000700  38.000000
0.003000  37.800000
0.003000  38.400000
0.005200  38.200000
0.005200  38.600000
0.004500  38.400000
0.005200  38.700000
0.006000  38.800000
0.009000  39.000000
0.010500  39.100000
0.009000  39.100000
0.008200  39.400000
0.003000  39.500000
-0.000800  39.600000
0.000000  39.800000
-0.003000  39.600000
-0.005300  40.000000
-0.004600  39.800000
-0.006000  40.300000
-0.006800  40.300000
-0.005300  40.500000
-0.005300  40.600000
-0.003800  40.800000
-0.001500  40.900000
-0.001500  40.900000
0.000700  41.100000
0.001500  41.400000
0.001500  41.400000
0.000700  41.800000
0.000000  41.800000
0.000000  42.000000
-0.002300  41.900000
-0.003000  42.200000
-0.003000  42.300000
-0.001500  42.300000
-0.003000  42.700000
-0.003000  42.600000
-0.002300  42.800000
-0.002300  43.000000
0.000700  43.200000
0.003000  43.200000
-0.000800  43.400000
-0.002300  43.700000
-0.004600  43.500000
-0.004600  44.000000
-0.005300  43.600000
-0.003000  44.100000
-0.001500  44.200000
-0.001500  44.200000
-0.000800  44.600000
-0.000800  44.600000
-0.002300  44.600000
-0.004600  45.000000
-0.003000  44.800000
-0.001500  45.000000
-0.002300  45.300000
-0.003000  45.400000
-0.002300  45.500000
-0.003000  45.800000
-0.003000  45.600000
-0.003000  45.700000
-0.001500  46.200000
-0.000800  46.100000
-0.000800  46.300000
-0.000800  46.400000
-0.000800  46.300000
-0.002300  46.900000
-0.004600  46.500000
-0.006800  46.900000
-0.006800  46.900000
-0.004600  47.300000
-0.000800  47.400000
0.003000  47.400000
0.005200  47.700000
0.003000  47.600000
0.001500  47.900000
0.001500  48.400000
0.003000  48.100000
0.007500  48.600000
0.009700  48.600000
0.008200  48.700000
0.000700  48.600000
-0.003800  48.800000
-0.004600  49.300000
-0.005300  48.800000
-0.003000  49.500000
-0.003800  49.400000
-0.004600  49.500000
-0.004600  49.500000
-0.005300  49.600000
-0.006800  50.000000
-0.003800  49.700000
-0.002300  50.300000
-0.003000  50.300000
-0.004600  50.400000
-0.004600  50.700000
-0.003800  50.400000
-0.002300  50.900000
0.000700  50.800000
0.001500  50.800000
0.003000  51.400000
0.001500  51.200000
0.000700  51.600000
0.000000  51.700000
-0.001500  51.600000
0.000000  51.800000
-0.000800  52.100000
-0.002300  52.300000
0.000700  52.200000
-0.000800  52.700000
-0.000800  52.200000
0.000700  52.800000
0.000700  52.800000
0.003000  52.600000
0.003000  53.200000
0.002200  53.100000
0.003700  53.400000
0.003700  53.700000
0.001500  53.600000
0.000700  53.600000
0.000700  53.900000
0.003700  54.000000
0.004500  53.900000
0.003700  54.200000
0.002200  54.200000
-0.001500  54.200000
-0.004600  54.800000
-0.001500  54.600000
0.000000  54.800000
-0.001500  55.100000
0.001500  54.900000
0.006000  55.400000
0.007500  55.100000
0.008200  55.300000
0.006700  55.600000
0.003700  55.900000
0.002200  55.800000
0.000700  55.900000
-0.000800  56.000000
0.001500  56.100000
-0.000800  56.300000
-0.001500  56.600000
-0.002300  56.400000
-0.003000  56.800000
-0.003000  56.600000
-0.006800  57.300000
-0.004600  57.100000
-0.000800  57.100000
0.002200  57.400000
0.006000  57.400000
0.005200  57.500000
0.006000  57.600000
0.005200  57.900000
0.005200  58.000000
0.006700  58.100000
0.007500  58.500000
0.006700  58.000000
0.002200  58.800000
0.001500  58.500000
-0.000800  58.700000
-0.003000  58.800000
-0.002300  58.900000
-0.004600  59.300000
-0.004600  58.900000
-0.004600  59.300000
-0.006800  59.200000
-0.008300  59.300000
-0.006800  59.400000
-0.004600  59.400000
-0.000800  59.700000
-0.000800  60.000000
-0.004600  60.300000
-0.004600  60.500000
-0.003000  60.500000
0.000700  60.700000
0.003000  60.500000
0.004500  60.900000
0.006700  60.700000
0.005200  60.900000
0.005200  61.200000
0.004500  60.900000
0.003000  61.300000
0.003000  61.400000
0.004500  61.400000
0.003700  61.400000
0.003000  61.700000
0.001500  61.900000
-0.004600  61.700000
-0.004600  62.300000
-0.002300  62.100000
-0.002300  62.500000
0.000700  62.500000
0.003000  62.400000
0.001500  62.700000
0.001500  63.000000
0.003000  62.800000
0.003000  63.200000
0.001500  63.200000
-0.000800  63.200000
-0.003000  63.400000
-0.003800  63.600000
-0.004600  63.400000
-0.003000  63.800000
-0.001500  63.900000
-0.000800  64.100000
-0.003000  64.400000
-0.003800  64.400000
-0.000800  64.800000
0.000000  64.800000
0.000700  64.600000
0.003000  65.100000
0.000700  64.600000
-0.002300  65.100000
-0.003800  65.300000
-0.004600  65.200000
-0.003000  65.200000
-0.004600  65.400000
-0.005300  65.600000
-0.004600  65.500000
-0.006000  65.700000
-0.006000  66.000000
-0.005300  65.900000
-0.005300  66.400000
-0.005300  65.900000
-0.005300  66.400000
-0.001500  66.400000
0.001500  66.300000
0.001500  66.900000
0.003000  66.600000
0.005200  66.900000
0.008200  67.000000
0.009000  67.500000
0.005200  67.800000
0.003000  67.700000
0.004500  67.900000
0.009000  67.800000
0.005200  68.000000
-0.001500  67.900000
-0.002300  68.200000
-0.003000  68.300000
-0.002300  68.100000
-0.004600  68.800000
-0.003000  68.300000
-0.003000  68.600000
-0.003000  68.700000
-0.003800  68.800000
-0.004600  68.900000
-0.003000  69.000000
-0.007500  69.200000
-0.003800  68.900000
0.000000  69.200000
-0.000800  69.500000
-0.005300  69.500000
-0.004600  70.100000
-0.001500  69.900000
-0.001500  70.300000
0.003700  70.200000
0.006700  70.200000
0.010500  70.600000
0.013500  70.500000
0.011200  70.700000
0.005200  71.000000
0.002200  70.900000
0.001500  71.100000
-0.000800  71.300000
-0.001500  71.500000
-0.001500  71.100000
-0.001500  71.700000
-0.001500  71.500000
-0.000800  71.900000
-0.000800  72.000000
-0.000800  71.800000
-0.001500  72.300000
-0.002300  72.400000
-0.001500  72.200000
-0.000800  72.700000
-0.000800  72.500000
-0.000800  72.600000
-0.003000  72.800000
-0.002300  73.100000
0.000000  73.100000
-0.001500  73.500000
-0.000800  73.600000
0.000700  73.500000
0.003700  73.700000
0.003000  73.600000
0.000700  73.800000
0.003000  74.100000
0.000700  74.000000
0.000700  74.300000
0.000700  73.900000
0.000700  74.400000
0.001500  74.400000
0.000000  74.700000
-0.000800  75.000000
0.000700  75.100000
0.003000  75.200000
0.006700  75.100000
0.005200  75.600000
0.002200  75.300000
0.001500  75.600000
-0.003000  75.700000
-0.003000  75.700000
-0.003000  76.000000
-0.001500  75.600000
-0.003000  76.300000
-0.005300  76.200000
-0.002300  76.100000
-0.003000  76.500000
-0.002300  76.600000
-0.003000  76.700000
-0.002300  76.800000
0.000000  76.900000
-0.000800  77.100000
-0.000800  76.900000
-0.003000  77.300000
-0.004600  77.000000
-0.004600  77.400000
-0.004600  77.300000
-0.003800  77.400000
-0.004600  77.700000
-0.006800  77.800000
-0.007500  78.100000
0.000700  78.100000
0.005200  78.300000
0.006000  78.400000
0.008200  78.500000
0.007500  78.600000
0.005200  78.400000
0.000700  78.800000
0.000700  78.600000
-0.001500  78.800000
-0.003000  78.900000
-0.001500  78.900000
-0.003000  79.200000
-0.000800  78.900000
-0.003800  79.400000
-0.006800  79.400000
-0.007500  79.500000
-0.009100  79.700000
-0.006000  79.600000
-0.005300  79.800000
-0.004600  79.900000
-0.001500  80.000000
0.000000  80.100000
-0.001500  80.100000
-0.001500  80.400000
-0.001500  80.000000
0.000700  80.500000
0.001500  80.300000
-0.000800  80.500000
-0.006800  81.000000
-0.009800  80.800000
-0.004600  81.300000
0.006700  81.100000
0.011200  81.100000
0.010500  81.700000
0.011200  81.400000
0.009000  81.600000
0.009700  81.500000
0.006700  81.800000
0.003700  81.400000
0.003000  81.900000
0.000000  81.900000
-0.003000  81.700000
-0.003000  82.200000
-0.003000  82.000000
-0.003800  82.000000
-0.001500  82.400000
-0.003000  82.200000
-0.001500  82.600000
0.003700  82.200000
0.007500  82.400000
0.003700  82.600000
-0.003000  82.800000
-0.002300  82.900000
0.001500  83.100000
0.006000  83.200000
0.010500  83.100000
0.008200  83.400000
0.008200  83.400000
0.009000  83.300000
0.005200  83.600000
0.005200  83.200000
0.004500  83.800000
0.003000  83.700000
0.003700  83.700000
0.002200  84.000000
0.000000  83.700000
-0.003000  84.100000
-0.003000  84.100000
0.000000  83.900000
0.004500  83.800000
0.001500  84.300000
-0.000800  84.200000
0.000700  84.300000
0.002200  84.800000
0.001500  84.400000
0.005200  84.700000
0.008200  84.700000
0.005200  84.600000
0.002200  84.900000
0.002200  84.600000
0.001500  85.000000
0.000700  84.900000
0.001500  85.000000
0.001500  85.000000
-0.000800  85.100000
-0.000800  85.500000
-0.002300  84.800000
-0.002300  85.300000
-0.003000  85.100000
-0.001500  85.200000
-0.001500  85.500000
-0.001500  85.100000
-0.005300  85.700000
-0.006000  85.500000
-0.003000  85.500000
-0.005300  85.700000
-0.003000  85.500000
0.000700  85.500000
0.001500  85.800000
0.001500  85.700000
-0.003000  85.700000
-0.002300  86.100000
-0.001500  85.800000
-0.000800  85.800000
-0.000800  86.000000
-0.003000  85.700000
-0.001500  86.000000
0.000700  86.000000
-0.001500  85.900000
-0.006800  86.100000
-0.009100  86.000000
-0.008300  86.500000
-0.005300  86.400000
-0.001500  86.300000
-0.003000  86.200000
-0.002300  86.400000
0.000000  86.500000
0.000700  86.300000
0.000700  86.600000
0.000700  86.500000
-0.000800  86.700000
-0.001500  86.600000
0.000700  86.400000
0.000000  86.600000
-0.002300  86.700000
-0.005300  86.600000
-0.005300  87.100000
-0.003800  86.700000
-0.000800  87.000000
0.000700  86.800000
0.000700  86.900000
-0.000800  87.100000
-0.004600  87.100000
-0.006800  87.100000
-0.006800  87.000000
-0.005300  87.300000
-0.005300  87.100000
-0.003000  87.200000
-0.000800  87.300000
-0.003000  87.000000
-0.003000  87.200000
-0.005300  87.100000
-0.011300  87.400000
-0.012000  87.600000
-0.010500  87.500000
-0.008300  87.600000
-0.003000  87.800000
-0.000800  87.600000
0.001500  87.400000
0.006700  87.700000
0.009000  88.200000
0.009700  87.900000
0.006700  87.900000
0.004500  87.700000
0.000700  88.100000
-0.001500  88.000000
-0.001500  88.000000
-0.003000  88.200000
-0.001500  87.700000
-0.003000  88.300000
-0.004600  88.100000
-0.001500  88.000000
0.000000  88.100000
0.001500  88.100000
-0.000800  88.200000
-0.006000  88.300000
-0.004600  88.600000
-0.001500  88.300000
0.000000  88.500000
0.000700  88.600000
-0.000800  88.400000
0.004500  89.000000
0.007500  88.600000
0.009700  88.900000
0.009000  88.800000
0.006000  88.600000
0.004500  88.900000
0.001500  88.800000
0.001500  88.700000
0.004500  88.900000
0.003000  89.100000
0.001500  88.900000
0.001500  88.800000
0.000700  89.200000
0.000700  88.900000
-0.000800  89.100000
-0.000800  89.000000
0.000700  89.100000
0.001500  89.300000
0.000700  89.100000
0.003000  89.300000
0.004500  89.100000
0.004500  88.900000
0.001500  89.100000
-0.005300  89.200000
-0.006800  89.600000
-0.007500  89.500000
-0.000800  89.700000
0.007500  89.500000
0.008200  89.700000
0.013500  89.400000
0.012000  89.500000
0.005200  89.500000
0.003000  89.500000
0.003700  89.500000
0.005200  89.500000
0.003700  89.400000
0.002200  89.700000
-0.000800  89.500000
-0.001500  89.400000
-0.003000  89.700000
-0.005300  89.600000
-0.005300  89.700000
-0.006800  89.500000
-0.004600  89.600000
-0.005300  89.400000
-0.012000  89.500000
-0.019500  89.600000
-0.021800  89.900000
-0.010500  90.300000
0.012700  89.900000
0.032200  90.000000
0.036000  89.700000
0.029200  89.700000
0.021700  90.000000
0.014200  89.800000
0.006000  89.900000
0.004500  89.800000
0.005200  90.000000
0.004500  90.000000
0.000000  89.900000
-0.005300  89.700000
-0.008300  89.800000
-0.009800  90.100000
-0.010500  89.700000
-0.010500  90.100000
-0.009100  89.800000
-0.009100  90.100000
-0.008300  90.200000
-0.008300  90.000000
-0.010500  90.300000
-0.012800  90.200000
-0.013500  90.000000
-0.008300  90.100000
-0.003000  90.000000
-0.001500  90.000000
-0.004600  89.900000
-0.006800  90.600000
-0.004600  90.300000
0.005200  90.600000
0.016500  90.400000
0.018000  90.300000
0.018000  90.700000
0.009700  90.200000
0.003700  90.600000
0.005200  90.400000
0.004500  90.500000
0.001500  90.500000
-0.003000  90.600000
-0.001500  90.500000
-0.001500  90.500000
-0.001500  91.100000
-0.000800  90.400000
-0.003000  90.900000
-0.003000  90.800000
-0.003800  90.500000
-0.002300  91.000000
0.000000  90.600000
-0.002300  90.900000
-0.003000  90.900000
-0.003800  90.900000
-0.004600  91.400000
-0.001500  91.100000
-0.000800  91.100000
-0.001500  91.200000
-0.000800  91.300000
-0.002300  91.200000
-0.004600  91.200000
-0.005300  91.500000
-0.003000  91.300000
-0.004600  91.700000
-0.004600  91.300000
-0.004600  91.400000
-0.003000  91.800000
-0.000800  91.600000
0.000000  91.800000
0.000000  91.700000
0.000000  91.700000
-0.001500  91.800000
-0.003000  91.900000
0.000000  91.900000
-0.000800  91.900000
-0.003800  92.300000
-0.002300  91.900000
-0.003000  92.100000
-0.000800  92.100000
0.001500  92.200000
0.001500  92.400000
0.002200  92.300000
0.002200  92.300000
0.002200  92.600000
0.000700  92.300000
0.000700  92.700000
0.000700  92.500000
-0.000800  92.600000
0.000700  92.700000
-0.003000  92.700000
-0.004600  92.600000
-0.005300  92.700000
-0.005300  93.100000
0.000700  93.000000
0.000700  93.000000
0.000700  93.300000
-0.001500  92.900000
-0.004600  93.500000
-0.004600  93.100000
-0.003000  93.300000
-0.002300  93.200000
-0.001500  93.000000
-0.004600  93.500000
-0.006000  93.400000
-0.003000  93.600000
0.001500  93.600000
0.007500  93.700000
0.008200  93.800000
0.008200  93.700000
0.010500  94.000000
0.010500  93.600000
0.007500  94.000000
0.003000  93.800000
0.001500  94.000000
-0.000800  94.000000
-0.005300  93.800000
-0.008300  94.400000
-0.008300  94.000000
-0.008300  94.200000
-0.006000  94.200000
-0.006000  94.100000
-0.004600  94.600000
-0.000800  94.400000
0.001500  94.800000
0.006000  94.500000
0.007500  94.500000
0.006000  94.500000
0.002200  94.500000
-0.001500  94.800000
-0.006000  94.400000
-0.008300  94.700000
-0.007500  94.500000
-0.004600  94.800000
-0.001500  95.000000
0.000000  94.800000
0.004500  94.900000
0.006700  95.200000
0.010500  94.900000
0.013500  95.000000
0.012700  95.500000
0.009000  95.000000
0.005200  95.000000
0.000000  95.300000
-0.005300  95.000000
-0.006000  95.500000
-0.007500  95.000000
-0.006800  95.300000
-0.006000  95.400000
-0.004600  95.200000
0.000000  95.500000
0.000700  95.700000
0.007500  95.500000
0.009700  95.700000
0.010500  95.700000
0.009700  95.700000
0.006000  95.700000
0.003000  95.900000
0.004500  95.600000
0.003000  95.900000
0.000700  95.600000
-0.000800  95.700000
-0.004600  96.100000
-0.004600  95.800000
-0.004600  95.800000
-0.004600  95.800000
-0.003000  95.800000
-0.003000  95.800000
-0.001500  95.800000
-0.000800  95.800000
-0.001500  95.800000
-0.001500  96.100000
-0.000800  95.800000
0.000000  96.100000
0.000700  96.000000
0.002200  95.800000
0.001500  96.300000
0.000700  95.900000
0.000700  96.200000
0.001500  96.200000
0.001500  95.800000
0.001500  96.400000
0.003000  96.000000
0.006700  96.100000
0.007500  96.200000
0.009700  96.300000
0.007500  96.200000
0.004500  96.200000
0.003700  96.300000
0.001500  95.900000
0.003700  96.300000
0.004500  96.400000
0.004500  96.100000
0.004500  96.400000
0.002200  96.000000
0.003000  96.400000
0.001500  96.100000
0.003000  96.300000
0.003700  96.400000
0.001500  96.200000
0.000000  96.300000
-0.002300  96.300000
-0.000800  96.200000
-0.001500  96.200000
-0.002300  96.400000
0.000700  96.300000
0.001500  96.200000
0.000700  96.700000
0.000700  96.000000
0.000000  96.200000
-0.001500  96.000000
-0.004600  96.300000
-0.009100  96.400000
-0.006800  96.100000
-0.005300  96.500000
-0.007500  96.400000
-0.009100  96.300000
-0.008300  96.200000
-0.009800  96.300000
-0.008300  96.400000
-0.004600  96.300000
-0.004600  96.700000
-0.001500  96.200000
0.000000  96.700000
0.001500  96.300000
0.009000  96.400000
0.011200  96.700000
0.010500  96.400000
0.011200  97.000000
0.008200  96.500000
0.003000  96.500000
-0.000800  96.500000
-0.003000  96.400000
-0.005300  96.400000
-0.009800  96.400000
-0.014300  96.700000
-0.015800  96.500000
-0.012800  96.800000
-0.008300  96.500000
-0.006000  96.500000
-0.002300  96.800000
0.000000  96.500000
0.000700  96.800000
0.003700  96.900000
0.006700  96.700000
0.006700  96.900000
0.005200  96.700000
0.002200  97.200000
-0.000800  96.700000
-0.006000  96.700000
-0.012800  96.400000
-0.019500  96.500000
-0.023300  96.800000
-0.021000  96.700000
-0.012800  97.200000
-0.005300  97.000000
0.000700  97.300000
0.012700  97.200000
0.021700  97.000000
0.025500  97.200000
0.030700  97.000000
0.033000  97.000000
0.033700  97.600000
0.027000  97.100000
0.018000  97.200000
0.006700  97.200000
-0.001500  97.200000
-0.004600  97.000000
-0.009100  97.400000
-0.009800  97.100000
-0.012000  97.300000
-0.014300  97.600000
-0.014300  97.200000
-0.012000  97.200000
-0.008300  97.500000
-0.009800  97.200000
-0.010500  97.500000
-0.006800  97.500000
-0.002300  97.900000
0.001500  97.600000
0.009000  97.700000
0.018000  97.800000
0.019500  97.700000
0.013500  97.800000
0.006000  97.700000
0.005200  97.900000
0.007500  97.900000
0.004500  97.700000
0.000700  97.900000
-0.005300  97.800000
-0.012000  98.100000
-0.012000  97.800000
-0.009100  97.900000
-0.006800  98.100000
-0.006800  97.800000
-0.005300  98.000000
-0.002300  98.000000
0.000700  97.900000
0.003700  98.000000
0.003700  98.100000
0.003000  98.300000
0.003700  98.000000
0.003700  98.300000
0.002200  98.200000
0.002200  98.300000
-0.000800  98.300000
-0.002300  98.100000
-0.003000  98.700000
-0.004600  98.300000
-0.005300  98.500000
-0.004600  98.500000
-0.004600  98.500000
-0.004600  98.500000
-0.003000  98.400000
-0.006800  98.700000
-0.011300  98.400000
-0.012000  98.900000
-0.012800  98.600000
-0.011300  98.400000
-0.009100  98.600000
-0.009100  98.400000
-0.009100  98.800000
-0.004600  98.900000
0.003000  99.000000
0.010500  99.200000
0.015700  98.900000
0.015000  99.100000
0.013500  99.000000
0.012700  99.000000
0.010500  99.000000
0.006700  99.000000
0.001500  99.300000
-0.003800  99.100000
-0.008300  99.500000
-0.010500  99.000000
-0.011300  99.400000
-0.012000  99.300000
-0.012000  99.200000
-0.012800  99.400000
-0.013500  99.500000
-0.012000  99.400000
-0.012000  99.500000
-0.010500  99.400000
-0.009100  99.500000
-0.008300  99.600000
-0.005300  99.600000
-0.002300  99.400000
0.000700  99.800000
0.000700  99.500000
-0.000800  99.800000
0.000000  99.800000
0.000000  99.700000
-0.001500  100.100000
-0.000800  100.000000
-0.000800  100.000000
-0.000800  100.200000
-0.000800  99.800000
0.000700  100.100000
0.001500  99.900000
0.001500  100.300000
0.000700  100.300000
0.000700  100.000000
0.001500  100.100000
0.002200  100.700000
0.000700  100.300000
-0.003000  100.300000
-0.003000  100.500000
-0.006000  100.300000
-0.012000  100.300000
-0.015800  100.600000
-0.012800  100.400000
-0.008300  100.700000
-0.001500  100.400000
0.001500  100.700000
0.004500  100.700000
0.012000  100.800000
0.015700  100.700000
0.025500  100.700000
0.033700  100.900000
0.029200  100.800000
0.024000  100.900000
0.023200  100.800000
0.019500  101.100000
0.014200  101.000000
0.009000  100.900000
0.002200  101.200000
-0.000800  100.900000
-0.002300  101.200000
-0.005300  100.900000
-0.007500  101.000000
-0.007500  101.000000
-0.006800  100.900000
-0.006800  101.100000
-0.005300  101.000000
0.000000  101.100000
0.000700  101.100000
0.000700  101.200000
0.007500  101.400000
0.012700  101.200000
0.018700  101.600000
0.020200  101.000000
0.018000  101.400000
0.017200  101.200000
0.014200  101.300000
0.011200  101.800000
0.009000  101.300000
0.004500  101.500000
-0.000800  101.400000
-0.006800  101.400000
-0.011300  101.600000
-0.014300  101.300000
-0.012800  101.700000
-0.011300  101.300000
-0.009100  102.000000
-0.006000  101.500000
-0.003000  101.700000
-0.000800  101.900000
0.000000  101.600000
0.000000  101.900000
-0.003000  101.600000
-0.006000  101.700000
-0.006800  101.700000
-0.009100  101.800000
-0.009100  101.900000
-0.010500  102.000000
-0.009800  102.000000
-0.008300  101.700000
-0.009100  102.100000
-0.005300  101.800000
-0.004600  101.900000
-0.001500  102.100000
0.000700  101.800000
0.001500  102.300000
0.000700  101.900000
-0.000800  102.200000
0.000000  102.300000
0.000000  102.000000
-0.001500  102.300000
-0.001500  102.400000
-0.003000  102.300000
-0.005300  102.300000
-0.006000  102.400000
-0.003800  102.500000
-0.003000  102.100000
-0.001500  102.700000
0.002200  102.300000
0.003700  102.600000
0.003700  102.700000
0.006700  102.400000
0.007500  102.700000
0.005200  102.600000
0.004500  102.500000
0.000700  102.900000
-0.000800  102.600000
0.000700  102.600000
0.003700  103.000000
0.003000  102.800000
0.003000  102.700000
0.003000  103.000000
0.001500  102.700000
0.001500  102.800000
-0.000800  103.200000
-0.003000  102.900000
-0.003000  103.000000
-0.001500  103.100000
-0.000800  102.800000
0.000700  103.100000
0.000700  102.900000
-0.001500  103.200000
-0.003800  103.100000
-0.005300  103.100000
-0.004600  103.100000
-0.006000  103.100000
-0.009800  103.100000
-0.012000  103.000000
-0.014300  103.400000
-0.012000  103.100000
-0.006800  103.300000
-0.000800  103.500000
0.006700  103.000000
0.009000  103.600000
0.008200  103.400000
0.007500  103.400000
0.008200  103.300000
0.006700  103.300000
0.006700  103.600000
0.008200  103.400000
0.009000  103.500000
0.005200  103.600000
0.003000  103.400000
0.001500  103.300000
-0.001500  103.400000
-0.000800  103.500000
-0.003000  103.300000
-0.004600  103.800000
-0.005300  103.300000
-0.011300  103.400000
-0.009800  103.500000
-0.008300  103.300000
-0.009100  103.600000
-0.004600  103.100000
0.001500  103.500000
0.007500  103.500000
0.012700  103.400000
0.015700  103.600000
0.018700  103.500000
0.021000  103.600000
0.018000  103.300000
0.014200  103.600000
0.004500  103.300000
-0.006800  103.400000
-0.009100  103.400000
-0.007500  103.100000
-0.006800  103.600000
-0.005300  103.300000
-0.006000  103.400000
-0.004600  103.300000
-0.003000  103.300000
-0.001500  103.300000
0.001500  103.400000
0.003000  103.500000
0.003700  103.100000
0.006700  103.600000
0.006700  103.400000
0.006700  103.500000
0.004500  103.200000
0.006000  103.200000
0.008200  103.500000
0.006700  103.000000
0.006700  103.300000
0.005200  103.200000
0.003000  103.200000
-0.000800  103.300000
-0.006000  103.100000
-0.005300  103.000000
-0.005300  103.000000
-0.004600  103.000000
-0.004600  103.000000
-0.004600  103.000000
-0.000800  103.300000
0.000000  103.000000
0.000700  103.300000
0.000700  103.000000
0.000700  103.000000
0.003000  103.100000
0.008200  102.900000
0.009700  103.100000
0.008200  103.000000
0.003000  102.800000
-0.002300  103.100000
-0.006800  103.000000
-0.011300  103.000000
-0.012800  102.900000
-0.010500  103.000000
-0.007500  102.700000
-0.004600  103.100000
-0.000800  102.700000
0.002200  102.800000
0.003000  103.000000
0.001500  102.600000
0.001500  102.900000
0.000000  102.800000
-0.000800  102.600000
-0.001500  102.900000
-0.001500  102.500000
-0.005300  102.800000
-0.006000  102.600000
-0.003000  102.700000
-0.002300  102.800000
-0.000800  103.000000
0.000700  102.700000
0.001500  102.600000
0.003000  103.000000
0.001500  102.800000
-0.001500  102.600000
-0.004600  102.800000
-0.003800  102.400000
-0.004600  102.800000
-0.006000  102.500000
-0.005300  102.900000
-0.006000  102.700000
-0.002300  102.700000
0.001500  102.700000
0.001500  102.700000
0.003000  102.600000
0.003000  102.500000
0.000700  102.700000
0.002200  102.700000
0.001500  102.600000
0.002200  102.700000
-0.001500  102.400000
-0.006800  103.000000
-0.006800  102.700000
-0.003800  102.500000
0.001500  102.600000
0.006000  102.600000
0.006700  102.600000
0.004500  102.500000
0.003000  102.400000
0.000700  102.400000
0.003000  102.600000
0.003000  102.600000
-0.003000  102.400000
-0.004600  102.600000
-0.008300  102.300000
-0.011300  102.500000
-0.012000  102.400000
-0.009100  102.300000
-0.006800  102.500000
-0.006000  102.000000
-0.003800  102.500000
-0.001500  102.200000
0.001500  102.200000
0.006700  102.300000
0.005200  102.200000
0.003000  102.200000
0.006000  102.100000
0.004500  102.300000
0.004500  102.100000
0.004500  102.300000
0.000700  102.000000
0.000700  102.200000
-0.000800  102.300000
-0.000800  101.800000
0.003000  102.100000
0.003000  101.900000
-0.001500  101.800000
-0.001500  102.100000
-0.000800  102.000000
-0.002300  101.900000
-0.000800  101.800000
-0.001500  101.900000
-0.003000  101.800000
-0.001500  101.900000
0.003000  101.900000
0.005200  101.500000
0.008200  102.100000
0.012000  101.500000
0.014200  101.700000
0.009000  101.700000
0.002200  101.500000
0.001500  101.900000
-0.000800  101.300000
-0.001500  101.300000
-0.003800  101.400000
-0.009800  101.400000
-0.012000  101.300000
-0.010500  101.300000
-0.009100  101.300000
-0.005300  101.100000
-0.001500  101.400000
0.000000  100.900000
0.003700  101.300000
0.004500  101.300000
0.004500  101.100000
0.003700  101.200000
0.003000  100.800000
0.003000  101.000000
0.000700  101.200000
-0.001500  100.800000
-0.005300  101.000000
-0.012000  100.800000
-0.012000  100.800000
-0.006800  101.000000
0.001500  101.200000
0.012700  100.900000
0.019500  100.800000
0.020200  100.900000
0.020200  100.700000
0.018000  100.900000
0.013500  101.000000
0.005200  100.500000
-0.002300  100.900000
-0.003800  100.500000
-0.006800  100.800000
-0.014300  100.800000
-0.012800  100.800000
-0.007500  100.900000
-0.001500  100.700000
0.003700  100.700000
0.002200  100.900000
-0.001500  100.900000
-0.006000  100.800000
-0.005300  100.800000
-0.003000  100.700000
-0.006800  100.500000
-0.010500  101.100000
-0.013500  100.500000
-0.014300  100.700000
-0.011300  100.700000
-0.006800  100.600000
-0.001500  100.800000
0.003000  100.400000
0.008200  100.600000
0.012000  100.600000
0.010500  100.700000
0.006700  100.700000
0.000700  100.500000
0.000000  100.800000
0.001500  100.300000
-0.001500  100.800000
-0.004600  100.500000
-0.008300  100.600000
-0.008300  100.900000
-0.003800  100.400000
-0.001500  101.000000
0.000000  100.700000
-0.000800  100.700000
0.000700  100.600000
0.001500  100.600000
0.000700  100.400000
0.001500  100.600000
0.001500  101.000000
0.005200  100.600000
0.010500  100.800000
0.010500  100.600000
0.006700  100.500000
0.003700  100.700000
0.001500  100.500000
-0.001500  100.800000
-0.000800  100.500000
0.001500  100.600000
0.002200  100.700000
0.000700  100.300000
-0.000800  100.500000
0.000000  100.600000
-0.003000  100.400000
-0.005300  100.400000
-0.006800  100.600000
-0.006000  100.700000
-0.004600  100.300000
-0.003000  100.700000
-0.002300  100.100000
-0.003000  100.500000
-0.008300  100.500000
-0.009100  100.300000
-0.000800  100.700000
0.005200  100.500000
0.009000  100.300000
0.007500  100.600000
0.003700  100.300000
0.005200  100.400000
0.006000  100.700000
0.004500  100.400000
0.003000  100.300000
0.001500  100.500000
-0.004600  100.400000
-0.006800  100.400000
-0.005300  100.600000
-0.003000  100.300000
-0.002300  100.500000
-0.001500  100.300000
-0.000800  100.200000
0.000000  100.600000
0.005200  100.200000
0.010500  100.700000
0.010500  100.500000
0.009000  100.400000
0.006000  100.400000
0.003700  100.700000
0.000000  100.600000
-0.002300  100.400000
-0.004600  100.600000
-0.006800  100.300000
-0.009100  100.500000
-0.012000  100.500000
-0.012800  100.300000
-0.004600  100.700000
0.004500  100.400000
0.003700  100.800000
0.003700  100.500000
0.004500  100.300000
0.002200  100.500000
0.000000  100.500000
0.001500  100.600000
0.003000  100.400000
0.006000  100.800000
0.004500  100.700000
0.003700  100.600000
0.005200  100.800000
0.001500  100.500000
-0.000800  100.800000
-0.002300  100.600000
-0.001500  100.800000
-0.000800  100.800000
-0.002300  100.600000
-0.006800  101.000000
-0.011300  100.600000
-0.012000  100.800000
-0.012000  100.700000
-0.012000  100.700000
-0.009800  100.900000
-0.009100  100.400000
-0.007500  101.200000
-0.000800  100.600000
0.009000  100.800000
0.016500  100.900000
0.019500  101.100000
0.023200  101.100000
0.020200  100.600000
0.009000  101.000000
0.004500  100.800000
0.006000  100.900000
0.004500  101.000000
0.001500  100.900000
-0.003000  101.000000
-0.008300  101.000000
-0.010500  101.100000
-0.010500  100.900000
-0.009100  100.900000
-0.008300  100.900000
-0.007500  100.700000
-0.004600  101.200000
-0.000800  100.900000
0.000700  101.100000
0.001500  101.000000
0.003000  100.800000
0.001500  101.200000
0.002200  101.000000
0.003000  101.100000
0.003000  101.200000
-0.000800  101.000000
-0.003800  101.100000
-0.005300  100.900000
-0.005300  101.200000
-0.004600  101.000000
-0.005300  101.300000
-0.005300  101.200000
-0.006800  101.200000
-0.003000  101.300000
0.004500  101.100000
0.007500  101.100000
0.008200  101.100000
0.006700  101.000000
0.004500  101.400000
-0.000800  101.000000
0.000700  101.100000
0.003000  101.300000
0.002200  101.300000
-0.001500  101.200000
-0.009100  101.400000
-0.009800  101.700000
-0.015000  101.200000
-0.016500  101.200000
-0.012800  101.200000
-0.014300  100.900000
-0.015000  101.300000
-0.014300  101.100000
-0.005300  101.800000
0.006000  101.600000
0.019500  101.400000
0.027700  101.600000
0.025500  101.600000
0.025500  101.400000
0.023200  101.600000
0.015700  101.500000
0.007500  101.700000
0.003700  101.600000
0.001500  101.600000
-0.001500  101.300000
-0.003000  101.700000
-0.005300  101.300000
-0.006000  101.600000
-0.007500  101.700000
-0.006800  101.400000
-0.008300  101.800000
-0.010500  101.200000
-0.015800  101.500000
-0.015800  101.500000
-0.012000  101.800000
-0.008300  101.600000
-0.002300  101.600000
0.002200  101.900000
0.006000  101.800000
0.010500  101.900000
0.016500  101.700000
0.021000  101.700000
0.021700  101.800000
0.015000  101.600000
0.004500  101.900000
-0.003000  101.700000
-0.009100  101.700000
-0.012000  102.000000
-0.012800  101.800000
-0.010500  101.900000
-0.010500  101.900000
-0.009100  101.800000
-0.008300  101.900000
-0.006800  101.900000
-0.006800  102.000000
-0.005300  101.700000
-0.004600  102.100000
-0.004600  101.600000
0.008200  102.100000
0.021700  102.000000
0.025500  101.800000
0.019500  102.100000
0.009700  101.800000
0.010500  102.000000
0.012700  102.000000
0.010500  102.100000
0.006700  102.200000
0.000700  102.000000
-0.003800  102.300000
-0.005300  102.100000
-0.008300  102.300000
-0.009100  101.800000
-0.008300  102.200000
-0.010500  102.100000
-0.012000  102.100000
-0.012000  102.200000
-0.012000  101.900000
-0.007500  102.200000
-0.003000  102.100000
0.001500  101.900000
0.006700  102.200000
0.008200  102.100000
0.010500  102.200000
0.015000  102.200000
0.016500  102.400000
0.012000  102.200000
0.006700  102.200000
0.000700  102.300000
0.000000  102.200000
0.006700  102.400000
0.006700  102.200000
0.003700  102.300000
0.000700  102.600000
-0.001500  102.000000
-0.005300  102.600000
-0.008300  102.400000
-0.006800  102.300000
-0.008300  102.600000
-0.008300  102.500000
-0.007500  102.300000
-0.009100  102.300000
-0.009800  102.600000
-0.006000  102.200000
-0.004600  102.500000
-0.003000  102.500000
-0.000800  102.300000
-0.004600  102.700000
-0.004600  102.400000
0.000700  102.700000
0.005200  102.700000
0.004500  102.500000
0.004500  103.000000
0.001500  102.600000
-0.002300  102.600000
-0.003000  102.600000
-0.004600  102.700000
-0.008300  102.700000
-0.012000  102.600000
-0.012000  102.900000
-0.012000  102.500000
-0.009800  103.000000
-0.006000  102.700000
-0.001500  102.800000
0.000700  103.100000
0.000700  102.600000
0.000000  103.000000
-0.001500  102.700000
-0.001500  102.800000
-0.003000  102.700000
-0.005300  102.700000
-0.006800  102.800000
-0.008300  102.800000
-0.006000  103.100000
-0.004600  102.800000
-0.003000  103.100000
-0.000800  103.000000
-0.000800  102.800000
0.000700  103.300000
0.005200  102.700000
0.006000  103.100000
0.004500  103.000000
0.006700  103.000000
0.008200  103.100000
0.007500  102.900000
0.008200  103.400000
0.006700  103.000000
0.005200  103.000000
0.003700  103.000000
0.003000  102.900000
0.000700  103.300000
-0.003000  102.700000
-0.003800  103.200000
-0.003800  103.000000
-0.001500  103.100000
-0.003800  103.300000
-0.004600  102.800000
-0.003800  103.000000
-0.009100  103.100000
-0.006800  103.000000
-0.003000  103.100000
-0.000800  103.100000
0.003000  103.000000
-0.000800  103.000000
-0.003000  103.200000
-0.001500  103.000000
0.004500  103.100000
0.008200  102.800000
0.005200  103.000000
0.002200  103.000000
0.003000  103.200000
0.008200  103.300000
0.006000  103.000000
0.003700  103.100000
0.000700  103.100000
-0.001500  102.800000
-0.001500  103.000000
-0.003000  103.000000
-0.003800  102.900000
-0.003800  103.000000
-0.006000  103.000000
-0.004600  102.900000
-0.000800  103.000000
0.001500  103.000000
0.003000  102.900000
0.006000  103.000000
0.008200  102.900000
0.006700  102.700000
0.006700  103.000000
0.006700  102.600000
0.009700  102.900000
0.010500  102.800000
0.004500  102.700000
-0.000800  102.700000
-0.006000  102.800000
-0.009100  102.700000
-0.009800  102.800000
-0.005300  102.900000
-0.004600  102.900000
-0.002300  102.700000
-0.000800  102.700000
-0.003000  102.600000
0.000000  103.000000
-0.001500  102.500000
-0.000800  102.800000
0.001500  102.600000
0.002200  102.600000
0.004500  102.800000
0.000700  102.500000
0.000700  102.500000
0.000700  102.500000
-0.000800  102.400000
-0.003000  102.600000
-0.004600  102.500000
-0.001500  102.700000
0.000000  102.300000
0.001500  102.900000
0.003700  102.300000
0.004500  102.400000
0.004500  102.500000
0.002200  102.300000
0.005200  102.500000
0.008200  102.100000
0.005200  102.500000
0.003000  102.300000
0.001500  102.200000
0.002200  102.400000
0.006000  102.200000
0.012700  102.500000
0.015700  102.300000
0.018000  102.300000
0.015700  102.200000
0.005200  102.100000
-0.000800  102.400000
-0.006000  101.900000
-0.012000  102.200000
-0.017300  101.800000
-0.021000  102.000000
-0.019500  102.200000
-0.013500  102.100000
-0.001500  102.200000
0.008200  102.100000
0.017200  102.200000
0.019500  102.100000
0.011200  102.100000
0.009000  102.300000
0.003000  102.000000
-0.002300  102.300000
-0.003800  101.900000
-0.004600  101.900000
-0.005300  102.100000
-0.006800  101.900000
-0.006800  102.100000
-0.006800  102.100000
-0.006000  102.000000
-0.006000  102.100000
-0.003800  102.000000
-0.004600  102.000000
-0.004600  102.100000
-0.003800  102.200000
-0.003000  101.900000
-0.000800  102.200000
0.000700  102.200000
0.003000  102.000000
0.000000  102.300000
-0.003800  102.000000
-0.000800  102.100000
0.005200  102.100000
0.005200  101.800000
0.000700  102.400000
-0.003000  101.900000
-0.006000  102.100000
-0.005300  102.200000
-0.006000  102.100000
-0.005300  102.000000
-0.006000  102.200000
-0.005300  101.900000
-0.004600  101.800000
-0.009100  101.800000
-0.012800  102.100000
-0.009800  102.100000
-0.002300  102.200000
0.006000  102.000000
0.012700  102.200000
0.018000  102.000000
0.018700  102.100000
0.021000  102.000000
0.020200  102.000000
0.015700  101.800000
0.009000  101.900000
0.000700  102.100000
-0.005300  101.700000
-0.012000  101.800000
-0.009800  101.900000
-0.009100  101.600000
-0.012000  102.100000
-0.009800  101.900000
-0.009100  101.900000
-0.001500  101.700000
-0.000800  101.600000
-0.003000  101.900000
-0.001500  101.600000
-0.003000  102.100000
-0.000800  101.900000
0.003700  101.900000
0.004500  102.000000
0.002200  101.900000
0.003000  102.100000
0.003700  101.700000
0.003000  102.000000
0.001500  101.800000
0.000700  102.000000
0.000000  102.000000
-0.003000  101.700000
-0.006800  102.100000
-0.008300  101.800000
-0.007500  101.900000
-0.006800  102.100000
-0.003800  101.800000
0.000700  102.000000
0.001500  102.100000
0.000700  101.700000
-0.002300  101.800000
-0.004600  102.200000
0.001500  101.900000
0.006000  101.900000
0.006700  102.300000
0.009700  101.800000
0.009000  102.400000
0.007500  102.100000
0.004500  102.000000
0.000700  102.200000
0.001500  101.900000
-0.001500  102.200000
-0.003000  102.100000
-0.003000  101.800000
-0.003000  102.000000
-0.003800  102.200000
-0.004600  102.100000
-0.003000  102.000000
0.001500  102.200000
0.006700  102.100000
0.003000  102.100000
-0.001500  102.200000
-0.001500  101.900000
-0.003800  102.200000
-0.002300  102.400000
-0.005300  102.200000
-0.009100  102.100000
-0.010500  101.800000
-0.015800  102.200000
-0.015000  102.100000
-0.009100  102.300000
-0.002300  102.100000
0.003000  102.200000
0.006700  102.400000
0.012700  102.100000
0.018000  102.600000
0.016500  102.300000
0.018000  102.200000
0.012700  102.400000
0.005200  102.000000
0.003700  102.400000
-0.000800  102.000000
-0.004600  102.200000
-0.006800  102.500000
-0.008300  102.400000
-0.008300  102.500000
-0.005300  102.200000
0.002200  102.100000
0.004500  102.200000
-0.000800  102.400000
-0.000800  102.500000
-0.002300  102.100000
-0.003800  102.400000
-0.002300  102.000000
-0.001500  102.400000
0.000000  102.300000
-0.003000  102.100000
-0.002300  102.400000
0.001500  102.100000
0.001500  102.500000
0.001500  102.300000
0.006000  102.200000
0.006700  102.200000
0.003000  102.200000
0.004500  102.400000
0.003700  102.000000
0.001500  102.600000
0.000000  102.100000
-0.001500  102.200000
-0.000800  102.400000
0.004500  102.400000
0.010500  102.500000
0.011200  102.200000
0.008200  102.500000
0.001500  102.400000
-0.003000  102.200000
-0.001500  102.300000
0.000700  102.300000
0.000000  102.300000
-0.003000  102.500000
-0.003000  102.200000
-0.004600  102.100000
-0.006800  102.000000
-0.012000  102.100000
-0.018100  101.800000
-0.018800  102.200000
-0.012800  102.200000
-0.003800  102.100000
0.001500  102.300000
0.005200  102.100000
0.008200  102.400000
0.009000  102.200000
0.006700  102.200000
0.005200  102.200000
0.005200  102.200000
0.001500  102.300000
-0.000800  102.100000
-0.001500  102.300000
-0.006000  101.900000
-0.012000  102.200000
-0.016500  102.300000
-0.018800  101.900000
-0.016500  102.100000
-0.015000  101.900000
-0.012000  102.000000
0.000700  102.100000
0.016500  101.800000
0.028500  102.200000
0.035200  102.100000
0.031500  102.100000
0.021000  101.900000
0.008200  102.100000
-0.001500  102.000000
-0.005300  101.900000
-0.006800  102.100000
-0.008300  101.900000
-0.007500  102.100000
-0.005300  102.000000
-0.005300  101.800000
-0.004600  102.200000
-0.001500  101.800000
-0.003800  102.100000
-0.001500  102.000000
0.000000  102.000000
0.000700  102.000000
0.003000  101.800000
0.000700  101.900000
-0.001500  101.900000
-0.003800  102.100000
-0.003800  102.100000
-0.003000  101.900000
0.000700  102.000000
0.001500  101.700000
-0.004600  102.000000
-0.006800  101.700000
-0.006800  102.100000
-0.000800  101.900000
0.003000  101.800000
0.002200  102.000000
0.006000  101.700000
0.009000  102.100000
0.011200  101.900000
0.009000  101.900000
0.006700  101.900000
0.002200  102.000000
-0.000800  102.100000
-0.003000  101.700000
-0.006800  102.100000
-0.005300  101.800000
-0.006000  101.800000
-0.009800  101.800000
-0.010500  102.000000
-0.007500  102.200000
-0.001500  101.800000
-0.000800  102.300000
0.003700  102.000000
0.012700  101.900000
0.015700  101.900000
0.015700  102.000000
0.012700  102.000000
0.003700  101.700000
-0.001500  102.100000
-0.004600  101.900000
-0.007500  102.000000
-0.006800  102.200000
-0.007500  102.100000
-0.010500  102.200000
-0.015800  101.700000
-0.020300  102.200000
-0.016500  101.800000
-0.009100  101.800000
-0.008300  102.100000
-0.006800  101.800000
-0.000800  102.200000
0.012000  102.100000
0.029200  102.200000
0.032200  102.100000
0.027700  101.900000
0.025500  102.300000
0.025500  101.900000
0.020200  102.100000
0.012000  102.100000
0.005200  102.000000
-0.005300  102.200000
-0.014300  102.100000
-0.015800  102.100000
-0.015800  102.100000
-0.015000  101.900000
-0.012800  102.200000
-0.008300  102.100000
-0.006000  101.900000
-0.006000  102.100000
-0.005300  102.300000
-0.004600  101.700000
-0.003800  102.100000
-0.003800  102.100000
-0.003800  101.800000
-0.003000  102.100000
-0.003000  102.100000
-0.003000  102.000000
-0.004600  102.200000
-0.003000  101.800000
-0.002300  102.200000
-0.001500  101.800000
-0.000800  101.900000
0.000000  102.000000
0.000000  102.000000
-0.003000  101.900000
-0.005300  101.900000
-0.005300  102.200000
-0.004600  102.000000
-0.002300  102.000000
-0.002300  102.200000
-0.003000  101.800000
-0.003800  102.200000
0.002200  101.800000
0.006000  101.900000
0.001500  102.100000
-0.004600  101.800000
-0.009800  102.100000
-0.005300  102.100000
0.004500  102.100000
0.009700  102.100000
0.014200  102.100000
0.015000  102.100000
0.014200  102.100000
0.021000  102.400000
0.027700  101.800000
0.023200  102.300000
0.015700  102.100000
0.007500  102.200000
0.002200  102.100000
-0.001500  101.900000
-0.005300  102.300000
-0.005300  101.900000
-0.006000  102.200000
-0.005300  102.200000
-0.004600  102.200000
-0.005300  102.200000
-0.003800  102.100000
-0.004600  102.300000
-0.005300  101.800000
-0.009100  102.300000
-0.012000  102.000000
-0.012000  102.400000
-0.010500  102.600000
-0.003000  102.100000
0.003000  102.500000
0.003700  102.200000
0.004500  102.500000
0.001500  102.200000
-0.000800  102.500000
0.001500  102.500000
0.000700  102.400000
-0.000800  102.600000
-0.001500  102.500000
-0.003000  102.600000
-0.003800  102.400000
-0.005300  102.500000
-0.003800  102.300000
-0.002300  102.400000
-0.000800  102.500000
-0.000800  102.000000
-0.002300  102.600000
-0.002300  102.300000
-0.000800  102.400000
0.000000  102.500000
0.001500  102.400000
0.002200  102.500000
-0.000800  102.500000
-0.001500  102.400000
-0.003000  102.500000
-0.003000  102.900000
-0.003000  102.600000
-0.006000  102.400000
-0.006800  102.600000
-0.006800  102.400000
-0.006800  102.700000
-0.003800  102.500000
-0.003000  102.600000
-0.000800  102.500000
0.000700  102.500000
-0.001500  102.600000
0.000700  102.600000
0.003000  102.500000
0.005200  102.500000
0.002200  102.500000
-0.002300  102.500000
0.000000  102.700000
0.003700  102.500000
0.007500  102.400000
0.009000  102.700000
0.012000  102.500000
0.012000  102.700000
0.010500  102.500000
0.009000  102.600000
0.009000  102.600000
0.001500  102.400000
-0.007500  102.500000
-0.009100  102.500000
-0.009100  102.400000
-0.008300  102.300000
-0.006800  102.300000
-0.003000  102.400000
-0.002300  102.300000
-0.001500  102.700000
0.000700  102.500000
0.008200  102.400000
0.012700  102.600000
0.012000  102.300000
0.014200  102.400000
0.008200  102.400000
0.002200  102.200000
-0.001500  102.400000
-0.006800  102.200000
-0.010500  102.400000
-0.014300  102.200000
-0.013500  102.500000
-0.010500  102.400000
-0.004600  102.500000
0.005200  102.400000
0.011200  102.400000
0.012700  102.300000
0.012000  102.200000
0.006000  102.500000
0.003000  102.400000
0.003000  102.500000
-0.000800  102.400000
-0.002300  102.100000
-0.001500  102.500000
0.000700  102.100000
0.003000  102.200000
0.004500  102.200000
0.002200  102.100000
0.001500  102.400000
-0.001500  102.300000
-0.010500  102.200000
-0.012800  102.200000
-0.009100  102.100000
-0.006800  102.200000
-0.006000  102.100000
-0.001500  102.300000
0.001500  101.900000
0.008200  102.300000
0.010500  102.200000
0.011200  102.100000
0.016500  102.400000
0.021000  101.900000
0.023200  102.200000
0.020200  102.200000
0.013500  102.100000
0.010500  102.300000
0.005200  102.100000
0.000000  102.200000
-0.001500  101.800000
-0.003800  102.200000
-0.006800  101.800000
-0.007500  102.300000
-0.005300  102.000000
-0.002300  101.900000
-0.001500  102.300000
0.003000  102.000000
0.008200  102.400000
0.009700  102.200000
0.012000  102.000000
0.008200  102.000000
0.003700  102.100000
0.003700  102.000000
0.005200  101.800000
0.003000  102.100000
-0.001500  101.800000
-0.003000  102.100000
-0.006800  101.900000
-0.010500  101.700000
-0.015000  102.100000
-0.014300  101.800000
-0.014300  102.000000
-0.012000  102.000000
-0.006800  101.900000
-0.003000  102.200000
0.000700  102.000000
0.000700  101.900000
-0.004600  101.900000
-0.009800  101.900000
-0.009100  101.600000
-0.009100  102.100000
-0.010500  101.900000
-0.015000  101.800000
-0.018100  102.000000
-0.019500  101.800000
-0.020300  102.200000
-0.015800  101.700000
-0.015000  101.700000
-0.014300  101.900000
-0.012000  101.800000
-0.010500  101.800000
-0.012000  101.600000
-0.013500  101.700000
-0.012000  101.900000
-0.009100  101.900000
-0.004600  101.900000
0.000000  101.800000
0.004500  102.100000
0.004500  101.600000
0.006000  101.900000
0.008200  101.800000
0.005200  101.600000
0.001500  101.800000
-0.000800  101.600000
-0.002300  101.800000
-0.004600  101.700000
-0.006800  101.600000
-0.008300  101.700000
-0.007500  101.900000
-0.006800  101.600000
-0.004600  101.500000
0.000000  101.900000
0.004500  101.600000
0.009000  101.700000
0.012000  101.700000
0.009000  101.400000
0.005200  101.700000
0.000700  101.500000
-0.000800  101.600000
-0.001500  101.700000
-0.003000  101.600000
0.000700  101.800000
0.000700  101.700000
0.000000  101.600000
0.000700  101.500000
-0.002300  101.600000
-0.003000  101.600000
-0.003000  101.500000
-0.001500  101.900000
-0.004600  101.600000
-0.000800  101.600000
0.009000  101.700000
0.018000  101.300000
0.022500  101.800000
0.023200  101.600000
0.019500  101.700000
0.014200  101.700000
0.012000  101.500000
0.009000  101.600000
-0.000800  101.400000
-0.014300  101.300000
-0.025600  101.400000
-0.033000  101.700000
-0.030000  101.600000
-0.017300  101.900000
-0.003000  102.000000
0.015700  101.600000
0.032200  102.100000
0.053200  101.600000
0.065200  101.800000
0.052500  101.900000
0.038200  101.600000
0.031500  101.900000
0.020200  101.600000
0.006700  101.600000
-0.002300  101.700000
-0.015000  101.700000
-0.018800  101.800000
-0.020300  101.600000
-0.020300  102.000000
-0.014300  101.500000
-0.012800  101.800000
-0.007500  101.800000
-0.008300  101.800000
-0.008300  102.000000
-0.005300  101.600000
-0.006800  102.000000
-0.008300  101.900000
-0.008300  102.100000
-0.006800  101.900000
-0.006800  101.800000
-0.007500  101.900000
-0.010500  101.800000
-0.015000  101.900000
-0.017300  101.800000
-0.015800  102.100000
-0.009100  102.100000
0.000000  101.800000
0.012000  102.100000
0.019500  101.800000
0.026200  102.100000
0.033000  101.900000
0.032200  101.800000
0.030700  102.000000
0.026200  101.700000
0.020200  101.900000
0.016500  101.900000
0.011200  101.700000
0.004500  101.900000
-0.005300  102.000000
-0.007500  101.900000
-0.009800  101.700000
-0.012800  102.100000
-0.012800  101.700000
-0.012800  101.900000
-0.009800  101.900000
-0.006000  101.800000
-0.006800  102.000000
-0.008300  101.700000
-0.009100  102.100000
-0.005300  101.900000
-0.002300  101.700000
-0.001500  101.800000
-0.000800  102.100000
0.000700  101.900000
0.001500  101.900000
0.000000  102.200000
-0.004600  101.800000
-0.008300  102.300000
-0.009100  102.000000
-0.006800  101.900000
-0.007500  102.000000
-0.008300  101.900000
-0.009100  102.100000
-0.008300  102.100000
-0.007500  101.800000
-0.008300  102.200000
-0.012000  101.900000
-0.016500  102.000000
-0.018100  101.900000
-0.018100  102.000000
-0.014300  102.100000
-0.006800  102.200000
0.005200  102.100000
0.012700  102.100000
0.012700  102.100000
0.010500  102.200000
0.013500  102.200000
0.019500  102.400000
0.015000  102.100000
0.009000  102.300000
0.009000  102.000000
0.010500  102.200000
0.008200  102.200000
0.001500  102.000000
-0.003000  102.100000
-0.009100  102.000000
-0.009100  102.000000
-0.011300  101.900000
-0.013500  102.100000
-0.009100  101.800000
-0.009800  102.200000
-0.009100  102.100000
-0.007500  101.900000
-0.006800  102.200000
-0.009100  101.800000
-0.009100  102.200000
-0.005300  101.900000
-0.003000  101.900000
0.001500  102.200000
0.003000  102.100000
0.006000  101.900000
0.007500  101.900000
0.008200  102.100000
0.015000  102.100000
0.015000  102.000000
0.012700  102.200000
0.006700  101.700000
-0.000800  102.200000
-0.005300  101.700000
-0.006800  102.000000
-0.004600  102.100000
-0.003000  101.700000
-0.001500  102.200000
-0.000800  101.700000
0.000700  102.000000
0.001500  102.000000
-0.000800  102.000000
0.000700  101.900000
0.000000  101.700000
-0.005300  102.000000
-0.006800  101.600000
-0.003000  102.000000
0.000700  101.800000
0.003700  101.900000
0.009000  101.900000
0.010500  101.800000
0.010500  102.100000
0.012700  101.700000
0.012000  102.000000
0.010500  102.000000
0.005200  101.700000
-0.001500  101.700000
-0.003000  101.600000
-0.001500  101.600000
-0.003000  101.400000
-0.006000  101.800000
-0.009100  101.700000
-0.005300  101.500000
-0.000800  101.900000
-0.003000  101.500000
-0.000800  101.700000
0.001500  101.500000
0.001500  101.600000
0.006000  101.700000
0.008200  101.500000
0.010500  101.700000
0.014200  101.600000
0.014200  101.700000
0.012700  101.500000
0.006000  101.800000
0.003000  101.700000
0.003000  101.200000
-0.003000  101.700000
-0.006000  101.300000
-0.005300  101.600000
-0.007500  101.400000
-0.009100  101.400000
-0.011300  101.400000
-0.013500  101.200000
-0.012800  101.400000
-0.014300  101.300000
-0.015800  101.200000
-0.017300  101.300000
-0.014300  101.200000
-0.008300  101.300000
-0.003000  101.200000
-0.000800  101.300000
0.002200  101.100000
0.006000  101.400000
0.011200  101.100000
0.010500  101.100000
0.006700  101.200000
0.006700  100.900000
0.000000  101.000000
0.000700  101.000000
0.008200  100.800000
0.005200  101.300000
0.003700  101.000000
0.000700  101.000000
-0.003000  101.200000
-0.008300  100.800000
-0.008300  100.800000
-0.006000  101.000000
-0.006000  100.800000
-0.006000  100.700000
-0.004600  101.000000
0.000000  100.700000
0.000700  100.900000
0.003000  101.000000
0.005200  100.700000
0.008200  101.000000
0.007500  100.600000
0.004500  100.800000
0.004500  100.600000
0.003000  100.600000
-0.001500  100.700000
-0.003800  100.600000
-0.004600  100.500000
-0.006800  100.500000
-0.008300  101.000000
-0.009100  100.600000
-0.006000  100.700000
-0.004600  100.800000
-0.005300  100.400000
-0.007500  100.700000
-0.007500  100.400000
-0.004600  100.700000
-0.003000  100.600000
-0.000800  100.400000
-0.000800  100.900000
0.001500  100.500000
0.009000  100.600000
0.012000  100.500000
0.009700  100.400000
0.008200  100.400000
0.012000  100.200000
0.013500  100.600000
0.013500  100.200000
0.012000  100.400000
0.006700  100.300000
-0.000800  100.500000
-0.003800  100.300000
-0.004600  100.200000
-0.004600  100.400000
-0.003800  100.200000
-0.006000  100.500000
-0.005300  100.400000
-0.001500  100.300000
-0.003000  100.300000
-0.003000  100.600000
-0.003000  100.600000
-0.002300  100.200000
-0.003800  100.600000
-0.005300  100.400000
-0.004600  100.300000
-0.003000  100.400000
-0.004600  100.200000
-0.006000  100.400000
-0.005300  100.200000
-0.005300  100.400000
-0.005300  100.400000
-0.003800  100.300000
-0.000800  100.500000
0.002200  100.300000
0.003700  100.300000
0.001500  100.100000
0.003700  100.400000
0.009700  100.400000
0.015700  100.200000
0.023200  100.500000
0.026200  100.100000
0.020200  100.300000
0.012700  100.200000
0.009000  100.100000
0.010500  100.400000
0.003000  100.000000
-0.004600  100.300000
-0.008300  100.300000
-0.012000  100.200000
-0.009800  100.200000
-0.009100  100.200000
-0.005300  100.200000
-0.003000  100.000000
-0.004600  100.300000
-0.003000  100.000000
-0.005300  100.200000
-0.004600  100.100000
-0.004600  100.000000
-0.006800  100.300000
-0.006800  100.100000
-0.007500  100.100000
-0.004600  100.000000
-0.003800  99.800000
-0.003800  100.100000
-0.001500  99.800000
0.000700  99.800000
-0.000800  99.800000
0.003000  100.200000
0.008200  99.800000
0.007500  100.000000
0.006000  100.000000
0.005200  99.800000
0.004500  100.100000
0.000700  99.600000
0.001500  99.800000
0.000000  99.900000
-0.000800  99.800000
-0.001500  100.000000
-0.004600  99.600000
-0.001500  99.800000
-0.001500  99.600000
-0.000800  99.600000
-0.001500  99.700000
-0.000800  99.800000
0.001500  99.700000
0.002200  99.600000
0.003700  99.700000
0.003700  99.500000
0.002200  99.600000
-0.001500  99.800000
-0.001500  99.400000
-0.002300  99.700000
-0.004600  99.400000
-0.003800  99.700000
-0.003800  99.400000
-0.000800  99.300000
0.002200  99.500000
0.005200  99.300000
0.003000  99.400000
0.000000  99.500000
0.000700  99.500000
0.000000  99.200000
-0.000800  99.300000
-0.001500  99.400000
-0.003800  99.000000
-0.007500  99.600000
-0.008300  99.000000
-0.004600  99.300000
-0.003000  99.200000
-0.003000  98.900000
-0.005300  99.400000
-0.010500  99.000000
-0.008300  99.000000
-0.000800  99.000000
0.008200  99.000000
0.018000  99.000000
0.020200  98.900000
0.017200  99.100000
0.010500  98.700000
0.003000  98.900000
0.003000  98.700000
-0.000800  98.900000
-0.003000  99.000000
-0.004600  98.600000
-0.004600  99.000000
-0.004600  98.500000
-0.006800  98.800000
-0.004600  98.700000
-0.006000  98.600000
-0.008300  98.600000
-0.009100  98.500000
-0.014300  98.900000
-0.012800  98.400000
-0.010500  98.800000
-0.005300  98.600000
0.003000  98.500000
0.009000  98.500000
0.016500  98.200000
0.023200  98.700000
0.020200  98.200000
0.018000  98.400000
0.018000  98.300000
0.012700  98.100000
0.005200  98.300000
-0.000800  98.100000
-0.006000  97.900000
-0.009100  98.000000
-0.009100  98.000000
-0.009100  98.100000
-0.009100  97.600000
-0.006000  98.100000
-0.007500  97.600000
-0.006800  98.000000
-0.003000  97.600000
-0.003000  97.700000
0.000000  97.800000
-0.001500  97.600000
-0.003000  97.600000
-0.003000  97.600000
-0.003800  97.500000
-0.003000  97.600000
-0.001500  97.400000
-0.003800  97.400000
-0.004600  97.200000
-0.001500  97.400000
0.002200  97.200000
0.007500  97.100000
0.012700  97.200000
0.012000  97.000000
0.003700  97.300000
-0.004600  96.800000
-0.009100  96.900000
-0.010500  97.000000
-0.009100  96.600000
-0.004600  97.000000
-0.003800  96.700000
-0.001500  96.700000
-0.000800  96.700000
-0.001500  96.800000
0.003700  96.500000
0.003700  96.500000
0.003700  96.500000
0.000700  96.400000
-0.003800  96.400000
-0.006800  96.300000
-0.012000  96.400000
-0.009800  96.300000
-0.005300  96.000000
-0.000800  96.400000
0.003000  96.000000
0.005200  96.100000
0.009700  96.100000
0.021000  96.000000
0.025500  95.800000
0.021700  95.800000
0.020200  95.800000
0.012000  95.900000
0.004500  95.800000
0.001500  95.500000
-0.000800  95.600000
-0.000800  95.800000
-0.000800  95.200000
-0.001500  95.600000
-0.003000  95.200000
-0.006800  95.400000
-0.006000  95.300000
-0.003000  95.000000
-0.004600  95.100000
-0.004600  95.100000
-0.004600  95.100000
-0.008300  95.000000
-0.012800  95.000000
-0.010500  95.000000
-0.009800  94.900000
-0.008300  95.000000
0.001500  94.600000
0.009000  95.000000
0.011200  94.500000
0.009700  94.600000
0.006700  94.800000
0.002200  94.400000
-0.003000  94.700000
-0.003800  94.400000
-0.005300  94.300000
-0.006800  94.300000
-0.005300  94.300000
-0.002300  94.000000
0.003000  94.000000
0.006700  94.100000
0.006700  93.700000
0.005200  94.100000
0.005200  93.600000
0.003000  93.800000
0.000000  93.900000
-0.001500  93.500000
-0.000800  93.800000
-0.001500  93.500000
-0.005300  93.500000
-0.006000  93.500000
-0.004600  93.500000
-0.003800  93.200000
-0.008300  93.400000
-0.009100  93.300000
-0.006800  93.000000
-0.004600  93.200000
0.001500  93.300000
0.005200  92.900000
0.008200  93.200000
0.009000  92.800000
0.008200  93.000000
0.008200  92.500000
0.005200  92.500000
0.004500  92.600000
0.003000  92.300000
0.001500  92.400000
0.000700  92.300000
-0.002300  92.200000
-0.000800  92.400000
-0.001500  92.300000
-0.004600  92.100000
-0.005300  91.800000
-0.006000  92.100000
-0.006000  91.500000
-0.005300  92.000000
-0.005300  91.600000
-0.006800  91.400000
-0.010500  91.400000
-0.007500  91.400000
0.000000  91.300000
0.008200  91.200000
0.010500  91.000000
0.006700  90.900000
0.003000  90.900000
0.000700  90.900000
0.000000  90.700000
0.004500  90.900000
0.003700  90.400000
0.001500  90.400000
-0.003800  90.400000
-0.008300  90.200000
-0.006000  90.400000
-0.003000  90.500000
0.002200  90.200000
0.009700  90.300000
0.015000  90.000000
0.009000  90.100000
0.001500  89.800000
0.001500  90.000000
-0.001500  89.700000
-0.001500  89.600000
-0.001500  89.400000
-0.002300  89.100000
-0.003800  89.500000
-0.006000  89.000000
-0.005300  89.000000
-0.005300  89.100000
-0.003000  88.600000
-0.003000  89.000000
-0.003000  88.600000
-0.006800  88.900000
-0.009100  88.600000
-0.004600  88.600000
-0.003000  88.500000
-0.000800  88.300000
0.000700  88.200000
0.001500  88.200000
0.004500  88.200000
0.002200  87.800000
0.001500  88.000000
0.000700  87.900000
-0.003000  87.400000
-0.006000  87.700000
-0.006800  87.300000
-0.008300  87.400000
-0.007500  87.300000
-0.000800  86.900000
0.006700  87.300000
0.009000  86.800000
0.006700  86.900000
0.004500  87.000000
0.005200  87.000000
0.008200  86.600000
0.004500  86.500000
-0.003000  86.700000
-0.005300  86.100000
-0.005300  86.300000
-0.003800  86.000000
-0.003800  86.000000
-0.005300  86.000000
-0.004600  85.700000
-0.006000  86.000000
-0.006800  85.600000
-0.006800  85.600000
-0.008300  85.600000
-0.003000  85.500000
0.002200  85.300000
0.003000  85.200000
0.005200  85.400000
0.010500  84.800000
0.013500  85.100000
0.016500  85.100000
0.017200  84.700000
0.015700  84.900000
0.010500  84.600000
0.001500  84.600000
0.000000  84.200000
-0.005300  84.000000
-0.009800  84.200000
-0.008300  84.000000
-0.003800  83.900000
-0.003800  83.700000
-0.004600  83.700000
-0.006800  83.500000
-0.005300  83.600000
-0.003000  83.600000
-0.003800  83.100000
-0.002300  83.300000
-0.000800  82.800000
-0.001500  83.200000
-0.001500  82.900000
-0.002300  82.700000
-0.003000  82.900000
-0.000800  82.400000
0.000000  82.500000
0.000700  82.500000
0.003700  82.000000
0.007500  82.000000
0.007500  81.900000
0.004500  81.800000
0.004500  81.700000
0.003700  81.900000
0.000700  81.400000
-0.000800  81.600000
-0.003000  81.400000
-0.003000  81.000000
-0.003000  81.100000
-0.004600  81.000000
-0.003800  80.700000
-0.006800  80.800000
-0.010500  80.400000
-0.009100  80.700000
-0.006800  80.200000
-0.005300  80.300000
0.000000  80.300000
0.004500  80.100000
0.006700  80.000000
0.012000  79.600000
0.012000  79.700000
0.012700  79.500000
0.008200  79.700000
-0.001500  79.500000
-0.003000  79.200000
-0.004600  79.600000
-0.005300  79.000000
-0.006800  79.100000
-0.006000  78.800000
-0.004600  78.700000
-0.000800  78.700000
0.003000  78.700000
0.006700  78.300000
0.013500  78.300000
0.009700  78.300000
0.006700  78.100000
0.003000  77.900000
-0.005300  77.900000
-0.012000  77.400000
-0.017300  77.700000
-0.015000  77.300000
-0.008300  77.500000
-0.000800  77.500000
0.008200  77.000000
0.015700  77.400000
0.018000  77.000000
0.011200  76.900000
0.007500  76.700000
0.003000  76.800000
-0.003000  76.700000
-0.004600  76.600000
-0.003000  76.500000
0.000700  76.100000
0.000700  76.400000
-0.001500  76.100000
-0.003800  76.000000
-0.005300  76.000000
-0.006800  75.500000
-0.004600  75.800000
-0.001500  75.500000
-0.001500  75.600000
-0.001500  75.400000
-0.004600  75.100000
-0.006000  75.100000
-0.006000  74.900000
-0.000800  74.900000
0.005200  74.800000
0.008200  74.700000
0.010500  74.700000
0.005200  74.300000
0.003700  74.700000
0.006700  74.200000
0.006700  74.500000
0.004500  74.300000
0.000700  74.000000
-0.000800  74.000000
-0.003000  73.800000
-0.003800  73.500000
-0.001500  73.600000
-0.004600  73.400000
-0.004600  73.400000
-0.005300  73.100000
-0.006000  73.300000
-0.001500  72.900000
0.001500  73.200000
0.006000  72.800000
0.008200  72.900000
0.003000  72.800000
-0.004600  72.400000
-0.008300  72.400000
-0.002300  72.200000
0.001500  72.100000
0.006700  72.200000
0.006700  71.600000
0.003000  71.900000
0.005200  71.800000
0.003000  71.400000
-0.000800  71.500000
0.001500  71.400000
-0.000800  71.300000
-0.001500  71.300000
-0.001500  71.100000
-0.004600  71.000000
-0.008300  70.800000
-0.010500  70.700000
-0.012000  70.400000
-0.010500  70.700000
-0.009800  70.300000
-0.007500  70.400000
-0.004600  70.200000
-0.003000  69.900000
-0.001500  70.000000
-0.001500  69.900000
-0.000800  69.900000
-0.001500  69.600000
-0.001500  69.800000
0.000000  69.500000
0.000700  69.300000
0.001500  69.300000
0.002200  69.000000
0.003000  69.300000
0.004500  68.600000
0.000000  69.100000
-0.003000  68.700000
-0.000800  68.500000
-0.000800  68.800000
0.001500  68.500000
0.000700  68.300000
-0.000800  68.300000
-0.000800  68.300000
-0.000800  68.300000
0.000000  68.300000
-0.004600  68.000000
-0.004600  67.800000
-0.002300  67.900000
0.001500  67.500000
0.006700  67.300000
0.008200  67.600000
0.011200  67.100000
0.009000  67.400000
0.005200  67.000000
0.003000  66.900000
-0.001500  66.800000
-0.003000  66.600000
-0.000800  66.600000
0.002200  66.500000
0.004500  66.600000
0.004500  66.200000
0.003700  66.300000
-0.001500  66.200000
-0.009800  65.900000
-0.012800  66.200000
-0.014300  65.600000
-0.012800  65.700000
-0.010500  65.500000
-0.010500  65.400000
-0.004600  65.400000
-0.000800  65.200000
0.008200  65.200000
0.021000  65.100000
0.023200  65.000000
0.019500  64.800000
0.018000  64.600000
0.016500  64.800000
0.008200  64.300000
-0.003800  64.600000
-0.003000  64.200000
0.005200  64.200000
0.009000  64.100000
0.000700  63.800000
-0.001500  64.000000
-0.000800  63.800000
-0.003000  63.600000
-0.001500  63.700000
-0.003000  63.400000
-0.003000  63.400000
-0.003800  63.200000
-0.001500  63.100000
-0.001500  62.900000
-0.001500  63.200000
-0.001500  62.900000
-0.003000  62.600000
-0.003000  62.900000
-0.002300  62.500000
-0.004600  62.400000
-0.005300  62.500000
-0.005300  62.100000
-0.006000  62.400000
-0.006000  61.700000
-0.006800  62.100000
-0.012000  61.800000
-0.015800  61.500000
-0.012800  61.600000
-0.010500  61.300000
-0.009800  61.600000
-0.009100  61.200000
-0.003800  61.000000
0.010500  61.200000
0.018700  60.600000
0.019500  61.000000
0.018700  60.400000
0.014200  60.500000
0.012700  60.300000
0.007500  60.100000
0.003700  60.200000
0.004500  59.800000
0.006700  59.700000
0.006700  59.700000
0.000700  59.500000
0.002200  59.300000
-0.001500  59.400000
-0.005300  59.200000
-0.003800  58.900000
-0.004600  59.200000
-0.002300  58.700000
-0.003800  58.900000
0.000000  58.700000
0.006700  58.300000
0.009000  58.600000
0.012000  58.100000
0.014200  58.300000
0.010500  58.000000
0.003000  57.700000
-0.003000  57.900000
-0.009100  57.900000
-0.011300  57.600000
-0.008300  57.100000
-0.008300  57.400000
-0.009100  57.300000
-0.006800  57.100000
-0.005300  57.100000
-0.001500  56.600000
0.001500  56.900000
0.003000  56.300000
0.002200  56.500000
0.000700  56.300000
-0.004600  56.200000
-0.007500  56.100000
-0.006000  55.900000
-0.005300  55.800000
-0.005300  55.700000
-0.006000  55.600000
-0.006800  55.600000
-0.008300  55.300000
-0.008300  55.400000
-0.003000  55.000000
0.000700  55.100000
0.004500  54.900000
0.005200  54.500000
0.003000  54.600000
0.003000  54.300000
0.003000  54.200000
0.003700  54.200000
0.000700  53.900000
-0.000800  54.000000
0.000000  53.700000
-0.000800  53.700000
-0.001500  53.500000
-0.001500  53.600000
0.000000  53.100000
0.000000  53.200000
0.000700  53.300000
-0.000800  52.700000
-0.001500  53.200000
-0.001500  52.700000
-0.000800  52.500000
0.000000  52.600000
-0.001500  52.100000
-0.005300  52.500000
-0.008300  51.900000
-0.006800  52.100000
-0.005300  52.000000
-0.003800  51.600000
0.000700  51.700000
0.006000  51.400000
0.008200  51.500000
0.005200  51.100000
0.000700  51.000000
0.000000  50.900000
0.000700  50.600000
-0.000800  50.700000
0.000000  50.300000
0.001500  50.400000
0.000700  50.000000
0.001500  49.800000
0.002200  50.000000
0.003700  49.800000
0.006700  49.500000
0.006000  49.500000
0.006700  49.400000
0.009000  49.300000
0.006000  48.900000
0.005200  49.200000
0.004500  48.600000
0.001500  48.900000
-0.000800  48.400000
-0.005300  48.100000
-0.014300  48.300000
-0.019500  47.800000
-0.018100  48.100000
-0.013500  47.700000
-0.005300  47.600000
0.004500  47.300000
0.016500  47.400000
0.020200  47.100000
0.020200  47.000000
0.015700  47.000000
0.007500  46.600000
0.007500  46.900000
0.004500  46.400000
0.006700  46.100000
0.006700  46.300000
0.003700  45.600000
0.004500  45.800000
0.005200  45.500000
0.007500  45.300000
0.006000  45.400000
0.009000  45.400000
0.011200  44.800000
0.006700  44.900000
0.003000  44.800000
-0.001500  44.400000
-0.009100  44.400000
-0.012800  44.500000
-0.020300  43.800000
-0.023300  44.100000
-0.016500  43.500000
-0.011300  43.600000
-0.006800  43.600000
-0.003000  43.300000
0.003000  43.200000
0.010500  43.200000
0.014200  43.000000
0.012000  42.700000
0.008200  42.700000
0.003700  42.500000
-0.001500  42.300000
-0.005300  42.300000
-0.009800  41.800000
-0.017300  41.900000
-0.021800  41.400000
-0.023300  41.400000
-0.021800  41.400000
-0.013500  41.000000
-0.008300  40.900000
-0.008300  41.000000
-0.000800  40.600000
0.004500  40.600000
0.003000  40.000000
0.002200  40.000000
0.003000  39.800000
0.003700  39.800000
0.001500  39.500000
0.000700  39.500000
0.000000  39.100000
-0.003000  38.800000
-0.005300  38.900000
-0.007500  38.400000
-0.009100  38.400000
-0.006800  38.400000
-0.001500  38.000000
0.006700  38.100000
0.009000  37.400000
0.009000  37.700000
0.010500  37.200000
0.010500  37.000000
0.010500  36.900000
0.009700  36.700000
0.006700  36.400000
0.005200  36.300000
0.003700  36.200000
0.005200  36.000000
0.000000  35.700000
-0.005300  35.500000
-0.008300  34.900000
-0.010500  35.300000
-0.009800  34.800000
-0.006800  34.700000
-0.006800  34.700000
-0.003800  34.200000
0.003000  34.400000
0.004500  34.000000
0.003000  33.700000
0.008200  33.500000
0.016500  33.600000
0.018000  33.300000
0.010500  32.800000
0.004500  33.100000
0.000700  32.400000
-0.003800  32.400000
-0.003000  32.100000
-0.003000  32.000000
-0.012800  32.000000
-0.027800  31.500000
-0.036100  31.700000
-0.042000  31.100000
-0.042000  30.900000
-0.029300  30.900000
-0.011300  30.600000
0.000700  30.600000
0.005200  30.300000
0.008200  30.300000
0.011200  29.900000
0.008200  29.900000
0.001500  29.600000
0.003700  29.400000
0.010500  29.500000
0.012000  28.800000
0.014200  29.000000
0.015700  28.700000
0.018000  28.600000
0.023200  28.400000
0.025500  28.100000
0.030700  27.900000
0.030700  27.600000
0.020200  27.400000
0.012700  27.300000
0.010500  27.000000
-0.000800  27.300000
-0.020300  26.700000
-0.035300  26.800000
-0.046500  26.500000
-0.042800  26.400000
-0.029300  26.400000
-0.018100  25.900000
-0.003000  25.900000
0.009000  25.800000
0.015000  25.400000
0.016500  25.600000
0.019500  25.500000
0.021700  25.100000
0.015000  24.900000
0.011200  24.900000
0.013500  24.400000
0.012700  24.400000
0.011200  24.400000
0.008200  24.100000
0.003700  24.100000
-0.000800  23.800000
-0.005300  23.500000
-0.007500  23.700000
-0.012000  23.200000
-0.024000  23.400000
-0.030000  22.900000
-0.023300  22.800000
-0.014300  23.000000
-0.008300  22.600000
-0.002300  22.500000
0.005200  22.300000
0.005200  22.500000
-0.000800  22.100000
0.000000  21.800000
0.008200  22.000000
0.017200  21.400000
0.014200  21.600000
0.009700  21.100000
0.004500  21.200000
0.004500  21.200000
0.019500  20.900000
0.034500  20.900000
0.038200  20.600000
0.013500  20.700000
-0.018100  20.500000
-0.037500  20.300000
-0.047300  20.200000
-0.044300  19.800000
-0.038300  20.200000
-0.023300  19.700000
-0.016500  19.900000
-0.007500  19.400000
0.002200  19.400000
0.006700  19.500000
0.014200  19.000000
0.015700  19.300000
0.020200  18.900000
0.027000  18.900000
0.027700  19.000000
0.023200  18.900000
0.018000  18.700000
0.016500  18.800000
0.012000  18.700000
0.014200  18.300000
0.014200  18.500000
0.009700  18.600000
0.007500  18.100000
0.002200  18.300000
-0.011300  18.000000
-0.019500  18.000000
-0.019500  18.000000
-0.018100  17.700000
-0.016500  18.000000
-0.012000  17.700000
-0.004600  17.500000
0.002200  17.500000
0.007500  17.500000
0.012000  17.500000
0.006700  17.100000
0.004500  17.400000
0.004500  17.100000
0.003700  17.300000
0.009000  17.100000
0.012700  17.100000
0.012700  17.200000
0.005200  16.800000
0.000000  17.000000
-0.002300  17.100000
-0.006800  16.600000
-0.012000  17.000000
-0.016500  16.900000
-0.016500  16.600000
-0.010500  16.500000
-0.004600  16.700000
0.000700  16.600000
0.007500  16.400000
0.008200  16.500000
-0.000800  16.400000
-0.003000  16.400000
-0.004600  16.400000
-0.003800  16.200000
0.000700  16.400000
0.012000  15.900000
0.015700  16.400000
0.004500  16.000000
-0.006800  16.000000
-0.015800  15.900000
-0.019500  15.800000
-0.020300  16.000000
-0.020300  15.900000
-0.026300  15.900000
-0.025600  15.700000
-0.018800  15.700000
-0.018100  15.700000
-0.013500  15.600000
-0.008300  16.000000
-0.000800  15.500000
0.007500  16.100000
0.012000  15.700000
0.012000  15.600000
0.012000  15.900000
0.006700  15.500000
0.003000  15.700000
0.001500  15.700000
0.008200  15.700000
0.026200  15.700000
0.020200  15.400000
0.000700  15.800000
-0.012800  15.300000
-0.021800  15.600000
-0.013500  15.500000
-0.004600  15.400000
0.005200  15.800000
0.014200  15.400000
0.020200  15.600000
0.024000  15.400000
0.012000  15.500000
0.000700  15.600000
0.003000  15.600000
0.009700  15.400000
0.015700  15.500000
0.016500  15.700000
0.014200  15.500000
0.010500  15.500000
0.006700  15.500000
0.000700  15.300000
0.003000  15.700000
0.003000  15.400000
-0.003000  15.700000
-0.008300  15.400000
-0.005300  15.400000
0.008200  15.500000
0.011200  15.500000
0.004500  15.400000
-0.004600  15.400000
-0.004600  15.400000
-0.001500  15.500000
0.001500  15.500000
0.006700  15.700000
0.004500  15.100000
-0.002300  15.800000
-0.009100  15.400000
-0.012800  15.400000
-0.016500  15.600000
-0.016500  15.300000
-0.014300  15.400000
-0.011300  15.300000
-0.003000  15.100000
0.009700  15.400000
0.016500  15.000000
0.016500  15.300000
0.003000  15.300000
-0.012800  15.300000
-0.022500  14.900000
-0.033000  15.100000
-0.030800  14.900000
-0.020300  14.800000
-0.013500  15.000000
-0.013500  14.700000
-0.010500  14.800000
-0.005300  14.800000
-0.006000  14.600000
-0.002300  15.000000
0.000000  14.300000
0.000700  14.800000
0.000000  14.600000
-0.001500  14.600000
-0.002300  14.500000
-0.003000  14.300000
-0.005300  14.500000
-0.005300  14.100000
-0.002300  14.200000
-0.000800  14.000000
0.000000  14.000000
0.000700  14.000000
0.001500  13.900000
0.004500  14.200000
0.005200  13.900000
0.005200  13.700000
0.003700  13.700000
0.005200  13.400000
0.004500  13.600000
-0.003000  13.500000
-0.005300  13.500000
-0.009800  13.500000
-0.010500  13.500000
-0.009100  13.400000
-0.002300  13.100000
0.010500  13.400000
0.016500  13.100000
0.015000  13.500000
0.009000  13.100000
0.006700  13.000000
0.003000  13.200000
-0.001500  12.700000
0.001500  13.000000
0.003000  12.800000
0.008200  13.000000
0.015700  12.700000
0.018000  12.700000
0.012000  12.700000
0.007500  12.500000
0.002200  12.800000
-0.001500  12.500000
-0.000800  12.600000
0.003700  12.600000
0.004500  12.300000
0.002200  12.700000
0.003700  12.600000
0.003000  12.400000
0.000000  12.600000
0.000700  12.200000
0.007500  12.500000
0.018000  12.200000
0.018000  12.300000
0.012700  12.400000
0.006700  12.200000
-0.001500  12.400000
-0.003000  12.200000
-0.006000  12.400000
-0.020300  12.000000
-0.026300  12.300000
-0.018100  12.000000
-0.009100  12.000000
-0.005300  12.400000
0.004500  12.100000
0.011200  12.200000
0.006000  12.200000
0.005200  12.000000
0.001500  12.100000
-0.001500  12.100000
-0.001500  12.000000
-0.004600  12.000000
0.003000  12.300000
0.012000  11.900000
0.012700  12.000000
0.009000  12.100000
0.008200  12.000000
0.004500  12.000000
0.000000  12.100000
-0.004600  11.900000
-0.010500  12.200000
-0.012000  11.700000
-0.016500  12.000000
-0.018800  11.800000
-0.009100  12.000000
0.008200  12.000000
0.021000  11.800000
0.020200  12.000000
0.022500  11.600000
0.019500  12.000000
0.011200  11.800000
0.009000  11.700000
-0.001500  11.900000
-0.018100  11.500000
-0.029300  11.900000
-0.028500  11.500000
-0.022500  11.800000
-0.015800  11.700000
-0.007500  11.700000
0.000700  11.900000
0.008200  11.600000
0.011200  11.500000
0.006000  11.700000
0.000700  11.700000
-0.003800  11.400000
-0.004600  11.200000
-0.003800  11.700000
0.001500  11.200000
0.006700  11.500000
0.003700  11.500000
0.001500  11.400000
-0.004600  11.400000
-0.014300  11.000000
-0.015000  11.700000
-0.014300  11.200000
-0.012800  11.100000
-0.012800  11.200000
-0.012000  11.200000
-0.004600  11.200000
0.004500  11.100000
0.008200  11.500000
0.006700  10.800000
0.006700  11.200000
0.003000  11.100000
0.000700  10.900000
0.001500  11.300000
0.003000  10.900000
0.001500  11.200000
0.000700  11.000000
0.000700  10.900000
0.000000  11.000000
0.001500  10.800000
0.012000  10.900000
0.019500  10.900000
0.023200  10.900000
0.024000  11.000000
0.017200  10.900000
0.005200  11.000000
-0.012000  10.700000
-0.025600  11.100000
-0.030800  10.800000
-0.031500  10.700000
-0.027800  10.900000
-0.018800  10.500000
-0.009100  10.700000
-0.004600  10.700000
0.003000  10.500000
0.011200  10.700000
0.014200  10.700000
0.014200  10.700000
0.012000  10.700000
0.008200  10.800000
0.014200  10.200000
0.015700  10.800000
0.009700  10.400000
0.009700  10.400000
0.008200  10.600000
0.010500  10.300000
0.012000  10.300000
0.010500  10.300000
0.006000  10.100000
-0.000800  10.600000
-0.000800  10.400000
0.007500  10.300000
0.010500  10.400000
0.000000  10.300000
-0.008300  10.200000
-0.005300  10.200000
-0.003000  10.300000
-0.004600  9.900000
-0.000800  10.100000
-0.008300  10.200000
-0.020300  9.900000
-0.020300  10.600000
-0.006800  10.000000
0.004500  10.200000
0.002200  10.100000
0.006700  9.900000
0.007500  10.200000
0.007500  10.100000
0.009000  10.200000
0.011200  9.900000
0.008200  9.900000
0.001500  10.200000
0.001500  9.900000
-0.000800  10.000000
-0.001500  9.800000
-0.001500  10.100000
-0.003000  9.800000
-0.009800  9.600000
-0.009100  9.900000
-0.004600  9.500000
-0.003800  9.700000
0.004500  9.500000
-0.001500  9.600000
-0.009100  9.900000
-0.001500  9.700000
0.002200  9.500000
-0.006800  9.600000
-0.022500  9.700000
-0.039000  9.400000
-0.058500  9.400000
-0.060800  9.500000
-0.039000  9.300000
-0.008300  9.500000
0.010500  9.300000
0.011200  9.400000
0.012000  9.500000
0.006700  9.100000
0.002200  9.300000
0.001500  9.200000
-0.000800  9.100000
0.001500  9.400000
0.006700  9.200000
0.007500  9.400000
0.003000  9.200000
0.008200  9.400000
0.009700  8.900000
0.008200  9.100000
0.006700  9.100000
0.005200  8.800000
0.004500  9.000000
0.005200  8.800000
0.005200  8.900000
0.003000  9.000000
0.005200  8.800000
0.010500  9.000000
0.020200  8.900000
0.025500  9.000000
0.019500  8.700000
0.015700  8.800000
0.012700  8.700000
0.003000  8.700000
-0.006800  8.800000
-0.015800  8.800000
-0.027000  8.900000
-0.030000  8.800000
-0.021800  8.400000
-0.006800  9.000000
0.009700  8.400000
0.019500  8.700000
0.020200  8.600000
0.017200  8.500000
0.004500  8.500000
-0.004600  8.500000
0.004500  8.500000
0.015000  8.500000
0.015000  8.500000
0.016500  8.500000
0.019500  8.200000
0.018000  8.700000
0.014200  8.100000
0.015700  8.500000
0.014200  8.200000
0.012700  8.200000
0.006700  8.300000
0.003000  8.000000
0.010500  8.300000
0.014200  8.200000
0.012000  8.400000
0.008200  8.300000
0.005200  8.200000
0.001500  8.200000
-0.001500  8.100000
0.006000  8.500000
0.004500  8.000000
-0.002300  8.100000
-0.003000  8.100000
-0.015800  7.700000
-0.019500  8.100000
-0.010500  7.800000
-0.011300  7.900000
-0.021800  8.000000
-0.027000  7.800000
-0.025600  8.000000
-0.024800  7.800000
-0.015000  7.900000
-0.005300  7.800000
-0.000800  7.800000
0.000700  7.700000
0.001500  7.600000
0.003700  8.000000
0.000000  7.600000
-0.001500  7.900000
-0.005300  7.600000
-0.012000  7.700000
-0.015800  7.900000
-0.020300  7.600000
-0.027000  7.700000
-0.026300  7.600000
-0.019500  7.600000
-0.003800  7.600000
0.012000  7.700000
0.014200  7.600000
0.015700  7.500000
0.012000  7.600000
0.005200  7.500000
0.005200  7.400000
0.004500  7.800000
0.004500  7.600000
0.003000  7.600000
0.005200  7.600000
0.012700  7.300000
0.019500  7.800000
0.015700  7.200000
0.009000  7.600000
0.009700  7.600000
0.012700  7.400000
0.012700  7.500000
0.004500  7.500000
-0.015000  7.300000
-0.027000  7.200000
-0.030000  7.300000
-0.039000  7.600000
-0.033000  7.200000
-0.032300  7.300000
-0.044300  7.200000
-0.044300  7.400000
-0.035300  7.000000
-0.018100  7.100000
-0.006800  7.200000
-0.001500  6.800000
0.003000  7.000000
0.014200  7.000000
0.026200  6.800000
0.021700  6.900000
0.021700  6.900000
0.018000  7.000000
0.012000  6.500000
0.015700  7.100000
0.016500  6.600000
0.016500  6.700000
0.016500  6.900000
0.018000  6.700000
0.013500  6.900000
0.012000  6.700000
0.012700  6.800000
0.006700  7.100000
0.003000  6.800000
-0.003000  6.800000
-0.008300  6.900000
-0.009800  6.800000
-0.014300  6.500000
-0.019500  6.700000
-0.021800  6.700000
-0.023300  6.500000
-0.015800  6.900000
-0.008300  6.500000
-0.003800  6.700000
0.003000  6.700000
0.005200  6.400000
0.006000  6.700000
0.008200  6.500000
0.009000  6.500000
0.008200  6.600000
0.009000  6.600000
0.004500  6.500000
0.003000  6.600000
0.003000  6.900000
0.007500  6.200000
0.015700  6.600000
0.017200  6.500000
0.015700  6.300000
0.012700  6.500000
0.009700  6.200000
0.003700  6.300000
-0.004600  6.400000
-0.007500  6.200000
-0.010500  6.500000
-0.015800  5.900000
-0.015000  6.200000
-0.012000  6.100000
-0.005300  6.300000
0.009000  6.300000
0.027700  6.200000
0.048000  6.500000
0.060700  6.200000
0.054000  6.300000
0.025500  6.300000
-0.006800  6.000000
-0.033800  6.400000
-0.060800  5.800000
-0.072800  6.400000
-0.063000  6.000000
-0.033800  6.200000
-0.015800  6.200000
-0.006000  6.000000
0.009000  6.100000
0.014200  6.000000
0.012700  6.200000
0.006700  6.100000
0.000700  6.000000
0.000700  6.200000
-0.001500  5.900000
-0.000800  6.200000
0.004500  5.900000
0.012000  6.100000
0.012700  6.300000
0.003700  5.800000
0.005200  6.300000
0.013500  6.000000
0.006700  6.100000
-0.003000  6.100000
-0.005300  6.300000
-0.010500  6.100000
-0.006800  6.100000
0.003700  6.400000
0.006700  5.900000
0.012000  6.100000
0.015000  5.900000
0.013500  5.900000
0.012000  6.200000
0.010500  5.700000
0.004500  6.200000
-0.005300  5.700000
-0.014300  5.900000
-0.015800  6.000000
-0.012800  5.700000
-0.012000  5.800000
-0.010500  5.900000
-0.018100  6.100000
-0.018100  5.900000
-0.009800  5.800000
0.001500  6.000000
0.010500  5.600000
0.007500  6.300000
0.004500  5.800000
0.003000  5.800000
0.004500  5.900000
0.009000  5.600000
0.017200  6.000000
0.020200  5.700000
0.014200  5.500000
0.008200  5.900000
-0.000800  5.700000
-0.006800  5.700000
-0.012800  5.700000
-0.019500  5.700000
-0.025600  5.600000
-0.027800  5.800000
-0.017300  5.600000
0.003700  5.600000
0.012000  5.700000
0.012700  5.600000
0.013500  5.500000
0.008200  5.700000
0.007500  5.500000
0.009000  5.800000
0.006700  5.500000
0.010500  5.600000
0.012000  5.600000
0.012000  5.600000
0.012000  5.800000
0.019500  5.700000
0.025500  5.700000
0.016500  5.600000
0.006700  5.600000
-0.000800  5.700000
-0.012000  5.500000
-0.036800  5.900000
-0.042800  5.400000
-0.032300  5.600000
-0.025600  5.600000
-0.009100  5.300000
0.004500  5.800000
0.008200  5.500000
0.010500  5.600000
0.012700  5.800000
0.018000  5.600000
0.016500  5.600000
0.012000  5.700000
0.012700  5.900000
0.012000  5.500000
0.006700  5.800000
-0.003000  5.700000
-0.003800  5.700000
0.002200  5.800000
0.000000  5.500000
-0.012000  5.900000
-0.033800  5.600000
-0.042000  5.900000
-0.039000  5.800000
-0.027000  5.600000
-0.005300  5.600000
0.001500  5.700000
0.001500  6.000000
0.000000  5.800000
0.000700  5.800000
0.003000  5.900000
-0.000800  5.700000
-0.001500  5.900000
-0.004600  5.600000
0.004500  6.000000
0.018000  5.800000
0.027000  5.700000
0.036700  6.100000
0.039000  5.800000
0.034500  5.600000
0.023200  5.600000
0.010500  5.800000
0.002200  5.800000
-0.004600  5.800000
0.000000  5.900000
0.003000  5.600000
-0.001500  5.900000
-0.000800  5.800000
0.003000  5.700000
-0.005300  5.900000
-0.012000  5.700000
-0.012000  5.700000
-0.010500  5.900000
-0.018100  5.600000
-0.019500  6.000000
-0.015000  5.800000
-0.008300  5.800000
-0.003000  5.700000
-0.006000  5.800000
-0.005300  5.700000
-0.004600  5.800000
-0.003000  5.900000
-0.003800  5.800000
-0.004600  5.900000
-0.003000  5.900000
-0.002300  5.800000
0.001500  6.100000
0.004500  5.600000
0.008200  6.100000
0.005200  5.700000
0.000700  5.900000
0.001500  5.900000
0.006000  5.800000
0.005200  5.900000
0.000000  5.900000
-0.004600  6.000000
-0.009800  5.800000
-0.009800  6.100000
-0.004600  5.900000
0.009000  5.800000
0.016500  6.100000
0.006000  5.600000
-0.003000  6.100000
-0.016500  5.700000
-0.035300  5.800000
-0.040500  5.800000
-0.039000  5.800000
-0.026300  6.000000
-0.010500  5.900000
-0.005300  5.900000
-0.006800  5.700000
-0.003800  5.800000
0.008200  5.900000
0.015000  5.900000
0.009700  6.000000
0.008200  5.800000
0.006700  5.900000
0.003000  5.900000
0.004500  5.600000
0.013500  6.200000
0.019500  5.700000
0.010500  6.000000
-0.001500  5.900000
-0.003000  5.800000
-0.003000  5.800000
-0.003000  5.900000
-0.003000  5.800000
-0.000800  5.600000
0.004500  6.000000
0.004500  5.800000
0.001500  5.800000
-0.000800  6.000000
0.000700  5.700000
0.006700  6.100000
0.006700  5.900000
0.006700  5.800000
0.012700  5.900000
0.019500  5.800000
0.014200  5.800000
0.007500  6.000000
0.003700  5.900000
-0.003000  5.800000
-0.011300  5.900000
-0.016500  6.200000
-0.010500  5.600000
-0.008300  6.100000
-0.012000  5.700000
-0.009100  5.800000
-0.003000  5.800000
0.006700  5.600000
0.009700  5.800000
0.011200  5.800000
0.011200  5.600000
0.009000  5.800000
0.008200  5.600000
0.006000  5.700000
0.007500  5.700000
0.014200  5.800000
0.018000  5.600000
0.016500  6.000000
0.016500  5.500000
0.009000  5.800000
-0.002300  5.900000
-0.020300  5.500000
-0.036800  5.800000
-0.042000  5.800000
-0.034600  5.600000
-0.019500  5.800000
-0.003000  5.300000
0.007500  5.700000
0.010500  5.400000
0.010500  5.400000
0.005200  5.400000
0.000700  5.600000
0.004500  5.700000
0.001500  5.400000
0.004500  5.800000
0.009700  5.300000
0.008200  5.600000
0.008200  5.800000
0.006700  5.300000
0.008200  5.600000
0.006000  5.500000
0.004500  5.500000
0.009000  5.700000
0.016500  5.300000
0.024000  5.700000
0.018000  5.400000
0.015000  5.500000
0.009000  5.400000
0.001500  5.500000
-0.003000  5.600000
-0.014300  5.300000
-0.025600  5.600000
-0.036800  5.300000
-0.032300  5.500000
-0.015800  5.500000
-0.003800  5.300000
-0.005300  5.800000
-0.009100  5.200000
-0.011300  5.400000
-0.019500  5.400000
-0.015800  5.100000
-0.001500  5.400000
0.010500  5.500000
0.013500  5.300000
0.008200  5.300000
0.008200  5.500000
0.008200  5.300000
0.010500  5.200000
0.011200  5.500000
0.010500  5.300000
0.009000  5.600000
0.005200  5.300000
0.007500  5.300000
0.006700  5.400000
0.015700  5.000000
0.016500  5.000000
0.005200  5.200000
0.000000  5.100000
-0.005300  5.200000
-0.010500  5.200000
-0.016500  5.200000
-0.015800  4.900000
-0.014300  5.600000
-0.012000  4.900000
-0.001500  5.100000
0.000700  5.000000
-0.002300  4.900000
0.000700  5.000000
0.002200  5.000000
0.003000  4.900000
0.006700  5.100000
0.006000  4.700000
0.000700  5.000000
0.002200  5.000000
0.004500  4.900000
0.000700  5.000000
-0.005300  5.200000
-0.003000  4.800000
0.004500  5.000000
0.006700  4.900000
0.003700  4.800000
-0.001500  4.700000
-0.001500  4.900000
0.000700  4.700000
-0.000800  5.300000
-0.000800  4.800000
-0.001500  4.800000
-0.001500  4.900000
-0.002300  4.700000
-0.003000  4.900000
-0.005300  4.900000
-0.005300  4.700000
-0.003000  4.700000
0.001500  4.700000
0.015700  4.900000
0.023200  4.600000
0.023200  4.800000
0.025500  4.600000
0.010500  4.800000
-0.012000  4.600000
-0.030800  4.800000
-0.048000  4.700000
-0.045800  4.500000
-0.035300  4.900000
-0.027800  4.700000
-0.017300  4.700000
-0.003000  4.700000
0.006000  4.600000
0.012700  4.700000
0.014200  4.700000
0.015700  5.000000
0.015700  4.500000
0.013500  5.000000
0.014200  4.900000
0.010500  4.500000
0.013500  4.900000
0.018000  4.500000
0.015000  4.800000
0.012700  4.500000
0.016500  4.700000
0.014200  4.700000
0.008200  4.600000
-0.010500  4.500000
-0.029300  4.500000
-0.037500  4.600000
-0.035300  4.500000
-0.020300  4.600000
-0.006800  4.500000
-0.006800  4.400000
-0.009800  4.700000
-0.004600  4.400000
0.002200  4.600000
0.004500  4.500000
0.006700  4.400000
0.010500  4.500000
0.007500  4.300000
0.006700  4.400000
0.008200  4.500000
0.004500  4.400000
0.005200  4.300000
0.005200  4.200000
0.000700  4.600000
0.000700  4.100000
0.008200  4.400000
0.018000  4.300000
0.028500  4.200000
0.033000  4.500000
0.028500  4.300000
0.021000  4.300000
0.004500  4.500000
-0.012000  4.100000
-0.018800  4.600000
-0.019500  4.200000
-0.013500  4.100000
-0.012800  4.400000
-0.011300  4.500000
-0.015800  4.200000
-0.019500  4.100000
-0.014300  4.500000
-0.015800  4.000000
-0.023300  4.300000
-0.024800  4.400000
-0.009800  4.200000
0.000700  4.500000
0.003700  3.900000
0.007500  4.200000
0.006000  4.100000
0.006700  4.000000
0.006000  4.100000
0.003700  4.100000
-0.003000  4.100000
-0.004600  4.100000
-0.003000  4.100000
-0.001500  4.100000
0.001500  3.900000
-0.003000  4.300000
0.000000  4.100000
0.006000  4.000000
0.006700  4.100000
0.007500  4.100000
0.006000  4.400000
0.004500  3.800000
0.001500  4.300000
-0.000800  4.000000
-0.001500  4.000000
-0.001500  4.100000
0.002200  4.100000
0.003000  3.900000
0.004500  4.000000
0.005200  4.100000
-0.003000  3.900000
-0.003000  4.000000
-0.001500  3.900000
-0.001500  3.900000
-0.003000  4.200000
-0.008300  3.800000
-0.011300  3.900000
-0.015800  4.000000
-0.009100  3.800000
0.006700  4.000000
0.013500  3.900000
0.012700  3.800000
0.000700  3.900000
-0.004600  4.000000
0.002200  4.000000
0.006700  3.600000
0.006700  4.100000
0.000700  3.600000
-0.001500  3.900000
-0.003000  3.900000
-0.003000  3.700000
0.000700  4.000000
0.001500  3.800000
-0.000800  3.600000
0.000700  4.000000
0.006000  3.500000
0.008200  3.800000
0.008200  3.900000
0.006000  3.900000
-0.000800  3.600000
-0.006800  3.900000
-0.018800  3.600000
-0.033000  3.700000
-0.033000  3.900000
-0.021000  3.500000
-0.006000  3.700000
0.009000  3.600000
0.016500  3.500000
0.018000  3.700000
0.019500  3.500000
0.015700  3.900000
0.011200  3.700000
0.008200  3.700000
0.009000  3.600000
0.016500  3.600000
0.021700  3.800000
0.023200  3.500000
0.022500  3.600000
0.018000  3.500000
0.012700  3.400000
0.012000  3.800000
0.003700  3.300000
-0.002300  3.600000
-0.004600  3.300000
-0.004600  3.600000
-0.008300  3.600000
-0.012000  3.300000
-0.014300  3.500000
-0.010500  3.500000
-0.003000  3.600000
0.000000  3.400000
-0.000800  3.400000
-0.001500  3.600000
-0.003000  3.200000
-0.003800  3.600000
-0.002300  3.600000
-0.001500  3.400000
-0.003800  3.500000
-0.001500  3.400000
-0.000800  3.800000
0.000000  3.200000
0.003000  3.600000
0.000700  3.500000
0.000700  3.200000
0.001500  3.300000
-0.001500  3.400000
-0.002300  3.300000
-0.005300  3.200000
-0.003000  3.300000
-0.001500  3.300000
-0.003000  3.100000
-0.005300  3.300000
-0.005300  3.100000
-0.000800  3.200000
-0.000800  3.100000
-0.000800  3.100000
-0.002300  3.200000
-0.008300  3.300000
-0.013500  3.200000
-0.016500  3.100000
-0.019500  3.300000
-0.023300  3.100000
-0.024000  3.100000
-0.014300  3.300000
-0.006800  2.700000
-0.006000  3.300000
-0.001500  2.900000
0.000700  3.000000
0.001500  3.100000
0.003000  2.700000
0.001500  2.800000
0.004500  3.000000
0.003000  2.700000
-0.001500  3.000000
0.000700  2.600000
0.008200  2.800000
0.010500  2.700000
0.004500  2.700000
0.004500  2.800000
0.005200  3.000000
0.004500  2.800000
0.003700  2.700000
0.000700  2.900000
0.000700  2.600000
-0.001500  2.700000
-0.008300  2.700000
-0.009100  2.400000
-0.005300  2.600000
0.000700  2.400000
0.005200  2.900000
0.004500  2.500000
0.006700  2.500000
0.005200  2.600000
0.002200  2.700000
-0.001500  2.400000
-0.008300  2.400000
-0.006000  2.600000
-0.004600  2.200000
0.000700  2.500000
0.001500  2.700000
0.006700  2.200000
0.015000  2.600000
0.012000  2.200000
0.004500  2.500000
-0.006800  2.400000
-0.009100  2.200000
-0.009100  2.600000
-0.009800  2.500000
-0.007500  2.500000
-0.001500  2.300000
0.004500  2.400000
0.008200  2.700000
0.012000  2.400000
0.006700  2.600000
0.006700  2.200000
0.005200  2.400000
0.006700  2.500000
0.013500  2.200000
0.019500  2.500000
0.025500  2.200000
0.030700  2.400000
0.027000  2.300000
0.012000  2.200000
-0.009100  2.300000
-0.030800  2.200000
-0.048800  2.200000
-0.053300  2.200000
-0.046500  2.200000
-0.033800  2.200000
-0.017300  2.300000
0.004500  2.400000
0.019500  2.300000
0.016500  2.600000
0.012700  2.000000
0.007500  2.300000
0.006700  2.300000
0.007500  2.100000
0.008200  2.300000
0.009000  2.300000
0.007500  2.400000
0.004500  2.200000
0.005200  2.200000
0.008200  2.200000
0.006700  1.900000
0.004500  2.400000
-0.000800  2.300000
0.000000  2.200000
0.002200  2.400000
0.001500  2.200000
0.003700  2.200000
0.000700  2.300000
-0.000800  2.200000
0.001500  2.500000
0.004500  2.100000
0.009000  2.300000
0.011200  2.100000
0.008200  2.100000
0.005200  2.000000
0.002200  2.200000
-0.000800  2.100000
0.001500  2.100000
0.000000  2.500000
-0.010500  1.900000
-0.014300  2.200000
-0.017300  2.200000
-0.015800  1.900000
-0.005300  2.300000
0.007500  1.900000
0.014200  2.200000
0.006000  1.900000
-0.001500  2.100000
-0.005300  2.000000
-0.006000  2.100000
-0.006800  2.100000
-0.001500  2.100000
0.006000  2.200000
0.003000  2.200000
0.003000  2.000000
0.003000  2.200000
0.001500  1.800000
-0.000800  2.200000
-0.003000  1.800000
-0.007500  2.100000
-0.013500  2.000000
-0.016500  1.800000
-0.015800  2.200000
-0.009800  1.900000
-0.000800  2.100000
0.002200  2.100000
0.000000  1.900000
0.000700  1.900000
0.000700  1.800000
0.000700  2.000000
0.002200  1.700000
0.001500  1.900000
0.006700  1.700000
0.006000  2.100000
0.002200  1.900000
0.000700  1.700000
-0.001500  2.100000
-0.003000  1.600000
-0.009800  2.000000
-0.012000  1.800000
-0.006000  1.800000
0.001500  1.700000
0.009000  1.800000
0.010500  2.000000
0.006700  1.600000
-0.000800  2.000000
-0.004600  1.800000
-0.005300  1.800000
-0.009100  2.100000
-0.009100  1.500000
-0.001500  2.000000
0.008200  1.800000
0.006700  1.700000
0.002200  1.900000
0.001500  1.700000
0.000000  1.800000
0.001500  1.800000
0.003000  1.700000
0.008200  1.700000
0.017200  1.700000
0.020200  1.600000
0.018000  1.700000
0.017200  1.800000
0.015000  1.600000
0.008200  1.800000
-0.003000  1.500000
-0.016500  1.600000
-0.027800  1.900000
-0.034600  1.300000
-0.027800  1.700000
-0.015800  1.500000
-0.008300  1.500000
0.000700  1.700000
0.006700  1.500000
0.005200  1.600000
0.005200  1.500000
0.004500  1.800000
0.006700  1.400000
0.009000  1.800000
0.006700  1.500000
0.006700  1.600000
0.005200  1.800000
0.004500  1.500000
0.000700  1.500000
-0.004600  1.600000
-0.006800  1.300000
-0.005300  1.800000
-0.004600  1.500000
-0.003000  1.700000
0.001500  1.400000
0.003700  1.600000
0.003700  1.400000
0.001500  1.400000
0.001500  1.500000
-0.001500  1.300000
-0.004600  1.400000
-0.003000  1.400000
-0.000800  1.300000
0.005200  1.600000
0.004500  1.300000
0.005200  1.500000
0.006700  1.300000
0.005200  1.300000
0.000700  1.500000
-0.003000  1.300000
-0.003800  1.200000
-0.005300  1.300000
-0.004600  1.400000
-0.003800  1.300000
-0.003000  1.100000
0.000700  1.400000
-0.000800  1.100000
-0.003800  1.500000
-0.003000  1.000000
0.000700  1.200000
0.001500  1.300000
0.000700  1.200000
0.002200  1.500000
0.006000  1.000000
0.006000  1.200000
0.002200  1.200000
0.001500  1.000000
0.004500  1.100000
0.014200  0.900000
0.021000  1.400000
0.015700  0.800000
0.008200  1.100000
-0.003000  0.900000
-0.015800  0.900000
-0.027000  1.300000
-0.035300  0.700000
-0.030000  1.200000
-0.019500  1.000000
-0.010500  0.900000
-0.003000  1.300000
-0.000800  1.100000
-0.003000  0.900000
-0.001500  0.900000
0.002200  0.900000
0.006700  0.900000
0.008200  0.900000
0.005200  1.200000
0.004500  0.600000
-0.001500  0.900000
-0.003800  0.700000
-0.001500  0.900000
0.000000  0.900000
0.001500  0.600000
0.005200  0.900000
0.009000  0.600000
0.009000  0.500000
0.008200  0.800000
0.006700  0.700000
0.009000  0.800000
0.006000  0.600000
0.002200  0.900000
-0.000800  0.400000
-0.001500  0.600000
0.000700  0.600000
0.001500  0.400000
0.002200  0.600000
0.001500  0.600000
0.002200  0.600000
0.000700  0.800000
-0.000800  0.300000
0.000000  0.900000
0.000700  0.400000
0.001500  0.500000
0.002200  0.700000
0.003700  0.600000
0.002200  0.400000
-0.001500  0.500000
-0.006800  0.600000
-0.012800  0.300000
-0.012800  0.600000
-0.009100  0.400000
-0.006800  0.100000
-0.006000  0.600000
-0.003800  0.100000
-0.000800  0.500000
0.000700  0.400000
0.002200  0.400000
0.003000  0.400000
0.004500  0.200000
0.002200  0.400000
0.003000  0.300000
0.003000  0.300000
0.003000  0.200000
0.002200  0.200000
0.000000  0.300000
-0.001500  0.000000
-0.003800  0.400000
-0.005300  0.000000
-0.005300  0.200000
-0.004600  0.000000
-0.004600  0.100000
-0.005300  0.100000
-0.004600  -0.200000
-0.000800  0.200000
0.002200  0.000000
0.003000  0.000000
0.001500  -0.100000
0.003000  -0.100000
0.004500  0.000000
0.001500  -0.300000
0.000700  0.200000
0.003000  0.000000
0.004500  0.100000
0.004500  -0.200000
0.000700  -0.300000
0.000700  -0.100000
0.001500  -0.500000
0.000700  0.000000
0.001500  -0.200000
0.001500  -0.400000
0.003000  -0.300000
0.001500  -0.200000
-0.001500  -0.400000
-0.004600  -0.600000
-0.004600  0.000000
-0.002300  -0.600000
-0.002300  -0.200000
-0.000800  -0.400000
-0.001500  -0.500000
-0.003000  -0.300000
-0.002300  -0.600000
-0.003000  -0.300000
-0.001500  -0.700000
-0.006800  -0.200000
-0.006800  -0.500000
-0.006000  -0.700000
-0.006800  -0.500000
-0.005300  -0.500000
-0.005300  -0.600000
-0.000800  -0.400000
0.001500  -0.500000
0.001500  -0.500000
0.007500  -0.700000
0.009000  -0.500000
0.008200  -0.800000
0.009000  -0.500000
0.006000  -0.800000
0.003000  -0.700000
0.005200  -0.500000
0.004500  -0.800000
0.003000  -0.600000
0.003700  -0.600000
0.000000  -0.800000
-0.001500  -0.800000
-0.001500  -0.800000
-0.004600  -0.700000
-0.009100  -0.700000
-0.012800  -0.500000
-0.014300  -1.000000
-0.006800  -0.600000
0.000700  -0.700000
0.001500  -0.900000
0.005200  -0.600000
0.008200  -1.000000
0.008200  -0.800000
0.008200  -0.600000
0.006700  -0.900000
0.004500  -0.800000
0.000000  -0.800000
-0.004600  -0.600000
-0.006800  -0.800000
-0.005300  -0.500000
-0.000800  -0.700000
0.001500  -0.900000
0.002200  -0.900000
0.003000  -0.900000
0.001500  -0.900000
0.001500  -0.900000
0.001500  -1.000000
0.000700  -0.600000
-0.000800  -1.100000
0.000000  -0.800000
0.002200  -1.000000
0.003000  -0.900000
0.000700  -1.000000
0.000000  -0.900000
-0.001500  -1.100000
-0.003000  -0.800000
-0.000800  -0.600000
-0.003000  -1.100000
-0.004600  -1.000000
-0.004600  -1.000000
-0.003800  -1.100000
-0.001500  -0.900000
-0.002300  -1.200000
-0.000800  -0.900000
-0.001500  -1.000000
-0.000800  -1.000000
0.002200  -0.900000
0.001500  -1.000000
0.002200  -0.900000
0.004500  -1.100000
0.004500  -1.000000
0.001500  -1.200000
0.001500  -1.100000
0.001500  -0.900000
0.001500  -1.200000
0.001500  -0.900000
0.000000  -1.200000
-0.000800  -0.800000
-0.002300  -1.000000
0.000000  -1.200000
-0.003000  -0.800000
-0.003000  -1.300000
-0.001500  -1.000000
-0.003800  -1.200000
-0.003000  -1.100000
-0.001500  -1.000000
0.000000  -1.000000
0.000000  -1.000000
0.000700  -1.200000
0.001500  -0.800000
0.001500  -1.300000
0.001500  -0.900000
0.003000  -1.000000
0.002200  -1.100000
0.001500  -0.700000
0.000700  -1.100000
0.000700  -0.800000
0.000700  -1.000000
0.000000  -1.200000
-0.000800  -1.000000
-0.000800  -1.100000
-0.003800  -1.100000
-0.003800  -1.000000
-0.003800  -0.800000
-0.003000  -1.000000
-0.001500  -1.000000
0.000700  -0.800000
0.000000  -1.100000
0.000000  -0.500000
0.000700  -1.000000
-0.002300  -0.900000
-0.005300  -0.900000
-0.006800  -1.100000
-0.004600  -0.900000
0.000700  -0.900000
0.001500  -0.900000
0.003000  -0.900000
0.004500  -1.000000
0.004500  -1.000000
0.002200  -1.000000
0.002200  -0.500000
0.003700  -1.100000
0.001500  -0.600000
0.000700  -1.000000
-0.000800  -0.900000
-0.003000  -0.700000
0.002200  -0.900000
0.004500  -0.700000
0.003000  -0.700000
0.001500  -1.000000
0.001500  -0.600000
0.002200  -0.600000
0.003000  -0.800000
0.001500  -0.700000
0.001500  -0.700000
0.000700  -0.800000
-0.002300  -0.800000
-0.006000  -0.500000
-0.006800  -0.900000
-0.010500  -0.600000
-0.012800  -0.600000
-0.012000  -0.800000
-0.009800  -0.300000
-0.008300  -0.800000
-0.003000  -0.500000
0.001500  -0.700000
0.003700  -0.700000
0.005200  -0.400000
0.005200  -0.600000
0.005200  -0.600000
0.005200  -0.700000
0.004500  -0.500000
0.004500  -0.600000
0.003000  -0.600000
0.001500  -0.500000
0.002200  -0.700000
0.001500  -0.300000
0.000700  -0.800000
0.000700  -0.500000
-0.000800  -0.400000
-0.001500  -0.700000
-0.000800  -0.300000
-0.003800  -0.600000
-0.005300  -0.600000
-0.005300  -0.600000
-0.005300  -0.500000
-0.003000  -0.500000
-0.003000  -0.700000
-0.004600  -0.400000
-0.002300  -0.500000
-0.000800  -0.400000
-0.001500  -0.400000
0.000000  -0.500000
0.003000  -0.300000
0.005200  -0.500000
0.006700  0.000000
0.006700  -0.500000
0.006000  -0.500000
0.003000  -0.200000
0.006000  -0.400000
0.006700  -0.500000
0.005200  -0.500000
0.004500  -0.300000
0.002200  -0.600000
0.000700  -0.100000
0.000700  -0.400000
0.000700  -0.700000
-0.001500  -0.200000
-0.000800  -0.600000
-0.001500  -0.300000
-0.003000  -0.300000
-0.003000  -0.500000
-0.003000  -0.200000
-0.003000  -0.400000
-0.003000  -0.200000
-0.002300  -0.400000
-0.000800  -0.400000
-0.000800  -0.400000
-0.003000  -0.500000
-0.001500  -0.200000
-0.001500  -0.600000
-0.000800  -0.100000
-0.001500  -0.300000
-0.005300  -0.100000
-0.001500  -0.200000
-0.002300  -0.400000
-0.001500  -0.200000
-0.000800  -0.200000
-0.001500  -0.200000
0.001500  -0.100000
0.000700  -0.300000
0.001500  -0.200000
0.001500  -0.100000
0.000700  -0.100000
0.001500  -0.200000
0.000700  0.100000
0.000700  -0.200000
0.001500  0.000000
0.001500  0.000000
-0.001500  -0.100000
-0.001500  0.000000
-0.001500  0.100000
-0.003000  0.000000
-0.000800  0.000000
0.001500  -0.300000
0.000700  0.200000
0.000700  0.100000
0.002200  0.000000
0.000700  0.000000
0.000000  0.200000
-0.000800  0.000000
0.000000  -0.100000
0.001500  0.100000
0.000700  0.000000
-0.000800  0.100000
-0.000800  0.400000
0.000000  -0.100000
-0.001500  0.200000
-0.000800  -0.100000
-0.001500  0.400000
-0.003800  0.200000
-0.003000  0.100000
-0.005300  0.200000
-0.005300  0.200000
-0.003000  0.100000
0.000700  0.300000
0.000700  0.400000
0.001500  0.300000
0.004500  0.100000
0.005200  0.400000
0.006700  0.300000
0.004500  0.500000
0.003700  0.200000
0.003000  0.400000
-0.000800  0.400000
-0.000800  0.400000
-0.003000  0.700000
-0.003000  0.400000
-0.000800  0.400000
0.001500  0.400000
0.001500  0.400000
0.000000  0.400000
-0.000800  0.300000
-0.001500  0.700000
-0.003000  0.300000
-0.003800  0.400000
-0.006000  0.700000
-0.005300  0.400000
-0.004600  0.700000
-0.001500  0.300000
-0.000800  0.600000
0.000000  0.500000
0.000700  0.400000
0.001500  0.500000
0.000700  0.400000
0.000700  0.600000
0.000700  0.500000
-0.001500  0.500000
-0.001500  0.500000
-0.000800  0.400000
0.000700  0.700000
0.000000  0.600000
-0.000800  0.800000
0.000700  0.400000
0.003000  0.500000
0.001500  0.700000
-0.000800  0.400000
0.000700  0.600000
0.000000  0.700000
-0.000800  0.400000
-0.001500  0.900000
-0.003000  0.600000
-0.000800  0.700000
0.001500  0.700000
0.004500  1.100000
0.006000  0.600000
0.008200  0.700000
0.008200  0.900000
0.003700  0.500000
0.001500  0.900000
-0.001500  0.600000
-0.008300  0.700000
-0.009100  0.900000
-0.008300  0.600000
-0.006800  1.200000
-0.004600  0.700000
0.000700  0.800000
0.004500  0.900000
0.003700  0.800000
0.003700  0.700000
0.004500  0.800000
0.002200  0.900000
0.001500  0.800000
0.000700  0.900000
0.000000  0.900000
0.001500  0.700000
-0.000800  0.900000
-0.000800  0.800000
-0.000800  1.200000
-0.000800  0.900000
0.000700  1.000000
-0.000800  1.100000
-0.002300  1.100000
-0.001500  1.100000
-0.000800  1.000000
0.000700  1.100000
0.001500  1.100000
0.000700  0.900000
0.001500  1.200000
0.001500  0.900000
0.000700  1.300000
0.000700  0.900000
0.000700  1.100000
0.001500  1.200000
0.000700  0.900000
0.000000  1.400000
-0.000800  0.900000
0.000000  1.100000
0.000700  1.200000
-0.000800  1.400000
-0.000800  1.300000
-0.002300  1.100000
-0.001500  1.400000
-0.000800  1.200000
-0.001500  1.300000
-0.001500  1.300000
0.001500  1.300000
0.002200  1.600000
0.000700  1.200000
0.003700  1.600000
0.003700  1.300000
0.003000  1.300000
0.000700  1.700000
-0.000800  1.600000
0.000000  1.500000
-0.000800  1.500000
-0.000800  1.400000
-0.000800  1.300000
-0.001500  1.700000
-0.002300  1.800000
-0.003800  1.300000
-0.003800  1.800000
-0.004600  1.300000
0.000000  1.800000
0.006700  1.500000
0.009000  1.500000
0.006700  1.800000
0.011200  1.500000
0.010500  1.800000
0.008200  1.900000
0.006000  1.900000
-0.003000  1.800000
-0.014300  1.900000
-0.023300  1.800000
-0.024000  1.700000
-0.021800  2.100000
-0.016500  1.700000
-0.006000  2.000000
0.002200  1.900000
0.006700  1.800000
0.005200  2.100000
0.006700  2.200000
0.006700  2.100000
0.003000  2.300000
0.001500  1.900000
0.000700  2.500000
-0.000800  2.100000
-0.002300  2.200000
-0.002300  2.200000
-0.000800  2.300000
0.001500  2.300000
0.000700  2.200000
0.001500  2.500000
0.004500  2.400000
0.004500  2.300000
0.003000  2.500000
0.001500  2.300000
-0.000800  2.700000
0.001500  2.300000
0.005200  2.500000
0.003700  2.400000
0.004500  2.400000
0.004500  2.700000
0.001500  2.800000
0.000000  2.600000
-0.001500  2.400000
-0.004600  2.900000
-0.006800  2.700000
-0.006800  2.700000
-0.006000  3.000000
-0.006800  2.400000
-0.007500  2.800000
-0.004600  2.500000
-0.005300  2.900000
-0.002300  2.900000
0.003000  2.600000
0.004500  3.000000
0.006000  3.000000
0.003000  3.000000
0.000000  2.700000
0.000700  2.900000
0.005200  3.000000
0.008200  2.700000
0.006700  3.300000
0.006700  2.800000
0.004500  3.000000
0.002200  3.000000
0.000000  2.900000
-0.004600  3.100000
-0.006800  2.800000
-0.006800  3.100000
-0.006000  2.800000
-0.008300  2.900000
-0.004600  3.100000
-0.003800  3.100000
-0.001500  3.000000
0.000000  3.200000
0.002200  3.300000
0.006000  3.000000
0.003000  3.100000
0.001500  3.200000
0.008200  3.000000
0.015700  3.300000
0.024700  3.000000
0.028500  3.200000
0.022500  3.200000
0.009000  3.100000
-0.006800  3.400000
-0.023300  3.300000
-0.033000  3.300000
-0.040500  3.300000
-0.036800  3.300000
-0.027000  3.200000
-0.027000  3.300000
-0.018100  3.500000
-0.010500  3.100000
-0.009800  3.500000
-0.001500  3.400000
0.003700  3.300000
0.007500  3.500000
0.011200  3.200000
0.011200  3.500000
0.012000  3.700000
0.012000  3.400000
0.009000  3.600000
0.008200  3.600000
0.005200  3.700000
0.004500  3.800000
0.003700  3.500000
0.004500  3.200000
0.003700  3.800000
0.003000  3.600000
0.004500  3.600000
0.005200  3.900000
0.005200  3.600000
0.003700  3.700000
0.002200  3.600000
0.003000  3.700000
0.003000  3.900000
0.001500  3.600000
0.002200  4.000000
0.003000  3.600000
0.000000  3.700000
0.000700  3.900000
0.000000  3.900000
-0.003000  3.800000
-0.001500  3.600000
-0.002300  3.900000
-0.003000  3.800000
-0.000800  3.900000
0.000700  4.100000
0.002200  3.700000
0.001500  4.000000
0.003000  3.700000
0.005200  4.100000
0.004500  4.000000
0.004500  3.800000
0.002200  3.900000
0.001500  4.000000
0.001500  4.100000
0.000000  3.900000
-0.000800  4.000000
-0.001500  4.000000
-0.000800  3.900000
-0.001500  4.200000
-0.001500  4.000000
-0.003000  4.300000
-0.006000  4.100000
-0.006800  4.300000
-0.006800  4.400000
-0.008300  4.100000
-0.008300  4.600000
-0.002300  4.200000
0.001500  4.400000
0.003000  4.300000
0.004500  4.200000
0.003700  4.400000
0.004500  4.300000
0.001500  4.500000
0.000700  4.300000
-0.000800  4.400000
-0.004600  4.400000
-0.006000  4.100000
-0.005300  4.500000
-0.003800  4.200000
-0.003000  4.400000
-0.002300  4.400000
-0.001500  4.200000
-0.002300  4.400000
-0.003000  4.400000
-0.003000  4.500000
0.000700  4.600000
0.001500  4.600000
-0.000800  4.500000
0.003000  4.500000
0.002200  4.900000
0.002200  4.300000
0.003000  4.500000
0.004500  4.700000
0.006700  4.500000
0.001500  4.700000
-0.001500  4.500000
-0.002300  4.400000
-0.000800  4.800000
0.001500  4.500000
0.000000  4.500000
-0.000800  4.800000
-0.003000  4.600000
-0.004600  4.600000
-0.005300  4.800000
-0.005300  4.500000
-0.006000  4.800000
-0.005300  4.700000
0.000700  4.800000
0.005200  4.800000
0.006700  4.700000
0.006000  4.700000
0.001500  4.800000
-0.003000  4.800000
0.000700  4.900000
0.003000  4.700000
0.003000  4.700000
0.002200  4.900000
0.002200  4.900000
0.002200  4.600000
0.003700  4.900000
0.001500  5.000000
-0.000800  5.000000
-0.003000  5.100000
-0.005300  4.900000
-0.006000  4.900000
-0.003800  5.300000
0.000700  4.900000
0.003700  5.300000
0.003700  4.900000
0.002200  5.200000
0.003000  5.400000
0.002200  5.100000
0.003700  5.300000
0.006000  5.300000
0.004500  5.400000
0.003000  5.300000
0.001500  5.500000
0.003000  5.300000
0.001500  5.200000
-0.000800  5.500000
0.006000  5.000000
0.006700  5.400000
0.003000  5.200000
0.004500  5.400000
0.000700  5.700000
-0.000800  5.400000
-0.005300  5.400000
-0.012800  5.400000
-0.018100  5.600000
-0.020300  5.500000
-0.023300  5.700000
-0.020300  5.600000
-0.012000  5.500000
-0.002300  5.700000
0.006700  5.500000
0.008200  5.800000
0.007500  5.700000
0.006000  5.600000
0.006700  5.800000
0.006700  5.600000
0.003000  5.900000
0.004500  5.700000
0.003000  5.800000
-0.000800  5.900000
-0.001500  5.700000
-0.001500  5.900000
0.000700  5.700000
-0.000800  6.200000
-0.001500  5.900000
0.000700  6.000000
-0.000800  5.900000
-0.002300  6.000000
-0.001500  6.200000
-0.000800  5.800000
-0.000800  6.200000
-0.001500  6.200000
-0.000800  6.100000
-0.000800  6.200000
-0.000800  6.300000
-0.001500  6.300000
-0.000800  6.300000
-0.000800  6.300000
-0.001500  6.200000
0.000000  6.200000
-0.000800  6.500000
0.001500  6.100000
0.002200  6.500000
0.004500  6.200000
0.009000  6.500000
0.008200  6.600000
0.006700  6.300000
0.004500  6.400000
0.004500  6.600000
0.005200  6.300000
0.001500  6.700000
-0.001500  6.400000
-0.001500  6.500000
-0.003800  6.500000
-0.003800  6.700000
-0.004600  6.400000
-0.005300  6.700000
-0.005300  6.700000
-0.003000  6.500000
0.001500  6.900000
0.001500  6.700000
-0.003000  6.700000
-0.003000  7.200000
-0.001500  6.600000
0.000000  7.000000
0.003000  6.700000
0.004500  6.800000
0.003000  7.000000
0.003000  6.900000
0.003000  6.800000
0.003000  7.200000
0.005200  7.200000
0.003700  6.900000
0.003700  7.200000
0.003700  7.100000
0.003700  6.900000
0.001500  7.300000
-0.000800  6.900000
-0.003000  7.500000
-0.006000  7.300000
-0.007500  7.400000
-0.007500  7.300000
-0.006800  7.200000
-0.003000  7.300000
-0.003800  7.300000
-0.003000  7.600000
-0.002300  7.500000
-0.002300  7.600000
0.000700  7.600000
0.001500  7.300000
-0.000800  7.900000
0.000700  7.500000
0.000700  7.900000
0.000700  7.600000
0.000700  7.600000
0.001500  8.200000
0.001500  7.800000
0.001500  7.700000
0.003700  7.800000
0.002200  8.000000
0.000700  7.900000
0.001500  7.900000
0.003000  8.200000
0.001500  7.700000
0.000000  8.300000
0.000700  8.200000
0.000700  8.200000
-0.001500  8.200000
0.000700  8.100000
0.002200  8.600000
0.002200  8.200000
0.000700  8.500000
0.002200  8.500000
-0.000800  8.200000
-0.003000  8.400000
-0.003000  8.500000
-0.004600  8.500000
-0.003000  8.500000
-0.003000  9.000000
-0.003000  8.600000
-0.003800  8.700000
-0.000800  8.900000
-0.000800  8.800000
0.001500  9.000000
0.006000  8.700000
0.006700  8.800000
0.005200  9.000000
0.003000  8.800000
0.000700  9.000000
0.000700  9.200000
0.000700  9.300000
-0.001500  9.400000
-0.001500  9.400000
-0.001500  9.400000
-0.000800  9.400000
-0.000800  9.600000
-0.002300  9.400000
-0.000800  9.800000
0.000700  9.600000
0.001500  9.700000
0.002200  9.900000
0.000700  9.600000
-0.000800  9.900000
-0.000800  10.200000
-0.002300  10.000000
-0.004600  10.400000
-0.004600  10.400000
-0.003000  10.300000
-0.001500  10.400000
0.000000  10.500000
-0.000800  10.300000
-0.001500  10.600000
-0.003800  10.700000
-0.003000  10.500000
-0.004600  10.700000
-0.005300  10.700000
-0.004600  10.800000
-0.003000  11.100000
0.001500  10.800000
0.004500  11.500000
0.004500  11.100000
0.004500  11.200000
0.000700  11.200000
-0.002300  11.500000
-0.002300  11.400000
-0.002300  11.600000
0.000700  11.800000
0.003000  11.700000
0.003000  12.200000
0.003000  12.000000
0.003700  11.800000
0.004500  12.200000
0.003000  11.700000
0.000700  12.200000
-0.003000  12.200000
-0.003000  12.300000
-0.001500  12.600000
-0.000800  12.600000
0.002200  12.600000
0.003000  12.800000
0.003000  12.800000
0.001500  13.000000
0.000000  12.900000
-0.003800  13.200000
-0.003000  13.000000
0.000700  13.600000
0.000700  13.300000
0.001500  13.500000
0.000700  13.800000
-0.000800  13.600000
-0.001500  13.900000
-0.001500  13.700000
-0.003000  14.200000
-0.003800  14.100000
0.000700  14.100000
0.000700  14.200000
0.001500  14.300000
0.001500  14.600000
0.002200  14.300000
0.004500  14.900000
0.004500  14.600000
0.003700  14.700000
0.001500  15.100000
0.000000  14.800000
-0.001500  15.300000
-0.000800  15.200000
0.000700  15.300000
0.001500  15.400000
0.004500  15.300000
0.002200  15.500000
0.001500  15.700000
0.000700  15.800000
0.000700  15.900000
0.000000  16.300000
-0.003000  16.000000
-0.003000  16.000000
-0.005300  16.600000
-0.005300  16.200000
-0.005300  16.600000
-0.004600  16.600000
-0.005300  16.600000
-0.003800  16.900000
-0.004600  16.700000
-0.003000  17.200000
-0.001500  17.000000
-0.000800  17.500000
0.000700  17.400000
-0.001500  17.500000
0.000700  17.500000
0.001500  17.800000
0.003700  18.100000
0.003000  17.900000
0.000700  18.400000
-0.002300  18.100000
-0.003000  18.300000
-0.002300  18.600000
-0.002300  18.400000
-0.001500  18.900000
-0.003000  18.900000
-0.004600  19.100000
-0.005300  19.300000
-0.004600  19.500000
0.001500  19.500000
0.002200  19.500000
0.002200  19.800000
0.001500  19.600000
0.003700  20.200000
0.005200  19.900000
0.003000  20.100000
0.001500  20.300000
-0.000800  20.200000
-0.003000  20.500000
-0.003800  20.500000
-0.003800  20.700000
-0.005300  21.000000
-0.005300  21.000000
-0.003000  21.500000
-0.002300  21.200000
-0.001500  21.500000
-0.003000  21.600000
-0.003000  21.500000
-0.001500  21.600000
-0.002300  21.800000
-0.000800  21.900000
0.001500  22.000000
0.002200  22.100000
0.001500  22.400000
0.000700  22.500000
0.004500  22.800000
0.003700  22.500000
0.003700  22.800000
0.003000  22.600000
0.003000  22.800000
0.000700  23.000000
-0.001500  22.900000
0.000700  23.200000
-0.001500  23.200000
-0.000800  23.500000
-0.001500  23.400000
0.000000  23.700000
0.002200  23.800000
0.000000  23.500000
0.000700  23.900000
0.003700  23.800000
0.005200  24.000000
0.009000  24.200000
0.007500  24.200000
0.004500  24.700000
0.000700  24.500000
0.001500  24.300000
0.001500  24.800000
0.000700  24.500000
-0.000800  24.700000
-0.006800  24.700000
-0.009100  25.200000
-0.009100  24.800000
-0.008300  25.300000
-0.009100  25.100000
-0.012000  25.400000
-0.011300  25.500000
-0.009800  25.400000
-0.006800  25.800000
-0.004600  25.600000
0.005200  26.100000
0.019500  26.100000
0.024000  26.200000
0.016500  26.100000
0.010500  26.200000
0.008200  26.700000
0.006000  26.400000
0.004500  26.700000
-0.001500  26.700000
-0.005300  26.700000
-0.006800  27.000000
-0.007500  26.800000
-0.007500  27.400000
-0.005300  27.300000
-0.006800  27.400000
-0.006800  27.700000
-0.006000  27.600000
-0.009100  27.800000
-0.007500  27.800000
-0.006000  28.000000
-0.004600  28.000000
-0.004600  28.200000
-0.001500  28.200000
-0.000800  28.300000
0.000000  28.700000
0.001500  28.400000
0.001500  28.800000
0.003000  28.800000
0.002200  29.000000
0.003000  29.200000
0.004500  29.000000
0.003700  29.500000
0.002200  29.500000
0.001500  29.600000
0.002200  29.600000
0.001500  29.700000
0.003700  29.900000
0.005200  29.800000
0.003000  30.300000
0.001500  29.900000
0.001500  30.400000
0.003000  30.100000
0.001500  30.500000
0.001500  30.700000
0.001500  30.600000
0.003700  31.000000
0.005200  30.800000
0.004500  31.100000
0.006700  31.100000
0.008200  31.300000
0.009000  31.400000
0.006700  31.500000
0.004500  31.700000
0.005200  31.500000
0.003700  31.900000
0.001500  31.800000
0.001500  32.200000
0.000000  32.400000
-0.001500  32.200000
-0.000800  32.600000
-0.001500  32.500000
-0.002300  32.800000
-0.001500  32.900000
-0.003000  32.800000
-0.004600  33.300000
-0.003800  33.300000
-0.002300  33.300000
-0.001500  33.700000
-0.002300  33.800000
-0.001500  33.800000
-0.000800  34.000000
0.001500  34.200000
0.002200  34.200000
0.002200  34.500000
0.003000  34.600000
-0.000800  34.600000
-0.003000  35.100000
-0.001500  34.700000
-0.000800  35.500000
0.000700  35.300000
-0.003000  35.500000
-0.003000  35.700000
-0.003000  36.000000
-0.004600  36.000000
-0.004600  36.000000
-0.004600  36.400000
-0.003000  36.200000
-0.003800  36.500000
-0.005300  36.900000
-0.003800  36.700000
-0.000800  37.100000
0.004500  36.800000
0.007500  37.400000
0.006700  37.300000
0.006000  37.600000
0.005200  37.800000
0.005200  37.700000
0.004500  38.000000
0.003000  38.100000
0.001500  38.200000
0.004500  38.400000
0.005200  38.500000
0.004500  38.800000
0.005200  38.600000
0.004500  39.300000
0.006700  39.000000
0.006700  39.500000
0.004500  39.500000
0.003000  39.600000
0.003000  39.800000
0.000700  39.900000
-0.006000  40.300000
-0.006800  40.000000
-0.005300  40.300000
-0.006000  40.500000
-0.005300  40.600000
-0.004600  40.700000
-0.004600  40.800000
-0.001500  41.200000
0.001500  41.200000
0.001500  41.500000
-0.001500  41.500000
-0.004600  41.800000
-0.004600  42.300000
-0.003800  41.800000
-0.005300  42.400000
-0.002300  42.100000
-0.004600  42.700000
-0.006800  42.700000
-0.008300  42.800000
-0.006800  42.900000
-0.006800  43.200000
-0.006800  43.600000
-0.006800  43.300000
-0.006000  43.900000
-0.003000  43.800000
0.001500  44.100000
0.000700  44.200000
0.000700  44.500000
0.000700  44.700000
0.001500  44.300000
0.000700  44.900000
-0.000800  44.900000
-0.000800  45.000000
-0.002300  45.300000
-0.004600  45.400000
-0.002300  45.500000
-0.001500  45.700000
-0.000800  46.000000
0.000700  45.900000
0.001500  46.200000
0.003000  46.500000
0.004500  46.500000
0.004500  46.800000
0.004500  46.800000
0.003000  47.200000
0.002200  47.200000
0.000700  47.300000
-0.002300  47.600000
-0.006800  47.500000
-0.005300  47.600000
-0.001500  47.800000
-0.001500  47.900000
-0.002300  48.200000
-0.003000  48.600000
0.000000  48.400000
0.003700  48.400000
0.007500  48.900000
0.009000  48.700000
0.006000  49.600000
0.004500  49.000000
0.003700  49.100000
0.005200  49.700000
0.004500  49.500000
0.001500  49.700000
0.000700  49.800000
-0.002300  49.800000
-0.001500  50.000000
0.000000  50.400000
-0.000800  50.400000
0.001500  50.600000
0.004500  50.900000
0.005200  50.700000
0.003000  51.200000
0.001500  51.300000
0.006000  51.200000
0.008200  51.700000
0.005200  51.400000
0.004500  51.600000
0.000700  52.000000
-0.001500  51.600000
-0.001500  52.100000
-0.003000  51.900000
-0.003800  52.200000
-0.005300  52.200000
-0.006000  52.500000
-0.006000  52.500000
-0.006000  52.800000
-0.004600  53.000000
-0.007500  53.000000
-0.009100  53.300000
-0.005300  53.100000
-0.005300  53.300000
-0.005300  53.700000
-0.005300  53.500000
-0.003800  54.100000
-0.003000  53.700000
-0.003000  54.000000
-0.003000  54.100000
-0.002300  54.400000
-0.000800  54.400000
0.000000  54.500000
0.000700  54.600000
0.001500  54.800000
0.004500  55.000000
0.004500  54.800000
0.003000  55.100000
0.003000  55.300000
0.001500  55.300000
0.000000  55.600000
0.000700  55.600000
-0.001500  56.000000
-0.003000  55.900000
-0.003000  55.900000
-0.004600  56.100000
-0.003000  56.200000
-0.001500  56.500000
-0.000800  56.700000
-0.000800  56.800000
-0.003000  56.800000
-0.003000  56.700000
-0.004600  57.300000
-0.002300  56.800000
0.001500  57.500000
0.003700  57.200000
0.003700  57.800000
-0.000800  57.900000
0.000700  57.600000
0.006000  58.200000
0.006700  58.000000
0.006000  58.200000
0.006700  58.400000
0.005200  58.500000
0.003000  58.500000
0.000700  58.700000
-0.000800  59.100000
-0.000800  58.600000
-0.001500  59.300000
0.000000  59.300000
0.001500  59.300000
0.001500  59.700000
-0.000800  59.400000
-0.001500  59.800000
-0.003000  59.700000
-0.004600  60.000000
-0.004600  60.300000
-0.005300  60.200000
-0.003800  60.300000
-0.003000  60.300000
-0.003800  60.500000
-0.003000  60.400000
-0.000800  60.800000
0.002200  61.000000
-0.000800  60.900000
-0.001500  61.400000
-0.000800  61.400000
0.001500  61.800000
0.005200  61.600000
0.005200  61.500000
0.003000  62.000000
0.000700  62.000000
0.001500  61.900000
0.004500  62.300000
0.003000  62.400000
0.000000  62.300000
-0.001500  62.600000
-0.003000  62.500000
-0.003000  62.600000
-0.000800  63.100000
-0.000800  62.800000
-0.004600  63.000000
-0.005300  63.100000
-0.006800  63.300000
-0.006000  63.400000
-0.002300  63.400000
-0.003000  63.600000
-0.003000  63.700000
-0.001500  63.700000
0.001500  64.000000
0.003000  64.100000
0.004500  64.100000
0.003700  64.200000
0.003000  64.500000
0.005200  64.300000
0.006700  64.800000
0.007500  64.600000
0.004500  64.800000
0.003000  65.100000
0.001500  64.900000
-0.000800  65.200000
0.001500  65.200000
0.000000  64.900000
-0.003000  65.400000
-0.001500  65.200000
0.002200  65.200000
0.006700  65.600000
0.003700  65.700000
-0.003000  65.900000
-0.005300  66.300000
0.000700  66.300000
0.004500  66.400000
0.004500  66.700000
0.003700  66.300000
0.000000  66.500000
-0.000800  66.700000
-0.002300  66.500000
-0.003000  67.000000
0.000700  66.700000
0.000700  67.000000
-0.000800  67.000000
-0.002300  67.200000
-0.003000  67.200000
-0.005300  67.200000
-0.008300  67.500000
-0.008300  67.200000
-0.008300  67.600000
-0.005300  67.500000
-0.001500  67.500000
-0.000800  67.900000
0.000700  68.000000
0.008200  68.400000
0.016500  68.100000
0.014200  68.400000
0.009000  68.800000
0.011200  68.700000
0.014200  68.900000
0.012000  68.800000
0.008200  68.900000
0.004500  68.900000
0.000700  69.100000
-0.000800  69.100000
-0.001500  69.100000
-0.002300  69.400000
-0.001500  69.200000
-0.001500  69.600000
-0.004600  69.500000
-0.006800  69.800000
-0.009100  69.900000
-0.011300  69.800000
-0.011300  70.100000
-0.010500  69.700000
-0.005300  70.100000
-0.001500  70.300000
-0.000800  70.300000
0.000000  70.500000
0.000700  71.000000
-0.001500  71.100000
-0.002300  71.000000
0.001500  71.400000
-0.001500  71.100000
-0.003000  71.500000
-0.001500  71.300000
-0.002300  71.200000
-0.000800  71.700000
-0.001500  71.200000
-0.003000  72.000000
-0.003800  71.800000
-0.006800  71.900000
-0.007500  72.000000
-0.006800  72.200000
-0.010500  72.100000
-0.009800  72.400000
-0.005300  72.600000
-0.006800  72.300000
-0.005300  72.900000
-0.003800  72.900000
0.000700  73.300000
0.011200  73.500000
0.014200  73.300000
0.013500  73.800000
0.015000  73.400000
0.010500  73.600000
0.009000  73.600000
0.006700  73.800000
0.000700  73.900000
-0.000800  74.100000
0.000700  74.000000
-0.000800  74.000000
-0.001500  74.500000
-0.000800  74.200000
-0.000800  74.400000
-0.000800  74.900000
-0.001500  74.500000
-0.000800  75.100000
-0.000800  74.800000
-0.000800  75.300000
-0.000800  75.100000
0.001500  75.200000
0.001500  75.600000
0.001500  75.600000
0.001500  75.600000
0.000000  75.800000
0.003700  75.900000
0.006700  76.000000
0.004500  76.100000
-0.000800  76.500000
0.000700  76.500000
0.003000  76.900000
0.003000  76.600000
-0.000800  76.900000
-0.003000  76.900000
-0.002300  76.900000
-0.003800  77.300000
-0.003800  77.300000
-0.005300  77.300000
-0.006800  77.400000
-0.007500  77.700000
-0.008300  77.600000
-0.006800  77.900000
-0.006000  78.100000
-0.006800  77.900000
-0.008300  78.700000
-0.003000  78.500000
0.000000  78.700000
0.001500  79.000000
0.004500  78.700000
0.008200  79.000000
0.009000  79.100000
0.008200  79.200000
0.007500  79.500000
0.005200  79.200000
0.004500  79.600000
0.002200  79.600000
0.000700  79.600000
-0.003000  79.700000
-0.003000  80.300000
-0.004600  80.100000
-0.005300  80.200000
-0.006000  80.600000
-0.005300  80.800000
-0.002300  80.800000
-0.000800  80.900000
0.000700  81.000000
-0.000800  81.300000
-0.001500  81.000000
-0.000800  81.500000
-0.004600  81.400000
-0.003000  81.600000
-0.003000  81.600000
-0.004600  81.800000
-0.004600  82.000000
-0.005300  81.900000
-0.004600  82.200000
-0.005300  82.200000
-0.004600  82.200000
-0.002300  82.700000
-0.007500  82.300000
-0.010500  82.900000
-0.008300  82.800000
-0.002300  83.200000
0.004500  83.300000
0.006700  83.200000
0.006700  83.500000
0.007500  83.700000
0.009000  84.000000
0.012000  83.800000
0.011200  83.900000
0.008200  84.000000
0.006000  84.100000
0.005200  84.400000
0.005200  84.100000
0.006000  84.600000
0.003000  84.600000
-0.001500  84.700000
-0.004600  85.000000
-0.004600  84.800000
-0.004600  85.100000
-0.003000  85.000000
-0.003800  85.400000
-0.004600  85.400000
-0.003000  85.500000
-0.003000  85.500000
-0.003000  85.700000
-0.003000  86.100000
-0.001500  85.700000
-0.000800  85.900000
-0.003000  86.000000
-0.003800  86.300000
-0.001500  86.700000
0.004500  86.600000
0.008200  86.900000
0.010500  86.600000
0.010500  87.100000
0.009000  87.000000
0.012700  87.000000
0.012000  87.200000
0.009000  87.500000
0.006000  87.300000
0.003000  87.600000
0.001500  88.000000
0.000700  87.700000
-0.000800  88.000000
-0.000800  88.000000
-0.004600  87.900000
-0.004600  88.300000
-0.001500  88.100000
-0.002300  88.300000
-0.001500  88.400000
-0.000800  88.500000
0.003000  88.800000
0.006700  88.700000
0.005200  88.900000
0.004500  89.000000
0.008200  89.200000
0.009700  89.100000
0.005200  89.100000
0.002200  89.300000
0.001500  89.200000
0.000700  89.700000
0.000000  89.500000
-0.001500  90.000000
-0.003000  89.600000
-0.004600  90.000000
-0.004600  90.300000
-0.007500  90.000000
-0.010500  90.200000
-0.010500  90.300000
-0.010500  90.300000
-0.008300  90.300000
-0.004600  90.400000
-0.005300  90.500000
-0.004600  90.600000
0.000000  91.000000
0.003000  90.800000
0.003000  91.000000
0.003000  91.100000
0.003000  90.900000
-0.000800  91.300000
-0.000800  91.200000
-0.001500  91.200000
-0.000800  91.600000
0.002200  91.300000
0.004500  91.800000
0.003000  91.700000
-0.001500  91.800000
-0.003000  91.700000
-0.001500  92.100000
-0.001500  91.800000
-0.000800  92.200000
0.002200  92.300000
0.001500  92.100000
0.003700  92.200000
0.005200  92.200000
0.004500  92.200000
0.001500  92.400000
0.000700  92.200000
0.001500  92.600000
-0.000800  92.300000
-0.005300  92.500000
-0.009100  92.700000
-0.010500  92.700000
-0.011300  92.900000
-0.012800  93.100000
-0.012000  92.900000
-0.010500  93.100000
-0.009100  93.300000
-0.006000  93.100000
-0.005300  93.400000
-0.005300  93.300000
-0.003800  93.300000
-0.004600  93.700000
-0.006800  93.300000
-0.009800  93.700000
-0.008300  93.600000
-0.001500  93.700000
0.003000  93.900000
0.005200  93.800000
0.006700  93.900000
0.005200  94.000000
0.006000  94.400000
0.007500  94.100000
0.005200  94.300000
0.004500  94.400000
0.001500  94.400000
-0.000800  94.800000
-0.001500  94.400000
-0.004600  94.700000
-0.006800  94.400000
-0.009100  94.600000
-0.008300  94.800000
-0.008300  94.800000
-0.009100  94.800000
-0.008300  94.900000
-0.003000  95.100000
0.004500  95.100000
0.009000  95.200000
0.010500  95.200000
0.006700  95.500000
0.006700  95.500000
0.009000  95.300000
0.008200  95.600000
0.005200  95.400000
0.002200  96.000000
0.000700  95.700000
-0.000800  95.800000
-0.000800  95.900000
-0.003000  96.000000
-0.006800  95.900000
-0.008300  96.300000
-0.005300  96.300000
0.000000  96.300000
0.003000  96.400000
0.008200  96.700000
0.008200  96.200000
0.005200  96.700000
0.005200  96.400000
0.006700  96.700000
0.006700  96.700000
0.008200  96.700000
0.009000  97.100000
0.008200  96.800000
0.009000  97.200000
0.007500  97.000000
0.006000  97.200000
0.001500  97.300000
0.000700  97.300000
0.001500  97.600000
0.000700  97.200000
-0.000800  97.700000
-0.003800  97.300000
-0.003000  97.700000
-0.001500  97.800000
0.001500  97.600000
0.003700  97.900000
0.005200  97.800000
0.006700  98.200000
0.015000  98.100000
0.017200  98.400000
0.014200  98.300000
0.009000  98.200000
0.003000  98.300000
0.003000  98.300000
0.001500  98.600000
-0.001500  98.400000
-0.004600  98.600000
-0.006800  98.800000
-0.007500  98.700000
-0.007500  99.000000
-0.010500  98.700000
-0.012000  99.000000
-0.012000  99.000000
-0.009800  99.200000
-0.008300  99.000000
-0.007500  99.000000
-0.005300  99.300000
0.002200  99.400000
0.009000  99.400000
0.010500  99.400000
0.012700  99.800000
0.009000  99.600000
0.008200  99.600000
0.012000  99.800000
0.008200  99.600000
0.003700  100.000000
-0.000800  99.800000
-0.004600  99.900000
-0.006000  100.100000
-0.011300  99.900000
-0.015800  100.300000
-0.018800  100.300000
-0.021000  100.200000
-0.020300  100.200000
-0.017300  100.300000
-0.017300  100.200000
-0.020300  100.200000
-0.021800  101.000000
-0.012000  100.700000
0.004500  101.200000
0.018700  100.800000
0.023200  100.800000
0.022500  101.100000
0.018000  100.900000
0.012000  101.100000
0.010500  101.200000
0.007500  101.000000
0.000700  101.300000
-0.003000  101.200000
-0.008300  101.400000
-0.010500  101.400000
-0.009800  101.600000
-0.012000  101.300000
-0.011300  101.600000
-0.009800  101.500000
-0.009100  101.900000
-0.009100  102.000000
-0.008300  101.700000
-0.009100  102.100000
-0.009800  102.100000
-0.010500  102.100000
-0.008300  102.000000
-0.009100  101.700000
-0.012800  102.200000
-0.008300  102.100000
-0.000800  102.500000
0.010500  102.400000
0.022500  102.700000
0.025500  102.500000
0.027000  102.600000
0.024700  102.800000
0.023200  102.600000
0.019500  102.900000
0.013500  102.600000
0.009000  102.700000
0.004500  103.100000
0.003000  102.600000
0.001500  103.200000
0.000700  102.800000
-0.002300  103.000000
-0.003000  102.900000
-0.003000  103.200000
-0.003800  103.000000
-0.001500  103.200000
0.000000  102.900000
-0.000800  102.900000
-0.003000  103.200000
0.001500  103.100000
0.006700  103.300000
0.009700  103.300000
0.011200  103.600000
0.009000  103.500000
0.012000  103.200000
0.012000  103.600000
0.006700  103.400000
0.006000  103.500000
0.007500  103.700000
0.003000  103.500000
0.000700  103.700000
-0.001500  103.600000
-0.006800  103.900000
-0.008300  103.700000
-0.011300  103.900000
-0.015000  103.900000
-0.016500  103.600000
-0.018100  104.300000
-0.015000  103.800000
-0.010500  104.000000
-0.004600  104.100000
0.002200  104.100000
0.009700  104.500000
0.018000  104.100000
0.020200  104.200000
0.015700  104.400000
0.011200  104.400000
0.006700  104.500000
0.001500  104.400000
-0.003000  104.800000
-0.006800  104.300000
-0.010500  104.600000
-0.012800  104.400000
-0.012800  104.400000
-0.012000  104.700000
-0.013500  104.400000
-0.012000  104.900000
-0.012000  104.600000
-0.013500  105.000000
-0.014300  104.800000
-0.014300  104.800000
-0.011300  104.600000
-0.010500  104.800000
-0.009800  105.000000
-0.006800  104.800000
-0.003000  104.900000
0.001500  105.100000
0.003700  104.800000
0.003000  105.300000
0.000700  105.100000
-0.000800  105.300000
0.001500  105.300000
0.003000  105.300000
-0.001500  105.300000
-0.008300  105.200000
-0.006800  105.300000
-0.005300  105.200000
-0.004600  105.400000
-0.003000  105.200000
-0.002300  105.300000
-0.000800  105.600000
0.002200  105.300000
0.003000  105.800000
0.003000  105.500000
0.004500  105.500000
-0.000800  105.700000
-0.005300  105.400000
-0.003800  105.700000
-0.000800  105.700000
-0.001500  105.300000
-0.003800  105.900000
-0.003000  105.900000
0.000000  105.700000
0.003000  105.700000
0.005200  106.000000
0.003000  105.700000
0.001500  105.900000
0.003700  106.100000
0.004500  105.800000
0.005200  105.900000
0.004500  106.100000
0.000700  105.700000
0.000700  106.100000
-0.001500  106.000000
-0.001500  106.200000
-0.003000  106.000000
-0.004600  106.200000
-0.006800  106.000000
-0.007500  106.200000
-0.005300  106.000000
-0.006000  106.200000
-0.004600  106.200000
-0.003000  106.000000
-0.003000  106.200000
-0.001500  106.400000
0.000000  106.100000
0.000700  106.500000
0.001500  106.200000
0.006000  106.400000
0.010500  106.200000
0.012700  106.200000
0.011200  106.400000
0.009000  106.100000
0.009000  106.300000
0.007500  106.400000
0.005200  106.300000
0.004500  106.400000
0.004500  106.300000
0.002200  106.700000
0.002200  106.200000
0.000700  106.800000
-0.003000  106.400000
-0.005300  106.500000
-0.005300  106.600000
-0.006000  106.300000
-0.006800  106.600000
-0.002300  106.200000
0.001500  106.500000
0.001500  106.500000
0.002200  106.600000
0.005200  106.500000
0.011200  106.500000
0.012000  106.700000
0.008200  106.300000
0.003000  106.600000
0.002200  106.400000
0.001500  106.400000
-0.001500  106.600000
-0.002300  106.200000
0.000700  106.700000
0.002200  106.400000
0.000700  106.400000
-0.001500  106.500000
-0.003000  106.200000
-0.001500  106.500000
-0.002300  106.500000
-0.003800  106.400000
-0.005300  106.400000
-0.006800  106.500000
-0.009100  106.600000
-0.008300  106.300000
-0.002300  106.800000
0.008200  106.500000
0.021000  106.600000
0.026200  106.500000
0.019500  106.500000
0.011200  106.600000
0.002200  106.400000
0.000700  106.500000
0.003700  106.600000
0.001500  106.200000
-0.001500  106.400000
-0.006800  106.300000
-0.004600  106.300000
-0.004600  106.200000
-0.007500  106.500000
-0.008300  106.200000
-0.009800  106.500000
-0.012000  106.500000
-0.010500  106.200000
-0.010500  106.500000
-0.010500  106.300000
-0.009800  106.200000
-0.009100  106.400000
-0.009100  106.200000
-0.006800  106.400000
-0.003800  106.200000
-0.001500  106.200000
0.001500  106.300000
0.009000  106.400000
0.012700  106.200000
0.011200  106.100000
0.005200  106.400000
0.003000  106.200000
0.001500  106.200000
0.001500  106.200000
-0.003000  106.000000
-0.005300  106.500000
-0.004600  106.200000
-0.006800  106.200000
-0.004600  106.200000
-0.003800  106.100000
-0.003800  106.200000
-0.003800  106.100000
-0.003000  106.100000
-0.003000  106.000000
-0.006000  106.000000
-0.008300  105.900000
-0.006800  105.700000
-0.004600  106.100000
0.001500  105.700000
0.008200  106.100000
0.010500  105.700000
0.013500  105.700000
0.018000  106.100000
0.018000  105.600000
0.014200  106.100000
0.013500  105.800000
0.009000  105.700000
0.003700  105.700000
0.003000  105.700000
0.000000  105.700000
-0.004600  105.500000
-0.008300  105.700000
-0.009100  105.300000
-0.010500  105.600000
-0.008300  105.500000
-0.006800  105.400000
-0.003800  105.500000
0.000700  105.100000
0.001500  105.700000
0.003000  105.300000
0.003000  105.300000
0.002200  105.300000
0.000700  105.300000
0.004500  105.200000
0.009700  105.200000
0.010500  105.100000
0.007500  104.900000
0.003000  105.100000
0.000700  104.900000
0.002200  104.700000
0.001500  105.100000
0.000700  104.700000
-0.000800  105.100000
-0.002300  104.800000
-0.004600  104.700000
-0.006800  104.900000
-0.004600  104.700000
-0.004600  104.700000
-0.004600  104.700000
-0.003000  104.600000
-0.001500  104.500000
0.000700  104.500000
0.001500  104.800000
0.003000  104.400000
0.004500  104.800000
0.005200  104.400000
0.006700  104.700000
0.009000  104.400000
0.012000  104.100000
0.014200  104.400000
0.010500  104.200000
0.003700  104.100000
0.001500  104.100000
-0.000800  103.900000
-0.003000  104.000000
-0.003000  103.900000
-0.004600  103.900000
-0.003800  103.900000
-0.004600  104.200000
-0.006800  103.900000
-0.008300  103.900000
-0.009100  103.900000
-0.007500  103.700000
-0.005300  103.900000
-0.000800  103.800000
0.002200  103.500000
0.001500  103.800000
0.002200  103.500000
0.000700  103.700000
-0.001500  103.300000
-0.005300  103.500000
-0.001500  103.300000
0.000700  103.400000
-0.001500  103.300000
-0.003800  103.100000
-0.004600  103.500000
-0.003800  103.300000
-0.005300  103.200000
-0.003000  103.300000
-0.001500  103.000000
0.001500  103.300000
0.009000  102.900000
0.010500  103.200000
0.006000  102.900000
0.009000  103.000000
0.006700  103.100000
0.006000  103.000000
0.003700  103.000000
-0.004600  103.100000
-0.004600  102.800000
-0.004600  102.800000
-0.004600  102.700000
-0.004600  103.000000
-0.003800  102.600000
-0.003000  102.800000
-0.003800  102.500000
-0.003800  102.700000
-0.003000  102.700000
-0.002300  102.500000
-0.003000  102.700000
-0.000800  102.300000
-0.000800  102.600000
-0.001500  102.400000
0.000000  102.400000
-0.000800  102.600000
-0.001500  102.500000
-0.003000  102.600000
-0.001500  102.300000
-0.000800  102.300000
-0.003800  102.100000
-0.004600  102.100000
0.000700  102.500000
0.005200  101.900000
0.006000  102.100000
0.003000  102.000000
0.001500  102.000000
0.000000  102.200000
0.001500  101.900000
0.000700  101.800000
-0.003800  101.700000
-0.005300  101.700000
-0.004600  101.600000
-0.002300  101.700000
-0.002300  101.800000
-0.001500  101.300000
-0.001500  101.900000
-0.002300  101.300000
-0.001500  101.400000
-0.001500  101.500000
0.000700  101.300000
-0.000800  101.400000
-0.003000  101.200000
-0.004600  101.200000
-0.005300  101.300000
-0.003000  101.000000
-0.002300  101.100000
-0.000800  101.000000
0.001500  101.200000
0.004500  100.800000
0.003000  101.100000
0.003000  101.000000
0.005200  100.700000
0.005200  100.800000
0.006000  100.500000
0.000700  100.900000
-0.006000  100.800000
-0.006800  100.300000
0.004500  100.700000
0.003000  100.300000
-0.001500  100.300000
0.004500  100.400000
0.006000  100.400000
0.003000  100.300000
0.002200  100.200000
0.000700  100.300000
0.000700  100.000000
-0.001500  100.000000
-0.003800  100.000000
-0.003000  99.800000
-0.004600  100.000000
-0.003000  99.800000
-0.003000  100.000000
-0.004600  99.500000
-0.004600  99.500000
-0.006000  99.700000
-0.006000  99.600000
-0.006800  99.800000
-0.009800  99.500000
-0.012800  99.500000
-0.015800  99.200000
-0.016500  99.400000
-0.012800  99.400000
-0.007500  99.000000
0.000000  99.400000
0.006700  99.000000
0.012000  99.400000
0.017200  99.200000
0.021700  99.000000
0.027000  99.500000
0.033000  98.800000
0.033000  99.000000
0.030000  99.000000
0.020200  98.800000
0.011200  98.700000
0.006000  98.700000
0.000700  98.700000
-0.004600  98.400000
-0.009100  98.800000
-0.009100  98.300000
-0.009100  98.700000
-0.012000  98.400000
-0.012000  98.200000
-0.009800  98.400000
-0.009800  98.200000
-0.009100  98.500000
-0.008300  98.000000
-0.009100  98.100000
-0.009100  98.200000
-0.009100  97.900000
-0.009800  97.900000
-0.009100  97.900000
-0.015800  97.800000
-0.021000  97.800000
-0.016500  97.700000
-0.005300  98.100000
0.009000  97.600000
0.016500  98.000000
0.016500  97.600000
0.023200  97.600000
0.027000  97.700000
0.018000  97.300000
0.012000  97.600000
0.006000  97.500000
-0.000800  97.500000
-0.002300  97.600000
-0.005300  97.500000
-0.008300  97.400000
-0.006800  97.200000
-0.006800  97.600000
-0.005300  97.200000
-0.004600  97.300000
-0.003000  97.200000
0.000000  97.100000
-0.000800  97.400000
0.000700  97.000000
0.000700  97.100000
0.000700  97.400000
0.000700  96.900000
-0.000800  97.200000
-0.004600  97.100000
-0.005300  97.200000
-0.005300  97.100000
-0.002300  97.200000
0.000000  97.000000
0.000000  97.000000
0.000000  97.200000
0.001500  96.900000
0.005200  97.100000
0.005200  97.100000
0.002200  96.700000
0.002200  97.400000
0.003000  96.800000
0.001500  97.200000
0.001500  97.000000
0.003700  97.000000
0.004500  96.900000
0.003000  96.900000
0.001500  97.000000
-0.000800  97.000000
0.000700  96.900000
0.003700  97.000000
0.000700  97.000000
-0.001500  97.000000
-0.000800  96.700000
0.002200  97.100000
0.006700  96.700000
0.006700  97.000000
0.003000  97.000000
0.002200  96.800000
0.000700  97.200000
0.000000  96.900000
-0.000800  97.000000
-0.003800  96.900000
-0.005300  97.000000
-0.009800  97.000000
-0.010500  96.900000
-0.009100  97.000000
-0.006800  96.600000
-0.006000  97.000000
-0.006800  96.900000
-0.002300  96.900000
-0.000800  97.300000
0.003700  97.000000
0.006700  97.200000
0.001500  97.100000
-0.005300  97.100000
0.000700  97.200000
0.009000  97.100000
0.008200  97.200000
0.001500  97.200000
-0.005300  97.200000
-0.010500  96.900000
-0.012000  97.200000
-0.015000  97.100000
-0.012800  96.800000
-0.010500  97.200000
-0.007500  97.100000
0.003000  97.500000
0.014200  97.200000
0.019500  97.400000
0.016500  97.400000
0.010500  97.200000
0.006700  97.400000
0.008200  97.400000
0.012000  97.300000
0.007500  97.300000
0.003000  97.400000
-0.002300  97.400000
-0.006800  97.100000
-0.006800  97.500000
-0.007500  97.100000
-0.008300  97.400000
-0.010500  97.200000
-0.009100  97.200000
-0.010500  97.300000
-0.010500  97.200000
-0.009800  97.300000
-0.009100  97.300000
-0.007500  97.000000
-0.009800  97.300000
-0.009100  97.600000
-0.003800  97.400000
0.001500  97.400000
0.009000  97.600000
0.018700  97.200000
0.025500  97.600000
0.024700  97.500000
0.020200  97.200000
0.014200  97.600000
0.007500  97.200000
0.001500  97.600000
-0.006000  97.500000
-0.010500  97.200000
-0.012000  97.700000
-0.012000  97.500000
-0.013500  97.300000
-0.015800  97.200000
-0.015000  97.300000
-0.015000  97.200000
-0.015800  97.200000
-0.020300  97.100000
-0.023300  97.200000
-0.020300  97.600000
-0.012000  97.700000
0.008200  97.600000
0.025500  97.800000
0.033000  97.200000
0.036700  97.800000
0.036000  97.500000
0.027700  97.600000
0.014200  97.800000
0.004500  97.600000
-0.003000  97.800000
-0.006000  97.600000
-0.006800  97.700000
-0.007500  97.400000
-0.006800  97.600000
-0.006800  97.700000
-0.005300  97.600000
-0.004600  97.900000
-0.002300  97.600000
-0.003000  97.900000
-0.004600  97.700000
-0.004600  97.600000
-0.001500  97.900000
0.000700  97.700000
0.001500  98.000000
0.000700  98.100000
-0.000800  97.900000
0.000700  98.100000
-0.001500  98.100000
-0.001500  98.100000
-0.000800  98.000000
-0.000800  98.500000
-0.000800  98.000000
0.000000  98.400000
0.004500  98.100000
0.005200  98.100000
0.004500  98.500000
0.003000  98.100000
0.004500  98.600000
0.007500  98.400000
0.006700  98.400000
0.000000  98.500000
-0.001500  98.500000
0.003700  98.600000
0.006000  98.400000
0.003000  98.700000
-0.000800  98.500000
-0.004600  98.700000
-0.007500  98.700000
-0.009100  98.500000
-0.007500  99.000000
-0.006800  98.500000
-0.008300  98.700000
-0.005300  99.000000
-0.001500  98.900000
0.005200  99.100000
0.011200  99.100000
0.012700  99.300000
0.012700  99.000000
0.012700  99.300000
0.013500  99.300000
0.008200  99.100000
-0.000800  99.600000
-0.006800  99.400000
-0.010500  99.400000
-0.008300  99.300000
-0.004600  99.500000
-0.006000  99.600000
-0.008300  99.200000
-0.009100  99.800000
-0.008300  99.700000
-0.005300  99.700000
-0.003000  99.600000
-0.003000  99.600000
-0.003000  99.600000
-0.002300  99.700000
-0.003000  99.800000
-0.003000  99.600000
-0.006800  100.300000
-0.006800  99.900000
-0.003800  100.200000
-0.004600  100.200000
-0.001500  99.900000
0.000700  99.900000
0.001500  100.100000
0.005200  99.900000
0.009000  100.300000
0.009000  100.000000
0.008200  100.300000
0.006700  100.400000
0.006700  100.400000
0.005200  100.300000
0.005200  100.300000
0.003700  100.300000
0.001500  100.300000
0.000700  100.600000
-0.000800  100.400000
0.000700  100.500000
0.000000  100.900000
-0.002300  100.600000
-0.003000  100.800000
-0.003000  100.500000
-0.001500  100.700000
-0.002300  100.700000
-0.000800  100.700000
0.000700  100.700000
0.000000  100.700000
0.000000  100.800000
0.000700  100.700000
-0.000800  100.900000
0.000700  100.800000
-0.000800  100.600000
-0.004600  100.900000
-0.004600  100.700000
-0.005300  101.200000
-0.006800  100.900000
-0.006800  101.000000
-0.003000  101.100000
0.003000  100.800000
0.004500  101.200000
0.004500  101.000000
0.003000  101.100000
0.002200  101.000000
-0.001500  101.200000
-0.004600  101.300000
-0.004600  101.000000
0.000700  101.300000
0.009000  101.000000
0.009000  101.000000
0.010500  101.300000
0.010500  101.000000
0.006000  101.700000
0.006000  101.200000
0.004500  101.200000
0.000700  101.200000
-0.003800  101.200000
-0.009100  101.200000
-0.011300  101.400000
-0.006800  101.600000
-0.002300  101.200000
0.006000  101.400000
0.009000  101.400000
0.007500  101.200000
0.009700  101.600000
0.010500  101.100000
0.008200  101.500000
0.000000  101.600000
-0.004600  101.500000
-0.009800  101.500000
-0.009100  101.400000
-0.003800  101.400000
-0.008300  101.600000
-0.005300  101.400000
-0.006800  101.300000
-0.006000  101.600000
-0.000800  101.700000
0.002200  101.200000
0.006700  101.600000
0.007500  101.400000
0.008200  101.300000
0.006700  101.500000
0.001500  101.300000
-0.002300  101.500000
-0.003000  101.300000
-0.005300  101.500000
-0.007500  101.600000
-0.009100  101.300000
-0.011300  101.400000
-0.009100  101.400000
-0.012000  101.600000
-0.014300  101.300000
-0.011300  101.500000
-0.010500  101.300000
-0.011300  101.300000
-0.010500  101.600000
-0.009800  101.200000
-0.006800  101.400000
-0.001500  101.600000
0.003700  101.200000
0.010500  101.500000
0.018000  101.300000
0.024000  101.300000
0.021000  101.200000
0.012000  101.200000
0.014200  101.300000
0.018000  101.300000
0.015700  101.300000
0.009000  101.300000
0.003000  101.300000
-0.000800  101.200000
-0.005300  100.900000
-0.009800  101.300000
-0.010500  101.000000
-0.009100  101.300000
-0.004600  101.100000
-0.004600  101.200000
-0.007500  101.400000
-0.006800  101.000000
-0.006800  101.100000
-0.004600  100.800000
-0.008300  100.800000
-0.017300  100.700000
-0.021800  101.000000
-0.018800  101.000000
-0.004600  100.800000
0.001500  101.100000
0.009700  100.700000
0.024700  101.300000
0.028500  101.000000
0.030700  101.000000
0.033700  100.900000
0.027000  101.000000
0.015700  101.000000
0.006000  100.600000
-0.004600  101.000000
-0.009100  100.700000
-0.010500  100.700000
-0.011300  100.600000
-0.012800  100.600000
-0.009800  100.800000
-0.005300  100.300000
-0.004600  100.600000
-0.004600  100.500000
-0.006800  100.700000
-0.006800  100.800000
-0.004600  100.500000
-0.003000  100.700000
-0.003000  100.300000
-0.001500  100.700000
0.000000  100.300000
-0.002300  100.300000
-0.001500  100.500000
0.000700  100.700000
0.003000  100.700000
0.005200  100.500000
0.006700  100.800000
0.006700  100.300000
0.004500  100.600000
0.003000  100.300000
0.000000  100.200000
-0.000800  100.600000
0.000700  100.300000
-0.003000  100.600000
-0.004600  100.400000
-0.002300  100.200000
-0.001500  100.400000
-0.009100  100.000000
-0.012000  100.100000
-0.009100  100.300000
-0.001500  100.300000
0.007500  100.300000
0.009700  100.200000
0.021000  100.500000
0.026200  100.000000
0.014200  100.500000
0.003000  100.200000
-0.001500  100.300000
-0.002300  100.400000
-0.004600  100.100000
-0.005300  100.300000
-0.005300  100.300000
-0.007500  100.000000
-0.006000  100.400000
-0.006000  100.200000
-0.006800  100.300000
-0.006800  100.300000
-0.008300  100.100000
-0.008300  99.800000
-0.018800  100.100000
-0.031500  100.400000
-0.024800  100.400000
-0.005300  100.600000
0.013500  100.400000
0.021000  100.300000
0.017200  100.700000
0.016500  100.200000
0.019500  100.800000
0.016500  100.300000
0.009000  100.300000
-0.000800  100.500000
-0.006000  100.400000
-0.006800  100.300000
-0.008300  100.500000
-0.008300  100.300000
-0.009100  100.300000
-0.009800  100.300000
-0.008300  100.600000
-0.008300  100.200000
-0.009100  100.600000
-0.007500  100.200000
-0.009100  100.300000
-0.005300  100.500000
-0.002300  100.200000
-0.003000  100.500000
-0.003800  100.300000
-0.004600  100.500000
-0.000800  100.800000
0.000000  100.600000
0.000700  100.700000
0.001500  100.400000
0.001500  100.800000
0.000700  100.400000
-0.000800  100.800000
-0.001500  100.700000
-0.003000  100.600000
-0.003000  101.000000
-0.005300  100.400000
-0.006800  101.000000
-0.005300  100.600000
-0.004600  100.600000
-0.002300  100.800000
0.001500  100.600000
0.006700  100.500000
0.009000  100.700000
0.012000  100.900000
0.015700  100.700000
0.015700  100.800000
0.009700  100.900000
0.011200  100.700000
0.020200  101.100000
0.018000  100.700000
0.007500  101.000000
0.003700  100.800000
0.001500  100.800000
-0.004600  101.000000
-0.006800  100.800000
-0.004600  100.800000
-0.004600  101.000000
-0.001500  101.100000
0.000700  101.000000
-0.000800  101.100000
-0.000800  101.200000
-0.003000  100.800000
-0.006800  101.100000
-0.013500  100.800000
-0.018800  100.800000
-0.020300  101.200000
-0.021000  101.000000
-0.009100  101.500000
-0.002300  101.600000
0.008200  101.300000
0.020200  101.600000
0.021700  101.100000
0.029200  101.400000
0.036700  101.500000
0.036700  101.200000
0.023200  101.200000
0.014200  101.300000
0.012000  101.400000
0.000700  101.300000
-0.008300  101.300000
-0.012800  101.200000
-0.012800  101.300000
-0.010500  101.500000
-0.010500  101.100000
-0.012000  101.600000
-0.012800  101.300000
-0.014300  101.500000
-0.015800  101.500000
-0.016500  101.400000
-0.016500  101.300000
-0.015800  101.300000
-0.015800  101.700000
-0.015800  101.600000
-0.003000  101.900000
0.015700  101.700000
0.031500  101.700000
0.038200  101.900000
0.030000  101.500000
0.023200  102.000000
0.018700  101.600000
0.009000  101.600000
-0.008300  101.600000
-0.015000  101.400000
-0.014300  101.700000
-0.016500  101.800000
-0.012000  101.600000
-0.009800  101.800000
-0.008300  101.800000
-0.006000  101.900000
-0.005300  101.700000
-0.001500  101.900000
0.000700  101.800000
0.002200  101.900000
0.003700  101.800000
0.003700  101.700000
0.000000  102.000000
0.001500  101.700000
0.006000  102.000000
0.010500  102.000000
0.012700  101.800000
0.012000  101.900000
0.014200  101.900000
0.014200  102.100000
0.010500  101.900000
0.009000  102.200000
0.007500  102.300000
0.003000  102.000000
-0.000800  102.200000
-0.002300  101.800000
-0.006000  102.400000
-0.009800  102.100000
-0.012000  102.000000
-0.012800  102.200000
-0.012800  101.900000
-0.009800  102.100000
-0.003800  102.400000
0.003000  102.200000
0.010500  102.200000
0.006700  102.200000
0.003000  102.400000
0.003000  101.900000
0.000700  102.500000
-0.003000  102.100000
-0.008300  102.100000
-0.012800  102.300000
-0.015000  102.100000
-0.012000  102.300000
-0.009800  102.500000
-0.007500  102.300000
-0.005300  102.500000
-0.006800  102.100000
-0.006800  102.400000
-0.008300  102.400000
-0.009100  102.100000
-0.012000  102.100000
-0.015800  102.300000
-0.014300  102.300000
-0.012000  102.400000
-0.001500  102.600000
0.009700  102.500000
0.015000  102.600000
0.016500  102.700000
0.008200  102.300000
0.006700  102.900000
0.009000  102.500000
-0.000800  102.600000
-0.006800  102.500000
-0.008300  102.600000
-0.012800  102.500000
-0.013500  102.500000
-0.015000  102.500000
-0.015800  102.300000
-0.011300  102.700000
-0.003800  102.800000
0.003700  102.500000
0.010500  102.800000
0.014200  102.400000
0.015700  102.700000
0.018000  102.500000
0.014200  102.400000
0.007500  102.700000
0.000000  102.300000
-0.006800  102.700000
-0.006000  102.600000
-0.004600  102.700000
-0.007500  102.600000
-0.008300  103.000000
-0.008300  102.800000
-0.007500  102.500000
-0.006000  102.700000
-0.003000  102.600000
-0.000800  102.700000
-0.000800  102.700000
0.001500  102.400000
0.000700  102.800000
-0.000800  102.500000
0.000700  102.600000
-0.003000  102.600000
-0.005300  102.500000
-0.005300  102.800000
-0.005300  102.600000
0.001500  102.700000
0.006000  102.500000
0.006000  102.800000
0.011200  102.700000
0.021000  102.700000
0.024000  102.900000
0.021700  102.600000
0.012000  103.000000
0.008200  102.600000
0.009000  102.600000
0.005200  102.800000
0.003000  102.800000
-0.000800  102.900000
-0.010500  102.700000
-0.017300  102.600000
-0.015800  102.700000
-0.016500  102.600000
-0.014300  102.600000
-0.009100  102.600000
-0.009800  103.000000
-0.000800  102.600000
0.012000  102.900000
0.024000  102.700000
0.031500  102.700000
0.035200  102.900000
0.041200  102.600000
0.045700  102.700000
0.042700  102.700000
0.028500  102.600000
0.012000  102.900000
-0.003000  102.600000
-0.015000  102.700000
-0.025600  102.800000
-0.029300  103.000000
-0.025600  102.500000
-0.027800  102.500000
-0.026300  102.800000
-0.018100  102.900000
-0.007500  103.000000
0.009000  102.800000
0.019500  102.700000
0.027000  103.100000
0.025500  102.500000
0.018000  103.000000
0.016500  102.500000
0.008200  102.700000
-0.003800  102.600000
-0.012800  102.600000
-0.015800  102.600000
-0.012800  102.600000
-0.012000  102.800000
-0.009100  102.400000
-0.007500  102.700000
-0.006800  102.700000
-0.006800  102.500000
-0.007500  102.700000
-0.006000  102.400000
-0.004600  102.600000
-0.001500  102.700000
0.005200  102.700000
0.006700  102.700000
0.006000  102.500000
0.005200  102.600000
0.003000  102.500000
-0.003000  102.500000
-0.009800  102.600000
-0.013500  102.500000
-0.014300  102.600000
-0.013500  102.300000
-0.009800  102.700000
-0.008300  102.200000
-0.012000  102.400000
-0.011300  102.400000
-0.004600  102.300000
0.004500  102.700000
0.009700  102.300000
0.010500  102.400000
0.006700  102.500000
0.003000  102.400000
-0.001500  102.300000
-0.006800  102.200000
-0.008300  102.400000
-0.009100  102.100000
-0.009800  102.400000
-0.009100  102.300000
-0.008300  102.400000
-0.005300  102.300000
-0.004600  102.100000
-0.000800  102.400000
0.004500  102.100000
0.001500  102.200000
0.003000  102.200000
0.000700  102.200000
-0.003000  102.200000
-0.006800  102.100000
-0.012000  102.100000
-0.013500  102.100000
-0.012800  102.000000
-0.012000  102.100000
-0.010500  101.700000
-0.009100  102.200000
-0.009100  101.900000
-0.006800  102.100000
0.000700  102.100000
0.005200  101.900000
0.009000  102.200000
0.005200  101.800000
-0.001500  101.800000
0.003700  102.000000
0.009000  101.700000
0.006000  101.900000
0.000700  102.000000
-0.004600  101.700000
-0.006800  101.600000
-0.006000  101.900000
-0.006000  101.600000
-0.006800  101.700000
-0.009100  101.900000
-0.011300  101.600000
-0.014300  101.700000
-0.017300  101.700000
-0.018100  101.500000
-0.016500  101.700000
-0.011300  101.300000
-0.001500  101.900000
0.006000  101.600000
0.019500  101.500000
0.031500  101.500000
0.036700  101.700000
0.041200  101.500000
0.042700  101.400000
0.044200  101.800000
0.037500  101.300000
0.023200  101.600000
0.012700  101.700000
0.002200  101.400000
-0.003800  101.700000
-0.010500  101.400000
-0.012800  101.500000
-0.008300  101.400000
-0.004600  101.200000
-0.003000  101.400000
-0.003000  101.600000
-0.000800  101.400000
-0.002300  101.400000
-0.002300  101.600000
-0.002300  101.300000
-0.005300  101.600000
-0.005300  101.500000
-0.004600  101.200000
-0.002300  101.600000
-0.001500  101.200000
-0.006800  101.400000
-0.009100  101.500000
-0.008300  101.300000
-0.010500  101.500000
-0.013500  101.300000
-0.012000  101.300000
-0.008300  101.600000
-0.001500  101.500000
0.004500  101.500000
0.006000  101.300000
0.010500  101.600000
0.015000  101.100000
0.019500  101.500000
0.024700  101.400000
0.021700  101.300000
0.012700  101.900000
0.006700  101.300000
0.000700  101.500000
-0.003000  101.300000
-0.006800  101.700000
-0.008300  101.600000
-0.006800  101.500000
-0.006800  101.400000
-0.006000  101.400000
-0.006800  101.600000
-0.006000  101.300000
-0.005300  101.300000
-0.004600  101.700000
-0.001500  101.300000
-0.002300  101.800000
-0.000800  101.400000
-0.000800  101.400000
-0.000800  101.700000
0.003000  101.600000
0.003000  101.500000
0.003000  101.600000
0.003000  101.300000
0.003000  101.600000
0.004500  101.300000
0.000700  101.500000
-0.003800  101.500000
-0.004600  101.700000
-0.005300  101.200000
-0.008300  101.600000
-0.010500  101.500000
-0.011300  101.200000
-0.010500  101.300000
-0.006800  101.500000
-0.003000  101.300000
0.005200  101.800000
0.012000  101.300000
0.012700  101.900000
0.015700  101.600000
0.013500  101.500000
0.009000  101.400000
0.000000  101.300000
-0.005300  101.300000
-0.003800  101.300000
-0.009100  101.500000
-0.009800  101.400000
-0.009100  101.600000
-0.009100  101.600000
-0.005300  101.300000
-0.003800  101.800000
0.000000  101.200000
0.003700  101.400000
0.003000  101.300000
0.001500  101.200000
0.001500  101.500000
0.002200  101.500000
0.004500  101.300000
0.001500  101.400000
0.001500  101.400000
0.001500  101.400000
-0.000800  101.200000
-0.000800  101.600000
-0.001500  101.200000
-0.003000  101.600000
-0.003800  101.500000
-0.000800  101.300000
0.002200  101.600000
0.001500  101.300000
0.000000  101.600000
0.000000  101.400000
0.000000  101.300000
0.001500  101.500000
0.000700  101.600000
-0.003000  101.600000
-0.004600  101.100000
0.000000  101.600000
0.008200  101.300000
0.012000  101.500000
0.009700  101.600000
0.006700  101.400000
0.006700  101.800000
0.014200  101.200000
0.018000  101.700000
0.012700  101.500000
0.002200  101.400000
-0.005300  101.700000
-0.010500  101.600000
-0.012000  101.400000
-0.014300  101.400000
-0.013500  101.400000
-0.010500  101.600000
-0.010500  101.400000
-0.010500  101.600000
-0.009800  101.200000
-0.009100  101.600000
-0.008300  101.300000
-0.009100  101.600000
-0.007500  101.600000
-0.003800  101.300000
0.001500  101.800000
0.006000  101.700000
0.007500  101.600000
0.012700  101.800000
0.017200  101.700000
0.014200  101.500000
0.010500  101.700000
0.005200  101.800000
0.000000  101.500000
-0.000800  101.600000
-0.003000  101.500000
-0.006000  101.600000
-0.008300  101.700000
-0.009100  101.300000
-0.006800  101.500000
-0.004600  101.500000
-0.000800  101.300000
0.002200  101.600000
0.003700  101.500000
0.002200  101.500000
0.000000  101.500000
-0.003000  101.500000
-0.006800  101.500000
-0.006800  101.500000
-0.005300  101.700000
-0.008300  101.500000
-0.010500  101.500000
-0.006800  101.400000
0.004500  101.300000
0.016500  101.800000
0.025500  101.300000
0.029200  101.600000
0.023200  101.400000
0.012000  101.400000
0.006000  101.600000
0.000000  101.500000
-0.009100  101.600000
-0.010500  101.600000
-0.012000  101.100000
-0.019500  101.200000
-0.027000  101.000000
-0.026300  101.600000
-0.018100  101.200000
-0.006800  101.600000
0.003000  101.500000
0.012000  101.300000
0.019500  101.600000
0.024000  101.100000
0.027000  101.600000
0.025500  101.000000
0.015000  101.300000
0.008200  101.400000
0.006700  101.400000
0.001500  101.300000
-0.001500  101.400000
-0.002300  101.700000
-0.005300  101.200000
-0.012000  101.200000
-0.021800  101.400000
-0.025600  100.800000
-0.023300  101.200000
-0.028500  100.800000
-0.034600  100.900000
-0.033000  101.400000
-0.021800  101.500000
0.003000  101.500000
0.021700  101.200000
0.036700  101.100000
0.046500  101.200000
0.048000  101.200000
0.048000  101.000000
0.040500  100.800000
0.024000  101.300000
0.004500  101.200000
-0.009800  101.200000
-0.016500  101.000000
-0.019500  101.100000
-0.018800  101.200000
-0.013500  101.100000
-0.009800  101.000000
-0.006800  101.100000
-0.003000  101.000000
-0.004600  101.600000
-0.005300  101.300000
-0.004600  101.000000
-0.004600  101.200000
-0.003800  101.300000
-0.004600  101.000000
-0.001500  101.200000
-0.002300  101.200000
-0.003800  100.800000
-0.003000  101.200000
-0.003000  101.100000
-0.004600  101.000000
-0.007500  101.200000
-0.009100  101.000000
-0.006800  101.400000
-0.003800  101.000000
-0.002300  100.900000
0.001500  101.100000
0.009000  101.000000
0.015000  101.100000
0.018000  101.200000
0.020200  101.300000
0.015700  100.900000
0.009000  101.200000
0.006700  101.300000
0.003000  100.900000
0.001500  101.200000
0.001500  101.100000
0.000000  101.200000
-0.002300  101.000000
-0.002300  101.100000
-0.001500  101.100000
-0.000800  100.800000
0.001500  100.900000
0.004500  100.900000
0.002200  100.900000
-0.003800  100.900000
-0.006800  101.100000
-0.006800  101.200000
-0.005300  100.800000
-0.004600  101.200000
-0.008300  100.800000
-0.008300  101.000000
-0.008300  101.100000
-0.007500  100.900000
-0.007500  101.300000
-0.006800  101.000000
-0.006000  101.200000
-0.006800  101.200000
-0.004600  101.000000
-0.004600  101.000000
-0.003800  101.000000
-0.005300  101.200000
-0.005300  100.900000
-0.004600  101.300000
-0.005300  100.800000
-0.003800  101.200000
-0.004600  101.000000
-0.005300  100.800000
-0.006800  101.300000
-0.008300  101.000000
-0.008300  101.100000
-0.006000  101.100000
-0.005300  101.000000
-0.003000  101.200000
0.000700  101.200000
0.002200  101.200000
0.003000  101.000000
0.004500  101.300000
0.006700  101.200000
0.006700  101.000000
-0.000800  101.500000
-0.005300  101.100000
-0.006800  101.300000
-0.003800  101.300000
0.000000  101.200000
0.001500  101.300000
0.003000  101.000000
0.003700  101.100000
0.004500  101.100000
0.001500  100.900000
0.000700  101.000000
-0.000800  101.200000
0.000700  101.100000
0.000700  100.900000
-0.003000  101.400000
-0.005300  101.000000
-0.008300  100.900000
-0.006800  101.300000
0.000000  101.000000
0.004500  101.200000
0.009700  101.300000
0.014200  101.000000
0.017200  101.400000
0.021000  101.100000
0.024000  101.500000
0.021700  101.100000
0.012000  101.100000
0.003000  101.200000
-0.005300  101.000000
-0.012000  101.000000
-0.015800  100.700000
-0.016500  101.000000
-0.015800  100.900000
-0.018100  101.000000
-0.006800  101.400000
0.009700  101.000000
0.018000  101.500000
0.025500  101.000000
0.031500  101.000000
0.027700  101.200000
0.017200  101.100000
0.006700  101.100000
-0.001500  101.000000
-0.004600  101.300000
-0.009800  101.000000
-0.012000  100.900000
-0.008300  101.000000
-0.004600  100.800000
-0.000800  101.100000
-0.000800  100.800000
0.000000  101.000000
-0.000800  101.000000
-0.006800  101.000000
-0.009100  101.100000
-0.008300  100.800000
-0.009100  101.100000
-0.012000  101.000000
-0.011300  101.000000
-0.009800  101.000000
-0.008300  101.000000
-0.007500  101.000000
-0.003800  101.000000
-0.000800  101.000000
0.005200  101.100000
0.009700  100.800000
0.008200  101.200000
0.006700  101.000000
0.008200  100.900000
0.010500  100.900000
0.010500  100.800000
0.006700  101.100000
0.007500  100.800000
0.005200  100.700000
0.002200  100.700000
0.003000  100.600000
0.003000  100.800000
0.005200  100.800000
0.004500  100.800000
0.001500  100.500000
0.001500  100.800000
0.003700  100.700000
0.004500  100.600000
0.000000  100.800000
-0.006000  100.600000
-0.012000  100.600000
-0.012800  100.700000
-0.015000  100.400000
-0.014300  100.800000
-0.008300  100.500000
-0.005300  100.600000
-0.003000  100.600000
-0.000800  100.800000
0.006000  100.300000
0.009000  100.400000
0.006700  100.700000
0.000700  100.300000
-0.000800  100.500000
0.001500  100.700000
0.000700  100.400000
0.003000  100.800000
0.003700  100.300000
0.000700  100.700000
-0.000800  100.700000
-0.001500  100.400000
-0.001500  100.600000
-0.002300  100.400000
-0.005300  100.300000
-0.006800  100.400000
-0.003000  100.200000
-0.003000  100.300000
-0.003000  100.300000
-0.003000  100.400000
-0.005300  100.200000
-0.004600  100.400000
-0.003000  100.100000
-0.003000  100.400000
0.005200  100.400000
0.007500  100.300000
0.008200  100.400000
0.010500  100.200000
0.014200  100.300000
0.012700  100.200000
0.003000  100.300000
-0.006000  100.400000
-0.012800  100.200000
-0.016500  100.300000
-0.018800  100.000000
-0.020300  100.300000
-0.010500  100.400000
0.001500  100.200000
0.016500  100.600000
0.024000  100.000000
0.025500  100.400000
0.024000  100.000000
0.009700  100.000000
0.001500  100.200000
0.003000  100.200000
-0.000800  100.300000
-0.008300  100.200000
-0.012000  100.100000
-0.016500  100.100000
-0.018100  100.200000
-0.013500  100.300000
-0.010500  99.800000
-0.004600  100.300000
-0.001500  100.000000
0.000700  100.000000
0.000700  100.100000
0.000700  99.800000
0.003700  100.200000
0.003000  100.000000
0.003000  99.900000
0.003700  100.300000
0.002200  100.100000
-0.000800  99.900000
-0.003800  100.000000
-0.004600  100.100000
-0.006000  99.700000
-0.008300  100.100000
-0.006000  99.800000
-0.003800  99.800000
0.001500  100.200000
0.008200  99.800000
0.011200  99.800000
0.014200  99.800000
0.013500  99.700000
0.009000  100.100000
0.003700  99.600000
-0.003000  99.700000
-0.008300  99.800000
-0.009800  99.800000
-0.008300  99.800000
-0.008300  99.700000
-0.003000  99.800000
0.000000  99.600000
0.000000  99.800000
-0.001500  99.600000
-0.004600  99.800000
-0.001500  99.800000
-0.001500  99.500000
0.000700  99.900000
0.005200  99.500000
0.009000  99.500000
0.012700  99.800000
0.015700  99.500000
0.016500  99.600000
0.007500  99.500000
0.003000  99.500000
0.000700  99.400000
-0.006000  99.200000
-0.006000  99.600000
-0.006000  99.300000
-0.007500  99.500000
-0.006800  99.200000
-0.005300  99.400000
-0.004600  99.400000
-0.005300  99.100000
-0.006800  99.600000
-0.006800  99.000000
-0.006800  99.400000
-0.010500  99.400000
-0.009100  99.400000
-0.005300  99.200000
-0.003800  99.100000
-0.001500  99.300000
0.003700  98.900000
0.008200  99.100000
0.009000  99.000000
0.009000  99.000000
0.005200  99.300000
0.003700  98.700000
0.003000  99.300000
-0.001500  99.000000
-0.005300  99.000000
-0.002300  99.300000
0.004500  98.900000
0.006700  99.000000
0.009000  99.000000
0.006000  98.800000
-0.000800  99.000000
-0.002300  99.000000
-0.002300  98.900000
-0.000800  98.700000
0.001500  99.100000
0.003000  98.500000
0.007500  98.700000
0.006700  98.700000
0.003700  98.600000
0.001500  98.700000
-0.001500  98.500000
-0.003000  98.500000
-0.005300  98.500000
-0.008300  98.400000
-0.012000  98.500000
-0.014300  98.400000
-0.014300  98.400000
-0.008300  98.300000
-0.001500  98.600000
0.001500  98.200000
0.006700  98.500000
0.010500  98.400000
0.012700  98.100000
0.011200  98.400000
0.008200  98.100000
0.002200  98.000000
-0.000800  98.400000
-0.002300  97.900000
-0.001500  98.200000
0.000700  98.100000
0.001500  97.900000
0.003000  97.800000
0.005200  97.900000
0.002200  97.800000
0.000700  97.700000
0.000000  98.000000
0.002200  97.800000
0.005200  97.600000
0.002200  97.800000
-0.000800  97.500000
-0.004600  97.800000
-0.008300  97.500000
-0.009100  97.700000
-0.009100  97.600000
-0.008300  97.200000
-0.006000  97.500000
-0.006800  97.400000
-0.006800  97.300000
-0.005300  97.100000
-0.003000  97.200000
0.000700  97.200000
0.005200  96.900000
0.006000  97.200000
0.005200  96.700000
0.001500  97.200000
-0.002300  96.800000
-0.003000  96.700000
-0.002300  97.000000
-0.001500  96.600000
-0.003000  96.800000
0.000000  96.700000
0.006700  96.700000
0.013500  96.500000
0.014200  96.600000
0.010500  96.700000
0.009700  96.200000
0.004500  96.500000
0.000700  96.300000
-0.002300  96.400000
-0.005300  96.400000
-0.006800  96.000000
-0.008300  96.600000
-0.006000  96.100000
-0.003800  96.100000
0.000700  96.300000
0.004500  95.800000
0.004500  96.100000
0.003000  96.100000
0.001500  95.800000
0.000000  95.800000
-0.001500  96.200000
-0.005300  95.800000
-0.008300  95.700000
-0.006800  96.000000
-0.003800  95.500000
-0.004600  95.800000
-0.006800  95.500000
-0.007500  95.400000
-0.011300  95.700000
-0.010500  95.300000
-0.003000  95.500000
0.006700  95.400000
0.012700  95.200000
0.019500  95.400000
0.024000  95.200000
0.024000  95.300000
0.013500  95.300000
0.003000  95.400000
0.002200  95.000000
-0.000800  95.100000
-0.000800  95.200000
-0.000800  94.900000
-0.006800  95.200000
-0.006800  95.100000
-0.009100  94.900000
-0.012000  94.900000
-0.009100  94.700000
-0.008300  95.100000
-0.005300  94.700000
-0.000800  94.800000
0.000700  94.700000
0.005200  94.600000
0.011200  94.500000
0.014200  94.700000
0.012700  94.600000
0.009000  94.300000
0.006700  94.400000
-0.000800  94.300000
-0.003000  94.300000
-0.001500  94.800000
-0.006800  94.100000
-0.010500  94.400000
-0.013500  93.900000
-0.014300  94.100000
-0.009800  94.300000
-0.007500  94.100000
-0.004600  93.800000
-0.003000  94.000000
-0.004600  94.000000
-0.005300  93.700000
-0.003000  93.700000
-0.003000  93.900000
-0.002300  93.600000
0.000700  93.800000
0.001500  93.300000
0.001500  93.600000
-0.000800  93.500000
0.001500  93.100000
0.004500  93.400000
0.005200  93.000000
0.007500  93.500000
0.007500  93.400000
0.005200  93.100000
0.003000  93.200000
-0.000800  93.100000
0.001500  93.100000
0.003700  92.900000
0.001500  93.400000
0.001500  92.700000
-0.000800  92.900000
-0.003000  93.000000
-0.002300  92.500000
-0.000800  92.800000
-0.000800  92.300000
-0.002300  92.600000
-0.001500  92.400000
-0.001500  92.400000
-0.003800  92.300000
-0.003000  92.200000
-0.004600  92.200000
-0.003000  92.100000
-0.001500  92.200000
-0.003000  92.000000
-0.003000  92.000000
-0.001500  92.100000
-0.000800  91.600000
-0.000800  92.100000
-0.003000  91.700000
-0.003000  91.600000
0.000700  91.800000
0.005200  91.500000
0.010500  91.800000
0.014200  91.500000
0.015700  91.500000
0.012700  91.400000
0.007500  91.400000
0.002200  91.200000
-0.003000  91.300000
-0.009800  91.600000
-0.012800  90.900000
-0.012000  91.000000
-0.010500  90.700000
-0.008300  91.000000
-0.009800  91.100000
-0.006000  90.600000
-0.003000  90.800000
-0.003000  90.400000
-0.001500  90.500000
-0.000800  90.600000
0.000700  90.600000
-0.002300  90.500000
-0.004600  90.300000
-0.004600  90.400000
-0.006000  90.000000
-0.007500  90.400000
-0.009100  90.100000
-0.005300  90.000000
0.001500  90.400000
0.004500  90.000000
0.006700  90.000000
0.009700  90.300000
0.013500  89.700000
0.013500  90.000000
0.012700  89.600000
0.011200  89.700000
0.009000  89.600000
0.006700  89.500000
0.003000  89.300000
0.000700  89.500000
-0.000800  89.500000
-0.004600  89.100000
-0.006800  89.200000
-0.006800  89.200000
-0.011300  88.900000
-0.015000  89.100000
-0.014300  88.700000
-0.012800  89.100000
-0.012000  88.600000
-0.009100  88.900000
-0.001500  88.800000
0.012000  88.700000
0.027700  88.600000
0.036000  88.600000
0.039000  88.500000
0.031500  88.300000
0.021700  88.400000
0.010500  88.300000
-0.001500  88.000000
-0.010500  88.300000
-0.015000  87.800000
-0.013500  88.200000
-0.009800  88.000000
-0.008300  87.700000
-0.006800  87.900000
-0.003000  87.500000
-0.003000  87.700000
-0.005300  87.700000
-0.005300  87.500000
-0.008300  87.500000
-0.009100  87.600000
-0.007500  87.200000
-0.006000  87.400000
-0.006800  87.300000
-0.006000  86.800000
-0.006800  87.200000
-0.005300  86.700000
-0.002300  87.200000
-0.002300  86.800000
0.000000  86.800000
0.003000  87.100000
0.005200  86.500000
0.004500  86.500000
0.000700  86.300000
0.000700  86.300000
0.004500  86.300000
0.005200  86.200000
0.003700  86.100000
0.004500  85.900000
0.003000  86.100000
0.000700  85.800000
-0.003000  86.000000
-0.003800  85.800000
-0.004600  85.500000
-0.001500  85.800000
0.000700  85.400000
0.003000  85.500000
0.001500  85.200000
-0.000800  85.000000
-0.001500  85.000000
-0.004600  85.100000
-0.004600  84.900000
-0.008300  84.600000
-0.012800  84.900000
-0.014300  84.400000
-0.011300  84.700000
-0.003000  84.300000
0.003000  84.300000
0.008200  84.600000
0.010500  84.100000
0.019500  84.500000
0.027000  84.000000
0.027000  84.100000
0.026200  84.000000
0.018700  83.700000
0.006000  83.700000
-0.004600  83.700000
-0.006800  83.600000
-0.009100  83.500000
-0.011300  83.400000
-0.006800  83.200000
-0.008300  83.300000
-0.005300  83.400000
-0.005300  83.200000
-0.011300  83.200000
-0.012800  83.000000
-0.018100  82.800000
-0.018800  83.000000
-0.018100  82.400000
-0.015800  82.600000
-0.007500  82.500000
-0.003000  82.400000
-0.000800  82.600000
0.005200  82.300000
0.010500  82.200000
0.016500  82.000000
0.023200  82.400000
0.026200  81.800000
0.026200  82.000000
0.019500  81.600000
0.011200  81.600000
0.005200  81.600000
-0.004600  81.300000
-0.008300  81.200000
-0.010500  81.400000
-0.008300  81.000000
-0.008300  81.200000
-0.009100  81.200000
-0.004600  80.800000
-0.003000  80.800000
0.000700  81.000000
0.005200  80.600000
0.004500  80.500000
0.002200  80.600000
0.001500  80.200000
0.003000  80.300000
-0.001500  80.200000
-0.006000  79.900000
-0.006800  80.400000
-0.008300  79.700000
-0.009100  79.900000
-0.008300  79.600000
-0.005300  79.700000
-0.005300  79.500000
-0.004600  79.400000
-0.004600  79.200000
-0.005300  79.000000
-0.002300  79.000000
0.003000  78.900000
0.009000  78.800000
0.012000  79.000000
0.011200  78.600000
0.012000  78.700000
0.009000  78.200000
0.008200  78.400000
0.009000  78.300000
0.006700  78.000000
0.003000  78.300000
0.001500  77.900000
0.000700  77.900000
-0.004600  77.600000
-0.005300  77.600000
-0.003800  77.700000
-0.005300  77.300000
-0.005300  77.500000
-0.004600  76.900000
-0.005300  77.100000
-0.006000  76.800000
-0.005300  76.600000
-0.004600  76.900000
-0.006000  76.300000
-0.005300  76.500000
-0.003800  76.300000
-0.004600  76.500000
-0.000800  76.100000
0.000700  76.000000
-0.000800  76.100000
-0.002300  75.700000
-0.006800  75.900000
-0.012000  75.500000
-0.012800  75.700000
-0.007500  75.600000
-0.005300  75.100000
-0.003800  75.500000
-0.004600  74.800000
-0.002300  75.100000
0.005200  74.800000
0.014200  74.700000
0.025500  74.700000
0.029200  74.400000
0.025500  74.500000
0.012700  74.300000
0.001500  74.200000
-0.002300  74.000000
-0.006800  74.100000
-0.010500  74.100000
-0.008300  73.500000
-0.001500  73.800000
0.001500  73.600000
0.001500  73.400000
0.003000  73.400000
0.003700  72.900000
0.001500  73.100000
-0.003000  73.200000
-0.006800  72.600000
-0.008300  72.800000
-0.007500  72.700000
-0.005300  72.600000
-0.003000  72.400000
-0.004600  72.300000
0.002200  72.000000
0.007500  72.100000
0.013500  72.000000
0.021700  72.100000
0.021700  71.900000
0.021000  71.500000
0.015700  71.300000
0.006700  71.500000
0.000700  71.100000
-0.006000  71.400000
-0.009800  70.800000
-0.012000  71.100000
-0.010500  70.800000
-0.009100  70.500000
-0.011300  70.400000
-0.010500  70.500000
-0.009100  70.500000
-0.010500  70.100000
-0.010500  70.000000
-0.009100  69.900000
-0.009100  69.500000
-0.008300  69.800000
-0.006000  69.500000
-0.003800  69.600000
-0.001500  69.300000
-0.001500  69.100000
0.000700  69.300000
0.003000  68.900000
0.004500  68.900000
0.008200  68.700000
0.008200  68.800000
0.006700  68.600000
0.004500  68.300000
0.002200  68.300000
0.002200  68.100000
-0.000800  68.200000
-0.003000  68.000000
-0.004600  67.900000
-0.001500  67.800000
-0.000800  67.500000
-0.000800  68.000000
0.000700  67.200000
-0.003000  67.500000
-0.006000  67.400000
-0.008300  67.100000
-0.009100  66.900000
-0.006800  66.900000
-0.009100  67.200000
-0.007500  66.400000
-0.003000  66.500000
-0.001500  66.300000
0.006700  66.200000
0.012700  66.400000
0.018000  65.900000
0.020200  66.000000
0.014200  65.700000
0.014200  65.600000
0.010500  65.700000
0.004500  65.200000
0.002200  65.100000
0.001500  65.200000
-0.000800  65.000000
-0.002300  64.900000
-0.003000  64.800000
-0.003000  64.800000
-0.003800  64.300000
-0.004600  64.700000
-0.005300  64.100000
-0.004600  64.200000
-0.004600  64.200000
-0.005300  63.700000
-0.006000  63.700000
-0.005300  63.600000
-0.006800  63.300000
-0.006000  63.600000
-0.005300  63.300000
-0.008300  63.200000
-0.006000  63.000000
-0.004600  62.800000
-0.003000  62.600000
-0.003000  62.800000
-0.000800  62.600000
0.001500  62.300000
0.000000  62.400000
0.000700  62.200000
0.004500  62.100000
0.009000  62.100000
0.012000  61.600000
0.012700  62.000000
0.009000  61.400000
0.005200  61.600000
0.003000  61.400000
0.004500  61.200000
0.003000  61.200000
0.000700  60.900000
-0.000800  60.800000
-0.001500  60.800000
-0.001500  60.800000
-0.001500  60.300000
-0.000800  60.200000
0.003000  60.300000
0.008200  59.900000
0.007500  60.000000
0.001500  59.600000
-0.001500  59.600000
-0.005300  59.700000
-0.005300  59.100000
-0.003000  59.200000
-0.000800  59.100000
-0.000800  58.900000
-0.004600  58.900000
-0.004600  58.700000
0.001500  58.500000
0.006700  58.200000
0.010500  58.500000
0.011200  57.900000
0.009700  58.200000
0.010500  57.900000
0.009700  57.600000
0.007500  57.800000
0.005200  57.200000
0.004500  57.300000
0.003700  56.800000
0.001500  57.000000
0.000700  56.700000
-0.003000  56.700000
-0.009100  56.500000
-0.014300  56.100000
-0.019500  56.500000
-0.023300  55.900000
-0.023300  55.900000
-0.019500  55.800000
-0.017300  55.300000
-0.014300  55.600000
-0.011300  55.200000
-0.006000  55.200000
-0.002300  55.100000
-0.001500  54.800000
0.001500  54.800000
0.002200  54.600000
0.001500  54.400000
0.002200  54.200000
0.005200  54.200000
0.005200  53.800000
0.000700  53.600000
-0.001500  54.000000
-0.003000  53.400000
-0.006000  53.600000
-0.008300  53.200000
-0.007500  53.000000
-0.003000  53.100000
0.001500  52.600000
0.011200  52.500000
0.020200  52.400000
0.025500  52.100000
0.028500  52.000000
0.027000  52.100000
0.020200  51.800000
0.013500  51.600000
0.006700  51.700000
0.001500  51.100000
-0.003800  51.300000
-0.006800  51.000000
-0.006800  50.700000
-0.006800  50.800000
-0.006800  50.800000
-0.006800  50.400000
-0.004600  50.500000
-0.005300  50.100000
-0.006800  50.100000
-0.006800  49.700000
-0.006800  49.700000
-0.010500  49.600000
-0.018100  49.400000
-0.018800  49.000000
-0.014300  49.200000
-0.009100  49.100000
-0.006800  48.700000
-0.000800  48.600000
0.004500  48.500000
0.006700  48.200000
0.010500  48.400000
0.012000  47.900000
0.012000  48.200000
0.009000  47.800000
0.001500  47.600000
0.001500  47.700000
-0.003000  47.400000
-0.005300  47.300000
0.001500  47.200000
0.005200  47.100000
0.009000  46.800000
0.007500  46.700000
0.004500  46.700000
0.001500  46.300000
-0.001500  46.400000
-0.004600  46.100000
-0.006800  45.800000
-0.008300  45.800000
-0.008300  45.400000
-0.009100  45.700000
-0.009800  45.300000
-0.010500  45.300000
-0.010500  45.000000
-0.012000  44.900000
-0.010500  44.700000
-0.006800  44.500000
-0.000800  44.600000
0.008200  44.200000
0.015700  44.100000
0.012000  43.900000
0.006700  43.800000
0.004500  44.100000
0.004500  43.400000
0.008200  43.500000
0.009000  43.100000
0.009000  43.300000
0.008200  43.000000
0.004500  42.700000
0.003000  42.700000
0.000000  42.500000
-0.004600  42.400000
-0.004600  42.000000
-0.006800  42.000000
-0.006000  42.100000
-0.004600  41.800000
-0.003800  41.900000
-0.004600  41.500000
-0.003000  41.700000
0.000700  41.400000
0.003700  41.200000
0.004500  41.200000
0.003000  40.900000
0.003000  40.900000
0.003000  40.900000
0.003000  40.600000
0.000700  40.300000
-0.001500  40.200000
-0.002300  40.300000
-0.005300  39.800000
-0.005300  40.300000
-0.003000  39.700000
-0.003000  39.700000
-0.003800  39.800000
0.001500  39.400000
0.003700  39.400000
0.005200  39.100000
0.005200  39.000000
0.003700  39.000000
0.003000  38.600000
0.001500  38.600000
0.000700  38.600000
-0.001500  38.400000
-0.003800  38.400000
-0.005300  38.400000
-0.008300  37.900000
-0.009800  38.100000
-0.006800  38.000000
0.000700  38.000000
0.004500  37.800000
0.004500  37.400000
0.006000  37.600000
0.009700  37.500000
0.009700  37.200000
0.005200  37.400000
0.003000  36.900000
-0.000800  37.300000
-0.005300  36.900000
-0.009800  36.800000
-0.012000  36.600000
-0.011300  36.700000
-0.009800  36.600000
-0.008300  36.400000
-0.005300  36.600000
-0.002300  36.300000
0.000700  36.000000
0.003000  36.300000
0.003700  35.800000
0.003000  36.100000
0.005200  35.700000
0.006700  35.800000
0.009000  35.800000
0.012000  35.500000
0.014200  35.500000
0.013500  35.400000
0.010500  35.100000
0.005200  35.100000
0.003000  35.100000
0.003000  35.000000
0.001500  34.800000
-0.001500  34.900000
-0.004600  34.500000
-0.004600  35.000000
-0.004600  34.500000
-0.004600  34.500000
-0.003000  34.500000
-0.003000  34.000000
-0.001500  34.400000
-0.003000  34.200000
-0.004600  34.100000
-0.001500  33.800000
-0.003000  33.800000
0.000000  33.800000
0.000700  33.600000
0.000700  33.700000
0.001500  33.300000
0.001500  33.500000
0.001500  33.300000
0.000700  33.100000
0.000700  33.300000
0.001500  33.000000
0.000700  33.100000
0.001500  32.900000
0.003000  32.800000
0.003000  32.800000
0.003700  32.500000
0.003000  32.600000
0.000700  32.400000
0.001500  32.700000
0.000700  32.200000
-0.000800  32.500000
-0.003800  32.300000
-0.003000  31.900000
-0.001500  32.400000
0.000700  31.900000
0.003000  32.200000
0.001500  31.800000
0.000000  31.800000
0.000000  31.900000
0.001500  31.600000
0.000700  31.600000
-0.000800  31.600000
-0.000800  31.700000
-0.001500  31.400000
0.000000  31.500000
0.000700  31.800000
0.000700  31.100000
0.000000  31.500000
-0.001500  31.000000
-0.003000  31.200000
-0.002300  31.200000
-0.003000  31.100000
-0.004600  31.300000
-0.004600  30.900000
-0.003000  30.900000
-0.001500  31.000000
0.001500  30.700000
0.004500  30.900000
0.003000  30.600000
0.001500  30.500000
0.001500  30.200000
0.000000  30.700000
0.001500  30.300000
0.003000  30.600000
0.002200  30.300000
0.001500  30.200000
0.000700  30.500000
0.001500  30.000000
0.000700  30.100000
0.001500  30.100000
0.006000  29.800000
0.012000  30.100000
0.011200  29.800000
0.005200  29.800000
0.006700  29.800000
0.008200  29.900000
0.004500  29.500000
-0.000800  29.900000
-0.005300  29.600000
-0.011300  29.300000
-0.015000  29.900000
-0.018800  29.600000
-0.022500  29.300000
-0.020300  29.400000
-0.014300  28.900000
-0.007500  29.400000
0.000000  28.800000
0.001500  29.100000
0.004500  28.900000
0.002200  28.900000
0.003000  28.900000
0.004500  29.000000
0.002200  28.800000
0.003000  28.600000
0.004500  28.800000
0.002200  28.700000
0.002200  28.700000
0.003000  28.800000
0.000700  28.300000
0.000700  28.800000
0.000000  28.400000
0.001500  28.400000
0.000700  28.500000
0.001500  28.300000
0.001500  28.200000
-0.001500  28.300000
-0.001500  28.500000
-0.000800  28.100000
-0.002300  28.300000
-0.001500  28.300000
-0.004600  27.900000
-0.004600  28.100000
-0.002300  27.900000
-0.001500  28.200000
-0.001500  27.800000
-0.001500  27.900000
-0.000800  28.000000
-0.000800  27.600000
0.000700  28.100000
0.001500  27.800000
-0.000800  27.700000
-0.003000  27.900000
-0.003000  27.600000
-0.003000  27.700000
-0.006000  27.500000
-0.006000  27.800000
-0.003000  27.400000
0.000700  27.500000
0.001500  27.400000
0.000000  27.200000
0.000700  27.400000
0.003000  26.900000
0.004500  27.300000
0.006000  27.100000
0.003000  27.000000
0.000700  27.000000
-0.001500  27.000000
-0.004600  27.000000
-0.005300  26.900000
-0.005300  27.000000
-0.005300  26.700000
-0.004600  26.800000
-0.001500  27.000000
-0.001500  26.600000
-0.003000  26.800000
-0.004600  26.400000
-0.004600  26.600000
-0.005300  26.500000
-0.004600  26.600000
-0.003800  26.800000
-0.004600  26.400000
-0.004600  26.400000
-0.005300  26.400000
-0.003800  26.300000
-0.004600  26.300000
-0.004600  26.200000
-0.005300  26.300000
-0.001500  26.000000
0.002200  26.600000
0.001500  26.100000
0.002200  26.300000
0.004500  25.900000
0.008200  25.900000
0.012700  26.200000
0.015700  25.900000
0.017200  26.000000
0.015000  26.100000
0.012000  25.700000
0.011200  25.800000
0.012700  25.800000
0.012000  25.800000
0.011200  25.600000
0.009000  25.800000
0.006700  25.600000
0.003000  25.700000
-0.001500  25.600000
-0.008300  25.500000
-0.015000  26.000000
-0.018100  25.500000
-0.015000  25.500000
-0.014300  25.600000
-0.012000  25.200000
-0.006000  25.700000
-0.002300  25.300000
-0.000800  25.200000
0.004500  25.200000
0.012700  25.200000
0.012700  25.200000
0.008200  25.400000
0.003000  25.200000
0.000700  25.000000
-0.001500  25.200000
-0.003000  24.700000
-0.003000  25.000000
-0.003000  24.900000
0.000700  24.500000
0.003000  25.100000
0.003000  24.600000
0.003700  24.800000
0.004500  24.900000
0.003700  24.800000
0.002200  24.600000
0.001500  24.700000
0.001500  24.700000
0.002200  24.400000
0.004500  24.600000
0.004500  24.300000
0.004500  24.600000
0.003000  24.500000
0.002200  24.300000
0.002200  24.500000
0.002200  24.300000
0.000700  24.600000
0.001500  24.300000
0.000700  24.200000
-0.000800  24.300000
-0.000800  24.200000
-0.002300  24.300000
-0.002300  24.200000
-0.000800  24.300000
-0.001500  24.200000
-0.003800  24.200000
-0.004600  24.100000
-0.004600  23.900000
-0.003000  24.400000
-0.000800  23.900000
0.000000  24.100000
0.000700  23.900000
0.002200  23.900000
0.001500  24.000000
0.002200  23.600000
0.000700  23.800000
-0.002300  23.600000
-0.004600  23.800000
-0.004600  23.600000
-0.005300  23.500000
-0.005300  23.700000
-0.004600  23.300000
-0.006800  23.700000
-0.005300  23.300000
-0.006800  23.300000
-0.008300  23.500000
-0.008300  23.200000
-0.009100  23.500000
-0.006800  22.900000
-0.004600  23.300000
-0.003000  23.100000
-0.003000  23.000000
-0.005300  22.900000
-0.005300  22.900000
-0.003800  22.900000
-0.001500  22.700000
-0.003000  23.000000
-0.002300  22.700000
-0.000800  22.800000
-0.002300  22.800000
0.000000  22.200000
0.005200  22.600000
0.008200  22.500000
0.009700  22.400000
0.010500  22.300000
0.011200  22.200000
0.006700  22.400000
0.000700  22.200000
-0.003800  22.100000
-0.008300  22.100000
-0.012800  22.300000
-0.015800  21.900000
-0.016500  21.600000
-0.016500  22.000000
-0.012800  21.500000
-0.008300  21.900000
-0.001500  21.500000
0.003000  21.500000
0.008200  21.500000
0.012000  21.400000
0.010500  21.500000
0.006700  21.400000
0.001500  21.200000
0.000700  21.300000
-0.000800  21.300000
-0.001500  21.300000
-0.000800  21.200000
-0.001500  21.300000
-0.001500  21.000000
0.000700  21.100000
0.006000  21.200000
0.009000  21.200000
0.008200  21.100000
0.008200  20.800000
0.008200  21.100000
0.007500  21.000000
0.006700  20.900000
0.005200  21.000000
0.004500  20.500000
0.001500  20.600000
0.000700  20.600000
0.000700  20.600000
-0.001500  20.600000
-0.001500  20.600000
-0.001500  20.900000
0.003000  20.500000
0.006700  20.400000
0.005200  20.300000
0.003000  20.400000
0.001500  20.500000
-0.001500  20.200000
-0.003000  20.300000
-0.003000  19.900000
-0.004600  20.300000
-0.001500  20.200000
0.000000  20.100000
-0.000800  20.000000
0.000000  19.900000
-0.000800  19.800000
-0.000800  19.900000
-0.000800  20.000000
0.000700  19.800000
0.000700  19.700000
0.000000  19.800000
0.002200  19.700000
0.003000  19.900000
0.001500  19.500000
0.001500  19.700000
0.002200  19.500000
0.004500  19.300000
0.003000  19.400000
0.003000  19.300000
0.003000  19.300000
0.005200  19.200000
0.008200  19.500000
0.006700  19.300000
0.005200  19.000000
0.003000  19.100000
0.000700  18.700000
0.001500  19.100000
0.003000  18.800000
-0.000800  18.900000
-0.003000  18.900000
-0.002300  18.500000
-0.005300  18.800000
-0.007500  18.300000
-0.009800  18.500000
-0.009100  18.400000
-0.008300  18.600000
-0.008300  18.400000
-0.008300  18.300000
-0.006800  18.300000
-0.004600  17.900000
-0.000800  18.300000
0.001500  18.000000
0.000700  18.100000
-0.001500  18.000000
-0.000800  17.700000
-0.001500  18.100000
-0.003800  17.700000
-0.001500  17.800000
0.001500  17.800000
0.003000  17.800000
0.003000  17.600000
0.002200  17.500000
0.001500  17.600000
0.000700  17.300000
-0.000800  17.500000
0.000700  17.400000
0.000700  17.200000
0.001500  17.500000
0.005200  17.000000
0.002200  17.300000
-0.001500  16.900000
-0.002300  17.100000
-0.005300  17.100000
-0.005300  16.900000
-0.006800  17.000000
-0.008300  17.100000
-0.009100  16.800000
-0.005300  17.000000
-0.003000  16.800000
0.000000  16.600000
-0.001500  16.800000
-0.003800  17.000000
-0.004600  16.600000
-0.005300  17.000000
-0.006800  16.600000
-0.006800  16.300000
-0.005300  16.900000
-0.005300  16.400000
-0.006800  16.400000
-0.006000  16.600000
-0.003800  16.200000
-0.003000  16.400000
-0.000800  16.200000
0.000700  16.200000
0.001500  16.200000
0.001500  16.300000
0.001500  16.000000
0.000700  16.000000
0.000700  16.200000
0.000700  15.800000
-0.003000  16.100000
-0.003000  16.100000
-0.001500  15.700000
0.001500  16.000000
0.005200  15.600000
0.004500  15.800000
0.006700  15.700000
0.007500  15.700000
0.007500  15.700000
0.009700  15.700000
0.011200  15.700000
0.004500  15.300000
-0.004600  15.700000
-0.010500  15.400000
-0.016500  15.400000
-0.018100  15.500000
-0.015800  15.200000
-0.012800  15.500000
-0.006800  15.200000
-0.001500  15.600000
0.003000  15.200000
0.005200  15.000000
0.009000  15.400000
0.012700  15.200000
0.012700  15.000000
0.012000  15.100000
0.012000  15.100000
0.012000  15.100000
0.009700  14.800000
0.010500  15.200000
0.011200  14.800000
0.007500  14.900000
0.006700  14.800000
0.006700  14.800000
0.005200  14.900000
0.006000  14.500000
0.010500  15.000000
0.010500  14.600000
0.007500  14.600000
0.006700  14.700000
0.005200  14.700000
0.006000  14.700000
0.006700  14.600000
0.004500  14.600000
0.003700  14.300000
0.003000  14.500000
0.003000  14.400000
0.003000  14.400000
0.005200  14.700000
0.006700  14.000000
0.003700  14.500000
0.001500  14.200000
0.001500  14.300000
-0.000800  14.300000
-0.003000  14.100000
-0.005300  14.400000
-0.006800  14.000000
-0.007500  14.400000
-0.007500  14.100000
-0.005300  14.100000
-0.006000  14.200000
-0.006800  14.000000
-0.004600  14.400000
-0.003800  13.800000
-0.003800  14.200000
-0.003800  14.000000
-0.003000  13.900000
-0.001500  14.100000
-0.004600  14.000000
-0.005300  14.200000
-0.004600  14.000000
-0.006000  13.800000
-0.006800  14.000000
-0.006800  13.900000
-0.005300  13.700000
-0.006800  13.800000
-0.007500  14.000000
-0.005300  13.700000
-0.004600  14.000000
0.000700  13.700000
0.002200  13.600000
-0.002300  13.900000
-0.004600  13.600000
-0.007500  13.600000
-0.010500  13.600000
-0.015000  13.600000
-0.022500  13.600000
-0.025600  13.500000
-0.025600  13.500000
-0.018100  13.500000
-0.006000  13.700000
0.008200  13.600000
0.016500  13.400000
0.014200  13.400000
0.009700  13.100000
0.005200  13.400000
0.003700  13.500000
-0.000800  13.300000
-0.003000  13.400000
0.000700  13.100000
0.001500  13.400000
0.003700  13.100000
0.007500  13.200000
0.008200  13.100000
0.012000  13.400000
0.013500  13.400000
0.012000  13.100000
0.008200  13.300000
0.009000  13.000000
0.009000  13.300000
0.008200  13.300000
0.007500  13.000000
0.005200  13.300000
0.006700  12.800000
0.006700  13.200000
0.006000  13.000000
0.005200  13.200000
0.004500  13.100000
0.003700  12.900000
0.003700  13.100000
0.001500  13.000000
0.001500  13.000000
0.001500  12.800000
-0.001500  12.900000
-0.001500  13.100000
0.001500  12.900000
0.003700  13.200000
0.003000  12.900000
0.003000  13.100000
0.000700  12.900000
-0.000800  13.100000
0.000000  13.100000
0.000000  12.700000
0.001500  13.200000
-0.000800  12.800000
-0.000800  12.800000
-0.002300  13.100000
-0.004600  12.800000
-0.003800  13.000000
-0.001500  12.700000
-0.002300  13.000000
-0.002300  12.500000
0.004500  13.000000
0.012000  12.600000
0.012700  12.600000
0.008200  12.900000
0.004500  12.600000
-0.000800  12.900000
-0.006800  12.600000
-0.012000  12.900000
-0.018100  12.800000
-0.021800  12.600000
-0.023300  12.600000
-0.020300  12.600000
-0.012800  12.800000
-0.000800  12.400000
0.006700  12.600000
0.007500  12.800000
0.006700  12.500000
0.003000  12.700000
0.004500  12.200000
0.006700  12.600000
0.007500  12.500000
0.006700  12.500000
0.001500  12.700000
0.000000  12.300000
-0.000800  12.400000
0.000000  12.600000
-0.003000  12.500000
-0.005300  12.200000
-0.004600  12.400000
-0.001500  12.300000
0.003700  12.200000
0.004500  12.500000
0.000700  12.100000
-0.001500  12.500000
-0.002300  12.300000
-0.003800  12.200000
-0.003000  12.300000
-0.000800  12.100000
0.001500  12.300000
0.003700  12.200000
0.002200  12.100000
0.004500  12.200000
0.004500  12.100000
-0.001500  12.000000
-0.006000  11.900000
-0.009100  12.200000
-0.011300  12.000000
-0.016500  12.100000
-0.017300  12.100000
-0.013500  12.100000
-0.008300  12.200000
-0.003800  12.200000
0.000000  12.000000
0.003000  12.100000
0.002200  11.800000
0.001500  12.100000
-0.000800  11.800000
-0.002300  12.000000
-0.002300  12.000000
-0.003800  12.000000
-0.005300  11.900000
-0.001500  12.000000
0.003000  12.100000
0.008200  12.000000
0.012000  12.000000
0.009000  12.000000
0.003700  11.700000
0.000700  12.000000
-0.002300  11.600000
-0.009800  11.900000
-0.015800  11.500000
-0.017300  11.600000
-0.014300  11.500000
-0.007500  11.600000
0.000000  11.700000
0.007500  11.600000
0.010500  11.900000
0.012000  11.400000
0.012000  11.700000
0.009000  11.800000
0.006700  11.400000
0.006700  11.800000
0.009000  11.200000
0.010500  11.700000
0.011200  11.600000
0.008200  11.700000
0.006700  11.600000
0.005200  11.300000
0.003000  11.500000
-0.000800  11.600000
-0.001500  11.500000
0.000700  11.200000
-0.001500  11.300000
-0.003000  11.600000
-0.006800  11.300000
-0.006800  11.700000
-0.004600  11.100000
-0.003000  11.300000
0.000000  11.400000
0.004500  11.200000
0.006000  11.400000
0.006700  11.100000
0.005200  11.400000
-0.000800  11.200000
-0.004600  11.100000
-0.005300  11.100000
-0.003800  11.100000
0.000700  11.400000
0.005200  11.000000
0.003700  11.200000
0.000000  11.100000
-0.001500  11.100000
-0.003000  11.400000
-0.001500  10.800000
-0.003000  11.200000
0.000000  11.000000
0.002200  10.800000
0.000700  11.100000
0.000000  10.800000
-0.000800  11.000000
0.002200  10.900000
0.003000  10.900000
0.001500  10.800000
0.000000  10.900000
-0.003000  11.100000
-0.008300  10.700000
-0.008300  11.000000
-0.006800  10.800000
-0.008300  11.000000
-0.008300  10.800000
-0.006800  10.800000
-0.003000  10.900000
0.000700  10.700000
0.003700  10.800000
0.007500  10.800000
0.010500  10.700000
0.009700  10.900000
0.008200  10.700000
0.006700  10.600000
0.000700  10.600000
-0.003000  11.100000
-0.006800  10.500000
-0.011300  10.700000
-0.012000  10.600000
-0.012000  10.400000
-0.012800  10.700000
-0.012000  10.500000
-0.007500  10.600000
-0.004600  10.700000
0.000700  10.300000
0.006000  10.800000
0.008200  10.700000
0.009000  10.600000
0.010500  10.500000
0.012700  10.500000
0.015000  10.400000
0.015700  10.500000
0.012000  10.600000
0.006700  10.300000
0.001500  10.600000
0.000700  10.500000
0.003700  10.300000
0.006000  10.700000
0.007500  10.200000
0.004500  10.600000
0.001500  10.300000
-0.003000  10.300000
-0.003000  10.300000
0.000700  10.200000
0.001500  10.300000
0.000000  10.500000
-0.009100  10.700000
-0.012000  10.200000
-0.011300  10.300000
-0.007500  10.300000
-0.004600  10.100000
-0.004600  10.500000
-0.002300  10.000000
-0.000800  10.300000
0.003000  10.200000
0.006700  10.200000
0.007500  10.500000
0.008200  10.300000
0.004500  10.500000
0.001500  10.200000
0.001500  10.200000
-0.002300  10.500000
-0.009100  10.200000
-0.012800  10.300000
-0.012800  10.100000
-0.006800  10.300000
0.000700  10.200000
0.003000  10.200000
-0.000800  10.200000
-0.006000  10.100000
-0.009100  10.300000
-0.012000  9.900000
-0.013500  10.200000
-0.014300  9.900000
-0.012000  10.100000
-0.011300  10.100000
-0.007500  10.000000
0.000000  10.000000
0.004500  9.900000
0.003700  10.300000
0.000000  10.000000
-0.001500  10.100000
-0.000800  10.200000
-0.001500  9.800000
0.003000  10.300000
0.010500  10.000000
0.009700  9.900000
0.004500  9.900000
0.004500  9.800000
0.003000  10.200000
-0.000800  9.900000
-0.000800  9.900000
0.000700  9.900000
0.000000  10.200000
-0.000800  9.900000
0.000700  9.700000
0.000000  10.000000
0.000000  9.900000
-0.000800  10.000000
-0.001500  9.700000
-0.001500  9.900000
-0.001500  10.100000
-0.002300  9.600000
-0.002300  9.800000
0.000700  9.700000
0.004500  9.600000
0.006700  9.600000
0.008200  9.600000
0.004500  9.600000
-0.000800  9.600000
0.000000  10.000000
0.003700  9.400000
0.004500  9.700000
0.005200  9.700000
0.010500  9.500000
0.009000  9.700000
0.005200  9.400000
0.000700  9.600000
-0.003000  9.600000
-0.006800  9.400000
-0.007500  9.700000
-0.006800  9.400000
-0.008300  9.300000
-0.005300  9.600000
-0.003800  9.500000
-0.005300  9.400000
-0.003800  9.500000
-0.000800  9.600000
0.000700  9.400000
0.005200  9.600000
0.012700  9.600000
0.020200  9.400000
0.023200  9.600000
0.018700  9.200000
0.013500  9.600000
0.008200  9.300000
0.000000  9.500000
-0.005300  9.400000
-0.009100  9.300000
-0.012000  9.400000
-0.009100  9.400000
-0.005300  9.400000
-0.003800  9.200000
-0.006000  9.400000
-0.005300  9.400000
-0.001500  9.300000
0.001500  9.600000
0.005200  9.200000
0.006000  9.400000
0.006000  9.300000
0.004500  9.400000
0.003000  9.600000
0.000700  9.000000
0.000700  9.000000
