# Supplementary material for: Extracting time-frequency feature of single-channel vastus medialis EMG signals for knee exercise pattern recognition
Source: PLoS One. 2017 Jul 10;12(7):e0180526. doi: 10.1371/journal.pone.0180526 (PMC5503271; doi:10.1371/journal.pone.0180526)
Supplement: S1 File — The EMG orignial data of the vastus medialis muscle of the detected leg from 14 healthy subjects were collected and recorded in the file while performing three exercise programs, i.e., leg extension from a sitting position (sitting), flexion of the leg up (standing), and gait (walking). (ZIP) [file pone.0180526.s001.zip › Data/1sitting.txt]

File Name: 1sitting.log
Channel 3: 'VM', 5681 values, engineering units: mV, no filters.
Channel 5: 'FX', 285 values, engineering units: deg, no filters, extrapolated from 50 to 1000 samples per second.
0.004500  57.600000
0.000700  57.500000
0.001500  57.300000
0.004500  57.100000
0.008200  56.900000
0.009000  56.700000
0.006700  56.500000
0.002200  56.300000
-0.000800  56.100000
-0.000800  55.900000
-0.002300  55.700000
0.000700  55.500000
0.001500  55.300000
-0.001500  55.100000
-0.003800  54.900000
-0.006800  54.700000
-0.006000  54.500000
-0.009800  54.300000
-0.012000  54.100000
-0.014300  53.900000
-0.015000  53.700000
-0.014300  53.500000
-0.013500  53.200000
-0.003800  53.000000
-0.005300  52.700000
-0.010500  52.500000
-0.016500  52.200000
-0.022500  52.000000
-0.022500  51.700000
-0.025600  51.500000
-0.027800  51.200000
-0.024000  50.900000
-0.018100  50.700000
-0.018100  50.400000
-0.017300  50.200000
-0.016500  49.900000
-0.012800  49.700000
-0.003800  49.500000
-0.005300  49.200000
-0.009800  49.000000
-0.012800  48.600000
-0.013500  48.400000
-0.010500  48.100000
-0.008300  47.800000
-0.005300  47.500000
-0.001500  47.200000
0.000700  46.900000
0.003000  46.600000
0.006000  46.300000
-0.003800  45.900000
-0.017300  45.600000
-0.005300  45.400000
0.019500  45.000000
0.026200  44.700000
0.024700  44.400000
0.021000  44.100000
0.020200  43.800000
0.020200  43.500000
0.019500  43.200000
0.023200  42.900000
0.025500  42.600000
0.019500  42.300000
0.010500  41.900000
0.009000  41.500000
0.000700  41.200000
-0.003000  40.800000
-0.006800  40.400000
-0.015000  40.000000
-0.019500  39.700000
-0.028500  39.300000
-0.033000  39.000000
-0.029300  38.600000
-0.024000  38.200000
-0.022500  37.900000
-0.023300  37.500000
-0.020300  37.100000
-0.012800  36.800000
-0.000800  36.400000
0.014200  36.000000
0.022500  35.700000
0.023200  35.300000
0.018700  35.000000
0.018700  34.600000
0.024000  34.200000
0.030700  33.800000
0.030000  33.400000
0.014200  33.100000
0.002200  32.700000
-0.002300  32.400000
-0.009100  31.900000
-0.012800  31.600000
-0.018800  31.200000
-0.021000  30.800000
-0.019500  30.500000
-0.022500  30.100000
-0.018100  29.700000
-0.009100  29.300000
0.003700  29.000000
0.005200  28.600000
-0.010500  28.200000
-0.009100  27.800000
0.000700  27.400000
0.000700  27.100000
-0.009100  26.700000
-0.016500  26.300000
-0.014300  25.900000
-0.004600  25.600000
0.004500  25.200000
0.010500  24.800000
0.016500  24.400000
0.028500  24.000000
0.042700  23.600000
0.044200  23.200000
0.036700  22.900000
0.021700  22.500000
0.003000  22.100000
-0.006800  21.700000
-0.008300  21.300000
0.001500  20.900000
0.012700  20.600000
0.023200  20.100000
0.027000  19.800000
0.019500  19.400000
0.015000  19.100000
0.009000  18.700000
0.004500  18.300000
0.006700  18.000000
0.012000  17.600000
0.009000  17.200000
0.009000  16.900000
0.006700  16.500000
0.005200  16.200000
0.003700  15.800000
-0.003000  15.400000
-0.000800  15.100000
-0.004600  14.700000
-0.008300  14.300000
-0.003000  13.900000
-0.000800  13.600000
-0.001500  13.200000
-0.008300  12.800000
-0.007500  12.600000
-0.015800  12.300000
-0.023300  12.100000
-0.018100  11.800000
-0.020300  11.500000
-0.018100  11.200000
-0.009100  11.000000
-0.000800  10.700000
0.006700  10.400000
0.007500  10.200000
0.004500  9.900000
-0.003000  9.600000
-0.009100  9.400000
-0.021800  9.100000
-0.046500  8.800000
-0.074300  8.500000
-0.084000  8.300000
-0.062300  8.000000
-0.012000  7.700000
0.024000  7.400000
0.036000  7.400000
0.049500  7.300000
0.056200  7.200000
0.066700  7.100000
0.063000  7.000000
0.054000  6.900000
0.039000  6.800000
0.020200  6.700000
0.004500  6.700000
-0.024000  6.600000
-0.023300  6.500000
-0.008300  6.400000
0.002200  6.300000
0.009000  6.300000
0.004500  6.200000
0.005200  6.100000
0.012700  6.000000
0.020200  5.900000
0.021700  5.800000
0.015700  5.700000
0.021000  5.700000
0.035200  5.700000
0.040500  5.700000
0.050200  5.700000
0.042700  5.700000
-0.003000  5.700000
-0.054000  5.700000
-0.042000  5.700000
-0.011300  5.700000
-0.005300  5.700000
0.010500  5.700000
0.004500  5.700000
-0.003000  5.700000
-0.021800  5.700000
-0.027800  5.700000
-0.019500  5.700000
-0.027800  5.700000
-0.016500  5.700000
-0.016500  5.700000
-0.010500  5.700000
-0.010500  5.700000
-0.016500  5.800000
-0.016500  5.800000
-0.020300  5.800000
-0.024000  5.800000
-0.028500  5.800000
-0.019500  5.800000
-0.014300  5.800000
-0.012800  5.800000
-0.002300  5.800000
0.006000  5.800000
0.005200  5.900000
0.000000  5.900000
-0.010500  5.900000
-0.027000  5.900000
-0.045000  5.900000
-0.053300  5.900000
-0.047300  5.900000
-0.036800  6.000000
-0.018800  6.000000
-0.007500  6.000000
0.005200  6.100000
0.023200  6.100000
0.030700  6.200000
0.027700  6.300000
0.021700  6.300000
0.020200  6.300000
0.024000  6.400000
0.019500  6.400000
0.011200  6.500000
0.007500  6.600000
0.004500  6.600000
0.009000  6.700000
0.019500  6.700000
0.024700  6.700000
0.021700  6.800000
0.008200  6.900000
-0.010500  6.900000
-0.033800  7.000000
-0.046500  7.000000
-0.041300  7.100000
-0.035300  7.100000
-0.035300  7.100000
-0.028500  7.100000
-0.018100  7.200000
-0.004600  7.200000
0.004500  7.200000
0.010500  7.200000
0.021700  7.200000
0.039000  7.300000
0.049500  7.300000
0.035200  7.300000
0.037500  7.400000
0.046500  7.400000
0.036700  7.400000
0.035200  7.500000
0.031500  7.500000
0.033000  7.500000
0.027700  7.500000
0.021700  7.600000
0.027000  7.600000
0.019500  7.600000
0.012000  7.700000
0.010500  7.700000
0.015700  7.800000
0.024700  7.800000
0.036700  7.900000
0.030700  7.900000
0.012700  8.000000
0.010500  8.100000
0.014200  8.100000
0.015700  8.100000
0.000700  8.200000
-0.010500  8.200000
-0.020300  8.300000
-0.016500  8.300000
-0.012800  8.400000
-0.020300  8.400000
-0.021800  8.500000
-0.024800  8.500000
-0.022500  8.600000
-0.030000  8.800000
-0.023300  8.900000
-0.019500  9.000000
-0.021000  9.200000
-0.012800  9.300000
-0.012800  9.400000
-0.006800  9.600000
-0.001500  9.700000
0.005200  9.900000
0.014200  10.000000
0.012000  10.100000
0.005200  10.300000
0.010500  10.400000
0.006000  10.500000
0.001500  10.700000
0.012700  10.800000
0.013500  10.900000
0.006700  11.100000
-0.006800  11.200000
-0.014300  11.400000
-0.019500  11.500000
-0.030800  11.700000
-0.039800  11.900000
-0.040500  12.100000
-0.031500  12.200000
-0.030800  12.400000
-0.028500  12.600000
-0.021800  12.700000
-0.012800  12.900000
-0.017300  13.000000
-0.019500  13.200000
-0.015000  13.400000
-0.023300  13.500000
-0.027000  13.700000
-0.025600  13.900000
-0.023300  14.100000
-0.019500  14.300000
-0.012800  14.400000
-0.007500  14.600000
-0.009800  14.600000
-0.012800  14.700000
-0.011300  14.800000
-0.001500  14.800000
0.003700  14.900000
0.002200  14.900000
0.000000  15.000000
-0.000800  15.000000
-0.000800  15.100000
0.000000  15.200000
0.002200  15.200000
0.000000  15.300000
0.001500  15.300000
0.009700  15.400000
0.019500  15.500000
0.024000  15.500000
0.022500  15.600000
0.024000  15.600000
0.024700  15.700000
0.030000  15.700000
0.034500  15.700000
0.033000  15.600000
0.034500  15.400000
0.034500  15.300000
0.033000  15.200000
0.027700  15.100000
0.029200  14.900000
0.023200  14.800000
0.015000  14.700000
0.022500  14.600000
0.022500  14.400000
0.019500  14.400000
0.023200  14.200000
0.018700  14.100000
0.016500  13.900000
0.010500  13.900000
0.001500  13.700000
-0.006800  13.600000
-0.011300  13.500000
-0.009100  13.300000
-0.005300  13.300000
-0.001500  13.200000
-0.001500  13.100000
-0.001500  13.100000
-0.000800  13.000000
-0.005300  13.000000
-0.011300  12.900000
-0.006800  12.800000
0.007500  12.700000
0.012700  12.600000
0.013500  12.600000
0.015700  12.500000
0.009000  12.500000
0.006700  12.400000
0.012700  12.300000
0.024000  12.200000
0.026200  12.200000
0.024000  12.100000
0.021700  12.100000
0.017200  11.900000
0.013500  12.000000
0.003700  12.000000
0.002200  12.100000
0.003700  12.100000
0.003000  12.100000
0.000700  12.200000
-0.004600  12.200000
-0.001500  12.300000
0.003000  12.300000
0.009000  12.400000
-0.000800  12.400000
-0.006800  12.500000
0.005200  12.500000
0.010500  12.600000
0.008200  12.600000
-0.001500  12.600000
-0.004600  12.700000
0.000000  12.700000
0.000000  12.800000
-0.003000  12.800000
-0.013500  12.800000
-0.032300  12.900000
-0.042800  12.900000
-0.045800  12.900000
-0.048000  12.900000
-0.050300  12.900000
-0.053300  12.900000
-0.051800  12.900000
-0.046500  13.000000
-0.043600  13.000000
-0.039000  13.000000
-0.040500  13.000000
-0.048000  13.000000
-0.045800  13.000000
-0.045800  13.000000
-0.046500  13.000000
-0.035300  13.000000
-0.024000  13.000000
-0.019500  13.100000
-0.018100  13.100000
-0.016500  13.100000
-0.017300  13.100000
-0.022500  13.100000
-0.027800  13.100000
-0.022500  13.100000
-0.013500  13.100000
-0.009800  13.100000
-0.012000  13.100000
-0.016500  13.100000
-0.020300  13.100000
-0.018800  13.100000
-0.016500  13.100000
-0.012800  13.100000
-0.011300  13.100000
-0.010500  13.100000
-0.006800  13.100000
-0.006800  13.100000
-0.002300  13.100000
0.003000  13.100000
0.006700  13.100000
0.012000  13.100000
0.012700  13.000000
0.014200  13.000000
0.015700  13.000000
0.012000  13.000000
0.012000  12.900000
0.012700  12.900000
0.011200  12.900000
0.010500  12.800000
0.010500  12.800000
0.012700  12.700000
0.011200  12.700000
0.008200  12.700000
0.012000  12.600000
0.014200  12.600000
0.018000  12.600000
0.019500  12.500000
0.015700  12.500000
0.012000  12.500000
0.017200  12.400000
0.024000  12.400000
0.027700  12.300000
0.023200  12.300000
0.018000  12.300000
0.020200  12.200000
0.021700  12.200000
0.024000  12.100000
0.024000  12.100000
0.020200  12.100000
0.013500  12.100000
0.009700  12.000000
0.008200  12.000000
0.006700  12.000000
0.003700  11.900000
0.001500  11.900000
-0.001500  11.800000
-0.003000  11.800000
0.004500  11.800000
0.007500  11.700000
0.007500  11.700000
0.005200  11.700000
0.004500  11.700000
0.011200  11.700000
0.017200  11.600000
0.012700  11.600000
0.009000  11.600000
0.007500  11.600000
0.006700  11.500000
0.012000  11.500000
0.013500  11.500000
0.013500  11.500000
0.014200  11.500000
0.011200  11.400000
0.009000  11.400000
0.004500  11.400000
0.003700  11.400000
0.006700  11.300000
0.005200  11.300000
0.009000  11.300000
0.018000  11.200000
0.025500  11.200000
0.027700  11.200000
0.025500  11.200000
0.020200  11.200000
0.016500  11.200000
0.020200  11.200000
0.026200  11.200000
0.024000  11.200000
0.025500  11.200000
0.028500  11.200000
0.027000  11.200000
0.027700  11.200000
0.021000  11.200000
0.015000  11.200000
0.018000  11.200000
0.015700  11.200000
0.009700  11.200000
0.006700  11.200000
0.002200  11.200000
-0.000800  11.100000
-0.004600  11.100000
-0.006000  11.100000
0.000700  11.000000
0.008200  11.000000
0.015000  10.900000
0.023200  10.900000
0.027000  10.900000
0.025500  10.800000
0.017200  10.800000
0.009000  10.700000
0.001500  10.700000
-0.005300  10.700000
-0.018100  10.600000
-0.027800  10.600000
-0.032300  10.500000
-0.041300  10.500000
-0.046500  10.500000
-0.038300  10.400000
-0.024800  10.400000
-0.019500  10.300000
-0.014300  10.300000
-0.012000  10.300000
-0.015800  10.200000
-0.019500  10.200000
-0.020300  10.100000
-0.012000  10.100000
-0.006800  10.100000
-0.005300  10.000000
-0.008300  10.000000
-0.010500  9.900000
-0.006800  9.900000
-0.004600  9.900000
-0.009100  9.800000
-0.014300  9.800000
-0.018800  9.700000
-0.020300  9.700000
-0.016500  9.700000
-0.014300  9.600000
-0.012000  9.600000
-0.014300  9.500000
-0.020300  9.500000
-0.022500  9.400000
-0.016500  9.400000
-0.010500  9.400000
-0.009800  9.400000
-0.010500  9.300000
-0.009100  9.300000
-0.010500  9.200000
-0.015800  9.200000
-0.023300  9.100000
-0.027800  9.100000
-0.027000  9.100000
-0.024000  9.000000
-0.019500  9.000000
-0.019500  9.000000
-0.017300  8.900000
-0.010500  8.900000
-0.008300  8.900000
-0.005300  8.800000
0.001500  8.700000
0.002200  8.700000
-0.003800  8.700000
-0.011300  8.700000
-0.009100  8.700000
0.002200  8.600000
0.006700  8.600000
0.009000  8.600000
0.010500  8.500000
0.010500  8.500000
0.008200  8.500000
0.005200  8.500000
0.003700  8.500000
0.001500  8.400000
0.000700  8.400000
0.000700  8.400000
0.005200  8.300000
0.002200  8.300000
-0.003000  8.300000
-0.005300  8.300000
-0.012800  8.200000
-0.012800  8.200000
-0.011300  8.200000
-0.012000  8.200000
-0.004600  8.200000
0.003000  8.200000
0.006700  8.200000
0.003700  8.200000
0.001500  8.100000
0.001500  8.100000
0.000700  8.100000
0.004500  8.100000
0.008200  8.100000
0.012000  8.100000
0.008200  8.100000
0.004500  8.100000
0.005200  8.100000
0.005200  8.100000
0.006700  8.100000
0.001500  8.100000
0.003000  8.000000
-0.000800  8.000000
-0.002300  8.000000
0.002200  8.000000
0.004500  8.000000
0.007500  7.900000
0.005200  7.900000
0.004500  7.900000
0.006700  7.900000
0.008200  7.800000
0.009700  7.800000
0.012000  7.800000
0.015700  7.700000
0.022500  7.700000
0.015000  7.700000
0.004500  7.700000
0.004500  7.600000
0.006000  7.600000
0.006700  7.600000
0.005200  7.600000
0.003700  7.500000
0.009000  7.500000
0.009700  7.500000
0.001500  7.500000
0.000700  7.400000
0.000700  7.400000
-0.003000  7.300000
0.003700  7.300000
0.004500  7.300000
-0.000800  7.200000
-0.004600  7.200000
-0.006800  7.200000
0.000700  7.100000
0.000700  7.100000
-0.000800  7.100000
0.004500  7.000000
0.006700  7.000000
0.005200  6.900000
0.005200  6.900000
0.010500  6.900000
0.008200  6.800000
0.002200  6.800000
-0.000800  6.700000
-0.003000  6.700000
-0.001500  6.700000
0.000000  6.700000
0.003000  6.600000
0.004500  6.600000
0.003000  6.600000
0.004500  6.500000
0.008200  6.500000
0.004500  6.400000
0.000000  6.400000
0.004500  6.400000
0.003000  6.300000
-0.004600  6.300000
-0.001500  6.300000
-0.003000  6.200000
-0.006800  6.200000
-0.001500  6.200000
0.000000  6.100000
0.000700  6.100000
0.000700  6.000000
0.006000  6.000000
0.008200  6.000000
0.008200  5.900000
0.013500  5.900000
0.019500  5.800000
0.016500  5.800000
0.004500  5.800000
0.008200  5.800000
0.009700  5.700000
0.006700  5.700000
0.005200  5.700000
-0.000800  5.600000
-0.001500  5.600000
-0.002300  5.500000
-0.003800  5.500000
-0.006000  5.500000
-0.006000  5.400000
-0.001500  5.300000
-0.000800  5.300000
0.002200  5.300000
-0.008300  5.300000
-0.023300  5.300000
-0.014300  5.200000
0.001500  5.200000
0.004500  5.200000
0.012000  5.100000
0.025500  5.100000
0.033000  5.100000
0.033000  5.000000
0.027000  5.000000
0.020200  5.000000
0.012700  4.900000
0.008200  4.900000
0.006700  4.900000
0.004500  4.900000
0.001500  4.800000
0.001500  4.800000
-0.003000  4.700000
-0.009800  4.700000
-0.009800  4.700000
-0.008300  4.700000
-0.006800  4.700000
-0.010500  4.600000
-0.016500  4.600000
-0.023300  4.600000
-0.021800  4.500000
-0.016500  4.500000
-0.012000  4.500000
-0.011300  4.500000
-0.010500  4.500000
-0.009100  4.400000
-0.010500  4.400000
-0.009100  4.400000
-0.003800  4.300000
0.001500  4.300000
0.002200  4.300000
0.000700  4.300000
0.001500  4.200000
0.005200  4.200000
0.006000  4.200000
0.006700  4.200000
0.010500  4.200000
0.011200  4.200000
0.012000  4.200000
0.009000  4.200000
0.004500  4.200000
-0.002300  4.200000
-0.010500  4.200000
-0.011300  4.200000
-0.014300  4.200000
-0.020300  4.200000
-0.018100  4.200000
-0.020300  4.200000
-0.023300  4.200000
-0.028500  4.200000
-0.030000  4.200000
-0.025600  4.200000
-0.029300  4.100000
-0.033000  4.100000
-0.027800  4.200000
-0.027000  4.200000
-0.024000  4.200000
-0.021000  4.200000
-0.021800  4.300000
-0.018100  4.300000
-0.018100  4.300000
-0.024000  4.300000
-0.022500  4.400000
-0.018100  4.400000
-0.016500  4.400000
-0.010500  4.400000
0.001500  4.400000
0.000700  4.500000
0.001500  4.500000
0.006700  4.500000
0.005200  4.500000
0.003700  4.500000
0.009700  4.500000
0.012700  4.600000
0.011200  4.600000
0.020200  4.600000
0.020200  4.700000
0.016500  4.700000
0.021700  4.700000
0.017200  4.800000
0.018000  4.800000
0.020200  4.900000
0.017200  4.900000
0.017200  4.900000
0.015000  4.900000
0.012000  5.000000
0.012000  5.000000
0.012700  5.000000
0.009700  5.100000
0.009000  5.100000
0.006000  5.100000
0.004500  5.200000
0.006000  5.200000
0.007500  5.300000
0.009000  5.300000
0.009700  5.300000
0.008200  5.400000
0.006700  5.400000
0.001500  5.500000
0.000000  5.500000
-0.001500  5.600000
-0.004600  5.600000
-0.006800  5.700000
-0.006800  5.700000
-0.002300  5.800000
0.000700  5.800000
0.000000  5.800000
-0.002300  5.900000
-0.005300  5.900000
-0.004600  6.000000
-0.001500  6.000000
-0.003800  6.100000
-0.006000  6.100000
-0.006800  6.200000
-0.010500  6.300000
-0.008300  6.300000
-0.006000  6.300000
-0.003000  6.400000
0.001500  6.500000
0.000700  6.500000
0.000700  6.600000
-0.000800  6.700000
-0.005300  6.700000
-0.009100  6.700000
-0.012800  6.800000
-0.011300  6.900000
-0.011300  6.900000
-0.010500  7.000000
-0.007500  7.100000
-0.009100  7.100000
-0.008300  7.200000
-0.008300  7.200000
-0.010500  7.300000
-0.010500  7.400000
-0.014300  7.400000
-0.013500  7.500000
-0.008300  7.600000
-0.005300  7.600000
0.000700  7.700000
0.001500  7.800000
0.003000  7.900000
0.003700  8.000000
0.004500  8.100000
0.006000  8.100000
0.005200  8.200000
0.004500  8.200000
0.003700  8.300000
0.003000  8.400000
0.004500  8.500000
0.005200  8.500000
0.007500  8.600000
0.005200  8.700000
0.005200  8.800000
0.008200  8.900000
0.007500  9.000000
0.005200  9.100000
0.003700  9.200000
0.004500  9.300000
0.005200  9.400000
0.007500  9.500000
0.011200  9.600000
0.012000  9.700000
0.008200  9.800000
0.004500  9.900000
-0.000800  10.000000
-0.004600  10.100000
-0.005300  10.200000
-0.005300  10.300000
-0.001500  10.400000
0.000700  10.500000
0.000000  10.600000
-0.005300  10.700000
-0.006000  10.800000
0.004500  10.900000
0.012700  11.100000
0.014200  11.200000
0.010500  11.400000
0.007500  11.500000
0.009000  11.700000
0.010500  11.800000
0.006700  12.000000
0.002200  12.100000
0.014200  12.200000
0.019500  12.400000
0.018000  12.500000
0.021700  12.700000
0.009000  12.800000
0.008200  13.000000
0.021000  13.100000
0.018000  13.200000
0.011200  13.400000
0.015000  13.500000
0.017200  13.700000
0.018000  13.900000
0.027000  14.000000
0.016500  14.200000
0.004500  14.400000
0.004500  14.600000
0.006000  14.800000
0.007500  14.900000
0.005200  15.100000
0.003000  15.300000
-0.003000  15.500000
-0.003000  15.700000
-0.016500  15.900000
-0.027000  16.100000
-0.023300  16.200000
-0.030000  16.400000
-0.027000  16.600000
-0.033000  16.800000
-0.039000  17.000000
-0.039000  17.100000
-0.045800  17.300000
-0.042000  17.500000
-0.049500  17.800000
-0.047300  18.000000
-0.042800  18.200000
-0.039000  18.500000
-0.035300  18.700000
-0.032300  18.900000
-0.019500  19.200000
-0.014300  19.400000
-0.008300  19.600000
-0.000800  19.800000
-0.001500  20.100000
0.001500  20.300000
0.005200  20.500000
0.007500  20.800000
0.009000  21.000000
0.004500  21.200000
0.002200  21.500000
0.004500  21.700000
0.005200  21.900000
0.008200  22.200000
0.007500  22.500000
0.004500  22.700000
0.003700  23.000000
0.004500  23.300000
0.006700  23.500000
0.007500  23.800000
0.005200  24.100000
0.004500  24.300000
0.003700  24.600000
0.003700  24.900000
0.006000  25.200000
0.003700  25.400000
0.006700  25.700000
0.010500  26.000000
0.016500  26.200000
0.020200  26.500000
0.027000  26.800000
0.039000  27.000000
0.048000  27.300000
0.062200  27.500000
0.072000  27.800000
0.073500  28.000000
0.075000  28.300000
0.072000  28.500000
0.065200  28.700000
0.056200  28.900000
0.049500  29.200000
0.045000  29.400000
0.036700  29.700000
0.027000  29.900000
0.015700  30.100000
0.021700  30.300000
0.034500  30.600000
0.034500  30.800000
0.032200  31.000000
0.027700  31.300000
0.021700  31.500000
0.016500  31.700000
0.010500  31.900000
-0.001500  32.100000
-0.004600  32.400000
-0.009100  32.500000
-0.014300  32.700000
-0.015000  32.900000
-0.027800  33.100000
-0.037500  33.300000
-0.045000  33.500000
-0.047300  33.700000
-0.050300  33.900000
-0.047300  34.100000
-0.043600  34.300000
-0.049500  34.500000
-0.050300  34.600000
-0.053300  34.900000
-0.055500  35.100000
-0.048000  35.200000
-0.048000  35.400000
-0.042800  35.600000
-0.029300  35.800000
-0.023300  36.000000
-0.022500  36.300000
-0.025600  36.500000
-0.022500  36.700000
-0.014300  36.900000
-0.009800  37.200000
-0.012800  37.400000
-0.015800  37.600000
-0.014300  37.800000
-0.019500  38.100000
-0.015000  38.200000
-0.005300  38.500000
0.004500  38.700000
0.010500  38.900000
0.006700  39.100000
0.000000  39.400000
-0.005300  39.600000
-0.011300  39.800000
-0.018100  40.000000
-0.018800  40.300000
-0.023300  40.500000
-0.027000  40.700000
-0.022500  40.900000
-0.020300  41.100000
-0.018100  41.400000
-0.015800  41.600000
-0.012000  41.800000
-0.008300  42.000000
-0.005300  42.200000
0.006700  42.400000
0.015700  42.700000
0.021700  42.900000
0.025500  43.100000
0.028500  43.300000
0.034500  43.500000
0.036700  43.700000
0.035200  44.000000
0.033000  44.100000
0.025500  44.400000
0.023200  44.600000
0.027000  44.800000
0.021700  45.000000
0.015700  45.200000
0.014200  45.400000
0.012000  45.600000
0.012000  45.800000
0.009000  46.000000
0.009700  46.200000
0.009000  46.400000
0.004500  46.600000
0.004500  46.800000
-0.002300  47.000000
-0.011300  47.200000
-0.014300  47.400000
-0.016500  47.600000
-0.018800  47.800000
-0.023300  48.100000
-0.025600  48.200000
-0.025600  48.500000
-0.027800  48.600000
-0.024000  48.800000
-0.017300  49.000000
-0.018100  49.200000
-0.023300  49.400000
-0.028500  49.500000
-0.028500  49.700000
-0.025600  49.900000
-0.021800  50.100000
-0.021800  50.300000
-0.027000  50.400000
-0.030000  50.600000
-0.025600  50.800000
-0.018800  50.900000
-0.016500  51.100000
-0.012000  51.300000
-0.012000  51.500000
-0.012800  51.700000
-0.005300  51.800000
-0.003000  52.000000
0.003000  52.200000
0.010500  52.300000
0.014200  52.500000
0.019500  52.600000
0.022500  52.700000
0.025500  52.800000
0.030700  53.000000
0.033700  53.100000
0.035200  53.200000
0.033000  53.400000
0.030000  53.500000
0.029200  53.600000
0.030700  53.700000
0.033000  53.900000
0.038200  54.000000
0.042700  54.100000
0.046500  54.300000
0.050200  54.400000
0.047200  54.500000
0.045700  54.600000
0.042700  54.800000
0.036700  54.900000
0.032200  55.000000
0.027700  55.100000
0.022500  55.200000
0.018000  55.300000
0.012700  55.300000
0.006700  55.500000
0.004500  55.600000
-0.006000  55.700000
-0.012000  55.800000
-0.011300  55.900000
-0.012800  56.000000
-0.013500  56.100000
-0.017300  56.200000
-0.016500  56.300000
-0.018100  56.400000
-0.019500  56.500000
-0.013500  56.600000
-0.015800  56.700000
-0.016500  56.800000
-0.015000  56.800000
-0.015800  56.900000
-0.015800  56.900000
-0.016500  57.000000
-0.015000  57.000000
-0.016500  57.100000
-0.017300  57.100000
-0.012800  57.100000
-0.009100  57.200000
-0.005300  57.200000
-0.006800  57.200000
-0.008300  57.300000
-0.008300  57.300000
-0.006800  57.400000
-0.003800  57.400000
-0.003000  57.500000
-0.000800  57.500000
0.003000  57.600000
0.005200  57.600000
0.008200  57.600000
0.006700  57.600000
0.000000  57.600000
-0.004600  57.600000
0.001500  57.600000
0.003000  57.600000
0.002200  57.600000
0.005200  57.600000
0.009000  57.600000
0.010500  57.600000
0.012700  57.600000
0.019500  57.600000
0.018000  57.500000
0.017200  57.500000
0.018700  57.500000
0.014200  57.500000
0.014200  57.500000
0.012000  57.500000
0.008200  57.500000
0.008200  57.400000
0.006700  57.400000
0.008200  57.300000
0.009000  57.300000
0.003000  57.200000
-0.000800  57.100000
-0.003000  57.100000
-0.006800  57.000000
-0.012000  56.900000
-0.008300  56.800000
-0.006800  56.700000
-0.009100  56.700000
-0.004600  56.600000
-0.001500  56.500000
0.000000  56.500000
-0.001500  56.400000
-0.004600  56.300000
-0.004600  56.200000
-0.005300  56.200000
-0.002300  56.100000
-0.006800  56.000000
-0.009100  55.900000
-0.012000  55.800000
-0.024800  55.700000
-0.032300  55.500000
-0.030800  55.400000
-0.027800  55.300000
-0.025600  55.100000
-0.017300  55.000000
-0.006800  54.900000
0.003700  54.700000
0.014200  54.600000
0.020200  54.400000
0.018700  54.300000
0.015700  54.200000
0.011200  54.000000
0.008200  53.900000
0.009000  53.800000
0.006700  53.600000
0.004500  53.500000
0.004500  53.400000
0.009000  53.200000
0.015000  53.100000
0.018000  52.800000
0.016500  52.600000
0.014200  52.500000
0.006700  52.200000
-0.005300  52.100000
-0.009100  51.900000
-0.002300  51.700000
0.000700  51.500000
0.000700  51.300000
0.000000  51.100000
-0.005300  50.900000
-0.012000  50.700000
-0.014300  50.500000
-0.020300  50.300000
-0.027000  50.100000
-0.025600  49.900000
-0.021800  49.800000
-0.023300  49.500000
-0.026300  49.300000
-0.032300  49.100000
-0.036100  48.900000
-0.035300  48.600000
-0.033000  48.400000
-0.030000  48.100000
-0.021800  47.800000
-0.018100  47.600000
-0.015800  47.300000
-0.010500  47.100000
-0.010500  46.800000
-0.005300  46.600000
-0.000800  46.300000
0.000700  46.100000
0.003700  45.900000
0.002200  45.600000
0.001500  45.300000
0.005200  45.100000
0.009000  44.800000
0.012000  44.600000
0.015700  44.300000
0.015700  44.000000
0.011200  43.700000
0.008200  43.400000
0.008200  43.100000
0.010500  42.800000
0.012700  42.500000
0.012700  42.300000
0.009000  41.900000
0.009000  41.700000
0.009000  41.400000
0.006000  41.000000
0.008200  40.800000
0.001500  40.500000
-0.004600  40.200000
-0.004600  39.900000
-0.008300  39.600000
-0.003000  39.300000
-0.000800  39.000000
-0.001500  38.700000
0.000700  38.300000
0.006000  38.100000
0.005200  37.800000
0.003000  37.400000
0.004500  37.100000
0.006700  36.800000
0.009000  36.500000
0.008200  36.200000
0.009000  35.900000
0.006700  35.500000
0.004500  35.200000
-0.003800  34.900000
-0.012000  34.600000
-0.014300  34.300000
-0.011300  34.000000
-0.006800  33.700000
-0.005300  33.300000
-0.001500  33.000000
0.003700  32.700000
0.014200  32.400000
0.021700  32.000000
0.020200  31.800000
0.021000  31.400000
0.019500  31.100000
0.011200  30.700000
0.002200  30.400000
-0.003000  30.100000
-0.006800  29.700000
-0.016500  29.400000
-0.026300  29.100000
-0.026300  28.700000
-0.024000  28.400000
-0.024800  28.100000
-0.021800  27.700000
-0.015800  27.400000
-0.011300  27.000000
-0.014300  26.700000
-0.018800  26.400000
-0.015800  26.100000
-0.002300  25.700000
0.012000  25.300000
0.012700  25.000000
0.003700  24.700000
0.009000  24.300000
0.019500  23.900000
0.017200  23.600000
0.023200  23.200000
0.021000  22.900000
0.013500  22.500000
0.004500  22.100000
-0.003000  21.800000
-0.003800  21.400000
-0.005300  21.100000
0.001500  20.700000
0.003000  20.300000
0.006700  20.000000
0.006700  19.600000
0.001500  19.300000
0.003000  18.900000
0.000700  18.500000
-0.006800  18.100000
-0.014300  17.900000
-0.020300  17.600000
-0.016500  17.300000
0.004500  17.000000
0.021700  16.700000
0.021700  16.400000
0.018000  16.100000
0.005200  15.800000
-0.009100  15.500000
-0.023300  15.200000
-0.031500  14.900000
-0.026300  14.600000
-0.022500  14.400000
-0.015800  14.000000
-0.006800  13.800000
0.000700  13.500000
0.007500  13.200000
-0.003800  12.900000
-0.015000  12.600000
-0.017300  12.200000
-0.015800  12.100000
-0.010500  11.900000
-0.003000  11.700000
0.018700  11.600000
0.036700  11.400000
0.040500  11.200000
0.039000  11.100000
0.027700  10.900000
0.020200  10.700000
0.021700  10.500000
0.062200  10.400000
0.104200  10.200000
0.092200  10.000000
0.078000  9.900000
0.063000  9.700000
0.034500  9.500000
0.015700  9.400000
-0.001500  9.200000
-0.006800  9.000000
-0.009800  8.800000
-0.010500  8.700000
-0.009800  8.700000
-0.020300  8.600000
-0.021800  8.500000
-0.024800  8.500000
-0.028500  8.400000
-0.027000  8.300000
-0.031500  8.200000
-0.045800  8.200000
-0.048000  8.100000
-0.029300  8.000000
-0.009100  8.000000
0.009000  7.900000
0.006700  7.800000
0.000700  7.700000
-0.003000  7.600000
-0.014300  7.600000
-0.017300  7.500000
-0.018100  7.500000
-0.016500  7.300000
-0.013500  7.300000
-0.018800  7.300000
-0.023300  7.300000
-0.029300  7.200000
-0.037500  7.200000
-0.033800  7.200000
-0.011300  7.200000
0.031500  7.100000
0.071200  7.100000
0.066700  7.000000
0.036000  7.000000
0.021700  7.000000
0.003700  6.900000
-0.009800  6.900000
-0.015800  6.900000
-0.021800  6.800000
-0.020300  6.800000
-0.017300  6.700000
-0.016500  6.700000
-0.015000  6.700000
-0.012800  6.700000
-0.020300  6.700000
-0.030800  6.700000
-0.024000  6.700000
-0.010500  6.700000
-0.005300  6.700000
0.000700  6.700000
0.006700  6.700000
0.006700  6.700000
0.012000  6.700000
0.018000  6.700000
0.015700  6.700000
0.003000  6.700000
-0.015800  6.700000
-0.029300  6.600000
-0.033800  6.600000
-0.027800  6.600000
-0.027800  6.600000
-0.036800  6.600000
-0.035300  6.600000
-0.023300  6.600000
-0.010500  6.700000
0.004500  6.700000
0.009000  6.800000
0.003000  6.800000
-0.002300  6.900000
0.001500  6.900000
0.010500  7.000000
0.012000  7.000000
0.017200  7.100000
0.024000  7.200000
0.023200  7.200000
0.030700  7.200000
0.038200  7.300000
0.034500  7.300000
0.027700  7.400000
0.046500  7.500000
0.061500  7.500000
0.062200  7.600000
0.067500  7.600000
0.059200  7.700000
0.055500  7.800000
0.059200  7.900000
0.062200  8.000000
0.065200  8.100000
0.063000  8.100000
0.048000  8.200000
0.031500  8.300000
0.015700  8.400000
-0.000800  8.500000
-0.004600  8.500000
-0.013500  8.600000
-0.020300  8.700000
-0.027800  8.800000
-0.039000  8.900000
-0.042800  9.000000
-0.040500  9.100000
-0.038300  9.200000
-0.039000  9.300000
-0.046500  9.400000
-0.054800  9.400000
-0.065300  9.400000
-0.071300  9.300000
-0.057000  9.300000
-0.040500  9.200000
-0.029300  9.200000
-0.016500  9.200000
-0.012800  9.100000
-0.017300  9.100000
-0.021000  9.000000
-0.015000  9.000000
-0.012000  9.000000
-0.016500  9.000000
-0.015000  8.900000
-0.012800  8.900000
-0.019500  8.900000
-0.016500  8.800000
-0.014300  8.800000
-0.017300  8.800000
-0.014300  8.700000
-0.003000  8.800000
0.005200  8.900000
-0.002300  9.000000
-0.004600  9.100000
-0.019500  9.200000
-0.033000  9.300000
-0.012800  9.400000
0.015700  9.400000
0.035200  9.500000
0.045000  9.700000
0.050200  9.800000
0.044200  9.900000
0.041200  9.900000
0.042000  10.000000
0.042000  10.100000
0.045700  10.200000
0.045000  10.300000
0.048000  10.400000
0.039000  10.500000
0.018700  10.600000
0.007500  10.700000
-0.008300  10.900000
-0.016500  11.000000
-0.018100  11.200000
-0.015800  11.300000
-0.014300  11.400000
-0.021800  11.500000
-0.027800  11.700000
-0.027000  11.800000
-0.025600  11.900000
-0.027000  12.100000
-0.018100  12.200000
-0.009100  12.300000
-0.008300  12.500000
-0.012800  12.600000
-0.006800  12.700000
0.006000  12.800000
0.015700  13.000000
0.025500  13.100000
0.012700  13.200000
-0.003000  13.300000
-0.006800  13.400000
-0.010500  13.500000
-0.016500  13.500000
-0.015800  13.600000
-0.014300  13.600000
-0.025600  13.700000
-0.034600  13.800000
-0.027800  13.900000
-0.020300  13.900000
-0.018100  14.000000
-0.019500  14.100000
-0.028500  14.100000
-0.023300  14.200000
-0.006800  14.300000
0.003000  14.400000
-0.002300  14.400000
-0.000800  14.500000
0.007500  14.500000
0.015700  14.600000
0.028500  14.600000
0.026200  14.600000
0.024700  14.600000
0.023200  14.500000
0.012000  14.500000
0.006700  14.500000
0.001500  14.400000
-0.003000  14.400000
-0.008300  14.400000
-0.011300  14.400000
-0.016500  14.300000
-0.012800  14.300000
0.007500  14.300000
0.015700  14.200000
0.019500  14.200000
0.025500  14.200000
0.025500  14.100000
0.030000  14.100000
0.032200  14.100000
0.034500  14.000000
0.034500  13.900000
0.030000  13.900000
0.024000  13.800000
0.013500  13.700000
0.008200  13.600000
0.010500  13.500000
0.012700  13.500000
0.010500  13.400000
0.006700  13.300000
0.004500  13.200000
0.005200  13.100000
0.010500  13.000000
0.012700  13.000000
0.015700  12.900000
0.018000  12.800000
0.016500  12.700000
0.021700  12.600000
0.020200  12.600000
0.018000  12.500000
0.016500  12.300000
0.011200  12.300000
0.008200  12.300000
0.005200  12.300000
0.003000  12.300000
-0.000800  12.300000
-0.004600  12.300000
-0.004600  12.300000
-0.008300  12.300000
-0.009100  12.300000
-0.012000  12.300000
-0.016500  12.300000
-0.009800  12.300000
-0.000800  12.300000
0.005200  12.300000
0.009000  12.300000
0.006700  12.300000
0.001500  12.300000
0.001500  12.300000
0.010500  12.300000
0.015700  12.200000
0.006000  12.300000
-0.010500  12.300000
-0.010500  12.400000
0.000700  12.400000
0.005200  12.500000
0.007500  12.500000
0.014200  12.500000
0.023200  12.600000
0.018700  12.600000
0.013500  12.600000
0.006000  12.700000
-0.011300  12.700000
-0.023300  12.800000
-0.033000  12.800000
-0.039800  12.900000
-0.039000  12.900000
-0.035300  12.900000
-0.027800  13.000000
-0.024000  13.000000
-0.026300  13.000000
-0.027000  13.100000
-0.027000  13.100000
-0.030800  13.100000
-0.035300  13.200000
-0.033800  13.200000
-0.031500  13.200000
-0.027000  13.300000
-0.015800  13.300000
-0.009100  13.400000
-0.012800  13.400000
-0.017300  13.400000
-0.015800  13.500000
-0.018800  13.500000
-0.024800  13.500000
-0.040500  13.500000
-0.054800  13.600000
-0.061500  13.600000
-0.063000  13.700000
-0.059300  13.700000
-0.054000  13.700000
-0.048000  13.700000
-0.045800  13.700000
-0.040500  13.700000
-0.036800  13.700000
-0.038300  13.700000
-0.033000  13.700000
-0.027800  13.700000
-0.021800  13.700000
-0.014300  13.700000
-0.011300  13.700000
-0.010500  13.700000
-0.006800  13.700000
0.000700  13.700000
0.006700  13.700000
0.004500  13.700000
0.005200  13.700000
0.003700  13.700000
0.001500  13.700000
0.009000  13.700000
0.021700  13.700000
0.032200  13.700000
0.035200  13.600000
0.029200  13.500000
0.023200  13.500000
0.019500  13.500000
0.018000  13.400000
0.021700  13.300000
0.018000  13.300000
0.008200  13.200000
0.004500  13.100000
0.001500  13.100000
0.001500  13.000000
0.009000  13.000000
0.012000  12.900000
0.006700  12.900000
0.003700  12.800000
0.009000  12.800000
0.009000  12.700000
0.004500  12.600000
0.008200  12.600000
0.010500  12.600000
0.013500  12.500000
0.017200  12.400000
0.016500  12.400000
0.012700  12.300000
0.014200  12.300000
0.012700  12.200000
0.009700  12.100000
0.009000  12.100000
0.008200  12.100000
0.009000  12.000000
0.002200  12.000000
-0.001500  11.900000
-0.001500  11.800000
-0.003000  11.800000
0.002200  11.700000
0.008200  11.700000
0.010500  11.600000
0.015000  11.600000
0.024000  11.500000
0.021700  11.500000
0.015700  11.400000
0.020200  11.400000
0.024000  11.300000
0.030700  11.300000
0.034500  11.300000
0.035200  11.200000
0.033700  11.200000
0.039000  11.200000
0.048000  11.100000
0.050200  11.100000
0.055500  11.000000
0.063700  11.000000
0.058500  10.900000
0.053200  10.900000
0.053200  10.900000
0.052500  10.800000
0.048700  10.800000
0.042700  10.700000
0.035200  10.700000
0.027000  10.700000
0.023200  10.700000
0.019500  10.600000
0.015700  10.600000
0.009000  10.500000
0.006000  10.500000
0.012000  10.500000
0.016500  10.400000
0.018000  10.400000
0.014200  10.400000
0.009000  10.300000
0.007500  10.300000
0.006700  10.300000
0.006700  10.300000
0.001500  10.200000
0.000000  10.200000
0.003000  10.200000
0.004500  10.100000
0.002200  10.100000
0.003000  10.000000
0.004500  10.000000
0.000700  10.000000
0.000700  9.900000
0.002200  9.900000
-0.002300  9.800000
-0.005300  9.800000
-0.009800  9.700000
-0.014300  9.600000
-0.017300  9.600000
-0.018100  9.500000
-0.021800  9.500000
-0.027000  9.400000
-0.027800  9.400000
-0.029300  9.300000
-0.033800  9.300000
-0.035300  9.200000
-0.037500  9.200000
-0.039000  9.100000
-0.040500  9.000000
-0.036800  9.000000
-0.035300  9.000000
-0.036100  8.900000
-0.033000  8.900000
-0.024000  8.800000
-0.015800  8.800000
-0.012800  8.700000
-0.010500  8.700000
-0.015000  8.600000
-0.016500  8.600000
-0.018100  8.500000
-0.022500  8.500000
-0.012800  8.400000
-0.009100  8.400000
-0.012800  8.300000
-0.018100  8.300000
-0.019500  8.200000
-0.011300  8.200000
-0.006000  8.100000
-0.002300  8.100000
-0.002300  8.000000
-0.003800  8.000000
-0.003800  8.000000
-0.003800  7.900000
-0.004600  7.800000
-0.012000  7.800000
-0.015000  7.700000
-0.013500  7.600000
-0.013500  7.600000
-0.015000  7.600000
-0.015800  7.500000
-0.018100  7.400000
-0.024000  7.400000
-0.020300  7.300000
-0.015000  7.200000
-0.013500  7.200000
-0.012800  7.200000
-0.013500  7.100000
-0.012000  7.000000
-0.009800  7.000000
-0.005300  6.900000
-0.003000  6.900000
-0.004600  6.800000
-0.010500  6.800000
-0.012800  6.700000
-0.009800  6.700000
-0.008300  6.700000
-0.009100  6.600000
-0.012000  6.600000
-0.011300  6.500000
-0.007500  6.500000
-0.004600  6.500000
0.000700  6.400000
0.004500  6.400000
0.001500  6.300000
0.003700  6.300000
0.009000  6.300000
0.009000  6.200000
0.006700  6.200000
-0.002300  6.100000
-0.000800  6.000000
0.007500  6.000000
0.003000  6.000000
0.001500  5.900000
0.003700  5.900000
0.000700  5.900000
0.002200  5.800000
0.005200  5.800000
0.005200  5.800000
0.004500  5.700000
0.000000  5.700000
-0.000800  5.700000
0.004500  5.600000
0.010500  5.600000
0.017200  5.500000
0.018000  5.500000
0.021700  5.400000
0.021700  5.400000
0.018000  5.400000
0.020200  5.300000
0.017200  5.300000
0.015000  5.300000
0.012700  5.200000
0.012700  5.200000
0.012700  5.100000
0.009000  5.100000
0.010500  5.000000
0.010500  5.000000
0.008200  4.900000
0.009000  4.900000
0.008200  4.900000
-0.006000  4.800000
-0.018100  4.800000
-0.008300  4.700000
0.007500  4.700000
0.019500  4.600000
0.002200  4.600000
0.001500  4.500000
0.016500  4.500000
0.013500  4.500000
0.015700  4.400000
0.008200  4.400000
0.012700  4.300000
0.018000  4.300000
0.020200  4.200000
0.019500  4.200000
0.015000  4.200000
0.018000  4.100000
0.012700  4.100000
0.009700  4.000000
0.005200  4.000000
0.006000  4.000000
0.009000  3.900000
0.008200  3.900000
0.004500  3.800000
-0.003800  3.800000
-0.000800  3.800000
0.001500  3.700000
-0.000800  3.700000
0.001500  3.600000
0.006000  3.600000
0.006700  3.600000
0.002200  3.600000
0.001500  3.600000
0.003700  3.500000
0.000700  3.500000
-0.003000  3.500000
-0.004600  3.500000
-0.003800  3.500000
0.000000  3.400000
-0.001500  3.400000
-0.008300  3.400000
-0.009800  3.400000
-0.000800  3.400000
0.003000  3.300000
0.000000  3.300000
0.003000  3.300000
0.003000  3.300000
0.000700  3.300000
0.002200  3.200000
0.004500  3.200000
0.001500  3.200000
-0.006000  3.200000
-0.008300  3.200000
-0.010500  3.200000
-0.013500  3.200000
-0.016500  3.200000
-0.021800  3.100000
-0.024000  3.100000
-0.024800  3.100000
-0.021000  3.100000
-0.019500  3.100000
-0.015000  3.100000
-0.006000  3.100000
0.001500  3.100000
0.001500  3.100000
-0.003000  3.100000
0.008200  3.100000
0.011200  3.000000
0.012700  3.000000
0.019500  3.000000
0.016500  3.000000
0.021000  3.000000
0.017200  3.000000
0.015000  3.000000
0.012000  3.000000
0.008200  3.000000
0.016500  3.000000
0.018700  3.000000
0.020200  3.000000
0.014200  2.900000
0.004500  2.900000
0.001500  2.900000
-0.000800  2.900000
-0.004600  2.900000
-0.013500  2.900000
-0.022500  2.900000
-0.027000  2.900000
-0.027800  2.900000
-0.028500  2.900000
-0.027000  2.800000
-0.024000  2.800000
-0.027000  2.800000
-0.024000  2.800000
-0.021800  2.800000
-0.022500  2.800000
-0.024000  2.800000
-0.029300  2.800000
-0.030000  2.800000
-0.030800  2.800000
-0.028500  2.900000
-0.024800  2.900000
-0.025600  2.900000
-0.025600  2.900000
-0.025600  2.900000
-0.020300  2.900000
-0.021000  2.900000
-0.018100  2.900000
-0.014300  2.900000
-0.011300  2.900000
0.000700  2.900000
0.009000  2.900000
0.018000  2.900000
0.025500  2.900000
0.026200  2.900000
0.029200  3.000000
0.034500  3.000000
0.036000  3.000000
0.028500  3.000000
0.020200  3.000000
0.012700  3.100000
0.006700  3.100000
0.008200  3.100000
0.006700  3.100000
0.000000  3.100000
-0.005300  3.100000
-0.003000  3.100000
-0.000800  3.100000
-0.002300  3.100000
-0.003000  3.200000
-0.007500  3.200000
-0.010500  3.200000
-0.006800  3.200000
-0.000800  3.200000
0.000700  3.300000
-0.005300  3.300000
-0.009100  3.300000
-0.015800  3.300000
-0.021000  3.300000
-0.016500  3.400000
-0.015800  3.400000
-0.020300  3.400000
-0.019500  3.400000
-0.009800  3.400000
-0.005300  3.500000
-0.003000  3.500000
0.004500  3.500000
0.006700  3.500000
0.006700  3.500000
0.008200  3.600000
0.012700  3.600000
0.009700  3.600000
0.003000  3.600000
0.003000  3.600000
0.003000  3.700000
0.007500  3.700000
0.009000  3.700000
0.007500  3.800000
0.006700  3.800000
0.006700  3.800000
0.013500  3.900000
0.015700  3.900000
0.014200  3.900000
0.011200  3.900000
0.007500  4.000000
0.009000  4.000000
0.012000  4.000000
0.015700  4.000000
0.013500  4.100000
0.009000  4.100000
0.006000  4.100000
0.005200  4.200000
0.005200  4.200000
0.006700  4.300000
0.006700  4.400000
0.001500  4.400000
0.004500  4.500000
0.009000  4.500000
0.010500  4.600000
0.013500  4.600000
0.008200  4.700000
0.006700  4.700000
0.008200  4.800000
0.004500  4.900000
0.005200  4.900000
0.004500  4.900000
0.000700  5.000000
0.000000  5.000000
-0.003000  5.100000
-0.005300  5.200000
-0.006000  5.200000
-0.006800  5.300000
-0.005300  5.300000
0.000700  5.400000
0.003000  5.500000
0.008200  5.600000
0.012000  5.700000
0.009700  5.800000
0.006700  5.800000
0.003700  5.900000
0.009000  6.000000
0.007500  6.100000
-0.000800  6.100000
0.001500  6.200000
0.001500  6.300000
0.003700  6.400000
0.006000  6.400000
0.009000  6.500000
0.006000  6.600000
0.002200  6.700000
0.004500  6.700000
0.004500  6.800000
0.006700  6.900000
0.001500  7.000000
-0.009100  7.100000
-0.016500  7.200000
-0.012800  7.300000
-0.009100  7.400000
-0.017300  7.500000
-0.018100  7.600000
-0.021800  7.600000
-0.023300  7.700000
-0.020300  7.800000
-0.024000  7.900000
-0.025600  8.000000
-0.024000  8.100000
-0.021800  8.200000
-0.019500  8.300000
-0.017300  8.400000
-0.012800  8.500000
-0.011300  8.500000
-0.013500  8.600000
-0.015000  8.700000
-0.009800  8.800000
-0.012800  8.900000
-0.019500  9.000000
-0.018800  9.100000
-0.018100  9.200000
-0.018100  9.300000
-0.020300  9.400000
-0.019500  9.500000
-0.021000  9.600000
-0.022500  9.700000
-0.013500  9.800000
-0.012000  9.900000
-0.010500  10.000000
-0.003000  10.100000
-0.004600  10.200000
-0.001500  10.300000
0.005200  10.300000
0.009000  10.400000
0.009000  10.500000
0.010500  10.700000
0.012000  10.700000
0.009000  10.800000
0.010500  11.000000
0.009000  11.100000
0.009000  11.200000
0.009000  11.300000
0.010500  11.400000
0.021700  11.500000
0.026200  11.600000
0.032200  11.700000
0.035200  11.800000
0.036700  11.900000
0.040500  12.000000
0.044200  12.100000
0.049500  12.200000
0.043500  12.300000
0.039700  12.500000
0.036700  12.600000
0.028500  12.700000
0.027700  12.800000
0.023200  13.000000
0.012700  13.100000
0.006000  13.300000
0.000000  13.400000
-0.000800  13.500000
0.000000  13.700000
-0.002300  13.900000
-0.005300  14.000000
-0.003000  14.100000
-0.001500  14.300000
-0.000800  14.400000
-0.003000  14.600000
-0.012000  14.700000
-0.012000  14.800000
-0.015000  15.000000
-0.019500  15.200000
-0.018100  15.300000
-0.015000  15.400000
-0.010500  15.600000
-0.016500  15.800000
-0.012000  16.000000
0.004500  16.200000
0.015700  16.300000
0.023200  16.500000
0.011200  16.600000
-0.006000  16.800000
-0.027000  17.000000
-0.041300  17.200000
-0.046500  17.400000
-0.054000  17.500000
-0.051100  17.700000
-0.051800  17.900000
-0.046500  18.100000
-0.043600  18.200000
-0.046500  18.400000
-0.042800  18.600000
-0.035300  18.800000
-0.027000  18.900000
-0.027800  19.200000
-0.022500  19.400000
-0.021800  19.600000
-0.021800  19.800000
-0.012000  20.100000
0.000700  20.300000
0.010500  20.500000
0.013500  20.700000
0.021000  21.000000
0.016500  21.200000
0.012700  21.400000
0.014200  21.600000
0.014200  21.900000
0.015000  22.100000
0.009700  22.300000
0.016500  22.500000
0.021700  22.800000
0.020200  23.000000
0.019500  23.200000
0.014200  23.400000
0.019500  23.700000
0.025500  24.000000
0.027000  24.300000
0.027700  24.500000
0.020200  24.700000
0.014200  25.000000
0.013500  25.300000
0.019500  25.600000
0.021000  25.800000
0.014200  26.100000
0.010500  26.300000
0.008200  26.600000
0.016500  26.900000
0.019500  27.100000
0.026200  27.400000
0.036700  27.700000
0.030700  27.900000
0.028500  28.200000
0.027700  28.400000
0.029200  28.700000
0.026200  29.000000
0.023200  29.200000
0.026200  29.500000
0.027700  29.700000
0.034500  30.000000
0.041200  30.200000
0.042700  30.500000
0.040500  30.800000
0.046500  31.000000
0.053200  31.300000
0.050200  31.500000
0.053200  31.800000
0.045000  32.100000
0.036700  32.400000
0.030700  32.600000
0.023200  32.800000
0.024000  33.100000
0.012700  33.400000
0.003700  33.600000
-0.004600  33.900000
-0.006800  34.100000
-0.004600  34.300000
-0.013500  34.600000
-0.013500  34.700000
-0.016500  35.000000
-0.018100  35.200000
-0.015800  35.400000
-0.022500  35.600000
-0.025600  35.900000
-0.027800  36.100000
-0.031500  36.300000
-0.031500  36.500000
-0.021000  36.700000
-0.020300  36.900000
-0.024000  37.200000
-0.025600  37.400000
-0.024800  37.600000
-0.011300  37.800000
-0.006800  38.000000
-0.003000  38.200000
-0.012000  38.500000
-0.018100  38.600000
-0.015000  38.900000
-0.029300  39.100000
-0.032300  39.300000
-0.033000  39.500000
-0.027800  39.700000
-0.019500  39.900000
-0.012800  40.100000
-0.013500  40.300000
-0.033800  40.500000
-0.043600  40.700000
-0.046500  40.900000
-0.044300  41.100000
-0.045800  41.300000
-0.050300  41.500000
-0.050300  41.700000
-0.063800  41.900000
-0.063000  42.100000
-0.051800  42.300000
-0.049500  42.600000
-0.036800  42.800000
-0.029300  43.000000
-0.023300  43.200000
-0.016500  43.400000
-0.021800  43.600000
-0.019500  43.900000
-0.019500  44.100000
-0.018100  44.300000
-0.014300  44.500000
-0.008300  44.700000
-0.000800  45.000000
-0.001500  45.100000
-0.003000  45.400000
-0.000800  45.600000
0.009000  45.800000
0.010500  46.000000
0.018000  46.200000
0.025500  46.400000
0.019500  46.700000
0.024700  46.900000
0.029200  47.100000
0.031500  47.300000
0.030700  47.600000
0.024000  47.800000
0.023200  48.000000
0.016500  48.200000
0.018000  48.500000
0.015700  48.700000
0.012700  48.900000
0.012000  49.100000
0.006700  49.300000
0.003700  49.500000
-0.000800  49.800000
0.000700  50.000000
0.004500  50.200000
0.003700  50.400000
0.003000  50.700000
0.006000  50.900000
0.010500  51.100000
0.005200  51.300000
0.003000  51.500000
0.001500  51.700000
0.003000  51.900000
0.007500  52.100000
0.008200  52.300000
0.007500  52.500000
0.005200  52.700000
0.004500  52.900000
0.014200  53.100000
0.020200  53.300000
0.025500  53.500000
0.030700  53.700000
0.033000  53.900000
0.034500  54.000000
0.033700  54.300000
0.033000  54.400000
0.027000  54.600000
0.024000  54.900000
0.021000  55.000000
0.024000  55.200000
0.027700  55.300000
0.025500  55.400000
0.027700  55.500000
0.025500  55.600000
0.027000  55.800000
0.027000  55.800000
0.025500  56.000000
0.024700  56.100000
0.020200  56.200000
0.018000  56.300000
0.014200  56.400000
0.014200  56.600000
0.005200  56.700000
-0.007500  56.800000
-0.013500  56.900000
-0.021800  57.000000
-0.023300  57.100000
-0.025600  57.200000
-0.025600  57.400000
-0.027800  57.500000
-0.031500  57.600000
-0.021800  57.600000
-0.018800  57.700000
-0.015000  57.800000
-0.016500  57.900000
-0.020300  58.000000
-0.016500  58.000000
-0.014300  58.100000
-0.009800  58.200000
-0.012800  58.300000
-0.019500  58.400000
-0.023300  58.400000
-0.021800  58.500000
-0.015800  58.600000
-0.011300  58.700000
-0.010500  58.800000
-0.013500  58.800000
-0.010500  58.900000
-0.009100  59.000000
-0.012000  59.000000
-0.010500  59.000000
-0.014300  59.000000
-0.016500  59.100000
-0.016500  59.100000
-0.012000  59.100000
-0.010500  59.100000
-0.018100  59.200000
-0.019500  59.200000
-0.021000  59.200000
-0.020300  59.200000
-0.015000  59.200000
-0.013500  59.300000
-0.018100  59.300000
-0.021000  59.300000
-0.014300  59.300000
-0.011300  59.400000
-0.011300  59.400000
-0.009100  59.400000
-0.008300  59.400000
-0.006800  59.400000
-0.006000  59.400000
-0.001500  59.400000
-0.003000  59.300000
-0.005300  59.300000
-0.003000  59.200000
-0.005300  59.200000
-0.001500  59.200000
0.004500  59.100000
0.006700  59.100000
0.009700  59.000000
0.008200  59.000000
0.005200  59.000000
0.002200  58.900000
0.001500  58.900000
0.002200  58.900000
-0.000800  58.800000
0.003700  58.800000
0.010500  58.800000
0.012700  58.700000
0.009700  58.600000
0.006700  58.500000
0.005200  58.400000
0.003000  58.300000
0.003000  58.100000
0.004500  58.000000
0.004500  57.900000
0.000700  57.800000
0.005200  57.700000
0.012700  57.600000
0.014200  57.500000
0.022500  57.300000
0.027700  57.200000
0.031500  57.100000
0.040500  57.000000
0.044200  56.900000
0.045000  56.800000
0.042700  56.700000
0.043500  56.600000
0.042700  56.400000
0.042700  56.200000
0.040500  56.100000
0.036700  55.900000
0.024000  55.700000
0.003000  55.500000
-0.005300  55.300000
-0.005300  55.100000
-0.005300  54.900000
-0.004600  54.800000
-0.003000  54.500000
-0.001500  54.400000
0.001500  54.200000
0.003000  54.000000
0.000700  53.800000
-0.001500  53.600000
-0.003800  53.500000
-0.003000  53.200000
-0.003800  53.100000
-0.003000  52.900000
-0.002300  52.600000
-0.004600  52.500000
-0.001500  52.200000
0.000700  52.000000
0.001500  51.700000
0.003700  51.500000
0.000000  51.300000
-0.000800  51.000000
0.000000  50.800000
0.001500  50.500000
0.001500  50.300000
-0.006800  50.000000
-0.012800  49.800000
-0.020300  49.500000
-0.027800  49.300000
-0.029300  49.000000
-0.030800  48.800000
-0.030000  48.600000
-0.027800  48.300000
-0.024000  48.100000
-0.022500  47.800000
-0.020300  47.500000
-0.015000  47.200000
-0.009100  46.900000
-0.009800  46.600000
-0.004600  46.300000
0.006000  46.000000
0.001500  45.700000
-0.005300  45.400000
-0.020300  45.100000
-0.028500  44.800000
-0.023300  44.500000
-0.027000  44.200000
-0.028500  43.900000
-0.027800  43.600000
-0.028500  43.300000
-0.021800  43.000000
-0.018100  42.700000
-0.015800  42.300000
-0.007500  42.100000
-0.005300  41.700000
-0.003000  41.400000
0.002200  41.100000
0.007500  40.800000
0.006700  40.500000
0.004500  40.200000
0.005200  39.900000
0.004500  39.600000
0.003000  39.200000
0.005200  38.900000
0.005200  38.600000
0.005200  38.200000
0.008200  37.900000
0.012700  37.600000
0.014200  37.300000
0.016500  37.000000
0.017200  36.700000
0.016500  36.400000
0.018000  36.000000
0.016500  35.700000
0.017200  35.400000
0.016500  35.100000
0.016500  34.700000
0.015000  34.400000
0.010500  34.100000
0.008200  33.700000
0.005200  33.400000
0.003000  33.100000
-0.000800  32.800000
0.003000  32.400000
0.004500  32.100000
0.001500  31.800000
-0.000800  31.500000
-0.004600  31.100000
-0.004600  30.800000
-0.004600  30.500000
-0.001500  30.100000
-0.003000  29.800000
-0.006000  29.500000
-0.000800  29.100000
-0.000800  28.800000
0.000000  28.400000
0.001500  28.100000
-0.003000  27.800000
-0.010500  27.400000
-0.015800  27.000000
-0.018100  26.700000
-0.019500  26.300000
-0.018800  26.000000
-0.019500  25.600000
-0.018100  25.300000
-0.014300  24.900000
-0.012000  24.600000
-0.003000  24.300000
0.000000  23.900000
0.003000  23.500000
0.001500  23.200000
0.001500  22.800000
0.009000  22.500000
0.012000  22.100000
0.012000  21.700000
0.006000  21.500000
0.012700  21.100000
0.016500  20.800000
-0.004600  20.400000
-0.021800  20.100000
-0.018800  19.800000
-0.015000  19.400000
-0.012800  19.100000
-0.001500  18.800000
0.000000  18.400000
0.001500  18.100000
0.014200  17.800000
0.021700  17.500000
0.014200  17.100000
0.004500  16.800000
0.001500  16.500000
-0.003800  16.100000
-0.012800  15.800000
-0.017300  15.400000
-0.019500  15.100000
-0.029300  14.900000
-0.030000  14.700000
-0.021800  14.400000
-0.014300  14.200000
0.003700  14.000000
0.025500  13.800000
0.039000  13.500000
0.042700  13.300000
0.034500  13.100000
0.024700  12.900000
0.015700  12.600000
0.008200  12.400000
0.000700  12.200000
-0.012800  12.000000
-0.012800  11.700000
-0.009100  11.500000
-0.012000  11.300000
-0.008300  11.100000
-0.012000  10.800000
-0.015000  10.600000
-0.012800  10.500000
-0.015800  10.500000
-0.023300  10.400000
-0.036800  10.300000
-0.034600  10.300000
-0.003000  10.200000
0.027000  10.100000
0.027000  10.000000
0.033000  10.000000
0.036700  9.900000
0.031500  9.800000
0.040500  9.800000
0.039000  9.700000
0.051000  9.600000
0.051700  9.500000
0.039000  9.400000
0.030700  9.400000
0.014200  9.300000
0.012000  9.300000
0.008200  9.100000
-0.001500  9.100000
-0.008300  9.100000
-0.018100  9.100000
-0.024000  9.100000
-0.025600  9.100000
-0.025600  9.100000
-0.025600  9.000000
-0.028500  9.000000
-0.021000  9.000000
-0.007500  9.000000
-0.003800  9.000000
-0.010500  9.000000
-0.014300  9.000000
-0.008300  8.900000
-0.000800  8.900000
0.031500  8.900000
0.051700  8.900000
0.045700  8.900000
0.044200  8.800000
0.035200  8.800000
0.035200  8.800000
0.029200  8.800000
0.020200  8.700000
0.013500  8.700000
0.000700  8.600000
0.001500  8.600000
-0.001500  8.600000
-0.002300  8.500000
0.004500  8.500000
-0.000800  8.500000
-0.011300  8.500000
-0.017300  8.500000
-0.022500  8.400000
-0.021800  8.400000
-0.012000  8.300000
-0.004600  8.300000
0.006700  8.300000
0.006700  8.200000
0.006700  8.200000
0.008200  8.100000
-0.019500  8.200000
-0.027800  8.200000
-0.024000  8.300000
-0.026300  8.400000
-0.012800  8.400000
-0.005300  8.500000
-0.003000  8.500000
0.003700  8.600000
0.009000  8.600000
0.012700  8.700000
0.009000  8.700000
0.009000  8.800000
0.010500  8.900000
0.001500  8.900000
0.002200  9.000000
0.004500  9.000000
0.003000  9.000000
0.001500  9.100000
-0.009800  9.200000
-0.017300  9.200000
-0.012000  9.400000
0.001500  9.400000
0.006700  9.600000
0.002200  9.700000
0.000000  9.900000
-0.005300  9.900000
-0.019500  10.100000
-0.034600  10.200000
-0.035300  10.300000
-0.016500  10.400000
-0.008300  10.600000
-0.007500  10.700000
-0.002300  10.800000
-0.003000  10.900000
-0.001500  11.100000
0.000000  11.200000
0.001500  11.300000
-0.003000  11.400000
-0.000800  11.500000
0.012700  11.700000
0.015700  11.700000
0.023200  11.800000
0.024000  11.800000
0.024000  11.900000
0.020200  12.000000
0.006000  12.000000
-0.011300  12.100000
-0.030800  12.100000
-0.037500  12.200000
-0.042000  12.200000
-0.054000  12.300000
-0.063000  12.400000
-0.045800  12.400000
-0.025600  12.500000
-0.021800  12.600000
-0.009800  12.600000
-0.000800  12.600000
0.005200  12.700000
0.011200  12.800000
0.015700  12.800000
0.021000  12.800000
0.015000  12.800000
0.012000  12.800000
0.012000  12.800000
0.008200  12.800000
-0.003000  12.800000
-0.024000  12.800000
-0.036800  12.800000
-0.035300  12.800000
-0.034600  12.800000
-0.025600  12.800000
-0.016500  12.800000
-0.012800  12.800000
-0.001500  12.800000
0.011200  12.800000
0.027000  12.800000
0.029200  12.800000
0.031500  12.800000
0.033700  12.800000
0.028500  12.800000
0.035200  12.900000
0.039700  12.900000
0.039000  13.000000
0.035200  13.000000
0.031500  13.100000
0.027700  13.200000
0.025500  13.300000
0.028500  13.400000
0.023200  13.400000
0.015700  13.500000
0.012000  13.600000
0.017200  13.600000
0.024000  13.700000
0.013500  13.800000
0.001500  13.900000
-0.004600  13.900000
-0.012000  14.000000
-0.016500  14.100000
-0.017300  14.100000
-0.001500  14.200000
0.008200  14.200000
0.004500  14.300000
0.015700  14.300000
0.032200  14.300000
0.035200  14.300000
0.014200  14.300000
-0.002300  14.400000
-0.010500  14.400000
-0.006800  14.400000
-0.006800  14.400000
-0.029300  14.400000
-0.045800  14.400000
-0.050300  14.400000
-0.040500  14.500000
-0.025600  14.500000
-0.021800  14.500000
-0.038300  14.500000
-0.035300  14.500000
-0.012800  14.600000
-0.012000  14.600000
-0.012000  14.600000
-0.010500  14.600000
-0.012800  14.600000
-0.005300  14.600000
-0.001500  14.600000
-0.008300  14.500000
-0.019500  14.500000
-0.024800  14.500000
-0.024000  14.500000
-0.016500  14.500000
-0.006800  14.500000
-0.009800  14.500000
-0.015000  14.500000
-0.022500  14.500000
-0.024000  14.400000
-0.021800  14.400000
-0.024800  14.400000
-0.019500  14.400000
-0.008300  14.400000
0.006700  14.400000
0.020200  14.400000
0.031500  14.400000
0.034500  14.400000
0.035200  14.400000
0.040500  14.400000
0.042000  14.400000
0.048000  14.400000
0.057700  14.400000
0.054700  14.400000
0.048000  14.400000
0.053200  14.400000
0.053200  14.400000
0.042700  14.400000
0.033700  14.400000
0.030700  14.400000
0.025500  14.400000
0.017200  14.400000
0.012000  14.400000
0.015000  14.400000
0.016500  14.400000
0.014200  14.400000
0.019500  14.400000
0.016500  14.400000
0.006000  14.300000
-0.003000  14.200000
-0.012800  14.200000
-0.025600  14.100000
-0.026300  14.100000
-0.019500  14.000000
-0.019500  13.900000
-0.021800  13.900000
-0.022500  13.900000
-0.023300  13.800000
-0.023300  13.800000
-0.031500  13.700000
-0.044300  13.700000
-0.052500  13.600000
-0.036800  13.500000
-0.018800  13.500000
-0.012800  13.400000
-0.003800  13.400000
-0.000800  13.400000
-0.000800  13.400000
0.003700  13.400000
0.019500  13.400000
0.029200  13.400000
0.025500  13.400000
0.019500  13.400000
0.010500  13.400000
0.009000  13.400000
0.014200  13.400000
0.014200  13.400000
0.013500  13.400000
0.011200  13.400000
0.013500  13.400000
0.018000  13.400000
0.021700  13.300000
0.018000  13.300000
0.003700  13.300000
-0.004600  13.300000
-0.009800  13.300000
-0.010500  13.300000
-0.010500  13.300000
-0.006800  13.300000
0.001500  13.400000
0.004500  13.400000
0.003000  13.400000
0.004500  13.400000
0.012000  13.400000
0.007500  13.500000
0.003700  13.500000
0.003000  13.500000
-0.004600  13.500000
-0.008300  13.500000
-0.012000  13.500000
-0.016500  13.500000
-0.018100  13.500000
-0.027000  13.500000
-0.030800  13.600000
-0.031500  13.600000
-0.027800  13.600000
-0.024000  13.600000
-0.033000  13.600000
-0.038300  13.600000
-0.033000  13.600000
-0.026300  13.600000
-0.021800  13.600000
-0.021800  13.600000
-0.024800  13.600000
-0.024000  13.600000
-0.019500  13.600000
-0.016500  13.600000
-0.011300  13.600000
-0.012000  13.600000
-0.011300  13.700000
-0.010500  13.700000
-0.018800  13.700000
-0.019500  13.700000
-0.015800  13.700000
-0.012000  13.700000
-0.015800  13.700000
-0.021000  13.600000
-0.024000  13.600000
-0.034600  13.600000
-0.040500  13.500000
-0.042000  13.500000
-0.045800  13.500000
-0.051800  13.400000
-0.057800  13.400000
-0.065300  13.300000
-0.061500  13.300000
-0.048000  13.300000
-0.042800  13.200000
-0.036800  13.200000
-0.033000  13.100000
-0.027800  13.100000
-0.021800  13.100000
-0.015800  13.000000
-0.007500  13.000000
-0.004600  12.900000
-0.001500  12.900000
0.001500  12.900000
0.004500  12.800000
0.007500  12.700000
0.009700  12.700000
0.008200  12.600000
0.009000  12.600000
0.015700  12.500000
0.023200  12.500000
0.030700  12.400000
0.036000  12.400000
0.038200  12.300000
0.039000  12.200000
0.039000  12.200000
0.042000  12.100000
0.044200  12.100000
0.045700  12.100000
0.054000  12.000000
0.058500  11.900000
0.065200  11.800000
0.065200  11.800000
0.053200  11.800000
0.045700  11.700000
0.042700  11.700000
0.045700  11.600000
0.039000  11.600000
0.030700  11.500000
0.022500  11.500000
0.012700  11.400000
0.007500  11.400000
0.002200  11.300000
0.004500  11.300000
0.001500  11.200000
-0.003000  11.200000
-0.003000  11.100000
-0.006000  11.100000
-0.005300  11.000000
-0.001500  11.000000
-0.001500  10.900000
-0.001500  10.800000
-0.002300  10.800000
-0.000800  10.800000
-0.000800  10.700000
0.002200  10.700000
0.004500  10.700000
0.004500  10.600000
0.009000  10.600000
0.014200  10.500000
0.015700  10.500000
0.015000  10.400000
0.007500  10.400000
0.005200  10.300000
0.006700  10.300000
0.005200  10.300000
0.003700  10.200000
0.004500  10.200000
0.003000  10.100000
0.003000  10.100000
0.006000  10.000000
0.003000  9.900000
0.006000  9.900000
0.010500  9.900000
0.012700  9.900000
0.014200  9.800000
0.012700  9.800000
0.012000  9.700000
0.007500  9.700000
0.006700  9.600000
0.007500  9.600000
0.009000  9.500000
0.012700  9.500000
0.013500  9.400000
0.015000  9.400000
0.020200  9.400000
0.031500  9.300000
0.039000  9.300000
0.045000  9.200000
0.054700  9.200000
0.058500  9.100000
0.057700  9.000000
0.057000  9.000000
0.054700  9.000000
0.051700  9.000000
0.042000  9.000000
0.036700  8.900000
0.031500  8.900000
0.025500  8.900000
0.020200  8.800000
0.012000  8.800000
0.010500  8.700000
0.011200  8.700000
0.015000  8.700000
0.018000  8.600000
0.015000  8.600000
0.003700  8.600000
-0.006800  8.500000
-0.006800  8.500000
-0.011300  8.500000
-0.012000  8.500000
-0.018800  8.400000
-0.024000  8.400000
-0.025600  8.400000
-0.030000  8.300000
-0.026300  8.300000
-0.027000  8.200000
-0.028500  8.200000
-0.031500  8.200000
-0.035300  8.100000
-0.031500  8.100000
-0.030800  8.100000
-0.031500  8.100000
-0.033000  8.000000
-0.031500  8.000000
-0.028500  8.000000
-0.025600  7.900000
-0.023300  7.900000
-0.027000  7.800000
-0.027800  7.800000
-0.029300  7.800000
-0.033000  7.700000
-0.034600  7.700000
-0.039000  7.700000
-0.045000  7.700000
-0.049500  7.600000
-0.046500  7.600000
-0.045800  7.600000
-0.021000  7.600000
0.000000  7.600000
-0.024000  7.600000
-0.019500  7.600000
-0.004600  7.600000
-0.006800  7.500000
-0.007500  7.500000
-0.013500  7.500000
-0.010500  7.500000
-0.012000  7.500000
-0.011300  7.400000
-0.012800  7.400000
-0.015800  7.400000
-0.017300  7.300000
-0.012000  7.300000
-0.004600  7.300000
-0.001500  7.300000
0.007500  7.300000
0.012000  7.300000
0.009700  7.300000
0.009000  7.300000
0.010500  7.200000
0.009000  7.200000
0.002200  7.200000
-0.004600  7.200000
-0.009800  7.200000
-0.008300  7.200000
-0.004600  7.200000
0.000000  7.200000
-0.001500  7.100000
-0.000800  7.100000
0.004500  7.100000
0.009000  7.100000
0.010500  7.000000
0.000700  7.000000
-0.003800  7.000000
-0.003800  7.000000
-0.005300  7.000000
-0.001500  7.000000
-0.004600  7.000000
-0.014300  7.000000
-0.018100  7.000000
-0.021000  6.900000
-0.019500  6.900000
-0.015000  6.900000
-0.015800  6.900000
-0.018800  6.900000
-0.024000  6.900000
-0.021800  6.800000
-0.018100  6.800000
-0.011300  6.800000
-0.006800  6.800000
-0.005300  6.800000
0.008200  6.700000
0.010500  6.700000
0.010500  6.700000
0.015700  6.700000
0.019500  6.700000
0.024700  6.700000
0.024700  6.700000
0.027700  6.700000
0.026200  6.700000
0.018000  6.700000
0.010500  6.700000
0.003700  6.700000
0.006700  6.600000
0.005200  6.600000
0.005200  6.600000
0.006700  6.600000
0.004500  6.600000
0.006700  6.600000
0.008200  6.600000
0.014200  6.500000
0.012000  6.500000
0.008200  6.500000
0.007500  6.500000
0.009000  6.500000
0.009000  6.500000
0.006700  6.500000
0.003700  6.500000
-0.001500  6.500000
0.002200  6.400000
0.005200  6.400000
0.009000  6.400000
0.008200  6.400000
0.002200  6.400000
0.006700  6.400000
0.006700  6.400000
0.008200  6.400000
0.003000  6.400000
0.001500  6.400000
0.002200  6.300000
-0.003000  6.300000
-0.008300  6.300000
-0.024000  6.300000
-0.014300  6.300000
0.008200  6.300000
0.011200  6.300000
0.016500  6.300000
0.020200  6.200000
0.027000  6.200000
0.027000  6.200000
0.025500  6.200000
0.025500  6.100000
0.022500  6.100000
0.021700  6.100000
0.012000  6.100000
0.006000  6.100000
0.005200  6.000000
0.001500  6.000000
0.003000  6.000000
0.005200  6.000000
0.003700  5.900000
0.005200  5.900000
0.008200  5.900000
0.008200  5.900000
0.006700  5.800000
0.008200  5.800000
0.014200  5.800000
0.018000  5.800000
0.023200  5.800000
0.024000  5.800000
0.024700  5.700000
0.018700  5.700000
0.006700  5.700000
0.003000  5.600000
-0.004600  5.600000
-0.010500  5.600000
-0.013500  5.600000
-0.023300  5.500000
-0.030800  5.500000
-0.031500  5.500000
-0.029300  5.500000
-0.029300  5.400000
-0.027000  5.400000
-0.024000  5.400000
-0.026300  5.300000
-0.019500  5.300000
-0.012800  5.300000
-0.010500  5.300000
-0.009100  5.300000
-0.012000  5.300000
-0.010500  5.200000
-0.007500  5.200000
-0.003800  5.200000
0.000700  5.100000
-0.000800  5.100000
-0.003000  5.100000
0.000000  5.100000
-0.003000  5.000000
-0.005300  5.000000
-0.002300  5.000000
-0.002300  5.000000
-0.002300  4.900000
-0.004600  4.900000
-0.005300  4.900000
-0.011300  4.900000
-0.012800  4.900000
-0.013500  4.800000
-0.012800  4.800000
-0.005300  4.800000
-0.005300  4.800000
-0.004600  4.700000
-0.006000  4.700000
-0.005300  4.700000
-0.003000  4.600000
-0.003000  4.600000
-0.000800  4.600000
-0.005300  4.600000
-0.006800  4.500000
-0.003000  4.500000
0.000700  4.500000
0.004500  4.500000
-0.000800  4.400000
0.000700  4.400000
0.003000  4.400000
0.001500  4.400000
-0.000800  4.400000
0.002200  4.400000
0.004500  4.400000
0.003700  4.400000
0.006700  4.300000
0.009700  4.300000
0.006700  4.300000
0.004500  4.300000
0.005200  4.300000
0.008200  4.200000
0.006000  4.200000
0.007500  4.200000
0.000700  4.200000
-0.003000  4.200000
0.001500  4.200000
-0.003800  4.100000
-0.006800  4.100000
-0.008300  4.100000
-0.014300  4.100000
-0.019500  4.100000
-0.015000  4.100000
-0.005300  4.100000
0.000700  4.100000
0.009000  4.100000
0.003000  4.100000
0.003000  4.100000
0.006000  4.100000
0.006700  4.100000
0.014200  4.100000
0.012000  4.100000
0.008200  4.100000
0.004500  4.100000
0.003700  4.100000
0.008200  4.100000
0.006700  4.100000
0.004500  4.100000
0.002200  4.000000
0.002200  4.000000
0.004500  4.100000
0.008200  4.100000
0.014200  4.100000
0.012700  4.100000
0.007500  4.100000
0.006700  4.100000
0.006700  4.100000
0.006700  4.200000
0.005200  4.200000
0.001500  4.200000
-0.003000  4.200000
-0.005300  4.200000
-0.006800  4.200000
-0.009100  4.300000
-0.015800  4.300000
-0.019500  4.300000
-0.012800  4.300000
-0.010500  4.300000
-0.010500  4.300000
-0.008300  4.400000
-0.009100  4.400000
-0.005300  4.400000
-0.000800  4.500000
0.000700  4.500000
-0.001500  4.500000
-0.005300  4.500000
-0.004600  4.500000
-0.006800  4.600000
-0.007500  4.600000
-0.005300  4.600000
-0.005300  4.700000
-0.004600  4.700000
-0.006800  4.700000
-0.005300  4.800000
-0.008300  4.800000
-0.009100  4.800000
-0.007500  4.900000
-0.006800  4.900000
-0.001500  4.900000
0.002200  4.900000
0.008200  5.000000
0.004500  5.000000
-0.000800  5.100000
0.000000  5.100000
-0.002300  5.200000
-0.002300  5.200000
-0.003000  5.300000
-0.004600  5.300000
-0.008300  5.400000
-0.008300  5.400000
-0.004600  5.500000
-0.003000  5.500000
-0.001500  5.600000
-0.003000  5.600000
0.000700  5.700000
0.003000  5.700000
0.005200  5.800000
0.006000  5.800000
0.002200  5.800000
0.002200  5.900000
-0.003000  5.900000
-0.006000  6.000000
-0.010500  6.100000
-0.016500  6.100000
-0.013500  6.200000
-0.012800  6.300000
-0.009100  6.300000
-0.002300  6.300000
-0.003000  6.400000
-0.001500  6.500000
0.001500  6.500000
-0.000800  6.600000
0.002200  6.600000
0.006000  6.700000
-0.001500  6.700000
-0.001500  6.800000
0.003700  6.900000
0.003000  6.900000
0.004500  7.000000
0.003000  7.100000
0.004500  7.100000
0.004500  7.200000
0.003000  7.200000
0.009000  7.300000
0.012700  7.400000
0.010500  7.400000
0.011200  7.500000
0.008200  7.600000
0.006700  7.600000
0.008200  7.700000
0.007500  7.800000
0.003000  7.900000
0.000700  7.900000
0.000000  8.000000
-0.003000  8.100000
-0.004600  8.100000
-0.004600  8.200000
-0.006800  8.200000
-0.010500  8.300000
-0.009100  8.400000
-0.004600  8.500000
-0.006800  8.600000
-0.009800  8.700000
-0.010500  8.800000
-0.008300  8.900000
-0.010500  9.000000
-0.012000  9.000000
-0.010500  9.100000
-0.010500  9.200000
-0.010500  9.300000
-0.009100  9.400000
-0.005300  9.400000
0.001500  9.500000
0.003700  9.600000
-0.003800  9.700000
-0.010500  9.800000
-0.009100  9.900000
-0.006800  10.000000
-0.004600  10.100000
-0.009800  10.200000
-0.012800  10.300000
-0.012000  10.400000
-0.009800  10.500000
-0.006800  10.600000
-0.008300  10.700000
-0.009100  10.800000
-0.008300  10.900000
-0.004600  11.000000
0.000000  11.200000
0.003000  11.200000
0.003700  11.300000
0.001500  11.500000
0.001500  11.600000
0.004500  11.700000
0.011200  11.800000
0.014200  11.900000
0.014200  12.000000
0.014200  12.100000
0.017200  12.200000
0.026200  12.300000
0.029200  12.500000
0.024000  12.600000
0.025500  12.700000
0.025500  12.900000
0.024700  13.000000
0.028500  13.200000
0.026200  13.300000
0.022500  13.500000
0.013500  13.600000
0.012000  13.700000
0.014200  13.900000
0.007500  14.000000
0.006000  14.100000
0.000700  14.300000
-0.006000  14.400000
-0.006800  14.600000
-0.003800  14.700000
0.000700  14.800000
-0.001500  15.000000
-0.005300  15.200000
-0.009100  15.300000
-0.010500  15.500000
-0.009100  15.700000
-0.015800  15.900000
-0.029300  16.000000
-0.040500  16.200000
-0.031500  16.400000
-0.023300  16.600000
-0.018100  16.700000
-0.004600  16.900000
0.006000  17.100000
0.008200  17.300000
0.004500  17.500000
0.014200  17.600000
0.018000  17.800000
0.018000  18.000000
0.020200  18.100000
0.003700  18.300000
-0.004600  18.500000
-0.008300  18.700000
-0.010500  18.900000
-0.010500  19.200000
-0.009100  19.400000
0.000000  19.600000
0.005200  19.800000
0.011200  20.100000
0.016500  20.300000
0.020200  20.500000
0.014200  20.700000
0.012000  21.000000
0.019500  21.200000
0.012000  21.400000
0.006700  21.600000
0.009700  21.900000
0.009000  22.100000
0.009700  22.300000
0.008200  22.500000
0.003000  22.800000
-0.001500  23.000000
-0.003800  23.300000
-0.003000  23.600000
-0.000800  23.800000
-0.000800  24.100000
-0.002300  24.400000
0.000000  24.700000
0.005200  25.000000
0.012700  25.200000
0.016500  25.600000
0.010500  25.800000
0.004500  26.100000
0.004500  26.400000
0.008200  26.700000
0.012000  27.000000
0.009000  27.300000
0.006700  27.500000
0.006700  27.800000
0.015000  28.100000
0.021700  28.400000
0.020200  28.700000
0.020200  28.900000
0.019500  29.200000
0.023200  29.500000
0.027000  29.800000
0.019500  30.100000
0.011200  30.400000
0.011200  30.600000
0.018000  30.900000
0.029200  31.200000
0.040500  31.500000
0.043500  31.800000
0.037500  32.100000
0.030700  32.400000
0.029200  32.600000
0.040500  32.900000
0.054000  33.200000
0.067500  33.500000
0.070500  33.700000
0.066000  34.100000
0.059200  34.300000
0.046500  34.600000
0.035200  34.800000
0.023200  35.100000
0.032200  35.300000
0.038200  35.500000
0.024000  35.800000
0.003000  36.000000
-0.012000  36.300000
-0.019500  36.500000
-0.031500  36.800000
-0.035300  37.000000
-0.042800  37.200000
-0.040500  37.500000
-0.027800  37.700000
-0.027800  37.900000
-0.024000  38.200000
-0.013500  38.400000
-0.005300  38.600000
-0.009800  38.900000
-0.021800  39.100000
-0.018100  39.400000
-0.015000  39.600000
-0.016500  39.800000
-0.003000  40.000000
0.004500  40.300000
-0.000800  40.500000
0.003000  40.700000
0.014200  40.900000
0.005200  41.100000
-0.018800  41.400000
-0.043600  41.600000
-0.055500  41.800000
-0.051800  42.000000
-0.049500  42.300000
-0.040500  42.500000
-0.048000  42.700000
-0.062300  42.900000
-0.086300  43.100000
-0.121500  43.300000
-0.141100  43.600000
-0.152300  43.800000
-0.161300  44.000000
-0.179300  44.200000
-0.182300  44.400000
-0.167300  44.600000
-0.153000  44.900000
-0.139600  45.000000
-0.129800  45.300000
-0.122300  45.500000
-0.116300  45.700000
-0.096000  45.900000
-0.082500  46.100000
-0.087800  46.300000
-0.078000  46.500000
-0.064500  46.800000
-0.054800  47.000000
-0.051800  47.200000
-0.074300  47.400000
-0.078000  47.600000
-0.067500  47.800000
-0.048800  48.100000
-0.008300  48.300000
0.015700  48.500000
0.040500  48.700000
0.068200  48.900000
0.090700  49.100000
0.111700  49.400000
0.129000  49.600000
0.131200  49.800000
0.119200  50.000000
0.117700  50.200000
0.108000  50.400000
0.105000  50.700000
0.113200  50.900000
0.114000  51.100000
0.119200  51.300000
0.130500  51.500000
0.153700  51.700000
0.160500  52.000000
0.166500  52.200000
0.169500  52.400000
0.162000  52.600000
0.165000  52.900000
0.165000  53.100000
0.173200  53.300000
0.164200  53.500000
0.142500  53.800000
0.126000  54.000000
0.099000  54.200000
0.077200  54.400000
0.058500  54.600000
0.029200  54.900000
0.001500  55.100000
-0.007500  55.300000
-0.011300  55.500000
-0.019500  55.800000
-0.027000  56.000000
-0.035300  56.200000
-0.036100  56.400000
-0.035300  56.700000
-0.032300  56.800000
-0.028500  57.000000
-0.031500  57.100000
-0.030800  57.300000
-0.033000  57.500000
-0.033800  57.600000
-0.030000  57.800000
-0.030800  58.000000
-0.030800  58.100000
-0.033000  58.300000
-0.030800  58.500000
-0.030800  58.600000
-0.028500  58.800000
-0.030800  58.900000
-0.036100  59.100000
-0.033000  59.300000
-0.030800  59.400000
-0.025600  59.600000
-0.023300  59.800000
-0.021800  59.900000
-0.021800  60.000000
-0.025600  60.100000
-0.024000  60.200000
-0.027000  60.300000
-0.034600  60.400000
-0.042800  60.500000
-0.044300  60.600000
-0.036800  60.700000
-0.033800  60.800000
-0.032300  60.900000
-0.036100  61.000000
-0.039800  61.100000
-0.038300  61.200000
-0.030800  61.200000
-0.032300  61.400000
-0.042800  61.500000
-0.044300  61.600000
-0.042000  61.600000
-0.038300  61.700000
-0.036800  61.800000
-0.036800  61.900000
-0.034600  61.900000
-0.035300  62.000000
-0.033000  62.000000
-0.027000  62.100000
-0.023300  62.100000
-0.019500  62.100000
-0.019500  62.100000
-0.018100  62.200000
-0.014300  62.200000
-0.008300  62.300000
-0.006800  62.300000
-0.008300  62.400000
-0.006800  62.400000
-0.006800  62.500000
-0.001500  62.500000
0.001500  62.500000
0.004500  62.500000
0.008200  62.600000
0.009700  62.600000
0.018700  62.600000
0.019500  62.600000
0.018700  62.600000
0.019500  62.600000
0.016500  62.600000
0.016500  62.600000
0.020200  62.600000
0.022500  62.600000
0.021700  62.600000
0.023200  62.600000
0.023200  62.600000
0.020200  62.600000
0.015000  62.600000
0.012000  62.600000
0.010500  62.600000
0.005200  62.600000
0.010500  62.600000
0.012700  62.600000
0.014200  62.600000
0.018000  62.500000
0.012700  62.500000
0.013500  62.400000
0.018700  62.300000
0.024000  62.200000
0.027000  62.100000
0.021700  62.000000
0.022500  61.900000
0.024700  61.800000
0.024700  61.700000
0.025500  61.600000
0.024000  61.500000
0.020200  61.400000
0.013500  61.300000
0.012000  61.200000
0.010500  61.200000
0.008200  61.100000
0.005200  60.900000
0.003000  60.800000
0.003000  60.700000
0.001500  60.600000
0.004500  60.500000
0.004500  60.300000
0.003700  60.200000
0.003700  60.000000
0.000700  59.800000
-0.000800  59.700000
-0.001500  59.500000
-0.003800  59.400000
-0.001500  59.200000
0.002200  59.000000
0.000700  58.900000
0.007500  58.700000
0.012000  58.500000
0.004500  58.400000
0.000700  58.200000
-0.002300  58.000000
0.001500  57.900000
0.006000  57.700000
0.008200  57.600000
0.010500  57.400000
0.012000  57.200000
0.012700  57.000000
0.012700  56.700000
0.012700  56.600000
0.010500  56.300000
0.003000  56.100000
-0.002300  55.900000
-0.005300  55.700000
-0.010500  55.400000
-0.012000  55.200000
-0.012000  55.000000
-0.019500  54.800000
-0.020300  54.600000
-0.020300  54.400000
-0.024800  54.100000
-0.030000  53.900000
-0.031500  53.700000
-0.030000  53.500000
-0.026300  53.300000
-0.025600  53.000000
-0.030800  52.800000
-0.031500  52.500000
-0.029300  52.200000
-0.025600  52.000000
-0.023300  51.700000
-0.016500  51.500000
-0.016500  51.200000
-0.021000  50.900000
-0.024000  50.700000
-0.030800  50.400000
-0.036800  50.100000
-0.023300  49.900000
0.003700  49.600000
0.021700  49.300000
0.036700  49.000000
0.048000  48.800000
0.055500  48.600000
0.056200  48.300000
0.062200  48.000000
0.074200  47.700000
0.076500  47.400000
0.080200  47.100000
0.068200  46.800000
0.055500  46.400000
0.048000  46.100000
0.025500  45.800000
0.001500  45.400000
-0.023300  45.100000
-0.043600  44.800000
-0.036100  44.500000
-0.022500  44.100000
-0.009800  43.800000
0.006700  43.500000
0.010500  43.100000
-0.001500  42.800000
-0.015800  42.500000
-0.022500  42.200000
-0.024000  41.800000
-0.031500  41.500000
-0.045800  41.100000
-0.058500  40.800000
-0.062300  40.500000
-0.066800  40.100000
-0.065300  39.800000
-0.061500  39.400000
-0.063800  39.100000
-0.053300  38.700000
-0.045800  38.300000
-0.038300  38.000000
-0.031500  37.600000
-0.030800  37.300000
-0.024800  36.900000
-0.021800  36.600000
-0.015800  36.200000
-0.009100  35.900000
-0.004600  35.500000
-0.004600  35.200000
-0.004600  34.800000
0.000000  34.500000
0.003000  34.100000
0.001500  33.700000
-0.001500  33.400000
0.000700  33.000000
0.000700  32.700000
-0.003800  32.300000
-0.006800  31.900000
-0.007500  31.500000
-0.003000  31.200000
-0.001500  30.800000
0.000700  30.500000
0.000700  30.100000
-0.003000  29.700000
-0.002300  29.400000
-0.000800  29.000000
0.006700  28.600000
0.017200  28.300000
0.018700  27.900000
0.012700  27.500000
0.012000  27.200000
0.012700  26.800000
0.015000  26.400000
0.014200  26.100000
0.012700  25.600000
0.012000  25.200000
0.005200  24.900000
0.003700  24.500000
0.006000  24.100000
0.003700  23.700000
0.003700  23.300000
0.012000  22.900000
0.015000  22.500000
0.019500  22.100000
0.031500  21.800000
0.042700  21.400000
0.047200  21.000000
0.050200  20.600000
0.059200  20.200000
0.033000  19.800000
0.005200  19.400000
0.015700  19.000000
0.010500  18.600000
0.001500  18.300000
0.006700  17.900000
0.005200  17.500000
0.005200  17.000000
0.012000  16.700000
0.014200  16.300000
0.008200  15.900000
0.001500  15.500000
0.005200  15.100000
0.005200  14.700000
-0.001500  14.400000
-0.006800  13.900000
-0.012000  13.500000
-0.010500  13.100000
0.009000  12.800000
0.018700  12.400000
0.017200  12.000000
0.013500  11.600000
0.009000  11.200000
0.015000  10.900000
0.012700  10.700000
0.011200  10.400000
0.005200  10.100000
-0.000800  9.900000
-0.005300  9.600000
-0.011300  9.300000
-0.006800  9.000000
-0.003000  8.800000
0.003000  8.500000
0.003000  8.200000
0.004500  8.000000
0.008200  7.700000
0.008200  7.400000
0.008200  7.200000
0.001500  6.900000
-0.003800  6.600000
-0.005300  6.300000
-0.003000  6.100000
0.003000  5.800000
0.009700  5.700000
0.012000  5.500000
-0.000800  5.400000
0.012700  5.200000
0.018700  5.100000
0.006000  4.900000
0.014200  4.800000
0.013500  4.700000
0.027000  4.500000
0.045700  4.400000
0.042000  4.200000
0.017200  4.100000
-0.009100  4.000000
-0.022500  3.800000
-0.033800  3.700000
-0.033800  3.600000
-0.038300  3.400000
-0.046500  3.200000
-0.050300  3.100000
-0.040500  2.900000
-0.029300  2.900000
-0.021800  2.800000
-0.015000  2.800000
-0.016500  2.700000
-0.014300  2.600000
-0.008300  2.600000
-0.001500  2.500000
-0.001500  2.400000
0.009000  2.400000
0.021700  2.300000
0.004500  2.200000
-0.015800  2.200000
-0.025600  2.100000
-0.027800  2.100000
-0.029300  2.000000
-0.015800  1.900000
0.016500  1.800000
0.024000  1.800000
0.001500  1.700000
0.000700  1.600000
0.005200  1.600000
-0.014300  1.600000
-0.015800  1.600000
-0.018100  1.600000
-0.015800  1.600000
-0.001500  1.600000
0.005200  1.600000
0.018700  1.600000
0.024000  1.500000
0.025500  1.500000
0.024000  1.500000
0.024000  1.500000
0.018700  1.500000
0.020200  1.500000
0.025500  1.400000
0.030700  1.400000
0.036000  1.400000
0.019500  1.400000
0.007500  1.400000
0.005200  1.300000
-0.002300  1.400000
-0.003000  1.500000
-0.003800  1.600000
-0.001500  1.700000
0.021700  1.800000
0.042700  1.800000
0.041200  1.900000
0.031500  2.000000
0.013500  2.100000
-0.003000  2.200000
-0.012800  2.200000
-0.019500  2.300000
-0.015000  2.400000
-0.025600  2.500000
-0.043600  2.600000
-0.050300  2.700000
-0.061500  2.700000
-0.077300  2.800000
-0.091500  2.900000
-0.084000  3.000000
-0.048800  3.200000
-0.040500  3.400000
-0.056300  3.600000
-0.054800  3.700000
-0.055500  3.900000
-0.046500  4.100000
-0.023300  4.300000
-0.006800  4.500000
0.016500  4.600000
0.041200  4.900000
0.046500  5.000000
0.045000  5.200000
0.041200  5.400000
0.039000  5.600000
0.030700  5.800000
0.016500  5.900000
0.001500  6.100000
-0.018100  6.300000
-0.020300  6.500000
-0.014300  6.700000
-0.012800  6.700000
-0.006800  6.700000
0.006000  6.800000
0.023200  6.800000
0.019500  6.900000
0.009700  6.900000
0.013500  7.000000
0.012700  7.000000
0.018000  7.100000
0.046500  7.200000
0.081700  7.200000
0.088500  7.200000
0.063000  7.300000
0.043500  7.300000
0.033000  7.400000
0.024000  7.400000
0.028500  7.500000
0.040500  7.500000
0.046500  7.600000
0.043500  7.600000
0.026200  7.600000
0.001500  7.500000
-0.012800  7.400000
-0.021000  7.300000
-0.012800  7.200000
-0.004600  7.100000
-0.009800  7.000000
-0.016500  6.900000
-0.026300  6.800000
-0.030000  6.700000
-0.023300  6.700000
-0.017300  6.600000
-0.009800  6.500000
-0.003000  6.400000
0.015000  6.300000
0.023200  6.200000
0.010500  6.100000
0.004500  6.000000
-0.003000  5.900000
0.006000  5.800000
0.009000  5.800000
-0.004600  5.800000
-0.013500  5.800000
-0.022500  5.900000
-0.027000  5.900000
-0.027800  5.900000
-0.032300  5.900000
-0.035300  6.000000
-0.032300  6.000000
-0.031500  6.000000
-0.015800  6.000000
0.010500  6.000000
0.035200  6.100000
0.044200  6.100000
0.027700  6.100000
0.015700  6.100000
0.001500  6.200000
-0.021800  6.200000
-0.032300  6.200000
-0.025600  6.200000
-0.024800  6.300000
-0.030800  6.500000
-0.039800  6.700000
-0.045800  6.800000
-0.036100  7.000000
-0.018100  7.100000
-0.003000  7.300000
-0.004600  7.400000
-0.013500  7.600000
-0.022500  7.700000
-0.021800  7.900000
-0.015800  8.100000
-0.005300  8.200000
0.004500  8.400000
0.005200  8.500000
0.019500  8.600000
0.016500  8.800000
0.007500  9.000000
0.002200  9.100000
0.008200  9.300000
0.022500  9.400000
0.023200  9.500000
0.019500  9.700000
0.008200  9.800000
0.000700  9.900000
0.004500  10.100000
0.009700  10.200000
0.010500  10.300000
0.004500  10.500000
-0.004600  10.600000
-0.018100  10.700000
-0.024000  10.800000
-0.024800  11.000000
-0.021800  11.100000
-0.012000  11.200000
-0.012800  11.400000
-0.002300  11.500000
0.000700  11.700000
-0.009100  11.800000
-0.008300  11.900000
-0.014300  11.900000
-0.009800  11.800000
-0.007500  11.700000
-0.000800  11.600000
0.001500  11.500000
0.000000  11.400000
0.009000  11.300000
0.008200  11.200000
0.008200  11.100000
0.010500  11.000000
0.016500  10.900000
0.034500  10.800000
0.057000  10.700000
0.063000  10.600000
0.053200  10.500000
0.048000  10.400000
0.034500  10.300000
0.034500  10.200000
0.046500  10.100000
0.061500  10.000000
0.066000  10.000000
0.050200  9.900000
0.044200  9.900000
0.044200  9.800000
0.039000  9.800000
0.036000  9.700000
0.030700  9.600000
0.015000  9.600000
0.000700  9.500000
-0.002300  9.400000
-0.001500  9.400000
-0.009800  9.400000
-0.018100  9.300000
-0.018800  9.300000
-0.024800  9.200000
-0.030800  9.100000
-0.034600  9.100000
-0.042800  9.000000
-0.040500  9.000000
-0.031500  8.900000
-0.034600  8.900000
-0.023300  9.000000
-0.005300  9.000000
-0.000800  9.000000
-0.008300  9.000000
-0.020300  9.100000
-0.024000  9.100000
-0.017300  9.200000
-0.003000  9.200000
0.005200  9.300000
0.006700  9.300000
0.003700  9.300000
0.006000  9.400000
0.015700  9.400000
0.019500  9.400000
0.010500  9.500000
0.005200  9.500000
0.004500  9.500000
-0.001500  9.600000
-0.006800  9.600000
-0.013500  9.700000
-0.016500  9.800000
-0.010500  9.800000
-0.009100  9.900000
-0.013500  9.900000
-0.010500  10.000000
-0.008300  10.000000
-0.012000  10.100000
-0.012800  10.200000
-0.006800  10.200000
-0.005300  10.300000
-0.012000  10.300000
-0.015000  10.400000
-0.021800  10.400000
-0.026300  10.500000
-0.025600  10.600000
-0.027800  10.600000
-0.028500  10.700000
-0.032300  10.700000
-0.027000  10.800000
-0.018100  10.800000
-0.015800  10.800000
-0.016500  10.800000
-0.017300  10.800000
-0.018100  10.800000
-0.019500  10.800000
-0.020300  10.800000
-0.024000  10.800000
-0.018100  10.800000
-0.009100  10.800000
-0.001500  10.800000
0.000700  10.800000
-0.003000  10.800000
-0.008300  10.800000
-0.011300  10.800000
-0.010500  10.800000
-0.009100  10.800000
-0.007500  10.800000
-0.000800  10.800000
-0.001500  10.700000
-0.007500  10.700000
-0.004600  10.700000
0.004500  10.600000
0.014200  10.600000
0.019500  10.500000
0.020200  10.400000
0.019500  10.400000
0.019500  10.300000
0.010500  10.300000
-0.007500  10.200000
-0.020300  10.200000
-0.040500  10.100000
-0.046500  10.100000
-0.046500  10.000000
-0.057000  9.900000
-0.066800  9.900000
-0.074300  9.900000
-0.075000  9.800000
-0.075000  9.700000
-0.069100  9.600000
-0.063000  9.600000
-0.063800  9.500000
-0.055500  9.500000
-0.042000  9.400000
-0.033000  9.400000
-0.027800  9.300000
-0.018800  9.300000
-0.008300  9.200000
-0.004600  9.100000
0.009000  9.100000
0.023200  9.000000
0.033000  9.000000
0.039700  8.900000
0.044200  8.900000
0.048700  8.800000
0.046500  8.700000
0.042700  8.700000
0.038200  8.600000
0.031500  8.500000
0.031500  8.500000
0.033700  8.500000
0.034500  8.400000
0.037500  8.300000
0.035200  8.300000
0.032200  8.200000
0.030700  8.100000
0.034500  8.100000
0.037500  8.100000
0.039000  8.000000
0.037500  7.900000
0.033000  7.900000
0.039700  7.800000
0.048000  7.700000
0.050200  7.700000
0.042000  7.600000
0.033000  7.600000
0.027000  7.500000
0.023200  7.500000
0.028500  7.400000
0.027700  7.300000
0.023200  7.300000
0.011200  7.200000
0.001500  7.200000
0.000700  7.100000
-0.000800  7.100000
0.003000  7.000000
0.004500  7.000000
0.001500  6.900000
-0.001500  6.900000
-0.007500  6.800000
-0.003800  6.700000
0.009000  6.700000
0.018000  6.700000
0.021700  6.600000
0.023200  6.600000
0.027700  6.500000
0.033000  6.400000
0.033000  6.400000
0.033000  6.300000
0.036000  6.300000
0.038200  6.300000
0.030700  6.200000
0.030700  6.200000
0.028500  6.100000
0.019500  6.100000
0.014200  6.000000
0.005200  6.000000
-0.005300  5.900000
-0.012000  5.900000
-0.013500  5.800000
-0.018100  5.800000
-0.021000  5.800000
-0.020300  5.800000
-0.018800  5.700000
-0.018100  5.700000
-0.015000  5.600000
-0.009800  5.600000
-0.009100  5.500000
-0.009800  5.500000
-0.015800  5.400000
-0.013500  5.400000
-0.006800  5.400000
-0.003000  5.400000
-0.005300  5.300000
-0.019500  5.300000
-0.012800  5.300000
-0.006800  5.300000
-0.012800  5.300000
-0.010500  5.300000
-0.013500  5.200000
-0.008300  5.200000
-0.008300  5.200000
-0.006000  5.200000
-0.001500  5.200000
0.001500  5.100000
0.014200  5.100000
0.015000  5.100000
0.016500  5.100000
0.022500  5.000000
0.034500  5.000000
0.042700  5.000000
0.042000  5.000000
0.042000  4.900000
0.039000  4.900000
0.039000  4.900000
0.042700  4.900000
0.042700  4.900000
0.033000  4.900000
0.026200  4.900000
0.016500  4.800000
0.006700  4.800000
0.018700  4.800000
0.025500  4.700000
0.015700  4.700000
0.009000  4.700000
0.012000  4.700000
0.014200  4.700000
0.005200  4.600000
0.003000  4.600000
0.001500  4.500000
-0.006800  4.500000
-0.009100  4.500000
-0.012000  4.500000
-0.015800  4.500000
-0.018100  4.500000
-0.018100  4.500000
-0.018800  4.500000
-0.023300  4.500000
-0.024000  4.500000
-0.027000  4.500000
-0.031500  4.500000
-0.031500  4.400000
-0.029300  4.400000
-0.030800  4.400000
-0.036100  4.400000
-0.039800  4.400000
-0.042000  4.400000
-0.040500  4.400000
-0.037500  4.300000
-0.039000  4.300000
-0.036800  4.300000
-0.036800  4.300000
-0.030800  4.300000
-0.022500  4.300000
-0.021000  4.200000
-0.014300  4.200000
-0.012800  4.200000
-0.012000  4.200000
-0.006800  4.200000
-0.004600  4.200000
-0.005300  4.200000
-0.006000  4.100000
-0.005300  4.100000
-0.008300  4.100000
-0.006800  4.100000
-0.005300  4.100000
-0.005300  4.100000
-0.004600  4.100000
-0.001500  4.000000
0.004500  4.000000
0.005200  4.000000
0.005200  4.000000
0.000000  4.000000
-0.003800  4.000000
-0.001500  4.000000
-0.000800  4.000000
0.006000  4.000000
0.001500  4.000000
-0.002300  4.000000
-0.000800  4.000000
-0.004600  4.000000
-0.004600  4.000000
-0.004600  4.000000
-0.006800  4.000000
-0.012800  4.000000
-0.015800  4.000000
-0.012800  3.900000
-0.012800  3.900000
-0.011300  3.900000
-0.009100  3.900000
-0.011300  3.900000
-0.017300  3.900000
-0.014300  3.900000
-0.009100  3.900000
-0.018100  3.900000
-0.018100  3.900000
-0.018100  3.900000
-0.021800  3.900000
-0.019500  3.900000
-0.021800  3.900000
-0.023300  3.900000
-0.027000  3.900000
-0.027800  3.900000
-0.025600  3.900000
-0.024800  3.900000
-0.017300  3.900000
-0.009800  3.900000
-0.008300  3.900000
-0.009800  3.900000
-0.000800  3.900000
0.013500  3.900000
0.022500  3.900000
0.024000  3.900000
0.012700  3.900000
0.006700  3.900000
0.012000  3.900000
0.012700  3.900000
0.015700  3.900000
0.015000  3.900000
0.021700  3.800000
0.027000  3.800000
0.027000  3.800000
0.025500  3.800000
0.018000  3.800000
0.013500  3.800000
0.012700  3.800000
0.009700  3.800000
0.003000  3.800000
0.001500  3.800000
-0.003000  3.700000
0.000000  3.700000
0.005200  3.700000
0.000000  3.700000
-0.003000  3.700000
-0.006800  3.700000
-0.001500  3.700000
0.008200  3.700000
0.010500  3.700000
0.011200  3.700000
0.005200  3.800000
0.003000  3.800000
0.010500  3.800000
0.016500  3.800000
0.019500  3.800000
0.020200  3.800000
0.012700  3.800000
0.001500  3.800000
0.003700  3.800000
0.010500  3.800000
0.006000  3.800000
-0.005300  3.800000
-0.005300  3.800000
0.002200  3.800000
0.000700  3.800000
-0.001500  3.800000
0.000000  3.800000
0.003700  3.800000
0.015700  3.800000
0.023200  3.800000
0.027700  3.800000
0.021000  3.800000
0.009000  3.800000
0.007500  3.800000
0.003000  3.800000
0.009000  3.900000
0.012700  3.900000
0.006000  3.900000
-0.001500  3.900000
-0.005300  3.900000
0.002200  3.900000
0.004500  3.900000
-0.001500  3.900000
-0.006800  3.900000
-0.003000  3.900000
0.004500  3.900000
0.012000  4.000000
0.022500  4.000000
0.019500  4.000000
0.018700  4.000000
0.021000  4.000000
0.020200  4.000000
0.023200  4.000000
0.018000  4.000000
0.015700  4.000000
0.012700  4.000000
0.012700  4.000000
0.011200  4.000000
0.011200  4.100000
0.013500  4.100000
0.006000  4.100000
0.004500  4.100000
0.003000  4.100000
0.003700  4.200000
0.000000  4.200000
-0.009100  4.200000
-0.009100  4.300000
-0.013500  4.300000
-0.013500  4.300000
-0.012800  4.400000
-0.014300  4.400000
-0.015000  4.400000
-0.016500  4.500000
-0.009800  4.500000
-0.006800  4.500000
-0.002300  4.500000
0.004500  4.500000
0.003000  4.600000
0.006700  4.600000
0.008200  4.600000
0.012000  4.700000
0.012000  4.700000
0.005200  4.700000
0.000700  4.800000
-0.006000  4.800000
-0.007500  4.900000
-0.004600  4.900000
-0.005300  4.900000
-0.010500  4.900000
-0.009100  4.900000
-0.005300  5.000000
-0.006800  5.000000
-0.006800  5.000000
-0.006000  5.100000
-0.000800  5.100000
0.002200  5.200000
0.001500  5.200000
0.004500  5.200000
-0.000800  5.300000
-0.006000  5.300000
-0.009100  5.300000
-0.012800  5.300000
-0.010500  5.400000
-0.010500  5.400000
-0.012000  5.400000
-0.012800  5.500000
-0.012800  5.500000
-0.009800  5.600000
-0.006800  5.600000
0.000000  5.700000
-0.001500  5.700000
-0.003000  5.700000
-0.004600  5.800000
-0.003800  5.800000
0.000700  5.800000
-0.005300  5.900000
-0.006800  5.900000
-0.009800  5.900000
-0.010500  6.000000
-0.006800  6.000000
-0.009800  6.100000
-0.009100  6.100000
-0.008300  6.200000
-0.002300  6.200000
-0.001500  6.200000
-0.001500  6.300000
0.004500  6.300000
0.003700  6.300000
-0.000800  6.300000
-0.001500  6.400000
-0.001500  6.400000
-0.006800  6.500000
-0.010500  6.500000
-0.010500  6.500000
-0.014300  6.600000
-0.015000  6.600000
-0.016500  6.700000
-0.015800  6.700000
-0.018100  6.700000
-0.018800  6.700000
-0.009100  6.800000
-0.005300  6.800000
-0.008300  6.900000
-0.008300  6.900000
-0.008300  7.000000
-0.008300  7.100000
-0.005300  7.100000
-0.002300  7.200000
-0.006000  7.200000
-0.005300  7.200000
-0.006800  7.300000
-0.006800  7.400000
-0.001500  7.400000
0.000700  7.500000
0.001500  7.500000
-0.000800  7.600000
0.001500  7.600000
0.003000  7.700000
0.003700  7.700000
0.015700  7.800000
0.018000  7.800000
0.010500  7.900000
0.015700  7.900000
0.016500  8.000000
0.011200  8.000000
0.015700  8.100000
0.008200  8.100000
0.010500  8.100000
0.017200  8.200000
0.012700  8.200000
0.010500  8.300000
0.001500  8.400000
0.000700  8.400000
0.003700  8.500000
0.004500  8.500000
0.006700  8.500000
0.006700  8.600000
0.005200  8.600000
0.007500  8.700000
0.009000  8.700000
0.016500  8.800000
0.015700  8.800000
0.012700  8.900000
0.013500  8.900000
0.004500  9.000000
0.006700  9.000000
0.008200  9.000000
0.001500  9.100000
-0.003000  9.100000
-0.003000  9.200000
-0.002300  9.200000
-0.003000  9.300000
-0.001500  9.300000
-0.006800  9.400000
-0.008300  9.400000
-0.009100  9.400000
-0.015800  9.500000
-0.037500  9.500000
-0.061500  9.600000
-0.065300  9.600000
-0.069100  9.700000
-0.059300  9.700000
-0.046500  9.800000
-0.038300  9.800000
-0.034600  9.900000
-0.040500  9.900000
-0.034600  10.000000
-0.028500  10.000000
-0.023300  10.100000
-0.018100  10.100000
-0.012000  10.200000
-0.006800  10.300000
-0.001500  10.300000
0.004500  10.300000
-0.000800  10.400000
-0.000800  10.400000
-0.001500  10.500000
-0.003800  10.600000
0.000000  10.600000
0.000700  10.700000
0.003000  10.700000
0.000700  10.700000
-0.001500  10.800000
0.005200  10.900000
0.008200  11.000000
0.008200  11.000000
0.012000  11.100000
0.014200  11.200000
0.019500  11.200000
0.023200  11.300000
0.026200  11.300000
0.025500  11.400000
0.019500  11.500000
0.012000  11.500000
0.000000  11.600000
-0.004600  11.700000
-0.005300  11.700000
-0.010500  11.800000
-0.019500  11.800000
-0.018100  11.900000
-0.012800  12.000000
-0.012000  12.100000
-0.006000  12.100000
-0.006800  12.200000
-0.006000  12.300000
0.000700  12.400000
0.007500  12.500000
0.015700  12.600000
0.010500  12.600000
0.012700  12.700000
0.017200  12.800000
0.016500  12.900000
0.020200  13.000000
0.020200  13.000000
0.021700  13.100000
0.024000  13.200000
0.031500  13.300000
0.040500  13.400000
0.046500  13.400000
0.051000  13.500000
0.047200  13.600000
0.047200  13.700000
0.046500  13.800000
0.051700  13.900000
0.053200  14.000000
0.048700  14.200000
0.046500  14.300000
0.041200  14.400000
0.038200  14.500000
0.033000  14.600000
0.023200  14.800000
0.013500  14.800000
0.008200  15.000000
0.009000  15.100000
0.012000  15.200000
0.012000  15.300000
0.012000  15.400000
0.012000  15.500000
0.007500  15.700000
0.006700  15.700000
0.007500  15.900000
0.003000  16.000000
0.003700  16.200000
-0.000800  16.300000
-0.010500  16.500000
-0.013500  16.600000
-0.020300  16.700000
-0.024000  16.900000
-0.027800  17.000000
-0.031500  17.200000
-0.021000  17.300000
-0.008300  17.500000
0.004500  17.600000
0.010500  17.800000
0.003000  17.900000
0.006700  18.000000
0.017200  18.200000
0.003000  18.300000
0.000000  18.500000
0.004500  18.600000
0.000700  18.800000
-0.003800  18.900000
-0.015800  19.100000
-0.018100  19.300000
-0.022500  19.500000
-0.030800  19.700000
-0.027800  19.800000
-0.025600  20.000000
-0.020300  20.200000
-0.018800  20.400000
-0.021000  20.600000
-0.018800  20.800000
-0.023300  21.000000
-0.021800  21.100000
-0.021000  21.300000
-0.027800  21.500000
-0.024800  21.700000
-0.018800  21.900000
-0.012800  22.000000
-0.010500  22.200000
-0.011300  22.400000
-0.020300  22.600000
-0.021800  22.900000
-0.012800  23.100000
-0.008300  23.400000
-0.006800  23.600000
-0.015800  23.800000
-0.015800  24.000000
-0.006800  24.300000
-0.003800  24.500000
-0.005300  24.700000
-0.004600  25.000000
-0.006800  25.200000
-0.011300  25.500000
-0.006000  25.700000
-0.001500  25.900000
0.003000  26.100000
0.003700  26.400000
-0.001500  26.600000
-0.003000  26.900000
0.003000  27.100000
0.005200  27.400000
0.003000  27.600000
0.009000  27.900000
0.013500  28.100000
0.025500  28.400000
0.031500  28.600000
0.026200  28.900000
0.024000  29.200000
0.029200  29.400000
0.040500  29.700000
0.047200  29.900000
0.044200  30.100000
0.039000  30.400000
0.032200  30.700000
0.021700  31.000000
0.027000  31.200000
0.030700  31.500000
0.024000  31.700000
0.026200  31.900000
0.026200  32.200000
0.020200  32.400000
0.020200  32.700000
0.016500  32.900000
0.003000  33.200000
-0.003800  33.400000
-0.005300  33.700000
-0.006800  33.900000
-0.015800  34.200000
-0.025600  34.400000
-0.016500  34.700000
-0.011300  34.900000
-0.008300  35.100000
0.006000  35.400000
0.012700  35.600000
0.010500  35.900000
0.025500  36.100000
0.054000  36.400000
0.064500  36.600000
0.055500  36.900000
0.047200  37.100000
0.042000  37.300000
0.022500  37.600000
0.005200  37.800000
-0.009100  38.000000
-0.028500  38.200000
-0.030000  38.400000
-0.041300  38.600000
-0.063000  38.900000
-0.065300  39.100000
-0.063000  39.300000
-0.064500  39.600000
-0.060800  39.800000
-0.057800  40.000000
-0.042000  40.200000
-0.033000  40.500000
-0.018800  40.600000
0.006700  40.900000
0.009000  41.100000
0.026200  41.300000
0.024700  41.500000
0.009700  41.800000
0.010500  42.000000
-0.005300  42.200000
-0.021800  42.400000
-0.042800  42.700000
-0.051100  42.900000
-0.048800  43.100000
-0.029300  43.300000
-0.004600  43.600000
-0.005300  43.800000
-0.009800  44.100000
-0.019500  44.300000
-0.029300  44.500000
-0.045000  44.700000
-0.048000  45.000000
-0.042800  45.200000
-0.051100  45.400000
-0.049500  45.600000
-0.044300  45.900000
-0.048800  46.100000
-0.068300  46.300000
-0.073500  46.500000
-0.060800  46.800000
-0.058500  47.000000
-0.052500  47.200000
-0.044300  47.400000
-0.036800  47.600000
-0.032300  47.900000
-0.023300  48.100000
-0.012000  48.300000
-0.023300  48.500000
-0.027000  48.700000
-0.034600  49.000000
-0.042000  49.200000
-0.052500  49.400000
-0.065300  49.600000
-0.046500  49.900000
-0.035300  50.100000
-0.014300  50.300000
0.015700  50.500000
0.029200  50.700000
0.045700  50.900000
0.048000  51.100000
0.050200  51.300000
0.056200  51.500000
0.068200  51.700000
0.078700  51.900000
0.080200  52.100000
0.084000  52.300000
0.087000  52.500000
0.090000  52.700000
0.084000  52.900000
0.087700  53.100000
0.117000  53.300000
0.135000  53.500000
0.143200  53.700000
0.148500  53.900000
0.132700  54.100000
0.114000  54.300000
0.096700  54.500000
0.081700  54.700000
0.070500  54.900000
0.062200  55.100000
0.050200  55.300000
0.035200  55.400000
0.027000  55.600000
0.015700  55.800000
0.011200  56.000000
0.004500  56.200000
-0.004600  56.400000
-0.013500  56.600000
-0.016500  56.700000
-0.012000  57.000000
-0.012000  57.100000
-0.008300  57.300000
-0.010500  57.500000
-0.010500  57.700000
-0.006000  57.900000
-0.006000  58.100000
-0.007500  58.300000
-0.015800  58.400000
-0.018800  58.500000
-0.024000  58.600000
-0.029300  58.700000
-0.030000  58.900000
-0.034600  59.000000
-0.044300  59.100000
-0.051100  59.200000
-0.048800  59.300000
-0.041300  59.400000
-0.034600  59.600000
-0.036800  59.700000
-0.037500  59.800000
-0.036800  59.900000
-0.033000  60.000000
-0.027000  60.200000
-0.027800  60.300000
-0.026300  60.400000
-0.023300  60.500000
-0.025600  60.600000
-0.027800  60.700000
-0.027800  60.700000
-0.030000  60.800000
-0.032300  60.900000
-0.031500  60.900000
-0.025600  61.000000
-0.024000  61.100000
-0.024000  61.200000
-0.022500  61.200000
-0.018800  61.300000
-0.018100  61.300000
-0.012800  61.400000
-0.005300  61.500000
-0.008300  61.500000
-0.012800  61.600000
-0.012800  61.600000
-0.012000  61.700000
-0.008300  61.800000
-0.006800  61.900000
-0.005300  61.900000
-0.008300  61.900000
-0.009100  61.900000
-0.005300  61.900000
-0.002300  61.900000
0.003000  61.900000
0.003000  61.900000
0.003000  61.900000
0.008200  61.900000
0.010500  61.900000
0.008200  61.900000
0.001500  61.900000
-0.002300  61.900000
-0.009800  61.900000
-0.014300  61.900000
-0.015800  61.900000
-0.018100  61.900000
-0.022500  61.900000
-0.024000  61.900000
-0.014300  61.900000
-0.013500  61.900000
-0.009100  61.900000
-0.003000  61.800000
-0.004600  61.800000
-0.006000  61.700000
-0.004600  61.600000
0.000700  61.600000
-0.001500  61.600000
-0.003000  61.500000
-0.004600  61.400000
-0.006000  61.300000
-0.007500  61.300000
-0.005300  61.200000
-0.007500  61.200000
-0.012800  61.100000
-0.007500  61.100000
0.001500  61.000000
0.005200  60.900000
0.009000  60.900000
0.011200  60.800000
0.015000  60.700000
0.014200  60.600000
0.014200  60.400000
0.019500  60.300000
0.015700  60.100000
0.016500  59.900000
0.019500  59.800000
0.018000  59.600000
0.019500  59.400000
0.018000  59.300000
0.014200  59.100000
0.015700  58.900000
0.021000  58.800000
0.027000  58.600000
0.032200  58.400000
0.028500  58.200000
0.020200  58.100000
0.012700  57.900000
0.013500  57.700000
0.025500  57.600000
0.029200  57.400000
0.029200  57.200000
0.035200  56.900000
0.036700  56.700000
0.035200  56.400000
0.035200  56.200000
0.032200  56.000000
0.025500  55.700000
0.020200  55.500000
0.022500  55.200000
0.025500  55.000000
0.025500  54.800000
0.021700  54.500000
0.019500  54.300000
0.021700  54.000000
0.027700  53.800000
0.024700  53.500000
0.017200  53.300000
0.013500  53.100000
0.009700  52.800000
0.006700  52.500000
0.003700  52.300000
-0.009100  52.000000
-0.024000  51.700000
-0.035300  51.400000
-0.039000  51.200000
-0.036800  50.900000
-0.039000  50.600000
-0.040500  50.300000
-0.042800  50.000000
-0.044300  49.800000
-0.045800  49.500000
-0.042000  49.200000
-0.029300  48.900000
-0.021800  48.600000
-0.019500  48.400000
-0.017300  48.100000
-0.018800  47.800000
-0.019500  47.500000
-0.019500  47.200000
-0.024800  46.900000
-0.016500  46.700000
-0.003800  46.300000
0.012700  46.000000
0.028500  45.600000
0.030700  45.300000
0.033700  45.000000
0.036000  44.600000
0.048000  44.300000
0.066700  44.000000
0.073500  43.600000
0.069700  43.300000
0.060700  43.000000
0.048000  42.700000
0.037500  42.300000
0.025500  42.000000
0.006700  41.700000
-0.019500  41.300000
-0.038300  41.000000
-0.043600  40.600000
-0.046500  40.300000
-0.051800  39.900000
-0.061500  39.600000
-0.063000  39.100000
-0.055500  38.700000
-0.055500  38.400000
-0.060800  38.000000
-0.066800  37.600000
-0.071300  37.200000
-0.069100  36.800000
-0.069100  36.400000
-0.068300  36.000000
-0.065300  35.600000
-0.063800  35.300000
-0.059300  34.900000
-0.055500  34.500000
-0.047300  34.100000
-0.048000  33.700000
-0.048000  33.300000
-0.039000  32.900000
-0.028500  32.500000
-0.009800  32.100000
0.012700  31.800000
0.031500  31.400000
0.038200  31.000000
0.046500  30.600000
0.057000  30.200000
0.062200  29.800000
0.059200  29.400000
0.045000  29.000000
0.031500  28.600000
0.026200  28.300000
0.024000  27.900000
0.016500  27.500000
0.016500  27.100000
0.020200  26.700000
0.020200  26.300000
0.020200  25.900000
0.022500  25.500000
0.023200  25.200000
0.012000  24.700000
-0.000800  24.300000
0.001500  23.900000
0.004500  23.500000
0.005200  23.100000
0.003000  22.600000
-0.006800  22.200000
-0.012800  21.800000
-0.010500  21.400000
-0.005300  21.000000
-0.008300  20.500000
-0.010500  20.100000
-0.014300  19.700000
-0.016500  19.300000
-0.016500  18.900000
-0.024000  18.400000
-0.012000  18.000000
-0.018100  17.600000
-0.027000  17.200000
0.021700  16.700000
0.040500  16.300000
0.003000  15.900000
-0.003000  15.500000
0.035200  15.000000
0.042000  14.600000
0.036700  14.200000
0.048000  13.800000
0.040500  13.300000
0.018700  12.900000
0.016500  12.500000
0.024700  12.000000
0.013500  11.600000
0.015000  11.200000
0.019500  10.700000
-0.005300  10.300000
-0.013500  9.900000
0.003700  9.400000
0.007500  9.000000
0.000700  8.600000
0.008200  8.200000
0.012000  7.700000
0.007500  7.500000
0.019500  7.200000
0.027700  7.000000
0.023200  6.700000
0.019500  6.400000
0.011200  6.200000
-0.006800  5.900000
-0.021000  5.700000
-0.030800  5.400000
-0.045800  5.100000
-0.060800  4.900000
-0.032300  4.600000
0.014200  4.400000
0.006700  4.100000
0.013500  3.900000
0.030000  3.600000
0.016500  3.300000
0.031500  3.100000
0.029200  2.800000
0.027000  2.500000
0.036000  2.500000
0.039700  2.500000
0.039000  2.500000
0.029200  2.500000
0.031500  2.500000
0.033000  2.500000
0.029200  2.400000
0.026200  2.400000
0.020200  2.400000
0.011200  2.400000
0.006000  2.400000
0.003700  2.300000
-0.005300  2.300000
-0.012800  2.300000
-0.015000  2.300000
-0.016500  2.300000
-0.022500  2.200000
-0.024000  2.200000
-0.024000  2.200000
-0.026300  2.200000
-0.017300  2.200000
-0.016500  2.200000
-0.021800  2.300000
-0.021800  2.300000
-0.027000  2.400000
-0.027800  2.400000
-0.027000  2.500000
-0.037500  2.500000
-0.047300  2.600000
-0.030800  2.600000
-0.006800  2.700000
0.012000  2.700000
0.050200  2.800000
0.064500  2.800000
0.060700  2.900000
0.059200  2.900000
0.038200  3.000000
0.033700  3.000000
0.033700  3.100000
0.022500  3.100000
0.003000  3.100000
-0.011300  3.100000
-0.021800  3.100000
-0.037500  3.100000
-0.039800  3.100000
-0.039000  3.200000
-0.042000  3.200000
-0.039800  3.200000
-0.033000  3.200000
-0.025600  3.200000
-0.024000  3.200000
-0.016500  3.200000
-0.003800  3.200000
0.006700  3.200000
0.009000  3.300000
0.001500  3.300000
-0.016500  3.300000
-0.029300  3.300000
-0.027800  3.300000
-0.020300  3.300000
-0.006000  3.400000
0.006700  3.600000
0.016500  3.600000
0.024700  3.800000
0.020200  3.900000
0.011200  4.000000
-0.003000  4.100000
-0.012800  4.200000
-0.022500  4.300000
-0.030800  4.400000
-0.031500  4.500000
-0.030800  4.600000
-0.024000  4.700000
-0.020300  4.900000
-0.018800  4.900000
-0.018800  5.000000
-0.024800  5.200000
-0.042000  5.300000
-0.048000  5.400000
-0.042800  5.500000
-0.036100  5.700000
-0.018800  5.900000
0.008200  6.100000
0.030000  6.300000
0.036700  6.500000
0.029200  6.700000
0.016500  6.800000
0.005200  7.100000
0.001500  7.200000
-0.000800  7.500000
-0.007500  7.600000
-0.006800  7.800000
-0.006800  8.100000
-0.010500  8.200000
-0.001500  8.400000
0.005200  8.600000
-0.004600  8.800000
-0.006000  9.000000
0.005200  9.200000
0.005200  9.400000
0.027000  9.500000
0.036700  9.500000
0.030700  9.600000
0.040500  9.700000
0.048000  9.800000
0.069000  9.800000
0.069000  9.900000
0.053200  9.900000
0.035200  10.000000
0.009000  10.100000
-0.002300  10.200000
-0.009100  10.300000
-0.014300  10.300000
-0.015800  10.400000
-0.013500  10.400000
-0.009800  10.500000
0.001500  10.600000
0.003700  10.700000
-0.004600  10.700000
-0.006800  10.800000
-0.005300  10.800000
0.000700  10.800000
0.001500  10.800000
0.003700  10.800000
0.010500  10.900000
0.018000  10.900000
0.019500  10.900000
0.009000  10.900000
-0.010500  10.900000
-0.026300  10.900000
-0.023300  10.900000
-0.013500  11.000000
-0.015800  11.000000
-0.021800  11.000000
-0.014300  11.000000
-0.009800  11.000000
-0.014300  11.000000
-0.004600  11.000000
0.008200  11.100000
0.003700  11.100000
-0.007500  11.100000
-0.012000  11.200000
-0.011300  11.200000
-0.005300  11.200000
-0.004600  11.300000
-0.001500  11.300000
-0.001500  11.400000
-0.009800  11.400000
-0.006800  11.500000
0.007500  11.600000
0.003700  11.600000
-0.008300  11.700000
-0.006000  11.700000
-0.012800  11.700000
-0.016500  11.800000
-0.010500  11.800000
-0.006800  11.900000
0.003700  11.900000
0.017200  12.000000
0.038200  12.000000
0.068200  12.100000
0.082500  12.200000
0.086200  12.400000
0.078000  12.500000
0.049500  12.600000
0.017200  12.700000
-0.010500  12.800000
-0.004600  12.900000
0.019500  13.000000
0.014200  13.200000
0.001500  13.300000
-0.007500  13.400000
-0.016500  13.500000
-0.015000  13.600000
-0.015800  13.700000
-0.024000  13.900000
-0.026300  13.900000
-0.017300  14.100000
-0.015800  14.200000
-0.036800  14.300000
-0.050300  14.300000
-0.041300  14.300000
-0.032300  14.300000
-0.021800  14.400000
-0.020300  14.400000
-0.016500  14.400000
-0.004600  14.400000
0.005200  14.400000
0.018700  14.400000
0.027000  14.400000
0.030000  14.400000
0.032200  14.400000
0.029200  14.400000
0.020200  14.400000
0.007500  14.400000
-0.004600  14.400000
-0.017300  14.400000
-0.018800  14.400000
-0.016500  14.400000
-0.019500  14.400000
-0.021800  14.400000
-0.019500  14.400000
-0.012800  14.400000
-0.008300  14.400000
-0.003800  14.300000
0.000700  14.300000
0.000700  14.200000
0.000700  14.200000
-0.005300  14.100000
-0.016500  14.100000
-0.018100  14.100000
-0.012000  14.000000
-0.005300  14.000000
0.001500  13.900000
0.008200  13.900000
0.012000  13.900000
0.008200  13.900000
-0.003000  13.800000
-0.009800  13.800000
-0.004600  13.700000
0.008200  13.700000
0.029200  13.700000
0.042000  13.600000
0.039000  13.600000
0.030000  13.500000
0.008200  13.500000
-0.003000  13.500000
-0.001500  13.500000
-0.004600  13.500000
-0.009100  13.400000
-0.019500  13.400000
-0.018800  13.400000
-0.002300  13.300000
0.016500  13.300000
0.020200  13.200000
0.019500  13.200000
0.015700  13.200000
0.008200  13.100000
0.005200  13.100000
-0.000800  13.000000
0.005200  13.000000
0.013500  13.100000
0.021700  13.100000
0.025500  13.100000
0.019500  13.100000
0.010500  13.100000
-0.000800  13.100000
0.002200  13.100000
0.004500  13.100000
0.008200  13.200000
0.015000  13.200000
0.018000  13.200000
0.024000  13.200000
0.024000  13.200000
0.028500  13.200000
0.024700  13.200000
0.011200  13.200000
0.000700  13.200000
-0.008300  13.300000
-0.011300  13.300000
-0.014300  13.300000
-0.018100  13.300000
-0.015800  13.300000
-0.003000  13.300000
0.008200  13.300000
-0.001500  13.300000
0.001500  13.300000
0.009700  13.300000
0.006700  13.300000
0.019500  13.300000
0.024000  13.300000
0.026200  13.300000
0.013500  13.300000
-0.014300  13.300000
-0.024000  13.300000
-0.028500  13.300000
-0.024000  13.300000
-0.021800  13.300000
-0.025600  13.300000
-0.031500  13.300000
-0.033000  13.300000
-0.029300  13.300000
-0.030000  13.300000
-0.020300  13.300000
-0.015800  13.200000
-0.014300  13.200000
-0.012000  13.200000
-0.010500  13.200000
-0.008300  13.100000
-0.009800  13.100000
-0.009100  13.100000
-0.011300  13.000000
-0.019500  13.000000
-0.024000  13.000000
-0.033800  13.000000
-0.044300  13.000000
-0.050300  13.000000
-0.039800  12.900000
-0.030800  12.900000
-0.035300  12.800000
-0.039000  12.800000
-0.044300  12.800000
-0.050300  12.700000
-0.051800  12.700000
-0.044300  12.600000
-0.035300  12.600000
-0.033000  12.600000
-0.033000  12.600000
-0.037500  12.500000
-0.034600  12.500000
-0.033000  12.400000
-0.024000  12.400000
0.000700  12.300000
0.021700  12.300000
0.035200  12.200000
0.033000  12.200000
0.024000  12.200000
0.016500  12.100000
0.005200  12.100000
0.001500  12.000000
0.010500  12.000000
0.018700  12.000000
0.019500  12.000000
0.014200  11.900000
0.004500  11.900000
-0.004600  11.800000
-0.002300  11.800000
-0.001500  11.800000
-0.002300  11.700000
-0.001500  11.700000
0.004500  11.700000
0.006700  11.600000
0.002200  11.600000
0.003000  11.600000
0.009000  11.500000
0.014200  11.500000
0.016500  11.400000
0.019500  11.400000
0.018000  11.400000
0.013500  11.300000
0.010500  11.300000
0.005200  11.200000
-0.000800  11.200000
-0.009100  11.200000
-0.018800  11.200000
-0.032300  11.100000
-0.042000  11.100000
-0.045800  11.100000
-0.048000  11.000000
-0.040500  11.000000
-0.027800  10.900000
-0.022500  10.900000
-0.020300  10.900000
-0.015800  10.800000
-0.012800  10.800000
-0.017300  10.700000
-0.020300  10.700000
-0.014300  10.700000
-0.014300  10.700000
-0.014300  10.600000
-0.009800  10.600000
-0.004600  10.600000
-0.001500  10.500000
0.000700  10.500000
0.009000  10.400000
0.013500  10.400000
0.016500  10.400000
0.023200  10.300000
0.028500  10.300000
0.033000  10.300000
0.038200  10.300000
0.048000  10.300000
0.050200  10.200000
0.049500  10.200000
0.050200  10.100000
0.050200  10.100000
0.057700  10.100000
0.063000  10.000000
0.065200  10.000000
0.064500  9.900000
0.069000  9.900000
0.083200  9.900000
0.090000  9.900000
0.089200  9.900000
0.085500  9.900000
0.084000  9.800000
0.085500  9.800000
0.088500  9.800000
0.081700  9.800000
0.071200  9.700000
0.066700  9.700000
0.057000  9.700000
0.053200  9.600000
0.049500  9.600000
0.038200  9.600000
0.030700  9.500000
0.018000  9.500000
0.017200  9.500000
0.018000  9.500000
0.012000  9.400000
0.008200  9.400000
-0.004600  9.400000
-0.018800  9.400000
-0.031500  9.300000
-0.037500  9.300000
-0.039000  9.300000
-0.027000  9.200000
-0.008300  9.200000
-0.015800  9.200000
-0.021800  9.100000
-0.023300  9.100000
-0.024800  9.100000
-0.027000  9.000000
-0.035300  9.000000
-0.032300  9.000000
-0.035300  9.000000
-0.034600  8.900000
-0.035300  8.900000
-0.036800  8.900000
-0.034600  8.800000
-0.033800  8.800000
-0.029300  8.700000
-0.034600  8.700000
-0.033000  8.600000
-0.031500  8.600000
-0.031500  8.600000
-0.027800  8.500000
-0.029300  8.500000
-0.026300  8.500000
-0.027800  8.400000
-0.027000  8.400000
-0.023300  8.300000
-0.023300  8.300000
-0.018800  8.200000
-0.020300  8.200000
-0.023300  8.200000
-0.024000  8.100000
-0.024800  8.100000
-0.027000  8.100000
-0.030800  8.000000
-0.031500  8.000000
-0.032300  7.900000
-0.026300  7.900000
-0.018100  7.800000
-0.016500  7.800000
-0.012000  7.700000
-0.011300  7.700000
-0.008300  7.600000
-0.003000  7.600000
-0.000800  7.600000
0.000700  7.600000
-0.000800  7.500000
-0.001500  7.500000
-0.001500  7.400000
0.003000  7.400000
0.002200  7.300000
-0.001500  7.300000
0.001500  7.200000
0.004500  7.200000
0.010500  7.100000
0.010500  7.100000
0.004500  7.100000
0.004500  7.000000
0.010500  7.000000
0.012700  6.900000
0.009000  6.900000
0.015000  6.900000
0.015700  6.800000
0.011200  6.800000
0.015700  6.700000
0.018000  6.700000
0.015700  6.700000
0.009000  6.600000
0.009000  6.600000
0.009700  6.500000
0.004500  6.500000
-0.000800  6.500000
-0.012800  6.400000
-0.018100  6.400000
-0.021000  6.300000
-0.015000  6.300000
-0.006800  6.300000
-0.004600  6.200000
0.002200  6.200000
0.006000  6.100000
0.009000  6.100000
0.012700  6.000000
0.015700  6.000000
0.014200  5.900000
0.008200  5.900000
0.001500  5.900000
0.000000  5.800000
0.004500  5.800000
0.005200  5.800000
0.003000  5.700000
-0.007500  5.700000
-0.012000  5.600000
-0.010500  5.600000
-0.011300  5.500000
-0.008300  5.400000
-0.012000  5.400000
-0.009100  5.400000
-0.001500  5.300000
0.001500  5.300000
0.006000  5.300000
0.006700  5.300000
0.003000  5.200000
0.000700  5.200000
-0.005300  5.100000
-0.009100  5.100000
-0.008300  5.000000
-0.010500  5.000000
-0.009100  4.900000
-0.004600  4.900000
-0.004600  4.900000
-0.003000  4.900000
0.000000  4.800000
-0.000800  4.800000
0.000700  4.700000
0.001500  4.600000
0.009000  4.800000
0.014200  4.900000
0.008200  5.100000
0.006700  5.200000
0.003700  5.300000
0.005200  5.500000
0.004500  5.600000
0.005200  5.800000
0.006700  5.900000
-0.003000  6.100000
-0.003000  6.200000
-0.003000  6.300000
-0.008300  6.500000
-0.010500  6.700000
-0.009100  6.800000
-0.004600  6.900000
-0.004600  7.100000
0.004500  7.200000
0.006000  7.400000
-0.054000  7.500000
NaN  7.500000
NaN  7.500000
NaN  7.500000
NaN  7.500000
NaN  7.500000
NaN  7.500000
NaN  7.500000
NaN  7.500000
NaN  7.500000
NaN  7.500000
NaN  7.500000
NaN  7.500000
NaN  7.500000
NaN  7.500000
NaN  7.500000
NaN  7.500000
NaN  7.500000
NaN  7.500000
NaN  7.500000
