# Supplementary material for: Extracting time-frequency feature of single-channel vastus medialis EMG signals for knee exercise pattern recognition
Source: PLoS One. 2017 Jul 10;12(7):e0180526. doi: 10.1371/journal.pone.0180526 (PMC5503271; doi:10.1371/journal.pone.0180526)
Supplement: S1 File — The EMG orignial data of the vastus medialis muscle of the detected leg from 14 healthy subjects were collected and recorded in the file while performing three exercise programs, i.e., leg extension from a sitting position (sitting), flexion of the leg up (standing), and gait (walking). (ZIP) [file pone.0180526.s001.zip › Data/1standing.txt]

File Name: 1standing.log
Channel 3: 'VM', 14520 values, engineering units: mV, no filters.
Channel 5: 'FX', 726 values, engineering units: deg, no filters, extrapolated from 50 to 1000 samples per second.
-0.004600  3.000000
-0.015800  3.000000
-0.016500  3.000000
-0.017300  3.000000
-0.012000  3.000000
-0.006800  3.000000
-0.002300  3.000000
-0.001500  3.000000
-0.000800  3.000000
0.011200  3.000000
0.019500  3.000000
0.025500  3.000000
0.031500  3.000000
0.031500  3.000000
0.025500  3.000000
0.018700  3.000000
0.015700  3.000000
0.008200  3.000000
0.001500  3.000000
-0.002300  3.000000
-0.005300  3.000000
-0.007500  3.000000
-0.009100  3.000000
-0.006800  3.000000
-0.003000  3.000000
-0.003000  3.000000
-0.006000  3.000000
-0.005300  3.000000
-0.005300  3.000000
-0.009100  3.000000
-0.010500  3.000000
-0.009100  3.000000
-0.007500  3.000000
-0.004600  3.000000
-0.009100  3.000000
-0.009800  3.000000
-0.005300  3.000000
-0.005300  3.000000
-0.002300  3.000000
-0.001500  3.000000
0.004500  3.000000
0.010500  3.000000
0.009000  3.000000
0.009000  3.000000
0.006700  3.000000
0.005200  3.000000
0.004500  3.000000
0.004500  3.000000
0.001500  3.000000
-0.001500  3.000000
0.002200  3.000000
0.006000  3.000000
0.000000  3.000000
-0.006800  3.000000
-0.008300  3.000000
-0.009100  3.000000
-0.008300  3.000000
-0.012000  3.000000
-0.010500  3.000000
-0.009800  3.000000
-0.006800  3.000000
0.000700  3.000000
0.004500  3.000000
0.010500  3.000000
0.012000  3.000000
0.012000  3.000000
0.012000  3.000000
0.003700  3.000000
-0.001500  3.000000
0.000700  3.000000
0.003700  3.000000
0.003000  3.000000
-0.006800  3.000000
-0.009800  3.000000
-0.005300  3.000000
-0.000800  3.000000
0.003700  3.000000
0.003000  3.000000
0.003000  3.000000
-0.000800  3.000000
0.001500  3.000000
0.012000  3.000000
0.012000  3.000000
0.002200  3.000000
-0.001500  3.000000
0.000000  3.000000
0.005200  3.000000
-0.000800  3.000000
-0.008300  3.000000
-0.006800  3.000000
-0.004600  3.000000
0.006000  3.000000
0.006700  3.000000
-0.004600  3.000000
-0.008300  3.000000
-0.006800  3.000000
-0.009100  3.000000
-0.010500  3.000000
-0.009800  3.000000
-0.011300  3.000000
-0.012800  3.000000
-0.015800  3.000000
-0.015800  3.000000
-0.010500  3.000000
-0.009100  3.000000
-0.005300  3.000000
0.003000  3.000000
0.010500  3.000000
0.015000  3.000000
0.016500  3.000000
0.018000  3.000000
0.015700  3.000000
0.017200  3.000000
0.017200  3.000000
0.006700  3.000000
-0.000800  3.000000
-0.001500  3.000000
0.000700  3.000000
-0.003800  3.000000
-0.005300  3.000000
-0.003000  3.000000
-0.006800  3.000000
-0.005300  3.000000
-0.005300  3.000000
-0.006000  3.000000
-0.003000  3.000000
-0.000800  3.000000
0.004500  3.000000
0.008200  3.000000
0.010500  3.000000
0.012000  3.000000
0.008200  3.000000
0.000700  3.000000
-0.006800  3.000000
-0.006800  3.000000
-0.005300  3.000000
-0.005300  3.000000
-0.001500  3.000000
0.000700  3.000000
0.003000  3.000000
0.003700  3.000000
0.003700  3.000000
0.004500  3.000000
0.003700  3.000000
0.006000  3.000000
0.012000  3.000000
0.006700  3.000000
-0.002300  3.000000
-0.005300  3.000000
-0.007500  3.000000
-0.007500  3.000000
-0.009100  3.000000
-0.009100  3.000000
-0.009100  3.000000
-0.003800  3.000000
0.006700  3.000000
0.019500  3.000000
0.022500  3.000000
0.011200  3.000000
0.005200  3.000000
0.000000  3.000000
-0.003800  3.000000
-0.005300  3.000000
-0.001500  3.000000
0.013500  3.000000
0.024700  3.000000
0.014200  3.000000
-0.008300  3.000000
-0.024800  3.000000
-0.033800  3.000000
-0.036100  3.000000
-0.033000  3.000000
-0.028500  3.000000
-0.021800  3.000000
-0.013500  3.000000
-0.008300  3.000000
-0.004600  3.000000
-0.000800  3.000000
0.001500  3.000000
0.003700  3.000000
0.003000  3.000000
0.005200  3.000000
0.007500  3.000000
0.006700  3.000000
0.004500  3.000000
0.004500  3.000000
0.009000  3.000000
0.017200  3.000000
0.018700  3.000000
0.011200  3.000000
0.009000  3.000000
0.008200  3.000000
0.008200  3.000000
0.004500  3.000000
0.003000  3.000000
0.008200  3.000000
0.004500  3.000000
0.003700  3.000000
0.003700  3.000000
0.003000  3.000000
-0.001500  3.000000
-0.009100  3.000000
-0.006000  3.000000
-0.000800  3.000000
0.006000  3.000000
0.006000  3.000000
0.002200  3.000000
-0.003000  3.000000
-0.012000  3.000000
-0.015800  3.000000
-0.011300  3.000000
-0.003000  3.000000
0.003000  3.000000
0.005200  3.000000
0.006000  3.000000
0.004500  3.000000
0.002200  3.000000
0.005200  3.000000
0.007500  3.000000
0.007500  3.000000
0.010500  3.000000
0.012700  3.000000
0.006700  3.000000
-0.005300  3.000000
-0.010500  3.000000
-0.013500  3.000000
-0.012800  3.000000
-0.008300  3.000000
-0.003000  3.000000
-0.003000  3.000000
-0.003000  3.000000
-0.006800  3.000000
-0.006800  3.000000
-0.004600  3.000000
-0.008300  3.000000
-0.006800  3.000000
-0.008300  3.000000
0.000700  3.000000
0.012000  3.000000
0.012700  3.000000
0.018000  3.000000
0.019500  3.000000
0.012000  3.000000
0.000700  3.000000
0.004500  3.000000
0.003700  3.000000
-0.003000  3.000000
-0.006800  3.000000
-0.009100  3.000000
-0.008300  3.000000
-0.009100  3.000000
-0.012800  3.000000
-0.012000  3.000000
-0.008300  3.000000
-0.003800  3.000000
0.000000  3.000000
0.002200  3.000000
0.003000  3.000000
0.003000  3.000000
0.006000  3.000000
0.001500  3.000000
0.005200  3.000000
0.018000  3.000000
0.021700  3.000000
0.018700  3.000000
0.021000  3.000000
0.019500  3.000000
0.001500  3.000000
-0.010500  3.000000
-0.018800  3.000000
-0.022500  3.000000
-0.025600  3.000000
-0.033000  3.000000
-0.031500  3.000000
-0.032300  3.000000
-0.027000  3.000000
-0.017300  3.000000
-0.010500  3.000000
-0.001500  3.000000
0.000700  3.000000
0.003000  3.000000
0.006000  3.000000
0.011200  3.000000
0.016500  3.000000
0.018000  3.000000
0.019500  3.000000
0.018000  3.000000
0.016500  3.000000
0.012000  3.000000
0.008200  3.000000
0.005200  3.000000
-0.004600  3.000000
-0.006800  3.000000
-0.010500  3.000000
-0.009100  3.000000
-0.002300  3.000000
-0.003000  3.000000
-0.000800  3.000000
0.006700  3.000000
0.011200  3.000000
0.012000  3.000000
0.009700  3.000000
0.011200  3.000000
0.019500  3.000000
0.024000  3.000000
0.014200  3.100000
0.005200  3.100000
0.001500  3.100000
-0.000800  3.100000
-0.001500  3.100000
-0.000800  3.100000
0.002200  3.100000
0.004500  3.100000
0.006700  3.100000
0.001500  3.100000
-0.006000  3.100000
-0.012000  3.100000
-0.018100  3.100000
-0.023300  3.100000
-0.023300  3.100000
-0.021000  3.100000
-0.018100  3.100000
-0.018100  3.100000
-0.016500  3.100000
-0.015800  3.100000
-0.012800  3.100000
-0.006800  3.100000
0.001500  3.100000
0.020200  3.100000
0.027700  3.100000
0.031500  3.100000
0.033000  3.100000
0.019500  3.100000
0.012000  3.100000
0.003000  3.100000
-0.003800  3.200000
-0.004600  3.200000
-0.005300  3.200000
-0.006800  3.200000
-0.006800  3.200000
-0.003000  3.200000
0.000700  3.200000
-0.001500  3.200000
-0.005300  3.200000
-0.005300  3.200000
-0.001500  3.200000
-0.001500  3.200000
-0.003000  3.200000
-0.003000  3.200000
-0.003800  3.200000
-0.001500  3.200000
0.001500  3.200000
0.004500  3.200000
0.005200  3.200000
0.004500  3.200000
0.006000  3.300000
0.007500  3.300000
0.004500  3.300000
0.000700  3.300000
0.000000  3.300000
-0.001500  3.300000
0.000000  3.300000
0.000700  3.300000
-0.003800  3.300000
-0.004600  3.300000
-0.006800  3.300000
-0.009100  3.300000
-0.010500  3.300000
-0.009800  3.300000
-0.008300  3.300000
-0.000800  3.400000
0.012700  3.400000
0.019500  3.400000
0.012700  3.400000
0.005200  3.400000
0.006700  3.400000
0.010500  3.400000
0.008200  3.400000
-0.001500  3.400000
-0.009100  3.400000
-0.016500  3.400000
-0.024000  3.400000
-0.026300  3.400000
-0.023300  3.400000
-0.015800  3.400000
-0.012000  3.500000
-0.006800  3.500000
-0.004600  3.500000
-0.004600  3.500000
-0.002300  3.500000
0.001500  3.500000
0.003700  3.500000
0.003000  3.500000
0.006700  3.500000
0.010500  3.500000
0.015000  3.500000
0.015700  3.500000
0.012000  3.500000
0.006700  3.500000
0.002200  3.500000
0.001500  3.500000
-0.004600  3.500000
-0.012800  3.500000
-0.015800  3.500000
-0.014300  3.500000
-0.012800  3.600000
-0.006800  3.600000
0.000000  3.600000
0.000000  3.600000
0.003700  3.600000
0.006700  3.600000
0.016500  3.600000
0.028500  3.600000
0.036700  3.600000
0.042000  3.600000
0.036700  3.600000
0.027000  3.600000
0.013500  3.600000
0.003000  3.600000
-0.001500  3.600000
-0.000800  3.600000
-0.005300  3.600000
-0.009100  3.600000
-0.012000  3.600000
-0.014300  3.600000
-0.014300  3.600000
-0.013500  3.600000
-0.012800  3.600000
-0.009100  3.600000
-0.009100  3.600000
-0.009100  3.700000
-0.008300  3.700000
-0.008300  3.700000
-0.005300  3.700000
-0.008300  3.700000
-0.012800  3.700000
-0.005300  3.700000
0.001500  3.700000
0.000000  3.700000
-0.004600  3.700000
-0.005300  3.700000
-0.003000  3.700000
-0.003000  3.700000
-0.004600  3.700000
-0.000800  3.700000
0.005200  3.800000
0.007500  3.800000
0.003700  3.800000
-0.000800  3.800000
-0.000800  3.800000
-0.005300  3.800000
-0.008300  3.800000
-0.008300  3.800000
-0.006800  3.800000
-0.005300  3.800000
0.000700  3.800000
0.004500  3.800000
0.006000  3.800000
0.009000  3.800000
0.009000  3.800000
0.016500  3.800000
0.029200  3.800000
0.029200  3.800000
0.017200  3.800000
0.008200  3.800000
0.000000  3.900000
-0.006800  3.900000
-0.015000  3.900000
-0.021000  3.900000
-0.024000  3.900000
-0.020300  3.900000
-0.010500  3.900000
-0.007500  3.900000
-0.006800  3.900000
-0.005300  3.900000
-0.004600  3.900000
-0.004600  3.900000
-0.006000  3.900000
-0.005300  3.900000
-0.006000  3.900000
-0.006800  3.900000
-0.005300  3.900000
-0.004600  3.900000
-0.003000  3.900000
0.000700  3.900000
0.009000  4.000000
0.016500  4.000000
0.019500  4.000000
0.017200  4.000000
0.018000  4.000000
0.021000  4.000000
0.020200  4.000000
0.014200  4.000000
0.008200  4.000000
0.002200  4.000000
-0.005300  4.000000
-0.004600  4.000000
-0.004600  4.000000
-0.006000  4.000000
-0.006000  4.000000
-0.008300  4.000000
-0.008300  4.000000
-0.010500  4.000000
-0.012000  4.000000
-0.001500  4.000000
0.008200  4.000000
0.009000  4.100000
0.018700  4.100000
0.020200  4.100000
0.010500  4.100000
0.000700  4.100000
-0.009100  4.100000
-0.014300  4.100000
-0.011300  4.100000
-0.000800  4.100000
0.001500  4.200000
0.000000  4.200000
-0.013500  4.200000
-0.024000  4.200000
-0.023300  4.200000
-0.020300  4.200000
-0.010500  4.200000
-0.000800  4.300000
0.004500  4.300000
0.003000  4.300000
0.002200  4.300000
0.003700  4.300000
0.005200  4.300000
0.007500  4.400000
0.012700  4.400000
0.018000  4.400000
0.013500  4.400000
0.003000  4.400000
-0.005300  4.500000
-0.005300  4.500000
-0.001500  4.500000
0.004500  4.500000
0.008200  4.500000
0.005200  4.500000
0.000000  4.500000
-0.004600  4.500000
-0.004600  4.600000
-0.003000  4.600000
-0.000800  4.600000
0.008200  4.600000
0.011200  4.700000
0.008200  4.700000
0.000000  4.700000
-0.009100  4.700000
-0.012800  4.700000
-0.010500  4.800000
-0.012000  4.800000
-0.012000  4.800000
-0.008300  4.800000
0.004500  4.900000
0.016500  4.900000
0.016500  4.900000
0.012000  4.900000
0.006000  4.900000
-0.001500  4.900000
-0.006800  5.000000
-0.005300  5.000000
-0.005300  5.000000
-0.006800  5.100000
-0.000800  5.100000
0.005200  5.200000
0.008200  5.200000
0.005200  5.200000
-0.006800  5.300000
-0.016500  5.300000
-0.012800  5.300000
-0.006000  5.300000
-0.006800  5.300000
-0.003800  5.400000
-0.000800  5.400000
-0.003000  5.500000
-0.006800  5.500000
-0.010500  5.500000
-0.002300  5.600000
0.010500  5.600000
0.016500  5.600000
0.015000  5.700000
0.006700  5.700000
-0.003000  5.800000
-0.010500  5.800000
-0.008300  5.800000
-0.001500  5.800000
0.003000  5.900000
0.015000  5.900000
0.021700  6.000000
0.014200  6.000000
0.006700  6.100000
-0.000800  6.100000
-0.003800  6.200000
-0.001500  6.200000
0.000700  6.300000
0.002200  6.300000
0.000000  6.300000
-0.004600  6.300000
-0.012000  6.400000
-0.013500  6.400000
-0.010500  6.500000
-0.008300  6.500000
-0.006800  6.600000
-0.000800  6.600000
0.004500  6.700000
0.006000  6.700000
0.006700  6.800000
0.005200  6.800000
0.003700  6.900000
0.003700  6.900000
0.004500  7.000000
0.005200  7.000000
0.003000  7.100000
0.003700  7.100000
0.001500  7.200000
-0.003000  7.200000
-0.006800  7.300000
-0.009100  7.300000
-0.006800  7.400000
-0.004600  7.400000
0.000000  7.500000
0.001500  7.500000
0.000000  7.600000
0.002200  7.600000
0.005200  7.600000
0.006700  7.700000
0.003000  7.700000
0.000000  7.800000
-0.004600  7.800000
-0.009100  7.900000
-0.008300  8.000000
-0.006800  8.000000
-0.008300  8.100000
-0.007500  8.100000
-0.003800  8.100000
-0.003800  8.200000
-0.005300  8.200000
-0.004600  8.300000
0.009700  8.300000
0.016500  8.400000
0.012000  8.400000
0.010500  8.500000
0.005200  8.500000
0.006700  8.500000
0.005200  8.500000
0.001500  8.600000
0.000000  8.600000
-0.003000  8.600000
-0.004600  8.700000
-0.008300  8.700000
-0.004600  8.800000
-0.001500  8.800000
-0.006800  8.800000
-0.005300  8.900000
-0.005300  8.900000
-0.004600  9.000000
-0.003000  9.000000
0.000700  9.000000
0.004500  9.000000
0.003700  9.100000
0.006700  9.100000
0.009000  9.100000
0.007500  9.200000
0.003000  9.200000
-0.001500  9.200000
-0.003000  9.300000
-0.006000  9.300000
-0.005300  9.300000
-0.002300  9.400000
0.000700  9.400000
0.003000  9.400000
0.000700  9.400000
0.000000  9.400000
0.003700  9.500000
0.004500  9.500000
0.003700  9.500000
0.005200  9.600000
0.006700  9.600000
0.004500  9.600000
0.000700  9.700000
-0.004600  9.700000
-0.009800  9.700000
-0.011300  9.800000
-0.010500  9.800000
-0.008300  9.800000
-0.005300  9.800000
-0.004600  9.900000
-0.003000  9.900000
0.000700  9.900000
0.003000  9.900000
0.005200  9.900000
0.004500  10.000000
0.002200  10.000000
0.005200  10.000000
0.006700  10.000000
0.004500  10.100000
0.001500  10.100000
-0.001500  10.100000
-0.001500  10.100000
-0.003000  10.200000
-0.006800  10.200000
-0.007500  10.200000
-0.006800  10.200000
-0.005300  10.300000
-0.004600  10.300000
-0.004600  10.300000
-0.005300  10.300000
-0.003000  10.300000
0.001500  10.300000
0.000700  10.400000
0.000000  10.400000
0.003000  10.400000
0.003000  10.400000
0.000700  10.400000
-0.004600  10.500000
-0.006800  10.500000
-0.005300  10.500000
-0.004600  10.500000
-0.003000  10.600000
0.001500  10.600000
0.004500  10.600000
0.004500  10.600000
0.004500  10.600000
0.006700  10.700000
0.009000  10.700000
0.010500  10.700000
0.016500  10.700000
0.022500  10.700000
0.018000  10.700000
0.009700  10.800000
0.002200  10.800000
-0.007500  10.800000
-0.012000  10.800000
-0.010500  10.800000
-0.012800  10.900000
-0.014300  10.900000
-0.010500  10.900000
-0.006800  10.900000
-0.006000  11.000000
-0.003800  11.000000
0.001500  11.000000
0.001500  11.000000
0.000000  11.000000
0.001500  11.100000
0.003700  11.100000
0.006700  11.100000
0.007500  11.100000
0.006700  11.100000
0.004500  11.200000
-0.000800  11.200000
0.001500  11.200000
0.002200  11.200000
-0.000800  11.200000
-0.000800  11.200000
0.000700  11.200000
-0.000800  11.200000
-0.001500  11.300000
-0.000800  11.300000
-0.000800  11.300000
-0.000800  11.300000
0.003000  11.300000
0.008200  11.400000
0.008200  11.400000
0.004500  11.400000
0.004500  11.400000
0.003000  11.400000
0.000700  11.400000
-0.004600  11.400000
-0.008300  11.500000
-0.004600  11.500000
-0.002300  11.500000
0.000700  11.500000
0.002200  11.500000
0.001500  11.500000
0.004500  11.600000
0.001500  11.600000
0.002200  11.600000
0.003000  11.600000
0.002200  11.600000
0.000700  11.600000
-0.001500  11.600000
-0.003000  11.600000
-0.003800  11.600000
-0.007500  11.600000
-0.010500  11.700000
-0.009100  11.700000
-0.006800  11.700000
-0.004600  11.700000
-0.001500  11.700000
0.000000  11.700000
0.000700  11.700000
0.001500  11.700000
0.000700  11.700000
0.002200  11.700000
0.003000  11.700000
0.003000  11.700000
0.001500  11.700000
-0.000800  11.700000
-0.002300  11.700000
-0.004600  11.700000
-0.005300  11.700000
-0.005300  11.700000
-0.004600  11.700000
-0.002300  11.700000
-0.001500  11.700000
-0.001500  11.700000
0.000000  11.800000
0.004500  11.800000
0.006000  11.800000
0.005200  11.800000
0.008200  11.800000
0.007500  11.800000
0.004500  11.800000
0.000700  11.900000
-0.004600  11.900000
-0.006000  11.900000
-0.007500  11.900000
-0.006800  11.900000
-0.004600  11.900000
-0.006000  11.900000
-0.004600  11.900000
-0.003800  11.900000
-0.003800  11.900000
-0.003000  11.900000
-0.001500  11.900000
0.000700  11.900000
0.000700  11.900000
0.001500  11.900000
0.003700  11.900000
0.000700  12.000000
-0.003000  12.000000
-0.004600  12.000000
-0.006800  12.000000
-0.009100  12.000000
-0.005300  12.000000
-0.000800  12.000000
0.002200  12.000000
0.003000  12.000000
0.003000  12.000000
0.008200  12.000000
0.012700  12.000000
0.016500  12.000000
0.011200  12.000000
0.004500  12.000000
-0.003000  12.000000
-0.009800  12.000000
-0.008300  12.000000
-0.006800  12.000000
-0.000800  12.000000
0.000700  12.000000
0.001500  12.000000
0.006000  12.000000
0.005200  12.000000
0.009000  12.000000
0.010500  12.000000
0.009000  12.000000
0.007500  12.000000
0.002200  12.000000
0.001500  12.000000
0.000700  12.000000
-0.000800  12.000000
0.000700  12.000000
0.003000  12.000000
0.003000  12.000000
0.000700  12.100000
-0.001500  12.100000
-0.005300  12.100000
-0.005300  12.100000
-0.006800  12.100000
-0.006000  12.100000
-0.001500  12.100000
-0.001500  12.100000
-0.002300  12.100000
-0.001500  12.100000
-0.002300  12.100000
-0.003000  12.100000
-0.000800  12.100000
0.000700  12.100000
0.002200  12.100000
0.002200  12.100000
0.000700  12.100000
-0.001500  12.100000
-0.006000  12.100000
-0.006800  12.100000
-0.007500  12.200000
-0.006800  12.200000
-0.003800  12.200000
-0.005300  12.200000
-0.003000  12.200000
0.000000  12.200000
0.000700  12.200000
0.003700  12.300000
0.001500  12.300000
0.003000  12.300000
0.007500  12.300000
0.004500  12.300000
0.004500  12.300000
0.003000  12.300000
-0.001500  12.400000
-0.001500  12.400000
-0.001500  12.400000
-0.004600  12.400000
-0.003000  12.400000
-0.001500  12.500000
0.003700  12.500000
0.006000  12.500000
0.004500  12.600000
0.003700  12.600000
0.001500  12.600000
0.000700  12.600000
-0.000800  12.600000
-0.001500  12.600000
-0.001500  12.600000
-0.003000  12.700000
-0.006800  12.700000
-0.009800  12.700000
-0.012800  12.800000
-0.014300  12.800000
-0.012000  12.800000
-0.007500  12.800000
-0.004600  12.900000
-0.003000  12.900000
-0.001500  12.900000
0.000700  13.000000
0.003000  13.000000
0.005200  13.000000
0.007500  13.000000
0.007500  13.100000
0.006000  13.100000
0.003000  13.100000
0.004500  13.200000
0.004500  13.200000
0.000700  13.200000
-0.000800  13.300000
-0.001500  13.300000
0.000700  13.300000
-0.000800  13.400000
0.000700  13.400000
0.003000  13.400000
0.003000  13.500000
0.005200  13.500000
0.004500  13.500000
0.004500  13.500000
0.008200  13.600000
0.008200  13.600000
0.006700  13.600000
0.003700  13.700000
-0.001500  13.700000
-0.003000  13.800000
-0.005300  13.800000
-0.009100  13.800000
-0.007500  13.900000
-0.004600  13.900000
-0.001500  13.900000
0.000700  13.900000
0.000700  14.000000
-0.000800  14.000000
0.001500  14.000000
-0.000800  14.100000
0.000700  14.100000
0.004500  14.200000
0.004500  14.200000
0.004500  14.200000
0.002200  14.300000
0.000000  14.300000
-0.006000  14.400000
-0.010500  14.400000
-0.009100  14.400000
-0.006800  14.400000
-0.003000  14.500000
-0.002300  14.500000
-0.000800  14.600000
0.000000  14.600000
-0.001500  14.600000
-0.001500  14.700000
-0.002300  14.700000
0.000000  14.800000
0.005200  14.800000
0.003000  14.800000
0.000700  14.800000
0.003700  14.900000
0.003700  14.900000
0.000700  14.900000
-0.001500  15.000000
-0.001500  15.000000
-0.001500  15.000000
-0.001500  15.100000
-0.001500  15.100000
-0.001500  15.100000
-0.000800  15.200000
-0.001500  15.200000
0.000000  15.200000
-0.000800  15.300000
0.000700  15.300000
0.003000  15.300000
0.001500  15.300000
-0.000800  15.400000
0.000000  15.400000
0.001500  15.400000
-0.003800  15.500000
-0.005300  15.500000
-0.006800  15.600000
-0.004600  15.600000
-0.003000  15.700000
-0.003000  15.700000
0.000700  15.700000
0.003000  15.800000
0.006700  15.800000
0.009700  15.900000
0.009700  15.900000
0.008200  15.900000
0.004500  16.000000
0.002200  16.000000
0.000700  16.100000
-0.002300  16.100000
-0.007500  16.200000
-0.009800  16.200000
-0.007500  16.200000
-0.006000  16.300000
-0.003000  16.300000
-0.002300  16.400000
-0.003000  16.500000
-0.002300  16.500000
-0.001500  16.600000
-0.001500  16.600000
-0.001500  16.600000
0.000000  16.700000
0.000000  16.800000
0.001500  16.800000
0.002200  16.900000
0.000700  17.000000
0.003700  17.000000
0.003000  17.000000
0.003000  17.100000
0.005200  17.200000
0.000700  17.200000
0.001500  17.300000
0.000700  17.300000
0.000700  17.400000
0.003700  17.500000
0.002200  17.500000
0.003000  17.600000
0.003000  17.600000
0.003700  17.700000
0.003000  17.800000
0.003000  17.800000
0.001500  17.900000
-0.001500  18.000000
-0.000800  18.000000
-0.004600  18.100000
-0.008300  18.100000
-0.009100  18.200000
-0.007500  18.300000
-0.005300  18.300000
-0.003000  18.400000
0.004500  18.400000
0.003000  18.500000
0.004500  18.500000
0.007500  18.600000
0.006700  18.700000
0.009000  18.700000
0.008200  18.800000
0.006700  18.900000
0.005200  18.900000
0.000700  19.000000
-0.003000  19.100000
-0.004600  19.100000
-0.007500  19.200000
-0.009100  19.300000
-0.007500  19.300000
-0.004600  19.400000
-0.000800  19.400000
0.003000  19.500000
0.001500  19.600000
0.000700  19.700000
-0.002300  19.700000
0.001500  19.800000
0.003700  19.800000
0.000700  19.900000
0.000000  20.000000
-0.003000  20.000000
-0.001500  20.100000
-0.001500  20.200000
-0.006000  20.200000
-0.009100  20.300000
-0.008300  20.400000
-0.005300  20.500000
-0.004600  20.500000
-0.000800  20.600000
0.002200  20.700000
0.001500  20.700000
-0.000800  20.800000
-0.001500  20.800000
0.003700  20.900000
0.011200  21.000000
0.012700  21.100000
0.009000  21.100000
0.000700  21.200000
-0.004600  21.300000
-0.006800  21.300000
-0.000800  21.400000
0.006000  21.500000
0.005200  21.500000
0.001500  21.600000
-0.001500  21.700000
0.000000  21.700000
0.003000  21.800000
0.001500  21.900000
0.000000  22.000000
-0.000800  22.000000
0.001500  22.000000
0.001500  22.100000
-0.002300  22.200000
-0.002300  22.300000
-0.003000  22.400000
-0.006800  22.400000
-0.008300  22.500000
-0.007500  22.500000
-0.006800  22.600000
-0.003000  22.700000
-0.000800  22.800000
0.000700  22.800000
0.001500  22.900000
0.001500  23.000000
0.005200  23.000000
0.008200  23.100000
0.010500  23.200000
0.009700  23.300000
0.006700  23.400000
0.000700  23.400000
-0.004600  23.500000
-0.003000  23.600000
-0.004600  23.600000
-0.004600  23.700000
-0.004600  23.800000
-0.006800  23.800000
-0.003000  23.900000
-0.003000  24.000000
-0.003000  24.100000
-0.001500  24.200000
0.000700  24.300000
0.000000  24.300000
0.000700  24.400000
0.006000  24.500000
0.007500  24.600000
0.007500  24.600000
0.003000  24.700000
-0.001500  24.800000
-0.005300  24.800000
-0.006800  24.900000
-0.009100  25.000000
-0.011300  25.100000
-0.008300  25.200000
-0.006000  25.200000
-0.005300  25.300000
-0.001500  25.400000
0.001500  25.500000
0.003000  25.600000
0.002200  25.600000
0.001500  25.700000
0.004500  25.800000
0.006700  25.900000
0.008200  26.000000
0.006000  26.100000
0.005200  26.100000
0.003000  26.200000
-0.001500  26.300000
-0.003000  26.400000
-0.004600  26.500000
-0.004600  26.500000
-0.003000  26.600000
-0.001500  26.700000
-0.001500  26.800000
0.001500  26.900000
0.001500  27.000000
0.003700  27.000000
0.008200  27.100000
0.006700  27.200000
0.003700  27.300000
-0.001500  27.400000
-0.001500  27.500000
-0.002300  27.600000
-0.006000  27.700000
-0.006800  27.800000
-0.006800  27.900000
-0.003000  27.900000
-0.001500  28.000000
-0.000800  28.100000
0.000000  28.200000
0.001500  28.300000
0.003700  28.300000
0.004500  28.400000
0.008200  28.500000
0.009000  28.600000
0.004500  28.700000
0.000700  28.800000
-0.000800  28.900000
-0.005300  29.000000
-0.008300  29.100000
-0.007500  29.200000
-0.005300  29.200000
-0.004600  29.300000
-0.000800  29.400000
0.001500  29.500000
0.003000  29.600000
0.004500  29.700000
0.006700  29.800000
0.006000  29.900000
0.003000  30.000000
0.001500  30.100000
0.002200  30.100000
0.003000  30.200000
0.000000  30.300000
-0.004600  30.400000
-0.001500  30.500000
-0.003000  30.600000
-0.009800  30.700000
-0.008300  30.800000
-0.006800  30.900000
-0.005300  31.000000
-0.000800  31.000000
-0.000800  31.100000
-0.002300  31.200000
-0.000800  31.300000
-0.000800  31.400000
0.002200  31.500000
0.005200  31.600000
0.010500  31.700000
0.012000  31.800000
0.005200  31.900000
0.001500  32.000000
-0.003800  32.100000
-0.006800  32.200000
-0.006800  32.300000
-0.007500  32.400000
-0.004600  32.400000
-0.004600  32.500000
-0.004600  32.600000
-0.004600  32.700000
-0.004600  32.800000
-0.003800  32.900000
-0.001500  33.000000
-0.000800  33.100000
0.003700  33.200000
0.008200  33.300000
0.006000  33.300000
0.003000  33.400000
0.001500  33.500000
-0.001500  33.600000
-0.005300  33.700000
-0.005300  33.800000
-0.006000  33.900000
-0.004600  34.000000
-0.001500  34.100000
-0.001500  34.100000
0.000000  34.200000
0.001500  34.300000
0.003000  34.400000
0.002200  34.500000
0.004500  34.600000
0.006000  34.700000
0.006700  34.800000
0.006000  34.900000
0.004500  35.000000
0.001500  35.100000
-0.002300  35.200000
-0.005300  35.300000
-0.006800  35.400000
-0.004600  35.500000
-0.000800  35.500000
-0.002300  35.600000
0.002200  35.700000
0.005200  35.800000
0.008200  35.900000
0.015700  36.000000
0.014200  36.100000
0.009000  36.200000
0.008200  36.300000
0.003000  36.400000
-0.001500  36.500000
-0.003800  36.600000
-0.004600  36.700000
-0.008300  36.800000
-0.011300  36.900000
-0.009800  36.900000
-0.006800  37.000000
-0.003800  37.100000
-0.001500  37.200000
0.001500  37.300000
0.001500  37.400000
0.001500  37.500000
0.004500  37.600000
0.004500  37.700000
0.006000  37.800000
0.003700  37.900000
0.002200  38.000000
0.000700  38.100000
-0.003000  38.200000
-0.004600  38.200000
-0.008300  38.300000
-0.009100  38.400000
-0.008300  38.500000
-0.003000  38.600000
0.000000  38.700000
-0.003000  38.800000
-0.003000  38.900000
-0.003000  39.000000
-0.004600  39.100000
-0.005300  39.200000
-0.003000  39.300000
0.001500  39.400000
0.005200  39.500000
0.005200  39.600000
0.001500  39.600000
-0.000800  39.800000
-0.003000  39.900000
-0.003800  40.000000
-0.002300  40.000000
0.002200  40.100000
0.008200  40.200000
0.005200  40.300000
0.003000  40.400000
0.005200  40.500000
0.006000  40.600000
0.006700  40.700000
0.006000  40.800000
0.005200  40.900000
0.001500  40.900000
-0.002300  41.000000
-0.005300  41.100000
-0.006000  41.200000
-0.006800  41.300000
-0.009100  41.400000
-0.006800  41.400000
-0.006800  41.500000
-0.007500  41.600000
-0.003800  41.700000
0.000000  41.800000
0.009000  41.900000
0.012000  42.000000
0.005200  42.100000
0.001500  42.200000
0.002200  42.300000
0.006000  42.300000
0.009000  42.400000
0.007500  42.500000
0.003000  42.600000
0.000000  42.700000
-0.005300  42.800000
-0.009100  42.900000
-0.006800  43.000000
-0.001500  43.100000
0.003700  43.200000
0.003700  43.300000
-0.003000  43.400000
-0.004600  43.500000
-0.003800  43.600000
0.000000  43.600000
0.000000  43.700000
0.001500  43.800000
0.003700  43.900000
-0.001500  44.000000
-0.000800  44.100000
-0.000800  44.200000
-0.001500  44.300000
-0.002300  44.400000
-0.006000  44.500000
-0.005300  44.600000
-0.005300  44.700000
-0.003000  44.800000
-0.001500  44.900000
-0.002300  45.000000
-0.003000  45.100000
-0.003000  45.200000
-0.001500  45.300000
-0.002300  45.400000
-0.001500  45.500000
0.000000  45.600000
0.001500  45.700000
0.005200  45.800000
0.003000  45.900000
0.002200  45.900000
-0.001500  46.000000
-0.005300  46.200000
-0.005300  46.300000
-0.006800  46.300000
-0.000800  46.400000
-0.000800  46.500000
-0.001500  46.600000
0.003700  46.800000
0.006700  46.800000
0.008200  46.900000
0.008200  47.000000
0.009700  47.100000
0.007500  47.200000
0.003000  47.300000
-0.003000  47.400000
-0.005300  47.500000
-0.003000  47.600000
-0.005300  47.700000
-0.005300  47.800000
-0.004600  47.900000
-0.003000  48.000000
-0.001500  48.100000
-0.002300  48.200000
0.000700  48.300000
-0.000800  48.400000
0.000000  48.500000
0.006000  48.600000
0.006700  48.600000
0.006700  48.700000
0.006000  48.800000
0.006000  48.900000
0.001500  49.000000
-0.001500  49.100000
-0.005300  49.200000
-0.008300  49.300000
-0.008300  49.400000
-0.005300  49.500000
0.003000  49.600000
0.003700  49.700000
0.000700  49.800000
-0.000800  49.900000
-0.003000  49.900000
0.000700  50.100000
0.003000  50.200000
0.006700  50.300000
0.005200  50.400000
0.002200  50.400000
0.002200  50.500000
-0.002300  50.600000
-0.003000  50.700000
-0.004600  50.800000
-0.009100  50.900000
-0.007500  51.000000
-0.005300  51.100000
0.000000  51.200000
0.004500  51.300000
0.007500  51.400000
0.012000  51.500000
0.012000  51.600000
0.005200  51.700000
0.003000  51.700000
0.003700  51.800000
0.003000  51.900000
0.000700  52.000000
-0.002300  52.100000
-0.005300  52.200000
-0.009100  52.300000
-0.012800  52.400000
-0.014300  52.500000
-0.012000  52.600000
-0.002300  52.700000
0.005200  52.800000
0.006700  52.900000
0.004500  53.000000
0.003700  53.100000
0.003000  53.100000
0.005200  53.200000
0.006700  53.300000
0.006000  53.400000
0.003700  53.500000
-0.001500  53.600000
-0.005300  53.700000
-0.006800  53.800000
-0.014300  53.800000
-0.019500  53.900000
-0.018100  54.000000
-0.012000  54.100000
-0.003800  54.200000
0.001500  54.300000
0.006700  54.400000
0.011200  54.400000
0.006700  54.500000
0.001500  54.600000
-0.000800  54.700000
0.001500  54.800000
0.009000  54.900000
0.006700  54.900000
0.003700  55.000000
0.001500  55.100000
-0.004600  55.200000
-0.010500  55.300000
-0.009800  55.400000
-0.005300  55.500000
-0.001500  55.600000
0.000700  55.700000
0.002200  55.800000
0.006000  55.800000
0.008200  55.900000
0.008200  56.000000
0.006700  56.100000
0.005200  56.200000
0.006700  56.200000
0.005200  56.300000
0.006000  56.400000
0.004500  56.500000
0.000700  56.600000
-0.001500  56.700000
-0.002300  56.800000
0.001500  56.900000
0.003000  57.000000
0.004500  57.100000
0.004500  57.100000
0.000000  57.200000
-0.001500  57.300000
-0.003000  57.400000
-0.004600  57.500000
-0.006800  57.600000
-0.006800  57.700000
0.000700  57.800000
0.006700  57.900000
0.006700  58.000000
0.002200  58.100000
-0.004600  58.200000
-0.007500  58.300000
-0.006800  58.400000
-0.005300  58.500000
0.000700  58.500000
0.003000  58.600000
0.004500  58.700000
0.008200  58.800000
0.006000  58.900000
0.002200  59.000000
-0.003000  59.100000
-0.003000  59.200000
0.001500  59.300000
0.006000  59.400000
0.008200  59.500000
0.000000  59.600000
-0.006000  59.700000
-0.009800  59.800000
-0.013500  59.800000
-0.015000  59.900000
-0.013500  60.100000
-0.007500  60.200000
-0.005300  60.300000
-0.006000  60.300000
-0.005300  60.400000
-0.001500  60.500000
0.000000  60.600000
0.000700  60.700000
0.003700  60.800000
0.007500  60.900000
0.006700  61.000000
0.003000  61.100000
0.000700  61.200000
0.000000  61.200000
-0.003800  61.300000
-0.003800  61.500000
-0.000800  61.600000
0.000700  61.600000
0.003700  61.700000
0.001500  61.800000
0.000700  61.900000
0.001500  62.000000
0.000700  62.100000
0.002200  62.200000
0.001500  62.300000
0.003700  62.400000
0.005200  62.500000
0.003700  62.500000
0.003000  62.600000
-0.000800  62.700000
-0.004600  62.800000
-0.006800  62.900000
-0.006800  63.000000
-0.005300  63.100000
-0.003000  63.200000
-0.000800  63.300000
0.000700  63.400000
0.004500  63.500000
0.007500  63.600000
0.008200  63.700000
0.004500  63.800000
0.003000  63.900000
0.005200  63.900000
0.005200  64.000000
0.003700  64.100000
0.001500  64.200000
0.000000  64.300000
-0.001500  64.400000
-0.006800  64.500000
-0.014300  64.600000
-0.014300  64.700000
-0.010500  64.800000
-0.006000  64.900000
0.001500  65.000000
0.008200  65.100000
0.012000  65.200000
0.013500  65.300000
0.009000  65.400000
0.006000  65.500000
0.005200  65.700000
0.009000  65.700000
0.010500  65.800000
0.007500  65.900000
0.005200  66.100000
-0.001500  66.100000
-0.006800  66.200000
-0.009100  66.300000
-0.009800  66.400000
-0.009100  66.500000
-0.006800  66.600000
-0.003800  66.700000
-0.009100  66.800000
-0.009800  66.900000
-0.006800  67.000000
0.000700  67.100000
0.014200  67.200000
0.013500  67.300000
0.005200  67.400000
-0.004600  67.500000
-0.012000  67.600000
-0.021800  67.700000
-0.036100  67.800000
-0.022500  67.900000
-0.006800  68.000000
-0.008300  68.100000
0.000000  68.200000
-0.009800  68.300000
-0.004600  68.400000
0.012700  68.500000
0.012700  68.600000
0.018000  68.700000
0.015000  68.800000
0.012700  68.900000
0.011200  69.000000
0.004500  69.100000
0.005200  69.300000
0.010500  69.300000
0.000000  69.400000
-0.005300  69.600000
-0.005300  69.700000
-0.010500  69.700000
-0.005300  69.900000
-0.003000  70.000000
0.000700  70.100000
0.002200  70.200000
0.004500  70.300000
0.010500  70.400000
0.015700  70.500000
0.015700  70.600000
0.012000  70.700000
0.006700  70.800000
0.004500  70.900000
-0.003000  71.000000
-0.012800  71.100000
-0.014300  71.200000
-0.007500  71.300000
0.000700  71.400000
-0.002300  71.500000
-0.009100  71.600000
-0.008300  71.700000
-0.008300  71.900000
-0.012800  72.000000
-0.009100  72.000000
-0.009100  72.100000
-0.010500  72.300000
0.004500  72.400000
0.018700  72.400000
0.016500  72.600000
0.010500  72.700000
0.018000  72.800000
-0.005300  72.900000
-0.025600  73.000000
-0.013500  73.100000
-0.005300  73.200000
0.000000  73.300000
-0.008300  73.400000
-0.003000  73.500000
0.009700  73.600000
0.010500  73.700000
0.006000  73.800000
0.015700  73.900000
0.025500  74.000000
0.020200  74.100000
0.027000  74.200000
0.020200  74.300000
0.003000  74.400000
-0.010500  74.500000
-0.014300  74.600000
-0.002300  74.700000
-0.006800  74.800000
-0.011300  74.900000
-0.008300  75.000000
-0.003000  75.100000
-0.001500  75.200000
-0.009100  75.300000
-0.003000  75.400000
-0.001500  75.500000
-0.003000  75.600000
0.006700  75.600000
-0.003000  75.700000
-0.010500  75.900000
-0.009100  76.000000
-0.014300  76.000000
-0.003800  76.100000
0.006700  76.200000
0.012700  76.300000
0.005200  76.400000
-0.003800  76.500000
-0.001500  76.600000
-0.001500  76.700000
0.006700  76.800000
0.006000  76.900000
0.003000  76.900000
0.005200  77.000000
0.004500  77.100000
0.001500  77.200000
-0.002300  77.300000
-0.003000  77.300000
-0.003000  77.400000
-0.003000  77.500000
-0.015800  77.600000
-0.024000  77.700000
-0.020300  77.800000
-0.014300  77.900000
-0.012800  78.000000
-0.013500  78.100000
-0.003000  78.200000
0.004500  78.300000
0.010500  78.300000
0.014200  78.400000
0.002200  78.500000
0.003700  78.600000
0.007500  78.700000
-0.001500  78.700000
0.000700  78.800000
0.006700  78.900000
0.010500  79.000000
0.008200  79.100000
-0.000800  79.200000
-0.004600  79.200000
-0.009100  79.300000
0.000700  79.400000
-0.000800  79.500000
0.000700  79.600000
0.012700  79.600000
0.017200  79.700000
0.026200  79.800000
0.014200  79.900000
0.003700  80.000000
0.006000  80.100000
0.006000  80.100000
0.000700  80.200000
-0.009100  80.300000
-0.003000  80.400000
-0.006000  80.400000
-0.014300  80.500000
-0.012000  80.600000
-0.009800  80.600000
-0.001500  80.700000
-0.003800  80.800000
-0.004600  80.900000
-0.003000  81.000000
-0.016500  81.000000
-0.003000  81.100000
0.015700  81.200000
0.019500  81.300000
0.016500  81.400000
0.001500  81.400000
0.006700  81.500000
0.008200  81.600000
-0.004600  81.700000
-0.021800  81.700000
-0.033800  81.800000
-0.023300  81.900000
-0.007500  81.900000
0.000700  82.000000
-0.000800  82.100000
0.005200  82.200000
0.008200  82.300000
0.007500  82.300000
0.007500  82.400000
-0.004600  82.500000
0.005200  82.600000
0.005200  82.700000
-0.015000  82.700000
-0.018100  82.800000
-0.005300  82.800000
0.001500  82.900000
0.005200  83.000000
0.005200  83.100000
-0.003800  83.200000
-0.000800  83.200000
-0.003000  83.200000
-0.012000  83.300000
0.000700  83.400000
0.013500  83.500000
0.017200  83.500000
0.024700  83.600000
0.015700  83.700000
0.007500  83.700000
0.011200  83.800000
0.010500  83.900000
0.010500  83.900000
-0.001500  84.000000
-0.008300  84.100000
-0.006800  84.100000
-0.010500  84.200000
-0.021000  84.300000
-0.034600  84.300000
-0.042000  84.400000
-0.033800  84.500000
-0.001500  84.500000
0.021000  84.600000
0.004500  84.600000
-0.018100  84.700000
-0.008300  84.800000
0.012000  84.800000
0.019500  84.900000
0.021700  85.000000
0.006700  85.000000
0.005200  85.100000
0.000700  85.100000
-0.008300  85.200000
0.006000  85.300000
0.015700  85.400000
0.021700  85.400000
0.015000  85.500000
0.010500  85.500000
0.021000  85.600000
0.018000  85.700000
0.004500  85.700000
-0.014300  85.800000
-0.017300  85.900000
-0.012000  85.900000
-0.022500  86.000000
-0.033000  86.000000
-0.030000  86.100000
-0.011300  86.200000
-0.009100  86.200000
0.006700  86.300000
0.024000  86.300000
0.023200  86.400000
0.033000  86.500000
0.035200  86.500000
0.021700  86.600000
-0.013500  86.700000
-0.039000  86.700000
-0.027000  86.800000
-0.018800  86.800000
-0.033000  86.900000
-0.012800  87.000000
0.009700  87.000000
0.009000  87.100000
0.012700  87.200000
-0.005300  87.300000
-0.005300  87.300000
0.018000  87.300000
0.042000  87.400000
0.035200  87.500000
0.006000  87.600000
-0.005300  87.600000
-0.008300  87.700000
-0.006800  87.700000
-0.000800  87.800000
0.011200  87.900000
0.018000  87.900000
0.008200  88.000000
-0.001500  88.100000
0.008200  88.200000
0.019500  88.200000
0.010500  88.300000
0.000700  88.400000
-0.003800  88.400000
-0.019500  88.500000
-0.033000  88.600000
-0.018100  88.600000
-0.008300  88.700000
-0.006000  88.800000
-0.002300  88.900000
0.004500  88.900000
0.016500  89.000000
0.012700  89.100000
0.010500  89.100000
-0.004600  89.200000
-0.020300  89.300000
-0.013500  89.400000
-0.008300  89.500000
-0.006000  89.500000
-0.008300  89.600000
-0.014300  89.600000
-0.015000  89.700000
-0.008300  89.800000
0.000700  89.900000
0.012700  89.900000
0.010500  90.000000
0.011200  90.100000
0.026200  90.100000
0.008200  90.200000
-0.004600  90.300000
-0.007500  90.400000
-0.012800  90.400000
-0.005300  90.500000
-0.003800  90.500000
0.004500  90.600000
0.006700  90.700000
0.000000  90.800000
-0.004600  90.800000
-0.004600  90.900000
0.001500  91.000000
0.004500  91.000000
0.009700  91.100000
0.020200  91.200000
0.012700  91.200000
0.000700  91.300000
-0.006800  91.400000
-0.008300  91.400000
-0.005300  91.500000
-0.020300  91.600000
-0.020300  91.700000
-0.015800  91.700000
-0.020300  91.800000
-0.018100  91.800000
-0.016500  91.900000
-0.009800  92.000000
-0.008300  92.100000
-0.000800  92.100000
0.009700  92.200000
0.015700  92.200000
0.019500  92.300000
0.018000  92.400000
0.018000  92.400000
0.015000  92.500000
0.013500  92.600000
0.000700  92.700000
-0.004600  92.700000
-0.000800  92.800000
0.003000  92.800000
0.009000  92.900000
0.000700  93.000000
-0.006000  93.000000
-0.003000  93.100000
0.000000  93.100000
0.000700  93.200000
0.000000  93.300000
-0.005300  93.400000
-0.010500  93.400000
-0.006000  93.500000
0.004500  93.600000
0.014200  93.600000
0.016500  93.700000
0.012700  93.800000
0.005200  93.900000
0.005200  93.900000
0.005200  94.000000
0.004500  94.000000
-0.001500  94.100000
-0.009100  94.200000
-0.006800  94.300000
-0.010500  94.400000
-0.014300  94.400000
-0.012800  94.500000
-0.006800  94.600000
-0.003000  94.600000
0.000000  94.700000
0.007500  94.800000
0.012700  94.900000
0.005200  94.900000
-0.008300  95.000000
-0.012800  95.000000
-0.015000  95.100000
-0.016500  95.200000
-0.015800  95.200000
-0.014300  95.300000
-0.000800  95.300000
0.013500  95.400000
0.019500  95.500000
0.010500  95.500000
0.006000  95.600000
0.006700  95.700000
0.004500  95.800000
0.004500  95.800000
0.002200  95.800000
0.003000  95.900000
0.003000  96.000000
-0.001500  96.100000
-0.003000  96.100000
-0.001500  96.200000
-0.004600  96.300000
-0.009800  96.300000
-0.013500  96.300000
-0.018100  96.400000
-0.009100  96.500000
-0.004600  96.500000
-0.004600  96.600000
-0.003000  96.700000
-0.003000  96.700000
0.009700  96.800000
0.020200  96.800000
0.021700  96.900000
0.019500  97.000000
0.009000  97.000000
0.003000  97.100000
-0.004600  97.200000
-0.008300  97.200000
-0.006800  97.300000
-0.007500  97.300000
-0.006800  97.400000
-0.008300  97.500000
-0.006000  97.500000
-0.003800  97.600000
-0.000800  97.600000
-0.000800  97.700000
-0.001500  97.700000
-0.000800  97.800000
0.000700  97.900000
0.005200  97.900000
0.008200  98.000000
0.000700  98.100000
-0.001500  98.100000
-0.000800  98.100000
-0.006000  98.200000
-0.005300  98.300000
-0.004600  98.300000
-0.004600  98.400000
-0.000800  98.500000
-0.002300  98.500000
-0.003800  98.500000
-0.001500  98.600000
0.003700  98.600000
0.006700  98.700000
0.011200  98.800000
0.012700  98.800000
0.012700  98.900000
0.009000  98.900000
0.003700  99.000000
0.001500  99.000000
-0.001500  99.100000
-0.005300  99.100000
-0.010500  99.200000
-0.014300  99.200000
-0.013500  99.300000
-0.003800  99.300000
0.009000  99.400000
0.018000  99.400000
0.018000  99.500000
0.012000  99.500000
0.008200  99.600000
0.002200  99.600000
0.004500  99.700000
0.005200  99.700000
0.000700  99.800000
-0.000800  99.800000
-0.004600  99.800000
-0.006000  99.900000
-0.011300  99.900000
-0.012800  100.000000
-0.008300  100.000000
-0.005300  100.100000
-0.004600  100.100000
-0.001500  100.200000
0.001500  100.200000
-0.003000  100.300000
-0.002300  100.300000
0.000000  100.300000
-0.000800  100.400000
0.006700  100.400000
0.010500  100.500000
0.011200  100.500000
0.009000  100.600000
0.005200  100.600000
-0.000800  100.700000
-0.008300  100.700000
-0.012000  100.800000
-0.010500  100.800000
-0.009800  100.800000
-0.012000  100.900000
-0.010500  100.900000
-0.003000  100.900000
0.001500  101.000000
0.002200  101.000000
0.003000  101.100000
0.004500  101.100000
0.006700  101.200000
0.005200  101.200000
0.000000  101.200000
-0.000800  101.300000
-0.004600  101.300000
-0.009100  101.400000
-0.005300  101.400000
-0.002300  101.400000
-0.003000  101.500000
-0.003800  101.500000
-0.002300  101.600000
0.001500  101.600000
0.004500  101.700000
0.006700  101.700000
0.010500  101.700000
0.009000  101.700000
0.007500  101.800000
0.005200  101.800000
-0.001500  101.900000
-0.001500  101.900000
-0.003000  101.900000
-0.006000  102.000000
-0.003000  102.000000
-0.003800  102.100000
0.000700  102.100000
0.003000  102.100000
0.005200  102.100000
0.006000  102.100000
0.001500  102.200000
0.000700  102.200000
0.003000  102.200000
0.005200  102.300000
0.009000  102.300000
0.009000  102.300000
0.003000  102.400000
0.001500  102.400000
-0.002300  102.400000
-0.004600  102.400000
-0.002300  102.500000
-0.004600  102.500000
-0.000800  102.500000
0.004500  102.600000
0.006700  102.600000
0.005200  102.600000
-0.000800  102.600000
0.002200  102.600000
0.002200  102.600000
-0.001500  102.700000
-0.006800  102.700000
-0.006800  102.700000
-0.003800  102.700000
-0.000800  102.700000
0.000000  102.800000
-0.004600  102.800000
-0.003000  102.800000
-0.004600  102.800000
-0.003000  102.800000
0.000700  102.900000
-0.004600  102.900000
-0.009100  102.900000
-0.010500  102.900000
-0.008300  102.900000
-0.002300  103.000000
0.000700  103.000000
0.008200  103.000000
0.015700  103.000000
0.019500  103.000000
0.014200  103.000000
0.006000  103.000000
0.001500  103.000000
-0.001500  103.100000
-0.005300  103.100000
-0.009800  103.100000
-0.011300  103.100000
-0.010500  103.100000
-0.014300  103.200000
-0.011300  103.200000
-0.007500  103.200000
-0.004600  103.200000
-0.005300  103.200000
-0.006000  103.300000
-0.004600  103.300000
-0.003800  103.300000
-0.000800  103.300000
0.001500  103.300000
0.003000  103.400000
0.003000  103.400000
0.003000  103.400000
0.003000  103.400000
0.005200  103.400000
0.004500  103.400000
0.001500  103.500000
0.003000  103.500000
0.003000  103.500000
0.002200  103.500000
0.003000  103.500000
0.006000  103.500000
0.008200  103.500000
0.006700  103.500000
0.009000  103.600000
0.010500  103.600000
0.004500  103.600000
0.001500  103.600000
-0.000800  103.600000
-0.003000  103.600000
-0.004600  103.600000
-0.011300  103.600000
-0.010500  103.600000
-0.005300  103.600000
-0.001500  103.600000
-0.002300  103.600000
-0.008300  103.600000
-0.009100  103.600000
-0.003000  103.700000
0.006000  103.700000
0.009000  103.700000
0.009000  103.700000
0.008200  103.700000
0.003700  103.700000
0.000000  103.700000
-0.005300  103.700000
-0.009800  103.700000
-0.009800  103.700000
-0.010500  103.700000
-0.012800  103.700000
-0.012800  103.700000
-0.007500  103.700000
-0.000800  103.700000
0.004500  103.700000
0.007500  103.700000
0.013500  103.700000
0.010500  103.700000
0.003000  103.700000
0.004500  103.700000
0.003000  103.700000
0.001500  103.700000
-0.000800  103.700000
0.000000  103.700000
0.001500  103.700000
-0.005300  103.700000
-0.009100  103.700000
-0.006800  103.700000
-0.005300  103.700000
-0.005300  103.700000
0.001500  103.700000
0.003000  103.700000
-0.002300  103.700000
-0.003000  103.700000
-0.001500  103.700000
0.004500  103.700000
0.008200  103.700000
0.005200  103.700000
0.004500  103.700000
0.009000  103.700000
0.010500  103.700000
0.004500  103.700000
-0.002300  103.700000
-0.005300  103.700000
-0.004600  103.700000
-0.005300  103.700000
-0.005300  103.700000
-0.003000  103.700000
0.001500  103.700000
0.004500  103.600000
0.004500  103.600000
0.005200  103.600000
0.006700  103.600000
0.003000  103.600000
-0.004600  103.600000
-0.007500  103.600000
-0.004600  103.600000
0.001500  103.600000
0.000700  103.500000
0.003000  103.500000
0.004500  103.500000
0.000700  103.500000
0.000700  103.500000
-0.001500  103.500000
-0.001500  103.500000
0.000700  103.500000
0.006700  103.500000
0.010500  103.500000
0.008200  103.400000
0.005200  103.400000
-0.000800  103.400000
-0.003800  103.400000
-0.004600  103.400000
-0.009100  103.400000
-0.012000  103.400000
-0.010500  103.400000
-0.005300  103.400000
0.000700  103.300000
0.001500  103.300000
-0.000800  103.300000
-0.001500  103.300000
-0.002300  103.300000
-0.001500  103.300000
0.000700  103.300000
0.005200  103.300000
0.007500  103.300000
0.006000  103.300000
0.002200  103.200000
-0.000800  103.200000
0.001500  103.200000
0.001500  103.200000
-0.004600  103.200000
-0.005300  103.200000
-0.006800  103.200000
-0.006000  103.100000
-0.003000  103.100000
-0.004600  103.100000
-0.000800  103.100000
-0.000800  103.100000
-0.001500  103.000000
0.000700  103.000000
-0.001500  103.000000
0.000700  103.000000
0.001500  103.000000
0.003700  103.000000
0.006000  103.000000
0.003000  103.000000
-0.002300  103.000000
-0.006800  102.900000
-0.008300  102.900000
-0.005300  102.900000
-0.003000  102.900000
-0.004600  102.900000
-0.001500  102.800000
-0.000800  102.800000
-0.000800  102.800000
0.000000  102.800000
-0.002300  102.700000
0.000700  102.700000
0.004500  102.700000
0.004500  102.700000
0.004500  102.700000
0.000700  102.600000
0.000000  102.600000
-0.000800  102.600000
-0.003000  102.600000
-0.002300  102.600000
0.000700  102.600000
0.003000  102.500000
0.006000  102.500000
0.005200  102.500000
0.002200  102.500000
0.003000  102.500000
0.004500  102.500000
0.002200  102.400000
0.004500  102.400000
0.005200  102.400000
0.006700  102.400000
0.005200  102.400000
0.000000  102.300000
-0.000800  102.300000
-0.005300  102.300000
-0.006800  102.300000
-0.003000  102.300000
-0.003000  102.300000
-0.001500  102.200000
-0.001500  102.200000
0.000000  102.200000
0.001500  102.200000
0.002200  102.100000
0.005200  102.100000
0.009000  102.100000
0.012000  102.100000
0.010500  102.100000
0.009000  102.100000
0.006000  102.100000
-0.000800  102.100000
-0.003000  102.000000
-0.005300  102.000000
-0.009800  102.000000
-0.009100  102.000000
-0.004600  102.000000
-0.003000  101.900000
-0.004600  101.900000
-0.004600  101.900000
-0.004600  101.900000
-0.004600  101.800000
-0.000800  101.800000
0.000700  101.800000
0.001500  101.700000
-0.001500  101.700000
-0.004600  101.700000
-0.001500  101.700000
-0.001500  101.700000
-0.003000  101.700000
-0.004600  101.700000
-0.002300  101.700000
-0.003000  101.600000
-0.005300  101.600000
-0.004600  101.600000
-0.002300  101.600000
0.002200  101.600000
0.005200  101.500000
0.008200  101.500000
0.005200  101.500000
0.004500  101.500000
0.004500  101.400000
0.003000  101.400000
0.001500  101.400000
-0.003000  101.300000
-0.003800  101.300000
-0.005300  101.300000
-0.008300  101.300000
-0.008300  101.300000
-0.006000  101.200000
-0.001500  101.200000
0.000000  101.200000
0.002200  101.200000
0.003700  101.200000
0.003000  101.200000
0.001500  101.200000
0.003700  101.100000
0.003700  101.100000
0.004500  101.100000
0.006000  101.000000
0.003000  101.000000
-0.003000  101.000000
-0.005300  101.000000
-0.006000  100.900000
-0.006800  100.900000
-0.004600  100.900000
-0.003000  100.900000
-0.001500  100.800000
-0.001500  100.800000
-0.001500  100.800000
0.003000  100.800000
0.004500  100.800000
0.004500  100.800000
0.006700  100.700000
0.007500  100.700000
0.003700  100.700000
-0.000800  100.600000
-0.003000  100.600000
-0.003800  100.600000
-0.003000  100.600000
-0.006000  100.500000
-0.006000  100.500000
-0.008300  100.500000
-0.007500  100.500000
-0.006000  100.400000
-0.007500  100.400000
-0.003000  100.400000
-0.002300  100.300000
-0.004600  100.300000
-0.001500  100.300000
0.004500  100.300000
0.009000  100.200000
0.007500  100.200000
0.003700  100.100000
0.005200  100.100000
0.005200  100.100000
0.001500  100.000000
-0.000800  100.000000
-0.002300  99.900000
-0.002300  99.900000
-0.001500  99.900000
-0.002300  99.800000
0.000700  99.800000
0.000700  99.800000
0.002200  99.700000
0.000000  99.700000
0.000700  99.700000
0.003000  99.700000
0.001500  99.600000
0.004500  99.600000
0.005200  99.500000
0.004500  99.500000
0.001500  99.500000
-0.000800  99.400000
-0.004600  99.400000
-0.007500  99.400000
-0.006000  99.300000
-0.004600  99.300000
-0.003000  99.300000
-0.003800  99.200000
0.000000  99.200000
0.001500  99.100000
0.000700  99.100000
0.003700  99.100000
0.001500  99.000000
0.001500  99.000000
0.003000  99.000000
-0.003000  98.900000
-0.006800  98.900000
-0.004600  98.800000
-0.001500  98.800000
0.000700  98.800000
0.000700  98.700000
0.000700  98.700000
0.001500  98.600000
0.001500  98.600000
0.001500  98.500000
0.003000  98.500000
0.001500  98.500000
-0.000800  98.400000
0.000000  98.400000
0.000700  98.400000
-0.000800  98.300000
-0.003000  98.300000
-0.001500  98.200000
-0.004600  98.200000
-0.006800  98.100000
-0.006000  98.100000
-0.004600  98.100000
0.000700  98.000000
0.002200  98.000000
0.001500  97.900000
0.000700  97.900000
-0.000800  97.800000
0.001500  97.700000
0.004500  97.700000
0.006700  97.600000
0.007500  97.600000
0.007500  97.600000
0.006700  97.500000
0.003000  97.500000
0.004500  97.400000
0.003000  97.400000
-0.001500  97.300000
-0.003000  97.200000
-0.004600  97.200000
-0.003000  97.200000
-0.000800  97.200000
-0.000800  97.100000
-0.001500  97.000000
-0.003000  97.000000
-0.004600  96.900000
-0.003800  96.900000
-0.003000  96.800000
0.003000  96.800000
0.009000  96.700000
0.007500  96.700000
0.002200  96.700000
0.001500  96.600000
-0.000800  96.500000
-0.004600  96.500000
-0.004600  96.400000
-0.002300  96.400000
0.000000  96.300000
-0.002300  96.300000
-0.001500  96.300000
0.001500  96.200000
0.001500  96.200000
0.003000  96.100000
0.003000  96.000000
0.006700  96.000000
0.006700  95.900000
0.005200  95.900000
0.002200  95.800000
-0.005300  95.800000
-0.007500  95.700000
-0.005300  95.700000
-0.006800  95.600000
-0.007500  95.600000
-0.004600  95.500000
-0.001500  95.500000
-0.002300  95.400000
-0.000800  95.300000
0.004500  95.300000
0.008200  95.200000
0.007500  95.200000
0.006700  95.200000
0.007500  95.100000
0.004500  95.000000
0.000000  95.000000
-0.004600  94.900000
-0.009100  94.900000
-0.009800  94.900000
-0.007500  94.800000
-0.007500  94.700000
-0.006000  94.700000
-0.004600  94.600000
-0.003000  94.600000
0.001500  94.500000
0.001500  94.500000
0.003700  94.500000
0.004500  94.400000
0.003700  94.300000
0.003000  94.300000
0.003000  94.200000
0.004500  94.200000
0.002200  94.100000
-0.000800  94.100000
-0.000800  94.000000
-0.001500  94.000000
-0.002300  94.000000
-0.003000  93.900000
-0.004600  93.900000
-0.001500  93.800000
-0.000800  93.700000
0.000700  93.700000
0.003700  93.600000
0.001500  93.600000
0.000700  93.600000
0.002200  93.500000
0.006700  93.500000
0.008200  93.400000
0.007500  93.400000
0.005200  93.300000
0.001500  93.200000
-0.004600  93.200000
-0.007500  93.200000
-0.006000  93.100000
-0.005300  93.100000
-0.002300  93.100000
0.000000  93.100000
-0.000800  93.000000
0.000700  93.000000
0.001500  92.900000
0.003000  92.900000
0.003700  92.800000
0.005200  92.800000
0.006700  92.700000
0.005200  92.700000
0.001500  92.700000
-0.001500  92.700000
-0.004600  92.600000
-0.008300  92.600000
-0.007500  92.500000
-0.005300  92.400000
-0.003000  92.400000
-0.003000  92.400000
-0.003800  92.300000
-0.001500  92.300000
-0.003000  92.300000
0.000700  92.200000
0.003700  92.200000
0.000700  92.200000
0.001500  92.100000
0.003000  92.100000
0.001500  92.100000
-0.000800  92.000000
0.001500  92.000000
0.002200  91.900000
-0.001500  91.900000
-0.008300  91.800000
-0.006800  91.800000
-0.003000  91.800000
-0.003800  91.800000
-0.005300  91.700000
-0.003000  91.700000
-0.003000  91.600000
0.000000  91.600000
0.001500  91.600000
0.000700  91.500000
0.004500  91.500000
0.006000  91.400000
0.006700  91.400000
0.005200  91.400000
0.003000  91.300000
0.000700  91.300000
-0.002300  91.300000
-0.003000  91.300000
-0.004600  91.200000
-0.001500  91.200000
0.000700  91.100000
0.000700  91.100000
0.002200  91.100000
0.002200  91.000000
0.000700  90.900000
0.000700  90.900000
0.003000  90.900000
0.004500  90.900000
0.004500  90.800000
0.000000  90.800000
-0.004600  90.800000
-0.005300  90.700000
-0.008300  90.700000
-0.007500  90.700000
-0.006800  90.600000
-0.004600  90.600000
-0.000800  90.500000
0.000000  90.500000
-0.000800  90.500000
-0.001500  90.400000
0.000000  90.400000
0.003000  90.400000
0.004500  90.400000
0.006700  90.300000
0.008200  90.200000
0.006700  90.200000
0.003000  90.200000
0.003000  90.100000
0.000700  90.100000
-0.003000  90.000000
-0.003000  90.000000
-0.000800  90.000000
-0.002300  89.900000
-0.003000  89.900000
0.001500  89.800000
0.003700  89.800000
0.005200  89.700000
0.005200  89.700000
0.004500  89.600000
0.002200  89.600000
0.005200  89.500000
0.004500  89.500000
0.001500  89.500000
0.001500  89.400000
-0.003800  89.300000
-0.005300  89.300000
-0.007500  89.300000
-0.012000  89.200000
-0.008300  89.200000
-0.003800  89.100000
-0.003000  89.100000
-0.003000  89.100000
-0.000800  89.000000
-0.000800  89.000000
0.000000  88.900000
0.001500  88.900000
0.003700  88.900000
0.004500  88.800000
-0.000800  88.800000
-0.001500  88.700000
-0.002300  88.700000
-0.004600  88.600000
-0.003800  88.600000
-0.006800  88.600000
-0.005300  88.500000
-0.003800  88.500000
-0.001500  88.400000
-0.001500  88.400000
-0.004600  88.300000
-0.001500  88.300000
0.000700  88.200000
0.004500  88.200000
0.006000  88.200000
0.005200  88.100000
0.009700  88.100000
0.006700  88.100000
0.004500  88.000000
0.004500  88.000000
-0.000800  87.900000
-0.006000  87.900000
-0.006800  87.800000
-0.007500  87.800000
-0.004600  87.700000
-0.000800  87.700000
-0.001500  87.600000
0.001500  87.600000
0.001500  87.600000
0.001500  87.500000
0.003000  87.400000
0.001500  87.400000
0.003000  87.300000
0.004500  87.300000
0.005200  87.300000
-0.000800  87.200000
-0.004600  87.100000
-0.004600  87.100000
-0.006000  87.000000
-0.005300  87.000000
-0.001500  86.900000
0.003700  86.900000
0.006700  86.800000
0.003000  86.800000
0.001500  86.700000
0.003000  86.700000
0.001500  86.600000
0.001500  86.600000
0.001500  86.500000
0.002200  86.400000
0.003000  86.400000
0.001500  86.300000
-0.001500  86.300000
-0.005300  86.200000
-0.006800  86.200000
-0.008300  86.100000
-0.008300  86.000000
-0.005300  86.000000
-0.003000  85.900000
-0.002300  85.900000
0.000700  85.900000
0.003000  85.800000
0.004500  85.700000
0.006000  85.700000
0.005200  85.600000
0.006700  85.500000
0.005200  85.500000
0.001500  85.500000
-0.000800  85.400000
-0.001500  85.300000
-0.003000  85.200000
-0.006800  85.200000
-0.008300  85.100000
-0.007500  85.000000
-0.008300  85.000000
-0.004600  84.900000
-0.000800  84.800000
0.000700  84.800000
0.001500  84.700000
0.003000  84.600000
0.000000  84.600000
-0.003000  84.500000
0.001500  84.500000
0.003700  84.400000
0.004500  84.300000
0.006000  84.200000
0.006700  84.100000
0.006700  84.100000
0.004500  84.100000
0.002200  84.000000
0.001500  83.900000
0.002200  83.800000
-0.000800  83.800000
-0.001500  83.700000
-0.000800  83.700000
-0.003800  83.600000
-0.006800  83.500000
-0.008300  83.400000
-0.006800  83.400000
-0.005300  83.300000
-0.003800  83.200000
-0.004600  83.200000
-0.004600  83.100000
-0.008300  83.100000
-0.012000  83.000000
-0.007500  82.900000
0.000700  82.800000
0.010500  82.800000
0.014200  82.700000
0.012000  82.600000
0.014200  82.600000
0.016500  82.500000
0.015700  82.400000
0.013500  82.400000
0.008200  82.300000
0.005200  82.300000
0.003000  82.200000
-0.000800  82.100000
-0.000800  82.000000
-0.003000  81.900000
-0.006000  81.900000
-0.008300  81.800000
-0.009100  81.800000
-0.008300  81.700000
-0.006800  81.600000
-0.005300  81.600000
-0.003000  81.400000
-0.001500  81.400000
0.000700  81.400000
0.004500  81.300000
0.000700  81.200000
0.000000  81.100000
0.001500  81.000000
-0.000800  81.000000
-0.003000  80.900000
-0.005300  80.800000
-0.006800  80.700000
-0.014300  80.600000
-0.004600  80.600000
0.017200  80.500000
0.020200  80.400000
0.024000  80.300000
0.022500  80.300000
0.014200  80.200000
0.014200  80.100000
0.012000  80.100000
0.012000  79.900000
0.011200  79.900000
0.005200  79.800000
0.001500  79.700000
-0.004600  79.600000
-0.010500  79.500000
-0.020300  79.400000
-0.030800  79.300000
-0.034600  79.200000
-0.036800  79.100000
-0.036800  79.000000
-0.037500  78.900000
-0.033800  78.800000
-0.027000  78.700000
-0.023300  78.700000
-0.018100  78.500000
-0.012800  78.400000
-0.000800  78.300000
0.006700  78.300000
0.010500  78.200000
0.016500  78.000000
0.015700  78.000000
0.012700  77.800000
0.012000  77.800000
0.009000  77.600000
0.004500  77.500000
0.004500  77.400000
0.003000  77.300000
0.000700  77.200000
-0.000800  77.100000
0.000000  76.900000
0.004500  76.900000
0.010500  76.800000
0.020200  76.600000
0.019500  76.500000
0.015000  76.400000
0.012000  76.300000
0.009000  76.200000
0.011200  76.100000
0.009000  76.000000
0.006000  75.800000
0.002200  75.700000
0.000700  75.600000
-0.000800  75.500000
0.000000  75.400000
0.001500  75.300000
0.000700  75.100000
-0.000800  75.100000
-0.000800  74.900000
-0.000800  74.800000
-0.000800  74.700000
-0.004600  74.600000
-0.005300  74.500000
-0.002300  74.300000
-0.001500  74.200000
-0.000800  74.100000
-0.003800  74.000000
-0.005300  73.900000
-0.006800  73.800000
-0.008300  73.700000
-0.002300  73.500000
0.000700  73.400000
0.004500  73.300000
0.008200  73.200000
0.007500  73.000000
0.004500  72.900000
0.000700  72.800000
-0.000800  72.700000
0.001500  72.600000
0.007500  72.400000
0.008200  72.300000
0.006700  72.200000
0.004500  72.100000
-0.000800  72.000000
-0.004600  71.900000
-0.009800  71.700000
-0.010500  71.600000
-0.010500  71.500000
-0.010500  71.400000
-0.008300  71.300000
-0.009100  71.100000
-0.001500  71.000000
0.012000  70.900000
0.018000  70.800000
0.020200  70.600000
0.018700  70.500000
0.015700  70.400000
0.009700  70.200000
0.001500  70.200000
0.000700  70.000000
0.003000  69.900000
-0.001500  69.700000
-0.006800  69.600000
-0.011300  69.500000
-0.015800  69.400000
-0.016500  69.300000
-0.012800  69.100000
-0.009800  69.000000
-0.009100  68.900000
-0.004600  68.800000
-0.002300  68.600000
-0.001500  68.500000
0.000000  68.300000
-0.000800  68.200000
-0.000800  68.100000
-0.002300  67.900000
-0.003800  67.800000
-0.006800  67.700000
-0.008300  67.500000
-0.009100  67.400000
-0.008300  67.200000
-0.006000  67.100000
-0.006800  67.000000
-0.003800  66.800000
-0.003000  66.700000
-0.004600  66.600000
-0.004600  66.400000
-0.003800  66.300000
0.000700  66.100000
0.005200  66.000000
0.009700  65.800000
0.006700  65.700000
0.001500  65.600000
0.003000  65.500000
-0.003000  65.300000
-0.008300  65.200000
-0.007500  65.100000
-0.005300  64.900000
0.003000  64.800000
0.005200  64.700000
0.006700  64.500000
0.006000  64.400000
0.003000  64.300000
0.005200  64.100000
0.005200  64.000000
0.008200  63.900000
0.008200  63.700000
0.006000  63.600000
0.007500  63.400000
0.004500  63.300000
-0.001500  63.100000
-0.005300  63.000000
-0.006800  62.900000
-0.006800  62.700000
-0.005300  62.600000
-0.001500  62.500000
-0.002300  62.300000
-0.000800  62.100000
0.002200  62.000000
0.005200  61.900000
0.009000  61.700000
0.009000  61.600000
0.009000  61.400000
0.014200  61.300000
0.021000  61.200000
0.023200  61.000000
0.018000  60.800000
0.012000  60.700000
0.004500  60.500000
-0.001500  60.400000
-0.003800  60.200000
-0.005300  60.100000
-0.006800  60.000000
-0.010500  59.800000
-0.015000  59.700000
-0.013500  59.500000
-0.014300  59.400000
-0.016500  59.300000
-0.016500  59.100000
-0.016500  59.000000
-0.015000  58.800000
-0.012800  58.700000
-0.012800  58.500000
-0.010500  58.400000
-0.012800  58.300000
-0.012800  58.100000
-0.007500  58.000000
-0.003800  57.800000
0.000700  57.700000
0.004500  57.600000
0.009000  57.400000
0.012000  57.300000
0.009700  57.100000
0.008200  57.000000
0.009000  56.900000
0.012700  56.700000
0.018700  56.600000
0.020200  56.500000
0.018700  56.300000
0.012700  56.200000
0.009000  56.100000
0.003000  56.000000
-0.001500  55.800000
-0.006000  55.700000
-0.005300  55.600000
-0.004600  55.400000
-0.005300  55.300000
-0.003000  55.200000
-0.003000  55.000000
-0.000800  54.900000
-0.000800  54.700000
-0.000800  54.600000
0.004500  54.500000
0.009000  54.400000
0.012700  54.300000
0.012000  54.100000
0.008200  54.000000
0.007500  53.900000
0.007500  53.800000
0.002200  53.600000
0.001500  53.500000
0.000700  53.400000
-0.001500  53.200000
-0.003800  53.100000
-0.006000  53.000000
-0.005300  52.900000
-0.006800  52.700000
-0.005300  52.600000
-0.001500  52.500000
0.001500  52.400000
0.003000  52.200000
0.001500  52.200000
-0.003000  52.000000
-0.006800  51.900000
-0.010500  51.800000
-0.012800  51.700000
-0.012000  51.600000
-0.010500  51.500000
-0.008300  51.400000
-0.003800  51.300000
-0.004600  51.200000
-0.001500  51.100000
0.003000  51.000000
0.005200  50.800000
0.008200  50.800000
0.009000  50.700000
0.007500  50.500000
0.003000  50.400000
0.002200  50.400000
0.003000  50.200000
0.000000  50.100000
-0.005300  50.000000
-0.006000  49.900000
-0.007500  49.800000
-0.005300  49.700000
-0.001500  49.600000
-0.004600  49.500000
-0.003000  49.400000
-0.003000  49.300000
-0.003000  49.200000
-0.000800  49.100000
0.000700  49.000000
0.005200  48.900000
0.007500  48.800000
0.006000  48.700000
0.005200  48.600000
0.001500  48.500000
-0.005300  48.400000
-0.006800  48.300000
-0.006000  48.200000
-0.004600  48.100000
-0.000800  48.000000
0.003000  47.900000
0.003000  47.800000
0.003000  47.700000
0.004500  47.600000
0.004500  47.500000
0.001500  47.400000
0.000700  47.300000
0.000700  47.200000
0.000700  47.200000
-0.000800  47.100000
-0.003000  47.000000
-0.006800  46.900000
-0.008300  46.800000
-0.006800  46.700000
-0.003000  46.600000
0.001500  46.500000
0.001500  46.400000
0.001500  46.300000
0.003000  46.200000
0.000000  46.100000
0.000000  46.000000
0.000000  46.000000
-0.000800  45.900000
0.000700  45.800000
0.005200  45.700000
0.006700  45.600000
0.003000  45.600000
0.000700  45.500000
-0.005300  45.400000
-0.010500  45.300000
-0.009100  45.200000
-0.009100  45.200000
-0.009100  45.100000
-0.007500  45.000000
-0.010500  44.900000
-0.007500  44.800000
0.000700  44.800000
0.009700  44.700000
0.015000  44.500000
0.014200  44.500000
0.014200  44.500000
0.012700  44.400000
0.010500  44.300000
0.006700  44.200000
0.003000  44.100000
0.000000  44.100000
-0.004600  44.000000
-0.008300  43.900000
-0.008300  43.800000
-0.005300  43.800000
-0.006000  43.700000
-0.007500  43.600000
-0.005300  43.600000
-0.005300  43.500000
-0.006800  43.400000
-0.004600  43.300000
-0.000800  43.200000
0.001500  43.200000
0.000000  43.100000
-0.003000  43.000000
-0.001500  43.000000
-0.003000  42.900000
-0.004600  42.800000
-0.003000  42.700000
-0.003000  42.700000
0.003000  42.700000
0.009000  42.600000
0.012700  42.500000
0.015700  42.400000
0.015700  42.300000
0.015700  42.300000
0.015700  42.200000
0.012700  42.200000
0.011200  42.100000
0.011200  42.000000
0.006000  42.000000
0.000700  41.900000
-0.003000  41.800000
-0.010500  41.700000
-0.014300  41.700000
-0.015800  41.600000
-0.016500  41.500000
-0.016500  41.500000
-0.014300  41.400000
-0.014300  41.400000
-0.013500  41.300000
-0.010500  41.200000
-0.004600  41.200000
-0.000800  41.100000
0.002200  41.000000
0.010500  40.900000
0.014200  40.900000
0.012700  40.800000
0.009700  40.700000
0.006000  40.700000
0.001500  40.600000
-0.003800  40.500000
-0.005300  40.500000
-0.004600  40.400000
-0.001500  40.300000
0.000700  40.300000
-0.002300  40.200000
-0.001500  40.100000
-0.000800  40.000000
0.000000  40.000000
0.000700  39.900000
0.001500  39.800000
0.004500  39.800000
0.008200  39.700000
0.012700  39.600000
0.011200  39.600000
0.003700  39.500000
-0.003000  39.400000
-0.006000  39.300000
-0.005300  39.200000
-0.004600  39.200000
-0.003000  39.100000
-0.005300  39.100000
-0.004600  38.900000
-0.000800  38.900000
-0.001500  38.800000
0.000700  38.700000
0.000000  38.700000
0.001500  38.600000
0.005200  38.600000
0.005200  38.500000
0.004500  38.400000
-0.000800  38.400000
-0.001500  38.300000
-0.002300  38.200000
-0.005300  38.200000
-0.005300  38.100000
-0.007500  38.000000
-0.006800  37.900000
-0.007500  37.900000
-0.008300  37.800000
-0.006800  37.800000
-0.004600  37.700000
-0.004600  37.600000
-0.005300  37.600000
0.000700  37.500000
0.005200  37.400000
0.006000  37.400000
0.005200  37.300000
0.000700  37.300000
-0.003800  37.300000
-0.003000  37.200000
-0.004600  37.100000
-0.002300  37.100000
0.000700  37.000000
0.003000  37.000000
0.006700  36.900000
0.005200  36.900000
0.008200  36.800000
0.009000  36.800000
0.006000  36.700000
0.003700  36.600000
-0.000800  36.600000
-0.004600  36.500000
-0.004600  36.500000
-0.004600  36.400000
-0.003000  36.400000
-0.003000  36.400000
-0.001500  36.300000
0.000700  36.300000
0.001500  36.300000
0.003000  36.200000
0.002200  36.200000
0.002200  36.100000
0.003000  36.100000
0.006000  36.000000
0.004500  36.000000
0.004500  36.000000
0.006700  35.900000
0.007500  35.900000
0.006700  35.900000
0.004500  35.800000
0.001500  35.800000
-0.000800  35.700000
-0.005300  35.700000
-0.008300  35.600000
-0.008300  35.600000
-0.007500  35.500000
-0.003000  35.500000
-0.001500  35.500000
-0.001500  35.400000
-0.000800  35.400000
0.000700  35.300000
0.000000  35.300000
0.003000  35.200000
0.004500  35.200000
0.000700  35.100000
0.000700  35.100000
-0.003000  35.100000
-0.003000  35.000000
-0.003000  35.000000
-0.005300  34.900000
-0.005300  34.900000
-0.004600  34.800000
-0.001500  34.800000
0.000000  34.700000
0.000000  34.700000
0.002200  34.600000
0.003000  34.600000
0.001500  34.600000
0.001500  34.500000
0.003000  34.500000
0.002200  34.400000
0.001500  34.400000
-0.000800  34.300000
-0.005300  34.300000
-0.008300  34.200000
-0.009100  34.200000
-0.008300  34.100000
-0.006000  34.100000
-0.003800  34.100000
-0.001500  34.000000
-0.004600  34.000000
0.005200  33.900000
0.013500  33.900000
0.009000  33.800000
0.010500  33.800000
0.004500  33.700000
0.004500  33.700000
0.008200  33.700000
0.002200  33.600000
0.006700  33.600000
0.006000  33.500000
0.000700  33.400000
-0.000800  33.400000
-0.006000  33.300000
-0.006800  33.300000
-0.006000  33.300000
-0.003000  33.200000
-0.002300  33.200000
-0.003000  33.100000
-0.003000  33.100000
-0.004600  33.000000
-0.002300  32.900000
0.000700  32.900000
0.002200  32.900000
0.000700  32.800000
-0.000800  32.800000
-0.003000  32.800000
-0.002300  32.800000
-0.001500  32.700000
-0.005300  32.700000
-0.006000  32.600000
-0.003800  32.600000
-0.002300  32.500000
-0.000800  32.500000
0.003000  32.400000
0.004500  32.400000
0.005200  32.400000
0.003000  32.400000
-0.000800  32.300000
-0.001500  32.300000
0.000700  32.200000
0.000000  32.100000
-0.000800  32.100000
-0.001500  32.100000
-0.005300  32.100000
-0.004600  32.000000
-0.003000  32.000000
-0.003000  32.000000
-0.000800  31.900000
0.001500  31.900000
0.003000  31.900000
0.003700  31.900000
0.001500  31.900000
0.002200  31.800000
0.002200  31.800000
0.000700  31.800000
0.001500  31.700000
0.003000  31.700000
0.001500  31.700000
0.000000  31.600000
-0.001500  31.600000
-0.004600  31.500000
-0.009100  31.500000
-0.009100  31.500000
-0.008300  31.500000
-0.003000  31.500000
0.001500  31.500000
0.003000  31.500000
0.004500  31.400000
0.006000  31.400000
0.010500  31.400000
0.010500  31.300000
0.010500  31.300000
0.012000  31.300000
0.009700  31.300000
0.006000  31.200000
0.001500  31.200000
-0.003000  31.200000
-0.005300  31.200000
-0.007500  31.100000
-0.008300  31.100000
-0.005300  31.000000
-0.003000  31.000000
-0.001500  31.000000
-0.002300  31.000000
-0.002300  31.000000
-0.003000  30.900000
0.000700  30.900000
0.001500  30.900000
0.001500  30.800000
0.003000  30.800000
0.001500  30.800000
0.000000  30.700000
-0.003000  30.700000
-0.000800  30.700000
-0.001500  30.600000
-0.005300  30.600000
-0.005300  30.600000
-0.002300  30.600000
0.000700  30.500000
0.003000  30.500000
0.005200  30.400000
0.003700  30.400000
0.003700  30.400000
0.003000  30.300000
0.001500  30.300000
0.001500  30.300000
0.001500  30.200000
0.003000  30.200000
0.001500  30.100000
0.000700  30.100000
-0.000800  30.100000
-0.003800  30.100000
-0.004600  30.000000
-0.002300  30.000000
0.003000  29.900000
0.004500  29.900000
0.000700  29.800000
0.000700  29.800000
0.000000  29.800000
-0.000800  29.700000
0.000700  29.700000
0.002200  29.700000
0.006700  29.600000
0.006700  29.600000
0.002200  29.500000
-0.003800  29.500000
-0.008300  29.400000
-0.012000  29.400000
-0.012800  29.300000
-0.009800  29.300000
-0.010500  29.200000
-0.007500  29.200000
-0.005300  29.100000
-0.005300  29.100000
-0.005300  29.000000
-0.006800  29.000000
-0.001500  28.900000
-0.001500  28.900000
0.001500  28.800000
0.003000  28.800000
0.000000  28.700000
0.000700  28.700000
-0.000800  28.700000
0.000000  28.600000
-0.000800  28.600000
-0.001500  28.500000
-0.003000  28.500000
-0.001500  28.400000
0.001500  28.400000
0.002200  28.300000
0.008200  28.300000
0.009700  28.300000
0.012000  28.300000
0.012700  28.200000
0.011200  28.200000
0.011200  28.100000
0.009000  28.100000
0.008200  28.000000
0.006700  28.000000
0.006000  27.900000
0.006000  27.900000
0.000700  27.900000
-0.001500  27.800000
-0.001500  27.800000
-0.003000  27.700000
-0.006000  27.700000
-0.006000  27.600000
-0.006000  27.600000
-0.004600  27.500000
-0.007500  27.500000
-0.009800  27.400000
-0.005300  27.400000
-0.003000  27.400000
-0.003000  27.400000
-0.003800  27.300000
-0.006800  27.300000
-0.006800  27.200000
-0.006800  27.200000
-0.009100  27.100000
-0.009100  27.100000
-0.005300  27.000000
-0.003000  27.000000
-0.001500  27.000000
0.001500  27.000000
0.003000  26.900000
0.005200  26.900000
0.007500  26.800000
0.008200  26.800000
0.008200  26.800000
0.004500  26.700000
-0.003000  26.700000
-0.001500  26.600000
-0.000800  26.600000
-0.003800  26.600000
0.000700  26.500000
0.000700  26.500000
0.004500  26.500000
0.008200  26.400000
0.006700  26.400000
0.008200  26.400000
0.009000  26.300000
0.008200  26.300000
0.005200  26.200000
0.006700  26.200000
0.003700  26.200000
0.003700  26.100000
0.002200  26.100000
-0.003000  26.100000
-0.000800  26.000000
-0.004600  26.000000
-0.009800  25.900000
-0.012000  25.900000
-0.012800  25.900000
-0.009800  25.800000
-0.004600  25.800000
-0.002300  25.700000
-0.000800  25.700000
-0.000800  25.700000
-0.003000  25.600000
-0.001500  25.600000
0.000700  25.500000
0.006700  25.500000
0.009000  25.500000
0.009000  25.500000
0.008200  25.400000
0.005200  25.400000
0.001500  25.300000
-0.003800  25.300000
-0.004600  25.300000
-0.003000  25.200000
-0.003000  25.200000
-0.003000  25.200000
-0.000800  25.100000
0.000000  25.100000
0.001500  25.100000
0.004500  25.000000
0.003000  25.000000
0.003000  24.900000
0.005200  24.900000
0.004500  24.900000
0.005200  24.800000
0.000700  24.800000
-0.004600  24.700000
-0.006800  24.700000
-0.010500  24.700000
-0.010500  24.600000
-0.007500  24.600000
-0.006000  24.500000
-0.005300  24.500000
-0.004600  24.400000
-0.003000  24.400000
0.000000  24.400000
0.001500  24.300000
0.000700  24.300000
-0.000800  24.300000
0.000700  24.200000
-0.001500  24.200000
-0.002300  24.100000
-0.003800  24.100000
-0.004600  24.000000
-0.001500  23.900000
-0.004600  23.900000
-0.003000  23.900000
-0.000800  23.800000
0.001500  23.800000
0.005200  23.800000
0.003700  23.800000
0.006000  23.700000
0.003000  23.700000
0.003700  23.600000
0.006700  23.600000
0.005200  23.600000
0.006700  23.500000
0.003700  23.500000
0.000700  23.400000
-0.001500  23.400000
-0.003800  23.400000
-0.004600  23.400000
-0.005300  23.300000
-0.005300  23.300000
-0.003000  23.200000
-0.000800  23.200000
-0.000800  23.200000
0.001500  23.100000
0.003000  23.100000
0.002200  23.000000
0.003000  23.000000
0.000700  23.000000
0.003000  22.900000
0.003700  22.900000
-0.000800  22.900000
-0.000800  22.900000
-0.002300  22.900000
-0.006000  22.800000
-0.006800  22.800000
-0.006800  22.700000
-0.006800  22.700000
0.000700  22.700000
0.004500  22.600000
0.005200  22.600000
0.006700  22.500000
0.005200  22.500000
0.005200  22.500000
0.004500  22.500000
0.005200  22.500000
0.006700  22.500000
0.003000  22.400000
0.000000  22.400000
-0.003000  22.400000
-0.005300  22.400000
-0.006800  22.300000
-0.007500  22.300000
-0.007500  22.300000
-0.006800  22.200000
-0.005300  22.200000
-0.004600  22.200000
-0.002300  22.100000
-0.000800  22.100000
0.003000  22.100000
0.004500  22.100000
0.003000  22.000000
0.004500  22.000000
0.006700  22.000000
0.005200  22.000000
0.001500  22.000000
0.001500  21.900000
0.002200  21.900000
-0.001500  21.900000
-0.004600  21.800000
-0.005300  21.800000
-0.005300  21.800000
-0.003800  21.700000
-0.003800  21.700000
-0.001500  21.700000
-0.000800  21.700000
-0.003000  21.600000
-0.003000  21.600000
-0.009100  21.600000
-0.010500  21.500000
-0.009100  21.500000
-0.006000  21.500000
-0.001500  21.500000
0.003000  21.500000
0.006700  21.400000
0.008200  21.400000
0.006700  21.400000
0.003000  21.300000
0.003000  21.300000
0.008200  21.300000
0.005200  21.300000
0.010500  21.200000
0.013500  21.200000
0.013500  21.200000
0.017200  21.100000
0.015700  21.100000
0.014200  21.100000
0.008200  21.100000
0.003000  21.100000
0.000700  21.000000
-0.006000  21.000000
-0.006000  20.900000
-0.008300  20.900000
-0.009100  20.900000
-0.008300  20.900000
-0.008300  20.900000
-0.005300  20.900000
-0.004600  20.800000
-0.002300  20.800000
0.000000  20.800000
-0.000800  20.800000
0.000000  20.700000
0.000700  20.700000
-0.000800  20.700000
-0.003000  20.700000
-0.002300  20.700000
-0.001500  20.700000
-0.003000  20.700000
-0.006800  20.600000
-0.009100  20.600000
-0.006800  20.600000
0.001500  20.500000
0.008200  20.500000
0.007500  20.500000
0.009000  20.500000
0.010500  20.500000
0.006700  20.500000
0.004500  20.500000
0.001500  20.500000
-0.000800  20.500000
-0.003000  20.400000
-0.004600  20.400000
-0.005300  20.400000
-0.006800  20.400000
-0.008300  20.400000
-0.009100  20.400000
-0.008300  20.300000
-0.008300  20.300000
-0.005300  20.300000
-0.006800  20.300000
-0.008300  20.300000
-0.005300  20.200000
-0.001500  20.200000
0.002200  20.200000
0.006700  20.200000
0.008200  20.200000
0.006700  20.200000
0.006700  20.200000
0.004500  20.200000
0.000700  20.200000
-0.003000  20.200000
-0.003000  20.200000
-0.001500  20.200000
-0.004600  20.200000
-0.006800  20.200000
-0.006800  20.200000
-0.003800  20.200000
0.003000  20.200000
0.010500  20.200000
0.008200  20.200000
0.006000  20.200000
0.006700  20.200000
0.001500  20.200000
0.001500  20.200000
-0.000800  20.200000
-0.003000  20.200000
-0.004600  20.200000
-0.006800  20.200000
-0.008300  20.200000
-0.009100  20.200000
-0.009100  20.200000
-0.007500  20.300000
-0.004600  20.300000
-0.003000  20.300000
-0.001500  20.300000
-0.001500  20.300000
-0.000800  20.300000
0.000000  20.300000
0.000700  20.300000
0.002200  20.300000
0.001500  20.300000
0.001500  20.300000
0.002200  20.300000
0.000700  20.300000
0.000700  20.300000
-0.000800  20.300000
-0.001500  20.300000
0.000700  20.300000
0.002200  20.300000
0.005200  20.300000
0.007500  20.300000
0.006700  20.400000
0.009000  20.400000
0.010500  20.400000
0.013500  20.400000
0.015700  20.400000
0.017200  20.400000
0.012000  20.400000
0.002200  20.400000
-0.001500  20.400000
-0.006000  20.400000
-0.008300  20.400000
-0.012000  20.400000
-0.012000  20.400000
-0.008300  20.400000
-0.004600  20.400000
-0.002300  20.400000
-0.004600  20.400000
-0.002300  20.400000
0.000700  20.300000
-0.001500  20.300000
0.000700  20.300000
0.001500  20.300000
-0.000800  20.300000
0.000000  20.300000
-0.000800  20.300000
-0.004600  20.300000
-0.003000  20.300000
-0.005300  20.300000
-0.007500  20.200000
-0.007500  20.200000
-0.006800  20.200000
-0.003000  20.200000
-0.000800  20.200000
0.000000  20.200000
0.003700  20.200000
0.006000  20.200000
0.007500  20.100000
0.006000  20.100000
0.007500  20.100000
0.006000  20.100000
-0.003000  20.000000
-0.011300  20.000000
-0.014300  20.000000
-0.015000  20.000000
-0.013500  20.000000
-0.009100  19.900000
-0.003800  19.900000
0.004500  19.900000
0.009000  19.900000
0.012000  19.800000
0.014200  19.800000
0.012000  19.800000
0.012700  19.800000
0.011200  19.800000
0.010500  19.800000
0.012700  19.700000
0.015000  19.700000
0.012000  19.700000
0.003000  19.700000
-0.004600  19.700000
-0.008300  19.600000
-0.010500  19.600000
-0.009100  19.600000
-0.005300  19.500000
-0.005300  19.500000
-0.004600  19.500000
-0.006000  19.500000
-0.005300  19.500000
-0.001500  19.400000
0.001500  19.400000
0.000000  19.300000
0.000700  19.300000
0.001500  19.300000
-0.000800  19.300000
-0.001500  19.300000
-0.003000  19.300000
-0.004600  19.300000
-0.008300  19.300000
-0.012800  19.200000
-0.010500  19.200000
-0.006800  19.200000
-0.001500  19.200000
0.006000  19.200000
0.009700  19.100000
0.009700  19.100000
0.008200  19.100000
0.004500  19.100000
0.000700  19.000000
-0.000800  19.000000
-0.001500  19.000000
-0.005300  18.900000
-0.007500  18.900000
-0.006800  18.900000
-0.005300  18.900000
-0.006800  18.900000
-0.006000  18.900000
-0.008300  18.900000
-0.009100  18.900000
-0.008300  18.900000
-0.003800  18.900000
0.005200  18.800000
0.014200  18.800000
0.015000  18.800000
0.012700  18.800000
0.013500  18.800000
0.010500  18.800000
0.008200  18.700000
0.003000  18.700000
0.000700  18.700000
-0.000800  18.700000
-0.009100  18.600000
-0.012000  18.600000
-0.010500  18.600000
-0.006800  18.600000
-0.003800  18.600000
-0.003000  18.600000
-0.003000  18.600000
-0.001500  18.600000
-0.000800  18.500000
0.000700  18.500000
0.000000  18.500000
0.004500  18.500000
0.006000  18.500000
0.004500  18.400000
0.003000  18.400000
-0.000800  18.400000
-0.000800  18.400000
-0.002300  18.400000
-0.004600  18.400000
-0.006000  18.400000
-0.006800  18.300000
-0.004600  18.300000
-0.006000  18.300000
-0.005300  18.300000
-0.003000  18.300000
0.001500  18.300000
0.004500  18.300000
0.008200  18.300000
0.014200  18.200000
0.012700  18.200000
0.009700  18.200000
0.008200  18.200000
0.004500  18.200000
0.001500  18.100000
-0.000800  18.100000
-0.003000  18.100000
-0.002300  18.100000
-0.003000  18.100000
-0.001500  18.100000
-0.000800  18.000000
-0.001500  18.000000
-0.000800  18.000000
-0.005300  18.000000
-0.008300  18.000000
-0.006800  18.000000
-0.004600  18.000000
-0.003000  18.000000
0.000000  18.000000
-0.000800  18.000000
0.000000  18.000000
0.001500  18.000000
0.003000  18.000000
0.005200  18.000000
0.005200  17.900000
0.007500  17.900000
0.008200  17.900000
0.005200  17.900000
0.007500  17.900000
0.005200  17.900000
0.004500  17.900000
0.005200  17.800000
0.000700  17.800000
-0.000800  17.800000
-0.003000  17.800000
-0.006000  17.800000
-0.005300  17.800000
-0.006800  17.800000
-0.006800  17.800000
-0.006000  17.800000
-0.006000  17.800000
-0.002300  17.800000
0.000000  17.800000
-0.001500  17.800000
-0.000800  17.800000
0.001500  17.800000
0.002200  17.800000
0.011200  17.800000
0.027000  17.700000
0.024000  17.700000
0.016500  17.700000
0.009000  17.700000
-0.003000  17.700000
-0.009100  17.700000
-0.016500  17.700000
-0.021800  17.700000
-0.024800  17.700000
-0.024800  17.700000
-0.020300  17.700000
-0.019500  17.600000
-0.014300  17.600000
-0.010500  17.600000
-0.005300  17.600000
-0.003800  17.600000
-0.002300  17.600000
0.000700  17.600000
0.005200  17.600000
0.009000  17.600000
0.010500  17.600000
0.010500  17.500000
0.006000  17.500000
0.004500  17.500000
0.004500  17.500000
0.001500  17.500000
0.005200  17.500000
0.006700  17.500000
0.006700  17.500000
0.005200  17.500000
0.005200  17.500000
0.005200  17.500000
0.004500  17.500000
0.006700  17.500000
0.003000  17.500000
0.001500  17.500000
0.003000  17.500000
0.001500  17.500000
0.000000  17.500000
-0.002300  17.500000
-0.004600  17.500000
-0.006800  17.500000
-0.007500  17.500000
-0.012000  17.500000
-0.012000  17.500000
-0.009100  17.500000
-0.004600  17.500000
0.003700  17.500000
0.006700  17.500000
0.009000  17.500000
0.010500  17.500000
0.011200  17.500000
0.011200  17.500000
0.009000  17.500000
0.008200  17.500000
0.003000  17.500000
-0.001500  17.500000
-0.003000  17.500000
-0.002300  17.500000
-0.004600  17.500000
-0.003800  17.500000
-0.005300  17.500000
-0.006800  17.500000
-0.006800  17.400000
-0.005300  17.400000
-0.003800  17.400000
-0.003800  17.400000
-0.003000  17.400000
-0.000800  17.400000
0.000700  17.400000
0.000000  17.400000
-0.000800  17.400000
-0.001500  17.400000
-0.008300  17.400000
-0.011300  17.400000
-0.014300  17.400000
-0.010500  17.400000
-0.003800  17.400000
0.002200  17.400000
0.009000  17.400000
0.012000  17.400000
0.012700  17.400000
0.010500  17.400000
0.009700  17.300000
0.010500  17.300000
0.008200  17.300000
0.005200  17.300000
0.004500  17.300000
-0.000800  17.300000
-0.003800  17.300000
-0.009100  17.300000
-0.008300  17.300000
-0.003800  17.300000
0.003000  17.300000
0.010500  17.300000
0.009000  17.300000
0.006000  17.300000
0.005200  17.300000
0.001500  17.300000
-0.002300  17.300000
-0.005300  17.200000
-0.004600  17.200000
-0.006800  17.200000
-0.010500  17.200000
-0.012800  17.200000
-0.014300  17.200000
-0.014300  17.200000
-0.013500  17.200000
-0.009800  17.200000
-0.006800  17.200000
-0.006800  17.200000
-0.006800  17.200000
-0.004600  17.200000
-0.001500  17.200000
0.003000  17.200000
0.003700  17.200000
0.003000  17.200000
0.006700  17.200000
0.006700  17.200000
0.009000  17.200000
0.009000  17.200000
0.005200  17.200000
0.006700  17.200000
0.003000  17.200000
0.003000  17.200000
0.005200  17.200000
0.006700  17.200000
0.010500  17.200000
0.008200  17.200000
0.003700  17.200000
0.001500  17.200000
-0.001500  17.200000
-0.002300  17.200000
-0.000800  17.200000
0.001500  17.200000
0.003000  17.200000
0.000700  17.200000
-0.003000  17.200000
-0.006800  17.200000
-0.010500  17.200000
-0.012000  17.200000
-0.009800  17.200000
-0.010500  17.200000
-0.011300  17.100000
-0.010500  17.100000
-0.011300  17.100000
-0.007500  17.100000
-0.004600  17.100000
0.000700  17.200000
0.008200  17.200000
0.012700  17.200000
0.018000  17.200000
0.020200  17.200000
0.018000  17.200000
0.012700  17.200000
0.007500  17.200000
0.004500  17.200000
0.003000  17.200000
0.001500  17.200000
0.000700  17.200000
0.000000  17.200000
-0.001500  17.200000
-0.003000  17.200000
-0.003000  17.200000
-0.003000  17.200000
-0.001500  17.200000
-0.003000  17.200000
-0.000800  17.200000
0.003000  17.200000
0.000700  17.200000
-0.001500  17.200000
-0.002300  17.200000
-0.006000  17.200000
-0.009800  17.300000
-0.010500  17.300000
-0.011300  17.300000
-0.008300  17.300000
-0.004600  17.300000
-0.001500  17.300000
0.001500  17.300000
0.003000  17.300000
0.003000  17.300000
0.001500  17.300000
0.003700  17.300000
0.003700  17.300000
0.003000  17.300000
0.003000  17.300000
0.000700  17.300000
-0.003000  17.300000
-0.005300  17.300000
-0.006800  17.300000
-0.006800  17.300000
-0.003800  17.300000
-0.001500  17.300000
-0.001500  17.300000
-0.001500  17.300000
0.000700  17.300000
0.001500  17.300000
0.003000  17.300000
0.004500  17.300000
0.005200  17.300000
0.008200  17.300000
0.006000  17.300000
0.002200  17.300000
0.000000  17.300000
-0.002300  17.300000
-0.003800  17.300000
-0.004600  17.300000
-0.001500  17.300000
-0.003000  17.300000
0.000700  17.300000
0.000700  17.300000
0.000700  17.300000
0.002200  17.300000
0.003000  17.300000
0.006700  17.300000
0.005200  17.300000
0.006700  17.300000
0.003000  17.300000
-0.002300  17.300000
-0.005300  17.300000
-0.005300  17.300000
0.003000  17.300000
0.003000  17.300000
0.000700  17.300000
0.003000  17.300000
0.001500  17.300000
0.000700  17.300000
0.000000  17.300000
-0.000800  17.300000
-0.005300  17.300000
-0.008300  17.300000
-0.006800  17.300000
-0.003000  17.300000
0.003000  17.300000
0.000700  17.300000
-0.003000  17.300000
-0.002300  17.300000
-0.009100  17.300000
-0.012000  17.300000
-0.010500  17.300000
-0.009100  17.300000
-0.003000  17.300000
-0.002300  17.300000
-0.000800  17.300000
0.002200  17.300000
0.003000  17.300000
0.004500  17.300000
0.006700  17.300000
0.006700  17.300000
0.008200  17.300000
0.009000  17.300000
0.006700  17.300000
0.004500  17.300000
0.002200  17.300000
0.000700  17.300000
-0.000800  17.300000
-0.000800  17.300000
0.000700  17.300000
0.001500  17.300000
0.002200  17.300000
0.003000  17.300000
0.000700  17.300000
0.000700  17.300000
0.003000  17.300000
0.000700  17.300000
0.000700  17.300000
0.001500  17.300000
0.000000  17.300000
-0.000800  17.300000
-0.001500  17.300000
-0.005300  17.300000
-0.008300  17.300000
-0.010500  17.400000
-0.006800  17.400000
-0.006000  17.400000
-0.004600  17.400000
0.002200  17.400000
0.006000  17.400000
0.009000  17.400000
0.007500  17.400000
0.003000  17.400000
0.001500  17.400000
0.006000  17.400000
0.007500  17.400000
0.003700  17.400000
0.002200  17.400000
0.000000  17.400000
0.000000  17.400000
-0.004600  17.400000
-0.007500  17.400000
-0.006800  17.400000
-0.007500  17.400000
-0.005300  17.400000
-0.004600  17.400000
-0.004600  17.400000
0.000700  17.400000
0.000700  17.400000
-0.000800  17.400000
-0.001500  17.400000
0.000700  17.400000
0.003700  17.400000
0.002200  17.400000
0.000700  17.400000
-0.001500  17.400000
-0.003000  17.400000
-0.003000  17.400000
-0.001500  17.400000
0.000700  17.400000
0.004500  17.400000
0.004500  17.400000
0.002200  17.400000
0.000700  17.400000
0.003000  17.400000
0.007500  17.400000
0.007500  17.400000
0.003000  17.400000
0.001500  17.400000
0.001500  17.500000
-0.001500  17.500000
-0.001500  17.500000
-0.002300  17.500000
-0.004600  17.500000
-0.005300  17.500000
-0.003000  17.500000
-0.000800  17.500000
-0.003000  17.500000
0.000700  17.500000
0.003700  17.500000
0.002200  17.500000
0.003000  17.500000
0.003000  17.500000
0.003700  17.500000
0.005200  17.500000
0.005200  17.500000
0.006700  17.500000
0.005200  17.500000
0.001500  17.500000
-0.001500  17.500000
-0.005300  17.500000
-0.007500  17.500000
-0.006800  17.500000
-0.006000  17.500000
-0.004600  17.500000
-0.003000  17.500000
-0.004600  17.500000
-0.003000  17.500000
-0.000800  17.500000
0.000700  17.500000
0.000000  17.500000
0.002200  17.500000
0.001500  17.500000
0.000700  17.500000
-0.003000  17.600000
-0.006800  17.600000
-0.008300  17.600000
-0.008300  17.600000
-0.008300  17.600000
-0.006800  17.600000
-0.001500  17.600000
0.002200  17.600000
0.003000  17.600000
0.005200  17.600000
0.002200  17.600000
0.001500  17.600000
0.006000  17.600000
0.006700  17.600000
0.008200  17.700000
0.009000  17.700000
0.004500  17.700000
0.002200  17.700000
0.000000  17.700000
-0.005300  17.700000
-0.006800  17.700000
-0.006000  17.700000
-0.005300  17.700000
-0.003800  17.700000
-0.003000  17.700000
-0.000800  17.700000
0.000700  17.700000
0.003000  17.800000
0.003000  17.800000
0.005200  17.800000
0.005200  17.800000
0.006000  17.800000
0.006000  17.800000
0.004500  17.800000
0.000700  17.800000
-0.003000  17.800000
-0.003800  17.900000
-0.004600  17.900000
-0.007500  17.900000
-0.006800  17.900000
-0.004600  17.900000
-0.005300  17.900000
-0.002300  17.900000
0.000700  17.900000
0.001500  17.900000
0.003700  18.000000
0.003700  18.000000
0.006000  18.000000
0.004500  18.000000
0.000700  18.000000
-0.001500  18.000000
-0.004600  18.000000
-0.007500  18.000000
-0.010500  18.000000
-0.008300  18.000000
-0.007500  18.000000
-0.002300  18.000000
0.003700  18.000000
0.006000  18.000000
0.003700  18.000000
0.003000  18.000000
0.003000  18.000000
0.000700  18.000000
0.003000  18.000000
0.006700  18.000000
0.010500  18.100000
0.009700  18.100000
0.006700  18.100000
0.000700  18.100000
-0.005300  18.100000
-0.008300  18.100000
-0.007500  18.100000
-0.004600  18.100000
-0.003000  18.100000
-0.000800  18.100000
0.000700  18.200000
0.001500  18.200000
0.000700  18.200000
0.000000  18.200000
0.003000  18.200000
0.005200  18.300000
0.006000  18.300000
0.001500  18.300000
-0.001500  18.300000
-0.004600  18.300000
-0.006800  18.300000
-0.008300  18.400000
-0.009800  18.400000
-0.006000  18.400000
0.000000  18.400000
0.005200  18.400000
0.003700  18.400000
0.005200  18.500000
0.005200  18.500000
0.006000  18.500000
0.006700  18.600000
0.004500  18.600000
0.006000  18.700000
0.005200  18.700000
0.005200  18.700000
0.001500  18.800000
-0.001500  18.800000
-0.003000  18.900000
-0.005300  18.900000
-0.006800  18.900000
-0.009100  18.900000
-0.005300  19.000000
-0.005300  19.000000
-0.005300  19.000000
-0.002300  19.100000
-0.000800  19.100000
0.001500  19.200000
0.000700  19.200000
0.003700  19.300000
0.006700  19.300000
0.005200  19.300000
0.004500  19.400000
-0.000800  19.400000
-0.003000  19.500000
-0.003000  19.500000
-0.001500  19.600000
0.001500  19.700000
-0.001500  19.700000
-0.005300  19.800000
-0.005300  19.800000
-0.003000  19.800000
-0.003000  19.900000
0.000700  19.900000
0.003000  20.000000
0.002200  20.000000
0.005200  20.100000
0.006700  20.100000
0.006700  20.200000
0.006000  20.200000
0.000700  20.300000
-0.004600  20.300000
-0.006800  20.400000
-0.007500  20.400000
-0.004600  20.500000
-0.003000  20.600000
-0.002300  20.600000
-0.001500  20.700000
-0.001500  20.700000
0.000700  20.800000
0.000700  20.800000
0.000700  20.900000
0.001500  20.900000
0.003700  21.000000
0.007500  21.100000
0.003000  21.100000
0.000000  21.100000
-0.003000  21.200000
-0.005300  21.300000
-0.005300  21.400000
-0.005300  21.400000
-0.005300  21.500000
-0.003000  21.500000
0.000000  21.600000
0.004500  21.700000
0.002200  21.800000
-0.003000  21.900000
0.001500  21.900000
0.002200  22.000000
0.001500  22.000000
0.003000  22.100000
0.004500  22.200000
0.006000  22.300000
-0.000800  22.300000
-0.006800  22.400000
-0.009100  22.500000
-0.008300  22.500000
-0.003800  22.600000
-0.001500  22.700000
0.002200  22.800000
0.005200  22.900000
0.005200  22.900000
0.002200  23.000000
0.003700  23.100000
0.006000  23.200000
0.005200  23.300000
0.009000  23.400000
0.009700  23.400000
0.004500  23.500000
0.003000  23.600000
-0.000800  23.600000
-0.003000  23.700000
-0.004600  23.800000
-0.007500  23.900000
-0.007500  24.000000
-0.006800  24.000000
-0.006800  24.100000
-0.006800  24.200000
-0.006800  24.300000
-0.003800  24.400000
-0.001500  24.500000
-0.001500  24.600000
0.000700  24.700000
0.003000  24.700000
0.000700  24.800000
0.000700  24.900000
0.000700  25.100000
0.001500  25.200000
0.001500  25.200000
-0.001500  25.300000
-0.001500  25.400000
-0.000800  25.500000
0.000000  25.600000
-0.000800  25.700000
-0.000800  25.800000
0.002200  25.900000
0.004500  26.000000
0.006000  26.100000
0.003700  26.200000
0.004500  26.300000
0.002200  26.400000
0.001500  26.500000
0.003700  26.600000
0.001500  26.700000
0.001500  26.800000
-0.001500  27.000000
-0.004600  27.000000
-0.000800  27.100000
0.002200  27.300000
0.001500  27.400000
-0.001500  27.500000
-0.000800  27.600000
-0.000800  27.700000
0.000000  27.800000
0.003000  27.900000
0.001500  28.000000
0.002200  28.100000
0.002200  28.200000
0.000000  28.300000
-0.001500  28.400000
-0.003000  28.500000
-0.004600  28.700000
-0.006800  28.800000
-0.006800  28.800000
-0.003800  29.000000
-0.003000  29.100000
-0.003000  29.200000
-0.001500  29.300000
0.000700  29.400000
0.000700  29.500000
0.001500  29.600000
0.001500  29.700000
-0.000800  29.800000
0.003000  29.900000
0.004500  30.000000
0.003000  30.100000
0.009000  30.200000
0.012000  30.300000
0.006700  30.500000
-0.000800  30.600000
-0.002300  30.700000
-0.001500  30.800000
-0.001500  30.900000
-0.003000  31.000000
-0.002300  31.100000
-0.000800  31.200000
-0.002300  31.400000
-0.000800  31.500000
0.000700  31.500000
0.003000  31.700000
0.003700  31.800000
0.003000  31.900000
0.000700  32.000000
-0.003000  32.100000
-0.003800  32.200000
-0.005300  32.400000
-0.006800  32.400000
-0.004600  32.500000
-0.004600  32.700000
-0.003000  32.800000
-0.003800  32.800000
-0.002300  33.000000
0.000000  33.100000
0.002200  33.200000
0.003700  33.300000
0.004500  33.400000
0.009000  33.500000
0.006700  33.600000
0.003000  33.700000
0.000700  33.800000
-0.000800  33.900000
-0.004600  34.000000
-0.010500  34.100000
-0.009100  34.200000
-0.007500  34.300000
-0.006800  34.500000
-0.003800  34.600000
-0.002300  34.600000
-0.000800  34.800000
-0.000800  34.900000
-0.000800  35.000000
0.001500  35.100000
0.002200  35.200000
0.004500  35.300000
0.001500  35.400000
-0.000800  35.500000
-0.002300  35.600000
-0.003000  35.700000
-0.003000  35.800000
-0.005300  35.900000
-0.005300  36.000000
-0.006000  36.100000
-0.004600  36.200000
-0.000800  36.300000
0.004500  36.400000
0.009000  36.500000
0.006700  36.600000
0.006000  36.700000
0.006700  36.800000
0.005200  36.900000
0.005200  37.000000
0.004500  37.100000
0.004500  37.300000
0.001500  37.300000
-0.004600  37.400000
-0.007500  37.500000
-0.006800  37.700000
-0.008300  37.800000
-0.007500  37.800000
-0.002300  37.900000
-0.001500  38.000000
0.000700  38.200000
-0.001500  38.200000
-0.002300  38.300000
-0.000800  38.500000
0.003700  38.600000
0.012000  38.600000
0.012700  38.700000
0.010500  38.800000
0.008200  39.000000
0.004500  39.100000
0.000000  39.100000
-0.004600  39.300000
-0.005300  39.400000
-0.004600  39.500000
-0.003000  39.600000
-0.002300  39.700000
-0.006000  39.800000
-0.006000  39.900000
-0.003000  40.000000
-0.000800  40.000000
-0.003000  40.200000
-0.003000  40.300000
-0.000800  40.400000
-0.003800  40.500000
-0.005300  40.600000
-0.004600  40.700000
-0.006000  40.800000
-0.005300  40.900000
-0.003000  41.000000
0.001500  41.100000
0.002200  41.200000
0.003000  41.300000
0.003700  41.400000
0.004500  41.500000
0.006700  41.700000
0.005200  41.800000
0.008200  41.800000
0.006700  42.000000
0.007500  42.100000
0.009000  42.200000
0.008200  42.300000
0.003000  42.400000
-0.003000  42.500000
-0.006800  42.600000
-0.012800  42.700000
-0.015800  42.800000
-0.018100  42.900000
-0.015800  43.100000
-0.009100  43.100000
-0.007500  43.200000
-0.006800  43.400000
-0.003000  43.500000
-0.000800  43.600000
0.005200  43.700000
0.012700  43.800000
0.018000  43.900000
0.019500  44.000000
0.012700  44.100000
0.011200  44.200000
0.008200  44.300000
0.000700  44.400000
-0.000800  44.500000
-0.003000  44.600000
0.000000  44.700000
0.003000  44.900000
0.005200  45.000000
0.006000  45.100000
0.001500  45.200000
0.003000  45.300000
0.005200  45.400000
0.002200  45.500000
0.001500  45.600000
0.002200  45.800000
0.001500  45.900000
0.000700  46.000000
-0.000800  46.100000
-0.000800  46.200000
-0.001500  46.300000
-0.003000  46.400000
-0.003800  46.600000
-0.003800  46.700000
-0.003000  46.800000
-0.004600  46.900000
-0.006800  47.000000
-0.006000  47.100000
-0.000800  47.200000
0.001500  47.300000
0.001500  47.400000
0.002200  47.600000
0.000000  47.600000
-0.000800  47.700000
-0.004600  47.900000
-0.008300  48.000000
-0.008300  48.100000
-0.008300  48.100000
-0.009100  48.300000
-0.010500  48.400000
-0.005300  48.500000
0.001500  48.600000
0.006700  48.600000
0.006000  48.800000
0.003000  48.900000
0.001500  49.000000
0.001500  49.100000
0.005200  49.200000
0.010500  49.300000
0.009700  49.400000
0.006700  49.500000
0.004500  49.600000
0.000700  49.700000
-0.001500  49.900000
-0.004600  49.900000
-0.008300  50.000000
-0.005300  50.200000
0.000700  50.300000
0.005200  50.400000
0.006000  50.500000
0.007500  50.600000
0.007500  50.800000
0.000700  50.800000
-0.001500  51.000000
-0.000800  51.100000
-0.000800  51.200000
0.000700  51.300000
-0.000800  51.400000
-0.003000  51.500000
-0.005300  51.600000
-0.006800  51.700000
-0.005300  51.800000
-0.004600  51.900000
-0.000800  52.100000
0.005200  52.200000
0.003000  52.200000
-0.000800  52.400000
0.000700  52.500000
0.000700  52.600000
0.000700  52.700000
0.000700  52.800000
0.001500  52.900000
-0.001500  53.000000
-0.002300  53.100000
-0.001500  53.200000
-0.006800  53.300000
-0.009100  53.400000
-0.007500  53.500000
-0.004600  53.600000
-0.003000  53.800000
-0.003000  53.900000
-0.000800  54.000000
0.004500  54.100000
0.003000  54.200000
-0.000800  54.400000
0.003000  54.500000
0.004500  54.600000
0.006000  54.700000
0.009000  54.900000
0.006000  54.900000
0.001500  55.100000
0.000700  55.200000
-0.000800  55.300000
-0.005300  55.400000
-0.012800  55.500000
-0.017300  55.700000
-0.014300  55.800000
-0.010500  55.900000
-0.006800  56.000000
-0.000800  56.200000
0.001500  56.200000
0.001500  56.400000
0.001500  56.500000
0.001500  56.600000
0.006000  56.700000
0.009700  56.800000
0.007500  56.900000
0.004500  57.100000
0.001500  57.200000
0.000700  57.300000
-0.001500  57.400000
-0.003000  57.500000
-0.005300  57.600000
-0.004600  57.700000
-0.000800  57.900000
-0.003000  58.000000
-0.001500  58.100000
0.000700  58.200000
0.003000  58.300000
0.004500  58.500000
0.004500  58.600000
0.006700  58.700000
0.006000  58.800000
0.006700  58.900000
0.004500  59.100000
0.001500  59.200000
-0.000800  59.400000
-0.003000  59.500000
-0.000800  59.600000
-0.003000  59.700000
-0.003800  59.800000
-0.003000  60.000000
-0.004600  60.100000
-0.000800  60.300000
0.003000  60.400000
0.002200  60.500000
0.003700  60.600000
0.003000  60.700000
0.001500  60.900000
0.004500  61.000000
0.006700  61.200000
0.003000  61.300000
-0.003000  61.400000
-0.009100  61.600000
-0.014300  61.700000
-0.011300  61.800000
-0.005300  62.000000
-0.003000  62.100000
-0.002300  62.200000
-0.001500  62.300000
-0.002300  62.500000
-0.002300  62.600000
-0.001500  62.700000
0.000700  62.900000
0.003000  63.000000
0.004500  63.100000
0.005200  63.300000
0.004500  63.400000
0.001500  63.500000
-0.000800  63.700000
-0.002300  63.800000
-0.003000  63.900000
-0.003000  64.100000
-0.003000  64.200000
0.000700  64.300000
-0.002300  64.500000
-0.005300  64.600000
-0.003800  64.800000
-0.003800  64.900000
0.003000  65.000000
0.009000  65.100000
0.015000  65.200000
0.017200  65.400000
0.014200  65.500000
0.010500  65.700000
0.003700  65.800000
-0.001500  65.900000
-0.005300  66.100000
-0.007500  66.200000
-0.007500  66.300000
-0.008300  66.400000
-0.010500  66.600000
-0.010500  66.700000
-0.008300  66.800000
-0.003000  66.900000
-0.003000  67.000000
-0.004600  67.200000
-0.000800  67.300000
-0.000800  67.400000
0.000700  67.500000
0.000700  67.600000
0.000000  67.800000
0.003000  67.900000
-0.000800  68.000000
-0.003000  68.100000
-0.004600  68.300000
-0.001500  68.400000
0.001500  68.500000
0.002200  68.600000
0.006700  68.800000
0.009000  68.900000
0.009000  69.000000
0.007500  69.100000
0.005200  69.300000
0.003700  69.400000
0.000000  69.500000
-0.000800  69.600000
-0.000800  69.700000
-0.003000  69.900000
-0.009800  70.000000
-0.021800  70.200000
-0.014300  70.200000
0.000000  70.400000
-0.009100  70.500000
-0.000800  70.600000
0.003000  70.800000
-0.001500  70.900000
0.009000  71.000000
0.008200  71.100000
0.006000  71.300000
0.004500  71.400000
0.010500  71.500000
0.006700  71.600000
0.005200  71.800000
0.008200  71.900000
0.006700  72.000000
0.006000  72.100000
0.002200  72.300000
0.005200  72.400000
0.001500  72.500000
0.001500  72.600000
-0.000800  72.800000
-0.006800  72.800000
-0.008300  73.000000
-0.005300  73.100000
-0.000800  73.300000
-0.000800  73.400000
0.004500  73.500000
0.008200  73.600000
0.010500  73.800000
0.009700  73.800000
0.006700  74.000000
0.002200  74.100000
-0.001500  74.200000
-0.004600  74.300000
-0.006800  74.500000
-0.001500  74.600000
0.006000  74.700000
0.009700  74.800000
0.006700  74.900000
0.000700  75.100000
-0.003800  75.100000
-0.001500  75.300000
0.001500  75.400000
0.003000  75.500000
0.009000  75.600000
0.008200  75.800000
0.004500  75.900000
0.004500  76.000000
0.000000  76.100000
-0.006800  76.200000
-0.018800  76.400000
-0.021800  76.500000
-0.014300  76.600000
-0.009100  76.700000
-0.006800  76.800000
-0.004600  76.900000
0.006700  77.000000
0.006700  77.200000
0.000000  77.300000
0.005200  77.400000
0.009000  77.500000
-0.001500  77.600000
0.001500  77.800000
0.005200  77.900000
-0.000800  78.000000
-0.001500  78.100000
-0.014300  78.200000
-0.016500  78.300000
-0.008300  78.500000
-0.009800  78.600000
-0.010500  78.700000
-0.012800  78.800000
-0.000800  78.900000
0.010500  79.000000
0.010500  79.200000
0.009700  79.200000
0.008200  79.400000
-0.001500  79.500000
-0.018800  79.600000
-0.024000  79.700000
-0.018800  79.800000
-0.021800  80.000000
-0.019500  80.100000
-0.006800  80.200000
-0.006000  80.300000
-0.009800  80.400000
0.006700  80.500000
0.007500  80.600000
-0.003800  80.800000
-0.003000  80.900000
-0.008300  81.000000
0.015700  81.100000
0.027000  81.200000
0.020200  81.400000
0.027000  81.500000
0.018000  81.600000
0.006000  81.700000
-0.004600  81.800000
-0.012000  81.900000
-0.005300  82.100000
0.010500  82.200000
0.006700  82.300000
0.001500  82.400000
0.006700  82.500000
-0.005300  82.700000
-0.012800  82.800000
0.005200  82.900000
0.006700  83.000000
-0.009100  83.200000
0.010500  83.200000
0.019500  83.400000
0.008200  83.500000
-0.009100  83.600000
-0.014300  83.700000
0.005200  83.800000
0.001500  84.000000
0.007500  84.100000
0.001500  84.200000
-0.015800  84.300000
-0.010500  84.400000
-0.008300  84.600000
-0.004600  84.600000
0.001500  84.800000
0.003700  84.900000
0.010500  85.000000
0.024000  85.100000
0.024000  85.200000
-0.011300  85.400000
-0.022500  85.500000
-0.003000  85.600000
-0.003000  85.700000
0.001500  85.800000
0.004500  85.900000
-0.001500  86.000000
0.005200  86.100000
0.007500  86.200000
0.010500  86.300000
0.012000  86.400000
0.004500  86.500000
-0.002300  86.700000
-0.004600  86.800000
0.004500  86.900000
0.019500  87.000000
0.023200  87.100000
0.012700  87.200000
0.007500  87.300000
0.000000  87.400000
-0.009100  87.500000
-0.006800  87.700000
-0.009100  87.700000
-0.012800  87.900000
-0.024800  88.000000
-0.024000  88.100000
-0.019500  88.200000
-0.024000  88.300000
-0.009100  88.400000
-0.012000  88.500000
-0.012800  88.600000
-0.009100  88.800000
-0.012000  88.900000
-0.006800  89.000000
0.001500  89.100000
0.012700  89.200000
0.005200  89.300000
-0.001500  89.400000
0.001500  89.500000
0.017200  89.600000
0.016500  89.800000
0.006700  89.900000
0.012000  90.000000
-0.002300  90.100000
-0.003000  90.200000
0.005200  90.300000
-0.008300  90.400000
0.000000  90.500000
0.007500  90.600000
-0.007500  90.700000
-0.006800  90.800000
-0.004600  90.900000
-0.003000  91.000000
0.003000  91.100000
0.000700  91.200000
-0.005300  91.300000
-0.006800  91.400000
-0.002300  91.500000
-0.000800  91.600000
0.008200  91.800000
0.005200  91.800000
-0.004600  91.900000
-0.000800  92.000000
-0.001500  92.200000
-0.001500  92.200000
-0.007500  92.300000
0.003700  92.500000
0.012000  92.600000
0.003000  92.700000
0.016500  92.700000
0.011200  92.900000
0.006000  93.000000
0.000000  93.100000
-0.007500  93.100000
-0.006800  93.200000
0.001500  93.400000
0.010500  93.500000
-0.010500  93.600000
-0.023300  93.700000
-0.018100  93.800000
-0.012000  93.900000
0.000700  94.000000
0.004500  94.000000
-0.004600  94.100000
-0.008300  94.300000
0.003000  94.400000
0.009000  94.500000
0.005200  94.500000
-0.006800  94.600000
-0.014300  94.700000
-0.014300  94.900000
-0.001500  94.900000
0.018000  95.000000
0.016500  95.100000
0.014200  95.200000
0.008200  95.300000
0.000700  95.400000
0.004500  95.500000
0.011200  95.600000
0.017200  95.700000
0.018000  95.800000
0.012700  95.900000
0.000700  96.000000
-0.009100  96.100000
-0.008300  96.200000
-0.011300  96.300000
-0.015800  96.300000
-0.018100  96.400000
-0.015000  96.500000
-0.003000  96.600000
0.001500  96.700000
0.003700  96.800000
0.005200  96.900000
-0.003000  97.000000
-0.008300  97.100000
-0.004600  97.200000
-0.000800  97.300000
0.003700  97.400000
0.009000  97.500000
0.015000  97.600000
0.016500  97.600000
0.011200  97.700000
0.003700  97.800000
0.000700  97.900000
0.009000  98.000000
0.015700  98.100000
0.012700  98.200000
0.005200  98.300000
-0.003000  98.400000
-0.006000  98.500000
-0.006800  98.500000
-0.005300  98.600000
-0.003000  98.700000
-0.001500  98.800000
-0.000800  98.900000
-0.000800  99.000000
0.001500  99.100000
0.000700  99.200000
-0.003000  99.300000
-0.006800  99.400000
-0.010500  99.400000
-0.010500  99.500000
-0.010500  99.600000
-0.014300  99.700000
-0.011300  99.800000
-0.007500  99.800000
-0.005300  99.900000
-0.005300  100.000000
-0.004600  100.100000
0.001500  100.200000
0.003700  100.300000
0.004500  100.300000
0.000000  100.400000
-0.003000  100.500000
-0.000800  100.600000
0.000700  100.700000
0.001500  100.800000
-0.003000  100.800000
-0.012800  100.900000
-0.014300  101.000000
-0.005300  101.100000
0.003000  101.200000
0.004500  101.200000
0.000700  101.300000
-0.003000  101.400000
0.004500  101.500000
0.010500  101.600000
0.012000  101.700000
0.016500  101.700000
0.018700  101.800000
0.011200  101.900000
0.001500  101.900000
-0.006800  102.000000
-0.014300  102.100000
-0.009100  102.100000
-0.002300  102.200000
-0.001500  102.300000
0.004500  102.400000
0.008200  102.500000
0.009000  102.500000
0.010500  102.600000
0.004500  102.600000
0.003000  102.700000
0.000700  102.800000
-0.003000  102.800000
-0.004600  102.900000
-0.004600  103.000000
0.000700  103.000000
0.012000  103.100000
0.015000  103.100000
0.004500  103.200000
-0.000800  103.300000
-0.001500  103.300000
0.003000  103.400000
0.009000  103.500000
0.006700  103.500000
0.005200  103.600000
0.001500  103.600000
-0.000800  103.700000
-0.001500  103.800000
-0.009100  103.800000
-0.015000  103.900000
-0.018800  103.900000
-0.021000  103.900000
-0.015800  104.000000
-0.006000  104.100000
-0.003000  104.100000
-0.008300  104.200000
-0.009100  104.200000
-0.012000  104.300000
-0.010500  104.400000
0.000700  104.400000
0.008200  104.400000
0.011200  104.500000
0.010500  104.500000
0.006000  104.600000
0.003000  104.600000
-0.001500  104.700000
-0.003000  104.800000
-0.009100  104.800000
-0.014300  104.800000
-0.010500  104.900000
0.000700  104.900000
0.006700  105.000000
-0.001500  105.000000
-0.003000  105.100000
0.003700  105.100000
0.004500  105.200000
0.003000  105.200000
0.001500  105.300000
0.001500  105.300000
0.001500  105.300000
0.002200  105.400000
0.002200  105.400000
0.001500  105.500000
-0.000800  105.500000
-0.007500  105.600000
-0.009100  105.600000
-0.009100  105.700000
-0.009100  105.700000
-0.006800  105.700000
-0.002300  105.800000
0.003700  105.800000
0.003000  105.900000
-0.003000  105.900000
-0.006000  105.900000
-0.005300  106.000000
-0.005300  106.000000
-0.002300  106.100000
0.004500  106.100000
0.009000  106.200000
0.008200  106.200000
0.006700  106.200000
0.003000  106.200000
0.003000  106.300000
0.004500  106.300000
0.003700  106.400000
0.003700  106.400000
0.005200  106.400000
0.008200  106.500000
0.005200  106.500000
0.003000  106.600000
0.000700  106.600000
-0.003000  106.600000
0.004500  106.600000
0.013500  106.600000
0.012700  106.700000
0.009000  106.700000
0.006700  106.700000
0.000700  106.700000
-0.003000  106.800000
-0.008300  106.800000
-0.014300  106.800000
-0.021800  106.900000
-0.024000  106.900000
-0.012800  106.900000
-0.001500  107.000000
0.004500  107.000000
0.000000  107.000000
-0.001500  107.000000
0.004500  107.100000
0.013500  107.100000
0.021000  107.100000
0.023200  107.100000
0.017200  107.100000
0.012000  107.100000
0.009700  107.100000
0.005200  107.100000
-0.003000  107.200000
-0.010500  107.200000
-0.006800  107.200000
-0.005300  107.200000
-0.005300  107.200000
-0.003800  107.300000
-0.003800  107.300000
-0.003000  107.300000
-0.001500  107.300000
-0.004600  107.300000
-0.001500  107.300000
0.004500  107.400000
0.000700  107.400000
-0.000800  107.400000
-0.006800  107.400000
-0.010500  107.400000
-0.009100  107.400000
-0.011300  107.400000
-0.009800  107.400000
-0.014300  107.400000
-0.008300  107.400000
0.011200  107.400000
0.022500  107.500000
0.021700  107.500000
0.014200  107.500000
0.012000  107.500000
0.012000  107.500000
0.005200  107.500000
0.000700  107.500000
0.001500  107.500000
0.000000  107.500000
-0.001500  107.500000
0.000000  107.500000
-0.006800  107.500000
-0.006000  107.500000
-0.006000  107.500000
-0.007500  107.500000
-0.003000  107.500000
-0.004600  107.500000
-0.003800  107.500000
-0.005300  107.500000
-0.005300  107.500000
-0.003000  107.500000
-0.001500  107.500000
0.004500  107.500000
0.004500  107.500000
0.000000  107.500000
-0.005300  107.500000
-0.006800  107.500000
-0.008300  107.500000
-0.012800  107.500000
-0.018100  107.500000
-0.020300  107.500000
-0.015800  107.500000
-0.015000  107.500000
-0.012800  107.500000
-0.009800  107.500000
-0.003000  107.500000
0.012000  107.500000
0.012000  107.500000
0.009700  107.500000
0.019500  107.500000
0.025500  107.500000
0.028500  107.500000
0.025500  107.500000
0.014200  107.500000
0.008200  107.500000
0.001500  107.500000
0.002200  107.500000
0.006000  107.500000
0.001500  107.500000
-0.000800  107.500000
-0.002300  107.400000
-0.006000  107.400000
-0.003000  107.400000
0.003000  107.400000
0.001500  107.400000
0.003000  107.400000
0.006700  107.400000
0.004500  107.400000
-0.000800  107.400000
-0.006000  107.300000
-0.011300  107.300000
-0.012000  107.300000
-0.012800  107.300000
-0.017300  107.300000
-0.014300  107.300000
-0.009100  107.200000
-0.008300  107.200000
-0.007500  107.200000
-0.005300  107.200000
-0.002300  107.200000
-0.002300  107.100000
0.001500  107.100000
0.015000  107.100000
0.024000  107.100000
0.023200  107.100000
0.015700  107.100000
0.012000  107.100000
0.008200  107.100000
0.000000  107.100000
-0.004600  107.000000
-0.003800  107.000000
-0.001500  107.000000
-0.004600  107.000000
-0.000800  107.000000
0.009700  106.900000
0.013500  106.900000
0.009000  106.900000
0.002200  106.900000
-0.000800  106.900000
0.000700  106.800000
-0.002300  106.800000
-0.004600  106.800000
-0.003000  106.800000
-0.005300  106.800000
-0.007500  106.700000
-0.009100  106.700000
-0.008300  106.700000
-0.006000  106.700000
-0.004600  106.700000
-0.004600  106.600000
-0.005300  106.600000
-0.003800  106.600000
-0.002300  106.600000
-0.003000  106.600000
-0.001500  106.600000
0.004500  106.600000
0.010500  106.600000
0.006700  106.500000
0.005200  106.500000
0.014200  106.500000
0.014200  106.400000
0.010500  106.400000
0.003700  106.400000
-0.003000  106.400000
-0.003800  106.400000
-0.005300  106.300000
-0.005300  106.300000
-0.002300  106.300000
0.000700  106.200000
-0.001500  106.200000
-0.005300  106.200000
-0.004600  106.200000
0.002200  106.200000
0.005200  106.100000
0.003700  106.100000
-0.000800  106.100000
-0.005300  106.000000
-0.011300  106.000000
-0.013500  106.000000
-0.010500  106.000000
-0.009100  105.900000
-0.009100  105.900000
-0.009800  105.900000
-0.012000  105.900000
-0.012000  105.800000
-0.012000  105.800000
-0.008300  105.800000
-0.002300  105.700000
0.008200  105.700000
0.021700  105.700000
0.028500  105.700000
0.023200  105.700000
0.012700  105.700000
0.006700  105.700000
-0.001500  105.600000
-0.005300  105.600000
-0.007500  105.600000
-0.010500  105.500000
-0.008300  105.500000
-0.007500  105.500000
-0.004600  105.400000
-0.001500  105.400000
-0.001500  105.400000
-0.001500  105.400000
-0.004600  105.400000
-0.001500  105.400000
0.003000  105.400000
0.003700  105.300000
0.000000  105.300000
-0.001500  105.300000
-0.001500  105.300000
0.000000  105.300000
0.005200  105.300000
0.003000  105.300000
-0.000800  105.200000
0.001500  105.200000
0.008200  105.200000
0.012700  105.200000
0.009000  105.200000
0.003000  105.100000
0.002200  105.100000
0.002200  105.100000
0.003000  105.100000
0.006000  105.100000
0.006000  105.100000
0.000700  105.100000
-0.004600  105.100000
-0.009100  105.100000
-0.017300  105.100000
-0.015800  105.100000
-0.007500  105.100000
-0.004600  105.100000
-0.001500  105.100000
-0.003000  105.100000
-0.000800  105.100000
0.003000  105.000000
0.004500  105.000000
0.005200  105.000000
0.006000  105.000000
0.003700  105.000000
0.000700  105.000000
0.001500  105.000000
0.001500  105.000000
0.003000  105.000000
-0.000800  105.000000
-0.003800  105.000000
-0.004600  105.000000
-0.006800  105.000000
-0.006000  105.000000
-0.005300  105.000000
-0.003800  105.000000
-0.001500  105.000000
0.000700  105.000000
-0.001500  105.000000
-0.004600  105.000000
-0.002300  105.000000
-0.002300  105.000000
-0.002300  105.000000
0.001500  105.000000
0.004500  105.000000
0.000700  104.900000
-0.002300  104.900000
0.000700  104.900000
-0.000800  104.900000
-0.001500  104.900000
0.000700  104.900000
0.000700  104.900000
0.000700  104.900000
-0.002300  104.900000
-0.003800  104.900000
-0.000800  105.000000
0.004500  105.000000
0.009000  105.000000
0.010500  105.000000
0.010500  105.000000
0.009000  105.000000
0.006000  105.000000
0.001500  105.000000
0.001500  105.000000
0.002200  105.000000
-0.003000  105.000000
-0.004600  105.000000
-0.003000  105.000000
-0.003000  105.000000
-0.000800  105.000000
0.000700  105.000000
0.003000  105.000000
0.003700  105.000000
0.006700  105.000000
0.008200  105.000000
0.006000  105.100000
0.001500  105.100000
-0.006800  105.100000
-0.009100  105.100000
-0.008300  105.100000
-0.009100  105.100000
-0.012800  105.100000
-0.012800  105.100000
-0.006800  105.100000
-0.003000  105.100000
-0.002300  105.100000
-0.001500  105.100000
0.003000  105.100000
0.004500  105.100000
0.000000  105.200000
-0.000800  105.200000
-0.000800  105.200000
-0.001500  105.200000
0.000700  105.200000
0.000000  105.200000
-0.000800  105.200000
-0.001500  105.200000
-0.003000  105.200000
-0.002300  105.200000
-0.000800  105.200000
-0.000800  105.200000
0.000700  105.200000
0.003000  105.300000
0.001500  105.300000
0.000000  105.300000
-0.000800  105.300000
-0.001500  105.300000
-0.003000  105.300000
-0.006800  105.300000
-0.007500  105.300000
-0.004600  105.300000
0.000000  105.300000
0.004500  105.300000
0.004500  105.300000
0.005200  105.400000
0.003700  105.400000
0.003000  105.400000
0.005200  105.400000
0.003000  105.400000
0.003000  105.400000
0.004500  105.500000
0.003700  105.500000
0.003000  105.500000
0.006700  105.500000
0.010500  105.500000
0.008200  105.500000
0.004500  105.500000
0.003000  105.500000
0.001500  105.500000
-0.003000  105.600000
-0.003000  105.600000
-0.002300  105.600000
-0.004600  105.600000
-0.006800  105.600000
-0.010500  105.600000
-0.010500  105.600000
-0.005300  105.600000
-0.000800  105.600000
0.005200  105.600000
0.009000  105.600000
0.009000  105.600000
0.007500  105.600000
0.006700  105.700000
0.006700  105.700000
0.005200  105.700000
-0.000800  105.700000
-0.006800  105.700000
-0.010500  105.700000
-0.009800  105.700000
-0.006800  105.700000
-0.003000  105.700000
0.000700  105.700000
0.002200  105.700000
0.002200  105.700000
0.003000  105.700000
0.003000  105.700000
0.004500  105.700000
0.005200  105.700000
0.004500  105.700000
0.001500  105.700000
-0.001500  105.700000
-0.004600  105.700000
-0.006800  105.800000
-0.006800  105.800000
-0.006800  105.800000
-0.008300  105.800000
-0.006800  105.800000
-0.004600  105.800000
0.000000  105.800000
0.000700  105.800000
0.000000  105.800000
-0.000800  105.800000
-0.003000  105.800000
-0.003800  105.800000
-0.001500  105.800000
0.003000  105.800000
0.003000  105.800000
0.003700  105.800000
0.005200  105.800000
-0.001500  105.800000
-0.001500  105.700000
0.002200  105.700000
0.004500  105.700000
0.008200  105.700000
0.005200  105.700000
0.003700  105.700000
0.003000  105.700000
0.003000  105.700000
0.003000  105.700000
0.004500  105.700000
0.004500  105.700000
0.000700  105.700000
-0.000800  105.700000
-0.002300  105.700000
-0.005300  105.700000
-0.007500  105.700000
-0.007500  105.700000
-0.006800  105.700000
-0.005300  105.600000
-0.003000  105.600000
0.000700  105.600000
0.000000  105.600000
-0.003000  105.600000
-0.003000  105.600000
-0.003000  105.600000
-0.003800  105.500000
-0.000800  105.500000
-0.001500  105.500000
0.001500  105.500000
0.006700  105.500000
0.004500  105.500000
0.001500  105.500000
0.001500  105.400000
0.000700  105.400000
0.001500  105.400000
0.005200  105.400000
0.008200  105.400000
0.005200  105.300000
0.002200  105.300000
0.000000  105.300000
-0.000800  105.300000
0.000000  105.300000
0.000000  105.300000
0.001500  105.300000
0.003000  105.200000
0.000700  105.200000
-0.001500  105.200000
-0.002300  105.200000
-0.005300  105.200000
-0.008300  105.100000
-0.012000  105.100000
-0.012800  105.100000
-0.009800  105.100000
-0.008300  105.000000
-0.004600  105.000000
-0.000800  105.000000
-0.000800  105.000000
0.000000  105.000000
0.000000  104.900000
0.003700  104.900000
0.006700  104.900000
0.006700  104.900000
0.005200  104.800000
0.003000  104.800000
0.003000  104.800000
0.003000  104.800000
-0.001500  104.800000
-0.006000  104.800000
-0.007500  104.700000
-0.004600  104.700000
-0.002300  104.700000
-0.004600  104.600000
-0.004600  104.600000
-0.002300  104.600000
-0.003000  104.600000
0.001500  104.500000
0.008200  104.500000
0.006700  104.500000
0.004500  104.400000
0.003000  104.400000
-0.000800  104.400000
0.000000  104.400000
-0.003800  104.400000
-0.005300  104.300000
-0.003800  104.300000
-0.003000  104.200000
0.000700  104.200000
0.002200  104.200000
0.003000  104.200000
0.003700  104.200000
0.006000  104.100000
0.006000  104.100000
0.007500  104.100000
0.012700  104.000000
0.014200  104.000000
0.012000  104.000000
0.006700  103.900000
-0.000800  103.900000
-0.005300  103.900000
-0.009100  103.900000
-0.008300  103.900000
-0.006800  103.800000
-0.007500  103.800000
-0.001500  103.800000
0.003000  103.800000
0.001500  103.700000
0.001500  103.700000
0.002200  103.600000
0.001500  103.600000
0.000700  103.600000
0.003000  103.500000
0.002200  103.500000
0.000000  103.500000
-0.001500  103.500000
-0.005300  103.400000
-0.008300  103.400000
-0.006000  103.400000
-0.006800  103.300000
-0.006000  103.300000
-0.006000  103.300000
-0.009100  103.200000
-0.009100  103.200000
-0.004600  103.100000
-0.000800  103.100000
0.003700  103.100000
0.006700  103.000000
0.009000  103.000000
0.009000  103.000000
0.004500  102.900000
0.000700  102.900000
0.000700  102.900000
-0.001500  102.800000
-0.002300  102.800000
0.000000  102.700000
0.001500  102.700000
0.005200  102.600000
0.008200  102.600000
0.005200  102.600000
0.006000  102.600000
0.007500  102.500000
0.009000  102.500000
0.010500  102.400000
0.009000  102.400000
0.011200  102.400000
0.008200  102.300000
0.003000  102.200000
-0.000800  102.200000
-0.006000  102.200000
-0.009800  102.100000
-0.012000  102.100000
-0.009800  102.100000
-0.007500  102.100000
-0.003800  102.000000
-0.003000  102.000000
-0.003800  101.900000
-0.004600  101.900000
-0.000800  101.900000
0.001500  101.800000
-0.000800  101.800000
-0.001500  101.700000
-0.002300  101.700000
-0.003000  101.700000
-0.003000  101.700000
-0.003000  101.600000
-0.003000  101.600000
-0.005300  101.500000
-0.008300  101.500000
-0.006800  101.400000
-0.005300  101.400000
-0.001500  101.300000
0.003000  101.300000
0.000700  101.200000
-0.000800  101.200000
-0.002300  101.200000
-0.003000  101.100000
0.000000  101.000000
0.003000  101.000000
0.005200  100.900000
0.009000  100.900000
0.008200  100.800000
0.003000  100.800000
0.000000  100.800000
-0.000800  100.700000
-0.004600  100.700000
-0.005300  100.600000
-0.000800  100.500000
-0.001500  100.500000
-0.006000  100.500000
-0.006000  100.400000
-0.003800  100.400000
-0.003800  100.300000
-0.006800  100.300000
-0.005300  100.200000
-0.001500  100.200000
-0.003000  100.100000
-0.004600  100.100000
-0.006800  100.000000
-0.009100  100.000000
-0.010500  99.900000
-0.010500  99.900000
-0.009800  99.800000
-0.009800  99.800000
-0.008300  99.700000
-0.004600  99.700000
-0.000800  99.600000
0.002200  99.500000
0.004500  99.500000
0.006700  99.500000
0.007500  99.400000
0.010500  99.400000
0.013500  99.300000
0.010500  99.300000
0.009000  99.200000
0.005200  99.100000
0.001500  99.100000
0.002200  99.000000
0.003000  99.000000
0.005200  99.000000
0.004500  98.900000
-0.000800  98.800000
-0.003800  98.800000
-0.003000  98.700000
0.000000  98.700000
0.004500  98.600000
0.003700  98.500000
0.001500  98.500000
0.001500  98.500000
0.005200  98.400000
0.005200  98.400000
0.003700  98.300000
0.000700  98.200000
-0.001500  98.200000
-0.004600  98.100000
-0.005300  98.100000
-0.001500  98.100000
-0.000800  98.000000
0.000700  97.900000
0.000700  97.900000
0.000000  97.800000
0.004500  97.800000
0.008200  97.700000
0.011200  97.700000
0.010500  97.600000
0.010500  97.600000
0.008200  97.500000
0.002200  97.400000
0.000700  97.400000
-0.001500  97.300000
-0.003000  97.300000
-0.006800  97.200000
-0.012000  97.200000
-0.010500  97.100000
-0.011300  97.100000
-0.012000  97.000000
-0.010500  96.900000
-0.008300  96.800000
-0.006800  96.800000
-0.005300  96.700000
-0.003000  96.700000
0.000700  96.600000
0.006000  96.600000
0.006700  96.500000
0.008200  96.400000
0.006700  96.400000
0.003000  96.300000
0.000700  96.200000
-0.006000  96.200000
-0.008300  96.100000
-0.003800  96.100000
-0.003000  96.000000
-0.003000  95.900000
-0.001500  95.800000
0.001500  95.800000
0.003700  95.700000
0.004500  95.700000
0.005200  95.600000
0.008200  95.500000
0.006700  95.500000
0.003000  95.400000
-0.000800  95.300000
-0.007500  95.300000
-0.009100  95.200000
-0.006000  95.100000
-0.004600  95.100000
-0.001500  95.000000
0.000000  94.900000
0.004500  94.900000
0.006700  94.800000
0.009000  94.800000
0.012700  94.700000
0.013500  94.600000
0.010500  94.500000
0.009000  94.500000
0.007500  94.400000
0.004500  94.400000
0.003700  94.300000
-0.001500  94.200000
-0.003800  94.200000
-0.007500  94.100000
-0.012800  94.000000
-0.012000  94.000000
-0.012000  93.900000
-0.009100  93.800000
-0.006800  93.800000
-0.006800  93.700000
-0.006000  93.600000
-0.004600  93.600000
-0.001500  93.500000
0.003000  93.400000
0.003700  93.400000
0.002200  93.300000
0.005200  93.200000
0.006700  93.100000
0.005200  93.100000
0.003700  93.000000
0.000700  92.900000
-0.000800  92.900000
0.000000  92.800000
0.001500  92.700000
0.000700  92.700000
0.000000  92.600000
0.001500  92.500000
0.000700  92.500000
-0.000800  92.400000
-0.002300  92.300000
0.000000  92.200000
0.004500  92.200000
0.004500  92.100000
0.002200  92.100000
-0.001500  92.000000
-0.005300  91.900000
-0.007500  91.800000
-0.009100  91.800000
-0.004600  91.700000
-0.002300  91.700000
0.001500  91.600000
0.004500  91.500000
0.001500  91.500000
0.006000  91.400000
0.004500  91.300000
0.002200  91.300000
0.003700  91.200000
0.001500  91.100000
0.005200  91.100000
0.007500  91.000000
0.006700  90.900000
0.003000  90.900000
-0.001500  90.800000
-0.010500  90.800000
-0.015800  90.700000
-0.014300  90.600000
-0.014300  90.600000
-0.009100  90.500000
-0.006800  90.400000
-0.002300  90.400000
0.000000  90.300000
0.001500  90.300000
0.007500  90.200000
0.008200  90.100000
0.010500  90.000000
0.012700  90.000000
0.012700  90.000000
0.010500  89.900000
0.005200  89.800000
0.003000  89.700000
-0.001500  89.600000
-0.003000  89.600000
-0.003000  89.500000
0.000700  89.500000
0.001500  89.400000
0.000700  89.300000
-0.003800  89.300000
-0.008300  89.200000
-0.004600  89.100000
-0.005300  89.100000
-0.004600  89.000000
-0.001500  88.900000
-0.001500  88.900000
-0.001500  88.800000
-0.001500  88.700000
0.000000  88.600000
-0.001500  88.600000
-0.003000  88.500000
-0.000800  88.500000
-0.000800  88.400000
0.000000  88.300000
0.000000  88.300000
-0.000800  88.200000
0.000700  88.200000
0.003700  88.100000
0.006700  88.000000
0.008200  88.000000
0.009700  87.900000
0.009700  87.800000
0.005200  87.700000
-0.002300  87.700000
-0.006800  87.700000
-0.007500  87.600000
-0.009800  87.500000
-0.008300  87.400000
-0.006800  87.400000
-0.004600  87.300000
-0.003000  87.300000
-0.004600  87.200000
-0.001500  87.100000
0.000700  87.000000
0.000700  87.000000
0.001500  86.900000
0.001500  86.900000
0.001500  86.800000
0.000700  86.800000
-0.003000  86.700000
-0.003000  86.600000
-0.000800  86.500000
-0.000800  86.500000
-0.004600  86.400000
-0.005300  86.300000
-0.003000  86.300000
0.000700  86.200000
0.004500  86.200000
0.006700  86.100000
0.008200  86.000000
0.007500  85.900000
0.006000  85.900000
0.005200  85.800000
0.005200  85.700000
0.006700  85.700000
0.005200  85.600000
0.003000  85.600000
0.001500  85.500000
-0.002300  85.500000
-0.004600  85.400000
-0.005300  85.400000
-0.009100  85.300000
-0.009100  85.200000
-0.008300  85.100000
-0.006800  85.100000
-0.006800  85.000000
-0.005300  85.000000
0.001500  84.900000
0.003000  84.900000
0.003000  84.800000
0.003700  84.700000
0.003000  84.700000
0.003000  84.600000
0.001500  84.500000
0.003700  84.500000
0.001500  84.400000
-0.002300  84.400000
-0.006000  84.300000
-0.007500  84.200000
-0.004600  84.200000
-0.004600  84.100000
-0.003800  84.100000
-0.000800  84.000000
0.003700  84.000000
0.004500  83.900000
0.006000  83.800000
0.005200  83.800000
0.005200  83.700000
0.004500  83.700000
0.001500  83.600000
0.001500  83.600000
-0.002300  83.500000
-0.003000  83.400000
-0.005300  83.300000
-0.006800  83.300000
-0.001500  83.200000
0.001500  83.200000
0.001500  83.100000
-0.003000  83.100000
-0.003000  83.000000
-0.000800  82.900000
0.001500  82.900000
0.006000  82.800000
0.004500  82.800000
0.004500  82.700000
0.005200  82.600000
0.001500  82.600000
-0.000800  82.500000
-0.003800  82.400000
-0.005300  82.400000
-0.005300  82.300000
-0.003800  82.300000
-0.003000  82.200000
-0.003800  82.100000
-0.003800  82.100000
-0.005300  82.000000
0.000000  81.900000
0.004500  81.800000
0.003000  81.800000
0.001500  81.800000
0.000700  81.700000
0.004500  81.600000
0.005200  81.500000
0.002200  81.500000
0.000000  81.400000
-0.000800  81.400000
-0.001500  81.300000
-0.001500  81.200000
-0.001500  81.200000
-0.001500  81.100000
-0.000800  81.000000
0.001500  81.000000
0.000000  80.900000
0.003000  80.800000
0.003700  80.800000
0.001500  80.700000
-0.000800  80.700000
-0.000800  80.600000
0.001500  80.500000
0.001500  80.500000
0.000000  80.400000
-0.000800  80.300000
-0.001500  80.300000
-0.003000  80.200000
-0.003000  80.100000
-0.000800  80.100000
-0.001500  80.000000
-0.001500  79.900000
0.000000  79.800000
0.001500  79.800000
0.002200  79.700000
-0.000800  79.600000
0.000000  79.600000
0.001500  79.500000
0.003000  79.400000
0.001500  79.400000
0.001500  79.300000
0.001500  79.200000
-0.002300  79.200000
-0.005300  79.100000
-0.009100  79.000000
-0.010500  79.000000
-0.009100  78.900000
-0.005300  78.800000
-0.004600  78.700000
-0.003800  78.700000
0.001500  78.600000
0.005200  78.500000
0.007500  78.500000
0.009700  78.400000
0.009000  78.300000
0.006700  78.300000
0.006700  78.200000
0.003700  78.100000
0.003000  78.000000
0.003000  78.000000
0.001500  77.900000
0.002200  77.800000
-0.000800  77.700000
-0.002300  77.700000
-0.001500  77.600000
-0.002300  77.500000
0.001500  77.400000
0.001500  77.300000
0.000700  77.300000
0.000700  77.200000
-0.001500  77.100000
-0.000800  77.000000
0.001500  76.900000
-0.001500  76.900000
-0.000800  76.800000
-0.001500  76.700000
-0.003000  76.700000
-0.005300  76.500000
-0.008300  76.500000
-0.004600  76.500000
-0.003000  76.400000
-0.000800  76.300000
0.000700  76.200000
0.000700  76.100000
0.003000  76.000000
0.003000  76.000000
0.003000  75.900000
0.001500  75.800000
0.001500  75.700000
-0.000800  75.700000
-0.003000  75.600000
-0.005300  75.500000
-0.007500  75.400000
-0.008300  75.400000
-0.009100  75.300000
-0.006800  75.200000
-0.004600  75.100000
-0.002300  75.000000
-0.001500  75.000000
-0.000800  74.900000
0.003700  74.800000
0.008200  74.700000
0.008200  74.700000
0.004500  74.600000
0.004500  74.500000
0.005200  74.500000
0.004500  74.400000
0.003000  74.300000
0.000700  74.200000
-0.000800  74.200000
-0.001500  74.100000
-0.003000  74.000000
-0.004600  73.900000
-0.006000  73.900000
-0.004600  73.800000
-0.003000  73.700000
-0.004600  73.700000
-0.002300  73.500000
-0.000800  73.500000
0.001500  73.400000
0.003000  73.300000
0.004500  73.300000
0.004500  73.200000
0.004500  73.100000
0.005200  73.000000
0.005200  73.000000
0.001500  72.900000
-0.003800  72.800000
-0.003000  72.800000
-0.003000  72.700000
-0.001500  72.600000
-0.001500  72.500000
-0.000800  72.400000
0.002200  72.400000
-0.000800  72.300000
-0.001500  72.200000
0.000000  72.200000
0.001500  72.000000
0.003700  72.000000
0.006700  72.000000
0.003700  71.900000
0.000700  71.800000
-0.002300  71.700000
-0.005300  71.600000
-0.005300  71.500000
-0.003000  71.500000
0.000000  71.400000
0.001500  71.300000
0.001500  71.200000
0.003000  71.200000
0.001500  71.100000
0.003000  71.000000
0.002200  70.900000
-0.002300  70.900000
-0.001500  70.800000
-0.001500  70.700000
-0.000800  70.600000
0.000000  70.500000
-0.002300  70.500000
-0.005300  70.400000
-0.006000  70.300000
-0.006800  70.200000
-0.006000  70.200000
-0.004600  70.100000
-0.003800  70.000000
-0.001500  69.900000
0.000700  69.900000
0.001500  69.800000
0.004500  69.700000
0.005200  69.700000
0.009000  69.600000
0.012700  69.500000
0.012000  69.400000
0.009000  69.300000
0.007500  69.300000
0.003700  69.200000
-0.000800  69.100000
-0.005300  69.000000
-0.009100  68.900000
-0.009800  68.800000
-0.007500  68.800000
-0.006000  68.700000
-0.004600  68.600000
-0.001500  68.500000
0.000700  68.400000
0.000000  68.400000
-0.003000  68.300000
-0.003000  68.200000
-0.000800  68.100000
-0.000800  68.000000
-0.000800  68.000000
-0.001500  67.900000
-0.000800  67.800000
-0.004600  67.700000
-0.003800  67.600000
-0.003000  67.600000
-0.003000  67.500000
0.000700  67.400000
0.002200  67.300000
0.004500  67.200000
0.006000  67.200000
0.003000  67.100000
0.005200  67.000000
0.005200  66.900000
0.006700  66.900000
0.009000  66.800000
0.004500  66.700000
0.003700  66.600000
0.001500  66.600000
-0.004600  66.500000
-0.007500  66.400000
-0.006800  66.300000
-0.006800  66.200000
-0.005300  66.100000
-0.003000  66.100000
-0.003000  66.000000
-0.001500  65.900000
-0.000800  65.800000
-0.000800  65.700000
-0.000800  65.700000
0.000700  65.600000
0.006700  65.500000
0.005200  65.400000
0.002200  65.400000
0.000700  65.300000
-0.002300  65.200000
-0.002300  65.200000
-0.004600  65.100000
-0.003800  65.000000
-0.001500  64.900000
0.000000  64.800000
0.000000  64.800000
0.000000  64.700000
0.000000  64.600000
0.001500  64.500000
0.003000  64.400000
0.001500  64.400000
0.001500  64.300000
0.003000  64.200000
0.002200  64.200000
-0.003000  64.100000
-0.009100  64.000000
-0.011300  63.900000
-0.011300  63.900000
-0.010500  63.800000
-0.008300  63.700000
-0.004600  63.600000
0.000000  63.500000
0.005200  63.500000
0.006000  63.400000
0.008200  63.400000
0.006700  63.300000
0.005200  63.200000
0.009000  63.100000
0.009700  63.000000
0.009000  63.000000
0.008200  62.900000
0.007500  62.800000
0.003700  62.700000
-0.003000  62.600000
-0.009100  62.500000
-0.007500  62.500000
-0.004600  62.400000
-0.003800  62.300000
0.000700  62.200000
0.001500  62.100000
0.002200  62.100000
0.003000  62.000000
0.003700  61.900000
0.004500  61.800000
0.004500  61.700000
0.006700  61.600000
0.004500  61.600000
0.004500  61.500000
0.001500  61.400000
-0.002300  61.300000
-0.004600  61.200000
-0.006000  61.100000
-0.007500  61.100000
-0.008300  61.000000
-0.006800  60.900000
-0.009100  60.700000
-0.009100  60.700000
-0.006800  60.600000
-0.005300  60.500000
-0.003800  60.400000
-0.001500  60.300000
0.001500  60.200000
0.006000  60.100000
0.008200  60.000000
0.006700  59.900000
0.002200  59.800000
-0.000800  59.700000
-0.000800  59.600000
-0.003000  59.500000
-0.003000  59.400000
0.000000  59.300000
0.001500  59.200000
0.004500  59.100000
0.003000  59.000000
0.003000  58.900000
0.003000  58.900000
0.002200  58.800000
0.003000  58.700000
0.004500  58.600000
0.003000  58.500000
0.000700  58.500000
-0.000800  58.400000
-0.002300  58.300000
-0.003000  58.200000
-0.005300  58.100000
-0.006800  58.000000
-0.005300  58.000000
-0.003000  57.900000
-0.001500  57.800000
-0.001500  57.700000
-0.000800  57.600000
-0.000800  57.500000
0.000700  57.500000
0.002200  57.400000
0.003000  57.300000
0.006000  57.200000
0.006000  57.100000
0.005200  57.100000
0.003000  57.000000
-0.000800  56.900000
-0.003800  56.800000
-0.006800  56.700000
-0.006000  56.600000
-0.005300  56.500000
-0.003000  56.400000
-0.000800  56.300000
-0.003000  56.200000
0.000000  56.200000
0.003000  56.100000
0.001500  56.000000
0.001500  55.900000
0.003000  55.800000
0.003000  55.800000
0.003000  55.700000
0.000000  55.600000
-0.001500  55.500000
-0.004600  55.400000
-0.009800  55.300000
-0.011300  55.200000
-0.009800  55.100000
-0.005300  55.000000
-0.001500  54.900000
-0.003800  54.900000
-0.003800  54.800000
0.001500  54.700000
0.003000  54.600000
0.003700  54.500000
0.006700  54.400000
0.010500  54.300000
0.008200  54.200000
0.006700  54.100000
0.005200  54.000000
0.001500  54.000000
-0.000800  53.900000
-0.003000  53.800000
-0.005300  53.700000
-0.003800  53.600000
-0.002300  53.500000
-0.003000  53.400000
-0.001500  53.300000
0.000700  53.200000
0.002200  53.100000
0.003000  53.000000
0.001500  52.900000
0.000700  52.800000
0.003000  52.700000
0.000700  52.600000
-0.000800  52.600000
-0.003000  52.500000
-0.005300  52.400000
-0.003000  52.300000
-0.005300  52.200000
-0.004600  52.100000
0.000700  52.000000
0.002200  51.900000
0.003700  51.800000
0.000700  51.700000
0.000700  51.600000
0.004500  51.500000
0.006000  51.400000
0.006000  51.300000
0.006700  51.200000
0.003000  51.100000
0.000000  50.900000
-0.000800  50.800000
-0.003800  50.800000
-0.003000  50.600000
-0.005300  50.500000
-0.008300  50.400000
-0.005300  50.400000
-0.005300  50.200000
0.000000  50.100000
0.001500  50.000000
0.002200  49.900000
0.006700  49.800000
0.007500  49.700000
0.004500  49.600000
0.006000  49.500000
0.008200  49.400000
0.005200  49.300000
0.002200  49.200000
0.000700  49.000000
-0.000800  49.000000
-0.003800  48.900000
-0.004600  48.700000
-0.005300  48.600000
-0.007500  48.600000
-0.009100  48.400000
-0.008300  48.300000
-0.005300  48.200000
-0.004600  48.100000
-0.003800  48.000000
-0.004600  47.900000
-0.002300  47.800000
0.000700  47.700000
0.003000  47.600000
0.004500  47.500000
0.005200  47.400000
0.004500  47.300000
0.001500  47.200000
-0.001500  47.100000
-0.004600  47.000000
-0.003000  46.900000
0.003000  46.800000
0.006000  46.700000
0.004500  46.600000
0.007500  46.500000
0.007500  46.400000
0.004500  46.300000
0.003000  46.200000
0.002200  46.100000
0.004500  45.900000
0.004500  45.900000
0.001500  45.800000
-0.002300  45.700000
-0.005300  45.600000
-0.008300  45.500000
-0.012000  45.400000
-0.014300  45.300000
-0.012000  45.200000
-0.009100  45.100000
-0.005300  45.000000
-0.001500  44.900000
-0.000800  44.800000
0.002200  44.700000
0.003700  44.600000
0.001500  44.500000
0.003000  44.500000
0.006000  44.300000
0.007500  44.200000
0.007500  44.100000
0.008200  44.000000
0.006000  44.000000
0.000700  43.900000
-0.002300  43.700000
-0.005300  43.600000
-0.004600  43.600000
-0.000800  43.500000
-0.000800  43.400000
-0.001500  43.200000
0.001500  43.100000
0.004500  43.100000
0.003000  43.000000
0.002200  42.900000
0.003000  42.700000
0.006000  42.700000
0.004500  42.600000
0.002200  42.500000
-0.000800  42.400000
-0.005300  42.300000
-0.008300  42.200000
-0.011300  42.000000
-0.010500  41.900000
-0.006800  41.800000
-0.003800  41.700000
-0.001500  41.600000
-0.002300  41.500000
0.000700  41.400000
0.000700  41.300000
0.000700  41.200000
0.002200  41.000000
0.004500  40.900000
0.002200  40.800000
0.000000  40.700000
-0.000800  40.600000
-0.004600  40.500000
-0.006800  40.400000
-0.007500  40.200000
-0.005300  40.100000
-0.003800  40.000000
0.000000  39.900000
0.004500  39.700000
0.002200  39.600000
0.001500  39.600000
0.004500  39.400000
0.007500  39.300000
0.006000  39.200000
0.006700  39.100000
0.008200  39.000000
0.008200  38.900000
0.006000  38.700000
0.003700  38.600000
0.000700  38.500000
-0.004600  38.400000
-0.005300  38.300000
-0.006800  38.200000
-0.008300  38.100000
-0.005300  37.900000
-0.004600  37.800000
-0.000800  37.700000
0.001500  37.600000
0.000700  37.400000
0.003700  37.400000
0.003000  37.300000
0.003000  37.200000
0.004500  37.000000
0.000700  36.900000
-0.000800  36.800000
0.000000  36.700000
-0.003000  36.600000
-0.003000  36.500000
-0.003800  36.400000
-0.003800  36.300000
-0.001500  36.200000
-0.001500  36.000000
0.000700  36.000000
0.000700  35.800000
-0.001500  35.700000
-0.000800  35.600000
-0.000800  35.500000
-0.007500  35.400000
-0.011300  35.200000
-0.005300  35.200000
0.003000  35.100000
0.000700  35.000000
-0.001500  34.900000
0.005200  34.800000
0.001500  34.700000
0.003000  34.600000
0.004500  34.500000
0.006000  34.400000
0.008200  34.300000
0.008200  34.200000
0.013500  34.100000
0.009700  34.100000
0.006000  34.000000
0.004500  33.800000
0.004500  33.700000
0.004500  33.700000
0.002200  33.600000
-0.000800  33.500000
-0.006800  33.300000
-0.009100  33.300000
-0.012000  33.200000
-0.012800  33.100000
-0.012000  33.100000
-0.009100  33.000000
-0.004600  32.900000
-0.003800  32.800000
-0.001500  32.700000
0.001500  32.600000
0.003000  32.500000
0.003000  32.500000
0.003000  32.400000
0.005200  32.300000
0.005200  32.200000
0.003000  32.100000
0.000700  32.000000
-0.001500  32.000000
-0.004600  31.900000
-0.008300  31.800000
-0.006800  31.700000
-0.004600  31.700000
-0.003000  31.600000
0.000000  31.500000
-0.001500  31.500000
0.000700  31.400000
0.002200  31.300000
0.003000  31.300000
0.005200  31.200000
0.004500  31.100000
0.006700  31.000000
0.006700  31.000000
0.004500  31.000000
0.003000  30.900000
0.000000  30.800000
-0.001500  30.700000
-0.004600  30.700000
-0.005300  30.600000
-0.002300  30.600000
0.000000  30.500000
-0.000800  30.400000
0.000700  30.400000
0.001500  30.300000
0.000700  30.200000
0.003000  30.200000
0.003000  30.100000
0.003700  30.100000
0.004500  30.000000
0.001500  30.000000
0.001500  29.900000
-0.000800  29.800000
-0.002300  29.800000
-0.004600  29.700000
-0.005300  29.700000
-0.005300  29.600000
-0.004600  29.500000
-0.002300  29.500000
-0.000800  29.400000
0.000700  29.400000
0.000700  29.300000
0.001500  29.200000
0.003700  29.200000
0.004500  29.100000
0.004500  29.100000
0.004500  29.000000
0.004500  28.900000
0.004500  28.900000
0.001500  28.800000
-0.000800  28.800000
-0.003800  28.700000
-0.006800  28.600000
-0.005300  28.600000
-0.003800  28.500000
-0.001500  28.400000
-0.000800  28.300000
-0.002300  28.300000
-0.001500  28.300000
0.000700  28.200000
0.000700  28.100000
0.000700  28.000000
0.001500  27.900000
0.002200  27.900000
0.000000  27.900000
-0.001500  27.800000
-0.002300  27.700000
-0.005300  27.700000
-0.007500  27.600000
-0.006800  27.500000
-0.008300  27.500000
-0.003800  27.400000
-0.001500  27.400000
-0.003000  27.300000
-0.000800  27.200000
0.002200  27.200000
0.007500  27.100000
0.008200  27.000000
0.006700  27.000000
0.006000  26.900000
0.003000  26.900000
-0.000800  26.800000
-0.005300  26.700000
-0.009100  26.600000
-0.012000  26.600000
-0.011300  26.500000
-0.005300  26.500000
-0.001500  26.400000
0.000700  26.300000
0.001500  26.200000
0.003000  26.200000
0.000700  26.100000
0.002200  26.000000
0.004500  26.000000
0.002200  25.900000
0.000700  25.800000
0.002200  25.700000
0.003000  25.700000
0.000700  25.600000
0.001500  25.600000
0.005200  25.500000
-0.001500  25.400000
-0.003000  25.300000
-0.001500  25.300000
-0.008300  25.200000
-0.004600  25.200000
-0.004600  25.100000
-0.001500  25.100000
0.003700  25.000000
0.004500  24.900000
0.003000  24.900000
0.003000  24.800000
0.006700  24.700000
0.006000  24.700000
0.005200  24.700000
0.001500  24.600000
0.000000  24.600000
0.000000  24.500000
-0.004600  24.400000
-0.002300  24.400000
0.003000  24.300000
0.008200  24.300000
0.005200  24.200000
0.005200  24.200000
0.006000  24.100000
0.003700  24.100000
0.003000  24.000000
-0.000800  24.000000
0.001500  23.900000
0.002200  23.900000
0.000700  23.800000
-0.001500  23.800000
-0.005300  23.700000
-0.010500  23.700000
-0.014300  23.600000
-0.012000  23.600000
-0.010500  23.500000
-0.009100  23.500000
-0.008300  23.400000
-0.008300  23.400000
-0.005300  23.400000
-0.000800  23.300000
0.000000  23.200000
0.000000  23.200000
0.003000  23.200000
0.007500  23.100000
0.009000  23.100000
0.007500  23.000000
0.008200  23.000000
0.004500  22.900000
0.000700  22.900000
-0.000800  22.900000
-0.003800  22.800000
-0.005300  22.800000
-0.003000  22.700000
-0.001500  22.700000
0.000000  22.600000
-0.001500  22.600000
-0.004600  22.500000
-0.001500  22.500000
-0.000800  22.500000
0.000000  22.400000
0.004500  22.300000
0.013500  22.300000
0.018000  22.300000
0.012000  22.200000
0.006700  22.200000
0.003000  22.100000
-0.003800  22.100000
-0.006800  22.000000
-0.007500  22.000000
-0.006000  22.000000
-0.003000  21.900000
-0.004600  21.900000
-0.004600  21.800000
-0.005300  21.800000
-0.005300  21.700000
-0.006800  21.700000
-0.006800  21.600000
-0.008300  21.600000
-0.011300  21.500000
-0.012000  21.500000
-0.012000  21.400000
-0.011300  21.400000
-0.009800  21.400000
-0.009100  21.300000
-0.002300  21.300000
0.003000  21.200000
0.006700  21.200000
0.011200  21.200000
0.011200  21.100000
0.012700  21.100000
0.011200  21.100000
0.011200  21.000000
0.012000  21.000000
0.014200  20.900000
0.015000  20.900000
0.009000  20.800000
0.006000  20.800000
0.003000  20.800000
-0.000800  20.700000
-0.002300  20.700000
-0.005300  20.600000
-0.003000  20.600000
-0.001500  20.600000
-0.001500  20.600000
-0.000800  20.500000
-0.000800  20.500000
0.001500  20.500000
0.001500  20.400000
-0.006000  20.400000
-0.008300  20.400000
-0.003800  20.300000
-0.003000  20.300000
0.000700  20.300000
0.003000  20.300000
0.003700  20.200000
-0.000800  20.200000
-0.001500  20.200000
0.002200  20.200000
0.001500  20.100000
0.004500  20.100000
0.003700  20.000000
0.002200  20.000000
0.003700  20.000000
-0.000800  20.000000
-0.000800  20.000000
0.000700  19.900000
0.001500  19.900000
0.003000  19.900000
-0.000800  19.800000
-0.003000  19.800000
-0.003000  19.800000
0.005200  19.800000
0.004500  19.800000
0.003700  19.700000
0.003700  19.700000
-0.000800  19.700000
0.001500  19.600000
0.003000  19.600000
0.011200  19.600000
0.022500  19.600000
0.017200  19.500000
0.006700  19.500000
0.000700  19.500000
-0.009100  19.500000
-0.020300  19.400000
-0.023300  19.400000
-0.024000  19.400000
-0.026300  19.300000
-0.032300  19.300000
-0.039800  19.300000
-0.038300  19.300000
-0.024800  19.300000
-0.010500  19.300000
-0.003800  19.300000
-0.000800  19.200000
-0.001500  19.200000
0.000700  19.200000
0.008200  19.100000
0.011200  19.100000
0.016500  19.100000
0.019500  19.000000
0.018000  19.000000
0.018000  19.000000
0.020200  19.000000
0.022500  19.000000
0.020200  19.000000
0.015700  19.000000
0.012000  18.900000
0.005200  18.900000
0.003000  18.900000
-0.000800  18.900000
-0.008300  18.900000
-0.009800  18.900000
-0.009100  18.900000
-0.008300  18.800000
-0.006800  18.800000
-0.005300  18.800000
-0.000800  18.800000
0.001500  18.800000
0.000700  18.700000
-0.002300  18.700000
-0.006800  18.700000
-0.008300  18.700000
-0.010500  18.700000
-0.009800  18.700000
-0.003000  18.700000
0.003700  18.700000
0.010500  18.700000
0.010500  18.700000
0.007500  18.700000
0.006700  18.600000
0.005200  18.600000
0.002200  18.600000
0.004500  18.600000
0.003000  18.600000
0.000000  18.600000
-0.001500  18.600000
-0.003800  18.600000
-0.006800  18.600000
-0.006800  18.600000
-0.005300  18.500000
-0.004600  18.500000
-0.003000  18.500000
0.001500  18.500000
0.003000  18.500000
0.004500  18.500000
0.005200  18.500000
0.005200  18.500000
0.004500  18.500000
0.004500  18.400000
0.005200  18.400000
0.005200  18.400000
0.003000  18.400000
0.003000  18.400000
0.001500  18.400000
-0.003000  18.400000
-0.005300  18.400000
-0.008300  18.400000
-0.008300  18.400000
-0.008300  18.300000
-0.006800  18.300000
-0.005300  18.300000
-0.003000  18.300000
0.000000  18.300000
0.000700  18.300000
0.003000  18.300000
0.004500  18.200000
0.003000  18.200000
0.001500  18.200000
0.000700  18.200000
-0.001500  18.200000
-0.004600  18.200000
-0.006800  18.200000
-0.006800  18.200000
-0.001500  18.200000
0.006700  18.100000
0.009700  18.100000
0.006700  18.100000
0.009000  18.100000
0.003700  18.100000
0.003000  18.000000
0.004500  18.000000
0.003000  18.000000
0.004500  18.000000
0.000700  18.000000
-0.003000  18.000000
-0.006000  18.000000
-0.005300  18.000000
-0.007500  18.000000
-0.008300  18.000000
-0.006000  17.900000
-0.006800  17.900000
-0.004600  17.900000
-0.003000  17.900000
-0.001500  17.900000
0.000700  17.900000
0.005200  17.800000
0.008200  17.800000
0.008200  17.800000
0.008200  17.800000
0.006700  17.700000
0.004500  17.700000
0.000700  17.700000
0.000700  17.700000
-0.000800  17.700000
-0.003000  17.700000
0.002200  17.700000
0.004500  17.700000
0.000700  17.700000
0.001500  17.700000
-0.001500  17.700000
-0.003000  17.700000
-0.003000  17.700000
-0.004600  17.600000
-0.002300  17.600000
-0.005300  17.600000
-0.005300  17.600000
-0.006800  17.600000
-0.012000  17.600000
-0.016500  17.600000
-0.015800  17.500000
-0.014300  17.500000
-0.012800  17.500000
-0.012800  17.500000
-0.012000  17.500000
-0.006000  17.500000
-0.001500  17.500000
0.001500  17.500000
0.004500  17.500000
0.007500  17.500000
0.010500  17.500000
0.008200  17.500000
0.011200  17.500000
0.014200  17.500000
0.012700  17.500000
0.009700  17.500000
0.008200  17.500000
0.006000  17.500000
0.001500  17.500000
-0.002300  17.500000
-0.003800  17.500000
0.000700  17.500000
0.004500  17.500000
0.003000  17.500000
0.003000  17.500000
0.000000  17.500000
0.001500  17.500000
0.003000  17.500000
0.002200  17.500000
0.003000  17.500000
0.003000  17.500000
0.005200  17.500000
0.004500  17.500000
0.000700  17.500000
-0.001500  17.500000
-0.007500  17.500000
-0.008300  17.500000
-0.006800  17.500000
-0.006800  17.500000
-0.003800  17.500000
-0.005300  17.500000
-0.003000  17.500000
0.003700  17.500000
0.005200  17.500000
0.006000  17.500000
0.006700  17.500000
0.008200  17.500000
0.008200  17.500000
0.006700  17.500000
0.003700  17.500000
0.000700  17.500000
-0.003000  17.500000
-0.006800  17.500000
-0.008300  17.500000
-0.008300  17.500000
-0.005300  17.500000
-0.004600  17.500000
-0.004600  17.500000
-0.003000  17.500000
-0.001500  17.500000
-0.000800  17.500000
0.001500  17.500000
0.001500  17.500000
0.003000  17.500000
-0.001500  17.500000
-0.005300  17.500000
-0.005300  17.500000
-0.003000  17.500000
0.005200  17.500000
0.003000  17.500000
0.000000  17.500000
0.002200  17.500000
-0.000800  17.500000
-0.003000  17.500000
-0.003000  17.500000
-0.000800  17.500000
0.002200  17.500000
0.004500  17.500000
0.005200  17.500000
0.010500  17.500000
0.011200  17.400000
0.006700  17.400000
0.004500  17.400000
-0.000800  17.400000
-0.010500  17.400000
-0.012000  17.400000
-0.013500  17.400000
-0.014300  17.400000
-0.009100  17.400000
-0.005300  17.400000
-0.000800  17.400000
0.001500  17.400000
0.000700  17.400000
0.003700  17.400000
0.004500  17.400000
0.004500  17.400000
0.006700  17.400000
0.006000  17.400000
0.006000  17.400000
0.003000  17.400000
-0.001500  17.400000
-0.000800  17.400000
-0.002300  17.400000
-0.001500  17.400000
0.000700  17.400000
0.000700  17.400000
0.001500  17.400000
0.001500  17.400000
0.004500  17.400000
0.009000  17.400000
0.010500  17.400000
0.007500  17.400000
0.005200  17.400000
0.001500  17.400000
-0.003000  17.400000
-0.004600  17.400000
-0.008300  17.400000
-0.012000  17.400000
-0.017300  17.400000
-0.019500  17.400000
-0.015000  17.400000
-0.012800  17.400000
-0.006800  17.400000
-0.003000  17.400000
-0.001500  17.400000
0.000700  17.400000
0.001500  17.400000
-0.000800  17.400000
0.000700  17.400000
0.006700  17.400000
0.008200  17.400000
0.008200  17.400000
0.008200  17.400000
0.006700  17.400000
0.003000  17.400000
0.000000  17.400000
0.001500  17.400000
-0.000800  17.400000
0.000700  17.400000
0.003000  17.400000
0.003000  17.400000
0.003000  17.400000
-0.000800  17.400000
-0.003000  17.400000
-0.003000  17.400000
-0.003000  17.400000
0.000700  17.400000
0.004500  17.400000
0.004500  17.400000
0.004500  17.400000
0.006700  17.400000
0.004500  17.400000
0.003000  17.400000
0.001500  17.400000
0.000700  17.400000
0.005200  17.500000
0.005200  17.500000
0.005200  17.500000
0.008200  17.500000
0.003000  17.500000
-0.003000  17.500000
-0.004600  17.500000
-0.001500  17.500000
-0.001500  17.500000
-0.001500  17.500000
-0.001500  17.500000
-0.003800  17.500000
-0.005300  17.500000
-0.005300  17.500000
-0.008300  17.500000
-0.007500  17.500000
-0.003800  17.500000
0.003000  17.500000
0.009000  17.500000
0.006700  17.500000
0.006700  17.400000
0.003000  17.400000
-0.005300  17.400000
-0.008300  17.400000
-0.004600  17.400000
-0.000800  17.400000
-0.004600  17.400000
-0.003000  17.400000
-0.003000  17.400000
-0.008300  17.400000
-0.004600  17.400000
0.006000  17.400000
0.009000  17.400000
0.006700  17.400000
-0.000800  17.400000
-0.009800  17.400000
-0.012000  17.400000
-0.015800  17.400000
-0.019500  17.400000
-0.016500  17.400000
-0.013500  17.400000
-0.006800  17.400000
-0.006000  17.400000
-0.008300  17.400000
-0.005300  17.400000
-0.004600  17.300000
-0.004600  17.300000
-0.000800  17.300000
0.001500  17.300000
0.006000  17.300000
0.008200  17.300000
0.009000  17.300000
0.012700  17.300000
0.015700  17.300000
0.015700  17.300000
0.015000  17.300000
0.012000  17.300000
0.012000  17.300000
0.012700  17.300000
0.007500  17.300000
0.001500  17.300000
-0.001500  17.300000
-0.004600  17.300000
-0.004600  17.300000
-0.005300  17.300000
-0.001500  17.300000
0.002200  17.300000
0.004500  17.300000
0.004500  17.300000
0.003000  17.300000
0.004500  17.300000
0.004500  17.300000
0.005200  17.300000
0.004500  17.300000
0.006700  17.300000
0.006000  17.400000
0.004500  17.400000
0.000000  17.400000
-0.008300  17.400000
-0.010500  17.400000
-0.012000  17.400000
-0.012800  17.400000
-0.010500  17.400000
-0.004600  17.400000
-0.001500  17.400000
-0.001500  17.400000
0.000000  17.400000
0.001500  17.400000
0.003000  17.400000
0.003700  17.400000
0.004500  17.400000
0.006700  17.400000
0.005200  17.400000
0.000700  17.400000
-0.000800  17.400000
-0.002300  17.400000
-0.009100  17.400000
-0.010500  17.400000
-0.010500  17.400000
-0.006800  17.400000
-0.002300  17.400000
-0.003000  17.400000
-0.001500  17.400000
0.001500  17.400000
0.003000  17.400000
0.001500  17.400000
0.000700  17.400000
0.003700  17.400000
0.004500  17.400000
0.003000  17.400000
-0.000800  17.400000
-0.001500  17.400000
-0.001500  17.400000
-0.005300  17.400000
-0.003000  17.400000
-0.002300  17.400000
-0.003000  17.400000
-0.001500  17.400000
-0.001500  17.400000
0.000700  17.400000
0.000700  17.400000
0.000700  17.400000
0.003700  17.400000
0.006700  17.400000
0.008200  17.400000
0.006700  17.300000
0.004500  17.300000
0.001500  17.300000
-0.003000  17.300000
-0.005300  17.300000
-0.006000  17.300000
-0.008300  17.300000
-0.005300  17.300000
-0.001500  17.300000
-0.001500  17.300000
-0.000800  17.400000
0.000700  17.400000
0.001500  17.400000
0.001500  17.400000
0.003700  17.400000
0.006000  17.400000
0.009000  17.400000
0.008200  17.400000
0.008200  17.400000
0.004500  17.400000
-0.003000  17.400000
-0.005300  17.400000
-0.008300  17.400000
-0.006000  17.400000
-0.003000  17.400000
-0.001500  17.400000
-0.002300  17.400000
-0.003800  17.400000
-0.001500  17.400000
0.001500  17.400000
0.003000  17.400000
0.004500  17.400000
0.006700  17.400000
0.006000  17.400000
0.003700  17.400000
0.002200  17.400000
0.003000  17.400000
0.000700  17.400000
-0.003000  17.400000
-0.004600  17.400000
-0.008300  17.400000
-0.006800  17.400000
-0.006000  17.400000
-0.001500  17.400000
0.003700  17.400000
0.007500  17.400000
0.013500  17.400000
0.015000  17.400000
0.008200  17.400000
0.000000  17.400000
-0.002300  17.400000
-0.001500  17.400000
-0.001500  17.400000
0.003000  17.400000
0.007500  17.400000
0.005200  17.400000
0.003000  17.400000
0.003000  17.400000
-0.002300  17.400000
-0.007500  17.400000
-0.012000  17.400000
-0.016500  17.400000
-0.021000  17.400000
-0.018100  17.400000
-0.009100  17.400000
-0.001500  17.400000
0.000700  17.400000
-0.001500  17.400000
-0.003000  17.400000
-0.003000  17.400000
-0.005300  17.400000
-0.007500  17.400000
-0.005300  17.400000
-0.003000  17.400000
0.000700  17.400000
0.003000  17.500000
0.003000  17.500000
0.006700  17.500000
0.008200  17.500000
0.008200  17.500000
0.009700  17.500000
0.008200  17.500000
0.012000  17.500000
0.012000  17.500000
0.006700  17.500000
0.004500  17.500000
0.001500  17.500000
-0.003000  17.500000
-0.006800  17.500000
-0.008300  17.500000
-0.006800  17.500000
-0.002300  17.500000
-0.001500  17.500000
-0.003800  17.500000
0.000000  17.500000
0.001500  17.500000
0.002200  17.500000
0.001500  17.500000
0.000700  17.500000
0.005200  17.500000
0.003700  17.500000
0.000700  17.500000
-0.000800  17.500000
-0.001500  17.500000
-0.003000  17.500000
-0.006000  17.500000
-0.006800  17.500000
-0.005300  17.500000
0.000000  17.600000
0.002200  17.600000
0.003000  17.600000
0.001500  17.600000
-0.001500  17.600000
-0.002300  17.600000
-0.000800  17.600000
0.003700  17.600000
0.005200  17.600000
0.005200  17.600000
0.002200  17.700000
-0.003000  17.700000
-0.003000  17.700000
-0.006000  17.700000
-0.007500  17.700000
-0.004600  17.700000
-0.003000  17.700000
0.000700  17.700000
0.001500  17.700000
0.003000  17.700000
0.003700  17.700000
0.001500  17.700000
-0.001500  17.700000
0.000700  17.700000
0.005200  17.700000
0.004500  17.700000
0.003000  17.700000
0.002200  17.700000
0.003700  17.700000
-0.000800  17.700000
-0.003000  17.700000
-0.006800  17.700000
-0.006000  17.700000
0.001500  17.700000
0.001500  17.700000
-0.002300  17.700000
-0.000800  17.700000
0.000000  17.700000
-0.000800  17.700000
0.000000  17.700000
-0.000800  17.700000
0.000700  17.700000
0.000700  17.700000
-0.000800  17.700000
0.002200  17.700000
0.003700  17.700000
0.005200  17.700000
0.004500  17.700000
0.001500  17.700000
0.003700  17.700000
0.002200  17.700000
-0.000800  17.700000
-0.000800  17.700000
0.000000  17.700000
-0.001500  17.700000
-0.002300  17.700000
-0.000800  17.700000
-0.000800  17.700000
0.000000  17.700000
-0.000800  17.700000
-0.001500  17.700000
-0.005300  17.700000
-0.006800  17.700000
-0.006800  17.700000
-0.009100  17.700000
-0.009100  17.700000
-0.006800  17.700000
-0.001500  17.700000
-0.000800  17.700000
0.000000  17.700000
0.003000  17.700000
0.003000  17.700000
0.002200  17.700000
0.003000  17.700000
0.004500  17.800000
0.004500  17.800000
0.002200  17.800000
0.003000  17.800000
0.002200  17.800000
-0.001500  17.800000
-0.005300  17.800000
-0.006800  17.900000
-0.005300  17.900000
-0.003000  17.900000
-0.001500  17.900000
-0.003000  17.900000
0.000000  17.900000
0.002200  18.000000
0.003700  18.000000
0.005200  18.000000
0.006700  18.000000
0.006000  18.000000
0.005200  18.000000
0.002200  18.000000
-0.001500  18.000000
-0.005300  18.000000
-0.008300  18.100000
-0.006800  18.100000
-0.006000  18.100000
-0.003800  18.100000
0.000700  18.100000
0.001500  18.200000
0.002200  18.200000
0.003000  18.200000
0.005200  18.200000
0.004500  18.200000
0.003000  18.300000
0.007500  18.300000
0.008200  18.300000
0.005200  18.300000
0.004500  18.300000
0.003000  18.400000
-0.001500  18.400000
-0.004600  18.400000
-0.004600  18.400000
-0.005300  18.400000
-0.003000  18.400000
-0.000800  18.500000
-0.001500  18.500000
-0.001500  18.500000
-0.002300  18.500000
0.000000  18.500000
0.000700  18.600000
0.000700  18.600000
0.001500  18.600000
0.000000  18.600000
-0.003000  18.700000
-0.003000  18.700000
-0.005300  18.700000
-0.007500  18.800000
-0.006800  18.800000
-0.007500  18.800000
-0.004600  18.800000
0.004500  18.900000
0.010500  18.900000
0.011200  18.900000
0.007500  18.900000
0.006000  18.900000
0.006700  18.900000
0.008200  19.000000
0.009700  19.000000
0.009000  19.000000
0.003700  19.100000
0.000000  19.100000
-0.000800  19.100000
-0.004600  19.100000
-0.009800  19.200000
-0.011300  19.200000
-0.009100  19.200000
-0.005300  19.200000
-0.003000  19.300000
-0.001500  19.300000
0.000700  19.300000
0.000700  19.300000
-0.000800  19.400000
0.000000  19.400000
0.003000  19.500000
0.005200  19.600000
0.005200  19.600000
0.002200  19.700000
0.000700  19.700000
0.001500  19.800000
-0.000800  19.800000
-0.005300  19.800000
-0.007500  19.900000
-0.006800  19.900000
-0.005300  20.000000
-0.004600  20.100000
-0.003000  20.100000
-0.002300  20.200000
-0.002300  20.200000
0.000000  20.200000
0.002200  20.300000
0.002200  20.400000
0.005200  20.500000
0.004500  20.600000
0.001500  20.600000
0.000000  20.700000
-0.005300  20.800000
-0.007500  20.900000
-0.006800  21.000000
-0.010500  21.100000
-0.008300  21.100000
-0.001500  21.200000
0.006700  21.300000
0.010500  21.400000
0.008200  21.500000
0.006000  21.500000
0.006700  21.600000
0.008200  21.700000
0.009700  21.800000
0.012000  21.900000
0.009000  22.000000
0.005200  22.000000
0.001500  22.200000
-0.001500  22.300000
-0.004600  22.400000
-0.008300  22.500000
-0.008300  22.600000
-0.007500  22.700000
-0.006000  22.800000
-0.006000  22.900000
-0.008300  23.000000
-0.006800  23.100000
-0.006800  23.200000
-0.003800  23.300000
-0.000800  23.400000
-0.000800  23.500000
-0.000800  23.600000
-0.003000  23.700000
-0.005300  23.800000
-0.004600  23.900000
-0.002300  24.000000
-0.003800  24.200000
-0.003000  24.300000
0.002200  24.400000
0.003700  24.500000
0.003000  24.600000
0.004500  24.700000
0.003000  24.800000
0.000700  24.900000
0.004500  25.100000
0.005200  25.200000
0.006700  25.300000
0.007500  25.400000
0.005200  25.500000
0.005200  25.600000
0.001500  25.700000
-0.003000  25.900000
-0.004600  26.000000
-0.006800  26.100000
-0.008300  26.200000
-0.008300  26.300000
-0.001500  26.500000
-0.000800  26.500000
-0.003000  26.700000
-0.000800  26.800000
0.000000  27.000000
0.001500  27.000000
0.002200  27.200000
0.003000  27.300000
0.006700  27.400000
0.008200  27.500000
0.009000  27.700000
0.006000  27.800000
0.006000  27.900000
0.006000  28.000000
0.003000  28.200000
0.002200  28.300000
-0.002300  28.400000
-0.001500  28.500000
0.000700  28.600000
0.002200  28.800000
0.004500  28.900000
0.003000  29.000000
-0.000800  29.200000
-0.003000  29.200000
-0.003000  29.400000
-0.003000  29.500000
-0.006000  29.700000
-0.008300  29.800000
-0.009800  29.900000
-0.012000  30.100000
-0.011300  30.100000
-0.009100  30.300000
-0.003800  30.400000
0.006700  30.600000
0.009700  30.700000
0.004500  30.800000
0.000700  30.900000
0.001500  31.000000
0.003000  31.200000
0.003000  31.300000
0.000700  31.500000
0.001500  31.600000
0.000000  31.700000
-0.000800  31.900000
-0.004600  32.000000
-0.005300  32.100000
-0.004600  32.200000
-0.006800  32.400000
-0.005300  32.500000
-0.001500  32.600000
-0.000800  32.800000
0.000700  32.900000
0.003000  33.000000
0.003000  33.200000
0.004500  33.300000
0.003700  33.400000
0.001500  33.500000
0.000700  33.700000
0.001500  33.800000
0.002200  33.900000
0.003700  34.100000
0.004500  34.200000
0.000700  34.300000
-0.003000  34.500000
-0.003000  34.600000
-0.000800  34.700000
0.000700  34.900000
0.002200  35.000000
0.001500  35.100000
0.000700  35.300000
0.003000  35.500000
0.004500  35.600000
0.001500  35.700000
0.001500  35.900000
0.003000  36.000000
0.000700  36.100000
0.003000  36.300000
0.003000  36.400000
-0.000800  36.500000
-0.005300  36.700000
-0.009100  36.800000
-0.009100  37.000000
-0.006800  37.100000
-0.003000  37.300000
-0.001500  37.400000
-0.001500  37.600000
0.000700  37.700000
0.000000  37.800000
0.000000  38.000000
-0.000800  38.200000
-0.000800  38.300000
0.003000  38.400000
0.000700  38.600000
0.000700  38.700000
0.001500  38.900000
-0.000800  39.000000
-0.003000  39.100000
-0.003000  39.300000
-0.003800  39.500000
-0.000800  39.600000
0.004500  39.700000
0.001500  39.900000
-0.001500  40.000000
-0.001500  40.200000
-0.003000  40.400000
-0.001500  40.500000
0.000700  40.600000
0.003700  40.800000
0.003000  40.900000
0.000700  41.100000
-0.000800  41.300000
-0.003800  41.400000
-0.006000  41.600000
-0.009100  41.700000
-0.009800  41.800000
-0.006800  42.000000
-0.003800  42.200000
-0.000800  42.300000
0.000000  42.500000
0.003000  42.600000
0.008200  42.700000
0.010500  42.900000
0.009700  43.100000
0.009000  43.200000
0.009000  43.400000
0.008200  43.500000
0.004500  43.600000
-0.001500  43.800000
-0.000800  44.000000
-0.000800  44.100000
-0.004600  44.300000
-0.005300  44.400000
-0.007500  44.600000
-0.004600  44.700000
-0.000800  44.900000
-0.000800  45.000000
-0.000800  45.200000
0.000700  45.300000
0.000000  45.500000
-0.000800  45.600000
0.000700  45.800000
0.000700  45.900000
0.001500  46.100000
0.000000  46.200000
-0.003800  46.300000
-0.004600  46.500000
-0.000800  46.600000
0.001500  46.800000
0.002200  46.900000
0.001500  47.100000
0.001500  47.200000
0.002200  47.300000
0.003700  47.500000
0.001500  47.600000
0.001500  47.800000
0.003000  47.900000
0.006000  48.100000
0.006000  48.200000
0.004500  48.400000
0.001500  48.500000
-0.003000  48.600000
-0.001500  48.800000
-0.004600  49.000000
-0.009100  49.100000
-0.009100  49.200000
-0.006800  49.400000
-0.002300  49.500000
-0.000800  49.700000
-0.003000  49.800000
-0.003000  50.000000
-0.003800  50.100000
-0.001500  50.300000
0.003000  50.400000
0.005200  50.500000
0.007500  50.700000
0.006700  50.800000
0.006000  51.000000
0.006000  51.100000
0.003700  51.300000
-0.001500  51.400000
-0.005300  51.600000
-0.006800  51.700000
-0.006800  51.900000
-0.005300  52.000000
-0.006000  52.200000
-0.006800  52.300000
-0.009100  52.400000
-0.007500  52.600000
-0.004600  52.700000
-0.004600  52.900000
0.000700  53.000000
0.003000  53.100000
0.000000  53.300000
-0.000800  53.500000
-0.002300  53.600000
-0.004600  53.700000
-0.003800  53.900000
-0.003000  54.000000
0.003000  54.200000
0.008200  54.300000
0.006700  54.400000
0.006000  54.600000
0.004500  54.800000
0.003000  54.900000
0.004500  55.100000
0.005200  55.200000
0.004500  55.300000
0.003000  55.500000
0.003700  55.700000
0.004500  55.800000
0.003700  55.900000
0.000700  56.100000
-0.001500  56.200000
-0.004600  56.400000
-0.007500  56.600000
-0.004600  56.700000
-0.001500  56.800000
0.000700  57.000000
0.003700  57.100000
0.000700  57.300000
0.001500  57.400000
0.003000  57.600000
0.001500  57.700000
0.003700  57.900000
0.005200  58.000000
0.004500  58.200000
0.000700  58.300000
-0.004600  58.500000
-0.006000  58.600000
-0.009100  58.800000
-0.009100  58.900000
-0.011300  59.000000
-0.009100  59.200000
-0.003000  59.300000
-0.006800  59.500000
-0.007500  59.600000
-0.005300  59.800000
-0.000800  59.900000
0.005200  60.100000
0.006700  60.200000
0.009000  60.300000
0.008200  60.500000
0.005200  60.600000
0.001500  60.800000
0.000700  60.900000
-0.001500  61.100000
-0.004600  61.200000
-0.006000  61.300000
-0.003000  61.500000
0.001500  61.600000
0.002200  61.800000
0.000000  61.900000
0.003700  62.100000
0.006700  62.200000
0.006700  62.300000
0.009000  62.500000
0.008200  62.600000
0.009700  62.800000
0.009000  62.900000
0.006700  63.000000
0.003000  63.200000
-0.003000  63.300000
-0.005300  63.400000
-0.009800  63.600000
-0.010500  63.700000
-0.008300  63.900000
-0.006800  64.000000
-0.003800  64.100000
-0.003000  64.300000
-0.003000  64.400000
-0.001500  64.500000
-0.001500  64.600000
-0.001500  64.800000
0.004500  64.900000
0.006000  65.000000
0.003000  65.200000
0.001500  65.300000
0.002200  65.400000
0.001500  65.600000
-0.005300  65.700000
-0.008300  65.800000
-0.008300  65.900000
-0.007500  66.100000
-0.003000  66.200000
-0.003000  66.300000
-0.002300  66.400000
0.000700  66.600000
0.004500  66.600000
0.006700  66.800000
0.005200  66.900000
0.006000  67.000000
0.006000  67.100000
0.007500  67.200000
0.006700  67.400000
0.002200  67.500000
0.000700  67.600000
-0.004600  67.700000
-0.007500  67.900000
-0.006000  67.900000
-0.005300  68.100000
-0.004600  68.200000
-0.008300  68.300000
-0.006000  68.400000
-0.001500  68.500000
0.000700  68.700000
0.003700  68.800000
0.004500  68.900000
0.006700  69.000000
0.008200  69.100000
0.005200  69.200000
0.000700  69.300000
-0.005300  69.400000
-0.014300  69.500000
-0.014300  69.700000
-0.009100  69.800000
-0.003000  69.900000
0.000000  70.000000
-0.015800  70.100000
-0.041300  70.200000
-0.022500  70.300000
0.004500  70.400000
-0.008300  70.600000
0.012000  70.600000
0.018000  70.700000
0.013500  70.900000
0.024700  71.000000
0.010500  71.100000
0.006700  71.100000
0.005200  71.300000
0.004500  71.400000
-0.000800  71.500000
0.003000  71.600000
0.006700  71.700000
0.003000  71.800000
0.006000  71.900000
0.003000  72.000000
0.000000  72.100000
-0.000800  72.200000
0.000000  72.300000
0.000700  72.400000
0.012700  72.500000
0.018000  72.600000
0.010500  72.700000
0.004500  72.800000
-0.005300  72.900000
-0.008300  73.100000
-0.009100  73.200000
-0.009100  73.300000
-0.006800  73.400000
-0.003800  73.500000
-0.002300  73.600000
-0.006800  73.700000
-0.005300  73.800000
0.000700  73.900000
0.005200  74.100000
0.006000  74.200000
0.006000  74.300000
0.007500  74.400000
0.006000  74.500000
0.003000  74.600000
0.000000  74.700000
-0.004600  74.800000
-0.010500  74.900000
-0.012800  75.100000
-0.009800  75.200000
-0.006800  75.300000
-0.000800  75.400000
0.003000  75.500000
0.003000  75.600000
0.005200  75.700000
0.009700  75.900000
0.010500  76.000000
0.012000  76.000000
0.013500  76.200000
0.012700  76.300000
0.009000  76.400000
0.004500  76.500000
0.003000  76.600000
0.000700  76.700000
-0.003800  76.900000
-0.004600  76.900000
-0.003000  77.100000
0.000000  77.200000
0.003000  77.300000
-0.002300  77.400000
-0.005300  77.500000
0.000700  77.600000
0.000700  77.800000
0.000700  77.800000
0.003000  78.000000
0.003000  78.100000
0.004500  78.200000
0.001500  78.300000
0.000000  78.400000
-0.001500  78.500000
-0.004600  78.600000
-0.006000  78.700000
-0.009100  78.800000
-0.008300  79.000000
-0.005300  79.100000
-0.000800  79.200000
-0.000800  79.300000
-0.008300  79.400000
-0.009100  79.500000
-0.003000  79.600000
0.000700  79.700000
0.009000  79.800000
0.015700  80.000000
0.012700  80.100000
0.003000  80.200000
-0.000800  80.300000
-0.001500  80.400000
-0.004600  80.500000
-0.012000  80.600000
-0.018800  80.700000
-0.016500  80.800000
-0.016500  81.000000
-0.017300  81.000000
-0.016500  81.200000
-0.016500  81.300000
-0.012800  81.400000
-0.008300  81.500000
0.005200  81.600000
0.020200  81.700000
0.017200  81.800000
0.009000  81.900000
0.004500  82.000000
-0.003000  82.100000
-0.006000  82.200000
-0.003000  82.300000
-0.005300  82.400000
-0.006800  82.500000
0.006000  82.700000
0.014200  82.800000
0.004500  82.800000
-0.006000  83.000000
-0.006000  83.100000
-0.006800  83.200000
-0.010500  83.300000
-0.006000  83.400000
-0.000800  83.500000
0.003000  83.600000
0.004500  83.700000
0.001500  83.800000
-0.006800  83.900000
-0.030800  84.000000
-0.037500  84.100000
-0.003000  84.200000
0.010500  84.400000
-0.000800  84.500000
-0.001500  84.600000
-0.012800  84.700000
-0.003000  84.800000
0.003000  84.900000
0.012000  85.000000
0.033000  85.100000
0.024000  85.200000
0.016500  85.300000
0.018700  85.500000
0.009000  85.500000
-0.004600  85.600000
0.010500  85.800000
0.020200  85.900000
0.007500  85.900000
0.006700  86.100000
-0.011300  86.200000
-0.018100  86.300000
0.001500  86.300000
-0.008300  86.500000
0.006700  86.600000
0.034500  86.700000
0.014200  86.800000
0.009000  86.900000
-0.000800  87.000000
-0.020300  87.100000
-0.018800  87.200000
-0.002300  87.300000
0.012000  87.400000
0.003000  87.500000
-0.003000  87.600000
-0.015800  87.700000
-0.018100  87.800000
-0.015800  87.900000
-0.018800  88.000000
-0.005300  88.200000
-0.020300  88.200000
-0.014300  88.300000
0.012700  88.400000
0.003700  88.600000
0.018000  88.600000
0.027700  88.700000
0.021700  88.900000
0.021700  89.000000
-0.003800  89.100000
-0.021800  89.200000
-0.015800  89.300000
-0.010500  89.400000
-0.012800  89.500000
-0.009100  89.600000
-0.001500  89.700000
0.003700  89.800000
0.013500  89.900000
0.020200  90.000000
0.014200  90.100000
0.011200  90.200000
0.019500  90.300000
0.033000  90.400000
0.028500  90.500000
0.012700  90.600000
0.005200  90.700000
-0.010500  90.800000
-0.022500  90.900000
-0.021800  91.000000
-0.007500  91.100000
0.004500  91.300000
0.003000  91.300000
0.010500  91.400000
0.016500  91.500000
0.015700  91.700000
0.011200  91.800000
0.006700  91.800000
0.003700  91.900000
0.001500  92.000000
0.001500  92.100000
-0.001500  92.200000
-0.005300  92.300000
-0.008300  92.400000
-0.006800  92.500000
-0.009100  92.600000
-0.016500  92.700000
-0.021800  92.800000
-0.019500  92.900000
-0.014300  93.000000
-0.009100  93.100000
-0.009100  93.200000
-0.009800  93.300000
-0.008300  93.400000
-0.005300  93.500000
0.000000  93.600000
0.006700  93.600000
0.012000  93.700000
0.006700  93.800000
-0.000800  94.000000
-0.002300  94.000000
-0.005300  94.100000
-0.002300  94.200000
-0.001500  94.300000
-0.004600  94.500000
0.000000  94.500000
0.003000  94.600000
-0.000800  94.700000
-0.002300  94.800000
-0.003800  94.900000
-0.003800  95.000000
-0.004600  95.100000
-0.007500  95.200000
-0.008300  95.300000
-0.006800  95.400000
-0.000800  95.500000
0.003000  95.600000
-0.006800  95.700000
-0.020300  95.800000
-0.021800  95.900000
-0.010500  96.000000
-0.001500  96.100000
0.006000  96.200000
0.004500  96.300000
0.000000  96.400000
-0.001500  96.500000
-0.002300  96.600000
-0.005300  96.700000
-0.008300  96.800000
-0.005300  96.900000
0.000700  97.000000
0.005200  97.100000
0.006700  97.200000
0.004500  97.300000
0.002200  97.400000
-0.000800  97.500000
-0.006800  97.600000
-0.003800  97.600000
0.000000  97.700000
0.003700  97.800000
0.006700  97.900000
0.000700  98.000000
0.003700  98.100000
0.010500  98.200000
0.015000  98.300000
0.015700  98.400000
0.016500  98.500000
0.018700  98.600000
0.016500  98.700000
0.009700  98.800000
0.010500  98.900000
0.014200  99.000000
0.011200  99.000000
0.010500  99.100000
0.010500  99.200000
0.006700  99.300000
0.003000  99.400000
-0.000800  99.500000
-0.002300  99.600000
-0.001500  99.700000
-0.003800  99.700000
-0.005300  99.800000
-0.000800  99.900000
0.002200  100.000000
0.003000  100.100000
0.000000  100.200000
-0.004600  100.300000
-0.006000  100.300000
-0.012000  100.400000
-0.014300  100.500000
-0.011300  100.600000
-0.006800  100.700000
-0.003000  100.800000
-0.001500  100.800000
-0.001500  100.900000
-0.000800  101.000000
0.000700  101.100000
0.003000  101.200000
0.002200  101.200000
0.000700  101.300000
0.004500  101.400000
0.005200  101.500000
0.003000  101.600000
0.002200  101.700000
-0.004600  101.700000
-0.003800  101.800000
0.003000  101.900000
0.003700  102.000000
0.000700  102.100000
-0.003000  102.100000
-0.002300  102.200000
-0.000800  102.300000
0.001500  102.400000
0.004500  102.500000
0.004500  102.500000
0.004500  102.600000
0.006700  102.700000
0.001500  102.700000
-0.004600  102.800000
-0.001500  102.900000
-0.003800  103.000000
-0.007500  103.000000
-0.012800  103.100000
-0.016500  103.100000
-0.016500  103.200000
-0.017300  103.300000
-0.007500  103.400000
-0.005300  103.400000
-0.000800  103.500000
0.007500  103.500000
0.010500  103.600000
0.014200  103.700000
0.010500  103.700000
0.004500  103.800000
-0.003000  103.900000
-0.008300  103.900000
-0.011300  104.000000
-0.008300  104.000000
-0.000800  104.100000
-0.007500  104.200000
-0.004600  104.200000
0.001500  104.300000
0.000700  104.400000
-0.001500  104.400000
-0.003800  104.500000
-0.003000  104.500000
-0.001500  104.600000
0.003000  104.700000
0.000700  104.700000
-0.001500  104.800000
-0.000800  104.800000
-0.000800  104.900000
0.000000  105.000000
-0.003800  105.000000
-0.005300  105.100000
-0.008300  105.200000
-0.003800  105.200000
0.003000  105.300000
0.000700  105.300000
-0.007500  105.300000
-0.015800  105.400000
-0.008300  105.500000
0.009000  105.500000
0.014200  105.600000
0.011200  105.600000
0.006700  105.700000
0.003000  105.700000
0.005200  105.700000
0.008200  105.800000
0.011200  105.800000
0.012000  105.900000
0.009000  106.000000
0.005200  106.000000
-0.000800  106.100000
-0.004600  106.100000
-0.005300  106.200000
-0.003000  106.200000
-0.003000  106.200000
-0.002300  106.300000
-0.006000  106.300000
-0.010500  106.400000
-0.006000  106.400000
-0.004600  106.500000
0.001500  106.500000
0.003000  106.600000
-0.003800  106.600000
-0.005300  106.600000
-0.009100  106.700000
-0.015800  106.700000
-0.012000  106.800000
-0.003800  106.800000
0.005200  106.900000
0.012700  106.900000
0.008200  107.000000
0.009000  107.000000
0.006000  107.100000
0.002200  107.100000
0.010500  107.100000
0.009000  107.100000
0.008200  107.200000
0.003700  107.200000
-0.003800  107.200000
-0.005300  107.300000
-0.006800  107.300000
-0.001500  107.300000
-0.003800  107.400000
-0.010500  107.400000
-0.015800  107.400000
-0.018100  107.500000
-0.015800  107.500000
-0.010500  107.500000
-0.008300  107.500000
-0.001500  107.500000
-0.002300  107.600000
-0.013500  107.600000
-0.008300  107.600000
0.009000  107.700000
0.020200  107.700000
0.016500  107.700000
0.009000  107.800000
0.005200  107.800000
0.000700  107.800000
-0.000800  107.900000
-0.003800  107.900000
-0.007500  107.900000
-0.006800  108.000000
-0.005300  108.000000
-0.008300  108.000000
-0.009100  108.000000
-0.010500  108.000000
-0.010500  108.100000
-0.009100  108.100000
-0.007500  108.100000
-0.003000  108.200000
0.003700  108.200000
0.010500  108.200000
0.010500  108.300000
0.003000  108.300000
-0.002300  108.300000
0.001500  108.400000
0.008200  108.400000
0.015000  108.400000
0.018000  108.400000
0.015700  108.400000
0.012000  108.500000
0.009000  108.500000
0.008200  108.500000
0.010500  108.600000
0.011200  108.600000
0.012000  108.600000
0.011200  108.600000
0.008200  108.700000
0.005200  108.700000
0.003700  108.700000
0.004500  108.800000
0.009000  108.800000
0.006700  108.800000
-0.005300  108.800000
-0.008300  108.900000
-0.004600  108.900000
0.000700  108.900000
0.004500  108.900000
0.002200  108.900000
0.003700  108.900000
0.005200  109.000000
0.004500  109.000000
0.005200  109.000000
0.004500  109.000000
0.003700  109.000000
0.003000  109.100000
0.000000  109.100000
-0.006800  109.100000
-0.010500  109.100000
-0.012800  109.200000
-0.009100  109.200000
-0.005300  109.200000
-0.001500  109.200000
0.003000  109.200000
0.003700  109.300000
0.005200  109.300000
0.003000  109.300000
0.000000  109.300000
-0.001500  109.300000
-0.001500  109.300000
0.003000  109.300000
0.003000  109.300000
-0.002300  109.300000
-0.003000  109.300000
-0.005300  109.400000
-0.008300  109.400000
-0.010500  109.400000
-0.012800  109.400000
-0.011300  109.400000
-0.004600  109.400000
0.005200  109.400000
0.008200  109.500000
0.008200  109.500000
0.003000  109.500000
-0.001500  109.500000
-0.000800  109.500000
0.006000  109.500000
0.012000  109.500000
0.009000  109.600000
0.007500  109.600000
0.000700  109.600000
-0.004600  109.600000
-0.003000  109.600000
-0.005300  109.600000
0.001500  109.600000
0.006000  109.600000
0.002200  109.600000
-0.004600  109.700000
-0.005300  109.700000
0.004500  109.700000
0.009000  109.700000
0.009700  109.700000
0.013500  109.700000
0.019500  109.700000
0.009000  109.700000
-0.003000  109.700000
-0.010500  109.700000
-0.018100  109.700000
-0.019500  109.700000
-0.023300  109.700000
-0.018100  109.700000
-0.008300  109.700000
0.003000  109.700000
0.015700  109.700000
0.016500  109.700000
0.010500  109.700000
0.003000  109.700000
0.000700  109.700000
0.009700  109.700000
0.025500  109.700000
0.027700  109.700000
0.018000  109.700000
0.005200  109.700000
-0.003000  109.700000
-0.005300  109.700000
-0.013500  109.700000
-0.015800  109.700000
-0.016500  109.700000
-0.017300  109.700000
-0.016500  109.700000
-0.018100  109.700000
-0.012000  109.700000
-0.012800  109.700000
-0.014300  109.700000
-0.016500  109.700000
-0.014300  109.700000
-0.006800  109.700000
-0.005300  109.700000
-0.006800  109.700000
-0.009100  109.700000
-0.009100  109.700000
-0.006800  109.700000
-0.005300  109.700000
0.000700  109.700000
0.006000  109.700000
0.008200  109.700000
0.003700  109.700000
-0.003000  109.700000
-0.008300  109.700000
-0.009800  109.700000
-0.005300  109.700000
0.002200  109.700000
0.005200  109.700000
0.003000  109.700000
0.006700  109.700000
0.006000  109.700000
0.001500  109.700000
-0.003800  109.600000
-0.006000  109.600000
-0.000800  109.600000
0.000700  109.600000
0.000700  109.600000
-0.000800  109.600000
-0.000800  109.600000
0.003700  109.600000
0.002200  109.600000
-0.000800  109.600000
-0.003000  109.600000
-0.000800  109.600000
0.008200  109.600000
0.013500  109.500000
0.013500  109.500000
0.013500  109.500000
0.010500  109.500000
0.005200  109.500000
0.003700  109.500000
0.009000  109.500000
0.014200  109.500000
0.015000  109.500000
0.009700  109.500000
0.003000  109.400000
0.005200  109.400000
0.008200  109.400000
0.004500  109.400000
0.003000  109.400000
0.007500  109.400000
0.008200  109.400000
0.003000  109.300000
-0.003000  109.300000
-0.006000  109.300000
-0.009800  109.300000
-0.014300  109.300000
-0.018100  109.300000
-0.017300  109.300000
-0.012000  109.300000
-0.009100  109.300000
-0.008300  109.300000
-0.003800  109.200000
-0.000800  109.200000
-0.003000  109.200000
-0.004600  109.200000
-0.002300  109.200000
0.004500  109.100000
0.009000  109.100000
0.008200  109.100000
0.004500  109.100000
0.002200  109.100000
0.001500  109.100000
-0.001500  109.100000
-0.004600  109.100000
-0.004600  109.100000
-0.002300  109.000000
0.001500  109.000000
-0.001500  109.000000
-0.005300  109.000000
-0.003000  109.000000
0.005200  109.000000
0.014200  108.900000
0.015000  108.900000
0.014200  108.900000
0.012700  108.900000
0.010500  108.900000
0.001500  108.900000
-0.005300  108.900000
-0.007500  108.900000
-0.012000  108.900000
-0.009100  108.800000
-0.006000  108.800000
0.002200  108.800000
0.000000  108.800000
-0.003800  108.800000
-0.001500  108.700000
-0.003000  108.700000
-0.000800  108.700000
0.001500  108.700000
0.003700  108.700000
-0.001500  108.600000
-0.004600  108.600000
-0.004600  108.600000
-0.010500  108.600000
-0.019500  108.600000
-0.018100  108.500000
-0.008300  108.500000
-0.005300  108.500000
0.000700  108.500000
0.006700  108.500000
0.003000  108.400000
0.000700  108.400000
-0.001500  108.400000
-0.005300  108.400000
-0.006800  108.400000
-0.004600  108.400000
0.006000  108.400000
0.008200  108.400000
0.005200  108.300000
0.006700  108.300000
0.000000  108.300000
-0.009100  108.300000
-0.020300  108.300000
-0.021000  108.200000
-0.004600  108.200000
0.009000  108.200000
0.012000  108.100000
0.012700  108.100000
0.013500  108.100000
0.012700  108.100000
0.008200  108.100000
0.003700  108.000000
0.003700  108.000000
0.004500  108.000000
0.008200  108.000000
0.007500  108.000000
0.003000  108.000000
0.004500  107.900000
0.004500  107.900000
-0.000800  107.900000
-0.003000  107.900000
0.001500  107.800000
0.008200  107.800000
0.008200  107.800000
0.005200  107.800000
0.003700  107.800000
0.005200  107.700000
0.009000  107.700000
0.007500  107.700000
0.006000  107.700000
0.005200  107.600000
0.004500  107.600000
0.000700  107.600000
-0.006000  107.500000
-0.012800  107.500000
-0.020300  107.500000
-0.021800  107.500000
-0.021800  107.500000
-0.020300  107.500000
-0.014300  107.500000
-0.008300  107.400000
-0.007500  107.400000
-0.009100  107.400000
-0.006800  107.300000
-0.001500  107.300000
0.005200  107.300000
0.009000  107.200000
0.009000  107.200000
0.002200  107.200000
-0.006800  107.200000
-0.005300  107.200000
-0.000800  107.200000
0.001500  107.200000
0.005200  107.100000
0.006000  107.100000
0.012000  107.100000
0.007500  107.100000
0.006000  107.100000
0.007500  107.100000
0.001500  107.100000
0.000000  107.000000
0.001500  107.000000
0.009000  107.000000
0.012700  107.000000
0.009700  107.000000
0.003700  106.900000
0.000700  106.900000
0.003700  106.900000
-0.000800  106.900000
-0.009100  106.900000
-0.012800  106.800000
-0.009100  106.800000
-0.006800  106.800000
-0.006800  106.700000
-0.004600  106.700000
-0.009100  106.700000
-0.012000  106.700000
-0.006800  106.600000
0.003000  106.600000
0.014200  106.600000
0.018700  106.600000
0.013500  106.600000
0.006700  106.600000
0.000000  106.500000
-0.003000  106.500000
-0.009100  106.500000
-0.016500  106.400000
-0.010500  106.400000
-0.005300  106.400000
-0.006800  106.400000
-0.006000  106.400000
0.000700  106.400000
0.003000  106.400000
0.001500  106.400000
0.000000  106.400000
0.001500  106.400000
0.004500  106.300000
0.003700  106.300000
0.005200  106.300000
0.004500  106.300000
-0.005300  106.300000
-0.010500  106.300000
-0.011300  106.300000
-0.009100  106.300000
-0.006800  106.300000
-0.003800  106.200000
-0.001500  106.200000
0.001500  106.200000
0.006700  106.200000
0.008200  106.200000
0.006000  106.200000
0.004500  106.200000
0.010500  106.200000
0.009700  106.200000
0.006000  106.200000
0.004500  106.200000
0.000000  106.200000
-0.003000  106.200000
-0.005300  106.200000
-0.003000  106.200000
0.002200  106.200000
0.000700  106.200000
0.000700  106.200000
0.002200  106.100000
0.003000  106.100000
0.004500  106.100000
0.003700  106.100000
0.003000  106.100000
0.006700  106.100000
0.006700  106.100000
0.006700  106.100000
0.002200  106.100000
-0.002300  106.100000
-0.006000  106.100000
-0.009100  106.100000
-0.008300  106.100000
-0.008300  106.100000
-0.005300  106.100000
-0.001500  106.100000
0.001500  106.100000
0.000700  106.100000
-0.001500  106.000000
-0.002300  106.000000
-0.001500  106.000000
-0.001500  106.000000
0.002200  106.000000
0.005200  106.000000
0.003000  106.000000
0.002200  106.000000
0.001500  106.000000
-0.003800  106.000000
-0.004600  106.000000
-0.005300  106.000000
-0.003800  106.000000
0.004500  106.000000
0.008200  106.000000
0.006700  106.000000
0.005200  106.000000
0.003700  106.000000
0.003000  106.000000
0.005200  106.000000
0.003700  106.000000
0.003000  106.000000
0.008200  106.000000
0.009700  106.000000
0.007500  106.000000
0.000700  106.000000
-0.003800  106.000000
-0.008300  106.000000
-0.011300  106.000000
-0.014300  106.000000
-0.014300  106.000000
-0.012800  106.000000
-0.008300  106.000000
-0.003000  106.000000
-0.000800  106.000000
0.000700  106.000000
0.000700  106.000000
0.002200  106.000000
-0.000800  106.000000
-0.000800  106.000000
0.005200  105.900000
0.011200  105.900000
0.012700  105.900000
0.007500  105.900000
-0.001500  105.900000
-0.009100  105.900000
-0.010500  105.900000
-0.009100  105.900000
-0.005300  105.900000
-0.005300  105.900000
-0.006000  105.900000
-0.005300  105.900000
-0.006000  105.900000
-0.003800  105.900000
-0.003800  105.900000
-0.002300  105.900000
0.003000  105.900000
0.005200  105.900000
0.003000  105.900000
-0.004600  105.900000
-0.005300  105.800000
0.003000  105.800000
0.011200  105.800000
0.013500  105.800000
0.015700  105.800000
0.011200  105.800000
0.005200  105.800000
0.006700  105.800000
0.007500  105.800000
0.008200  105.800000
0.005200  105.800000
0.002200  105.800000
0.003000  105.800000
-0.002300  105.800000
-0.006800  105.800000
-0.009800  105.800000
-0.012800  105.800000
-0.016500  105.800000
-0.016500  105.800000
-0.015800  105.800000
-0.012000  105.800000
-0.007500  105.800000
-0.004600  105.800000
-0.000800  105.800000
0.003000  105.800000
0.009000  105.800000
0.009700  105.800000
0.012700  105.800000
0.019500  105.800000
0.016500  105.800000
0.008200  105.800000
0.001500  105.800000
-0.003000  105.800000
-0.003800  105.800000
-0.002300  105.800000
-0.003800  105.800000
-0.001500  105.800000
0.000000  105.800000
-0.004600  105.800000
-0.004600  105.800000
-0.003000  105.800000
-0.004600  105.800000
-0.004600  105.800000
-0.002300  105.800000
0.003000  105.800000
0.007500  105.800000
0.009000  105.800000
0.006000  105.800000
0.000700  105.800000
-0.001500  105.800000
-0.004600  105.800000
-0.005300  105.800000
-0.004600  105.800000
-0.002300  105.800000
0.001500  105.800000
0.000700  105.800000
0.000700  105.800000
0.000000  105.800000
-0.000800  105.800000
0.000700  105.800000
0.000700  105.800000
0.004500  105.800000
0.004500  105.800000
0.001500  105.800000
-0.000800  105.800000
-0.004600  105.800000
-0.004600  105.800000
-0.006800  105.800000
-0.009100  105.800000
-0.007500  105.800000
-0.005300  105.800000
-0.003000  105.800000
-0.003800  105.800000
-0.005300  105.800000
-0.001500  105.800000
0.001500  105.800000
0.002200  105.800000
0.009000  105.800000
0.013500  105.800000
0.010500  105.800000
0.007500  105.800000
0.003000  105.800000
0.000700  105.800000
0.001500  105.800000
0.002200  105.800000
0.000700  105.800000
-0.003000  105.800000
-0.005300  105.800000
-0.005300  105.800000
-0.000800  105.800000
0.000700  105.800000
0.000700  105.800000
0.000000  105.800000
-0.002300  105.800000
0.001500  105.800000
0.001500  105.700000
0.000000  105.700000
-0.000800  105.700000
-0.005300  105.700000
-0.009100  105.700000
-0.011300  105.700000
-0.009800  105.700000
-0.009100  105.700000
-0.006000  105.700000
-0.001500  105.700000
0.000000  105.700000
0.003000  105.700000
0.003000  105.700000
0.004500  105.700000
0.005200  105.700000
0.004500  105.700000
0.008200  105.700000
0.006000  105.700000
0.005200  105.700000
0.000700  105.700000
-0.003800  105.700000
-0.004600  105.700000
-0.008300  105.700000
-0.009100  105.700000
-0.005300  105.700000
-0.001500  105.700000
0.003700  105.700000
0.006700  105.700000
0.003700  105.700000
0.000700  105.700000
0.003000  105.600000
0.004500  105.600000
0.009700  105.600000
0.018000  105.600000
0.016500  105.600000
0.008200  105.600000
0.003700  105.600000
-0.000800  105.600000
-0.004600  105.600000
-0.010500  105.600000
-0.010500  105.600000
-0.008300  105.600000
-0.005300  105.600000
-0.003000  105.500000
-0.004600  105.500000
0.000000  105.500000
-0.000800  105.500000
-0.001500  105.500000
0.001500  105.500000
0.003000  105.500000
0.004500  105.400000
0.003000  105.400000
0.000000  105.400000
-0.003000  105.400000
-0.003800  105.400000
-0.004600  105.400000
-0.003000  105.400000
-0.002300  105.400000
-0.003000  105.400000
-0.000800  105.400000
0.000000  105.400000
0.001500  105.400000
0.003000  105.400000
0.003000  105.300000
0.000700  105.300000
0.002200  105.300000
0.003000  105.300000
-0.002300  105.300000
-0.001500  105.300000
-0.004600  105.300000
-0.007500  105.300000
-0.009800  105.300000
-0.012800  105.300000
-0.009800  105.300000
-0.006000  105.300000
0.000700  105.300000
0.001500  105.200000
-0.000800  105.200000
0.000700  105.200000
0.000700  105.200000
0.006000  105.200000
0.007500  105.200000
0.006700  105.200000
0.008200  105.200000
0.006700  105.200000
0.004500  105.100000
0.000700  105.100000
-0.004600  105.100000
-0.008300  105.100000
-0.008300  105.100000
-0.006800  105.000000
-0.003000  105.000000
0.000000  105.000000
-0.003000  105.000000
-0.003000  105.000000
-0.001500  105.000000
0.000700  105.000000
0.002200  105.000000
0.004500  105.000000
0.009000  104.900000
0.011200  104.900000
0.008200  104.900000
0.001500  104.900000
-0.003000  104.900000
-0.004600  104.900000
-0.004600  104.800000
-0.005300  104.800000
-0.004600  104.800000
-0.001500  104.800000
-0.000800  104.800000
0.001500  104.800000
0.001500  104.800000
0.003000  104.800000
0.002200  104.800000
0.001500  104.800000
0.001500  104.700000
0.003000  104.700000
0.003700  104.700000
0.003700  104.700000
-0.003000  104.700000
-0.004600  104.700000
-0.003800  104.700000
-0.005300  104.600000
-0.000800  104.600000
0.000000  104.600000
0.000000  104.600000
-0.000800  104.600000
-0.003000  104.600000
-0.000800  104.600000
-0.002300  104.500000
-0.003000  104.500000
-0.001500  104.500000
0.002200  104.500000
0.005200  104.500000
0.004500  104.400000
0.003700  104.400000
0.003000  104.400000
0.000000  104.400000
-0.003000  104.400000
-0.003000  104.400000
-0.005300  104.300000
-0.002300  104.300000
0.000700  104.300000
0.000000  104.300000
0.000700  104.300000
0.001500  104.200000
0.001500  104.200000
0.000700  104.200000
-0.000800  104.200000
0.000700  104.100000
0.004500  104.100000
0.005200  104.100000
0.004500  104.100000
0.000700  104.100000
-0.005300  104.000000
-0.009800  104.000000
-0.010500  104.000000
-0.008300  104.000000
-0.007500  104.000000
-0.007500  103.900000
-0.004600  103.900000
-0.003000  103.900000
-0.001500  103.900000
0.004500  103.900000
0.008200  103.900000
0.009000  103.900000
0.012000  103.900000
0.012700  103.800000
0.009700  103.800000
0.004500  103.800000
0.000700  103.700000
0.000700  103.700000
-0.001500  103.700000
-0.006000  103.700000
-0.005300  103.700000
-0.000800  103.600000
0.002200  103.600000
0.000700  103.600000
0.000700  103.600000
0.003000  103.500000
-0.000800  103.500000
-0.001500  103.500000
0.003000  103.500000
0.007500  103.500000
0.006700  103.400000
0.003000  103.400000
-0.000800  103.400000
-0.003800  103.400000
-0.008300  103.300000
-0.011300  103.300000
-0.006800  103.200000
-0.003000  103.200000
0.000700  103.200000
0.000700  103.200000
0.001500  103.100000
0.006700  103.100000
0.010500  103.100000
0.012700  103.000000
0.012000  103.000000
0.011200  103.000000
0.008200  103.000000
0.005200  103.000000
0.000700  102.900000
-0.004600  102.900000
-0.008300  102.900000
-0.011300  102.800000
-0.009100  102.800000
-0.014300  102.800000
-0.014300  102.700000
-0.010500  102.700000
-0.008300  102.600000
-0.004600  102.600000
-0.004600  102.600000
-0.001500  102.600000
0.000700  102.600000
0.001500  102.500000
0.005200  102.500000
0.005200  102.500000
0.000700  102.400000
-0.003000  102.400000
-0.003000  102.300000
-0.003000  102.300000
-0.006000  102.300000
-0.004600  102.200000
0.001500  102.200000
0.005200  102.200000
0.004500  102.100000
0.005200  102.100000
0.008200  102.100000
0.006700  102.100000
0.005200  102.000000
0.004500  102.000000
0.003700  101.900000
0.006700  101.900000
0.006000  101.900000
0.001500  101.800000
-0.001500  101.800000
-0.003000  101.700000
-0.005300  101.700000
-0.009100  101.700000
-0.006800  101.700000
-0.002300  101.600000
-0.001500  101.600000
0.000000  101.600000
0.000700  101.500000
-0.004600  101.500000
-0.008300  101.400000
-0.009100  101.400000
-0.005300  101.400000
0.001500  101.300000
0.003000  101.200000
-0.000800  101.200000
-0.002300  101.200000
-0.004600  101.200000
-0.004600  101.100000
-0.006800  101.100000
-0.005300  101.100000
-0.003800  101.000000
-0.002300  101.000000
0.000700  100.900000
0.000700  100.900000
0.000700  100.800000
0.004500  100.800000
0.005200  100.800000
0.005200  100.700000
0.008200  100.700000
0.010500  100.700000
0.009700  100.600000
0.009000  100.600000
0.004500  100.500000
-0.002300  100.400000
-0.006800  100.400000
-0.006800  100.400000
-0.005300  100.300000
-0.003000  100.300000
0.006700  100.300000
0.013500  100.200000
0.016500  100.200000
0.015700  100.100000
0.011200  100.100000
0.009000  100.000000
0.005200  100.000000
0.003000  100.000000
0.003000  99.900000
0.000700  99.900000
-0.000800  99.800000
-0.004600  99.800000
-0.008300  99.800000
-0.009800  99.700000
-0.010500  99.700000
-0.012000  99.600000
-0.009100  99.600000
-0.006000  99.500000
-0.004600  99.500000
-0.002300  99.400000
-0.004600  99.400000
-0.005300  99.300000
-0.004600  99.300000
-0.001500  99.200000
0.000700  99.200000
0.001500  99.100000
-0.000800  99.000000
-0.001500  99.000000
-0.005300  99.000000
-0.009100  98.900000
-0.009100  98.900000
-0.008300  98.800000
-0.003800  98.700000
0.001500  98.700000
0.001500  98.600000
0.008200  98.500000
0.012000  98.500000
0.008200  98.500000
0.009000  98.400000
0.008200  98.400000
0.010500  98.300000
0.012000  98.200000
0.006000  98.200000
0.000000  98.100000
-0.000800  98.100000
0.000000  98.000000
-0.004600  97.900000
-0.000800  97.900000
0.000000  97.800000
0.001500  97.700000
0.006000  97.700000
0.002200  97.600000
0.000000  97.600000
0.000700  97.500000
0.003000  97.400000
0.004500  97.300000
0.007500  97.300000
0.009000  97.200000
0.006000  97.200000
0.002200  97.200000
-0.004600  97.100000
-0.014300  97.000000
-0.018100  97.000000
-0.016500  96.900000
-0.009100  96.800000
0.002200  96.700000
0.005200  96.700000
0.003700  96.700000
0.000700  96.600000
-0.001500  96.500000
0.001500  96.500000
0.001500  96.400000
0.003700  96.300000
0.006700  96.300000
0.008200  96.200000
0.010500  96.100000
0.005200  96.100000
0.001500  96.000000
-0.002300  96.000000
-0.009100  95.900000
-0.012800  95.900000
-0.012800  95.800000
-0.012000  95.800000
-0.009100  95.700000
-0.010500  95.700000
-0.012800  95.600000
-0.011300  95.500000
-0.011300  95.500000
-0.010500  95.400000
-0.009100  95.400000
-0.001500  95.300000
0.000700  95.300000
-0.003800  95.200000
-0.003000  95.200000
-0.000800  95.100000
-0.000800  95.000000
0.000000  95.000000
-0.000800  94.900000
-0.001500  94.900000
0.003000  94.800000
0.006000  94.700000
0.003700  94.700000
0.003700  94.600000
0.006700  94.500000
0.010500  94.500000
0.008200  94.400000
0.003700  94.400000
0.006000  94.300000
0.003000  94.200000
-0.003000  94.200000
-0.004600  94.100000
-0.008300  94.000000
-0.008300  94.000000
-0.011300  94.000000
-0.012800  93.900000
-0.012000  93.800000
-0.009800  93.800000
-0.008300  93.700000
-0.006800  93.600000
-0.006800  93.600000
-0.003000  93.500000
0.000700  93.400000
0.003700  93.400000
0.009000  93.300000
0.010500  93.200000
0.010500  93.100000
0.011200  93.100000
0.006700  93.100000
0.003700  93.000000
0.003000  92.900000
-0.000800  92.800000
-0.000800  92.800000
0.002200  92.700000
0.003700  92.700000
0.003000  92.600000
0.000700  92.500000
0.002200  92.400000
0.006000  92.400000
0.005200  92.300000
0.005200  92.200000
0.008200  92.200000
0.010500  92.100000
0.007500  92.000000
0.006000  92.000000
0.004500  91.900000
0.001500  91.800000
-0.001500  91.800000
-0.006000  91.700000
-0.009100  91.600000
-0.008300  91.500000
-0.006800  91.500000
-0.007500  91.400000
-0.004600  91.300000
-0.004600  91.300000
0.003000  91.200000
0.010500  91.100000
0.012000  91.000000
0.014200  91.000000
0.012000  90.900000
0.008200  90.800000
0.006700  90.800000
0.003000  90.700000
-0.001500  90.600000
-0.008300  90.500000
-0.008300  90.400000
-0.004600  90.400000
0.000000  90.300000
0.003700  90.200000
0.001500  90.200000
-0.000800  90.100000
-0.003800  90.000000
-0.004600  90.000000
-0.001500  89.900000
0.003000  89.800000
0.005200  89.700000
0.000700  89.600000
-0.001500  89.500000
-0.004600  89.500000
-0.006800  89.400000
-0.009100  89.300000
-0.014300  89.300000
-0.012000  89.200000
-0.005300  89.100000
-0.000800  89.100000
0.001500  89.000000
0.000700  88.900000
-0.000800  88.800000
0.003000  88.700000
0.006000  88.700000
0.008200  88.600000
0.015700  88.500000
0.012700  88.500000
0.006700  88.400000
0.001500  88.300000
-0.003800  88.200000
-0.008300  88.100000
-0.008300  88.100000
-0.006000  88.000000
-0.009100  87.900000
-0.009100  87.900000
-0.006800  87.800000
-0.004600  87.700000
-0.001500  87.700000
0.003000  87.600000
0.004500  87.500000
-0.000800  87.400000
0.000700  87.300000
0.004500  87.300000
0.004500  87.200000
0.003000  87.200000
-0.001500  87.100000
-0.006000  87.000000
-0.010500  86.900000
-0.011300  86.800000
-0.011300  86.800000
-0.010500  86.700000
-0.005300  86.600000
-0.000800  86.600000
0.003000  86.500000
0.006700  86.400000
0.008200  86.300000
0.006700  86.300000
0.008200  86.200000
0.009700  86.200000
0.009700  86.100000
0.009700  86.000000
0.006000  85.900000
0.001500  85.900000
-0.000800  85.800000
-0.006000  85.700000
-0.005300  85.700000
-0.005300  85.600000
-0.005300  85.500000
-0.002300  85.500000
-0.004600  85.400000
-0.002300  85.300000
-0.000800  85.200000
0.000000  85.200000
0.004500  85.100000
0.010500  85.000000
0.013500  84.900000
0.012700  84.900000
0.010500  84.800000
0.005200  84.700000
0.003000  84.600000
-0.001500  84.600000
-0.010500  84.500000
-0.012800  84.400000
-0.010500  84.300000
-0.003800  84.200000
-0.000800  84.100000
0.002200  84.100000
0.005200  84.000000
0.003000  83.900000
0.005200  83.900000
0.003000  83.700000
0.003000  83.700000
0.003700  83.600000
-0.000800  83.500000
-0.001500  83.400000
-0.003800  83.300000
-0.006800  83.300000
-0.012000  83.200000
-0.012800  83.100000
-0.011300  83.000000
-0.006000  82.900000
-0.001500  82.800000
-0.003000  82.800000
-0.001500  82.700000
0.002200  82.600000
0.007500  82.500000
0.010500  82.400000
0.012700  82.300000
0.011200  82.300000
0.006000  82.200000
0.006700  82.000000
0.004500  82.000000
0.005200  81.900000
0.005200  81.800000
-0.003800  81.800000
-0.010500  81.700000
-0.012000  81.600000
-0.005300  81.500000
0.003000  81.400000
0.006000  81.400000
0.005200  81.300000
0.003000  81.200000
-0.000800  81.100000
0.000000  81.000000
0.003000  81.000000
0.005200  80.900000
0.005200  80.800000
0.002200  80.700000
-0.001500  80.700000
-0.002300  80.600000
-0.003000  80.500000
-0.006800  80.400000
-0.005300  80.400000
-0.005300  80.300000
-0.002300  80.200000
0.000700  80.100000
-0.000800  80.100000
0.000700  80.000000
0.000700  79.900000
0.002200  79.800000
0.005200  79.700000
0.004500  79.700000
0.003700  79.600000
0.001500  79.600000
-0.003000  79.500000
-0.008300  79.400000
-0.012800  79.300000
-0.016500  79.200000
-0.015800  79.200000
-0.009100  79.100000
-0.004600  79.000000
-0.001500  78.900000
0.001500  78.800000
0.007500  78.700000
0.006000  78.700000
0.003000  78.600000
0.003700  78.500000
0.003700  78.400000
0.014200  78.300000
0.024700  78.300000
0.022500  78.200000
0.012000  78.100000
0.003700  78.000000
-0.004600  77.900000
-0.008300  77.800000
-0.012000  77.800000
-0.012000  77.700000
-0.008300  77.600000
-0.008300  77.500000
-0.006800  77.400000
-0.002300  77.300000
-0.000800  77.300000
0.000700  77.200000
-0.001500  77.000000
0.000700  76.900000
0.004500  76.900000
0.000700  76.800000
-0.005300  76.700000
-0.009800  76.500000
-0.015800  76.500000
-0.015800  76.400000
-0.008300  76.300000
0.001500  76.200000
0.016500  76.000000
0.014200  76.000000
0.003000  75.900000
0.000000  75.800000
-0.001500  75.700000
0.000700  75.600000
0.000700  75.500000
0.008200  75.300000
0.015000  75.200000
0.020200  75.100000
0.024000  75.000000
0.012700  74.900000
0.003000  74.800000
-0.001500  74.700000
-0.012000  74.600000
-0.015000  74.400000
-0.016500  74.300000
-0.018100  74.200000
-0.010500  74.100000
-0.001500  74.000000
0.003000  73.800000
0.003000  73.800000
0.000700  73.600000
0.003700  73.500000
0.004500  73.400000
0.003000  73.300000
0.003000  73.200000
-0.001500  73.000000
-0.008300  72.900000
-0.009100  72.800000
-0.005300  72.700000
-0.004600  72.500000
-0.006800  72.400000
-0.003000  72.300000
0.006000  72.200000
0.008200  72.000000
0.005200  72.000000
0.004500  71.800000
0.004500  71.700000
0.003700  71.600000
0.000700  71.500000
0.003000  71.300000
0.010500  71.200000
0.006700  71.100000
0.003000  71.000000
-0.003000  70.800000
-0.014300  70.700000
-0.016500  70.600000
-0.017300  70.500000
-0.007500  70.300000
-0.000800  70.200000
-0.003000  70.100000
-0.000800  69.900000
0.004500  69.700000
0.004500  69.600000
0.002200  69.500000
0.008200  69.300000
0.012700  69.200000
0.014200  69.100000
0.012000  68.900000
0.004500  68.800000
-0.003000  68.700000
-0.008300  68.500000
-0.009100  68.300000
-0.011300  68.200000
-0.010500  68.100000
-0.005300  67.900000
-0.001500  67.800000
0.000700  67.600000
0.004500  67.500000
0.001500  67.300000
-0.001500  67.200000
0.000000  67.000000
0.000000  66.900000
-0.002300  66.700000
-0.003000  66.600000
-0.004600  66.400000
-0.001500  66.200000
0.008200  66.100000
0.010500  65.900000
0.006700  65.700000
0.001500  65.600000
0.000700  65.400000
-0.000800  65.200000
-0.001500  65.100000
0.001500  64.900000
0.003700  64.800000
0.004500  64.600000
0.003000  64.400000
0.002200  64.300000
-0.000800  64.100000
0.001500  63.900000
0.005200  63.700000
0.004500  63.500000
0.003000  63.400000
-0.000800  63.200000
-0.004600  63.000000
-0.010500  62.800000
-0.015800  62.600000
-0.017300  62.500000
-0.017300  62.300000
-0.009800  62.100000
0.000700  61.900000
0.009000  61.700000
0.016500  61.600000
0.021000  61.400000
0.009000  61.200000
0.003000  61.000000
0.004500  60.800000
0.001500  60.600000
0.003000  60.400000
0.002200  60.300000
0.003000  60.100000
-0.000800  59.800000
-0.005300  59.700000
-0.006800  59.500000
-0.009800  59.300000
-0.007500  59.100000
-0.006000  58.900000
-0.006800  58.700000
-0.005300  58.500000
-0.005300  58.400000
-0.001500  58.100000
0.003000  58.000000
0.006000  57.800000
0.006700  57.600000
0.006700  57.400000
0.004500  57.100000
-0.000800  57.000000
-0.006000  56.800000
-0.011300  56.600000
-0.009800  56.400000
-0.003000  56.200000
0.002200  56.000000
0.007500  55.800000
0.006700  55.700000
0.001500  55.500000
-0.002300  55.300000
-0.001500  55.100000
0.001500  54.900000
0.002200  54.700000
0.004500  54.500000
0.003000  54.300000
0.001500  54.100000
0.000700  54.000000
-0.003800  53.800000
-0.006000  53.500000
-0.009100  53.300000
-0.010500  53.200000
-0.008300  53.000000
-0.006800  52.800000
0.000700  52.600000
0.003700  52.400000
0.004500  52.200000
0.002200  52.100000
0.003000  51.800000
0.007500  51.700000
0.006700  51.500000
0.006700  51.300000
0.009000  51.100000
0.007500  50.900000
0.005200  50.700000
0.001500  50.500000
-0.006000  50.400000
-0.011300  50.200000
-0.003800  49.900000
0.009000  49.800000
0.014200  49.500000
0.012700  49.400000
0.008200  49.200000
0.000700  49.000000
-0.001500  48.800000
-0.001500  48.600000
-0.004600  48.500000
-0.006000  48.300000
-0.006000  48.100000
-0.004600  47.900000
-0.005300  47.700000
0.000700  47.500000
-0.001500  47.300000
-0.007500  47.200000
-0.002300  47.000000
-0.001500  46.800000
-0.003000  46.600000
0.000000  46.400000
-0.001500  46.200000
-0.003000  46.000000
0.000700  45.800000
0.003000  45.700000
0.003700  45.500000
0.000700  45.400000
0.000700  45.200000
0.002200  45.100000
-0.000800  45.000000
-0.000800  44.800000
-0.002300  44.600000
-0.005300  44.500000
-0.006000  44.300000
-0.008300  44.200000
-0.012000  44.000000
-0.012000  43.900000
-0.006800  43.700000
-0.006800  43.600000
-0.003000  43.400000
0.004500  43.200000
0.008200  43.100000
0.004500  42.900000
0.001500  42.700000
0.004500  42.700000
0.003000  42.500000
0.004500  42.300000
0.005200  42.200000
0.002200  42.100000
-0.003000  41.900000
-0.006800  41.800000
-0.006800  41.600000
-0.003000  41.500000
-0.000800  41.400000
0.001500  41.200000
0.003000  41.100000
0.003000  40.900000
0.000700  40.800000
0.000700  40.600000
0.000000  40.500000
0.001500  40.400000
0.005200  40.200000
0.006700  40.000000
0.008200  39.900000
0.004500  39.800000
0.002200  39.600000
-0.003000  39.600000
-0.008300  39.400000
-0.006800  39.300000
-0.005300  39.100000
-0.005300  39.100000
-0.005300  38.900000
-0.001500  38.800000
-0.000800  38.600000
0.003000  38.600000
0.005200  38.400000
0.001500  38.300000
0.003000  38.200000
0.003000  38.100000
0.006700  37.900000
0.011200  37.800000
0.005200  37.700000
-0.000800  37.600000
-0.005300  37.400000
-0.008300  37.300000
-0.004600  37.200000
-0.002300  37.100000
-0.000800  37.000000
0.000000  36.900000
-0.000800  36.800000
0.000000  36.700000
0.000700  36.600000
0.000000  36.500000
0.003000  36.400000
0.009000  36.300000
0.009700  36.200000
0.008200  36.100000
0.006700  36.000000
-0.000800  35.900000
-0.009100  35.800000
-0.014300  35.700000
-0.012000  35.600000
-0.009100  35.500000
-0.003000  35.300000
0.001500  35.300000
0.003000  35.200000
0.005200  35.100000
0.007500  35.000000
0.009700  34.900000
0.011200  34.800000
0.014200  34.700000
0.016500  34.600000
0.012700  34.600000
0.005200  34.500000
-0.001500  34.400000
-0.003000  34.300000
-0.006800  34.200000
-0.008300  34.100000
-0.009100  34.100000
-0.005300  34.000000
-0.001500  33.900000
-0.002300  33.800000
-0.001500  33.700000
-0.003000  33.600000
0.000000  33.500000
0.001500  33.500000
0.003000  33.400000
0.006000  33.300000
0.006700  33.300000
0.006000  33.200000
0.004500  33.100000
0.001500  33.000000
-0.003000  32.900000
-0.006800  32.800000
-0.009100  32.800000
-0.008300  32.700000
-0.010500  32.700000
-0.009100  32.600000
-0.003000  32.500000
-0.003000  32.400000
-0.003000  32.400000
0.003000  32.300000
0.007500  32.200000
0.006700  32.100000
0.003000  32.100000
0.000000  32.000000
-0.001500  32.000000
-0.003000  31.900000
-0.006800  31.900000
-0.007500  31.800000
-0.008300  31.800000
-0.009100  31.700000
-0.008300  31.700000
-0.006800  31.600000
-0.003000  31.500000
0.001500  31.500000
0.005200  31.500000
0.006700  31.400000
0.004500  31.400000
0.005200  31.300000
0.005200  31.200000
0.006700  31.200000
0.005200  31.100000
0.003700  31.000000
0.000000  31.000000
-0.003000  31.000000
-0.006000  31.000000
-0.008300  30.900000
-0.008300  30.900000
-0.006800  30.800000
-0.001500  30.800000
0.000700  30.700000
0.001500  30.700000
0.000000  30.600000
0.000700  30.600000
0.003000  30.600000
0.003000  30.500000
0.004500  30.500000
0.005200  30.400000
0.004500  30.400000
-0.000800  30.300000
-0.001500  30.300000
-0.004600  30.200000
-0.004600  30.100000
-0.005300  30.100000
-0.006800  30.100000
-0.003000  30.100000
-0.003000  30.000000
-0.002300  30.000000
0.000000  29.900000
0.001500  29.900000
0.001500  29.800000
0.001500  29.800000
0.003700  29.700000
0.005200  29.700000
0.004500  29.600000
0.003700  29.600000
0.001500  29.500000
-0.000800  29.500000
-0.003800  29.400000
-0.007500  29.400000
-0.006800  29.300000
-0.005300  29.300000
-0.001500  29.200000
0.000700  29.200000
0.001500  29.200000
0.001500  29.100000
0.001500  29.100000
0.003000  29.100000
0.003000  29.000000
0.005200  29.000000
0.007500  28.900000
0.006700  28.900000
0.006000  28.800000
0.001500  28.800000
-0.000800  28.800000
0.001500  28.800000
-0.002300  28.700000
-0.006800  28.700000
-0.001500  28.600000
-0.003000  28.600000
-0.003000  28.600000
-0.001500  28.500000
-0.002300  28.400000
0.003700  28.400000
0.002200  28.400000
0.001500  28.300000
0.006000  28.300000
0.004500  28.300000
0.001500  28.300000
-0.001500  28.200000
-0.003000  28.200000
-0.004600  28.100000
-0.008300  28.100000
-0.007500  28.000000
-0.005300  28.000000
-0.006000  27.900000
-0.004600  27.900000
-0.003000  27.900000
-0.001500  27.900000
0.002200  27.800000
0.005200  27.800000
0.006700  27.700000
0.008200  27.600000
0.009000  27.600000
0.008200  27.600000
0.004500  27.500000
0.000700  27.500000
0.000000  27.400000
-0.003800  27.400000
-0.005300  27.400000
-0.003800  27.400000
-0.004600  27.300000
-0.001500  27.300000
-0.001500  27.200000
-0.000800  27.200000
0.000700  27.100000
0.000000  27.100000
-0.000800  27.000000
0.001500  27.000000
0.004500  27.000000
0.003700  27.000000
0.000700  26.900000
-0.000800  26.800000
-0.001500  26.800000
-0.004600  26.800000
-0.005300  26.700000
-0.006000  26.700000
-0.007500  26.600000
-0.005300  26.600000
-0.001500  26.600000
0.000000  26.500000
0.000000  26.500000
-0.000800  26.500000
0.003000  26.400000
0.005200  26.400000
0.005200  26.300000
0.008200  26.300000
0.008200  26.200000
0.005200  26.200000
0.002200  26.200000
-0.000800  26.100000
-0.003000  26.100000
-0.003800  26.000000
-0.005300  26.000000
-0.005300  26.000000
-0.003000  26.000000
-0.002300  25.900000
0.000700  25.900000
0.000700  25.800000
0.000700  25.800000
0.000700  25.800000
-0.000800  25.700000
0.001500  25.700000
0.002200  25.700000
0.001500  25.600000
0.003700  25.600000
0.001500  25.600000
0.001500  25.600000
0.001500  25.500000
-0.001500  25.500000
-0.003000  25.500000
-0.003000  25.400000
-0.003000  25.300000
-0.004600  25.300000
-0.004600  25.300000
0.001500  25.300000
0.001500  25.200000
0.002200  25.200000
0.003000  25.200000
0.004500  25.200000
0.005200  25.100000
0.003700  25.100000
0.001500  25.000000
-0.001500  25.000000
-0.003800  25.000000
-0.006800  24.900000
-0.006800  24.900000
-0.004600  24.900000
-0.003800  24.800000
-0.003000  24.800000
-0.003000  24.800000
-0.000800  24.700000
0.000700  24.700000
0.000000  24.700000
-0.000800  24.600000
-0.001500  24.600000
0.000700  24.600000
0.001500  24.500000
0.003000  24.500000
0.006000  24.400000
0.002200  24.400000
-0.003000  24.400000
-0.005300  24.300000
-0.003800  24.300000
-0.003000  24.300000
0.001500  24.300000
0.000700  24.200000
0.000700  24.200000
0.001500  24.100000
-0.000800  24.100000
0.003000  24.100000
0.002200  24.000000
0.003000  23.900000
0.005200  23.900000
0.004500  23.900000
0.003000  23.800000
0.001500  23.800000
-0.003000  23.800000
-0.007500  23.700000
-0.009100  23.700000
-0.008300  23.600000
-0.003800  23.600000
0.000700  23.500000
-0.001500  23.500000
0.000700  23.400000
0.003000  23.400000
0.002200  23.400000
0.001500  23.300000
0.000000  23.300000
0.003700  23.200000
0.005200  23.200000
0.006700  23.100000
0.005200  23.000000
0.002200  23.000000
0.000700  23.000000
-0.003000  22.900000
-0.004600  22.900000
-0.004600  22.900000
-0.003000  22.800000
-0.002300  22.800000
-0.000800  22.700000
-0.000800  22.700000
0.000700  22.600000
0.000700  22.500000
-0.000800  22.500000
0.000000  22.500000
-0.000800  22.400000
0.000000  22.400000
0.000000  22.300000
-0.001500  22.300000
-0.002300  22.200000
-0.004600  22.200000
-0.008300  22.100000
-0.009100  22.100000
-0.006800  22.000000
-0.003800  22.000000
-0.003000  22.000000
-0.001500  22.000000
0.002200  21.900000
0.003000  21.900000
0.003000  21.900000
0.006700  21.800000
0.009700  21.800000
0.011200  21.700000
0.011200  21.700000
0.009000  21.700000
0.006000  21.600000
0.002200  21.600000
-0.002300  21.500000
-0.003000  21.500000
-0.003000  21.500000
0.000000  21.500000
0.001500  21.400000
0.001500  21.400000
0.001500  21.400000
0.000000  21.300000
-0.001500  21.300000
0.000700  21.300000
0.001500  21.300000
0.003000  21.200000
0.005200  21.200000
0.000700  21.200000
-0.003000  21.100000
-0.004600  21.100000
-0.005300  21.100000
-0.005300  21.100000
-0.008300  21.100000
-0.006000  21.100000
-0.004600  21.000000
-0.003000  21.000000
-0.001500  21.000000
-0.000800  21.000000
0.001500  20.900000
0.003000  20.900000
0.003000  20.900000
0.001500  20.900000
0.001500  20.800000
0.000700  20.800000
0.000700  20.800000
0.000000  20.700000
-0.003000  20.700000
-0.003800  20.700000
-0.003800  20.700000
-0.004600  20.700000
-0.003800  20.700000
-0.000800  20.700000
0.000700  20.600000
0.000700  20.600000
0.001500  20.600000
0.001500  20.500000
0.000700  20.500000
0.001500  20.500000
0.006000  20.400000
0.004500  20.400000
0.003000  20.400000
0.004500  20.400000
-0.002300  20.400000
-0.006000  20.400000
-0.008300  20.400000
-0.006800  20.300000
-0.004600  20.300000
-0.004600  20.300000
-0.000800  20.300000
0.000700  20.300000
0.001500  20.200000
0.004500  20.200000
0.004500  20.200000
0.003700  20.200000
0.004500  20.200000
0.007500  20.200000
0.005200  20.200000
0.001500  20.100000
-0.002300  20.100000
-0.003000  20.100000
-0.001500  20.100000
-0.005300  20.100000
-0.006800  20.100000
-0.004600  20.000000
-0.003000  20.000000
-0.000800  20.000000
0.001500  20.000000
0.003000  20.000000
0.002200  19.900000
0.004500  19.900000
0.003700  19.900000
0.005200  19.900000
0.006700  19.900000
0.003700  19.900000
0.002200  19.800000
0.001500  19.800000
0.000700  19.800000
-0.000800  19.800000
-0.004600  19.800000
-0.003000  19.800000
-0.001500  19.800000
0.000700  19.800000
0.000000  19.800000
0.001500  19.700000
0.003700  19.700000
0.000700  19.700000
-0.000800  19.700000
-0.000800  19.700000
0.000700  19.600000
0.000700  19.600000
-0.000800  19.600000
-0.000800  19.600000
0.000000  19.600000
-0.001500  19.600000
-0.005300  19.500000
-0.006000  19.500000
-0.004600  19.500000
-0.001500  19.500000
-0.000800  19.400000
-0.000800  19.400000
-0.000800  19.400000
-0.000800  19.400000
0.000700  19.400000
0.001500  19.400000
0.003700  19.400000
0.005200  19.400000
0.004500  19.400000
0.000700  19.400000
-0.002300  19.400000
-0.002300  19.400000
-0.003000  19.400000
-0.006000  19.400000
-0.006800  19.400000
-0.003800  19.400000
-0.003000  19.400000
-0.003000  19.400000
-0.000800  19.400000
0.000700  19.400000
0.004500  19.300000
0.004500  19.300000
0.004500  19.300000
0.005200  19.300000
0.002200  19.300000
0.000700  19.300000
0.000000  19.300000
-0.002300  19.300000
-0.003000  19.300000
-0.006000  19.300000
-0.008300  19.300000
-0.006000  19.300000
-0.004600  19.300000
-0.002300  19.300000
0.001500  19.300000
0.003000  19.300000
0.002200  19.300000
0.000700  19.300000
0.000700  19.200000
0.003700  19.200000
0.005200  19.200000
0.004500  19.200000
0.003000  19.200000
0.002200  19.200000
-0.002300  19.100000
-0.006800  19.100000
-0.011300  19.100000
-0.010500  19.000000
-0.007500  19.000000
-0.002300  19.000000
0.001500  19.000000
0.000700  19.000000
0.003700  18.900000
0.005200  18.900000
0.008200  18.900000
0.009000  18.900000
0.009000  18.900000
0.011200  18.800000
0.007500  18.800000
0.004500  18.800000
0.001500  18.700000
-0.001500  18.700000
-0.003800  18.700000
-0.006800  18.700000
-0.006800  18.700000
-0.004600  18.600000
-0.003000  18.600000
-0.001500  18.600000
-0.002300  18.600000
-0.000800  18.500000
0.003000  18.500000
0.003000  18.500000
0.003000  18.500000
0.005200  18.500000
0.005200  18.400000
0.000700  18.400000
-0.000800  18.400000
-0.001500  18.400000
-0.003800  18.400000
-0.005300  18.300000
-0.006800  18.300000
-0.004600  18.300000
-0.003000  18.300000
-0.003000  18.300000
-0.000800  18.300000
0.000000  18.300000
0.003000  18.300000
0.004500  18.200000
0.002200  18.200000
0.003700  18.200000
0.006000  18.200000
0.004500  18.200000
0.002200  18.200000
0.001500  18.200000
-0.002300  18.100000
-0.004600  18.100000
-0.006800  18.100000
-0.009100  18.100000
-0.005300  18.100000
-0.005300  18.100000
-0.003000  18.000000
0.001500  18.000000
0.001500  18.000000
0.001500  18.000000
-0.000800  18.000000
-0.001500  18.000000
0.000700  18.000000
0.003000  18.000000
0.004500  18.000000
0.004500  18.000000
0.001500  18.000000
-0.001500  18.000000
-0.004600  18.000000
-0.006000  18.000000
-0.003000  18.000000
-0.003000  18.000000
-0.000800  18.000000
-0.000800  18.000000
-0.002300  18.000000
-0.001500  18.000000
-0.001500  18.000000
0.003000  18.000000
0.004500  18.000000
0.005200  18.000000
0.008200  18.000000
0.006700  18.000000
0.004500  18.000000
0.001500  18.000000
-0.000800  18.000000
-0.002300  18.000000
-0.003800  18.000000
-0.003800  18.000000
0.000700  18.000000
0.003700  18.000000
-0.001500  18.000000
-0.003800  17.900000
0.003000  17.900000
0.006700  17.900000
0.005200  17.900000
0.004500  17.900000
0.005200  17.900000
0.005200  17.900000
0.003700  17.900000
0.000000  17.900000
-0.006000  17.900000
-0.009800  17.900000
-0.010500  17.900000
-0.010500  17.900000
-0.005300  17.800000
-0.000800  17.800000
0.000700  17.800000
0.001500  17.800000
0.000700  17.800000
0.001500  17.800000
0.001500  17.800000
-0.001500  17.800000
0.001500  17.800000
0.003700  17.800000
0.004500  17.700000
0.005200  17.700000
0.001500  17.700000
-0.000800  17.700000
-0.003800  17.700000
-0.006800  17.700000
-0.004600  17.700000
-0.003000  17.700000
-0.000800  17.700000
0.000700  17.700000
-0.000800  17.600000
0.000000  17.600000
0.003000  17.600000
0.002200  17.600000
0.003700  17.600000
0.006700  17.600000
0.004500  17.600000
0.002200  17.600000
-0.000800  17.600000
-0.003000  17.600000
-0.003000  17.500000
-0.005300  17.500000
-0.006000  17.500000
-0.006000  17.500000
-0.005300  17.500000
-0.000800  17.500000
0.003000  17.500000
0.004500  17.500000
0.002200  17.500000
0.000700  17.500000
0.000000  17.500000
0.001500  17.500000
0.003000  17.500000
0.004500  17.500000
0.009000  17.500000
0.009000  17.500000
0.004500  17.500000
0.000700  17.500000
-0.003800  17.500000
-0.008300  17.500000
-0.012000  17.500000
-0.011300  17.500000
-0.010500  17.500000
-0.009100  17.500000
-0.007500  17.500000
-0.006800  17.500000
-0.006800  17.500000
-0.004600  17.500000
-0.000800  17.500000
0.001500  17.500000
0.003000  17.500000
0.001500  17.500000
-0.000800  17.500000
-0.003000  17.500000
-0.008300  17.500000
-0.007500  17.500000
-0.006000  17.500000
-0.001500  17.500000
0.003700  17.500000
0.003700  17.500000
0.004500  17.500000
0.005200  17.500000
0.006700  17.500000
0.009000  17.500000
0.008200  17.500000
0.008200  17.500000
0.008200  17.500000
0.008200  17.500000
0.003000  17.500000
-0.003000  17.500000
-0.003000  17.500000
-0.005300  17.500000
-0.006800  17.500000
-0.005300  17.500000
-0.003000  17.500000
0.001500  17.500000
0.002200  17.500000
0.001500  17.500000
0.003000  17.500000
0.006000  17.500000
0.003700  17.500000
0.005200  17.500000
0.007500  17.500000
0.004500  17.500000
0.003700  17.500000
0.001500  17.500000
-0.000800  17.500000
-0.003000  17.500000
-0.006000  17.500000
-0.008300  17.500000
-0.005300  17.500000
-0.003000  17.500000
-0.001500  17.500000
0.001500  17.500000
0.003000  17.500000
0.003000  17.500000
0.001500  17.500000
0.003000  17.500000
0.005200  17.500000
0.005200  17.500000
0.005200  17.500000
0.003000  17.500000
0.001500  17.400000
-0.003000  17.400000
-0.009100  17.400000
-0.010500  17.400000
-0.008300  17.400000
-0.005300  17.400000
-0.005300  17.400000
-0.006000  17.400000
-0.003000  17.400000
-0.001500  17.400000
0.000000  17.400000
0.003700  17.400000
0.008200  17.400000
0.012700  17.400000
0.012700  17.400000
0.009000  17.400000
0.004500  17.400000
0.000700  17.400000
-0.005300  17.400000
-0.011300  17.400000
-0.013500  17.400000
-0.012800  17.400000
-0.006800  17.400000
-0.004600  17.400000
-0.005300  17.400000
-0.000800  17.400000
-0.000800  17.400000
0.000700  17.400000
0.003000  17.400000
0.003000  17.400000
0.005200  17.400000
0.003700  17.400000
0.003000  17.400000
0.000700  17.400000
0.000000  17.400000
0.006000  17.400000
0.010500  17.400000
0.008200  17.400000
0.006700  17.400000
0.005200  17.400000
0.000700  17.300000
-0.001500  17.300000
-0.006800  17.300000
-0.007500  17.300000
-0.008300  17.300000
-0.010500  17.300000
-0.004600  17.300000
-0.003000  17.300000
-0.003000  17.300000
-0.003000  17.300000
-0.006000  17.400000
-0.009100  17.400000
-0.010500  17.400000
-0.010500  17.400000
-0.010500  17.400000
-0.006000  17.400000
0.001500  17.400000
0.004500  17.400000
0.004500  17.400000
0.005200  17.400000
0.006000  17.400000
0.003000  17.400000
0.006000  17.400000
0.009700  17.400000
0.006000  17.400000
0.005200  17.400000
0.003700  17.400000
0.003000  17.400000
0.000000  17.500000
-0.004600  17.500000
-0.003000  17.500000
-0.003800  17.500000
0.000000  17.500000
0.000700  17.500000
0.000700  17.500000
0.003000  17.500000
0.004500  17.500000
0.006000  17.500000
0.004500  17.500000
0.007500  17.500000
0.006700  17.500000
0.002200  17.500000
0.001500  17.500000
-0.000800  17.500000
-0.002300  17.500000
-0.007500  17.500000
-0.008300  17.500000
-0.005300  17.500000
-0.006800  17.500000
-0.005300  17.500000
-0.005300  17.600000
-0.001500  17.600000
0.000700  17.600000
0.003700  17.600000
0.003700  17.600000
0.003700  17.600000
0.006000  17.600000
0.006700  17.600000
0.008200  17.600000
0.005200  17.600000
0.000700  17.600000
-0.003000  17.600000
-0.006000  17.600000
-0.006000  17.600000
-0.004600  17.600000
0.000000  17.600000
0.004500  17.600000
0.003000  17.600000
0.003000  17.600000
0.000700  17.600000
0.000000  17.600000
0.002200  17.600000
0.003000  17.600000
0.005200  17.600000
0.004500  17.600000
0.005200  17.600000
0.003000  17.600000
-0.001500  17.600000
-0.003000  17.600000
-0.006000  17.600000
-0.006800  17.600000
-0.005300  17.600000
-0.003000  17.600000
-0.000800  17.600000
-0.000800  17.600000
0.000700  17.600000
0.000700  17.600000
0.000000  17.600000
0.000700  17.600000
0.003700  17.600000
0.005200  17.600000
0.003700  17.600000
-0.001500  17.600000
-0.006800  17.600000
-0.008300  17.600000
-0.010500  17.600000
-0.009100  17.600000
-0.006800  17.600000
-0.005300  17.600000
-0.000800  17.600000
0.001500  17.500000
0.002200  17.500000
0.005200  17.500000
0.003700  17.500000
0.003700  17.500000
0.006700  17.500000
0.006700  17.500000
0.005200  17.500000
0.004500  17.500000
0.000700  17.500000
-0.001500  17.600000
-0.003800  17.600000
-0.006800  17.600000
-0.009100  17.600000
-0.007500  17.600000
-0.004600  17.600000
-0.002300  17.600000
0.000700  17.600000
0.002200  17.600000
0.003000  17.600000
0.005200  17.600000
0.004500  17.600000
0.004500  17.600000
0.003000  17.600000
0.001500  17.600000
0.000700  17.600000
-0.003000  17.600000
-0.002300  17.600000
-0.006800  17.600000
-0.009100  17.600000
-0.006800  17.600000
-0.003800  17.600000
0.000000  17.600000
0.001500  17.600000
0.004500  17.600000
0.006000  17.600000
0.007500  17.600000
0.007500  17.600000
0.008200  17.600000
0.009700  17.600000
0.009000  17.600000
0.005200  17.600000
0.000700  17.600000
-0.000800  17.600000
-0.002300  17.600000
-0.005300  17.600000
-0.006000  17.600000
-0.007500  17.600000
-0.005300  17.600000
-0.003000  17.600000
-0.004600  17.600000
-0.000800  17.600000
-0.000800  17.600000
0.003000  17.600000
0.003700  17.600000
0.000700  17.600000
0.003700  17.600000
0.000700  17.600000
0.000700  17.600000
0.000700  17.600000
-0.003000  17.600000
-0.002300  17.600000
-0.005300  17.600000
-0.004600  17.600000
0.006700  17.600000
0.015700  17.600000
0.012000  17.600000
0.009700  17.600000
0.008200  17.600000
0.004500  17.600000
0.001500  17.700000
-0.001500  17.700000
-0.000800  17.700000
-0.000800  17.700000
-0.003000  17.700000
-0.003000  17.700000
-0.004600  17.700000
-0.009100  17.700000
-0.014300  17.700000
-0.018100  17.700000
-0.018100  17.700000
-0.016500  17.700000
-0.015800  17.700000
-0.013500  17.700000
-0.008300  17.700000
-0.004600  17.700000
-0.001500  17.700000
0.002200  17.700000
0.008200  17.700000
0.008200  17.700000
0.009000  17.700000
0.012000  17.700000
0.010500  17.700000
0.009700  17.700000
0.004500  17.700000
-0.002300  17.700000
-0.003000  17.700000
-0.001500  17.700000
0.000000  17.700000
0.000700  17.700000
-0.000800  17.700000
0.003000  17.700000
0.005200  17.700000
0.007500  17.700000
0.008200  17.700000
0.007500  17.700000
0.005200  17.700000
0.001500  17.700000
-0.000800  17.700000
-0.002300  17.700000
-0.004600  17.800000
-0.006800  17.800000
-0.007500  17.800000
-0.009800  17.800000
-0.008300  17.800000
-0.000800  17.800000
-0.000800  17.800000
0.003000  17.800000
0.003700  17.800000
0.003700  17.800000
0.006700  17.800000
0.005200  17.800000
0.005200  17.800000
0.006000  17.800000
0.004500  17.800000
0.000700  17.800000
-0.002300  17.800000
-0.005300  17.800000
-0.006000  17.800000
-0.009100  17.800000
-0.007500  17.900000
-0.004600  17.900000
-0.003800  17.900000
-0.005300  17.900000
-0.004600  17.900000
-0.001500  17.900000
0.000000  17.900000
0.002200  17.900000
0.004500  17.900000
0.007500  17.900000
0.011200  17.900000
0.013500  17.900000
0.012700  17.900000
0.007500  17.900000
0.003000  17.900000
-0.000800  17.900000
-0.005300  17.900000
-0.009100  17.900000
-0.009100  17.900000
-0.006000  17.900000
-0.005300  17.900000
-0.003000  17.900000
0.000000  17.900000
0.001500  17.900000
0.002200  17.900000
0.005200  17.900000
0.006000  17.900000
0.005200  17.900000
0.002200  17.900000
0.000700  17.900000
-0.003000  17.900000
-0.006800  17.900000
-0.006800  17.900000
-0.004600  17.900000
-0.003800  17.900000
-0.003000  17.900000
0.000000  17.900000
-0.000800  17.900000
0.001500  17.900000
0.004500  17.900000
0.006000  17.900000
0.006700  17.900000
0.006700  17.900000
0.008200  17.900000
0.002200  17.900000
-0.001500  17.900000
-0.004600  17.900000
-0.008300  17.900000
-0.012000  17.900000
-0.014300  17.900000
-0.012000  17.800000
-0.009100  17.800000
-0.005300  17.800000
-0.003000  17.800000
0.000000  17.800000
0.000700  17.900000
0.003000  17.900000
0.009000  17.900000
0.011200  17.900000
0.009700  17.900000
0.008200  17.900000
0.008200  17.900000
0.005200  17.900000
0.003000  17.900000
-0.001500  17.900000
-0.006800  17.900000
-0.009100  17.900000
-0.008300  17.900000
-0.003800  17.900000
-0.003000  17.900000
-0.001500  17.900000
-0.000800  17.900000
-0.000800  17.900000
0.003700  18.000000
0.003000  18.000000
0.002200  18.000000
0.003000  18.000000
0.004500  18.000000
0.005200  18.000000
0.003700  18.000000
-0.000800  18.000000
-0.003000  18.000000
-0.006800  18.000000
-0.009100  18.000000
-0.006800  18.000000
-0.005300  18.000000
-0.004600  18.000000
-0.003000  18.000000
-0.001500  18.100000
-0.000800  18.100000
0.002200  18.100000
0.003700  18.100000
0.007500  18.100000
0.006700  18.100000
0.003000  18.100000
0.003000  18.100000
-0.001500  18.100000
-0.003000  18.200000
-0.006800  18.200000
-0.006000  18.200000
-0.004600  18.200000
-0.004600  18.200000
-0.000800  18.200000
-0.003000  18.200000
-0.003800  18.300000
-0.001500  18.300000
0.001500  18.300000
0.000700  18.300000
-0.001500  18.300000
0.001500  18.300000
0.000000  18.300000
-0.003000  18.300000
-0.004600  18.400000
-0.004600  18.400000
-0.001500  18.400000
0.000000  18.400000
0.004500  18.400000
0.006000  18.400000
0.006700  18.400000
0.011200  18.400000
0.013500  18.400000
0.012700  18.400000
0.009700  18.500000
0.006700  18.500000
0.003700  18.500000
0.002200  18.500000
0.004500  18.500000
0.002200  18.500000
0.000700  18.500000
-0.000800  18.600000
-0.006800  18.600000
-0.009100  18.600000
-0.010500  18.600000
-0.009800  18.600000
-0.006800  18.600000
-0.003800  18.700000
-0.003000  18.700000
-0.003800  18.700000
-0.001500  18.700000
-0.001500  18.700000
-0.000800  18.700000
0.000000  18.700000
0.004500  18.800000
0.006700  18.800000
0.005200  18.800000
0.006000  18.800000
0.005200  18.800000
0.003000  18.800000
-0.001500  18.800000
-0.004600  18.900000
-0.004600  18.900000
-0.003800  18.900000
-0.003800  18.900000
-0.003800  18.900000
-0.000800  18.900000
0.001500  19.000000
0.003000  19.000000
0.001500  19.000000
0.001500  19.000000
0.006000  19.100000
0.003700  19.100000
0.001500  19.100000
-0.000800  19.100000
-0.003800  19.100000
-0.003000  19.200000
-0.006800  19.200000
-0.008300  19.200000
-0.006800  19.300000
-0.003000  19.300000
0.000700  19.300000
0.001500  19.300000
0.003000  19.300000
0.003700  19.400000
0.003700  19.400000
0.003700  19.500000
0.005200  19.500000
0.005200  19.600000
0.004500  19.600000
0.000700  19.700000
-0.000800  19.700000
-0.002300  19.800000
-0.006800  19.800000
-0.009100  19.900000
-0.009100  19.900000
-0.005300  20.000000
-0.001500  20.000000
-0.000800  20.100000
0.000700  20.100000
0.000700  20.200000
0.001500  20.200000
0.003000  20.200000
0.003000  20.300000
0.003000  20.400000
0.001500  20.400000
-0.003000  20.500000
-0.005300  20.600000
-0.003800  20.600000
-0.005300  20.700000
-0.006800  20.700000
-0.005300  20.800000
0.003700  20.900000
0.010500  20.900000
0.007500  21.000000
0.005200  21.100000
0.004500  21.100000
0.003700  21.200000
0.003700  21.200000
0.003000  21.300000
0.001500  21.400000
0.003000  21.500000
0.003000  21.500000
-0.001500  21.600000
-0.004600  21.600000
-0.006000  21.700000
-0.009100  21.800000
-0.010500  21.900000
-0.010500  22.000000
-0.006000  22.000000
-0.003000  22.100000
-0.003000  22.200000
-0.000800  22.300000
0.000700  22.300000
0.003000  22.400000
0.004500  22.500000
0.005200  22.500000
0.009700  22.600000
0.008200  22.700000
0.005200  22.800000
0.005200  22.900000
0.003000  22.900000
0.001500  23.000000
-0.004600  23.100000
-0.005300  23.200000
-0.004600  23.300000
-0.005300  23.400000
-0.006000  23.400000
0.000000  23.500000
0.000700  23.600000
-0.003000  23.700000
0.002200  23.800000
-0.000800  23.900000
0.000700  24.000000
0.005200  24.100000
-0.000800  24.200000
0.000000  24.300000
-0.001500  24.400000
-0.003800  24.500000
-0.001500  24.600000
-0.003800  24.700000
-0.002300  24.700000
0.000700  24.800000
0.000000  24.900000
-0.000800  25.000000
0.000000  25.200000
0.002200  25.200000
0.004500  25.300000
0.003000  25.400000
0.003000  25.500000
0.006700  25.600000
0.012700  25.700000
0.011200  25.800000
0.006700  25.900000
0.000700  26.000000
-0.005300  26.100000
-0.008300  26.200000
-0.012800  26.300000
-0.012000  26.400000
-0.008300  26.500000
-0.001500  26.600000
0.000700  26.700000
0.002200  26.800000
0.005200  26.900000
0.001500  27.000000
0.000700  27.100000
-0.000800  27.200000
0.000000  27.300000
0.000000  27.400000
-0.003800  27.500000
-0.004600  27.600000
-0.004600  27.700000
-0.004600  27.800000
-0.002300  27.900000
-0.000800  28.000000
0.003000  28.100000
0.005200  28.200000
0.002200  28.300000
0.003000  28.300000
0.005200  28.500000
0.000700  28.600000
0.001500  28.700000
0.000000  28.800000
0.000700  28.800000
0.002200  28.900000
0.000700  29.100000
-0.000800  29.200000
-0.003000  29.200000
-0.004600  29.300000
-0.006000  29.400000
-0.004600  29.600000
-0.000800  29.700000
0.001500  29.700000
0.000700  29.800000
-0.004600  29.900000
-0.002300  30.100000
0.000700  30.100000
-0.000800  30.200000
0.000000  30.300000
-0.000800  30.400000
0.003000  30.600000
0.002200  30.600000
0.003000  30.700000
0.003700  30.800000
-0.000800  31.000000
-0.000800  31.000000
-0.004600  31.100000
-0.004600  31.300000
-0.003000  31.400000
-0.002300  31.500000
0.001500  31.500000
0.001500  31.700000
0.004500  31.800000
0.003000  31.900000
0.003000  32.000000
0.004500  32.100000
0.003000  32.200000
0.004500  32.300000
0.003000  32.400000
0.003000  32.500000
0.003700  32.600000
0.002200  32.700000
0.000700  32.800000
-0.003000  32.900000
-0.004600  33.000000
-0.004600  33.200000
-0.003800  33.300000
-0.003000  33.400000
-0.004600  33.500000
-0.001500  33.600000
-0.000800  33.700000
0.000000  33.800000
0.000700  34.000000
-0.000800  34.100000
0.003000  34.200000
0.001500  34.300000
-0.000800  34.400000
-0.000800  34.500000
-0.005300  34.600000
-0.008300  34.700000
-0.009100  34.900000
-0.009800  35.000000
-0.006800  35.100000
-0.000800  35.200000
0.002200  35.300000
0.001500  35.500000
0.004500  35.500000
0.003700  35.700000
0.006000  35.800000
0.006700  35.900000
0.005200  36.000000
0.008200  36.100000
0.003000  36.300000
0.003000  36.400000
0.000000  36.500000
-0.003000  36.600000
-0.003000  36.700000
-0.002300  36.800000
0.001500  36.900000
0.003700  37.000000
0.004500  37.200000
0.004500  37.300000
0.004500  37.400000
0.003000  37.500000
-0.000800  37.600000
0.000700  37.800000
0.000700  37.800000
0.000000  38.000000
-0.000800  38.100000
-0.001500  38.200000
-0.003000  38.300000
-0.003000  38.400000
-0.005300  38.600000
-0.008300  38.600000
-0.009100  38.800000
-0.007500  38.900000
-0.006000  39.000000
-0.004600  39.100000
-0.000800  39.200000
0.001500  39.300000
0.002200  39.500000
0.003700  39.600000
0.002200  39.700000
0.007500  39.800000
0.009000  39.900000
0.005200  40.000000
0.003000  40.100000
0.001500  40.300000
0.001500  40.400000
-0.003800  40.500000
-0.006800  40.600000
-0.005300  40.700000
-0.000800  40.900000
0.002200  41.000000
0.004500  41.100000
0.005200  41.200000
0.003700  41.300000
0.001500  41.400000
0.002200  41.600000
0.004500  41.700000
0.004500  41.800000
0.003000  41.900000
0.000000  42.000000
-0.003800  42.200000
-0.006800  42.300000
-0.010500  42.400000
-0.011300  42.500000
-0.009100  42.700000
-0.005300  42.700000
-0.003000  42.900000
0.000700  43.000000
0.001500  43.100000
0.004500  43.200000
0.004500  43.400000
0.002200  43.500000
0.000700  43.600000
-0.001500  43.700000
-0.002300  43.900000
-0.001500  44.000000
-0.001500  44.100000
-0.000800  44.200000
-0.003000  44.300000
-0.004600  44.500000
-0.004600  44.600000
0.000000  44.700000
0.005200  44.900000
0.005200  45.000000
0.003700  45.100000
0.003000  45.200000
0.001500  45.400000
0.000700  45.500000
0.003000  45.600000
0.003000  45.800000
0.003700  45.900000
0.004500  46.000000
0.002200  46.200000
0.001500  46.300000
0.000700  46.400000
-0.000800  46.500000
-0.005300  46.700000
-0.008300  46.800000
-0.009100  46.900000
-0.008300  47.100000
-0.012000  47.200000
-0.010500  47.300000
-0.004600  47.500000
-0.001500  47.600000
0.009700  47.800000
0.013500  47.900000
0.010500  48.100000
0.012000  48.200000
0.012700  48.300000
0.009700  48.500000
0.004500  48.600000
0.002200  48.700000
0.000700  48.900000
-0.003000  49.000000
-0.005300  49.200000
-0.006800  49.300000
-0.003000  49.500000
-0.001500  49.600000
-0.002300  49.700000
-0.000800  49.900000
0.003000  50.000000
0.001500  50.200000
0.001500  50.300000
0.001500  50.400000
0.002200  50.600000
0.002200  50.800000
0.000000  50.900000
-0.000800  51.100000
0.000000  51.200000
0.001500  51.400000
0.002200  51.500000
0.001500  51.700000
-0.001500  51.800000
-0.003000  52.000000
-0.003800  52.100000
-0.008300  52.300000
-0.006000  52.400000
-0.003000  52.600000
-0.000800  52.700000
0.001500  52.900000
0.004500  53.000000
0.006700  53.200000
0.001500  53.300000
-0.002300  53.500000
-0.003800  53.600000
-0.003000  53.800000
-0.005300  53.900000
-0.008300  54.100000
-0.006800  54.200000
-0.006000  54.400000
-0.004600  54.500000
-0.003800  54.700000
-0.000800  54.900000
0.001500  55.000000
0.000000  55.100000
0.003000  55.300000
0.003000  55.400000
0.003000  55.600000
0.004500  55.800000
0.003000  55.900000
0.000700  56.000000
-0.003800  56.200000
-0.005300  56.300000
-0.006800  56.500000
-0.004600  56.700000
0.002200  56.800000
0.008200  56.900000
0.009700  57.100000
0.005200  57.200000
0.000700  57.400000
0.000700  57.600000
0.001500  57.700000
0.003700  57.900000
0.005200  58.000000
0.005200  58.100000
0.004500  58.300000
0.002200  58.500000
-0.000800  58.600000
-0.007500  58.800000
-0.009800  58.900000
-0.012000  59.000000
-0.010500  59.200000
-0.006800  59.300000
-0.002300  59.400000
-0.001500  59.600000
-0.003800  59.700000
-0.002300  59.800000
-0.002300  60.000000
-0.001500  60.100000
-0.001500  60.300000
0.003000  60.400000
0.007500  60.600000
0.005200  60.700000
0.007500  60.800000
0.006700  61.000000
0.001500  61.100000
0.000000  61.200000
-0.001500  61.400000
-0.001500  61.500000
0.001500  61.600000
0.004500  61.800000
0.004500  61.900000
0.003000  62.100000
0.002200  62.100000
0.000700  62.300000
0.002200  62.400000
0.002200  62.500000
0.000700  62.700000
0.003000  62.800000
0.003000  63.000000
-0.001500  63.000000
-0.004600  63.200000
-0.010500  63.300000
-0.014300  63.400000
-0.009800  63.600000
-0.006800  63.700000
-0.005300  63.800000
-0.005300  63.900000
-0.003800  64.100000
-0.000800  64.200000
0.000000  64.300000
0.007500  64.500000
0.013500  64.600000
0.012000  64.700000
0.010500  64.800000
0.009700  64.900000
0.006000  65.100000
0.004500  65.200000
0.003000  65.300000
0.000700  65.500000
-0.003000  65.600000
-0.005300  65.700000
-0.004600  65.800000
-0.003800  66.000000
-0.001500  66.100000
0.000700  66.200000
0.000700  66.300000
0.000000  66.400000
0.001500  66.600000
0.001500  66.700000
0.006700  66.800000
0.008200  66.900000
0.001500  67.000000
0.003000  67.200000
0.000700  67.300000
-0.002300  67.400000
-0.005300  67.500000
-0.009800  67.700000
-0.006800  67.800000
-0.005300  67.900000
-0.004600  68.000000
-0.005300  68.100000
-0.001500  68.300000
0.003700  68.400000
0.004500  68.500000
0.004500  68.600000
0.004500  68.800000
0.007500  68.900000
0.003000  69.000000
0.003700  69.100000
0.003700  69.300000
0.001500  69.300000
-0.000800  69.500000
-0.008300  69.600000
-0.006000  69.700000
-0.007500  69.800000
-0.006800  69.900000
-0.002300  70.000000
-0.001500  70.200000
0.000700  70.300000
0.000700  70.400000
0.001500  70.500000
0.003700  70.600000
0.003000  70.700000
0.000700  70.800000
-0.000800  71.000000
0.001500  71.100000
0.003000  71.200000
0.003000  71.300000
-0.004600  71.400000
-0.008300  71.500000
-0.003800  71.600000
-0.001500  71.800000
0.001500  71.900000
0.000700  72.000000
-0.000800  72.100000
-0.000800  72.300000
-0.000800  72.400000
0.000700  72.500000
-0.000800  72.600000
0.000700  72.700000
0.000000  72.800000
-0.000800  72.900000
-0.005300  73.100000
-0.008300  73.200000
-0.009100  73.300000
-0.008300  73.400000
-0.005300  73.600000
-0.005300  73.700000
-0.000800  73.800000
0.003000  73.900000
0.002200  74.000000
0.003700  74.200000
0.006000  74.200000
0.009000  74.400000
0.006700  74.500000
0.008200  74.600000
0.010500  74.700000
0.009000  74.800000
0.009000  75.000000
0.009700  75.100000
0.004500  75.200000
-0.000800  75.300000
-0.004600  75.400000
-0.008300  75.600000
-0.007500  75.700000
-0.008300  75.800000
-0.006800  75.900000
-0.004600  76.000000
-0.002300  76.100000
-0.001500  76.300000
-0.000800  76.400000
0.000000  76.500000
0.000700  76.600000
0.004500  76.700000
0.002200  76.900000
-0.001500  76.900000
-0.004600  77.100000
-0.004600  77.200000
-0.006000  77.300000
-0.002300  77.400000
0.006700  77.500000
0.006700  77.700000
0.004500  77.800000
0.000700  77.900000
-0.003000  78.000000
-0.003800  78.100000
-0.002300  78.300000
0.000000  78.300000
0.001500  78.500000
0.004500  78.600000
0.001500  78.700000
-0.000800  78.800000
-0.001500  78.900000
-0.003000  79.100000
0.000700  79.200000
-0.001500  79.300000
-0.006800  79.400000
-0.007500  79.500000
-0.006800  79.600000
0.000000  79.700000
0.002200  79.900000
0.007500  80.000000
0.010500  80.100000
0.007500  80.200000
0.006000  80.300000
0.003000  80.400000
0.002200  80.500000
-0.000800  80.600000
-0.003000  80.800000
-0.003000  80.900000
-0.004600  81.000000
-0.006800  81.100000
-0.009100  81.200000
-0.006000  81.400000
-0.006800  81.500000
-0.006800  81.600000
-0.004600  81.700000
-0.000800  81.800000
0.003000  81.900000
0.006700  82.100000
0.012000  82.200000
0.016500  82.300000
0.015700  82.400000
0.007500  82.500000
0.003700  82.700000
0.003000  82.800000
0.004500  82.900000
0.003000  83.000000
-0.003000  83.100000
-0.008300  83.200000
-0.012000  83.300000
-0.012800  83.400000
-0.012000  83.600000
-0.010500  83.700000
-0.009100  83.700000
-0.006800  83.900000
-0.004600  84.000000
0.002200  84.100000
0.003700  84.200000
0.005200  84.300000
0.010500  84.400000
0.010500  84.500000
0.006700  84.600000
0.001500  84.700000
0.000000  84.800000
-0.000800  85.000000
-0.003000  85.000000
-0.003000  85.200000
-0.000800  85.300000
0.000000  85.400000
0.000000  85.500000
-0.000800  85.600000
-0.003000  85.700000
-0.002300  85.800000
-0.003000  85.900000
-0.000800  86.000000
0.001500  86.100000
-0.003800  86.200000
-0.006800  86.300000
-0.006800  86.400000
-0.003000  86.500000
0.000700  86.700000
-0.001500  86.800000
-0.001500  86.800000
-0.000800  87.000000
-0.000800  87.100000
0.000700  87.200000
0.002200  87.300000
0.002200  87.400000
-0.000800  87.500000
-0.002300  87.600000
-0.001500  87.700000
0.003000  87.800000
0.002200  87.900000
0.000700  88.000000
-0.003000  88.100000
-0.006800  88.200000
-0.006000  88.200000
-0.009800  88.400000
-0.009100  88.500000
-0.006800  88.600000
-0.005300  88.600000
-0.003800  88.700000
-0.003000  88.800000
0.002200  88.900000
0.001500  89.100000
0.003000  89.100000
0.006700  89.200000
0.009000  89.300000
0.012000  89.400000
0.010500  89.500000
0.005200  89.600000
0.000700  89.700000
-0.000800  89.800000
-0.003800  89.900000
-0.007500  90.000000
-0.008300  90.100000
-0.003800  90.200000
0.003000  90.300000
0.003000  90.400000
0.001500  90.400000
0.003700  90.500000
0.005200  90.600000
0.008200  90.800000
0.006700  90.800000
0.003000  90.900000
0.003000  91.000000
0.006000  91.100000
0.014200  91.200000
0.021000  91.300000
0.020200  91.400000
0.012000  91.500000
0.003000  91.600000
-0.005300  91.700000
-0.014300  91.800000
-0.015800  91.800000
0.000700  91.900000
0.014200  92.000000
0.015700  92.100000
0.020200  92.200000
0.017200  92.200000
0.016500  92.300000
0.016500  92.400000
0.015700  92.500000
0.012000  92.600000
0.004500  92.700000
-0.001500  92.800000
-0.009100  92.900000
-0.012000  93.000000
-0.013500  93.100000
-0.009800  93.100000
-0.004600  93.200000
-0.001500  93.300000
-0.003000  93.400000
-0.006800  93.500000
-0.006000  93.600000
-0.005300  93.600000
-0.007500  93.700000
-0.006000  93.800000
0.000700  93.900000
0.004500  94.000000
0.001500  94.000000
-0.005300  94.100000
-0.011300  94.200000
-0.012000  94.300000
-0.009800  94.400000
-0.009100  94.500000
-0.006800  94.500000
-0.003000  94.600000
-0.004600  94.700000
-0.003800  94.800000
-0.003000  94.900000
-0.002300  95.000000
0.000700  95.100000
0.004500  95.200000
0.006700  95.300000
0.003000  95.300000
-0.000800  95.400000
-0.001500  95.500000
-0.000800  95.600000
-0.003800  95.700000
-0.003800  95.800000
-0.003800  95.800000
-0.009800  95.900000
-0.007500  96.000000
-0.006800  96.100000
-0.010500  96.200000
-0.008300  96.300000
-0.005300  96.400000
-0.004600  96.500000
0.000000  96.600000
0.003700  96.700000
0.006000  96.700000
0.006700  96.900000
0.005200  97.000000
0.003700  97.100000
0.003000  97.200000
0.003000  97.200000
-0.001500  97.300000
-0.008300  97.400000
-0.010500  97.500000
-0.004600  97.600000
-0.004600  97.700000
-0.000800  97.800000
0.003700  97.900000
0.001500  98.000000
0.002200  98.100000
-0.000800  98.200000
0.000000  98.300000
0.000700  98.400000
0.003000  98.500000
0.005200  98.500000
0.003000  98.600000
0.005200  98.700000
0.003000  98.800000
-0.003000  98.900000
-0.006800  99.000000
-0.006800  99.100000
-0.005300  99.200000
-0.003000  99.300000
0.000700  99.400000
0.000700  99.500000
0.000700  99.600000
0.003000  99.700000
0.005200  99.800000
0.007500  99.800000
0.009000  99.900000
0.009000  100.000000
0.005200  100.100000
0.000700  100.200000
-0.003000  100.300000
-0.009100  100.400000
-0.010500  100.500000
-0.007500  100.600000
-0.002300  100.700000
0.000000  100.800000
-0.003000  100.800000
-0.003800  100.900000
-0.002300  101.000000
0.002200  101.100000
0.006700  101.200000
0.009000  101.200000
0.009000  101.300000
0.003700  101.400000
0.001500  101.500000
0.001500  101.600000
0.001500  101.700000
-0.000800  101.800000
-0.003000  101.900000
-0.004600  102.000000
-0.003800  102.100000
-0.001500  102.100000
-0.000800  102.200000
-0.003000  102.300000
-0.004600  102.400000
-0.001500  102.500000
-0.000800  102.600000
0.001500  102.600000
0.000700  102.700000
-0.003000  102.800000
-0.006800  102.900000
-0.005300  103.000000
-0.002300  103.000000
-0.001500  103.100000
-0.002300  103.200000
-0.004600  103.300000
-0.005300  103.400000
-0.003000  103.500000
0.003700  103.500000
0.004500  103.600000
-0.009100  103.700000
-0.015800  103.800000
0.002200  103.800000
-0.003000  103.900000
-0.016500  104.000000
0.003000  104.000000
0.018000  104.100000
0.029200  104.200000
0.023200  104.300000
0.018000  104.400000
0.020200  104.400000
0.014200  104.500000
0.009000  104.500000
-0.000800  104.600000
-0.001500  104.700000
-0.005300  104.800000
0.000000  104.800000
0.006000  104.900000
0.008200  105.000000
0.014200  105.000000
0.009700  105.100000
0.005200  105.100000
0.001500  105.200000
-0.000800  105.300000
-0.009100  105.300000
-0.024000  105.300000
-0.019500  105.400000
-0.008300  105.400000
-0.004600  105.500000
-0.001500  105.500000
0.000000  105.600000
0.006000  105.600000
0.009700  105.700000
0.004500  105.700000
0.001500  105.800000
0.006000  105.800000
0.005200  105.900000
-0.002300  105.900000
0.000700  106.000000
0.005200  106.000000
0.001500  106.100000
0.003000  106.100000
0.003700  106.200000
0.009700  106.200000
0.012000  106.200000
0.006000  106.300000
-0.005300  106.300000
-0.017300  106.400000
-0.017300  106.500000
-0.009100  106.500000
0.000700  106.600000
0.003000  106.600000
0.001500  106.600000
0.003000  106.700000
0.000700  106.700000
0.000700  106.800000
-0.002300  106.800000
-0.001500  106.900000
0.003000  106.900000
-0.003000  107.000000
-0.010500  107.000000
-0.015800  107.000000
-0.014300  107.100000
-0.009100  107.100000
0.002200  107.100000
0.009700  107.100000
0.001500  107.200000
-0.004600  107.200000
-0.009100  107.200000
-0.009100  107.300000
0.000700  107.300000
0.010500  107.300000
0.015700  107.400000
0.010500  107.400000
-0.006000  107.400000
-0.019500  107.500000
-0.023300  107.500000
-0.019500  107.500000
-0.018800  107.500000
-0.019500  107.500000
-0.012000  107.600000
-0.009800  107.600000
-0.008300  107.600000
-0.005300  107.600000
-0.004600  107.600000
0.000000  107.700000
-0.000800  107.700000
-0.000800  107.700000
0.003700  107.700000
0.009000  107.700000
0.009000  107.800000
0.003000  107.800000
-0.001500  107.800000
-0.002300  107.800000
0.000700  107.800000
-0.004600  107.900000
-0.012000  107.900000
-0.010500  107.900000
-0.006000  107.900000
0.003700  107.900000
0.012700  108.000000
0.018000  108.000000
0.018000  108.000000
0.012700  108.000000
0.011200  108.000000
0.010500  108.000000
0.008200  108.000000
0.005200  108.000000
-0.000800  108.000000
-0.004600  108.000000
-0.006800  108.000000
-0.009800  108.000000
-0.008300  108.100000
-0.004600  108.100000
-0.006000  108.100000
-0.006800  108.100000
-0.002300  108.100000
0.003000  108.100000
0.009000  108.100000
0.011200  108.100000
0.012700  108.100000
0.018000  108.100000
0.018700  108.100000
0.019500  108.100000
0.016500  108.100000
0.006000  108.100000
-0.003800  108.100000
-0.008300  108.100000
-0.007500  108.100000
-0.000800  108.100000
0.000700  108.100000
-0.006800  108.100000
-0.009100  108.100000
-0.004600  108.100000
0.000700  108.100000
-0.003800  108.100000
-0.002300  108.100000
0.005200  108.100000
0.010500  108.100000
0.015700  108.100000
0.011200  108.100000
0.009700  108.100000
0.006700  108.100000
-0.004600  108.100000
-0.006000  108.100000
-0.008300  108.100000
-0.007500  108.100000
-0.006800  108.100000
-0.008300  108.100000
-0.009100  108.100000
-0.009100  108.100000
-0.007500  108.100000
-0.003800  108.100000
0.002200  108.100000
0.003000  108.100000
0.000700  108.100000
0.005200  108.100000
0.008200  108.100000
0.010500  108.100000
0.009000  108.100000
0.000700  108.100000
-0.003800  108.100000
-0.003000  108.100000
-0.001500  108.100000
0.001500  108.100000
0.000700  108.100000
-0.000800  108.100000
-0.003800  108.100000
-0.006800  108.000000
-0.003000  108.000000
-0.001500  108.000000
0.001500  108.000000
0.003000  108.000000
-0.000800  108.000000
-0.003000  108.000000
-0.004600  108.000000
-0.003000  108.000000
-0.004600  108.000000
-0.011300  108.000000
-0.012800  108.000000
-0.010500  108.000000
-0.005300  108.000000
-0.000800  108.000000
-0.000800  108.000000
0.004500  108.000000
0.009000  108.000000
0.013500  107.900000
0.019500  107.900000
0.019500  107.900000
0.018000  107.900000
0.016500  107.900000
0.012000  107.900000
0.006700  107.900000
0.003000  107.900000
-0.003000  107.900000
-0.007500  107.900000
-0.010500  107.800000
-0.008300  107.800000
-0.006800  107.800000
-0.006800  107.800000
-0.006800  107.800000
-0.004600  107.800000
-0.002300  107.800000
0.000000  107.800000
0.001500  107.800000
0.001500  107.700000
0.001500  107.700000
-0.004600  107.700000
-0.005300  107.700000
-0.004600  107.700000
-0.012000  107.700000
-0.015800  107.700000
-0.013500  107.600000
-0.007500  107.600000
0.005200  107.600000
0.012000  107.600000
0.014200  107.600000
0.012000  107.600000
0.006700  107.500000
0.006700  107.500000
0.003000  107.500000
-0.001500  107.500000
0.004500  107.500000
0.004500  107.500000
0.000700  107.500000
0.001500  107.500000
0.000700  107.500000
-0.003000  107.500000
-0.005300  107.500000
-0.006800  107.500000
-0.003000  107.500000
0.001500  107.500000
0.003700  107.500000
0.006700  107.500000
0.005200  107.500000
0.000000  107.500000
-0.000800  107.400000
-0.003000  107.400000
0.000000  107.400000
-0.001500  107.400000
-0.003800  107.400000
-0.003000  107.400000
-0.003000  107.400000
-0.003800  107.300000
-0.009100  107.300000
-0.012000  107.300000
-0.006800  107.300000
-0.001500  107.300000
0.000700  107.300000
0.000000  107.300000
0.000000  107.200000
0.000000  107.200000
0.003000  107.200000
0.003000  107.200000
0.000000  107.200000
0.000700  107.200000
0.000700  107.200000
0.000700  107.100000
-0.003800  107.100000
-0.010500  107.100000
-0.016500  107.100000
-0.014300  107.100000
-0.003000  107.100000
0.006700  107.100000
0.011200  107.100000
0.012000  107.100000
0.010500  107.100000
0.008200  107.100000
0.006700  107.100000
0.004500  107.100000
0.003000  107.100000
0.003700  107.100000
0.003000  107.100000
0.001500  107.100000
0.002200  107.100000
0.000700  107.000000
-0.002300  107.000000
-0.008300  107.000000
-0.011300  107.000000
-0.009800  107.000000
-0.008300  107.000000
-0.000800  107.000000
0.003000  107.000000
0.000700  107.000000
0.005200  107.000000
0.006700  107.000000
0.005200  107.000000
0.006000  107.000000
0.006700  106.900000
0.006700  106.900000
0.001500  106.900000
-0.002300  106.900000
-0.004600  106.900000
-0.005300  106.900000
-0.005300  106.900000
-0.007500  106.900000
-0.006000  106.900000
-0.003800  106.900000
-0.003000  106.800000
-0.004600  106.800000
-0.003800  106.800000
-0.005300  106.800000
-0.004600  106.800000
0.002200  106.800000
0.010500  106.800000
0.019500  106.800000
0.015700  106.800000
0.009000  106.800000
0.006000  106.800000
0.003700  106.800000
0.001500  106.800000
-0.004600  106.800000
-0.006800  106.800000
-0.005300  106.800000
-0.003000  106.800000
-0.002300  106.800000
-0.002300  106.800000
-0.003800  106.800000
-0.000800  106.800000
-0.000800  106.800000
-0.001500  106.800000
0.002200  106.800000
0.002200  106.800000
0.000700  106.800000
-0.000800  106.800000
-0.001500  106.700000
-0.003800  106.700000
-0.004600  106.700000
-0.005300  106.700000
-0.005300  106.700000
-0.000800  106.700000
0.000700  106.700000
0.001500  106.600000
0.003000  106.600000
0.004500  106.600000
0.003700  106.600000
0.001500  106.600000
0.003700  106.600000
0.009000  106.600000
0.012700  106.600000
0.010500  106.600000
0.006700  106.600000
0.003000  106.600000
-0.002300  106.500000
-0.005300  106.500000
-0.006800  106.500000
-0.004600  106.500000
-0.001500  106.500000
-0.000800  106.400000
-0.000800  106.400000
-0.003000  106.400000
-0.001500  106.400000
0.000000  106.400000
0.000700  106.400000
0.003000  106.300000
0.001500  106.300000
0.002200  106.300000
0.001500  106.300000
-0.001500  106.200000
-0.002300  106.200000
-0.003000  106.200000
-0.004600  106.200000
-0.004600  106.200000
-0.003800  106.200000
-0.001500  106.200000
-0.001500  106.200000
-0.001500  106.200000
0.001500  106.100000
0.000000  106.100000
0.000700  106.100000
0.001500  106.100000
0.003000  106.100000
0.005200  106.000000
0.004500  106.000000
0.003000  106.000000
0.000700  106.000000
-0.003000  106.000000
-0.006800  105.900000
-0.007500  105.900000
-0.006000  105.900000
-0.004600  105.900000
-0.002300  105.800000
-0.003000  105.800000
-0.002300  105.800000
-0.004600  105.700000
-0.001500  105.700000
-0.002300  105.700000
-0.003000  105.700000
0.003000  105.700000
0.005200  105.600000
0.004500  105.600000
0.001500  105.600000
-0.002300  105.600000
-0.006000  105.500000
-0.006800  105.500000
-0.007500  105.500000
-0.003800  105.400000
0.001500  105.400000
0.006000  105.300000
0.006700  105.300000
0.008200  105.300000
0.008200  105.300000
0.005200  105.300000
0.003000  105.200000
0.003700  105.200000
0.003000  105.200000
0.000700  105.100000
-0.000800  105.100000
-0.003000  105.100000
-0.004600  105.000000
-0.004600  105.000000
-0.004600  105.000000
-0.003000  104.900000
-0.001500  104.900000
0.001500  104.900000
0.003700  104.800000
0.000700  104.800000
0.001500  104.800000
0.004500  104.700000
0.005200  104.700000
0.009000  104.700000
0.009700  104.700000
0.005200  104.600000
0.003700  104.600000
0.000700  104.600000
-0.003000  104.500000
-0.003800  104.500000
-0.004600  104.400000
-0.006800  104.400000
-0.012000  104.400000
-0.010500  104.400000
-0.006800  104.300000
0.003700  104.300000
0.009000  104.300000
0.004500  104.200000
0.005200  104.200000
0.000700  104.200000
0.000000  104.100000
0.003700  104.000000
0.002200  104.000000
0.000700  104.000000
-0.003800  103.900000
-0.006800  103.900000
-0.012000  103.800000
-0.014300  103.800000
-0.010500  103.700000
-0.008300  103.700000
-0.004600  103.600000
-0.002300  103.600000
-0.000800  103.500000
0.000700  103.500000
0.001500  103.500000
0.005200  103.400000
0.005200  103.300000
0.005200  103.300000
0.006000  103.200000
0.000700  103.200000
-0.002300  103.100000
-0.004600  103.000000
-0.004600  103.000000
-0.006000  103.000000
-0.009800  102.900000
-0.006800  102.900000
-0.003000  102.800000
-0.001500  102.700000
-0.003800  102.700000
-0.001500  102.600000
0.001500  102.600000
0.004500  102.500000
0.007500  102.500000
0.006700  102.400000
0.009700  102.300000
0.006700  102.300000
0.004500  102.200000
0.001500  102.100000
-0.004600  102.100000
-0.005300  102.100000
-0.007500  102.000000
-0.009100  101.900000
-0.008300  101.900000
-0.006800  101.800000
-0.006000  101.700000
-0.008300  101.700000
-0.009800  101.600000
-0.004600  101.500000
0.001500  101.500000
0.004500  101.400000
0.010500  101.300000
0.010500  101.200000
0.009000  101.200000
0.009700  101.200000
0.011200  101.100000
0.012000  101.000000
0.007500  100.900000
0.003000  100.900000
0.000000  100.800000
-0.001500  100.800000
0.003000  100.700000
0.006700  100.600000
0.007500  100.600000
0.009000  100.500000
0.004500  100.400000
0.001500  100.300000
0.003000  100.300000
0.003000  100.300000
0.003000  100.200000
0.000700  100.100000
0.000000  100.000000
-0.003000  100.000000
-0.007500  99.900000
-0.010500  99.800000
-0.011300  99.800000
-0.009800  99.700000
-0.006800  99.700000
-0.003000  99.600000
-0.002300  99.500000
-0.000800  99.500000
0.000700  99.400000
0.001500  99.300000
0.002200  99.300000
0.003000  99.200000
0.005200  99.100000
0.007500  99.100000
0.006000  99.000000
0.002200  98.900000
-0.000800  98.900000
-0.002300  98.800000
-0.003800  98.700000
-0.005300  98.600000
-0.003000  98.500000
-0.000800  98.500000
-0.001500  98.400000
0.000700  98.400000
0.001500  98.300000
0.002200  98.200000
0.003000  98.100000
0.003000  98.100000
0.004500  98.000000
0.003700  97.900000
0.001500  97.800000
0.000700  97.800000
-0.000800  97.700000
-0.005300  97.600000
-0.006800  97.600000
-0.008300  97.500000
-0.008300  97.400000
-0.006800  97.300000
-0.006800  97.200000
-0.005300  97.200000
-0.005300  97.100000
-0.001500  97.000000
0.000000  97.000000
0.000700  96.900000
0.005200  96.800000
0.004500  96.700000
0.003700  96.700000
0.001500  96.600000
-0.002300  96.500000
-0.005300  96.400000
-0.007500  96.300000
-0.009800  96.300000
-0.012000  96.200000
-0.009100  96.100000
-0.006800  96.000000
-0.003000  96.000000
0.000000  95.900000
0.001500  95.800000
0.006700  95.800000
0.008200  95.700000
0.010500  95.600000
0.009000  95.500000
0.009700  95.400000
0.008200  95.300000
0.006700  95.300000
0.002200  95.200000
-0.001500  95.100000
-0.003800  95.000000
-0.006800  95.000000
-0.008300  94.900000
-0.008300  94.800000
-0.005300  94.700000
-0.003000  94.700000
-0.001500  94.600000
0.000700  94.500000
0.003000  94.400000
0.005200  94.300000
0.008200  94.300000
0.006700  94.200000
0.003000  94.100000
0.003000  94.000000
0.003700  93.900000
0.001500  93.900000
-0.001500  93.800000
-0.003800  93.700000
-0.004600  93.600000
-0.003800  93.500000
-0.003000  93.500000
0.000700  93.400000
0.001500  93.200000
0.003000  93.200000
0.001500  93.100000
0.001500  93.100000
0.006000  93.000000
0.005200  92.900000
0.006000  92.800000
0.006000  92.700000
0.004500  92.700000
0.003700  92.600000
-0.000800  92.500000
-0.003800  92.400000
-0.006000  92.300000
-0.003000  92.200000
0.001500  92.200000
0.005200  92.100000
0.006000  92.000000
0.003000  91.900000
0.004500  91.900000
0.005200  91.800000
0.006000  91.700000
0.005200  91.600000
0.006700  91.500000
0.008200  91.400000
0.006000  91.300000
0.005200  91.200000
0.003000  91.100000
0.000700  91.000000
-0.000800  90.900000
-0.000800  90.800000
0.000700  90.800000
0.003000  90.700000
0.006700  90.600000
0.008200  90.500000
0.008200  90.400000
0.008200  90.300000
0.005200  90.200000
0.002200  90.100000
0.000700  90.000000
0.000700  89.900000
0.000000  89.800000
-0.002300  89.700000
-0.005300  89.600000
-0.007500  89.500000
-0.008300  89.500000
-0.012000  89.300000
-0.014300  89.200000
-0.012800  89.100000
-0.010500  89.100000
-0.008300  89.000000
-0.006800  88.900000
-0.005300  88.800000
-0.006000  88.700000
-0.008300  88.600000
-0.010500  88.500000
-0.008300  88.400000
-0.006000  88.300000
-0.006800  88.200000
-0.006800  88.100000
-0.003800  88.000000
-0.004600  87.900000
-0.010500  87.800000
-0.009800  87.700000
-0.005300  87.600000
-0.002300  87.500000
0.002200  87.400000
0.002200  87.300000
0.000000  87.300000
0.000700  87.100000
0.003000  87.000000
0.005200  86.900000
0.008200  86.800000
0.008200  86.800000
0.007500  86.600000
0.003000  86.500000
0.000000  86.400000
-0.002300  86.300000
-0.006800  86.300000
-0.008300  86.100000
-0.010500  86.000000
-0.014300  85.900000
-0.010500  85.900000
-0.006800  85.800000
-0.004600  85.700000
-0.000800  85.500000
0.000700  85.500000
0.003000  85.400000
0.003000  85.300000
0.003000  85.200000
0.006700  85.100000
0.007500  85.000000
0.004500  84.900000
0.003000  84.800000
-0.001500  84.700000
-0.005300  84.600000
-0.006800  84.500000
-0.008300  84.400000
-0.006800  84.300000
-0.004600  84.200000
-0.003800  84.100000
-0.003000  84.000000
-0.001500  83.900000
0.000000  83.800000
0.003000  83.700000
0.001500  83.600000
0.001500  83.500000
0.003000  83.400000
0.002200  83.300000
0.004500  83.200000
0.005200  83.100000
0.003700  83.000000
0.000700  82.900000
0.003000  82.800000
0.009000  82.700000
0.010500  82.600000
0.012700  82.500000
0.011200  82.400000
0.008200  82.300000
0.007500  82.200000
0.005200  82.100000
0.005200  82.000000
0.006000  81.900000
0.005200  81.800000
0.003000  81.800000
0.000000  81.700000
-0.004600  81.600000
-0.006000  81.500000
-0.009100  81.400000
-0.011300  81.300000
-0.010500  81.200000
-0.009100  81.100000
-0.002300  81.100000
0.000700  81.000000
0.000700  80.900000
0.004500  80.800000
0.003700  80.700000
0.006000  80.600000
0.009000  80.500000
0.006000  80.500000
0.009000  80.400000
0.007500  80.200000
0.005200  80.200000
0.003000  80.100000
-0.002300  80.000000
-0.003000  79.900000
-0.000800  79.800000
0.000000  79.700000
-0.001500  79.600000
-0.001500  79.600000
-0.000800  79.500000
-0.004600  79.400000
-0.003000  79.300000
-0.000800  79.200000
0.001500  79.200000
0.000700  79.100000
-0.001500  79.000000
0.000000  78.900000
0.000000  78.800000
0.003000  78.700000
0.001500  78.600000
-0.003000  78.500000
-0.005300  78.400000
-0.008300  78.300000
-0.006800  78.300000
-0.001500  78.200000
0.000700  78.100000
0.000700  78.100000
0.003000  78.000000
0.004500  77.900000
0.009700  77.800000
0.010500  77.700000
0.008200  77.700000
0.012000  77.600000
0.009000  77.500000
0.004500  77.400000
0.000700  77.300000
-0.003800  77.300000
-0.009100  77.200000
-0.010500  77.100000
-0.008300  77.000000
-0.006000  76.900000
-0.004600  76.900000
-0.000800  76.800000
0.000000  76.700000
-0.001500  76.700000
-0.003000  76.600000
0.000700  76.500000
0.004500  76.500000
0.003000  76.400000
0.006700  76.300000
0.003700  76.200000
0.000700  76.200000
0.000700  76.100000
-0.003000  76.000000
-0.004600  76.000000
-0.007500  75.900000
-0.007500  75.800000
-0.006800  75.800000
-0.006000  75.700000
-0.005300  75.600000
-0.008300  75.500000
-0.004600  75.500000
-0.000800  75.400000
0.005200  75.400000
0.011200  75.300000
0.012700  75.200000
0.009000  75.200000
0.006000  75.100000
0.003000  75.100000
0.001500  75.000000
-0.000800  74.900000
-0.005300  74.900000
-0.005300  74.800000
-0.008300  74.700000
-0.004600  74.700000
0.000700  74.600000
-0.001500  74.600000
0.000700  74.500000
-0.001500  74.400000
-0.002300  74.300000
-0.000800  74.200000
-0.000800  74.200000
0.004500  74.200000
0.005200  74.100000
0.006700  74.000000
0.005200  74.000000
0.000700  73.900000
-0.003000  73.800000
-0.005300  73.800000
-0.005300  73.700000
-0.004600  73.600000
-0.001500  73.600000
-0.001500  73.500000
-0.000800  73.400000
-0.000800  73.400000
0.000700  73.300000
0.004500  73.300000
0.002200  73.200000
0.005200  73.100000
0.005200  73.000000
0.000700  72.900000
-0.001500  72.900000
-0.005300  72.800000
-0.006800  72.800000
-0.009800  72.700000
-0.008300  72.600000
-0.007500  72.500000
-0.006800  72.500000
-0.003000  72.400000
-0.000800  72.400000
0.003000  72.300000
0.007500  72.200000
0.012000  72.100000
0.008200  72.000000
0.004500  72.000000
0.006000  71.900000
0.005200  71.800000
0.005200  71.800000
0.001500  71.700000
0.001500  71.600000
0.003700  71.500000
-0.001500  71.500000
-0.006800  71.400000
-0.006000  71.300000
-0.003000  71.300000
-0.000800  71.200000
-0.004600  71.100000
-0.006800  71.100000
-0.006800  71.000000
-0.006800  70.900000
-0.003800  70.800000
-0.000800  70.700000
0.005200  70.700000
0.008200  70.600000
0.004500  70.600000
0.003700  70.500000
0.000000  70.400000
-0.006000  70.300000
-0.005300  70.200000
-0.003000  70.200000
-0.002300  70.100000
0.000000  70.000000
0.003000  70.000000
0.001500  69.900000
0.000000  69.800000
0.003000  69.700000
0.006000  69.700000
0.006700  69.600000
0.004500  69.500000
0.004500  69.400000
0.002200  69.300000
-0.001500  69.300000
-0.004600  69.200000
-0.006800  69.100000
-0.006000  69.000000
-0.008300  68.900000
-0.009100  68.900000
-0.006800  68.800000
-0.002300  68.700000
0.004500  68.700000
0.007500  68.500000
0.004500  68.500000
0.003000  68.400000
0.005200  68.300000
0.005200  68.300000
0.010500  68.200000
0.014200  68.100000
0.010500  68.000000
0.004500  67.900000
0.000700  67.900000
-0.003000  67.800000
-0.005300  67.700000
-0.004600  67.600000
-0.001500  67.500000
0.000000  67.500000
-0.004600  67.400000
-0.005300  67.300000
-0.003000  67.200000
-0.002300  67.100000
-0.001500  67.000000
-0.000800  66.900000
0.002200  66.900000
0.001500  66.800000
0.000000  66.700000
-0.003800  66.600000
-0.008300  66.500000
-0.009100  66.400000
-0.006800  66.300000
-0.008300  66.200000
-0.006800  66.100000
-0.000800  66.100000
0.001500  66.000000
0.001500  65.900000
0.003000  65.800000
0.000700  65.700000
0.000700  65.600000
0.003000  65.500000
0.004500  65.400000
0.010500  65.300000
0.013500  65.200000
0.011200  65.100000
0.005200  65.100000
-0.000800  65.000000
-0.003000  64.800000
-0.005300  64.800000
-0.004600  64.700000
-0.005300  64.600000
-0.004600  64.500000
-0.000800  64.300000
0.000700  64.300000
0.003700  64.200000
0.004500  64.100000
0.001500  64.000000
-0.001500  63.900000
-0.003000  63.800000
-0.001500  63.700000
-0.000800  63.600000
-0.001500  63.500000
-0.003000  63.400000
-0.003000  63.300000
-0.001500  63.100000
-0.003800  63.100000
-0.003000  63.000000
0.001500  62.900000
0.003000  62.800000
0.001500  62.700000
0.001500  62.600000
0.001500  62.500000
0.002200  62.400000
0.004500  62.300000
0.004500  62.100000
0.004500  62.100000
0.006000  62.000000
0.003000  61.900000
-0.000800  61.700000
-0.003000  61.600000
-0.009100  61.600000
-0.012000  61.500000
-0.012800  61.400000
-0.012800  61.200000
-0.009100  61.100000
-0.003000  61.100000
-0.001500  60.900000
0.000000  60.800000
0.003700  60.700000
0.004500  60.600000
0.006700  60.500000
0.007500  60.400000
0.009000  60.300000
0.008200  60.200000
0.006700  60.100000
0.006000  60.000000
0.002200  59.900000
0.000700  59.800000
-0.002300  59.700000
-0.006800  59.600000
-0.009100  59.400000
-0.008300  59.400000
-0.003800  59.300000
-0.001500  59.100000
0.000700  59.000000
0.002200  58.900000
0.003000  58.800000
-0.000800  58.700000
-0.000800  58.500000
0.000700  58.500000
0.000700  58.300000
0.009000  58.200000
0.010500  58.100000
0.004500  58.000000
-0.000800  57.800000
-0.005300  57.700000
-0.006800  57.600000
-0.006000  57.500000
-0.000800  57.400000
0.001500  57.200000
0.000000  57.100000
0.004500  57.000000
0.003000  56.900000
-0.001500  56.800000
-0.003000  56.600000
-0.003800  56.500000
0.000700  56.400000
0.001500  56.200000
-0.001500  56.100000
-0.002300  56.000000
-0.002300  55.800000
-0.003800  55.700000
-0.006800  55.600000
-0.004600  55.400000
0.000700  55.300000
0.004500  55.200000
0.005200  55.000000
0.005200  54.900000
0.006700  54.800000
0.006000  54.600000
0.005200  54.500000
0.006000  54.400000
0.006700  54.200000
0.004500  54.100000
0.001500  53.900000
0.002200  53.800000
-0.003000  53.700000
-0.004600  53.500000
-0.006000  53.400000
-0.009100  53.200000
-0.008300  53.100000
-0.006800  53.000000
-0.003000  52.800000
-0.000800  52.700000
0.003000  52.500000
0.002200  52.400000
0.001500  52.200000
0.001500  52.100000
0.000700  52.000000
0.003000  51.800000
0.000700  51.700000
-0.000800  51.500000
-0.000800  51.400000
-0.001500  51.300000
-0.003000  51.100000
-0.005300  51.000000
-0.005300  50.800000
-0.004600  50.700000
-0.002300  50.500000
-0.001500  50.400000
-0.001500  50.300000
0.000700  50.100000
0.003000  50.000000
0.004500  49.900000
0.003000  49.700000
0.006000  49.500000
0.007500  49.400000
0.004500  49.300000
0.003000  49.100000
0.000000  49.000000
-0.004600  48.900000
-0.008300  48.700000
-0.010500  48.600000
-0.009100  48.400000
-0.007500  48.200000
-0.008300  48.100000
-0.004600  48.000000
-0.001500  47.900000
0.001500  47.700000
0.003000  47.600000
0.003700  47.500000
0.005200  47.400000
0.006700  47.200000
0.006700  47.100000
0.005200  47.000000
0.004500  46.800000
0.003700  46.700000
0.000700  46.600000
-0.003800  46.400000
-0.007500  46.300000
-0.006800  46.200000
-0.004600  46.100000
0.001500  45.900000
0.005200  45.800000
0.008200  45.600000
0.006700  45.500000
0.004500  45.400000
0.004500  45.300000
0.004500  45.200000
0.005200  45.000000
0.004500  45.000000
0.001500  44.800000
0.000700  44.700000
0.000700  44.600000
-0.003000  44.500000
-0.005300  44.300000
-0.004600  44.200000
-0.005300  44.100000
-0.005300  44.000000
-0.005300  43.800000
-0.004600  43.700000
-0.001500  43.600000
-0.003800  43.500000
-0.002300  43.400000
-0.002300  43.200000
-0.001500  43.100000
0.002200  43.000000
0.003000  42.800000
0.004500  42.700000
0.003700  42.600000
0.003000  42.500000
0.000700  42.300000
0.004500  42.200000
0.007500  42.100000
0.007500  41.900000
0.006000  41.800000
0.004500  41.700000
0.001500  41.600000
0.000700  41.400000
0.004500  41.300000
0.004500  41.200000
0.003700  41.100000
0.000700  40.900000
-0.001500  40.800000
0.003000  40.600000
-0.001500  40.500000
-0.005300  40.400000
-0.004600  40.300000
-0.006800  40.200000
-0.007500  40.000000
-0.004600  39.900000
-0.003000  39.800000
-0.000800  39.600000
0.000000  39.500000
-0.000800  39.400000
0.000700  39.300000
0.001500  39.100000
0.001500  39.000000
0.003000  38.900000
0.003000  38.700000
0.000700  38.600000
-0.001500  38.500000
-0.006800  38.400000
-0.008300  38.200000
-0.006800  38.100000
-0.006800  38.000000
-0.004600  37.800000
-0.003000  37.800000
-0.000800  37.600000
0.000700  37.500000
-0.000800  37.400000
-0.000800  37.300000
0.001500  37.100000
0.001500  37.000000
0.002200  36.900000
0.003700  36.800000
0.005200  36.600000
0.003000  36.500000
-0.003000  36.400000
-0.003000  36.300000
-0.003000  36.100000
-0.006000  36.000000
-0.008300  35.900000
-0.006000  35.800000
-0.001500  35.600000
0.003000  35.500000
0.004500  35.400000
0.003000  35.200000
0.003000  35.100000
0.003000  35.000000
0.004500  34.900000
0.006700  34.700000
0.007500  34.600000
0.006000  34.500000
0.005200  34.300000
0.005200  34.200000
0.001500  34.100000
-0.003000  34.000000
-0.005300  33.800000
-0.006800  33.700000
-0.004600  33.600000
-0.002300  33.500000
-0.003000  33.300000
-0.000800  33.200000
0.000700  33.000000
-0.000800  32.900000
-0.000800  32.800000
0.000000  32.700000
0.000700  32.600000
0.003000  32.400000
0.005200  32.300000
0.007500  32.200000
0.008200  32.100000
0.002200  31.900000
-0.003000  31.800000
-0.006800  31.700000
-0.006000  31.500000
-0.001500  31.500000
0.000700  31.300000
0.000000  31.200000
-0.000800  31.000000
-0.000800  30.900000
-0.000800  30.800000
0.000700  30.700000
-0.000800  30.500000
0.000700  30.400000
-0.001500  30.300000
-0.000800  30.200000
-0.002300  30.100000
-0.003800  30.000000
-0.003000  29.800000
-0.006800  29.700000
-0.006800  29.600000
-0.004600  29.500000
-0.003000  29.400000
0.000000  29.200000
0.001500  29.200000
0.001500  29.000000
0.000700  28.900000
0.000700  28.800000
0.000700  28.700000
0.003000  28.600000
0.006700  28.400000
0.006000  28.300000
0.007500  28.200000
0.004500  28.100000
-0.000800  28.000000
-0.004600  27.900000
-0.006800  27.800000
-0.006800  27.700000
-0.007500  27.600000
-0.006000  27.500000
-0.004600  27.400000
-0.002300  27.300000
0.000700  27.200000
0.001500  27.100000
0.003000  27.000000
0.004500  26.900000
0.005200  26.800000
0.007500  26.700000
0.003000  26.600000
0.002200  26.500000
0.003000  26.400000
0.003700  26.300000
0.001500  26.100000
-0.003000  26.100000
-0.003800  26.100000
-0.003000  26.000000
0.000000  25.900000
-0.001500  25.800000
-0.001500  25.700000
0.000700  25.600000
-0.000800  25.600000
0.000000  25.500000
-0.001500  25.400000
0.000700  25.400000
0.000700  25.300000
-0.001500  25.200000
-0.003000  25.200000
-0.005300  25.100000
-0.005300  25.000000
-0.005300  24.900000
-0.004600  24.800000
-0.005300  24.800000
-0.002300  24.700000
0.002200  24.700000
0.000700  24.600000
0.001500  24.500000
0.003000  24.400000
0.003000  24.400000
0.003000  24.300000
0.004500  24.300000
0.003000  24.200000
0.001500  24.100000
0.001500  24.100000
0.000700  24.000000
0.000000  23.900000
-0.004600  23.900000
-0.006800  23.800000
-0.008300  23.800000
-0.005300  23.700000
-0.000800  23.600000
-0.002300  23.600000
-0.002300  23.500000
-0.000800  23.400000
0.001500  23.400000
0.003000  23.400000
0.003700  23.300000
0.006000  23.200000
0.006000  23.200000
0.003000  23.100000
0.003000  23.100000
0.003000  23.000000
0.001500  23.000000
-0.000800  22.900000
-0.004600  22.900000
-0.003000  22.800000
-0.000800  22.800000
0.001500  22.700000
0.001500  22.700000
0.004500  22.600000
0.006700  22.500000
0.005200  22.500000
0.003700  22.500000
0.002200  22.400000
0.003000  22.400000
0.003000  22.300000
-0.001500  22.300000
-0.003000  22.200000
-0.003800  22.100000
-0.004600  22.100000
-0.007500  22.000000
-0.006000  22.000000
-0.001500  22.000000
0.000700  21.900000
-0.001500  21.900000
-0.005300  21.800000
-0.003800  21.800000
-0.001500  21.700000
-0.001500  21.600000
-0.001500  21.600000
-0.000800  21.500000
0.006700  21.500000
0.007500  21.500000
0.006700  21.400000
0.008200  21.400000
0.006000  21.300000
0.003000  21.300000
0.001500  21.300000
0.001500  21.200000
0.000700  21.200000
0.003000  21.100000
0.003000  21.100000
0.000700  21.100000
0.000000  21.000000
0.000000  21.000000
0.000000  21.000000
0.000000  20.900000
0.001500  20.900000
-0.000800  20.800000
-0.002300  20.800000
-0.003000  20.800000
-0.004600  20.700000
-0.005300  20.700000
-0.008300  20.600000
-0.009100  20.600000
-0.006000  20.600000
-0.005300  20.600000
-0.004600  20.600000
-0.002300  20.600000
0.000000  20.500000
0.004500  20.500000
0.006700  20.500000
0.003700  20.500000
0.001500  20.400000
0.003000  20.400000
0.003000  20.400000
0.003000  20.400000
0.000000  20.400000
-0.003000  20.300000
-0.003000  20.300000
-0.003800  20.300000
-0.004600  20.300000
-0.003000  20.200000
-0.003000  20.200000
-0.000800  20.200000
-0.001500  20.200000
-0.000800  20.200000
0.001500  20.200000
0.001500  20.200000
0.002200  20.200000
0.004500  20.200000
0.006700  20.100000
0.006000  20.100000
0.005200  20.100000
0.005200  20.100000
0.004500  20.100000
0.002200  20.000000
0.000000  20.000000
-0.002300  20.000000
-0.000800  20.000000
-0.001500  20.000000
-0.003800  20.000000
-0.003000  19.900000
-0.003000  19.900000
-0.001500  19.900000
-0.000800  19.900000
0.000000  19.900000
0.001500  19.800000
0.000700  19.800000
-0.000800  19.800000
-0.004600  19.800000
-0.006000  19.800000
-0.006000  19.800000
-0.008300  19.800000
-0.006000  19.800000
-0.003800  19.700000
0.000000  19.700000
-0.000800  19.700000
0.000000  19.700000
0.003000  19.700000
0.004500  19.600000
0.005200  19.600000
0.003000  19.600000
0.003000  19.500000
0.004500  19.500000
0.003000  19.500000
-0.000800  19.500000
-0.001500  19.500000
-0.002300  19.500000
-0.005300  19.500000
-0.005300  19.500000
-0.003800  19.400000
0.000000  19.400000
0.004500  19.400000
0.003700  19.400000
0.002200  19.400000
0.002200  19.300000
0.003000  19.300000
0.004500  19.300000
0.003000  19.300000
0.004500  19.300000
0.005200  19.300000
0.003000  19.300000
0.004500  19.200000
0.000700  19.200000
-0.001500  19.200000
-0.001500  19.200000
-0.005300  19.200000
-0.003800  19.200000
-0.000800  19.200000
-0.001500  19.200000
-0.000800  19.200000
0.000700  19.200000
0.000700  19.100000
0.000700  19.100000
-0.000800  19.100000
-0.001500  19.100000
0.000000  19.100000
0.000700  19.100000
0.000000  19.100000
-0.003000  19.100000
-0.006800  19.100000
-0.009100  19.000000
-0.009800  19.000000
-0.009800  19.000000
-0.008300  19.000000
-0.006000  19.000000
-0.001500  18.900000
-0.000800  18.900000
0.002200  18.900000
0.005200  18.900000
0.005200  18.900000
0.006700  18.900000
0.007500  18.800000
0.009000  18.800000
0.006700  18.800000
0.003000  18.800000
0.000700  18.800000
0.000000  18.700000
-0.001500  18.700000
-0.003800  18.700000
-0.002300  18.700000
-0.002300  18.600000
-0.000800  18.600000
0.000700  18.600000
0.000000  18.600000
0.002200  18.500000
0.003000  18.500000
0.003000  18.500000
0.005200  18.500000
0.004500  18.400000
0.003700  18.400000
0.000700  18.400000
-0.001500  18.400000
-0.001500  18.400000
-0.005300  18.300000
-0.008300  18.300000
-0.007500  18.300000
-0.006800  18.300000
-0.001500  18.200000
0.004500  18.200000
0.000700  18.200000
-0.000800  18.200000
0.000000  18.100000
0.000000  18.100000
0.000000  18.100000
0.002200  18.100000
0.004500  18.000000
0.003000  18.000000
0.000000  18.000000
-0.001500  18.000000
-0.001500  18.000000
-0.005300  18.000000
-0.010500  17.900000
-0.009800  17.900000
-0.006800  17.900000
-0.001500  17.900000
-0.000800  17.900000
0.000700  17.800000
0.000000  17.800000
0.001500  17.800000
0.008200  17.800000
0.009700  17.700000
0.010500  17.700000
0.010500  17.700000
0.007500  17.700000
0.006700  17.700000
0.005200  17.700000
0.003000  17.700000
0.000000  17.700000
-0.000800  17.700000
-0.002300  17.600000
-0.002300  17.600000
-0.003000  17.600000
-0.010500  17.600000
-0.010500  17.600000
0.000000  17.600000
0.001500  17.600000
0.000700  17.600000
0.003700  17.600000
0.003000  17.600000
0.003000  17.500000
0.005200  17.500000
0.004500  17.500000
0.001500  17.500000
-0.002300  17.500000
-0.004600  17.500000
-0.005300  17.500000
-0.007500  17.500000
-0.004600  17.500000
-0.003000  17.500000
-0.006000  17.500000
-0.004600  17.500000
0.000700  17.500000
0.003000  17.500000
0.000700  17.500000
0.001500  17.500000
0.001500  17.500000
0.004500  17.500000
0.004500  17.500000
0.000000  17.500000
-0.001500  17.500000
-0.008300  17.500000
-0.010500  17.500000
-0.010500  17.500000
-0.008300  17.500000
-0.001500  17.500000
0.000700  17.500000
0.005200  17.500000
0.012000  17.500000
0.012700  17.500000
0.012700  17.500000
0.009700  17.500000
0.008200  17.500000
0.007500  17.500000
0.000700  17.500000
-0.005300  17.400000
-0.006800  17.400000
-0.009100  17.400000
-0.009100  17.400000
-0.007500  17.400000
-0.008300  17.400000
-0.008300  17.400000
-0.005300  17.300000
-0.003000  17.300000
-0.000800  17.300000
-0.000800  17.300000
0.000000  17.300000
-0.000800  17.300000
-0.001500  17.300000
0.003000  17.300000
0.004500  17.300000
0.005200  17.300000
0.003000  17.300000
0.000700  17.300000
0.000000  17.300000
-0.004600  17.200000
-0.006800  17.200000
-0.006000  17.200000
-0.004600  17.200000
-0.003000  17.200000
-0.001500  17.200000
0.003700  17.200000
0.005200  17.100000
0.006000  17.100000
0.004500  17.100000
0.003000  17.100000
0.002200  17.100000
0.001500  17.100000
0.002200  17.100000
0.000000  17.100000
0.000000  17.100000
-0.001500  17.100000
-0.002300  17.100000
-0.001500  17.100000
-0.002300  17.100000
-0.001500  17.100000
-0.000800  17.100000
-0.000800  17.100000
0.001500  17.100000
0.003700  17.100000
0.004500  17.100000
0.007500  17.100000
0.009000  17.000000
0.008200  17.000000
0.005200  17.000000
0.002200  17.000000
-0.000800  17.000000
-0.003800  17.000000
-0.007500  17.000000
-0.008300  17.000000
-0.009800  17.000000
-0.008300  17.000000
-0.004600  17.000000
-0.001500  17.000000
0.009000  17.000000
0.014200  17.000000
0.012700  17.000000
0.012000  17.000000
0.009000  17.000000
0.005200  17.000000
-0.001500  16.900000
-0.009100  16.900000
-0.020300  16.900000
-0.028500  16.900000
-0.030800  16.900000
-0.030800  16.900000
-0.024000  16.900000
-0.014300  16.900000
-0.006000  16.900000
-0.000800  16.900000
0.003700  16.800000
0.009000  16.800000
0.010500  16.800000
0.010500  16.800000
0.012700  16.800000
0.018000  16.800000
0.021700  16.800000
0.019500  16.800000
0.018000  16.800000
0.015700  16.800000
0.011200  16.700000
0.006700  16.700000
-0.000800  16.700000
-0.004600  16.700000
-0.003800  16.700000
-0.000800  16.700000
0.000700  16.700000
0.001500  16.700000
0.000000  16.700000
0.000700  16.700000
0.000700  16.700000
0.000700  16.700000
0.003700  16.600000
0.004500  16.600000
0.003000  16.600000
0.001500  16.600000
-0.002300  16.600000
-0.005300  16.600000
-0.006800  16.600000
-0.007500  16.600000
-0.005300  16.600000
-0.005300  16.600000
-0.006800  16.600000
-0.007500  16.600000
-0.008300  16.600000
-0.006000  16.600000
-0.003800  16.600000
-0.001500  16.600000
-0.001500  16.600000
0.002200  16.600000
0.005200  16.500000
0.003000  16.500000
0.000000  16.500000
-0.002300  16.500000
-0.004600  16.500000
-0.007500  16.500000
-0.006000  16.500000
-0.003000  16.500000
0.000700  16.500000
0.005200  16.500000
0.006000  16.400000
0.008200  16.400000
0.006700  16.400000
0.006700  16.400000
0.007500  16.400000
0.008200  16.400000
0.009700  16.400000
0.006700  16.400000
0.005200  16.400000
0.006000  16.400000
0.001500  16.400000
-0.001500  16.400000
-0.004600  16.400000
-0.004600  16.400000
-0.006000  16.400000
-0.008300  16.400000
-0.012000  16.400000
-0.004600  16.300000
0.002200  16.300000
0.005200  16.300000
0.009700  16.300000
0.008200  16.300000
0.007500  16.300000
0.003000  16.300000
-0.003800  16.300000
-0.003000  16.300000
-0.004600  16.300000
-0.007500  16.300000
-0.006800  16.300000
-0.005300  16.300000
-0.004600  16.200000
0.001500  16.200000
0.005200  16.200000
0.005200  16.200000
0.005200  16.200000
0.001500  16.200000
0.001500  16.200000
0.004500  16.200000
0.003700  16.200000
0.003000  16.200000
0.000000  16.200000
-0.003800  16.200000
-0.007500  16.100000
-0.009100  16.100000
-0.006800  16.100000
0.000700  16.100000
0.008200  16.100000
0.009700  16.100000
0.006700  16.100000
0.002200  16.100000
0.000700  16.100000
-0.001500  16.100000
-0.004600  16.100000
-0.005300  16.100000
-0.009100  16.100000
-0.010500  16.000000
-0.012800  16.000000
-0.012800  16.000000
-0.014300  16.000000
-0.020300  16.000000
-0.020300  16.000000
-0.019500  16.000000
-0.018800  15.900000
-0.015800  15.900000
-0.009100  15.900000
-0.001500  15.900000
0.004500  15.900000
0.011200  15.900000
0.017200  15.900000
0.018000  15.900000
0.014200  15.900000
0.015000  15.900000
0.015700  15.900000
0.015000  15.900000
0.014200  15.900000
0.009000  15.900000
0.003000  15.900000
-0.000800  15.900000
-0.000800  15.900000
-0.001500  15.800000
-0.000800  15.800000
-0.001500  15.800000
-0.001500  15.800000
0.000000  15.800000
0.004500  15.800000
0.004500  15.800000
0.004500  15.800000
0.015000  15.800000
0.026200  15.800000
0.023200  15.800000
0.013500  15.800000
0.004500  15.800000
-0.005300  15.800000
-0.012000  15.800000
-0.021000  15.800000
-0.023300  15.800000
-0.024000  15.800000
-0.022500  15.800000
-0.019500  15.800000
-0.019500  15.800000
-0.015000  15.800000
-0.012000  15.800000
-0.006800  15.700000
-0.003000  15.700000
0.002200  15.700000
0.008200  15.700000
0.010500  15.700000
0.009700  15.700000
0.008200  15.700000
0.007500  15.700000
0.002200  15.700000
-0.001500  15.700000
-0.003800  15.700000
-0.005300  15.700000
-0.003000  15.700000
-0.003000  15.700000
-0.001500  15.700000
0.003000  15.700000
0.006700  15.700000
0.008200  15.700000
0.011200  15.700000
0.014200  15.700000
0.014200  15.700000
0.014200  15.700000
0.012700  15.700000
0.012000  15.700000
0.007500  15.700000
0.001500  15.700000
-0.001500  15.700000
-0.005300  15.700000
-0.007500  15.700000
-0.010500  15.700000
-0.009800  15.700000
-0.005300  15.700000
-0.004600  15.700000
-0.006000  15.700000
-0.004600  15.700000
0.008200  15.700000
0.021700  15.700000
0.025500  15.700000
0.023200  15.700000
0.012000  15.700000
-0.000800  15.600000
-0.006800  15.600000
-0.016500  15.600000
-0.020300  15.600000
-0.016500  15.600000
-0.017300  15.600000
-0.016500  15.600000
-0.016500  15.600000
-0.018100  15.600000
-0.011300  15.600000
-0.006000  15.600000
-0.001500  15.600000
0.000000  15.600000
0.003000  15.600000
0.009700  15.600000
0.011200  15.600000
0.010500  15.600000
0.010500  15.500000
0.009000  15.500000
0.008200  15.500000
0.003700  15.500000
-0.003000  15.500000
-0.002300  15.500000
-0.003000  15.500000
-0.006000  15.500000
-0.004600  15.500000
-0.003000  15.500000
-0.000800  15.500000
0.000700  15.500000
0.003000  15.500000
0.006700  15.500000
0.003000  15.500000
0.000000  15.500000
-0.000800  15.500000
-0.001500  15.500000
-0.003000  15.500000
-0.008300  15.500000
-0.008300  15.500000
-0.005300  15.500000
-0.001500  15.500000
0.000700  15.500000
0.001500  15.500000
0.003700  15.500000
0.005200  15.500000
0.009000  15.500000
0.009700  15.500000
0.009000  15.500000
0.009000  15.500000
0.008200  15.500000
0.006700  15.500000
0.002200  15.500000
-0.003000  15.500000
-0.004600  15.500000
-0.005300  15.500000
-0.006800  15.500000
-0.005300  15.400000
-0.003000  15.400000
-0.003000  15.400000
-0.003000  15.400000
-0.000800  15.400000
0.000700  15.400000
0.000000  15.400000
0.001500  15.400000
0.005200  15.400000
0.004500  15.400000
0.004500  15.400000
0.000700  15.400000
-0.004600  15.400000
-0.010500  15.400000
-0.015000  15.400000
-0.013500  15.400000
-0.006000  15.400000
0.000000  15.400000
0.002200  15.400000
0.005200  15.400000
0.003000  15.400000
0.003000  15.400000
0.009000  15.400000
0.019500  15.400000
0.022500  15.400000
0.021700  15.300000
0.019500  15.300000
0.012000  15.300000
0.003000  15.300000
-0.006800  15.300000
-0.014300  15.300000
-0.020300  15.300000
-0.022500  15.300000
-0.018800  15.300000
-0.013500  15.300000
-0.010500  15.300000
-0.006000  15.300000
-0.003000  15.300000
-0.003800  15.300000
-0.006800  15.300000
-0.008300  15.300000
-0.005300  15.300000
0.000000  15.300000
0.000700  15.300000
-0.001500  15.300000
0.001500  15.300000
0.000700  15.300000
-0.002300  15.300000
-0.002300  15.300000
-0.000800  15.300000
0.004500  15.300000
0.005200  15.300000
0.004500  15.300000
0.005200  15.300000
0.005200  15.300000
0.008200  15.300000
0.010500  15.300000
0.012000  15.300000
0.012000  15.300000
0.008200  15.300000
0.003000  15.300000
0.002200  15.300000
0.000700  15.300000
-0.003000  15.300000
-0.003800  15.300000
-0.002300  15.300000
-0.001500  15.300000
-0.000800  15.300000
-0.001500  15.300000
-0.002300  15.300000
-0.001500  15.300000
-0.003800  15.300000
-0.003000  15.300000
-0.004600  15.300000
0.000000  15.300000
0.009000  15.300000
0.012700  15.300000
0.009000  15.300000
0.000000  15.300000
-0.005300  15.300000
-0.012000  15.300000
-0.019500  15.300000
-0.022500  15.300000
-0.019500  15.300000
-0.016500  15.300000
-0.014300  15.300000
-0.008300  15.300000
-0.003800  15.300000
0.002200  15.300000
0.007500  15.300000
0.011200  15.300000
0.016500  15.300000
0.021700  15.300000
0.027700  15.300000
0.031500  15.300000
0.027700  15.300000
0.026200  15.300000
0.020200  15.300000
0.008200  15.300000
-0.000800  15.300000
-0.015800  15.300000
-0.027000  15.300000
-0.034600  15.300000
-0.036800  15.300000
-0.030000  15.300000
-0.025600  15.300000
-0.017300  15.300000
-0.009100  15.300000
-0.001500  15.300000
0.004500  15.300000
0.004500  15.300000
0.006700  15.300000
0.008200  15.300000
0.009000  15.300000
0.012000  15.300000
0.014200  15.300000
0.012000  15.300000
0.010500  15.300000
0.006700  15.300000
0.000700  15.300000
0.000700  15.300000
0.000000  15.300000
0.001500  15.300000
-0.001500  15.300000
-0.003000  15.300000
-0.001500  15.200000
-0.003800  15.200000
-0.003800  15.200000
0.000700  15.200000
0.000700  15.200000
-0.001500  15.200000
0.000700  15.200000
0.001500  15.200000
0.003700  15.200000
0.006700  15.200000
0.005200  15.300000
0.006000  15.300000
0.004500  15.300000
0.001500  15.300000
-0.002300  15.300000
-0.003800  15.300000
0.001500  15.300000
-0.001500  15.300000
-0.002300  15.300000
-0.001500  15.300000
-0.000800  15.300000
0.000700  15.300000
-0.001500  15.300000
-0.004600  15.300000
-0.006800  15.300000
-0.004600  15.300000
-0.003000  15.300000
-0.002300  15.300000
-0.001500  15.300000
-0.000800  15.300000
0.009000  15.300000
0.016500  15.300000
0.018000  15.300000
0.012000  15.300000
0.006700  15.300000
0.001500  15.300000
-0.006800  15.300000
-0.009100  15.300000
-0.012000  15.300000
-0.015800  15.300000
-0.019500  15.300000
-0.021800  15.300000
-0.019500  15.300000
-0.015800  15.300000
-0.009800  15.300000
-0.001500  15.300000
0.004500  15.300000
0.007500  15.300000
0.012700  15.300000
0.015700  15.300000
0.018700  15.200000
0.018000  15.200000
0.012700  15.200000
0.006700  15.200000
0.003000  15.200000
0.000700  15.200000
-0.001500  15.200000
-0.006000  15.200000
-0.010500  15.200000
-0.007500  15.200000
-0.005300  15.100000
-0.002300  15.100000
0.000000  15.100000
-0.003800  15.100000
-0.001500  15.100000
0.000700  15.100000
0.003700  15.100000
0.008200  15.100000
0.004500  15.100000
0.003000  15.100000
0.000700  15.100000
-0.001500  15.100000
-0.005300  15.100000
-0.004600  15.100000
-0.003000  15.100000
0.000700  15.100000
0.002200  15.100000
0.000700  15.000000
0.009000  15.000000
0.015000  15.000000
0.012000  15.000000
0.007500  15.000000
0.003000  15.000000
0.000700  15.000000
-0.001500  15.000000
-0.006000  15.000000
-0.010500  15.000000
-0.016500  15.000000
-0.021000  15.000000
-0.019500  15.000000
-0.014300  14.900000
-0.006800  14.900000
-0.004600  14.900000
-0.002300  14.900000
0.001500  14.900000
0.000700  14.900000
0.003000  14.900000
0.004500  14.900000
0.004500  14.900000
0.005200  14.900000
0.004500  14.800000
0.005200  14.800000
0.001500  14.800000
0.000700  14.800000
0.002200  14.800000
0.000700  14.800000
0.001500  14.800000
0.001500  14.800000
-0.000800  14.800000
-0.004600  14.800000
-0.004600  14.800000
-0.002300  14.800000
0.002200  14.700000
0.006700  14.700000
0.005200  14.700000
0.006000  14.700000
0.004500  14.700000
0.004500  14.700000
0.003700  14.700000
-0.001500  14.600000
-0.003800  14.600000
-0.010500  14.600000
-0.009800  14.600000
-0.008300  14.600000
-0.012800  14.600000
-0.010500  14.600000
-0.006000  14.600000
-0.001500  14.500000
0.005200  14.500000
0.013500  14.500000
0.021000  14.500000
0.021000  14.500000
0.023200  14.500000
0.025500  14.500000
0.020200  14.400000
0.011200  14.400000
0.004500  14.400000
-0.000800  14.400000
-0.000800  14.400000
0.004500  14.400000
0.005200  14.400000
0.007500  14.400000
0.005200  14.400000
-0.006000  14.400000
-0.009100  14.400000
-0.012800  14.400000
-0.014300  14.400000
-0.013500  14.400000
-0.012000  14.300000
-0.009800  14.300000
-0.010500  14.300000
-0.012800  14.300000
-0.016500  14.300000
-0.018800  14.300000
-0.020300  14.300000
-0.020300  14.300000
-0.018800  14.300000
-0.016500  14.300000
-0.011300  14.200000
-0.007500  14.200000
-0.004600  14.200000
0.003700  14.200000
0.009000  14.200000
0.012000  14.200000
0.015700  14.200000
0.018000  14.200000
0.018700  14.200000
0.014200  14.200000
0.009000  14.100000
0.006700  14.100000
0.005200  14.100000
0.000700  14.100000
-0.003800  14.100000
-0.004600  14.100000
-0.004600  14.100000
-0.003000  14.100000
-0.002300  14.100000
0.000000  14.100000
0.000700  14.000000
0.001500  14.000000
-0.004600  14.000000
-0.004600  14.000000
-0.000800  14.000000
-0.000800  14.000000
0.001500  14.000000
0.003000  14.000000
0.003000  14.000000
0.003700  14.000000
0.003700  14.000000
0.004500  14.000000
0.003700  13.900000
0.002200  13.900000
0.007500  13.900000
0.012000  13.900000
0.009000  13.900000
0.003000  13.900000
0.000000  13.900000
0.002200  13.900000
0.006700  13.900000
0.008200  13.900000
0.004500  13.900000
0.001500  13.900000
0.000000  13.900000
0.001500  13.900000
0.006700  13.900000
0.018000  13.800000
0.023200  13.800000
0.017200  13.800000
0.018000  13.800000
0.006700  13.800000
-0.003000  13.800000
-0.009800  13.800000
-0.019500  13.700000
-0.021000  13.700000
-0.022500  13.700000
-0.021800  13.700000
-0.023300  13.700000
-0.024000  13.700000
-0.023300  13.700000
-0.022500  13.600000
-0.020300  13.600000
-0.020300  13.600000
-0.014300  13.600000
-0.006800  13.600000
0.001500  13.600000
0.009000  13.600000
0.012000  13.600000
0.012700  13.500000
0.010500  13.500000
0.012000  13.500000
0.012700  13.500000
0.012700  13.500000
0.014200  13.500000
0.019500  13.500000
0.023200  13.500000
0.015000  13.500000
0.003700  13.500000
-0.003800  13.500000
-0.010500  13.500000
-0.012800  13.400000
-0.012800  13.400000
-0.009100  13.400000
-0.009800  13.400000
-0.008300  13.400000
-0.003800  13.400000
-0.004600  13.400000
-0.000800  13.400000
0.000000  13.400000
0.000700  13.300000
0.006000  13.300000
0.006700  13.300000
0.005200  13.300000
0.001500  13.300000
-0.002300  13.300000
-0.008300  13.300000
-0.012000  13.300000
-0.012000  13.300000
-0.010500  13.300000
-0.009800  13.200000
-0.006000  13.200000
-0.004600  13.200000
-0.000800  13.200000
0.008200  13.200000
0.012700  13.200000
0.016500  13.200000
0.021700  13.200000
0.020200  13.200000
0.018700  13.100000
0.018000  13.100000
0.014200  13.100000
0.005200  13.100000
-0.001500  13.100000
-0.004600  13.100000
-0.006800  13.100000
-0.008300  13.000000
-0.007500  13.000000
-0.004600  13.000000
-0.003800  13.000000
0.000700  13.000000
0.001500  13.000000
0.000700  13.000000
0.000700  13.000000
0.005200  13.000000
0.015000  13.000000
0.013500  13.000000
0.004500  12.900000
-0.003000  12.900000
-0.010500  12.900000
-0.018800  12.900000
-0.021800  12.900000
-0.029300  12.900000
-0.033800  12.900000
-0.024000  12.800000
-0.015000  12.800000
-0.005300  12.800000
0.003000  12.800000
0.005200  12.800000
0.010500  12.800000
0.012700  12.800000
0.014200  12.700000
0.014200  12.700000
0.015000  12.700000
0.012700  12.700000
0.010500  12.700000
0.008200  12.700000
0.001500  12.700000
-0.005300  12.700000
-0.008300  12.700000
-0.008300  12.600000
-0.005300  12.600000
-0.005300  12.600000
-0.006800  12.600000
-0.007500  12.600000
-0.005300  12.600000
-0.001500  12.600000
0.001500  12.600000
0.006700  12.600000
0.006700  12.600000
0.005200  12.600000
0.003000  12.600000
-0.000800  12.500000
-0.003000  12.500000
-0.003800  12.500000
-0.001500  12.500000
-0.003000  12.500000
-0.002300  12.500000
-0.001500  12.500000
-0.004600  12.500000
-0.005300  12.500000
-0.000800  12.500000
0.005200  12.400000
0.006000  12.400000
0.006000  12.400000
0.002200  12.400000
-0.004600  12.400000
-0.004600  12.400000
-0.004600  12.400000
-0.004600  12.400000
-0.008300  12.400000
-0.009100  12.300000
-0.000800  12.300000
0.009000  12.300000
0.011200  12.300000
0.006000  12.300000
0.004500  12.300000
0.008200  12.300000
0.015700  12.300000
0.016500  12.200000
0.015700  12.200000
0.012000  12.200000
0.005200  12.200000
0.000700  12.200000
-0.006800  12.200000
-0.011300  12.200000
-0.016500  12.100000
-0.017300  12.100000
-0.014300  12.100000
-0.012000  12.100000
-0.007500  12.100000
-0.009100  12.100000
-0.012800  12.100000
-0.010500  12.100000
-0.006000  12.100000
-0.000800  12.100000
0.003700  12.100000
0.006700  12.100000
0.009000  12.100000
0.008200  12.100000
0.007500  12.000000
0.006700  12.000000
0.003000  12.000000
0.000700  12.000000
0.000700  12.000000
-0.000800  12.000000
0.002200  12.000000
0.003000  12.000000
0.001500  12.000000
0.005200  12.000000
0.006700  11.900000
0.010500  11.900000
0.007500  11.900000
0.004500  11.900000
0.005200  11.900000
-0.000800  11.900000
-0.003800  11.900000
-0.005300  11.900000
-0.005300  11.900000
-0.009100  11.900000
-0.016500  11.900000
-0.017300  11.900000
-0.014300  11.800000
-0.008300  11.800000
-0.003000  11.800000
0.000700  11.800000
0.005200  11.800000
0.000700  11.800000
-0.003000  11.800000
-0.000800  11.800000
0.010500  11.800000
0.020200  11.800000
0.025500  11.700000
0.030700  11.700000
0.023200  11.700000
0.010500  11.700000
-0.000800  11.700000
-0.006800  11.700000
-0.007500  11.700000
-0.006000  11.700000
-0.000800  11.700000
0.004500  11.700000
0.005200  11.700000
0.004500  11.700000
0.006700  11.700000
0.009700  11.700000
0.003700  11.700000
0.005200  11.700000
0.009000  11.700000
0.002200  11.700000
-0.006800  11.700000
-0.015800  11.700000
-0.019500  11.600000
-0.023300  11.600000
-0.024000  11.600000
-0.023300  11.600000
-0.022500  11.600000
-0.018100  11.600000
-0.013500  11.600000
-0.009800  11.600000
-0.006800  11.600000
-0.006800  11.600000
-0.005300  11.600000
-0.000800  11.600000
0.004500  11.600000
0.006700  11.600000
0.004500  11.600000
0.005200  11.600000
0.007500  11.600000
0.007500  11.600000
0.009000  11.600000
0.007500  11.600000
0.006700  11.500000
0.012000  11.500000
0.010500  11.500000
0.005200  11.500000
0.003000  11.500000
0.003000  11.500000
0.003000  11.500000
0.002200  11.500000
0.004500  11.500000
0.003700  11.500000
0.002200  11.500000
-0.001500  11.500000
-0.003800  11.500000
-0.007500  11.500000
-0.010500  11.500000
-0.012000  11.500000
-0.012000  11.500000
-0.004600  11.400000
0.000700  11.400000
0.000000  11.400000
0.000000  11.400000
-0.000800  11.400000
0.003000  11.400000
0.008200  11.400000
0.006700  11.400000
0.008200  11.400000
0.009000  11.400000
0.006700  11.400000
0.003000  11.400000
-0.001500  11.400000
-0.002300  11.300000
-0.003000  11.300000
-0.003000  11.300000
0.001500  11.300000
0.002200  11.300000
0.000000  11.300000
-0.001500  11.300000
0.000000  11.300000
0.003000  11.300000
0.003700  11.300000
0.004500  11.200000
0.004500  11.200000
0.003000  11.200000
-0.001500  11.200000
-0.006800  11.200000
-0.009100  11.200000
-0.013500  11.200000
-0.020300  11.200000
-0.024000  11.200000
-0.018800  11.200000
-0.008300  11.200000
0.002200  11.200000
0.009000  11.200000
0.012700  11.200000
0.022500  11.200000
0.029200  11.200000
0.024000  11.200000
0.019500  11.200000
0.017200  11.100000
0.012000  11.100000
0.005200  11.100000
-0.001500  11.100000
-0.014300  11.100000
-0.020300  11.100000
-0.015800  11.100000
-0.008300  11.100000
-0.009100  11.100000
-0.010500  11.100000
-0.009100  11.100000
-0.008300  11.100000
-0.009100  11.000000
-0.006800  11.000000
-0.005300  11.000000
-0.004600  11.000000
-0.004600  11.000000
-0.001500  11.000000
0.001500  11.000000
0.003700  11.000000
0.001500  11.000000
-0.003800  11.000000
-0.011300  10.900000
-0.015000  10.900000
-0.015000  10.900000
-0.012800  10.900000
-0.003000  10.900000
0.001500  10.900000
0.002200  10.900000
0.006700  10.900000
0.007500  10.900000
0.010500  10.900000
0.014200  10.900000
0.019500  10.900000
0.025500  10.900000
0.025500  10.900000
0.021000  10.900000
0.013500  10.900000
0.012000  10.900000
0.006700  10.800000
-0.000800  10.800000
0.000700  10.800000
0.002200  10.800000
0.001500  10.800000
0.003000  10.800000
0.001500  10.800000
-0.000800  10.800000
-0.003000  10.800000
-0.004600  10.800000
-0.000800  10.800000
0.000700  10.800000
-0.003000  10.800000
-0.005300  10.700000
-0.005300  10.700000
-0.006000  10.700000
-0.006800  10.700000
-0.011300  10.700000
-0.010500  10.700000
-0.003000  10.700000
0.001500  10.700000
0.001500  10.700000
0.003000  10.700000
0.003000  10.700000
0.001500  10.700000
0.000700  10.700000
-0.004600  10.700000
-0.008300  10.700000
-0.006800  10.700000
-0.000800  10.700000
0.009000  10.700000
0.009000  10.700000
0.004500  10.700000
0.001500  10.600000
-0.004600  10.600000
-0.006800  10.600000
-0.011300  10.600000
-0.014300  10.600000
-0.014300  10.600000
-0.011300  10.600000
-0.010500  10.600000
-0.009100  10.600000
-0.006000  10.600000
-0.006800  10.500000
-0.004600  10.500000
-0.003000  10.500000
-0.000800  10.500000
0.008200  10.500000
0.016500  10.500000
0.015700  10.500000
0.012700  10.500000
0.009000  10.500000
0.003700  10.500000
0.004500  10.500000
0.005200  10.500000
0.007500  10.500000
0.012000  10.500000
0.011200  10.500000
0.008200  10.500000
0.004500  10.500000
0.003700  10.500000
-0.000800  10.500000
-0.009100  10.500000
-0.012000  10.400000
-0.013500  10.400000
-0.013500  10.400000
-0.007500  10.400000
-0.001500  10.400000
-0.000800  10.400000
0.002200  10.400000
0.005200  10.400000
0.006700  10.400000
0.005200  10.400000
0.003000  10.400000
0.002200  10.400000
0.001500  10.400000
-0.000800  10.400000
-0.000800  10.400000
0.000700  10.400000
0.003700  10.400000
0.006700  10.300000
0.004500  10.300000
0.001500  10.300000
-0.001500  10.300000
-0.006000  10.300000
-0.005300  10.300000
-0.001500  10.300000
-0.005300  10.300000
-0.008300  10.300000
0.003000  10.300000
0.010500  10.300000
0.008200  10.300000
0.008200  10.300000
0.002200  10.300000
-0.000800  10.300000
-0.005300  10.300000
-0.009100  10.300000
-0.006800  10.300000
-0.008300  10.300000
-0.009100  10.300000
-0.010500  10.300000
-0.014300  10.300000
-0.016500  10.300000
-0.015800  10.200000
-0.012800  10.200000
-0.008300  10.200000
-0.005300  10.200000
-0.001500  10.200000
0.004500  10.200000
0.008200  10.200000
0.014200  10.200000
0.018000  10.200000
0.021700  10.200000
0.022500  10.200000
0.021700  10.200000
0.021700  10.200000
0.018000  10.200000
0.013500  10.200000
0.004500  10.200000
-0.000800  10.200000
-0.002300  10.200000
-0.008300  10.200000
-0.012000  10.200000
-0.012800  10.100000
-0.009800  10.100000
-0.008300  10.100000
-0.009800  10.100000
-0.010500  10.100000
-0.009100  10.100000
-0.005300  10.100000
-0.004600  10.100000
-0.005300  10.100000
-0.006800  10.100000
-0.009800  10.100000
-0.009800  10.100000
-0.006800  10.100000
-0.006800  10.100000
-0.001500  10.100000
-0.001500  10.100000
-0.001500  10.100000
-0.001500  10.100000
-0.001500  10.100000
-0.001500  10.100000
