# Supplementary material for: Extracting time-frequency feature of single-channel vastus medialis EMG signals for knee exercise pattern recognition
Source: PLoS One. 2017 Jul 10;12(7):e0180526. doi: 10.1371/journal.pone.0180526 (PMC5503271; doi:10.1371/journal.pone.0180526)
Supplement: S1 File — The EMG orignial data of the vastus medialis muscle of the detected leg from 14 healthy subjects were collected and recorded in the file while performing three exercise programs, i.e., leg extension from a sitting position (sitting), flexion of the leg up (standing), and gait (walking). (ZIP) [file pone.0180526.s001.zip › Data/2gait.txt]

File Name: 2gait.log
Channel 3: 'VM', 15300 values, engineering units: mV, no filters.
Channel 5: 'FX', 765 values, engineering units: deg, no filters, extrapolated from 50 to 1000 samples per second.
0.003000  70.100000
0.002200  70.100000
0.000000  70.100000
-0.003000  70.100000
-0.005300  70.100000
-0.006800  70.100000
-0.012000  70.100000
-0.010500  70.100000
-0.005300  70.100000
-0.000800  70.100000
-0.000800  70.200000
0.002200  70.200000
0.002200  70.200000
0.004500  70.200000
0.005200  70.200000
0.006000  70.200000
0.010500  70.200000
0.008200  70.200000
0.003000  70.200000
-0.000800  70.200000
-0.006000  70.200000
-0.007500  70.200000
-0.010500  70.200000
-0.009100  70.200000
-0.008300  70.200000
-0.006800  70.200000
-0.001500  70.200000
0.001500  70.200000
0.002200  70.200000
0.003000  70.200000
0.003000  70.200000
0.004500  70.200000
0.006700  70.200000
0.008200  70.200000
0.006700  70.200000
0.001500  70.200000
-0.001500  70.200000
-0.003800  70.200000
-0.006000  70.200000
-0.008300  70.200000
-0.005300  70.200000
-0.003000  70.200000
0.000000  70.200000
0.001500  70.200000
-0.000800  70.200000
0.000700  70.200000
0.001500  70.200000
0.003700  70.200000
0.008200  70.200000
0.009000  70.200000
0.009000  70.200000
0.006000  70.200000
0.003000  70.200000
-0.000800  70.200000
-0.004600  70.200000
-0.007500  70.200000
-0.009800  70.200000
-0.009100  70.200000
-0.005300  70.200000
0.000700  70.200000
0.001500  70.100000
0.003000  70.100000
0.002200  70.100000
0.002200  70.100000
0.003000  70.100000
0.005200  70.100000
0.008200  70.100000
0.007500  70.100000
0.004500  70.100000
0.000000  70.100000
-0.001500  70.100000
-0.006000  70.100000
-0.007500  70.100000
-0.007500  70.100000
-0.006000  70.100000
0.000700  70.100000
0.000700  70.100000
0.001500  70.100000
0.001500  70.100000
0.001500  70.100000
0.003000  70.100000
0.005200  70.100000
0.007500  70.100000
0.008200  70.100000
0.009000  70.100000
0.000700  70.100000
-0.004600  70.100000
-0.004600  70.100000
-0.009100  70.100000
-0.011300  70.100000
-0.010500  70.100000
-0.006800  70.100000
-0.003000  70.100000
0.000700  70.100000
0.001500  70.100000
0.001500  70.100000
0.002200  70.100000
0.003000  70.100000
0.004500  70.100000
0.007500  70.100000
0.008200  70.100000
0.006700  70.100000
0.004500  70.100000
-0.001500  70.100000
-0.005300  70.100000
-0.007500  70.100000
-0.010500  70.100000
-0.009800  70.100000
-0.004600  70.100000
0.000000  70.100000
-0.001500  70.100000
0.001500  70.100000
0.002200  70.100000
-0.000800  70.100000
0.000700  70.100000
0.004500  70.100000
0.007500  70.100000
0.008200  70.100000
0.003000  70.100000
0.000700  70.100000
-0.001500  70.100000
-0.005300  70.100000
-0.008300  70.100000
-0.008300  70.100000
-0.008300  70.100000
-0.004600  70.100000
0.000700  70.100000
0.000700  70.100000
0.003000  70.100000
0.002200  70.100000
0.001500  70.100000
0.003000  70.100000
0.005200  70.100000
0.008200  70.100000
0.004500  70.100000
0.004500  70.100000
0.001500  70.100000
-0.003000  70.100000
-0.006000  70.100000
-0.007500  70.100000
-0.006800  70.100000
-0.003800  70.100000
0.000000  70.100000
0.001500  70.100000
0.002200  70.100000
0.000700  70.100000
0.000000  70.100000
0.003700  70.100000
0.005200  70.100000
0.009000  70.100000
0.007500  70.200000
0.005200  70.200000
0.003000  70.200000
-0.000800  70.200000
-0.004600  70.200000
-0.009100  70.200000
-0.009800  70.200000
-0.007500  70.200000
-0.006000  70.200000
-0.004600  70.200000
-0.002300  70.200000
0.001500  70.200000
0.002200  70.200000
0.003000  70.200000
0.004500  70.200000
0.007500  70.200000
0.009000  70.200000
0.005200  70.200000
0.003000  70.200000
-0.000800  70.200000
-0.003000  70.200000
-0.006800  70.200000
-0.011300  70.200000
-0.012000  70.200000
-0.009100  70.200000
-0.003000  70.200000
-0.000800  70.200000
0.000700  70.200000
0.002200  70.200000
0.001500  70.200000
0.001500  70.100000
0.004500  70.100000
0.006700  70.100000
0.006700  70.100000
0.005200  70.100000
0.000700  70.100000
-0.003800  70.100000
-0.005300  70.100000
-0.007500  70.100000
-0.009100  70.100000
-0.009100  70.200000
-0.005300  70.200000
-0.000800  70.200000
0.001500  70.200000
0.002200  70.200000
0.001500  70.200000
0.001500  70.200000
0.002200  70.200000
0.005200  70.200000
0.009000  70.200000
0.007500  70.200000
0.006000  70.200000
0.001500  70.200000
-0.003000  70.200000
-0.005300  70.200000
-0.006800  70.200000
-0.009100  70.200000
-0.008300  70.200000
-0.002300  70.200000
0.000000  70.200000
0.000000  70.200000
0.000000  70.200000
0.002200  70.200000
0.005200  70.200000
0.004500  70.200000
0.005200  70.200000
0.006700  70.200000
0.007500  70.200000
0.004500  70.200000
0.001500  70.200000
-0.003000  70.100000
-0.006800  70.100000
-0.009100  70.100000
-0.009800  70.100000
-0.004600  70.100000
-0.000800  70.100000
0.001500  70.100000
0.000700  70.100000
0.000700  70.100000
0.003700  70.100000
0.001500  70.100000
0.004500  70.100000
0.008200  70.100000
0.009000  70.100000
0.005200  70.100000
0.000700  70.100000
-0.001500  70.100000
-0.004600  70.100000
-0.006000  70.100000
-0.009100  70.100000
-0.008300  70.100000
-0.004600  70.100000
-0.001500  70.100000
-0.001500  70.100000
0.000700  70.100000
0.001500  70.100000
0.002200  70.100000
0.003700  70.100000
0.003700  70.100000
0.007500  70.100000
0.008200  70.100000
0.003000  70.100000
0.000700  70.100000
-0.003000  70.100000
-0.004600  70.100000
-0.005300  70.100000
-0.007500  70.100000
-0.006800  70.100000
-0.003000  70.100000
0.000000  70.100000
0.000000  70.100000
0.001500  70.100000
0.000700  70.100000
0.003000  70.100000
0.004500  70.100000
0.005200  70.100000
0.006700  70.100000
0.005200  70.100000
0.003700  70.100000
-0.001500  70.100000
-0.003000  70.100000
-0.005300  70.100000
-0.007500  70.100000
-0.008300  70.100000
-0.006800  70.100000
-0.003000  70.100000
-0.000800  70.100000
0.001500  70.100000
0.003000  70.100000
0.005200  70.100000
0.006000  70.100000
0.006000  70.100000
0.008200  70.100000
0.008200  70.100000
0.005200  70.100000
0.000700  70.100000
-0.001500  70.100000
-0.005300  70.100000
-0.008300  70.100000
-0.008300  70.100000
-0.006800  70.100000
-0.003800  70.100000
-0.000800  70.100000
0.002200  70.100000
0.003000  70.100000
0.001500  70.100000
0.003000  70.100000
0.004500  70.100000
0.004500  70.100000
0.007500  70.100000
0.006000  70.100000
0.004500  70.100000
0.000700  70.100000
-0.004600  70.100000
-0.006800  70.100000
-0.012000  70.100000
-0.012800  70.100000
-0.010500  70.100000
-0.006000  70.100000
-0.003000  70.100000
0.000700  70.100000
0.004500  70.100000
0.005200  70.100000
0.006000  70.100000
0.002200  70.100000
0.004500  70.100000
0.007500  70.100000
0.004500  70.100000
0.000000  70.100000
-0.004600  70.100000
-0.003000  70.100000
-0.005300  70.100000
-0.006800  70.100000
-0.006800  70.100000
-0.005300  70.100000
0.000700  70.100000
0.001500  70.100000
0.003000  70.100000
0.003000  70.100000
0.004500  70.100000
0.003000  70.100000
0.003000  70.100000
0.007500  70.100000
0.005200  70.100000
0.003000  70.100000
0.000000  70.100000
-0.003000  70.100000
-0.006800  70.100000
-0.009100  70.100000
-0.010500  70.100000
-0.009800  70.100000
-0.003800  70.100000
-0.003000  70.100000
-0.000800  70.100000
0.003000  70.100000
0.001500  70.100000
0.003000  70.100000
0.003000  70.100000
0.004500  70.100000
0.009000  70.100000
0.006700  70.200000
0.003700  70.200000
0.000700  70.200000
-0.003000  70.200000
-0.003800  70.200000
-0.006800  70.200000
-0.008300  70.200000
-0.005300  70.200000
-0.002300  70.200000
-0.002300  70.200000
-0.000800  70.200000
0.000700  70.200000
0.003000  70.200000
0.005200  70.200000
0.005200  70.200000
0.009000  70.200000
0.009000  70.200000
0.006000  70.200000
0.002200  70.200000
0.000700  70.200000
-0.001500  70.200000
-0.010500  70.200000
-0.012000  70.200000
-0.009800  70.200000
-0.006000  70.200000
-0.001500  70.200000
-0.000800  70.200000
0.000700  70.200000
0.003000  70.200000
0.001500  70.200000
0.003000  70.200000
0.005200  70.200000
0.006700  70.200000
0.008200  70.200000
0.006700  70.200000
0.001500  70.200000
-0.001500  70.200000
-0.005300  70.200000
-0.008300  70.200000
-0.009100  70.200000
-0.009100  70.200000
-0.004600  70.200000
-0.001500  70.200000
-0.000800  70.200000
0.003000  70.200000
0.001500  70.200000
0.003700  70.200000
0.006700  70.200000
0.009700  70.200000
0.011200  70.200000
0.006700  70.100000
0.003700  70.100000
-0.001500  70.100000
-0.005300  70.100000
-0.007500  70.100000
-0.010500  70.100000
-0.009100  70.100000
-0.005300  70.100000
0.000700  70.100000
0.000700  70.100000
0.001500  70.100000
0.003000  70.100000
0.002200  70.100000
0.001500  70.100000
0.001500  70.100000
0.006000  70.100000
0.009000  70.100000
0.006000  70.100000
0.002200  70.100000
-0.002300  70.100000
-0.006000  70.100000
-0.009100  70.100000
-0.011300  70.100000
-0.008300  70.100000
-0.005300  70.100000
-0.001500  70.100000
0.000000  70.100000
0.001500  70.100000
0.003700  70.100000
0.004500  70.100000
0.005200  70.100000
0.006700  70.100000
0.009000  70.100000
0.009000  70.100000
0.004500  70.100000
-0.001500  70.100000
-0.005300  70.100000
-0.006800  70.100000
-0.010500  70.100000
-0.010500  70.100000
-0.008300  70.100000
-0.005300  70.100000
-0.000800  70.100000
0.001500  70.100000
0.003700  70.100000
0.003000  70.100000
0.003000  70.100000
0.003000  70.100000
0.007500  70.100000
0.009000  70.100000
0.004500  70.100000
0.003700  70.100000
0.000000  70.100000
-0.003000  70.100000
-0.007500  70.100000
-0.011300  70.100000
-0.011300  70.100000
-0.006800  70.100000
-0.000800  70.100000
0.000700  70.100000
0.001500  70.100000
0.005200  70.100000
0.005200  70.100000
0.003700  70.100000
0.003700  70.100000
0.006700  70.100000
0.008200  70.100000
0.004500  70.100000
-0.001500  70.100000
-0.003000  70.100000
-0.005300  70.100000
-0.008300  70.100000
-0.009800  70.100000
-0.007500  70.100000
-0.001500  70.100000
0.000700  70.100000
0.001500  70.100000
0.004500  70.100000
0.004500  70.100000
0.004500  70.100000
0.004500  70.100000
0.005200  70.100000
0.009700  70.100000
0.006000  70.100000
0.002200  70.100000
0.000700  70.100000
-0.003000  70.100000
-0.006000  70.100000
-0.009800  70.100000
-0.009100  70.100000
-0.008300  70.100000
-0.003800  70.100000
0.000700  70.100000
0.003700  70.100000
0.005200  70.100000
0.003000  70.100000
0.004500  70.100000
0.004500  70.100000
0.007500  70.100000
0.008200  70.100000
0.004500  70.100000
0.000700  70.100000
-0.002300  70.100000
-0.005300  70.100000
-0.008300  70.100000
-0.010500  70.100000
-0.009800  70.100000
-0.006800  70.100000
-0.000800  70.100000
0.001500  70.100000
0.002200  70.100000
0.006700  70.100000
0.005200  70.100000
0.003000  70.100000
0.003700  70.100000
0.004500  70.100000
0.006700  70.100000
0.006700  70.100000
0.004500  70.100000
-0.001500  70.100000
-0.004600  70.100000
-0.005300  70.100000
-0.006800  70.100000
-0.008300  70.100000
-0.006800  70.100000
-0.003000  70.100000
-0.003800  70.100000
-0.000800  70.100000
0.000700  70.100000
0.001500  70.100000
0.003000  70.100000
0.004500  70.100000
0.008200  70.100000
0.007500  70.100000
0.004500  70.100000
-0.000800  70.100000
-0.003800  70.100000
-0.005300  70.100000
-0.008300  70.100000
-0.009100  70.100000
-0.008300  70.100000
-0.004600  70.100000
-0.001500  70.100000
0.001500  70.100000
0.004500  70.100000
0.003000  70.100000
0.003700  70.100000
0.005200  70.100000
0.006700  70.100000
0.008200  70.100000
0.005200  70.200000
0.003000  70.200000
0.000000  70.200000
-0.004600  70.200000
-0.006800  70.200000
-0.009800  70.200000
-0.010500  70.200000
-0.006800  70.200000
-0.003000  70.200000
-0.000800  70.200000
0.000700  70.200000
0.001500  70.200000
0.003000  70.200000
0.004500  70.200000
0.006000  70.200000
0.008200  70.200000
0.008200  70.200000
0.005200  70.200000
0.003700  70.200000
-0.000800  70.200000
-0.004600  70.200000
-0.009100  70.200000
-0.009800  70.200000
-0.008300  70.200000
-0.006000  70.200000
-0.000800  70.200000
0.000000  70.200000
0.003000  70.200000
0.004500  70.200000
0.002200  70.200000
0.004500  70.100000
0.005200  70.100000
0.005200  70.100000
0.006700  70.100000
0.004500  70.100000
0.001500  70.100000
-0.003000  70.100000
-0.008300  70.100000
-0.008300  70.100000
-0.008300  70.100000
-0.008300  70.100000
-0.002300  70.100000
0.001500  70.100000
0.000700  70.100000
0.003000  70.100000
0.003000  70.100000
0.003000  70.100000
0.004500  70.100000
0.005200  70.100000
0.007500  70.100000
0.001500  70.100000
-0.001500  70.100000
-0.000800  70.100000
-0.003000  70.100000
-0.005300  70.100000
-0.008300  70.100000
-0.006000  70.100000
-0.004600  70.100000
-0.001500  70.100000
0.000000  70.100000
0.003000  70.100000
0.003000  70.100000
0.002200  70.100000
0.003000  70.100000
0.003000  70.100000
0.006700  70.100000
0.006700  70.100000
0.004500  70.100000
0.000700  70.100000
-0.004600  70.100000
-0.005300  70.100000
-0.008300  70.100000
-0.010500  70.100000
-0.008300  70.100000
-0.003000  70.100000
-0.001500  70.100000
-0.002300  70.100000
0.000700  70.100000
0.000000  70.100000
0.000000  70.100000
0.000700  70.100000
0.003700  70.100000
0.006700  70.100000
0.004500  70.100000
0.002200  70.100000
-0.001500  70.100000
-0.003000  70.100000
-0.008300  70.100000
-0.008300  70.100000
-0.004600  70.100000
-0.003000  70.100000
0.000000  70.100000
0.000700  70.100000
0.001500  70.100000
0.004500  70.100000
0.005200  70.100000
0.004500  70.100000
0.004500  70.100000
0.007500  70.100000
0.008200  70.100000
0.004500  70.100000
0.000000  70.100000
-0.001500  70.100000
-0.003800  70.100000
-0.008300  70.100000
-0.007500  70.100000
-0.006000  70.100000
-0.003000  70.100000
0.000700  70.100000
0.000700  70.100000
0.001500  70.100000
-0.000800  70.100000
0.001500  70.100000
0.005200  70.100000
0.006000  70.100000
0.006700  70.100000
0.008200  70.100000
0.006000  70.100000
0.000700  70.100000
-0.001500  70.100000
-0.005300  70.100000
-0.008300  70.100000
-0.010500  70.100000
-0.007500  70.100000
-0.002300  70.100000
-0.001500  70.100000
0.002200  70.100000
0.003700  70.100000
0.003700  70.100000
0.005200  70.100000
0.004500  70.100000
0.006700  70.100000
0.008200  70.100000
0.005200  70.100000
0.004500  70.100000
-0.000800  70.100000
-0.005300  70.100000
-0.006800  70.100000
-0.009100  70.100000
-0.008300  70.100000
-0.005300  70.100000
-0.001500  70.100000
-0.000800  70.100000
-0.000800  70.100000
0.003000  70.100000
0.003000  70.100000
0.003000  70.100000
0.004500  70.100000
0.008200  70.100000
0.005200  70.100000
0.002200  70.100000
-0.000800  70.100000
-0.005300  70.100000
-0.007500  70.100000
-0.012000  70.100000
-0.012800  70.100000
-0.010500  70.100000
-0.006800  70.100000
-0.000800  70.100000
0.000700  70.100000
0.006000  70.100000
0.006000  70.100000
0.005200  70.100000
0.006700  70.100000
0.006000  70.100000
0.009000  70.100000
0.008200  70.100000
0.005200  70.100000
0.001500  70.100000
-0.001500  70.100000
-0.005300  70.100000
-0.009100  70.100000
-0.008300  70.100000
-0.005300  70.100000
-0.000800  70.100000
0.000700  70.100000
0.001500  70.100000
0.003000  70.100000
0.002200  70.100000
0.003000  70.100000
0.005200  70.100000
0.006000  70.100000
0.006700  70.100000
0.003000  70.100000
-0.001500  70.100000
-0.003800  70.100000
-0.006800  70.100000
-0.009800  70.100000
-0.012800  70.100000
-0.010500  70.100000
-0.005300  70.100000
-0.001500  70.100000
0.001500  70.100000
0.003000  70.100000
0.003000  70.100000
0.004500  70.100000
0.003700  70.100000
0.003000  70.100000
0.006700  70.100000
0.007500  70.100000
0.002200  70.100000
0.000700  70.100000
-0.002300  70.100000
-0.003000  70.100000
-0.009100  70.100000
-0.012800  70.100000
-0.009100  70.100000
-0.004600  70.100000
-0.001500  70.100000
0.000700  70.100000
0.004500  70.100000
0.004500  70.100000
0.004500  70.100000
0.005200  70.100000
0.006000  70.100000
0.009000  70.100000
0.006700  70.100000
0.004500  70.100000
0.001500  70.100000
-0.001500  70.100000
-0.004600  70.100000
-0.009100  70.100000
-0.008300  70.100000
-0.002300  70.100000
0.000000  70.100000
0.001500  70.100000
0.001500  70.100000
0.001500  70.100000
0.000000  70.100000
0.002200  70.100000
0.003700  70.100000
0.003000  70.100000
0.004500  70.100000
0.003700  70.100000
0.000700  70.100000
-0.003000  70.100000
-0.005300  70.100000
-0.008300  70.100000
-0.009100  70.100000
-0.008300  70.100000
-0.003000  70.100000
0.000700  70.100000
-0.000800  70.100000
0.000700  70.100000
0.004500  70.100000
0.003000  70.100000
0.004500  70.100000
0.006700  70.100000
0.008200  70.100000
0.009000  70.100000
0.004500  70.100000
0.000700  70.100000
-0.003000  70.100000
-0.005300  70.100000
-0.008300  70.100000
-0.010500  70.100000
-0.008300  70.100000
-0.003000  70.100000
0.000000  70.100000
0.001500  70.100000
0.000700  70.100000
0.001500  70.100000
0.003700  70.100000
0.003700  70.100000
0.009000  70.100000
0.012000  70.100000
0.006700  70.100000
0.003000  70.100000
-0.001500  70.100000
-0.002300  70.100000
-0.005300  70.100000
-0.009100  70.100000
-0.010500  70.100000
-0.007500  70.100000
-0.002300  70.100000
0.000000  70.100000
0.001500  70.100000
-0.000800  70.100000
-0.000800  70.100000
0.003000  70.100000
0.003700  70.100000
0.006000  70.100000
0.007500  70.100000
0.005200  70.100000
0.001500  70.100000
-0.001500  70.100000
-0.003800  70.100000
-0.010500  70.100000
-0.010500  70.100000
-0.008300  70.100000
-0.006000  70.100000
0.000700  70.100000
0.000000  70.100000
0.002200  70.100000
0.005200  70.100000
0.003700  70.100000
0.004500  70.100000
0.003700  70.100000
0.006700  70.100000
0.006700  70.100000
0.003700  70.100000
0.001500  70.100000
-0.000800  70.100000
-0.003800  70.100000
-0.008300  70.100000
-0.009100  70.100000
-0.006000  70.100000
-0.000800  70.100000
0.001500  70.100000
0.000700  70.100000
0.001500  70.100000
0.002200  70.100000
0.003000  70.100000
0.003700  70.100000
0.006000  70.100000
0.007500  70.100000
0.003000  70.100000
0.002200  70.100000
-0.001500  70.100000
-0.006000  70.100000
-0.008300  70.100000
-0.010500  70.100000
-0.008300  70.100000
-0.003800  70.100000
-0.001500  70.100000
0.000700  70.100000
0.002200  70.100000
0.003000  70.100000
0.002200  70.100000
0.003000  70.100000
0.004500  70.100000
0.009000  70.100000
0.009000  70.100000
0.005200  70.100000
0.001500  70.100000
-0.003000  70.100000
-0.004600  70.100000
-0.008300  70.100000
-0.010500  70.100000
-0.008300  70.100000
-0.002300  70.100000
0.000700  70.100000
0.000000  70.100000
0.003000  70.100000
0.001500  70.100000
0.000700  70.100000
0.000700  70.100000
0.002200  70.100000
0.008200  70.100000
0.008200  70.100000
0.004500  70.100000
0.002200  70.100000
-0.003000  70.100000
-0.008300  70.100000
-0.009800  70.100000
-0.011300  70.100000
-0.006000  70.100000
-0.001500  70.100000
-0.000800  70.100000
0.002200  70.100000
0.002200  70.200000
0.003700  70.200000
0.004500  70.200000
0.004500  70.200000
0.006000  70.200000
0.009000  70.200000
0.008200  70.200000
0.002200  70.200000
-0.000800  70.200000
-0.003000  70.200000
-0.009100  70.200000
-0.011300  70.200000
-0.010500  70.200000
-0.007500  70.200000
-0.001500  70.200000
0.000700  70.200000
0.000000  70.200000
0.001500  70.200000
0.001500  70.200000
0.001500  70.200000
0.001500  70.200000
0.006000  70.200000
0.008200  70.200000
0.003700  70.200000
0.000700  70.200000
-0.001500  70.200000
-0.006000  70.200000
-0.007500  70.200000
-0.009100  70.200000
-0.009800  70.200000
-0.005300  70.100000
-0.000800  70.100000
0.000700  70.100000
0.005200  70.100000
0.004500  70.100000
0.005200  70.100000
0.006700  70.100000
0.005200  70.100000
0.009700  70.100000
0.009000  70.100000
0.003700  70.100000
0.000700  70.100000
-0.003000  70.100000
-0.005300  70.100000
-0.010500  70.100000
-0.010500  70.100000
-0.004600  70.100000
-0.003000  70.100000
-0.001500  70.100000
0.001500  70.100000
0.001500  70.100000
0.003000  70.100000
0.005200  70.100000
0.003000  70.100000
0.004500  70.100000
0.006000  70.100000
0.005200  70.100000
0.002200  70.100000
-0.003000  70.100000
-0.003800  70.100000
-0.009800  70.100000
-0.012000  70.100000
-0.008300  70.100000
-0.005300  70.100000
0.001500  70.100000
0.003000  70.100000
0.000700  70.100000
0.003000  70.100000
0.004500  70.100000
0.003700  70.100000
0.004500  70.100000
0.005200  70.100000
0.006000  70.100000
0.005200  70.100000
0.000700  70.100000
-0.002300  70.100000
-0.006800  70.100000
-0.010500  70.100000
-0.010500  70.100000
-0.008300  70.100000
-0.005300  70.100000
-0.000800  70.100000
0.000700  70.100000
0.002200  70.100000
0.003000  70.100000
0.005200  70.100000
0.004500  70.100000
0.005200  70.100000
0.008200  70.100000
0.007500  70.100000
0.003700  70.100000
0.001500  70.100000
-0.000800  70.100000
-0.004600  70.100000
-0.009100  70.100000
-0.010500  70.100000
-0.009100  70.100000
-0.004600  70.100000
-0.001500  70.100000
0.000700  70.100000
0.003000  70.100000
0.000700  70.100000
0.000700  70.100000
0.001500  70.100000
0.004500  70.100000
0.005200  70.100000
0.000700  70.100000
-0.000800  70.100000
-0.003000  70.100000
-0.004600  70.100000
-0.006800  70.100000
-0.012000  70.100000
-0.011300  70.100000
-0.005300  70.100000
0.000700  70.100000
0.003700  70.100000
0.005200  70.100000
0.005200  70.100000
0.008200  70.100000
0.008200  70.100000
0.009000  70.100000
0.014200  70.100000
0.012000  70.100000
0.006700  70.100000
0.003000  70.100000
-0.003800  70.100000
-0.009100  70.100000
-0.012800  70.100000
-0.016500  70.100000
-0.014300  70.100000
-0.012000  70.100000
-0.012800  70.100000
-0.011300  70.100000
-0.006000  70.100000
-0.003800  70.100000
-0.006800  70.100000
-0.006800  70.100000
-0.003000  70.100000
0.005200  70.100000
0.015000  70.100000
0.016500  70.200000
0.009000  70.200000
0.009000  70.200000
0.008200  70.200000
0.003000  70.200000
0.004500  70.200000
0.011200  70.200000
0.023200  70.200000
0.023200  70.200000
0.021000  70.200000
0.025500  70.200000
0.021700  70.200000
0.012700  70.200000
0.003000  70.200000
-0.001500  70.200000
-0.001500  70.200000
-0.005300  70.200000
-0.012000  70.200000
-0.014300  70.200000
-0.015800  70.200000
-0.021800  70.200000
-0.024000  70.200000
-0.021800  70.200000
-0.015800  70.200000
-0.010500  70.200000
-0.009100  70.200000
-0.006000  70.200000
-0.005300  70.300000
-0.002300  70.300000
0.000700  70.300000
0.000000  70.300000
0.004500  70.300000
0.006000  70.300000
0.005200  70.300000
0.006000  70.300000
0.001500  70.300000
-0.002300  70.300000
-0.007500  70.300000
-0.010500  70.300000
-0.009100  70.300000
-0.010500  70.400000
-0.012800  70.400000
-0.012000  70.400000
-0.009800  70.400000
-0.008300  70.400000
-0.005300  70.400000
-0.005300  70.400000
0.000700  70.400000
0.006700  70.400000
0.005200  70.400000
0.007500  70.400000
0.010500  70.400000
0.016500  70.400000
0.020200  70.400000
0.015700  70.400000
0.012700  70.500000
0.012000  70.500000
0.015700  70.500000
0.020200  70.500000
0.019500  70.500000
0.018000  70.500000
0.016500  70.500000
0.013500  70.500000
0.008200  70.500000
0.003000  70.500000
0.001500  70.500000
-0.001500  70.500000
-0.005300  70.500000
-0.006000  70.500000
-0.009100  70.500000
-0.014300  70.500000
-0.014300  70.500000
-0.014300  70.500000
-0.010500  70.500000
-0.008300  70.600000
-0.005300  70.600000
-0.001500  70.600000
-0.004600  70.600000
-0.004600  70.600000
-0.001500  70.600000
0.000700  70.600000
0.005200  70.600000
0.005200  70.600000
0.000700  70.600000
-0.001500  70.600000
-0.004600  70.600000
-0.008300  70.600000
-0.009100  70.600000
-0.009100  70.600000
-0.007500  70.600000
-0.001500  70.600000
-0.000800  70.600000
-0.003000  70.600000
-0.003000  70.600000
-0.004600  70.600000
-0.004600  70.600000
-0.003800  70.600000
-0.000800  70.600000
0.001500  70.600000
0.000000  70.600000
-0.000800  70.600000
-0.003000  70.600000
-0.003000  70.600000
-0.003000  70.600000
-0.003000  70.600000
-0.003000  70.600000
0.004500  70.600000
0.012000  70.600000
0.012700  70.600000
0.012000  70.600000
0.011200  70.600000
0.012000  70.600000
0.006000  70.600000
0.003000  70.600000
0.006700  70.600000
0.003700  70.700000
-0.001500  70.700000
-0.003000  70.700000
-0.003800  70.700000
-0.006800  70.700000
-0.012800  70.700000
-0.016500  70.700000
-0.014300  70.700000
-0.005300  70.700000
-0.003000  70.700000
-0.006800  70.700000
-0.011300  70.700000
-0.012800  70.700000
-0.011300  70.700000
-0.006800  70.700000
-0.003000  70.700000
0.000700  70.700000
0.007500  70.700000
0.012000  70.700000
0.012000  70.800000
0.007500  70.800000
0.008200  70.800000
0.009700  70.800000
0.011200  70.800000
0.014200  70.800000
0.015000  70.800000
0.016500  70.800000
0.015700  70.800000
0.011200  70.800000
0.011200  70.800000
0.012000  70.800000
0.009000  70.800000
0.003700  70.900000
0.001500  70.900000
-0.002300  70.900000
-0.009100  70.900000
-0.012800  70.900000
-0.018100  70.900000
-0.023300  70.900000
-0.023300  70.900000
-0.024000  70.900000
-0.024800  70.900000
-0.021000  70.900000
-0.020300  70.900000
-0.015000  70.900000
-0.006800  70.800000
-0.000800  70.800000
0.004500  70.800000
0.006700  70.800000
0.015000  70.800000
0.024000  70.800000
0.027700  70.800000
0.029200  70.800000
0.025500  70.800000
0.018700  70.800000
0.012000  70.700000
0.006000  70.700000
0.002200  70.700000
-0.000800  70.700000
-0.001500  70.700000
-0.002300  70.700000
-0.004600  70.700000
-0.008300  70.700000
-0.011300  70.700000
-0.012800  70.700000
-0.012000  70.700000
-0.008300  70.700000
-0.008300  70.700000
-0.009800  70.700000
-0.009100  70.700000
-0.010500  70.700000
-0.009100  70.700000
-0.008300  70.600000
-0.008300  70.600000
-0.003000  70.600000
0.000000  70.600000
0.002200  70.600000
0.006700  70.600000
0.010500  70.600000
0.012700  70.600000
0.012700  70.600000
0.009000  70.600000
0.009700  70.500000
0.012700  70.500000
0.015700  70.500000
0.014200  70.500000
0.008200  70.500000
0.005200  70.400000
-0.006800  70.400000
-0.015000  70.400000
-0.012800  70.400000
-0.009800  70.400000
-0.004600  70.300000
-0.005300  70.300000
-0.007500  70.300000
-0.006800  70.200000
-0.003000  70.200000
0.002200  70.200000
0.004500  70.200000
0.006000  70.200000
0.003000  70.200000
-0.006800  70.100000
-0.017300  70.100000
-0.026300  70.100000
-0.032300  70.100000
-0.030800  70.000000
-0.027800  70.000000
-0.029300  70.000000
-0.023300  69.900000
-0.015000  69.900000
-0.003000  69.900000
0.013500  69.800000
0.028500  69.800000
0.044200  69.800000
0.050200  69.800000
0.055500  69.700000
0.057700  69.700000
0.049500  69.700000
0.034500  69.600000
0.019500  69.600000
0.009000  69.600000
0.000000  69.500000
-0.011300  69.500000
-0.021800  69.400000
-0.026300  69.400000
-0.029300  69.300000
-0.034600  69.300000
-0.030800  69.300000
-0.027800  69.300000
-0.025600  69.200000
-0.020300  69.200000
-0.019500  69.100000
-0.012000  69.100000
-0.006800  69.100000
-0.003000  69.000000
0.008200  68.900000
0.025500  68.900000
0.040500  68.900000
0.046500  68.800000
0.045000  68.800000
0.033700  68.800000
0.014200  68.800000
0.004500  68.700000
0.005200  68.700000
0.006000  68.600000
-0.002300  68.600000
-0.006000  68.600000
-0.005300  68.500000
-0.006800  68.500000
-0.006000  68.400000
-0.013500  68.400000
-0.020300  68.300000
-0.025600  68.300000
-0.029300  68.300000
-0.030000  68.300000
-0.030800  68.200000
-0.029300  68.200000
-0.029300  68.100000
-0.019500  68.100000
-0.012000  68.000000
-0.005300  68.000000
0.006000  67.900000
0.016500  67.900000
0.030000  67.900000
0.039000  67.800000
0.042000  67.800000
0.037500  67.700000
0.025500  67.700000
0.012700  67.600000
0.003000  67.600000
-0.004600  67.500000
-0.012800  67.500000
-0.015800  67.500000
-0.017300  67.400000
-0.021000  67.400000
-0.018100  67.300000
-0.016500  67.300000
-0.012000  67.200000
-0.005300  67.200000
-0.004600  67.100000
-0.004600  67.100000
-0.001500  67.000000
0.008200  67.000000
0.017200  67.000000
0.021700  66.900000
0.021700  66.800000
0.019500  66.800000
0.015000  66.700000
0.002200  66.700000
-0.004600  66.600000
-0.002300  66.600000
0.004500  66.600000
0.005200  66.500000
0.002200  66.500000
0.006700  66.400000
0.001500  66.300000
0.001500  66.300000
0.004500  66.300000
0.007500  66.200000
0.015700  66.100000
0.014200  66.100000
0.010500  66.100000
0.003000  66.000000
-0.010500  66.000000
-0.016500  65.900000
-0.023300  65.800000
-0.025600  65.800000
-0.024000  65.700000
-0.029300  65.700000
-0.039000  65.700000
-0.040500  65.600000
-0.028500  65.600000
-0.018100  65.500000
-0.005300  65.400000
0.006700  65.400000
0.018000  65.300000
0.024000  65.300000
0.025500  65.200000
0.030700  65.200000
0.039000  65.100000
0.047200  65.100000
0.048000  65.000000
0.038200  64.900000
0.021000  64.900000
-0.004600  64.800000
-0.026300  64.800000
-0.031500  64.700000
-0.033000  64.700000
-0.031500  64.600000
-0.027800  64.500000
-0.024000  64.500000
-0.015000  64.400000
-0.007500  64.400000
-0.000800  64.300000
0.003700  64.300000
0.013500  64.200000
0.027700  64.200000
0.034500  64.100000
0.026200  64.000000
0.012000  63.900000
0.003700  63.900000
-0.000800  63.800000
-0.000800  63.800000
-0.006800  63.700000
-0.009800  63.600000
-0.006800  63.500000
-0.003800  63.500000
-0.001500  63.400000
-0.003800  63.400000
-0.003000  63.300000
-0.000800  63.200000
-0.004600  63.200000
-0.009100  63.100000
-0.010500  63.000000
-0.008300  63.000000
-0.009800  62.900000
-0.011300  62.800000
-0.010500  62.800000
-0.010500  62.700000
-0.011300  62.600000
-0.012000  62.500000
-0.012800  62.500000
-0.014300  62.400000
-0.012000  62.400000
-0.004600  62.300000
0.006700  62.200000
0.018000  62.100000
0.021700  62.100000
0.027000  62.000000
0.027700  61.900000
0.027700  61.900000
0.033000  61.800000
0.025500  61.700000
0.013500  61.600000
0.010500  61.600000
0.006000  61.500000
-0.006000  61.400000
-0.016500  61.400000
-0.024800  61.300000
-0.027000  61.200000
-0.025600  61.100000
-0.024000  61.100000
-0.015000  61.000000
-0.015000  60.900000
-0.020300  60.800000
-0.018800  60.700000
-0.021000  60.700000
-0.018100  60.600000
-0.006800  60.500000
0.012000  60.400000
0.031500  60.300000
0.040500  60.300000
0.034500  60.200000
0.029200  60.100000
0.026200  60.100000
0.023200  59.900000
0.034500  59.900000
0.039700  59.800000
0.034500  59.800000
0.030000  59.700000
0.021000  59.600000
0.009700  59.500000
-0.001500  59.400000
-0.015800  59.400000
-0.027000  59.300000
-0.030800  59.200000
-0.036800  59.100000
-0.036800  59.000000
-0.030800  58.900000
-0.027800  58.900000
-0.025600  58.800000
-0.027800  58.700000
-0.025600  58.600000
-0.018800  58.500000
-0.016500  58.500000
-0.013500  58.300000
-0.010500  58.300000
-0.009100  58.200000
-0.009100  58.100000
-0.010500  58.000000
-0.007500  58.000000
0.003700  57.900000
0.023200  57.800000
0.036700  57.700000
0.042700  57.700000
0.032200  57.600000
0.018000  57.500000
0.012000  57.500000
0.012000  57.400000
0.015700  57.300000
0.012000  57.200000
0.003700  57.100000
-0.009100  57.100000
-0.020300  57.000000
-0.029300  56.900000
-0.040500  56.800000
-0.048000  56.700000
-0.050300  56.700000
-0.048000  56.600000
-0.033000  56.500000
-0.009100  56.500000
0.012700  56.400000
0.034500  56.300000
0.057700  56.200000
0.078000  56.200000
0.078700  56.100000
0.066000  56.000000
0.045000  55.900000
0.021700  55.900000
0.006000  55.800000
-0.004600  55.700000
-0.007500  55.700000
-0.011300  55.600000
-0.018100  55.500000
-0.027800  55.400000
-0.030800  55.300000
-0.027800  55.300000
-0.028500  55.200000
-0.025600  55.100000
-0.025600  55.000000
-0.023300  54.900000
-0.015800  54.900000
-0.009100  54.800000
0.005200  54.700000
0.021700  54.700000
0.030700  54.600000
0.019500  54.500000
0.008200  54.400000
0.003000  54.400000
-0.003000  54.300000
-0.006000  54.200000
-0.015800  54.100000
-0.026300  54.000000
-0.025600  54.000000
-0.008300  53.900000
0.013500  53.800000
0.034500  53.700000
0.043500  53.700000
0.040500  53.600000
0.035200  53.500000
0.029200  53.500000
0.025500  53.400000
0.023200  53.300000
0.009700  53.200000
-0.009100  53.100000
-0.018100  53.100000
-0.025600  53.000000
-0.032300  52.900000
-0.034600  52.900000
-0.036800  52.800000
-0.031500  52.700000
-0.018100  52.600000
-0.009100  52.600000
-0.002300  52.500000
-0.005300  52.400000
-0.009100  52.300000
-0.009100  52.200000
-0.006000  52.200000
0.006700  52.100000
0.024000  52.000000
0.033000  51.900000
0.025500  51.900000
0.018700  51.800000
0.006700  51.700000
-0.012000  51.700000
-0.015800  51.600000
-0.015000  51.500000
-0.012000  51.400000
-0.005300  51.300000
0.008200  51.300000
0.023200  51.200000
0.023200  51.100000
0.016500  51.000000
0.000700  50.900000
-0.012800  50.900000
-0.017300  50.800000
-0.028500  50.700000
-0.036800  50.700000
-0.035300  50.600000
-0.033000  50.500000
-0.021800  50.400000
-0.006800  50.400000
-0.000800  50.300000
0.004500  50.300000
0.010500  50.200000
0.021700  50.100000
0.036700  50.000000
0.051700  49.900000
0.050200  49.900000
0.036700  49.800000
0.027700  49.800000
0.014200  49.700000
0.008200  49.600000
0.004500  49.500000
0.000000  49.500000
-0.003000  49.400000
-0.012800  49.300000
-0.018800  49.300000
-0.020300  49.200000
-0.018800  49.100000
-0.015000  49.000000
-0.010500  49.000000
-0.009800  48.900000
-0.019500  48.900000
-0.024800  48.800000
-0.031500  48.700000
-0.035300  48.600000
-0.037500  48.600000
-0.036800  48.500000
-0.026300  48.400000
-0.020300  48.400000
-0.003800  48.300000
0.016500  48.200000
0.029200  48.100000
0.037500  48.100000
0.039000  48.000000
0.030700  48.000000
0.015700  47.900000
0.010500  47.800000
0.004500  47.700000
0.003700  47.600000
0.009000  47.600000
0.006700  47.600000
0.006700  47.500000
0.005200  47.400000
0.006000  47.300000
0.015000  47.300000
0.021000  47.200000
0.018700  47.100000
0.014200  47.100000
0.008200  47.000000
-0.003800  46.900000
-0.006800  46.900000
-0.001500  46.800000
0.002200  46.700000
0.001500  46.600000
0.001500  46.600000
0.003000  46.500000
0.006000  46.400000
0.000700  46.400000
-0.015000  46.300000
-0.020300  46.300000
-0.027000  46.200000
-0.046500  46.100000
-0.067500  46.000000
-0.067500  46.000000
-0.042000  45.900000
-0.014300  45.900000
0.001500  45.800000
0.012000  45.700000
0.022500  45.600000
0.036700  45.600000
0.063000  45.500000
0.096700  45.400000
0.105700  45.400000
0.072700  45.300000
0.026200  45.300000
-0.006800  45.200000
-0.020300  45.100000
-0.004600  45.100000
0.008200  45.000000
-0.001500  45.000000
-0.005300  44.900000
-0.016500  44.800000
-0.023300  44.800000
-0.027000  44.700000
-0.032300  44.600000
-0.041300  44.600000
-0.061500  44.500000
-0.079500  44.500000
-0.071300  44.400000
-0.046500  44.300000
-0.033800  44.300000
-0.011300  44.200000
0.019500  44.100000
0.060000  44.100000
0.109500  44.100000
0.136500  44.000000
0.123700  43.900000
0.078000  43.900000
0.029200  43.800000
-0.012800  43.800000
-0.033000  43.700000
-0.035300  43.600000
-0.036800  43.600000
-0.050300  43.500000
-0.060800  43.500000
-0.063000  43.400000
-0.072800  43.400000
-0.081000  43.300000
-0.078800  43.200000
-0.062300  43.200000
-0.030800  43.100000
0.012700  43.100000
0.053200  43.000000
0.069000  42.900000
0.075000  42.900000
0.075000  42.800000
0.070500  42.800000
0.066700  42.700000
0.048000  42.700000
0.031500  42.600000
0.021700  42.600000
0.008200  42.500000
0.000700  42.400000
-0.004600  42.400000
-0.010500  42.300000
-0.015800  42.300000
-0.024000  42.200000
-0.027800  42.200000
-0.031500  42.100000
-0.034600  42.000000
-0.040500  42.000000
-0.042800  41.900000
-0.039000  41.800000
-0.033800  41.800000
-0.029300  41.800000
-0.024000  41.700000
-0.018800  41.600000
-0.014300  41.600000
-0.002300  41.500000
0.010500  41.500000
0.018000  41.400000
0.021700  41.400000
0.011200  41.300000
-0.009100  41.200000
-0.019500  41.200000
-0.024000  41.100000
-0.027000  41.100000
-0.026300  41.000000
-0.012000  40.900000
0.009700  40.900000
0.027700  40.900000
0.045000  40.800000
0.057700  40.700000
0.063000  40.600000
0.066700  40.600000
0.075000  40.600000
0.052500  40.500000
0.016500  40.500000
-0.009800  40.400000
-0.031500  40.400000
-0.042000  40.300000
-0.050300  40.200000
-0.051800  40.200000
-0.048000  40.100000
-0.036100  40.000000
-0.029300  40.000000
-0.021000  40.000000
0.006700  39.900000
0.040500  39.800000
0.061500  39.800000
0.057700  39.700000
0.048000  39.600000
0.032200  39.600000
0.005200  39.500000
-0.002300  39.500000
-0.006800  39.500000
-0.014300  39.400000
-0.008300  39.300000
-0.006000  39.300000
-0.012000  39.200000
-0.012000  39.200000
-0.012800  39.100000
-0.015800  39.100000
-0.012000  39.000000
-0.012800  39.000000
-0.009800  38.900000
-0.004600  38.800000
-0.003000  38.800000
0.003700  38.700000
-0.014300  38.700000
-0.041300  38.600000
-0.046500  38.600000
-0.042800  38.500000
-0.027000  38.400000
-0.009100  38.400000
-0.004600  38.400000
0.015000  38.300000
0.066000  38.200000
0.100500  38.200000
0.086200  38.200000
0.053200  38.100000
0.030700  38.000000
0.010500  38.000000
-0.006800  37.900000
-0.020300  37.800000
-0.039000  37.800000
-0.065300  37.800000
-0.091500  37.700000
-0.081800  37.600000
-0.049500  37.600000
-0.023300  37.500000
-0.002300  37.400000
0.018700  37.400000
0.057700  37.300000
0.110200  37.300000
0.150000  37.300000
0.137200  37.200000
0.081700  37.200000
0.035200  37.100000
-0.003800  37.000000
-0.029300  37.000000
-0.038300  36.900000
-0.039800  36.900000
-0.038300  36.900000
-0.034600  36.800000
-0.033800  36.800000
-0.033000  36.700000
-0.035300  36.700000
-0.038300  36.600000
-0.032300  36.500000
-0.030000  36.500000
-0.035300  36.400000
-0.041300  36.400000
-0.045800  36.300000
-0.038300  36.300000
-0.025600  36.300000
-0.015000  36.200000
-0.014300  36.100000
-0.018100  36.100000
0.002200  36.000000
0.042000  36.000000
0.066700  35.900000
0.080200  35.900000
0.079500  35.800000
0.060700  35.800000
0.037500  35.700000
0.008200  35.600000
-0.014300  35.600000
-0.016500  35.500000
-0.018100  35.500000
-0.009100  35.500000
-0.008300  35.400000
-0.016500  35.300000
-0.016500  35.200000
-0.021800  35.200000
-0.019500  35.200000
-0.015800  35.100000
-0.018100  35.100000
-0.017300  35.000000
-0.013500  35.000000
-0.010500  34.900000
-0.021800  34.900000
-0.034600  34.800000
-0.043600  34.800000
-0.039800  34.700000
-0.019500  34.700000
0.000000  34.600000
0.017200  34.600000
0.026200  34.500000
0.042700  34.500000
0.061500  34.400000
0.070500  34.400000
0.071200  34.300000
0.065200  34.200000
0.057700  34.200000
0.036000  34.200000
0.024700  34.100000
0.023200  34.100000
0.002200  34.100000
-0.016500  34.000000
-0.037500  34.000000
-0.042800  33.900000
-0.030000  33.900000
-0.025600  33.800000
-0.024000  33.800000
-0.027800  33.700000
-0.030000  33.700000
-0.033000  33.700000
-0.033000  33.600000
-0.027000  33.600000
-0.018100  33.500000
-0.003000  33.500000
0.006700  33.400000
0.007500  33.300000
0.004500  33.300000
-0.000800  33.300000
-0.011300  33.300000
-0.034600  33.200000
-0.048000  33.200000
-0.045800  33.200000
-0.033000  33.100000
0.008200  33.100000
0.045000  33.000000
0.052500  33.000000
0.048000  32.900000
0.045000  32.900000
0.065200  32.800000
0.072000  32.800000
0.072700  32.800000
0.075000  32.800000
0.051700  32.700000
0.034500  32.700000
0.001500  32.600000
-0.040500  32.500000
-0.090000  32.500000
-0.141100  32.500000
-0.162800  32.500000
-0.156000  32.400000
-0.124500  32.400000
-0.091500  32.400000
-0.012800  32.400000
0.092200  32.300000
0.150700  32.300000
0.163500  32.300000
0.167200  32.200000
0.140200  32.200000
0.079500  32.200000
0.044200  32.100000
0.027000  32.100000
0.009000  32.100000
-0.021800  32.000000
-0.031500  32.000000
-0.024000  32.000000
-0.032300  31.900000
-0.051800  31.900000
-0.048000  31.900000
-0.003800  31.900000
0.006000  31.800000
-0.000800  31.800000
-0.003800  31.800000
-0.012000  31.700000
-0.014300  31.700000
-0.022500  31.700000
-0.025600  31.600000
-0.040500  31.600000
-0.043600  31.600000
-0.034600  31.500000
-0.030800  31.500000
-0.024000  31.500000
-0.020300  31.500000
0.006000  31.400000
0.051700  31.400000
0.075700  31.400000
0.058500  31.300000
0.034500  31.300000
0.020200  31.300000
0.004500  31.200000
-0.003000  31.200000
0.005200  31.100000
0.007500  31.100000
-0.004600  31.100000
-0.012800  31.000000
-0.024000  31.000000
-0.042800  31.000000
-0.051800  31.000000
-0.041300  30.900000
-0.033000  30.900000
-0.029300  30.800000
-0.023300  30.800000
-0.017300  30.800000
-0.024000  30.700000
-0.038300  30.700000
-0.049500  30.700000
-0.075000  30.600000
-0.098300  30.600000
-0.086300  30.600000
-0.047300  30.600000
0.012700  30.500000
0.075000  30.500000
0.134200  30.500000
0.177700  30.400000
0.194200  30.400000
0.177700  30.300000
0.104200  30.300000
0.041200  30.300000
0.007500  30.200000
-0.030800  30.200000
-0.075000  30.100000
-0.099800  30.100000
-0.091500  30.100000
-0.082500  30.100000
-0.070600  30.000000
-0.030800  30.000000
0.044200  29.900000
0.111700  29.900000
0.121500  29.900000
0.081700  29.900000
0.031500  29.800000
-0.020300  29.800000
-0.067500  29.800000
-0.088500  29.700000
-0.111800  29.700000
-0.125300  29.700000
-0.125300  29.700000
-0.114000  29.700000
-0.093000  29.600000
-0.067500  29.600000
-0.022500  29.600000
0.053200  29.500000
0.150000  29.500000
0.183000  29.500000
0.140200  29.400000
0.091500  29.400000
0.054000  29.300000
0.049500  29.300000
0.055500  29.300000
0.011200  29.300000
-0.059300  29.200000
-0.090800  29.200000
-0.087800  29.200000
-0.078000  29.200000
-0.055500  29.200000
-0.036100  29.100000
-0.019500  29.100000
0.021700  29.100000
0.090000  29.000000
0.124500  29.000000
0.095200  29.000000
0.048700  28.900000
0.012700  28.900000
0.000700  28.900000
0.003700  28.800000
-0.015800  28.800000
-0.033800  28.800000
-0.034600  28.800000
-0.039000  28.800000
-0.054800  28.700000
-0.072100  28.700000
-0.073500  28.700000
-0.072800  28.700000
-0.072800  28.600000
-0.060800  28.600000
-0.032300  28.600000
0.006000  28.500000
0.039000  28.500000
0.048000  28.500000
0.030000  28.500000
0.015700  28.400000
0.015000  28.400000
0.024000  28.400000
0.039000  28.400000
0.049500  28.300000
0.055500  28.300000
0.038200  28.300000
0.029200  28.300000
0.048000  28.300000
0.069000  28.200000
0.067500  28.200000
0.032200  28.200000
0.018000  28.200000
-0.005300  28.200000
-0.028500  28.100000
-0.035300  28.100000
-0.043600  28.100000
-0.046500  28.100000
-0.071300  28.000000
-0.102800  28.000000
-0.134300  28.000000
-0.135800  27.900000
-0.107300  27.900000
-0.060800  27.900000
0.016500  27.900000
0.088500  27.900000
0.146200  27.800000
0.183700  27.800000
0.167200  27.800000
0.105700  27.800000
0.054000  27.800000
0.024000  27.700000
0.012000  27.700000
0.002200  27.700000
-0.023300  27.700000
-0.034600  27.600000
-0.027800  27.600000
-0.016500  27.600000
-0.007500  27.600000
-0.014300  27.500000
-0.021800  27.500000
-0.028500  27.500000
-0.054000  27.500000
-0.085600  27.500000
-0.119300  27.400000
-0.130500  27.400000
-0.120800  27.400000
-0.105800  27.400000
-0.070600  27.400000
0.003700  27.400000
0.096000  27.300000
0.141700  27.300000
0.154500  27.300000
0.159000  27.300000
0.116200  27.300000
0.072700  27.200000
0.046500  27.200000
0.014200  27.200000
-0.004600  27.200000
-0.021800  27.200000
-0.037500  27.100000
-0.046500  27.100000
-0.045800  27.100000
-0.039000  27.100000
-0.033800  27.100000
-0.024000  27.000000
-0.012800  27.000000
0.001500  27.000000
0.004500  27.000000
0.006700  27.000000
0.006000  27.000000
-0.007500  26.900000
-0.022500  26.900000
-0.033000  26.900000
-0.023300  26.900000
-0.021000  26.800000
-0.027800  26.800000
-0.029300  26.800000
-0.036800  26.800000
-0.045800  26.700000
-0.039000  26.700000
0.005200  26.700000
0.048700  26.700000
0.058500  26.700000
0.050200  26.600000
0.032200  26.600000
0.008200  26.500000
-0.012800  26.500000
-0.036100  26.500000
-0.054000  26.500000
-0.033800  26.500000
0.000700  26.500000
0.020200  26.500000
0.045000  26.500000
0.078000  26.400000
0.116200  26.400000
0.129000  26.400000
0.083200  26.400000
0.024000  26.400000
0.000700  26.300000
-0.015000  26.300000
-0.027800  26.300000
-0.024000  26.300000
0.002200  26.200000
0.017200  26.200000
-0.021000  26.200000
-0.060800  26.100000
-0.074300  26.100000
-0.085600  26.100000
-0.081800  26.100000
-0.064500  26.100000
-0.031500  26.100000
0.001500  26.100000
0.040500  26.100000
0.072700  26.100000
0.070500  26.100000
0.053200  26.100000
0.030700  26.100000
0.016500  26.100000
0.015000  26.100000
0.009700  26.100000
0.000700  26.100000
0.004500  26.100000
0.009000  26.100000
0.003000  26.000000
0.001500  26.000000
0.002200  26.000000
-0.000800  26.000000
-0.011300  26.000000
-0.019500  26.000000
-0.029300  26.000000
-0.049500  26.000000
-0.072800  26.000000
-0.078800  25.900000
-0.071300  25.900000
-0.063800  25.900000
-0.027800  25.900000
0.033700  25.900000
0.081700  25.900000
0.081000  25.900000
0.062200  25.800000
0.055500  25.800000
0.035200  25.800000
0.013500  25.800000
0.003700  25.800000
0.005200  25.800000
0.016500  25.700000
0.016500  25.700000
0.008200  25.700000
-0.006000  25.700000
-0.012000  25.700000
-0.020300  25.700000
-0.036800  25.700000
-0.045800  25.700000
-0.051800  25.700000
-0.048000  25.700000
-0.036800  25.700000
-0.014300  25.700000
-0.008300  25.700000
-0.015800  25.600000
-0.004600  25.600000
0.022500  25.600000
0.061500  25.600000
0.084700  25.600000
0.070500  25.600000
0.039000  25.600000
-0.008300  25.600000
-0.061500  25.600000
-0.095300  25.600000
-0.096800  25.600000
-0.079500  25.600000
-0.057800  25.500000
-0.017300  25.500000
0.050200  25.500000
0.104200  25.500000
0.090000  25.500000
0.040500  25.500000
0.022500  25.500000
0.022500  25.400000
0.015700  25.400000
-0.003000  25.400000
-0.024000  25.400000
-0.020300  25.400000
-0.008300  25.400000
-0.014300  25.400000
-0.033000  25.300000
-0.033800  25.300000
-0.010500  25.300000
0.014200  25.300000
0.026200  25.300000
0.011200  25.300000
-0.008300  25.300000
-0.014300  25.300000
0.001500  25.300000
0.030000  25.300000
0.058500  25.300000
0.064500  25.300000
0.044200  25.300000
0.012700  25.300000
-0.027000  25.300000
-0.053300  25.300000
-0.057800  25.300000
-0.052500  25.300000
-0.009800  25.300000
0.033700  25.300000
0.021000  25.300000
0.014200  25.200000
0.014200  25.200000
0.019500  25.200000
0.047200  25.200000
0.042000  25.200000
0.033700  25.200000
0.024000  25.200000
0.017200  25.200000
0.014200  25.200000
-0.010500  25.200000
-0.021800  25.200000
-0.033800  25.200000
-0.051100  25.200000
-0.067500  25.200000
-0.070600  25.200000
-0.054000  25.200000
-0.034600  25.200000
-0.008300  25.200000
0.014200  25.200000
0.029200  25.200000
0.038200  25.200000
0.030000  25.200000
0.020200  25.200000
0.022500  25.200000
0.013500  25.200000
-0.006800  25.200000
-0.033800  25.200000
-0.063000  25.200000
-0.084000  25.200000
-0.094500  25.200000
-0.087800  25.200000
-0.057800  25.200000
-0.003800  25.200000
0.043500  25.200000
0.092200  25.200000
0.122200  25.200000
0.124500  25.200000
0.112500  25.200000
0.078700  25.200000
0.051700  25.200000
0.028500  25.200000
0.006000  25.200000
-0.024000  25.200000
-0.038300  25.200000
-0.040500  25.200000
-0.051100  25.200000
-0.051800  25.200000
-0.050300  25.200000
-0.036100  25.200000
-0.021000  25.200000
-0.015800  25.200000
-0.012000  25.200000
-0.017300  25.200000
-0.029300  25.200000
-0.027800  25.200000
-0.013500  25.200000
0.000700  25.200000
0.018700  25.200000
0.050200  25.200000
0.069000  25.200000
0.069000  25.200000
0.049500  25.200000
0.017200  25.200000
0.011200  25.200000
0.006700  25.200000
-0.003000  25.200000
-0.016500  25.200000
-0.051100  25.200000
-0.078000  25.200000
-0.084800  25.200000
-0.078000  25.200000
-0.063000  25.200000
-0.039000  25.200000
0.006000  25.200000
0.036700  25.200000
0.016500  25.200000
-0.033000  25.200000
-0.070600  25.200000
-0.066000  25.200000
-0.032300  25.200000
0.042700  25.200000
0.141700  25.200000
0.165700  25.200000
0.147000  25.200000
0.130500  25.200000
0.099000  25.200000
0.085500  25.200000
0.064500  25.200000
0.042000  25.200000
0.029200  25.200000
0.009700  25.200000
-0.012000  25.200000
-0.040500  25.200000
-0.048000  25.200000
-0.048800  25.200000
-0.064500  25.100000
-0.076500  25.100000
-0.070600  25.100000
-0.053300  25.100000
-0.042800  25.100000
-0.039000  25.100000
-0.027800  25.100000
-0.009800  25.100000
0.013500  25.100000
0.027000  25.100000
0.027700  25.100000
0.035200  25.100000
0.024700  25.100000
0.003700  25.100000
-0.019500  25.100000
-0.038300  25.100000
-0.042000  25.100000
-0.045000  25.100000
-0.046500  25.100000
-0.045000  25.100000
-0.035300  25.200000
-0.025600  25.200000
-0.012800  25.200000
0.003000  25.200000
0.012700  25.200000
0.026200  25.200000
0.034500  25.200000
0.029200  25.200000
0.020200  25.200000
0.012700  25.200000
0.002200  25.200000
-0.008300  25.200000
-0.016500  25.200000
-0.028500  25.200000
-0.041300  25.200000
-0.048000  25.200000
-0.050300  25.200000
-0.048800  25.200000
-0.037500  25.200000
-0.019500  25.200000
-0.003000  25.200000
0.024000  25.200000
0.048000  25.200000
0.057700  25.200000
0.072000  25.200000
0.080200  25.200000
0.080200  25.200000
0.067500  25.200000
0.054000  25.200000
0.039000  25.200000
0.004500  25.200000
-0.023300  25.200000
-0.040500  25.200000
-0.056300  25.200000
-0.064500  25.200000
-0.060000  25.200000
-0.046500  25.200000
-0.030800  25.200000
0.001500  25.200000
0.030700  25.200000
0.054000  25.200000
0.072700  25.200000
0.048000  25.200000
-0.001500  25.200000
-0.029300  25.200000
-0.036100  25.200000
-0.034600  25.200000
-0.012000  25.200000
0.019500  25.200000
0.034500  25.200000
0.040500  25.200000
0.035200  25.200000
0.019500  25.200000
0.000700  25.200000
-0.026300  25.200000
-0.034600  25.200000
-0.011300  25.200000
0.016500  25.200000
0.029200  25.200000
0.020200  25.200000
0.024000  25.200000
0.061500  25.200000
0.078700  25.200000
0.040500  25.200000
-0.003800  25.200000
-0.023300  25.200000
-0.030800  25.200000
-0.021800  25.200000
-0.016500  25.200000
-0.020300  25.200000
-0.026300  25.200000
-0.038300  25.200000
-0.044300  25.200000
-0.046500  25.200000
-0.046500  25.200000
-0.053300  25.200000
-0.064500  25.200000
-0.078800  25.200000
-0.086300  25.200000
-0.071300  25.200000
-0.041300  25.200000
0.006000  25.200000
0.049500  25.200000
0.085500  25.200000
0.119200  25.200000
0.129700  25.100000
0.108700  25.100000
0.072700  25.100000
0.040500  25.100000
0.010500  25.100000
-0.008300  25.100000
-0.012800  25.100000
-0.011300  25.100000
-0.018800  25.100000
-0.036100  25.100000
-0.050300  25.100000
-0.057000  25.100000
-0.057000  25.100000
-0.048000  25.100000
-0.030800  25.100000
-0.012800  25.100000
-0.003800  25.100000
0.003000  25.100000
0.008200  25.100000
0.008200  25.100000
0.010500  25.100000
0.014200  25.100000
0.021700  25.100000
0.021700  25.100000
0.014200  25.100000
0.008200  25.100000
0.000000  25.100000
-0.005300  25.100000
-0.014300  25.100000
-0.024000  25.100000
-0.027000  25.100000
-0.020300  25.100000
-0.006800  25.100000
-0.006000  25.100000
-0.006800  25.100000
-0.009100  25.100000
-0.017300  25.100000
-0.012800  25.100000
-0.001500  25.100000
0.021000  25.100000
0.041200  25.100000
0.056200  25.100000
0.066700  25.100000
0.058500  25.100000
0.046500  25.100000
0.026200  25.100000
0.003700  25.100000
-0.006000  25.100000
-0.009100  25.100000
-0.027800  25.100000
-0.054000  25.100000
-0.057000  25.100000
-0.043600  25.100000
-0.025600  25.100000
-0.005300  25.100000
0.036000  25.100000
0.075000  25.100000
0.086200  25.100000
0.070500  25.100000
0.057000  25.100000
0.042700  25.100000
0.010500  25.100000
-0.013500  25.100000
-0.031500  25.100000
-0.034600  25.100000
-0.028500  25.100000
-0.030000  25.100000
-0.027800  25.100000
-0.027000  25.100000
-0.021800  25.100000
-0.010500  25.100000
0.008200  25.100000
0.015000  25.100000
0.000000  25.100000
-0.023300  25.100000
-0.046500  25.100000
-0.057000  25.100000
-0.061500  25.100000
-0.065300  25.100000
-0.048800  25.100000
-0.020300  25.000000
-0.001500  25.000000
0.005200  25.000000
0.004500  25.000000
0.003000  25.000000
0.025500  25.000000
0.066700  25.000000
0.087000  25.000000
0.071200  25.000000
0.040500  25.000000
0.025500  25.000000
0.014200  25.000000
0.003000  25.000000
0.000000  25.000000
-0.008300  25.000000
-0.019500  25.000000
-0.033000  25.000000
-0.033800  25.000000
-0.028500  25.000000
-0.024000  25.000000
-0.019500  25.000000
-0.014300  25.000000
0.000700  25.000000
0.011200  25.000000
0.006700  25.000000
0.009700  25.000000
0.020200  25.000000
0.027700  25.000000
0.025500  25.000000
0.012000  25.000000
-0.008300  25.000000
-0.036800  25.000000
-0.049500  25.000000
-0.051100  25.000000
-0.050300  25.000000
-0.033000  25.000000
-0.010500  25.000000
0.010500  25.000000
0.021000  25.000000
0.021700  25.000000
0.027700  25.000000
0.042700  25.000000
0.048700  25.000000
0.025500  25.000000
0.008200  25.000000
0.010500  25.000000
0.025500  25.000000
0.039000  25.000000
0.034500  25.000000
0.022500  25.000000
0.015000  25.000000
0.008200  25.000000
0.002200  25.000000
-0.007500  25.000000
-0.016500  25.000000
-0.017300  25.100000
-0.021800  25.100000
-0.025600  25.100000
-0.018100  25.100000
-0.006000  25.100000
-0.000800  25.100000
-0.003000  25.100000
-0.012000  25.100000
-0.024000  25.100000
-0.034600  25.100000
-0.042800  25.100000
-0.040500  25.100000
-0.027800  25.100000
-0.007500  25.100000
0.015700  25.100000
0.036000  25.100000
0.056200  25.100000
0.052500  25.100000
0.033000  25.100000
0.020200  25.100000
0.016500  25.000000
0.019500  25.000000
0.012000  25.000000
-0.000800  25.000000
-0.012000  25.000000
-0.016500  25.000000
-0.023300  25.000000
-0.029300  25.000000
-0.034600  25.000000
-0.042800  25.000000
-0.055500  25.000000
-0.066000  25.000000
-0.057000  25.000000
-0.045800  25.000000
-0.022500  25.000000
0.029200  25.000000
0.087000  25.000000
0.112500  25.000000
0.100500  25.000000
0.075700  25.000000
0.035200  24.900000
-0.000800  24.900000
-0.023300  24.900000
-0.046500  24.900000
-0.060800  24.900000
-0.063800  24.900000
-0.047300  24.900000
-0.034600  24.900000
-0.023300  24.900000
0.005200  24.900000
0.034500  24.900000
0.060700  24.900000
0.063700  24.900000
0.049500  24.900000
0.034500  24.900000
0.018700  24.900000
-0.003800  24.900000
-0.039000  24.900000
-0.060800  24.900000
-0.064500  24.900000
-0.057800  24.800000
-0.036800  24.800000
-0.010500  24.800000
0.027000  24.800000
0.055500  24.800000
0.052500  24.800000
0.042000  24.800000
0.030700  24.800000
0.024000  24.800000
0.024000  24.800000
0.027700  24.800000
0.030000  24.800000
0.015000  24.800000
-0.005300  24.800000
-0.030000  24.800000
-0.043600  24.900000
-0.047300  24.900000
-0.049500  24.900000
-0.045000  24.900000
-0.039000  24.900000
-0.034600  24.900000
-0.031500  24.900000
-0.030800  24.900000
-0.025600  24.900000
-0.011300  24.900000
0.004500  24.900000
0.027700  24.900000
0.049500  24.900000
0.051700  24.900000
0.053200  25.000000
0.051700  25.000000
0.031500  25.000000
0.009000  25.000000
-0.011300  25.000000
-0.021800  25.000000
-0.018100  25.000000
-0.009100  25.000000
-0.004600  25.000000
0.001500  25.000000
0.001500  25.000000
-0.003000  25.000000
-0.005300  25.000000
0.000000  25.100000
0.009700  25.100000
0.015700  25.100000
0.013500  25.100000
0.009700  25.100000
0.014200  25.100000
0.016500  25.100000
0.011200  25.100000
0.005200  25.100000
-0.009800  25.100000
-0.018100  25.100000
-0.024000  25.100000
-0.038300  25.100000
-0.052500  25.200000
-0.061500  25.200000
-0.053300  25.200000
-0.038300  25.200000
-0.015800  25.200000
0.031500  25.200000
0.075700  25.200000
0.093700  25.200000
0.092200  25.200000
0.058500  25.200000
0.015700  25.200000
-0.014300  25.200000
-0.040500  25.200000
-0.046500  25.200000
-0.051800  25.200000
-0.052500  25.200000
-0.048000  25.200000
-0.039800  25.200000
-0.021800  25.200000
0.003700  25.200000
0.041200  25.300000
0.067500  25.300000
0.093000  25.300000
0.098200  25.300000
0.072700  25.300000
0.039000  25.300000
0.000000  25.300000
-0.021800  25.300000
-0.033000  25.300000
-0.039000  25.300000
-0.033000  25.300000
-0.021800  25.300000
-0.014300  25.400000
-0.016500  25.400000
-0.020300  25.400000
-0.025600  25.400000
-0.024000  25.400000
-0.020300  25.400000
-0.009100  25.400000
0.005200  25.500000
0.015000  25.500000
0.017200  25.500000
0.006000  25.500000
-0.004600  25.500000
-0.012000  25.500000
-0.016500  25.600000
-0.021000  25.600000
-0.022500  25.600000
-0.012800  25.600000
-0.005300  25.600000
-0.000800  25.600000
0.009000  25.600000
0.020200  25.600000
0.023200  25.700000
0.014200  25.700000
0.013500  25.700000
0.017200  25.700000
0.010500  25.700000
0.004500  25.800000
0.000700  25.800000
-0.005300  25.800000
-0.014300  25.900000
-0.023300  25.900000
-0.027800  25.900000
-0.024800  25.900000
-0.018100  26.000000
-0.012000  26.000000
-0.004600  26.000000
-0.005300  26.000000
-0.009100  26.000000
-0.012800  26.100000
-0.014300  26.100000
-0.012000  26.100000
-0.016500  26.100000
-0.011300  26.100000
0.006000  26.200000
0.023200  26.200000
0.027700  26.200000
0.027000  26.300000
0.045000  26.300000
0.061500  26.300000
0.049500  26.400000
0.024700  26.400000
0.002200  26.400000
-0.012000  26.400000
-0.018100  26.500000
-0.022500  26.500000
-0.017300  26.500000
-0.003000  26.500000
0.014200  26.500000
0.036700  26.600000
0.042000  26.600000
0.045700  26.600000
0.055500  26.700000
0.029200  26.700000
-0.009800  26.700000
-0.029300  26.700000
-0.038300  26.800000
-0.035300  26.800000
-0.030800  26.800000
-0.024000  26.900000
-0.018800  26.900000
-0.015800  26.900000
-0.012000  26.900000
-0.008300  27.000000
0.003000  27.000000
0.012000  27.000000
0.010500  27.000000
0.000700  27.000000
-0.010500  27.000000
-0.012000  27.100000
-0.012000  27.100000
-0.021800  27.100000
-0.027000  27.200000
-0.017300  27.200000
-0.012000  27.200000
-0.009800  27.300000
0.000000  27.300000
0.003000  27.300000
-0.001500  27.300000
-0.014300  27.400000
-0.027800  27.400000
-0.026300  27.400000
-0.020300  27.400000
-0.013500  27.400000
-0.003000  27.500000
0.010500  27.500000
0.029200  27.500000
0.054000  27.600000
0.062200  27.600000
0.048000  27.600000
0.035200  27.700000
0.012700  27.700000
-0.006800  27.700000
-0.003000  27.700000
-0.005300  27.800000
-0.000800  27.800000
0.010500  27.800000
0.024000  27.900000
0.027000  27.900000
0.008200  27.900000
-0.006800  27.900000
-0.016500  27.900000
-0.024000  28.000000
-0.035300  28.000000
-0.045800  28.000000
-0.049500  28.100000
-0.048800  28.100000
-0.035300  28.100000
-0.023300  28.100000
-0.009800  28.200000
0.000700  28.200000
0.016500  28.200000
0.040500  28.300000
0.060700  28.300000
0.078000  28.300000
0.066000  28.300000
0.046500  28.400000
0.027700  28.400000
0.008200  28.400000
-0.004600  28.500000
-0.024000  28.500000
-0.036800  28.500000
-0.033800  28.600000
-0.025600  28.600000
-0.018100  28.700000
-0.018100  28.700000
-0.018800  28.700000
-0.020300  28.800000
-0.017300  28.800000
-0.009800  28.800000
-0.000800  28.800000
0.010500  28.800000
0.012000  28.900000
0.010500  28.900000
0.017200  29.000000
0.014200  29.000000
-0.000800  29.000000
-0.020300  29.100000
-0.038300  29.100000
-0.039800  29.100000
-0.027000  29.200000
-0.021000  29.200000
-0.010500  29.200000
0.003000  29.200000
0.016500  29.300000
0.027700  29.300000
0.036700  29.300000
0.046500  29.400000
0.036700  29.400000
0.026200  29.400000
0.021700  29.500000
0.011200  29.500000
0.000700  29.500000
-0.016500  29.600000
-0.033000  29.600000
-0.040500  29.600000
-0.033000  29.700000
-0.025600  29.700000
-0.023300  29.700000
-0.012000  29.700000
-0.005300  29.700000
-0.003000  29.800000
0.000700  29.800000
-0.000800  29.800000
0.005200  29.900000
0.016500  29.900000
0.018700  29.900000
0.013500  30.000000
0.011200  30.000000
0.012700  30.000000
0.018700  30.100000
0.023200  30.100000
0.018000  30.100000
0.009700  30.100000
0.010500  30.200000
0.010500  30.200000
0.013500  30.200000
0.021700  30.300000
0.025500  30.300000
0.019500  30.300000
0.012700  30.400000
0.009700  30.400000
0.003000  30.400000
0.000700  30.500000
-0.004600  30.500000
-0.010500  30.500000
-0.018100  30.600000
-0.031500  30.600000
-0.036100  30.600000
-0.034600  30.600000
-0.024800  30.700000
-0.023300  30.700000
-0.023300  30.800000
-0.016500  30.800000
-0.008300  30.800000
-0.003000  30.900000
0.000000  30.900000
0.010500  31.000000
0.025500  31.000000
0.031500  31.000000
0.033700  31.000000
0.035200  31.100000
0.030700  31.100000
0.023200  31.200000
0.006000  31.200000
-0.005300  31.300000
-0.006800  31.300000
-0.008300  31.300000
-0.009800  31.400000
-0.014300  31.400000
-0.015000  31.500000
-0.014300  31.500000
-0.012000  31.500000
-0.008300  31.600000
-0.004600  31.600000
0.004500  31.700000
0.008200  31.700000
0.010500  31.800000
0.008200  31.800000
0.001500  31.900000
-0.013500  31.900000
-0.026300  31.900000
-0.030000  31.900000
-0.026300  32.000000
-0.017300  32.000000
-0.013500  32.100000
-0.003800  32.100000
0.004500  32.200000
0.012000  32.200000
0.024000  32.300000
0.040500  32.300000
0.061500  32.400000
0.050200  32.400000
0.026200  32.400000
0.009000  32.500000
-0.013500  32.500000
-0.020300  32.500000
-0.024800  32.600000
-0.036800  32.600000
-0.041300  32.700000
-0.048000  32.700000
-0.050300  32.800000
-0.035300  32.800000
-0.009100  32.800000
0.013500  32.900000
0.018000  32.900000
0.018000  32.900000
0.025500  33.000000
0.027000  33.000000
0.016500  33.100000
0.008200  33.100000
-0.000800  33.100000
-0.009100  33.200000
-0.018100  33.200000
-0.021000  33.200000
-0.016500  33.300000
-0.012000  33.300000
-0.005300  33.300000
-0.006000  33.300000
-0.006800  33.400000
-0.000800  33.400000
0.004500  33.400000
0.004500  33.400000
0.005200  33.500000
0.018000  33.500000
0.020200  33.500000
0.018000  33.600000
0.014200  33.600000
0.003700  33.600000
-0.008300  33.700000
-0.016500  33.700000
-0.017300  33.700000
-0.009100  33.700000
0.004500  33.800000
0.012000  33.800000
0.011200  33.900000
0.010500  33.900000
0.018700  33.900000
0.027000  34.000000
0.028500  34.000000
0.035200  34.100000
0.038200  34.100000
0.027700  34.100000
0.012000  34.100000
-0.001500  34.200000
-0.010500  34.200000
-0.023300  34.300000
-0.032300  34.300000
-0.036100  34.300000
-0.032300  34.400000
-0.028500  34.400000
-0.031500  34.500000
-0.025600  34.500000
-0.020300  34.500000
-0.015800  34.600000
-0.004600  34.600000
0.009000  34.600000
0.029200  34.700000
0.044200  34.700000
0.043500  34.800000
0.042000  34.800000
0.034500  34.800000
0.014200  34.900000
-0.000800  34.900000
-0.006800  35.000000
-0.012800  35.000000
-0.009800  35.000000
-0.005300  35.100000
-0.012000  35.100000
-0.014300  35.100000
-0.012000  35.200000
-0.010500  35.200000
-0.003000  35.300000
0.005200  35.300000
0.012000  35.400000
0.012700  35.500000
0.006000  35.500000
-0.001500  35.500000
0.000700  35.600000
0.009000  35.600000
-0.003000  35.700000
-0.017300  35.700000
-0.027800  35.800000
-0.033000  35.800000
-0.027000  35.900000
-0.021800  36.000000
-0.012800  36.000000
-0.009800  36.000000
-0.010500  36.100000
-0.005300  36.100000
0.000700  36.200000
0.003700  36.200000
-0.002300  36.300000
-0.009100  36.300000
-0.013500  36.400000
-0.015000  36.400000
-0.012800  36.400000
-0.017300  36.500000
-0.019500  36.500000
-0.014300  36.600000
0.003700  36.700000
0.027700  36.700000
0.039000  36.800000
0.038200  36.800000
0.038200  36.900000
0.031500  36.900000
0.030700  36.900000
0.039000  37.000000
0.045700  37.000000
0.036000  37.100000
0.014200  37.100000
-0.000800  37.200000
-0.016500  37.200000
-0.027000  37.300000
-0.033800  37.300000
-0.034600  37.300000
-0.027000  37.400000
-0.021800  37.400000
-0.019500  37.500000
-0.015800  37.600000
-0.012000  37.600000
-0.004600  37.700000
0.001500  37.700000
0.009000  37.800000
0.020200  37.800000
0.022500  37.800000
0.016500  37.900000
0.008200  37.900000
-0.000800  38.000000
-0.010500  38.000000
-0.018800  38.100000
-0.021800  38.100000
-0.021800  38.200000
-0.019500  38.200000
-0.014300  38.300000
-0.003000  38.300000
0.009000  38.400000
0.016500  38.400000
0.027700  38.500000
0.030700  38.600000
0.036000  38.600000
0.038200  38.600000
0.031500  38.700000
0.021700  38.700000
0.008200  38.800000
0.000000  38.800000
-0.014300  38.900000
-0.021000  39.000000
-0.024800  39.000000
-0.027000  39.100000
-0.019500  39.100000
-0.015000  39.100000
-0.010500  39.200000
-0.006800  39.300000
-0.004600  39.300000
0.000700  39.400000
0.005200  39.400000
0.015700  39.500000
0.019500  39.600000
0.012700  39.600000
0.003000  39.600000
-0.008300  39.700000
-0.015000  39.800000
-0.028500  39.800000
-0.035300  39.900000
-0.032300  39.900000
-0.024800  40.000000
-0.020300  40.000000
-0.013500  40.100000
-0.000800  40.100000
0.006700  40.200000
0.014200  40.200000
0.019500  40.300000
0.026200  40.400000
0.036000  40.400000
0.034500  40.500000
0.024000  40.500000
0.010500  40.600000
-0.000800  40.600000
-0.011300  40.700000
-0.021000  40.800000
-0.021800  40.800000
-0.012000  40.900000
0.004500  40.900000
0.019500  41.000000
0.030000  41.000000
0.029200  41.100000
0.024700  41.200000
0.019500  41.200000
0.015700  41.300000
0.015000  41.300000
0.003000  41.400000
-0.016500  41.400000
-0.033800  41.500000
-0.039000  41.600000
-0.042800  41.600000
-0.045000  41.700000
-0.040500  41.800000
-0.031500  41.800000
-0.015800  41.900000
-0.003000  41.900000
0.003000  42.000000
0.007500  42.100000
0.010500  42.100000
0.010500  42.200000
0.009000  42.300000
0.013500  42.300000
0.021700  42.300000
0.025500  42.400000
0.021700  42.500000
0.015000  42.500000
0.006700  42.600000
-0.006800  42.700000
-0.018100  42.700000
-0.023300  42.700000
-0.019500  42.800000
-0.011300  42.900000
-0.004600  42.900000
-0.000800  43.000000
0.003700  43.100000
0.012700  43.100000
0.021700  43.100000
0.022500  43.200000
0.026200  43.200000
0.027000  43.300000
0.021700  43.400000
0.020200  43.400000
0.010500  43.500000
0.002200  43.600000
-0.002300  43.600000
-0.012000  43.600000
-0.015000  43.700000
-0.015800  43.800000
-0.013500  43.900000
-0.015800  43.900000
-0.024800  44.000000
-0.018100  44.100000
-0.009100  44.100000
-0.006800  44.200000
0.000700  44.200000
0.010500  44.300000
0.014200  44.400000
0.009700  44.400000
0.012000  44.500000
0.008200  44.500000
-0.005300  44.600000
-0.015800  44.700000
-0.021800  44.700000
-0.021000  44.800000
-0.012000  44.900000
-0.002300  44.900000
0.000700  45.000000
0.003000  45.000000
0.012000  45.100000
0.014200  45.200000
0.014200  45.200000
0.014200  45.300000
0.020200  45.300000
0.019500  45.400000
0.011200  45.400000
0.007500  45.500000
0.001500  45.600000
-0.005300  45.600000
-0.014300  45.700000
-0.018100  45.800000
-0.009800  45.800000
0.003000  45.900000
0.014200  45.900000
0.019500  46.000000
0.024700  46.000000
0.021000  46.100000
0.015700  46.200000
0.016500  46.300000
0.015700  46.300000
0.014200  46.400000
0.010500  46.400000
0.008200  46.500000
-0.000800  46.600000
-0.012000  46.600000
-0.020300  46.700000
-0.028500  46.800000
-0.027800  46.800000
-0.024000  46.900000
-0.015800  47.000000
-0.012000  47.100000
-0.008300  47.100000
-0.004600  47.200000
-0.003000  47.200000
0.001500  47.300000
0.006700  47.400000
0.015000  47.500000
0.012700  47.500000
0.005200  47.600000
0.000000  47.600000
-0.006800  47.700000
-0.012800  47.800000
-0.023300  47.900000
-0.029300  47.900000
-0.028500  48.000000
-0.018800  48.100000
-0.009100  48.100000
-0.003800  48.200000
0.005200  48.300000
0.012700  48.400000
0.016500  48.400000
0.013500  48.500000
0.010500  48.600000
0.013500  48.600000
0.012700  48.700000
0.006700  48.800000
0.003000  48.900000
-0.004600  48.900000
-0.011300  49.000000
-0.019500  49.100000
-0.021800  49.100000
-0.015800  49.200000
-0.006800  49.300000
0.000700  49.400000
0.002200  49.500000
0.003000  49.500000
0.000700  49.600000
0.006700  49.700000
0.018000  49.700000
0.020200  49.800000
0.024000  49.900000
0.022500  49.900000
0.008200  50.000000
-0.001500  50.100000
-0.012000  50.200000
-0.021000  50.300000
-0.022500  50.400000
-0.025600  50.400000
-0.018100  50.500000
-0.010500  50.600000
-0.006800  50.700000
-0.001500  50.800000
0.003000  50.800000
0.010500  50.900000
0.018000  51.000000
0.023200  51.100000
0.030000  51.100000
0.030700  51.200000
0.019500  51.300000
0.009000  51.300000
-0.001500  51.400000
-0.009100  51.500000
-0.011300  51.600000
-0.014300  51.700000
-0.013500  51.700000
-0.002300  51.800000
0.014200  51.900000
0.023200  52.000000
0.020200  52.100000
0.012700  52.200000
0.006700  52.200000
-0.002300  52.300000
0.001500  52.400000
0.005200  52.500000
0.000700  52.500000
-0.005300  52.600000
-0.017300  52.700000
-0.024000  52.700000
-0.028500  52.800000
-0.031500  52.900000
-0.029300  53.000000
-0.023300  53.100000
-0.015800  53.100000
-0.008300  53.200000
-0.007500  53.300000
-0.005300  53.400000
0.000700  53.500000
0.006700  53.500000
0.012700  53.600000
0.019500  53.600000
0.023200  53.700000
0.021000  53.800000
0.013500  53.900000
0.004500  54.000000
-0.001500  54.000000
-0.007500  54.100000
-0.012000  54.200000
-0.010500  54.200000
-0.008300  54.300000
-0.006000  54.400000
-0.003800  54.400000
0.005200  54.500000
0.018000  54.600000
0.024000  54.700000
0.025500  54.700000
0.024700  54.800000
0.026200  54.900000
0.021700  54.900000
0.008200  55.000000
-0.004600  55.100000
-0.015800  55.200000
-0.025600  55.200000
-0.030000  55.300000
-0.032300  55.300000
-0.031500  55.400000
-0.019500  55.500000
-0.009800  55.600000
-0.008300  55.700000
-0.002300  55.700000
0.001500  55.800000
0.001500  55.800000
0.004500  55.900000
0.012000  56.000000
0.022500  56.100000
0.021700  56.100000
0.015700  56.200000
0.012000  56.300000
0.003700  56.300000
-0.005300  56.400000
-0.012800  56.500000
-0.017300  56.600000
-0.016500  56.700000
-0.009100  56.700000
-0.002300  56.800000
0.002200  56.800000
0.009000  56.900000
0.013500  57.000000
0.013500  57.100000
0.011200  57.100000
0.012700  57.200000
0.015700  57.300000
0.009700  57.400000
0.000700  57.400000
-0.014300  57.500000
-0.029300  57.600000
-0.036800  57.600000
-0.035300  57.700000
-0.025600  57.800000
-0.012000  57.800000
-0.000800  57.900000
0.010500  58.000000
0.019500  58.000000
0.021000  58.100000
0.023200  58.100000
0.020200  58.200000
0.020200  58.300000
0.025500  58.300000
0.021700  58.400000
0.014200  58.500000
0.006000  58.500000
-0.003800  58.600000
-0.018800  58.600000
-0.031500  58.700000
-0.036800  58.800000
-0.032300  58.900000
-0.020300  58.900000
-0.015800  58.900000
-0.011300  59.000000
-0.003000  59.100000
0.002200  59.200000
0.006700  59.200000
0.010500  59.300000
0.018000  59.400000
0.022500  59.400000
0.020200  59.500000
0.014200  59.500000
0.006700  59.600000
-0.000800  59.700000
-0.008300  59.700000
-0.016500  59.800000
-0.021800  59.800000
-0.018100  59.900000
-0.006000  60.000000
0.000700  60.000000
0.002200  60.100000
0.005200  60.200000
0.009000  60.200000
0.014200  60.300000
0.018000  60.300000
0.021700  60.400000
0.027700  60.400000
0.023200  60.500000
0.013500  60.600000
0.006700  60.600000
-0.001500  60.700000
-0.010500  60.700000
-0.016500  60.800000
-0.017300  60.800000
-0.013500  60.900000
-0.006800  60.900000
-0.003800  61.000000
0.000700  61.100000
0.003000  61.100000
0.005200  61.200000
0.009000  61.200000
0.010500  61.300000
0.018000  61.300000
0.014200  61.400000
0.009000  61.400000
0.004500  61.500000
-0.006800  61.600000
-0.015800  61.600000
-0.027800  61.600000
-0.031500  61.700000
-0.024000  61.700000
-0.015800  61.800000
-0.006800  61.800000
-0.003800  61.900000
-0.001500  61.900000
0.001500  62.000000
0.006700  62.100000
0.013500  62.100000
0.022500  62.100000
0.029200  62.200000
0.027000  62.200000
0.012700  62.300000
-0.002300  62.300000
-0.012000  62.400000
-0.016500  62.400000
-0.023300  62.500000
-0.029300  62.500000
-0.021800  62.500000
-0.012800  62.600000
-0.008300  62.600000
-0.003000  62.700000
0.000000  62.800000
0.001500  62.800000
0.003000  62.900000
0.009700  62.900000
0.016500  63.000000
0.020200  63.000000
0.018700  63.000000
0.017200  63.100000
0.008200  63.100000
-0.002300  63.200000
-0.009800  63.200000
-0.016500  63.300000
-0.017300  63.300000
-0.013500  63.400000
-0.007500  63.400000
-0.003800  63.500000
-0.001500  63.500000
0.002200  63.600000
0.006700  63.600000
0.009000  63.700000
0.009000  63.700000
0.015000  63.800000
0.018000  63.800000
0.018000  63.900000
0.014200  63.900000
0.006700  64.000000
-0.003000  64.000000
-0.015000  64.100000
-0.018100  64.100000
-0.014300  64.200000
-0.008300  64.200000
-0.005300  64.300000
-0.004600  64.300000
-0.000800  64.300000
0.001500  64.400000
0.004500  64.500000
0.005200  64.500000
0.012000  64.600000
0.018700  64.600000
0.015700  64.700000
0.009700  64.800000
0.002200  64.800000
-0.005300  64.800000
-0.010500  64.900000
-0.020300  64.900000
-0.023300  65.000000
-0.015000  65.000000
-0.009100  65.100000
-0.005300  65.200000
-0.000800  65.200000
0.000700  65.200000
0.003000  65.300000
0.006700  65.300000
0.012000  65.400000
0.016500  65.500000
0.012700  65.500000
0.006700  65.600000
0.000700  65.600000
-0.012800  65.700000
-0.023300  65.700000
-0.027000  65.800000
-0.027000  65.800000
-0.021800  65.900000
-0.012000  65.900000
-0.001500  66.000000
0.003000  66.000000
0.006700  66.100000
0.009700  66.100000
0.012700  66.200000
0.016500  66.200000
0.021700  66.300000
0.027700  66.300000
0.027000  66.400000
0.019500  66.400000
0.010500  66.500000
0.003000  66.500000
-0.004600  66.600000
-0.015800  66.600000
-0.018800  66.600000
-0.015800  66.700000
-0.010500  66.700000
-0.003000  66.800000
0.001500  66.800000
0.004500  66.900000
0.004500  66.900000
0.006700  67.000000
0.007500  67.000000
0.009700  67.000000
0.016500  67.100000
0.015700  67.100000
0.006700  67.200000
-0.003000  67.200000
-0.007500  67.300000
-0.015800  67.300000
-0.024000  67.400000
-0.025600  67.400000
-0.016500  67.500000
-0.006000  67.500000
-0.003000  67.500000
0.000700  67.600000
0.003000  67.600000
0.002200  67.700000
0.006000  67.700000
0.009700  67.800000
0.014200  67.800000
0.015000  67.900000
0.010500  67.900000
0.004500  67.900000
-0.002300  68.000000
-0.007500  68.000000
-0.015800  68.100000
-0.023300  68.100000
-0.019500  68.200000
-0.010500  68.200000
-0.004600  68.200000
0.000700  68.300000
0.005200  68.300000
0.006000  68.300000
0.006700  68.400000
0.006000  68.400000
0.012000  68.500000
0.018000  68.500000
0.014200  68.500000
0.008200  68.600000
0.001500  68.600000
-0.005300  68.700000
-0.012000  68.700000
-0.020300  68.700000
-0.021800  68.800000
-0.015800  68.800000
-0.006800  68.800000
-0.003000  68.900000
-0.000800  68.900000
0.004500  68.900000
0.008200  69.000000
0.012000  69.000000
0.011200  69.100000
0.015700  69.100000
0.020200  69.100000
0.018000  69.200000
0.012000  69.200000
0.002200  69.200000
-0.003000  69.300000
-0.012000  69.300000
-0.020300  69.300000
-0.018100  69.300000
-0.012800  69.400000
-0.005300  69.400000
-0.002300  69.500000
0.000700  69.500000
0.006000  69.500000
0.005200  69.600000
0.007500  69.600000
0.012700  69.600000
0.018700  69.700000
0.020200  69.700000
0.014200  69.700000
0.007500  69.700000
-0.001500  69.800000
-0.010500  69.800000
-0.018100  69.900000
-0.024000  69.900000
-0.019500  69.900000
-0.010500  70.000000
-0.004600  70.000000
-0.001500  70.000000
0.003000  70.100000
0.004500  70.100000
0.004500  70.200000
0.008200  70.200000
0.015700  70.200000
0.021000  70.200000
0.018000  70.200000
0.010500  70.300000
0.000700  70.300000
-0.008300  70.300000
-0.015000  70.400000
-0.020300  70.400000
-0.020300  70.400000
-0.016500  70.500000
-0.009100  70.500000
-0.003800  70.500000
-0.000800  70.600000
0.003000  70.600000
0.006700  70.600000
0.008200  70.600000
0.006700  70.600000
0.012000  70.700000
0.015000  70.700000
0.011200  70.700000
0.005200  70.800000
-0.001500  70.800000
-0.006800  70.800000
-0.015000  70.900000
-0.021000  70.900000
-0.020300  70.900000
-0.014300  70.900000
-0.005300  70.900000
-0.001500  71.000000
0.001500  71.000000
0.004500  71.000000
0.007500  71.100000
0.012000  71.100000
0.013500  71.100000
0.020200  71.100000
0.020200  71.100000
0.014200  71.100000
0.006000  71.100000
-0.001500  71.200000
-0.006800  71.200000
-0.016500  71.200000
-0.019500  71.200000
-0.017300  71.300000
-0.010500  71.300000
-0.006000  71.300000
-0.003000  71.300000
0.003700  71.400000
0.006700  71.400000
0.006700  71.400000
0.010500  71.400000
0.015700  71.500000
0.019500  71.500000
0.019500  71.500000
0.009700  71.500000
0.001500  71.500000
-0.008300  71.500000
-0.016500  71.500000
-0.020300  71.600000
-0.024000  71.600000
-0.016500  71.600000
-0.006800  71.600000
-0.005300  71.600000
-0.003000  71.700000
0.001500  71.700000
0.006000  71.700000
0.008200  71.700000
0.011200  71.700000
0.017200  71.800000
0.023200  71.800000
0.018000  71.800000
0.008200  71.800000
0.000700  71.800000
-0.009100  71.900000
-0.016500  71.900000
-0.023300  71.900000
-0.025600  71.900000
-0.014300  71.900000
-0.005300  72.000000
-0.004600  72.000000
-0.001500  72.000000
-0.000800  72.000000
0.004500  72.000000
0.008200  72.000000
0.013500  72.000000
0.021700  72.000000
0.020200  72.100000
0.015000  72.100000
0.007500  72.100000
-0.000800  72.100000
-0.008300  72.100000
-0.016500  72.100000
-0.022500  72.100000
-0.018800  72.200000
-0.012000  72.200000
-0.005300  72.200000
-0.001500  72.200000
0.000700  72.200000
0.005200  72.200000
0.006700  72.200000
0.009000  72.300000
0.015000  72.300000
0.021000  72.300000
0.019500  72.300000
0.011200  72.300000
0.003000  72.300000
-0.006800  72.300000
-0.015000  72.400000
-0.023300  72.400000
-0.027000  72.400000
-0.019500  72.400000
-0.009800  72.400000
-0.003000  72.400000
0.000000  72.400000
0.004500  72.400000
0.009700  72.400000
0.012000  72.400000
0.013500  72.400000
0.021000  72.400000
0.023200  72.500000
0.015000  72.500000
0.006700  72.500000
-0.001500  72.500000
-0.006800  72.500000
-0.016500  72.500000
-0.021800  72.500000
-0.021800  72.500000
-0.014300  72.500000
-0.006000  72.500000
-0.005300  72.500000
-0.000800  72.500000
0.003700  72.600000
0.006000  72.600000
0.009000  72.600000
0.012700  72.600000
0.020200  72.600000
0.018000  72.600000
0.012000  72.600000
0.004500  72.600000
-0.003800  72.600000
-0.010500  72.600000
-0.021000  72.600000
-0.023300  72.600000
-0.018100  72.600000
-0.011300  72.600000
-0.006800  72.600000
-0.002300  72.600000
0.002200  72.600000
0.004500  72.600000
0.007500  72.600000
0.007500  72.600000
0.013500  72.600000
0.021000  72.600000
0.018000  72.600000
0.011200  72.600000
0.004500  72.600000
-0.005300  72.600000
-0.015000  72.600000
-0.023300  72.600000
-0.024800  72.600000
-0.015800  72.600000
-0.005300  72.600000
-0.001500  72.600000
0.001500  72.600000
0.005200  72.600000
0.009000  72.600000
0.009000  72.600000
0.012700  72.600000
0.022500  72.600000
0.024000  72.600000
0.016500  72.600000
0.006700  72.600000
-0.003800  72.600000
-0.010500  72.600000
-0.016500  72.600000
-0.023300  72.600000
-0.023300  72.600000
-0.015000  72.600000
-0.006800  72.500000
-0.004600  72.500000
0.001500  72.500000
0.005200  72.500000
0.006000  72.500000
0.010500  72.500000
0.014200  72.500000
0.023200  72.500000
0.023200  72.500000
0.014200  72.500000
0.005200  72.500000
-0.003000  72.400000
-0.012800  72.400000
-0.022500  72.400000
-0.023300  72.400000
-0.019500  72.400000
-0.010500  72.400000
-0.004600  72.400000
0.000700  72.400000
0.006700  72.400000
0.008200  72.400000
0.012700  72.400000
0.014200  72.400000
0.018000  72.300000
0.021700  72.300000
0.016500  72.300000
0.006700  72.300000
-0.000800  72.300000
-0.008300  72.300000
-0.018100  72.300000
-0.024800  72.300000
-0.024800  72.200000
-0.017300  72.200000
-0.008300  72.200000
-0.003800  72.200000
-0.000800  72.200000
0.001500  72.100000
0.006000  72.100000
0.009000  72.100000
0.011200  72.100000
0.019500  72.100000
0.021700  72.100000
0.016500  72.000000
0.008200  72.000000
-0.004600  72.000000
-0.010500  72.000000
-0.018800  72.000000
-0.024000  72.000000
-0.020300  72.000000
-0.013500  72.000000
-0.006800  72.000000
-0.003000  72.000000
0.002200  72.000000
0.006700  72.000000
0.009000  72.000000
0.010500  72.000000
0.012700  71.900000
0.018700  71.900000
0.018700  71.900000
0.012700  71.900000
0.005200  71.900000
-0.005300  71.900000
-0.015800  71.900000
-0.023300  71.800000
-0.026300  71.800000
-0.021000  71.800000
-0.013500  71.800000
-0.007500  71.800000
-0.000800  71.800000
0.004500  71.800000
0.009000  71.800000
0.010500  71.800000
0.012000  71.800000
0.020200  71.700000
0.025500  71.700000
0.021000  71.700000
0.009700  71.700000
0.002200  71.700000
-0.005300  71.700000
-0.012800  71.700000
-0.018100  71.700000
-0.021000  71.600000
-0.014300  71.600000
-0.005300  71.600000
-0.002300  71.600000
0.003700  71.600000
0.005200  71.600000
0.006700  71.600000
0.008200  71.600000
0.012000  71.600000
0.019500  71.600000
0.021700  71.600000
0.016500  71.600000
0.004500  71.600000
-0.005300  71.600000
-0.012000  71.600000
-0.021000  71.600000
-0.024000  71.600000
-0.018800  71.500000
-0.010500  71.500000
-0.003800  71.500000
-0.000800  71.500000
0.003000  71.500000
0.004500  71.500000
0.008200  71.500000
0.009700  71.500000
0.015700  71.500000
0.023200  71.500000
0.016500  71.500000
0.010500  71.500000
0.001500  71.500000
-0.007500  71.500000
-0.015800  71.500000
-0.024000  71.500000
-0.025600  71.500000
-0.020300  71.500000
-0.011300  71.400000
-0.004600  71.400000
0.000700  71.400000
0.006700  71.400000
0.009000  71.400000
0.009000  71.400000
0.010500  71.400000
0.021000  71.300000
0.026200  71.300000
0.019500  71.300000
0.009000  71.300000
-0.000800  71.300000
-0.009100  71.300000
-0.018100  71.300000
-0.026300  71.300000
-0.024800  71.300000
-0.015800  71.300000
-0.006000  71.300000
-0.002300  71.300000
0.000000  71.300000
0.003000  71.300000
0.006700  71.300000
0.009700  71.300000
0.010500  71.300000
0.016500  71.200000
0.021700  71.200000
0.015700  71.200000
0.006000  71.200000
-0.003000  71.200000
-0.011300  71.200000
-0.021800  71.200000
-0.025600  71.200000
-0.020300  71.200000
-0.012800  71.200000
-0.007500  71.200000
-0.002300  71.100000
0.001500  71.100000
0.003000  71.100000
0.006700  71.100000
0.009700  71.100000
0.016500  71.100000
0.023200  71.100000
0.018700  71.100000
0.010500  71.100000
0.001500  71.100000
-0.004600  71.100000
-0.012800  71.100000
-0.021800  71.000000
-0.021800  71.000000
-0.016500  71.000000
-0.009100  71.000000
-0.003000  71.000000
0.001500  71.000000
0.004500  71.000000
0.006000  71.000000
0.006700  71.000000
0.009700  71.000000
0.019500  70.900000
0.022500  70.900000
0.015700  70.900000
0.008200  70.900000
-0.001500  70.900000
-0.009100  70.900000
-0.016500  70.900000
-0.022500  70.900000
-0.021000  70.800000
-0.013500  70.800000
-0.004600  70.800000
-0.000800  70.800000
0.003000  70.800000
0.006700  70.800000
0.012000  70.800000
0.012000  70.800000
0.012700  70.800000
0.023200  70.800000
0.020200  70.700000
0.012000  70.700000
0.003000  70.700000
-0.005300  70.700000
-0.012000  70.700000
-0.022500  70.700000
-0.027000  70.700000
-0.021800  70.700000
-0.010500  70.700000
-0.003000  70.700000
-0.001500  70.600000
0.003000  70.600000
0.005200  70.600000
0.009700  70.600000
0.012000  70.600000
0.016500  70.600000
0.021700  70.600000
0.018000  70.600000
0.010500  70.600000
0.000700  70.600000
-0.006000  70.600000
-0.016500  70.600000
-0.024800  70.500000
-0.021000  70.500000
-0.015800  70.500000
-0.008300  70.500000
-0.004600  70.500000
-0.000800  70.500000
0.005200  70.500000
0.004500  70.500000
0.005200  70.400000
0.009000  70.400000
0.014200  70.400000
0.019500  70.400000
0.014200  70.400000
0.006700  70.400000
-0.000800  70.400000
-0.008300  70.400000
-0.014300  70.400000
-0.020300  70.400000
-0.020300  70.400000
-0.010500  70.400000
-0.002300  70.400000
-0.001500  70.400000
0.000000  70.400000
0.003700  70.400000
0.008200  70.400000
0.009000  70.400000
0.012700  70.400000
0.021000  70.400000
0.018000  70.400000
0.012700  70.400000
0.005200  70.300000
-0.003000  70.300000
-0.012800  70.300000
-0.022500  70.300000
-0.024000  70.300000
-0.019500  70.300000
-0.012000  70.300000
-0.003800  70.300000
0.000700  70.300000
0.001500  70.300000
0.003700  70.300000
0.006700  70.300000
0.009700  70.300000
0.018000  70.300000
0.023200  70.300000
0.018700  70.300000
0.010500  70.300000
0.000700  70.300000
-0.008300  70.300000
-0.016500  70.300000
-0.024800  70.300000
-0.023300  70.300000
-0.015800  70.300000
-0.007500  70.300000
-0.004600  70.300000
0.000700  70.300000
0.006700  70.300000
0.006700  70.300000
0.012700  70.300000
0.015700  70.300000
0.021000  70.300000
0.024000  70.300000
0.015700  70.300000
0.006700  70.300000
-0.002300  70.300000
-0.009800  70.300000
-0.018800  70.300000
-0.022500  70.300000
-0.019500  70.300000
-0.009100  70.300000
-0.000800  70.300000
-0.002300  70.300000
0.001500  70.300000
0.005200  70.300000
0.009700  70.300000
0.010500  70.300000
0.012700  70.300000
0.022500  70.300000
0.019500  70.300000
0.010500  70.300000
0.002200  70.300000
-0.005300  70.300000
-0.012800  70.300000
-0.021000  70.300000
-0.023300  70.300000
-0.020300  70.300000
-0.011300  70.300000
-0.003800  70.300000
-0.001500  70.300000
0.003000  70.300000
0.005200  70.300000
0.006700  70.300000
0.010500  70.300000
0.017200  70.300000
0.023200  70.300000
0.018000  70.300000
0.008200  70.300000
-0.001500  70.300000
-0.009100  70.300000
-0.018800  70.300000
-0.024800  70.300000
-0.024000  70.300000
-0.016500  70.300000
-0.009100  70.300000
-0.003000  70.300000
0.002200  70.300000
0.004500  70.300000
0.009000  70.300000
0.011200  70.300000
0.015700  70.300000
0.020200  70.300000
0.020200  70.300000
0.014200  70.300000
0.006700  70.300000
-0.003000  70.300000
-0.011300  70.300000
-0.019500  70.300000
-0.025600  70.300000
-0.022500  70.300000
-0.012800  70.300000
-0.003800  70.300000
-0.002300  70.300000
0.000700  70.300000
0.004500  70.300000
0.006700  70.300000
0.006700  70.300000
0.012000  70.300000
0.020200  70.300000
0.017200  70.300000
0.010500  70.300000
0.004500  70.300000
-0.002300  70.300000
-0.012000  70.300000
-0.018100  70.300000
-0.021000  70.300000
-0.018100  70.300000
-0.006000  70.300000
-0.000800  70.300000
0.000700  70.300000
0.004500  70.300000
0.007500  70.300000
0.006700  70.300000
0.009000  70.300000
0.015700  70.300000
0.019500  70.300000
0.015700  70.300000
0.006700  70.300000
0.001500  70.300000
-0.006800  70.300000
-0.015800  70.300000
-0.020300  70.300000
-0.020300  70.300000
-0.012800  70.300000
-0.006000  70.300000
-0.002300  70.300000
0.001500  70.300000
0.004500  70.300000
0.007500  70.300000
0.010500  70.300000
0.014200  70.300000
0.020200  70.300000
0.020200  70.300000
0.012700  70.300000
0.006700  70.300000
-0.002300  70.300000
-0.012000  70.300000
-0.020300  70.300000
-0.026300  70.300000
-0.021000  70.300000
-0.012800  70.300000
-0.007500  70.300000
-0.003800  70.300000
0.000700  70.300000
0.003000  70.300000
0.006700  70.300000
0.010500  70.300000
0.015700  70.300000
0.023200  70.300000
0.021000  70.300000
0.013500  70.300000
0.003000  70.300000
-0.008300  70.300000
-0.014300  70.300000
-0.023300  70.300000
-0.023300  70.300000
-0.017300  70.300000
-0.009100  70.300000
-0.003000  70.300000
0.000700  70.300000
0.003700  70.300000
0.006700  70.300000
0.008200  70.300000
0.010500  70.300000
0.018700  70.300000
0.020200  70.300000
0.015000  70.300000
0.009000  70.300000
0.001500  70.300000
-0.005300  70.300000
-0.018100  70.300000
-0.022500  70.300000
-0.020300  70.300000
-0.014300  70.300000
-0.005300  70.300000
-0.004600  70.300000
0.000700  70.300000
0.005200  70.300000
0.006700  70.300000
0.009700  70.300000
0.012000  70.300000
0.019500  70.300000
0.021000  70.300000
0.012700  70.300000
0.004500  70.300000
-0.003800  70.300000
-0.009800  70.300000
-0.020300  70.300000
-0.023300  70.300000
-0.018800  70.300000
-0.010500  70.300000
-0.003000  70.400000
-0.003000  70.400000
-0.000800  70.400000
0.000700  70.400000
0.003700  70.400000
0.004500  70.400000
0.008200  70.400000
0.013500  70.400000
0.012700  70.400000
0.008200  70.400000
0.000700  70.400000
-0.005300  70.400000
-0.012800  70.400000
-0.019500  70.400000
-0.016500  70.400000
-0.008300  70.400000
0.003000  70.400000
0.008200  70.400000
0.012000  70.400000
0.013500  70.400000
0.014200  70.400000
0.017200  70.400000
0.017200  70.400000
0.020200  70.400000
0.019500  70.400000
0.012000  70.300000
0.005200  70.300000
-0.002300  70.300000
-0.010500  70.300000
-0.018100  70.300000
-0.025600  70.300000
-0.026300  70.300000
-0.018100  70.300000
-0.010500  70.300000
-0.006800  70.300000
-0.004600  70.300000
-0.004600  70.300000
-0.000800  70.300000
0.000700  70.300000
0.007500  70.300000
0.018000  70.300000
0.017200  70.300000
0.009000  70.300000
0.000700  70.300000
-0.003000  70.300000
-0.006800  70.300000
-0.012000  70.300000
-0.013500  70.300000
-0.011300  70.300000
-0.007500  70.300000
-0.003800  70.300000
-0.001500  70.300000
0.000700  70.300000
0.003000  70.300000
0.004500  70.300000
0.009700  70.300000
0.012700  70.300000
0.018000  70.300000
0.018000  70.300000
0.007500  70.300000
0.000700  70.400000
-0.004600  70.400000
-0.015000  70.400000
-0.021800  70.400000
-0.023300  70.400000
-0.017300  70.400000
-0.009100  70.400000
-0.005300  70.400000
-0.000800  70.400000
0.003000  70.400000
0.005200  70.400000
0.010500  70.400000
0.014200  70.400000
0.021000  70.400000
0.020200  70.400000
0.015000  70.400000
0.007500  70.400000
-0.001500  70.400000
-0.009100  70.400000
-0.020300  70.400000
-0.025600  70.400000
-0.024000  70.400000
-0.018800  70.400000
-0.010500  70.400000
-0.008300  70.400000
-0.004600  70.400000
-0.002300  70.400000
-0.000800  70.400000
-0.000800  70.400000
0.003000  70.400000
0.014200  70.400000
0.008200  70.400000
-0.000800  70.400000
-0.004600  70.400000
-0.010500  70.400000
-0.012000  70.400000
-0.017300  70.400000
-0.015000  70.400000
0.000000  70.400000
0.014200  70.400000
0.028500  70.400000
0.034500  70.400000
0.033000  70.400000
0.029200  70.400000
0.027000  70.400000
0.027700  70.400000
0.036700  70.400000
0.042700  70.400000
0.037500  70.400000
0.022500  70.400000
0.003000  70.400000
-0.009800  70.400000
-0.018800  70.400000
-0.032300  70.400000
-0.038300  70.400000
-0.033000  70.400000
-0.028500  70.400000
-0.025600  70.400000
-0.018800  70.400000
-0.012800  70.400000
-0.009800  70.400000
-0.003000  70.400000
0.003000  70.400000
0.010500  70.400000
0.012700  70.400000
0.010500  70.400000
0.006700  70.400000
0.001500  70.400000
-0.001500  70.400000
-0.010500  70.400000
-0.017300  70.400000
-0.020300  70.400000
-0.012800  70.400000
-0.006000  70.400000
-0.004600  70.400000
0.001500  70.500000
0.003700  70.500000
0.006000  70.500000
0.005200  70.500000
0.007500  70.500000
0.016500  70.500000
0.016500  70.500000
0.009000  70.500000
0.000700  70.500000
-0.008300  70.500000
-0.015000  70.500000
-0.024000  70.500000
-0.026300  70.500000
-0.020300  70.500000
-0.009100  70.500000
-0.001500  70.500000
0.000000  70.500000
0.004500  70.500000
0.005200  70.500000
0.009000  70.500000
0.012000  70.500000
0.015700  70.500000
0.020200  70.500000
0.015700  70.500000
0.008200  70.500000
0.001500  70.500000
-0.006800  70.500000
-0.011300  70.500000
-0.014300  70.500000
-0.014300  70.500000
-0.010500  70.500000
-0.006800  70.500000
-0.002300  70.500000
0.001500  70.500000
0.000000  70.500000
-0.000800  70.500000
0.003700  70.500000
0.008200  70.500000
0.015700  70.500000
0.018000  70.500000
0.011200  70.500000
0.004500  70.500000
-0.003000  70.500000
-0.009100  70.500000
-0.018100  70.500000
-0.020300  70.500000
-0.009100  70.500000
0.006000  70.500000
0.014200  70.500000
0.012700  70.500000
0.013500  70.500000
0.014200  70.500000
0.012000  70.400000
0.012700  70.400000
0.020200  70.400000
0.024000  70.400000
0.021700  70.400000
0.013500  70.400000
0.003000  70.400000
-0.009100  70.400000
-0.021800  70.300000
-0.030800  70.300000
-0.036800  70.300000
-0.032300  70.300000
-0.020300  70.300000
-0.014300  70.300000
-0.011300  70.300000
-0.006800  70.200000
-0.002300  70.200000
0.005200  70.200000
0.012700  70.200000
0.024700  70.200000
0.034500  70.200000
0.029200  70.200000
0.021000  70.200000
0.008200  70.100000
-0.012000  70.100000
-0.027000  70.100000
-0.033800  70.100000
-0.034600  70.100000
-0.028500  70.100000
-0.017300  70.100000
-0.009100  70.000000
-0.003800  70.000000
0.000700  70.000000
0.001500  70.000000
0.008200  70.000000
0.019500  69.900000
0.033700  69.900000
0.042000  69.900000
0.036700  69.900000
0.026200  69.900000
0.013500  69.800000
-0.005300  69.800000
-0.020300  69.800000
-0.025600  69.700000
-0.021800  69.700000
-0.015800  69.700000
-0.012000  69.700000
-0.007500  69.700000
-0.002300  69.700000
0.001500  69.700000
0.009000  69.700000
0.011200  69.600000
0.015000  69.600000
0.020200  69.600000
0.015000  69.500000
0.006700  69.500000
0.001500  69.500000
-0.005300  69.500000
-0.011300  69.400000
-0.020300  69.400000
-0.024800  69.400000
-0.020300  69.400000
-0.010500  69.400000
-0.003000  69.300000
0.000700  69.300000
0.004500  69.300000
0.005200  69.300000
0.005200  69.300000
0.004500  69.200000
0.010500  69.200000
0.012000  69.200000
0.005200  69.100000
-0.004600  69.100000
-0.016500  69.100000
-0.021800  69.000000
-0.025600  69.000000
-0.023300  69.000000
-0.019500  69.000000
-0.014300  68.900000
-0.004600  68.900000
-0.000800  68.900000
0.007500  68.800000
0.015700  68.800000
0.019500  68.800000
0.021000  68.800000
0.026200  68.700000
0.033000  68.700000
0.036700  68.700000
0.025500  68.600000
0.012700  68.600000
0.005200  68.500000
-0.004600  68.500000
-0.012000  68.500000
-0.012800  68.400000
-0.012000  68.400000
-0.012800  68.300000
-0.014300  68.300000
-0.009100  68.300000
-0.004600  68.300000
-0.002300  68.200000
-0.000800  68.200000
0.000000  68.200000
0.008200  68.100000
0.017200  68.000000
0.015000  68.000000
0.008200  68.000000
0.000000  67.900000
-0.007500  67.900000
-0.015800  67.900000
-0.023300  67.800000
-0.024800  67.800000
-0.015800  67.700000
-0.005300  67.700000
-0.004600  67.600000
-0.003800  67.600000
-0.001500  67.500000
-0.001500  67.500000
0.003000  67.500000
0.006000  67.400000
0.016500  67.400000
0.023200  67.300000
0.020200  67.300000
0.020200  67.200000
0.016500  67.100000
0.014200  67.100000
0.005200  67.100000
-0.008300  67.000000
-0.014300  67.000000
-0.019500  66.900000
-0.023300  66.800000
-0.027000  66.800000
-0.023300  66.700000
-0.016500  66.700000
-0.010500  66.600000
-0.004600  66.600000
-0.000800  66.500000
0.009000  66.500000
0.014200  66.400000
0.018700  66.300000
0.027000  66.300000
0.031500  66.200000
0.021700  66.100000
0.009000  66.100000
0.004500  66.000000
-0.003800  66.000000
-0.004600  66.000000
-0.003000  65.900000
-0.006000  65.800000
-0.003000  65.800000
-0.003000  65.700000
-0.001500  65.700000
0.002200  65.600000
0.006000  65.600000
0.009700  65.500000
0.002200  65.400000
-0.005300  65.400000
-0.006800  65.300000
-0.009100  65.300000
-0.011300  65.200000
-0.015800  65.200000
-0.016500  65.100000
-0.011300  65.000000
-0.009100  65.000000
-0.012000  64.900000
-0.010500  64.900000
-0.009100  64.800000
-0.006800  64.800000
-0.003800  64.700000
-0.000800  64.600000
0.009000  64.600000
0.009000  64.500000
0.003000  64.500000
0.002200  64.400000
-0.003800  64.300000
-0.009100  64.300000
-0.012000  64.200000
-0.012800  64.200000
-0.006800  64.100000
0.004500  64.000000
0.008200  64.000000
0.003700  63.900000
0.003000  63.900000
0.003000  63.800000
0.004500  63.700000
0.004500  63.700000
0.009700  63.600000
0.018000  63.600000
0.014200  63.500000
0.009000  63.400000
0.004500  63.400000
-0.002300  63.300000
-0.010500  63.300000
-0.015800  63.200000
-0.012000  63.100000
-0.003000  63.100000
0.004500  63.000000
0.009000  63.000000
0.014200  62.900000
0.013500  62.800000
0.011200  62.800000
0.011200  62.700000
0.008200  62.600000
0.006700  62.500000
0.006700  62.500000
-0.000800  62.400000
-0.015800  62.400000
-0.030800  62.300000
-0.034600  62.200000
-0.039000  62.100000
-0.039000  62.100000
-0.029300  62.000000
-0.012800  62.000000
0.007500  61.900000
0.021700  61.800000
0.035200  61.700000
0.048700  61.600000
0.054700  61.600000
0.055500  61.500000
0.045700  61.500000
0.039000  61.400000
0.030700  61.300000
0.018000  61.200000
0.006700  61.200000
-0.007500  61.100000
-0.018800  61.000000
-0.027800  61.000000
-0.033800  60.900000
-0.033000  60.800000
-0.027000  60.700000
-0.019500  60.700000
-0.016500  60.600000
-0.012800  60.600000
-0.012000  60.500000
-0.013500  60.400000
-0.012000  60.300000
-0.005300  60.300000
-0.001500  60.200000
-0.003800  60.100000
-0.009100  60.100000
-0.017300  60.000000
-0.021800  59.900000
-0.027000  59.800000
-0.033000  59.800000
-0.028500  59.700000
-0.012000  59.600000
0.014200  59.600000
0.027700  59.500000
0.027000  59.400000
0.025500  59.400000
0.023200  59.300000
0.028500  59.200000
0.038200  59.100000
0.045700  59.100000
0.045000  59.000000
0.032200  58.900000
0.017200  58.900000
0.002200  58.800000
-0.012000  58.700000
-0.025600  58.600000
-0.040500  58.500000
-0.045000  58.500000
-0.038300  58.400000
-0.029300  58.400000
-0.024000  58.200000
-0.020300  58.200000
-0.011300  58.100000
-0.003000  58.000000
0.002200  58.000000
0.013500  57.900000
0.032200  57.800000
0.045700  57.800000
0.041200  57.700000
0.027000  57.600000
0.013500  57.600000
0.001500  57.500000
-0.014300  57.400000
-0.019500  57.300000
-0.018100  57.300000
-0.009100  57.200000
0.004500  57.100000
0.009700  57.100000
0.012700  57.000000
0.009000  56.900000
0.003000  56.800000
0.005200  56.800000
0.006700  56.700000
0.009000  56.700000
0.002200  56.600000
-0.008300  56.500000
-0.015800  56.400000
-0.026300  56.400000
-0.042800  56.300000
-0.054800  56.200000
-0.057000  56.200000
-0.048800  56.100000
-0.031500  56.100000
-0.020300  56.000000
-0.014300  55.900000
0.000000  55.800000
0.016500  55.800000
0.035200  55.700000
0.060000  55.700000
0.086200  55.600000
0.101200  55.500000
0.099700  55.400000
0.081700  55.400000
0.051000  55.300000
0.023200  55.200000
-0.005300  55.200000
-0.027800  55.100000
-0.042000  55.000000
-0.045800  54.900000
-0.040500  54.900000
-0.039000  54.800000
-0.036800  54.700000
-0.030800  54.600000
-0.023300  54.600000
-0.019500  54.500000
-0.016500  54.400000
-0.005300  54.400000
-0.003000  54.300000
-0.004600  54.200000
-0.001500  54.100000
-0.005300  54.000000
-0.019500  54.000000
-0.033000  53.900000
-0.034600  53.800000
-0.031500  53.800000
-0.021800  53.700000
-0.011300  53.600000
-0.001500  53.500000
0.022500  53.500000
0.044200  53.400000
0.054700  53.300000
0.050200  53.300000
0.036000  53.200000
0.027700  53.100000
0.015000  53.100000
-0.000800  53.000000
-0.010500  52.900000
-0.015800  52.900000
-0.015800  52.800000
-0.016500  52.700000
-0.021000  52.600000
-0.015800  52.600000
-0.006000  52.500000
-0.000800  52.500000
0.007500  52.400000
0.020200  52.300000
0.027700  52.200000
0.030700  52.200000
0.026200  52.100000
0.025500  52.100000
0.026200  52.000000
0.019500  51.900000
0.012000  51.900000
0.010500  51.800000
0.012000  51.700000
0.009000  51.700000
-0.009800  51.600000
-0.026300  51.500000
-0.027000  51.500000
-0.022500  51.400000
-0.019500  51.300000
-0.016500  51.300000
-0.009800  51.200000
-0.004600  51.200000
-0.001500  51.100000
-0.003000  51.000000
-0.006000  51.000000
-0.012800  50.900000
-0.021800  50.800000
-0.034600  50.800000
-0.052500  50.700000
-0.061500  50.700000
-0.064500  50.600000
-0.056300  50.500000
-0.037500  50.400000
-0.009800  50.400000
0.030700  50.400000
0.049500  50.300000
0.048000  50.200000
0.048700  50.100000
0.054000  50.000000
0.063700  50.000000
0.070500  49.900000
0.069000  49.900000
0.054700  49.900000
0.034500  49.800000
0.020200  49.700000
0.008200  49.700000
-0.006000  49.600000
-0.020300  49.500000
-0.030800  49.500000
-0.033000  49.500000
-0.040500  49.400000
-0.060000  49.300000
-0.066000  49.300000
-0.059300  49.200000
-0.051100  49.100000
-0.033800  49.100000
-0.016500  49.000000
0.005200  49.000000
0.019500  48.900000
0.036700  48.900000
0.054700  48.800000
0.066700  48.700000
0.067500  48.700000
0.045700  48.600000
0.009700  48.600000
-0.020300  48.500000
-0.024000  48.400000
-0.022500  48.400000
-0.024800  48.300000
-0.025600  48.200000
-0.031500  48.200000
-0.035300  48.100000
-0.029300  48.100000
-0.017300  48.000000
-0.010500  47.900000
-0.012000  47.900000
-0.021800  47.800000
-0.024000  47.700000
-0.019500  47.600000
-0.012800  47.600000
0.000000  47.600000
0.024000  47.500000
0.054000  47.500000
0.069000  47.400000
0.074200  47.300000
0.069700  47.300000
0.054000  47.200000
0.036700  47.200000
0.012700  47.100000
-0.002300  47.100000
-0.012800  47.000000
-0.025600  46.900000
-0.035300  46.900000
-0.038300  46.800000
-0.031500  46.800000
-0.023300  46.700000
-0.016500  46.700000
-0.007500  46.600000
0.009000  46.500000
0.020200  46.500000
0.017200  46.400000
0.009700  46.300000
-0.000800  46.300000
-0.004600  46.200000
0.000000  46.200000
0.001500  46.100000
-0.003000  46.000000
-0.003800  46.000000
-0.005300  45.900000
-0.015800  45.900000
-0.019500  45.800000
-0.024000  45.700000
-0.036100  45.700000
-0.045000  45.600000
-0.050300  45.500000
-0.035300  45.500000
-0.012000  45.400000
0.004500  45.400000
0.021000  45.300000
0.039000  45.300000
0.057700  45.200000
0.078700  45.200000
0.086200  45.100000
0.085500  45.000000
0.076500  45.000000
0.048700  45.000000
0.025500  44.900000
-0.004600  44.900000
-0.029300  44.800000
-0.038300  44.700000
-0.051800  44.700000
-0.055500  44.600000
-0.051800  44.600000
-0.045000  44.500000
-0.048800  44.500000
-0.057800  44.400000
-0.053300  44.400000
-0.048000  44.300000
-0.046500  44.200000
-0.040500  44.200000
-0.027000  44.200000
-0.008300  44.100000
0.010500  44.100000
0.033000  44.000000
0.054700  43.900000
0.066000  43.900000
0.054000  43.800000
0.033000  43.800000
0.023200  43.700000
0.012000  43.600000
0.005200  43.600000
0.009000  43.600000
0.015700  43.500000
0.021700  43.400000
0.012700  43.400000
-0.000800  43.300000
-0.010500  43.200000
-0.019500  43.200000
-0.030800  43.100000
-0.042800  43.100000
-0.047300  43.000000
-0.045000  43.000000
-0.038300  42.900000
-0.021000  42.800000
0.010500  42.800000
0.027700  42.700000
0.022500  42.700000
0.015700  42.600000
0.010500  42.500000
0.008200  42.500000
0.008200  42.400000
0.009000  42.300000
0.020200  42.300000
0.042700  42.300000
0.055500  42.200000
0.048000  42.100000
0.047200  42.100000
0.052500  42.000000
0.032200  41.900000
-0.006800  41.900000
-0.040500  41.800000
-0.061500  41.800000
-0.064500  41.700000
-0.055500  41.600000
-0.048800  41.500000
-0.043600  41.500000
-0.038300  41.400000
-0.018100  41.400000
0.015700  41.300000
0.042700  41.200000
0.066700  41.200000
0.076500  41.100000
0.067500  41.000000
0.045000  40.900000
0.015700  40.900000
0.000700  40.800000
-0.017300  40.800000
-0.029300  40.700000
-0.022500  40.600000
-0.019500  40.500000
-0.016500  40.500000
-0.018100  40.400000
-0.020300  40.400000
-0.016500  40.300000
-0.012800  40.200000
-0.010500  40.200000
-0.008300  40.100000
0.001500  40.000000
0.008200  40.000000
0.003700  39.900000
-0.015800  39.800000
-0.045800  39.700000
-0.072100  39.700000
-0.084000  39.600000
-0.081800  39.600000
-0.067500  39.500000
-0.045000  39.400000
-0.021000  39.400000
0.009700  39.200000
0.057700  39.200000
0.106500  39.100000
0.132700  39.100000
0.123000  39.000000
0.106500  39.000000
0.102000  38.900000
0.082500  38.800000
0.042000  38.800000
0.011200  38.700000
-0.003000  38.600000
-0.010500  38.600000
-0.024000  38.500000
-0.043600  38.500000
-0.049500  38.400000
-0.049500  38.300000
-0.050300  38.300000
-0.053300  38.200000
-0.050300  38.200000
-0.041300  38.100000
-0.029300  38.000000
-0.017300  38.000000
-0.000800  37.900000
0.012000  37.800000
0.009000  37.800000
0.011200  37.700000
0.015700  37.700000
0.010500  37.600000
0.005200  37.600000
-0.001500  37.500000
-0.012000  37.400000
-0.021000  37.400000
-0.027800  37.300000
-0.027000  37.300000
-0.021800  37.200000
-0.018100  37.100000
-0.010500  37.100000
-0.003000  37.000000
0.019500  37.000000
0.060000  36.900000
0.078000  36.800000
0.068200  36.800000
0.039000  36.800000
-0.001500  36.700000
-0.024000  36.600000
-0.030800  36.600000
-0.039800  36.500000
-0.042800  36.400000
-0.037500  36.400000
-0.036800  36.400000
-0.025600  36.300000
-0.004600  36.200000
0.005200  36.200000
0.014200  36.100000
0.015700  36.100000
0.012700  36.000000
0.018000  36.000000
0.015000  35.900000
0.012000  35.800000
0.015000  35.800000
0.019500  35.700000
0.030700  35.700000
0.033700  35.600000
0.027700  35.600000
0.027000  35.500000
0.024700  35.500000
0.030700  35.500000
0.033000  35.400000
0.021000  35.400000
-0.015800  35.300000
-0.065300  35.300000
-0.093000  35.200000
-0.108000  35.200000
-0.119300  35.100000
-0.126800  35.100000
-0.123000  35.100000
-0.099800  35.000000
-0.046500  35.000000
0.027700  34.900000
0.090000  34.900000
0.125200  34.800000
0.137200  34.800000
0.142500  34.700000
0.129000  34.700000
0.099000  34.600000
0.072000  34.600000
0.039000  34.600000
0.005200  34.500000
-0.008300  34.500000
-0.000800  34.400000
0.005200  34.300000
-0.010500  34.300000
-0.017300  34.200000
-0.009100  34.200000
0.015000  34.100000
0.049500  34.100000
0.032200  34.100000
-0.019500  34.000000
-0.042800  34.000000
-0.054000  33.900000
-0.069100  33.800000
-0.093800  33.800000
-0.135800  33.800000
-0.162800  33.700000
-0.150000  33.700000
-0.108800  33.700000
-0.067500  33.600000
-0.016500  33.600000
0.044200  33.500000
0.096000  33.500000
0.148500  33.400000
0.198700  33.300000
0.213700  33.300000
0.163500  33.300000
0.091500  33.200000
0.040500  33.200000
0.002200  33.100000
-0.010500  33.100000
-0.015800  33.000000
-0.024000  33.000000
-0.030000  32.900000
-0.040500  32.900000
-0.042000  32.800000
-0.045800  32.800000
-0.051800  32.800000
-0.059300  32.700000
-0.081800  32.700000
-0.116300  32.600000
-0.147800  32.600000
-0.144100  32.500000
-0.097500  32.500000
-0.049500  32.500000
-0.023300  32.400000
0.000000  32.400000
0.050200  32.400000
0.117700  32.300000
0.154500  32.300000
0.144000  32.200000
0.130500  32.200000
0.118500  32.100000
0.094500  32.000000
0.079500  32.000000
0.058500  32.000000
0.041200  31.900000
0.011200  31.900000
-0.030800  31.900000
-0.049500  31.800000
-0.054000  31.800000
-0.046500  31.700000
-0.045800  31.700000
-0.051100  31.600000
-0.052500  31.600000
-0.054800  31.500000
-0.053300  31.500000
-0.039800  31.500000
-0.023300  31.400000
-0.003000  31.400000
0.024000  31.300000
0.036000  31.300000
0.033000  31.200000
0.015000  31.100000
-0.005300  31.100000
-0.027800  31.100000
-0.048000  31.000000
-0.057800  31.000000
-0.057000  30.900000
-0.054000  30.900000
-0.050300  30.800000
-0.034600  30.800000
-0.012800  30.700000
0.010500  30.700000
0.020200  30.600000
0.015700  30.600000
-0.002300  30.600000
-0.011300  30.500000
-0.018100  30.400000
-0.030800  30.400000
-0.021800  30.300000
-0.001500  30.300000
0.037500  30.200000
0.097500  30.100000
0.133500  30.100000
0.122200  30.100000
0.097500  30.100000
0.073500  30.000000
0.064500  29.900000
0.055500  29.900000
0.018700  29.800000
-0.014300  29.800000
-0.029300  29.700000
-0.039000  29.700000
-0.051800  29.700000
-0.048000  29.600000
-0.031500  29.600000
-0.024800  29.500000
-0.021000  29.400000
-0.047300  29.400000
-0.087100  29.300000
-0.108000  29.300000
-0.115500  29.200000
-0.099800  29.200000
-0.087800  29.200000
-0.081800  29.100000
-0.051100  29.100000
0.006700  29.000000
0.070500  29.000000
0.111700  28.900000
0.124500  28.900000
0.148500  28.800000
0.182200  28.800000
0.186700  28.700000
0.144700  28.700000
0.069700  28.600000
0.024700  28.600000
0.000000  28.500000
-0.027800  28.500000
-0.054800  28.400000
-0.067500  28.400000
-0.065300  28.300000
-0.062300  28.300000
-0.051100  28.200000
-0.038300  28.200000
-0.024000  28.200000
-0.021000  28.100000
-0.023300  28.100000
-0.049500  28.000000
-0.087100  28.000000
-0.090800  27.900000
-0.102800  27.900000
-0.104300  27.900000
-0.063800  27.800000
0.003700  27.800000
0.070500  27.800000
0.091500  27.700000
0.090000  27.700000
0.086200  27.600000
0.075000  27.600000
0.069000  27.500000
0.047200  27.500000
0.022500  27.400000
0.005200  27.400000
-0.011300  27.400000
-0.019500  27.300000
-0.020300  27.300000
-0.019500  27.300000
-0.033000  27.200000
-0.039000  27.200000
-0.030800  27.100000
-0.031500  27.100000
-0.028500  27.100000
-0.015800  27.000000
-0.009100  27.000000
-0.009100  27.000000
-0.029300  27.000000
-0.069100  26.900000
-0.090800  26.900000
-0.080300  26.800000
-0.051100  26.800000
-0.014300  26.800000
0.029200  26.700000
0.081700  26.600000
0.123000  26.600000
0.141700  26.600000
0.130500  26.600000
0.101200  26.500000
0.051000  26.500000
-0.014300  26.500000
-0.049500  26.500000
-0.056300  26.500000
-0.044300  26.400000
-0.031500  26.400000
-0.021000  26.400000
0.000700  26.300000
0.021700  26.300000
0.029200  26.300000
0.029200  26.200000
0.031500  26.200000
0.030700  26.200000
0.030000  26.100000
0.026200  26.100000
0.015000  26.100000
0.004500  26.100000
-0.009100  26.100000
-0.023300  26.000000
-0.036100  26.000000
-0.044300  26.000000
-0.045800  26.000000
-0.044300  25.900000
-0.036800  25.900000
-0.031500  25.900000
-0.038300  25.800000
-0.054000  25.800000
-0.060800  25.800000
-0.048000  25.800000
-0.027800  25.700000
0.005200  25.700000
0.039700  25.700000
0.048700  25.700000
0.043500  25.600000
0.012700  25.600000
-0.005300  25.600000
0.005200  25.600000
0.040500  25.600000
0.102700  25.600000
0.115500  25.500000
0.080200  25.500000
0.057000  25.500000
0.042000  25.500000
0.020200  25.400000
0.008200  25.400000
-0.006000  25.400000
-0.034600  25.400000
-0.066800  25.400000
-0.096800  25.300000
-0.093800  25.300000
-0.074300  25.300000
-0.059300  25.300000
-0.038300  25.200000
-0.017300  25.200000
0.000700  25.200000
0.013500  25.200000
0.030700  25.200000
0.061500  25.200000
0.072700  25.100000
0.042700  25.100000
0.014200  25.100000
0.006000  25.100000
-0.002300  25.000000
-0.008300  25.000000
-0.027000  25.000000
-0.064500  24.900000
-0.083300  24.900000
-0.081000  24.900000
-0.082500  24.900000
-0.060800  24.800000
-0.009100  24.800000
0.076500  24.800000
0.183700  24.800000
0.192000  24.700000
0.132700  24.700000
0.105000  24.700000
0.057000  24.700000
0.021700  24.700000
-0.003800  24.600000
-0.042800  24.600000
-0.059300  24.600000
-0.070600  24.500000
-0.061500  24.500000
-0.053300  24.500000
-0.049500  24.500000
-0.033800  24.400000
-0.024800  24.400000
-0.023300  24.400000
-0.025600  24.300000
-0.026300  24.300000
-0.027000  24.300000
-0.025600  24.300000
-0.029300  24.300000
-0.030000  24.200000
-0.023300  24.200000
-0.009100  24.100000
-0.001500  24.100000
0.004500  24.100000
0.009000  24.100000
0.008200  24.100000
-0.001500  24.100000
-0.027000  24.100000
-0.042800  24.000000
-0.042800  24.000000
-0.025600  24.000000
0.008200  24.000000
0.072000  24.000000
0.134200  23.900000
0.127500  23.900000
0.089200  23.900000
0.050200  23.900000
0.004500  23.900000
-0.026300  23.800000
-0.041300  23.800000
-0.040500  23.800000
-0.017300  23.800000
0.000000  23.800000
-0.000800  23.800000
-0.006000  23.800000
0.003700  23.800000
0.006700  23.700000
0.007500  23.700000
0.016500  23.700000
0.025500  23.700000
0.042700  23.700000
0.037500  23.600000
0.014200  23.600000
-0.015800  23.600000
-0.033000  23.600000
-0.046500  23.600000
-0.063800  23.600000
-0.051800  23.500000
-0.038300  23.500000
-0.040500  23.500000
-0.035300  23.500000
-0.005300  23.400000
0.016500  23.400000
0.026200  23.400000
0.008200  23.400000
-0.027800  23.400000
-0.023300  23.400000
-0.008300  23.400000
0.003000  23.400000
0.012000  23.400000
0.033700  23.400000
0.063700  23.400000
0.072000  23.400000
0.059200  23.400000
0.045000  23.400000
0.039700  23.400000
0.016500  23.400000
0.002200  23.400000
-0.001500  23.400000
-0.010500  23.400000
-0.012800  23.400000
-0.024000  23.400000
-0.022500  23.400000
-0.004600  23.400000
0.006000  23.400000
-0.005300  23.400000
-0.023300  23.400000
-0.036800  23.400000
-0.040500  23.400000
-0.025600  23.400000
-0.008300  23.400000
0.011200  23.400000
0.014200  23.400000
-0.005300  23.400000
-0.025600  23.400000
-0.034600  23.400000
-0.024800  23.400000
-0.010500  23.400000
-0.000800  23.500000
0.003000  23.500000
0.026200  23.500000
0.046500  23.500000
0.051700  23.500000
0.046500  23.500000
0.033000  23.500000
0.025500  23.500000
0.003700  23.500000
-0.027000  23.600000
-0.045800  23.600000
-0.066800  23.600000
-0.090000  23.600000
-0.095300  23.600000
-0.085600  23.600000
-0.057800  23.600000
-0.006800  23.600000
0.053200  23.600000
0.117700  23.700000
0.150700  23.700000
0.130500  23.700000
0.082500  23.700000
0.025500  23.700000
-0.024000  23.700000
-0.053300  23.700000
-0.068300  23.700000
-0.070600  23.700000
-0.064500  23.700000
-0.055500  23.700000
-0.034600  23.700000
-0.009100  23.700000
0.010500  23.700000
0.027000  23.700000
0.039000  23.700000
0.044200  23.700000
0.033000  23.700000
-0.009800  23.700000
-0.048000  23.700000
-0.065300  23.700000
-0.063000  23.700000
-0.042000  23.700000
-0.039000  23.700000
-0.021800  23.700000
0.024700  23.700000
0.075000  23.700000
0.096700  23.700000
0.075700  23.700000
0.042700  23.700000
0.030000  23.700000
0.018700  23.700000
-0.005300  23.700000
-0.024000  23.600000
-0.042800  23.600000
-0.059300  23.600000
-0.078000  23.600000
-0.078800  23.600000
-0.061500  23.600000
-0.039800  23.600000
-0.018100  23.600000
0.025500  23.600000
0.081700  23.600000
0.101200  23.500000
0.086200  23.500000
0.056200  23.500000
0.027000  23.500000
0.019500  23.500000
0.014200  23.500000
0.006700  23.500000
0.015700  23.500000
0.020200  23.500000
0.008200  23.500000
-0.009100  23.500000
-0.021800  23.500000
-0.039000  23.500000
-0.066800  23.500000
-0.089300  23.500000
-0.096000  23.500000
-0.084000  23.500000
-0.065300  23.500000
-0.041300  23.500000
-0.009100  23.500000
0.030700  23.500000
0.071200  23.500000
0.082500  23.500000
0.069000  23.500000
0.066700  23.500000
0.054000  23.500000
0.031500  23.500000
0.012000  23.500000
-0.004600  23.500000
-0.009100  23.500000
-0.026300  23.500000
-0.041300  23.500000
-0.042000  23.500000
-0.038300  23.500000
-0.024800  23.500000
-0.016500  23.500000
-0.010500  23.500000
0.004500  23.500000
0.034500  23.500000
0.051700  23.500000
0.037500  23.500000
0.019500  23.500000
0.015000  23.500000
0.019500  23.500000
0.015700  23.500000
0.012700  23.500000
0.000000  23.500000
-0.014300  23.500000
-0.009100  23.500000
-0.000800  23.500000
0.023200  23.500000
0.038200  23.500000
0.035200  23.500000
0.027000  23.500000
-0.001500  23.500000
-0.027800  23.500000
-0.033000  23.500000
-0.023300  23.500000
-0.021800  23.500000
-0.025600  23.500000
-0.024800  23.500000
-0.022500  23.500000
-0.012800  23.500000
-0.012800  23.500000
-0.015800  23.500000
-0.020300  23.500000
-0.004600  23.500000
0.027000  23.500000
0.034500  23.500000
0.039000  23.500000
0.038200  23.500000
0.049500  23.500000
0.066700  23.500000
0.045000  23.500000
0.018700  23.500000
-0.001500  23.500000
-0.027000  23.500000
-0.038300  23.500000
-0.035300  23.500000
-0.037500  23.500000
-0.046500  23.500000
-0.045000  23.500000
-0.035300  23.500000
-0.027800  23.500000
-0.024800  23.500000
-0.019500  23.600000
-0.009100  23.600000
0.012000  23.600000
0.033000  23.600000
0.048000  23.600000
0.044200  23.600000
0.024000  23.600000
0.014200  23.600000
0.004500  23.600000
-0.002300  23.600000
0.001500  23.700000
-0.004600  23.700000
-0.016500  23.700000
-0.021000  23.700000
-0.021800  23.700000
-0.024000  23.700000
-0.030800  23.700000
-0.032300  23.700000
-0.025600  23.700000
-0.021800  23.700000
-0.019500  23.700000
-0.011300  23.700000
0.001500  23.800000
0.005200  23.800000
0.000700  23.800000
-0.004600  23.800000
-0.015000  23.800000
-0.023300  23.800000
-0.023300  23.800000
-0.008300  23.800000
0.014200  23.800000
0.034500  23.800000
0.046500  23.800000
0.065200  23.800000
0.084000  23.800000
0.069000  23.800000
0.038200  23.800000
0.014200  23.800000
-0.000800  23.800000
0.000700  23.800000
0.004500  23.800000
-0.004600  23.800000
-0.016500  23.800000
-0.026300  23.800000
-0.035300  23.800000
-0.042000  23.800000
-0.038300  23.800000
-0.024800  23.800000
-0.006800  23.800000
0.008200  23.800000
0.014200  23.800000
0.019500  23.800000
0.015000  23.800000
0.013500  23.800000
0.018000  23.800000
0.017200  23.800000
0.020200  23.800000
0.013500  23.800000
0.001500  23.800000
-0.015000  23.800000
-0.030800  23.800000
-0.036800  23.800000
-0.051800  23.800000
-0.060800  23.800000
-0.039000  23.800000
-0.008300  23.800000
0.005200  23.800000
0.026200  23.900000
0.047200  23.900000
0.055500  23.900000
0.053200  23.900000
0.044200  23.900000
0.040500  23.900000
0.023200  23.900000
0.013500  23.900000
0.011200  23.900000
-0.005300  23.900000
-0.027000  23.900000
-0.059300  23.900000
-0.082500  23.900000
-0.093800  23.900000
-0.075800  23.900000
-0.030800  23.900000
0.014200  23.900000
0.036700  23.900000
0.039000  23.900000
0.051700  23.900000
0.051000  23.900000
0.034500  23.900000
0.018700  23.900000
-0.000800  23.900000
0.003700  23.900000
0.012700  23.900000
-0.003800  23.900000
-0.026300  23.900000
-0.009100  23.900000
0.042000  23.900000
0.066700  23.900000
0.057700  23.900000
0.035200  23.900000
0.020200  24.000000
0.003700  24.000000
-0.006800  24.000000
-0.011300  24.000000
-0.021000  24.000000
-0.018100  24.000000
-0.017300  24.000000
-0.021800  24.000000
-0.030800  24.000000
-0.033000  24.000000
-0.027800  24.100000
-0.025600  24.100000
-0.024800  24.100000
-0.027800  24.100000
-0.019500  24.100000
-0.008300  24.100000
-0.006800  24.100000
-0.008300  24.100000
-0.006800  24.100000
-0.003000  24.200000
-0.004600  24.200000
-0.009100  24.200000
-0.014300  24.200000
-0.014300  24.200000
-0.008300  24.200000
-0.003800  24.200000
0.010500  24.200000
0.033700  24.300000
0.057700  24.300000
0.063000  24.300000
0.041200  24.300000
0.020200  24.300000
-0.000800  24.300000
-0.012800  24.300000
-0.018100  24.300000
-0.019500  24.300000
-0.012800  24.300000
-0.010500  24.300000
0.000000  24.300000
0.009700  24.300000
0.008200  24.300000
-0.001500  24.300000
-0.012800  24.400000
-0.024000  24.400000
-0.040500  24.400000
-0.050300  24.400000
-0.042000  24.400000
-0.022500  24.400000
-0.005300  24.400000
0.012700  24.400000
0.031500  24.400000
0.050200  24.400000
0.053200  24.400000
0.036700  24.400000
0.025500  24.400000
0.027700  24.400000
0.029200  24.400000
0.018000  24.400000
0.009000  24.400000
0.012700  24.400000
0.006700  24.400000
-0.017300  24.500000
-0.033800  24.500000
-0.041300  24.500000
-0.034600  24.500000
-0.026300  24.500000
-0.022500  24.500000
-0.013500  24.500000
-0.006800  24.500000
0.006700  24.500000
0.015700  24.500000
0.013500  24.500000
0.008200  24.500000
-0.007500  24.500000
-0.031500  24.600000
-0.048000  24.600000
-0.051800  24.600000
-0.040500  24.600000
-0.019500  24.600000
0.004500  24.600000
0.033700  24.600000
0.056200  24.600000
0.060700  24.600000
0.057700  24.600000
0.051000  24.600000
0.029200  24.600000
0.003000  24.600000
-0.015000  24.600000
-0.018100  24.600000
-0.012800  24.600000
-0.003000  24.600000
-0.003800  24.600000
-0.012000  24.600000
0.000700  24.600000
0.009700  24.600000
0.009000  24.600000
0.006000  24.600000
0.004500  24.500000
-0.003000  24.500000
-0.016500  24.500000
-0.016500  24.500000
-0.012800  24.600000
-0.003000  24.600000
0.000700  24.600000
-0.007500  24.600000
-0.009100  24.600000
-0.012800  24.600000
-0.014300  24.600000
-0.014300  24.600000
-0.008300  24.600000
-0.003000  24.600000
-0.010500  24.600000
-0.020300  24.600000
-0.030800  24.600000
-0.039000  24.700000
-0.040500  24.700000
-0.042000  24.700000
-0.035300  24.700000
-0.015800  24.700000
0.012700  24.700000
0.045700  24.700000
0.081000  24.700000
0.110200  24.700000
0.098200  24.700000
0.080200  24.700000
0.078000  24.800000
0.057700  24.800000
0.030000  24.800000
-0.005300  24.800000
-0.028500  24.800000
-0.030800  24.900000
-0.033000  24.900000
-0.027800  24.900000
-0.026300  24.900000
-0.017300  24.900000
-0.012800  24.900000
-0.021000  25.000000
-0.019500  25.000000
-0.012800  25.000000
-0.003000  25.000000
-0.005300  25.000000
-0.017300  25.000000
-0.022500  25.100000
-0.019500  25.100000
-0.010500  25.100000
-0.003800  25.100000
0.000700  25.100000
0.003000  25.100000
0.007500  25.100000
0.007500  25.200000
0.004500  25.200000
0.005200  25.200000
0.004500  25.200000
0.003000  25.200000
0.006700  25.200000
0.012700  25.200000
0.014200  25.200000
0.005200  25.200000
-0.010500  25.200000
-0.027800  25.200000
-0.040500  25.300000
-0.044300  25.300000
-0.038300  25.300000
-0.027000  25.300000
-0.005300  25.300000
0.024000  25.300000
0.045700  25.300000
0.034500  25.300000
0.010500  25.300000
0.009000  25.300000
0.005200  25.400000
0.011200  25.400000
0.018000  25.400000
0.008200  25.400000
-0.001500  25.400000
-0.013500  25.400000
-0.025600  25.400000
-0.038300  25.400000
-0.045000  25.400000
-0.045000  25.400000
-0.028500  25.400000
-0.007500  25.400000
0.004500  25.400000
0.033000  25.400000
0.061500  25.400000
0.060700  25.400000
0.048000  25.400000
0.040500  25.500000
0.024000  25.500000
0.012000  25.500000
0.001500  25.500000
-0.011300  25.500000
-0.018100  25.500000
-0.025600  25.500000
-0.034600  25.500000
-0.042000  25.500000
-0.042800  25.500000
-0.036100  25.500000
-0.024000  25.500000
-0.014300  25.500000
-0.001500  25.500000
0.008200  25.500000
0.010500  25.500000
0.015700  25.500000
0.020200  25.500000
0.025500  25.500000
0.020200  25.500000
0.002200  25.500000
-0.011300  25.500000
-0.015800  25.500000
-0.018100  25.500000
-0.028500  25.500000
-0.033000  25.500000
-0.027000  25.500000
-0.004600  25.500000
0.027000  25.500000
0.039000  25.500000
0.035200  25.400000
0.025500  25.400000
0.012000  25.400000
0.010500  25.400000
0.010500  25.500000
0.009000  25.500000
0.007500  25.500000
0.006700  25.500000
0.012700  25.500000
0.012700  25.500000
0.019500  25.500000
0.024700  25.500000
0.021700  25.500000
0.027700  25.500000
0.021000  25.500000
-0.000800  25.500000
-0.019500  25.500000
-0.027000  25.600000
-0.024000  25.600000
-0.018100  25.600000
-0.017300  25.600000
-0.011300  25.600000
-0.003000  25.600000
-0.006000  25.600000
-0.014300  25.600000
-0.021800  25.600000
-0.023300  25.600000
-0.023300  25.700000
-0.020300  25.700000
-0.012000  25.700000
-0.003000  25.700000
0.000000  25.700000
-0.000800  25.800000
0.003700  25.800000
0.010500  25.800000
0.015700  25.800000
0.015000  25.800000
0.022500  25.900000
0.040500  25.900000
0.045700  25.900000
0.038200  25.900000
0.018000  26.000000
-0.004600  26.000000
-0.016500  26.000000
-0.033000  26.000000
-0.046500  26.100000
-0.046500  26.100000
-0.034600  26.100000
-0.017300  26.100000
-0.003800  26.100000
0.017200  26.200000
0.031500  26.200000
0.033000  26.200000
0.031500  26.200000
0.033000  26.300000
0.027000  26.300000
0.020200  26.300000
0.013500  26.300000
0.010500  26.400000
0.005200  26.400000
-0.014300  26.400000
-0.023300  26.400000
-0.027000  26.500000
-0.031500  26.500000
-0.024800  26.500000
-0.023300  26.500000
-0.016500  26.500000
-0.009800  26.500000
-0.009100  26.500000
-0.003800  26.500000
-0.000800  26.600000
0.006000  26.600000
0.012000  26.600000
0.009000  26.600000
-0.000800  26.600000
-0.009100  26.600000
-0.013500  26.700000
-0.024000  26.700000
-0.034600  26.700000
-0.030000  26.700000
-0.016500  26.700000
-0.003000  26.800000
0.003000  26.800000
0.005200  26.800000
0.009700  26.800000
0.012700  26.900000
0.018000  26.900000
0.027700  26.900000
0.042000  26.900000
0.051700  26.900000
0.042000  27.000000
0.023200  27.000000
0.006000  27.000000
-0.008300  27.000000
-0.024000  27.000000
-0.041300  27.100000
-0.050300  27.100000
-0.045000  27.100000
-0.030000  27.100000
-0.016500  27.100000
0.000700  27.200000
0.012000  27.200000
0.020200  27.200000
0.036700  27.200000
0.045700  27.300000
0.051700  27.300000
0.046500  27.300000
0.028500  27.300000
0.010500  27.400000
-0.007500  27.400000
-0.024000  27.400000
-0.036800  27.400000
-0.038300  27.400000
-0.030800  27.400000
-0.019500  27.400000
-0.016500  27.500000
-0.016500  27.500000
-0.013500  27.500000
-0.009100  27.500000
-0.010500  27.600000
-0.014300  27.600000
-0.004600  27.600000
0.008200  27.600000
-0.000800  27.700000
-0.010500  27.700000
-0.005300  27.700000
0.003000  27.700000
0.015700  27.800000
0.027700  27.800000
0.031500  27.800000
0.039000  27.900000
0.036700  27.900000
0.024700  27.900000
0.017200  27.900000
0.011200  27.900000
0.008200  27.900000
0.007500  28.000000
0.004500  28.000000
0.003000  28.000000
0.004500  28.000000
0.006700  28.100000
0.000000  28.100000
-0.006800  28.100000
-0.009800  28.200000
-0.014300  28.200000
-0.018100  28.200000
-0.016500  28.300000
-0.003000  28.300000
0.000700  28.300000
-0.003000  28.300000
0.000700  28.300000
0.004500  28.400000
0.014200  28.400000
0.018700  28.400000
0.017200  28.400000
0.012700  28.500000
-0.004600  28.500000
-0.018100  28.500000
-0.024000  28.600000
-0.031500  28.600000
-0.037500  28.600000
-0.044300  28.700000
-0.044300  28.700000
-0.035300  28.700000
-0.021800  28.800000
-0.012800  28.800000
-0.009100  28.800000
-0.003800  28.800000
0.003700  28.900000
0.012000  28.900000
0.019500  28.900000
0.027700  29.000000
0.030000  29.000000
0.027000  29.000000
0.013500  29.100000
0.001500  29.100000
-0.012800  29.100000
-0.026300  29.200000
-0.026300  29.200000
-0.023300  29.200000
-0.012000  29.200000
0.000000  29.300000
0.008200  29.300000
0.024000  29.300000
0.046500  29.300000
0.054700  29.400000
0.047200  29.400000
0.036700  29.400000
0.024000  29.400000
0.012000  29.500000
-0.004600  29.500000
-0.021800  29.500000
-0.034600  29.600000
-0.043600  29.600000
-0.051800  29.600000
-0.052500  29.600000
-0.046500  29.700000
-0.042000  29.700000
-0.033000  29.700000
-0.010500  29.700000
0.012700  29.700000
0.027700  29.800000
0.040500  29.800000
0.048000  29.800000
0.055500  29.900000
0.058500  29.900000
0.055500  29.900000
0.049500  30.000000
0.039000  30.000000
0.024000  30.000000
0.003700  30.100000
-0.019500  30.100000
-0.034600  30.100000
-0.036800  30.100000
-0.033800  30.100000
-0.029300  30.200000
-0.024000  30.200000
-0.019500  30.200000
-0.015800  30.300000
-0.012800  30.300000
-0.004600  30.300000
0.012000  30.400000
0.020200  30.400000
0.020200  30.400000
0.015000  30.500000
0.006700  30.500000
-0.003000  30.500000
-0.012800  30.600000
-0.019500  30.600000
-0.017300  30.600000
-0.006000  30.600000
-0.002300  30.600000
-0.004600  30.700000
-0.004600  30.700000
-0.005300  30.700000
-0.000800  30.800000
0.000000  30.800000
0.001500  30.800000
0.012000  30.900000
0.019500  30.900000
0.019500  30.900000
0.015000  31.000000
0.009000  31.000000
0.000000  31.000000
-0.012000  31.000000
-0.020300  31.100000
-0.023300  31.100000
-0.018800  31.200000
-0.016500  31.200000
-0.012000  31.300000
-0.008300  31.300000
-0.008300  31.300000
-0.009100  31.400000
-0.005300  31.400000
0.006700  31.500000
0.016500  31.500000
0.015700  31.500000
0.018000  31.500000
0.035200  31.600000
0.057000  31.600000
0.057700  31.700000
0.045700  31.700000
0.032200  31.800000
0.001500  31.800000
-0.018100  31.800000
-0.033000  31.900000
-0.044300  31.900000
-0.039000  31.900000
-0.039000  32.000000
-0.032300  32.000000
-0.018800  32.100000
-0.006800  32.100000
-0.003800  32.100000
-0.008300  32.200000
-0.012000  32.200000
-0.015800  32.300000
-0.015800  32.300000
-0.022500  32.300000
-0.025600  32.400000
-0.020300  32.400000
-0.009100  32.400000
0.003000  32.500000
0.008200  32.600000
0.009000  32.600000
0.003000  32.700000
0.010500  32.700000
0.015700  32.800000
0.020200  32.800000
0.027000  32.900000
0.018000  32.900000
0.013500  33.000000
0.018700  33.100000
0.027000  33.100000
0.028500  33.200000
0.014200  33.200000
0.003700  33.300000
-0.000800  33.300000
-0.006800  33.400000
-0.012000  33.400000
-0.012000  33.500000
-0.014300  33.600000
-0.017300  33.600000
-0.012800  33.700000
-0.006800  33.700000
0.006000  33.800000
0.014200  33.900000
0.012000  33.900000
0.014200  34.000000
0.015700  34.000000
0.003700  34.100000
-0.009100  34.100000
-0.021800  34.200000
-0.031500  34.300000
-0.030800  34.300000
-0.025600  34.400000
-0.018100  34.500000
-0.012800  34.500000
-0.006000  34.600000
0.001500  34.600000
0.010500  34.700000
0.018000  34.700000
0.027000  34.800000
0.033700  34.900000
0.026200  34.900000
0.014200  35.000000
0.003700  35.000000
-0.009100  35.100000
-0.020300  35.100000
-0.027000  35.200000
-0.027000  35.200000
-0.019500  35.300000
-0.015800  35.400000
-0.018100  35.400000
-0.011300  35.500000
-0.000800  35.500000
0.010500  35.600000
0.018700  35.600000
0.030700  35.700000
0.046500  35.700000
0.049500  35.800000
0.038200  35.900000
0.025500  35.900000
0.014200  36.000000
-0.003000  36.000000
-0.015000  36.100000
-0.015000  36.200000
-0.009100  36.200000
-0.008300  36.300000
-0.009100  36.300000
-0.003800  36.400000
-0.004600  36.400000
-0.006000  36.500000
-0.003800  36.600000
-0.006800  36.600000
-0.001500  36.700000
0.003700  36.800000
-0.000800  36.800000
-0.006800  36.900000
-0.009800  36.900000
-0.014300  37.000000
-0.021800  37.000000
-0.029300  37.100000
-0.034600  37.200000
-0.026300  37.200000
-0.009800  37.300000
-0.003000  37.300000
-0.000800  37.400000
0.005200  37.400000
0.006700  37.500000
0.009000  37.600000
0.017200  37.700000
0.027000  37.700000
0.027700  37.800000
0.024000  37.800000
0.023200  37.900000
0.017200  37.900000
0.010500  38.000000
-0.000800  38.100000
-0.011300  38.100000
-0.012000  38.200000
-0.009800  38.200000
-0.009800  38.300000
-0.010500  38.400000
-0.009800  38.500000
-0.020300  38.500000
-0.025600  38.600000
-0.013500  38.600000
0.008200  38.700000
0.029200  38.800000
0.030700  38.900000
0.022500  39.000000
0.012700  39.000000
0.006000  39.100000
-0.003000  39.100000
-0.016500  39.200000
-0.024000  39.300000
-0.025600  39.400000
-0.011300  39.400000
0.003000  39.500000
0.005200  39.600000
0.008200  39.600000
0.010500  39.700000
0.008200  39.800000
0.008200  39.900000
0.012700  40.000000
0.015700  40.000000
0.009700  40.100000
-0.000800  40.200000
-0.005300  40.200000
-0.012000  40.300000
-0.024000  40.400000
-0.027800  40.500000
-0.024800  40.500000
-0.015800  40.600000
-0.004600  40.700000
0.012000  40.800000
0.035200  40.800000
0.036700  40.900000
0.027700  41.000000
0.019500  41.000000
0.008200  41.100000
0.005200  41.200000
-0.003000  41.300000
-0.013500  41.400000
-0.020300  41.400000
-0.030000  41.500000
-0.032300  41.600000
-0.040500  41.700000
-0.046500  41.700000
-0.035300  41.800000
-0.019500  41.900000
-0.011300  41.900000
-0.003000  42.000000
0.006700  42.100000
0.011200  42.200000
0.021000  42.300000
0.029200  42.300000
0.038200  42.400000
0.045700  42.500000
0.042000  42.500000
0.034500  42.600000
0.020200  42.700000
0.009000  42.700000
0.001500  42.800000
-0.007500  42.900000
-0.012800  43.000000
-0.013500  43.100000
-0.013500  43.100000
-0.010500  43.200000
-0.005300  43.300000
-0.000800  43.400000
0.006700  43.400000
0.008200  43.500000
0.015000  43.600000
0.025500  43.600000
0.026200  43.700000
0.012700  43.800000
-0.004600  43.900000
-0.010500  44.000000
-0.018100  44.000000
-0.036100  44.100000
-0.036100  44.200000
-0.025600  44.200000
-0.011300  44.300000
0.005200  44.400000
0.011200  44.500000
0.012000  44.500000
0.009000  44.600000
0.008200  44.700000
0.015000  44.800000
0.019500  44.900000
0.019500  45.000000
0.015700  45.000000
0.007500  45.100000
-0.002300  45.200000
-0.007500  45.300000
-0.012000  45.300000
-0.019500  45.400000
-0.023300  45.500000
-0.021000  45.500000
-0.012000  45.600000
-0.005300  45.700000
-0.000800  45.800000
0.010500  45.900000
0.027000  45.900000
0.044200  46.000000
0.051700  46.100000
0.042000  46.200000
0.028500  46.300000
0.014200  46.300000
0.002200  46.400000
-0.012800  46.500000
-0.032300  46.600000
-0.042000  46.700000
-0.051800  46.700000
-0.054000  46.800000
-0.050300  46.900000
-0.042000  47.000000
-0.034600  47.000000
-0.029300  47.100000
-0.021800  47.200000
-0.015800  47.300000
-0.008300  47.300000
-0.004600  47.400000
0.006700  47.500000
0.012000  47.600000
0.007500  47.600000
0.008200  47.700000
0.002200  47.800000
0.001500  47.900000
-0.005300  48.000000
-0.010500  48.100000
-0.004600  48.100000
0.000700  48.200000
0.009700  48.300000
0.014200  48.400000
0.020200  48.400000
0.025500  48.500000
0.030700  48.600000
0.031500  48.600000
0.032200  48.700000
0.036700  48.800000
0.034500  48.900000
0.023200  49.000000
0.010500  49.000000
0.000700  49.100000
-0.010500  49.200000
-0.019500  49.300000
-0.024000  49.400000
-0.020300  49.400000
-0.008300  49.500000
0.003000  49.600000
0.007500  49.600000
0.006700  49.700000
0.004500  49.800000
0.004500  49.900000
0.009000  49.900000
0.012000  50.000000
0.018000  50.100000
0.018700  50.200000
0.010500  50.300000
0.003000  50.400000
-0.004600  50.400000
-0.018100  50.500000
-0.034600  50.600000
-0.038300  50.700000
-0.031500  50.800000
-0.020300  50.800000
-0.009100  50.900000
0.001500  51.000000
0.012700  51.100000
0.021000  51.200000
0.025500  51.300000
0.030000  51.300000
0.034500  51.400000
0.031500  51.500000
0.021700  51.600000
0.009700  51.700000
-0.000800  51.700000
-0.012000  51.800000
-0.022500  51.900000
-0.028500  52.000000
-0.029300  52.100000
-0.021000  52.200000
-0.014300  52.200000
-0.009100  52.300000
-0.000800  52.400000
0.004500  52.500000
0.006700  52.600000
0.006700  52.600000
0.013500  52.700000
0.025500  52.800000
0.024000  52.900000
0.013500  53.000000
0.003000  53.100000
-0.006800  53.200000
-0.018100  53.200000
-0.030800  53.300000
-0.040500  53.400000
-0.040500  53.500000
-0.036800  53.600000
-0.034600  53.700000
-0.028500  53.800000
-0.018100  53.800000
-0.008300  53.900000
0.000700  54.000000
0.006000  54.100000
0.015700  54.200000
0.026200  54.200000
0.027700  54.300000
0.025500  54.400000
0.015700  54.500000
0.012700  54.600000
0.005200  54.600000
-0.012000  54.700000
-0.015000  54.800000
-0.009800  54.900000
0.000700  55.000000
0.009000  55.000000
0.015700  55.100000
0.018000  55.200000
0.012700  55.300000
0.010500  55.400000
0.012700  55.400000
0.013500  55.500000
0.015000  55.600000
0.004500  55.700000
-0.006800  55.800000
-0.012800  55.800000
-0.020300  55.900000
-0.029300  56.000000
-0.034600  56.100000
-0.029300  56.200000
-0.016500  56.200000
-0.008300  56.300000
-0.004600  56.400000
-0.000800  56.500000
0.005200  56.600000
0.012000  56.600000
0.014200  56.700000
0.019500  56.800000
0.028500  56.900000
0.029200  56.900000
0.023200  57.000000
0.015700  57.100000
0.006000  57.100000
-0.003000  57.200000
-0.010500  57.300000
-0.013500  57.400000
-0.009100  57.400000
-0.001500  57.500000
-0.001500  57.600000
-0.003800  57.600000
-0.003000  57.700000
0.000700  57.800000
0.005200  57.900000
0.006700  58.000000
0.013500  58.000000
0.018000  58.100000
0.009700  58.100000
0.004500  58.200000
-0.003000  58.300000
-0.012800  58.400000
-0.019500  58.500000
-0.023300  58.500000
-0.020300  58.600000
-0.014300  58.700000
-0.004600  58.800000
0.000700  58.900000
0.003700  58.900000
0.006700  59.000000
0.009000  59.100000
0.012700  59.100000
0.015700  59.200000
0.021000  59.300000
0.019500  59.400000
0.012700  59.400000
0.005200  59.500000
-0.004600  59.600000
-0.014300  59.700000
-0.021800  59.800000
-0.023300  59.800000
-0.020300  59.900000
-0.009800  60.000000
-0.005300  60.100000
-0.005300  60.100000
0.000700  60.200000
0.005200  60.300000
0.006700  60.300000
0.008200  60.400000
0.012000  60.500000
0.018700  60.600000
0.017200  60.700000
0.009700  60.700000
-0.000800  60.800000
-0.007500  60.900000
-0.012000  60.900000
-0.019500  61.000000
-0.019500  61.100000
-0.016500  61.200000
-0.007500  61.200000
-0.002300  61.300000
-0.001500  61.400000
0.003000  61.500000
0.003000  61.500000
0.006000  61.600000
0.011200  61.600000
0.017200  61.700000
0.018700  61.800000
0.014200  61.900000
0.008200  62.000000
-0.000800  62.000000
-0.009100  62.100000
-0.018100  62.100000
-0.022500  62.200000
-0.021800  62.300000
-0.016500  62.400000
-0.009100  62.400000
-0.005300  62.500000
-0.000800  62.500000
0.003700  62.600000
0.003000  62.700000
0.006700  62.800000
0.014200  62.800000
0.020200  62.900000
0.020200  63.000000
0.015000  63.000000
0.008200  63.100000
-0.000800  63.200000
-0.010500  63.200000
-0.021800  63.300000
-0.023300  63.400000
-0.017300  63.400000
-0.008300  63.500000
-0.003000  63.600000
-0.001500  63.700000
0.003000  63.700000
0.006000  63.800000
0.009000  63.900000
0.012000  63.900000
0.018000  64.000000
0.022500  64.000000
0.021000  64.100000
0.012700  64.200000
0.004500  64.300000
-0.001500  64.300000
-0.010500  64.400000
-0.018100  64.400000
-0.020300  64.500000
-0.015000  64.600000
-0.006000  64.700000
-0.002300  64.700000
-0.001500  64.800000
0.004500  64.800000
0.008200  64.900000
0.009000  65.000000
0.009000  65.000000
0.015700  65.100000
0.015700  65.200000
0.008200  65.200000
0.004500  65.300000
-0.003800  65.300000
-0.012000  65.400000
-0.021000  65.500000
-0.022500  65.600000
-0.019500  65.600000
-0.014300  65.700000
-0.004600  65.700000
-0.001500  65.800000
0.002200  65.900000
0.006000  66.000000
0.004500  66.000000
0.008200  66.100000
0.011200  66.100000
0.016500  66.200000
0.016500  66.300000
0.008200  66.300000
0.000700  66.400000
-0.006800  66.500000
-0.012000  66.600000
-0.020300  66.600000
-0.024000  66.600000
-0.018100  66.700000
-0.007500  66.800000
-0.003000  66.800000
0.000000  66.900000
0.004500  67.000000
0.006000  67.000000
0.007500  67.000000
0.009700  67.100000
0.016500  67.200000
0.021700  67.200000
0.018000  67.300000
0.009700  67.400000
0.001500  67.400000
-0.003000  67.500000
-0.008300  67.500000
-0.016500  67.600000
-0.019500  67.600000
-0.012000  67.700000
-0.005300  67.800000
-0.002300  67.800000
0.000000  67.900000
0.002200  67.900000
0.006000  68.000000
0.008200  68.100000
0.009000  68.100000
0.016500  68.200000
0.018000  68.300000
0.012000  68.300000
0.006700  68.400000
-0.000800  68.400000
-0.009100  68.500000
-0.016500  68.600000
-0.020300  68.700000
-0.018100  68.700000
-0.010500  68.800000
-0.005300  68.800000
-0.000800  68.900000
0.003000  69.000000
0.003700  69.000000
0.008200  69.100000
0.009000  69.200000
0.012000  69.200000
0.019500  69.300000
0.019500  69.300000
0.012000  69.400000
0.004500  69.400000
-0.003000  69.500000
-0.012800  69.500000
-0.020300  69.600000
-0.021000  69.700000
-0.018100  69.700000
-0.009800  69.700000
-0.006800  69.800000
-0.004600  69.900000
0.000700  69.900000
0.003700  70.000000
0.008200  70.000000
0.010500  70.100000
0.015700  70.200000
0.019500  70.200000
0.015000  70.200000
0.009000  70.300000
-0.000800  70.400000
-0.005300  70.400000
-0.012800  70.500000
-0.019500  70.500000
-0.018100  70.600000
-0.012000  70.600000
-0.005300  70.700000
-0.003000  70.700000
0.000000  70.800000
0.003000  70.900000
0.003700  70.900000
0.004500  71.000000
0.006700  71.000000
0.014200  71.100000
0.015000  71.100000
0.010500  71.200000
0.003000  71.200000
-0.005300  71.300000
-0.012000  71.300000
-0.018100  71.400000
-0.020300  71.400000
-0.016500  71.500000
-0.009100  71.500000
-0.001500  71.500000
0.003000  71.600000
0.006700  71.600000
0.008200  71.700000
0.009000  71.800000
0.012000  71.800000
0.014200  71.900000
0.017200  71.900000
0.014200  72.000000
0.008200  72.000000
0.001500  72.000000
-0.005300  72.100000
-0.010500  72.100000
-0.018800  72.200000
-0.020300  72.200000
-0.015800  72.300000
-0.010500  72.300000
-0.004600  72.400000
-0.001500  72.400000
0.002200  72.400000
0.003700  72.400000
0.006700  72.500000
0.008200  72.500000
0.013500  72.600000
0.019500  72.600000
0.016500  72.700000
0.008200  72.700000
0.001500  72.800000
-0.003000  72.800000
-0.012800  72.800000
-0.020300  72.800000
-0.019500  72.900000
-0.013500  72.900000
-0.006000  73.000000
-0.003000  73.000000
0.000700  73.100000
0.003700  73.100000
0.005200  73.100000
0.009000  73.200000
0.012000  73.200000
0.015700  73.300000
0.018000  73.300000
0.014200  73.300000
0.003700  73.400000
-0.005300  73.400000
-0.012800  73.400000
-0.021800  73.500000
-0.024800  73.500000
-0.020300  73.600000
-0.010500  73.600000
-0.001500  73.600000
0.003700  73.700000
0.010500  73.700000
0.012700  73.800000
0.012700  73.800000
0.012000  73.800000
0.015000  73.800000
0.020200  73.800000
0.015700  73.900000
0.006000  73.900000
-0.001500  73.900000
-0.007500  74.000000
-0.015800  74.000000
-0.023300  74.000000
-0.022500  74.100000
-0.016500  74.100000
-0.008300  74.100000
-0.003000  74.100000
0.001500  74.200000
0.003700  74.200000
0.008200  74.200000
0.011200  74.200000
0.009000  74.200000
0.012700  74.300000
0.018000  74.300000
0.012700  74.300000
0.005200  74.300000
-0.003000  74.400000
-0.006800  74.400000
-0.014300  74.400000
-0.022500  74.400000
-0.019500  74.500000
-0.012000  74.500000
-0.006800  74.500000
-0.002300  74.500000
0.000700  74.500000
0.001500  74.600000
0.004500  74.600000
0.009000  74.600000
0.012700  74.600000
0.018700  74.700000
0.019500  74.700000
0.012700  74.700000
0.004500  74.700000
-0.001500  74.700000
-0.009100  74.700000
-0.016500  74.700000
-0.019500  74.700000
-0.016500  74.800000
-0.010500  74.800000
-0.004600  74.800000
-0.000800  74.800000
0.002200  74.800000
0.006700  74.800000
0.006700  74.800000
0.008200  74.900000
0.015700  74.900000
0.018000  74.900000
0.015000  74.900000
0.007500  74.900000
-0.000800  74.900000
-0.006800  74.900000
-0.014300  75.000000
-0.020300  75.000000
-0.021000  75.000000
-0.015800  75.000000
-0.005300  75.000000
-0.003000  75.000000
-0.000800  75.000000
0.001500  75.000000
0.005200  75.000000
0.008200  75.000000
0.009000  75.000000
0.016500  75.100000
0.018700  75.100000
0.012700  75.100000
0.006700  75.100000
-0.001500  75.100000
-0.009800  75.100000
-0.018100  75.100000
-0.021000  75.100000
-0.018100  75.100000
-0.010500  75.100000
-0.002300  75.100000
0.000000  75.100000
-0.000800  75.100000
-0.001500  75.100000
0.003000  75.100000
0.006000  75.100000
0.006700  75.100000
0.015700  75.100000
0.015000  75.100000
0.012000  75.100000
0.006700  75.100000
-0.003000  75.100000
-0.009100  75.100000
-0.017300  75.100000
-0.019500  75.100000
-0.016500  75.100000
-0.009100  75.100000
-0.003000  75.100000
0.000700  75.100000
0.005200  75.100000
0.003700  75.100000
0.008200  75.100000
0.010500  75.100000
0.015000  75.100000
0.020200  75.100000
0.016500  75.100000
0.013500  75.100000
0.003000  75.100000
-0.005300  75.100000
-0.010500  75.100000
-0.018100  75.100000
-0.019500  75.100000
-0.013500  75.100000
-0.004600  75.100000
-0.001500  75.100000
0.002200  75.100000
0.006700  75.100000
0.008200  75.100000
0.008200  75.100000
0.008200  75.100000
0.016500  75.100000
0.016500  75.100000
0.011200  75.100000
0.003000  75.100000
-0.003000  75.100000
-0.006800  75.100000
-0.016500  75.100000
-0.021000  75.100000
-0.021800  75.000000
-0.014300  75.000000
-0.006800  75.000000
-0.002300  75.000000
0.002200  75.000000
0.003000  75.000000
0.006700  75.000000
0.006700  75.000000
0.009700  75.000000
0.017200  75.000000
0.017200  74.900000
0.012000  74.900000
0.006700  74.900000
-0.003800  74.900000
-0.014300  74.900000
-0.020300  74.900000
-0.021800  74.900000
-0.017300  74.800000
-0.012000  74.800000
-0.006000  74.800000
-0.001500  74.800000
0.001500  74.800000
0.002200  74.800000
0.005200  74.800000
0.009000  74.700000
0.013500  74.700000
0.019500  74.700000
0.016500  74.700000
0.009700  74.700000
0.000000  74.700000
-0.008300  74.700000
-0.015000  74.700000
-0.024000  74.600000
-0.025600  74.600000
-0.015800  74.600000
-0.006800  74.600000
-0.005300  74.600000
-0.000800  74.600000
0.004500  74.600000
0.006700  74.600000
0.009700  74.600000
0.012700  74.600000
0.021700  74.500000
0.024000  74.500000
0.016500  74.500000
0.008200  74.500000
-0.000800  74.500000
-0.009100  74.500000
-0.019500  74.500000
-0.027000  74.500000
-0.025600  74.500000
-0.015800  74.400000
-0.004600  74.400000
-0.000800  74.400000
0.003700  74.400000
0.007500  74.400000
0.012000  74.400000
0.014200  74.300000
0.015700  74.300000
0.023200  74.300000
0.022500  74.300000
0.015700  74.300000
0.007500  74.300000
-0.003000  74.300000
-0.012800  74.200000
-0.023300  74.200000
-0.023300  74.200000
-0.018800  74.200000
-0.012000  74.200000
-0.004600  74.200000
-0.000800  74.200000
0.003700  74.200000
0.005200  74.100000
0.009000  74.100000
0.012700  74.100000
0.018000  74.100000
0.023200  74.100000
0.018000  74.100000
0.008200  74.100000
0.001500  74.100000
-0.004600  74.100000
-0.018100  74.100000
-0.027000  74.100000
-0.024800  74.100000
-0.015800  74.100000
-0.005300  74.000000
-0.003000  74.000000
0.000700  74.000000
0.004500  74.000000
0.008200  74.000000
0.010500  74.000000
0.015000  74.000000
0.019500  73.900000
0.020200  73.900000
0.013500  73.900000
0.003000  73.900000
-0.004600  73.900000
-0.012800  73.900000
-0.020300  73.900000
-0.024000  73.900000
-0.021800  73.900000
-0.012800  73.900000
-0.009100  73.900000
-0.004600  73.900000
0.000700  73.900000
0.005200  73.900000
0.009000  73.900000
0.011200  73.900000
0.016500  73.900000
0.020200  73.900000
0.018000  73.900000
0.010500  73.900000
0.003000  73.900000
-0.004600  73.900000
-0.014300  73.900000
-0.023300  73.900000
-0.021000  73.900000
-0.015800  73.900000
-0.008300  73.900000
-0.003000  73.900000
0.001500  73.900000
0.005200  73.900000
0.005200  73.900000
0.006700  73.900000
0.009000  73.900000
0.016500  73.900000
0.021000  73.900000
0.016500  73.900000
0.008200  73.900000
-0.000800  73.900000
-0.006800  73.900000
-0.016500  73.900000
-0.024000  73.800000
-0.024000  73.800000
-0.018100  73.800000
-0.008300  73.800000
-0.003000  73.800000
0.000700  73.800000
0.003000  73.800000
0.005200  73.800000
0.009000  73.800000
0.013500  73.800000
0.022500  73.800000
0.023200  73.800000
0.017200  73.800000
0.006000  73.800000
-0.003800  73.800000
-0.009100  73.800000
-0.018800  73.800000
-0.024000  73.800000
-0.021800  73.800000
-0.013500  73.800000
-0.006800  73.800000
-0.002300  73.800000
0.002200  73.800000
0.004500  73.800000
0.009000  73.800000
0.011200  73.800000
0.016500  73.800000
0.022500  73.800000
0.018700  73.800000
0.012000  73.800000
0.005200  73.800000
-0.005300  73.800000
-0.016500  73.800000
-0.023300  73.800000
-0.024000  73.800000
-0.018100  73.800000
-0.009100  73.800000
-0.003000  73.800000
0.001500  73.800000
0.003700  73.800000
0.006700  73.800000
0.009700  73.800000
0.012000  73.800000
0.020200  73.800000
0.025500  73.800000
0.017200  73.900000
0.005200  73.900000
-0.000800  73.900000
-0.009100  73.900000
-0.018100  73.900000
-0.024000  73.900000
-0.023300  73.900000
-0.016500  73.900000
-0.008300  73.900000
-0.000800  73.900000
0.002200  73.900000
0.003000  73.900000
0.006700  73.900000
0.010500  73.900000
0.012000  73.900000
0.019500  73.900000
0.021000  73.900000
0.015000  73.900000
0.004500  73.900000
-0.003800  73.900000
-0.011300  73.900000
-0.024000  73.900000
-0.027000  73.900000
-0.019500  73.900000
-0.011300  73.900000
-0.004600  74.000000
-0.001500  74.000000
0.001500  74.000000
0.004500  74.000000
0.007500  74.000000
0.012000  74.000000
0.018000  74.000000
0.022500  74.000000
0.018700  74.000000
0.011200  74.000000
0.000700  74.000000
-0.005300  74.000000
-0.012800  74.000000
-0.020300  74.000000
-0.024000  74.000000
-0.020300  74.000000
-0.009100  74.000000
-0.004600  74.000000
0.000700  74.000000
0.006700  74.000000
0.008200  74.000000
0.012000  74.000000
0.013500  74.000000
0.019500  74.000000
0.021700  74.000000
0.013500  74.000000
0.004500  74.000000
-0.003000  74.000000
-0.009800  74.000000
-0.015800  74.000000
-0.021800  74.000000
-0.021800  74.000000
-0.012800  74.000000
-0.004600  74.000000
-0.000800  74.000000
0.003700  74.000000
0.008200  74.000000
0.008200  74.000000
0.010500  74.000000
0.012000  74.000000
0.018000  74.000000
0.019500  74.000000
0.012000  74.000000
0.004500  74.000000
-0.006800  74.000000
-0.012000  74.000000
-0.020300  74.000000
-0.025600  74.000000
-0.019500  74.000000
-0.009100  74.000000
0.000000  74.000000
0.001500  74.000000
0.003000  74.000000
0.006000  74.000000
0.008200  74.000000
0.012700  74.000000
0.018000  74.000000
0.019500  74.000000
0.016500  74.000000
0.008200  74.000000
-0.000800  74.000000
-0.006800  74.000000
-0.016500  74.000000
-0.026300  74.000000
-0.025600  74.000000
-0.018800  73.900000
-0.009100  73.900000
-0.003800  73.900000
0.002200  73.900000
0.006700  73.900000
0.008200  73.900000
0.006700  73.900000
0.009000  73.900000
0.018000  73.900000
0.018000  73.900000
0.012000  73.900000
0.007500  73.900000
0.000000  73.900000
-0.009100  73.900000
-0.018100  73.900000
-0.023300  73.900000
-0.020300  73.900000
-0.011300  73.900000
-0.003000  73.900000
0.000700  73.900000
0.005200  73.800000
0.005200  73.800000
0.007500  73.800000
0.009700  73.800000
0.013500  73.800000
0.021700  73.800000
0.021000  73.800000
0.012700  73.800000
0.003000  73.800000
-0.006000  73.800000
-0.015000  73.800000
-0.021800  73.800000
-0.024000  73.800000
-0.020300  73.800000
-0.011300  73.800000
-0.006800  73.800000
-0.003000  73.800000
0.000000  73.800000
0.001500  73.800000
0.004500  73.800000
0.008200  73.800000
0.015700  73.800000
0.020200  73.800000
0.017200  73.800000
0.010500  73.800000
-0.000800  73.800000
-0.009800  73.800000
-0.015800  73.800000
-0.023300  73.800000
-0.021800  73.800000
-0.014300  73.800000
-0.005300  73.800000
0.000000  73.800000
0.004500  73.800000
0.009000  73.800000
0.009000  73.800000
0.009700  73.800000
0.014200  73.800000
0.020200  73.800000
0.019500  73.800000
0.013500  73.800000
0.008200  73.800000
0.000000  73.800000
-0.008300  73.800000
-0.018100  73.800000
-0.023300  73.800000
-0.019500  73.800000
-0.012800  73.800000
-0.003000  73.800000
-0.003000  73.800000
-0.001500  73.800000
0.005200  73.800000
0.006700  73.800000
0.008200  73.800000
0.012000  73.800000
0.020200  73.800000
0.020200  73.800000
0.012700  73.800000
0.002200  73.800000
-0.006800  73.800000
-0.013500  73.800000
-0.022500  73.800000
-0.023300  73.800000
-0.016500  73.800000
-0.008300  73.800000
-0.003000  73.800000
-0.000800  73.800000
0.003000  73.800000
0.003000  73.800000
0.006000  73.800000
0.008200  73.800000
0.016500  73.800000
0.022500  73.800000
0.017200  73.800000
0.009700  73.800000
0.000700  73.800000
-0.006800  73.800000
-0.016500  73.800000
-0.023300  73.800000
-0.022500  73.800000
-0.014300  73.800000
-0.007500  73.800000
-0.005300  73.800000
0.001500  73.800000
0.005200  73.800000
0.007500  73.800000
0.010500  73.800000
0.011200  73.800000
0.020200  73.800000
0.020200  73.800000
0.012000  73.800000
0.004500  73.800000
-0.002300  73.800000
-0.010500  73.800000
-0.021800  73.800000
-0.025600  73.800000
-0.021800  73.800000
-0.009100  73.800000
0.000700  73.800000
0.003700  73.800000
0.006700  73.800000
0.008200  73.800000
0.010500  73.800000
0.011200  73.800000
0.012700  73.800000
0.019500  73.700000
0.018000  73.700000
0.012700  73.700000
0.003700  73.700000
-0.006800  73.700000
-0.013500  73.700000
-0.021800  73.700000
-0.026300  73.700000
-0.024000  73.700000
-0.012000  73.700000
-0.003000  73.800000
0.000000  73.800000
0.006700  73.800000
0.006000  73.800000
0.006700  73.800000
0.009700  73.800000
0.015700  73.800000
0.019500  73.800000
0.014200  73.800000
0.006700  73.800000
-0.003000  73.800000
-0.009100  73.800000
-0.018100  73.800000
-0.024000  73.800000
-0.020300  73.800000
-0.015000  73.800000
-0.006800  73.800000
-0.001500  73.800000
0.003000  73.800000
0.006700  73.800000
0.009000  73.800000
0.012700  73.800000
0.015700  73.800000
0.020200  73.800000
0.019500  73.800000
0.011200  73.800000
0.003000  73.800000
-0.004600  73.800000
-0.010500  73.800000
-0.018100  73.800000
-0.023300  73.700000
-0.019500  73.700000
-0.006800  73.700000
-0.002300  73.700000
-0.000800  73.700000
0.006700  73.700000
0.008200  73.700000
0.008200  73.700000
0.009000  73.700000
0.016500  73.700000
0.021700  73.700000
0.017200  73.700000
0.011200  73.700000
0.000700  73.700000
-0.006800  73.700000
-0.012800  73.700000
-0.019500  73.700000
-0.022500  73.700000
-0.019500  73.700000
-0.010500  73.700000
-0.004600  73.700000
0.000700  73.700000
0.003000  73.700000
0.005200  73.700000
0.006700  73.700000
0.007500  73.700000
0.016500  73.700000
0.019500  73.700000
0.014200  73.700000
0.006700  73.700000
0.000700  73.700000
-0.008300  73.700000
-0.018800  73.700000
-0.023300  73.700000
-0.020300  73.700000
-0.012000  73.700000
-0.005300  73.700000
0.000700  73.700000
0.003000  73.700000
0.006000  73.700000
0.009000  73.700000
0.007500  73.700000
0.010500  73.700000
0.018700  73.700000
0.021000  73.700000
0.012700  73.700000
0.003000  73.700000
-0.001500  73.700000
-0.008300  73.700000
-0.016500  73.700000
-0.021800  73.700000
-0.017300  73.700000
-0.012000  73.700000
-0.006800  73.700000
-0.001500  73.700000
0.000000  73.700000
0.003000  73.700000
0.005200  73.700000
0.008200  73.700000
0.014200  73.700000
0.018700  73.700000
0.014200  73.700000
0.006000  73.700000
0.001500  73.700000
-0.006800  73.700000
-0.012000  73.700000
-0.018100  73.700000
-0.021800  73.700000
-0.014300  73.700000
-0.006800  73.700000
-0.001500  73.700000
0.003000  73.700000
0.004500  73.700000
0.006700  73.700000
0.010500  73.700000
0.010500  73.700000
0.016500  73.700000
0.019500  73.700000
0.014200  73.700000
0.007500  73.700000
0.000000  73.700000
-0.008300  73.700000
-0.015800  73.700000
-0.020300  73.700000
-0.021000  73.700000
-0.013500  73.700000
-0.006000  73.700000
-0.003800  73.700000
0.003000  73.700000
0.006000  73.700000
0.008200  73.700000
0.009700  73.700000
0.013500  73.700000
0.021700  73.700000
0.020200  73.700000
0.012000  73.700000
0.001500  73.700000
-0.005300  73.700000
-0.011300  73.700000
-0.021800  73.700000
-0.024000  73.700000
-0.020300  73.700000
-0.012000  73.700000
-0.002300  73.700000
-0.000800  73.700000
0.003000  73.700000
0.006700  73.700000
0.006700  73.700000
0.009700  73.700000
0.014200  73.700000
0.015700  73.700000
0.013500  73.700000
0.008200  73.700000
-0.003000  73.700000
-0.006800  73.700000
-0.015000  73.700000
-0.023300  73.700000
-0.021000  73.700000
-0.015000  73.700000
-0.005300  73.700000
-0.001500  73.700000
0.003000  73.700000
0.006700  73.700000
0.007500  73.700000
0.009000  73.700000
0.013500  73.700000
0.020200  73.700000
0.019500  73.700000
0.013500  73.700000
0.006700  73.700000
-0.001500  73.700000
-0.009800  73.700000
-0.016500  73.700000
-0.021000  73.700000
-0.019500  73.700000
-0.011300  73.700000
-0.006000  73.700000
-0.002300  73.700000
0.003000  73.700000
0.004500  73.700000
0.003700  73.700000
0.006000  73.700000
0.009700  73.700000
0.019500  73.700000
0.020200  73.700000
0.009000  73.700000
0.001500  73.700000
-0.005300  73.700000
-0.015800  73.700000
-0.021800  73.700000
-0.023300  73.700000
-0.015800  73.700000
-0.005300  73.700000
0.000000  73.700000
0.004500  73.700000
0.006700  73.700000
0.007500  73.700000
0.009000  73.700000
0.009000  73.700000
0.013500  73.700000
0.018000  73.700000
0.016500  73.700000
0.008200  73.700000
0.000700  73.700000
-0.006800  73.700000
-0.015800  73.700000
-0.021000  73.700000
-0.021800  73.700000
-0.013500  73.700000
-0.006800  73.700000
-0.001500  73.700000
0.004500  73.700000
0.005200  73.700000
0.008200  73.700000
0.009700  73.700000
0.015000  73.700000
0.021000  73.700000
0.019500  73.700000
0.012700  73.700000
0.003700  73.700000
-0.003000  73.600000
-0.010500  73.600000
-0.021800  73.600000
-0.027000  73.600000
-0.023300  73.600000
-0.014300  73.600000
-0.005300  73.600000
-0.001500  73.600000
0.003000  73.600000
0.009000  73.600000
0.009000  73.600000
0.009700  73.600000
0.015700  73.600000
0.021700  73.600000
0.018700  73.600000
0.008200  73.600000
0.000700  73.600000
-0.006000  73.600000
-0.014300  73.600000
-0.021800  73.600000
-0.023300  73.600000
-0.019500  73.600000
-0.009100  73.600000
-0.003800  73.600000
-0.001500  73.600000
0.002200  73.600000
0.004500  73.600000
0.010500  73.600000
0.009000  73.600000
0.016500  73.600000
0.022500  73.600000
0.015700  73.600000
0.008200  73.600000
-0.000800  73.600000
-0.009100  73.600000
-0.017300  73.600000
-0.022500  73.600000
-0.019500  73.600000
-0.012000  73.600000
-0.004600  73.600000
-0.001500  73.600000
0.002200  73.600000
0.003700  73.600000
0.003700  73.600000
0.007500  73.600000
0.012000  73.600000
0.018700  73.600000
0.020200  73.600000
0.012700  73.600000
0.006700  73.600000
-0.004600  73.600000
-0.012800  73.600000
-0.021800  73.600000
-0.027000  73.600000
-0.024000  73.600000
-0.014300  73.600000
-0.006000  73.600000
-0.000800  73.600000
0.009000  73.600000
0.011200  73.600000
0.010500  73.500000
0.012000  73.500000
0.015700  73.500000
0.021700  73.500000
0.019500  73.500000
0.012000  73.500000
0.004500  73.500000
-0.003000  73.500000
-0.009800  73.500000
-0.018100  73.500000
-0.021800  73.500000
-0.014300  73.500000
-0.005300  73.500000
0.000000  73.500000
-0.000800  73.500000
0.000000  73.500000
0.004500  73.500000
0.008200  73.500000
0.009700  73.500000
0.015700  73.500000
0.021700  73.500000
0.015700  73.500000
0.005200  73.500000
-0.003800  73.500000
-0.012000  73.500000
-0.018100  73.500000
-0.024000  73.500000
-0.024000  73.500000
-0.016500  73.500000
-0.006800  73.500000
-0.000800  73.500000
0.002200  73.500000
0.006000  73.500000
0.009000  73.500000
0.010500  73.500000
0.013500  73.500000
0.018700  73.500000
0.017200  73.500000
0.010500  73.500000
0.003000  73.500000
-0.005300  73.500000
-0.012800  73.500000
-0.021800  73.500000
-0.025600  73.500000
-0.020300  73.500000
-0.012000  73.500000
-0.009100  73.500000
-0.004600  73.500000
0.001500  73.500000
0.001500  73.500000
0.003000  73.500000
0.004500  73.500000
0.009000  73.500000
0.015700  73.500000
0.014200  73.500000
0.008200  73.500000
0.001500  73.500000
-0.002300  73.500000
-0.007500  73.500000
-0.011300  73.500000
-0.009100  73.500000
-0.004600  73.500000
0.004500  73.500000
0.006700  73.500000
0.003000  73.500000
0.003700  73.500000
0.005200  73.500000
0.008200  73.500000
0.011200  73.500000
0.018000  73.500000
0.020200  73.500000
0.015700  73.500000
0.007500  73.500000
0.000000  73.500000
-0.006800  73.500000
-0.019500  73.500000
-0.024000  73.500000
-0.024000  73.500000
-0.018800  73.500000
-0.010500  73.500000
-0.006000  73.500000
-0.000800  73.500000
0.003700  73.500000
0.008200  73.500000
0.012000  73.500000
0.018700  73.500000
0.023200  73.500000
0.020200  73.500000
0.010500  73.500000
0.002200  73.500000
-0.009100  73.500000
-0.019500  73.500000
-0.027000  73.500000
-0.029300  73.500000
-0.019500  73.500000
-0.009800  73.500000
-0.004600  73.500000
-0.000800  73.500000
0.005200  73.500000
0.005200  73.500000
0.008200  73.500000
0.010500  73.500000
0.016500  73.500000
0.023200  73.500000
0.020200  73.500000
0.012700  73.500000
0.003700  73.500000
-0.001500  73.500000
-0.008300  73.500000
-0.018100  73.500000
-0.021800  73.500000
-0.015000  73.500000
-0.006800  73.500000
-0.005300  73.500000
0.000700  73.500000
0.003000  73.500000
0.003000  73.500000
0.005200  73.500000
0.007500  73.500000
0.012700  73.500000
0.014200  73.500000
0.009700  73.500000
0.003700  73.500000
-0.006000  73.500000
-0.015800  73.500000
-0.020300  73.500000
-0.024000  73.500000
-0.021800  73.500000
-0.012000  73.500000
-0.004600  73.500000
-0.001500  73.500000
0.004500  73.500000
0.008200  73.500000
0.009000  73.500000
0.010500  73.500000
0.012700  73.500000
0.020200  73.500000
0.020200  73.500000
0.014200  73.500000
0.010500  73.500000
0.003000  73.500000
-0.006800  73.500000
-0.018100  73.500000
-0.020300  73.500000
-0.018100  73.500000
-0.008300  73.500000
-0.000800  73.500000
0.000000  73.500000
0.003000  73.500000
0.005200  73.500000
0.005200  73.500000
0.008200  73.500000
0.014200  73.500000
0.019500  73.500000
0.016500  73.500000
0.006000  73.500000
-0.003800  73.500000
-0.007500  73.500000
-0.016500  73.500000
-0.023300  73.500000
-0.023300  73.400000
-0.019500  73.400000
-0.012000  73.400000
-0.008300  73.400000
-0.003000  73.400000
0.003700  73.400000
0.005200  73.400000
0.004500  73.400000
0.009700  73.400000
0.018000  73.400000
0.023200  73.400000
0.019500  73.400000
0.010500  73.400000
0.003000  73.400000
-0.005300  73.400000
-0.012000  73.400000
-0.016500  73.400000
-0.015000  73.300000
-0.005300  73.300000
0.003000  73.300000
0.007500  73.300000
0.012000  73.300000
0.014200  73.300000
0.013500  73.300000
0.012700  73.300000
0.015700  73.300000
0.019500  73.300000
0.013500  73.300000
0.004500  73.300000
-0.004600  73.300000
-0.015000  73.300000
-0.026300  73.300000
-0.039000  73.300000
-0.042000  73.300000
-0.033000  73.300000
-0.022500  73.300000
-0.013500  73.300000
-0.004600  73.200000
0.003700  73.200000
0.010500  73.200000
0.019500  73.200000
0.026200  73.200000
0.035200  73.200000
0.040500  73.200000
0.035200  73.200000
0.019500  73.200000
0.006000  73.200000
-0.000800  73.200000
-0.012800  73.100000
-0.024000  73.100000
-0.024800  73.100000
-0.017300  73.100000
-0.006800  73.100000
-0.004600  73.100000
0.000700  73.100000
0.006700  73.100000
0.006700  73.100000
0.006700  73.100000
0.010500  73.000000
0.012000  73.000000
0.009700  73.000000
0.005200  73.000000
-0.003000  73.000000
-0.012800  73.000000
-0.018800  72.900000
-0.026300  72.900000
-0.027800  72.900000
-0.025600  72.900000
-0.015800  72.900000
-0.003800  72.800000
0.003000  72.800000
0.008200  72.800000
0.006700  72.800000
0.009700  72.800000
0.012700  72.800000
0.018000  72.800000
0.024000  72.800000
0.021700  72.700000
0.012700  72.700000
0.003700  72.700000
-0.003800  72.600000
-0.010500  72.600000
-0.018100  72.600000
-0.019500  72.600000
-0.016500  72.600000
-0.010500  72.500000
-0.005300  72.500000
-0.003000  72.500000
0.000700  72.500000
0.004500  72.400000
0.005200  72.400000
0.006700  72.400000
0.010500  72.400000
0.014200  72.400000
0.008200  72.300000
0.003700  72.300000
-0.000800  72.300000
-0.008300  72.300000
-0.013500  72.200000
-0.019500  72.200000
-0.021800  72.100000
-0.015800  72.100000
-0.009100  72.100000
-0.008300  72.100000
-0.003000  72.000000
0.003700  72.000000
0.009000  72.000000
0.013500  72.000000
0.015700  71.900000
0.018000  71.900000
0.019500  71.900000
0.015000  71.800000
0.006700  71.800000
0.002200  71.800000
0.000000  71.700000
-0.009800  71.700000
-0.016500  71.700000
-0.012000  71.600000
-0.003800  71.600000
0.000000  71.600000
-0.000800  71.500000
-0.000800  71.500000
0.001500  71.500000
0.003000  71.500000
0.006700  71.400000
0.014200  71.400000
0.016500  71.300000
0.014200  71.300000
0.008200  71.300000
0.001500  71.200000
-0.006800  71.200000
-0.016500  71.100000
-0.027000  71.100000
-0.028500  71.100000
-0.022500  71.100000
-0.012800  71.000000
-0.004600  71.000000
0.002200  70.900000
0.009000  70.900000
0.014200  70.900000
0.014200  70.800000
0.016500  70.800000
0.022500  70.700000
0.023200  70.700000
0.018000  70.600000
0.010500  70.600000
0.000000  70.600000
-0.009100  70.600000
-0.019500  70.500000
-0.024800  70.500000
-0.021800  70.400000
-0.012800  70.400000
-0.003000  70.300000
-0.003000  70.300000
0.000000  70.200000
0.002200  70.200000
0.004500  70.200000
0.010500  70.200000
0.010500  70.100000
0.018000  70.100000
0.016500  70.000000
0.007500  70.000000
0.004500  69.900000
-0.003800  69.900000
-0.010500  69.800000
-0.018800  69.800000
-0.025600  69.800000
-0.021800  69.700000
-0.017300  69.700000
-0.010500  69.700000
-0.003000  69.600000
0.001500  69.600000
0.003000  69.500000
0.003700  69.500000
0.005200  69.400000
0.009700  69.400000
0.016500  69.400000
0.012700  69.300000
0.006000  69.300000
0.001500  69.300000
-0.003000  69.200000
-0.005300  69.200000
-0.010500  69.100000
-0.012800  69.100000
-0.008300  69.000000
-0.000800  68.900000
0.005200  68.900000
0.012000  68.800000
0.018700  68.800000
0.015700  68.800000
0.009000  68.700000
0.009700  68.600000
0.012700  68.600000
0.015000  68.500000
0.011200  68.500000
0.001500  68.400000
-0.006800  68.400000
-0.013500  68.300000
-0.021800  68.300000
-0.025600  68.200000
-0.019500  68.100000
-0.010500  68.100000
-0.003800  68.100000
-0.003000  68.000000
-0.004600  67.900000
-0.000800  67.900000
0.003700  67.900000
0.006700  67.800000
0.009000  67.800000
0.016500  67.700000
0.017200  67.600000
0.010500  67.600000
0.004500  67.500000
-0.002300  67.500000
-0.011300  67.500000
-0.016500  67.400000
-0.019500  67.400000
-0.014300  67.300000
-0.004600  67.200000
0.001500  67.200000
0.003700  67.100000
0.001500  67.100000
0.000000  67.000000
0.004500  67.000000
0.011200  66.900000
0.023200  66.900000
0.029200  66.800000
0.024000  66.700000
0.015700  66.700000
0.004500  66.600000
-0.006000  66.600000
-0.015800  66.500000
-0.022500  66.500000
-0.024000  66.400000
-0.018100  66.400000
-0.011300  66.300000
-0.006800  66.200000
-0.003000  66.200000
-0.000800  66.100000
0.004500  66.100000
0.008200  66.000000
0.006700  66.000000
0.010500  65.900000
0.012000  65.800000
0.003000  65.700000
-0.006000  65.700000
-0.010500  65.700000
-0.015000  65.600000
-0.020300  65.500000
-0.025600  65.400000
-0.023300  65.400000
-0.014300  65.300000
-0.001500  65.200000
0.006700  65.200000
0.014200  65.100000
0.026200  65.100000
0.036000  65.000000
0.039000  64.900000
0.041200  64.900000
0.042000  64.800000
0.033000  64.700000
0.018000  64.700000
0.004500  64.600000
-0.010500  64.600000
-0.023300  64.500000
-0.030800  64.400000
-0.031500  64.400000
-0.027800  64.300000
-0.023300  64.300000
-0.021800  64.200000
-0.021000  64.100000
-0.018100  64.100000
-0.016500  64.000000
-0.010500  63.900000
-0.004600  63.900000
0.006700  63.900000
0.014200  63.800000
0.014200  63.700000
0.009000  63.700000
0.003000  63.600000
0.003000  63.500000
-0.000800  63.500000
-0.003000  63.400000
-0.001500  63.400000
0.001500  63.300000
0.011200  63.200000
0.008200  63.200000
0.008200  63.100000
0.009000  63.000000
0.006700  63.000000
0.008200  62.900000
0.009000  62.900000
0.015700  62.800000
0.015700  62.700000
0.008200  62.600000
-0.000800  62.600000
-0.012800  62.500000
-0.019500  62.500000
-0.033000  62.400000
-0.043600  62.300000
-0.039800  62.200000
-0.024000  62.200000
-0.012000  62.100000
-0.006800  62.100000
0.001500  62.000000
0.006700  62.000000
0.014200  61.900000
0.020200  61.800000
0.027700  61.700000
0.035200  61.700000
0.035200  61.600000
0.027000  61.600000
0.015700  61.500000
0.009000  61.400000
0.000700  61.400000
-0.014300  61.300000
-0.019500  61.200000
-0.016500  61.200000
-0.009100  61.100000
-0.003800  61.000000
-0.003000  60.900000
0.002200  60.900000
0.004500  60.800000
0.005200  60.800000
0.004500  60.700000
0.008200  60.700000
0.009000  60.600000
0.002200  60.500000
-0.005300  60.500000
-0.016500  60.400000
-0.024000  60.300000
-0.036800  60.300000
-0.049500  60.200000
-0.047300  60.200000
-0.035300  60.100000
-0.019500  60.000000
-0.008300  60.000000
0.004500  59.900000
0.021000  59.800000
0.030700  59.800000
0.036700  59.700000
0.046500  59.700000
0.054000  59.600000
0.051000  59.500000
0.042700  59.400000
0.031500  59.400000
0.022500  59.400000
0.014200  59.300000
-0.000800  59.200000
-0.015000  59.100000
-0.021000  59.100000
-0.018100  59.000000
-0.015800  58.900000
-0.017300  58.900000
-0.015000  58.800000
-0.014300  58.800000
-0.012800  58.700000
-0.006800  58.600000
0.000700  58.600000
0.009000  58.500000
0.008200  58.400000
0.003700  58.400000
0.004500  58.300000
0.008200  58.300000
0.002200  58.200000
-0.003000  58.100000
-0.006000  58.100000
-0.008300  58.000000
-0.009100  58.000000
-0.010500  57.900000
-0.006800  57.800000
-0.002300  57.800000
-0.000800  57.700000
0.001500  57.600000
0.000700  57.600000
0.004500  57.500000
0.006700  57.500000
0.001500  57.400000
-0.010500  57.300000
-0.021800  57.200000
-0.028500  57.100000
-0.038300  57.100000
-0.040500  57.100000
-0.034600  57.000000
-0.031500  57.000000
-0.026300  56.900000
-0.024000  56.800000
-0.014300  56.800000
-0.005300  56.700000
0.001500  56.700000
0.018700  56.600000
0.035200  56.600000
0.054000  56.500000
0.059200  56.400000
0.052500  56.400000
0.045700  56.300000
0.040500  56.200000
0.033700  56.200000
0.018000  56.200000
0.006700  56.100000
0.005200  56.000000
0.012700  56.000000
0.010500  55.900000
0.006700  55.800000
0.003000  55.800000
-0.008300  55.800000
-0.014300  55.700000
-0.021800  55.700000
-0.018100  55.600000
-0.009100  55.500000
-0.009100  55.500000
-0.006800  55.400000
-0.012000  55.400000
-0.019500  55.300000
-0.027800  55.300000
-0.031500  55.200000
-0.025600  55.200000
-0.015000  55.100000
-0.001500  55.000000
0.001500  55.000000
0.002200  54.900000
0.005200  54.900000
0.005200  54.800000
0.014200  54.800000
0.020200  54.700000
0.021000  54.700000
0.024700  54.600000
0.015700  54.500000
0.006700  54.500000
0.001500  54.400000
-0.006800  54.400000
-0.016500  54.300000
-0.024000  54.300000
-0.019500  54.200000
-0.012000  54.200000
-0.008300  54.100000
-0.009100  54.000000
-0.008300  54.000000
-0.005300  54.000000
-0.006800  53.900000
-0.001500  53.800000
0.004500  53.800000
0.009000  53.700000
0.009000  53.600000
0.001500  53.600000
-0.000800  53.500000
0.000700  53.500000
-0.001500  53.400000
-0.006000  53.400000
-0.009100  53.300000
-0.006000  53.200000
0.005200  53.200000
0.012700  53.100000
0.015700  53.100000
0.015000  53.000000
0.008200  52.900000
0.010500  52.900000
0.013500  52.800000
0.018000  52.800000
0.018700  52.700000
0.014200  52.600000
0.006700  52.600000
-0.004600  52.500000
-0.016500  52.500000
-0.036800  52.400000
-0.060000  52.300000
-0.071300  52.300000
-0.063000  52.200000
-0.045800  52.200000
-0.030800  52.100000
-0.021000  52.000000
-0.009100  52.000000
0.008200  51.900000
0.028500  51.800000
0.047200  51.800000
0.067500  51.700000
0.081700  51.700000
0.083200  51.600000
0.078000  51.600000
0.062200  51.500000
0.036700  51.400000
0.010500  51.400000
-0.007500  51.300000
-0.010500  51.300000
-0.012800  51.200000
-0.015800  51.100000
-0.015000  51.100000
-0.015800  51.000000
-0.019500  50.900000
-0.024800  50.800000
-0.038300  50.800000
-0.053300  50.800000
-0.055500  50.700000
-0.047300  50.600000
-0.041300  50.500000
-0.035300  50.500000
-0.027800  50.400000
-0.019500  50.400000
-0.008300  50.300000
0.016500  50.200000
0.055500  50.100000
0.088500  50.100000
0.091500  50.000000
0.065200  50.000000
0.043500  49.900000
0.035200  49.900000
0.039000  49.800000
0.036700  49.700000
0.027700  49.700000
0.016500  49.600000
-0.003000  49.500000
-0.019500  49.500000
-0.033800  49.400000
-0.042800  49.400000
-0.051100  49.300000
-0.056300  49.200000
-0.055500  49.200000
-0.051100  49.100000
-0.040500  49.000000
-0.036800  49.000000
-0.033800  48.900000
-0.035300  48.800000
-0.033000  48.800000
-0.024000  48.700000
-0.016500  48.600000
-0.007500  48.600000
0.001500  48.500000
0.008200  48.400000
0.011200  48.400000
0.020200  48.300000
0.036000  48.200000
0.040500  48.100000
0.037500  48.100000
0.038200  48.100000
0.037500  48.000000
0.031500  47.900000
0.018000  47.800000
0.006700  47.700000
0.003700  47.700000
-0.001500  47.600000
-0.008300  47.500000
-0.009800  47.500000
-0.007500  47.400000
-0.014300  47.300000
-0.025600  47.300000
-0.030000  47.200000
-0.033800  47.100000
-0.035300  47.100000
-0.029300  47.000000
-0.020300  46.900000
-0.009100  46.800000
0.006700  46.800000
0.009700  46.700000
0.014200  46.600000
0.027000  46.600000
0.032200  46.500000
0.038200  46.400000
0.039000  46.300000
0.030700  46.300000
0.028500  46.200000
0.014200  46.100000
-0.005300  46.000000
-0.021800  46.000000
-0.032300  45.900000
-0.030800  45.900000
-0.027800  45.800000
-0.017300  45.700000
0.006000  45.600000
0.027700  45.500000
0.037500  45.500000
0.042700  45.400000
0.045700  45.300000
0.039700  45.300000
0.029200  45.200000
0.002200  45.100000
-0.019500  45.000000
-0.029300  45.000000
-0.042000  44.900000
-0.054000  44.800000
-0.063800  44.800000
-0.061500  44.600000
-0.052500  44.600000
-0.038300  44.500000
-0.012800  44.500000
0.024000  44.400000
0.051000  44.300000
0.045700  44.200000
0.039000  44.200000
0.039000  44.100000
0.041200  44.100000
0.044200  44.000000
0.040500  43.900000
0.040500  43.800000
0.033700  43.700000
0.019500  43.700000
0.007500  43.600000
-0.005300  43.500000
-0.015800  43.500000
-0.027800  43.400000
-0.039800  43.300000
-0.045000  43.200000
-0.046500  43.100000
-0.045800  43.100000
-0.048000  43.100000
-0.048000  43.000000
-0.039800  42.900000
-0.030800  42.800000
-0.016500  42.700000
0.010500  42.700000
0.027700  42.700000
0.038200  42.600000
0.047200  42.500000
0.056200  42.400000
0.062200  42.400000
0.045700  42.300000
0.011200  42.200000
-0.012000  42.200000
-0.016500  42.100000
-0.015000  42.000000
-0.010500  42.000000
-0.012800  41.800000
-0.027000  41.800000
-0.049500  41.800000
-0.063000  41.700000
-0.061500  41.600000
-0.050300  41.500000
-0.036100  41.500000
-0.034600  41.400000
-0.025600  41.400000
-0.007500  41.300000
0.009000  41.200000
0.033000  41.100000
0.062200  41.100000
0.085500  41.000000
0.071200  40.900000
0.053200  40.900000
0.051000  40.800000
0.051700  40.700000
0.057700  40.700000
0.055500  40.600000
0.040500  40.500000
0.020200  40.500000
0.005200  40.400000
-0.013500  40.400000
-0.033000  40.300000
-0.049500  40.200000
-0.062300  40.100000
-0.070600  40.100000
-0.072800  40.000000
-0.063800  40.000000
-0.045000  39.900000
-0.021800  39.800000
-0.001500  39.800000
0.021000  39.700000
0.042700  39.600000
0.048000  39.600000
0.033000  39.500000
0.021700  39.400000
0.027000  39.400000
0.023200  39.300000
0.014200  39.200000
0.001500  39.100000
-0.015800  39.100000
-0.014300  39.100000
0.000700  39.000000
0.011200  38.900000
0.007500  38.800000
-0.001500  38.700000
-0.009100  38.700000
-0.009800  38.600000
-0.003800  38.600000
-0.003000  38.500000
-0.012000  38.400000
-0.021800  38.400000
-0.026300  38.300000
-0.035300  38.200000
-0.046500  38.200000
-0.052500  38.100000
-0.053300  38.000000
-0.043600  38.000000
-0.029300  37.800000
-0.014300  37.800000
0.003000  37.800000
0.022500  37.700000
0.048000  37.700000
0.075000  37.600000
0.087700  37.500000
0.093700  37.500000
0.080200  37.400000
0.042700  37.300000
0.022500  37.300000
0.012000  37.200000
0.005200  37.200000
0.000700  37.100000
-0.010500  37.000000
-0.018800  37.000000
-0.026300  36.900000
-0.032300  36.900000
-0.040500  36.800000
-0.049500  36.700000
-0.049500  36.600000
-0.050300  36.600000
-0.051800  36.500000
-0.045800  36.500000
-0.049500  36.400000
-0.047300  36.400000
-0.025600  36.300000
-0.000800  36.300000
0.025500  36.200000
0.044200  36.100000
0.048000  36.000000
0.046500  36.000000
0.053200  36.000000
0.063000  35.900000
0.056200  35.800000
0.035200  35.800000
0.012700  35.700000
0.012000  35.600000
0.024000  35.600000
0.023200  35.500000
0.014200  35.400000
0.000000  35.400000
-0.007500  35.400000
-0.013500  35.300000
-0.024000  35.200000
-0.027800  35.200000
-0.037500  35.100000
-0.042000  35.100000
-0.043600  35.000000
-0.044300  35.000000
-0.044300  34.900000
-0.051800  34.900000
-0.039000  34.800000
-0.012000  34.700000
0.014200  34.700000
0.024000  34.600000
0.018000  34.600000
0.030700  34.600000
0.048700  34.500000
0.063000  34.400000
0.067500  34.300000
0.070500  34.300000
0.074200  34.300000
0.053200  34.200000
0.035200  34.100000
0.006000  34.100000
-0.024800  34.100000
-0.043600  34.000000
-0.066800  33.900000
-0.078000  33.900000
-0.085600  33.800000
-0.073500  33.800000
-0.054000  33.700000
-0.039800  33.700000
-0.019500  33.600000
-0.003800  33.600000
0.021700  33.500000
0.049500  33.500000
0.075700  33.400000
0.090700  33.300000
0.079500  33.300000
0.045700  33.300000
0.018700  33.200000
0.001500  33.100000
-0.018800  33.100000
-0.027000  33.000000
-0.022500  33.000000
-0.015000  32.900000
-0.009100  32.800000
-0.006000  32.800000
-0.001500  32.800000
-0.003800  32.700000
-0.012800  32.700000
-0.015800  32.600000
-0.011300  32.500000
-0.006800  32.500000
-0.009100  32.400000
-0.012800  32.400000
-0.014300  32.300000
-0.006000  32.300000
0.009700  32.200000
0.024700  32.200000
0.035200  32.100000
0.038200  32.000000
0.038200  32.000000
0.030700  31.900000
0.008200  31.900000
-0.003000  31.800000
-0.012000  31.800000
-0.025600  31.700000
-0.033800  31.600000
-0.031500  31.600000
-0.018100  31.500000
-0.011300  31.500000
-0.012800  31.500000
-0.015800  31.400000
-0.009800  31.300000
-0.006000  31.300000
-0.005300  31.200000
0.001500  31.100000
0.005200  31.000000
0.003700  31.000000
-0.006800  31.000000
-0.006000  30.900000
0.000000  30.900000
0.003700  30.800000
0.008200  30.700000
0.005200  30.700000
0.010500  30.600000
0.014200  30.600000
0.013500  30.500000
-0.003000  30.500000
-0.024000  30.400000
-0.032300  30.400000
-0.037500  30.300000
-0.036800  30.200000
-0.042800  30.200000
-0.045000  30.100000
-0.037500  30.100000
-0.026300  30.000000
-0.014300  29.900000
-0.006800  29.900000
0.001500  29.900000
0.031500  29.800000
0.096700  29.700000
0.133500  29.700000
0.111700  29.700000
0.066700  29.600000
0.027700  29.500000
-0.003000  29.500000
-0.031500  29.400000
-0.045800  29.400000
-0.047300  29.300000
-0.042000  29.200000
-0.032300  29.200000
-0.031500  29.200000
-0.034600  29.100000
-0.031500  29.100000
-0.027800  29.000000
-0.016500  28.900000
-0.002300  28.800000
0.006700  28.800000
0.014200  28.800000
0.013500  28.800000
0.007500  28.700000
-0.004600  28.600000
-0.034600  28.600000
-0.061500  28.500000
-0.066800  28.500000
-0.050300  28.400000
-0.019500  28.400000
0.019500  28.300000
0.066700  28.300000
0.108700  28.300000
0.114000  28.200000
0.092200  28.100000
0.070500  28.100000
0.034500  28.000000
0.000700  28.000000
-0.020300  27.900000
-0.039000  27.900000
-0.036800  27.900000
-0.034600  27.800000
-0.035300  27.800000
-0.027800  27.700000
-0.015800  27.700000
0.001500  27.600000
0.003000  27.600000
-0.001500  27.500000
-0.006800  27.500000
-0.009800  27.400000
-0.009800  27.400000
-0.012000  27.400000
-0.010500  27.400000
-0.000800  27.300000
0.007500  27.300000
0.001500  27.200000
0.004500  27.200000
0.007500  27.100000
0.006700  27.100000
-0.001500  27.000000
-0.019500  27.000000
-0.034600  27.000000
-0.036100  27.000000
-0.030000  26.900000
-0.035300  26.900000
-0.029300  26.800000
-0.008300  26.800000
0.021700  26.800000
0.046500  26.700000
0.063000  26.700000
0.089200  26.700000
0.074200  26.600000
0.040500  26.600000
0.017200  26.600000
0.000000  26.500000
-0.003800  26.500000
0.000700  26.500000
-0.006800  26.500000
-0.038300  26.400000
-0.043600  26.300000
-0.037500  26.300000
-0.033000  26.300000
-0.010500  26.300000
0.006000  26.300000
0.023200  26.200000
0.044200  26.200000
0.046500  26.200000
0.033000  26.100000
0.010500  26.100000
-0.016500  26.100000
-0.033800  26.100000
-0.046500  26.100000
-0.060000  26.000000
-0.072800  26.000000
-0.076500  26.000000
-0.064500  25.900000
-0.050300  25.900000
-0.048000  25.900000
-0.042800  25.900000
-0.023300  25.800000
-0.010500  25.800000
0.005200  25.800000
0.039000  25.700000
0.085500  25.700000
0.131200  25.700000
0.146200  25.700000
0.151500  25.600000
0.151500  25.600000
0.108000  25.600000
0.062200  25.600000
0.027700  25.600000
-0.010500  25.500000
-0.025600  25.500000
-0.026300  25.500000
-0.025600  25.500000
-0.025600  25.400000
-0.021800  25.400000
-0.017300  25.400000
-0.012800  25.400000
-0.024800  25.300000
-0.055500  25.300000
-0.064500  25.300000
-0.066800  25.300000
-0.069800  25.200000
-0.065300  25.200000
-0.053300  25.200000
-0.029300  25.200000
-0.010500  25.200000
0.011200  25.200000
0.014200  25.100000
0.003000  25.100000
-0.000800  25.100000
0.012700  25.100000
0.027000  25.100000
0.012000  25.000000
0.016500  25.000000
0.042000  25.000000
0.049500  25.000000
0.031500  24.900000
0.016500  24.900000
0.020200  24.900000
0.018000  24.900000
0.000700  24.800000
-0.031500  24.800000
-0.046500  24.800000
-0.041300  24.800000
-0.034600  24.700000
-0.027800  24.700000
-0.016500  24.700000
0.004500  24.700000
0.026200  24.700000
0.020200  24.600000
0.012700  24.600000
0.025500  24.600000
0.021700  24.600000
0.012000  24.500000
0.000000  24.500000
-0.027800  24.500000
-0.060800  24.500000
-0.084000  24.400000
-0.097500  24.400000
-0.096800  24.400000
-0.069100  24.300000
-0.042000  24.300000
-0.009100  24.300000
0.042000  24.300000
0.076500  24.300000
0.089200  24.200000
0.089200  24.200000
0.102000  24.200000
0.122200  24.100000
0.108000  24.100000
0.061500  24.100000
0.027700  24.100000
0.009000  24.000000
-0.010500  24.000000
-0.030000  24.000000
-0.054800  23.900000
-0.069800  23.900000
-0.078000  23.800000
-0.078800  23.800000
-0.077300  23.800000
-0.072800  23.800000
-0.050300  23.800000
-0.014300  23.800000
0.000700  23.800000
0.010500  23.800000
0.041200  23.700000
0.040500  23.700000
0.004500  23.700000
-0.019500  23.700000
-0.021000  23.700000
-0.007500  23.600000
0.024000  23.600000
0.050200  23.600000
0.066000  23.600000
0.078000  23.500000
0.083200  23.500000
0.084000  23.500000
0.058500  23.400000
0.020200  23.400000
-0.018100  23.400000
-0.040500  23.400000
-0.045800  23.400000
-0.046500  23.400000
-0.054800  23.400000
-0.063000  23.400000
-0.040500  23.400000
-0.006000  23.300000
0.005200  23.300000
0.005200  23.300000
0.021700  23.300000
0.050200  23.300000
0.070500  23.200000
0.069000  23.200000
0.052500  23.200000
0.030700  23.200000
-0.001500  23.200000
-0.024000  23.100000
-0.025600  23.100000
-0.018800  23.100000
-0.016500  23.100000
-0.020300  23.100000
-0.025600  23.100000
-0.039000  23.100000
-0.040500  23.000000
-0.036100  23.000000
-0.037500  23.000000
-0.042000  23.000000
-0.036800  23.000000
-0.028500  23.000000
-0.031500  23.000000
-0.026300  23.000000
-0.015800  23.000000
-0.008300  22.900000
-0.000800  22.900000
0.010500  22.900000
0.023200  22.900000
0.025500  22.900000
0.024000  22.900000
0.012000  22.900000
-0.014300  22.900000
-0.030000  22.900000
-0.015800  22.900000
0.021000  22.900000
0.051700  22.900000
0.056200  22.900000
0.041200  22.800000
0.022500  22.800000
0.006700  22.800000
-0.005300  22.800000
-0.005300  22.800000
0.006700  22.800000
0.030000  22.800000
0.039700  22.800000
0.028500  22.800000
0.012700  22.800000
-0.003800  22.700000
-0.014300  22.700000
-0.028500  22.700000
-0.048000  22.700000
-0.050300  22.700000
-0.046500  22.700000
-0.039800  22.700000
-0.033000  22.700000
-0.021800  22.600000
-0.003800  22.600000
0.019500  22.600000
0.033000  22.600000
0.026200  22.600000
0.027000  22.600000
0.024000  22.600000
0.011200  22.600000
-0.000800  22.600000
-0.007500  22.500000
-0.013500  22.500000
-0.026300  22.500000
-0.027000  22.500000
-0.006800  22.500000
0.012000  22.500000
0.014200  22.500000
0.010500  22.500000
-0.001500  22.500000
-0.018100  22.500000
-0.029300  22.500000
-0.034600  22.400000
-0.024000  22.400000
-0.007500  22.400000
-0.006000  22.400000
-0.012000  22.400000
-0.010500  22.400000
-0.001500  22.400000
-0.001500  22.400000
-0.010500  22.400000
-0.015000  22.300000
-0.006000  22.300000
0.009000  22.300000
0.034500  22.300000
0.064500  22.300000
0.067500  22.200000
0.044200  22.200000
0.029200  22.200000
0.026200  22.200000
0.023200  22.200000
0.020200  22.200000
0.008200  22.200000
-0.006800  22.200000
-0.009100  22.200000
-0.006800  22.200000
-0.001500  22.200000
-0.003000  22.200000
-0.012800  22.200000
-0.020300  22.100000
-0.016500  22.100000
0.004500  22.100000
0.030000  22.100000
0.028500  22.100000
0.006700  22.100000
-0.004600  22.100000
-0.012000  22.000000
-0.016500  22.000000
-0.019500  22.000000
-0.030800  22.000000
-0.043600  22.000000
-0.045000  22.000000
-0.038300  22.000000
-0.033800  22.000000
-0.026300  22.000000
-0.008300  22.000000
0.019500  22.000000
0.034500  22.000000
0.031500  21.900000
0.020200  21.900000
0.012000  21.900000
0.009000  21.900000
0.007500  21.900000
0.010500  21.900000
0.009700  21.900000
0.006700  21.800000
0.001500  21.800000
-0.013500  21.800000
-0.027000  21.800000
-0.030800  21.800000
-0.031500  21.800000
-0.021800  21.700000
0.005200  21.700000
0.032200  21.700000
0.045700  21.700000
0.041200  21.700000
0.018000  21.600000
0.000700  21.600000
-0.008300  21.600000
-0.009100  21.600000
-0.003800  21.600000
-0.009100  21.600000
-0.024000  21.500000
-0.029300  21.500000
-0.024000  21.500000
-0.009800  21.500000
0.004500  21.500000
0.030700  21.500000
0.054700  21.500000
0.053200  21.500000
0.040500  21.400000
0.023200  21.400000
0.010500  21.400000
-0.002300  21.400000
-0.010500  21.400000
-0.000800  21.300000
0.007500  21.300000
0.009000  21.300000
0.004500  21.300000
-0.010500  21.300000
-0.024000  21.200000
-0.030800  21.200000
-0.037500  21.200000
-0.038300  21.200000
-0.034600  21.200000
-0.023300  21.100000
-0.008300  21.100000
-0.007500  21.100000
-0.006800  21.100000
-0.005300  21.100000
-0.012800  21.100000
-0.014300  21.100000
0.003000  21.100000
0.017200  21.100000
0.024000  21.100000
0.037500  21.100000
0.042700  21.100000
0.046500  21.100000
0.042700  21.100000
0.024000  21.000000
-0.001500  21.000000
-0.018100  21.000000
-0.019500  21.000000
-0.014300  21.000000
-0.011300  21.000000
-0.019500  21.000000
-0.024800  20.900000
-0.018100  20.900000
-0.009100  20.900000
-0.014300  20.900000
-0.020300  20.900000
-0.009800  20.900000
0.004500  20.900000
0.010500  20.900000
0.010500  20.900000
0.020200  20.900000
0.027700  20.900000
0.045700  20.900000
0.063700  20.900000
0.049500  20.900000
0.036700  20.900000
0.027700  20.900000
0.018000  20.900000
0.012000  20.900000
-0.003000  20.900000
-0.019500  20.900000
-0.021800  20.900000
-0.016500  20.900000
-0.020300  20.900000
-0.024000  20.900000
-0.027000  20.900000
-0.038300  20.900000
-0.057000  20.900000
-0.055500  20.900000
-0.039800  20.900000
-0.018800  20.900000
0.006700  20.900000
0.018700  20.900000
0.035200  20.900000
0.039000  20.900000
0.017200  20.900000
0.006700  20.900000
0.009000  20.900000
0.020200  20.900000
0.033000  20.900000
0.039700  20.900000
0.024000  20.900000
-0.012000  20.900000
-0.036100  20.900000
-0.045000  20.900000
-0.044300  20.900000
-0.037500  20.900000
-0.029300  20.900000
-0.024800  20.900000
-0.030800  20.900000
-0.038300  20.900000
-0.035300  21.000000
-0.021800  21.000000
-0.014300  21.000000
-0.004600  21.000000
0.027700  21.000000
0.057000  21.000000
0.061500  21.000000
0.051000  21.000000
0.035200  21.000000
0.021700  21.000000
0.001500  21.000000
-0.022500  21.000000
-0.037500  21.000000
-0.046500  21.000000
-0.042000  21.000000
-0.036100  21.000000
-0.033000  21.000000
-0.012000  21.000000
0.010500  21.000000
0.025500  21.000000
0.046500  21.000000
0.061500  21.000000
0.052500  21.000000
0.031500  21.000000
0.008200  21.000000
-0.005300  21.000000
-0.008300  21.000000
-0.015800  21.000000
-0.027800  21.000000
-0.036800  21.000000
-0.052500  20.900000
-0.063800  20.900000
-0.048800  20.900000
-0.027000  20.900000
-0.002300  20.900000
0.024000  20.900000
0.057000  20.900000
0.086200  20.900000
0.086200  20.900000
0.076500  20.900000
0.051000  20.900000
0.019500  20.900000
-0.004600  20.900000
-0.025600  20.900000
-0.035300  20.900000
-0.036800  20.900000
-0.033800  20.900000
-0.027000  20.900000
-0.020300  20.900000
-0.009800  20.900000
0.001500  20.800000
0.000000  20.800000
-0.006800  20.800000
-0.006800  20.800000
-0.008300  20.800000
-0.009100  20.800000
-0.007500  20.800000
0.012000  20.800000
0.031500  20.800000
0.038200  20.800000
0.039000  20.900000
0.023200  20.900000
0.014200  20.900000
0.021700  20.900000
0.018000  20.900000
0.012700  20.900000
0.003700  20.900000
-0.004600  20.900000
0.000700  20.900000
-0.001500  20.900000
0.004500  20.900000
0.006700  20.900000
-0.001500  20.900000
-0.009100  20.900000
-0.023300  20.900000
-0.024000  20.900000
-0.027000  20.900000
-0.034600  20.900000
-0.033000  20.900000
-0.032300  20.900000
-0.035300  20.900000
-0.038300  20.900000
-0.027800  20.900000
-0.019500  20.900000
-0.014300  20.900000
0.000700  20.900000
0.019500  20.900000
0.039000  20.900000
0.043500  20.900000
0.027000  20.900000
0.000700  20.900000
-0.012800  20.900000
-0.014300  20.900000
-0.020300  20.900000
-0.011300  20.900000
0.012700  20.900000
0.035200  20.900000
0.040500  20.900000
0.027700  20.900000
0.019500  20.900000
0.016500  20.900000
0.010500  20.900000
0.008200  20.900000
0.012000  20.900000
0.012700  20.900000
0.009000  20.900000
0.000700  20.900000
-0.010500  20.900000
-0.017300  20.900000
-0.022500  20.900000
-0.026300  20.800000
-0.033800  20.800000
-0.029300  20.800000
-0.006800  20.800000
0.003000  20.800000
-0.003000  20.800000
-0.010500  20.800000
-0.020300  20.800000
-0.024000  20.800000
-0.020300  20.800000
-0.005300  20.800000
0.016500  20.800000
0.027700  20.800000
0.030700  20.800000
0.021700  20.800000
0.009000  20.800000
-0.004600  20.800000
-0.015800  20.800000
-0.020300  20.800000
-0.015800  20.800000
-0.003000  20.700000
0.005200  20.700000
0.015700  20.700000
0.024000  20.700000
0.028500  20.700000
0.029200  20.800000
0.024000  20.800000
0.015700  20.800000
0.009000  20.800000
0.005200  20.800000
0.003000  20.800000
0.006000  20.800000
-0.012800  20.800000
-0.039000  20.800000
-0.045800  20.800000
-0.030800  20.800000
-0.009100  20.800000
0.000700  20.800000
0.002200  20.800000
-0.003800  20.800000
-0.008300  20.800000
-0.003000  20.800000
0.003000  20.800000
0.009700  20.800000
0.021700  20.800000
0.025500  20.900000
0.015000  20.900000
0.004500  20.900000
0.002200  20.900000
0.003700  20.900000
-0.003000  20.900000
-0.004600  20.900000
0.005200  20.900000
0.010500  20.900000
0.005200  20.900000
-0.000800  20.900000
-0.003000  20.900000
-0.004600  20.900000
-0.004600  20.900000
-0.004600  20.900000
0.000700  20.900000
0.005200  20.900000
0.003700  20.900000
0.003700  21.000000
0.000700  21.000000
-0.004600  21.000000
-0.009100  21.000000
-0.013500  21.000000
-0.014300  21.000000
-0.009800  21.000000
0.000000  21.000000
0.004500  21.000000
0.006700  21.000000
0.008200  21.100000
0.000700  21.100000
-0.001500  21.100000
0.000700  21.100000
0.006700  21.100000
0.006700  21.100000
-0.006000  21.100000
-0.010500  21.100000
-0.008300  21.100000
-0.014300  21.100000
-0.021800  21.100000
-0.027000  21.100000
-0.026300  21.100000
-0.014300  21.100000
-0.005300  21.100000
-0.003000  21.100000
0.000700  21.100000
0.005200  21.100000
0.009000  21.100000
0.012000  21.100000
0.024700  21.100000
0.037500  21.100000
0.030700  21.100000
0.015000  21.100000
0.007500  21.100000
-0.000800  21.100000
-0.011300  21.100000
-0.025600  21.100000
-0.033000  21.100000
-0.030000  21.100000
-0.022500  21.100000
-0.015800  21.100000
-0.009100  21.100000
0.000000  21.100000
0.006700  21.100000
0.016500  21.100000
0.021700  21.100000
0.026200  21.100000
0.038200  21.100000
0.036700  21.100000
0.023200  21.100000
0.010500  21.100000
0.000700  21.100000
-0.015000  21.100000
-0.032300  21.100000
-0.037500  21.100000
-0.034600  21.100000
-0.029300  21.100000
-0.022500  21.100000
-0.015000  21.100000
-0.004600  21.100000
0.007500  21.100000
0.013500  21.100000
0.019500  21.100000
0.027000  21.100000
0.027700  21.100000
0.024000  21.100000
0.020200  21.200000
0.016500  21.200000
0.007500  21.200000
-0.005300  21.200000
-0.012800  21.200000
-0.015800  21.200000
-0.014300  21.200000
-0.014300  21.200000
-0.012800  21.200000
-0.005300  21.200000
0.005200  21.200000
0.008200  21.200000
0.001500  21.200000
0.008200  21.200000
0.024000  21.200000
0.033000  21.200000
0.038200  21.200000
0.032200  21.200000
0.015700  21.200000
0.000700  21.200000
-0.012000  21.300000
-0.020300  21.300000
-0.019500  21.300000
-0.015000  21.300000
-0.012000  21.300000
-0.009100  21.300000
-0.006000  21.300000
-0.001500  21.300000
0.000000  21.300000
-0.003800  21.300000
-0.006800  21.300000
-0.007500  21.300000
-0.004600  21.400000
-0.001500  21.400000
-0.000800  21.400000
-0.003800  21.400000
-0.008300  21.400000
-0.011300  21.400000
-0.006800  21.400000
0.000700  21.500000
0.004500  21.500000
0.007500  21.500000
0.012000  21.500000
0.012000  21.500000
0.010500  21.500000
0.001500  21.500000
-0.001500  21.500000
0.011200  21.500000
0.016500  21.500000
0.013500  21.600000
0.009700  21.600000
0.001500  21.600000
-0.005300  21.600000
-0.018100  21.600000
-0.024800  21.600000
-0.027000  21.600000
-0.021000  21.600000
-0.006800  21.600000
-0.003000  21.600000
-0.003800  21.600000
-0.003000  21.700000
-0.003000  21.700000
-0.004600  21.700000
-0.002300  21.700000
0.003000  21.700000
0.000700  21.700000
0.000700  21.700000
0.002200  21.700000
0.003700  21.700000
0.002200  21.700000
-0.009100  21.700000
-0.015800  21.700000
-0.015000  21.700000
-0.009100  21.700000
-0.002300  21.800000
0.009000  21.800000
0.024000  21.800000
0.023200  21.800000
0.018000  21.800000
0.012000  21.800000
0.000000  21.800000
-0.006000  21.800000
-0.016500  21.800000
-0.022500  21.800000
-0.022500  21.800000
-0.024000  21.800000
-0.020300  21.800000
-0.018800  21.900000
-0.009100  21.900000
0.008200  21.900000
0.019500  21.900000
0.023200  21.900000
0.024000  21.900000
0.021700  21.900000
0.020200  21.900000
0.024000  21.900000
0.024000  22.000000
0.024000  22.000000
0.020200  22.000000
0.012000  22.000000
0.002200  22.000000
-0.007500  22.000000
-0.015000  22.000000
-0.024000  22.000000
-0.027000  22.000000
-0.023300  22.000000
-0.016500  22.000000
-0.010500  22.000000
-0.004600  22.000000
0.000700  22.100000
0.003700  22.100000
0.003700  22.100000
0.001500  22.100000
0.009700  22.100000
0.015700  22.100000
0.012700  22.200000
0.008200  22.200000
0.000000  22.200000
-0.006800  22.200000
-0.014300  22.200000
-0.020300  22.200000
-0.015800  22.200000
-0.003000  22.300000
0.004500  22.300000
0.006000  22.300000
0.003000  22.300000
-0.000800  22.300000
-0.003000  22.300000
-0.000800  22.300000
0.003700  22.400000
0.012700  22.400000
0.015700  22.400000
0.009000  22.400000
0.004500  22.400000
-0.003800  22.500000
-0.010500  22.500000
-0.020300  22.500000
-0.027000  22.500000
-0.015800  22.500000
-0.010500  22.500000
-0.005300  22.600000
0.005200  22.600000
0.014200  22.600000
0.020200  22.600000
0.021700  22.600000
0.027000  22.700000
0.026200  22.700000
0.030000  22.700000
0.027000  22.700000
0.011200  22.800000
0.008200  22.800000
0.005200  22.800000
-0.003000  22.800000
-0.022500  22.900000
-0.033000  22.900000
-0.033000  22.900000
-0.033800  22.900000
-0.024000  23.000000
-0.004600  23.000000
0.015700  23.000000
0.017200  23.100000
0.021700  23.100000
0.035200  23.100000
0.039000  23.100000
0.033000  23.200000
0.019500  23.200000
-0.000800  23.200000
-0.023300  23.300000
-0.034600  23.300000
-0.036800  23.300000
-0.040500  23.400000
-0.042800  23.400000
-0.036800  23.400000
-0.025600  23.500000
-0.021800  23.500000
-0.029300  23.500000
-0.027000  23.600000
-0.009800  23.600000
0.004500  23.700000
0.023200  23.700000
0.039000  23.800000
0.049500  23.800000
0.042700  23.800000
0.031500  23.800000
0.021700  23.900000
0.006700  23.900000
-0.004600  24.000000
-0.012800  24.000000
-0.012000  24.000000
-0.009800  24.100000
-0.014300  24.100000
-0.018100  24.200000
-0.014300  24.200000
-0.008300  24.300000
0.000700  24.300000
0.009000  24.300000
0.019500  24.300000
0.031500  24.400000
0.030700  24.400000
0.021700  24.500000
0.011200  24.500000
0.001500  24.600000
-0.007500  24.600000
-0.024000  24.700000
-0.034600  24.700000
-0.027000  24.700000
-0.018100  24.700000
-0.010500  24.800000
-0.003800  24.800000
0.004500  24.900000
0.017200  24.900000
0.020200  25.000000
0.015700  25.000000
0.020200  25.000000
0.015700  25.100000
0.005200  25.100000
-0.003000  25.200000
-0.010500  25.200000
-0.014300  25.200000
-0.023300  25.200000
-0.029300  25.300000
-0.024000  25.300000
-0.012800  25.400000
-0.004600  25.400000
0.000000  25.400000
0.005200  25.500000
0.006700  25.500000
0.011200  25.600000
0.013500  25.600000
0.009000  25.600000
0.014200  25.600000
0.018000  25.700000
0.013500  25.700000
0.005200  25.800000
-0.001500  25.800000
-0.007500  25.800000
-0.016500  25.900000
-0.024000  25.900000
-0.030800  26.000000
-0.030000  26.000000
-0.020300  26.100000
-0.003800  26.100000
0.015000  26.100000
0.020200  26.100000
0.019500  26.200000
0.018000  26.200000
0.019500  26.300000
0.023200  26.300000
0.019500  26.300000
0.022500  26.400000
0.024000  26.400000
0.015000  26.500000
0.002200  26.500000
-0.012000  26.500000
-0.019500  26.500000
-0.024000  26.600000
-0.024000  26.600000
-0.021800  26.700000
-0.016500  26.700000
-0.009100  26.800000
0.001500  26.800000
0.011200  26.800000
0.012700  26.900000
0.014200  26.900000
0.015700  27.000000
0.008200  27.000000
-0.004600  27.000000
-0.009100  27.000000
-0.001500  27.100000
-0.000800  27.100000
-0.005300  27.200000
-0.010500  27.200000
-0.006800  27.200000
-0.006800  27.300000
-0.009100  27.300000
-0.005300  27.300000
0.000700  27.400000
0.005200  27.400000
0.004500  27.400000
0.005200  27.400000
0.006700  27.500000
0.005200  27.500000
0.007500  27.500000
0.004500  27.500000
0.001500  27.600000
-0.006800  27.600000
-0.016500  27.600000
-0.014300  27.700000
-0.012000  27.700000
-0.001500  27.700000
0.008200  27.800000
0.010500  27.800000
0.014200  27.800000
0.012000  27.800000
0.012000  27.900000
0.011200  27.900000
0.012000  27.900000
0.012000  27.900000
0.003700  27.900000
-0.006800  27.900000
-0.015800  28.000000
-0.021000  28.000000
-0.033000  28.000000
-0.041300  28.000000
-0.036800  28.000000
-0.026300  28.100000
-0.012000  28.100000
-0.005300  28.100000
0.001500  28.100000
0.009000  28.200000
0.017200  28.200000
0.022500  28.200000
0.024700  28.200000
0.030000  28.200000
0.031500  28.300000
0.024000  28.300000
0.009700  28.300000
-0.007500  28.300000
-0.014300  28.300000
-0.018100  28.300000
-0.024000  28.300000
-0.022500  28.300000
-0.014300  28.400000
-0.006800  28.400000
0.000700  28.400000
0.010500  28.400000
0.012000  28.400000
0.011200  28.500000
0.013500  28.500000
0.015700  28.500000
0.021000  28.500000
0.021000  28.600000
0.017200  28.600000
0.014200  28.600000
0.004500  28.700000
-0.006000  28.700000
-0.015000  28.800000
-0.024000  28.800000
-0.018800  28.800000
-0.009800  28.800000
-0.006800  28.900000
-0.003000  28.900000
-0.001500  28.900000
-0.001500  29.000000
-0.000800  29.000000
0.003700  29.000000
0.012000  29.100000
0.015000  29.100000
0.009700  29.100000
0.002200  29.200000
-0.001500  29.200000
-0.012000  29.200000
-0.025600  29.300000
-0.034600  29.300000
-0.035300  29.300000
-0.024000  29.400000
-0.012800  29.400000
-0.004600  29.500000
0.004500  29.500000
0.008200  29.500000
0.010500  29.600000
0.015000  29.600000
0.018000  29.700000
0.023200  29.700000
0.027700  29.700000
0.020200  29.700000
0.007500  29.800000
-0.002300  29.800000
-0.010500  29.800000
-0.020300  29.900000
-0.023300  29.900000
-0.015000  30.000000
-0.006000  30.000000
-0.000800  30.100000
0.005200  30.100000
0.013500  30.100000
0.016500  30.200000
0.012700  30.200000
0.010500  30.300000
0.012700  30.300000
0.013500  30.400000
0.012000  30.400000
0.006000  30.400000
-0.002300  30.500000
-0.009800  30.500000
-0.012000  30.600000
-0.012000  30.600000
-0.011300  30.600000
-0.009100  30.700000
0.000700  30.700000
0.009700  30.800000
0.014200  30.800000
0.010500  30.900000
0.005200  30.900000
0.008200  30.900000
0.010500  31.000000
0.021000  31.000000
0.027000  31.000000
0.027700  31.000000
0.031500  31.100000
0.021700  31.100000
0.008200  31.200000
-0.003000  31.200000
-0.016500  31.200000
-0.021800  31.300000
-0.019500  31.300000
-0.016500  31.400000
-0.010500  31.400000
-0.003800  31.400000
-0.004600  31.500000
-0.008300  31.500000
-0.009100  31.500000
-0.005300  31.600000
0.007500  31.600000
0.017200  31.600000
0.018000  31.700000
0.009700  31.700000
-0.003000  31.700000
-0.007500  31.800000
-0.014300  31.800000
-0.018100  31.900000
-0.018800  31.900000
-0.015800  31.900000
-0.010500  31.900000
-0.014300  31.900000
-0.010500  32.000000
-0.007500  32.000000
-0.007500  32.100000
-0.004600  32.100000
-0.003800  32.100000
0.002200  32.200000
0.004500  32.200000
0.006700  32.300000
0.007500  32.300000
-0.000800  32.300000
-0.009100  32.400000
-0.019500  32.400000
-0.029300  32.400000
-0.030800  32.500000
-0.020300  32.500000
-0.012800  32.600000
-0.006000  32.600000
0.002200  32.600000
0.003000  32.700000
0.004500  32.700000
0.009000  32.800000
0.014200  32.800000
0.018000  32.800000
0.014200  32.800000
0.006700  32.900000
0.000700  32.900000
-0.007500  33.000000
-0.018100  33.000000
-0.026300  33.000000
-0.027000  33.100000
-0.021000  33.100000
-0.011300  33.200000
-0.003000  33.200000
0.003000  33.200000
0.010500  33.300000
0.014200  33.300000
0.018000  33.300000
0.024000  33.400000
0.038200  33.400000
0.038200  33.400000
0.020200  33.500000
0.004500  33.500000
-0.004600  33.600000
-0.008300  33.600000
-0.015800  33.600000
-0.018100  33.700000
-0.010500  33.700000
0.000700  33.700000
0.008200  33.700000
0.009000  33.800000
0.009700  33.800000
0.011200  33.900000
0.016500  33.900000
0.018700  33.900000
0.020200  34.000000
0.021700  34.000000
0.018000  34.000000
0.009000  34.100000
-0.000800  34.100000
-0.009800  34.100000
-0.020300  34.100000
-0.030800  34.200000
-0.032300  34.200000
-0.028500  34.200000
-0.017300  34.300000
-0.008300  34.300000
-0.001500  34.400000
0.004500  34.400000
0.003000  34.400000
0.004500  34.500000
0.012000  34.500000
0.023200  34.600000
0.030700  34.600000
0.027700  34.600000
0.019500  34.600000
0.004500  34.700000
-0.010500  34.700000
-0.024800  34.700000
-0.032300  34.800000
-0.027800  34.800000
-0.019500  34.800000
-0.005300  34.900000
-0.000800  34.900000
0.006700  34.900000
0.015000  35.000000
0.009000  35.000000
0.010500  35.100000
0.008200  35.100000
0.010500  35.100000
0.018000  35.200000
0.013500  35.200000
0.009700  35.300000
0.005200  35.300000
-0.005300  35.400000
-0.014300  35.400000
-0.025600  35.500000
-0.024000  35.500000
-0.014300  35.500000
-0.007500  35.500000
-0.000800  35.600000
-0.000800  35.600000
-0.001500  35.700000
0.004500  35.700000
0.003000  35.800000
0.005200  35.800000
0.012000  35.900000
0.009000  35.900000
0.000000  36.000000
-0.003000  36.000000
-0.003800  36.100000
-0.011300  36.100000
-0.014300  36.200000
-0.012800  36.300000
-0.003000  36.300000
0.000700  36.400000
0.001500  36.400000
0.007500  36.500000
0.013500  36.500000
0.018000  36.600000
0.022500  36.600000
0.028500  36.700000
0.035200  36.800000
0.033000  36.800000
0.021700  36.900000
0.004500  36.900000
-0.012800  37.000000
-0.027800  37.000000
-0.039800  37.100000
-0.048800  37.200000
-0.043600  37.200000
-0.029300  37.300000
-0.018100  37.300000
-0.012800  37.400000
-0.006800  37.400000
0.000700  37.500000
0.006700  37.600000
0.015000  37.600000
0.033000  37.700000
0.048700  37.800000
0.038200  37.800000
0.023200  37.900000
0.005200  37.900000
-0.016500  38.000000
-0.028500  38.000000
-0.042000  38.100000
-0.044300  38.200000
-0.040500  38.200000
-0.024000  38.300000
-0.005300  38.300000
0.003700  38.400000
0.015000  38.500000
0.021000  38.500000
0.027700  38.600000
0.031500  38.600000
0.034500  38.700000
0.040500  38.800000
0.032200  38.800000
0.018700  38.900000
0.004500  39.000000
-0.010500  39.100000
-0.021000  39.100000
-0.030800  39.100000
-0.032300  39.200000
-0.024000  39.300000
-0.013500  39.400000
-0.004600  39.400000
-0.000800  39.500000
0.003000  39.600000
0.005200  39.600000
0.009000  39.600000
0.014200  39.700000
0.027000  39.800000
0.036700  39.800000
0.031500  39.900000
0.020200  40.000000
0.005200  40.000000
-0.008300  40.000000
-0.023300  40.100000
-0.033800  40.200000
-0.031500  40.200000
-0.020300  40.300000
-0.014300  40.400000
-0.011300  40.400000
-0.004600  40.500000
-0.003000  40.500000
-0.000800  40.600000
0.000700  40.700000
0.004500  40.700000
0.015700  40.800000
0.016500  40.900000
0.010500  40.900000
0.000700  41.000000
-0.008300  41.100000
-0.012800  41.100000
-0.016500  41.200000
-0.018100  41.300000
-0.012000  41.400000
-0.001500  41.400000
0.003700  41.400000
0.008200  41.500000
0.015700  41.600000
0.019500  41.700000
0.017200  41.800000
0.015000  41.800000
0.016500  41.800000
0.017200  41.900000
0.011200  42.000000
0.006000  42.100000
-0.000800  42.100000
-0.009100  42.200000
-0.022500  42.300000
-0.034600  42.300000
-0.033000  42.400000
-0.021800  42.500000
-0.009100  42.500000
-0.004600  42.600000
0.004500  42.700000
0.014200  42.700000
0.027700  42.800000
0.040500  42.800000
0.036700  42.900000
0.033000  43.000000
0.021000  43.100000
-0.000800  43.100000
-0.018100  43.200000
-0.030800  43.200000
-0.036800  43.300000
-0.048800  43.400000
-0.051100  43.400000
-0.042000  43.500000
-0.034600  43.600000
-0.025600  43.600000
-0.016500  43.700000
-0.005300  43.800000
0.004500  43.800000
0.012000  43.900000
0.018000  44.000000
0.025500  44.000000
0.035200  44.100000
0.035200  44.100000
0.030700  44.200000
0.022500  44.300000
0.008200  44.400000
-0.003800  44.400000
-0.016500  44.500000
-0.019500  44.500000
-0.011300  44.600000
-0.002300  44.700000
-0.001500  44.700000
-0.001500  44.800000
0.002200  44.900000
0.006700  44.900000
0.009700  45.000000
0.014200  45.000000
0.021700  45.100000
0.024000  45.100000
0.018700  45.200000
0.012700  45.300000
0.003000  45.300000
-0.006800  45.400000
-0.018100  45.400000
-0.027000  45.500000
-0.025600  45.500000
-0.018800  45.600000
-0.008300  45.700000
-0.002300  45.700000
0.001500  45.800000
0.008200  45.800000
0.012000  45.900000
0.016500  45.900000
0.021700  46.000000
0.027700  46.000000
0.027700  46.100000
0.015000  46.200000
-0.001500  46.200000
-0.009100  46.300000
-0.019500  46.300000
-0.031500  46.300000
-0.033000  46.400000
-0.030800  46.500000
-0.023300  46.500000
-0.009800  46.600000
-0.003000  46.600000
0.005200  46.700000
0.011200  46.800000
0.014200  46.800000
0.014200  46.800000
0.014200  46.900000
0.019500  47.000000
0.019500  47.000000
0.009000  47.100000
-0.005300  47.100000
-0.012000  47.200000
-0.020300  47.200000
-0.029300  47.300000
-0.028500  47.300000
-0.021800  47.400000
-0.008300  47.400000
-0.005300  47.500000
0.000700  47.600000
0.007500  47.600000
0.008200  47.600000
0.013500  47.700000
0.018000  47.800000
0.027700  47.800000
0.027700  47.900000
0.019500  47.900000
0.012700  48.000000
-0.001500  48.100000
-0.012000  48.100000
-0.020300  48.100000
-0.027000  48.200000
-0.025600  48.300000
-0.018100  48.300000
-0.009100  48.400000
-0.005300  48.500000
-0.000800  48.500000
0.003000  48.600000
0.008200  48.600000
0.009000  48.600000
0.012700  48.700000
0.021700  48.800000
0.019500  48.800000
0.013500  48.900000
0.004500  49.000000
0.000700  49.000000
-0.003800  49.000000
-0.012800  49.100000
-0.014300  49.200000
-0.012000  49.200000
-0.004600  49.300000
0.001500  49.300000
0.005200  49.400000
0.009000  49.500000
0.006700  49.500000
0.006700  49.500000
0.009000  49.600000
0.010500  49.600000
0.014200  49.700000
0.012700  49.800000
0.005200  49.800000
-0.001500  49.900000
-0.011300  49.900000
-0.019500  50.000000
-0.027000  50.000000
-0.027000  50.100000
-0.015800  50.100000
-0.002300  50.200000
0.006700  50.300000
0.008200  50.300000
0.004500  50.400000
0.000000  50.400000
-0.000800  50.500000
0.004500  50.600000
0.014200  50.600000
0.019500  50.700000
0.016500  50.800000
0.009000  50.800000
0.000700  50.900000
-0.006800  50.900000
-0.015800  51.000000
-0.023300  51.100000
-0.023300  51.100000
-0.015800  51.200000
-0.006800  51.300000
-0.003800  51.300000
0.000700  51.300000
0.004500  51.400000
0.006700  51.500000
0.009000  51.500000
0.013500  51.600000
0.021700  51.700000
0.021000  51.700000
0.014200  51.800000
0.005200  51.800000
-0.003800  51.900000
-0.010500  52.000000
-0.021000  52.000000
-0.027000  52.100000
-0.022500  52.200000
-0.012000  52.200000
-0.006000  52.300000
-0.001500  52.300000
0.003700  52.400000
0.005200  52.500000
0.006000  52.500000
0.009000  52.600000
0.019500  52.600000
0.025500  52.700000
0.019500  52.800000
0.012000  52.900000
0.003000  52.900000
-0.005300  53.000000
-0.012800  53.100000
-0.023300  53.100000
-0.026300  53.200000
-0.021000  53.300000
-0.011300  53.300000
-0.004600  53.400000
0.000700  53.500000
0.004500  53.500000
0.004500  53.600000
0.006700  53.700000
0.014200  53.700000
0.024700  53.800000
0.024000  53.900000
0.015700  53.900000
0.008200  54.000000
-0.001500  54.000000
-0.009100  54.100000
-0.018100  54.200000
-0.025600  54.300000
-0.022500  54.300000
-0.012800  54.400000
-0.006000  54.400000
-0.003800  54.500000
0.003000  54.600000
0.006000  54.600000
0.004500  54.700000
0.009000  54.800000
0.012700  54.900000
0.016500  54.900000
0.017200  55.000000
0.010500  55.000000
0.002200  55.100000
-0.004600  55.200000
-0.010500  55.200000
-0.018100  55.300000
-0.021000  55.300000
-0.018800  55.400000
-0.006800  55.500000
0.000000  55.600000
0.000000  55.600000
0.004500  55.700000
0.009000  55.800000
0.011200  55.800000
0.012000  55.900000
0.014200  55.900000
0.015700  56.000000
0.012000  56.100000
0.006000  56.200000
-0.000800  56.200000
-0.008300  56.300000
-0.019500  56.300000
-0.024000  56.400000
-0.025600  56.500000
-0.025600  56.500000
-0.021000  56.600000
-0.018800  56.700000
-0.014300  56.700000
-0.009100  56.800000
-0.003000  56.800000
0.001500  56.900000
0.003700  57.000000
0.012700  57.000000
0.018700  57.100000
0.019500  57.100000
0.016500  57.200000
0.008200  57.300000
0.000000  57.300000
-0.009100  57.400000
-0.010500  57.500000
-0.004600  57.500000
0.003000  57.600000
0.008200  57.600000
0.008200  57.700000
0.012700  57.700000
0.014200  57.800000
0.016500  57.900000
0.018700  58.000000
0.020200  58.000000
0.027000  58.000000
0.021700  58.100000
0.011200  58.200000
0.004500  58.300000
-0.003800  58.300000
-0.012000  58.400000
-0.023300  58.500000
-0.026300  58.500000
-0.019500  58.600000
-0.009800  58.600000
-0.003800  58.700000
-0.000800  58.800000
0.005200  58.800000
0.010500  58.900000
0.012000  58.900000
0.014200  59.000000
0.018000  59.100000
0.018700  59.100000
0.014200  59.200000
0.003700  59.300000
-0.005300  59.400000
-0.010500  59.400000
-0.020300  59.500000
-0.025600  59.500000
-0.025600  59.600000
-0.018800  59.700000
-0.007500  59.800000
-0.003000  59.800000
0.000700  59.900000
0.005200  60.000000
0.006000  60.000000
0.006000  60.100000
0.010500  60.200000
0.015700  60.200000
0.015700  60.300000
0.007500  60.400000
0.000700  60.400000
-0.006000  60.500000
-0.015000  60.600000
-0.023300  60.700000
-0.024800  60.700000
-0.018800  60.800000
-0.011300  60.800000
-0.004600  60.900000
-0.000800  61.000000
0.004500  61.100000
0.005200  61.100000
0.006700  61.200000
0.009000  61.200000
0.013500  61.300000
0.021700  61.400000
0.019500  61.500000
0.009700  61.500000
-0.000800  61.600000
-0.006800  61.600000
-0.012800  61.700000
-0.020300  61.800000
-0.023300  61.800000
-0.015800  61.900000
-0.003000  62.000000
0.000700  62.100000
0.003000  62.100000
0.005200  62.200000
0.005200  62.200000
0.009700  62.300000
0.012700  62.400000
0.018700  62.400000
0.021700  62.500000
0.014200  62.500000
0.006700  62.600000
-0.001500  62.700000
-0.012000  62.800000
-0.020300  62.800000
-0.025600  62.900000
-0.023300  63.000000
-0.015000  63.000000
-0.005300  63.100000
-0.002300  63.200000
-0.001500  63.200000
0.003000  63.300000
0.006700  63.400000
0.006700  63.400000
0.009000  63.500000
0.015000  63.600000
0.012700  63.700000
0.005200  63.700000
-0.003000  63.800000
-0.006800  63.900000
-0.011300  63.900000
-0.021800  64.000000
-0.021800  64.100000
-0.012800  64.100000
-0.000800  64.200000
0.004500  64.300000
0.005200  64.300000
0.008200  64.400000
0.009000  64.500000
0.009000  64.600000
0.011200  64.600000
0.016500  64.700000
0.021000  64.800000
0.018000  64.800000
0.008200  64.900000
0.000000  65.000000
-0.005300  65.100000
-0.012800  65.100000
-0.020300  65.200000
-0.023300  65.200000
-0.017300  65.300000
-0.007500  65.400000
-0.003000  65.500000
0.000000  65.500000
0.006000  65.600000
0.008200  65.700000
0.011200  65.700000
0.014200  65.800000
0.020200  65.900000
0.023200  66.000000
0.014200  66.000000
0.005200  66.100000
-0.004600  66.100000
-0.012800  66.200000
-0.018100  66.300000
-0.023300  66.400000
-0.019500  66.500000
-0.010500  66.500000
-0.006800  66.600000
-0.003000  66.600000
0.002200  66.700000
0.004500  66.800000
0.004500  66.900000
0.005200  66.900000
0.010500  67.000000
0.017200  67.000000
0.015000  67.100000
0.009700  67.200000
0.003000  67.300000
-0.003000  67.300000
-0.012000  67.400000
-0.021800  67.500000
-0.020300  67.500000
-0.015000  67.500000
-0.006800  67.600000
-0.003000  67.700000
-0.000800  67.800000
0.006700  67.800000
0.007500  67.900000
0.007500  67.900000
0.008200  68.000000
0.014200  68.000000
0.021700  68.100000
0.015700  68.200000
0.006000  68.200000
-0.003800  68.300000
-0.009100  68.300000
-0.017300  68.400000
-0.022500  68.500000
-0.018100  68.500000
-0.013500  68.600000
-0.006000  68.700000
-0.001500  68.700000
0.000700  68.800000
0.003000  68.800000
0.005200  68.900000
0.012000  69.000000
0.014200  69.000000
0.017200  69.100000
0.020200  69.200000
0.015700  69.300000
0.008200  69.300000
0.000000  69.300000
-0.009800  69.400000
-0.018100  69.500000
-0.024000  69.600000
-0.023300  69.600000
-0.015000  69.700000
-0.008300  69.700000
-0.004600  69.800000
-0.000800  69.800000
0.003000  69.900000
0.007500  70.000000
0.010500  70.000000
0.016500  70.100000
0.023200  70.200000
0.018700  70.200000
0.010500  70.200000
0.003000  70.300000
-0.004600  70.400000
-0.013500  70.400000
-0.021800  70.500000
-0.022500  70.600000
-0.019500  70.600000
-0.008300  70.600000
-0.003000  70.700000
-0.002300  70.800000
0.003000  70.800000
0.004500  70.900000
0.008200  71.000000
0.009700  71.000000
0.015700  71.100000
0.021700  71.100000
0.014200  71.200000
0.007500  71.200000
-0.000800  71.300000
-0.009800  71.400000
-0.017300  71.400000
-0.024000  71.500000
-0.023300  71.500000
-0.012000  71.600000
-0.003000  71.700000
0.000000  71.700000
0.001500  71.800000
0.006700  71.800000
0.011200  71.900000
0.012700  72.000000
0.017200  72.000000
0.022500  72.000000
0.022500  72.100000
0.016500  72.100000
0.004500  72.200000
-0.003000  72.300000
-0.010500  72.300000
-0.019500  72.400000
-0.024000  72.400000
-0.022500  72.400000
-0.015000  72.500000
-0.008300  72.500000
-0.003000  72.600000
0.001500  72.600000
0.003700  72.700000
0.005200  72.800000
0.006700  72.800000
0.013500  72.800000
0.020200  72.900000
0.018700  72.900000
0.013500  73.000000
0.004500  73.000000
-0.004600  73.100000
-0.015000  73.100000
-0.024000  73.100000
-0.024000  73.200000
-0.016500  73.200000
-0.005300  73.300000
-0.002300  73.300000
0.000700  73.300000
0.005200  73.300000
0.006000  73.400000
0.007500  73.400000
0.012000  73.500000
0.019500  73.500000
0.021700  73.600000
0.016500  73.600000
0.007500  73.600000
-0.001500  73.700000
-0.009100  73.700000
-0.017300  73.800000
-0.022500  73.800000
-0.023300  73.800000
-0.016500  73.800000
-0.007500  73.900000
-0.003000  73.900000
0.000700  73.900000
0.003000  74.000000
0.006700  74.000000
0.009000  74.100000
0.014200  74.100000
0.020200  74.100000
0.019500  74.200000
0.012700  74.200000
0.006000  74.200000
-0.003000  74.200000
-0.010500  74.300000
-0.019500  74.300000
-0.023300  74.300000
-0.020300  74.400000
-0.013500  74.400000
-0.006800  74.400000
-0.003000  74.500000
0.003700  74.500000
0.004500  74.500000
0.006000  74.500000
0.009000  74.600000
0.012700  74.600000
0.019500  74.600000
0.016500  74.700000
0.009700  74.700000
0.000000  74.700000
-0.009100  74.700000
-0.015800  74.700000
-0.023300  74.700000
-0.024000  74.800000
-0.019500  74.800000
-0.009100  74.800000
-0.002300  74.800000
0.003700  74.900000
0.010500  74.900000
0.010500  74.900000
0.010500  74.900000
0.013500  74.900000
0.020200  75.000000
0.021000  75.000000
0.015000  75.000000
0.006000  75.000000
-0.003000  75.000000
-0.008300  75.100000
-0.016500  75.100000
-0.021000  75.100000
-0.021000  75.100000
-0.012000  75.100000
-0.001500  75.100000
-0.000800  75.100000
0.001500  75.100000
0.003000  75.100000
0.006700  75.200000
0.010500  75.200000
0.012700  75.200000
0.019500  75.200000
0.018000  75.200000
0.012000  75.200000
0.005200  75.200000
-0.003000  75.200000
-0.011300  75.200000
-0.020300  75.200000
-0.024000  75.200000
-0.019500  75.200000
-0.010500  75.200000
-0.004600  75.200000
0.001500  75.200000
0.005200  75.200000
0.004500  75.200000
0.009700  75.200000
0.015700  75.200000
0.020200  75.200000
0.025500  75.200000
0.020200  75.200000
0.012000  75.200000
0.001500  75.200000
-0.009100  75.200000
-0.018100  75.200000
-0.024000  75.200000
-0.023300  75.200000
-0.018100  75.200000
-0.010500  75.200000
-0.006800  75.100000
-0.000800  75.100000
0.005200  75.100000
0.005200  75.100000
0.005200  75.100000
0.010500  75.100000
0.019500  75.100000
0.019500  75.100000
0.014200  75.100000
0.006000  75.100000
-0.005300  75.000000
-0.010500  75.000000
-0.021800  75.000000
-0.029300  75.000000
-0.025600  75.000000
-0.014300  75.000000
-0.004600  74.900000
-0.000800  74.900000
0.001500  74.900000
0.003000  74.900000
0.005200  74.900000
0.008200  74.900000
0.016500  74.900000
0.026200  74.800000
0.023200  74.800000
0.014200  74.800000
0.005200  74.800000
-0.004600  74.800000
-0.014300  74.800000
-0.021000  74.800000
-0.023300  74.700000
-0.021000  74.700000
-0.012000  74.700000
-0.005300  74.700000
-0.001500  74.700000
0.003000  74.700000
0.006000  74.700000
0.008200  74.700000
0.012700  74.600000
0.019500  74.600000
0.021700  74.600000
0.018700  74.600000
0.010500  74.600000
0.001500  74.500000
-0.006800  74.500000
-0.015000  74.500000
-0.021800  74.500000
-0.021800  74.500000
-0.012000  74.400000
-0.003000  74.400000
-0.002300  74.400000
0.001500  74.300000
0.006700  74.300000
0.005200  74.300000
0.009000  74.300000
0.013500  74.300000
0.021000  74.300000
0.021700  74.300000
0.013500  74.300000
0.005200  74.300000
-0.005300  74.300000
-0.014300  74.200000
-0.025600  74.200000
-0.031500  74.200000
-0.030800  74.200000
-0.018100  74.200000
-0.007500  74.200000
-0.003000  74.200000
0.006700  74.200000
0.014200  74.200000
0.021700  74.200000
0.018700  74.100000
0.023200  74.100000
0.030700  74.100000
0.023200  74.100000
0.015000  74.100000
0.003000  74.100000
-0.006800  74.100000
-0.016500  74.100000
-0.025600  74.100000
-0.024000  74.100000
-0.021800  74.100000
-0.014300  74.100000
-0.005300  74.100000
-0.001500  74.100000
0.003000  74.100000
0.005200  74.100000
0.007500  74.100000
0.011200  74.000000
0.018700  74.000000
0.021000  74.000000
0.015700  74.000000
0.007500  74.000000
-0.000800  74.000000
-0.008300  74.000000
-0.019500  74.000000
-0.027000  74.000000
-0.024800  74.000000
-0.015800  74.000000
-0.006800  74.000000
-0.003000  74.000000
0.000700  73.900000
0.005200  73.900000
0.007500  73.900000
0.010500  73.900000
0.015000  73.900000
0.019500  73.900000
0.019500  73.900000
0.015700  73.900000
0.008200  73.900000
-0.000800  73.900000
-0.009800  73.800000
-0.018100  73.800000
-0.024800  73.800000
-0.023300  73.800000
-0.012000  73.800000
-0.003000  73.800000
-0.000800  73.800000
0.006000  73.800000
0.009000  73.800000
0.010500  73.800000
0.010500  73.800000
0.013500  73.800000
0.019500  73.800000
0.018000  73.800000
0.012000  73.800000
0.001500  73.800000
-0.009800  73.800000
-0.018100  73.800000
-0.024000  73.800000
-0.024800  73.800000
-0.019500  73.800000
-0.009100  73.800000
-0.003000  73.800000
0.004500  73.800000
0.008200  73.800000
0.008200  73.800000
0.010500  73.800000
0.012000  73.800000
0.018700  73.800000
0.022500  73.800000
0.014200  73.800000
0.005200  73.800000
-0.003800  73.800000
-0.011300  73.800000
-0.018100  73.800000
-0.024000  73.800000
-0.022500  73.800000
-0.012800  73.800000
-0.006800  73.800000
-0.002300  73.800000
0.004500  73.700000
0.006700  73.700000
0.009000  73.700000
0.010500  73.700000
0.014200  73.700000
0.020200  73.700000
0.021000  73.700000
0.012700  73.700000
0.000000  73.700000
-0.007500  73.700000
-0.015000  73.700000
-0.023300  73.700000
-0.026300  73.700000
-0.023300  73.700000
-0.013500  73.700000
-0.005300  73.700000
-0.003000  73.700000
0.001500  73.700000
0.006700  73.700000
0.007500  73.700000
0.010500  73.700000
0.015700  73.700000
0.016500  73.700000
0.014200  73.700000
0.012000  73.700000
0.004500  73.700000
-0.003000  73.700000
-0.009800  73.700000
-0.017300  73.700000
-0.017300  73.700000
-0.012000  73.700000
-0.001500  73.700000
-0.000800  73.700000
0.000700  73.700000
0.003000  73.700000
0.003000  73.700000
0.005200  73.700000
0.009000  73.700000
0.018000  73.700000
0.019500  73.700000
0.012000  73.600000
0.006000  73.600000
-0.001500  73.600000
-0.010500  73.600000
-0.017300  73.600000
-0.023300  73.600000
-0.024000  73.600000
-0.014300  73.600000
-0.005300  73.600000
-0.001500  73.600000
0.002200  73.600000
0.003000  73.600000
0.008200  73.600000
0.010500  73.600000
0.012700  73.600000
0.021000  73.600000
0.021000  73.600000
0.012000  73.600000
0.001500  73.600000
-0.005300  73.600000
-0.011300  73.600000
-0.018800  73.600000
-0.021800  73.600000
-0.016500  73.600000
-0.007500  73.600000
-0.003000  73.600000
0.000700  73.600000
0.005200  73.600000
0.006000  73.600000
0.009700  73.600000
0.012700  73.600000
0.018000  73.600000
0.020200  73.600000
0.016500  73.600000
0.012000  73.600000
0.003000  73.600000
-0.004600  73.600000
-0.014300  73.600000
-0.024800  73.600000
-0.024000  73.600000
-0.015800  73.600000
-0.006000  73.600000
-0.003000  73.600000
0.000000  73.600000
0.004500  73.600000
0.003700  73.600000
0.006700  73.600000
0.009700  73.600000
0.019500  73.600000
0.021000  73.600000
0.014200  73.600000
0.006000  73.600000
-0.003000  73.600000
-0.009100  73.600000
-0.021000  73.600000
-0.023300  73.600000
-0.021800  73.600000
-0.014300  73.600000
-0.004600  73.600000
-0.001500  73.600000
0.005200  73.500000
0.009000  73.500000
0.009700  73.500000
0.009000  73.500000
0.012000  73.500000
0.019500  73.500000
0.016500  73.500000
0.006700  73.500000
0.000700  73.500000
-0.003800  73.500000
-0.010500  73.500000
-0.019500  73.500000
-0.022500  73.500000
-0.016500  73.500000
-0.005300  73.500000
-0.001500  73.500000
0.000700  73.500000
0.004500  73.500000
0.006000  73.500000
0.009000  73.500000
0.010500  73.500000
0.014200  73.500000
0.020200  73.500000
0.015700  73.500000
0.007500  73.500000
-0.000800  73.500000
-0.009100  73.500000
-0.017300  73.500000
-0.025600  73.500000
-0.023300  73.500000
-0.015800  73.500000
-0.006800  73.500000
-0.002300  73.500000
0.001500  73.500000
0.004500  73.500000
0.005200  73.400000
0.007500  73.400000
0.012700  73.400000
0.020200  73.400000
0.019500  73.400000
0.014200  73.400000
0.005200  73.400000
-0.003800  73.400000
-0.011300  73.400000
-0.019500  73.400000
-0.023300  73.400000
-0.021800  73.400000
-0.012800  73.400000
-0.005300  73.400000
-0.003000  73.400000
0.001500  73.400000
0.006700  73.400000
0.007500  73.400000
0.008200  73.400000
0.015700  73.400000
0.022500  73.400000
0.022500  73.400000
0.015700  73.400000
0.003700  73.400000
-0.005300  73.400000
-0.015800  73.300000
-0.022500  73.300000
-0.023300  73.300000
-0.019500  73.300000
-0.006800  73.300000
-0.001500  73.300000
0.001500  73.300000
0.005200  73.300000
0.005200  73.300000
0.009000  73.300000
0.010500  73.300000
0.015000  73.300000
0.017200  73.300000
0.012000  73.300000
0.004500  73.300000
-0.004600  73.300000
-0.009100  73.300000
-0.014300  73.300000
-0.016500  73.300000
-0.013500  73.300000
-0.005300  73.300000
0.000000  73.300000
0.000700  73.300000
0.007500  73.300000
0.010500  73.300000
0.009000  73.300000
0.009700  73.300000
0.014200  73.300000
0.019500  73.300000
0.018000  73.300000
0.009700  73.300000
0.000700  73.300000
-0.006800  73.300000
-0.013500  73.300000
-0.021800  73.300000
-0.026300  73.300000
-0.018100  73.300000
-0.007500  73.300000
-0.004600  73.300000
0.000000  73.300000
0.003700  73.300000
0.006700  73.300000
0.008200  73.300000
0.007500  73.300000
0.013500  73.300000
0.017200  73.300000
0.015000  73.300000
0.009000  73.300000
-0.000800  73.300000
-0.008300  73.300000
-0.016500  73.300000
-0.025600  73.300000
-0.024000  73.300000
-0.019500  73.300000
-0.008300  73.300000
-0.003800  73.300000
-0.001500  73.300000
0.003000  73.300000
0.004500  73.300000
0.005200  73.300000
0.007500  73.300000
0.017200  73.300000
0.019500  73.300000
0.013500  73.300000
0.004500  73.300000
-0.004600  73.300000
-0.012800  73.300000
-0.021000  73.300000
-0.023300  73.300000
-0.021800  73.300000
-0.012800  73.300000
-0.006800  73.300000
-0.003000  73.300000
0.006700  73.300000
0.011200  73.300000
0.013500  73.300000
0.013500  73.300000
0.016500  73.300000
0.022500  73.300000
0.020200  73.300000
0.012000  73.300000
0.003000  73.300000
-0.005300  73.300000
-0.013500  73.300000
-0.022500  73.300000
-0.025600  73.300000
-0.019500  73.300000
-0.008300  73.300000
-0.003800  73.300000
0.000700  73.300000
0.006700  73.300000
0.006700  73.300000
0.008200  73.300000
0.011200  73.300000
0.017200  73.300000
0.023200  73.300000
0.020200  73.300000
0.012700  73.300000
0.004500  73.300000
-0.003000  73.300000
-0.013500  73.300000
-0.021000  73.300000
-0.024000  73.300000
-0.016500  73.300000
-0.006800  73.300000
-0.003000  73.300000
0.000700  73.300000
0.003700  73.300000
0.007500  73.300000
0.009000  73.300000
0.012700  73.300000
0.022500  73.300000
0.023200  73.300000
0.016500  73.300000
0.005200  73.300000
-0.004600  73.300000
-0.012800  73.300000
-0.022500  73.300000
-0.025600  73.300000
-0.021800  73.300000
-0.015800  73.300000
-0.008300  73.300000
-0.002300  73.300000
0.001500  73.300000
0.005200  73.300000
0.007500  73.300000
0.009000  73.300000
0.015700  73.300000
0.021700  73.300000
0.018000  73.300000
0.011200  73.300000
0.002200  73.300000
-0.005300  73.300000
-0.012800  73.300000
-0.022500  73.300000
-0.024000  73.300000
-0.016500  73.300000
-0.006800  73.300000
-0.001500  73.300000
0.001500  73.300000
0.006700  73.300000
0.009700  73.300000
0.009700  73.300000
0.015000  73.300000
0.021700  73.300000
0.020200  73.300000
0.012700  73.300000
0.003000  73.300000
-0.003000  73.300000
-0.010500  73.300000
-0.019500  73.300000
-0.024800  73.300000
-0.027800  73.300000
-0.021000  73.300000
-0.008300  73.300000
-0.003000  73.300000
0.003000  73.300000
0.009000  73.300000
0.011200  73.300000
0.011200  73.300000
0.014200  73.300000
0.020200  73.300000
0.019500  73.300000
0.012700  73.300000
0.005200  73.300000
-0.006000  73.300000
-0.015800  73.300000
-0.021000  73.300000
-0.024000  73.300000
-0.019500  73.300000
-0.012000  73.300000
-0.006800  73.300000
-0.003800  73.300000
0.002200  73.300000
0.007500  73.300000
0.010500  73.300000
0.010500  73.300000
0.015700  73.300000
0.023200  73.300000
0.018000  73.300000
0.010500  73.300000
0.001500  73.300000
-0.006800  73.300000
-0.012800  73.300000
-0.021000  73.300000
-0.021800  73.300000
-0.017300  73.300000
-0.008300  73.300000
-0.003000  73.300000
-0.000800  73.300000
0.004500  73.300000
0.006700  73.300000
0.008200  73.300000
0.010500  73.300000
0.018000  73.300000
0.022500  73.300000
0.018000  73.300000
0.008200  73.300000
-0.001500  73.300000
-0.010500  73.300000
-0.019500  73.300000
-0.025600  73.300000
-0.023300  73.300000
-0.015000  73.300000
-0.006800  73.300000
-0.003000  73.300000
0.001500  73.300000
0.006000  73.300000
0.008200  73.300000
0.012000  73.300000
0.018000  73.300000
0.027000  73.300000
0.027000  73.300000
0.018000  73.300000
0.008200  73.300000
-0.003000  73.300000
-0.014300  73.300000
-0.021800  73.300000
-0.025600  73.300000
-0.020300  73.300000
-0.012800  73.300000
-0.007500  73.300000
-0.003000  73.300000
0.000700  73.300000
0.003700  73.300000
0.006700  73.300000
0.009700  73.300000
0.015700  73.300000
0.021700  73.300000
0.015700  73.300000
0.004500  73.300000
-0.006800  73.300000
-0.014300  73.300000
-0.021000  73.300000
-0.026300  73.300000
-0.025600  73.300000
-0.015000  73.300000
-0.004600  73.300000
-0.001500  73.300000
0.004500  73.300000
0.008200  73.300000
0.010500  73.300000
0.014200  73.300000
0.012700  73.300000
0.018000  73.300000
0.021700  73.300000
0.019500  73.300000
0.012000  73.300000
0.000700  73.300000
-0.007500  73.300000
-0.018100  73.300000
-0.025600  73.300000
-0.024000  73.300000
-0.018800  73.300000
-0.012000  73.300000
-0.008300  73.300000
-0.008300  73.300000
-0.009100  73.300000
-0.012000  73.300000
-0.012000  73.300000
-0.003800  73.300000
0.003000  73.300000
0.004500  73.300000
0.001500  73.300000
-0.001500  73.300000
-0.000800  73.300000
-0.003000  73.300000
-0.005300  73.300000
-0.001500  73.300000
0.007500  73.300000
0.025500  73.300000
0.040500  73.300000
0.048000  73.300000
0.049500  73.300000
0.039000  73.300000
0.027000  73.300000
0.011200  73.300000
-0.000800  73.300000
-0.002300  73.300000
-0.009100  73.300000
-0.014300  73.300000
-0.021800  73.300000
-0.027800  73.300000
-0.032300  73.300000
-0.036100  73.300000
-0.031500  73.300000
-0.022500  73.300000
-0.012000  73.300000
-0.000800  73.300000
0.009700  73.300000
0.025500  73.300000
0.036700  73.300000
0.039000  73.300000
0.033000  73.300000
0.024700  73.300000
0.019500  73.300000
0.012000  73.300000
0.006700  73.300000
0.000700  73.300000
-0.012000  73.300000
-0.023300  73.300000
-0.029300  73.300000
-0.030000  73.300000
-0.021800  73.300000
-0.016500  73.300000
-0.012000  73.300000
-0.007500  73.300000
-0.006000  73.300000
-0.004600  73.300000
-0.000800  73.300000
0.008200  73.300000
0.012700  73.300000
0.012700  73.300000
0.009000  73.300000
0.001500  73.300000
-0.003800  73.300000
-0.014300  73.300000
-0.023300  73.300000
-0.025600  73.300000
-0.020300  73.300000
-0.009800  73.300000
-0.005300  73.300000
-0.000800  73.300000
0.003000  73.300000
0.005200  73.300000
0.008200  73.300000
0.008200  73.300000
0.017200  73.300000
0.021700  73.300000
0.018000  73.300000
0.012000  73.300000
0.001500  73.300000
-0.006800  73.300000
-0.016500  73.300000
-0.021000  73.300000
-0.018800  73.300000
-0.012000  73.300000
-0.001500  73.300000
0.002200  73.300000
0.001500  73.300000
0.003700  73.300000
0.008200  73.300000
0.009000  73.300000
0.009000  73.300000
0.015700  73.300000
0.016500  73.300000
0.012700  73.300000
0.006700  73.300000
0.000700  73.300000
-0.006000  73.300000
-0.015000  73.300000
-0.018100  73.300000
-0.014300  73.300000
-0.006000  73.300000
-0.000800  73.300000
0.001500  73.200000
0.006700  73.200000
0.006700  73.200000
0.009700  73.200000
0.012000  73.200000
0.016500  73.200000
0.021700  73.200000
0.014200  73.200000
0.005200  73.200000
-0.003800  73.200000
-0.009800  73.200000
-0.015000  73.200000
-0.018800  73.200000
-0.019500  73.100000
-0.016500  73.100000
-0.006800  73.100000
-0.002300  73.100000
-0.002300  73.100000
0.003000  73.100000
0.003700  73.100000
0.003700  73.100000
0.007500  73.100000
0.015700  73.100000
0.018000  73.000000
0.012700  73.000000
0.006000  73.000000
-0.003000  73.000000
-0.009800  73.000000
-0.016500  73.000000
-0.023300  73.000000
-0.023300  72.900000
-0.019500  72.900000
-0.015800  72.900000
-0.016500  72.900000
-0.015800  72.900000
-0.011300  72.800000
-0.005300  72.800000
-0.001500  72.800000
0.005200  72.800000
0.012700  72.800000
0.019500  72.800000
0.019500  72.800000
0.016500  72.800000
0.014200  72.800000
0.006700  72.700000
0.003000  72.700000
0.000000  72.700000
0.003000  72.700000
0.009000  72.600000
0.012000  72.600000
0.014200  72.600000
0.009000  72.500000
0.006000  72.500000
0.004500  72.500000
0.003700  72.500000
0.007500  72.400000
0.008200  72.400000
0.006700  72.400000
0.001500  72.400000
-0.005300  72.400000
-0.013500  72.300000
-0.021000  72.300000
-0.024800  72.300000
-0.021000  72.200000
-0.012800  72.200000
-0.008300  72.100000
-0.005300  72.100000
-0.001500  72.100000
0.002200  72.100000
0.006700  72.100000
0.009000  72.000000
0.012000  72.000000
0.020200  72.000000
0.022500  72.000000
0.012700  72.000000
0.005200  71.900000
-0.002300  71.900000
-0.010500  71.900000
-0.018800  71.800000
-0.027000  71.800000
-0.028500  71.800000
-0.020300  71.700000
-0.010500  71.700000
-0.006800  71.700000
-0.000800  71.700000
0.005200  71.600000
0.008200  71.600000
0.012700  71.600000
0.015000  71.500000
0.021700  71.500000
0.019500  71.500000
0.012000  71.500000
0.009000  71.400000
0.003700  71.400000
-0.001500  71.400000
-0.010500  71.300000
-0.016500  71.300000
-0.016500  71.300000
-0.015800  71.200000
-0.009800  71.200000
-0.002300  71.100000
0.001500  71.100000
0.004500  71.100000
0.006700  71.100000
0.010500  71.100000
0.018000  71.000000
0.020200  71.000000
0.015700  70.900000
0.006000  70.900000
-0.002300  70.900000
-0.005300  70.800000
-0.014300  70.800000
-0.021800  70.700000
-0.018100  70.700000
-0.012800  70.700000
-0.012000  70.600000
-0.006800  70.600000
-0.001500  70.600000
0.000700  70.600000
0.007500  70.500000
0.012700  70.500000
0.016500  70.400000
0.018000  70.400000
0.016500  70.400000
0.010500  70.300000
0.001500  70.200000
-0.005300  70.200000
-0.014300  70.200000
-0.022500  70.200000
-0.027000  70.100000
-0.024000  70.000000
-0.015800  70.000000
-0.010500  69.900000
-0.010500  69.900000
-0.006800  69.800000
-0.003000  69.800000
-0.002300  69.700000
0.003000  69.700000
0.012000  69.700000
0.016500  69.600000
0.016500  69.500000
0.012000  69.500000
0.004500  69.400000
0.000700  69.400000
-0.003800  69.300000
-0.005300  69.300000
0.001500  69.300000
0.010500  69.200000
0.019500  69.200000
0.012000  69.100000
0.002200  69.000000
0.003000  69.000000
0.005200  68.900000
0.010500  68.900000
0.012000  68.800000
0.015700  68.800000
0.019500  68.800000
0.014200  68.700000
0.006700  68.700000
-0.001500  68.600000
-0.010500  68.500000
-0.021800  68.500000
-0.027800  68.400000
-0.027800  68.400000
-0.023300  68.300000
-0.018100  68.300000
-0.015800  68.300000
-0.010500  68.200000
-0.009100  68.100000
-0.010500  68.100000
-0.003000  68.000000
0.004500  68.000000
0.014200  67.900000
0.021000  67.900000
0.015700  67.800000
0.012700  67.800000
0.010500  67.700000
0.010500  67.700000
0.008200  67.600000
0.005200  67.500000
0.014200  67.500000
0.020200  67.500000
0.012700  67.400000
0.001500  67.300000
-0.000800  67.300000
0.001500  67.200000
0.002200  67.200000
0.001500  67.100000
0.005200  67.000000
0.008200  67.000000
0.003000  67.000000
-0.001500  66.900000
-0.015000  66.900000
-0.024000  66.800000
-0.027800  66.700000
-0.033000  66.700000
-0.027800  66.600000
-0.018800  66.600000
-0.010500  66.500000
-0.005300  66.500000
-0.004600  66.400000
-0.001500  66.400000
0.002200  66.300000
0.005200  66.200000
0.008200  66.200000
0.015700  66.100000
0.019500  66.100000
0.015000  66.000000
0.010500  66.000000
0.012000  65.900000
0.009000  65.800000
-0.000800  65.800000
-0.004600  65.700000
-0.004600  65.700000
0.002200  65.600000
0.009000  65.600000
0.009700  65.500000
0.010500  65.400000
0.012000  65.400000
0.011200  65.300000
0.006700  65.200000
0.007500  65.200000
0.012000  65.200000
0.009000  65.100000
0.000700  65.000000
-0.012000  64.900000
-0.020300  64.900000
-0.026300  64.800000
-0.035300  64.800000
-0.036800  64.800000
-0.030800  64.700000
-0.019500  64.600000
-0.006800  64.600000
0.001500  64.500000
0.006700  64.400000
0.012700  64.300000
0.017200  64.300000
0.021000  64.300000
0.027700  64.200000
0.027000  64.100000
0.019500  64.100000
0.012000  64.000000
0.006000  63.900000
-0.005300  63.900000
-0.014300  63.800000
-0.019500  63.700000
-0.021800  63.700000
-0.015000  63.600000
-0.006800  63.600000
-0.004600  63.500000
-0.006000  63.400000
-0.006000  63.400000
-0.003800  63.400000
-0.004600  63.300000
-0.002300  63.200000
0.003700  63.100000
0.005200  63.100000
0.005200  63.000000
0.003000  63.000000
-0.004600  62.900000
-0.009100  62.900000
-0.009800  62.800000
-0.006000  62.700000
0.003000  62.700000
0.012700  62.600000
0.020200  62.500000
0.019500  62.500000
0.015700  62.400000
0.014200  62.300000
0.015700  62.300000
0.011200  62.200000
0.009000  62.100000
0.015700  62.100000
0.018000  62.000000
0.008200  61.900000
-0.008300  61.800000
-0.024000  61.800000
-0.034600  61.700000
-0.040500  61.600000
-0.041300  61.600000
-0.035300  61.500000
-0.021800  61.400000
-0.012000  61.400000
-0.005300  61.300000
0.005200  61.200000
0.011200  61.100000
0.021700  61.100000
0.031500  61.000000
0.037500  60.900000
0.036700  60.900000
0.027700  60.800000
0.015700  60.700000
0.002200  60.700000
-0.001500  60.600000
-0.006000  60.500000
-0.015800  60.400000
-0.019500  60.300000
-0.015800  60.300000
-0.012000  60.200000
-0.007500  60.200000
-0.007500  60.100000
-0.009100  60.000000
-0.012000  59.900000
-0.009800  59.800000
0.000700  59.800000
0.009000  59.700000
0.012700  59.600000
0.015000  59.600000
0.010500  59.500000
0.000700  59.400000
-0.008300  59.400000
-0.018100  59.300000
-0.020300  59.200000
-0.005300  59.200000
0.010500  59.100000
0.016500  59.000000
0.015000  58.900000
0.012700  58.900000
0.010500  58.800000
0.004500  58.700000
-0.000800  58.700000
0.001500  58.600000
0.008200  58.500000
0.003700  58.500000
-0.005300  58.400000
-0.008300  58.300000
-0.008300  58.200000
-0.006000  58.200000
-0.006800  58.100000
-0.006800  58.000000
-0.004600  58.000000
0.001500  57.900000
-0.000800  57.800000
-0.004600  57.800000
-0.005300  57.700000
-0.003000  57.600000
0.000700  57.600000
-0.001500  57.500000
-0.000800  57.400000
0.000700  57.300000
0.006000  57.300000
0.011200  57.200000
0.004500  57.100000
-0.003000  57.100000
-0.014300  57.000000
-0.019500  56.900000
-0.017300  56.900000
-0.010500  56.800000
-0.002300  56.700000
0.003000  56.700000
0.012000  56.600000
0.018000  56.500000
0.018000  56.500000
0.019500  56.400000
0.015000  56.300000
0.009000  56.200000
0.004500  56.200000
-0.000800  56.200000
-0.004600  56.100000
-0.006800  56.000000
-0.008300  55.900000
-0.009100  55.900000
-0.003000  55.800000
0.003000  55.800000
0.008200  55.700000
0.012700  55.600000
0.010500  55.500000
0.005200  55.500000
0.000000  55.400000
-0.010500  55.300000
-0.016500  55.300000
-0.015000  55.200000
-0.009800  55.100000
-0.015000  55.000000
-0.023300  54.900000
-0.024000  54.900000
-0.026300  54.800000
-0.028500  54.700000
-0.029300  54.700000
-0.018100  54.600000
0.005200  54.500000
0.025500  54.400000
0.029200  54.400000
0.032200  54.300000
0.036000  54.200000
0.036000  54.100000
0.031500  54.000000
0.006700  54.000000
-0.007500  53.900000
-0.005300  53.800000
-0.006800  53.800000
0.000700  53.700000
0.003000  53.600000
-0.000800  53.500000
-0.005300  53.500000
-0.018100  53.400000
-0.018100  53.300000
-0.004600  53.200000
0.010500  53.200000
0.014200  53.100000
0.015700  53.000000
0.024700  53.000000
0.027000  52.900000
0.027700  52.800000
0.025500  52.700000
0.029200  52.600000
0.024700  52.600000
0.006700  52.500000
-0.013500  52.400000
-0.028500  52.300000
-0.033800  52.300000
-0.037500  52.200000
-0.033800  52.100000
-0.024000  52.100000
-0.012000  52.000000
-0.012800  51.900000
-0.019500  51.800000
-0.012000  51.700000
-0.009100  51.700000
-0.008300  51.600000
0.000000  51.500000
0.006700  51.500000
0.006000  51.400000
0.006000  51.300000
0.003700  51.300000
0.006000  51.100000
0.011200  51.100000
0.013500  51.000000
0.002200  50.900000
-0.021800  50.900000
-0.034600  50.800000
-0.034600  50.800000
-0.031500  50.700000
-0.027800  50.600000
-0.019500  50.500000
-0.000800  50.400000
0.014200  50.400000
0.034500  50.300000
0.060700  50.300000
0.072700  50.200000
0.075000  50.100000
0.066700  50.000000
0.043500  50.000000
0.020200  49.900000
-0.000800  49.900000
-0.012800  49.700000
-0.012800  49.700000
-0.012000  49.600000
-0.012800  49.500000
-0.012800  49.500000
-0.014300  49.400000
-0.019500  49.300000
-0.024000  49.300000
-0.020300  49.200000
-0.015800  49.100000
-0.010500  49.000000
-0.004600  49.000000
-0.006000  48.900000
-0.009100  48.800000
-0.016500  48.800000
-0.024000  48.700000
-0.033800  48.600000
-0.036800  48.600000
-0.027800  48.500000
-0.018100  48.400000
-0.010500  48.300000
-0.004600  48.200000
0.003000  48.200000
0.009700  48.100000
0.015700  48.100000
0.021700  48.000000
0.039000  47.900000
0.056200  47.800000
0.059200  47.700000
0.054000  47.700000
0.033000  47.600000
0.001500  47.500000
-0.021000  47.500000
-0.036800  47.400000
-0.042800  47.300000
-0.042000  47.200000
-0.042800  47.200000
-0.050300  47.100000
-0.051800  47.000000
-0.039000  47.000000
-0.026300  46.800000
-0.021800  46.800000
-0.009100  46.800000
0.013500  46.700000
0.033700  46.600000
0.046500  46.500000
0.044200  46.400000
0.033700  46.400000
0.030000  46.300000
0.025500  46.300000
0.011200  46.200000
-0.000800  46.100000
0.002200  46.000000
0.010500  45.900000
0.015700  45.900000
0.024000  45.800000
0.027700  45.700000
0.031500  45.700000
0.039000  45.600000
0.038200  45.500000
0.027700  45.400000
0.002200  45.400000
-0.027800  45.300000
-0.054000  45.300000
-0.077300  45.200000
-0.093800  45.100000
-0.105000  45.000000
-0.104300  45.000000
-0.082500  44.900000
-0.051800  44.800000
-0.019500  44.800000
0.019500  44.700000
0.060000  44.600000
0.099000  44.600000
0.129000  44.500000
0.137200  44.400000
0.121500  44.400000
0.103500  44.300000
0.083200  44.200000
0.053200  44.100000
0.027000  44.100000
0.000700  44.100000
-0.020300  44.000000
-0.042800  43.900000
-0.059300  43.900000
-0.061500  43.800000
-0.064500  43.700000
-0.066000  43.700000
-0.060000  43.600000
-0.057000  43.600000
-0.052500  43.500000
-0.042000  43.500000
-0.029300  43.400000
-0.007500  43.300000
0.006700  43.300000
0.018700  43.200000
0.027000  43.100000
0.028500  43.100000
0.024000  43.100000
0.005200  43.000000
-0.006800  42.900000
-0.012800  42.900000
-0.013500  42.800000
-0.009100  42.700000
-0.006000  42.700000
-0.000800  42.600000
0.006700  42.600000
0.013500  42.500000
0.015700  42.400000
0.020200  42.400000
0.029200  42.300000
0.030700  42.300000
0.020200  42.200000
0.012000  42.100000
0.009700  42.100000
-0.006000  42.000000
-0.026300  41.900000
-0.042800  41.900000
-0.048000  41.800000
-0.039000  41.800000
-0.034600  41.700000
-0.023300  41.700000
-0.012000  41.600000
-0.007500  41.500000
0.005200  41.500000
0.021000  41.400000
0.035200  41.400000
0.053200  41.400000
0.064500  41.300000
0.052500  41.200000
0.027700  41.200000
0.013500  41.100000
0.002200  41.100000
-0.004600  41.000000
-0.008300  40.900000
-0.014300  40.900000
-0.018100  40.900000
-0.025600  40.800000
-0.035300  40.700000
-0.045000  40.700000
-0.049500  40.600000
-0.053300  40.600000
-0.048800  40.500000
-0.038300  40.500000
-0.039800  40.400000
-0.034600  40.400000
-0.023300  40.300000
-0.006800  40.200000
0.023200  40.200000
0.051700  40.100000
0.071200  40.000000
0.077200  40.000000
0.080200  40.000000
0.089200  39.900000
0.093000  39.800000
0.077200  39.800000
0.048000  39.700000
0.031500  39.700000
0.010500  39.600000
-0.001500  39.600000
-0.007500  39.500000
-0.017300  39.500000
-0.028500  39.400000
-0.046500  39.400000
-0.061500  39.300000
-0.073500  39.200000
-0.077300  39.200000
-0.069800  39.100000
-0.061500  39.100000
-0.057800  39.100000
-0.057800  39.000000
-0.056300  39.000000
-0.042000  38.900000
-0.011300  38.900000
0.019500  38.800000
0.035200  38.700000
0.042000  38.700000
0.053200  38.600000
0.061500  38.600000
0.069000  38.600000
0.072700  38.500000
0.066000  38.500000
0.038200  38.400000
0.002200  38.400000
-0.017300  38.300000
-0.033000  38.200000
-0.034600  38.200000
-0.033000  38.200000
-0.029300  38.100000
-0.014300  38.100000
-0.003000  38.000000
0.015700  38.000000
0.036700  37.900000
0.044200  37.900000
0.030700  37.800000
0.012700  37.800000
0.001500  37.700000
-0.005300  37.700000
-0.015000  37.600000
-0.024000  37.600000
-0.027800  37.500000
-0.041300  37.500000
-0.051800  37.400000
-0.057000  37.400000
-0.054000  37.300000
-0.040500  37.300000
-0.027000  37.300000
-0.012000  37.200000
0.009000  37.200000
0.052500  37.100000
0.102000  37.100000
0.114000  37.000000
0.096700  37.000000
0.063000  36.900000
0.021700  36.900000
-0.006000  36.900000
-0.020300  36.800000
-0.021800  36.800000
-0.018800  36.700000
-0.010500  36.700000
-0.014300  36.600000
-0.027800  36.600000
-0.033000  36.500000
-0.029300  36.500000
-0.024800  36.400000
-0.024000  36.400000
-0.015800  36.400000
-0.014300  36.300000
-0.016500  36.300000
-0.006000  36.200000
-0.000800  36.200000
0.004500  36.100000
0.009000  36.100000
0.011200  36.000000
0.014200  36.000000
0.020200  36.000000
0.015700  35.900000
0.006700  35.900000
0.004500  35.800000
0.004500  35.800000
0.006700  35.700000
0.001500  35.700000
0.000700  35.600000
0.001500  35.600000
-0.008300  35.500000
-0.022500  35.500000
-0.039800  35.500000
-0.059300  35.400000
-0.064500  35.400000
-0.060800  35.300000
-0.053300  35.300000
-0.039000  35.200000
-0.023300  35.200000
0.000700  35.100000
0.023200  35.100000
0.057700  35.100000
0.098200  35.000000
0.099000  35.000000
0.084700  34.900000
0.057700  34.900000
0.033000  34.800000
0.021000  34.800000
0.004500  34.700000
-0.003000  34.700000
0.000700  34.600000
0.002200  34.600000
0.000700  34.600000
0.001500  34.500000
0.006000  34.500000
0.002200  34.400000
-0.015800  34.400000
-0.027800  34.300000
-0.031500  34.300000
-0.032300  34.200000
-0.030800  34.200000
-0.032300  34.100000
-0.024000  34.100000
-0.016500  34.100000
-0.024000  34.000000
-0.031500  34.000000
-0.032300  33.900000
-0.037500  33.900000
-0.049500  33.800000
-0.057800  33.800000
-0.046500  33.700000
-0.013500  33.700000
0.025500  33.700000
0.051700  33.600000
0.054700  33.600000
0.068200  33.500000
0.091500  33.500000
0.100500  33.400000
0.099000  33.400000
0.071200  33.300000
0.026200  33.300000
-0.023300  33.300000
-0.072800  33.200000
-0.104300  33.200000
-0.104300  33.100000
-0.079500  33.100000
-0.043600  33.000000
-0.003000  33.000000
0.045700  32.900000
0.101200  32.900000
0.130500  32.800000
0.126700  32.800000
0.093700  32.800000
0.051700  32.800000
0.020200  32.700000
-0.006800  32.700000
-0.030000  32.600000
-0.049500  32.600000
-0.069100  32.500000
-0.087100  32.500000
-0.091500  32.400000
-0.089300  32.400000
-0.072100  32.400000
-0.036800  32.400000
-0.004600  32.300000
0.024000  32.300000
0.040500  32.200000
0.042000  32.200000
0.044200  32.100000
0.057700  32.100000
0.057700  32.000000
0.043500  32.000000
0.045700  32.000000
0.044200  31.900000
0.024700  31.900000
0.001500  31.900000
-0.026300  31.800000
-0.048000  31.800000
-0.061500  31.700000
-0.061500  31.700000
-0.065300  31.600000
-0.057800  31.600000
-0.027000  31.600000
0.000000  31.500000
0.007500  31.500000
0.000700  31.500000
0.014200  31.400000
0.034500  31.400000
0.048000  31.300000
0.049500  31.300000
0.035200  31.200000
0.014200  31.200000
-0.001500  31.200000
-0.010500  31.100000
-0.023300  31.100000
-0.035300  31.000000
-0.048000  31.000000
-0.046500  31.000000
-0.035300  30.900000
-0.028500  30.900000
-0.023300  30.800000
-0.024800  30.800000
-0.014300  30.800000
0.004500  30.700000
0.018000  30.700000
0.022500  30.600000
0.015700  30.600000
0.005200  30.600000
-0.018100  30.500000
-0.050300  30.500000
-0.075000  30.500000
-0.088500  30.400000
-0.078800  30.400000
-0.051800  30.400000
-0.001500  30.300000
0.048000  30.300000
0.076500  30.200000
0.112500  30.200000
0.143200  30.200000
0.144700  30.100000
0.119200  30.100000
0.087700  30.100000
0.063000  30.100000
0.040500  30.000000
0.021700  30.000000
-0.006800  30.000000
-0.036100  29.900000
-0.061500  29.900000
-0.081800  29.900000
-0.093800  29.800000
-0.090000  29.800000
-0.061500  29.700000
-0.027000  29.700000
0.014200  29.700000
0.042700  29.700000
0.049500  29.700000
0.040500  29.600000
0.022500  29.600000
0.013500  29.600000
0.010500  29.500000
0.004500  29.500000
-0.009100  29.400000
-0.024000  29.400000
-0.023300  29.400000
-0.012800  29.300000
-0.009100  29.300000
-0.015000  29.200000
-0.027000  29.200000
-0.037500  29.200000
-0.045800  29.200000
-0.066800  29.200000
-0.087800  29.100000
-0.090000  29.100000
-0.074300  29.100000
-0.059300  29.000000
-0.051100  29.000000
-0.023300  29.000000
0.033700  28.900000
0.105000  28.900000
0.144700  28.900000
0.127500  28.800000
0.104200  28.800000
0.096700  28.800000
0.087700  28.800000
0.081700  28.700000
0.070500  28.700000
0.042000  28.600000
0.009700  28.600000
-0.005300  28.600000
0.001500  28.600000
0.006700  28.500000
-0.012800  28.500000
-0.032300  28.400000
-0.050300  28.400000
-0.073500  28.400000
-0.090000  28.300000
-0.105000  28.300000
-0.108800  28.300000
-0.108800  28.200000
-0.117800  28.200000
-0.129000  28.200000
-0.121500  28.100000
-0.097500  28.100000
-0.087100  28.000000
-0.100600  28.000000
-0.073500  28.000000
0.023200  27.900000
0.147700  27.900000
0.260200  27.900000
0.277500  27.900000
0.242200  27.800000
0.225000  27.800000
0.199500  27.800000
0.151500  27.700000
0.081000  27.700000
0.036700  27.700000
-0.001500  27.600000
-0.034600  27.600000
-0.050300  27.600000
-0.067500  27.500000
-0.061500  27.500000
-0.053300  27.400000
-0.048000  27.400000
-0.047300  27.400000
-0.046500  27.400000
-0.042000  27.400000
-0.051100  27.300000
-0.060800  27.300000
-0.060800  27.200000
-0.054000  27.200000
-0.051800  27.200000
-0.057800  27.100000
-0.055500  27.100000
-0.039000  27.100000
-0.025600  27.000000
-0.016500  27.000000
-0.012800  27.000000
-0.008300  27.000000
0.004500  26.900000
0.015700  26.900000
0.026200  26.800000
0.030000  26.800000
0.023200  26.800000
0.004500  26.700000
-0.027800  26.700000
-0.046500  26.700000
-0.048000  26.600000
-0.039000  26.600000
-0.025600  26.600000
0.003000  26.500000
0.042700  26.500000
0.061500  26.500000
0.057000  26.500000
0.051000  26.500000
0.035200  26.400000
0.016500  26.400000
0.008200  26.400000
0.003000  26.300000
0.008200  26.300000
-0.009100  26.300000
-0.037500  26.300000
-0.045800  26.200000
-0.046500  26.200000
-0.037500  26.200000
-0.019500  26.100000
0.020200  26.100000
0.057700  26.100000
0.060700  26.100000
0.054000  26.100000
0.041200  26.000000
0.028500  26.000000
0.026200  26.000000
0.021700  26.000000
0.010500  25.900000
0.005200  25.900000
0.015700  25.900000
0.015700  25.800000
-0.009100  25.800000
-0.022500  25.800000
-0.035300  25.800000
-0.055500  25.700000
-0.077300  25.700000
-0.087800  25.700000
-0.071300  25.700000
-0.045800  25.600000
-0.027000  25.600000
-0.012800  25.600000
0.021700  25.600000
0.069000  25.600000
0.088500  25.600000
0.065200  25.500000
0.040500  25.500000
0.009000  25.500000
-0.039800  25.500000
-0.063800  25.400000
-0.069800  25.400000
-0.058500  25.400000
-0.033000  25.400000
0.003000  25.400000
0.057000  25.300000
0.103500  25.300000
0.136500  25.300000
0.141000  25.300000
0.118500  25.200000
0.080200  25.200000
0.038200  25.200000
0.000700  25.200000
-0.015800  25.200000
-0.030000  25.200000
-0.056300  25.200000
-0.078800  25.100000
-0.101300  25.100000
-0.112500  25.100000
-0.117800  25.000000
-0.105000  25.000000
-0.063000  25.000000
-0.006000  25.000000
0.039700  25.000000
0.057700  24.900000
0.061500  24.900000
0.057700  24.900000
0.054700  24.800000
0.066700  24.800000
0.074200  24.800000
0.067500  24.800000
0.065200  24.700000
0.042000  24.700000
0.003000  24.700000
-0.020300  24.700000
-0.037500  24.700000
-0.048000  24.700000
-0.059300  24.700000
-0.071300  24.600000
-0.078000  24.600000
-0.074300  24.600000
-0.054000  24.600000
-0.034600  24.500000
-0.019500  24.500000
0.000000  24.500000
0.024700  24.500000
0.051700  24.500000
0.052500  24.400000
0.034500  24.400000
0.018700  24.400000
-0.006800  24.400000
-0.030000  24.300000
-0.054000  24.300000
-0.071300  24.300000
-0.050300  24.300000
-0.015000  24.300000
0.022500  24.300000
0.057700  24.300000
0.082500  24.300000
0.087700  24.200000
0.077200  24.200000
0.072000  24.200000
0.048000  24.200000
0.023200  24.200000
0.014200  24.100000
-0.000800  24.100000
-0.008300  24.100000
-0.018100  24.100000
-0.022500  24.100000
-0.032300  24.000000
-0.043600  24.000000
-0.048800  24.000000
-0.057000  23.900000
-0.049500  23.900000
-0.039000  23.900000
-0.029300  23.900000
-0.021000  23.900000
-0.018100  23.900000
-0.016500  23.900000
-0.001500  23.900000
0.035200  23.900000
0.053200  23.800000
0.036700  23.800000
0.013500  23.800000
0.006000  23.800000
0.010500  23.800000
0.005200  23.800000
-0.021800  23.800000
-0.029300  23.800000
-0.018100  23.800000
-0.004600  23.800000
0.006700  23.700000
0.006000  23.700000
0.004500  23.700000
-0.015000  23.700000
-0.021000  23.700000
-0.009100  23.700000
0.003700  23.600000
0.015700  23.600000
0.004500  23.600000
-0.016500  23.600000
-0.046500  23.600000
-0.078800  23.500000
-0.096800  23.500000
-0.093000  23.500000
-0.067500  23.500000
-0.026300  23.500000
0.028500  23.500000
0.087700  23.400000
0.126700  23.400000
0.133500  23.400000
0.132700  23.400000
0.132700  23.400000
0.120700  23.400000
0.091500  23.400000
0.046500  23.400000
0.010500  23.400000
-0.025600  23.300000
-0.057800  23.300000
-0.064500  23.300000
-0.071300  23.300000
-0.072100  23.300000
-0.054800  23.200000
-0.035300  23.200000
-0.018100  23.200000
0.003000  23.200000
0.018700  23.200000
0.014200  23.200000
0.000700  23.100000
-0.006800  23.100000
0.000700  23.100000
0.012700  23.100000
0.009000  23.000000
0.007500  23.000000
0.000700  23.000000
-0.012800  23.000000
-0.020300  23.000000
-0.033000  23.000000
-0.030800  23.000000
-0.012000  23.000000
0.006000  23.000000
0.014200  23.000000
0.011200  22.900000
0.006700  22.900000
-0.000800  22.900000
-0.038300  22.900000
-0.081000  22.900000
-0.087800  22.900000
-0.078000  22.900000
-0.045000  22.900000
0.008200  22.900000
0.057700  22.900000
0.103500  22.800000
0.121500  22.800000
0.101200  22.800000
0.070500  22.800000
0.036700  22.800000
0.006000  22.800000
-0.007500  22.800000
-0.012000  22.800000
-0.008300  22.800000
-0.012000  22.800000
-0.009100  22.800000
-0.003000  22.800000
-0.003800  22.800000
-0.001500  22.700000
-0.008300  22.700000
-0.014300  22.700000
-0.026300  22.700000
-0.036800  22.700000
-0.045800  22.700000
-0.050300  22.700000
-0.045000  22.600000
-0.036100  22.600000
-0.034600  22.600000
-0.033800  22.600000
-0.027800  22.600000
-0.021800  22.600000
-0.013500  22.600000
-0.008300  22.600000
0.011200  22.600000
0.032200  22.600000
0.028500  22.500000
0.028500  22.500000
0.031500  22.500000
0.033700  22.500000
0.027700  22.500000
0.016500  22.500000
0.010500  22.500000
0.002200  22.500000
-0.007500  22.500000
-0.022500  22.500000
-0.034600  22.400000
-0.036100  22.400000
-0.030000  22.400000
-0.019500  22.400000
-0.009800  22.400000
-0.000800  22.400000
0.004500  22.400000
0.018000  22.400000
0.032200  22.400000
0.033000  22.400000
0.036700  22.300000
0.044200  22.300000
0.034500  22.300000
0.010500  22.300000
-0.021000  22.300000
-0.051800  22.300000
-0.050300  22.300000
-0.033800  22.300000
-0.020300  22.300000
0.011200  22.200000
0.047200  22.200000
0.086200  22.200000
0.118500  22.200000
0.108000  22.200000
0.060700  22.200000
0.013500  22.200000
-0.013500  22.200000
-0.027800  22.200000
-0.032300  22.100000
-0.035300  22.100000
-0.036800  22.100000
-0.037500  22.100000
-0.047300  22.100000
-0.051800  22.100000
-0.045800  22.100000
-0.034600  22.100000
-0.022500  22.100000
-0.006800  22.100000
0.003000  22.000000
-0.004600  22.000000
-0.018800  22.000000
-0.035300  22.000000
-0.047300  22.000000
-0.044300  22.000000
-0.031500  22.000000
0.000700  22.000000
0.048000  22.000000
0.084000  22.000000
0.126000  22.000000
0.127500  22.000000
0.078000  22.000000
0.036000  22.000000
0.005200  22.000000
-0.004600  22.000000
-0.000800  22.000000
0.008200  22.000000
0.016500  22.000000
0.008200  22.000000
-0.012000  22.000000
-0.032300  22.000000
-0.054800  21.900000
-0.069800  21.900000
-0.078800  21.900000
-0.084800  21.900000
-0.072100  21.900000
-0.044300  21.900000
-0.012800  21.900000
0.009700  21.900000
0.025500  21.900000
0.046500  21.900000
0.064500  21.900000
0.071200  21.900000
0.062200  21.900000
0.045000  21.900000
0.024700  21.900000
-0.000800  21.900000
-0.010500  21.900000
-0.018800  21.800000
-0.025600  21.800000
-0.019500  21.800000
-0.012000  21.800000
-0.012000  21.800000
-0.024000  21.800000
-0.026300  21.800000
-0.030800  21.800000
-0.030800  21.700000
-0.025600  21.700000
-0.028500  21.700000
-0.022500  21.700000
-0.015800  21.700000
-0.015800  21.700000
-0.018100  21.700000
-0.012800  21.600000
0.009000  21.600000
0.036000  21.600000
0.048000  21.600000
0.048000  21.600000
0.048700  21.600000
0.042000  21.600000
0.019500  21.500000
0.003000  21.500000
-0.006800  21.500000
-0.017300  21.500000
-0.030800  21.500000
-0.036800  21.500000
-0.027800  21.500000
-0.011300  21.500000
-0.002300  21.500000
-0.000800  21.500000
-0.000800  21.500000
-0.006000  21.400000
-0.002300  21.400000
0.007500  21.400000
0.020200  21.400000
0.027700  21.400000
0.023200  21.400000
0.035200  21.400000
0.048000  21.400000
0.039700  21.400000
0.020200  21.300000
0.006700  21.300000
0.000700  21.300000
-0.003800  21.300000
-0.004600  21.300000
-0.012800  21.300000
-0.012800  21.300000
-0.013500  21.300000
-0.025600  21.300000
-0.030800  21.300000
-0.027800  21.300000
-0.016500  21.300000
-0.006800  21.300000
0.004500  21.300000
0.012700  21.300000
0.009000  21.300000
0.007500  21.400000
0.006700  21.400000
-0.003000  21.400000
-0.011300  21.400000
-0.021800  21.400000
-0.034600  21.400000
-0.037500  21.400000
-0.034600  21.400000
-0.030000  21.400000
-0.027000  21.400000
-0.019500  21.400000
0.008200  21.400000
0.036700  21.400000
0.044200  21.400000
0.049500  21.400000
0.064500  21.400000
0.072700  21.400000
0.076500  21.400000
0.060700  21.400000
0.035200  21.400000
0.018000  21.400000
0.001500  21.400000
-0.015800  21.400000
-0.038300  21.400000
-0.055500  21.400000
-0.060800  21.400000
-0.069100  21.400000
-0.065300  21.400000
-0.054000  21.400000
-0.040500  21.400000
-0.024000  21.400000
-0.013500  21.400000
0.000000  21.400000
0.016500  21.400000
0.027700  21.400000
0.033700  21.400000
0.038200  21.400000
0.036700  21.400000
0.027000  21.300000
0.008200  21.300000
-0.009100  21.300000
-0.027000  21.300000
-0.042800  21.300000
-0.042800  21.300000
-0.029300  21.300000
-0.006800  21.200000
0.012700  21.200000
0.030700  21.200000
0.033000  21.200000
0.015700  21.200000
0.000700  21.200000
-0.011300  21.200000
-0.011300  21.200000
-0.000800  21.200000
0.003700  21.200000
0.010500  21.200000
0.017200  21.200000
0.021000  21.200000
0.004500  21.200000
-0.034600  21.200000
-0.043600  21.200000
-0.026300  21.200000
-0.006000  21.100000
0.020200  21.100000
0.033700  21.100000
0.041200  21.100000
0.039000  21.100000
0.033000  21.100000
0.023200  21.100000
0.012700  21.100000
0.015000  21.100000
0.007500  21.100000
0.000700  21.100000
-0.008300  21.100000
-0.022500  21.100000
-0.028500  21.100000
-0.021800  21.100000
-0.016500  21.100000
-0.012800  21.100000
0.001500  21.100000
0.010500  21.100000
0.013500  21.100000
0.012700  21.100000
-0.000800  21.100000
-0.023300  21.100000
-0.028500  21.100000
-0.015800  21.100000
0.006700  21.100000
0.027000  21.100000
0.027000  21.100000
0.015700  21.100000
0.010500  21.100000
0.007500  21.100000
-0.010500  21.100000
-0.024000  21.100000
-0.024000  21.100000
-0.025600  21.100000
-0.029300  21.100000
-0.027800  21.100000
-0.023300  21.100000
-0.017300  21.100000
-0.018800  21.100000
-0.012000  21.100000
0.003000  21.100000
0.020200  21.100000
0.027700  21.000000
0.022500  21.000000
0.018700  21.000000
0.007500  21.000000
-0.002300  21.000000
0.009000  21.000000
0.018700  21.000000
0.016500  21.000000
0.012000  21.000000
0.012000  21.000000
0.031500  21.000000
0.037500  21.000000
0.021700  21.000000
0.021000  21.000000
0.012000  21.000000
0.006000  21.000000
0.012700  21.000000
0.007500  21.000000
0.000000  21.000000
-0.007500  21.000000
-0.012000  21.000000
-0.018100  21.000000
-0.027800  21.000000
-0.026300  21.000000
-0.026300  21.000000
-0.028500  21.000000
-0.025600  21.000000
-0.024800  21.000000
-0.024000  21.000000
-0.030800  21.000000
-0.034600  21.000000
-0.023300  21.000000
-0.012000  21.000000
-0.002300  21.000000
0.008200  21.000000
0.021000  21.000000
0.026200  21.000000
0.029200  21.000000
0.030700  21.000000
0.014200  21.000000
-0.001500  21.000000
-0.001500  21.000000
-0.003000  21.000000
0.000700  21.000000
0.003000  21.000000
-0.003000  21.000000
-0.004600  21.000000
-0.006800  21.000000
-0.005300  21.000000
-0.010500  21.000000
-0.010500  21.000000
-0.001500  21.000000
0.010500  21.000000
0.023200  21.000000
0.023200  21.000000
0.015700  21.000000
0.007500  21.000000
0.006000  21.000000
0.007500  21.000000
0.006000  21.000000
0.002200  21.000000
-0.001500  21.000000
-0.001500  21.000000
-0.003800  21.000000
0.000000  21.000000
0.005200  21.000000
0.005200  21.000000
0.000700  21.000000
-0.018100  21.000000
-0.029300  21.000000
-0.036800  21.000000
-0.039000  21.000000
-0.021800  21.000000
-0.003000  21.000000
0.006000  21.000000
0.008200  21.000000
0.012700  21.000000
0.023200  21.000000
0.031500  21.000000
0.027000  21.000000
0.009700  21.000000
0.005200  21.000000
-0.000800  21.000000
-0.012800  21.000000
-0.017300  21.000000
-0.018100  21.100000
-0.020300  21.100000
-0.025600  21.100000
-0.019500  21.100000
-0.008300  21.100000
0.017200  21.100000
0.039000  21.100000
0.036700  21.100000
0.036000  21.100000
0.025500  21.100000
0.012700  21.100000
0.009700  21.100000
0.012700  21.100000
0.018700  21.100000
0.016500  21.100000
0.009000  21.100000
0.003700  21.100000
-0.004600  21.100000
-0.013500  21.100000
-0.025600  21.100000
-0.034600  21.100000
-0.034600  21.100000
-0.038300  21.100000
-0.049500  21.100000
-0.057800  21.100000
-0.053300  21.200000
-0.038300  21.200000
-0.019500  21.200000
0.010500  21.200000
0.055500  21.200000
0.088500  21.200000
0.100500  21.200000
0.085500  21.200000
0.048000  21.200000
0.015700  21.200000
-0.016500  21.200000
-0.029300  21.200000
-0.029300  21.200000
-0.022500  21.200000
-0.015800  21.300000
-0.014300  21.300000
-0.001500  21.300000
0.006700  21.300000
0.006000  21.300000
-0.006000  21.300000
-0.004600  21.300000
0.000700  21.300000
0.000000  21.300000
0.000700  21.300000
-0.009100  21.300000
-0.020300  21.300000
-0.030800  21.300000
-0.036800  21.400000
-0.033800  21.400000
-0.023300  21.400000
-0.006800  21.400000
0.000700  21.400000
0.001500  21.400000
0.007500  21.400000
0.014200  21.400000
0.019500  21.400000
0.018000  21.400000
0.018700  21.400000
0.028500  21.500000
0.028500  21.500000
0.015700  21.500000
0.003000  21.500000
-0.008300  21.500000
-0.018800  21.500000
-0.023300  21.500000
-0.025600  21.500000
-0.020300  21.500000
-0.007500  21.500000
0.000700  21.500000
0.012000  21.500000
0.021700  21.500000
0.020200  21.500000
0.021700  21.600000
0.018000  21.600000
0.010500  21.600000
0.008200  21.600000
0.012000  21.600000
0.005200  21.600000
-0.011300  21.600000
-0.016500  21.700000
-0.019500  21.700000
-0.015800  21.700000
-0.010500  21.700000
-0.006800  21.700000
-0.000800  21.700000
-0.005300  21.800000
-0.009100  21.800000
-0.010500  21.800000
-0.005300  21.800000
0.000700  21.800000
0.004500  21.800000
0.014200  21.800000
0.012000  21.900000
0.006700  21.900000
0.003000  21.900000
-0.006800  21.900000
-0.018100  21.900000
-0.031500  21.900000
-0.035300  22.000000
-0.024000  22.000000
-0.008300  22.000000
-0.002300  22.000000
-0.003000  22.000000
-0.000800  22.000000
-0.003800  22.000000
0.000000  22.000000
0.015700  22.100000
0.036000  22.100000
0.050200  22.100000
0.045700  22.100000
0.035200  22.100000
0.028500  22.100000
0.021000  22.200000
0.005200  22.200000
-0.009100  22.200000
-0.018800  22.200000
-0.024000  22.200000
-0.015800  22.200000
-0.011300  22.300000
-0.015800  22.300000
-0.026300  22.300000
-0.031500  22.300000
-0.032300  22.300000
-0.031500  22.400000
-0.015800  22.400000
0.003700  22.400000
0.024000  22.400000
0.043500  22.400000
0.042700  22.400000
0.027000  22.500000
0.012000  22.500000
0.001500  22.500000
-0.006800  22.500000
-0.006800  22.500000
0.006700  22.500000
0.018000  22.500000
0.018700  22.500000
0.012700  22.600000
0.012700  22.600000
0.013500  22.600000
0.013500  22.600000
0.014200  22.600000
0.004500  22.700000
-0.004600  22.700000
-0.011300  22.700000
-0.018100  22.700000
-0.024000  22.700000
-0.036800  22.800000
-0.037500  22.800000
-0.027000  22.800000
-0.012800  22.800000
-0.006800  22.800000
-0.004600  22.900000
0.003000  22.900000
0.006000  22.900000
0.006000  22.900000
0.008200  22.900000
0.013500  22.900000
0.016500  22.900000
0.013500  23.000000
0.002200  23.000000
-0.010500  23.000000
-0.015000  23.000000
-0.019500  23.000000
-0.019500  23.100000
-0.009100  23.100000
-0.005300  23.100000
-0.003000  23.100000
0.000700  23.100000
-0.000800  23.200000
0.001500  23.200000
0.006000  23.200000
0.012700  23.200000
0.006700  23.200000
0.000700  23.300000
0.000700  23.300000
-0.004600  23.300000
-0.003800  23.300000
-0.008300  23.400000
-0.015800  23.400000
-0.018100  23.400000
-0.019500  23.400000
-0.007500  23.400000
0.010500  23.400000
0.024000  23.400000
0.024000  23.500000
0.021000  23.500000
0.024000  23.500000
0.023200  23.500000
0.021000  23.600000
0.021700  23.600000
0.020200  23.600000
0.019500  23.600000
0.016500  23.700000
0.006700  23.700000
-0.003000  23.700000
-0.012800  23.800000
-0.023300  23.800000
-0.026300  23.800000
-0.024000  23.800000
-0.019500  23.800000
-0.020300  23.900000
-0.025600  23.900000
-0.031500  23.900000
-0.036800  23.900000
-0.030800  24.000000
-0.020300  24.000000
-0.003800  24.000000
0.020200  24.100000
0.039000  24.100000
0.050200  24.100000
0.057000  24.200000
0.042000  24.200000
0.014200  24.200000
0.000700  24.200000
-0.005300  24.300000
-0.008300  24.300000
-0.008300  24.300000
-0.014300  24.300000
-0.018100  24.300000
-0.019500  24.400000
-0.012800  24.400000
0.002200  24.400000
0.020200  24.400000
0.036700  24.500000
0.038200  24.500000
0.021700  24.500000
0.003700  24.500000
-0.012800  24.600000
-0.015800  24.600000
-0.016500  24.600000
-0.033800  24.700000
-0.041300  24.700000
-0.031500  24.700000
-0.027000  24.700000
-0.027800  24.700000
-0.021800  24.700000
-0.012800  24.800000
-0.001500  24.800000
0.009000  24.800000
0.028500  24.900000
0.050200  24.900000
0.049500  24.900000
0.038200  24.900000
0.026200  25.000000
0.009700  25.000000
-0.003000  25.000000
-0.012800  25.000000
-0.020300  25.100000
-0.021800  25.100000
-0.012800  25.100000
-0.010500  25.200000
-0.014300  25.200000
-0.015000  25.200000
-0.009100  25.200000
0.007500  25.300000
0.022500  25.300000
0.024000  25.300000
0.018700  25.400000
0.014200  25.400000
0.005200  25.400000
-0.004600  25.500000
-0.014300  25.500000
-0.024000  25.500000
-0.031500  25.600000
-0.037500  25.600000
-0.033000  25.600000
-0.024800  25.600000
-0.018800  25.700000
-0.009100  25.700000
0.000000  25.700000
0.003700  25.800000
0.009000  25.800000
0.016500  25.800000
0.023200  25.800000
0.027000  25.900000
0.024000  25.900000
0.016500  25.900000
0.009700  25.900000
-0.000800  26.000000
-0.008300  26.000000
-0.009800  26.000000
-0.011300  26.100000
-0.004600  26.100000
0.002200  26.100000
0.004500  26.100000
0.008200  26.100000
0.009000  26.100000
0.008200  26.200000
0.008200  26.200000
0.012000  26.200000
0.015700  26.300000
0.013500  26.300000
0.008200  26.300000
0.000700  26.300000
-0.008300  26.400000
-0.018800  26.400000
-0.030000  26.400000
-0.039000  26.400000
-0.035300  26.500000
-0.024800  26.500000
-0.016500  26.500000
-0.003800  26.500000
0.009700  26.500000
0.022500  26.600000
0.033000  26.600000
0.034500  26.600000
0.036700  26.600000
0.042000  26.700000
0.036000  26.700000
0.021700  26.700000
0.005200  26.800000
-0.010500  26.800000
-0.018100  26.800000
-0.024000  26.900000
-0.024800  26.900000
-0.017300  26.900000
-0.006000  27.000000
-0.004600  27.000000
-0.003800  27.000000
-0.002300  27.000000
-0.007500  27.100000
-0.001500  27.100000
0.004500  27.100000
0.012000  27.200000
0.014200  27.200000
0.006700  27.200000
0.000700  27.300000
-0.008300  27.300000
-0.021800  27.300000
-0.033800  27.400000
-0.033000  27.400000
-0.025600  27.400000
-0.014300  27.500000
-0.003000  27.500000
-0.001500  27.500000
0.006000  27.600000
0.008200  27.600000
0.009000  27.700000
0.018000  27.700000
0.030700  27.800000
0.046500  27.800000
0.048000  27.800000
0.038200  27.900000
0.024000  27.900000
0.019500  27.900000
0.012700  28.000000
-0.004600  28.000000
-0.019500  28.000000
-0.030000  28.100000
-0.028500  28.100000
-0.027800  28.200000
-0.027000  28.200000
-0.019500  28.300000
-0.012800  28.300000
-0.009100  28.300000
-0.004600  28.300000
0.006700  28.400000
0.009000  28.400000
0.004500  28.500000
0.003000  28.500000
-0.003000  28.600000
-0.003800  28.600000
-0.010500  28.700000
-0.020300  28.700000
-0.015800  28.800000
-0.006800  28.800000
0.001500  28.800000
0.005200  28.800000
0.009700  28.900000
0.014200  28.900000
0.019500  29.000000
0.023200  29.000000
0.024000  29.000000
0.029200  29.100000
0.027700  29.100000
0.020200  29.100000
0.008200  29.200000
-0.003000  29.200000
-0.014300  29.200000
-0.022500  29.300000
-0.023300  29.300000
-0.013500  29.300000
-0.003000  29.400000
0.000700  29.400000
0.004500  29.400000
0.003000  29.500000
-0.003000  29.500000
-0.009100  29.500000
-0.010500  29.600000
-0.002300  29.600000
0.001500  29.700000
-0.000800  29.700000
-0.003000  29.700000
-0.008300  29.800000
-0.014300  29.800000
-0.016500  29.900000
-0.019500  29.900000
-0.021800  30.000000
-0.002300  30.000000
0.018700  30.100000
0.022500  30.100000
0.024700  30.100000
0.023200  30.200000
0.014200  30.200000
0.012700  30.300000
0.015700  30.300000
0.014200  30.400000
0.008200  30.400000
0.004500  30.500000
0.002200  30.500000
-0.003000  30.600000
-0.010500  30.600000
-0.022500  30.700000
-0.026300  30.700000
-0.028500  30.800000
-0.023300  30.800000
-0.005300  30.900000
0.004500  31.000000
0.004500  31.000000
0.003700  31.100000
0.000700  31.100000
0.001500  31.200000
0.009000  31.200000
0.010500  31.300000
0.004500  31.400000
-0.003000  31.400000
-0.008300  31.500000
-0.016500  31.500000
-0.021800  31.600000
-0.027000  31.600000
-0.024800  31.700000
-0.015000  31.700000
-0.006800  31.800000
-0.002300  31.900000
-0.003000  31.900000
0.001500  31.900000
0.012700  32.000000
0.016500  32.100000
0.014200  32.100000
0.017200  32.200000
0.015700  32.200000
0.003000  32.300000
-0.001500  32.400000
-0.006000  32.400000
-0.008300  32.400000
-0.012000  32.500000
-0.024000  32.500000
-0.024800  32.600000
-0.010500  32.700000
0.004500  32.700000
0.006700  32.800000
0.006700  32.800000
0.006700  32.800000
0.007500  32.900000
0.006700  32.900000
0.006700  32.900000
0.006000  33.000000
0.000000  33.000000
-0.006000  33.100000
-0.012800  33.100000
-0.015800  33.200000
-0.015800  33.200000
-0.019500  33.300000
-0.019500  33.300000
-0.015800  33.300000
-0.006800  33.300000
0.001500  33.400000
0.012700  33.400000
0.024700  33.500000
0.039700  33.500000
0.044200  33.600000
0.042700  33.600000
0.054000  33.700000
0.057700  33.700000
0.050200  33.700000
0.027700  33.700000
0.003700  33.800000
-0.008300  33.800000
-0.025600  33.900000
-0.039000  33.900000
-0.041300  34.000000
-0.030800  34.000000
-0.015800  34.100000
-0.008300  34.100000
0.000700  34.100000
0.003000  34.100000
-0.001500  34.200000
-0.000800  34.200000
-0.000800  34.300000
0.002200  34.300000
0.001500  34.400000
-0.004600  34.400000
-0.009800  34.500000
-0.014300  34.500000
-0.015800  34.600000
-0.019500  34.600000
-0.020300  34.600000
-0.015000  34.700000
-0.003800  34.700000
0.005200  34.800000
0.007500  34.800000
0.008200  34.900000
0.008200  34.900000
0.008200  35.000000
0.008200  35.000000
0.014200  35.100000
0.023200  35.100000
0.019500  35.100000
0.010500  35.200000
-0.000800  35.200000
-0.009800  35.300000
-0.012000  35.300000
-0.016500  35.400000
-0.023300  35.400000
-0.023300  35.500000
-0.017300  35.500000
-0.007500  35.500000
-0.000800  35.600000
0.009000  35.600000
0.016500  35.700000
0.021700  35.700000
0.023200  35.800000
0.021700  35.800000
0.022500  35.900000
0.012000  35.900000
0.001500  36.000000
-0.005300  36.000000
-0.006800  36.000000
-0.012800  36.100000
-0.024000  36.100000
-0.021800  36.200000
-0.017300  36.200000
-0.015800  36.300000
-0.013500  36.300000
-0.010500  36.400000
0.000700  36.400000
0.010500  36.400000
0.012000  36.500000
0.013500  36.500000
0.016500  36.600000
0.015000  36.600000
0.012000  36.700000
0.000000  36.700000
-0.008300  36.800000
-0.012000  36.800000
-0.022500  36.900000
-0.029300  36.900000
-0.027800  36.900000
-0.018100  37.000000
-0.005300  37.000000
0.008200  37.100000
0.014200  37.100000
0.012700  37.200000
0.016500  37.200000
0.016500  37.300000
0.021700  37.300000
0.027700  37.300000
0.027700  37.400000
0.023200  37.400000
0.012000  37.500000
0.003000  37.600000
-0.010500  37.600000
-0.024000  37.700000
-0.030800  37.700000
-0.029300  37.800000
-0.017300  37.800000
-0.009100  37.800000
0.004500  37.900000
0.017200  37.900000
0.021700  38.000000
0.024700  38.000000
0.025500  38.100000
0.030700  38.100000
0.034500  38.200000
0.037500  38.200000
0.040500  38.300000
0.029200  38.300000
0.010500  38.400000
-0.012000  38.400000
-0.033000  38.500000
-0.034600  38.500000
-0.027800  38.600000
-0.025600  38.600000
-0.031500  38.600000
-0.030800  38.700000
-0.022500  38.800000
-0.016500  38.800000
-0.009100  38.900000
-0.003800  38.900000
0.004500  39.000000
0.000000  39.000000
-0.010500  39.100000
-0.007500  39.100000
-0.009800  39.200000
-0.012000  39.200000
-0.011300  39.300000
-0.011300  39.300000
-0.002300  39.400000
0.008200  39.400000
0.012700  39.500000
0.014200  39.600000
0.014200  39.600000
0.014200  39.600000
0.019500  39.700000
0.020200  39.700000
0.018000  39.800000
0.019500  39.900000
0.016500  39.900000
0.008200  40.000000
-0.003800  40.000000
-0.012000  40.000000
-0.021800  40.100000
-0.031500  40.100000
-0.034600  40.200000
-0.024000  40.300000
-0.012000  40.300000
-0.003800  40.400000
0.002200  40.400000
0.007500  40.500000
0.009700  40.500000
0.009700  40.500000
0.013500  40.600000
0.021000  40.600000
0.021700  40.700000
0.018000  40.800000
0.010500  40.800000
-0.000800  40.900000
-0.009800  40.900000
-0.018800  40.900000
-0.024000  41.000000
-0.023300  41.000000
-0.016500  41.100000
-0.009100  41.200000
-0.004600  41.200000
0.000000  41.300000
0.004500  41.300000
0.003000  41.400000
0.001500  41.400000
0.008200  41.500000
0.019500  41.500000
0.021000  41.600000
0.016500  41.600000
0.012000  41.700000
0.010500  41.800000
0.004500  41.800000
-0.005300  41.800000
-0.010500  41.900000
-0.012800  42.000000
-0.009100  42.000000
-0.003000  42.100000
-0.002300  42.100000
-0.001500  42.200000
-0.003800  42.300000
-0.004600  42.300000
-0.005300  42.300000
0.000000  42.400000
0.006000  42.500000
0.005200  42.500000
0.000700  42.600000
-0.005300  42.700000
-0.008300  42.700000
-0.012800  42.700000
-0.018100  42.800000
-0.018800  42.900000
-0.012000  42.900000
-0.003800  43.000000
0.000000  43.000000
0.007500  43.100000
0.012700  43.100000
0.008200  43.200000
0.004500  43.200000
0.003000  43.300000
0.008200  43.400000
0.012700  43.400000
0.011200  43.500000
0.006700  43.500000
-0.001500  43.600000
-0.006800  43.600000
-0.013500  43.700000
-0.020300  43.800000
-0.018100  43.800000
-0.012800  43.900000
-0.007500  43.900000
-0.005300  44.000000
-0.001500  44.100000
0.003000  44.100000
0.008200  44.100000
0.021700  44.200000
0.036700  44.300000
0.031500  44.300000
0.016500  44.400000
0.010500  44.500000
0.006700  44.500000
0.010500  44.600000
0.012000  44.600000
-0.000800  44.700000
-0.009100  44.800000
-0.012800  44.900000
-0.010500  44.900000
-0.003000  45.000000
-0.003800  45.000000
-0.001500  45.100000
-0.001500  45.200000
-0.004600  45.200000
-0.001500  45.300000
0.002200  45.400000
0.008200  45.400000
0.006700  45.500000
-0.000800  45.600000
-0.006800  45.600000
-0.007500  45.700000
-0.014300  45.800000
-0.024000  45.800000
-0.024800  45.900000
-0.018800  45.900000
-0.009800  46.000000
-0.006000  46.100000
-0.000800  46.200000
0.002200  46.200000
0.002200  46.300000
0.008200  46.300000
0.012700  46.400000
0.018700  46.500000
0.020200  46.500000
0.012700  46.600000
0.003700  46.700000
-0.005300  46.800000
-0.009100  46.800000
-0.012000  46.900000
-0.015800  46.900000
-0.014300  47.000000
-0.005300  47.100000
0.000700  47.100000
0.001500  47.200000
0.003700  47.200000
0.003700  47.300000
0.004500  47.300000
0.004500  47.400000
0.008200  47.500000
0.018000  47.500000
0.014200  47.600000
0.003700  47.600000
-0.005300  47.700000
-0.014300  47.700000
-0.020300  47.800000
-0.026300  47.900000
-0.026300  47.900000
-0.019500  48.000000
-0.007500  48.100000
0.000700  48.100000
0.004500  48.100000
0.009700  48.200000
0.016500  48.300000
0.027000  48.300000
0.029200  48.400000
0.027000  48.500000
0.027000  48.500000
0.021700  48.600000
0.012700  48.600000
0.001500  48.700000
-0.009100  48.700000
-0.012800  48.800000
-0.018800  48.900000
-0.019500  48.900000
-0.014300  49.000000
-0.008300  49.000000
-0.002300  49.100000
-0.001500  49.100000
-0.000800  49.200000
0.003000  49.300000
0.006700  49.300000
0.010500  49.400000
0.019500  49.500000
0.019500  49.500000
0.013500  49.600000
0.005200  49.600000
-0.006800  49.700000
-0.014300  49.800000
-0.023300  49.800000
-0.026300  49.900000
-0.018100  49.900000
-0.009100  50.000000
-0.003000  50.100000
0.000000  50.100000
0.006000  50.200000
0.010500  50.300000
0.009700  50.300000
0.009000  50.400000
0.012000  50.400000
0.016500  50.500000
0.011200  50.500000
0.002200  50.600000
-0.007500  50.700000
-0.014300  50.800000
-0.020300  50.800000
-0.024800  50.900000
-0.025600  50.900000
-0.021800  51.000000
-0.008300  51.100000
-0.003000  51.200000
0.005200  51.200000
0.012700  51.300000
0.011200  51.300000
0.010500  51.400000
0.012700  51.500000
0.018000  51.500000
0.020200  51.600000
0.015700  51.700000
0.006700  51.700000
0.004500  51.800000
0.008200  51.800000
0.001500  51.900000
-0.011300  52.000000
-0.013500  52.000000
-0.012000  52.100000
-0.011300  52.200000
-0.015000  52.200000
-0.018100  52.300000
-0.015000  52.300000
-0.009800  52.400000
-0.005300  52.500000
0.005200  52.500000
0.020200  52.600000
0.023200  52.600000
0.016500  52.700000
0.009000  52.800000
-0.001500  52.800000
-0.010500  52.900000
-0.021800  53.000000
-0.024000  53.000000
-0.012800  53.100000
-0.001500  53.100000
0.005200  53.200000
0.008200  53.200000
0.008200  53.300000
0.006700  53.400000
0.004500  53.400000
0.004500  53.500000
0.010500  53.500000
0.012700  53.600000
0.012000  53.700000
0.006000  53.700000
-0.003000  53.800000
-0.005300  53.900000
-0.012000  53.900000
-0.018100  54.000000
-0.016500  54.000000
-0.012800  54.100000
-0.004600  54.200000
0.002200  54.200000
0.007500  54.300000
0.013500  54.400000
0.014200  54.400000
0.012700  54.500000
0.015700  54.600000
0.019500  54.600000
0.020200  54.700000
0.012700  54.800000
0.000700  54.900000
-0.009100  54.900000
-0.018100  54.900000
-0.023300  55.000000
-0.021800  55.100000
-0.018800  55.200000
-0.009100  55.300000
-0.000800  55.300000
0.000700  55.400000
0.001500  55.400000
0.000700  55.500000
0.001500  55.600000
0.000700  55.600000
0.004500  55.700000
0.012700  55.800000
0.011200  55.800000
0.004500  55.900000
-0.000800  56.000000
-0.005300  56.000000
-0.015000  56.100000
-0.024000  56.200000
-0.024000  56.200000
-0.018800  56.300000
-0.009100  56.300000
-0.004600  56.400000
0.000700  56.500000
0.004500  56.600000
0.006000  56.600000
0.014200  56.700000
0.017200  56.700000
0.023200  56.800000
0.027700  56.900000
0.021700  56.900000
0.012000  57.000000
0.001500  57.100000
-0.004600  57.100000
-0.012800  57.200000
-0.021800  57.300000
-0.020300  57.400000
-0.013500  57.400000
-0.004600  57.500000
0.000000  57.600000
0.001500  57.600000
0.002200  57.700000
0.005200  57.700000
0.010500  57.800000
0.018000  57.900000
0.027700  58.000000
0.024700  58.000000
0.020200  58.100000
0.014200  58.200000
0.003000  58.200000
-0.003000  58.300000
-0.016500  58.400000
-0.024000  58.400000
-0.023300  58.500000
-0.016500  58.500000
-0.006800  58.600000
-0.002300  58.700000
0.002200  58.700000
0.004500  58.800000
0.003700  58.900000
0.004500  58.900000
0.010500  59.000000
0.018700  59.000000
0.015000  59.100000
0.006000  59.200000
0.000700  59.200000
-0.009100  59.300000
-0.018800  59.400000
-0.023300  59.400000
-0.024800  59.500000
-0.018800  59.500000
-0.009800  59.600000
-0.003000  59.700000
0.000700  59.800000
0.002200  59.800000
0.004500  59.900000
0.004500  60.000000
0.006700  60.000000
0.016500  60.100000
0.023200  60.200000
0.018000  60.200000
0.008200  60.300000
0.000700  60.300000
-0.009100  60.400000
-0.018100  60.500000
-0.024000  60.600000
-0.020300  60.700000
-0.012000  60.700000
-0.002300  60.800000
0.000700  60.800000
0.003000  60.900000
0.005200  61.000000
0.006700  61.000000
0.009000  61.100000
0.012000  61.100000
0.018700  61.200000
0.018000  61.200000
0.010500  61.300000
0.003000  61.300000
-0.004600  61.400000
-0.012800  61.500000
-0.021800  61.500000
-0.024000  61.600000
-0.018800  61.600000
-0.009100  61.700000
-0.003000  61.700000
0.000000  61.800000
0.003000  61.800000
0.004500  61.900000
0.006700  62.000000
0.008200  62.000000
0.016500  62.100000
0.021700  62.100000
0.015000  62.200000
0.007500  62.300000
0.000000  62.300000
-0.007500  62.400000
-0.015800  62.400000
-0.020300  62.500000
-0.019500  62.500000
-0.015000  62.600000
-0.005300  62.700000
-0.000800  62.700000
0.002200  62.800000
0.006000  62.900000
0.009000  62.900000
0.011200  63.000000
0.008200  63.000000
0.012700  63.100000
0.015700  63.100000
0.009700  63.200000
0.005200  63.300000
0.001500  63.300000
-0.006000  63.400000
-0.015800  63.400000
-0.021800  63.500000
-0.019500  63.500000
-0.010500  63.600000
0.000700  63.700000
0.003700  63.700000
0.006700  63.800000
0.007500  63.900000
0.008200  63.900000
0.009000  63.900000
0.012000  64.000000
0.015700  64.100000
0.016500  64.100000
0.012000  64.200000
0.003000  64.300000
-0.004600  64.300000
-0.012800  64.300000
-0.019500  64.400000
-0.021800  64.500000
-0.018100  64.500000
-0.008300  64.600000
-0.003000  64.600000
0.000700  64.700000
0.004500  64.800000
0.005200  64.800000
0.004500  64.900000
0.008200  64.900000
0.014200  65.000000
0.019500  65.000000
0.015700  65.100000
0.006000  65.200000
-0.001500  65.200000
-0.007500  65.200000
-0.014300  65.300000
-0.022500  65.400000
-0.021800  65.400000
-0.012800  65.500000
-0.005300  65.600000
-0.000800  65.600000
0.000000  65.700000
0.003000  65.700000
0.008200  65.700000
0.010500  65.800000
0.011200  65.900000
0.015700  65.900000
0.016500  66.000000
0.009000  66.100000
0.001500  66.100000
-0.003800  66.100000
-0.010500  66.200000
-0.018800  66.300000
-0.024000  66.300000
-0.020300  66.400000
-0.010500  66.400000
-0.002300  66.500000
0.003000  66.600000
0.006700  66.600000
0.007500  66.600000
0.009000  66.700000
0.012000  66.700000
0.015000  66.800000
0.021700  66.900000
0.019500  66.900000
0.010500  67.000000
0.003000  67.000000
-0.006800  67.000000
-0.012800  67.100000
-0.020300  67.100000
-0.022500  67.200000
-0.016500  67.200000
-0.007500  67.300000
-0.003000  67.400000
0.000000  67.400000
0.004500  67.500000
0.006700  67.500000
0.007500  67.500000
0.010500  67.600000
0.017200  67.600000
0.018700  67.700000
0.014200  67.800000
0.008200  67.800000
0.000700  67.900000
-0.007500  67.900000
-0.014300  67.900000
-0.018100  68.000000
-0.018100  68.100000
-0.011300  68.100000
-0.003000  68.200000
-0.003000  68.200000
0.000700  68.300000
0.005200  68.300000
0.007500  68.300000
0.009000  68.400000
0.010500  68.500000
0.018000  68.500000
0.019500  68.600000
0.015700  68.600000
0.007500  68.700000
-0.001500  68.700000
-0.009800  68.800000
-0.017300  68.800000
-0.021800  68.800000
-0.020300  68.900000
-0.013500  68.900000
-0.006800  69.000000
-0.003000  69.000000
0.000000  69.100000
0.000700  69.100000
0.004500  69.200000
0.006700  69.200000
0.012000  69.300000
0.019500  69.300000
0.018000  69.300000
0.010500  69.400000
0.002200  69.400000
-0.006000  69.500000
-0.013500  69.500000
-0.020300  69.600000
-0.021800  69.600000
-0.015800  69.700000
-0.008300  69.700000
-0.004600  69.700000
0.000700  69.800000
0.004500  69.800000
0.005200  69.900000
0.006700  69.900000
0.012700  70.000000
0.019500  70.000000
0.021000  70.100000
0.015000  70.100000
0.005200  70.200000
-0.002300  70.200000
-0.008300  70.200000
-0.017300  70.300000
-0.023300  70.300000
-0.021000  70.400000
-0.014300  70.400000
-0.004600  70.500000
-0.003000  70.500000
-0.001500  70.600000
0.004500  70.600000
0.006700  70.600000
0.009000  70.700000
0.012000  70.700000
0.018000  70.800000
0.016500  70.800000
0.012000  70.800000
0.005200  70.900000
0.000700  70.900000
-0.005300  71.000000
-0.018100  71.000000
-0.020300  71.100000
-0.020300  71.100000
-0.014300  71.100000
-0.004600  71.200000
-0.003000  71.200000
0.001500  71.300000
0.002200  71.300000
0.002200  71.300000
0.006700  71.400000
0.013500  71.400000
0.019500  71.500000
0.017200  71.500000
0.010500  71.500000
0.002200  71.500000
-0.004600  71.600000
-0.014300  71.600000
-0.021800  71.700000
-0.021000  71.700000
-0.014300  71.700000
-0.007500  71.800000
-0.003000  71.800000
0.003000  71.900000
0.006700  71.900000
0.008200  71.900000
0.010500  72.000000
0.012000  72.000000
0.019500  72.000000
0.021700  72.000000
0.015700  72.000000
0.006700  72.100000
-0.001500  72.100000
-0.009100  72.100000
-0.018100  72.200000
-0.025600  72.200000
-0.021800  72.200000
-0.010500  72.300000
-0.003800  72.300000
-0.002300  72.300000
0.002200  72.300000
0.003000  72.400000
0.006700  72.400000
0.008200  72.400000
0.010500  72.400000
0.018700  72.400000
0.018000  72.500000
0.010500  72.500000
0.001500  72.500000
-0.006800  72.500000
-0.015800  72.600000
-0.021800  72.600000
-0.024000  72.600000
-0.020300  72.600000
-0.012000  72.700000
-0.005300  72.700000
0.001500  72.700000
0.006700  72.700000
0.009000  72.700000
0.008200  72.800000
0.010500  72.800000
0.018000  72.800000
0.020200  72.800000
0.017200  72.800000
0.007500  72.800000
-0.000800  72.900000
-0.006800  72.900000
-0.015800  72.900000
-0.020300  72.900000
-0.020300  72.900000
-0.016500  72.900000
-0.008300  72.900000
-0.002300  72.900000
0.003000  72.900000
0.008200  72.900000
0.007500  72.900000
0.009700  73.000000
0.012000  73.000000
0.018700  73.000000
0.020200  73.000000
0.011200  73.000000
0.003000  73.000000
-0.004600  73.000000
-0.012000  73.000000
-0.023300  73.000000
-0.025600  73.000000
-0.020300  73.000000
-0.012000  73.000000
-0.000800  73.000000
0.003000  73.000000
0.006700  73.000000
0.010500  73.000000
0.014200  73.000000
0.018700  73.000000
0.023200  73.000000
0.027000  73.000000
0.020200  73.000000
0.009000  73.000000
0.001500  73.000000
-0.008300  73.000000
-0.015800  73.000000
-0.023300  73.000000
-0.026300  73.000000
-0.021000  73.000000
-0.014300  73.000000
-0.007500  73.000000
-0.001500  73.000000
0.000700  73.000000
0.005200  73.000000
0.008200  73.000000
0.010500  73.000000
0.020200  73.000000
0.023200  73.000000
0.018000  72.900000
0.012700  72.900000
0.003000  72.900000
-0.006800  72.900000
-0.015800  72.900000
-0.025600  72.900000
-0.025600  72.900000
-0.017300  72.800000
-0.008300  72.800000
-0.003000  72.800000
0.000000  72.800000
0.004500  72.800000
0.006700  72.800000
0.009000  72.800000
0.012000  72.800000
0.018700  72.800000
0.019500  72.800000
0.014200  72.800000
0.006700  72.700000
-0.000800  72.700000
-0.007500  72.700000
-0.019500  72.700000
-0.024000  72.700000
-0.022500  72.600000
-0.013500  72.600000
-0.006000  72.600000
-0.001500  72.600000
0.004500  72.600000
0.006700  72.600000
0.009000  72.500000
0.012000  72.500000
0.017200  72.500000
0.023200  72.500000
0.021700  72.400000
0.014200  72.400000
0.003700  72.400000
-0.007500  72.400000
-0.016500  72.400000
-0.024000  72.400000
-0.026300  72.400000
-0.020300  72.400000
-0.010500  72.400000
-0.006800  72.400000
-0.001500  72.400000
0.003700  72.400000
0.006000  72.400000
0.008200  72.400000
0.011200  72.400000
0.020200  72.400000
0.021700  72.400000
0.015700  72.400000
0.011200  72.300000
0.001500  72.300000
-0.006800  72.300000
-0.015800  72.300000
-0.021800  72.300000
-0.020300  72.300000
-0.012800  72.300000
-0.004600  72.300000
-0.000800  72.300000
0.006000  72.300000
0.004500  72.200000
0.004500  72.200000
0.006700  72.200000
0.010500  72.200000
0.020200  72.200000
0.020200  72.200000
0.010500  72.200000
0.000700  72.200000
-0.009100  72.200000
-0.018100  72.200000
-0.024000  72.100000
-0.027800  72.100000
-0.024000  72.100000
-0.012800  72.100000
-0.004600  72.100000
0.001500  72.100000
0.006000  72.100000
0.010500  72.100000
0.016500  72.100000
0.015700  72.100000
0.016500  72.000000
0.024000  72.000000
0.022500  72.000000
0.015700  72.000000
0.003000  72.000000
-0.005300  72.000000
-0.015000  72.000000
-0.026300  72.000000
-0.027000  72.000000
-0.019500  72.000000
-0.009100  72.000000
-0.002300  72.000000
0.002200  71.900000
0.006700  71.900000
0.006700  71.900000
0.008200  71.900000
0.014200  71.900000
0.020200  71.900000
0.021000  71.900000
0.016500  71.900000
0.006700  71.900000
-0.000800  71.900000
-0.008300  71.900000
-0.019500  71.900000
-0.024000  71.900000
-0.024000  71.900000
-0.015800  71.900000
-0.006800  71.900000
-0.003000  71.900000
0.000700  71.900000
0.005200  71.900000
0.006700  71.900000
0.006000  71.800000
0.012700  71.800000
0.021000  71.800000
0.019500  71.800000
0.010500  71.800000
0.001500  71.800000
-0.006800  71.800000
-0.017300  71.800000
-0.025600  71.800000
-0.026300  71.800000
-0.022500  71.800000
-0.012000  71.800000
-0.006000  71.800000
-0.000800  71.800000
0.003700  71.800000
0.005200  71.800000
0.012000  71.800000
0.013500  71.800000
0.021700  71.800000
0.025500  71.800000
0.020200  71.700000
0.014200  71.700000
0.000700  71.700000
-0.008300  71.700000
-0.016500  71.700000
-0.024000  71.700000
-0.023300  71.700000
-0.013500  71.700000
-0.004600  71.700000
-0.003000  71.700000
0.003000  71.700000
0.004500  71.700000
0.006000  71.700000
0.009000  71.700000
0.011200  71.700000
0.018700  71.700000
0.018000  71.700000
0.012700  71.600000
0.006700  71.600000
-0.002300  71.600000
-0.011300  71.600000
-0.021000  71.600000
-0.025600  71.600000
-0.024000  71.600000
-0.013500  71.600000
-0.007500  71.600000
-0.003800  71.600000
0.003000  71.600000
0.006700  71.600000
0.010500  71.600000
0.012700  71.600000
0.020200  71.600000
0.027000  71.600000
0.024000  71.600000
0.015000  71.600000
0.003700  71.500000
-0.004600  71.500000
-0.012800  71.500000
-0.020300  71.500000
-0.023300  71.500000
-0.018800  71.500000
-0.008300  71.500000
-0.003000  71.500000
-0.003000  71.500000
0.000000  71.500000
0.003000  71.500000
0.006700  71.500000
0.010500  71.500000
0.018000  71.500000
0.021700  71.500000
0.017200  71.500000
0.009700  71.500000
0.000700  71.500000
-0.006000  71.500000
-0.018100  71.500000
-0.024000  71.500000
-0.024000  71.500000
-0.016500  71.500000
-0.008300  71.500000
-0.006000  71.500000
0.000000  71.500000
0.003700  71.500000
0.006000  71.500000
0.009000  71.500000
0.010500  71.500000
0.018700  71.500000
0.018700  71.500000
0.012000  71.500000
0.004500  71.500000
-0.003800  71.500000
-0.014300  71.500000
-0.021800  71.500000
-0.024800  71.500000
-0.020300  71.500000
-0.012000  71.500000
-0.006800  71.500000
-0.003000  71.500000
0.004500  71.500000
0.006000  71.500000
0.007500  71.500000
0.012000  71.500000
0.020200  71.500000
0.028500  71.500000
0.021700  71.500000
0.014200  71.500000
0.006000  71.500000
-0.005300  71.500000
-0.012000  71.500000
-0.023300  71.500000
-0.025600  71.500000
-0.018100  71.500000
-0.008300  71.500000
-0.003000  71.500000
-0.000800  71.500000
0.004500  71.500000
0.006000  71.500000
0.006700  71.500000
0.010500  71.500000
0.018000  71.500000
0.018700  71.500000
0.012700  71.500000
0.006000  71.500000
-0.003000  71.500000
-0.009100  71.500000
-0.015800  71.500000
-0.021800  71.500000
-0.021800  71.500000
-0.015800  71.500000
-0.007500  71.500000
-0.003000  71.500000
0.003000  71.500000
0.008200  71.500000
0.006000  71.500000
0.010500  71.500000
0.013500  71.500000
0.019500  71.500000
0.019500  71.500000
0.010500  71.500000
0.002200  71.500000
-0.005300  71.500000
-0.012000  71.500000
-0.021800  71.500000
-0.024000  71.500000
-0.018100  71.500000
-0.009100  71.500000
-0.003800  71.500000
-0.003800  71.500000
0.003000  71.500000
0.005200  71.500000
0.007500  71.500000
0.009700  71.500000
0.015700  71.500000
0.023200  71.500000
0.021700  71.500000
0.012700  71.500000
0.002200  71.500000
-0.006800  71.500000
-0.014300  71.500000
-0.019500  71.500000
-0.025600  71.500000
-0.019500  71.500000
-0.007500  71.500000
-0.005300  71.500000
0.000700  71.500000
0.004500  71.500000
0.008200  71.500000
0.011200  71.500000
0.012700  71.500000
0.019500  71.500000
0.021000  71.500000
0.013500  71.500000
0.006700  71.500000
-0.004600  71.500000
-0.012800  71.500000
-0.019500  71.500000
-0.020300  71.500000
-0.020300  71.500000
-0.014300  71.500000
-0.004600  71.500000
-0.000800  71.500000
0.004500  71.400000
0.005200  71.400000
0.009000  71.400000
0.011200  71.400000
0.015700  71.400000
0.024700  71.400000
0.021000  71.400000
0.012000  71.400000
0.003000  71.400000
-0.003000  71.400000
-0.011300  71.400000
-0.021000  71.400000
-0.021000  71.400000
-0.019500  71.400000
-0.012000  71.400000
-0.004600  71.400000
-0.001500  71.400000
0.000700  71.400000
0.004500  71.400000
0.009000  71.400000
0.013500  71.400000
0.018700  71.400000
0.023200  71.400000
0.016500  71.400000
0.006700  71.400000
0.000700  71.400000
-0.004600  71.400000
-0.012000  71.400000
-0.022500  71.400000
-0.024000  71.400000
-0.018100  71.400000
-0.008300  71.400000
-0.003000  71.400000
0.002200  71.400000
0.007500  71.400000
0.006700  71.400000
0.012000  71.400000
0.012700  71.400000
0.015700  71.400000
0.018000  71.400000
0.010500  71.300000
0.005200  71.300000
-0.003800  71.300000
-0.012000  71.300000
-0.020300  71.300000
-0.027000  71.300000
-0.022500  71.300000
-0.014300  71.300000
-0.008300  71.300000
-0.004600  71.300000
0.001500  71.300000
0.004500  71.300000
0.005200  71.300000
0.009000  71.300000
0.012000  71.300000
0.018000  71.300000
0.015000  71.300000
0.009000  71.300000
0.005200  71.300000
-0.001500  71.300000
-0.011300  71.300000
-0.020300  71.300000
-0.024000  71.300000
-0.016500  71.300000
-0.007500  71.300000
-0.003000  71.300000
0.005200  71.300000
0.009000  71.300000
0.008200  71.300000
0.012700  71.300000
0.015700  71.300000
0.022500  71.300000
0.027700  71.300000
0.023200  71.300000
0.012700  71.300000
0.004500  71.300000
-0.003000  71.300000
-0.012800  71.300000
-0.021800  71.300000
-0.022500  71.300000
-0.014300  71.300000
-0.008300  71.300000
-0.006000  71.300000
-0.002300  71.300000
0.002200  71.300000
0.005200  71.300000
0.007500  71.300000
0.009000  71.300000
0.015700  71.300000
0.015700  71.300000
0.009000  71.300000
0.002200  71.300000
-0.006800  71.300000
-0.014300  71.300000
-0.021800  71.300000
-0.027000  71.300000
-0.020300  71.300000
-0.012800  71.300000
-0.006800  71.300000
-0.001500  71.300000
0.003000  71.300000
0.004500  71.300000
0.006000  71.300000
0.010500  71.300000
0.017200  71.300000
0.021700  71.300000
0.016500  71.300000
0.007500  71.300000
0.001500  71.300000
-0.006800  71.300000
-0.015800  71.300000
-0.025600  71.300000
-0.025600  71.300000
-0.016500  71.300000
-0.007500  71.300000
-0.005300  71.300000
-0.003000  71.300000
0.003000  71.300000
0.004500  71.300000
0.006700  71.300000
0.008200  71.300000
0.016500  71.300000
0.024000  71.300000
0.018700  71.300000
0.010500  71.300000
0.003000  71.300000
-0.006000  71.300000
-0.015800  71.300000
-0.021800  71.300000
-0.021800  71.300000
-0.014300  71.300000
-0.006000  71.300000
-0.003000  71.300000
0.002200  71.300000
0.001500  71.300000
0.005200  71.300000
0.009000  71.300000
0.009700  71.300000
0.019500  71.300000
0.018000  71.300000
0.012000  71.300000
0.006000  71.300000
-0.000800  71.300000
-0.007500  71.300000
-0.014300  71.300000
-0.016500  71.300000
-0.013500  71.300000
-0.006000  71.300000
-0.001500  71.300000
0.003000  71.300000
0.006700  71.300000
0.005200  71.300000
0.006700  71.300000
0.012000  71.300000
0.018000  71.300000
0.020200  71.300000
0.014200  71.300000
0.006700  71.300000
-0.001500  71.300000
-0.006000  71.300000
-0.014300  71.300000
-0.024000  71.300000
-0.024800  71.300000
-0.020300  71.300000
-0.009100  71.300000
-0.003000  71.300000
0.003000  71.300000
0.007500  71.300000
0.006700  71.300000
0.008200  71.300000
0.009000  71.300000
0.017200  71.300000
0.019500  71.300000
0.014200  71.300000
0.006000  71.300000
-0.003000  71.300000
-0.009100  71.300000
-0.018100  71.300000
-0.023300  71.300000
-0.023300  71.300000
-0.014300  71.300000
-0.004600  71.300000
-0.001500  71.300000
0.001500  71.300000
0.005200  71.300000
0.008200  71.300000
0.012700  71.300000
0.018000  71.300000
0.021700  71.300000
0.019500  71.300000
0.012000  71.300000
0.002200  71.300000
-0.005300  71.300000
-0.012800  71.300000
-0.020300  71.300000
-0.021800  71.300000
-0.014300  71.300000
-0.005300  71.300000
-0.003000  71.300000
0.000700  71.300000
0.004500  71.200000
0.003700  71.200000
0.006700  71.200000
0.012000  71.200000
0.018700  71.200000
0.020200  71.200000
0.015700  71.200000
0.009000  71.200000
-0.003000  71.200000
-0.011300  71.200000
-0.020300  71.200000
-0.027000  71.200000
-0.025600  71.200000
-0.017300  71.200000
-0.009100  71.200000
-0.005300  71.200000
0.000700  71.200000
0.004500  71.200000
0.009700  71.200000
0.012000  71.200000
0.012700  71.200000
0.021000  71.200000
0.021700  71.200000
0.016500  71.200000
0.006000  71.200000
-0.004600  71.200000
-0.012000  71.200000
-0.023300  71.200000
-0.024000  71.200000
-0.019500  71.200000
-0.012000  71.200000
-0.003800  71.200000
0.000000  71.200000
0.000700  71.200000
0.003700  71.200000
0.008200  71.200000
0.009700  71.200000
0.018000  71.200000
0.024000  71.200000
0.020200  71.200000
0.012000  71.200000
0.003000  71.200000
-0.003800  71.200000
-0.014300  71.200000
-0.021800  71.200000
-0.021800  71.200000
-0.015800  71.200000
-0.007500  71.200000
-0.004600  71.200000
0.000000  71.200000
0.008200  71.200000
0.009700  71.200000
0.011200  71.200000
0.015700  71.200000
0.020200  71.200000
0.021700  71.200000
0.015000  71.200000
0.005200  71.200000
-0.003000  71.200000
-0.009800  71.200000
-0.020300  71.200000
-0.025600  71.200000
-0.023300  71.200000
-0.015800  71.200000
-0.009100  71.200000
-0.008300  71.200000
-0.000800  71.200000
0.004500  71.200000
0.009000  71.200000
0.012000  71.200000
0.016500  71.300000
0.023200  71.300000
0.021700  71.300000
0.015000  71.300000
0.006700  71.300000
-0.004600  71.300000
-0.015800  71.300000
-0.024000  71.300000
-0.026300  71.300000
-0.021000  71.300000
-0.010500  71.300000
-0.003000  71.300000
-0.001500  71.300000
0.000700  71.300000
0.003000  71.300000
0.005200  71.300000
0.006700  71.300000
0.013500  71.300000
0.021700  71.300000
0.019500  71.300000
0.009000  71.300000
0.002200  71.300000
-0.006000  71.300000
-0.012800  71.300000
-0.019500  71.300000
-0.021000  71.300000
-0.014300  71.300000
-0.010500  71.300000
-0.005300  71.300000
-0.000800  71.300000
0.003000  71.300000
0.006000  71.300000
0.008200  71.300000
0.012000  71.300000
0.019500  71.300000
0.020200  71.300000
0.015000  71.300000
0.009000  71.300000
0.001500  71.300000
-0.006800  71.300000
-0.015800  71.300000
-0.023300  71.300000
-0.021000  71.300000
-0.012000  71.300000
-0.006800  71.300000
-0.002300  71.300000
0.003000  71.300000
0.003700  71.300000
0.008200  71.300000
0.010500  71.300000
0.012700  71.200000
0.020200  71.200000
0.018000  71.200000
0.010500  71.200000
0.001500  71.200000
-0.008300  71.200000
-0.014300  71.200000
-0.021800  71.200000
-0.024000  71.200000
-0.019500  71.200000
-0.009100  71.200000
0.000700  71.200000
0.004500  71.200000
0.007500  71.200000
0.006700  71.200000
0.006700  71.200000
0.010500  71.200000
0.015000  71.200000
0.021000  71.200000
0.017200  71.200000
0.008200  71.200000
0.000000  71.200000
-0.008300  71.200000
-0.015800  71.200000
-0.018100  71.200000
-0.014300  71.200000
-0.011300  71.200000
-0.004600  71.200000
-0.001500  71.200000
-0.000800  71.200000
0.003000  71.200000
0.005200  71.200000
0.008200  71.200000
0.010500  71.200000
0.019500  71.200000
0.021700  71.200000
0.013500  71.200000
0.006000  71.200000
-0.003000  71.200000
-0.012000  71.200000
-0.022500  71.200000
-0.026300  71.200000
-0.021800  71.200000
-0.015000  71.200000
-0.006800  71.200000
-0.000800  71.200000
0.004500  71.200000
0.006000  71.200000
0.009000  71.200000
0.009700  71.200000
0.016500  71.200000
0.021700  71.200000
0.017200  71.200000
0.010500  71.200000
-0.000800  71.200000
-0.006000  71.200000
-0.012000  71.200000
-0.018800  71.200000
-0.022500  71.200000
-0.016500  71.200000
-0.005300  71.200000
0.000000  71.200000
-0.000800  71.200000
0.002200  71.200000
0.006700  71.200000
0.007500  71.200000
0.012000  71.200000
0.017200  71.200000
0.019500  71.200000
0.015700  71.200000
0.009700  71.200000
-0.000800  71.200000
-0.010500  71.200000
-0.020300  71.200000
-0.024000  71.200000
-0.022500  71.200000
-0.015800  71.200000
-0.006000  71.200000
-0.003800  71.200000
0.001500  71.200000
0.005200  71.200000
0.009000  71.200000
0.009700  71.200000
0.012700  71.200000
0.018700  71.200000
0.018700  71.200000
0.012700  71.200000
0.005200  71.200000
-0.002300  71.200000
-0.010500  71.200000
-0.019500  71.200000
-0.024000  71.200000
-0.018800  71.200000
-0.009800  71.200000
-0.004600  71.200000
-0.004600  71.200000
0.001500  71.200000
0.003000  71.200000
0.003700  71.200000
0.010500  71.200000
0.015000  71.200000
0.021700  71.200000
0.018000  71.200000
0.009700  71.200000
0.000000  71.200000
-0.008300  71.200000
-0.009100  71.200000
-0.019500  71.200000
-0.021800  71.200000
-0.015000  71.200000
-0.006800  71.200000
-0.000800  71.200000
0.002200  71.200000
0.006000  71.200000
0.006700  71.200000
0.008200  71.200000
0.009700  71.200000
0.016500  71.200000
0.020200  71.200000
0.012700  71.200000
0.006000  71.200000
-0.001500  71.200000
-0.009100  71.200000
-0.018100  71.200000
-0.024000  71.200000
-0.024000  71.200000
-0.015000  71.200000
-0.006000  71.200000
-0.000800  71.200000
0.004500  71.200000
0.007500  71.200000
0.007500  71.200000
0.009700  71.200000
0.014200  71.200000
0.018000  71.200000
0.017200  71.200000
0.008200  71.200000
0.000700  71.200000
-0.004600  71.200000
-0.011300  71.200000
-0.019500  71.200000
-0.021800  71.200000
-0.015000  71.200000
-0.005300  71.200000
-0.000800  71.200000
0.001500  71.200000
0.005200  71.200000
0.007500  71.200000
0.006700  71.200000
0.009000  71.200000
0.015000  71.200000
0.021000  71.200000
0.018700  71.200000
0.008200  71.200000
0.001500  71.200000
-0.004600  71.200000
-0.015000  71.200000
-0.020300  71.200000
-0.020300  71.200000
-0.016500  71.200000
-0.007500  71.200000
-0.003000  71.200000
0.000700  71.200000
0.003000  71.200000
0.003000  71.200000
0.006700  71.200000
0.012000  71.200000
0.019500  71.200000
0.020200  71.200000
0.015700  71.200000
0.006700  71.200000
-0.004600  71.200000
-0.011300  71.200000
-0.018800  71.200000
-0.024000  71.200000
-0.022500  71.200000
-0.012800  71.200000
-0.005300  71.200000
-0.003000  71.200000
-0.000800  71.200000
0.004500  71.200000
0.006700  71.200000
0.006700  71.200000
0.015700  71.200000
0.026200  71.200000
0.024000  71.200000
0.015700  71.200000
0.007500  71.200000
-0.000800  71.200000
-0.009100  71.200000
-0.019500  71.200000
-0.023300  71.200000
-0.019500  71.200000
-0.011300  71.200000
-0.004600  71.200000
-0.001500  71.200000
0.003000  71.200000
0.004500  71.200000
0.009000  71.200000
0.012000  71.200000
0.018000  71.200000
0.022500  71.200000
0.015700  71.200000
0.006000  71.200000
-0.001500  71.200000
-0.010500  71.200000
-0.019500  71.200000
-0.025600  71.200000
-0.026300  71.200000
-0.018800  71.200000
-0.011300  71.200000
-0.004600  71.200000
0.001500  71.200000
0.004500  71.200000
0.005200  71.200000
0.009000  71.200000
0.012700  71.200000
0.019500  71.200000
0.018700  71.200000
0.013500  71.200000
0.006700  71.100000
-0.002300  71.100000
-0.010500  71.100000
-0.019500  71.100000
-0.023300  71.100000
-0.020300  71.100000
-0.009800  71.100000
-0.001500  71.100000
0.000000  71.100000
0.003700  71.100000
0.005200  71.100000
0.005200  71.100000
0.005200  71.100000
0.013500  71.100000
0.020200  71.100000
0.013500  71.100000
0.006700  71.100000
-0.000800  71.100000
-0.008300  71.100000
-0.016500  71.100000
-0.023300  71.100000
-0.021000  71.100000
-0.013500  71.100000
-0.001500  71.100000
0.002200  71.100000
0.007500  71.100000
0.009000  71.100000
0.008200  71.100000
0.013500  71.100000
0.012000  71.100000
0.017200  71.100000
0.021000  71.100000
0.012700  71.100000
0.006700  71.100000
-0.001500  71.100000
-0.009100  71.100000
-0.018800  71.100000
-0.026300  71.100000
-0.023300  71.100000
-0.015800  71.100000
-0.008300  71.100000
-0.001500  71.100000
0.005200  71.100000
0.005200  71.100000
0.009000  71.100000
0.013500  71.100000
0.014200  71.100000
0.021700  71.100000
0.020200  71.100000
0.010500  71.100000
0.003000  71.100000
-0.004600  71.100000
-0.010500  71.100000
-0.017300  71.100000
-0.023300  71.100000
-0.018800  71.100000
-0.010500  71.100000
-0.006800  71.100000
-0.001500  71.100000
0.000700  71.100000
0.004500  71.100000
0.006700  71.100000
0.009000  71.100000
0.016500  71.100000
0.024000  71.100000
0.021700  71.100000
0.011200  71.100000
0.002200  71.100000
-0.006800  71.100000
-0.014300  71.100000
-0.021000  71.100000
-0.022500  71.100000
-0.016500  71.100000
-0.005300  71.100000
0.001500  71.100000
0.000700  71.100000
0.003700  71.100000
0.006000  71.100000
0.007500  71.100000
0.010500  71.100000
0.016500  71.100000
0.019500  71.100000
0.012700  71.100000
0.008200  71.100000
0.000700  71.100000
-0.007500  71.100000
-0.016500  71.100000
-0.023300  71.100000
-0.021000  71.100000
-0.016500  71.100000
-0.009800  71.100000
-0.005300  71.100000
0.000000  71.100000
0.003000  71.100000
0.006700  71.100000
0.010500  71.100000
0.015000  71.100000
0.023200  71.100000
0.021000  71.100000
0.012000  71.100000
0.000700  71.100000
-0.006000  71.100000
-0.014300  71.100000
-0.022500  71.100000
-0.024000  71.100000
-0.019500  71.100000
-0.009100  71.100000
-0.005300  71.100000
-0.000800  71.100000
0.003000  71.100000
0.003000  71.100000
0.006000  71.100000
0.008200  71.100000
0.016500  71.100000
0.025500  71.100000
0.020200  71.100000
0.010500  71.100000
-0.000800  71.100000
-0.007500  71.100000
-0.012800  71.100000
-0.021800  71.100000
-0.021800  71.100000
-0.014300  71.100000
-0.005300  71.100000
-0.000800  71.100000
0.000700  71.100000
0.002200  71.100000
0.004500  71.100000
0.006700  71.100000
0.012000  71.100000
0.021000  71.100000
0.019500  71.100000
0.012700  71.100000
0.004500  71.100000
-0.004600  71.100000
-0.009800  71.100000
-0.020300  71.100000
-0.023300  71.100000
-0.022500  71.100000
-0.016500  71.100000
-0.003800  71.100000
0.000000  71.100000
0.000000  71.100000
0.003000  71.100000
0.008200  71.100000
0.013500  71.100000
0.019500  71.100000
0.024700  71.100000
0.023200  71.100000
0.015700  71.100000
0.006700  71.100000
-0.003800  71.100000
-0.012000  71.100000
-0.021800  71.100000
-0.022500  71.100000
-0.017300  71.100000
-0.009800  71.100000
-0.006000  71.100000
-0.003000  71.100000
0.001500  71.100000
0.002200  71.100000
0.007500  71.100000
0.009000  71.100000
0.015000  71.100000
0.019500  71.100000
0.015700  71.100000
0.009700  71.100000
0.002200  71.100000
-0.004600  71.100000
-0.015000  71.100000
-0.021000  71.100000
-0.021000  71.100000
-0.015000  71.100000
-0.008300  71.100000
-0.005300  71.100000
0.001500  71.100000
0.004500  71.100000
0.006700  71.100000
0.008200  71.100000
0.010500  71.100000
0.019500  71.100000
0.020200  71.100000
0.015000  71.100000
0.006000  71.100000
-0.004600  71.100000
-0.010500  71.100000
-0.017300  71.100000
-0.023300  71.100000
-0.021000  71.100000
-0.013500  71.100000
-0.008300  71.100000
-0.003000  71.100000
0.001500  71.100000
0.005200  71.100000
0.006700  71.100000
0.009000  71.100000
0.015000  71.100000
0.018700  71.100000
0.017200  71.100000
0.013500  71.100000
0.006000  71.100000
-0.004600  71.100000
-0.015800  71.100000
-0.023300  71.100000
-0.023300  71.100000
-0.017300  71.100000
-0.009800  71.100000
-0.005300  71.100000
-0.001500  71.100000
0.005200  71.100000
0.007500  71.100000
0.009000  71.100000
0.012000  71.100000
0.018000  71.100000
0.019500  71.100000
0.012000  71.100000
0.006000  71.100000
0.000000  71.100000
-0.007500  71.100000
-0.016500  71.100000
-0.024000  71.000000
-0.021000  71.000000
-0.010500  71.000000
0.000700  71.000000
0.004500  71.000000
0.005200  71.000000
0.006700  71.000000
0.008200  71.000000
0.009000  71.000000
0.014200  71.000000
0.021000  71.100000
0.018000  71.100000
0.010500  71.100000
0.003000  71.100000
-0.007500  71.100000
-0.015000  71.100000
-0.020300  71.100000
-0.024000  71.100000
-0.018100  71.100000
-0.009100  71.100000
-0.003000  71.100000
0.000700  71.100000
0.004500  71.100000
0.003700  71.100000
0.005200  71.100000
0.008200  71.100000
0.015700  71.100000
0.021000  71.100000
0.015000  71.100000
0.009000  71.100000
0.001500  71.100000
-0.006800  71.100000
-0.012800  71.100000
-0.021800  71.100000
-0.021000  71.100000
-0.015800  71.100000
-0.009800  71.100000
-0.003000  71.100000
0.000700  71.100000
0.005200  71.100000
0.009000  71.000000
0.012000  71.000000
0.012700  71.000000
0.019500  71.000000
0.021000  71.000000
0.012700  71.000000
0.004500  71.000000
-0.003800  71.000000
-0.009100  71.000000
-0.018100  71.000000
-0.024800  71.100000
-0.023300  71.100000
-0.015000  71.100000
-0.008300  71.100000
-0.002300  71.100000
0.001500  71.100000
0.004500  71.100000
0.006000  71.100000
0.008200  71.100000
0.014200  71.100000
0.018700  71.100000
0.018700  71.100000
0.015000  71.100000
0.003700  71.100000
-0.006800  71.100000
-0.012800  71.100000
-0.021800  71.100000
-0.021800  71.100000
-0.017300  71.100000
-0.008300  71.100000
-0.001500  71.100000
0.000700  71.100000
0.004500  71.100000
0.006700  71.100000
0.010500  71.100000
0.013500  71.100000
0.020200  71.100000
0.021700  71.100000
0.014200  71.100000
0.009000  71.100000
0.001500  71.000000
-0.009800  71.000000
-0.018100  71.000000
-0.023300  71.000000
-0.024000  71.000000
-0.016500  71.000000
-0.008300  71.000000
-0.004600  71.000000
0.001500  71.000000
0.005200  71.000000
0.005200  71.100000
0.009000  71.100000
0.012700  71.100000
0.021000  71.100000
0.022500  71.100000
0.009700  71.100000
0.002200  71.100000
-0.006000  71.100000
-0.015000  71.100000
-0.020300  71.100000
-0.024000  71.100000
-0.019500  71.100000
-0.012000  71.100000
-0.006000  71.100000
-0.000800  71.100000
0.003000  71.100000
0.004500  71.100000
0.010500  71.100000
0.011200  71.100000
0.014200  71.100000
0.020200  71.100000
0.018000  71.100000
0.011200  71.100000
0.001500  71.100000
-0.008300  71.100000
-0.016500  71.100000
-0.020300  71.100000
-0.022500  71.100000
-0.017300  71.100000
-0.009800  71.100000
-0.004600  71.100000
0.001500  71.100000
0.008200  71.100000
0.010500  71.100000
0.012700  71.100000
0.016500  71.100000
0.021700  71.100000
0.021000  71.100000
0.013500  71.100000
0.006000  71.100000
-0.003800  71.100000
-0.010500  71.100000
-0.016500  71.100000
-0.023300  71.100000
-0.021800  71.100000
-0.014300  71.100000
-0.007500  71.100000
-0.003800  71.100000
0.001500  71.100000
0.007500  71.100000
0.006700  71.100000
0.006700  71.100000
0.011200  71.100000
0.018000  71.100000
0.017200  71.100000
0.009000  71.100000
-0.000800  71.100000
-0.006800  71.100000
-0.009800  71.100000
-0.016500  71.100000
-0.019500  71.100000
-0.015800  71.100000
-0.006800  71.100000
0.000700  71.100000
0.003700  71.100000
0.006700  71.100000
0.006700  71.100000
0.009000  71.100000
0.010500  71.100000
0.016500  71.100000
0.021700  71.100000
0.016500  71.100000
0.008200  71.100000
-0.000800  71.100000
-0.006800  71.100000
-0.015800  71.100000
-0.024800  71.100000
-0.025600  71.100000
-0.018100  71.100000
-0.008300  71.100000
-0.004600  71.100000
0.000700  71.100000
0.005200  71.100000
0.005200  71.100000
0.006700  71.100000
0.012000  71.100000
0.018700  71.100000
0.021700  71.100000
0.015700  71.100000
0.006700  71.100000
-0.000800  71.100000
-0.008300  71.100000
-0.018100  71.100000
-0.023300  71.100000
-0.020300  71.100000
-0.014300  71.100000
-0.005300  71.100000
-0.004600  71.100000
0.001500  71.100000
0.008200  71.100000
0.009000  71.100000
0.009000  71.100000
0.012000  71.100000
0.018000  71.100000
0.015700  71.100000
0.007500  71.100000
-0.001500  71.100000
-0.008300  71.100000
-0.013500  71.100000
-0.019500  71.100000
-0.021000  71.100000
-0.015800  71.100000
-0.005300  71.100000
0.001500  71.100000
0.004500  71.100000
0.003000  71.100000
0.004500  71.100000
0.010500  71.100000
0.012000  71.100000
0.019500  71.100000
0.023200  71.100000
0.016500  71.100000
0.008200  71.100000
0.000700  71.100000
-0.009100  71.100000
-0.016500  71.100000
-0.024000  71.100000
-0.024000  71.100000
-0.016500  71.100000
-0.009800  71.100000
-0.005300  71.100000
0.000000  71.100000
0.003000  71.100000
0.004500  71.100000
0.009000  71.100000
0.014200  71.100000
0.021000  71.100000
0.024000  71.100000
0.013500  71.100000
0.006700  71.100000
-0.001500  71.100000
-0.009800  71.100000
-0.016500  71.100000
-0.021000  71.100000
-0.018100  71.100000
-0.009800  71.100000
-0.004600  71.100000
-0.002300  71.100000
0.000700  71.100000
0.005200  71.100000
0.008200  71.100000
0.009700  71.100000
0.015000  71.100000
0.021700  71.100000
0.021000  71.100000
0.012700  71.100000
0.003000  71.100000
-0.006800  71.100000
-0.015800  71.100000
-0.024000  71.100000
-0.027800  71.100000
-0.023300  71.100000
-0.011300  71.100000
-0.004600  71.100000
0.000700  71.100000
0.006700  71.100000
0.012700  71.100000
0.015700  71.100000
0.018000  71.100000
0.021700  71.100000
0.021700  71.100000
0.015700  71.100000
0.008200  71.100000
-0.000800  71.100000
-0.010500  71.100000
-0.020300  71.100000
-0.024800  71.100000
-0.023300  71.100000
-0.015800  71.100000
-0.009100  71.100000
-0.005300  71.100000
-0.000800  71.100000
0.004500  71.100000
0.006700  71.100000
0.007500  71.100000
0.012700  71.100000
0.018700  71.100000
0.020200  71.100000
0.014200  71.100000
0.003000  71.100000
-0.004600  71.000000
-0.011300  71.000000
-0.021800  71.000000
-0.024800  71.000000
-0.020300  71.000000
-0.011300  71.000000
-0.003000  71.000000
0.000700  71.000000
0.006000  71.000000
0.006700  71.000000
0.009000  71.000000
0.012000  71.000000
0.012000  71.000000
0.012000  71.000000
0.012000  71.000000
0.012000  71.000000
0.012000  71.000000
0.012000  71.000000
0.012000  71.000000
0.012000  71.000000
