# Supplementary material for: Extracting time-frequency feature of single-channel vastus medialis EMG signals for knee exercise pattern recognition
Source: PLoS One. 2017 Jul 10;12(7):e0180526. doi: 10.1371/journal.pone.0180526 (PMC5503271; doi:10.1371/journal.pone.0180526)
Supplement: S1 File — The EMG orignial data of the vastus medialis muscle of the detected leg from 14 healthy subjects were collected and recorded in the file while performing three exercise programs, i.e., leg extension from a sitting position (sitting), flexion of the leg up (standing), and gait (walking). (ZIP) [file pone.0180526.s001.zip › Data/2sitting.txt]

File Name: 2sitting.log
Channel 3: 'VM', 7384 values, engineering units: mV, no filters.
Channel 5: 'FX', 370 values, engineering units: deg, no filters, extrapolated from 50 to 1000 samples per second.
-0.010500  56.500000
-0.006800  56.400000
-0.007500  56.400000
-0.006800  56.300000
-0.006800  56.200000
-0.006000  56.200000
-0.004600  56.100000
-0.003800  56.000000
-0.000800  55.900000
0.002200  55.800000
0.003700  55.800000
0.005200  55.700000
0.009000  55.600000
0.014200  55.600000
0.018000  55.500000
0.020200  55.400000
0.021000  55.300000
0.024000  55.300000
0.024000  55.200000
0.021700  55.100000
0.019500  55.000000
0.012700  54.900000
0.012700  54.800000
0.014200  54.600000
0.013500  54.400000
0.014200  54.300000
0.010500  54.200000
-0.004600  54.000000
-0.029300  53.900000
-0.040500  53.800000
-0.042800  53.600000
-0.042000  53.500000
-0.036800  53.300000
-0.035300  53.200000
-0.027000  53.100000
-0.016500  52.900000
-0.010500  52.800000
-0.005300  52.600000
0.000700  52.500000
0.011200  52.300000
0.021000  52.200000
0.032200  52.000000
0.039700  51.800000
0.045700  51.700000
0.050200  51.500000
0.050200  51.300000
0.049500  51.200000
0.044200  51.000000
0.039700  50.800000
0.036000  50.600000
0.025500  50.400000
0.012000  50.300000
0.005200  50.100000
0.001500  49.900000
0.001500  49.700000
0.001500  49.500000
0.000700  49.400000
0.006700  49.200000
0.019500  49.000000
0.030700  48.900000
0.030700  48.600000
0.026200  48.500000
0.026200  48.200000
0.027700  48.000000
0.018000  47.800000
0.006700  47.500000
-0.001500  47.300000
-0.012800  47.100000
-0.021000  46.800000
-0.033800  46.600000
-0.036100  46.400000
-0.033000  46.200000
-0.034600  45.900000
-0.031500  45.700000
-0.027800  45.500000
-0.024000  45.200000
-0.021000  45.000000
-0.012000  44.800000
0.002200  44.500000
0.009000  44.300000
0.006700  44.100000
-0.005300  43.800000
-0.019500  43.600000
-0.035300  43.200000
-0.052500  43.000000
-0.069100  42.700000
-0.086300  42.400000
-0.096800  42.200000
-0.093000  41.800000
-0.072800  41.600000
-0.024800  41.300000
0.059200  41.000000
0.114000  40.800000
0.143200  40.500000
0.250500  40.200000
0.313500  39.900000
0.264700  39.600000
0.213000  39.400000
0.141000  39.100000
0.086200  38.800000
0.016500  38.500000
-0.039000  38.200000
-0.032300  37.900000
0.006700  37.600000
0.057000  37.300000
0.035200  37.000000
0.008200  36.700000
-0.005300  36.400000
-0.030000  36.100000
-0.055500  35.800000
-0.079500  35.500000
-0.096800  35.200000
-0.116300  34.900000
-0.122300  34.600000
-0.119300  34.200000
-0.117800  34.000000
-0.114800  33.700000
-0.105000  33.300000
-0.096800  33.000000
-0.080300  32.800000
-0.069100  32.400000
-0.058500  32.100000
-0.044300  31.800000
-0.041300  31.500000
-0.039800  31.100000
-0.042000  30.800000
-0.048000  30.400000
-0.049500  30.100000
-0.051800  29.700000
-0.049500  29.400000
-0.036800  29.100000
-0.036800  28.800000
-0.035300  28.400000
-0.029300  28.100000
-0.025600  27.800000
-0.018800  27.400000
-0.016500  27.100000
-0.014300  26.700000
-0.018100  26.400000
-0.025600  26.100000
-0.027800  25.700000
-0.021800  25.400000
-0.009800  25.000000
-0.000800  24.700000
0.011200  24.300000
0.025500  23.900000
0.030700  23.600000
0.027000  23.200000
0.030700  22.900000
0.032200  22.500000
0.031500  22.100000
0.030000  21.800000
0.027000  21.500000
0.025500  21.100000
0.014200  20.700000
0.003700  20.400000
0.002200  20.000000
-0.005300  19.700000
-0.005300  19.300000
-0.000800  18.900000
0.004500  18.500000
0.010500  18.200000
0.012000  17.900000
0.016500  17.500000
0.024000  17.100000
0.031500  16.800000
0.031500  16.400000
0.034500  16.100000
0.035200  15.700000
0.028500  15.300000
0.016500  14.900000
0.011200  14.600000
-0.007500  14.200000
-0.024000  13.900000
0.009000  13.500000
0.025500  13.100000
0.043500  12.800000
0.062200  12.400000
0.010500  12.100000
-0.008300  11.700000
0.030700  11.300000
0.046500  11.100000
0.045700  10.800000
0.055500  10.500000
0.066700  10.200000
0.045700  9.900000
0.049500  9.700000
0.061500  9.400000
0.038200  9.100000
0.024700  8.900000
0.003000  8.500000
-0.000800  8.300000
-0.007500  8.000000
-0.027000  7.700000
-0.014300  7.500000
-0.003800  7.200000
-0.000800  6.900000
0.004500  6.600000
0.005200  6.300000
0.009700  6.100000
0.006700  5.800000
-0.001500  5.700000
-0.000800  5.500000
0.003700  5.400000
0.010500  5.300000
0.019500  5.100000
0.019500  5.000000
0.018000  4.900000
0.018000  4.700000
0.020200  4.600000
0.021700  4.400000
0.025500  4.300000
0.018000  4.100000
0.003700  4.000000
-0.012800  3.900000
-0.027000  3.700000
-0.018100  3.600000
-0.008300  3.500000
-0.015800  3.300000
-0.032300  3.200000
-0.036800  3.000000
-0.041300  3.000000
-0.055500  3.000000
-0.054000  2.900000
-0.040500  2.900000
-0.040500  2.800000
-0.046500  2.700000
-0.052500  2.700000
-0.051100  2.600000
-0.044300  2.600000
-0.035300  2.600000
-0.025600  2.500000
-0.024000  2.500000
-0.023300  2.400000
-0.021800  2.400000
-0.019500  2.300000
-0.015800  2.200000
-0.019500  2.200000
-0.021800  2.200000
-0.012800  2.100000
-0.003000  2.000000
0.000000  2.100000
-0.003800  2.100000
-0.018100  2.100000
0.002200  2.100000
0.050200  2.200000
0.066700  2.200000
0.085500  2.200000
0.087700  2.200000
0.057700  2.200000
0.047200  2.300000
0.060700  2.300000
0.049500  2.300000
0.036700  2.400000
0.025500  2.400000
0.012700  2.400000
0.013500  2.500000
0.008200  2.500000
0.025500  2.500000
0.019500  2.500000
-0.007500  2.600000
-0.014300  2.600000
-0.021800  2.700000
-0.033000  2.900000
-0.043600  3.000000
-0.051800  3.100000
-0.036800  3.100000
-0.012000  3.200000
0.000700  3.400000
0.009000  3.500000
0.005200  3.600000
0.000700  3.600000
0.008200  3.700000
-0.006800  3.900000
-0.020300  4.000000
-0.024000  4.000000
-0.033000  4.100000
-0.030000  4.200000
-0.031500  4.400000
-0.027800  4.500000
-0.025600  4.500000
-0.022500  4.700000
-0.010500  4.800000
-0.012000  5.000000
-0.015800  5.100000
-0.009100  5.300000
0.006700  5.400000
0.012700  5.500000
0.008200  5.700000
-0.000800  5.800000
-0.002300  6.000000
0.005200  6.100000
0.014200  6.300000
0.019500  6.400000
0.015700  6.600000
0.018700  6.700000
0.029200  6.800000
0.031500  7.000000
0.020200  7.200000
0.003700  7.300000
-0.002300  7.400000
0.003000  7.500000
0.001500  7.600000
0.001500  7.600000
-0.004600  7.700000
-0.031500  7.700000
-0.049500  7.800000
-0.046500  7.900000
-0.030000  7.900000
-0.009100  8.000000
0.022500  8.100000
0.042700  8.100000
0.051700  8.200000
0.042000  8.200000
-0.000800  8.300000
-0.009100  8.400000
0.016500  8.400000
0.053200  8.500000
0.089200  8.500000
0.082500  8.600000
0.056200  8.700000
0.039000  8.700000
0.025500  8.600000
0.017200  8.500000
0.023200  8.500000
0.036700  8.500000
0.035200  8.400000
0.033700  8.300000
0.018000  8.300000
-0.006800  8.200000
-0.018800  8.100000
-0.024000  8.100000
-0.022500  8.100000
-0.020300  8.000000
-0.016500  8.000000
-0.000800  7.900000
0.018700  7.800000
0.018000  7.800000
0.000700  7.700000
-0.016500  7.600000
-0.019500  7.600000
-0.003000  7.600000
-0.002300  7.600000
-0.001500  7.600000
-0.006800  7.600000
-0.027000  7.700000
-0.029300  7.700000
-0.024800  7.700000
-0.018800  7.800000
-0.015800  7.800000
-0.015800  7.800000
-0.024000  7.900000
-0.033000  7.900000
-0.033000  7.900000
-0.028500  7.900000
-0.024800  8.000000
-0.034600  8.000000
-0.042800  8.000000
-0.035300  8.100000
-0.024000  8.100000
-0.020300  8.100000
-0.016500  8.200000
-0.012000  8.300000
-0.002300  8.400000
0.004500  8.500000
-0.006800  8.600000
-0.016500  8.700000
-0.019500  8.800000
-0.035300  8.900000
-0.057000  9.000000
-0.075000  9.100000
-0.066800  9.200000
-0.059300  9.400000
-0.057000  9.400000
-0.042800  9.500000
-0.042000  9.700000
-0.027800  9.800000
-0.004600  9.900000
0.025500  9.900000
0.036700  10.100000
0.032200  10.200000
0.044200  10.300000
0.044200  10.300000
0.049500  10.400000
0.048000  10.500000
0.040500  10.600000
0.039000  10.700000
0.044200  10.700000
0.057700  10.800000
0.060000  10.900000
0.054700  11.000000
0.038200  11.100000
0.021700  11.200000
0.006700  11.200000
-0.005300  11.300000
-0.012800  11.400000
-0.012800  11.500000
-0.006800  11.600000
-0.003000  11.600000
-0.001500  11.700000
0.000700  11.800000
0.000700  11.700000
-0.006000  11.700000
-0.008300  11.600000
-0.009100  11.500000
-0.003800  11.500000
0.012000  11.400000
0.019500  11.300000
0.024700  11.200000
0.024700  11.200000
0.019500  11.100000
0.015700  11.000000
0.009700  10.900000
0.003000  10.900000
-0.000800  10.800000
-0.006000  10.700000
-0.008300  10.700000
-0.005300  10.600000
-0.006800  10.500000
-0.006800  10.400000
-0.012800  10.300000
-0.015800  10.300000
-0.020300  10.300000
-0.034600  10.300000
-0.036800  10.300000
-0.021000  10.200000
-0.000800  10.200000
0.016500  10.200000
0.019500  10.200000
0.018000  10.100000
0.021000  10.100000
0.024000  10.100000
0.032200  10.000000
0.029200  10.000000
0.024700  10.000000
0.027700  10.000000
0.025500  9.900000
0.016500  9.900000
0.005200  9.900000
0.001500  9.900000
0.014200  9.800000
0.033000  9.900000
0.046500  10.000000
0.056200  10.100000
0.059200  10.200000
0.061500  10.300000
0.053200  10.300000
0.034500  10.400000
0.033000  10.500000
0.030700  10.600000
0.029200  10.700000
0.030700  10.800000
0.027000  10.900000
0.021700  11.000000
0.021700  11.100000
0.013500  11.200000
0.010500  11.300000
0.026200  11.400000
0.019500  11.500000
0.000700  11.600000
-0.015000  11.700000
-0.035300  11.700000
-0.045800  11.700000
-0.055500  11.800000
-0.061500  11.800000
-0.065300  11.900000
-0.068300  11.900000
-0.074300  12.000000
-0.073500  12.000000
-0.072100  12.100000
-0.078800  12.100000
-0.078000  12.100000
-0.077300  12.200000
-0.069800  12.200000
-0.057800  12.300000
-0.038300  12.300000
-0.010500  12.400000
0.000700  12.400000
-0.005300  12.500000
-0.020300  12.500000
-0.023300  12.600000
-0.023300  12.600000
-0.031500  12.600000
-0.030800  12.600000
-0.030000  12.600000
-0.026300  12.500000
-0.024800  12.500000
-0.027800  12.500000
-0.024000  12.500000
-0.024800  12.500000
-0.025600  12.400000
-0.024000  12.400000
-0.021800  12.400000
-0.017300  12.400000
-0.012800  12.400000
-0.006800  12.400000
0.000000  12.300000
0.003000  12.300000
0.003700  12.300000
0.009000  12.300000
0.011200  12.200000
0.006000  12.200000
0.012000  12.200000
0.018000  12.100000
0.017200  12.100000
0.021700  12.100000
0.030000  12.000000
0.034500  12.000000
0.033000  11.900000
0.029200  11.900000
0.023200  11.800000
0.014200  11.700000
0.010500  11.700000
0.009000  11.700000
0.009700  11.600000
0.012000  11.600000
0.012000  11.500000
0.015000  11.500000
0.019500  11.400000
0.021700  11.400000
0.024700  11.300000
0.030700  11.300000
0.027000  11.200000
0.015700  11.200000
0.008200  11.200000
-0.008300  11.200000
-0.026300  11.100000
-0.036800  11.100000
-0.045800  11.100000
-0.049500  11.000000
-0.051100  11.000000
-0.043600  11.000000
-0.034600  10.900000
-0.027800  10.900000
-0.020300  10.900000
-0.018100  10.800000
-0.018100  10.800000
-0.021800  10.700000
-0.019500  10.700000
-0.015800  10.700000
-0.016500  10.600000
-0.015000  10.600000
-0.008300  10.600000
-0.007500  10.600000
-0.006000  10.600000
0.003000  10.600000
0.007500  10.500000
0.018000  10.500000
0.024000  10.500000
0.025500  10.500000
0.027700  10.400000
0.028500  10.400000
0.034500  10.400000
0.036700  10.400000
0.041200  10.400000
0.041200  10.300000
0.036700  10.300000
0.036000  10.300000
0.033000  10.300000
0.025500  10.300000
0.019500  10.200000
0.018000  10.200000
0.015700  10.200000
0.015700  10.200000
0.018700  10.200000
0.021700  10.200000
0.023200  10.200000
0.025500  10.200000
0.026200  10.200000
0.025500  10.200000
0.021000  10.200000
0.018000  10.200000
0.016500  10.200000
0.015000  10.200000
0.010500  10.200000
0.012000  10.200000
0.016500  10.200000
0.014200  10.200000
0.012000  10.200000
0.010500  10.200000
0.005200  10.200000
-0.000800  10.200000
-0.001500  10.200000
-0.003000  10.200000
-0.005300  10.200000
-0.006800  10.200000
-0.010500  10.100000
-0.018800  10.100000
-0.023300  10.100000
-0.021000  10.100000
-0.018800  10.000000
-0.014300  10.000000
-0.013500  10.000000
-0.012000  10.000000
-0.012000  10.000000
-0.012000  9.900000
-0.009100  9.900000
-0.007500  9.900000
-0.005300  9.900000
-0.009100  9.900000
-0.009800  9.800000
-0.010500  9.800000
-0.013500  9.800000
-0.012800  9.700000
-0.013500  9.700000
-0.015800  9.700000
-0.018800  9.600000
-0.018800  9.600000
-0.015800  9.500000
-0.010500  9.500000
-0.008300  9.400000
-0.004600  9.400000
-0.003000  9.400000
-0.001500  9.400000
0.003000  9.300000
0.010500  9.300000
0.018700  9.200000
0.021000  9.200000
0.019500  9.200000
0.018000  9.100000
0.012700  9.000000
0.010500  9.000000
0.012000  9.000000
0.006700  9.000000
-0.000800  9.000000
-0.024000  8.900000
-0.024000  8.900000
0.015700  8.800000
0.024000  8.800000
0.022500  8.800000
0.015000  8.700000
0.015000  8.700000
0.025500  8.600000
0.015700  8.600000
0.011200  8.600000
0.003700  8.500000
0.012700  8.500000
0.006000  8.500000
-0.001500  8.500000
-0.003000  8.400000
-0.009100  8.300000
0.004500  8.300000
-0.000800  8.300000
0.005200  8.300000
0.009000  8.200000
0.004500  8.200000
0.004500  8.100000
0.001500  8.100000
0.003000  8.100000
0.006000  8.100000
0.012700  8.000000
0.012700  8.000000
0.010500  7.900000
0.008200  7.900000
0.012700  7.900000
0.016500  7.800000
0.019500  7.800000
0.017200  7.700000
0.012000  7.700000
0.013500  7.700000
0.012000  7.600000
0.012000  7.600000
0.013500  7.600000
0.012700  7.600000
0.010500  7.600000
0.008200  7.500000
0.010500  7.500000
0.013500  7.500000
0.015700  7.500000
0.010500  7.400000
0.000700  7.400000
-0.001500  7.400000
-0.000800  7.300000
-0.002300  7.300000
-0.003000  7.300000
-0.000800  7.300000
0.000000  7.200000
0.003700  7.200000
0.006000  7.200000
0.001500  7.200000
-0.003000  7.100000
-0.006000  7.100000
-0.005300  7.100000
-0.005300  7.100000
-0.003000  7.100000
0.002200  7.100000
0.006700  7.100000
0.006700  7.000000
0.003000  7.000000
0.004500  7.000000
0.004500  7.000000
0.003700  7.000000
0.005200  6.900000
0.006700  6.900000
0.008200  6.900000
0.007500  6.900000
0.006000  6.900000
0.004500  6.800000
0.000700  6.800000
0.000000  6.800000
0.004500  6.700000
0.004500  6.700000
0.004500  6.700000
0.004500  6.700000
-0.001500  6.700000
-0.003800  6.700000
-0.000800  6.700000
-0.004600  6.700000
-0.007500  6.700000
-0.009800  6.700000
-0.012800  6.600000
-0.009100  6.600000
-0.004600  6.600000
-0.001500  6.600000
0.000700  6.600000
-0.001500  6.600000
-0.006800  6.500000
-0.016500  6.500000
-0.030800  6.500000
-0.040500  6.500000
-0.045000  6.400000
-0.045800  6.400000
-0.050300  6.400000
-0.057000  6.400000
-0.062300  6.400000
-0.065300  6.400000
-0.066800  6.400000
-0.072100  6.400000
-0.066800  6.300000
-0.059300  6.300000
-0.049500  6.300000
-0.047300  6.300000
-0.054000  6.300000
-0.049500  6.300000
-0.049500  6.300000
-0.048000  6.300000
-0.048800  6.200000
-0.048800  6.200000
-0.042000  6.200000
-0.039000  6.200000
-0.033000  6.100000
-0.025600  6.100000
-0.018100  6.100000
-0.009100  6.100000
-0.000800  6.100000
0.003000  6.100000
0.003000  6.100000
0.004500  6.100000
0.009000  6.100000
0.014200  6.100000
0.011200  6.100000
0.008200  6.100000
0.004500  6.100000
-0.000800  6.000000
-0.000800  6.000000
-0.000800  6.000000
0.004500  6.000000
0.007500  6.000000
0.009700  6.000000
0.012700  6.000000
0.012700  5.900000
0.018000  5.900000
0.021700  5.900000
0.026200  5.900000
0.030700  5.900000
0.029200  5.900000
0.031500  5.900000
0.032200  5.900000
0.029200  5.900000
0.027700  5.900000
0.024000  5.900000
0.024000  5.900000
0.025500  5.900000
0.025500  5.900000
0.024000  5.900000
0.020200  5.900000
0.016500  5.900000
0.016500  5.800000
0.021700  5.800000
0.023200  5.800000
0.025500  5.800000
0.029200  5.800000
0.029200  5.800000
0.031500  5.800000
0.032200  5.800000
0.030000  5.800000
0.027700  5.800000
0.023200  5.800000
0.021000  5.800000
0.019500  5.800000
0.018700  5.800000
0.021700  5.800000
0.023200  5.800000
0.025500  5.800000
0.027700  5.800000
0.026200  5.900000
0.021000  5.900000
0.018000  5.900000
0.018000  5.900000
0.016500  5.900000
0.012000  5.900000
0.008200  5.900000
0.004500  5.900000
0.000700  5.900000
-0.003800  5.900000
-0.009800  5.900000
-0.015800  5.900000
-0.012800  5.900000
-0.008300  5.900000
-0.007500  5.900000
-0.007500  5.900000
-0.008300  5.900000
-0.004600  5.900000
-0.009100  5.900000
-0.017300  5.900000
-0.012000  6.000000
-0.003000  6.000000
0.004500  6.000000
0.009000  6.000000
0.008200  6.000000
0.009000  6.000000
0.010500  6.000000
0.012000  6.000000
0.015700  6.000000
0.014200  6.100000
0.009000  6.100000
0.010500  6.100000
0.012700  6.100000
0.010500  6.200000
0.012000  6.200000
0.012000  6.200000
0.012000  6.200000
0.010500  6.200000
0.008200  6.300000
0.006700  6.300000
0.003700  6.300000
0.001500  6.300000
0.001500  6.300000
0.000000  6.300000
-0.002300  6.400000
0.000700  6.400000
-0.002300  6.400000
-0.001500  6.400000
-0.001500  6.500000
-0.001500  6.500000
0.002200  6.500000
-0.000800  6.600000
0.000700  6.600000
0.001500  6.600000
-0.001500  6.600000
-0.003000  6.700000
-0.002300  6.700000
-0.004600  6.700000
-0.007500  6.700000
-0.009100  6.700000
-0.008300  6.800000
-0.008300  6.800000
-0.006800  6.800000
-0.010500  6.900000
-0.016500  6.900000
-0.019500  6.900000
-0.021000  7.000000
-0.019500  7.000000
-0.016500  7.000000
-0.012800  7.100000
-0.012000  7.100000
-0.011300  7.200000
-0.012000  7.200000
-0.013500  7.200000
-0.014300  7.200000
-0.015000  7.300000
-0.011300  7.300000
-0.010500  7.400000
-0.009100  7.400000
-0.007500  7.400000
-0.005300  7.500000
-0.004600  7.500000
-0.003800  7.600000
-0.006800  7.600000
-0.006000  7.600000
-0.001500  7.600000
-0.006800  7.700000
-0.010500  7.700000
-0.006000  7.800000
-0.000800  7.800000
0.000700  7.900000
-0.001500  7.900000
-0.001500  7.900000
-0.001500  8.000000
-0.006800  8.000000
-0.007500  8.100000
-0.008300  8.100000
-0.009800  8.100000
-0.012800  8.200000
-0.010500  8.200000
-0.007500  8.300000
-0.008300  8.300000
-0.008300  8.300000
-0.010500  8.400000
-0.008300  8.400000
-0.008300  8.500000
-0.006800  8.500000
-0.008300  8.500000
-0.009800  8.600000
-0.009100  8.600000
-0.010500  8.600000
-0.008300  8.700000
-0.005300  8.700000
-0.003000  8.800000
0.003000  8.800000
0.000700  8.900000
0.000000  8.900000
0.004500  8.900000
0.004500  9.000000
0.011200  9.000000
0.012700  9.000000
0.005200  9.100000
0.003000  9.100000
-0.003800  9.100000
-0.009100  9.200000
-0.008300  9.200000
-0.007500  9.300000
-0.006800  9.300000
-0.006800  9.300000
-0.012000  9.400000
-0.014300  9.400000
-0.014300  9.400000
-0.021800  9.400000
-0.027000  9.500000
-0.029300  9.500000
-0.028500  9.600000
-0.021800  9.600000
-0.022500  9.600000
-0.022500  9.700000
-0.026300  9.700000
-0.032300  9.700000
-0.033000  9.800000
-0.033000  9.800000
-0.035300  9.800000
-0.036100  9.900000
-0.035300  9.900000
-0.038300  9.900000
-0.040500  10.000000
-0.039000  10.000000
-0.034600  10.100000
-0.031500  10.100000
-0.027000  10.200000
-0.021800  10.200000
-0.020300  10.300000
-0.015000  10.300000
-0.009100  10.300000
-0.001500  10.300000
0.003000  10.400000
0.000700  10.400000
0.003000  10.500000
0.016500  10.500000
0.030000  10.600000
0.036700  10.600000
0.038200  10.700000
0.033700  10.700000
0.035200  10.700000
0.036700  10.800000
0.038200  10.900000
0.044200  11.000000
0.042700  11.100000
0.046500  11.100000
0.053200  11.200000
0.054000  11.300000
0.051700  11.300000
0.048000  11.400000
0.044200  11.500000
0.040500  11.600000
0.038200  11.700000
0.036000  11.700000
0.034500  11.800000
0.036700  11.900000
0.036700  11.900000
0.034500  12.000000
0.031500  12.100000
0.029200  12.100000
0.027000  12.200000
0.027700  12.300000
0.029200  12.500000
0.027700  12.600000
0.029200  12.700000
0.031500  12.800000
0.028500  12.900000
0.017200  13.000000
0.009700  13.100000
0.011200  13.300000
0.012000  13.400000
0.009000  13.500000
0.013500  13.600000
0.019500  13.700000
0.020200  13.800000
0.023200  13.900000
0.021700  14.000000
0.015700  14.200000
0.010500  14.300000
0.006000  14.400000
0.000000  14.500000
-0.008300  14.700000
-0.016500  14.800000
-0.024000  15.000000
-0.029300  15.200000
-0.027800  15.300000
-0.025600  15.500000
-0.025600  15.700000
-0.024800  15.800000
-0.033000  16.000000
-0.036100  16.200000
-0.021000  16.300000
-0.008300  16.500000
-0.007500  16.600000
-0.010500  16.800000
-0.013500  17.000000
-0.024000  17.100000
-0.027800  17.300000
-0.029300  17.500000
-0.037500  17.600000
-0.041300  17.800000
-0.037500  18.000000
-0.024000  18.300000
-0.018100  18.400000
-0.009100  18.700000
-0.012800  18.900000
-0.026300  19.100000
-0.025600  19.300000
-0.036100  19.500000
-0.031500  19.800000
-0.022500  20.000000
-0.015000  20.200000
-0.009800  20.400000
-0.018800  20.600000
-0.021800  20.800000
-0.020300  21.100000
-0.012800  21.300000
-0.006800  21.500000
0.000700  21.700000
0.000000  21.900000
-0.002300  22.100000
0.003000  22.500000
0.006000  22.700000
0.003700  23.000000
-0.000800  23.300000
0.002200  23.600000
0.005200  23.900000
0.007500  24.200000
0.010500  24.500000
0.009700  24.800000
0.009700  25.100000
0.010500  25.400000
0.008200  25.700000
0.009700  26.000000
0.016500  26.300000
0.021000  26.600000
0.023200  26.900000
0.021000  27.200000
0.020200  27.500000
0.019500  27.800000
0.021700  28.100000
0.027000  28.400000
0.033000  28.700000
0.038200  29.000000
0.040500  29.300000
0.042700  29.700000
0.042700  29.900000
0.046500  30.200000
0.047200  30.600000
0.053200  30.900000
0.055500  31.200000
0.057700  31.500000
0.066700  31.800000
0.065200  32.100000
0.061500  32.400000
0.057700  32.800000
0.059200  33.000000
0.061500  33.300000
0.057000  33.700000
0.059200  34.000000
0.051700  34.300000
0.040500  34.500000
0.032200  34.800000
0.019500  35.000000
0.012000  35.300000
0.006700  35.500000
0.002200  35.800000
0.003000  36.000000
0.003000  36.300000
-0.003800  36.500000
-0.012000  36.800000
-0.009100  37.000000
-0.006000  37.300000
-0.010500  37.500000
-0.016500  37.800000
-0.023300  38.000000
-0.028500  38.200000
-0.029300  38.500000
-0.029300  38.700000
-0.027800  39.000000
-0.021800  39.200000
-0.017300  39.500000
-0.020300  39.800000
-0.020300  40.100000
-0.023300  40.400000
-0.027000  40.600000
-0.031500  40.900000
-0.036800  41.200000
-0.033000  41.500000
-0.027800  41.800000
-0.025600  42.000000
-0.031500  42.300000
-0.034600  42.600000
-0.040500  42.900000
-0.055500  43.100000
-0.064500  43.400000
-0.066800  43.700000
-0.067500  44.000000
-0.064500  44.300000
-0.064500  44.500000
-0.065300  44.800000
-0.059300  45.100000
-0.053300  45.500000
-0.050300  45.800000
-0.048800  46.200000
-0.051800  46.500000
-0.060000  46.800000
-0.058500  47.200000
-0.048000  47.500000
-0.050300  47.900000
-0.048000  48.200000
-0.051800  48.500000
-0.054000  48.900000
-0.033000  49.200000
-0.026300  49.500000
-0.018100  49.900000
-0.010500  50.200000
-0.004600  50.600000
0.008200  50.900000
0.016500  51.300000
0.020200  51.600000
0.021700  51.900000
0.024700  52.200000
0.027700  52.600000
0.033700  52.900000
0.038200  53.200000
0.038200  53.500000
0.038200  53.900000
0.036000  54.200000
0.031500  54.600000
0.022500  54.900000
0.015000  55.200000
0.011200  55.600000
0.006700  55.900000
0.001500  56.200000
-0.003000  56.600000
-0.004600  56.900000
-0.012000  57.200000
-0.012000  57.600000
-0.008300  57.900000
-0.012000  58.200000
-0.009100  58.500000
-0.006800  58.800000
-0.003800  59.000000
-0.001500  59.300000
-0.002300  59.600000
0.000000  59.800000
0.001500  60.100000
0.001500  60.400000
0.000000  60.700000
-0.006000  61.000000
-0.004600  61.200000
0.006000  61.500000
0.012000  61.800000
0.014200  62.100000
0.014200  62.300000
0.015000  62.600000
0.018700  62.900000
0.012700  63.100000
0.009700  63.400000
0.009700  63.700000
0.005200  63.900000
0.003700  64.100000
0.003000  64.300000
0.000700  64.600000
0.000700  64.800000
0.002200  65.000000
0.008200  65.200000
0.015000  65.400000
0.017200  65.700000
0.018000  65.900000
0.017200  66.100000
0.020200  66.300000
0.024000  66.600000
0.029200  66.800000
0.035200  67.000000
0.038200  67.200000
0.040500  67.400000
0.042700  67.600000
0.043500  67.900000
0.042000  68.100000
0.040500  68.300000
0.036700  68.400000
0.037500  68.600000
0.040500  68.800000
0.042000  68.900000
0.044200  69.100000
0.048000  69.300000
0.050200  69.400000
0.053200  69.600000
0.052500  69.800000
0.053200  69.900000
0.060700  70.100000
0.057700  70.300000
0.052500  70.500000
0.042700  70.600000
0.036000  70.800000
0.036000  71.000000
0.024000  71.100000
0.020200  71.300000
0.018000  71.500000
0.009000  71.500000
-0.000800  71.600000
-0.012800  71.700000
-0.027000  71.800000
-0.032300  71.900000
-0.030000  71.900000
-0.036800  72.000000
-0.039000  72.100000
-0.045000  72.200000
-0.050300  72.300000
-0.048800  72.300000
-0.053300  72.400000
-0.049500  72.500000
-0.046500  72.600000
-0.046500  72.600000
-0.045800  72.700000
-0.048800  72.800000
-0.050300  72.800000
-0.051100  72.900000
-0.053300  73.000000
-0.049500  73.100000
-0.045800  73.100000
-0.040500  73.100000
-0.033000  73.200000
-0.031500  73.200000
-0.025600  73.200000
-0.019500  73.300000
-0.019500  73.300000
-0.016500  73.300000
-0.013500  73.300000
-0.012800  73.400000
-0.011300  73.400000
-0.009100  73.400000
-0.006800  73.500000
0.001500  73.500000
-0.000800  73.500000
-0.001500  73.600000
0.005200  73.600000
0.009700  73.600000
0.020200  73.700000
0.024000  73.700000
0.021700  73.600000
0.021700  73.600000
0.016500  73.600000
0.012700  73.500000
0.012000  73.500000
0.008200  73.400000
0.008200  73.400000
-0.001500  73.400000
-0.011300  73.300000
-0.009100  73.300000
-0.010500  73.300000
-0.016500  73.300000
-0.018800  73.200000
-0.021800  73.200000
-0.015800  73.100000
-0.012000  73.100000
-0.014300  73.100000
-0.005300  73.000000
-0.001500  72.900000
0.003700  72.900000
0.006000  72.800000
0.006000  72.700000
0.003000  72.600000
-0.021800  72.500000
-0.039000  72.400000
-0.038300  72.300000
-0.024000  72.200000
0.000700  72.100000
0.034500  72.000000
0.055500  71.900000
0.051700  71.800000
0.044200  71.700000
0.033000  71.600000
0.018700  71.500000
0.000700  71.500000
-0.012800  71.300000
-0.019500  71.200000
-0.018800  71.100000
-0.011300  71.000000
-0.003000  70.900000
0.003700  70.800000
0.008200  70.600000
-0.002300  70.500000
-0.038300  70.300000
-0.057000  70.200000
-0.024800  70.100000
0.001500  69.900000
0.012000  69.700000
0.031500  69.600000
0.043500  69.500000
0.048000  69.300000
0.042700  69.200000
0.027700  69.000000
0.011200  68.900000
0.004500  68.800000
0.002200  68.600000
-0.002300  68.400000
-0.009100  68.300000
-0.007500  68.100000
0.012000  68.000000
0.038200  67.800000
0.047200  67.600000
0.055500  67.400000
0.056200  67.200000
0.023200  67.000000
-0.005300  66.800000
-0.015800  66.600000
-0.015800  66.400000
-0.014300  66.100000
-0.009800  66.000000
-0.005300  65.800000
-0.001500  65.600000
-0.004600  65.400000
-0.018100  65.200000
-0.030800  65.000000
-0.050300  64.800000
-0.060800  64.600000
-0.067500  64.300000
-0.090000  64.100000
-0.132000  63.900000
-0.120800  63.600000
-0.055500  63.400000
-0.030000  63.100000
0.005200  62.900000
0.034500  62.600000
0.057000  62.300000
0.080200  62.100000
0.064500  61.800000
0.052500  61.600000
0.038200  61.300000
0.025500  61.000000
0.004500  60.800000
-0.012800  60.500000
-0.038300  60.300000
-0.072800  60.000000
-0.069800  59.700000
-0.070600  59.500000
-0.057800  59.200000
-0.019500  58.900000
0.017200  58.600000
0.042700  58.300000
0.053200  58.000000
0.050200  57.700000
0.039000  57.400000
0.027000  57.100000
0.006700  56.800000
-0.014300  56.500000
-0.010500  56.200000
-0.006800  55.900000
-0.024000  55.600000
-0.005300  55.300000
0.005200  55.000000
0.002200  54.700000
0.016500  54.400000
0.004500  54.000000
-0.027800  53.700000
-0.027800  53.500000
0.008200  53.100000
0.027000  52.800000
0.046500  52.500000
0.048000  52.200000
0.027700  51.800000
0.012700  51.500000
0.016500  51.100000
0.011200  50.800000
-0.023300  50.400000
-0.015800  50.100000
-0.022500  49.800000
-0.035300  49.400000
-0.046500  49.100000
-0.066800  48.700000
-0.060800  48.400000
-0.069100  48.100000
-0.081800  47.700000
-0.088500  47.400000
-0.072800  47.100000
-0.064500  46.700000
-0.054000  46.400000
-0.038300  46.000000
-0.030000  45.600000
-0.004600  45.200000
0.009000  44.800000
0.024000  44.500000
0.036700  44.100000
0.044200  43.600000
0.046500  43.200000
0.045700  42.800000
0.046500  42.400000
0.057000  42.000000
0.073500  41.700000
0.071200  41.300000
0.066700  40.900000
0.051700  40.500000
0.033000  40.000000
0.018700  39.600000
0.008200  39.300000
0.009000  38.900000
0.007500  38.500000
0.015700  38.000000
0.027700  37.600000
0.027000  37.200000
0.021000  36.700000
0.020200  36.300000
0.018000  35.800000
0.014200  35.400000
0.006000  34.900000
-0.012800  34.500000
-0.015800  34.000000
-0.005300  33.600000
0.009000  33.100000
0.029200  32.700000
0.039000  32.200000
0.037500  31.800000
0.038200  31.300000
0.031500  30.900000
0.015000  30.400000
-0.001500  30.000000
-0.006000  29.500000
0.000700  29.000000
0.003700  28.600000
0.003700  28.100000
-0.000800  27.600000
-0.006800  27.100000
-0.006800  26.600000
-0.006800  26.200000
-0.000800  25.700000
0.006000  25.200000
0.005200  24.700000
0.006700  24.300000
0.010500  23.800000
0.003000  23.300000
-0.009100  22.800000
-0.011300  22.300000
-0.018800  21.800000
-0.016500  21.400000
-0.004600  20.900000
-0.012800  20.400000
-0.018100  19.900000
-0.019500  19.400000
-0.026300  19.000000
-0.030000  18.500000
-0.041300  18.100000
-0.048000  17.700000
-0.054800  17.200000
-0.049500  16.800000
-0.029300  16.300000
0.009000  15.900000
0.114000  15.400000
0.141000  15.000000
0.000700  14.600000
-0.012800  14.100000
0.095200  13.700000
0.066700  13.200000
0.046500  12.800000
0.028500  12.300000
-0.015800  11.900000
0.001500  11.500000
-0.005300  11.000000
-0.006800  10.500000
-0.019500  10.300000
-0.033800  10.000000
-0.006800  9.700000
-0.001500  9.400000
-0.019500  9.000000
-0.006800  8.800000
0.006700  8.500000
0.006700  8.100000
0.015000  7.800000
0.007500  7.500000
0.012700  7.200000
0.024700  6.900000
0.027700  6.600000
0.030700  6.300000
0.028500  6.000000
0.030700  5.700000
0.027700  5.400000
0.034500  5.100000
0.039000  4.800000
0.035200  4.500000
0.042000  4.400000
0.049500  4.400000
0.048700  4.300000
0.034500  4.200000
0.027700  4.100000
0.025500  4.000000
0.016500  4.000000
0.009000  3.900000
0.001500  3.800000
-0.011300  3.700000
-0.026300  3.600000
-0.039000  3.600000
-0.049500  3.500000
-0.060000  3.400000
-0.061500  3.300000
-0.042800  3.200000
-0.023300  3.100000
-0.008300  3.100000
-0.003000  3.000000
-0.010500  2.900000
-0.022500  2.900000
-0.031500  2.900000
-0.034600  3.000000
-0.046500  3.000000
-0.048800  3.100000
-0.057000  3.100000
-0.081000  3.100000
-0.072800  3.100000
-0.048000  3.200000
-0.036100  3.200000
-0.033000  3.200000
-0.039800  3.300000
-0.045000  3.300000
-0.034600  3.400000
0.004500  3.400000
0.057000  3.400000
0.074200  3.500000
0.074200  3.500000
0.052500  3.500000
0.021700  3.600000
0.027000  3.600000
0.035200  3.700000
0.049500  3.800000
0.044200  3.900000
0.033000  4.000000
0.030000  4.100000
0.020200  4.200000
0.033700  4.300000
0.042000  4.400000
0.025500  4.500000
0.003000  4.500000
-0.008300  4.600000
-0.012000  4.700000
-0.014300  4.800000
-0.004600  4.900000
-0.004600  5.000000
-0.008300  5.100000
-0.012800  5.200000
-0.027000  5.300000
-0.046500  5.300000
-0.059300  5.400000
-0.060000  5.500000
-0.058500  5.700000
-0.050300  5.800000
-0.034600  5.800000
-0.021000  5.900000
-0.026300  6.000000
-0.033000  6.200000
-0.040500  6.300000
-0.037500  6.300000
-0.011300  6.400000
0.000700  6.500000
-0.006000  6.700000
-0.013500  6.700000
0.000000  6.800000
0.024000  6.900000
0.016500  7.000000
-0.012800  7.200000
-0.035300  7.200000
-0.049500  7.300000
-0.060000  7.300000
-0.066000  7.300000
-0.065300  7.300000
-0.055500  7.300000
-0.029300  7.300000
-0.009100  7.200000
-0.010500  7.200000
-0.005300  7.200000
-0.004600  7.200000
0.005200  7.200000
0.017200  7.200000
0.015700  7.200000
0.012000  7.100000
0.009000  7.100000
0.018000  7.100000
0.026200  7.100000
0.035200  7.000000
0.046500  7.000000
0.046500  7.000000
0.042000  6.900000
0.036700  6.900000
0.045000  6.900000
0.055500  6.900000
0.057000  6.900000
0.061500  6.900000
0.060700  6.900000
0.060000  6.900000
0.061500  6.900000
0.059200  6.900000
0.048000  7.000000
0.033000  7.000000
0.041200  7.000000
0.053200  7.000000
0.055500  7.000000
0.050200  7.000000
0.032200  7.000000
0.015700  7.000000
0.006700  7.000000
-0.003800  7.000000
-0.016500  7.000000
-0.019500  7.100000
-0.011300  7.200000
-0.000800  7.400000
-0.008300  7.500000
-0.023300  7.600000
-0.024800  7.800000
-0.029300  7.900000
-0.028500  8.100000
-0.018100  8.200000
-0.018100  8.300000
-0.017300  8.500000
-0.019500  8.600000
-0.024000  8.700000
-0.025600  8.900000
-0.030000  9.000000
-0.029300  9.100000
-0.030800  9.300000
-0.034600  9.400000
-0.026300  9.500000
-0.011300  9.700000
-0.015000  9.800000
-0.024800  9.900000
-0.015800  9.900000
-0.000800  10.000000
0.015700  10.100000
0.029200  10.200000
0.028500  10.300000
0.024700  10.400000
0.023200  10.500000
0.010500  10.600000
-0.002300  10.600000
-0.001500  10.700000
-0.006800  10.800000
-0.014300  10.900000
-0.027800  11.000000
-0.042800  11.100000
-0.053300  11.200000
-0.060000  11.200000
-0.057800  11.300000
-0.050300  11.400000
-0.040500  11.400000
-0.029300  11.400000
-0.023300  11.400000
-0.024000  11.400000
-0.025600  11.400000
-0.010500  11.400000
0.008200  11.400000
0.013500  11.400000
0.014200  11.400000
0.012000  11.400000
0.010500  11.400000
0.008200  11.400000
0.001500  11.300000
-0.009100  11.300000
-0.014300  11.300000
-0.001500  11.300000
0.015700  11.300000
0.030000  11.300000
0.034500  11.300000
0.037500  11.200000
0.033000  11.200000
0.021700  11.200000
0.024000  11.100000
0.021700  11.000000
0.018000  10.900000
0.014200  10.900000
0.015700  10.800000
0.006700  10.700000
0.005200  10.700000
0.010500  10.600000
0.006700  10.500000
0.008200  10.400000
0.007500  10.400000
0.007500  10.300000
0.006700  10.300000
0.012000  10.200000
0.021000  10.100000
0.021700  10.000000
0.021700  10.000000
0.016500  9.900000
0.006700  9.900000
-0.002300  9.800000
-0.009100  9.800000
-0.012800  9.700000
-0.015800  9.600000
-0.018100  9.600000
-0.018800  9.500000
-0.016500  9.500000
-0.012800  9.400000
-0.009100  9.400000
-0.003800  9.400000
-0.000800  9.300000
0.000000  9.300000
-0.000800  9.200000
-0.008300  9.100000
-0.009800  9.100000
-0.001500  9.000000
0.003700  9.000000
0.009000  9.000000
0.015700  8.900000
0.025500  8.900000
0.034500  8.900000
0.041200  9.000000
0.047200  9.000000
0.042000  9.000000
0.036700  9.000000
0.037500  9.000000
0.036700  9.000000
0.036700  9.100000
0.039000  9.100000
0.033700  9.100000
0.027700  9.100000
0.025500  9.200000
0.014200  9.200000
0.006700  9.200000
0.000000  9.200000
-0.008300  9.200000
-0.010500  9.300000
-0.012000  9.300000
-0.009800  9.300000
-0.010500  9.300000
-0.014300  9.400000
-0.017300  9.400000
-0.021000  9.400000
-0.021800  9.400000
-0.020300  9.400000
-0.023300  9.400000
-0.024000  9.400000
-0.027000  9.400000
-0.030800  9.500000
-0.028500  9.500000
-0.030800  9.500000
-0.036800  9.500000
-0.042000  9.500000
-0.049500  9.500000
-0.051800  9.600000
-0.050300  9.600000
-0.048000  9.600000
-0.042800  9.600000
-0.038300  9.600000
-0.024000  9.600000
-0.016500  9.600000
-0.011300  9.600000
-0.008300  9.600000
-0.010500  9.600000
-0.006000  9.600000
0.009000  9.600000
0.029200  9.600000
0.037500  9.500000
0.036700  9.500000
0.016500  9.500000
-0.001500  9.500000
0.004500  9.500000
-0.009100  9.500000
-0.021800  9.400000
-0.018100  9.400000
-0.015000  9.400000
-0.005300  9.400000
-0.005300  9.400000
-0.005300  9.400000
-0.009800  9.400000
-0.020300  9.400000
-0.030800  9.400000
-0.044300  9.300000
-0.054000  9.300000
-0.054800  9.300000
-0.049500  9.300000
-0.049500  9.200000
-0.049500  9.200000
-0.049500  9.200000
-0.042000  9.200000
-0.040500  9.200000
-0.036800  9.100000
-0.022500  9.100000
-0.016500  9.100000
-0.014300  9.100000
-0.015800  9.000000
-0.012000  9.000000
-0.010500  9.000000
-0.014300  9.000000
-0.021800  9.000000
-0.023300  9.000000
-0.013500  8.900000
-0.018100  8.900000
-0.019500  8.900000
-0.019500  8.800000
-0.024800  8.800000
-0.022500  8.800000
-0.019500  8.800000
-0.014300  8.700000
-0.010500  8.700000
-0.009800  8.700000
-0.009100  8.600000
-0.008300  8.600000
-0.008300  8.600000
-0.010500  8.500000
-0.007500  8.500000
-0.003000  8.500000
0.004500  8.500000
0.012700  8.400000
0.019500  8.400000
0.024000  8.400000
0.034500  8.400000
0.045000  8.400000
0.055500  8.300000
0.066000  8.300000
0.072700  8.300000
0.080200  8.300000
0.082500  8.200000
0.086200  8.200000
0.088500  8.200000
0.080200  8.100000
0.078000  8.100000
0.078000  8.100000
0.077200  8.100000
0.082500  8.100000
0.086200  8.100000
0.092200  8.000000
0.099000  8.000000
0.105000  7.900000
0.115500  7.900000
0.117700  7.900000
0.117700  7.900000
0.118500  7.800000
0.114000  7.800000
0.105000  7.800000
0.093000  7.700000
0.078000  7.700000
0.069000  7.700000
0.056200  7.600000
0.042700  7.600000
0.033000  7.600000
0.023200  7.600000
0.015000  7.600000
0.004500  7.500000
-0.003000  7.500000
-0.010500  7.500000
-0.021000  7.400000
-0.034600  7.400000
-0.027800  7.300000
-0.014300  7.300000
-0.028500  7.300000
-0.036100  7.300000
-0.048000  7.200000
-0.058500  7.200000
-0.061500  7.200000
-0.072800  7.200000
-0.078800  7.100000
-0.079500  7.100000
-0.072800  7.000000
-0.074300  7.000000
-0.065300  7.000000
-0.060000  6.900000
-0.057800  6.900000
-0.050300  6.900000
-0.056300  6.800000
-0.049500  6.800000
-0.045800  6.700000
-0.045800  6.700000
-0.046500  6.700000
-0.051800  6.700000
-0.053300  6.700000
-0.051100  6.600000
-0.051800  6.600000
-0.049500  6.600000
-0.042000  6.500000
-0.036800  6.500000
-0.031500  6.500000
-0.033000  6.400000
-0.033000  6.400000
-0.030000  6.400000
-0.021800  6.300000
-0.016500  6.300000
-0.020300  6.300000
-0.021800  6.300000
-0.018800  6.300000
-0.011300  6.200000
-0.012000  6.200000
-0.012800  6.200000
-0.013500  6.100000
-0.010500  6.100000
-0.009100  6.100000
-0.015800  6.000000
-0.016500  6.000000
-0.013500  6.000000
-0.006800  6.000000
-0.004600  6.000000
-0.002300  5.900000
0.006000  5.900000
0.008200  5.900000
0.011200  5.900000
0.012700  5.800000
0.010500  5.800000
0.009000  5.800000
0.009000  5.800000
0.012000  5.800000
0.011200  5.800000
0.004500  5.700000
0.000000  5.700000
0.000700  5.600000
0.000000  5.600000
-0.002300  5.600000
-0.003800  5.600000
-0.000800  5.600000
0.002200  5.600000
0.006000  5.600000
0.007500  5.600000
0.006700  5.500000
0.005200  5.500000
0.007500  5.500000
0.006700  5.500000
0.007500  5.500000
0.010500  5.400000
0.006000  5.400000
0.005200  5.400000
0.007500  5.400000
0.008200  5.400000
0.005200  5.400000
0.004500  5.300000
0.005200  5.300000
0.004500  5.300000
0.006700  5.300000
0.010500  5.300000
0.020200  5.300000
0.024000  5.300000
0.025500  5.300000
0.025500  5.300000
0.021700  5.200000
0.018700  5.200000
0.015000  5.200000
0.016500  5.200000
0.010500  5.200000
0.007500  5.100000
0.018700  5.100000
0.015000  5.100000
0.002200  5.100000
0.006700  5.100000
0.018000  5.100000
0.018700  5.000000
0.014200  5.000000
0.015700  5.000000
0.015700  5.000000
0.018700  4.900000
0.014200  4.900000
0.008200  4.900000
0.004500  4.900000
0.001500  4.900000
0.000000  4.900000
-0.008300  4.800000
-0.018100  4.800000
-0.038300  4.800000
-0.042800  4.700000
-0.022500  4.700000
-0.009100  4.700000
0.003700  4.700000
0.014200  4.600000
0.017200  4.600000
0.023200  4.600000
0.026200  4.600000
0.021700  4.500000
0.019500  4.500000
0.021000  4.500000
0.014200  4.500000
0.006700  4.500000
0.009000  4.500000
0.004500  4.400000
-0.008300  4.400000
-0.016500  4.400000
-0.016500  4.400000
-0.016500  4.300000
-0.019500  4.300000
-0.012800  4.300000
-0.005300  4.300000
-0.005300  4.300000
-0.006000  4.200000
-0.003000  4.200000
-0.000800  4.200000
0.000700  4.200000
0.002200  4.100000
-0.003000  4.100000
-0.004600  4.100000
-0.007500  4.100000
-0.009800  4.100000
-0.009100  4.000000
-0.010500  4.000000
-0.008300  4.000000
-0.006000  4.000000
-0.003000  4.000000
0.001500  4.000000
0.006000  3.900000
0.007500  3.900000
0.007500  3.900000
0.007500  3.900000
0.003000  3.900000
-0.006800  3.800000
-0.014300  3.800000
-0.015000  3.800000
-0.021000  3.800000
-0.021000  3.700000
-0.020300  3.700000
-0.021800  3.700000
-0.021800  3.700000
-0.024000  3.700000
-0.020300  3.600000
-0.018100  3.600000
-0.015800  3.600000
-0.008300  3.600000
-0.007500  3.600000
-0.005300  3.600000
-0.000800  3.500000
0.000000  3.500000
-0.000800  3.500000
-0.006800  3.500000
-0.012800  3.500000
-0.012800  3.400000
-0.012000  3.400000
-0.012800  3.400000
-0.016500  3.400000
-0.015800  3.300000
-0.012800  3.300000
-0.012000  3.300000
-0.009800  3.300000
-0.010500  3.300000
-0.005300  3.300000
-0.001500  3.300000
0.000700  3.300000
0.000700  3.200000
0.000000  3.200000
0.003000  3.200000
0.005200  3.200000
0.008200  3.200000
0.008200  3.200000
0.008200  3.200000
0.009700  3.100000
0.008200  3.100000
0.010500  3.100000
0.010500  3.100000
0.014200  3.100000
0.016500  3.100000
0.014200  3.100000
0.015700  3.100000
0.016500  3.100000
0.015000  3.100000
0.014200  3.100000
0.013500  3.100000
0.014200  3.100000
0.013500  3.100000
0.008200  3.100000
0.003000  3.100000
-0.003000  3.100000
-0.012800  3.100000
-0.005300  3.100000
0.003000  3.100000
0.003000  3.100000
0.016500  3.100000
0.014200  3.100000
0.013500  3.100000
0.020200  3.100000
0.017200  3.100000
0.020200  3.100000
0.019500  3.100000
0.014200  3.100000
0.015700  3.100000
0.018000  3.100000
0.014200  3.100000
0.012000  3.200000
0.008200  3.200000
0.005200  3.200000
0.006700  3.200000
0.003700  3.300000
0.008200  3.300000
0.011200  3.300000
0.009000  3.300000
0.009000  3.300000
0.008200  3.400000
0.010500  3.400000
0.010500  3.400000
0.008200  3.400000
0.006000  3.500000
0.003700  3.500000
-0.000800  3.500000
-0.000800  3.600000
-0.001500  3.600000
-0.006000  3.600000
-0.006000  3.700000
-0.006800  3.700000
-0.004600  3.800000
-0.000800  3.800000
0.003000  3.900000
0.010500  3.900000
0.012000  3.900000
0.009700  4.000000
0.003000  4.000000
-0.003000  4.000000
-0.000800  4.100000
0.001500  4.100000
0.000000  4.200000
-0.005300  4.200000
-0.012800  4.300000
-0.013500  4.300000
-0.014300  4.400000
-0.016500  4.400000
-0.015000  4.500000
-0.010500  4.500000
-0.006800  4.600000
-0.006000  4.600000
-0.004600  4.700000
-0.003000  4.800000
-0.002300  4.800000
-0.003800  4.900000
-0.001500  4.900000
-0.005300  5.000000
-0.012000  5.000000
-0.009100  5.100000
-0.005300  5.200000
-0.000800  5.200000
-0.000800  5.300000
-0.003000  5.300000
-0.005300  5.400000
-0.010500  5.400000
-0.009800  5.500000
-0.006800  5.600000
-0.005300  5.600000
-0.018100  5.700000
-0.040500  5.800000
-0.040500  5.800000
-0.016500  5.900000
0.002200  6.000000
0.014200  6.000000
0.020200  6.100000
0.023200  6.200000
0.027700  6.200000
0.025500  6.300000
0.023200  6.300000
0.020200  6.400000
0.015700  6.500000
0.009000  6.600000
0.008200  6.600000
0.004500  6.700000
0.000700  6.700000
-0.000800  6.800000
-0.004600  6.900000
-0.003800  7.000000
-0.010500  7.000000
-0.012000  7.100000
-0.012000  7.200000
-0.016500  7.200000
-0.020300  7.300000
-0.022500  7.400000
-0.021800  7.500000
-0.022500  7.600000
-0.020300  7.600000
-0.019500  7.700000
-0.020300  7.700000
-0.021800  7.800000
-0.015000  7.900000
-0.005300  8.000000
-0.003800  8.100000
-0.001500  8.100000
0.003000  8.200000
0.002200  8.300000
0.000000  8.400000
0.000000  8.500000
-0.003000  8.500000
-0.006000  8.600000
-0.008300  8.700000
-0.008300  8.800000
-0.006800  8.900000
-0.001500  9.000000
0.007500  9.100000
0.008200  9.200000
0.010500  9.300000
0.009000  9.400000
0.001500  9.400000
0.000700  9.500000
-0.004600  9.600000
-0.009800  9.700000
-0.012800  9.800000
-0.017300  9.900000
-0.021000  10.000000
-0.020300  10.100000
-0.021800  10.200000
-0.027000  10.300000
-0.030000  10.400000
-0.033000  10.600000
-0.029300  10.700000
-0.029300  10.800000
-0.029300  10.900000
-0.018800  11.000000
-0.013500  11.200000
-0.014300  11.200000
-0.008300  11.400000
-0.006800  11.500000
-0.015800  11.600000
-0.014300  11.700000
-0.009100  11.800000
-0.004600  11.900000
0.000700  12.100000
0.003700  12.100000
0.010500  12.300000
0.009700  12.400000
0.009000  12.600000
0.018700  12.700000
0.024000  12.900000
0.029200  13.000000
0.034500  13.100000
0.033000  13.300000
0.031500  13.500000
0.034500  13.600000
0.040500  13.800000
0.043500  13.900000
0.041200  14.000000
0.039000  14.200000
0.036700  14.400000
0.039000  14.500000
0.042000  14.600000
0.039000  14.800000
0.039700  14.900000
0.036700  15.100000
0.024000  15.200000
0.008200  15.400000
-0.003800  15.600000
-0.007500  15.700000
-0.001500  15.900000
0.005200  16.200000
0.000700  16.300000
-0.012000  16.500000
-0.015800  16.700000
-0.004600  16.900000
-0.004600  17.000000
-0.006800  17.200000
0.000000  17.400000
-0.006800  17.600000
0.006700  17.800000
0.013500  18.000000
0.006000  18.200000
0.003000  18.400000
-0.010500  18.500000
-0.008300  18.700000
-0.009100  18.900000
-0.008300  19.100000
-0.006000  19.300000
-0.012800  19.600000
-0.012000  19.800000
-0.011300  20.000000
-0.012000  20.200000
-0.009800  20.400000
-0.006800  20.700000
-0.006800  20.900000
-0.004600  21.100000
0.000700  21.300000
0.002200  21.500000
0.001500  21.800000
0.001500  22.000000
0.000700  22.200000
0.006700  22.400000
0.008200  22.600000
0.003000  22.900000
0.005200  23.100000
0.000000  23.300000
-0.005300  23.600000
-0.004600  23.800000
-0.006000  24.100000
-0.007500  24.300000
-0.009100  24.600000
-0.009100  24.800000
-0.009800  25.100000
-0.012000  25.400000
-0.015000  25.600000
-0.009800  25.900000
-0.008300  26.100000
-0.008300  26.400000
-0.003000  26.700000
-0.001500  27.000000
0.003000  27.200000
0.001500  27.400000
0.001500  27.700000
0.002200  28.000000
0.000700  28.200000
0.000000  28.500000
0.003000  28.800000
0.006700  29.000000
0.006000  29.200000
0.009000  29.500000
0.012700  29.700000
0.013500  30.000000
0.018000  30.200000
0.026200  30.500000
0.030700  30.700000
0.031500  31.000000
0.029200  31.200000
0.027700  31.500000
0.024000  31.700000
0.015000  32.000000
0.012700  32.200000
0.013500  32.500000
0.009000  32.700000
0.009700  33.000000
0.008200  33.200000
0.006700  33.500000
0.007500  33.700000
0.006700  33.900000
0.003000  34.100000
-0.000800  34.400000
-0.004600  34.600000
-0.000800  34.800000
0.009000  35.100000
0.009000  35.300000
0.006700  35.500000
0.006700  35.700000
0.004500  36.000000
0.003000  36.200000
-0.003000  36.400000
-0.007500  36.600000
-0.012800  36.900000
-0.015800  37.100000
-0.012000  37.300000
-0.006800  37.500000
-0.004600  37.800000
-0.001500  38.000000
-0.003000  38.200000
-0.008300  38.300000
-0.007500  38.600000
-0.008300  38.700000
-0.012800  38.900000
-0.015000  39.100000
-0.015800  39.300000
-0.016500  39.500000
-0.023300  39.700000
-0.028500  39.900000
-0.032300  40.000000
-0.038300  40.200000
-0.044300  40.500000
-0.046500  40.600000
-0.050300  40.800000
-0.049500  41.000000
-0.042800  41.200000
-0.038300  41.400000
-0.032300  41.600000
-0.026300  41.800000
-0.027000  41.900000
-0.027000  42.100000
-0.027000  42.300000
-0.024800  42.400000
-0.025600  42.600000
-0.027800  42.800000
-0.026300  43.000000
-0.027000  43.100000
-0.021800  43.300000
-0.014300  43.500000
-0.008300  43.600000
-0.003800  43.800000
-0.003000  44.000000
-0.000800  44.200000
0.002200  44.400000
0.004500  44.500000
0.004500  44.700000
0.005200  44.900000
0.003000  45.000000
0.002200  45.200000
0.003700  45.400000
-0.001500  45.600000
-0.004600  45.800000
-0.006000  45.900000
-0.004600  46.100000
0.000700  46.300000
0.003000  46.400000
0.006700  46.600000
0.016500  46.800000
0.026200  47.000000
0.031500  47.100000
0.033700  47.300000
0.036700  47.500000
0.039000  47.600000
0.038200  47.800000
0.038200  48.000000
0.037500  48.100000
0.035200  48.300000
0.034500  48.500000
0.031500  48.700000
0.029200  48.800000
0.025500  49.000000
0.026200  49.100000
0.030000  49.200000
0.022500  49.400000
0.015700  49.500000
0.015700  49.600000
0.012700  49.800000
0.009700  49.900000
0.015000  50.000000
0.016500  50.100000
0.013500  50.300000
0.012000  50.400000
0.009700  50.500000
0.010500  50.700000
0.012000  50.800000
0.017200  50.900000
0.018000  51.100000
0.018000  51.200000
0.019500  51.300000
0.021700  51.400000
0.021700  51.400000
0.021700  51.500000
0.025500  51.600000
0.022500  51.600000
0.018000  51.700000
0.009000  51.700000
0.000700  51.800000
0.000700  51.800000
-0.009100  51.900000
-0.014300  52.000000
-0.015800  52.000000
-0.018100  52.100000
-0.016500  52.200000
-0.014300  52.200000
-0.010500  52.200000
-0.011300  52.300000
-0.006800  52.400000
-0.000800  52.400000
0.006000  52.500000
0.009000  52.500000
0.009700  52.500000
0.009000  52.600000
0.003000  52.600000
0.000700  52.600000
-0.000800  52.600000
-0.003800  52.600000
-0.010500  52.700000
-0.018100  52.700000
-0.025600  52.700000
-0.035300  52.800000
-0.037500  52.800000
-0.035300  52.800000
-0.033000  52.800000
-0.033800  52.900000
-0.028500  52.900000
-0.019500  52.900000
-0.006800  53.000000
0.003700  53.000000
0.007500  53.000000
0.006700  53.000000
-0.001500  53.000000
-0.001500  53.000000
-0.001500  53.100000
-0.009100  53.100000
-0.012000  53.100000
-0.016500  53.100000
-0.016500  53.100000
-0.015800  53.100000
-0.018100  53.100000
-0.018100  53.100000
-0.014300  53.100000
-0.007500  53.100000
0.000700  53.100000
0.009000  53.100000
0.016500  53.100000
0.023200  53.100000
0.023200  53.100000
0.021700  53.100000
0.021700  53.100000
0.014200  53.100000
0.010500  53.100000
0.009000  53.100000
0.005200  53.100000
-0.000800  53.100000
-0.009100  53.100000
-0.009100  53.100000
-0.003000  53.100000
-0.003000  53.100000
-0.006000  53.100000
-0.008300  53.100000
-0.012000  53.000000
-0.012800  53.000000
-0.009100  53.000000
-0.006800  53.000000
-0.006000  53.000000
-0.007500  53.000000
-0.012800  53.000000
-0.015800  52.900000
-0.012800  52.900000
-0.012000  52.800000
-0.006000  52.700000
-0.005300  52.600000
-0.009100  52.600000
-0.006800  52.400000
-0.009800  52.300000
-0.006800  52.200000
-0.003000  52.200000
0.003000  52.100000
0.009000  52.000000
0.006700  51.900000
0.009000  51.800000
0.006000  51.700000
0.008200  51.600000
0.009000  51.500000
0.012000  51.400000
0.008200  51.300000
-0.002300  51.200000
0.000000  51.100000
0.003000  51.000000
-0.003000  50.900000
-0.024000  50.800000
-0.016500  50.600000
-0.001500  50.500000
-0.019500  50.400000
-0.006800  50.200000
0.003700  50.100000
-0.003000  49.900000
-0.004600  49.800000
-0.003800  49.700000
-0.003000  49.600000
-0.000800  49.500000
0.006700  49.300000
0.003000  49.200000
0.001500  49.000000
0.001500  48.900000
-0.001500  48.800000
-0.000800  48.600000
-0.003000  48.500000
-0.006800  48.300000
-0.009800  48.200000
-0.006800  48.100000
-0.006800  47.900000
-0.004600  47.700000
0.001500  47.500000
0.001500  47.400000
0.002200  47.200000
0.004500  47.000000
0.007500  46.800000
0.006000  46.700000
0.001500  46.500000
0.001500  46.300000
0.000700  46.200000
-0.000800  46.000000
0.001500  45.900000
0.005200  45.700000
0.010500  45.500000
0.013500  45.300000
0.018000  45.200000
0.021700  45.000000
0.021700  44.700000
0.024700  44.500000
0.025500  44.200000
0.020200  44.000000
0.020200  43.700000
0.018700  43.500000
0.017200  43.200000
0.020200  43.000000
0.016500  42.700000
0.010500  42.500000
0.006000  42.300000
0.004500  42.000000
0.004500  41.800000
0.003700  41.500000
0.008200  41.300000
0.015000  41.000000
0.012700  40.800000
-0.004600  40.500000
-0.016500  40.300000
-0.020300  40.000000
-0.023300  39.700000
-0.025600  39.400000
-0.026300  39.100000
-0.021000  38.800000
-0.015000  38.600000
-0.008300  38.300000
-0.000800  38.000000
0.003000  37.700000
0.009700  37.400000
0.019500  37.100000
0.021700  36.900000
0.019500  36.500000
0.018700  36.300000
0.020200  36.000000
0.018000  35.700000
0.011200  35.400000
0.005200  35.100000
0.000700  34.800000
-0.005300  34.500000
-0.010500  34.200000
-0.014300  34.000000
-0.015800  33.700000
-0.015800  33.400000
-0.019500  33.100000
-0.019500  32.800000
-0.016500  32.500000
-0.013500  32.200000
-0.001500  31.900000
0.005200  31.600000
0.003000  31.400000
0.001500  31.100000
-0.000800  30.800000
-0.002300  30.500000
0.001500  30.200000
0.009700  29.900000
0.010500  29.700000
0.002200  29.300000
0.004500  29.100000
-0.001500  28.800000
-0.008300  28.400000
-0.001500  28.200000
-0.002300  27.900000
-0.006000  27.700000
-0.002300  27.400000
0.000700  27.100000
-0.001500  26.900000
0.000700  26.600000
0.003700  26.400000
0.003700  26.100000
0.002200  25.800000
0.000700  25.600000
-0.003800  25.300000
-0.009100  25.000000
-0.014300  24.700000
-0.018800  24.500000
-0.015800  24.300000
-0.007500  24.000000
-0.000800  23.700000
-0.002300  23.400000
-0.001500  23.100000
-0.002300  22.900000
-0.002300  22.700000
0.008200  22.400000
0.011200  22.200000
0.002200  21.900000
-0.004600  21.700000
-0.008300  21.500000
-0.008300  21.200000
-0.014300  21.000000
-0.020300  20.700000
-0.020300  20.400000
-0.018100  20.200000
-0.018100  19.900000
-0.015800  19.700000
-0.015800  19.400000
-0.018100  19.200000
-0.014300  19.000000
-0.011300  18.700000
-0.008300  18.500000
-0.003800  18.200000
-0.003000  18.000000
0.000000  17.800000
0.003000  17.500000
0.003000  17.300000
0.001500  17.000000
0.003000  16.800000
0.003000  16.600000
0.003700  16.400000
0.007500  16.200000
0.009000  15.900000
0.006700  15.700000
0.010500  15.500000
0.013500  15.300000
0.012000  15.000000
0.014200  14.800000
0.010500  14.500000
0.004500  14.300000
0.000000  14.100000
-0.001500  13.900000
0.000700  13.600000
0.001500  13.400000
0.001500  13.200000
0.000700  13.000000
-0.001500  12.800000
-0.003000  12.600000
-0.000800  12.400000
0.004500  12.200000
0.006700  12.000000
0.008200  11.800000
0.008200  11.600000
0.006000  11.300000
0.003000  11.200000
0.006700  10.900000
0.009700  10.700000
0.009000  10.500000
0.007500  10.300000
0.005200  10.100000
0.004500  9.900000
-0.001500  9.700000
-0.008300  9.400000
-0.012000  9.300000
-0.011300  9.100000
-0.008300  9.000000
-0.003000  8.800000
0.000700  8.600000
0.009700  8.500000
0.016500  8.300000
0.015000  8.100000
0.016500  7.900000
0.009000  7.700000
0.000000  7.600000
-0.001500  7.400000
-0.006000  7.200000
-0.009100  7.100000
-0.012000  6.900000
-0.016500  6.700000
-0.020300  6.600000
-0.024000  6.400000
-0.027800  6.200000
-0.021800  6.000000
-0.012000  5.900000
-0.001500  5.800000
0.015000  5.700000
0.025500  5.600000
0.033000  5.500000
0.038200  5.400000
0.041200  5.300000
0.036700  5.200000
0.024000  5.100000
0.021000  4.900000
0.012700  4.900000
0.002200  4.800000
-0.001500  4.600000
-0.003800  4.500000
-0.004600  4.500000
-0.010500  4.300000
-0.019500  4.200000
-0.029300  4.100000
-0.032300  4.000000
-0.037500  3.900000
-0.035300  3.900000
-0.019500  3.800000
-0.012000  3.700000
-0.000800  3.600000
0.009000  3.600000
0.015700  3.500000
0.021700  3.500000
0.027000  3.400000
0.027700  3.300000
0.025500  3.200000
0.027700  3.200000
0.024700  3.100000
0.024000  3.100000
0.015000  3.000000
0.008200  2.900000
0.012000  2.900000
0.006700  2.800000
0.008200  2.700000
0.006000  2.600000
0.000700  2.600000
-0.002300  2.600000
-0.012800  2.600000
-0.018100  2.500000
-0.021800  2.500000
-0.020300  2.500000
-0.010500  2.500000
-0.004600  2.500000
0.012000  2.400000
0.039000  2.400000
0.057000  2.400000
0.062200  2.300000
0.063000  2.300000
0.053200  2.300000
0.044200  2.300000
0.030700  2.200000
0.022500  2.200000
0.021700  2.200000
0.003000  2.200000
-0.020300  2.200000
-0.025600  2.100000
-0.012800  2.100000
-0.009800  2.200000
-0.005300  2.200000
-0.003800  2.200000
-0.015800  2.200000
-0.025600  2.200000
-0.027800  2.200000
-0.024000  2.300000
-0.027000  2.300000
-0.028500  2.300000
-0.035300  2.300000
-0.039800  2.300000
-0.029300  2.400000
-0.016500  2.400000
-0.010500  2.400000
-0.016500  2.400000
-0.022500  2.500000
-0.027000  2.500000
-0.043600  2.500000
-0.066800  2.500000
-0.078800  2.600000
-0.059300  2.600000
-0.062300  2.600000
-0.081000  2.700000
-0.070600  2.700000
-0.061500  2.800000
-0.055500  2.800000
-0.048800  2.900000
-0.036100  2.900000
-0.028500  3.000000
-0.019500  3.000000
-0.009800  3.100000
-0.014300  3.100000
-0.012000  3.100000
-0.009800  3.200000
0.001500  3.200000
0.015700  3.300000
0.020200  3.300000
0.029200  3.400000
0.035200  3.400000
0.037500  3.500000
0.037500  3.500000
0.038200  3.600000
0.036000  3.600000
0.039000  3.700000
0.036700  3.700000
0.027700  3.800000
0.023200  3.800000
0.017200  3.900000
0.019500  4.000000
0.017200  4.000000
0.012700  4.000000
0.006700  4.100000
0.006700  4.100000
0.016500  4.200000
0.039000  4.200000
0.054000  4.300000
0.044200  4.400000
0.029200  4.400000
0.006700  4.500000
-0.014300  4.500000
-0.025600  4.600000
-0.027000  4.700000
-0.012800  4.700000
0.005200  4.800000
0.024000  4.900000
0.034500  4.900000
0.045700  5.000000
0.053200  5.000000
0.048000  5.100000
0.040500  5.200000
0.036700  5.300000
0.039000  5.300000
0.033000  5.400000
0.021000  5.500000
0.022500  5.500000
0.031500  5.600000
0.027700  5.700000
0.014200  5.700000
-0.005300  5.800000
-0.018800  5.800000
-0.014300  5.900000
-0.008300  6.000000
-0.018100  6.000000
-0.018100  6.100000
-0.009100  6.200000
-0.011300  6.200000
-0.011300  6.300000
-0.017300  6.300000
-0.023300  6.400000
-0.018800  6.400000
-0.012000  6.500000
0.000700  6.500000
0.005200  6.600000
0.008200  6.700000
0.012000  6.700000
0.012700  6.700000
0.024700  6.800000
0.035200  6.900000
0.027700  6.900000
0.009700  7.000000
-0.006000  7.200000
-0.015800  7.200000
-0.016500  7.400000
-0.025600  7.500000
-0.026300  7.600000
-0.015000  7.700000
-0.010500  7.800000
-0.003000  7.900000
-0.003000  8.100000
-0.006000  8.100000
-0.006000  8.200000
-0.006000  8.400000
-0.005300  8.500000
-0.005300  8.600000
-0.006000  8.700000
-0.008300  8.800000
-0.007500  8.900000
-0.012800  9.000000
-0.010500  9.100000
0.000700  9.300000
0.012700  9.400000
0.024000  9.600000
0.023200  9.700000
0.024700  9.900000
0.028500  10.000000
0.025500  10.200000
0.028500  10.300000
0.015700  10.400000
-0.008300  10.600000
-0.018800  10.700000
-0.024000  10.900000
-0.027000  11.000000
-0.038300  11.200000
-0.037500  11.300000
-0.027000  11.500000
-0.031500  11.600000
-0.027800  11.800000
-0.030800  11.900000
-0.045800  12.100000
-0.049500  12.100000
-0.039000  12.100000
-0.029300  12.200000
-0.032300  12.200000
-0.023300  12.200000
-0.021800  12.300000
-0.028500  12.300000
-0.035300  12.400000
-0.039000  12.400000
-0.035300  12.500000
-0.037500  12.500000
-0.039000  12.500000
-0.039000  12.600000
-0.044300  12.600000
-0.044300  12.600000
-0.035300  12.700000
-0.027000  12.700000
-0.018100  12.700000
-0.005300  12.800000
0.014200  12.800000
0.028500  12.800000
0.033700  12.600000
0.038200  12.600000
0.036700  12.500000
0.031500  12.300000
0.030700  12.200000
0.042000  12.100000
0.048000  12.000000
0.044200  11.900000
0.035200  11.800000
0.021700  11.700000
0.011200  11.600000
0.001500  11.500000
0.001500  11.400000
-0.001500  11.300000
-0.005300  11.200000
-0.003000  11.100000
-0.005300  11.000000
-0.016500  10.800000
-0.027000  10.700000
-0.006800  10.700000
0.014200  10.500000
0.022500  10.400000
0.028500  10.300000
0.019500  10.200000
0.018000  10.100000
0.034500  10.000000
0.042000  9.900000
0.038200  9.800000
0.041200  9.600000
0.040500  9.500000
0.039000  9.400000
0.044200  9.300000
0.044200  9.200000
0.042000  9.100000
0.039000  9.000000
0.034500  8.900000
0.036000  8.800000
0.036700  8.600000
0.030700  8.500000
0.025500  8.500000
0.023200  8.500000
0.021700  8.500000
0.014200  8.500000
0.003000  8.400000
-0.008300  8.400000
-0.019500  8.400000
-0.023300  8.300000
-0.023300  8.300000
-0.016500  8.300000
-0.008300  8.200000
-0.004600  8.200000
0.003000  8.200000
0.015700  8.200000
0.021700  8.100000
0.016500  8.100000
0.012000  8.100000
0.008200  8.100000
0.006700  8.100000
0.012000  8.000000
0.012700  8.000000
0.014200  8.100000
0.012000  8.100000
0.004500  8.100000
-0.003800  8.100000
-0.015800  8.200000
-0.024800  8.200000
-0.028500  8.200000
-0.021800  8.300000
-0.014300  8.300000
-0.017300  8.400000
-0.015800  8.400000
-0.018100  8.400000
-0.018100  8.500000
-0.015800  8.500000
-0.015000  8.500000
-0.015000  8.600000
-0.018100  8.600000
-0.014300  8.600000
-0.008300  8.700000
-0.002300  8.700000
-0.006000  8.700000
-0.023300  8.800000
-0.031500  8.800000
-0.020300  8.800000
-0.009100  8.800000
-0.011300  8.800000
-0.018100  8.900000
-0.030800  8.900000
-0.049500  8.900000
-0.063000  9.000000
-0.071300  9.000000
-0.077300  9.000000
-0.074300  9.000000
-0.062300  9.000000
-0.057800  9.000000
-0.060000  9.000000
-0.069800  9.100000
-0.071300  9.100000
-0.064500  9.100000
-0.063800  9.100000
-0.058500  9.100000
-0.055500  9.100000
-0.059300  9.100000
-0.063000  9.100000
-0.057800  9.100000
-0.044300  9.100000
-0.026300  9.100000
-0.012800  9.100000
-0.011300  9.100000
-0.006800  9.100000
-0.004600  9.100000
-0.003800  9.100000
0.003000  9.100000
-0.001500  9.100000
-0.006800  9.100000
-0.014300  9.100000
-0.020300  9.100000
-0.006800  9.100000
-0.001500  9.000000
0.008200  9.000000
0.026200  9.000000
0.031500  9.000000
0.039000  9.000000
0.036700  9.000000
0.040500  9.000000
0.051700  9.000000
0.057000  9.000000
0.066700  9.000000
0.070500  9.000000
0.070500  9.000000
0.070500  9.000000
0.067500  9.000000
0.063700  9.000000
0.063000  9.000000
0.063700  9.000000
0.066700  9.000000
0.067500  8.900000
0.064500  8.900000
0.060700  8.900000
0.051000  8.900000
0.038200  8.800000
0.036700  8.800000
0.038200  8.800000
0.036000  8.700000
0.032200  8.700000
0.018000  8.600000
0.009700  8.600000
0.007500  8.600000
0.009000  8.500000
0.015700  8.500000
0.015000  8.500000
0.020200  8.500000
0.016500  8.400000
0.007500  8.400000
0.000700  8.300000
-0.000800  8.300000
0.005200  8.300000
0.008200  8.200000
0.009700  8.100000
0.008200  8.100000
0.009700  8.100000
0.014200  8.100000
0.012000  8.100000
0.010500  8.100000
0.015000  8.100000
0.019500  8.100000
0.015700  8.100000
0.019500  8.100000
0.016500  8.100000
0.012700  8.100000
0.013500  8.100000
0.006700  8.100000
0.003000  8.100000
-0.001500  8.100000
-0.008300  8.100000
-0.015800  8.100000
-0.020300  8.100000
-0.020300  8.100000
-0.018800  8.100000
-0.009100  8.100000
-0.006800  8.100000
-0.005300  8.100000
-0.003000  8.100000
-0.000800  8.100000
-0.003000  8.100000
-0.009800  8.100000
-0.011300  8.100000
-0.014300  8.100000
-0.018100  8.100000
-0.023300  8.100000
-0.029300  8.000000
-0.027000  8.000000
-0.020300  8.000000
-0.015800  8.000000
-0.014300  8.000000
-0.010500  8.000000
-0.009100  8.000000
-0.012800  7.900000
-0.016500  7.900000
-0.013500  7.900000
-0.010500  7.800000
-0.008300  7.800000
-0.008300  7.700000
-0.013500  7.700000
-0.020300  7.600000
-0.025600  7.600000
-0.027000  7.600000
-0.021800  7.500000
-0.016500  7.400000
-0.010500  7.400000
-0.000800  7.300000
0.004500  7.300000
0.004500  7.200000
0.006700  7.200000
0.005200  7.200000
0.005200  7.100000
0.007500  7.100000
0.009700  7.000000
0.008200  6.900000
-0.000800  6.900000
-0.004600  6.900000
-0.009100  6.800000
-0.011300  6.700000
-0.008300  6.700000
-0.005300  6.600000
-0.010500  6.600000
-0.009800  6.500000
-0.007500  6.500000
-0.003000  6.400000
0.005200  6.300000
0.008200  6.300000
0.012700  6.300000
0.006700  6.200000
-0.002300  6.100000
-0.001500  6.100000
0.003000  6.000000
0.014200  5.900000
0.019500  5.900000
0.021700  5.800000
0.030000  5.800000
0.030700  5.800000
0.030700  5.700000
0.030000  5.700000
0.023200  5.600000
0.023200  5.600000
0.022500  5.600000
0.016500  5.500000
0.016500  5.500000
0.015700  5.400000
0.014200  5.400000
0.015000  5.300000
0.010500  5.300000
0.003700  5.300000
-0.001500  5.200000
-0.010500  5.200000
-0.013500  5.200000
-0.014300  5.100000
-0.022500  5.100000
-0.015800  5.000000
-0.001500  5.000000
0.000000  5.000000
-0.004600  4.900000
-0.002300  4.900000
0.005200  4.900000
0.003000  4.900000
-0.003800  4.900000
-0.008300  4.900000
-0.012800  4.900000
-0.015800  4.800000
-0.022500  4.800000
-0.026300  4.800000
-0.029300  4.700000
-0.035300  4.700000
-0.036100  4.700000
-0.034600  4.700000
-0.031500  4.700000
-0.031500  4.600000
-0.029300  4.600000
-0.024000  4.500000
-0.023300  4.500000
-0.021000  4.500000
-0.025600  4.500000
-0.024000  4.500000
-0.010500  4.500000
-0.000800  4.500000
0.003000  4.500000
0.003000  4.500000
0.000700  4.500000
0.006000  4.500000
0.012700  4.500000
0.012000  4.400000
0.012000  4.400000
0.012000  4.400000
0.018000  4.400000
0.021700  4.400000
0.021700  4.400000
0.020200  4.400000
0.009700  4.300000
0.008200  4.300000
0.008200  4.300000
-0.001500  4.300000
-0.004600  4.300000
0.003000  4.300000
0.004500  4.300000
-0.004600  4.300000
-0.006000  4.300000
-0.009100  4.200000
-0.011300  4.200000
-0.009100  4.200000
-0.009800  4.200000
-0.011300  4.200000
-0.012000  4.200000
-0.008300  4.200000
-0.008300  4.200000
-0.007500  4.200000
-0.005300  4.200000
-0.023300  4.100000
-0.046500  4.100000
-0.026300  4.100000
0.011200  4.100000
0.023200  4.100000
0.036700  4.100000
0.039700  4.100000
0.046500  4.100000
0.044200  4.100000
0.029200  4.100000
0.021700  4.100000
0.008200  4.100000
0.012000  4.000000
0.012000  4.000000
0.015700  4.000000
0.018000  4.000000
0.008200  4.000000
0.009700  4.000000
0.018000  4.000000
0.015700  4.000000
0.006700  4.000000
0.004500  4.000000
0.000700  4.000000
-0.000800  4.000000
-0.000800  4.000000
0.000700  4.000000
0.000000  4.000000
-0.001500  4.000000
0.004500  4.000000
0.010500  4.000000
0.019500  4.000000
0.021700  4.000000
0.023200  4.000000
0.025500  4.000000
0.021700  4.000000
0.017200  4.000000
0.012000  4.000000
0.004500  4.000000
-0.003000  4.000000
-0.000800  4.100000
0.000700  4.100000
0.000700  4.100000
0.005200  4.100000
0.006700  4.100000
0.005200  4.100000
0.006700  4.100000
0.012000  4.100000
0.014200  4.100000
0.010500  4.200000
0.010500  4.200000
0.008200  4.200000
0.001500  4.200000
-0.004600  4.200000
-0.007500  4.200000
-0.006000  4.200000
-0.006800  4.200000
-0.009100  4.200000
-0.009100  4.300000
-0.009800  4.300000
-0.015800  4.300000
-0.023300  4.300000
-0.027000  4.300000
-0.024000  4.300000
-0.020300  4.300000
-0.025600  4.300000
-0.026300  4.400000
-0.027000  4.400000
-0.026300  4.400000
-0.027000  4.400000
-0.028500  4.400000
-0.025600  4.400000
-0.027800  4.400000
-0.035300  4.400000
-0.035300  4.400000
-0.036800  4.400000
-0.038300  4.500000
-0.033000  4.500000
-0.030800  4.500000
-0.026300  4.500000
-0.020300  4.500000
-0.017300  4.500000
-0.015800  4.500000
-0.012000  4.500000
-0.010500  4.500000
-0.009100  4.500000
-0.006000  4.600000
-0.008300  4.600000
-0.012000  4.600000
-0.014300  4.600000
-0.014300  4.700000
-0.013500  4.700000
-0.011300  4.700000
-0.009800  4.800000
-0.008300  4.800000
-0.004600  4.800000
0.000000  4.800000
0.005200  4.900000
0.009000  4.900000
0.012700  4.900000
0.015700  4.900000
0.018700  4.900000
0.024000  4.900000
0.025500  5.000000
0.025500  5.000000
0.018700  5.100000
0.018000  5.100000
0.023200  5.100000
0.024000  5.200000
0.026200  5.200000
0.025500  5.300000
0.027700  5.300000
0.031500  5.300000
0.035200  5.400000
0.039000  5.400000
0.036700  5.400000
0.034500  5.500000
0.035200  5.500000
0.031500  5.600000
0.027700  5.600000
0.021700  5.600000
0.010500  5.700000
0.005200  5.700000
0.001500  5.800000
-0.000800  5.800000
-0.003000  5.800000
-0.009100  5.900000
-0.006800  6.000000
-0.002300  6.000000
-0.006000  6.100000
-0.003000  6.200000
0.003000  6.200000
0.004500  6.300000
-0.001500  6.300000
-0.008300  6.400000
-0.008300  6.400000
-0.008300  6.500000
-0.011300  6.500000
-0.015800  6.600000
-0.018100  6.700000
-0.018800  6.700000
-0.019500  6.800000
-0.020300  6.800000
-0.019500  6.900000
-0.018100  7.000000
-0.012000  7.000000
-0.005300  7.100000
-0.011300  7.200000
-0.008300  7.200000
0.003700  7.300000
0.001500  7.400000
-0.003000  7.400000
-0.001500  7.500000
-0.001500  7.600000
-0.010500  7.600000
-0.018800  7.700000
-0.017300  7.800000
-0.012800  7.900000
-0.014300  7.900000
-0.013500  8.000000
-0.004600  8.100000
0.000000  8.100000
0.000000  8.200000
0.003000  8.300000
0.009000  8.400000
0.009000  8.500000
0.008200  8.500000
0.012000  8.600000
0.012000  8.700000
0.009700  8.800000
0.007500  8.900000
0.006700  8.900000
0.006000  9.000000
0.002200  9.100000
0.000700  9.200000
-0.003000  9.300000
-0.003800  9.300000
-0.004600  9.400000
-0.003800  9.500000
-0.000800  9.600000
-0.000800  9.700000
0.002200  9.700000
0.002200  9.800000
-0.000800  9.900000
-0.005300  10.000000
-0.012000  10.100000
-0.012000  10.100000
-0.013500  10.200000
-0.020300  10.300000
-0.021800  10.400000
-0.020300  10.500000
-0.021800  10.500000
-0.019500  10.600000
-0.014300  10.700000
-0.013500  10.800000
-0.012000  10.900000
-0.006800  10.900000
0.000700  11.000000
0.001500  11.100000
0.000700  11.200000
0.003000  11.300000
0.006000  11.300000
0.005200  11.400000
0.004500  11.500000
0.004500  11.600000
0.001500  11.700000
0.001500  11.800000
0.001500  12.000000
0.002200  12.100000
0.001500  12.200000
0.000700  12.300000
0.005200  12.400000
0.006700  12.500000
0.008200  12.600000
0.009700  12.700000
0.010500  12.800000
0.016500  13.000000
0.016500  13.000000
0.011200  13.200000
0.008200  13.300000
0.009000  13.400000
0.017200  13.500000
0.028500  13.600000
0.021000  13.700000
0.005200  13.900000
-0.003000  14.000000
-0.006800  14.100000
-0.009100  14.300000
-0.014300  14.400000
-0.010500  14.600000
-0.006800  14.700000
-0.003000  14.800000
0.005200  15.000000
0.008200  15.200000
0.012000  15.300000
0.010500  15.400000
0.006700  15.600000
0.005200  15.700000
0.000000  15.800000
-0.005300  16.000000
-0.001500  16.200000
0.005200  16.300000
0.005200  16.400000
0.008200  16.600000
0.010500  16.700000
0.012000  16.900000
0.012000  17.100000
0.004500  17.300000
-0.003000  17.500000
0.007500  17.700000
0.030000  17.900000
0.036700  18.000000
0.036700  18.200000
0.031500  18.400000
0.020200  18.600000
0.014200  18.800000
0.004500  18.900000
-0.004600  19.100000
-0.014300  19.300000
-0.015000  19.500000
-0.012800  19.700000
-0.018100  19.900000
-0.018100  20.100000
-0.006800  20.200000
0.007500  20.500000
0.003700  20.700000
-0.007500  20.900000
-0.006800  21.100000
-0.012800  21.300000
-0.015800  21.500000
-0.014300  21.800000
-0.018100  22.000000
-0.019500  22.200000
-0.015000  22.400000
-0.016500  22.600000
-0.016500  22.900000
-0.012800  23.000000
-0.014300  23.300000
-0.011300  23.500000
-0.011300  23.700000
-0.009100  23.900000
-0.002300  24.100000
0.004500  24.300000
0.004500  24.600000
0.000700  24.800000
-0.000800  25.000000
-0.004600  25.200000
-0.004600  25.400000
-0.006800  25.600000
-0.009800  25.900000
-0.012800  26.100000
-0.012800  26.300000
-0.010500  26.500000
-0.015000  26.700000
-0.014300  27.000000
-0.010500  27.200000
-0.006000  27.400000
-0.004600  27.600000
-0.010500  27.800000
-0.009800  28.000000
-0.009100  28.300000
-0.016500  28.400000
-0.015800  28.700000
-0.010500  28.900000
-0.018100  29.100000
-0.019500  29.200000
-0.012800  29.400000
-0.008300  29.600000
0.000000  29.700000
0.003000  29.900000
0.006000  30.100000
0.005200  30.200000
0.006700  30.400000
0.012700  30.600000
0.020200  30.700000
0.027700  30.900000
0.033700  31.000000
0.034500  31.200000
0.031500  31.400000
0.029200  31.500000
0.024700  31.700000
0.020200  31.900000
0.018700  32.000000
0.019500  32.200000
0.020200  32.400000
0.018000  32.500000
0.020200  32.700000
0.021700  32.800000
0.021700  33.000000
0.025500  33.100000
0.029200  33.300000
0.028500  33.400000
0.025500  33.600000
0.015700  33.700000
0.006700  33.800000
0.004500  34.000000
0.002200  34.100000
0.001500  34.300000
-0.000800  34.500000
-0.003000  34.600000
-0.009100  34.700000
-0.014300  34.900000
-0.016500  35.100000
-0.019500  35.200000
-0.021800  35.300000
-0.022500  35.500000
-0.024000  35.600000
-0.024800  35.800000
-0.022500  36.000000
-0.020300  36.100000
-0.015000  36.200000
-0.015000  36.400000
-0.015800  36.500000
-0.018100  36.700000
-0.021000  36.900000
-0.021800  37.000000
-0.027000  37.200000
-0.022500  37.300000
-0.013500  37.400000
-0.010500  37.600000
-0.004600  37.800000
-0.001500  37.900000
-0.003000  38.100000
-0.006000  38.200000
-0.004600  38.400000
-0.002300  38.600000
-0.004600  38.700000
-0.003000  39.000000
-0.002300  39.100000
-0.002300  39.300000
-0.006800  39.500000
-0.009100  39.700000
-0.004600  39.900000
-0.003000  40.100000
-0.003000  40.300000
0.000700  40.500000
0.001500  40.600000
0.007500  40.800000
0.014200  41.000000
0.015000  41.200000
0.023200  41.400000
0.024700  41.600000
0.025500  41.800000
0.027700  41.900000
0.021000  42.200000
0.021700  42.300000
0.015700  42.600000
0.008200  42.700000
0.005200  43.000000
0.003000  43.100000
0.001500  43.300000
0.001500  43.600000
0.009700  43.700000
0.011200  44.000000
0.011200  44.200000
0.015700  44.400000
0.021000  44.600000
0.023200  44.800000
0.023200  45.000000
0.022500  45.200000
0.019500  45.400000
0.019500  45.600000
0.016500  45.800000
0.012700  46.000000
0.012700  46.100000
0.009000  46.300000
0.009000  46.400000
0.014200  46.600000
0.018000  46.800000
0.021700  46.900000
0.026200  47.100000
0.027700  47.200000
0.029200  47.400000
0.027700  47.600000
0.024000  47.700000
0.021000  47.800000
0.018000  48.000000
0.017200  48.100000
0.016500  48.300000
0.015000  48.500000
0.008200  48.600000
0.001500  48.800000
-0.006800  49.000000
-0.011300  49.100000
-0.009800  49.200000
-0.010500  49.300000
-0.012000  49.500000
-0.014300  49.600000
-0.012000  49.700000
-0.009100  49.900000
-0.009100  49.900000
-0.014300  50.100000
-0.019500  50.200000
-0.004600  50.400000
0.000700  50.400000
-0.007500  50.600000
-0.006800  50.700000
-0.015800  50.800000
-0.020300  50.900000
-0.022500  51.100000
-0.029300  51.200000
-0.033800  51.300000
-0.032300  51.400000
-0.027000  51.600000
-0.025600  51.700000
-0.019500  51.700000
-0.015800  51.800000
-0.015800  51.900000
-0.018800  52.000000
-0.023300  52.100000
-0.027000  52.200000
-0.030000  52.200000
-0.030800  52.300000
-0.029300  52.400000
-0.023300  52.500000
-0.016500  52.600000
-0.018100  52.700000
-0.018800  52.800000
-0.018100  52.900000
-0.015800  52.900000
-0.012000  53.000000
-0.010500  53.100000
-0.012000  53.200000
-0.011300  53.300000
-0.010500  53.400000
-0.011300  53.400000
-0.010500  53.500000
-0.012000  53.500000
-0.009100  53.600000
-0.007500  53.700000
-0.006800  53.800000
-0.006000  53.800000
-0.009100  53.900000
-0.011300  54.000000
-0.009800  54.000000
-0.003000  54.100000
0.002200  54.200000
0.006000  54.300000
0.004500  54.300000
0.003000  54.400000
0.006000  54.400000
0.006700  54.500000
0.012700  54.600000
0.018700  54.700000
0.021700  54.700000
0.021700  54.800000
0.016500  54.800000
0.012000  54.900000
0.001500  54.900000
-0.006800  55.000000
-0.012800  55.000000
-0.019500  55.100000
-0.023300  55.100000
-0.024000  55.200000
-0.020300  55.200000
-0.016500  55.300000
-0.009800  55.300000
-0.008300  55.300000
-0.004600  55.400000
0.006700  55.500000
0.013500  55.500000
0.010500  55.600000
0.002200  55.600000
-0.001500  55.700000
-0.005300  55.700000
-0.010500  55.700000
-0.010500  55.700000
-0.004600  55.700000
0.004500  55.600000
0.006000  55.600000
0.005200  55.600000
0.006700  55.600000
0.009700  55.600000
0.012000  55.600000
0.017200  55.600000
0.018700  55.500000
0.013500  55.500000
0.010500  55.500000
0.008200  55.500000
0.012000  55.500000
0.012700  55.500000
0.011200  55.500000
0.012700  55.400000
0.015700  55.400000
0.023200  55.400000
0.027000  55.300000
0.021700  55.300000
0.017200  55.300000
0.015700  55.200000
0.010500  55.200000
0.007500  55.100000
0.006700  55.100000
-0.000800  55.000000
-0.004600  55.000000
0.000000  54.900000
0.006700  54.900000
0.015700  54.900000
0.022500  54.800000
0.030000  54.800000
0.029200  54.700000
0.019500  54.700000
0.007500  54.600000
-0.003000  54.600000
-0.005300  54.500000
-0.009100  54.400000
-0.009100  54.400000
-0.003000  54.300000
-0.003800  54.200000
-0.007500  54.100000
0.000700  54.000000
0.006700  53.900000
0.009700  53.800000
0.020200  53.700000
0.012700  53.600000
0.007500  53.500000
-0.000800  53.400000
-0.006800  53.300000
-0.010500  53.200000
-0.027000  53.100000
-0.012000  53.100000
-0.001500  53.000000
-0.005300  52.900000
-0.003000  52.800000
-0.006800  52.600000
0.002200  52.600000
0.002200  52.400000
-0.006800  52.300000
-0.005300  52.100000
-0.004600  52.000000
-0.006800  51.800000
-0.004600  51.700000
-0.008300  51.600000
-0.012800  51.400000
-0.006800  51.300000
-0.006800  51.100000
-0.008300  51.000000
-0.012000  50.800000
-0.014300  50.700000
-0.013500  50.600000
-0.018800  50.400000
-0.012800  50.300000
-0.007500  50.100000
-0.008300  50.000000
-0.008300  49.800000
-0.012000  49.700000
-0.010500  49.500000
-0.012000  49.300000
-0.016500  49.100000
-0.014300  48.900000
-0.010500  48.700000
-0.006000  48.500000
-0.001500  48.300000
0.002200  48.100000
0.009000  47.900000
0.007500  47.700000
0.010500  47.600000
0.012700  47.400000
0.008200  47.200000
0.011200  47.000000
0.010500  46.800000
0.012000  46.600000
0.015700  46.400000
0.017200  46.200000
0.015000  46.000000
0.010500  45.800000
0.008200  45.600000
0.000700  45.400000
0.000000  45.200000
-0.000800  45.000000
-0.003800  44.700000
-0.004600  44.500000
-0.009100  44.300000
-0.008300  44.100000
-0.009100  43.900000
-0.012000  43.600000
-0.008300  43.400000
-0.001500  43.200000
0.003000  43.000000
0.007500  42.800000
0.009700  42.600000
0.009000  42.300000
0.010500  42.200000
0.010500  41.900000
0.006700  41.700000
0.003000  41.500000
0.001500  41.300000
0.001500  41.000000
0.000700  40.800000
-0.000800  40.500000
0.001500  40.300000
0.005200  40.100000
0.003000  39.900000
0.003000  39.600000
0.001500  39.400000
0.003000  39.200000
0.004500  39.000000
0.002200  38.700000
0.003000  38.500000
0.000700  38.200000
-0.000800  38.000000
-0.000800  37.800000
-0.001500  37.600000
-0.001500  37.300000
-0.004600  37.100000
-0.004600  36.900000
-0.001500  36.700000
-0.000800  36.400000
0.000700  36.200000
0.008200  36.000000
0.015700  35.700000
0.019500  35.500000
0.020200  35.200000
0.015700  35.000000
0.008200  34.800000
0.001500  34.600000
0.001500  34.300000
-0.001500  34.100000
-0.006800  33.800000
-0.009100  33.600000
-0.011300  33.400000
-0.012800  33.200000
-0.012800  32.900000
-0.007500  32.700000
-0.003800  32.400000
0.002200  32.200000
0.003700  32.000000
0.006000  31.700000
0.012000  31.500000
0.012700  31.300000
0.012700  31.000000
0.008200  30.800000
0.003000  30.600000
0.002200  30.300000
-0.000800  30.100000
-0.000800  29.900000
0.000700  29.700000
-0.000800  29.400000
-0.005300  29.200000
-0.005300  28.900000
-0.005300  28.700000
-0.003000  28.500000
-0.001500  28.200000
-0.003000  28.000000
-0.000800  27.700000
-0.000800  27.500000
0.000700  27.300000
-0.000800  27.100000
-0.004600  26.900000
-0.003000  26.600000
-0.008300  26.400000
-0.008300  26.200000
-0.005300  26.000000
-0.006000  25.700000
-0.003000  25.500000
-0.000800  25.300000
0.003000  25.100000
0.005200  24.800000
0.006000  24.600000
0.006700  24.400000
0.009700  24.200000
0.009000  23.900000
0.003700  23.700000
0.000700  23.500000
0.000700  23.200000
-0.002300  23.000000
-0.006800  22.800000
-0.009800  22.600000
-0.015800  22.400000
-0.020300  22.100000
-0.015800  21.900000
-0.017300  21.700000
-0.017300  21.500000
-0.015800  21.200000
-0.014300  21.000000
-0.012800  20.800000
-0.011300  20.600000
-0.003800  20.400000
0.000000  20.200000
-0.005300  19.900000
-0.006800  19.700000
-0.003800  19.500000
-0.005300  19.300000
-0.004600  19.000000
-0.004600  18.800000
-0.008300  18.600000
-0.012000  18.400000
-0.014300  18.100000
-0.015000  17.900000
-0.009800  17.700000
-0.006000  17.500000
-0.004600  17.200000
-0.003800  17.000000
-0.006800  16.800000
-0.008300  16.600000
-0.009100  16.400000
-0.008300  16.200000
-0.004600  15.900000
-0.001500  15.700000
0.000000  15.500000
0.002200  15.300000
0.001500  15.000000
0.000700  14.800000
-0.005300  14.600000
-0.007500  14.300000
-0.003800  14.200000
-0.004600  14.000000
-0.002300  13.800000
0.003000  13.600000
0.006000  13.500000
0.006700  13.300000
0.010500  13.100000
0.011200  12.900000
0.006000  12.700000
0.001500  12.500000
0.002200  12.300000
0.003000  12.100000
-0.000800  12.000000
0.000000  11.800000
-0.000800  11.600000
-0.004600  11.400000
-0.001500  11.200000
-0.000800  11.100000
0.002200  10.900000
0.006700  10.700000
0.006700  10.600000
0.009000  10.400000
0.014200  10.300000
0.023200  10.200000
0.027000  10.000000
0.021700  9.900000
0.014200  9.800000
0.011200  9.600000
0.007500  9.500000
0.003700  9.400000
0.002200  9.300000
0.000700  9.100000
0.004500  9.000000
0.004500  8.900000
0.006000  8.700000
0.010500  8.600000
0.011200  8.500000
0.011200  8.300000
0.010500  8.200000
0.012700  8.000000
0.016500  8.000000
0.021000  7.900000
0.023200  7.800000
0.021700  7.700000
0.012700  7.600000
0.004500  7.500000
0.000700  7.400000
-0.005300  7.300000
-0.009100  7.200000
-0.005300  7.100000
-0.000800  7.000000
0.003000  6.900000
0.004500  6.800000
0.008200  6.700000
0.011200  6.700000
0.006700  6.600000
0.010500  6.500000
0.012700  6.400000
0.011200  6.300000
0.010500  6.200000
0.003000  6.100000
-0.009100  6.000000
-0.020300  5.900000
-0.025600  5.800000
-0.027000  5.700000
-0.022500  5.500000
-0.015800  5.400000
-0.014300  5.300000
-0.012000  5.200000
-0.007500  5.100000
0.001500  5.000000
0.003000  4.900000
0.005200  4.800000
0.008200  4.700000
0.012700  4.500000
0.021000  4.500000
0.018700  4.300000
0.014200  4.200000
0.005200  4.100000
0.006700  4.000000
0.008200  3.900000
0.000000  3.800000
-0.010500  3.600000
-0.017300  3.600000
-0.012800  3.400000
-0.015800  3.300000
-0.025600  3.200000
-0.025600  3.100000
-0.027000  3.000000
-0.028500  2.900000
-0.027800  2.700000
-0.024000  2.600000
-0.024000  2.500000
-0.024800  2.400000
-0.020300  2.300000
-0.018100  2.200000
-0.014300  2.100000
-0.013500  2.000000
-0.012000  1.900000
0.000700  1.700000
0.015700  1.700000
0.016500  1.700000
0.009000  1.600000
0.003000  1.600000
-0.009100  1.500000
-0.016500  1.500000
-0.020300  1.400000
-0.018100  1.400000
-0.018100  1.300000
-0.026300  1.300000
-0.027800  1.200000
-0.024800  1.200000
-0.020300  1.100000
-0.017300  1.100000
-0.021800  1.000000
-0.026300  1.000000
-0.019500  0.900000
-0.006000  0.900000
0.005200  0.900000
0.012000  0.800000
0.015700  0.800000
0.018000  0.800000
0.021700  0.800000
0.033000  0.800000
0.036700  0.900000
0.038200  0.900000
0.044200  0.900000
0.049500  0.900000
0.062200  0.900000
0.057700  0.900000
0.046500  0.900000
0.044200  0.900000
0.038200  0.900000
0.029200  0.900000
0.024000  1.000000
0.033000  1.000000
0.025500  1.000000
0.015700  1.000000
0.025500  1.000000
0.033000  1.000000
0.042700  1.100000
0.037500  1.100000
0.036700  1.200000
0.051000  1.200000
0.036000  1.300000
0.019500  1.300000
0.010500  1.400000
-0.004600  1.400000
-0.016500  1.500000
-0.019500  1.500000
-0.016500  1.600000
-0.015800  1.600000
-0.012000  1.700000
-0.018800  1.700000
-0.029300  1.800000
-0.028500  1.800000
-0.027800  1.900000
-0.049500  1.900000
-0.074300  2.000000
-0.085600  2.000000
-0.090000  2.100000
-0.085600  2.200000
-0.085600  2.200000
-0.075800  2.300000
-0.057800  2.300000
-0.050300  2.400000
-0.038300  2.500000
-0.025600  2.600000
-0.018800  2.600000
-0.015800  2.700000
-0.006000  2.700000
0.027000  2.800000
0.043500  2.900000
0.032200  2.900000
0.029200  3.000000
0.027700  3.100000
0.023200  3.100000
0.015000  3.200000
0.000700  3.300000
-0.006800  3.300000
-0.008300  3.400000
-0.002300  3.500000
-0.004600  3.600000
0.000700  3.700000
0.020200  3.800000
0.038200  3.800000
0.038200  3.900000
0.039000  4.000000
0.050200  4.100000
0.063000  4.200000
0.076500  4.300000
0.065200  4.400000
0.051000  4.500000
0.031500  4.500000
0.009000  4.600000
-0.009100  4.700000
-0.025600  4.800000
-0.033800  4.900000
-0.038300  4.900000
-0.024000  5.000000
-0.015000  5.100000
-0.018100  5.200000
-0.022500  5.200000
-0.035300  5.300000
-0.044300  5.300000
-0.053300  5.400000
-0.057000  5.500000
-0.053300  5.500000
-0.045800  5.600000
-0.040500  5.700000
-0.042800  5.700000
-0.047300  5.800000
-0.040500  5.800000
-0.023300  5.900000
-0.000800  6.000000
0.009000  6.000000
0.001500  6.100000
-0.000800  6.200000
0.004500  6.300000
0.015000  6.300000
0.014200  6.300000
0.003000  6.300000
0.000700  6.200000
0.009000  6.200000
0.026200  6.100000
0.040500  6.100000
0.031500  6.000000
0.010500  6.000000
0.004500  5.900000
0.000700  5.800000
0.005200  5.800000
0.008200  5.800000
0.009000  5.700000
0.025500  5.700000
0.029200  5.600000
0.024000  5.600000
0.024000  5.500000
0.042000  5.500000
0.080200  5.400000
0.101200  5.300000
0.097500  5.300000
0.091500  5.300000
0.069000  5.300000
0.038200  5.300000
0.016500  5.300000
0.007500  5.300000
0.016500  5.300000
0.021700  5.300000
0.027000  5.200000
0.030700  5.200000
0.030000  5.200000
0.031500  5.200000
0.029200  5.200000
0.029200  5.100000
0.033000  5.100000
0.039000  5.100000
0.045000  5.100000
0.043500  5.100000
0.035200  5.000000
0.036000  5.000000
0.041200  5.100000
0.040500  5.200000
0.031500  5.300000
0.018000  5.400000
0.008200  5.500000
0.005200  5.600000
0.012000  5.700000
0.014200  5.800000
0.003000  5.900000
-0.006000  6.000000
-0.014300  6.100000
-0.024000  6.200000
-0.033000  6.300000
-0.031500  6.400000
-0.035300  6.500000
-0.045800  6.600000
-0.059300  6.700000
-0.069100  6.800000
-0.059300  6.900000
-0.046500  7.000000
-0.037500  7.100000
-0.036800  7.200000
-0.033000  7.300000
-0.033800  7.400000
-0.034600  7.500000
-0.040500  7.600000
-0.072800  7.700000
-0.103500  7.800000
-0.124500  7.900000
-0.143300  8.000000
-0.159800  8.100000
-0.171100  8.200000
-0.170300  8.300000
-0.165000  8.400000
-0.157500  8.500000
-0.147800  8.600000
-0.132800  8.700000
-0.114800  8.800000
-0.102100  8.900000
-0.093000  9.000000
-0.075000  9.000000
-0.051800  9.000000
-0.034600  9.000000
-0.024800  9.000000
-0.016500  9.000000
-0.000800  9.000000
0.016500  9.000000
0.023200  9.000000
0.021700  9.000000
0.012700  9.000000
0.010500  9.000000
0.012700  9.000000
0.008200  9.000000
0.017200  9.000000
0.027700  9.000000
0.039000  9.000000
0.061500  9.000000
0.081000  9.000000
0.096700  9.000000
0.105700  9.000000
0.110200  9.000000
0.115500  8.800000
0.118500  8.600000
0.120000  8.500000
0.117700  8.400000
0.119200  8.200000
0.120000  8.100000
0.110200  7.900000
0.087700  7.800000
0.077200  7.600000
0.079500  7.500000
0.069700  7.300000
0.069000  7.200000
0.072700  7.100000
0.072700  6.900000
0.073500  6.700000
0.061500  6.600000
0.061500  6.400000
0.061500  6.300000
0.053200  6.100000
0.040500  6.100000
0.024000  6.000000
0.014200  6.000000
0.014200  5.900000
0.010500  5.800000
0.006700  5.800000
0.005200  5.800000
-0.002300  5.700000
-0.011300  5.600000
-0.012800  5.600000
-0.009100  5.500000
-0.011300  5.400000
-0.007500  5.400000
0.002200  5.300000
-0.001500  5.300000
-0.012000  5.200000
-0.018100  5.200000
-0.021800  5.100000
-0.022500  5.000000
-0.025600  4.900000
-0.037500  5.000000
-0.038300  5.000000
-0.036800  5.000000
-0.041300  5.100000
-0.039800  5.100000
-0.039000  5.200000
-0.027000  5.200000
-0.009100  5.200000
0.006000  5.300000
0.015700  5.300000
0.023200  5.300000
0.027000  5.400000
0.027000  5.400000
0.027000  5.400000
0.016500  5.500000
0.008200  5.500000
-0.003000  5.600000
-0.005300  5.600000
0.003000  5.600000
-0.004600  5.700000
-0.012000  5.700000
-0.030800  5.700000
-0.054800  5.700000
-0.067500  5.700000
-0.078000  5.700000
-0.084000  5.700000
-0.090000  5.700000
-0.090000  5.700000
-0.083300  5.700000
-0.082500  5.700000
-0.079500  5.700000
-0.073500  5.700000
-0.066800  5.700000
-0.059300  5.700000
-0.051800  5.700000
-0.046500  5.700000
-0.044300  5.700000
-0.042000  5.700000
-0.040500  5.700000
-0.040500  5.700000
-0.039000  5.700000
-0.036800  5.700000
-0.029300  5.700000
-0.021800  5.700000
-0.018100  5.700000
-0.014300  5.700000
-0.009100  5.600000
-0.000800  5.600000
0.005200  5.600000
0.014200  5.600000
0.021000  5.600000
0.023200  5.500000
0.026200  5.500000
0.026200  5.500000
0.027000  5.500000
0.023200  5.500000
0.021700  5.400000
0.016500  5.400000
0.009000  5.400000
0.006700  5.300000
0.005200  5.300000
0.006700  5.300000
0.004500  5.200000
0.005200  5.100000
0.005200  5.000000
0.003000  4.900000
0.005200  4.900000
0.004500  4.800000
0.002200  4.700000
0.004500  4.600000
0.010500  4.600000
0.015000  4.500000
0.018700  4.500000
0.022500  4.400000
0.026200  4.300000
0.027700  4.200000
0.030000  4.100000
0.036000  4.000000
0.048000  4.000000
0.054000  3.900000
0.053200  3.800000
0.051700  3.800000
0.042000  3.700000
0.033000  3.600000
0.027000  3.600000
0.020200  3.500000
0.017200  3.500000
0.016500  3.400000
0.018000  3.300000
0.023200  3.200000
0.023200  3.100000
0.000000  3.100000
-0.022500  3.000000
-0.035300  3.000000
-0.044300  2.900000
-0.046500  2.800000
-0.052500  2.800000
-0.053300  2.700000
-0.051800  2.600000
-0.051800  2.500000
-0.048000  2.500000
-0.042800  2.500000
-0.036800  2.400000
-0.036100  2.400000
-0.032300  2.300000
-0.033000  2.300000
-0.031500  2.300000
-0.014300  2.200000
0.003000  2.200000
0.015000  2.200000
0.015700  2.100000
0.017200  2.100000
0.027700  2.000000
0.034500  2.000000
0.035200  1.900000
0.035200  1.900000
0.036700  1.900000
0.034500  1.800000
0.035200  1.800000
0.033700  1.700000
0.030000  1.700000
0.031500  1.700000
0.027000  1.700000
0.027000  1.700000
0.033000  1.700000
0.040500  1.700000
0.039000  1.700000
0.032200  1.600000
0.035200  1.600000
0.033000  1.600000
0.032200  1.600000
0.035200  1.600000
0.043500  1.500000
0.065200  1.500000
0.073500  1.500000
0.071200  1.500000
0.076500  1.500000
0.083200  1.500000
0.088500  1.400000
0.096000  1.400000
0.103500  1.400000
0.098200  1.400000
0.090000  1.400000
0.082500  1.400000
0.071200  1.400000
0.058500  1.400000
0.048000  1.400000
0.042700  1.400000
0.033000  1.400000
0.020200  1.500000
0.012000  1.500000
0.005200  1.500000
-0.001500  1.500000
-0.015800  1.500000
-0.027000  1.500000
-0.035300  1.500000
-0.041300  1.500000
-0.042800  1.500000
-0.045800  1.500000
-0.044300  1.500000
-0.039800  1.600000
-0.036800  1.600000
-0.037500  1.600000
-0.036100  1.600000
-0.033000  1.700000
-0.031500  1.700000
-0.034600  1.700000
-0.037500  1.700000
-0.042800  1.700000
-0.047300  1.800000
-0.041300  1.800000
-0.031500  1.800000
-0.023300  1.800000
-0.027000  1.800000
-0.031500  1.900000
-0.036100  1.900000
-0.039000  1.900000
-0.042800  1.900000
-0.051800  1.900000
-0.054000  2.000000
-0.059300  2.000000
-0.055500  2.100000
-0.049500  2.100000
-0.042800  2.100000
-0.039000  2.200000
-0.040500  2.200000
-0.036100  2.200000
-0.027800  2.200000
-0.016500  2.300000
-0.005300  2.300000
0.003000  2.400000
0.009000  2.400000
0.012000  2.400000
0.014200  2.500000
0.018000  2.500000
0.019500  2.600000
0.018000  2.600000
0.011200  2.600000
0.006700  2.600000
0.000700  2.700000
-0.005300  2.700000
-0.009800  2.800000
-0.018100  2.800000
-0.024000  2.900000
-0.028500  2.900000
-0.027000  3.000000
-0.024800  3.000000
-0.023300  3.100000
-0.016500  3.100000
-0.015800  3.100000
-0.012800  3.100000
-0.009800  3.200000
-0.009100  3.200000
-0.006000  3.300000
-0.006000  3.300000
-0.003000  3.400000
-0.000800  3.400000
-0.002300  3.500000
-0.004600  3.500000
-0.008300  3.600000
-0.010500  3.600000
-0.012000  3.600000
-0.006800  3.600000
0.001500  3.600000
0.009000  3.600000
0.014200  3.600000
0.014200  3.600000
0.011200  3.600000
0.012700  3.600000
0.020200  3.700000
0.019500  3.700000
0.017200  3.700000
0.016500  3.700000
0.014200  3.700000
0.008200  3.700000
-0.001500  3.700000
-0.008300  3.700000
-0.013500  3.800000
-0.018100  3.800000
-0.020300  3.800000
-0.021000  3.800000
-0.018100  3.800000
-0.015000  3.800000
-0.014300  3.900000
-0.011300  3.900000
-0.008300  3.900000
-0.007500  3.900000
-0.008300  3.900000
-0.009800  4.000000
-0.012800  4.000000
-0.014300  4.000000
-0.019500  4.000000
-0.015800  4.000000
0.002200  4.000000
-0.001500  4.000000
-0.010500  4.000000
-0.001500  4.100000
0.012000  4.100000
0.006700  4.100000
-0.003000  4.100000
0.002200  4.100000
0.004500  4.200000
0.006700  4.200000
0.000000  4.200000
0.000000  4.200000
0.003000  4.300000
0.003000  4.300000
0.004500  4.300000
-0.000800  4.300000
0.001500  4.400000
-0.003000  4.400000
-0.004600  4.400000
-0.003000  4.400000
0.002200  4.400000
0.006700  4.500000
0.009000  4.500000
0.008200  4.500000
0.008200  4.500000
0.017200  4.500000
0.017200  4.500000
0.015700  4.500000
0.018000  4.500000
0.016500  4.500000
0.013500  4.500000
0.006700  4.500000
0.005200  4.500000
0.008200  4.500000
0.006700  4.500000
0.006000  4.500000
0.006700  4.600000
0.007500  4.600000
0.012000  4.600000
0.010500  4.600000
0.002200  4.600000
-0.003000  4.600000
0.003000  4.600000
0.012000  4.600000
0.015700  4.600000
0.012700  4.600000
0.013500  4.600000
0.015700  4.600000
0.015700  4.600000
0.018000  4.600000
0.010500  4.600000
0.009000  4.600000
0.005200  4.600000
0.006700  4.600000
0.005200  4.600000
0.003000  4.600000
0.006000  4.600000
0.003000  4.600000
0.004500  4.600000
0.003700  4.600000
0.007500  4.600000
0.005200  4.500000
0.005200  4.500000
0.004500  4.500000
0.000700  4.500000
0.005200  4.500000
-0.000800  4.500000
-0.001500  4.500000
-0.004600  4.500000
-0.001500  4.500000
0.000700  4.500000
0.000000  4.500000
0.000700  4.500000
0.000700  4.500000
0.000700  4.500000
-0.000800  4.500000
0.003000  4.500000
0.001500  4.500000
0.000700  4.500000
-0.001500  4.400000
-0.006000  4.400000
-0.006800  4.400000
-0.007500  4.400000
-0.007500  4.400000
-0.009100  4.400000
-0.007500  4.400000
-0.005300  4.300000
-0.003000  4.300000
0.000000  4.300000
0.001500  4.300000
0.003000  4.300000
0.002200  4.300000
-0.002300  4.300000
-0.004600  4.300000
-0.004600  4.300000
-0.006800  4.300000
-0.010500  4.300000
-0.014300  4.300000
-0.018100  4.300000
-0.019500  4.200000
-0.019500  4.200000
-0.021000  4.200000
-0.015000  4.200000
-0.010500  4.200000
-0.012800  4.200000
-0.008300  4.200000
-0.006800  4.100000
-0.006000  4.100000
-0.003000  4.100000
-0.001500  4.100000
-0.001500  4.100000
-0.000800  4.100000
0.000700  4.100000
0.002200  4.100000
0.003000  4.100000
0.005200  4.100000
0.003000  4.100000
-0.003800  4.100000
-0.005300  4.100000
-0.006800  4.100000
-0.009100  4.100000
-0.010500  4.100000
-0.007500  4.100000
-0.006800  4.100000
-0.006800  4.100000
-0.001500  4.100000
0.000700  4.100000
0.000000  4.100000
0.003000  4.100000
0.006700  4.200000
0.004500  4.200000
0.001500  4.200000
0.003000  4.200000
0.001500  4.200000
0.001500  4.200000
0.007500  4.200000
0.008200  4.300000
0.004500  4.300000
0.004500  4.300000
0.005200  4.300000
0.007500  4.300000
0.006000  4.300000
0.009700  4.300000
0.012700  4.300000
0.009000  4.400000
0.006700  4.400000
0.005200  4.400000
0.005200  4.400000
0.008200  4.400000
0.008200  4.400000
0.009000  4.400000
0.008200  4.400000
0.008200  4.400000
0.008200  4.400000
0.008200  4.500000
0.009000  4.500000
0.012700  4.500000
0.012700  4.500000
0.010500  4.500000
0.005200  4.500000
0.000000  4.500000
-0.001500  4.500000
0.000000  4.500000
-0.001500  4.500000
-0.001500  4.500000
-0.001500  4.500000
-0.002300  4.500000
-0.000800  4.500000
0.000000  4.600000
0.002200  4.600000
0.005200  4.600000
0.001500  4.600000
-0.000800  4.600000
0.007500  4.600000
0.009700  4.600000
0.005200  4.700000
0.006700  4.700000
0.006700  4.700000
0.004500  4.700000
-0.003000  4.700000
-0.009100  4.700000
-0.014300  4.800000
-0.019500  4.800000
-0.019500  4.800000
-0.018100  4.800000
-0.015800  4.800000
-0.009100  4.800000
-0.007500  4.900000
-0.003000  4.900000
0.001500  4.900000
0.003700  4.900000
0.006700  5.000000
0.006700  5.000000
0.005200  5.000000
-0.000800  5.100000
-0.008300  5.100000
-0.010500  5.200000
-0.012000  5.200000
-0.010500  5.200000
-0.010500  5.300000
-0.012000  5.300000
-0.012800  5.300000
-0.012000  5.300000
-0.009100  5.400000
-0.006800  5.400000
-0.004600  5.400000
-0.000800  5.500000
0.005200  5.500000
0.006000  5.600000
0.006700  5.600000
0.009700  5.600000
0.012000  5.700000
0.016500  5.700000
0.014200  5.800000
0.009700  5.800000
0.006700  5.800000
0.001500  5.900000
0.003000  5.900000
0.003700  5.900000
-0.000800  6.000000
0.002200  6.000000
0.003700  6.100000
0.000700  6.100000
0.001500  6.100000
0.003000  6.200000
0.003000  6.200000
0.004500  6.300000
0.004500  6.300000
0.000000  6.300000
-0.004600  6.400000
-0.006800  6.400000
-0.007500  6.500000
-0.010500  6.500000
-0.014300  6.600000
-0.013500  6.600000
-0.012800  6.700000
-0.012000  6.700000
-0.012000  6.800000
-0.014300  6.800000
-0.011300  6.900000
-0.011300  6.900000
-0.010500  7.000000
-0.006000  7.000000
-0.006000  7.100000
-0.003000  7.100000
-0.002300  7.200000
-0.009800  7.200000
-0.005300  7.200000
-0.003800  7.300000
-0.009800  7.300000
-0.001500  7.400000
0.000000  7.500000
0.001500  7.500000
0.007500  7.600000
0.007500  7.600000
0.006000  7.600000
0.006700  7.700000
0.009000  7.800000
0.009000  7.800000
0.009700  7.900000
0.008200  7.900000
0.004500  8.000000
0.001500  8.000000
0.000700  8.100000
-0.001500  8.100000
-0.001500  8.200000
0.003700  8.200000
0.000700  8.300000
0.002200  8.300000
0.006700  8.400000
0.007500  8.500000
0.009700  8.500000
0.006700  8.600000
0.008200  8.600000
0.008200  8.700000
0.006700  8.700000
0.006700  8.800000
0.003000  8.900000
0.000700  8.900000
-0.003000  9.000000
-0.007500  9.000000
-0.007500  9.100000
-0.007500  9.100000
-0.010500  9.200000
-0.009100  9.300000
-0.009100  9.300000
-0.012000  9.400000
-0.012000  9.400000
-0.015000  9.500000
-0.015000  9.600000
-0.015800  9.600000
-0.018100  9.700000
-0.018800  9.800000
-0.019500  9.900000
-0.020300  9.900000
-0.021800  10.000000
-0.021800  10.100000
-0.020300  10.100000
-0.021000  10.200000
-0.021000  10.300000
-0.021800  10.300000
-0.011300  10.400000
-0.003000  10.500000
-0.002300  10.500000
-0.003000  10.600000
-0.003800  10.700000
0.000700  10.700000
-0.002300  10.800000
-0.003000  10.900000
-0.000800  11.000000
-0.002300  11.100000
-0.002300  11.200000
-0.006000  11.200000
-0.009100  11.300000
-0.010500  11.400000
-0.012000  11.500000
-0.012800  11.600000
-0.013500  11.700000
-0.015800  11.800000
-0.012000  11.900000
-0.005300  12.000000
-0.005300  12.100000
-0.000800  12.100000
0.003000  12.200000
0.006700  12.300000
0.012700  12.400000
0.014200  12.500000
0.016500  12.600000
0.016500  12.700000
0.019500  12.800000
0.026200  12.900000
0.027000  13.000000
0.027000  13.100000
0.030700  13.200000
0.037500  13.400000
0.047200  13.500000
0.051700  13.600000
0.050200  13.700000
0.045700  13.800000
0.039000  13.900000
0.032200  14.000000
0.030700  14.100000
0.027000  14.200000
0.020200  14.400000
0.015700  14.400000
0.010500  14.600000
0.006700  14.700000
0.002200  14.800000
0.001500  15.000000
-0.000800  15.100000
-0.003800  15.300000
-0.000800  15.400000
-0.000800  15.600000
-0.001500  15.700000
-0.000800  15.900000
-0.004600  16.100000
-0.008300  16.200000
-0.008300  16.300000
-0.013500  16.500000
-0.020300  16.600000
-0.021000  16.800000
-0.015800  17.000000
-0.012800  17.100000
-0.012800  17.300000
-0.014300  17.400000
-0.012000  17.600000
-0.012000  17.700000
-0.009100  17.900000
0.010500  18.100000
0.023200  18.300000
0.008200  18.500000
-0.004600  18.700000
-0.004600  18.900000
-0.016500  19.100000
-0.027000  19.300000
-0.033000  19.500000
-0.040500  19.700000
-0.035300  19.800000
-0.024800  20.100000
-0.025600  20.200000
-0.024800  20.400000
-0.018100  20.700000
-0.014300  20.800000
-0.009800  21.000000
-0.004600  21.200000
-0.003000  21.400000
-0.003000  21.600000
-0.002300  21.800000
-0.003000  22.100000
0.000000  22.300000
0.003000  22.500000
0.009000  22.800000
0.009700  23.000000
0.002200  23.300000
0.000000  23.500000
-0.006800  23.800000
-0.012800  24.000000
-0.006800  24.300000
0.002200  24.500000
0.005200  24.700000
0.006700  25.000000
0.006000  25.200000
0.004500  25.500000
0.006700  25.700000
0.008200  25.900000
0.009700  26.200000
0.010500  26.400000
0.013500  26.700000
0.018000  26.900000
0.012700  27.200000
0.003000  27.400000
0.006000  27.700000
0.012000  27.900000
0.010500  28.200000
0.014200  28.400000
0.021700  28.700000
0.024000  29.000000
0.018700  29.200000
0.018000  29.500000
0.021000  29.700000
0.021000  30.000000
0.025500  30.200000
0.025500  30.500000
0.021700  30.700000
0.026200  31.000000
0.024700  31.200000
0.016500  31.500000
0.015000  31.700000
0.019500  31.900000
0.024000  32.200000
0.024000  32.400000
0.020200  32.600000
0.027000  32.800000
0.031500  33.100000
0.028500  33.300000
0.027700  33.500000
0.022500  33.700000
0.019500  33.900000
0.021000  34.100000
0.024700  34.400000
0.027700  34.600000
0.038200  34.800000
0.046500  35.100000
0.042000  35.300000
0.028500  35.500000
0.012000  35.700000
0.004500  36.000000
-0.006800  36.100000
-0.024800  36.400000
-0.042000  36.500000
-0.058500  36.700000
-0.066800  36.900000
-0.066800  37.100000
-0.070600  37.300000
-0.072800  37.500000
-0.057000  37.700000
-0.042800  37.900000
-0.034600  38.100000
-0.030800  38.300000
-0.038300  38.500000
-0.037500  38.600000
-0.038300  38.900000
-0.039800  39.100000
-0.045000  39.200000
-0.051100  39.400000
-0.061500  39.600000
-0.071300  39.800000
-0.075800  40.000000
-0.072800  40.200000
-0.060000  40.400000
-0.063800  40.600000
-0.042800  40.800000
-0.017300  41.000000
-0.018100  41.200000
-0.014300  41.400000
-0.008300  41.600000
-0.006000  41.800000
-0.006000  42.000000
0.003000  42.200000
0.011200  42.400000
0.012000  42.600000
0.017200  42.800000
0.029200  43.000000
0.039000  43.200000
0.037500  43.400000
0.039000  43.600000
0.046500  43.800000
0.053200  44.000000
0.058500  44.200000
0.059200  44.400000
0.052500  44.600000
0.041200  44.900000
0.031500  45.000000
0.030000  45.300000
0.022500  45.500000
0.010500  45.700000
0.004500  45.900000
0.000700  46.100000
0.003700  46.300000
0.005200  46.500000
0.006000  46.800000
0.022500  47.000000
0.029200  47.200000
0.036700  47.400000
0.043500  47.600000
0.047200  47.800000
0.060000  48.000000
0.064500  48.200000
0.057000  48.400000
0.037500  48.600000
0.023200  48.800000
0.038200  49.000000
0.048700  49.300000
0.051700  49.500000
0.057000  49.700000
0.051700  49.900000
0.051700  50.100000
0.051700  50.300000
0.051700  50.500000
0.050200  50.700000
0.046500  50.900000
0.046500  51.100000
0.039700  51.300000
0.039000  51.500000
0.038200  51.700000
0.040500  51.900000
0.034500  52.200000
0.025500  52.300000
0.024700  52.500000
0.014200  52.700000
0.010500  52.900000
0.006700  53.100000
-0.006800  53.300000
-0.020300  53.500000
-0.031500  53.600000
-0.036800  53.800000
-0.041300  54.000000
-0.035300  54.200000
-0.038300  54.400000
-0.059300  54.600000
-0.084800  54.800000
-0.105800  54.900000
-0.120000  55.100000
-0.131300  55.300000
-0.136500  55.500000
-0.132800  55.700000
-0.126000  55.900000
-0.114000  56.000000
-0.104300  56.200000
-0.093800  56.300000
-0.081000  56.500000
-0.069800  56.600000
-0.058500  56.800000
-0.048000  56.900000
-0.038300  57.100000
-0.028500  57.200000
-0.018100  57.400000
-0.006800  57.500000
-0.003000  57.600000
-0.004600  57.800000
-0.009100  57.900000
-0.009100  58.100000
-0.009800  58.200000
-0.009800  58.400000
-0.003000  58.500000
-0.005300  58.700000
-0.008300  58.800000
-0.007500  58.900000
-0.009800  59.000000
-0.005300  59.100000
0.005200  59.200000
0.013500  59.300000
0.013500  59.400000
0.013500  59.400000
0.021000  59.500000
0.027700  59.600000
0.030700  59.700000
0.033000  59.800000
0.034500  59.800000
0.034500  59.900000
0.032200  60.000000
0.031500  60.100000
0.028500  60.200000
0.027700  60.300000
0.027000  60.400000
0.024000  60.500000
0.019500  60.600000
0.013500  60.600000
0.014200  60.600000
0.012000  60.700000
0.010500  60.700000
0.009000  60.700000
0.010500  60.700000
0.012000  60.800000
0.010500  60.800000
0.010500  60.800000
0.006700  60.900000
0.004500  60.900000
0.000700  60.900000
-0.003000  61.000000
-0.003000  61.000000
0.002200  61.100000
0.003700  61.100000
-0.000800  61.100000
-0.001500  61.200000
-0.003000  61.200000
0.000000  61.200000
0.001500  61.200000
0.005200  61.200000
0.006700  61.100000
0.003000  61.100000
0.005200  61.000000
0.004500  61.000000
0.006700  61.000000
0.006700  60.900000
0.003000  60.900000
0.003000  60.800000
0.005200  60.800000
0.008200  60.700000
0.010500  60.700000
0.014200  60.700000
0.013500  60.600000
0.014200  60.600000
0.018000  60.600000
0.016500  60.500000
0.012700  60.500000
0.010500  60.400000
0.008200  60.300000
0.003700  60.200000
0.002200  60.000000
0.001500  59.900000
0.004500  59.800000
0.003000  59.600000
0.002200  59.500000
0.002200  59.400000
0.001500  59.200000
0.003000  59.000000
0.003000  58.900000
0.004500  58.800000
0.003000  58.600000
0.002200  58.500000
0.001500  58.400000
-0.012800  58.200000
-0.029300  58.100000
-0.038300  58.000000
-0.039800  57.800000
-0.042800  57.600000
-0.039000  57.500000
-0.033000  57.300000
-0.029300  57.100000
-0.024800  56.900000
-0.021800  56.700000
-0.016500  56.500000
-0.014300  56.200000
-0.012000  56.100000
-0.003000  55.800000
0.001500  55.600000
0.005200  55.400000
0.012700  55.200000
0.014200  55.000000
0.020200  54.800000
0.023200  54.600000
0.024700  54.400000
0.030000  54.200000
0.030700  54.000000
0.030700  53.800000
0.028500  53.500000
0.031500  53.300000
0.035200  53.100000
0.029200  52.900000
0.023200  52.600000
0.016500  52.300000
0.012700  52.100000
0.012700  51.800000
0.012000  51.600000
0.009700  51.400000
0.008200  51.100000
0.003700  50.800000
-0.001500  50.600000
-0.003800  50.400000
-0.006800  50.100000
-0.008300  49.900000
-0.012800  49.600000
-0.024000  49.400000
-0.031500  49.100000
-0.038300  48.900000
-0.036100  48.600000
-0.027800  48.300000
-0.027000  48.100000
-0.027000  47.700000
-0.015800  47.500000
-0.010500  47.200000
-0.005300  46.900000
0.000000  46.600000
0.005200  46.300000
0.027700  46.000000
0.042700  45.700000
0.055500  45.400000
0.059200  45.100000
0.054000  44.800000
0.057700  44.500000
0.053200  44.200000
0.047200  43.900000
0.039000  43.600000
0.036700  43.300000
0.042700  43.100000
0.046500  42.700000
0.048000  42.400000
0.045700  42.100000
0.039000  41.800000
0.023200  41.400000
0.006700  41.100000
-0.006800  40.800000
-0.017300  40.500000
-0.024000  40.100000
-0.031500  39.800000
-0.035300  39.500000
-0.042800  39.200000
-0.048000  38.900000
-0.049500  38.500000
-0.051800  38.200000
-0.054000  37.900000
-0.049500  37.600000
-0.044300  37.300000
-0.040500  36.900000
-0.040500  36.600000
-0.042800  36.200000
-0.042000  35.900000
-0.039000  35.500000
-0.032300  35.200000
-0.027000  34.900000
-0.024800  34.500000
-0.023300  34.100000
-0.022500  33.800000
-0.021800  33.400000
-0.023300  33.100000
-0.025600  32.700000
-0.027800  32.400000
-0.033800  32.000000
-0.034600  31.700000
-0.027800  31.300000
-0.025600  31.000000
-0.019500  30.600000
-0.010500  30.300000
-0.006000  29.900000
0.000000  29.600000
0.003000  29.200000
0.009000  28.800000
0.015700  28.500000
0.010500  28.100000
0.010500  27.800000
0.009700  27.400000
0.010500  27.100000
0.012700  26.700000
0.005200  26.400000
0.009000  26.000000
0.020200  25.600000
0.027700  25.300000
0.025500  25.000000
0.015700  24.600000
0.006000  24.300000
-0.000800  23.900000
-0.010500  23.500000
-0.023300  23.200000
-0.020300  22.900000
-0.012800  22.500000
-0.005300  22.100000
0.004500  21.700000
0.009700  21.400000
0.006700  21.000000
-0.000800  20.600000
0.000700  20.200000
0.004500  19.800000
0.005200  19.400000
0.003700  19.000000
0.000700  18.600000
0.001500  18.200000
0.009700  17.900000
0.019500  17.500000
0.025500  17.100000
0.031500  16.700000
0.034500  16.300000
0.042000  15.900000
0.043500  15.500000
0.042700  15.100000
0.042700  14.800000
0.033000  14.300000
0.024000  14.000000
0.018000  13.700000
0.013500  13.400000
0.006000  13.000000
0.000700  12.700000
0.005200  12.400000
-0.001500  12.000000
-0.012800  11.700000
-0.020300  11.300000
-0.023300  11.000000
-0.019500  10.700000
-0.021800  10.300000
-0.020300  10.000000
-0.021000  9.700000
-0.022500  9.400000
-0.009100  9.000000
0.006000  8.700000
0.006000  8.400000
-0.006800  8.000000
-0.008300  7.600000
-0.014300  7.500000
-0.012000  7.300000
0.004500  7.100000
0.007500  6.900000
0.005200  6.700000
0.012700  6.600000
0.019500  6.400000
0.004500  6.200000
-0.012000  6.000000
-0.006000  5.800000
0.005200  5.600000
0.024000  5.400000
0.036700  5.200000
0.034500  5.000000
0.042700  4.900000
0.052500  4.700000
0.057700  4.500000
0.057000  4.300000
0.044200  4.100000
0.027000  3.900000
0.001500  3.800000
-0.008300  3.800000
-0.000800  3.700000
0.006000  3.600000
0.015700  3.600000
0.012000  3.500000
0.000700  3.400000
-0.008300  3.400000
-0.021000  3.300000
-0.024800  3.200000
-0.025600  3.100000
-0.021800  3.100000
-0.019500  3.000000
-0.020300  2.900000
-0.022500  2.900000
-0.021800  2.800000
-0.023300  2.700000
-0.024800  2.600000
-0.023300  2.600000
-0.033000  2.500000
-0.035300  2.500000
-0.031500  2.500000
-0.030800  2.400000
-0.018100  2.400000
-0.006800  2.400000
-0.003800  2.300000
-0.003800  2.300000
-0.003000  2.300000
-0.001500  2.300000
-0.003800  2.200000
-0.015800  2.200000
-0.030000  2.200000
-0.033000  2.200000
-0.027000  2.200000
-0.016500  2.100000
0.003000  2.100000
0.036700  2.100000
0.071200  2.000000
0.081700  2.000000
0.063000  1.900000
0.042000  2.000000
0.021700  2.000000
-0.002300  2.100000
0.001500  2.100000
0.006700  2.100000
-0.006000  2.200000
-0.016500  2.200000
-0.020300  2.200000
-0.024000  2.300000
-0.027800  2.300000
-0.022500  2.300000
-0.020300  2.400000
-0.015800  2.400000
-0.001500  2.500000
0.005200  2.500000
0.006000  2.600000
0.001500  2.600000
-0.001500  2.600000
-0.005300  2.600000
-0.011300  2.700000
-0.008300  2.800000
-0.001500  3.000000
0.005200  3.100000
0.012000  3.200000
0.006000  3.300000
-0.003000  3.500000
-0.015800  3.600000
-0.034600  3.700000
-0.038300  3.800000
-0.037500  4.000000
-0.033800  4.100000
-0.014300  4.200000
0.012000  4.300000
0.021700  4.500000
0.014200  4.600000
0.005200  4.700000
-0.003000  4.900000
-0.003800  4.900000
-0.005300  5.100000
0.001500  5.200000
0.019500  5.300000
0.036700  5.500000
0.049500  5.600000
0.037500  5.800000
0.012000  5.900000
-0.001500  6.100000
-0.015800  6.200000
-0.021800  6.300000
-0.017300  6.500000
-0.015000  6.700000
-0.014300  6.800000
-0.016500  6.900000
-0.014300  7.100000
-0.018100  7.200000
-0.021000  7.300000
-0.010500  7.500000
-0.001500  7.600000
0.006700  7.800000
0.024000  7.900000
0.038200  8.100000
0.034500  8.100000
0.021700  8.100000
0.017200  8.000000
0.027700  8.000000
0.039700  8.000000
0.032200  7.900000
0.019500  7.900000
0.017200  7.900000
0.031500  7.900000
0.039000  7.800000
0.023200  7.800000
0.007500  7.800000
0.007500  7.700000
0.006700  7.700000
0.000700  7.700000
-0.001500  7.600000
-0.003000  7.600000
-0.010500  7.600000
-0.027000  7.600000
-0.034600  7.500000
-0.021000  7.500000
0.008200  7.500000
0.036000  7.500000
0.034500  7.500000
0.012000  7.500000
-0.010500  7.500000
-0.031500  7.400000
-0.036100  7.400000
-0.039000  7.400000
-0.039800  7.400000
-0.035300  7.400000
-0.033000  7.300000
-0.025600  7.300000
-0.021800  7.300000
-0.015800  7.300000
-0.015800  7.300000
-0.018800  7.200000
-0.022500  7.200000
-0.020300  7.200000
-0.002300  7.200000
0.006700  7.200000
0.019500  7.200000
0.030700  7.200000
0.035200  7.200000
0.035200  7.300000
0.032200  7.300000
0.038200  7.300000
0.045000  7.300000
0.048000  7.300000
0.044200  7.400000
0.025500  7.400000
0.010500  7.400000
0.014200  7.400000
0.015700  7.500000
0.010500  7.500000
-0.000800  7.500000
-0.021800  7.600000
-0.035300  7.600000
-0.044300  7.600000
-0.042800  7.600000
-0.038300  7.600000
-0.033000  7.700000
-0.030800  7.700000
-0.025600  7.800000
-0.015800  7.800000
-0.006800  7.900000
0.006700  7.900000
0.019500  8.000000
0.027700  8.000000
0.023200  8.100000
0.018700  8.100000
0.005200  8.100000
-0.013500  8.200000
-0.020300  8.200000
-0.019500  8.300000
-0.013500  8.300000
-0.015800  8.400000
-0.019500  8.400000
-0.021800  8.500000
-0.019500  8.500000
-0.017300  8.500000
-0.018100  8.500000
-0.018100  8.600000
-0.018100  8.600000
-0.012800  8.600000
-0.012000  8.700000
-0.013500  8.700000
-0.015800  8.700000
-0.016500  8.700000
-0.010500  8.800000
-0.003000  8.800000
0.005200  8.800000
0.007500  8.900000
0.004500  8.900000
-0.003000  8.900000
-0.004600  9.000000
-0.000800  9.000000
-0.001500  9.000000
-0.003000  9.000000
-0.004600  9.000000
-0.000800  9.000000
0.003000  9.000000
0.006000  9.000000
0.008200  9.000000
0.009700  9.000000
0.012000  9.000000
0.015700  9.000000
0.018700  9.000000
0.017200  9.000000
0.012000  8.900000
0.009000  8.900000
0.008200  8.900000
0.012000  8.900000
0.012700  8.900000
0.009000  8.900000
0.008200  8.800000
0.008200  8.800000
0.012000  8.800000
0.018000  8.800000
0.021000  8.700000
0.018000  8.700000
0.010500  8.700000
0.012000  8.700000
0.021700  8.700000
0.027000  8.600000
0.023200  8.600000
0.016500  8.600000
0.010500  8.600000
0.012000  8.600000
0.008200  8.500000
0.007500  8.500000
0.020200  8.500000
0.022500  8.500000
0.015700  8.500000
0.015000  8.400000
0.017200  8.400000
0.013500  8.400000
0.008200  8.400000
0.006000  8.400000
0.009000  8.300000
0.011200  8.300000
0.011200  8.300000
0.009000  8.300000
0.003700  8.300000
0.001500  8.400000
0.005200  8.400000
0.009700  8.400000
0.006700  8.400000
0.010500  8.400000
0.029200  8.500000
0.040500  8.500000
0.027700  8.500000
0.008200  8.500000
-0.009100  8.500000
-0.018800  8.500000
-0.022500  8.500000
-0.024000  8.500000
-0.027000  8.500000
-0.033800  8.600000
-0.030800  8.600000
-0.029300  8.600000
-0.029300  8.600000
-0.027000  8.600000
-0.023300  8.600000
-0.020300  8.600000
-0.023300  8.600000
-0.015800  8.600000
0.000000  8.600000
0.006700  8.600000
0.004500  8.500000
0.001500  8.500000
-0.015800  8.500000
-0.023300  8.500000
-0.021000  8.500000
-0.018100  8.500000
-0.012800  8.500000
-0.016500  8.500000
-0.015800  8.500000
-0.014300  8.500000
-0.016500  8.500000
-0.021800  8.500000
-0.020300  8.400000
-0.015800  8.400000
-0.018100  8.400000
-0.015800  8.300000
-0.016500  8.300000
-0.012000  8.300000
-0.007500  8.200000
-0.007500  8.200000
-0.004600  8.100000
-0.005300  8.100000
-0.006000  8.100000
-0.005300  8.100000
-0.002300  8.100000
0.003000  8.000000
-0.001500  8.000000
-0.008300  7.900000
-0.014300  7.900000
-0.020300  7.900000
-0.021800  7.800000
-0.021800  7.800000
-0.018100  7.800000
-0.009800  7.800000
-0.001500  7.800000
0.001500  7.700000
-0.004600  7.700000
-0.020300  7.700000
-0.039000  7.700000
-0.052500  7.700000
-0.064500  7.700000
-0.077300  7.700000
-0.082500  7.600000
-0.080300  7.600000
-0.075800  7.600000
-0.066800  7.600000
-0.057000  7.600000
-0.045800  7.600000
-0.038300  7.600000
-0.026300  7.600000
-0.014300  7.500000
-0.009100  7.500000
-0.003000  7.500000
-0.003800  7.500000
-0.003000  7.400000
0.000000  7.400000
0.004500  7.400000
0.009000  7.300000
0.016500  7.300000
0.020200  7.300000
0.013500  7.200000
0.012000  7.200000
0.021700  7.200000
0.031500  7.200000
0.042700  7.100000
0.048000  7.100000
0.045700  7.100000
0.039000  7.000000
0.032200  7.000000
0.030700  7.000000
0.033000  6.900000
0.032200  6.900000
0.027000  6.900000
0.023200  6.800000
0.014200  6.800000
0.010500  6.700000
0.012700  6.700000
0.015700  6.700000
0.021700  6.700000
0.027700  6.700000
0.030000  6.600000
0.026200  6.600000
0.014200  6.600000
0.003000  6.500000
0.005200  6.500000
0.004500  6.400000
0.003700  6.400000
0.009000  6.400000
0.009000  6.300000
0.012700  6.300000
0.015700  6.300000
0.018000  6.300000
0.015700  6.200000
0.012000  6.200000
0.010500  6.200000
0.009700  6.100000
0.009000  6.100000
0.006700  6.000000
0.004500  6.000000
0.003000  6.000000
0.005200  5.900000
0.004500  5.900000
0.004500  5.800000
0.008200  5.800000
0.009000  5.800000
0.012700  5.800000
0.013500  5.700000
0.016500  5.700000
0.019500  5.700000
0.021700  5.600000
0.026200  5.500000
0.026200  5.500000
0.027700  5.500000
0.031500  5.500000
0.033000  5.400000
0.029200  5.400000
0.029200  5.400000
0.030700  5.300000
0.031500  5.300000
0.034500  5.300000
0.036000  5.300000
0.039000  5.300000
0.039700  5.200000
0.034500  5.200000
0.030000  5.200000
0.025500  5.100000
0.021700  5.100000
0.018000  5.100000
0.014200  5.000000
0.010500  5.000000
0.006700  4.900000
0.003700  4.900000
0.004500  4.900000
0.004500  4.900000
0.003700  4.900000
0.008200  4.900000
0.012000  4.800000
0.018000  4.800000
0.020200  4.800000
0.020200  4.800000
0.024700  4.700000
0.025500  4.700000
0.027700  4.700000
0.027700  4.600000
0.027000  4.600000
0.027700  4.600000
0.027700  4.500000
0.025500  4.500000
0.027000  4.500000
0.024700  4.500000
0.023200  4.400000
0.022500  4.400000
0.018000  4.400000
0.012000  4.400000
0.006000  4.300000
0.005200  4.300000
0.003700  4.200000
-0.000800  4.200000
-0.003000  4.200000
-0.006800  4.100000
-0.010500  4.100000
-0.017300  4.000000
-0.024000  4.000000
-0.025600  4.000000
-0.025600  4.000000
-0.028500  3.900000
-0.037500  3.900000
-0.045800  3.800000
-0.038300  3.800000
-0.025600  3.800000
-0.027000  3.700000
-0.029300  3.700000
-0.025600  3.700000
-0.024000  3.600000
-0.030000  3.600000
-0.036800  3.600000
-0.037500  3.600000
-0.035300  3.500000
-0.033000  3.500000
-0.042000  3.500000
-0.039800  3.400000
-0.037500  3.400000
-0.041300  3.400000
-0.038300  3.300000
-0.036800  3.300000
-0.034600  3.200000
-0.033000  3.200000
-0.028500  3.200000
-0.020300  3.100000
-0.020300  3.100000
-0.020300  3.100000
-0.016500  3.100000
-0.012000  3.100000
-0.009800  3.100000
-0.010500  3.100000
-0.006800  3.000000
-0.009100  3.000000
-0.008300  3.000000
-0.005300  3.000000
-0.005300  3.000000
-0.003000  2.900000
-0.002300  2.900000
-0.001500  2.900000
0.004500  2.900000
0.007500  2.900000
0.002200  2.900000
-0.003000  2.800000
-0.006800  2.800000
-0.002300  2.800000
0.014200  2.800000
0.019500  2.700000
0.004500  2.700000
0.008200  2.700000
0.018700  2.700000
0.014200  2.700000
0.004500  2.700000
-0.004600  2.700000
-0.008300  2.700000
-0.006800  2.700000
-0.012000  2.700000
-0.013500  2.700000
-0.011300  2.700000
-0.011300  2.700000
-0.010500  2.700000
-0.014300  2.700000
-0.013500  2.700000
-0.012000  2.700000
-0.011300  2.700000
-0.011300  2.700000
-0.009100  2.700000
-0.008300  2.700000
-0.012000  2.700000
-0.012800  2.700000
-0.012000  2.700000
-0.009800  2.800000
-0.005300  2.800000
0.006700  2.800000
-0.003000  2.800000
-0.004600  2.800000
0.004500  2.900000
-0.002300  2.900000
-0.001500  2.900000
-0.004600  2.900000
0.000700  2.900000
0.000000  3.000000
-0.001500  3.000000
-0.001500  3.000000
-0.001500  3.000000
0.003700  3.000000
0.003700  3.100000
0.006700  3.100000
0.005200  3.100000
0.005200  3.100000
0.003700  3.100000
0.001500  3.100000
0.006700  3.100000
0.006700  3.100000
0.004500  3.100000
0.004500  3.100000
0.008200  3.200000
0.008200  3.200000
0.006700  3.200000
0.010500  3.200000
0.008200  3.200000
0.009000  3.200000
0.010500  3.300000
0.010500  3.300000
0.006700  3.300000
0.000000  3.300000
-0.000800  3.300000
0.000000  3.300000
-0.001500  3.300000
-0.001500  3.300000
0.001500  3.300000
0.001500  3.300000
0.000700  3.400000
0.001500  3.400000
0.001500  3.400000
0.006700  3.400000
0.009000  3.400000
0.016500  3.400000
0.020200  3.400000
0.020200  3.400000
0.023200  3.400000
0.021700  3.400000
0.018700  3.400000
0.014200  3.400000
0.018000  3.400000
0.015000  3.400000
0.010500  3.400000
0.012700  3.400000
0.012700  3.400000
0.012000  3.500000
0.008200  3.500000
0.006700  3.500000
0.004500  3.500000
0.003000  3.500000
0.000700  3.500000
-0.000800  3.500000
-0.000800  3.600000
-0.001500  3.600000
0.001500  3.600000
0.004500  3.600000
0.000700  3.600000
-0.001500  3.600000
-0.005300  3.600000
-0.008300  3.600000
-0.006800  3.600000
-0.006000  3.600000
-0.005300  3.700000
-0.007500  3.700000
-0.009800  3.700000
-0.012800  3.700000
-0.016500  3.700000
-0.008300  3.700000
-0.004600  3.700000
-0.006000  3.800000
-0.003800  3.800000
-0.005300  3.800000
-0.000800  3.800000
0.000000  3.800000
-0.004600  3.800000
-0.004600  3.800000
-0.004600  3.800000
-0.008300  3.800000
-0.006000  3.900000
-0.006800  3.900000
-0.009800  3.900000
-0.006800  3.900000
-0.004600  3.900000
-0.005300  3.900000
-0.004600  3.900000
-0.003800  3.900000
-0.004600  3.900000
-0.003000  3.900000
-0.006800  4.000000
-0.005300  4.000000
0.003000  4.000000
0.004500  4.000000
0.002200  4.000000
0.000000  4.000000
-0.004600  4.000000
-0.005300  4.000000
-0.004600  4.000000
-0.004600  4.000000
-0.006800  4.000000
-0.008300  4.000000
-0.002300  4.000000
0.001500  4.000000
0.003700  4.000000
0.003700  4.000000
0.001500  4.000000
0.005200  4.000000
0.004500  4.000000
0.007500  4.000000
0.014200  4.000000
0.009700  4.000000
0.011200  4.000000
0.007500  4.000000
0.003000  4.000000
0.004500  4.000000
0.003000  4.000000
0.005200  4.000000
0.005200  4.000000
0.003700  4.000000
0.003700  4.000000
0.003000  4.000000
-0.000800  4.000000
-0.006800  4.000000
-0.013500  4.000000
-0.015800  4.000000
-0.014300  4.000000
-0.012800  4.000000
-0.008300  4.000000
-0.009100  4.000000
-0.012000  4.000000
-0.010500  4.000000
-0.006800  4.000000
-0.001500  4.000000
-0.001500  4.000000
-0.000800  4.000000
0.003000  4.000000
0.003000  4.000000
0.001500  4.000000
0.004500  4.000000
0.003000  4.000000
0.005200  4.000000
0.009000  4.000000
0.009700  4.000000
0.015700  4.000000
0.015700  4.000000
0.014200  4.000000
0.012000  4.000000
0.006000  4.000000
0.006700  4.000000
0.003700  4.000000
0.002200  4.000000
0.007500  4.000000
0.005200  4.000000
0.005200  4.000000
0.007500  4.000000
0.005200  4.000000
0.003000  4.000000
0.006700  4.000000
0.005200  4.000000
0.003000  4.000000
0.005200  4.000000
0.003000  4.100000
0.004500  4.100000
0.006700  4.100000
0.006700  4.100000
0.005200  4.100000
0.002200  4.100000
0.000700  4.100000
-0.000800  4.200000
-0.001500  4.200000
-0.006000  4.200000
-0.009100  4.200000
-0.004600  4.200000
-0.006800  4.300000
-0.006800  4.300000
-0.007500  4.300000
-0.008300  4.300000
-0.007500  4.300000
-0.006800  4.400000
-0.008300  4.400000
-0.011300  4.400000
-0.010500  4.400000
-0.014300  4.400000
-0.010500  4.500000
-0.006000  4.500000
-0.003000  4.500000
0.001500  4.500000
-0.000800  4.500000
-0.000800  4.600000
-0.001500  4.600000
0.003000  4.600000
0.008200  4.700000
0.010500  4.700000
0.009700  4.700000
0.003000  4.800000
-0.001500  4.800000
-0.005300  4.800000
-0.007500  4.800000
-0.006800  4.900000
-0.003800  4.900000
0.003000  4.900000
0.003700  4.900000
0.000700  5.000000
-0.005300  5.000000
-0.003000  5.000000
-0.004600  5.100000
-0.006800  5.100000
-0.003000  5.200000
-0.006800  5.200000
-0.007500  5.300000
-0.006800  5.300000
-0.005300  5.300000
0.000700  5.300000
0.000700  5.400000
0.000000  5.400000
0.000700  5.500000
-0.000800  5.500000
-0.003000  5.600000
-0.003000  5.600000
0.000000  5.700000
-0.001500  5.700000
-0.006800  5.700000
-0.014300  5.800000
-0.019500  5.800000
-0.030800  5.800000
-0.046500  5.900000
-0.045800  5.900000
-0.044300  6.000000
-0.042800  6.000000
-0.040500  6.100000
-0.038300  6.200000
-0.032300  6.200000
-0.024000  6.300000
-0.016500  6.300000
-0.011300  6.300000
-0.007500  6.400000
-0.004600  6.400000
-0.000800  6.500000
0.001500  6.500000
0.003000  6.600000
0.005200  6.700000
0.010500  6.700000
0.018000  6.700000
0.022500  6.800000
0.027000  6.800000
0.031500  6.900000
0.029200  7.000000
0.025500  7.000000
0.020200  7.100000
0.019500  7.200000
0.019500  7.200000
0.016500  7.300000
0.016500  7.400000
0.013500  7.400000
0.006700  7.500000
0.007500  7.600000
0.008200  7.600000
0.008200  7.700000
0.008200  7.700000
0.006700  7.800000
0.006700  7.900000
0.005200  8.000000
0.003000  8.000000
0.001500  8.100000
0.000000  8.100000
-0.002300  8.200000
-0.003000  8.300000
-0.004600  8.400000
-0.006000  8.500000
-0.005300  8.600000
-0.009800  8.700000
-0.011300  8.800000
-0.008300  8.900000
-0.010500  9.000000
-0.005300  9.000000
-0.005300  9.100000
-0.009800  9.200000
-0.006800  9.300000
-0.007500  9.400000
-0.005300  9.400000
-0.004600  9.500000
-0.005300  9.600000
-0.001500  9.700000
0.000000  9.800000
0.004500  9.900000
0.008200  10.000000
0.009000  10.100000
0.009700  10.300000
0.011200  10.300000
0.014200  10.500000
0.022500  10.600000
0.027000  10.700000
0.024700  10.800000
0.024000  10.900000
0.021000  11.100000
0.015700  11.200000
0.016500  11.300000
0.018000  11.400000
0.012700  11.500000
0.012000  11.600000
0.012700  11.700000
0.010500  11.800000
0.012700  12.000000
0.013500  12.100000
0.013500  12.200000
0.013500  12.300000
0.010500  12.500000
0.012000  12.600000
0.012700  12.800000
0.011200  12.900000
0.010500  13.100000
0.006000  13.200000
0.008200  13.400000
0.003000  13.500000
0.000700  13.700000
0.000700  13.800000
-0.008300  13.900000
-0.009800  14.100000
-0.012000  14.200000
-0.016500  14.400000
-0.016500  14.500000
-0.023300  14.700000
-0.022500  14.800000
-0.015800  15.000000
-0.012000  15.100000
-0.009100  15.300000
-0.008300  15.500000
-0.004600  15.700000
-0.006800  15.900000
-0.014300  16.100000
-0.015000  16.200000
-0.019500  16.400000
-0.020300  16.600000
-0.006800  16.800000
-0.004600  17.000000
0.000000  17.200000
0.000700  17.400000
0.000000  17.600000
0.018000  17.800000
0.009000  18.000000
-0.004600  18.100000
-0.008300  18.300000
-0.021800  18.500000
-0.021800  18.700000
-0.027800  18.900000
-0.030000  19.100000
-0.030000  19.300000
-0.030800  19.600000
-0.027000  19.800000
-0.025600  20.000000
-0.021800  20.200000
-0.019500  20.500000
-0.009100  20.700000
-0.006000  20.900000
-0.002300  21.100000
0.007500  21.400000
0.009000  21.600000
0.012000  21.800000
0.009000  22.000000
0.009700  22.300000
0.014200  22.500000
0.018700  22.700000
0.021700  22.900000
0.023200  23.200000
0.030000  23.400000
0.027700  23.700000
0.023200  23.900000
0.022500  24.200000
0.019500  24.500000
0.014200  24.700000
0.016500  25.000000
0.023200  25.200000
0.024000  25.500000
0.021700  25.800000
0.019500  26.100000
0.021700  26.300000
0.025500  26.600000
0.026200  26.900000
0.026200  27.100000
0.024000  27.400000
0.020200  27.600000
0.015700  27.900000
0.012700  28.200000
0.009000  28.400000
0.008200  28.700000
0.012700  29.000000
0.016500  29.200000
0.016500  29.500000
0.015700  29.800000
0.019500  30.100000
0.026200  30.300000
0.037500  30.600000
0.039000  30.900000
0.036000  31.100000
0.037500  31.400000
0.035200  31.700000
0.033700  31.900000
0.028500  32.200000
0.026200  32.500000
0.033000  32.800000
0.025500  33.000000
0.015700  33.300000
0.006700  33.600000
-0.006800  33.800000
-0.015800  34.100000
-0.018800  34.300000
-0.016500  34.500000
-0.015800  34.700000
-0.015000  34.900000
-0.015800  35.100000
-0.016500  35.400000
-0.016500  35.500000
-0.020300  35.800000
-0.017300  36.000000
-0.015800  36.200000
-0.021800  36.400000
-0.020300  36.600000
-0.023300  36.800000
-0.033000  37.000000
-0.039800  37.200000
-0.045800  37.400000
-0.045000  37.600000
-0.034600  37.800000
-0.027000  38.000000
-0.023300  38.200000
-0.027000  38.400000
-0.023300  38.600000
-0.021000  38.800000
-0.025600  39.000000
-0.020300  39.100000
-0.023300  39.300000
-0.027800  39.500000
-0.029300  39.700000
-0.030000  39.900000
-0.022500  40.000000
-0.020300  40.200000
-0.021800  40.400000
-0.020300  40.600000
-0.020300  40.800000
-0.018100  40.900000
0.002200  41.100000
0.015700  41.300000
0.009000  41.500000
-0.005300  41.700000
-0.019500  41.800000
-0.023300  42.000000
-0.034600  42.200000
-0.050300  42.400000
-0.051800  42.600000
-0.066000  42.800000
-0.082500  43.000000
-0.080300  43.100000
-0.075000  43.400000
-0.071300  43.600000
-0.063000  43.700000
-0.043600  43.900000
-0.020300  44.100000
-0.010500  44.300000
-0.005300  44.500000
0.009000  44.700000
0.017200  44.900000
0.018000  45.000000
0.020200  45.300000
0.022500  45.400000
0.023200  45.600000
0.019500  45.900000
0.020200  46.000000
0.027700  46.300000
0.037500  46.400000
0.045700  46.700000
0.049500  46.900000
0.056200  47.100000
0.066700  47.300000
0.078000  47.500000
0.089200  47.700000
0.093700  47.900000
0.092200  48.100000
0.090700  48.300000
0.087700  48.500000
0.075000  48.700000
0.060700  49.000000
0.051700  49.100000
0.040500  49.400000
0.031500  49.500000
0.027700  49.800000
0.025500  49.900000
0.022500  50.200000
0.015700  50.400000
0.009000  50.500000
0.006700  50.800000
0.004500  50.900000
0.002200  51.100000
0.000700  51.300000
0.000700  51.500000
-0.001500  51.700000
-0.006000  51.900000
-0.005300  52.100000
-0.008300  52.300000
-0.014300  52.500000
-0.010500  52.700000
-0.010500  52.900000
-0.011300  53.100000
-0.009100  53.200000
-0.008300  53.500000
-0.006000  53.600000
-0.006800  53.800000
-0.005300  53.900000
-0.000800  54.000000
0.000700  54.100000
-0.002300  54.300000
-0.001500  54.400000
-0.000800  54.500000
-0.004600  54.600000
-0.005300  54.700000
-0.010500  54.900000
-0.014300  55.000000
-0.012800  55.100000
-0.014300  55.200000
-0.018100  55.300000
-0.018100  55.500000
-0.019500  55.600000
-0.021800  55.700000
-0.021000  55.800000
-0.018800  55.900000
-0.018100  56.100000
-0.021000  56.200000
-0.021800  56.200000
-0.021000  56.300000
-0.021800  56.300000
-0.021000  56.400000
-0.023300  56.500000
-0.025600  56.600000
-0.027000  56.700000
-0.029300  56.700000
-0.026300  56.800000
-0.023300  56.900000
-0.017300  56.900000
-0.015800  57.000000
-0.018100  57.100000
-0.015800  57.100000
-0.015000  57.200000
-0.012000  57.300000
-0.009100  57.400000
-0.008300  57.400000
-0.010500  57.500000
-0.014300  57.600000
-0.014300  57.600000
-0.016500  57.600000
-0.013500  57.700000
-0.012000  57.700000
-0.006800  57.700000
-0.003800  57.800000
-0.006000  57.800000
-0.005300  57.900000
-0.005300  57.900000
-0.005300  58.000000
-0.003000  58.000000
0.001500  58.000000
0.003000  58.100000
0.003700  58.100000
0.003700  58.100000
0.005200  58.200000
0.008200  58.200000
0.012700  58.300000
0.015000  58.300000
0.012000  58.300000
0.009000  58.300000
0.003700  58.200000
0.004500  58.200000
0.004500  58.100000
0.002200  58.100000
0.003700  58.000000
0.003700  58.000000
0.005200  58.000000
0.003000  57.900000
0.005200  57.900000
0.006700  57.800000
0.007500  57.800000
0.010500  57.700000
0.007500  57.700000
0.004500  57.600000
0.000000  57.600000
0.004500  57.600000
0.004500  57.500000
0.000000  57.400000
0.003000  57.300000
0.001500  57.200000
0.005200  57.100000
0.007500  56.900000
0.014200  56.800000
0.018000  56.700000
0.018000  56.500000
0.020200  56.400000
0.023200  56.200000
0.024000  56.100000
0.026200  56.000000
0.025500  55.800000
0.022500  55.700000
0.023200  55.600000
0.021700  55.400000
0.021700  55.300000
0.021700  55.200000
0.018700  55.000000
0.016500  54.900000
0.012700  54.700000
0.010500  54.600000
0.010500  54.400000
0.008200  54.200000
0.003000  54.000000
0.003000  53.800000
-0.000800  53.600000
-0.003000  53.400000
-0.001500  53.200000
-0.001500  53.100000
-0.006000  52.800000
-0.025600  52.600000
-0.045800  52.500000
-0.053300  52.300000
-0.054000  52.100000
-0.051800  51.900000
-0.048800  51.700000
-0.045800  51.500000
-0.036800  51.300000
-0.023300  51.100000
-0.014300  50.900000
-0.006800  50.700000
-0.000800  50.400000
0.003000  50.200000
0.010500  49.900000
0.015700  49.700000
0.014200  49.500000
0.015000  49.200000
0.012700  49.000000
0.011200  48.700000
0.012700  48.500000
0.013500  48.300000
0.014200  48.000000
0.015700  47.800000
0.018000  47.500000
0.019500  47.300000
0.016500  47.100000
0.014200  46.800000
0.012700  46.600000
0.006700  46.300000
0.003700  46.000000
0.003000  45.800000
0.001500  45.500000
-0.003000  45.200000
-0.012800  44.900000
-0.021800  44.600000
-0.029300  44.400000
-0.036100  44.100000
-0.043600  43.800000
-0.049500  43.500000
-0.045000  43.200000
-0.044300  42.900000
-0.050300  42.600000
-0.045000  42.300000
-0.034600  42.000000
-0.021800  41.800000
0.004500  41.500000
0.033000  41.200000
0.065200  40.900000
0.095200  40.600000
0.098200  40.300000
0.097500  40.000000
0.114700  39.700000
0.121500  39.400000
0.132700  39.100000
0.144000  38.800000
0.133500  38.500000
0.114700  38.200000
0.078700  37.800000
0.054000  37.500000
0.051700  37.200000
0.047200  36.900000
0.030700  36.600000
0.004500  36.300000
-0.027000  36.000000
-0.066800  35.700000
-0.096800  35.400000
-0.120000  35.100000
-0.126000  34.800000
-0.117000  34.500000
-0.120800  34.100000
-0.119300  33.800000
-0.113300  33.500000
-0.102100  33.200000
-0.097500  32.800000
-0.093800  32.500000
-0.081800  32.200000
-0.077300  31.900000
-0.067500  31.500000
-0.060800  31.200000
-0.054000  30.900000
-0.045000  30.600000
-0.043600  30.200000
-0.040500  29.900000
-0.038300  29.600000
-0.036100  29.200000
-0.031500  28.900000
-0.027800  28.600000
-0.027000  28.300000
-0.021000  27.900000
-0.006800  27.600000
0.012000  27.300000
0.023200  27.000000
0.027700  26.600000
0.030000  26.300000
0.025500  26.000000
0.023200  25.600000
0.018700  25.300000
0.014200  25.000000
0.006000  24.600000
0.000700  24.300000
0.009700  24.000000
0.014200  23.600000
0.016500  23.300000
0.019500  22.900000
0.015700  22.600000
0.009000  22.300000
0.007500  22.000000
0.014200  21.600000
0.011200  21.300000
0.010500  20.900000
0.012700  20.700000
0.015700  20.300000
0.027700  20.000000
0.034500  19.600000
0.038200  19.300000
0.038200  19.000000
0.033700  18.600000
0.030000  18.300000
0.023200  18.000000
0.026200  17.600000
0.033000  17.300000
0.031500  17.000000
0.030700  16.600000
0.032200  16.300000
0.021000  16.000000
0.005200  15.700000
0.006700  15.300000
0.021700  15.000000
0.036700  14.600000
0.048000  14.300000
0.042700  14.000000
0.028500  13.800000
0.033000  13.500000
0.032200  13.300000
0.021700  13.000000
0.014200  12.700000
0.003000  12.500000
-0.006800  12.200000
-0.016500  12.000000
-0.016500  11.700000
-0.014300  11.400000
-0.010500  11.200000
-0.020300  10.900000
-0.024800  10.700000
-0.019500  10.400000
-0.021000  10.100000
-0.016500  9.900000
-0.018800  9.600000
-0.012800  9.400000
-0.009100  9.000000
-0.006000  9.000000
-0.006800  8.800000
-0.011300  8.700000
-0.007500  8.500000
-0.002300  8.400000
0.000000  8.200000
-0.012800  8.100000
-0.030000  8.000000
-0.030800  7.800000
-0.015800  7.600000
-0.001500  7.500000
-0.001500  7.400000
-0.006000  7.200000
-0.003800  7.100000
0.015000  7.000000
0.029200  6.800000
0.024000  6.700000
0.027700  6.500000
0.029200  6.400000
0.021000  6.200000
0.015000  6.200000
0.009000  6.200000
0.014200  6.100000
0.010500  6.100000
0.008200  6.000000
0.009700  5.900000
0.009000  5.900000
0.006000  5.800000
0.000700  5.800000
-0.002300  5.800000
-0.005300  5.700000
-0.006800  5.700000
-0.011300  5.600000
-0.015800  5.600000
-0.014300  5.500000
-0.001500  5.400000
0.005200  5.400000
-0.001500  5.300000
-0.014300  5.300000
-0.027000  5.200000
-0.024000  5.200000
-0.024000  5.200000
-0.023300  5.200000
-0.010500  5.200000
-0.008300  5.100000
-0.012000  5.100000
-0.021800  5.100000
-0.027800  5.100000
-0.012800  5.000000
0.018000  5.000000
0.055500  5.000000
0.081700  4.900000
0.089200  4.900000
0.076500  4.900000
0.060700  4.900000
0.056200  4.900000
0.038200  4.900000
0.024000  4.800000
0.012000  4.800000
-0.003800  4.700000
-0.003000  4.800000
-0.018100  4.800000
-0.027000  4.900000
-0.013500  4.900000
-0.006000  5.000000
-0.018100  5.000000
-0.018800  5.100000
-0.022500  5.200000
-0.030800  5.200000
-0.024000  5.300000
-0.027800  5.300000
-0.019500  5.300000
-0.006800  5.400000
-0.012800  5.500000
-0.012000  5.500000
0.001500  5.600000
-0.011300  5.600000
-0.021800  5.700000
-0.027000  5.800000
-0.049500  5.800000
-0.051800  5.900000
-0.048800  6.000000
-0.036800  6.200000
-0.029300  6.300000
-0.026300  6.400000
-0.012000  6.500000
0.005200  6.600000
0.003000  6.700000
-0.012000  6.800000
-0.012000  7.000000
-0.012800  7.100000
-0.009100  7.200000
-0.007500  7.300000
-0.016500  7.400000
-0.018100  7.600000
-0.012800  7.700000
-0.005300  7.800000
0.006700  7.900000
0.019500  8.000000
0.025500  8.100000
0.029200  8.200000
0.030700  8.200000
0.027000  8.300000
0.027000  8.300000
0.035200  8.400000
0.037500  8.400000
0.024000  8.500000
0.006700  8.500000
-0.003000  8.500000
-0.012000  8.600000
-0.015800  8.600000
-0.000800  8.700000
0.023200  8.700000
0.039700  8.800000
0.051700  8.800000
0.056200  8.900000
0.051700  8.900000
0.039000  9.000000
0.027000  9.000000
0.024000  9.000000
0.027700  9.000000
0.033700  9.000000
0.038200  9.000000
0.027700  9.000000
0.006700  9.000000
-0.010500  9.000000
-0.023300  9.000000
-0.025600  9.000000
-0.024800  8.900000
-0.021800  8.900000
-0.012000  8.900000
-0.001500  8.900000
0.000000  8.900000
-0.008300  8.800000
-0.011300  8.800000
-0.018100  8.800000
-0.034600  8.800000
-0.039000  8.800000
-0.029300  8.700000
-0.020300  8.700000
-0.012000  8.700000
-0.004600  8.800000
-0.003000  8.800000
-0.000800  8.800000
0.000000  8.900000
0.009000  8.900000
0.020200  9.000000
0.027000  9.000000
0.025500  9.000000
0.015000  9.000000
0.012700  9.100000
0.012700  9.100000
0.012700  9.100000
0.004500  9.200000
-0.003800  9.200000
-0.009100  9.300000
-0.011300  9.300000
-0.018100  9.300000
-0.033800  9.400000
-0.027800  9.400000
-0.022500  9.500000
-0.003000  9.600000
0.021000  9.700000
0.006000  9.800000
0.003000  9.900000
-0.005300  10.000000
-0.023300  10.100000
-0.023300  10.200000
-0.026300  10.300000
-0.024800  10.400000
-0.018100  10.500000
-0.009100  10.600000
-0.012000  10.700000
-0.029300  10.800000
-0.035300  10.900000
-0.033000  11.000000
-0.034600  11.100000
-0.024000  11.200000
-0.015000  11.300000
-0.015800  11.400000
-0.015800  11.400000
-0.018100  11.400000
-0.021800  11.400000
-0.018100  11.500000
-0.005300  11.500000
0.001500  11.500000
-0.000800  11.500000
0.001500  11.600000
0.009000  11.600000
0.012700  11.600000
0.008200  11.600000
0.003000  11.600000
0.005200  11.700000
0.005200  11.700000
-0.002300  11.700000
-0.009100  11.700000
-0.012000  11.700000
-0.012000  11.700000
-0.010500  11.800000
-0.003000  11.800000
0.005200  11.800000
0.009000  11.700000
0.009000  11.700000
0.012700  11.600000
0.016500  11.600000
0.025500  11.500000
0.030700  11.500000
0.030700  11.400000
0.025500  11.300000
0.008200  11.300000
-0.015800  11.200000
-0.020300  11.200000
0.015000  11.100000
0.036000  11.100000
0.031500  11.000000
0.027700  11.000000
0.021700  10.900000
0.020200  10.800000
0.024000  10.800000
0.029200  10.700000
0.012000  10.700000
0.003700  10.600000
0.006700  10.600000
0.001500  10.500000
0.004500  10.400000
0.012700  10.300000
0.025500  10.300000
0.027700  10.200000
0.023200  10.200000
0.015000  10.100000
0.004500  10.000000
-0.001500  10.000000
-0.003000  9.900000
0.000700  9.900000
0.008200  9.800000
0.026200  9.700000
0.036000  9.600000
0.027700  9.600000
0.015700  9.500000
0.001500  9.400000
-0.012800  9.400000
-0.012000  9.400000
-0.008300  9.400000
-0.002300  9.500000
0.003700  9.500000
-0.001500  9.500000
-0.003800  9.600000
-0.008300  9.600000
-0.018100  9.600000
-0.027000  9.600000
-0.027000  9.700000
-0.027000  9.700000
-0.024000  9.700000
-0.012800  9.700000
-0.012000  9.800000
-0.015000  9.800000
-0.012000  9.800000
-0.010500  9.800000
-0.004600  9.800000
-0.003000  9.900000
-0.004600  9.900000
0.002200  9.900000
0.002200  10.000000
0.005200  10.000000
0.012700  10.000000
0.016500  10.100000
0.020200  10.100000
0.025500  10.200000
0.030700  10.200000
0.027000  10.300000
0.010500  10.300000
-0.012800  10.300000
-0.018100  10.300000
-0.009800  10.400000
-0.009800  10.400000
-0.011300  10.500000
-0.017300  10.500000
-0.024000  10.500000
-0.018800  10.600000
-0.003000  10.600000
0.012000  10.600000
0.008200  10.600000
-0.006800  10.600000
-0.022500  10.600000
-0.023300  10.600000
-0.023300  10.600000
-0.033800  10.600000
-0.035300  10.600000
-0.033800  10.600000
-0.028500  10.600000
-0.020300  10.600000
-0.015800  10.600000
-0.020300  10.600000
-0.018100  10.600000
-0.005300  10.600000
-0.012000  10.600000
-0.013500  10.600000
-0.013500  10.600000
-0.021000  10.600000
-0.024800  10.600000
-0.024800  10.600000
-0.018100  10.600000
-0.011300  10.600000
-0.004600  10.600000
-0.004600  10.500000
-0.003800  10.500000
-0.004600  10.500000
0.004500  10.500000
0.022500  10.500000
0.017200  10.400000
0.015000  10.400000
0.016500  10.400000
0.002200  10.400000
-0.008300  10.400000
-0.019500  10.400000
-0.025600  10.300000
-0.030800  10.300000
-0.036100  10.300000
-0.033000  10.300000
-0.035300  10.300000
-0.042800  10.300000
-0.049500  10.300000
-0.057800  10.300000
-0.056300  10.300000
-0.047300  10.300000
-0.040500  10.300000
-0.033800  10.300000
-0.027800  10.300000
-0.020300  10.300000
-0.008300  10.300000
-0.003800  10.300000
-0.010500  10.300000
-0.009800  10.300000
-0.015800  10.300000
-0.019500  10.300000
-0.020300  10.300000
-0.020300  10.300000
-0.008300  10.300000
0.000700  10.300000
0.004500  10.200000
0.009700  10.200000
0.020200  10.200000
0.029200  10.200000
0.030700  10.100000
0.030700  10.100000
0.030700  10.000000
0.033000  10.000000
0.034500  10.000000
0.028500  9.900000
0.026200  9.900000
0.024700  9.900000
0.015700  9.900000
0.010500  9.800000
0.006700  9.800000
0.003000  9.800000
0.004500  9.700000
0.003700  9.700000
0.010500  9.700000
0.021700  9.600000
0.027700  9.500000
0.027000  9.500000
0.027000  9.500000
0.026200  9.500000
0.029200  9.500000
0.032200  9.400000
0.029200  9.400000
0.033000  9.400000
0.032200  9.400000
0.025500  9.400000
0.024700  9.300000
0.020200  9.300000
0.017200  9.300000
0.015000  9.300000
0.012000  9.200000
0.012000  9.200000
0.012700  9.200000
0.014200  9.200000
0.015700  9.100000
0.020200  9.100000
0.021700  9.000000
0.020200  9.000000
0.021700  9.000000
0.022500  9.000000
0.027700  9.000000
0.039000  9.000000
0.051700  9.000000
0.047200  8.900000
0.040500  8.900000
0.037500  8.900000
0.034500  8.800000
0.042700  8.800000
0.043500  8.800000
0.045000  8.800000
0.054000  8.700000
0.060700  8.700000
0.060000  8.700000
0.054700  8.700000
0.052500  8.600000
0.048700  8.600000
0.045000  8.500000
0.039700  8.500000
0.034500  8.500000
0.030700  8.500000
0.021000  8.500000
0.015700  8.500000
0.010500  8.500000
0.005200  8.500000
0.006000  8.500000
0.000700  8.500000
-0.000800  8.500000
-0.003000  8.500000
-0.010500  8.500000
-0.012000  8.500000
-0.012000  8.500000
-0.011300  8.500000
-0.016500  8.500000
-0.021800  8.500000
-0.024000  8.500000
-0.027800  8.500000
-0.031500  8.400000
-0.036100  8.400000
-0.036100  8.400000
-0.035300  8.400000
-0.036800  8.400000
-0.039000  8.400000
-0.038300  8.400000
-0.039000  8.400000
-0.036100  8.400000
-0.031500  8.400000
-0.028500  8.300000
-0.027000  8.300000
-0.027000  8.300000
-0.025600  8.300000
-0.027000  8.300000
-0.029300  8.300000
-0.027000  8.300000
-0.021800  8.300000
-0.020300  8.300000
-0.016500  8.200000
-0.012800  8.200000
-0.010500  8.200000
-0.006800  8.200000
-0.006800  8.200000
-0.010500  8.100000
-0.008300  8.100000
-0.002300  8.100000
0.000700  8.100000
0.001500  8.100000
-0.002300  8.100000
-0.004600  8.000000
-0.006800  8.000000
-0.008300  8.000000
-0.008300  8.000000
-0.009800  8.000000
-0.012000  7.900000
-0.014300  7.900000
-0.014300  7.900000
-0.017300  7.900000
-0.019500  7.800000
-0.018100  7.800000
-0.023300  7.800000
-0.025600  7.800000
-0.021800  7.700000
-0.019500  7.700000
-0.015800  7.600000
-0.005300  7.600000
0.000000  7.600000
-0.005300  7.600000
-0.004600  7.600000
-0.006000  7.500000
-0.006800  7.500000
0.000000  7.500000
0.000700  7.400000
-0.000800  7.400000
-0.002300  7.300000
-0.001500  7.300000
-0.003000  7.300000
-0.010500  7.200000
-0.011300  7.200000
-0.003800  7.200000
-0.002300  7.200000
-0.001500  7.100000
-0.003000  7.100000
-0.003000  7.100000
0.003000  7.000000
0.000700  7.000000
0.000700  6.900000
0.000700  6.900000
0.004500  6.800000
0.003000  6.800000
0.003700  6.800000
0.003000  6.700000
-0.005300  6.700000
-0.006800  6.700000
-0.003000  6.600000
0.005200  6.600000
0.007500  6.600000
0.001500  6.500000
0.000000  6.500000
0.003700  6.400000
0.005200  6.400000
0.001500  6.400000
-0.002300  6.300000
-0.004600  6.300000
-0.007500  6.300000
-0.008300  6.300000
-0.007500  6.300000
-0.008300  6.300000
-0.003000  6.200000
0.001500  6.200000
0.000700  6.200000
-0.001500  6.100000
0.000000  6.100000
0.001500  6.100000
0.003000  6.100000
0.006700  6.000000
0.006700  6.000000
0.006000  6.000000
0.010500  6.000000
0.014200  5.900000
0.018000  5.900000
0.020200  5.900000
0.021000  5.900000
0.016500  5.800000
0.014200  5.800000
0.014200  5.800000
0.012000  5.800000
0.012700  5.800000
0.010500  5.800000
0.006700  5.700000
0.006700  5.700000
0.003000  5.700000
0.000700  5.700000
-0.003000  5.700000
-0.004600  5.600000
0.002200  5.600000
0.003000  5.600000
0.006700  5.600000
0.010500  5.500000
0.008200  5.500000
0.009700  5.500000
0.008200  5.500000
0.006700  5.500000
0.008200  5.400000
0.006700  5.400000
0.003000  5.400000
-0.001500  5.400000
-0.005300  5.400000
-0.005300  5.300000
-0.005300  5.300000
-0.010500  5.300000
-0.009800  5.300000
-0.008300  5.300000
-0.012800  5.300000
-0.009100  5.300000
-0.009100  5.300000
-0.012800  5.200000
-0.012000  5.200000
-0.012000  5.200000
-0.013500  5.100000
-0.020300  5.100000
-0.018100  5.100000
-0.012800  5.100000
-0.014300  5.100000
-0.011300  5.100000
-0.008300  5.100000
-0.001500  5.100000
0.002200  5.100000
0.001500  5.100000
-0.000800  5.100000
-0.003000  5.100000
-0.001500  5.100000
-0.003000  5.100000
-0.008300  5.100000
-0.012000  5.100000
-0.010500  5.100000
-0.004600  5.100000
-0.000800  5.100000
-0.000800  5.100000
-0.003800  5.000000
-0.004600  5.000000
-0.005300  5.000000
-0.008300  5.000000
-0.003800  5.000000
-0.003000  5.000000
-0.001500  5.000000
0.006000  5.000000
0.012700  5.000000
0.024000  5.000000
0.026200  5.000000
0.023200  5.000000
0.022500  5.000000
0.015700  5.000000
0.010500  5.000000
0.009000  5.000000
0.008200  5.000000
0.004500  5.000000
0.003700  5.000000
0.008200  5.000000
0.015000  5.000000
0.013500  5.000000
0.006700  5.000000
0.007500  5.000000
0.001500  5.000000
-0.004600  5.000000
-0.007500  5.000000
-0.010500  5.000000
-0.006000  5.000000
-0.005300  5.000000
-0.006000  5.000000
-0.006800  5.000000
-0.006800  5.000000
-0.010500  5.000000
-0.012000  5.000000
-0.014300  5.000000
-0.014300  5.000000
0.000700  5.000000
0.006700  5.000000
0.008200  5.000000
0.009000  5.000000
0.008200  5.000000
0.010500  5.000000
0.010500  5.000000
0.014200  5.000000
0.015700  5.000000
0.008200  5.000000
0.006000  5.000000
0.005200  5.000000
0.004500  5.000000
0.009700  4.900000
0.015700  4.900000
0.018700  4.900000
0.020200  4.900000
0.024000  4.900000
0.025500  4.900000
0.027700  4.900000
0.030700  4.900000
0.033000  4.900000
0.030700  4.900000
0.025500  4.900000
0.025500  5.000000
0.024000  5.100000
0.018700  5.300000
0.012700  5.400000
0.010500  5.500000
0.004500  5.700000
-0.005300  5.800000
-0.009800  5.900000
-0.015800  6.100000
-0.019500  6.200000
-0.015800  6.300000
-0.013500  6.400000
-0.012800  6.600000
-0.014300  6.700000
-0.015800  6.800000
-0.018100  7.000000
-0.017300  7.100000
-0.021800  7.200000
-0.027000  7.400000
-0.029300  7.500000
-0.034600  7.500000
-0.030000  7.500000
-0.054000  7.500000
NaN  7.500000
NaN  7.500000
NaN  7.500000
NaN  7.500000
NaN  7.500000
NaN  7.500000
NaN  7.500000
NaN  7.500000
NaN  7.500000
NaN  7.500000
NaN  7.500000
NaN  7.500000
NaN  7.500000
NaN  7.500000
NaN  7.500000
NaN  7.500000
