# Supplementary material for: Extracting time-frequency feature of single-channel vastus medialis EMG signals for knee exercise pattern recognition
Source: PLoS One. 2017 Jul 10;12(7):e0180526. doi: 10.1371/journal.pone.0180526 (PMC5503271; doi:10.1371/journal.pone.0180526)
Supplement: S1 File — The EMG orignial data of the vastus medialis muscle of the detected leg from 14 healthy subjects were collected and recorded in the file while performing three exercise programs, i.e., leg extension from a sitting position (sitting), flexion of the leg up (standing), and gait (walking). (ZIP) [file pone.0180526.s001.zip › Data/3sitting.txt]

File Name: 3sitting.log
Channel 3: 'VM', 6922 values, engineering units: mV, no filters.
Channel 5: 'FX', 347 values, engineering units: deg, no filters, extrapolated from 50 to 1000 samples per second.
0.000700  4.900000
0.003000  4.900000
0.001500  4.900000
0.003000  4.900000
0.002200  4.900000
0.001500  4.900000
0.000000  4.900000
0.000700  4.900000
0.000700  4.900000
-0.000800  4.900000
0.001500  4.900000
0.003000  4.900000
0.000700  4.900000
0.000700  4.900000
0.000700  4.900000
-0.000800  4.900000
-0.001500  4.900000
-0.001500  4.900000
0.000700  4.900000
0.001500  4.900000
0.002200  4.900000
0.005200  4.900000
0.005200  4.900000
0.005200  4.900000
0.004500  4.900000
0.002200  4.900000
0.001500  4.900000
0.001500  4.900000
0.001500  4.900000
0.000700  4.900000
0.003000  4.900000
0.004500  4.900000
0.004500  4.900000
0.004500  4.900000
0.003000  4.900000
0.003000  4.900000
0.003000  4.900000
0.001500  4.900000
0.000700  4.900000
-0.000800  4.900000
0.000700  4.900000
0.002200  4.900000
0.001500  4.900000
0.003000  4.900000
0.001500  4.900000
-0.001500  4.900000
-0.001500  4.900000
-0.003000  4.900000
-0.002300  4.900000
0.000000  4.900000
-0.000800  4.900000
0.000000  4.900000
0.000700  4.900000
0.000700  4.900000
0.000700  4.900000
0.000000  5.000000
-0.000800  5.000000
-0.001500  5.000000
-0.003800  5.000000
-0.004600  5.000000
-0.003000  5.000000
-0.003000  5.000000
-0.003800  5.000000
-0.000800  5.000000
0.000000  5.000000
0.000000  5.000000
0.002200  5.000000
0.001500  5.000000
0.004500  5.000000
0.003000  5.000000
0.003000  5.000000
0.005200  5.000000
0.004500  5.000000
0.006700  5.000000
0.006000  5.000000
0.006000  5.000000
0.007500  5.000000
0.008200  5.000000
0.011200  5.000000
0.010500  5.000000
0.009000  5.000000
0.006700  5.000000
0.004500  5.000000
0.005200  5.000000
0.001500  5.000000
-0.003800  4.900000
-0.009100  4.900000
-0.010500  4.900000
-0.008300  4.900000
-0.006000  4.900000
-0.004600  4.900000
-0.001500  4.900000
0.001500  4.900000
0.004500  4.900000
0.003000  4.900000
0.003000  4.800000
0.001500  4.800000
0.000700  4.800000
0.000000  4.800000
-0.002300  4.800000
-0.000800  4.700000
0.000700  4.700000
0.003000  4.700000
0.003000  4.700000
0.000700  4.700000
0.000700  4.700000
-0.001500  4.600000
0.000700  4.600000
0.001500  4.600000
0.001500  4.600000
0.003000  4.500000
0.002200  4.500000
0.002200  4.500000
0.004500  4.500000
0.005200  4.500000
0.005200  4.500000
0.005200  4.500000
0.003000  4.400000
0.001500  4.400000
0.000700  4.400000
0.003000  4.300000
0.003700  4.300000
0.003000  4.300000
0.003000  4.300000
0.001500  4.400000
0.000000  4.400000
-0.000800  4.400000
0.001500  4.400000
0.000000  4.400000
0.000000  4.400000
0.000700  4.400000
0.003000  4.400000
0.004500  4.400000
0.003000  4.400000
0.004500  4.400000
0.003000  4.400000
0.000700  4.400000
0.000000  4.500000
-0.000800  4.500000
-0.002300  4.500000
-0.003000  4.500000
-0.005300  4.500000
-0.008300  4.500000
-0.012000  4.400000
-0.008300  4.400000
-0.004600  4.400000
-0.000800  4.300000
0.002200  4.300000
0.004500  4.300000
0.009000  4.300000
0.010500  4.200000
0.011200  4.200000
0.009700  4.200000
0.008200  4.100000
0.006700  4.100000
0.004500  4.100000
0.001500  4.000000
0.002200  4.000000
0.002200  4.000000
0.002200  4.000000
0.003700  3.900000
0.004500  3.900000
0.003700  3.900000
0.002200  3.900000
0.003000  3.900000
0.003000  3.900000
0.001500  3.800000
0.001500  3.800000
0.003000  3.800000
0.003000  3.800000
0.000700  3.700000
-0.000800  3.700000
-0.001500  3.700000
-0.000800  3.700000
-0.001500  3.700000
-0.004600  3.600000
-0.003000  3.600000
-0.001500  3.600000
0.001500  3.600000
0.002200  3.600000
0.004500  3.500000
0.004500  3.500000
0.002200  3.500000
0.001500  3.500000
0.002200  3.400000
0.005200  3.400000
0.006000  3.300000
0.004500  3.300000
0.003700  3.300000
0.004500  3.200000
0.003700  3.200000
0.003000  3.200000
0.002200  3.100000
0.000000  3.100000
-0.001500  3.100000
-0.002300  3.100000
-0.002300  3.000000
0.001500  3.000000
0.002200  2.900000
0.003000  2.900000
0.004500  2.800000
0.001500  2.800000
0.003000  2.800000
0.003000  2.700000
0.004500  2.700000
0.003000  2.700000
0.001500  2.600000
0.000700  2.600000
-0.002300  2.600000
0.000700  2.500000
0.004500  2.500000
0.004500  2.500000
0.003700  2.400000
0.001500  2.400000
0.000700  2.300000
0.000700  2.300000
-0.000800  2.200000
-0.001500  2.200000
-0.002300  2.200000
-0.001500  2.200000
-0.000800  2.100000
-0.001500  2.100000
0.000000  2.000000
-0.000800  2.000000
0.000700  1.900000
0.000700  1.800000
0.001500  1.800000
0.003000  1.800000
0.002200  1.700000
0.000700  1.700000
-0.000800  1.600000
0.000700  1.500000
0.000700  1.500000
0.001500  1.400000
0.001500  1.400000
0.001500  1.300000
0.000700  1.300000
-0.000800  1.200000
-0.002300  1.200000
-0.002300  1.100000
0.000000  1.000000
0.000000  1.000000
-0.000800  1.000000
-0.000800  0.900000
-0.000800  0.900000
0.001500  0.800000
0.000000  0.800000
0.000000  0.700000
0.001500  0.700000
0.003000  0.600000
0.003700  0.500000
0.003700  0.500000
0.003700  0.400000
0.002200  0.400000
0.005200  0.400000
0.004500  0.300000
0.002200  0.300000
0.003000  0.200000
0.003000  0.100000
0.004500  0.100000
0.004500  0.000000
0.003700  0.000000
0.003000  0.000000
0.002200  -0.100000
0.003000  -0.100000
0.003000  -0.200000
0.004500  -0.200000
0.002200  -0.300000
0.000700  -0.300000
0.001500  -0.400000
-0.000800  -0.400000
-0.000800  -0.500000
-0.001500  -0.500000
-0.001500  -0.500000
-0.001500  -0.600000
-0.001500  -0.600000
-0.003000  -0.700000
-0.001500  -0.700000
-0.002300  -0.800000
-0.003000  -0.800000
-0.003000  -0.900000
-0.004600  -0.900000
-0.004600  -0.900000
-0.004600  -1.000000
-0.002300  -1.100000
-0.001500  -1.100000
0.002200  -1.200000
0.003000  -1.300000
0.000700  -1.300000
0.001500  -1.400000
-0.000800  -1.400000
-0.003000  -1.500000
-0.000800  -1.500000
0.001500  -1.600000
0.000000  -1.600000
0.000700  -1.700000
0.000000  -1.800000
0.001500  -1.800000
0.004500  -1.900000
0.006000  -1.900000
0.005200  -2.000000
0.003000  -2.100000
0.002200  -2.100000
0.001500  -2.200000
0.001500  -2.300000
0.001500  -2.300000
0.003000  -2.400000
0.002200  -2.400000
0.001500  -2.500000
0.002200  -2.600000
0.000700  -2.700000
-0.000800  -2.700000
0.000700  -2.800000
-0.001500  -2.900000
-0.002300  -2.900000
-0.003000  -3.000000
-0.007500  -3.100000
-0.010500  -3.100000
-0.012000  -3.200000
-0.012800  -3.200000
-0.012000  -3.400000
-0.013500  -3.400000
-0.014300  -3.500000
-0.014300  -3.600000
-0.014300  -3.700000
-0.014300  -3.800000
-0.012800  -3.900000
-0.009100  -4.000000
-0.003800  -4.100000
0.001500  -4.200000
0.008200  -4.300000
0.015000  -4.400000
0.021000  -4.500000
0.025500  -4.600000
0.027700  -4.700000
0.029200  -4.800000
0.034500  -4.900000
0.033700  -5.000000
0.027700  -5.100000
0.027000  -5.200000
0.018000  -5.400000
0.010500  -5.400000
0.001500  -5.500000
-0.004600  -5.700000
-0.005300  -5.800000
-0.009100  -5.900000
-0.010500  -6.000000
-0.011300  -6.200000
-0.012800  -6.300000
-0.012800  -6.400000
-0.012000  -6.500000
-0.012800  -6.700000
-0.009800  -6.800000
-0.006800  -6.900000
-0.005300  -7.000000
-0.006000  -7.200000
-0.006800  -7.200000
-0.006000  -7.400000
-0.003800  -7.500000
-0.000800  -7.600000
-0.000800  -7.800000
0.002200  -7.900000
0.003000  -8.000000
0.003700  -8.200000
0.001500  -8.300000
-0.001500  -8.500000
0.000700  -8.600000
0.003000  -8.700000
0.004500  -8.900000
0.006000  -9.000000
0.006700  -9.200000
0.006700  -9.300000
0.006700  -9.500000
0.008200  -9.600000
0.007500  -9.800000
0.010500  -9.900000
0.024000  -10.000000
0.039000  -10.200000
0.039700  -10.400000
0.021000  -10.500000
0.012000  -10.700000
0.009000  -10.800000
-0.000800  -11.100000
-0.004600  -11.300000
-0.008300  -11.500000
-0.005300  -11.700000
-0.003800  -11.900000
-0.004600  -12.100000
-0.001500  -12.300000
-0.000800  -12.600000
0.001500  -12.800000
0.001500  -13.000000
0.003000  -13.200000
0.005200  -13.400000
0.005200  -13.600000
0.004500  -13.800000
0.004500  -14.000000
0.003000  -14.300000
0.002200  -14.400000
0.004500  -14.700000
0.005200  -14.900000
0.002200  -15.200000
0.005200  -15.400000
0.009000  -15.700000
0.006700  -15.900000
0.003000  -16.200000
-0.000800  -16.400000
-0.001500  -16.700000
-0.000800  -16.900000
-0.000800  -17.100000
-0.002300  -17.400000
-0.002300  -17.700000
-0.002300  -17.900000
0.000700  -18.200000
0.002200  -18.400000
-0.003800  -18.700000
-0.009100  -18.900000
-0.005300  -19.200000
-0.004600  -19.400000
-0.005300  -19.700000
-0.001500  -20.000000
-0.003800  -20.300000
-0.002300  -20.500000
-0.001500  -20.800000
-0.002300  -21.200000
-0.001500  -21.400000
-0.000800  -21.700000
0.000000  -22.100000
-0.003800  -22.300000
-0.007500  -22.600000
-0.006000  -23.000000
-0.004600  -23.200000
-0.006800  -23.500000
-0.003800  -23.800000
0.003000  -24.100000
0.014200  -24.400000
0.045700  -24.700000
0.093700  -25.000000
0.099000  -25.300000
0.059200  -25.600000
0.031500  -26.000000
-0.000800  -26.200000
-0.026300  -26.600000
-0.050300  -26.900000
-0.071300  -27.200000
-0.075000  -27.500000
-0.086300  -27.800000
-0.091500  -28.100000
-0.096000  -28.400000
-0.091500  -28.800000
-0.084000  -29.100000
-0.075000  -29.400000
-0.066000  -29.700000
-0.057000  -30.100000
-0.047300  -30.400000
-0.040500  -30.700000
-0.026300  -31.000000
-0.016500  -31.300000
-0.005300  -31.600000
0.003000  -32.000000
0.008200  -32.300000
0.009000  -32.500000
0.019500  -32.800000
0.030700  -33.000000
0.023200  -33.300000
0.025500  -33.500000
0.029200  -33.800000
0.028500  -34.100000
0.029200  -34.300000
0.024000  -34.600000
0.018700  -34.800000
0.015700  -35.100000
0.011200  -35.300000
0.004500  -35.600000
-0.001500  -35.800000
-0.005300  -36.100000
0.002200  -36.300000
0.014200  -36.600000
0.024000  -36.900000
0.034500  -37.100000
0.041200  -37.400000
0.051700  -37.600000
0.053200  -37.800000
0.051000  -38.000000
0.053200  -38.200000
0.051000  -38.400000
0.054000  -38.600000
0.057700  -38.800000
0.063000  -39.000000
0.063000  -39.200000
0.062200  -39.500000
0.063000  -39.600000
0.059200  -39.900000
0.055500  -40.100000
0.051700  -40.300000
0.045700  -40.500000
0.038200  -40.700000
0.031500  -40.900000
0.024000  -41.100000
0.019500  -41.300000
0.017200  -41.600000
0.014200  -41.800000
0.012000  -42.000000
0.010500  -42.200000
0.008200  -42.400000
0.002200  -42.600000
-0.002300  -42.800000
-0.006800  -43.100000
-0.010500  -43.200000
-0.012000  -43.500000
-0.015800  -43.700000
-0.018800  -43.900000
-0.018100  -44.100000
-0.020300  -44.300000
-0.019500  -44.600000
-0.018800  -44.800000
-0.018100  -45.000000
-0.013500  -45.200000
-0.012800  -45.400000
-0.012000  -45.600000
-0.011300  -45.900000
-0.015800  -46.000000
-0.018800  -46.200000
-0.022500  -46.400000
-0.024800  -46.500000
-0.027000  -46.700000
-0.027800  -46.900000
-0.027800  -47.100000
-0.033000  -47.200000
-0.031500  -47.400000
-0.033000  -47.600000
-0.034600  -47.700000
-0.034600  -47.900000
-0.031500  -48.100000
-0.028500  -48.200000
-0.029300  -48.400000
-0.027000  -48.600000
-0.026300  -48.800000
-0.026300  -48.900000
-0.023300  -49.100000
-0.020300  -49.300000
-0.015800  -49.400000
-0.013500  -49.500000
-0.012800  -49.600000
-0.012000  -49.800000
-0.010500  -49.900000
-0.012800  -50.000000
-0.012000  -50.100000
-0.012000  -50.200000
-0.009100  -50.400000
-0.001500  -50.500000
0.001500  -50.600000
0.006700  -50.700000
0.009000  -50.800000
0.011200  -50.900000
0.012700  -51.100000
0.010500  -51.200000
0.010500  -51.300000
0.012700  -51.400000
0.012000  -51.500000
0.012000  -51.700000
0.012000  -51.800000
0.010500  -51.800000
0.009000  -51.900000
0.008200  -52.000000
0.006700  -52.100000
0.006700  -52.200000
0.007500  -52.200000
0.006700  -52.300000
0.005200  -52.400000
0.005200  -52.500000
0.008200  -52.600000
0.010500  -52.700000
0.012000  -52.700000
0.011200  -52.800000
0.011200  -52.900000
0.011200  -53.000000
0.012000  -53.100000
0.009000  -53.100000
0.008200  -53.200000
0.010500  -53.300000
0.006700  -53.300000
0.006700  -53.400000
0.006700  -53.500000
0.006000  -53.600000
0.006000  -53.600000
0.002200  -53.600000
0.004500  -53.700000
0.002200  -53.800000
0.001500  -53.900000
0.004500  -53.900000
0.003000  -54.000000
0.003000  -54.000000
0.002200  -54.100000
0.001500  -54.200000
0.003000  -54.200000
0.001500  -54.300000
0.001500  -54.400000
0.002200  -54.400000
0.000700  -54.500000
0.004500  -54.600000
0.006700  -54.600000
0.006700  -54.600000
0.008200  -54.600000
0.008200  -54.600000
0.008200  -54.600000
0.003700  -54.600000
0.003000  -54.600000
0.003000  -54.700000
0.000700  -54.700000
0.000000  -54.700000
0.000700  -54.700000
0.002200  -54.700000
0.003700  -54.800000
0.006700  -54.800000
0.009000  -54.800000
0.008200  -54.800000
0.009000  -54.800000
0.009000  -54.800000
0.009000  -54.900000
0.004500  -54.900000
0.003000  -54.900000
0.005200  -54.900000
0.002200  -54.900000
0.003000  -54.800000
0.003000  -54.800000
0.004500  -54.800000
0.008200  -54.800000
0.009000  -54.800000
0.009700  -54.700000
0.008200  -54.700000
0.008200  -54.700000
0.007500  -54.700000
0.007500  -54.700000
0.005200  -54.600000
0.004500  -54.600000
0.005200  -54.600000
0.003000  -54.600000
0.001500  -54.600000
-0.001500  -54.500000
-0.000800  -54.500000
-0.004600  -54.500000
-0.005300  -54.400000
-0.006000  -54.400000
-0.009800  -54.300000
-0.012000  -54.300000
-0.014300  -54.200000
-0.014300  -54.100000
-0.013500  -54.100000
-0.012000  -54.000000
-0.010500  -54.000000
-0.006800  -53.900000
-0.005300  -53.900000
-0.000800  -53.800000
0.002200  -53.700000
0.000000  -53.700000
0.000700  -53.600000
0.000700  -53.600000
0.001500  -53.600000
0.003000  -53.500000
-0.000800  -53.400000
-0.002300  -53.300000
-0.000800  -53.200000
-0.001500  -53.200000
-0.001500  -53.100000
-0.004600  -53.000000
-0.003000  -52.900000
-0.001500  -52.800000
-0.000800  -52.800000
-0.000800  -52.700000
0.001500  -52.600000
0.003000  -52.500000
0.003000  -52.400000
0.005200  -52.400000
0.005200  -52.300000
0.004500  -52.200000
0.003000  -52.100000
0.003000  -52.000000
0.003700  -52.000000
0.000700  -51.900000
0.000700  -51.800000
0.000700  -51.700000
-0.000800  -51.600000
-0.001500  -51.500000
-0.005300  -51.400000
-0.002300  -51.300000
0.000000  -51.300000
-0.002300  -51.200000
-0.001500  -51.100000
-0.003000  -51.000000
-0.003000  -50.900000
-0.000800  -50.800000
-0.003800  -50.700000
-0.005300  -50.600000
-0.005300  -50.500000
-0.004600  -50.400000
0.000700  -50.300000
0.006000  -50.200000
0.003700  -50.100000
0.003000  -50.000000
0.000700  -50.000000
-0.005300  -49.800000
-0.005300  -49.700000
-0.006800  -49.600000
-0.006000  -49.500000
-0.007500  -49.400000
-0.009800  -49.200000
-0.009800  -49.100000
-0.011300  -49.000000
-0.008300  -48.900000
-0.006800  -48.700000
-0.008300  -48.600000
-0.005300  -48.500000
-0.003800  -48.400000
-0.004600  -48.300000
-0.003800  -48.200000
-0.002300  -48.100000
0.001500  -47.900000
0.004500  -47.800000
0.002200  -47.700000
0.003000  -47.600000
0.001500  -47.400000
0.003000  -47.300000
0.003700  -47.100000
0.004500  -46.900000
0.003700  -46.800000
0.004500  -46.600000
0.003700  -46.400000
0.004500  -46.300000
0.003000  -46.100000
0.001500  -46.000000
0.003700  -45.900000
0.003000  -45.700000
0.005200  -45.500000
0.004500  -45.400000
0.006000  -45.200000
0.006700  -45.000000
0.005200  -44.900000
0.006000  -44.700000
0.004500  -44.600000
0.005200  -44.400000
0.006700  -44.200000
0.006000  -44.100000
0.005200  -43.900000
0.006700  -43.700000
0.006700  -43.500000
0.005200  -43.300000
0.002200  -43.100000
0.003000  -42.900000
0.006700  -42.800000
0.004500  -42.600000
0.004500  -42.400000
0.005200  -42.200000
0.005200  -42.000000
0.008200  -41.900000
0.005200  -41.600000
0.006000  -41.400000
0.006000  -41.300000
0.006700  -41.100000
0.006700  -40.900000
0.006700  -40.700000
0.006000  -40.500000
0.007500  -40.300000
0.008200  -40.100000
0.005200  -39.900000
0.003700  -39.600000
0.002200  -39.500000
0.003000  -39.200000
0.003700  -39.000000
0.005200  -38.800000
0.009700  -38.600000
0.019500  -38.400000
0.027700  -38.200000
0.016500  -38.000000
-0.000800  -37.800000
-0.009100  -37.500000
-0.016500  -37.400000
-0.014300  -37.100000
-0.015000  -36.900000
-0.019500  -36.700000
-0.015800  -36.500000
-0.012800  -36.300000
-0.011300  -36.000000
-0.008300  -35.800000
-0.007500  -35.600000
-0.006000  -35.300000
-0.004600  -35.100000
-0.002300  -34.800000
0.000000  -34.600000
0.000700  -34.400000
0.003000  -34.100000
0.005200  -33.900000
0.007500  -33.700000
0.009000  -33.400000
0.010500  -33.200000
0.012700  -32.900000
0.008200  -32.700000
0.003000  -32.500000
0.000700  -32.300000
0.000000  -32.000000
0.003000  -31.800000
0.003700  -31.500000
0.006700  -31.300000
0.006700  -31.000000
0.005200  -30.700000
0.008200  -30.500000
0.008200  -30.200000
0.006700  -30.000000
0.005200  -29.700000
0.002200  -29.500000
-0.002300  -29.200000
-0.008300  -29.000000
-0.006800  -28.700000
-0.003000  -28.500000
-0.001500  -28.200000
-0.002300  -27.900000
-0.004600  -27.700000
-0.004600  -27.500000
-0.006800  -27.200000
-0.005300  -27.000000
-0.003800  -26.700000
-0.002300  -26.400000
-0.001500  -26.100000
-0.000800  -25.900000
0.001500  -25.600000
0.002200  -25.300000
0.004500  -25.000000
0.008200  -24.800000
0.006700  -24.500000
0.005200  -24.200000
0.006700  -23.900000
0.005200  -23.700000
0.004500  -23.400000
0.000700  -23.100000
0.002200  -22.900000
0.000700  -22.500000
0.001500  -22.300000
0.002200  -22.000000
0.003000  -21.700000
0.006700  -21.500000
0.004500  -21.200000
0.003000  -20.900000
-0.000800  -20.700000
-0.003000  -20.400000
0.000000  -20.100000
0.000700  -19.800000
-0.000800  -19.500000
0.000700  -19.300000
0.000700  -19.000000
0.001500  -18.700000
0.000700  -18.400000
0.000000  -18.100000
0.000700  -17.900000
0.000700  -17.600000
0.000000  -17.300000
-0.004600  -17.100000
-0.009100  -16.800000
-0.011300  -16.500000
-0.005300  -16.200000
0.005200  -15.900000
0.009700  -15.700000
0.008200  -15.400000
0.006000  -15.100000
0.006700  -14.800000
0.005200  -14.500000
0.005200  -14.200000
0.003000  -13.900000
-0.003000  -13.600000
-0.012000  -13.300000
-0.016500  -13.000000
-0.010500  -12.700000
-0.000800  -12.500000
0.008200  -12.200000
0.009700  -11.900000
0.004500  -11.600000
0.001500  -11.300000
0.003000  -11.000000
0.011200  -10.700000
0.015700  -10.400000
0.014200  -10.100000
0.013500  -9.800000
0.008200  -9.500000
0.001500  -9.200000
-0.006000  -8.900000
-0.014300  -8.600000
-0.012000  -8.200000
0.000700  -7.900000
0.008200  -7.600000
0.002200  -7.300000
-0.002300  -7.000000
-0.006800  -6.600000
-0.007500  -6.300000
-0.002300  -6.000000
0.002200  -5.700000
0.004500  -5.400000
0.003000  -5.000000
-0.001500  -4.700000
-0.000800  -4.400000
0.000700  -4.100000
0.000700  -3.800000
0.006700  -3.500000
0.012700  -3.200000
0.016500  -3.000000
0.014200  -2.700000
0.010500  -2.500000
0.012000  -2.300000
0.007500  -2.000000
0.006000  -1.800000
0.009700  -1.500000
0.004500  -1.300000
0.001500  -1.000000
-0.001500  -0.800000
-0.001500  -0.600000
0.003000  -0.300000
0.001500  -0.100000
-0.000800  0.100000
-0.002300  0.400000
-0.008300  0.600000
-0.012000  0.900000
-0.006800  1.100000
-0.003000  1.300000
0.008200  1.500000
0.020200  1.600000
0.012000  1.800000
0.009000  1.900000
0.010500  2.100000
0.004500  2.200000
0.004500  2.300000
0.005200  2.500000
0.004500  2.600000
0.006000  2.700000
0.009700  2.900000
0.015700  3.000000
0.019500  3.100000
0.021000  3.300000
0.022500  3.500000
0.024000  3.600000
0.019500  3.700000
0.007500  3.900000
0.006700  4.000000
0.009000  4.100000
0.003700  4.200000
-0.001500  4.300000
-0.014300  4.300000
-0.020300  4.400000
-0.019500  4.500000
-0.015000  4.500000
-0.009100  4.600000
-0.007500  4.700000
-0.008300  4.700000
-0.009100  4.800000
-0.011300  4.900000
-0.009100  4.900000
-0.009100  5.000000
-0.012800  5.000000
-0.014300  5.100000
-0.015000  5.200000
-0.012000  5.300000
-0.015000  5.300000
-0.014300  5.400000
-0.009800  5.400000
-0.009100  5.400000
-0.006000  5.400000
-0.003000  5.400000
0.004500  5.400000
0.001500  5.400000
-0.003000  5.400000
-0.005300  5.300000
-0.006800  5.300000
-0.012000  5.300000
-0.018100  5.300000
-0.014300  5.300000
-0.008300  5.300000
-0.000800  5.300000
0.005200  5.200000
0.012700  5.200000
0.018700  5.200000
0.024000  5.200000
0.021700  5.200000
0.012700  5.100000
0.005200  5.100000
0.000700  5.100000
0.009000  5.000000
0.017200  5.000000
0.014200  4.900000
0.016500  4.900000
0.014200  4.800000
0.011200  4.800000
0.000000  4.700000
-0.012800  4.700000
-0.014300  4.600000
-0.015800  4.500000
-0.014300  4.500000
-0.012000  4.500000
-0.011300  4.400000
-0.006800  4.400000
-0.000800  4.300000
-0.004600  4.200000
-0.010500  4.200000
-0.019500  4.100000
-0.024800  4.000000
-0.024000  4.000000
-0.014300  3.800000
0.008200  3.700000
0.020200  3.600000
0.018000  3.500000
0.011200  3.300000
-0.003800  3.200000
-0.018800  3.100000
-0.025600  3.000000
-0.021800  2.800000
-0.007500  2.700000
0.002200  2.600000
0.007500  2.500000
0.011200  2.300000
0.014200  2.200000
0.018700  2.100000
0.027000  1.900000
0.025500  1.800000
0.017200  1.700000
0.018700  1.500000
0.020200  1.600000
0.018000  1.600000
0.020200  1.600000
0.016500  1.600000
0.006000  1.700000
0.000000  1.700000
-0.006000  1.700000
-0.009800  1.800000
-0.019500  1.800000
-0.031500  1.800000
-0.044300  1.800000
-0.046500  1.800000
-0.038300  1.900000
-0.027000  1.900000
-0.004600  1.900000
0.018000  2.000000
0.044200  2.000000
0.051000  2.000000
0.031500  2.000000
0.016500  2.100000
0.004500  2.100000
-0.000800  2.100000
-0.003000  2.100000
-0.002300  2.100000
0.012700  2.200000
0.021000  2.200000
0.021700  2.200000
0.019500  2.200000
0.018700  2.200000
0.020200  2.200000
0.023200  2.200000
0.024000  2.200000
0.018700  2.300000
0.013500  2.300000
0.009000  2.300000
-0.003000  2.300000
-0.020300  2.300000
-0.036100  2.300000
-0.048000  2.400000
-0.054000  2.400000
-0.052500  2.200000
-0.048000  2.000000
-0.040500  1.800000
-0.027800  1.600000
-0.015800  1.400000
0.004500  1.200000
0.023200  1.000000
0.029200  0.800000
0.035200  0.600000
0.034500  0.400000
0.025500  0.200000
0.006700  0.000000
-0.017300  -0.200000
-0.019500  -0.400000
-0.003000  -0.600000
0.021000  -0.800000
0.034500  -1.000000
0.040500  -1.200000
0.045700  -1.400000
0.045000  -1.700000
0.049500  -1.900000
0.045700  -2.200000
0.029200  -2.400000
0.010500  -2.700000
-0.008300  -3.000000
-0.016500  -3.200000
-0.019500  -3.500000
-0.022500  -3.800000
-0.013500  -4.100000
0.002200  -4.400000
0.014200  -4.600000
0.014200  -4.900000
0.020200  -5.200000
0.019500  -5.400000
0.012700  -5.700000
0.010500  -6.000000
0.008200  -6.300000
0.020200  -6.500000
0.030000  -6.800000
0.030700  -7.100000
0.012700  -7.100000
-0.008300  -7.100000
-0.018100  -7.100000
-0.019500  -7.100000
-0.009800  -7.000000
-0.009800  -7.000000
-0.012800  -7.000000
-0.021000  -7.000000
-0.026300  -7.000000
-0.019500  -6.900000
-0.014300  -6.900000
-0.008300  -6.900000
-0.001500  -6.900000
0.000700  -6.900000
0.008200  -6.900000
0.010500  -6.800000
0.003000  -6.800000
0.003000  -6.800000
-0.001500  -6.800000
-0.009100  -6.800000
-0.016500  -6.600000
-0.021000  -6.500000
-0.012800  -6.300000
-0.005300  -6.100000
0.000700  -6.000000
0.000700  -5.800000
-0.006800  -5.600000
-0.010500  -5.500000
-0.022500  -5.300000
-0.024000  -5.100000
-0.026300  -5.000000
-0.029300  -4.800000
-0.024000  -4.700000
-0.024000  -4.500000
-0.019500  -4.300000
-0.009800  -4.200000
0.001500  -4.000000
0.010500  -3.800000
0.013500  -3.700000
0.018700  -3.500000
0.024000  -3.400000
0.025500  -3.300000
0.020200  -3.200000
0.021700  -3.200000
0.021700  -3.100000
0.015700  -3.000000
0.010500  -2.900000
0.010500  -2.800000
0.010500  -2.700000
0.012000  -2.700000
0.016500  -2.600000
0.016500  -2.500000
0.016500  -2.400000
0.013500  -2.300000
0.009000  -2.200000
0.012000  -2.200000
0.010500  -2.100000
0.008200  -2.000000
0.004500  -1.900000
0.001500  -1.800000
-0.000800  -1.800000
0.001500  -1.800000
0.003700  -1.800000
0.000700  -1.800000
0.000700  -1.700000
-0.001500  -1.700000
-0.001500  -1.700000
0.000700  -1.700000
-0.003000  -1.700000
-0.003000  -1.600000
-0.001500  -1.600000
-0.001500  -1.600000
-0.005300  -1.600000
-0.005300  -1.600000
-0.006800  -1.600000
-0.000800  -1.500000
0.001500  -1.500000
-0.003800  -1.500000
-0.006000  -1.500000
-0.006800  -1.500000
-0.006000  -1.400000
-0.005300  -1.400000
-0.005300  -1.400000
-0.005300  -1.400000
-0.008300  -1.300000
-0.008300  -1.300000
-0.009100  -1.200000
-0.009100  -1.200000
-0.005300  -1.100000
-0.001500  -1.100000
0.003000  -1.100000
-0.000800  -1.000000
-0.002300  -1.000000
0.004500  -0.900000
0.003700  -0.900000
0.004500  -0.900000
0.005200  -0.900000
0.002200  -0.800000
-0.002300  -0.800000
-0.003000  -0.700000
0.002200  -0.600000
0.004500  -0.500000
0.001500  -0.500000
0.000700  -0.400000
0.000700  -0.300000
-0.004600  -0.200000
-0.004600  -0.100000
0.000000  0.000000
0.003000  0.000000
0.001500  0.100000
0.002200  0.200000
0.002200  0.300000
-0.001500  0.400000
-0.003800  0.400000
-0.008300  0.500000
-0.007500  0.600000
-0.009100  0.700000
-0.009100  0.800000
-0.005300  0.900000
-0.005300  0.900000
-0.003800  1.000000
-0.001500  1.100000
0.000700  1.100000
-0.003000  1.200000
-0.000800  1.300000
0.003700  1.300000
0.003000  1.300000
0.006000  1.400000
0.005200  1.500000
0.009000  1.500000
0.012000  1.600000
0.011200  1.700000
0.010500  1.700000
0.009000  1.800000
0.009000  1.800000
0.010500  1.900000
0.003000  1.900000
-0.004600  2.000000
0.000700  2.100000
0.005200  2.100000
0.006700  2.200000
0.004500  2.200000
0.003000  2.200000
0.003000  2.200000
0.001500  2.200000
0.002200  2.300000
0.003000  2.300000
0.000700  2.300000
0.000700  2.400000
0.005200  2.400000
0.010500  2.400000
0.013500  2.500000
0.013500  2.500000
0.012700  2.500000
0.012700  2.600000
0.009000  2.600000
0.006700  2.600000
0.008200  2.600000
0.008200  2.600000
0.008200  2.700000
0.006700  2.700000
0.006700  2.700000
0.006700  2.700000
0.005200  2.800000
0.004500  2.800000
0.003000  2.800000
0.001500  2.800000
0.003000  2.900000
0.010500  2.900000
0.015700  2.900000
0.008200  2.900000
-0.000800  2.900000
-0.009800  3.000000
-0.015800  3.000000
-0.012800  3.000000
-0.011300  3.000000
-0.009800  3.100000
-0.012800  3.100000
-0.015000  3.100000
-0.014300  3.100000
-0.014300  3.100000
-0.009100  3.100000
-0.008300  3.100000
-0.004600  3.200000
0.000700  3.200000
0.005200  3.200000
0.005200  3.200000
-0.000800  3.300000
0.001500  3.300000
0.004500  3.300000
0.001500  3.300000
-0.001500  3.300000
-0.006800  3.400000
-0.008300  3.400000
-0.004600  3.400000
-0.000800  3.400000
0.003000  3.500000
0.005200  3.500000
0.006000  3.500000
0.009700  3.500000
0.012700  3.500000
0.012000  3.500000
0.014200  3.600000
0.014200  3.600000
0.010500  3.600000
0.005200  3.600000
-0.000800  3.600000
-0.005300  3.600000
-0.006800  3.600000
-0.005300  3.600000
-0.010500  3.600000
-0.012000  3.600000
-0.009800  3.600000
-0.008300  3.700000
-0.005300  3.700000
-0.009800  3.700000
-0.016500  3.700000
-0.013500  3.700000
-0.008300  3.700000
-0.006800  3.700000
-0.001500  3.700000
0.005200  3.800000
0.010500  3.800000
0.012000  3.800000
0.010500  3.800000
0.005200  3.800000
0.005200  3.800000
0.006000  3.900000
0.003700  3.900000
0.007500  3.900000
0.012000  3.900000
0.013500  3.900000
0.013500  4.000000
0.016500  4.000000
0.018700  4.000000
0.020200  4.000000
0.019500  4.000000
0.015000  4.000000
0.012700  4.000000
0.010500  4.000000
0.009700  4.100000
0.009000  4.100000
0.006000  4.100000
0.003000  4.200000
0.002200  4.200000
0.001500  4.200000
-0.000800  4.300000
0.000700  4.300000
0.003000  4.400000
0.003000  4.400000
0.001500  4.400000
0.002200  4.500000
0.003000  4.500000
0.001500  4.500000
0.003000  4.500000
0.000700  4.600000
-0.000800  4.600000
0.000700  4.700000
-0.002300  4.700000
-0.003000  4.700000
0.000700  4.700000
0.000000  4.800000
-0.003000  4.800000
-0.001500  4.800000
-0.005300  4.800000
-0.006800  4.900000
-0.004600  4.900000
-0.006800  4.900000
-0.008300  4.900000
-0.008300  4.900000
-0.009100  4.900000
-0.007500  4.900000
-0.005300  5.000000
-0.004600  5.000000
-0.006000  5.000000
-0.006800  5.000000
-0.005300  5.100000
-0.003800  5.100000
-0.003000  5.100000
-0.004600  5.100000
-0.005300  5.100000
-0.005300  5.100000
-0.006800  5.200000
-0.007500  5.200000
-0.007500  5.200000
-0.006800  5.200000
-0.009100  5.200000
-0.007500  5.200000
-0.005300  5.200000
-0.006000  5.200000
-0.004600  5.200000
-0.005300  5.200000
-0.003800  5.300000
-0.003000  5.300000
-0.001500  5.300000
0.000700  5.300000
-0.001500  5.300000
-0.000800  5.300000
0.003000  5.300000
0.003700  5.300000
0.001500  5.300000
0.003000  5.300000
0.004500  5.300000
0.006000  5.400000
0.006700  5.400000
0.006000  5.400000
0.006000  5.400000
0.003000  5.400000
0.002200  5.500000
0.004500  5.500000
0.005200  5.500000
0.005200  5.500000
0.006700  5.500000
0.009000  5.600000
0.009000  5.600000
0.011200  5.600000
0.012000  5.600000
0.009000  5.600000
0.008200  5.700000
0.006000  5.700000
0.005200  5.700000
0.006700  5.700000
0.005200  5.800000
0.004500  5.800000
0.004500  5.800000
0.003000  5.800000
0.002200  5.800000
0.003000  5.800000
0.003700  5.900000
0.003000  5.900000
0.001500  5.900000
-0.001500  6.000000
-0.003000  6.000000
-0.002300  6.000000
-0.003000  6.000000
-0.001500  6.100000
0.000700  6.100000
0.001500  6.100000
0.001500  6.100000
0.000700  6.200000
0.000700  6.200000
0.000700  6.200000
-0.001500  6.200000
-0.001500  6.200000
-0.001500  6.300000
-0.004600  6.300000
-0.007500  6.300000
-0.007500  6.300000
-0.004600  6.300000
-0.003000  6.300000
0.000700  6.300000
0.004500  6.300000
0.005200  6.400000
0.006700  6.400000
0.006700  6.400000
0.006700  6.400000
0.007500  6.400000
0.007500  6.400000
0.008200  6.500000
0.008200  6.500000
0.006700  6.500000
0.005200  6.500000
0.006700  6.500000
0.005200  6.500000
0.003700  6.500000
0.001500  6.500000
0.001500  6.500000
0.001500  6.500000
-0.002300  6.500000
-0.003000  6.600000
-0.005300  6.600000
-0.006800  6.600000
-0.003800  6.600000
-0.002300  6.600000
0.000000  6.600000
0.000700  6.600000
0.001500  6.600000
0.002200  6.600000
0.002200  6.600000
0.003700  6.600000
0.005200  6.600000
0.005200  6.600000
0.006000  6.600000
0.003000  6.600000
-0.001500  6.600000
-0.003000  6.600000
-0.005300  6.600000
-0.004600  6.600000
-0.001500  6.600000
-0.003000  6.600000
-0.005300  6.600000
-0.006000  6.600000
-0.003800  6.600000
-0.000800  6.600000
0.000000  6.600000
0.000700  6.600000
0.002200  6.500000
0.000000  6.500000
-0.004600  6.500000
-0.006000  6.500000
-0.008300  6.500000
-0.006800  6.500000
-0.006800  6.400000
-0.007500  6.400000
-0.005300  6.300000
-0.000800  6.300000
0.004500  6.300000
0.006700  6.300000
0.008200  6.200000
0.005200  6.200000
0.004500  6.200000
0.007500  6.100000
0.006000  6.100000
0.003000  6.000000
0.003000  6.000000
0.008200  6.000000
0.010500  5.900000
0.009700  5.900000
0.008200  5.900000
0.008200  5.800000
0.008200  5.800000
0.008200  5.800000
0.008200  5.800000
0.007500  5.800000
0.008200  5.800000
0.007500  5.800000
0.006700  5.800000
0.006700  5.700000
0.005200  5.700000
0.003000  5.700000
-0.000800  5.700000
0.000000  5.700000
-0.000800  5.600000
0.000000  5.600000
-0.000800  5.600000
0.000700  5.600000
0.000000  5.600000
-0.000800  5.600000
0.001500  5.500000
0.000700  5.500000
0.001500  5.500000
0.002200  5.500000
-0.001500  5.500000
-0.003000  5.400000
-0.004600  5.400000
-0.003000  5.400000
-0.000800  5.400000
0.000000  5.400000
0.002200  5.300000
0.003000  5.300000
0.002200  5.300000
0.000700  5.300000
0.000000  5.300000
-0.001500  5.300000
0.000700  5.300000
0.001500  5.300000
0.003000  5.200000
0.003700  5.200000
0.000700  5.200000
-0.003000  5.100000
-0.004600  5.100000
-0.004600  5.100000
-0.003800  5.100000
0.000000  5.100000
0.001500  5.000000
0.001500  5.000000
-0.000800  5.000000
-0.000800  5.000000
-0.000800  4.900000
0.000000  4.900000
0.002200  4.900000
0.001500  4.900000
-0.000800  4.900000
0.000700  4.800000
0.003000  4.800000
0.003000  4.800000
0.002200  4.800000
0.002200  4.700000
0.003000  4.700000
0.003000  4.600000
0.003000  4.600000
0.004500  4.600000
0.005200  4.600000
0.004500  4.600000
0.003000  4.500000
0.000700  4.500000
0.000700  4.500000
0.000700  4.500000
0.000700  4.500000
0.000700  4.500000
0.000000  4.500000
-0.000800  4.400000
0.000700  4.400000
0.002200  4.400000
0.000700  4.300000
0.000700  4.300000
0.000700  4.300000
-0.000800  4.300000
0.000000  4.200000
-0.001500  4.200000
-0.001500  4.200000
0.001500  4.200000
0.001500  4.200000
0.003000  4.100000
0.001500  4.100000
-0.000800  4.100000
0.001500  4.100000
0.003700  4.100000
0.003700  4.000000
0.002200  4.000000
0.001500  4.000000
0.000700  4.000000
-0.003800  4.000000
-0.001500  4.000000
-0.001500  4.000000
0.000000  4.000000
0.002200  3.900000
0.003700  3.900000
0.004500  3.900000
0.002200  3.800000
0.003000  3.800000
0.005200  3.800000
0.004500  3.800000
0.001500  3.800000
0.000700  3.700000
0.002200  3.700000
0.003000  3.700000
0.003000  3.600000
0.002200  3.600000
0.000700  3.600000
0.000700  3.600000
0.000700  3.600000
0.002200  3.500000
0.004500  3.500000
0.003000  3.500000
0.002200  3.400000
0.000700  3.400000
-0.000800  3.400000
0.000700  3.400000
0.000000  3.300000
0.000700  3.300000
-0.000800  3.200000
-0.001500  3.200000
-0.001500  3.100000
-0.000800  3.100000
0.000000  3.100000
-0.002300  3.000000
-0.000800  3.000000
0.001500  2.900000
0.001500  2.900000
-0.000800  2.800000
0.000000  2.800000
0.000000  2.700000
0.000700  2.700000
0.000700  2.600000
0.000700  2.600000
0.000700  2.600000
0.001500  2.500000
0.001500  2.500000
0.000700  2.400000
0.000700  2.400000
-0.000800  2.300000
-0.000800  2.200000
0.000700  2.200000
0.003000  2.200000
0.002200  2.100000
0.002200  2.000000
0.003000  2.000000
0.001500  1.900000
0.000700  1.800000
0.003000  1.800000
0.003700  1.800000
0.003000  1.700000
0.003000  1.600000
0.003000  1.600000
0.004500  1.500000
0.004500  1.500000
0.003700  1.400000
0.002200  1.300000
0.000700  1.300000
0.000700  1.300000
0.003700  1.200000
0.004500  1.100000
0.004500  1.000000
0.004500  1.000000
0.003700  0.900000
0.003000  0.900000
0.001500  0.800000
0.004500  0.700000
0.002200  0.600000
0.004500  0.600000
0.005200  0.500000
0.004500  0.400000
0.004500  0.400000
0.003000  0.300000
0.001500  0.300000
-0.000800  0.200000
-0.001500  0.100000
-0.000800  0.000000
-0.000800  0.000000
-0.001500  -0.100000
-0.002300  -0.100000
-0.001500  -0.200000
0.000000  -0.300000
-0.000800  -0.400000
-0.000800  -0.500000
-0.000800  -0.500000
-0.002300  -0.600000
-0.003000  -0.700000
-0.004600  -0.800000
-0.005300  -0.800000
-0.006800  -0.900000
-0.006800  -0.900000
-0.004600  -1.000000
-0.003000  -1.100000
-0.004600  -1.200000
-0.006800  -1.300000
-0.005300  -1.400000
-0.005300  -1.400000
-0.006800  -1.500000
-0.004600  -1.600000
-0.002300  -1.700000
-0.001500  -1.800000
-0.000800  -1.800000
0.001500  -2.000000
0.006000  -2.100000
0.012000  -2.200000
0.017200  -2.300000
0.019500  -2.300000
0.018700  -2.400000
0.017200  -2.500000
0.013500  -2.600000
0.009000  -2.700000
0.006700  -2.800000
0.004500  -2.900000
0.003000  -3.000000
0.003700  -3.100000
0.000700  -3.200000
-0.000800  -3.300000
-0.000800  -3.400000
-0.001500  -3.500000
-0.000800  -3.600000
-0.001500  -3.700000
-0.001500  -3.800000
-0.001500  -3.900000
-0.003000  -4.100000
-0.004600  -4.100000
-0.005300  -4.300000
-0.006000  -4.400000
-0.008300  -4.500000
-0.009100  -4.600000
-0.009100  -4.700000
-0.007500  -4.800000
-0.006800  -4.900000
-0.005300  -5.000000
-0.004600  -5.100000
-0.003000  -5.300000
-0.002300  -5.400000
-0.004600  -5.500000
-0.005300  -5.600000
-0.006000  -5.700000
-0.004600  -5.900000
0.000000  -6.000000
-0.000800  -6.200000
-0.001500  -6.300000
0.001500  -6.400000
0.004500  -6.600000
0.001500  -6.700000
0.001500  -6.800000
0.003000  -7.000000
0.000000  -7.200000
0.001500  -7.300000
0.008200  -7.400000
0.008200  -7.600000
0.012000  -7.700000
0.015700  -7.800000
0.015000  -8.000000
0.012700  -8.100000
0.015700  -8.300000
0.016500  -8.500000
0.010500  -8.600000
0.010500  -8.700000
0.012000  -8.900000
0.012700  -9.100000
0.012000  -9.300000
0.009700  -9.400000
0.005200  -9.600000
0.003000  -9.800000
0.003000  -9.900000
0.001500  -10.100000
0.005200  -10.300000
0.007500  -10.400000
0.009000  -10.600000
0.008200  -10.800000
0.005200  -10.900000
0.003000  -11.100000
0.000700  -11.300000
0.001500  -11.500000
-0.000800  -11.600000
-0.001500  -11.800000
-0.001500  -12.000000
-0.003000  -12.200000
-0.003800  -12.400000
-0.004600  -12.600000
-0.005300  -12.800000
-0.003800  -13.000000
-0.005300  -13.200000
-0.004600  -13.400000
-0.003000  -13.600000
-0.002300  -13.800000
-0.001500  -14.000000
0.000700  -14.200000
0.001500  -14.400000
-0.003000  -14.600000
-0.004600  -14.800000
-0.003000  -15.000000
-0.003000  -15.200000
-0.000800  -15.400000
-0.003000  -15.600000
-0.002300  -15.800000
-0.001500  -16.000000
-0.001500  -16.300000
-0.003000  -16.500000
-0.004600  -16.800000
-0.004600  -17.000000
-0.005300  -17.200000
-0.004600  -17.500000
-0.008300  -17.700000
-0.007500  -18.000000
-0.006800  -18.200000
-0.007500  -18.500000
-0.009800  -18.700000
-0.008300  -18.900000
-0.005300  -19.200000
-0.000800  -19.400000
0.001500  -19.700000
0.000700  -19.900000
0.003000  -20.200000
0.001500  -20.400000
0.001500  -20.700000
0.001500  -21.000000
0.000000  -21.200000
0.001500  -21.600000
0.005200  -21.800000
0.010500  -22.100000
0.007500  -22.400000
0.007500  -22.700000
0.006700  -23.000000
0.006700  -23.300000
0.009700  -23.600000
0.009700  -23.900000
0.009000  -24.200000
0.008200  -24.500000
0.009000  -24.800000
0.009700  -25.100000
0.010500  -25.400000
0.008200  -25.700000
0.005200  -26.000000
0.005200  -26.200000
0.007500  -26.600000
0.009000  -26.800000
0.008200  -27.100000
0.003000  -27.400000
-0.002300  -27.700000
-0.007500  -28.000000
-0.009800  -28.300000
-0.010500  -28.500000
-0.012000  -28.800000
-0.013500  -29.100000
-0.016500  -29.400000
-0.018100  -29.700000
-0.017300  -30.000000
-0.016500  -30.300000
-0.019500  -30.600000
-0.018800  -30.800000
-0.018100  -31.100000
-0.019500  -31.400000
-0.018100  -31.700000
-0.015000  -32.000000
-0.014300  -32.300000
-0.012800  -32.500000
-0.009100  -32.800000
-0.004600  -33.000000
0.001500  -33.300000
0.003000  -33.500000
0.002200  -33.800000
0.001500  -34.100000
0.003700  -34.300000
0.007500  -34.600000
0.008200  -34.800000
0.010500  -35.100000
0.010500  -35.300000
0.015700  -35.600000
0.018700  -35.800000
0.016500  -36.100000
0.016500  -36.300000
0.018000  -36.600000
0.016500  -36.900000
0.018000  -37.100000
0.021700  -37.400000
0.021000  -37.600000
0.022500  -37.800000
0.024000  -38.000000
0.024000  -38.300000
0.022500  -38.500000
0.020200  -38.700000
0.023200  -38.900000
0.024000  -39.200000
0.024700  -39.400000
0.022500  -39.600000
0.020200  -39.800000
0.018000  -40.000000
0.016500  -40.200000
0.016500  -40.500000
0.014200  -40.700000
0.012000  -40.900000
0.007500  -41.100000
0.007500  -41.400000
0.008200  -41.600000
0.008200  -41.900000
0.004500  -42.000000
0.006000  -42.200000
0.005200  -42.300000
0.003000  -42.500000
0.003000  -42.700000
0.000000  -42.800000
-0.000800  -43.000000
-0.000800  -43.200000
-0.000800  -43.400000
-0.001500  -43.600000
-0.000800  -43.700000
0.000000  -43.900000
0.000000  -44.100000
-0.000800  -44.200000
0.000000  -44.400000
-0.001500  -44.600000
-0.004600  -44.700000
-0.005300  -44.900000
-0.005300  -45.100000
-0.006800  -45.300000
-0.012000  -45.400000
-0.016500  -45.500000
-0.018100  -45.700000
-0.018100  -45.800000
-0.018100  -45.900000
-0.018100  -46.000000
-0.018100  -46.200000
-0.017300  -46.300000
-0.018100  -46.400000
-0.018100  -46.600000
-0.020300  -46.700000
-0.021800  -46.800000
-0.019500  -46.900000
-0.015800  -47.100000
-0.014300  -47.200000
-0.012800  -47.300000
-0.009100  -47.400000
-0.006800  -47.600000
-0.005300  -47.700000
-0.003800  -47.900000
-0.003000  -47.900000
-0.000800  -48.100000
-0.000800  -48.200000
0.003000  -48.300000
0.004500  -48.400000
0.004500  -48.500000
0.004500  -48.600000
0.005200  -48.700000
0.005200  -48.900000
0.003000  -49.000000
0.006700  -49.100000
0.010500  -49.200000
0.009700  -49.300000
0.010500  -49.400000
0.013500  -49.500000
0.010500  -49.600000
0.007500  -49.700000
0.006700  -49.900000
0.003700  -50.000000
0.003000  -50.100000
0.001500  -50.200000
0.000000  -50.300000
0.001500  -50.400000
0.001500  -50.500000
0.001500  -50.600000
0.003700  -50.700000
0.002200  -50.800000
0.003000  -50.900000
0.005200  -51.000000
0.007500  -51.100000
0.007500  -51.200000
0.006700  -51.300000
0.006000  -51.400000
0.006700  -51.500000
0.003000  -51.600000
-0.000800  -51.700000
0.000000  -51.800000
-0.001500  -51.900000
0.000000  -52.000000
0.000700  -52.100000
0.000000  -52.100000
-0.000800  -52.200000
0.000700  -52.200000
0.003000  -52.300000
0.000000  -52.400000
0.002200  -52.400000
0.005200  -52.500000
0.005200  -52.500000
0.003700  -52.600000
0.001500  -52.700000
0.001500  -52.700000
0.001500  -52.800000
0.003000  -52.800000
0.002200  -52.900000
0.001500  -53.000000
0.003000  -53.000000
0.003000  -53.100000
0.004500  -53.100000
0.003000  -53.200000
0.002200  -53.300000
0.005200  -53.300000
0.003700  -53.300000
0.006000  -53.300000
0.008200  -53.300000
0.005200  -53.300000
0.006700  -53.300000
0.005200  -53.300000
0.005200  -53.300000
0.005200  -53.300000
0.006000  -53.300000
0.008200  -53.300000
0.009000  -53.300000
0.007500  -53.300000
0.006700  -53.300000
0.008200  -53.300000
0.007500  -53.300000
0.006700  -53.300000
0.005200  -53.300000
0.004500  -53.300000
0.001500  -53.300000
0.002200  -53.200000
0.000700  -53.200000
-0.001500  -53.100000
-0.003000  -53.100000
-0.006800  -53.000000
-0.008300  -53.000000
-0.008300  -52.900000
-0.006800  -52.900000
-0.005300  -52.800000
-0.007500  -52.700000
-0.006800  -52.700000
-0.008300  -52.700000
-0.006800  -52.600000
-0.008300  -52.600000
-0.007500  -52.500000
-0.006800  -52.500000
-0.008300  -52.400000
-0.006800  -52.300000
-0.004600  -52.300000
-0.002300  -52.200000
0.000000  -52.200000
0.000700  -52.100000
0.000700  -52.000000
0.000700  -51.900000
0.000700  -51.800000
0.001500  -51.700000
0.004500  -51.600000
0.008200  -51.500000
0.009000  -51.400000
0.012700  -51.300000
0.014200  -51.200000
0.011200  -51.100000
0.003000  -51.000000
-0.003000  -50.900000
-0.004600  -50.800000
-0.010500  -50.700000
-0.012800  -50.600000
-0.013500  -50.500000
-0.009800  -50.400000
-0.010500  -50.400000
-0.011300  -50.200000
-0.011300  -50.100000
-0.014300  -50.000000
-0.012000  -49.800000
-0.012800  -49.700000
-0.015000  -49.500000
-0.013500  -49.400000
-0.009100  -49.300000
-0.007500  -49.100000
-0.004600  -49.000000
-0.002300  -48.900000
-0.000800  -48.700000
-0.000800  -48.600000
-0.000800  -48.500000
0.001500  -48.300000
0.001500  -48.200000
0.004500  -48.100000
0.006000  -47.900000
0.008200  -47.800000
0.005200  -47.700000
0.006700  -47.500000
0.010500  -47.300000
0.009000  -47.200000
0.012000  -47.000000
0.012700  -46.800000
0.012700  -46.700000
0.015700  -46.500000
0.014200  -46.400000
0.012000  -46.200000
0.011200  -46.000000
0.010500  -45.900000
0.009000  -45.700000
0.007500  -45.500000
0.005200  -45.400000
0.004500  -45.200000
0.006700  -45.000000
0.006000  -44.900000
0.004500  -44.700000
0.003700  -44.600000
0.003000  -44.400000
0.001500  -44.200000
0.000000  -44.100000
0.000700  -43.900000
0.000700  -43.700000
-0.003000  -43.500000
-0.003000  -43.300000
-0.002300  -43.100000
-0.004600  -42.900000
-0.003800  -42.800000
-0.003000  -42.500000
-0.002300  -42.300000
-0.001500  -42.200000
-0.000800  -42.000000
0.001500  -41.800000
-0.000800  -41.600000
0.000000  -41.400000
0.000700  -41.200000
0.000700  -41.000000
0.003000  -40.900000
0.001500  -40.700000
0.001500  -40.500000
0.000700  -40.300000
0.000700  -40.100000
0.000700  -39.800000
0.001500  -39.600000
0.001500  -39.400000
0.001500  -39.200000
0.003000  -39.000000
0.003700  -38.700000
0.004500  -38.500000
0.004500  -38.300000
0.006000  -38.100000
0.006700  -37.900000
0.004500  -37.700000
0.005200  -37.500000
0.006000  -37.300000
0.005200  -37.000000
0.005200  -36.800000
0.004500  -36.600000
0.004500  -36.400000
0.004500  -36.200000
0.005200  -35.900000
0.005200  -35.700000
0.001500  -35.500000
0.002200  -35.200000
0.000700  -35.000000
0.000700  -34.700000
0.001500  -34.500000
-0.000800  -34.200000
-0.001500  -34.000000
-0.002300  -33.800000
0.000700  -33.500000
0.001500  -33.300000
0.001500  -33.100000
0.000000  -32.800000
0.000000  -32.600000
0.000700  -32.400000
-0.000800  -32.100000
-0.001500  -31.900000
0.001500  -31.600000
0.000700  -31.400000
0.000700  -31.100000
0.001500  -30.900000
0.003700  -30.600000
0.001500  -30.400000
0.000700  -30.100000
0.000700  -29.800000
-0.000800  -29.600000
0.000700  -29.300000
-0.000800  -29.100000
0.000000  -28.800000
0.000700  -28.600000
0.001500  -28.400000
0.005200  -28.100000
0.003700  -27.800000
0.004500  -27.600000
0.005200  -27.300000
0.003700  -27.000000
0.004500  -26.800000
0.002200  -26.600000
-0.000800  -26.300000
-0.000800  -26.000000
-0.003000  -25.700000
-0.002300  -25.500000
0.000000  -25.200000
0.003000  -25.000000
0.003000  -24.700000
0.004500  -24.400000
0.003700  -24.200000
0.003000  -23.900000
0.003000  -23.700000
0.003000  -23.400000
0.001500  -23.100000
0.000700  -22.900000
0.000700  -22.600000
-0.000800  -22.300000
0.003000  -22.100000
0.003700  -21.800000
0.001500  -21.600000
0.000700  -21.300000
-0.000800  -21.000000
0.000700  -20.700000
-0.000800  -20.500000
-0.002300  -20.200000
-0.001500  -19.900000
-0.000800  -19.700000
-0.003000  -19.400000
-0.005300  -19.100000
-0.005300  -18.900000
-0.005300  -18.500000
-0.003000  -18.300000
-0.000800  -18.000000
0.000700  -17.700000
-0.001500  -17.500000
-0.005300  -17.200000
-0.006800  -16.900000
-0.003000  -16.700000
-0.001500  -16.400000
-0.008300  -16.100000
-0.012000  -15.800000
-0.007500  -15.500000
-0.000800  -15.300000
0.006700  -14.900000
0.007500  -14.600000
0.007500  -14.300000
0.009000  -14.000000
0.006700  -13.700000
0.006700  -13.400000
0.006700  -13.100000
0.012000  -12.800000
0.020200  -12.500000
0.022500  -12.200000
0.018700  -11.900000
0.014200  -11.600000
0.008200  -11.300000
-0.001500  -11.000000
-0.005300  -10.700000
-0.005300  -10.400000
-0.000800  -10.100000
0.000700  -9.800000
-0.002300  -9.500000
0.000700  -9.100000
-0.006800  -8.800000
-0.012000  -8.500000
-0.012800  -8.200000
-0.010500  -7.900000
0.000000  -7.600000
0.005200  -7.200000
0.010500  -6.900000
0.011200  -6.600000
0.008200  -6.300000
0.007500  -6.000000
0.008200  -5.700000
0.003700  -5.400000
-0.004600  -5.000000
-0.004600  -4.700000
0.000700  -4.400000
0.006000  -4.100000
0.007500  -3.800000
0.003000  -3.500000
-0.004600  -3.200000
-0.003800  -3.000000
-0.000800  -2.800000
-0.001500  -2.600000
-0.002300  -2.300000
-0.003000  -2.100000
-0.003800  -1.900000
-0.001500  -1.700000
0.001500  -1.400000
0.001500  -1.200000
0.004500  -1.000000
0.003000  -0.800000
0.000700  -0.600000
-0.001500  -0.400000
-0.001500  -0.100000
0.004500  0.100000
0.009000  0.300000
0.005200  0.500000
-0.006800  0.800000
-0.010500  1.000000
-0.009800  1.100000
-0.003800  1.300000
0.000700  1.400000
-0.001500  1.600000
-0.003000  1.700000
0.000000  1.800000
0.012700  2.000000
0.010500  2.200000
0.007500  2.300000
0.015700  2.400000
0.017200  2.600000
0.020200  2.700000
0.018700  2.900000
0.017200  3.000000
0.009700  3.100000
-0.000800  3.300000
-0.000800  3.400000
-0.006800  3.600000
-0.015800  3.700000
-0.016500  3.900000
-0.012000  4.000000
-0.006800  4.000000
-0.003000  4.100000
0.001500  4.100000
0.012000  4.200000
0.012700  4.300000
0.008200  4.400000
0.010500  4.400000
0.009000  4.500000
0.008200  4.600000
0.005200  4.600000
0.000700  4.700000
-0.003000  4.800000
-0.010500  4.900000
-0.015800  4.900000
-0.020300  5.000000
-0.018800  5.000000
-0.015800  5.100000
-0.011300  5.200000
-0.005300  5.300000
-0.003800  5.300000
-0.001500  5.300000
-0.000800  5.300000
0.002200  5.300000
0.001500  5.300000
0.001500  5.300000
0.003000  5.300000
0.001500  5.300000
0.003000  5.300000
0.003700  5.300000
0.006000  5.300000
0.006700  5.300000
0.006700  5.300000
0.005200  5.300000
0.003700  5.300000
0.004500  5.300000
0.005200  5.300000
0.008200  5.300000
0.007500  5.300000
0.004500  5.300000
0.002200  5.300000
0.000000  5.300000
-0.004600  5.300000
-0.002300  5.200000
0.003000  5.100000
0.008200  5.100000
0.013500  5.000000
0.015000  5.000000
0.010500  4.900000
0.010500  4.900000
0.009000  4.800000
0.004500  4.800000
0.003000  4.700000
0.000700  4.700000
0.000700  4.600000
0.000700  4.600000
0.001500  4.500000
-0.003000  4.500000
-0.004600  4.400000
-0.004600  4.300000
-0.015800  4.300000
-0.021800  4.200000
-0.021800  4.100000
-0.013500  4.000000
-0.003000  3.900000
0.001500  3.800000
0.009700  3.700000
0.012000  3.600000
0.003700  3.600000
-0.003800  3.500000
-0.011300  3.400000
-0.020300  3.300000
-0.015800  3.200000
-0.009100  3.100000
-0.005300  3.000000
0.003700  2.900000
0.009000  2.800000
0.012700  2.700000
0.010500  2.600000
0.009000  2.500000
0.010500  2.500000
0.006000  2.500000
0.003700  2.400000
0.000700  2.400000
0.003000  2.400000
0.008200  2.300000
0.003700  2.300000
0.003000  2.200000
0.001500  2.200000
0.004500  2.200000
0.012700  2.200000
0.014200  2.100000
0.015000  2.100000
0.011200  2.000000
0.009000  2.000000
0.005200  1.900000
-0.002300  1.900000
-0.010500  1.900000
-0.009800  1.800000
-0.009100  1.800000
-0.023300  1.800000
-0.036800  1.700000
-0.039800  1.700000
-0.027000  1.600000
-0.015800  1.600000
-0.010500  1.500000
-0.000800  1.500000
0.014200  1.400000
0.032200  1.400000
0.046500  1.300000
0.054000  1.300000
0.042700  1.300000
0.020200  1.200000
0.006700  1.200000
0.000700  1.100000
-0.003000  1.100000
0.000700  1.000000
0.006700  1.000000
-0.005300  0.900000
-0.031500  0.900000
-0.051800  0.700000
-0.057000  0.500000
-0.045000  0.400000
-0.030800  0.100000
-0.016500  0.000000
-0.005300  -0.200000
0.004500  -0.400000
0.019500  -0.600000
0.024700  -0.800000
0.020200  -1.000000
0.025500  -1.200000
0.030700  -1.400000
0.028500  -1.500000
0.023200  -1.700000
0.012000  -1.900000
-0.000800  -2.100000
-0.010500  -2.300000
-0.004600  -2.500000
0.008200  -2.700000
0.012000  -2.900000
0.017200  -3.100000
0.012700  -3.200000
0.006700  -3.500000
0.005200  -3.700000
0.001500  -3.900000
0.001500  -4.100000
-0.001500  -4.300000
0.005200  -4.500000
0.012700  -4.700000
0.008200  -5.000000
0.009000  -5.100000
0.003700  -5.400000
-0.000800  -5.500000
0.000700  -5.800000
0.009000  -6.000000
0.014200  -6.200000
0.007500  -6.400000
-0.000800  -6.600000
-0.005300  -6.800000
0.004500  -7.100000
0.021700  -7.100000
0.028500  -7.100000
0.020200  -7.100000
0.011200  -7.100000
0.008200  -7.200000
0.004500  -7.200000
0.000000  -7.200000
-0.006800  -7.200000
-0.004600  -7.200000
0.008200  -7.300000
0.014200  -7.300000
0.003000  -7.300000
-0.008300  -7.300000
-0.006800  -7.400000
-0.004600  -7.400000
0.001500  -7.400000
0.003000  -7.400000
0.008200  -7.500000
0.006700  -7.500000
0.003700  -7.600000
0.005200  -7.500000
0.001500  -7.400000
-0.001500  -7.300000
-0.009100  -7.200000
-0.012000  -7.200000
-0.010500  -7.100000
-0.009800  -7.000000
-0.009100  -6.900000
-0.006800  -6.800000
-0.006800  -6.700000
-0.010500  -6.700000
-0.012000  -6.600000
-0.012000  -6.500000
-0.010500  -6.400000
-0.010500  -6.300000
-0.012000  -6.200000
-0.014300  -6.200000
-0.012800  -6.100000
-0.008300  -6.000000
-0.006800  -5.900000
-0.010500  -5.900000
-0.015000  -5.800000
-0.014300  -5.800000
-0.006800  -5.700000
0.002200  -5.700000
0.006000  -5.600000
0.006000  -5.600000
0.008200  -5.500000
0.009000  -5.500000
0.011200  -5.400000
0.012000  -5.400000
0.009700  -5.300000
0.008200  -5.300000
0.010500  -5.200000
0.012700  -5.200000
0.014200  -5.100000
0.015000  -5.100000
0.014200  -5.000000
0.012700  -5.000000
0.008200  -5.000000
0.008200  -4.900000
0.008200  -4.900000
0.011200  -4.900000
0.009000  -4.800000
0.000000  -4.800000
-0.005300  -4.700000
-0.008300  -4.700000
-0.009100  -4.700000
-0.012000  -4.600000
-0.012800  -4.600000
-0.010500  -4.500000
-0.004600  -4.500000
-0.000800  -4.500000
0.001500  -4.500000
0.006700  -4.400000
0.006700  -4.400000
0.009000  -4.300000
0.010500  -4.300000
0.009700  -4.300000
0.007500  -4.200000
0.005200  -4.200000
0.001500  -4.200000
-0.006800  -4.100000
-0.009100  -4.100000
-0.008300  -4.100000
-0.001500  -4.100000
0.009000  -4.000000
0.014200  -4.000000
0.012000  -4.000000
0.009000  -3.900000
0.009000  -3.900000
0.015700  -3.900000
0.021700  -3.900000
0.012700  -3.800000
0.005200  -3.800000
0.000700  -3.800000
-0.003800  -3.700000
-0.001500  -3.700000
0.000700  -3.700000
-0.006800  -3.600000
-0.012000  -3.600000
-0.013500  -3.500000
-0.018800  -3.400000
-0.018800  -3.400000
-0.015800  -3.300000
-0.010500  -3.200000
-0.006800  -3.200000
-0.003000  -3.100000
-0.003000  -3.000000
0.003700  -2.900000
0.009000  -2.900000
0.002200  -2.800000
-0.002300  -2.700000
-0.008300  -2.700000
-0.007500  -2.600000
-0.006800  -2.500000
-0.006000  -2.500000
-0.006000  -2.400000
-0.005300  -2.300000
-0.000800  -2.300000
-0.000800  -2.200000
0.003700  -2.100000
0.003000  -2.000000
0.003000  -1.900000
0.004500  -1.800000
0.001500  -1.700000
0.003700  -1.600000
0.003700  -1.500000
0.003700  -1.400000
0.004500  -1.400000
0.004500  -1.300000
0.003000  -1.200000
0.002200  -1.100000
0.003000  -1.000000
0.005200  -0.900000
0.006700  -0.800000
0.005200  -0.700000
0.004500  -0.600000
0.004500  -0.500000
0.008200  -0.500000
0.008200  -0.400000
0.012000  -0.400000
0.012000  -0.400000
0.012700  -0.300000
0.016500  -0.300000
0.012700  -0.300000
0.014200  -0.200000
0.011200  -0.200000
0.008200  -0.200000
0.004500  -0.100000
-0.003000  -0.100000
-0.005300  -0.100000
-0.005300  0.000000
-0.003800  0.000000
-0.003000  0.000000
-0.003000  0.000000
-0.003000  0.100000
-0.006000  0.100000
-0.005300  0.100000
-0.009100  0.200000
-0.019500  0.200000
-0.019500  0.200000
-0.018100  0.300000
-0.015800  0.300000
-0.006800  0.300000
-0.001500  0.300000
0.003700  0.400000
0.005200  0.400000
0.003000  0.400000
0.000000  0.400000
0.001500  0.400000
0.005200  0.500000
0.010500  0.500000
0.009700  0.500000
0.006700  0.500000
0.009000  0.600000
0.011200  0.600000
0.013500  0.600000
0.014200  0.600000
0.014200  0.700000
0.005200  0.700000
0.000000  0.700000
-0.003000  0.800000
-0.004600  0.800000
-0.001500  0.800000
-0.003800  0.800000
-0.001500  0.800000
0.003000  0.900000
0.001500  0.900000
-0.000800  0.900000
0.000000  0.900000
0.000000  0.900000
-0.000800  1.000000
0.001500  1.000000
0.002200  1.000000
0.006000  1.000000
0.012700  1.000000
0.008200  1.100000
0.000700  1.100000
-0.003000  1.100000
-0.008300  1.200000
-0.006800  1.200000
-0.005300  1.200000
-0.004600  1.300000
0.000000  1.300000
0.001500  1.300000
0.001500  1.400000
0.005200  1.400000
0.009700  1.400000
0.005200  1.500000
0.003000  1.500000
0.006700  1.600000
0.007500  1.600000
0.008200  1.600000
0.008200  1.700000
0.009000  1.700000
0.007500  1.800000
0.006000  1.800000
0.006000  1.800000
0.006000  1.800000
0.005200  1.900000
0.005200  1.900000
0.007500  2.000000
0.005200  2.100000
0.005200  2.100000
0.004500  2.200000
0.002200  2.200000
0.003000  2.300000
0.001500  2.300000
0.001500  2.400000
-0.000800  2.500000
-0.000800  2.500000
0.001500  2.600000
-0.000800  2.600000
0.000000  2.700000
0.000700  2.700000
0.000700  2.800000
0.000700  2.900000
-0.000800  2.900000
0.000700  3.000000
0.001500  3.000000
0.000000  3.100000
0.000700  3.100000
0.001500  3.200000
0.002200  3.200000
-0.000800  3.300000
-0.001500  3.400000
-0.003800  3.400000
-0.003000  3.500000
-0.003000  3.600000
-0.003800  3.600000
-0.003000  3.600000
-0.003000  3.700000
-0.000800  3.700000
-0.002300  3.800000
-0.001500  3.900000
0.000000  3.900000
0.000000  4.000000
0.000000  4.000000
0.000700  4.100000
-0.000800  4.100000
-0.003000  4.200000
-0.002300  4.200000
-0.001500  4.300000
-0.002300  4.300000
-0.003000  4.400000
-0.001500  4.400000
-0.001500  4.500000
-0.001500  4.500000
-0.001500  4.500000
-0.003000  4.500000
-0.004600  4.600000
-0.003000  4.600000
-0.002300  4.700000
0.000000  4.700000
0.003000  4.800000
0.002200  4.800000
0.001500  4.900000
0.000700  4.900000
0.000700  4.900000
0.000700  5.000000
0.001500  5.000000
0.001500  5.100000
0.002200  5.100000
0.001500  5.200000
0.001500  5.200000
-0.000800  5.300000
-0.000800  5.300000
-0.000800  5.300000
-0.000800  5.400000
0.000700  5.400000
0.000000  5.400000
-0.000800  5.500000
-0.004600  5.500000
-0.003800  5.600000
-0.003800  5.600000
-0.003800  5.700000
-0.003800  5.700000
-0.003000  5.800000
0.000000  5.800000
0.001500  5.800000
0.000700  5.800000
0.004500  5.900000
0.008200  5.900000
0.004500  6.000000
0.004500  6.000000
0.003000  6.000000
0.001500  6.100000
0.001500  6.100000
0.002200  6.100000
0.003000  6.200000
0.004500  6.200000
0.004500  6.200000
0.001500  6.300000
0.003000  6.300000
0.002200  6.300000
0.000700  6.300000
0.000700  6.400000
-0.002300  6.400000
-0.002300  6.400000
0.000700  6.500000
0.003700  6.500000
0.003700  6.600000
0.004500  6.600000
0.007500  6.600000
0.012000  6.700000
0.018700  6.700000
0.018700  6.700000
0.009000  6.800000
-0.001500  6.800000
-0.006800  6.800000
-0.006800  6.900000
-0.001500  6.900000
0.001500  7.000000
0.004500  7.000000
0.000700  7.100000
-0.004600  7.100000
-0.005300  7.100000
-0.003000  7.200000
0.000700  7.200000
-0.000800  7.200000
-0.002300  7.200000
-0.000800  7.300000
0.000700  7.300000
0.003000  7.400000
0.003700  7.400000
0.002200  7.400000
0.000700  7.500000
0.000000  7.500000
0.000700  7.600000
-0.001500  7.600000
-0.001500  7.600000
-0.001500  7.600000
0.000700  7.600000
0.003000  7.700000
0.001500  7.700000
0.002200  7.800000
0.000700  7.800000
0.002200  7.800000
0.003000  7.900000
0.001500  7.900000
0.001500  7.900000
0.000700  7.900000
0.002200  8.000000
0.002200  8.000000
0.001500  8.000000
0.004500  8.000000
0.005200  8.100000
0.003700  8.100000
0.003000  8.100000
0.004500  8.100000
0.004500  8.100000
0.003000  8.100000
0.000700  8.100000
0.003000  8.200000
0.003700  8.200000
0.004500  8.200000
0.005200  8.200000
0.003000  8.300000
0.000000  8.300000
-0.003800  8.300000
-0.007500  8.300000
-0.012800  8.300000
-0.013500  8.300000
-0.012000  8.200000
-0.009100  8.200000
-0.002300  8.200000
-0.000800  8.200000
0.004500  8.200000
0.008200  8.200000
0.010500  8.200000
0.013500  8.100000
0.009000  8.100000
0.006700  8.100000
0.001500  8.100000
-0.001500  8.100000
0.000700  8.100000
0.003000  8.100000
0.005200  8.100000
0.004500  8.000000
0.005200  8.000000
0.009000  8.000000
0.009000  8.000000
0.008200  8.000000
0.008200  8.000000
0.008200  7.900000
0.007500  7.900000
0.006700  7.900000
0.003000  7.900000
-0.000800  7.800000
0.001500  7.800000
0.003000  7.800000
0.004500  7.800000
0.007500  7.800000
0.003000  7.700000
0.000000  7.700000
-0.004600  7.700000
-0.004600  7.700000
-0.003000  7.600000
-0.005300  7.600000
-0.003800  7.600000
-0.000800  7.600000
-0.003800  7.600000
-0.003000  7.500000
-0.001500  7.500000
-0.000800  7.500000
0.001500  7.400000
0.004500  7.400000
0.004500  7.400000
0.003000  7.300000
0.003000  7.300000
0.001500  7.300000
0.000700  7.200000
0.002200  7.200000
0.000700  7.200000
-0.002300  7.200000
-0.003800  7.100000
-0.003000  7.100000
-0.003000  7.100000
-0.001500  7.000000
-0.000800  7.000000
-0.000800  7.000000
0.000700  6.900000
-0.000800  6.900000
0.000000  6.900000
0.000000  6.800000
-0.002300  6.800000
-0.001500  6.800000
-0.001500  6.700000
-0.000800  6.700000
0.001500  6.700000
0.000700  6.700000
0.000700  6.700000
0.001500  6.600000
0.001500  6.600000
0.003000  6.600000
0.003000  6.500000
0.003000  6.500000
0.002200  6.500000
0.003000  6.400000
0.002200  6.400000
0.000700  6.300000
0.003000  6.300000
0.001500  6.300000
0.002200  6.300000
0.000700  6.200000
-0.000800  6.200000
0.000000  6.100000
0.001500  6.100000
0.003000  6.000000
0.002200  6.000000
0.004500  6.000000
0.003700  5.900000
0.001500  5.900000
0.002200  5.800000
0.002200  5.800000
0.006000  5.800000
0.004500  5.800000
0.000700  5.700000
0.001500  5.600000
0.000700  5.600000
0.000000  5.600000
0.000000  5.500000
-0.000800  5.500000
-0.001500  5.400000
-0.001500  5.400000
0.000700  5.300000
0.002200  5.300000
0.003000  5.300000
0.004500  5.200000
0.003700  5.200000
0.003000  5.100000
0.004500  5.100000
0.003000  5.000000
0.005200  5.000000
0.003000  4.900000
0.001500  4.900000
0.003700  4.900000
0.002200  4.800000
0.004500  4.700000
0.003000  4.700000
0.001500  4.700000
0.003000  4.600000
0.005200  4.500000
0.005200  4.500000
0.005200  4.500000
0.001500  4.400000
-0.003000  4.300000
-0.001500  4.300000
-0.003000  4.200000
-0.001500  4.200000
0.000700  4.100000
-0.000800  4.000000
-0.000800  4.000000
0.000000  4.000000
0.000000  3.900000
0.000700  3.900000
0.001500  3.800000
0.001500  3.700000
0.003700  3.600000
0.002200  3.600000
-0.000800  3.600000
-0.002300  3.500000
-0.002300  3.500000
-0.004600  3.400000
-0.003800  3.300000
-0.002300  3.300000
-0.000800  3.200000
-0.000800  3.100000
-0.000800  3.100000
0.002200  3.000000
0.004500  3.000000
0.004500  2.900000
0.003700  2.800000
0.003000  2.800000
0.003700  2.700000
0.005200  2.600000
0.006700  2.600000
0.006000  2.500000
0.006700  2.400000
0.006000  2.400000
0.005200  2.300000
0.002200  2.300000
0.001500  2.200000
0.001500  2.200000
0.001500  2.100000
0.000700  2.100000
0.000000  2.000000
0.000700  1.900000
0.000700  1.900000
0.000700  1.800000
0.001500  1.800000
0.000700  1.700000
-0.000800  1.700000
0.000700  1.600000
-0.000800  1.500000
-0.000800  1.500000
0.001500  1.400000
0.003000  1.300000
0.003000  1.300000
0.004500  1.300000
0.003000  1.200000
0.000700  1.100000
0.001500  1.100000
0.000000  1.000000
0.000000  0.900000
0.000700  0.900000
0.000700  0.800000
0.000700  0.800000
0.000700  0.700000
0.000700  0.600000
0.000700  0.600000
0.001500  0.500000
-0.000800  0.400000
-0.000800  0.400000
0.001500  0.300000
0.001500  0.300000
-0.001500  0.200000
-0.000800  0.100000
-0.002300  0.000000
-0.004600  0.000000
-0.005300  0.000000
-0.005300  -0.100000
-0.001500  -0.200000
0.000700  -0.300000
0.001500  -0.400000
0.003700  -0.400000
0.004500  -0.500000
0.003700  -0.500000
0.001500  -0.600000
0.000700  -0.700000
0.002200  -0.800000
0.001500  -0.900000
-0.000800  -0.900000
-0.000800  -1.000000
-0.001500  -1.100000
-0.003000  -1.100000
-0.003000  -1.200000
-0.003000  -1.300000
-0.003000  -1.400000
-0.004600  -1.400000
-0.005300  -1.500000
-0.004600  -1.700000
0.000000  -1.800000
0.003700  -1.800000
0.003700  -1.900000
0.003700  -2.000000
0.004500  -2.200000
0.003000  -2.300000
0.004500  -2.300000
0.005200  -2.400000
0.004500  -2.500000
0.001500  -2.700000
0.001500  -2.700000
0.003000  -2.800000
0.002200  -2.900000
0.001500  -3.000000
0.003000  -3.200000
0.004500  -3.200000
0.004500  -3.400000
0.000700  -3.400000
0.000700  -3.600000
0.003700  -3.600000
0.003700  -3.700000
0.003000  -3.900000
0.001500  -4.000000
0.000700  -4.100000
-0.000800  -4.200000
-0.000800  -4.300000
0.001500  -4.400000
0.001500  -4.500000
0.001500  -4.600000
-0.001500  -4.700000
0.002200  -4.800000
0.003000  -4.900000
0.000000  -5.000000
0.003000  -5.100000
0.000700  -5.200000
0.001500  -5.400000
0.001500  -5.500000
0.001500  -5.600000
0.000700  -5.700000
0.000700  -5.800000
0.004500  -5.900000
0.006000  -6.100000
0.004500  -6.200000
0.000000  -6.300000
-0.004600  -6.400000
-0.002300  -6.600000
-0.000800  -6.700000
-0.000800  -6.800000
-0.000800  -7.000000
0.001500  -7.100000
0.002200  -7.200000
0.003000  -7.300000
0.003700  -7.500000
0.003000  -7.600000
0.001500  -7.700000
0.002200  -7.800000
0.003700  -8.000000
0.002200  -8.100000
0.001500  -8.300000
0.000700  -8.500000
-0.000800  -8.600000
0.000000  -8.800000
0.001500  -8.900000
0.003000  -9.000000
0.003000  -9.200000
0.004500  -9.400000
0.003700  -9.500000
0.001500  -9.700000
0.000700  -9.900000
-0.000800  -10.000000
0.002200  -10.200000
0.003000  -10.400000
0.004500  -10.500000
0.004500  -10.600000
0.003700  -10.800000
0.005200  -10.900000
0.003000  -11.200000
0.001500  -11.300000
-0.000800  -11.500000
-0.000800  -11.700000
-0.001500  -11.900000
-0.002300  -12.100000
0.000000  -12.200000
-0.000800  -12.400000
0.001500  -12.600000
0.002200  -12.800000
0.003000  -13.000000
0.000700  -13.200000
-0.003000  -13.400000
-0.001500  -13.500000
-0.000800  -13.700000
0.000000  -13.900000
0.000700  -14.100000
-0.000800  -14.300000
-0.003800  -14.500000
-0.001500  -14.700000
0.000000  -14.900000
-0.000800  -15.100000
0.000700  -15.300000
-0.002300  -15.500000
0.000000  -15.800000
0.001500  -16.000000
0.000700  -16.200000
0.000700  -16.400000
-0.003000  -16.600000
-0.003000  -16.800000
-0.002300  -17.100000
-0.001500  -17.300000
-0.003000  -17.500000
-0.004600  -17.700000
-0.004600  -18.000000
-0.004600  -18.200000
-0.003000  -18.400000
-0.001500  -18.600000
0.001500  -18.800000
0.003000  -19.000000
0.003700  -19.300000
0.005200  -19.500000
0.005200  -19.800000
0.005200  -20.100000
0.006000  -20.300000
0.005200  -20.600000
0.003000  -20.900000
0.003700  -21.200000
0.002200  -21.400000
0.002200  -21.700000
0.004500  -22.000000
0.005200  -22.200000
0.007500  -22.500000
0.008200  -22.800000
0.006000  -23.000000
0.005200  -23.300000
0.006000  -23.600000
0.006700  -23.900000
0.007500  -24.100000
0.006700  -24.400000
0.008200  -24.700000
0.008200  -25.000000
0.004500  -25.200000
0.003700  -25.600000
0.002200  -25.800000
0.003000  -26.100000
0.003700  -26.400000
0.003000  -26.700000
0.001500  -27.000000
0.001500  -27.300000
0.000700  -27.600000
-0.001500  -27.900000
0.000700  -28.200000
0.000700  -28.500000
-0.001500  -28.800000
-0.000800  -29.100000
-0.003000  -29.300000
-0.003000  -29.600000
-0.003000  -29.900000
-0.005300  -30.200000
-0.006000  -30.600000
-0.009100  -30.800000
-0.011300  -31.100000
-0.012000  -31.300000
-0.009800  -31.600000
-0.008300  -31.900000
-0.006800  -32.100000
-0.006800  -32.400000
-0.008300  -32.700000
-0.005300  -32.900000
-0.004600  -33.300000
-0.004600  -33.500000
-0.006000  -33.800000
-0.003000  -34.100000
0.000000  -34.300000
-0.000800  -34.600000
0.000700  -34.900000
0.000700  -35.100000
0.000700  -35.400000
-0.003000  -35.700000
-0.001500  -36.000000
0.001500  -36.200000
0.001500  -36.500000
0.001500  -36.700000
0.001500  -36.900000
0.003000  -37.200000
0.006000  -37.400000
0.006700  -37.600000
0.006700  -37.800000
0.006700  -38.100000
0.006700  -38.300000
0.006000  -38.600000
0.004500  -38.800000
0.003700  -39.100000
0.001500  -39.300000
0.000700  -39.600000
0.003000  -39.800000
0.001500  -40.000000
-0.000800  -40.200000
-0.000800  -40.500000
-0.000800  -40.800000
-0.002300  -40.900000
-0.001500  -41.000000
-0.001500  -41.200000
-0.001500  -41.400000
0.000700  -41.600000
0.002200  -41.800000
0.004500  -41.900000
0.006700  -42.100000
0.012000  -42.300000
0.014200  -42.400000
0.012000  -42.600000
0.012000  -42.800000
0.012000  -42.900000
0.012000  -43.100000
0.013500  -43.200000
0.017200  -43.400000
0.020200  -43.600000
0.015000  -43.800000
0.012000  -43.900000
0.013500  -44.100000
0.010500  -44.200000
0.013500  -44.300000
0.014200  -44.500000
0.012000  -44.600000
0.010500  -44.700000
0.010500  -44.800000
0.012000  -44.900000
0.010500  -45.000000
0.005200  -45.100000
0.001500  -45.300000
0.001500  -45.400000
0.001500  -45.500000
0.001500  -45.600000
0.000700  -45.700000
0.000700  -45.900000
0.003000  -46.000000
0.006700  -46.100000
0.006700  -46.200000
0.004500  -46.300000
0.003700  -46.500000
0.003000  -46.500000
0.004500  -46.600000
0.003700  -46.700000
0.004500  -46.800000
0.004500  -46.900000
0.001500  -47.000000
0.003000  -47.100000
0.006000  -47.200000
0.009000  -47.300000
0.009700  -47.300000
0.008200  -47.400000
0.004500  -47.500000
0.001500  -47.600000
0.000700  -47.700000
-0.002300  -47.700000
-0.003000  -47.800000
-0.005300  -47.900000
-0.006800  -48.000000
-0.005300  -48.100000
-0.006800  -48.200000
-0.010500  -48.300000
-0.011300  -48.400000
-0.011300  -48.500000
-0.009100  -48.500000
-0.009100  -48.600000
-0.012800  -48.700000
-0.010500  -48.800000
-0.011300  -48.900000
-0.012000  -49.000000
-0.012000  -49.100000
-0.012000  -49.100000
-0.009100  -49.200000
-0.005300  -49.300000
-0.004600  -49.400000
-0.008300  -49.500000
-0.008300  -49.500000
-0.008300  -49.600000
-0.012000  -49.700000
-0.010500  -49.800000
-0.009100  -49.900000
-0.005300  -49.900000
-0.001500  -50.000000
0.000700  -50.000000
0.002200  -50.100000
0.001500  -50.200000
0.000700  -50.200000
0.001500  -50.300000
-0.000800  -50.400000
-0.003000  -50.400000
-0.001500  -50.500000
-0.003000  -50.500000
-0.001500  -50.600000
-0.000800  -50.700000
-0.000800  -50.700000
-0.002300  -50.800000
-0.003000  -50.900000
-0.000800  -50.900000
0.001500  -50.900000
0.003000  -51.000000
0.001500  -51.100000
0.000700  -51.100000
-0.000800  -51.100000
0.000000  -51.100000
0.000700  -51.200000
0.000700  -51.200000
0.001500  -51.200000
0.002200  -51.200000
0.006000  -51.300000
0.006700  -51.300000
0.006700  -51.300000
0.008200  -51.300000
0.009000  -51.300000
0.010500  -51.300000
0.010500  -51.300000
0.009000  -51.400000
0.006700  -51.400000
0.008200  -51.400000
0.011200  -51.400000
0.010500  -51.500000
0.009700  -51.500000
0.009000  -51.500000
0.009000  -51.500000
0.008200  -51.400000
0.003000  -51.400000
0.000700  -51.400000
-0.000800  -51.400000
-0.004600  -51.400000
-0.005300  -51.300000
-0.003800  -51.300000
-0.003000  -51.300000
-0.003800  -51.300000
-0.003000  -51.300000
0.000000  -51.200000
0.001500  -51.200000
0.004500  -51.200000
0.006700  -51.200000
0.005200  -51.200000
0.004500  -51.100000
0.001500  -51.100000
0.002200  -51.100000
0.002200  -51.000000
0.000700  -50.900000
0.001500  -50.900000
0.001500  -50.800000
-0.000800  -50.700000
0.000700  -50.700000
0.000700  -50.600000
0.000000  -50.500000
0.000700  -50.400000
0.001500  -50.400000
0.003700  -50.300000
0.004500  -50.200000
0.004500  -50.200000
0.007500  -50.100000
0.006000  -50.000000
0.001500  -50.000000
0.002200  -49.900000
0.000700  -49.800000
0.001500  -49.800000
0.003000  -49.700000
-0.000800  -49.600000
-0.001500  -49.500000
-0.003800  -49.400000
-0.004600  -49.300000
-0.004600  -49.200000
-0.004600  -49.100000
-0.002300  -49.000000
-0.000800  -48.900000
-0.000800  -48.800000
-0.000800  -48.700000
-0.000800  -48.600000
0.000700  -48.500000
0.002200  -48.400000
0.001500  -48.300000
0.004500  -48.200000
0.005200  -48.100000
0.007500  -48.000000
0.007500  -47.900000
0.000700  -47.800000
-0.002300  -47.700000
-0.005300  -47.600000
-0.006000  -47.500000
-0.004600  -47.300000
-0.005300  -47.200000
-0.006800  -47.100000
-0.005300  -47.000000
-0.004600  -46.800000
-0.005300  -46.800000
-0.004600  -46.600000
-0.003800  -46.500000
-0.002300  -46.400000
-0.002300  -46.300000
-0.000800  -46.200000
0.001500  -46.000000
0.002200  -45.900000
0.002200  -45.800000
0.003000  -45.700000
0.006700  -45.500000
0.005200  -45.500000
0.004500  -45.300000
0.009000  -45.200000
0.005200  -45.000000
0.003000  -44.900000
0.005200  -44.800000
0.003700  -44.600000
0.003000  -44.600000
0.003000  -44.400000
0.004500  -44.300000
0.004500  -44.100000
0.000700  -44.000000
-0.000800  -43.900000
-0.003800  -43.700000
-0.003800  -43.600000
-0.003000  -43.500000
-0.003000  -43.300000
-0.002300  -43.200000
-0.001500  -43.100000
0.000700  -43.000000
-0.003000  -42.800000
-0.004600  -42.700000
-0.003000  -42.600000
-0.002300  -42.400000
-0.000800  -42.300000
0.000700  -42.200000
0.001500  -42.000000
0.000700  -41.900000
0.000700  -41.700000
-0.003000  -41.600000
-0.005300  -41.400000
-0.005300  -41.300000
-0.003000  -41.200000
0.000700  -41.000000
-0.001500  -40.900000
-0.003000  -40.800000
-0.000800  -40.600000
0.000700  -40.500000
0.001500  -40.300000
0.000700  -40.200000
-0.000800  -40.100000
-0.001500  -39.900000
-0.000800  -39.800000
0.000000  -39.600000
0.000700  -39.500000
0.000700  -39.300000
0.003000  -39.200000
0.004500  -39.000000
0.004500  -38.900000
0.003000  -38.700000
0.004500  -38.600000
0.005200  -38.400000
0.005200  -38.300000
0.006700  -38.100000
0.005200  -37.900000
0.007500  -37.800000
0.007500  -37.700000
0.008200  -37.500000
0.010500  -37.400000
0.008200  -37.200000
0.006000  -37.000000
0.004500  -36.900000
0.006700  -36.700000
0.006700  -36.500000
0.005200  -36.400000
0.006700  -36.200000
0.005200  -36.000000
0.004500  -35.900000
0.004500  -35.700000
0.006000  -35.500000
0.004500  -35.300000
0.003000  -35.100000
0.003000  -35.000000
0.002200  -34.800000
0.003000  -34.700000
0.001500  -34.500000
0.004500  -34.300000
0.005200  -34.100000
0.008200  -34.000000
0.007500  -33.800000
0.006000  -33.600000
0.006000  -33.400000
0.004500  -33.300000
0.006700  -33.100000
0.004500  -32.900000
0.004500  -32.700000
0.006000  -32.500000
0.005200  -32.400000
0.004500  -32.200000
0.000700  -32.000000
-0.001500  -31.800000
-0.001500  -31.600000
-0.003000  -31.400000
-0.002300  -31.200000
-0.002300  -31.100000
-0.001500  -30.900000
-0.000800  -30.700000
-0.001500  -30.500000
-0.003800  -30.300000
-0.004600  -30.200000
-0.001500  -30.000000
-0.003800  -29.800000
-0.004600  -29.600000
-0.003000  -29.400000
-0.001500  -29.200000
0.000700  -28.900000
0.001500  -28.700000
0.003000  -28.500000
0.001500  -28.300000
-0.000800  -28.100000
-0.001500  -27.900000
-0.001500  -27.700000
0.001500  -27.500000
0.000700  -27.300000
-0.001500  -27.000000
-0.002300  -26.800000
-0.001500  -26.600000
0.000700  -26.400000
0.002200  -26.200000
0.000700  -26.000000
-0.001500  -25.800000
-0.003000  -25.600000
-0.001500  -25.300000
-0.002300  -25.100000
-0.001500  -24.900000
0.000700  -24.700000
0.000700  -24.400000
0.001500  -24.200000
0.003700  -24.000000
0.004500  -23.800000
0.001500  -23.500000
-0.000800  -23.300000
0.000700  -23.100000
0.000700  -22.900000
0.000700  -22.600000
0.001500  -22.400000
0.004500  -22.200000
0.006700  -22.000000
0.006000  -21.700000
0.004500  -21.500000
0.004500  -21.300000
0.005200  -21.100000
0.005200  -20.800000
0.006700  -20.600000
0.008200  -20.400000
0.004500  -20.200000
0.003700  -19.900000
0.003000  -19.700000
-0.001500  -19.500000
-0.002300  -19.300000
-0.003000  -19.000000
-0.003000  -18.800000
-0.001500  -18.600000
-0.003000  -18.400000
-0.001500  -18.200000
-0.000800  -18.000000
-0.000800  -17.700000
-0.000800  -17.500000
-0.000800  -17.300000
-0.001500  -17.100000
-0.000800  -16.800000
-0.000800  -16.600000
-0.002300  -16.400000
-0.000800  -16.200000
-0.001500  -15.900000
-0.003800  -15.800000
-0.005300  -15.500000
-0.006800  -15.300000
-0.007500  -15.100000
-0.006800  -14.900000
-0.004600  -14.600000
-0.002300  -14.400000
-0.001500  -14.200000
-0.000800  -14.000000
0.003000  -13.800000
0.004500  -13.500000
0.002200  -13.300000
0.001500  -13.100000
0.001500  -12.900000
-0.001500  -12.700000
-0.001500  -12.500000
-0.001500  -12.200000
0.002200  -12.000000
0.006700  -11.800000
0.005200  -11.600000
0.002200  -11.300000
0.003700  -11.100000
0.007500  -10.900000
0.009700  -10.700000
0.011200  -10.400000
0.009000  -10.200000
0.007500  -10.000000
0.006700  -9.800000
0.012000  -9.600000
0.019500  -9.400000
0.021700  -9.100000
0.018000  -8.900000
0.020200  -8.700000
0.018000  -8.500000
-0.004600  -8.200000
-0.024800  -8.000000
-0.024000  -7.800000
-0.012800  -7.600000
-0.000800  -7.300000
-0.001500  -7.100000
0.000000  -6.800000
0.008200  -6.600000
0.008200  -6.400000
0.004500  -6.200000
0.003700  -5.900000
0.000700  -5.700000
-0.008300  -5.400000
-0.012000  -5.200000
-0.006000  -5.000000
-0.000800  -4.800000
0.000700  -4.500000
-0.007500  -4.300000
-0.013500  -4.100000
-0.003000  -3.800000
0.000000  -3.600000
0.003700  -3.400000
0.014200  -3.200000
0.015700  -3.000000
0.012700  -2.800000
0.010500  -2.600000
0.017200  -2.400000
0.022500  -2.300000
0.021700  -2.100000
0.020200  -1.900000
0.008200  -1.700000
0.002200  -1.500000
0.000700  -1.400000
-0.007500  -1.200000
-0.014300  -1.000000
-0.019500  -0.900000
-0.015000  -0.700000
-0.011300  -0.500000
-0.009100  -0.300000
-0.009100  -0.100000
-0.008300  0.000000
-0.009100  0.200000
-0.006800  0.400000
-0.000800  0.500000
0.000700  0.600000
0.000700  0.700000
0.003700  0.700000
0.005200  0.800000
0.007500  0.900000
0.004500  1.000000
0.003000  1.100000
0.001500  1.200000
-0.000800  1.300000
-0.000800  1.300000
-0.001500  1.400000
0.000000  1.500000
0.003000  1.600000
0.003000  1.700000
0.001500  1.800000
-0.000800  1.800000
0.004500  1.900000
0.009700  2.000000
0.014200  2.100000
0.013500  2.100000
0.012000  2.100000
0.013500  2.200000
0.012700  2.200000
0.012700  2.200000
0.014200  2.200000
0.020200  2.200000
0.015700  2.200000
0.016500  2.200000
0.016500  2.300000
0.018000  2.300000
0.030000  2.300000
0.043500  2.400000
0.053200  2.400000
0.033700  2.400000
0.017200  2.400000
0.006000  2.400000
-0.003800  2.500000
-0.000800  2.500000
0.007500  2.500000
0.025500  2.500000
0.023200  2.500000
0.012700  2.500000
0.002200  2.500000
-0.006000  2.500000
-0.012000  2.400000
-0.024000  2.400000
-0.033000  2.400000
-0.042000  2.400000
-0.046500  2.300000
-0.046500  2.300000
-0.044300  2.300000
-0.038300  2.300000
-0.030800  2.300000
-0.032300  2.200000
-0.033000  2.200000
-0.030000  2.200000
-0.028500  2.200000
-0.027000  2.200000
-0.026300  2.100000
-0.024000  2.100000
-0.018100  2.100000
-0.006000  2.000000
-0.005300  1.900000
-0.012800  1.900000
-0.018100  1.800000
-0.020300  1.800000
-0.018100  1.800000
-0.008300  1.700000
0.003000  1.600000
0.007500  1.600000
0.012000  1.500000
0.013500  1.500000
0.015000  1.400000
0.015700  1.400000
0.012700  1.300000
0.012700  1.300000
0.015000  1.200000
0.018000  1.200000
0.016500  1.100000
0.015700  1.100000
0.021700  1.000000
0.024700  0.900000
0.023200  0.900000
0.016500  0.800000
0.005200  0.800000
-0.003000  0.700000
-0.008300  0.600000
-0.013500  0.500000
-0.015800  0.500000
-0.007500  0.400000
0.001500  0.400000
0.001500  0.300000
-0.000800  0.200000
0.000000  0.200000
0.001500  0.100000
0.001500  0.000000
0.005200  0.000000
0.015700  -0.100000
0.018700  -0.200000
0.012000  -0.200000
0.005200  -0.300000
-0.000800  -0.400000
-0.000800  -0.500000
-0.003000  -0.600000
-0.006800  -0.700000
-0.013500  -0.800000
-0.019500  -0.900000
-0.019500  -0.900000
-0.012800  -1.000000
-0.006800  -1.100000
-0.006800  -1.200000
-0.000800  -1.300000
0.006700  -1.400000
0.010500  -1.500000
0.015000  -1.600000
0.008200  -1.700000
0.004500  -1.800000
0.010500  -1.800000
0.014200  -2.000000
0.009700  -2.000000
0.002200  -2.100000
0.012000  -2.200000
0.006700  -2.300000
-0.007500  -2.300000
-0.002300  -2.400000
0.000000  -2.500000
0.011200  -2.600000
0.022500  -2.600000
0.023200  -2.700000
0.018000  -2.800000
0.012000  -2.800000
0.005200  -2.900000
-0.000800  -3.000000
-0.010500  -3.100000
-0.025600  -3.200000
-0.028500  -3.200000
-0.021800  -3.300000
-0.018100  -3.400000
-0.008300  -3.500000
0.001500  -3.500000
-0.003000  -3.500000
-0.003800  -3.500000
-0.004600  -3.500000
-0.005300  -3.400000
0.009000  -3.400000
0.020200  -3.400000
0.018000  -3.400000
0.008200  -3.400000
0.006700  -3.300000
0.012000  -3.300000
0.018000  -3.300000
0.019500  -3.300000
0.032200  -3.300000
0.029200  -3.300000
0.014200  -3.200000
0.006700  -3.200000
-0.006800  -3.200000
-0.009100  -3.200000
-0.012000  -3.200000
-0.012800  -3.200000
-0.014300  -3.200000
-0.012800  -3.300000
-0.003000  -3.400000
0.006700  -3.400000
0.021700  -3.500000
0.027700  -3.500000
0.027700  -3.600000
0.014200  -3.600000
-0.005300  -3.700000
-0.000800  -3.700000
0.015700  -3.800000
0.022500  -3.800000
0.019500  -3.900000
0.019500  -3.900000
0.014200  -4.000000
0.006700  -4.100000
0.006000  -4.100000
0.008200  -4.100000
0.010500  -4.200000
0.010500  -4.300000
0.010500  -4.400000
0.018700  -4.500000
0.030700  -4.500000
0.023200  -4.600000
0.009000  -4.700000
0.004500  -4.800000
-0.001500  -4.900000
-0.008300  -5.000000
-0.021800  -5.000000
-0.039000  -5.100000
-0.048000  -5.200000
-0.048000  -5.300000
-0.046500  -5.400000
-0.034600  -5.500000
-0.019500  -5.500000
-0.020300  -5.600000
-0.022500  -5.700000
-0.027800  -5.800000
-0.021000  -5.900000
-0.004600  -5.900000
0.006000  -6.000000
0.007500  -6.000000
0.001500  -6.000000
0.003700  -6.100000
0.007500  -6.100000
0.009000  -6.200000
0.013500  -6.200000
0.023200  -6.200000
0.028500  -6.300000
0.025500  -6.300000
0.018000  -6.300000
0.012000  -6.300000
0.012000  -6.400000
0.013500  -6.400000
0.012700  -6.500000
0.012000  -6.500000
0.012000  -6.500000
0.009700  -6.600000
0.003700  -6.700000
0.000700  -6.600000
0.003000  -6.500000
0.003000  -6.300000
0.006700  -6.300000
0.012000  -6.200000
0.012000  -6.100000
0.009000  -6.000000
0.004500  -5.900000
0.001500  -5.800000
-0.000800  -5.700000
-0.000800  -5.600000
-0.004600  -5.500000
-0.004600  -5.400000
-0.003800  -5.300000
-0.002300  -5.200000
-0.000800  -5.100000
0.001500  -5.000000
0.003000  -4.900000
0.001500  -4.800000
0.000700  -4.700000
-0.000800  -4.600000
0.002200  -4.600000
0.009000  -4.500000
0.016500  -4.500000
0.017200  -4.400000
0.015000  -4.400000
0.014200  -4.300000
0.005200  -4.300000
-0.003000  -4.200000
-0.006000  -4.100000
-0.006800  -4.100000
-0.009100  -4.100000
-0.009800  -4.000000
-0.009100  -4.000000
-0.008300  -3.900000
-0.003800  -3.900000
-0.000800  -3.800000
0.004500  -3.700000
0.015000  -3.700000
0.020200  -3.600000
0.008200  -3.600000
-0.000800  -3.600000
-0.009100  -3.600000
-0.017300  -3.500000
-0.015000  -3.500000
-0.014300  -3.500000
-0.011300  -3.400000
-0.011300  -3.400000
-0.011300  -3.400000
-0.008300  -3.300000
0.000700  -3.300000
0.004500  -3.300000
0.003000  -3.300000
0.006000  -3.200000
0.001500  -3.200000
-0.000800  -3.200000
-0.000800  -3.200000
-0.003000  -3.100000
-0.002300  -3.100000
-0.001500  -3.100000
0.001500  -3.100000
0.003700  -3.000000
0.005200  -3.000000
0.007500  -3.000000
0.004500  -3.000000
0.003000  -3.000000
0.006700  -3.000000
0.006700  -3.000000
0.005200  -2.900000
0.003000  -2.900000
0.003000  -2.900000
0.000700  -2.900000
-0.005300  -2.900000
-0.006800  -2.900000
-0.009100  -2.800000
-0.008300  -2.800000
-0.009100  -2.800000
-0.008300  -2.800000
-0.008300  -2.800000
-0.008300  -2.800000
-0.006000  -2.700000
-0.006800  -2.700000
-0.006000  -2.700000
-0.008300  -2.700000
-0.009100  -2.600000
-0.004600  -2.600000
0.000700  -2.500000
0.003000  -2.500000
0.000000  -2.400000
0.003000  -2.400000
-0.000800  -2.400000
0.001500  -2.300000
0.007500  -2.300000
0.010500  -2.300000
0.012000  -2.200000
0.009700  -2.200000
0.006700  -2.200000
0.005200  -2.100000
0.006000  -2.100000
0.003000  -2.000000
0.000700  -2.000000
-0.001500  -2.000000
-0.003800  -1.900000
-0.004600  -1.900000
-0.005300  -1.800000
-0.001500  -1.800000
-0.001500  -1.800000
-0.003000  -1.800000
-0.003000  -1.700000
-0.003000  -1.700000
-0.002300  -1.700000
-0.001500  -1.600000
0.000000  -1.600000
-0.001500  -1.600000
-0.002300  -1.500000
0.000700  -1.500000
0.003000  -1.400000
0.004500  -1.400000
0.006700  -1.400000
0.004500  -1.400000
0.004500  -1.300000
0.003000  -1.300000
0.002200  -1.300000
-0.001500  -1.200000
-0.000800  -1.200000
0.003000  -1.200000
0.001500  -1.100000
0.001500  -1.100000
0.001500  -1.100000
0.003000  -1.000000
-0.000800  -1.000000
-0.001500  -1.000000
0.000700  -1.000000
0.001500  -0.900000
0.004500  -0.900000
0.004500  -0.900000
0.009000  -0.900000
0.014200  -0.800000
0.012000  -0.800000
0.010500  -0.800000
0.009000  -0.700000
0.012700  -0.700000
0.017200  -0.700000
0.021700  -0.700000
0.017200  -0.600000
0.008200  -0.600000
0.005200  -0.600000
0.003700  -0.500000
0.003700  -0.500000
0.008200  -0.500000
0.009700  -0.500000
0.004500  -0.500000
-0.004600  -0.400000
-0.009100  -0.400000
-0.010500  -0.400000
-0.012000  -0.300000
-0.008300  -0.300000
-0.004600  -0.300000
-0.005300  -0.300000
-0.006800  -0.200000
-0.006800  -0.200000
-0.006000  -0.200000
-0.003000  -0.200000
0.005200  -0.200000
0.008200  -0.100000
0.003000  -0.100000
-0.001500  -0.100000
-0.003800  -0.100000
0.000000  -0.100000
0.010500  0.000000
0.021700  0.000000
0.024000  0.000000
0.015700  0.000000
0.006700  0.000000
-0.003000  0.000000
-0.005300  0.000000
-0.005300  0.000000
-0.005300  0.000000
-0.007500  0.100000
-0.013500  0.100000
-0.014300  0.100000
-0.011300  0.100000
-0.004600  0.100000
-0.005300  0.200000
-0.005300  0.200000
-0.002300  0.200000
0.001500  0.200000
0.004500  0.300000
0.003000  0.300000
0.002200  0.300000
0.003000  0.300000
0.003700  0.300000
0.006700  0.400000
0.012000  0.400000
0.010500  0.400000
0.008200  0.400000
0.005200  0.400000
0.004500  0.400000
0.005200  0.500000
0.003000  0.500000
0.000700  0.500000
-0.000800  0.500000
0.001500  0.600000
0.009000  0.600000
0.009000  0.600000
0.003700  0.700000
0.000000  0.700000
-0.003000  0.700000
-0.000800  0.800000
0.001500  0.800000
0.001500  0.800000
0.004500  0.900000
0.006000  0.900000
0.000700  0.900000
-0.006000  0.900000
-0.004600  0.900000
0.000700  1.000000
0.000000  1.000000
-0.001500  1.000000
0.000000  1.100000
0.000000  1.100000
0.000000  1.100000
0.000000  1.200000
-0.003000  1.200000
-0.000800  1.300000
0.001500  1.300000
0.001500  1.300000
0.002200  1.300000
0.000700  1.400000
0.000000  1.400000
0.000700  1.400000
0.000700  1.500000
0.000700  1.500000
0.000700  1.500000
0.000700  1.600000
-0.000800  1.600000
-0.001500  1.700000
-0.003000  1.700000
-0.003800  1.700000
-0.005300  1.800000
-0.007500  1.800000
-0.008300  1.800000
-0.007500  1.800000
-0.006000  1.900000
-0.004600  1.900000
-0.002300  1.900000
0.000700  2.000000
0.001500  2.000000
0.003000  2.000000
0.003000  2.100000
0.005200  2.100000
0.003700  2.100000
0.002200  2.200000
0.001500  2.200000
-0.000800  2.200000
0.000000  2.200000
0.000700  2.300000
0.000700  2.300000
-0.000800  2.300000
0.000700  2.400000
0.001500  2.400000
0.000700  2.400000
0.001500  2.500000
0.000700  2.500000
0.001500  2.500000
0.002200  2.600000
0.003700  2.600000
0.006000  2.600000
0.006700  2.600000
0.006000  2.600000
0.004500  2.700000
0.005200  2.700000
0.006700  2.700000
0.004500  2.700000
0.005200  2.800000
0.006700  2.800000
0.006700  2.800000
0.008200  2.900000
0.006000  2.900000
0.007500  2.900000
0.008200  3.000000
0.006700  3.000000
0.006700  3.000000
0.008200  3.000000
0.009700  3.100000
0.009000  3.100000
0.005200  3.100000
0.005200  3.100000
0.005200  3.100000
0.008200  3.200000
0.014200  3.200000
0.021700  3.200000
0.015700  3.200000
0.008200  3.300000
0.003700  3.300000
-0.000800  3.300000
-0.003800  3.300000
-0.010500  3.400000
-0.012800  3.400000
-0.015800  3.400000
-0.016500  3.500000
-0.012000  3.500000
-0.007500  3.500000
-0.003000  3.500000
0.000700  3.600000
0.001500  3.600000
0.000000  3.600000
-0.000800  3.600000
-0.003000  3.600000
-0.001500  3.700000
0.000700  3.700000
-0.000800  3.700000
-0.000800  3.700000
-0.003000  3.800000
-0.006000  3.800000
-0.006800  3.800000
-0.005300  3.800000
-0.004600  3.900000
-0.006000  3.900000
-0.006800  3.900000
-0.005300  4.000000
-0.008300  4.000000
-0.009100  4.000000
-0.009100  4.000000
-0.008300  4.000000
-0.004600  4.100000
-0.003000  4.100000
-0.001500  4.100000
-0.001500  4.100000
-0.000800  4.200000
0.000700  4.200000
0.000700  4.200000
-0.000800  4.300000
-0.000800  4.300000
0.000700  4.300000
0.000700  4.400000
0.001500  4.400000
0.003000  4.400000
0.004500  4.400000
0.003000  4.500000
0.003000  4.500000
0.004500  4.500000
0.004500  4.500000
0.003700  4.600000
0.002200  4.600000
0.003700  4.600000
0.004500  4.700000
0.005200  4.700000
0.005200  4.700000
0.004500  4.800000
0.005200  4.800000
0.005200  4.800000
0.004500  4.800000
0.005200  4.900000
0.005200  4.900000
0.002200  4.900000
0.002200  4.900000
0.002200  5.000000
0.002200  5.000000
0.000700  5.000000
0.000700  5.100000
0.003700  5.100000
0.003000  5.100000
0.003000  5.200000
0.005200  5.200000
0.004500  5.200000
0.003700  5.300000
0.003000  5.300000
0.002200  5.300000
0.003000  5.300000
0.001500  5.300000
0.000700  5.400000
0.000000  5.400000
-0.001500  5.400000
-0.000800  5.500000
0.001500  5.500000
0.002200  5.500000
0.003000  5.600000
0.002200  5.600000
0.004500  5.600000
0.005200  5.700000
0.004500  5.700000
0.004500  5.700000
0.004500  5.700000
0.006000  5.800000
0.005200  5.800000
0.006000  5.800000
0.009000  5.800000
0.006700  5.800000
0.006700  5.900000
0.006700  5.900000
0.003000  5.900000
-0.002300  6.000000
-0.005300  6.000000
-0.005300  6.000000
-0.004600  6.100000
-0.004600  6.100000
-0.005300  6.100000
-0.003800  6.100000
-0.003000  6.200000
-0.003000  6.200000
-0.001500  6.200000
-0.001500  6.200000
-0.001500  6.200000
-0.003800  6.300000
-0.006800  6.300000
-0.006800  6.300000
-0.004600  6.300000
-0.002300  6.300000
-0.001500  6.300000
-0.001500  6.300000
-0.000800  6.300000
0.003000  6.300000
0.005200  6.300000
0.006000  6.400000
0.006700  6.400000
0.005200  6.400000
0.004500  6.400000
0.002200  6.400000
0.003000  6.400000
0.002200  6.400000
0.001500  6.400000
0.002200  6.400000
0.004500  6.500000
0.005200  6.500000
0.004500  6.500000
0.007500  6.500000
0.006000  6.500000
0.004500  6.500000
0.003000  6.500000
-0.000800  6.500000
0.000000  6.500000
0.001500  6.500000
0.003000  6.500000
0.003000  6.500000
0.002200  6.500000
0.003000  6.600000
-0.000800  6.600000
-0.001500  6.600000
0.000000  6.600000
-0.001500  6.600000
-0.001500  6.600000
-0.001500  6.600000
0.000700  6.600000
0.000700  6.600000
0.000000  6.600000
-0.000800  6.600000
-0.000800  6.600000
0.001500  6.600000
-0.000800  6.600000
0.000000  6.600000
0.000700  6.600000
-0.003000  6.600000
-0.001500  6.600000
0.000700  6.600000
0.000700  6.600000
0.002200  6.600000
0.005200  6.600000
0.003700  6.600000
0.001500  6.500000
0.000700  6.500000
0.000700  6.500000
0.000700  6.500000
0.003700  6.500000
0.004500  6.500000
0.005200  6.500000
0.005200  6.500000
0.001500  6.400000
0.002200  6.400000
0.000000  6.400000
-0.001500  6.400000
-0.000800  6.400000
-0.002300  6.300000
-0.001500  6.300000
-0.000800  6.300000
-0.000800  6.300000
-0.000800  6.300000
0.001500  6.300000
0.000700  6.300000
0.001500  6.200000
0.003700  6.200000
0.004500  6.200000
0.006000  6.200000
0.004500  6.200000
0.006700  6.200000
0.006000  6.200000
0.006000  6.200000
0.008200  6.200000
0.006000  6.200000
0.006000  6.200000
0.004500  6.200000
0.004500  6.200000
0.003700  6.100000
0.003700  6.100000
0.005200  6.100000
0.001500  6.100000
0.000700  6.100000
0.003000  6.100000
0.003000  6.100000
0.004500  6.000000
0.002200  6.000000
0.003000  6.000000
0.001500  6.000000
-0.001500  6.000000
0.001500  5.900000
-0.001500  5.900000
-0.000800  5.900000
0.000000  5.900000
0.000700  5.800000
0.002200  5.800000
0.005200  5.800000
0.006000  5.800000
0.001500  5.800000
-0.003000  5.700000
-0.003000  5.700000
-0.003800  5.700000
-0.002300  5.700000
-0.000800  5.600000
0.000700  5.600000
0.001500  5.500000
0.000700  5.500000
0.001500  5.500000
0.003000  5.400000
0.003700  5.400000
0.003700  5.300000
0.006000  5.300000
0.010500  5.300000
0.009000  5.300000
0.006700  5.200000
0.008200  5.200000
0.006700  5.100000
0.003700  5.100000
0.001500  5.000000
0.001500  5.000000
0.000000  4.900000
0.000700  4.900000
0.000700  4.900000
-0.003000  4.900000
-0.003000  4.800000
-0.001500  4.700000
-0.003000  4.700000
-0.001500  4.700000
0.000000  4.700000
-0.001500  4.600000
-0.001500  4.600000
-0.003000  4.600000
-0.001500  4.500000
-0.001500  4.500000
-0.002300  4.500000
-0.000800  4.500000
-0.004600  4.500000
-0.005300  4.400000
-0.006800  4.400000
-0.008300  4.400000
-0.006000  4.300000
-0.003800  4.300000
-0.005300  4.300000
-0.005300  4.200000
-0.003800  4.200000
-0.004600  4.100000
-0.001500  4.100000
-0.000800  4.100000
0.000000  4.100000
0.000000  4.000000
0.001500  4.000000
0.002200  4.000000
0.001500  4.000000
0.000700  3.900000
-0.001500  3.900000
-0.000800  3.900000
-0.000800  3.800000
0.000700  3.800000
0.000700  3.800000
-0.001500  3.700000
-0.000800  3.700000
0.000000  3.700000
0.000700  3.600000
0.000700  3.600000
0.003000  3.600000
0.004500  3.500000
0.002200  3.500000
0.002200  3.500000
0.003700  3.500000
0.003700  3.400000
0.002200  3.400000
0.001500  3.300000
0.002200  3.300000
0.004500  3.300000
0.003000  3.200000
0.002200  3.200000
0.002200  3.100000
0.000700  3.100000
0.003000  3.100000
0.002200  3.100000
0.003000  3.000000
0.004500  3.000000
0.003700  2.900000
0.003700  2.900000
0.001500  2.900000
0.002200  2.800000
0.003000  2.800000
0.001500  2.700000
-0.000800  2.700000
-0.000800  2.600000
-0.000800  2.600000
0.000000  2.600000
0.000000  2.600000
0.000000  2.500000
0.001500  2.500000
0.002200  2.400000
0.006000  2.400000
0.006700  2.300000
0.004500  2.300000
0.004500  2.200000
0.005200  2.200000
0.003700  2.200000
0.002200  2.200000
0.000700  2.100000
-0.000800  2.100000
0.000700  2.000000
0.000700  2.000000
-0.002300  1.900000
-0.004600  1.800000
-0.004600  1.800000
-0.003000  1.800000
-0.001500  1.700000
-0.002300  1.600000
0.003000  1.600000
0.004500  1.500000
0.006000  1.400000
0.008200  1.400000
0.006700  1.300000
0.006700  1.300000
0.005200  1.300000
0.004500  1.200000
0.003000  1.100000
0.002200  1.100000
0.003000  1.000000
0.005200  0.900000
0.006700  0.900000
0.005200  0.800000
0.006000  0.700000
0.006000  0.600000
0.003000  0.600000
0.002200  0.500000
0.001500  0.400000
0.002200  0.300000
0.004500  0.200000
0.003000  0.100000
-0.001500  0.000000
-0.001500  0.000000
0.000700  -0.100000
0.002200  -0.200000
0.003000  -0.300000
0.000000  -0.400000
-0.003800  -0.500000
-0.006000  -0.500000
-0.009100  -0.600000
-0.008300  -0.700000
-0.006800  -0.800000
-0.005300  -0.900000
-0.000800  -1.000000
0.003000  -1.100000
0.006000  -1.200000
0.003700  -1.300000
0.003700  -1.400000
0.008200  -1.500000
0.009000  -1.700000
0.006700  -1.800000
0.003000  -1.900000
0.000000  -2.000000
0.000700  -2.100000
-0.001500  -2.200000
0.000700  -2.300000
0.003000  -2.400000
-0.002300  -2.500000
0.000700  -2.700000
0.000700  -2.700000
-0.003800  -2.900000
-0.006000  -3.000000
-0.005300  -3.100000
0.001500  -3.300000
0.000700  -3.400000
-0.000800  -3.600000
0.000700  -3.700000
0.000700  -3.900000
0.004500  -4.000000
0.006000  -4.200000
0.003000  -4.300000
0.003700  -4.500000
0.005200  -4.600000
0.004500  -4.800000
0.006700  -5.000000
0.005200  -5.100000
0.004500  -5.200000
0.003000  -5.400000
0.001500  -5.500000
0.001500  -5.700000
-0.002300  -5.900000
-0.007500  -6.000000
-0.010500  -6.200000
-0.010500  -6.400000
-0.010500  -6.700000
-0.010500  -6.900000
-0.009100  -7.100000
-0.010500  -7.300000
-0.008300  -7.500000
-0.006800  -7.700000
-0.006800  -8.000000
-0.006800  -8.200000
-0.003800  -8.400000
0.004500  -8.600000
0.008200  -8.900000
0.008200  -9.100000
0.008200  -9.300000
0.006000  -9.500000
0.009000  -9.700000
0.006700  -9.900000
0.001500  -10.200000
-0.001500  -10.400000
-0.003800  -10.700000
-0.001500  -10.900000
-0.000800  -11.200000
0.000700  -11.500000
0.000700  -11.800000
0.003000  -12.100000
0.002200  -12.300000
0.003000  -12.600000
0.008200  -12.900000
0.013500  -13.200000
0.016500  -13.500000
0.015700  -13.700000
0.012000  -14.000000
0.006700  -14.300000
0.006000  -14.500000
0.002200  -14.800000
-0.000800  -15.100000
-0.003000  -15.400000
-0.003800  -15.700000
-0.003000  -16.000000
-0.003000  -16.200000
-0.000800  -16.600000
-0.000800  -16.800000
0.000700  -17.100000
0.002200  -17.500000
0.003000  -17.800000
0.003000  -18.100000
0.003000  -18.400000
0.006000  -18.700000
0.003000  -19.000000
-0.000800  -19.300000
-0.000800  -19.600000
0.000700  -19.900000
0.000700  -20.200000
0.000700  -20.500000
0.000000  -20.800000
-0.000800  -21.200000
0.000700  -21.400000
0.000700  -21.700000
0.003000  -22.100000
0.006700  -22.400000
0.008200  -22.700000
0.006700  -23.000000
0.005200  -23.300000
0.003700  -23.700000
0.002200  -24.000000
0.003000  -24.300000
0.004500  -24.600000
0.004500  -24.900000
0.001500  -25.200000
-0.001500  -25.600000
-0.003800  -25.900000
-0.001500  -26.200000
0.000700  -26.500000
0.002200  -26.900000
0.004500  -27.200000
0.005200  -27.500000
0.008200  -27.800000
0.008200  -28.100000
0.010500  -28.500000
0.008200  -28.800000
0.001500  -29.000000
-0.000800  -29.300000
0.001500  -29.700000
0.002200  -30.000000
0.001500  -30.200000
0.000700  -30.600000
0.001500  -30.900000
-0.000800  -31.100000
-0.006800  -31.500000
-0.006800  -31.800000
-0.006000  -32.000000
-0.010500  -32.400000
-0.013500  -32.700000
-0.014300  -33.000000
-0.015800  -33.300000
-0.015000  -33.600000
-0.008300  -33.900000
-0.004600  -34.200000
-0.003000  -34.500000
-0.004600  -34.700000
-0.005300  -35.000000
-0.002300  -35.300000
-0.005300  -35.600000
-0.005300  -35.800000
-0.004600  -36.000000
-0.001500  -36.300000
0.004500  -36.600000
0.004500  -36.900000
0.004500  -37.100000
0.006700  -37.400000
0.004500  -37.700000
0.003700  -37.900000
0.000700  -38.200000
0.000700  -38.500000
0.005200  -38.700000
0.001500  -39.000000
0.000700  -39.200000
-0.000800  -39.500000
-0.004600  -39.800000
-0.006800  -40.100000
-0.005300  -40.300000
0.001500  -40.500000
0.003000  -40.800000
0.002200  -41.000000
0.000000  -41.300000
0.001500  -41.600000
0.000700  -41.800000
0.002200  -42.100000
0.006700  -42.300000
0.008200  -42.600000
0.009700  -42.800000
0.012700  -43.100000
0.012000  -43.300000
0.011200  -43.600000
0.012000  -43.800000
0.008200  -44.100000
0.008200  -44.400000
0.009000  -44.600000
0.009700  -44.900000
0.012000  -45.100000
0.012700  -45.300000
0.014200  -45.600000
0.015000  -45.800000
0.016500  -46.000000
0.014200  -46.300000
0.014200  -46.500000
0.018700  -46.800000
0.021000  -47.000000
0.021700  -47.300000
0.020200  -47.500000
0.021000  -47.700000
0.023200  -47.900000
0.020200  -48.200000
0.017200  -48.400000
0.014200  -48.600000
0.013500  -48.900000
0.014200  -49.100000
0.011200  -49.400000
0.009000  -49.600000
0.010500  -49.800000
0.009000  -50.000000
0.006700  -50.300000
0.002200  -50.500000
-0.000800  -50.800000
-0.007500  -51.000000
-0.012000  -51.200000
-0.012800  -51.400000
-0.016500  -51.700000
-0.017300  -51.900000
-0.019500  -52.200000
-0.019500  -52.400000
-0.019500  -52.600000
-0.019500  -52.800000
-0.021000  -53.100000
-0.021000  -53.300000
-0.015800  -53.600000
-0.015800  -53.800000
-0.009800  -54.000000
-0.005300  -54.300000
-0.003800  -54.500000
-0.003000  -54.600000
-0.005300  -54.900000
-0.006000  -55.000000
-0.008300  -55.300000
-0.007500  -55.500000
-0.009800  -55.700000
-0.011300  -55.900000
-0.011300  -56.100000
-0.010500  -56.300000
-0.009100  -56.500000
-0.007500  -56.700000
-0.003000  -56.900000
-0.000800  -57.100000
0.001500  -57.300000
0.001500  -57.600000
0.004500  -57.700000
0.005200  -58.000000
0.006000  -58.100000
0.005200  -58.400000
0.003700  -58.500000
0.003000  -58.700000
0.000700  -58.900000
0.000700  -59.000000
0.000700  -59.200000
0.001500  -59.400000
0.001500  -59.500000
0.004500  -59.700000
0.003000  -59.900000
0.002200  -60.000000
0.006700  -60.200000
0.006000  -60.300000
0.005200  -60.500000
0.008200  -60.700000
0.008200  -60.800000
0.006000  -61.000000
0.006700  -61.200000
0.006700  -61.300000
0.004500  -61.500000
0.005200  -61.700000
0.006700  -61.800000
0.008200  -61.900000
0.009000  -62.100000
0.010500  -62.200000
0.009000  -62.300000
0.006000  -62.500000
0.003700  -62.600000
0.002200  -62.700000
0.005200  -62.900000
0.004500  -63.000000
0.001500  -63.100000
0.001500  -63.300000
0.001500  -63.400000
0.001500  -63.500000
0.001500  -63.700000
0.003000  -63.800000
0.003000  -63.900000
0.003000  -64.100000
0.001500  -64.200000
0.000700  -64.400000
0.000700  -64.400000
0.000000  -64.500000
0.002200  -64.600000
0.003000  -64.700000
0.002200  -64.800000
-0.000800  -64.900000
-0.003000  -65.000000
-0.003000  -65.100000
-0.003000  -65.200000
-0.004600  -65.300000
-0.005300  -65.400000
-0.006800  -65.500000
-0.006800  -65.600000
-0.006800  -65.700000
-0.008300  -65.700000
-0.008300  -65.800000
-0.008300  -65.900000
-0.011300  -66.000000
-0.010500  -66.100000
-0.009100  -66.200000
-0.004600  -66.200000
-0.000800  -66.300000
-0.000800  -66.300000
0.005200  -66.300000
0.004500  -66.400000
0.003000  -66.400000
0.004500  -66.500000
0.003000  -66.500000
0.003000  -66.500000
0.004500  -66.600000
0.006000  -66.600000
0.005200  -66.600000
0.003000  -66.600000
0.005200  -66.700000
0.006700  -66.700000
0.005200  -66.800000
0.006700  -66.800000
0.005200  -66.800000
0.003000  -66.900000
0.001500  -67.000000
-0.000800  -67.000000
-0.001500  -66.900000
-0.004600  -66.900000
-0.005300  -66.900000
-0.004600  -66.900000
-0.003800  -66.900000
-0.004600  -66.800000
-0.004600  -66.800000
-0.002300  -66.800000
-0.004600  -66.800000
-0.010500  -66.800000
-0.010500  -66.700000
-0.006000  -66.700000
-0.001500  -66.700000
0.002200  -66.700000
0.003000  -66.700000
0.001500  -66.600000
0.002200  -66.600000
0.002200  -66.600000
0.000700  -66.600000
0.003000  -66.600000
0.000700  -66.500000
0.000700  -66.400000
-0.000800  -66.400000
-0.001500  -66.300000
0.001500  -66.300000
0.003000  -66.200000
0.003000  -66.200000
0.002200  -66.100000
-0.001500  -66.100000
-0.003000  -66.000000
-0.005300  -66.000000
-0.008300  -65.900000
-0.008300  -65.800000
-0.008300  -65.800000
-0.007500  -65.700000
-0.006000  -65.700000
-0.004600  -65.600000
-0.000800  -65.600000
0.003000  -65.500000
0.009000  -65.400000
0.014200  -65.300000
0.014200  -65.300000
0.017200  -65.200000
0.018000  -65.100000
0.018000  -65.000000
0.020200  -64.900000
0.021700  -64.800000
0.021000  -64.800000
0.021000  -64.700000
0.019500  -64.600000
0.017200  -64.500000
0.015700  -64.400000
0.014200  -64.300000
0.015000  -64.200000
0.011200  -64.200000
0.000700  -64.100000
-0.003000  -64.000000
-0.003800  -63.900000
-0.004600  -63.800000
-0.001500  -63.700000
0.000000  -63.600000
0.001500  -63.500000
0.002200  -63.300000
0.004500  -63.200000
0.004500  -63.100000
0.005200  -63.000000
0.005200  -62.800000
0.002200  -62.700000
-0.001500  -62.600000
-0.006000  -62.500000
-0.006800  -62.400000
-0.006800  -62.200000
-0.008300  -62.100000
-0.010500  -62.000000
-0.011300  -61.900000
-0.009800  -61.700000
-0.006800  -61.600000
-0.005300  -61.500000
-0.004600  -61.400000
-0.004600  -61.200000
-0.003800  -61.000000
-0.004600  -60.800000
-0.006000  -60.700000
-0.005300  -60.500000
-0.005300  -60.300000
-0.003800  -60.200000
-0.005300  -60.000000
-0.008300  -59.800000
-0.005300  -59.600000
-0.005300  -59.400000
-0.005300  -59.300000
-0.003000  -59.100000
-0.004600  -58.900000
-0.004600  -58.700000
-0.003000  -58.600000
-0.001500  -58.400000
-0.000800  -58.200000
0.001500  -58.100000
0.003000  -57.900000
0.003700  -57.600000
0.001500  -57.400000
0.000700  -57.200000
0.004500  -57.000000
0.006700  -56.700000
0.004500  -56.500000
0.002200  -56.300000
0.003700  -56.100000
0.003700  -55.800000
0.003000  -55.600000
0.000700  -55.400000
-0.000800  -55.100000
0.000700  -54.900000
0.000700  -54.700000
0.001500  -54.500000
0.002200  -54.200000
0.001500  -54.000000
0.003000  -53.800000
0.005200  -53.600000
0.005200  -53.300000
0.005200  -53.100000
0.006700  -52.800000
0.006700  -52.500000
0.005200  -52.200000
0.006000  -51.900000
0.006700  -51.700000
0.006000  -51.400000
0.003700  -51.100000
0.004500  -50.900000
0.006000  -50.500000
0.006700  -50.300000
0.004500  -50.000000
0.003700  -49.700000
0.000700  -49.500000
0.000700  -49.200000
0.003000  -48.900000
0.001500  -48.600000
0.001500  -48.300000
-0.001500  -48.100000
-0.000800  -47.800000
0.000000  -47.500000
0.002200  -47.200000
0.003000  -46.800000
0.002200  -46.500000
0.004500  -46.200000
0.004500  -45.900000
0.005200  -45.600000
0.004500  -45.300000
0.005200  -45.000000
0.007500  -44.600000
0.006000  -44.400000
0.004500  -44.100000
0.003000  -43.700000
0.005200  -43.400000
0.008200  -43.100000
0.006700  -42.800000
0.004500  -42.500000
0.001500  -42.200000
-0.000800  -41.900000
-0.001500  -41.500000
-0.006000  -41.200000
-0.006800  -40.800000
-0.003000  -40.400000
0.005200  -40.100000
0.010500  -39.600000
0.012700  -39.300000
0.010500  -38.900000
0.008200  -38.600000
0.007500  -38.200000
0.001500  -37.800000
-0.002300  -37.400000
-0.005300  -37.000000
-0.006800  -36.700000
-0.006800  -36.300000
-0.009100  -35.900000
-0.009100  -35.600000
-0.008300  -35.200000
-0.006800  -34.800000
-0.006000  -34.400000
-0.006800  -34.100000
-0.003000  -33.700000
-0.000800  -33.300000
-0.000800  -32.900000
0.000700  -32.500000
0.008200  -32.100000
0.012700  -31.700000
0.006700  -31.300000
0.003000  -30.900000
-0.000800  -30.500000
-0.006800  -30.100000
-0.010500  -29.700000
-0.014300  -29.300000
-0.012800  -28.900000
-0.012000  -28.500000
-0.010500  -28.100000
-0.003000  -27.700000
0.006700  -27.300000
0.009700  -26.900000
0.012700  -26.500000
0.015700  -26.100000
0.012000  -25.700000
0.008200  -25.300000
0.003700  -24.900000
-0.000800  -24.500000
-0.004600  -24.100000
-0.005300  -23.700000
-0.005300  -23.300000
-0.008300  -22.900000
-0.006800  -22.500000
-0.003000  -22.100000
0.000000  -21.600000
0.000000  -21.200000
0.000000  -20.800000
0.003000  -20.400000
0.006000  -20.000000
0.002200  -19.600000
0.005200  -19.200000
0.007500  -18.800000
0.004500  -18.400000
0.003700  -18.000000
-0.000800  -17.600000
0.001500  -17.300000
0.004500  -17.000000
0.006000  -16.700000
0.008200  -16.300000
0.010500  -15.900000
0.008200  -15.600000
-0.001500  -15.300000
-0.009100  -14.900000
-0.012800  -14.600000
-0.009100  -14.200000
-0.005300  -13.900000
-0.010500  -13.500000
-0.015000  -13.200000
-0.015800  -12.900000
-0.016500  -12.500000
-0.013500  -12.200000
-0.009800  -11.800000
-0.005300  -11.500000
0.002200  -11.200000
0.015700  -10.900000
0.022500  -10.600000
0.018000  -10.400000
0.018000  -10.100000
0.014200  -9.800000
0.008200  -9.500000
0.006700  -9.300000
0.004500  -9.000000
0.006700  -8.700000
0.004500  -8.500000
0.003000  -8.200000
0.009000  -7.900000
0.006700  -7.700000
0.003700  -7.400000
0.000700  -7.100000
0.000000  -6.800000
0.001500  -6.600000
-0.000800  -6.300000
0.002200  -6.000000
0.003000  -5.800000
0.006000  -5.500000
0.005200  -5.300000
0.010500  -5.100000
0.022500  -4.900000
0.027700  -4.600000
0.035200  -4.400000
0.031500  -4.200000
0.025500  -4.000000
0.019500  -3.700000
0.009700  -3.500000
0.005200  -3.300000
-0.000800  -3.100000
-0.003000  -2.800000
-0.001500  -2.600000
0.003000  -2.400000
0.009000  -2.200000
0.017200  -1.900000
0.014200  -1.700000
0.009700  -1.500000
0.012000  -1.300000
0.009000  -1.100000
-0.001500  -0.900000
-0.013500  -0.700000
-0.012800  -0.500000
-0.003000  -0.300000
0.004500  -0.100000
0.001500  0.100000
-0.003000  0.300000
-0.006000  0.500000
-0.004600  0.700000
-0.005300  0.900000
-0.006000  1.100000
-0.002300  1.300000
-0.000800  1.500000
0.003000  1.700000
-0.001500  1.900000
-0.009800  2.100000
-0.012000  2.200000
-0.013500  2.500000
-0.006800  2.600000
0.002200  2.700000
0.006000  2.800000
0.005200  2.900000
0.001500  3.000000
0.005200  3.100000
0.006700  3.100000
0.001500  3.200000
0.005200  3.300000
0.004500  3.400000
0.006700  3.500000
0.012700  3.500000
0.015000  3.600000
0.015700  3.700000
0.010500  3.700000
0.000700  3.800000
-0.004600  3.900000
-0.004600  4.000000
-0.004600  4.000000
-0.002300  4.100000
-0.000800  4.200000
0.001500  4.200000
0.000700  4.200000
-0.008300  4.200000
-0.009800  4.200000
-0.006800  4.200000
-0.005300  4.200000
-0.006000  4.200000
-0.006000  4.200000
-0.009100  4.100000
-0.010500  4.100000
-0.012000  4.100000
-0.018100  4.100000
-0.021800  4.100000
-0.021800  4.100000
-0.019500  4.000000
-0.014300  4.000000
-0.005300  4.000000
0.001500  4.000000
0.005200  4.000000
0.004500  4.000000
0.001500  3.900000
0.001500  3.900000
0.005200  3.800000
0.021700  3.700000
0.030000  3.600000
0.020200  3.600000
0.007500  3.500000
-0.001500  3.400000
-0.006000  3.400000
-0.011300  3.300000
-0.008300  3.200000
-0.001500  3.100000
-0.001500  3.100000
-0.008300  3.000000
-0.011300  2.900000
-0.008300  2.800000
-0.001500  2.800000
0.003000  2.700000
0.001500  2.600000
0.008200  2.500000
0.008200  2.500000
0.000700  2.400000
-0.000800  2.300000
-0.008300  2.200000
-0.006800  2.200000
-0.006800  2.100000
-0.005300  2.000000
0.005200  1.900000
0.008200  1.900000
0.007500  1.800000
0.006000  1.700000
0.005200  1.700000
0.011200  1.600000
0.004500  1.500000
-0.003000  1.400000
0.003700  1.300000
0.009000  1.300000
-0.000800  1.200000
-0.009800  1.100000
-0.009100  1.000000
-0.002300  1.000000
-0.000800  1.000000
0.000000  1.000000
0.007500  1.000000
0.006700  1.100000
0.001500  1.100000
-0.009100  1.100000
-0.023300  1.100000
-0.029300  1.100000
-0.034600  1.200000
-0.029300  1.200000
-0.026300  1.200000
-0.016500  1.200000
-0.002300  1.200000
-0.006800  1.200000
-0.006000  1.300000
-0.000800  1.300000
0.003700  1.300000
0.000700  1.300000
-0.001500  1.300000
0.001500  1.300000
0.003000  1.300000
0.009000  1.300000
0.009700  1.200000
0.007500  1.200000
0.005200  1.200000
0.009000  1.100000
0.024000  1.100000
0.037500  1.100000
0.042000  1.000000
0.039700  1.000000
0.038200  1.000000
0.039700  0.900000
0.039000  0.900000
0.035200  0.900000
0.027700  0.900000
0.021700  0.800000
0.014200  0.800000
0.009000  0.800000
0.007500  0.700000
0.009000  0.600000
0.006700  0.400000
0.009000  0.300000
0.003700  0.100000
-0.024000  0.000000
-0.039000  -0.100000
-0.039000  -0.300000
-0.042000  -0.500000
-0.044300  -0.600000
-0.036800  -0.700000
-0.029300  -0.900000
-0.024800  -1.000000
-0.014300  -1.200000
-0.004600  -1.300000
0.009000  -1.400000
0.010500  -1.600000
-0.001500  -1.700000
-0.012000  -1.900000
-0.008300  -2.000000
-0.001500  -2.200000
-0.000800  -2.300000
0.001500  -2.400000
0.003700  -2.600000
0.011200  -2.700000
0.019500  -2.800000
0.025500  -3.000000
0.026200  -3.100000
0.023200  -3.200000
0.015700  -3.400000
0.015700  -3.500000
0.019500  -3.600000
0.020200  -3.700000
0.023200  -3.900000
0.025500  -4.000000
0.018700  -4.100000
0.009000  -4.300000
0.007500  -4.400000
0.005200  -4.500000
0.006700  -4.700000
0.011200  -4.900000
0.010500  -4.800000
0.009000  -4.700000
0.009000  -4.600000
0.011200  -4.500000
0.012000  -4.500000
0.012700  -4.400000
0.015000  -4.300000
0.008200  -4.200000
0.000700  -4.200000
-0.001500  -4.100000
-0.008300  -4.000000
-0.015800  -4.000000
-0.020300  -3.900000
-0.026300  -3.800000
-0.023300  -3.700000
-0.016500  -3.600000
-0.019500  -3.600000
-0.024000  -3.500000
-0.018800  -3.400000
-0.008300  -3.300000
-0.006800  -3.200000
-0.003800  -3.100000
-0.002300  -3.000000
-0.003000  -2.900000
-0.009100  -2.800000
-0.016500  -2.700000
-0.018100  -2.600000
-0.018800  -2.500000
-0.015800  -2.300000
-0.012800  -2.300000
-0.008300  -2.200000
-0.000800  -2.000000
0.003000  -1.900000
0.001500  -1.800000
-0.000800  -1.700000
0.000700  -1.600000
0.000700  -1.500000
0.000700  -1.400000
0.000700  -1.300000
-0.001500  -1.200000
0.003000  -1.100000
0.006000  -1.100000
0.012000  -1.100000
0.010500  -1.000000
0.011200  -1.000000
0.015000  -0.900000
0.013500  -0.900000
0.018000  -0.900000
0.016500  -0.900000
0.015700  -0.800000
0.015000  -0.800000
0.014200  -0.700000
0.015000  -0.700000
0.015000  -0.700000
0.015700  -0.600000
0.017200  -0.600000
0.018000  -0.500000
0.018000  -0.500000
0.014200  -0.500000
0.010500  -0.500000
0.010500  -0.500000
0.008200  -0.500000
0.008200  -0.500000
0.016500  -0.500000
0.019500  -0.400000
0.018700  -0.400000
0.008200  -0.400000
-0.002300  -0.400000
-0.008300  -0.400000
-0.015800  -0.400000
-0.016500  -0.400000
-0.015800  -0.400000
-0.015000  -0.400000
-0.014300  -0.400000
-0.016500  -0.400000
-0.010500  -0.400000
-0.008300  -0.400000
-0.004600  -0.400000
-0.000800  -0.400000
-0.006000  -0.400000
-0.004600  -0.300000
-0.000800  -0.300000
-0.002300  -0.200000
-0.003000  -0.100000
-0.008300  -0.100000
-0.010500  0.000000
-0.009100  0.000000
-0.008300  0.100000
-0.004600  0.100000
-0.000800  0.200000
-0.000800  0.200000
0.000000  0.300000
0.005200  0.400000
0.005200  0.400000
0.003000  0.400000
0.000700  0.500000
-0.004600  0.500000
-0.008300  0.600000
-0.005300  0.700000
-0.004600  0.700000
-0.002300  0.800000
0.001500  0.900000
0.001500  0.900000
0.004500  1.000000
0.006700  1.100000
0.003000  1.100000
0.000700  1.200000
0.004500  1.300000
0.005200  1.300000
0.005200  1.400000
0.004500  1.500000
0.001500  1.600000
0.002200  1.600000
-0.000800  1.700000
0.004500  1.800000
0.012000  1.800000
0.006700  1.900000
0.002200  2.000000
-0.002300  2.000000
-0.004600  2.100000
0.004500  2.200000
0.008200  2.200000
0.006700  2.200000
0.003000  2.200000
0.000000  2.200000
0.000700  2.200000
0.005200  2.300000
0.006700  2.300000
0.000700  2.300000
-0.006800  2.400000
-0.009800  2.400000
-0.006000  2.400000
-0.000800  2.400000
0.003000  2.500000
0.006000  2.500000
0.010500  2.500000
0.012700  2.500000
0.015000  2.600000
0.015000  2.600000
0.009700  2.600000
0.006700  2.600000
0.002200  2.600000
0.000000  2.600000
0.003000  2.600000
0.003000  2.600000
0.001500  2.600000
0.000000  2.600000
-0.000800  2.600000
-0.001500  2.600000
-0.004600  2.600000
-0.005300  2.600000
-0.005300  2.600000
-0.005300  2.500000
-0.004600  2.500000
-0.004600  2.500000
-0.000800  2.500000
0.000700  2.500000
-0.000800  2.500000
-0.002300  2.500000
-0.003000  2.400000
-0.000800  2.400000
-0.000800  2.400000
-0.001500  2.400000
-0.005300  2.400000
-0.005300  2.400000
-0.004600  2.400000
-0.003000  2.400000
-0.005300  2.400000
-0.006800  2.400000
-0.003000  2.400000
-0.001500  2.400000
-0.000800  2.400000
-0.000800  2.400000
0.001500  2.400000
0.000700  2.400000
-0.002300  2.400000
0.002200  2.400000
0.006000  2.400000
0.009000  2.400000
0.010500  2.400000
0.012000  2.400000
0.012700  2.400000
0.012000  2.500000
0.010500  2.500000
0.006700  2.500000
0.005200  2.500000
0.005200  2.500000
0.001500  2.500000
0.000700  2.500000
-0.001500  2.500000
-0.000800  2.500000
-0.000800  2.500000
-0.000800  2.600000
0.003000  2.600000
0.003700  2.600000
0.004500  2.600000
0.004500  2.600000
0.005200  2.600000
0.004500  2.600000
0.003700  2.600000
0.003000  2.600000
0.003000  2.600000
0.003700  2.700000
-0.000800  2.700000
-0.002300  2.700000
-0.003000  2.800000
-0.003800  2.800000
0.003000  2.800000
0.012700  2.900000
0.018700  2.900000
0.013500  2.900000
0.007500  3.000000
0.000700  3.000000
-0.005300  3.000000
-0.003000  3.100000
0.005200  3.100000
0.012000  3.100000
0.008200  3.100000
0.003000  3.100000
0.000700  3.200000
0.000700  3.200000
-0.000800  3.200000
-0.001500  3.200000
-0.002300  3.200000
-0.004600  3.200000
-0.008300  3.200000
-0.008300  3.200000
-0.007500  3.200000
-0.008300  3.200000
-0.007500  3.200000
-0.004600  3.200000
-0.003000  3.200000
-0.002300  3.200000
0.000000  3.200000
0.000700  3.200000
0.003000  3.200000
0.003000  3.200000
0.006000  3.200000
0.006000  3.200000
0.006700  3.200000
0.008200  3.200000
0.005200  3.200000
0.003000  3.200000
0.000000  3.200000
0.000700  3.100000
0.000700  3.100000
-0.001500  3.100000
0.000700  3.100000
0.002200  3.100000
0.001500  3.100000
0.003000  3.100000
0.003000  3.100000
0.000700  3.100000
-0.001500  3.100000
-0.004600  3.000000
-0.004600  3.000000
-0.004600  3.000000
-0.003000  3.000000
-0.001500  3.000000
-0.003000  2.900000
-0.003800  2.900000
-0.005300  2.900000
-0.005300  2.900000
-0.006000  2.900000
-0.006000  2.900000
-0.002300  2.900000
0.003000  2.900000
0.007500  2.900000
0.009700  2.800000
0.009000  2.800000
0.008200  2.800000
0.006700  2.800000
0.004500  2.800000
0.003000  2.800000
0.001500  2.700000
0.000000  2.700000
-0.000800  2.700000
-0.000800  2.700000
-0.000800  2.700000
-0.000800  2.600000
-0.001500  2.600000
-0.003000  2.600000
-0.001500  2.600000
-0.000800  2.600000
-0.001500  2.600000
0.000000  2.600000
-0.000800  2.600000
-0.003000  2.600000
-0.003000  2.600000
-0.002300  2.600000
-0.003000  2.600000
-0.003000  2.600000
0.000700  2.600000
0.000000  2.600000
-0.002300  2.600000
-0.004600  2.600000
-0.004600  2.600000
-0.003800  2.600000
-0.002300  2.600000
-0.000800  2.600000
-0.000800  2.600000
-0.000800  2.700000
0.000700  2.700000
0.000700  2.700000
-0.000800  2.700000
0.000700  2.700000
0.001500  2.700000
0.001500  2.700000
0.000700  2.800000
0.000700  2.800000
0.000700  2.800000
0.004500  2.800000
0.005200  2.800000
0.003700  2.800000
0.005200  2.900000
0.004500  2.900000
0.003000  2.900000
0.003700  2.900000
0.004500  2.900000
0.004500  2.900000
0.005200  2.900000
0.003700  2.900000
0.003700  2.900000
0.003700  2.900000
0.004500  3.000000
0.006700  3.000000
0.004500  3.000000
0.002200  3.000000
0.003000  3.000000
0.003700  3.000000
0.005200  3.000000
0.004500  3.000000
0.003700  3.000000
0.001500  3.000000
0.001500  3.000000
-0.000800  3.000000
-0.000800  3.000000
0.000000  3.000000
0.000700  3.000000
0.003000  3.000000
0.002200  3.000000
0.003000  3.000000
0.001500  3.000000
0.000700  3.100000
0.000700  3.100000
0.000000  3.100000
0.000700  3.100000
0.000700  3.100000
0.000000  3.100000
-0.000800  3.100000
0.000700  3.100000
0.002200  3.100000
0.001500  3.100000
0.002200  3.100000
0.000000  3.100000
0.001500  3.100000
0.000000  3.100000
0.000700  3.100000
0.003000  3.100000
0.001500  3.100000
0.004500  3.100000
0.001500  3.100000
0.002200  3.100000
0.004500  3.100000
0.003000  3.100000
0.003700  3.100000
0.003700  3.100000
0.004500  3.100000
0.003000  3.100000
0.004500  3.200000
0.002200  3.200000
0.000700  3.200000
-0.000800  3.200000
-0.001500  3.200000
0.000000  3.200000
0.000000  3.200000
-0.002300  3.200000
-0.003000  3.200000
-0.003800  3.200000
-0.003800  3.200000
-0.001500  3.200000
-0.001500  3.200000
0.000700  3.200000
0.003000  3.200000
-0.001500  3.200000
0.000000  3.200000
0.001500  3.200000
0.002200  3.200000
0.003000  3.200000
0.003000  3.200000
0.003700  3.200000
0.002200  3.200000
0.003000  3.200000
0.005200  3.200000
0.003000  3.200000
0.003700  3.200000
0.005200  3.200000
0.005200  3.200000
0.006700  3.200000
0.005200  3.200000
0.005200  3.200000
0.004500  3.200000
0.004500  3.200000
0.006000  3.200000
0.004500  3.200000
0.001500  3.200000
0.002200  3.200000
0.003000  3.200000
0.003000  3.200000
0.000000  3.300000
0.000700  3.300000
0.000700  3.300000
-0.001500  3.300000
-0.000800  3.300000
0.000000  3.300000
-0.000800  3.300000
-0.000800  3.300000
-0.001500  3.300000
-0.001500  3.300000
-0.000800  3.300000
-0.001500  3.300000
-0.000800  3.300000
-0.001500  3.300000
-0.003000  3.200000
-0.002300  3.200000
-0.005300  3.200000
-0.006800  3.200000
-0.008300  3.200000
-0.012000  3.100000
-0.006800  3.100000
-0.003800  3.100000
-0.001500  3.100000
0.000700  3.100000
0.002200  3.100000
0.006000  3.100000
0.005200  3.100000
0.005200  3.000000
0.003000  3.000000
0.003000  3.000000
0.006000  2.900000
0.004500  2.900000
0.004500  2.900000
0.003000  2.900000
0.004500  2.900000
0.003000  2.800000
0.000000  2.800000
-0.001500  2.800000
-0.002300  2.800000
0.000700  2.700000
0.004500  2.700000
0.008200  2.700000
0.008200  2.600000
0.009700  2.600000
0.008200  2.600000
0.006700  2.600000
0.007500  2.600000
0.005200  2.600000
0.003000  2.500000
0.003000  2.500000
0.003000  2.400000
0.000700  2.400000
-0.003800  2.400000
-0.005300  2.400000
-0.003800  2.400000
-0.003000  2.400000
-0.000800  2.400000
0.000000  2.400000
0.003000  2.300000
0.003000  2.300000
0.004500  2.300000
0.006000  2.300000
0.003700  2.300000
0.002200  2.200000
0.003700  2.200000
0.001500  2.200000
0.001500  2.200000
0.001500  2.200000
-0.000800  2.200000
-0.000800  2.200000
0.000000  2.100000
-0.000800  2.100000
0.000000  2.100000
0.000000  2.100000
0.002200  2.100000
0.003700  2.000000
0.004500  2.000000
0.004500  2.000000
0.001500  2.000000
0.001500  1.900000
0.000700  1.900000
-0.003800  1.900000
-0.004600  1.800000
-0.004600  1.800000
-0.001500  1.800000
-0.005300  1.800000
-0.009100  1.800000
-0.010500  1.800000
-0.011300  1.700000
-0.003800  1.700000
0.003000  1.600000
0.009000  1.600000
0.012000  1.500000
0.011200  1.400000
0.010500  1.400000
0.009700  1.300000
0.009000  1.200000
0.009000  1.200000
0.006700  1.100000
0.005200  1.000000
0.003700  0.900000
0.000700  0.900000
0.000700  0.800000
-0.000800  0.700000
0.004500  0.700000
0.012000  0.600000
0.019500  0.500000
0.025500  0.400000
0.025500  0.400000
0.019500  0.300000
0.012700  0.200000
0.006700  0.100000
0.000000  0.100000
-0.003800  0.000000
-0.005300  -0.100000
-0.005300  -0.200000
-0.003800  -0.200000
-0.004600  -0.300000
-0.003000  -0.400000
-0.003000  -0.500000
-0.003000  -0.500000
-0.002300  -0.600000
-0.001500  -0.700000
0.000000  -0.800000
0.000700  -0.900000
0.003000  -0.900000
0.004500  -1.000000
0.003000  -1.100000
0.003000  -1.200000
0.003000  -1.200000
0.001500  -1.400000
-0.000800  -1.400000
-0.001500  -1.500000
-0.002300  -1.600000
0.000000  -1.700000
0.003000  -1.800000
0.001500  -1.800000
0.000700  -1.900000
-0.001500  -2.000000
-0.000800  -2.100000
-0.001500  -2.200000
-0.003000  -2.300000
-0.000800  -2.300000
-0.001500  -2.400000
0.000700  -2.500000
-0.002300  -2.600000
-0.004600  -2.700000
-0.006800  -2.800000
-0.009100  -2.900000
-0.006800  -3.000000
-0.006800  -3.100000
-0.003800  -3.200000
0.000000  -3.300000
0.000700  -3.500000
0.000000  -3.600000
-0.000800  -3.700000
-0.000800  -3.900000
0.000000  -4.000000
0.000700  -4.100000
-0.004600  -4.300000
-0.005300  -4.500000
-0.004600  -4.600000
-0.006800  -4.700000
-0.008300  -4.900000
-0.012800  -5.000000
-0.012000  -5.100000
-0.012000  -5.300000
-0.012800  -5.400000
-0.012800  -5.500000
-0.014300  -5.700000
-0.015800  -5.900000
-0.019500  -6.000000
-0.016500  -6.200000
-0.012800  -6.400000
-0.006800  -6.700000
-0.004600  -6.800000
-0.004600  -7.100000
0.000700  -7.300000
0.003000  -7.500000
0.001500  -7.700000
0.005200  -7.900000
0.003700  -8.100000
0.000700  -8.300000
-0.004600  -8.500000
-0.007500  -8.700000
-0.000800  -9.000000
0.002200  -9.100000
0.004500  -9.400000
0.012000  -9.600000
0.009700  -9.800000
0.009000  -10.000000
0.013500  -10.300000
0.029200  -10.500000
0.039700  -10.800000
0.040500  -11.100000
0.044200  -11.400000
0.039000  -11.700000
0.033000  -11.900000
0.028500  -12.200000
0.025500  -12.500000
0.024000  -12.700000
0.020200  -13.000000
0.015700  -13.300000
0.012000  -13.500000
0.012000  -13.800000
0.009700  -14.100000
0.005200  -14.400000
0.003000  -14.700000
-0.000800  -14.900000
0.000700  -15.200000
-0.001500  -15.500000
-0.002300  -15.800000
-0.003800  -16.100000
-0.007500  -16.400000
-0.007500  -16.700000
-0.008300  -17.100000
-0.009100  -17.400000
-0.010500  -17.700000
-0.009100  -18.000000
-0.012000  -18.300000
-0.016500  -18.600000
-0.018100  -18.900000
-0.019500  -19.300000
-0.017300  -19.600000
-0.015000  -19.900000
-0.014300  -20.200000
-0.012000  -20.500000
-0.012000  -20.800000
-0.013500  -21.200000
-0.015800  -21.500000
-0.012800  -21.800000
-0.012000  -22.100000
-0.013500  -22.500000
-0.012800  -22.800000
-0.014300  -23.200000
-0.011300  -23.500000
-0.010500  -23.900000
-0.009800  -24.200000
-0.009100  -24.500000
-0.008300  -24.900000
-0.003000  -25.200000
0.000000  -25.600000
0.003000  -25.900000
0.008200  -26.200000
0.009000  -26.600000
0.008200  -27.000000
0.011200  -27.300000
0.012000  -27.600000
0.012000  -28.000000
0.008200  -28.300000
0.007500  -28.700000
0.006700  -29.100000
0.003700  -29.500000
0.004500  -29.800000
0.001500  -30.200000
0.002200  -30.600000
0.004500  -31.100000
0.004500  -31.400000
0.008200  -31.800000
0.006700  -32.200000
0.009700  -32.600000
0.012700  -33.000000
0.013500  -33.400000
0.013500  -33.800000
0.012000  -34.200000
0.010500  -34.600000
0.008200  -35.000000
0.006700  -35.400000
0.003000  -35.700000
0.000000  -36.100000
0.000700  -36.600000
0.000700  -36.900000
0.000700  -37.200000
0.001500  -37.600000
0.000700  -37.900000
0.000000  -38.300000
-0.000800  -38.600000
-0.000800  -39.000000
0.000000  -39.300000
-0.000800  -39.600000
-0.001500  -40.000000
-0.000800  -40.300000
-0.001500  -40.700000
0.000000  -41.000000
0.002200  -41.400000
0.004500  -41.700000
0.004500  -42.000000
0.005200  -42.400000
0.006700  -42.800000
0.010500  -43.100000
0.011200  -43.500000
0.012700  -43.600000
0.016500  -43.800000
0.016500  -44.000000
0.014200  -44.200000
0.013500  -44.400000
0.012700  -44.600000
0.012000  -44.800000
0.012000  -45.000000
0.011200  -45.200000
0.012000  -45.400000
0.012000  -45.600000
0.007500  -45.800000
0.006700  -46.000000
0.009000  -46.200000
0.010500  -46.400000
0.012700  -46.600000
0.012700  -46.800000
0.011200  -46.900000
0.008200  -47.200000
0.004500  -47.400000
0.000700  -47.500000
-0.000800  -47.700000
-0.003000  -47.900000
-0.003000  -48.100000
-0.006800  -48.300000
-0.011300  -48.500000
-0.012000  -48.600000
-0.013500  -48.800000
-0.012800  -49.000000
-0.014300  -49.200000
-0.015000  -49.400000
-0.016500  -49.500000
-0.017300  -49.700000
-0.015000  -49.900000
-0.015000  -50.100000
-0.014300  -50.300000
-0.015800  -50.500000
-0.015000  -50.700000
-0.012800  -50.900000
-0.011300  -51.100000
-0.007500  -51.200000
-0.006800  -51.300000
-0.003000  -51.500000
0.000700  -51.700000
-0.001500  -51.800000
-0.001500  -52.000000
-0.001500  -52.200000
-0.000800  -52.300000
-0.000800  -52.400000
0.000000  -52.600000
-0.000800  -52.800000
0.002200  -52.900000
0.005200  -53.100000
0.007500  -53.200000
0.007500  -53.400000
0.006700  -53.600000
0.008200  -53.700000
0.006700  -53.900000
0.003000  -54.000000
0.001500  -54.200000
0.001500  -54.300000
0.002200  -54.400000
0.001500  -54.400000
0.000700  -54.500000
0.003000  -54.600000
0.008200  -54.700000
0.007500  -54.800000
0.008200  -54.800000
0.010500  -54.900000
0.010500  -55.000000
0.012000  -55.100000
0.011200  -55.200000
0.008200  -55.200000
0.006700  -55.300000
0.003700  -55.400000
0.001500  -55.500000
0.001500  -55.600000
-0.001500  -55.600000
-0.003000  -55.700000
-0.002300  -55.800000
-0.001500  -55.800000
-0.001500  -55.800000
-0.002300  -55.800000
0.000000  -55.900000
0.000000  -55.900000
-0.000800  -55.900000
-0.000800  -56.000000
-0.000800  -56.000000
0.001500  -56.000000
-0.000800  -56.000000
-0.003000  -56.100000
-0.000800  -56.100000
0.000000  -56.100000
0.000000  -56.100000
0.000700  -56.200000
0.001500  -56.200000
0.003000  -56.200000
0.003000  -56.200000
0.003000  -56.200000
0.003000  -56.300000
0.004500  -56.300000
0.001500  -56.300000
0.000000  -56.300000
0.001500  -56.300000
0.000700  -56.300000
0.003000  -56.300000
0.006000  -56.300000
0.005200  -56.300000
0.000000  -56.300000
-0.001500  -56.300000
-0.005300  -56.300000
-0.009100  -56.300000
-0.009100  -56.300000
-0.011300  -56.300000
-0.009100  -56.200000
-0.007500  -56.200000
-0.008300  -56.200000
-0.004600  -56.200000
-0.000800  -56.200000
0.001500  -56.200000
0.000700  -56.200000
-0.003000  -56.100000
-0.003800  -56.000000
-0.004600  -56.000000
-0.005300  -55.900000
-0.005300  -55.800000
-0.006800  -55.800000
-0.006000  -55.700000
-0.004600  -55.700000
-0.003000  -55.600000
-0.001500  -55.500000
0.000700  -55.500000
0.002200  -55.400000
0.005200  -55.400000
0.009000  -55.300000
0.010500  -55.200000
0.009700  -55.200000
0.010500  -55.100000
0.009000  -55.000000
0.007500  -55.000000
0.007500  -54.900000
0.005200  -54.800000
0.004500  -54.700000
0.003000  -54.600000
-0.000800  -54.500000
0.000000  -54.400000
-0.000800  -54.300000
0.000700  -54.200000
0.000700  -54.100000
0.001500  -54.000000
-0.000800  -53.900000
0.000700  -53.800000
0.000700  -53.700000
0.000000  -53.600000
-0.001500  -53.500000
-0.001500  -53.400000
0.002200  -53.300000
0.006000  -53.200000
0.010500  -53.100000
0.014200  -53.000000
0.016500  -52.800000
0.021700  -52.700000
0.027700  -52.600000
0.030000  -52.400000
0.029200  -52.300000
0.028500  -52.200000
0.028500  -52.000000
0.024700  -51.900000
0.021700  -51.800000
0.018000  -51.600000
0.012700  -51.500000
0.009700  -51.400000
0.008200  -51.300000
0.004500  -51.100000
0.001500  -51.000000
-0.000800  -50.900000
-0.004600  -50.700000
-0.001500  -50.600000
-0.002300  -50.400000
-0.003000  -50.300000
-0.004600  -50.100000
-0.006000  -49.900000
-0.004600  -49.700000
-0.004600  -49.500000
-0.004600  -49.400000
-0.007500  -49.100000
-0.009100  -49.000000
-0.009100  -48.800000
-0.010500  -48.600000
-0.009800  -48.400000
-0.009100  -48.200000
-0.008300  -48.000000
-0.006800  -47.800000
-0.006800  -47.700000
-0.009800  -47.400000
-0.012000  -47.300000
-0.012000  -47.100000
-0.006800  -46.900000
-0.006800  -46.700000
-0.009100  -46.500000
-0.008300  -46.200000
-0.006800  -46.000000
-0.005300  -45.800000
-0.004600  -45.500000
-0.001500  -45.200000
-0.000800  -45.000000
-0.000800  -44.700000
0.001500  -44.500000
0.000000  -44.300000
0.000000  -44.000000
-0.001500  -43.700000
-0.003000  -43.500000
-0.001500  -43.300000
-0.001500  -43.000000
-0.001500  -42.800000
-0.000800  -42.500000
-0.000800  -42.300000
-0.001500  -42.000000
-0.001500  -41.800000
-0.002300  -41.500000
-0.004600  -41.200000
-0.002300  -41.000000
-0.001500  -40.600000
-0.003000  -40.400000
0.000700  -40.100000
0.003000  -39.800000
0.001500  -39.500000
0.002200  -39.200000
0.000000  -38.900000
0.000000  -38.600000
0.003000  -38.300000
-0.001500  -38.000000
-0.003000  -37.700000
-0.005300  -37.400000
-0.009100  -37.100000
-0.011300  -36.800000
-0.013500  -36.500000
-0.013500  -36.200000
-0.009800  -36.000000
-0.009100  -35.600000
-0.003000  -35.300000
0.000700  -35.000000
0.001500  -34.600000
0.004500  -34.300000
-0.000800  -33.900000
-0.003800  -33.600000
-0.004600  -33.300000
-0.006000  -32.900000
-0.008300  -32.600000
0.000700  -32.200000
0.004500  -31.900000
0.003000  -31.500000
0.005200  -31.200000
0.006700  -30.900000
0.025500  -30.600000
0.031500  -30.200000
0.012000  -29.900000
0.003000  -29.500000
-0.007500  -29.200000
-0.016500  -28.800000
-0.014300  -28.500000
-0.014300  -28.100000
-0.010500  -27.800000
-0.006800  -27.500000
0.003000  -27.100000
0.010500  -26.700000
0.016500  -26.400000
0.016500  -26.100000
0.012000  -25.700000
0.009000  -25.300000
-0.000800  -25.000000
-0.003000  -24.700000
-0.001500  -24.300000
0.001500  -24.000000
0.005200  -23.600000
0.008200  -23.300000
0.012000  -22.900000
0.010500  -22.600000
0.012700  -22.200000
0.015700  -21.900000
0.012000  -21.500000
0.009000  -21.200000
0.009000  -20.800000
0.013500  -20.500000
0.009000  -20.100000
-0.001500  -19.800000
-0.000800  -19.400000
0.006700  -19.100000
0.012000  -18.700000
0.016500  -18.400000
0.018000  -18.000000
0.017200  -17.700000
0.016500  -17.300000
0.005200  -17.000000
-0.001500  -16.700000
-0.000800  -16.300000
-0.005300  -15.900000
-0.004600  -15.600000
0.000700  -15.300000
0.003000  -14.900000
0.004500  -14.600000
0.006700  -14.300000
0.006000  -14.000000
0.009000  -13.600000
0.009000  -13.300000
0.009000  -13.000000
0.009000  -12.600000
0.007500  -12.300000
0.012000  -12.000000
0.015700  -11.700000
0.015700  -11.400000
0.006000  -11.100000
-0.005300  -10.800000
-0.005300  -10.400000
0.001500  -10.100000
-0.001500  -9.800000
-0.004600  -9.500000
-0.002300  -9.100000
0.000700  -8.800000
0.005200  -8.500000
0.006700  -8.200000
0.006700  -7.900000
0.004500  -7.600000
0.006700  -7.300000
0.008200  -7.000000
0.008200  -6.700000
0.008200  -6.400000
0.003000  -6.100000
-0.000800  -5.900000
-0.002300  -5.500000
-0.003800  -5.200000
-0.004600  -5.000000
-0.003000  -4.600000
-0.002300  -4.400000
0.001500  -4.100000
0.008200  -3.700000
0.005200  -3.500000
0.007500  -3.200000
0.015000  -2.900000
0.016500  -2.600000
0.011200  -2.300000
-0.006800  -2.100000
-0.023300  -1.900000
-0.030800  -1.600000
-0.039000  -1.400000
-0.040500  -1.200000
-0.034600  -0.900000
-0.024000  -0.700000
-0.016500  -0.500000
-0.009100  -0.200000
0.003000  0.000000
0.008200  0.200000
0.008200  0.400000
0.008200  0.700000
0.009700  0.900000
0.014200  1.100000
0.015700  1.400000
0.015700  1.600000
0.009000  1.800000
-0.000800  2.100000
-0.004600  2.200000
-0.009100  2.400000
-0.010500  2.600000
-0.008300  2.800000
-0.008300  3.000000
-0.009100  3.100000
-0.005300  3.300000
0.003000  3.500000
-0.000800  3.600000
-0.006000  3.800000
-0.004600  4.000000
-0.006800  4.200000
-0.009100  4.400000
-0.012000  4.500000
-0.010500  4.700000
-0.005300  4.900000
0.001500  5.000000
0.007500  5.200000
0.008200  5.400000
0.003000  5.600000
0.001500  5.700000
0.003000  5.700000
0.000700  5.800000
0.000700  5.900000
0.000000  5.900000
0.006000  6.000000
0.020200  6.100000
0.027700  6.200000
0.033000  6.300000
0.031500  6.300000
0.018700  6.400000
0.005200  6.500000
0.000700  6.500000
0.002200  6.600000
0.004500  6.700000
0.007500  6.700000
0.012700  6.800000
0.013500  6.900000
0.011200  7.000000
0.012000  7.100000
0.013500  7.100000
0.020200  7.100000
0.024000  7.100000
0.025500  7.100000
0.024000  7.100000
0.025500  7.100000
0.029200  7.100000
0.015000  7.000000
-0.007500  7.000000
-0.019500  7.000000
-0.030800  7.000000
-0.029300  7.000000
-0.022500  7.000000
-0.023300  7.000000
-0.018100  7.000000
-0.018100  7.000000
-0.009100  7.000000
-0.006000  6.900000
-0.012000  6.900000
-0.005300  6.900000
-0.004600  6.800000
-0.004600  6.800000
-0.010500  6.700000
-0.015800  6.700000
-0.016500  6.600000
-0.015800  6.500000
-0.007500  6.400000
0.004500  6.400000
0.012000  6.300000
0.011200  6.200000
0.009000  6.200000
0.006700  6.100000
0.009700  6.000000
0.010500  5.900000
0.006000  5.900000
0.008200  5.800000
0.012000  5.800000
0.010500  5.700000
0.004500  5.600000
-0.004600  5.500000
-0.009800  5.500000
-0.018100  5.400000
-0.020300  5.400000
-0.021800  5.300000
-0.024000  5.300000
-0.024800  5.300000
-0.027800  5.200000
-0.019500  5.200000
-0.005300  5.100000
0.000700  5.100000
0.003000  5.100000
-0.001500  5.000000
-0.005300  5.000000
-0.008300  4.900000
-0.010500  4.900000
-0.012800  4.900000
-0.016500  4.800000
-0.012800  4.800000
-0.012000  4.700000
-0.009800  4.600000
-0.004600  4.600000
-0.008300  4.600000
-0.012800  4.600000
-0.003000  4.600000
0.015000  4.500000
0.022500  4.500000
0.023200  4.500000
0.014200  4.500000
0.004500  4.500000
-0.003000  4.400000
-0.004600  4.400000
-0.005300  4.400000
-0.004600  4.400000
-0.003800  4.300000
0.004500  4.300000
0.016500  4.300000
0.012700  4.300000
0.007500  4.200000
0.008200  4.200000
0.006700  4.100000
0.010500  4.100000
0.018000  4.100000
0.018000  4.100000
0.010500  4.000000
0.001500  4.000000
-0.000800  4.000000
0.006000  4.000000
0.019500  3.900000
0.024700  3.900000
0.021700  3.800000
0.004500  3.800000
-0.006800  3.800000
-0.004600  3.700000
-0.003000  3.700000
0.005200  3.700000
0.009000  3.600000
0.015700  3.600000
0.017200  3.600000
0.012700  3.600000
0.009700  3.500000
0.014200  3.400000
0.024700  3.200000
0.025500  3.100000
0.023200  3.000000
0.025500  2.800000
0.018000  2.700000
-0.000800  2.600000
-0.009800  2.400000
-0.017300  2.300000
-0.021800  2.200000
-0.019500  2.100000
-0.020300  1.900000
-0.023300  1.800000
-0.022500  1.700000
-0.016500  1.500000
-0.007500  1.400000
0.008200  1.300000
0.014200  1.100000
0.012000  1.000000
0.012000  0.800000
0.010500  0.800000
0.009000  0.800000
0.009700  0.800000
0.009700  0.800000
0.005200  0.800000
0.002200  0.800000
0.009000  0.800000
0.018000  0.800000
0.022500  0.800000
0.024700  0.900000
0.028500  0.900000
0.033000  0.900000
0.036700  0.900000
0.040500  0.900000
0.036700  0.900000
0.032200  0.900000
0.033700  0.900000
0.032200  0.900000
0.027700  0.900000
0.019500  0.900000
0.011200  0.900000
0.006700  1.000000
-0.002300  1.100000
-0.008300  1.200000
-0.012000  1.200000
-0.018100  1.300000
-0.018800  1.400000
-0.018100  1.400000
-0.018800  1.500000
-0.016500  1.600000
-0.017300  1.700000
-0.022500  1.800000
-0.027000  1.800000
-0.027000  1.900000
-0.027800  2.000000
-0.025600  2.000000
-0.025600  2.100000
-0.025600  2.200000
-0.021800  2.200000
-0.027000  2.300000
-0.027000  2.300000
-0.023300  2.400000
-0.016500  2.400000
-0.010500  2.400000
-0.005300  2.400000
-0.000800  2.400000
-0.003000  2.400000
0.000000  2.500000
0.006000  2.500000
0.009000  2.500000
0.012000  2.500000
0.010500  2.500000
0.008200  2.600000
0.009700  2.600000
-0.003000  2.600000
-0.008300  2.600000
-0.010500  2.600000
-0.018100  2.600000
-0.006800  2.600000
0.009000  2.600000
0.012700  2.600000
0.000700  2.600000
-0.012800  2.600000
-0.018800  2.600000
-0.018100  2.600000
-0.019500  2.600000
-0.015000  2.600000
-0.003800  2.600000
0.001500  2.600000
0.004500  2.600000
0.004500  2.600000
0.005200  2.600000
0.003000  2.600000
0.005200  2.600000
0.012700  2.600000
0.015700  2.600000
0.017200  2.600000
0.016500  2.600000
0.013500  2.600000
0.010500  2.500000
0.008200  2.600000
0.009000  2.600000
0.009000  2.700000
0.010500  2.800000
0.012000  2.900000
0.010500  3.000000
0.006700  3.100000
0.003700  3.100000
0.003000  3.200000
0.000700  3.300000
-0.003000  3.300000
-0.006800  3.400000
-0.008300  3.500000
-0.006800  3.600000
-0.005300  3.600000
0.001500  3.700000
0.005200  3.800000
0.010500  3.900000
0.012700  3.900000
0.014200  4.000000
0.013500  4.100000
0.010500  4.100000
0.008200  4.200000
0.005200  4.300000
0.004500  4.400000
0.000700  4.400000
0.001500  4.500000
0.001500  4.500000
0.002200  4.600000
0.004500  4.700000
0.000000  4.800000
-0.006800  4.900000
-0.009100  4.900000
0.000000  5.000000
0.007500  5.000000
0.009000  5.100000
0.011200  5.200000
0.012700  5.300000
0.014200  5.300000
0.014200  5.400000
0.012700  5.400000
0.012000  5.500000
0.014200  5.500000
0.022500  5.600000
0.015700  5.600000
0.000700  5.700000
-0.005300  5.700000
-0.014300  5.800000
-0.019500  5.800000
-0.015800  5.800000
-0.008300  5.900000
-0.000800  5.900000
-0.006800  6.000000
-0.010500  6.000000
-0.008300  6.100000
-0.008300  6.100000
-0.009100  6.200000
-0.009100  6.200000
-0.010500  6.300000
-0.012000  6.300000
-0.012800  6.300000
-0.012800  6.300000
-0.010500  6.400000
-0.008300  6.400000
-0.006000  6.400000
-0.004600  6.400000
0.000700  6.500000
0.001500  6.500000
0.002200  6.500000
0.003700  6.600000
0.004500  6.600000
0.006000  6.600000
0.009000  6.600000
0.015700  6.700000
0.016500  6.700000
0.010500  6.700000
0.009000  6.700000
0.009000  6.700000
0.012700  6.700000
0.023200  6.800000
0.019500  6.800000
0.011200  6.900000
0.005200  6.900000
-0.006800  7.000000
-0.008300  7.000000
-0.007500  7.100000
-0.006800  7.100000
-0.003000  7.200000
-0.002300  7.200000
0.000700  7.200000
0.003000  7.200000
0.004500  7.300000
0.000000  7.300000
-0.003800  7.400000
-0.005300  7.400000
-0.009100  7.500000
-0.010500  7.500000
-0.015000  7.600000
-0.012000  7.600000
-0.001500  7.600000
0.000000  7.700000
-0.000800  7.700000
0.000700  7.800000
-0.004600  7.800000
-0.008300  7.900000
-0.008300  7.900000
-0.008300  8.000000
-0.005300  8.000000
-0.006800  8.100000
-0.009100  8.100000
-0.006800  8.100000
-0.004600  8.200000
-0.001500  8.200000
0.001500  8.300000
0.009000  8.300000
0.015700  8.400000
0.018700  8.400000
0.013500  8.500000
0.009000  8.500000
0.010500  8.500000
0.003700  8.600000
0.000700  8.600000
-0.003800  8.600000
-0.004600  8.700000
-0.003000  8.700000
-0.001500  8.700000
0.000000  8.800000
0.002200  8.800000
0.005200  8.800000
0.003000  8.900000
0.003000  8.900000
0.006700  8.900000
0.005200  9.000000
0.003700  9.000000
0.000700  9.000000
0.000700  9.000000
0.000700  9.100000
0.002200  9.100000
0.002200  9.100000
-0.000800  9.200000
0.000000  9.200000
0.002200  9.200000
0.006700  9.300000
0.006000  9.300000
0.006000  9.300000
0.005200  9.300000
0.004500  9.400000
0.005200  9.400000
0.004500  9.400000
0.010500  9.400000
0.023200  9.400000
0.026200  9.500000
0.022500  9.500000
0.024000  9.500000
0.016500  9.500000
0.003000  9.600000
0.001500  9.600000
0.001500  9.600000
-0.001500  9.600000
-0.001500  9.700000
-0.006800  9.700000
-0.012000  9.700000
-0.003800  9.700000
-0.012800  9.700000
-0.014300  9.800000
-0.002300  9.800000
0.003000  9.800000
0.006700  9.800000
0.006700  9.800000
0.012000  9.800000
0.015000  9.800000
0.009000  9.900000
0.003700  9.900000
-0.006800  9.900000
-0.015800  9.900000
-0.019500  9.900000
-0.017300  9.900000
-0.014300  9.900000
-0.018800  9.900000
-0.018800  9.900000
-0.012000  9.900000
-0.009800  9.900000
-0.003800  9.900000
0.006000  9.900000
0.009700  9.900000
0.009000  9.900000
0.006700  9.900000
0.010500  9.900000
0.010500  9.900000
0.009000  9.900000
0.008200  9.900000
0.005200  9.800000
-0.000800  9.800000
-0.004600  9.800000
-0.004600  9.800000
-0.002300  9.800000
-0.001500  9.800000
-0.004600  9.800000
-0.005300  9.700000
-0.006800  9.700000
-0.006000  9.700000
0.000000  9.700000
0.004500  9.700000
0.001500  9.700000
-0.005300  9.700000
-0.011300  9.700000
-0.009100  9.700000
-0.003800  9.600000
-0.001500  9.600000
-0.000800  9.600000
0.008200  9.600000
0.009000  9.600000
0.008200  9.600000
0.015700  9.600000
0.020200  9.600000
0.027700  9.600000
0.027700  9.600000
0.023200  9.500000
0.012700  9.500000
0.002200  9.500000
-0.001500  9.300000
-0.006800  9.100000
-0.012000  8.900000
-0.013500  8.600000
-0.014300  8.400000
-0.012000  8.200000
-0.009100  8.000000
-0.006000  7.800000
-0.004600  7.600000
-0.002300  7.300000
0.003000  7.100000
0.008200  6.900000
0.011200  6.700000
0.012000  6.400000
0.008200  6.200000
0.004500  6.000000
0.005200  5.800000
0.003700  5.600000
-0.000800  5.300000
0.000700  5.100000
0.006700  5.100000
NaN  5.100000
NaN  5.100000
NaN  5.100000
NaN  5.100000
NaN  5.100000
NaN  5.100000
NaN  5.100000
NaN  5.100000
NaN  5.100000
NaN  5.100000
NaN  5.100000
NaN  5.100000
NaN  5.100000
NaN  5.100000
NaN  5.100000
NaN  5.100000
NaN  5.100000
NaN  5.100000
