# Supplementary material for: Extracting time-frequency feature of single-channel vastus medialis EMG signals for knee exercise pattern recognition
Source: PLoS One. 2017 Jul 10;12(7):e0180526. doi: 10.1371/journal.pone.0180526 (PMC5503271; doi:10.1371/journal.pone.0180526)
Supplement: S1 File — The EMG orignial data of the vastus medialis muscle of the detected leg from 14 healthy subjects were collected and recorded in the file while performing three exercise programs, i.e., leg extension from a sitting position (sitting), flexion of the leg up (standing), and gait (walking). (ZIP) [file pone.0180526.s001.zip › Data/4gait.txt]

File Name: 4gait.log
Channel 3: 'VM', 15601 values, engineering units: mV, no filters.
Channel 5: 'FX', 780 values, engineering units: deg, no filters, extrapolated from 50 to 1000 samples per second.
0.004500  -68.400000
0.004500  -68.400000
0.000700  -68.400000
0.001500  -68.400000
-0.000800  -68.400000
0.001500  -68.300000
0.000700  -68.300000
0.000000  -68.300000
0.001500  -68.300000
-0.003800  -68.300000
-0.001500  -68.300000
-0.002300  -68.300000
-0.003000  -68.300000
0.000000  -68.300000
-0.003000  -68.300000
0.003000  -68.300000
0.000700  -68.300000
0.000000  -68.300000
0.003000  -68.300000
0.001500  -68.300000
0.004500  -68.300000
0.001500  -68.300000
0.001500  -68.300000
0.000700  -68.300000
0.001500  -68.300000
0.003700  -68.300000
0.006000  -68.300000
0.008200  -68.300000
0.004500  -68.300000
0.008200  -68.300000
0.006000  -68.300000
0.004500  -68.300000
0.005200  -68.300000
-0.000800  -68.300000
-0.001500  -68.300000
-0.003800  -68.300000
-0.003000  -68.300000
0.001500  -68.300000
0.003000  -68.300000
0.007500  -68.300000
0.006700  -68.300000
0.005200  -68.300000
0.003000  -68.300000
-0.001500  -68.300000
-0.004600  -68.300000
-0.008300  -68.300000
-0.006800  -68.300000
-0.004600  -68.300000
-0.001500  -68.300000
-0.000800  -68.300000
-0.000800  -68.300000
0.001500  -68.300000
0.000700  -68.300000
0.001500  -68.300000
0.001500  -68.300000
0.001500  -68.300000
0.004500  -68.300000
0.003000  -68.300000
0.005200  -68.300000
0.003000  -68.300000
0.002200  -68.400000
0.003000  -68.400000
0.001500  -68.400000
0.004500  -68.400000
0.001500  -68.400000
0.001500  -68.400000
0.004500  -68.400000
0.002200  -68.400000
0.005200  -68.400000
0.005200  -68.400000
0.003000  -68.400000
0.001500  -68.400000
0.000000  -68.400000
-0.001500  -68.400000
-0.002300  -68.400000
0.001500  -68.400000
0.003000  -68.400000
0.002200  -68.400000
0.002200  -68.400000
0.000700  -68.400000
0.003700  -68.400000
-0.000800  -68.400000
-0.002300  -68.400000
-0.001500  -68.400000
-0.003000  -68.400000
0.002200  -68.400000
-0.001500  -68.400000
-0.000800  -68.400000
0.000700  -68.400000
0.000000  -68.400000
0.000700  -68.400000
0.002200  -68.400000
0.003700  -68.400000
0.003700  -68.400000
0.006000  -68.400000
0.006700  -68.400000
0.009700  -68.400000
0.006700  -68.400000
0.002200  -68.400000
0.000000  -68.400000
-0.003000  -68.400000
-0.000800  -68.400000
0.000700  -68.400000
-0.000800  -68.400000
-0.001500  -68.400000
-0.000800  -68.400000
0.002200  -68.400000
0.004500  -68.400000
0.004500  -68.400000
0.003700  -68.400000
0.003000  -68.400000
0.001500  -68.400000
0.003000  -68.400000
0.001500  -68.400000
-0.000800  -68.400000
0.001500  -68.400000
0.001500  -68.400000
0.003700  -68.400000
0.003700  -68.400000
0.003000  -68.400000
0.008200  -68.400000
0.009000  -68.400000
0.009000  -68.400000
0.006700  -68.400000
0.003700  -68.400000
0.001500  -68.400000
-0.001500  -68.400000
-0.003000  -68.400000
-0.003800  -68.400000
-0.000800  -68.400000
0.003000  -68.400000
0.003000  -68.400000
0.006000  -68.400000
0.006700  -68.400000
0.007500  -68.400000
0.004500  -68.300000
0.000700  -68.300000
-0.001500  -68.300000
-0.003000  -68.300000
-0.003800  -68.300000
-0.003000  -68.300000
-0.000800  -68.300000
0.000000  -68.300000
0.001500  -68.300000
0.003700  -68.300000
0.000700  -68.300000
-0.000800  -68.300000
-0.000800  -68.300000
-0.000800  -68.300000
-0.000800  -68.300000
-0.001500  -68.300000
-0.000800  -68.300000
0.003700  -68.300000
0.002200  -68.300000
0.002200  -68.300000
0.003700  -68.300000
0.002200  -68.300000
0.004500  -68.300000
0.003700  -68.300000
0.003700  -68.300000
0.003000  -68.300000
0.001500  -68.300000
0.003000  -68.300000
0.001500  -68.300000
0.003700  -68.300000
0.006000  -68.300000
0.003000  -68.300000
0.000000  -68.300000
-0.003000  -68.300000
-0.001500  -68.300000
0.000700  -68.300000
0.000700  -68.300000
0.004500  -68.300000
0.004500  -68.300000
0.004500  -68.300000
0.005200  -68.300000
0.005200  -68.300000
0.007500  -68.300000
0.004500  -68.300000
0.001500  -68.300000
0.000000  -68.300000
-0.002300  -68.300000
-0.001500  -68.300000
-0.002300  -68.300000
-0.003000  -68.300000
0.001500  -68.300000
0.004500  -68.300000
0.005200  -68.300000
0.006000  -68.300000
0.005200  -68.300000
0.003700  -68.300000
0.000700  -68.300000
-0.002300  -68.300000
-0.001500  -68.300000
-0.001500  -68.300000
-0.001500  -68.300000
0.001500  -68.300000
0.000700  -68.300000
-0.000800  -68.300000
0.000000  -68.300000
-0.000800  -68.300000
0.001500  -68.300000
0.003000  -68.300000
0.006700  -68.300000
0.006700  -68.300000
0.003000  -68.300000
0.000700  -68.300000
-0.004600  -68.300000
0.000000  -68.300000
0.001500  -68.300000
0.001500  -68.300000
0.003700  -68.300000
0.000000  -68.300000
0.004500  -68.300000
0.003000  -68.300000
0.000000  -68.300000
-0.000800  -68.300000
-0.003800  -68.300000
-0.004600  -68.300000
-0.005300  -68.300000
-0.001500  -68.300000
0.000700  -68.300000
0.003000  -68.300000
0.005200  -68.300000
0.003000  -68.300000
0.005200  -68.300000
0.005200  -68.300000
0.004500  -68.300000
0.003700  -68.300000
0.001500  -68.300000
0.002200  -68.300000
-0.002300  -68.300000
-0.001500  -68.300000
-0.002300  -68.300000
-0.001500  -68.300000
0.000700  -68.300000
-0.001500  -68.300000
0.003000  -68.300000
0.002200  -68.300000
0.004500  -68.300000
0.008200  -68.300000
0.006700  -68.300000
0.004500  -68.300000
0.001500  -68.300000
0.001500  -68.300000
0.002200  -68.300000
0.002200  -68.300000
0.003700  -68.300000
0.005200  -68.300000
0.002200  -68.300000
0.000700  -68.300000
0.000700  -68.300000
0.003700  -68.300000
0.005200  -68.300000
0.001500  -68.300000
0.003000  -68.300000
0.003000  -68.300000
0.004500  -68.300000
0.003000  -68.300000
0.000700  -68.300000
0.003000  -68.300000
0.003000  -68.300000
0.002200  -68.300000
0.002200  -68.300000
0.001500  -68.300000
0.005200  -68.300000
0.006700  -68.300000
0.006000  -68.300000
0.005200  -68.300000
0.002200  -68.300000
0.000000  -68.300000
-0.002300  -68.300000
-0.000800  -68.300000
-0.003000  -68.300000
-0.004600  -68.300000
-0.003800  -68.300000
-0.005300  -68.300000
-0.001500  -68.300000
-0.000800  -68.300000
0.000000  -68.300000
0.003000  -68.300000
0.004500  -68.300000
0.003700  -68.300000
0.004500  -68.300000
0.004500  -68.300000
0.001500  -68.300000
0.004500  -68.300000
0.004500  -68.300000
0.003000  -68.300000
0.003000  -68.300000
0.004500  -68.300000
0.003700  -68.300000
0.002200  -68.300000
0.003000  -68.300000
0.000700  -68.300000
0.001500  -68.300000
0.002200  -68.300000
0.000700  -68.300000
0.001500  -68.300000
-0.000800  -68.300000
0.000700  -68.300000
0.000700  -68.300000
0.000000  -68.300000
0.003000  -68.300000
0.003700  -68.300000
0.001500  -68.300000
0.002200  -68.300000
0.004500  -68.300000
0.004500  -68.300000
0.003000  -68.300000
0.000700  -68.300000
-0.000800  -68.300000
-0.001500  -68.300000
-0.003000  -68.300000
-0.001500  -68.300000
-0.001500  -68.300000
0.001500  -68.300000
0.001500  -68.300000
0.001500  -68.300000
0.003000  -68.300000
0.000000  -68.300000
0.002200  -68.300000
0.000000  -68.300000
0.001500  -68.300000
0.002200  -68.300000
0.001500  -68.200000
0.005200  -68.200000
-0.000800  -68.200000
0.005200  -68.200000
0.001500  -68.200000
0.003000  -68.200000
0.009000  -68.200000
0.003000  -68.200000
0.005200  -68.200000
-0.000800  -68.200000
0.000700  -68.200000
0.003000  -68.200000
0.002200  -68.200000
0.005200  -68.200000
0.000000  -68.200000
0.003000  -68.200000
0.003700  -68.200000
0.004500  -68.200000
0.006000  -68.200000
0.001500  -68.200000
0.001500  -68.200000
-0.000800  -68.200000
-0.000800  -68.200000
0.000700  -68.200000
-0.001500  -68.200000
0.000700  -68.100000
-0.001500  -68.100000
-0.003000  -68.100000
-0.001500  -68.100000
-0.000800  -68.100000
0.003700  -68.100000
0.002200  -68.100000
0.001500  -68.100000
-0.001500  -68.100000
-0.003000  -68.100000
-0.003000  -68.100000
-0.001500  -68.100000
0.003000  -68.100000
0.001500  -68.100000
0.002200  -68.100000
0.001500  -68.100000
0.002200  -68.100000
0.004500  -68.100000
0.000700  -68.100000
0.003000  -68.100000
0.000700  -68.100000
0.003000  -68.100000
0.003700  -68.100000
0.002200  -68.100000
0.006700  -68.100000
0.001500  -68.100000
0.000700  -68.100000
0.000700  -68.100000
-0.001500  -68.100000
0.001500  -68.100000
0.000700  -68.200000
0.005200  -68.200000
0.003000  -68.200000
0.003000  -68.200000
0.004500  -68.200000
0.003000  -68.200000
0.006700  -68.200000
0.004500  -68.200000
0.003700  -68.200000
0.000700  -68.200000
0.000700  -68.200000
0.003000  -68.200000
-0.000800  -68.200000
0.003000  -68.200000
-0.003000  -68.200000
-0.003000  -68.200000
-0.003000  -68.200000
-0.008300  -68.200000
-0.001500  -68.200000
-0.002300  -68.200000
0.001500  -68.200000
0.004500  -68.200000
0.002200  -68.200000
0.005200  -68.200000
0.000700  -68.200000
0.001500  -68.200000
0.003000  -68.200000
0.000700  -68.200000
0.003700  -68.200000
0.003000  -68.200000
0.005200  -68.200000
0.004500  -68.200000
0.004500  -68.200000
0.005200  -68.200000
0.003000  -68.200000
0.006700  -68.200000
0.003000  -68.200000
0.003000  -68.200000
0.003000  -68.200000
0.003000  -68.200000
0.003000  -68.200000
0.002200  -68.200000
0.003700  -68.200000
0.002200  -68.200000
0.003000  -68.200000
0.003000  -68.200000
0.000700  -68.200000
-0.002300  -68.200000
-0.002300  -68.200000
-0.000800  -68.200000
-0.000800  -68.200000
0.000700  -68.200000
0.003000  -68.200000
0.006700  -68.200000
0.008200  -68.200000
0.009000  -68.200000
0.009000  -68.200000
0.006700  -68.200000
0.000700  -68.200000
-0.003000  -68.200000
-0.004600  -68.200000
-0.003800  -68.200000
0.001500  -68.200000
0.000000  -68.200000
0.003700  -68.200000
0.003000  -68.200000
0.003000  -68.200000
0.003000  -68.200000
-0.000800  -68.200000
0.002200  -68.200000
-0.002300  -68.200000
-0.001500  -68.200000
0.001500  -68.200000
0.001500  -68.200000
0.003000  -68.200000
0.000000  -68.300000
0.006000  -68.300000
0.005200  -68.300000
0.003700  -68.300000
0.000700  -68.300000
-0.005300  -68.300000
-0.003000  -68.300000
-0.003000  -68.300000
-0.001500  -68.300000
-0.001500  -68.300000
0.003000  -68.300000
0.004500  -68.300000
0.003000  -68.300000
0.004500  -68.300000
-0.003000  -68.300000
-0.001500  -68.300000
0.000000  -68.300000
0.003700  -68.300000
0.008200  -68.300000
0.003700  -68.300000
0.003700  -68.300000
0.002200  -68.300000
0.000700  -68.300000
0.002200  -68.300000
-0.001500  -68.300000
0.000700  -68.400000
0.000000  -68.400000
-0.001500  -68.400000
0.000700  -68.400000
-0.003000  -68.400000
0.001500  -68.400000
0.003000  -68.400000
0.003000  -68.400000
0.006000  -68.400000
0.006700  -68.400000
0.008200  -68.400000
0.003000  -68.400000
0.001500  -68.400000
0.002200  -68.400000
0.001500  -68.400000
0.001500  -68.400000
0.000700  -68.400000
0.001500  -68.400000
0.000000  -68.400000
-0.001500  -68.400000
-0.000800  -68.400000
-0.001500  -68.400000
0.000700  -68.400000
0.000700  -68.400000
0.000000  -68.400000
0.002200  -68.400000
0.001500  -68.400000
0.004500  -68.400000
0.006000  -68.400000
0.007500  -68.400000
0.009000  -68.300000
0.004500  -68.300000
0.002200  -68.300000
0.000000  -68.300000
0.001500  -68.300000
0.001500  -68.300000
-0.000800  -68.300000
0.001500  -68.300000
0.001500  -68.300000
0.003000  -68.300000
0.003000  -68.300000
0.003000  -68.300000
0.002200  -68.300000
0.000000  -68.300000
0.001500  -68.300000
0.000700  -68.300000
0.002200  -68.300000
0.004500  -68.300000
0.006000  -68.300000
0.005200  -68.300000
0.003700  -68.300000
0.003700  -68.300000
0.001500  -68.300000
0.001500  -68.300000
-0.001500  -68.300000
-0.006000  -68.300000
-0.003800  -68.300000
-0.004600  -68.300000
0.000700  -68.300000
0.001500  -68.300000
0.002200  -68.400000
0.004500  -68.400000
0.000700  -68.400000
0.000000  -68.400000
-0.003000  -68.400000
-0.005300  -68.400000
-0.001500  -68.400000
0.000000  -68.400000
0.003700  -68.400000
0.004500  -68.400000
0.005200  -68.400000
0.006000  -68.400000
0.005200  -68.400000
0.006700  -68.400000
0.009000  -68.400000
0.006000  -68.400000
0.000700  -68.400000
-0.003000  -68.400000
-0.004600  -68.400000
-0.000800  -68.400000
-0.001500  -68.400000
-0.000800  -68.400000
0.003000  -68.400000
0.001500  -68.400000
0.003000  -68.400000
0.000000  -68.400000
-0.002300  -68.400000
-0.001500  -68.400000
0.000000  -68.400000
0.003000  -68.400000
0.003700  -68.400000
0.003000  -68.400000
0.003700  -68.400000
0.005200  -68.400000
0.005200  -68.400000
0.003700  -68.400000
0.004500  -68.400000
0.003700  -68.400000
0.003000  -68.400000
0.002200  -68.400000
-0.000800  -68.400000
0.001500  -68.400000
0.003000  -68.400000
0.006700  -68.400000
0.006700  -68.400000
0.006700  -68.400000
0.008200  -68.400000
0.001500  -68.400000
0.000700  -68.400000
0.000000  -68.400000
-0.001500  -68.400000
0.001500  -68.400000
0.001500  -68.400000
-0.000800  -68.400000
-0.001500  -68.400000
-0.001500  -68.300000
-0.000800  -68.300000
0.000700  -68.300000
0.003000  -68.300000
0.004500  -68.300000
-0.000800  -68.300000
0.001500  -68.300000
0.000700  -68.300000
0.000700  -68.300000
0.006000  -68.300000
0.001500  -68.300000
0.003700  -68.300000
0.001500  -68.300000
0.001500  -68.300000
0.000700  -68.300000
-0.004600  -68.300000
-0.000800  -68.300000
-0.000800  -68.300000
0.005200  -68.300000
0.004500  -68.300000
0.003000  -68.300000
0.004500  -68.300000
0.000700  -68.300000
0.006000  -68.300000
0.005200  -68.300000
0.007500  -68.400000
0.005200  -68.400000
0.001500  -68.400000
0.004500  -68.400000
-0.000800  -68.400000
-0.001500  -68.400000
-0.003800  -68.400000
-0.003000  -68.400000
-0.000800  -68.400000
0.000000  -68.400000
0.004500  -68.400000
0.003000  -68.400000
0.001500  -68.400000
-0.000800  -68.400000
-0.001500  -68.400000
-0.003000  -68.400000
-0.000800  -68.400000
0.000700  -68.400000
0.000000  -68.400000
0.004500  -68.400000
0.003000  -68.400000
0.004500  -68.400000
0.001500  -68.400000
0.000700  -68.400000
0.000700  -68.400000
-0.003000  -68.400000
0.001500  -68.400000
0.000700  -68.400000
0.003000  -68.400000
0.001500  -68.400000
-0.000800  -68.400000
0.004500  -68.400000
0.003000  -68.400000
0.007500  -68.400000
0.004500  -68.400000
0.003000  -68.400000
0.006700  -68.400000
0.004500  -68.400000
0.006700  -68.400000
0.001500  -68.400000
0.000700  -68.400000
0.001500  -68.400000
-0.002300  -68.400000
-0.001500  -68.400000
-0.001500  -68.400000
-0.001500  -68.400000
-0.002300  -68.400000
-0.000800  -68.400000
0.000000  -68.400000
0.000000  -68.400000
0.003000  -68.400000
0.004500  -68.400000
0.007500  -68.400000
0.008200  -68.400000
0.008200  -68.400000
0.006700  -68.400000
0.006000  -68.400000
0.009000  -68.400000
0.006000  -68.400000
0.006700  -68.400000
0.001500  -68.400000
-0.000800  -68.400000
-0.000800  -68.400000
-0.003800  -68.400000
-0.000800  -68.400000
0.000700  -68.400000
0.000700  -68.400000
0.000700  -68.400000
-0.000800  -68.400000
-0.000800  -68.400000
-0.003800  -68.400000
0.000000  -68.400000
-0.000800  -68.400000
0.000000  -68.400000
0.001500  -68.400000
-0.001500  -68.400000
0.001500  -68.400000
0.000700  -68.400000
0.001500  -68.400000
0.003000  -68.400000
0.001500  -68.400000
0.003000  -68.400000
0.001500  -68.400000
0.001500  -68.400000
0.002200  -68.400000
0.002200  -68.400000
0.003700  -68.400000
0.005200  -68.400000
0.001500  -68.400000
0.001500  -68.400000
0.003700  -68.400000
0.003700  -68.400000
0.004500  -68.400000
0.001500  -68.400000
0.000700  -68.400000
-0.001500  -68.400000
0.000000  -68.400000
0.000700  -68.400000
-0.002300  -68.400000
-0.003000  -68.400000
-0.002300  -68.400000
0.002200  -68.400000
0.006700  -68.400000
0.007500  -68.400000
0.005200  -68.400000
0.004500  -68.400000
0.002200  -68.400000
0.000700  -68.400000
0.000000  -68.400000
-0.003800  -68.400000
-0.005300  -68.400000
-0.005300  -68.400000
-0.002300  -68.400000
0.001500  -68.400000
0.000700  -68.400000
0.004500  -68.400000
0.006700  -68.400000
0.008200  -68.400000
0.008200  -68.400000
0.001500  -68.400000
0.003000  -68.400000
0.003000  -68.400000
0.004500  -68.400000
0.005200  -68.400000
0.003000  -68.400000
0.003000  -68.400000
-0.001500  -68.400000
-0.003000  -68.400000
-0.000800  -68.400000
0.005200  -68.400000
0.008200  -68.400000
0.008200  -68.400000
0.009000  -68.400000
0.004500  -68.400000
0.003000  -68.400000
-0.000800  -68.400000
-0.000800  -68.400000
-0.005300  -68.400000
-0.006800  -68.400000
-0.001500  -68.400000
-0.002300  -68.400000
0.004500  -68.400000
0.001500  -68.400000
0.003700  -68.400000
0.002200  -68.400000
-0.000800  -68.400000
0.001500  -68.400000
-0.000800  -68.400000
0.001500  -68.400000
-0.000800  -68.400000
0.000700  -68.400000
0.002200  -68.400000
0.003000  -68.400000
0.006700  -68.400000
0.003700  -68.400000
0.003000  -68.400000
0.002200  -68.400000
-0.000800  -68.400000
-0.000800  -68.400000
-0.000800  -68.400000
-0.001500  -68.400000
-0.001500  -68.400000
0.000000  -68.400000
-0.001500  -68.400000
0.000700  -68.400000
0.002200  -68.400000
0.003700  -68.400000
0.003000  -68.400000
0.001500  -68.400000
0.000700  -68.400000
-0.001500  -68.400000
-0.000800  -68.400000
0.000700  -68.400000
0.003700  -68.400000
0.003700  -68.400000
0.004500  -68.400000
0.004500  -68.400000
0.001500  -68.400000
0.004500  -68.400000
0.003700  -68.400000
0.005200  -68.400000
0.006700  -68.400000
0.005200  -68.400000
0.003000  -68.400000
0.002200  -68.400000
0.004500  -68.400000
0.003000  -68.400000
0.005200  -68.400000
0.004500  -68.400000
0.003000  -68.400000
0.004500  -68.300000
0.000700  -68.300000
0.003000  -68.300000
0.000700  -68.300000
0.001500  -68.300000
0.005200  -68.300000
0.001500  -68.300000
0.004500  -68.300000
0.001500  -68.300000
0.000700  -68.300000
0.003000  -68.300000
0.001500  -68.300000
0.004500  -68.300000
0.001500  -68.300000
-0.000800  -68.300000
-0.002300  -68.300000
-0.003800  -68.300000
-0.000800  -68.300000
-0.001500  -68.300000
-0.000800  -68.300000
0.000000  -68.300000
0.003000  -68.300000
0.004500  -68.300000
0.002200  -68.300000
0.003700  -68.300000
0.002200  -68.300000
0.000700  -68.300000
0.000000  -68.300000
0.001500  -68.300000
0.001500  -68.300000
0.002200  -68.400000
0.004500  -68.400000
0.001500  -68.400000
0.003000  -68.400000
0.001500  -68.400000
-0.000800  -68.400000
0.002200  -68.400000
0.000700  -68.400000
0.003000  -68.400000
0.000700  -68.400000
-0.001500  -68.400000
0.001500  -68.400000
-0.003000  -68.400000
-0.003000  -68.400000
-0.001500  -68.400000
0.000000  -68.400000
0.003700  -68.400000
0.001500  -68.400000
0.002200  -68.400000
0.005200  -68.400000
0.006700  -68.400000
0.004500  -68.400000
0.004500  -68.400000
0.003000  -68.400000
0.001500  -68.400000
0.003000  -68.400000
0.001500  -68.400000
0.001500  -68.400000
0.003000  -68.400000
0.006000  -68.400000
0.007500  -68.400000
0.004500  -68.400000
0.001500  -68.400000
-0.001500  -68.400000
-0.001500  -68.400000
-0.002300  -68.400000
-0.000800  -68.400000
-0.000800  -68.400000
-0.003000  -68.400000
-0.003000  -68.400000
-0.001500  -68.400000
0.000700  -68.400000
0.002200  -68.400000
0.004500  -68.400000
0.003000  -68.400000
0.001500  -68.400000
0.003700  -68.400000
0.000000  -68.400000
0.001500  -68.400000
0.000000  -68.400000
0.000000  -68.400000
0.004500  -68.400000
0.004500  -68.400000
0.003700  -68.400000
0.003000  -68.400000
0.005200  -68.400000
0.000700  -68.400000
0.003000  -68.400000
0.003700  -68.400000
0.003700  -68.400000
0.006700  -68.400000
0.002200  -68.400000
0.005200  -68.400000
0.007500  -68.400000
0.004500  -68.400000
0.005200  -68.400000
0.000700  -68.400000
0.001500  -68.400000
0.001500  -68.400000
-0.004600  -68.400000
-0.001500  -68.400000
-0.003800  -68.400000
-0.004600  -68.400000
0.000000  -68.400000
-0.000800  -68.400000
0.001500  -68.400000
-0.000800  -68.400000
0.002200  -68.400000
0.002200  -68.400000
0.000700  -68.400000
0.003000  -68.400000
-0.000800  -68.400000
0.001500  -68.400000
-0.001500  -68.400000
-0.002300  -68.400000
-0.000800  -68.400000
-0.000800  -68.400000
0.000700  -68.400000
0.000700  -68.400000
0.003700  -68.400000
0.003700  -68.300000
0.005200  -68.300000
0.005200  -68.300000
0.002200  -68.300000
0.001500  -68.300000
-0.001500  -68.300000
-0.000800  -68.300000
-0.000800  -68.300000
-0.002300  -68.300000
0.003700  -68.300000
0.008200  -68.300000
0.010500  -68.300000
0.012000  -68.300000
0.009000  -68.300000
0.008200  -68.300000
0.005200  -68.300000
0.000700  -68.300000
-0.001500  -68.300000
-0.000800  -68.300000
0.001500  -68.300000
0.002200  -68.300000
0.003000  -68.300000
0.004500  -68.300000
0.003700  -68.300000
0.000700  -68.300000
0.002200  -68.300000
0.000700  -68.300000
0.000700  -68.300000
-0.000800  -68.300000
-0.003000  -68.300000
-0.001500  -68.300000
-0.006000  -68.300000
-0.004600  -68.300000
-0.003000  -68.300000
-0.002300  -68.300000
0.003000  -68.300000
0.003700  -68.300000
0.009000  -68.300000
0.008200  -68.300000
0.006700  -68.300000
0.005200  -68.300000
0.000700  -68.300000
0.003700  -68.300000
0.000000  -68.300000
0.001500  -68.300000
-0.000800  -68.300000
-0.003000  -68.300000
0.001500  -68.300000
-0.001500  -68.300000
0.001500  -68.300000
0.000700  -68.300000
0.000700  -68.300000
0.000700  -68.300000
-0.001500  -68.300000
0.000000  -68.300000
0.003000  -68.300000
0.006000  -68.300000
0.005200  -68.300000
0.004500  -68.300000
0.004500  -68.300000
0.000700  -68.300000
-0.000800  -68.300000
-0.000800  -68.300000
0.000700  -68.300000
0.001500  -68.300000
0.001500  -68.300000
0.001500  -68.300000
0.001500  -68.300000
0.001500  -68.300000
-0.000800  -68.300000
-0.001500  -68.400000
-0.002300  -68.400000
-0.001500  -68.400000
0.001500  -68.400000
0.003000  -68.400000
0.003000  -68.400000
0.001500  -68.400000
0.000700  -68.400000
0.000700  -68.400000
-0.000800  -68.400000
0.000700  -68.400000
0.004500  -68.400000
0.004500  -68.400000
0.006700  -68.400000
0.003000  -68.400000
0.003000  -68.400000
0.001500  -68.400000
0.000700  -68.400000
0.005200  -68.400000
0.001500  -68.400000
0.003700  -68.400000
0.004500  -68.400000
0.003700  -68.400000
0.002200  -68.400000
-0.001500  -68.400000
-0.002300  -68.400000
-0.002300  -68.400000
0.000000  -68.400000
0.001500  -68.400000
0.001500  -68.400000
0.001500  -68.400000
0.003700  -68.400000
0.004500  -68.400000
0.003700  -68.400000
0.003000  -68.400000
0.005200  -68.400000
0.004500  -68.400000
0.000700  -68.400000
0.001500  -68.400000
0.000700  -68.400000
0.003000  -68.400000
0.003000  -68.400000
0.003700  -68.400000
0.004500  -68.400000
0.003000  -68.400000
0.003000  -68.400000
0.003000  -68.400000
0.005200  -68.400000
0.004500  -68.400000
0.004500  -68.400000
0.004500  -68.400000
0.002200  -68.400000
0.001500  -68.400000
-0.003000  -68.400000
-0.001500  -68.400000
-0.000800  -68.400000
0.000700  -68.400000
0.003000  -68.400000
0.000700  -68.400000
0.002200  -68.400000
0.003700  -68.400000
0.003000  -68.400000
0.004500  -68.400000
0.001500  -68.400000
0.003000  -68.400000
0.003700  -68.500000
-0.003000  -68.500000
-0.005300  -68.500000
-0.007500  -68.500000
-0.006000  -68.500000
-0.004600  -68.600000
-0.002300  -68.600000
0.003000  -68.600000
0.004500  -68.600000
0.008200  -68.600000
0.009000  -68.600000
0.010500  -68.700000
0.010500  -68.700000
0.010500  -68.700000
0.008200  -68.700000
0.000000  -68.800000
-0.001500  -68.800000
-0.005300  -68.800000
-0.003800  -68.800000
-0.001500  -68.800000
0.001500  -68.900000
0.005200  -68.900000
0.001500  -68.900000
0.003000  -68.900000
0.000000  -68.900000
-0.001500  -69.000000
0.000700  -69.000000
-0.003800  -69.000000
-0.006800  -69.100000
-0.009100  -69.100000
-0.007500  -69.100000
-0.006800  -69.200000
-0.005300  -69.200000
-0.001500  -69.200000
-0.001500  -69.200000
0.001500  -69.300000
0.004500  -69.300000
0.008200  -69.300000
0.008200  -69.400000
0.009000  -69.400000
0.010500  -69.500000
0.008200  -69.500000
0.008200  -69.500000
0.009000  -69.600000
0.005200  -69.600000
0.004500  -69.700000
0.006700  -69.700000
0.006000  -69.800000
0.005200  -69.800000
0.000700  -69.800000
-0.004600  -69.900000
-0.006800  -69.900000
-0.004600  -69.900000
-0.005300  -70.000000
-0.004600  -70.000000
-0.003000  -70.100000
-0.003000  -70.100000
0.003000  -70.200000
0.003700  -70.200000
0.006700  -70.300000
0.009000  -70.300000
0.008200  -70.400000
0.010500  -70.400000
0.000700  -70.500000
0.000700  -70.500000
0.003000  -70.600000
0.005200  -70.700000
0.009000  -70.700000
0.004500  -70.700000
0.008200  -70.800000
0.002200  -70.800000
0.004500  -70.900000
0.006000  -71.000000
0.002200  -71.000000
0.006700  -71.100000
0.000000  -71.100000
-0.002300  -71.100000
-0.006800  -71.200000
-0.006800  -71.200000
-0.002300  -71.300000
-0.003000  -71.400000
0.003000  -71.400000
0.006700  -71.500000
0.012000  -71.500000
0.011200  -71.600000
0.005200  -71.600000
0.000700  -71.700000
-0.006000  -71.700000
-0.006800  -71.800000
-0.004600  -71.800000
-0.001500  -71.900000
0.001500  -71.900000
0.005200  -72.000000
0.005200  -72.000000
0.005200  -72.100000
0.006000  -72.200000
0.001500  -72.200000
0.000700  -72.200000
0.000000  -72.200000
0.000700  -72.300000
0.003000  -72.300000
0.004500  -72.300000
0.001500  -72.400000
-0.005300  -72.400000
-0.006800  -72.500000
-0.009100  -72.500000
-0.005300  -72.500000
-0.005300  -72.500000
-0.005300  -72.600000
-0.003000  -72.600000
-0.001500  -72.600000
0.008200  -72.700000
0.010500  -72.700000
0.013500  -72.700000
0.012700  -72.800000
0.011200  -72.900000
0.012000  -72.900000
0.007500  -72.900000
0.003000  -72.900000
-0.003800  -72.900000
-0.005300  -72.900000
-0.003000  -72.900000
0.000700  -72.900000
0.000700  -72.900000
0.004500  -73.000000
0.012700  -73.000000
0.017200  -73.000000
0.018000  -73.000000
0.010500  -73.000000
0.004500  -73.100000
0.000000  -73.100000
0.000000  -73.100000
0.002200  -73.100000
0.001500  -73.100000
0.000700  -73.200000
-0.005300  -73.200000
-0.008300  -73.200000
-0.010500  -73.200000
-0.007500  -73.200000
-0.001500  -73.300000
-0.006000  -73.300000
-0.009100  -73.300000
-0.009100  -73.300000
-0.009100  -73.400000
-0.004600  -73.400000
-0.005300  -73.400000
-0.003000  -73.400000
0.001500  -73.400000
0.000700  -73.400000
0.003700  -73.400000
0.003000  -73.500000
0.005200  -73.500000
0.009000  -73.500000
0.008200  -73.500000
0.010500  -73.600000
0.006700  -73.600000
0.009000  -73.600000
0.012000  -73.600000
0.011200  -73.600000
0.012700  -73.700000
0.005200  -73.700000
0.002200  -73.700000
-0.001500  -73.800000
-0.005300  -73.800000
-0.000800  -73.800000
-0.003000  -73.800000
0.000000  -73.800000
0.000700  -73.800000
0.000700  -73.800000
0.001500  -73.900000
-0.000800  -73.900000
0.000700  -73.900000
-0.003000  -74.000000
-0.003000  -74.000000
-0.001500  -74.000000
-0.003800  -74.100000
-0.000800  -74.100000
-0.000800  -74.100000
0.003700  -74.100000
0.005200  -74.100000
0.004500  -74.100000
0.004500  -74.100000
0.003700  -74.100000
0.005200  -74.100000
0.003000  -74.100000
0.001500  -74.200000
0.001500  -74.200000
0.004500  -74.200000
0.007500  -74.200000
0.006700  -74.200000
0.006000  -74.200000
0.002200  -74.200000
0.000700  -74.200000
0.002200  -74.200000
-0.000800  -74.300000
-0.001500  -74.300000
-0.005300  -74.300000
-0.005300  -74.300000
-0.005300  -74.300000
-0.005300  -74.300000
0.000700  -74.300000
0.000700  -74.300000
0.008200  -74.300000
0.011200  -74.300000
0.007500  -74.400000
0.008200  -74.400000
0.000000  -74.400000
0.001500  -74.400000
-0.000800  -74.400000
-0.003800  -74.400000
-0.000800  -74.500000
-0.004600  -74.500000
0.001500  -74.500000
0.000700  -74.500000
-0.000800  -74.500000
0.001500  -74.600000
-0.003000  -74.600000
0.001500  -74.600000
-0.000800  -74.600000
-0.000800  -74.600000
0.005200  -74.600000
0.012000  -74.600000
0.016500  -74.600000
0.014200  -74.700000
0.011200  -74.700000
0.004500  -74.700000
-0.003800  -74.700000
-0.005300  -74.700000
-0.006000  -74.700000
-0.006000  -74.700000
-0.005300  -74.700000
-0.004600  -74.800000
-0.003000  -74.800000
-0.001500  -74.800000
0.001500  -74.800000
-0.000800  -74.900000
0.003000  -74.900000
0.005200  -74.900000
0.007500  -74.900000
0.012000  -74.900000
0.006700  -74.900000
0.006700  -74.900000
0.003000  -74.900000
0.003700  -74.900000
0.002200  -74.900000
-0.001500  -74.900000
0.000000  -74.900000
-0.005300  -74.900000
-0.003000  -74.900000
-0.003000  -74.900000
-0.001500  -74.900000
-0.000800  -74.900000
-0.000800  -74.900000
0.000000  -74.900000
-0.003000  -74.900000
0.001500  -75.000000
-0.001500  -75.000000
0.001500  -75.000000
0.003000  -75.000000
0.003700  -75.000000
0.011200  -75.000000
0.009000  -75.000000
0.016500  -75.000000
0.015700  -75.000000
0.010500  -75.000000
0.008200  -75.000000
-0.001500  -75.000000
-0.001500  -75.000000
-0.008300  -75.000000
-0.007500  -75.000000
-0.006800  -75.000000
-0.004600  -75.000000
0.004500  -75.000000
0.005200  -75.000000
0.010500  -75.000000
0.006700  -75.000000
0.004500  -75.000000
0.003000  -75.000000
-0.003000  -75.000000
-0.000800  -74.900000
-0.003000  -74.900000
0.000000  -74.900000
-0.000800  -74.900000
-0.003000  -74.900000
-0.000800  -74.900000
0.000000  -74.900000
0.006000  -74.900000
0.005200  -74.900000
0.004500  -74.900000
0.004500  -74.900000
0.000000  -74.900000
0.000700  -74.900000
-0.000800  -74.800000
0.003000  -74.800000
0.001500  -74.800000
-0.000800  -74.800000
0.000700  -74.800000
-0.000800  -74.800000
0.003700  -74.800000
0.002200  -74.800000
0.001500  -74.800000
0.001500  -74.800000
0.000700  -74.700000
0.003700  -74.700000
0.001500  -74.700000
0.002200  -74.700000
0.001500  -74.700000
0.001500  -74.700000
0.002200  -74.700000
0.000700  -74.700000
-0.000800  -74.700000
0.000000  -74.700000
0.004500  -74.700000
0.006000  -74.600000
0.004500  -74.600000
0.003700  -74.600000
0.001500  -74.600000
0.000700  -74.600000
0.004500  -74.600000
0.006000  -74.500000
0.004500  -74.500000
0.006000  -74.500000
0.004500  -74.500000
0.004500  -74.400000
0.002200  -74.400000
0.001500  -74.400000
0.000700  -74.400000
-0.003000  -74.400000
-0.003000  -74.300000
-0.002300  -74.300000
0.004500  -74.300000
0.003700  -74.300000
-0.000800  -74.300000
-0.001500  -74.300000
-0.003000  -74.200000
-0.000800  -74.200000
0.000700  -74.200000
0.004500  -74.200000
0.003700  -74.100000
0.001500  -74.100000
0.000700  -74.100000
-0.003800  -74.100000
-0.005300  -74.000000
-0.005300  -74.000000
-0.000800  -74.000000
-0.000800  -73.900000
0.004500  -73.900000
0.006700  -73.900000
0.004500  -73.900000
0.012000  -73.800000
0.012700  -73.800000
0.015700  -73.800000
0.018000  -73.800000
0.009700  -73.800000
0.003000  -73.800000
-0.004600  -73.700000
-0.008300  -73.700000
-0.008300  -73.600000
-0.004600  -73.600000
0.000000  -73.600000
0.003700  -73.500000
0.005200  -73.500000
0.004500  -73.400000
-0.000800  -73.400000
0.001500  -73.400000
-0.003800  -73.400000
-0.009100  -73.300000
-0.007500  -73.300000
-0.009100  -73.300000
-0.004600  -73.200000
0.000700  -73.200000
0.005200  -73.100000
0.006700  -73.100000
0.006700  -73.100000
0.007500  -73.000000
0.008200  -73.000000
0.004500  -72.900000
0.001500  -72.900000
-0.000800  -72.900000
-0.002300  -72.800000
0.000000  -72.700000
0.000700  -72.700000
0.000700  -72.600000
0.001500  -72.600000
0.006700  -72.500000
0.008200  -72.500000
0.007500  -72.500000
0.008200  -72.400000
0.003000  -72.400000
0.003700  -72.300000
0.001500  -72.200000
0.001500  -72.200000
0.001500  -72.100000
0.001500  -72.100000
0.003700  -72.000000
0.000000  -72.000000
0.000000  -72.000000
-0.003000  -71.900000
0.000000  -71.900000
0.000000  -71.800000
-0.004600  -71.800000
-0.003000  -71.700000
-0.005300  -71.700000
-0.001500  -71.600000
-0.000800  -71.600000
-0.000800  -71.600000
0.005200  -71.500000
0.005200  -71.500000
0.008200  -71.400000
0.003700  -71.400000
-0.003800  -71.300000
-0.006000  -71.300000
-0.012000  -71.200000
-0.009800  -71.200000
-0.010500  -71.100000
-0.009100  -71.100000
-0.001500  -71.100000
0.003000  -71.000000
0.011200  -70.900000
0.016500  -70.900000
0.019500  -70.800000
0.020200  -70.700000
0.017200  -70.700000
0.019500  -70.700000
0.018700  -70.600000
0.016500  -70.500000
0.013500  -70.500000
0.009000  -70.400000
0.006000  -70.300000
0.001500  -70.300000
0.001500  -70.200000
0.004500  -70.200000
0.004500  -70.100000
0.004500  -70.100000
-0.001500  -70.000000
-0.000800  -69.900000
-0.002300  -69.900000
-0.005300  -69.800000
-0.005300  -69.800000
-0.009100  -69.700000
-0.006800  -69.700000
-0.006800  -69.600000
-0.012000  -69.600000
-0.018800  -69.500000
-0.025600  -69.400000
-0.021800  -69.400000
-0.021000  -69.300000
-0.012800  -69.300000
0.001500  -69.200000
0.015000  -69.200000
0.025500  -69.100000
0.024000  -69.100000
0.020200  -69.000000
0.012000  -68.900000
0.003700  -68.900000
-0.006800  -68.900000
-0.017300  -68.800000
-0.014300  -68.700000
-0.010500  -68.600000
-0.004600  -68.600000
0.006000  -68.500000
0.015700  -68.400000
0.025500  -68.400000
0.025500  -68.300000
0.021000  -68.200000
0.012000  -68.100000
0.003000  -68.100000
-0.005300  -68.000000
-0.014300  -68.000000
-0.012800  -67.900000
-0.008300  -67.800000
-0.005300  -67.700000
-0.002300  -67.700000
0.000700  -67.600000
0.009700  -67.500000
0.016500  -67.500000
0.016500  -67.400000
0.016500  -67.400000
0.012700  -67.300000
0.009000  -67.200000
0.003700  -67.200000
-0.002300  -67.100000
-0.005300  -67.100000
-0.009100  -67.100000
-0.006800  -67.000000
-0.006000  -66.900000
-0.006800  -66.900000
-0.003800  -66.800000
-0.005300  -66.800000
-0.000800  -66.700000
-0.000800  -66.700000
0.001500  -66.600000
0.006700  -66.600000
0.005200  -66.500000
0.010500  -66.500000
0.008200  -66.400000
0.006700  -66.400000
0.004500  -66.300000
0.003000  -66.200000
0.005200  -66.200000
0.000000  -66.100000
0.003000  -66.000000
-0.003000  -66.000000
-0.003000  -65.900000
-0.004600  -65.800000
-0.006800  -65.700000
-0.003800  -65.700000
-0.005300  -65.600000
0.001500  -65.500000
0.000700  -65.500000
0.004500  -65.400000
0.008200  -65.300000
0.007500  -65.300000
0.012000  -65.200000
0.012000  -65.100000
0.015000  -65.100000
0.012700  -65.000000
0.008200  -64.900000
0.008200  -64.800000
0.003000  -64.800000
-0.003800  -64.700000
-0.007500  -64.600000
-0.010500  -64.600000
-0.011300  -64.500000
-0.010500  -64.400000
-0.008300  -64.400000
-0.000800  -64.300000
0.000700  -64.200000
0.000700  -64.100000
-0.001500  -64.100000
-0.000800  -64.000000
-0.000800  -63.900000
-0.005300  -63.900000
-0.004600  -63.800000
-0.008300  -63.700000
-0.005300  -63.600000
-0.000800  -63.600000
0.000700  -63.500000
0.003700  -63.500000
0.005200  -63.500000
0.013500  -63.400000
0.024000  -63.300000
0.030700  -63.300000
0.038200  -63.200000
0.034500  -63.200000
0.026200  -63.100000
0.019500  -63.100000
0.012000  -63.000000
0.005200  -63.000000
-0.006000  -63.000000
-0.009100  -62.900000
-0.014300  -62.800000
-0.020300  -62.800000
-0.021000  -62.700000
-0.021000  -62.700000
-0.009100  -62.600000
-0.004600  -62.600000
-0.003000  -62.600000
-0.003800  -62.500000
-0.008300  -62.400000
-0.006000  -62.400000
-0.008300  -62.300000
-0.000800  -62.300000
0.002200  -62.200000
-0.000800  -62.100000
0.000700  -62.100000
-0.001500  -62.100000
0.006700  -62.000000
0.014200  -61.900000
0.017200  -61.900000
0.021000  -61.800000
0.012700  -61.800000
-0.001500  -61.700000
-0.019500  -61.700000
-0.027800  -61.600000
-0.022500  -61.600000
-0.014300  -61.500000
0.000000  -61.500000
0.009000  -61.400000
0.015700  -61.300000
0.020200  -61.300000
0.016500  -61.200000
0.009700  -61.200000
0.002200  -61.100000
-0.003000  -61.100000
-0.006800  -61.000000
-0.006800  -60.900000
-0.006000  -60.900000
0.001500  -60.800000
0.010500  -60.800000
0.014200  -60.700000
0.020200  -60.700000
0.025500  -60.600000
0.027000  -60.500000
0.023200  -60.500000
0.015700  -60.400000
0.009700  -60.400000
0.000700  -60.300000
-0.008300  -60.300000
-0.016500  -60.300000
-0.025600  -60.200000
-0.029300  -60.200000
-0.029300  -60.100000
-0.021800  -60.100000
-0.018800  -60.000000
-0.011300  -60.000000
-0.000800  -60.000000
0.009000  -59.900000
0.024000  -59.900000
0.026200  -59.900000
0.024000  -59.800000
0.020200  -59.800000
0.019500  -59.700000
0.018000  -59.700000
0.006700  -59.600000
-0.000800  -59.600000
-0.009100  -59.500000
-0.016500  -59.500000
-0.023300  -59.400000
-0.019500  -59.400000
0.000000  -59.300000
0.023200  -59.300000
0.047200  -59.200000
0.059200  -59.200000
0.066000  -59.100000
0.058500  -59.100000
0.038200  -59.000000
0.006700  -59.000000
-0.030000  -59.000000
-0.054800  -58.900000
-0.072100  -58.800000
-0.067500  -58.800000
-0.050300  -58.700000
-0.031500  -58.700000
-0.009800  -58.600000
0.004500  -58.600000
0.010500  -58.500000
0.009000  -58.500000
0.004500  -58.500000
0.002200  -58.400000
0.000000  -58.300000
-0.001500  -58.300000
-0.000800  -58.200000
0.003000  -58.200000
0.004500  -58.100000
0.004500  -58.100000
0.006000  -58.000000
0.006000  -58.000000
0.006700  -57.900000
0.012700  -57.900000
0.015700  -57.800000
0.018000  -57.800000
0.017200  -57.700000
0.009000  -57.600000
0.003000  -57.600000
-0.003000  -57.600000
-0.005300  -57.500000
-0.003000  -57.400000
-0.001500  -57.400000
0.003000  -57.300000
0.000700  -57.200000
0.000700  -57.200000
-0.000800  -57.100000
-0.004600  -57.100000
-0.008300  -57.000000
-0.012800  -56.900000
-0.010500  -56.900000
-0.006800  -56.800000
0.000000  -56.700000
0.003700  -56.700000
0.009700  -56.600000
0.015000  -56.600000
0.015700  -56.500000
0.018700  -56.400000
0.021700  -56.300000
0.024000  -56.300000
0.019500  -56.200000
0.018000  -56.200000
0.015000  -56.100000
0.001500  -56.000000
-0.003800  -55.900000
-0.007500  -55.800000
-0.006800  -55.800000
-0.004600  -55.700000
-0.003800  -55.700000
-0.006800  -55.600000
-0.012800  -55.500000
-0.010500  -55.400000
-0.006800  -55.400000
-0.003000  -55.300000
0.003000  -55.200000
0.001500  -55.100000
0.001500  -55.100000
0.002200  -55.000000
-0.003000  -54.900000
-0.012000  -54.900000
-0.015800  -54.800000
-0.022500  -54.700000
-0.027000  -54.600000
-0.018800  -54.500000
-0.012000  -54.400000
-0.002300  -54.400000
0.007500  -54.300000
0.019500  -54.200000
0.039000  -54.100000
0.049500  -54.000000
0.048000  -53.900000
0.032200  -53.800000
0.012000  -53.700000
-0.000800  -53.600000
-0.010500  -53.600000
-0.006800  -53.500000
-0.006800  -53.400000
-0.001500  -53.300000
0.010500  -53.200000
0.012000  -53.100000
0.018000  -53.100000
0.007500  -53.000000
-0.000800  -52.900000
-0.006800  -52.700000
-0.018100  -52.700000
-0.021800  -52.600000
-0.029300  -52.500000
-0.021000  -52.400000
-0.014300  -52.300000
-0.005300  -52.200000
-0.000800  -52.100000
-0.010500  -52.000000
-0.009100  -51.900000
-0.010500  -51.800000
0.003700  -51.700000
0.018000  -51.600000
0.027000  -51.500000
0.041200  -51.400000
0.030700  -51.300000
0.023200  -51.200000
0.021700  -51.100000
0.031500  -51.000000
0.052500  -50.900000
0.055500  -50.900000
0.054700  -50.800000
0.033700  -50.700000
-0.004600  -50.600000
-0.039000  -50.500000
-0.069100  -50.400000
-0.091500  -50.300000
-0.102800  -50.200000
-0.093800  -50.100000
-0.078800  -50.000000
-0.049500  -49.900000
-0.013500  -49.800000
0.011200  -49.700000
0.042700  -49.600000
0.057000  -49.500000
0.057700  -49.500000
0.051700  -49.400000
0.034500  -49.300000
0.024000  -49.200000
0.014200  -49.100000
0.012700  -49.000000
0.006700  -48.900000
-0.001500  -48.800000
-0.003800  -48.700000
-0.010500  -48.600000
-0.003000  -48.600000
0.006000  -48.500000
0.013500  -48.400000
0.015700  -48.300000
0.003700  -48.200000
-0.001500  -48.200000
-0.014300  -48.100000
-0.018100  -48.000000
-0.012800  -47.900000
-0.005300  -47.800000
0.007500  -47.700000
0.012700  -47.600000
0.020200  -47.500000
0.009000  -47.400000
0.004500  -47.400000
0.004500  -47.300000
-0.003000  -47.200000
0.004500  -47.100000
0.009000  -47.000000
0.023200  -47.000000
0.034500  -46.900000
0.029200  -46.800000
0.027700  -46.700000
0.008200  -46.600000
0.001500  -46.600000
-0.003000  -46.500000
-0.007500  -46.400000
-0.001500  -46.300000
-0.006000  -46.200000
-0.004600  -46.200000
-0.018100  -46.100000
-0.027000  -46.000000
-0.030800  -45.900000
-0.036800  -45.900000
-0.019500  -45.800000
-0.012000  -45.700000
-0.005300  -45.600000
-0.001500  -45.500000
0.002200  -45.500000
0.021000  -45.400000
0.031500  -45.300000
0.030700  -45.200000
0.024000  -45.100000
0.012700  -45.000000
-0.005300  -45.000000
-0.022500  -44.900000
-0.036100  -44.800000
-0.039000  -44.700000
-0.023300  -44.600000
0.000000  -44.600000
0.029200  -44.500000
0.047200  -44.400000
0.045700  -44.300000
0.033700  -44.300000
0.015000  -44.200000
0.004500  -44.100000
-0.004600  -44.100000
-0.009800  -44.000000
-0.010500  -43.900000
-0.012000  -43.800000
-0.000800  -43.800000
0.012000  -43.700000
0.024000  -43.600000
0.021000  -43.600000
0.008200  -43.500000
0.007500  -43.400000
0.000000  -43.300000
-0.003000  -43.200000
-0.007500  -43.200000
-0.014300  -43.100000
-0.008300  -43.100000
0.001500  -43.000000
0.012000  -42.900000
0.013500  -42.800000
0.016500  -42.800000
0.018000  -42.700000
0.012700  -42.600000
0.006000  -42.500000
-0.009100  -42.500000
-0.019500  -42.400000
-0.027800  -42.300000
-0.034600  -42.300000
-0.039000  -42.200000
-0.048000  -42.100000
-0.044300  -42.000000
-0.033000  -42.000000
-0.014300  -41.900000
0.008200  -41.800000
0.023200  -41.800000
0.035200  -41.700000
0.040500  -41.600000
0.042700  -41.500000
0.042700  -41.500000
0.034500  -41.400000
0.018000  -41.300000
-0.002300  -41.300000
-0.020300  -41.200000
-0.042000  -41.100000
-0.057800  -41.100000
-0.055500  -41.000000
-0.031500  -40.900000
0.001500  -40.900000
0.033000  -40.800000
0.059200  -40.700000
0.064500  -40.600000
0.053200  -40.600000
0.034500  -40.500000
0.015700  -40.500000
0.005200  -40.400000
-0.012800  -40.300000
-0.018100  -40.200000
-0.015800  -40.200000
-0.024800  -40.100000
-0.019500  -40.100000
-0.012800  -40.000000
-0.003800  -40.000000
0.011200  -39.900000
0.014200  -39.800000
0.014200  -39.800000
0.008200  -39.700000
0.005200  -39.600000
0.009700  -39.600000
0.023200  -39.500000
0.042700  -39.500000
0.047200  -39.400000
0.038200  -39.300000
0.008200  -39.300000
-0.024000  -39.200000
-0.048000  -39.200000
-0.062300  -39.100000
-0.052500  -39.000000
-0.030800  -39.000000
0.006700  -38.900000
0.035200  -38.800000
0.042000  -38.800000
0.036000  -38.700000
0.015700  -38.700000
-0.001500  -38.600000
-0.024800  -38.600000
-0.029300  -38.500000
-0.030000  -38.400000
-0.030800  -38.300000
-0.018800  -38.300000
-0.016500  -38.300000
0.000700  -38.200000
0.020200  -38.100000
0.037500  -38.100000
0.040500  -38.000000
0.038200  -37.900000
0.038200  -37.900000
0.023200  -37.800000
0.026200  -37.800000
0.030700  -37.700000
0.031500  -37.600000
0.033000  -37.600000
0.015000  -37.500000
-0.011300  -37.400000
-0.042800  -37.400000
-0.069100  -37.300000
-0.087100  -37.200000
-0.093800  -37.200000
-0.075000  -37.100000
-0.059300  -37.000000
-0.033800  -37.000000
0.015700  -36.900000
0.052500  -36.900000
0.074200  -36.800000
0.075000  -36.700000
0.046500  -36.600000
0.010500  -36.600000
-0.015800  -36.500000
-0.024800  -36.500000
-0.023300  -36.400000
-0.005300  -36.300000
0.012700  -36.300000
0.023200  -36.200000
0.036700  -36.100000
0.042000  -36.000000
0.042700  -36.000000
0.047200  -35.900000
0.038200  -35.900000
0.021000  -35.800000
0.008200  -35.700000
-0.003000  -35.700000
-0.009100  -35.600000
-0.027800  -35.600000
-0.038300  -35.500000
-0.049500  -35.400000
-0.057800  -35.300000
-0.048000  -35.300000
-0.040500  -35.200000
-0.020300  -35.100000
-0.003000  -35.100000
0.015700  -35.000000
0.038200  -35.000000
0.045700  -34.900000
0.054700  -34.800000
0.054000  -34.800000
0.048700  -34.700000
0.041200  -34.700000
0.023200  -34.600000
-0.001500  -34.600000
-0.026300  -34.500000
-0.042800  -34.400000
-0.052500  -34.400000
-0.050300  -34.300000
-0.035300  -34.200000
-0.018800  -34.200000
-0.002300  -34.200000
0.012700  -34.100000
0.030000  -34.000000
0.030700  -34.000000
0.019500  -33.900000
0.014200  -33.800000
0.001500  -33.800000
-0.001500  -33.700000
-0.004600  -33.600000
-0.001500  -33.600000
-0.003000  -33.500000
-0.009100  -33.400000
0.000000  -33.300000
0.000700  -33.300000
0.011200  -33.300000
0.027700  -33.200000
0.045700  -33.100000
0.051700  -33.000000
0.048000  -32.900000
0.048000  -32.900000
0.024000  -32.900000
-0.010500  -32.800000
-0.055500  -32.700000
-0.091500  -32.600000
-0.099000  -32.600000
-0.081000  -32.500000
-0.040500  -32.400000
-0.004600  -32.400000
0.029200  -32.300000
0.041200  -32.300000
0.038200  -32.200000
0.037500  -32.100000
0.023200  -32.000000
0.011200  -32.000000
-0.005300  -32.000000
-0.005300  -31.900000
0.025500  -31.800000
0.049500  -31.700000
0.071200  -31.700000
0.080200  -31.600000
0.075000  -31.500000
0.049500  -31.500000
0.006700  -31.400000
-0.033800  -31.400000
-0.086300  -31.300000
-0.118500  -31.300000
-0.138100  -31.200000
-0.144100  -31.100000
-0.120000  -31.100000
-0.085600  -31.100000
-0.036100  -31.000000
0.025500  -30.900000
0.080200  -30.900000
0.105000  -30.800000
0.115500  -30.700000
0.108000  -30.700000
0.085500  -30.600000
0.057700  -30.600000
0.024700  -30.500000
0.006700  -30.500000
-0.015800  -30.400000
-0.030800  -30.300000
-0.036100  -30.300000
-0.034600  -30.200000
-0.013500  -30.200000
0.008200  -30.100000
0.027000  -30.100000
0.039000  -30.000000
0.042000  -29.900000
0.039700  -29.900000
0.029200  -29.800000
0.012000  -29.700000
-0.011300  -29.700000
-0.032300  -29.600000
-0.045000  -29.600000
-0.038300  -29.500000
-0.006800  -29.400000
0.021700  -29.400000
0.015700  -29.300000
-0.007500  -29.300000
-0.034600  -29.200000
-0.046500  -29.200000
-0.025600  -29.100000
-0.005300  -29.000000
0.005200  -29.000000
0.015700  -28.900000
0.029200  -28.800000
0.031500  -28.800000
0.027700  -28.700000
0.024700  -28.700000
0.010500  -28.600000
0.003000  -28.500000
-0.010500  -28.500000
-0.026300  -28.400000
-0.033000  -28.400000
-0.045800  -28.300000
-0.040500  -28.200000
-0.028500  -28.200000
-0.016500  -28.100000
0.000700  -28.000000
0.021700  -28.000000
0.054700  -27.900000
0.081700  -27.900000
0.093000  -27.800000
0.073500  -27.800000
0.040500  -27.700000
0.001500  -27.600000
-0.039000  -27.600000
-0.059300  -27.500000
-0.073500  -27.500000
-0.057800  -27.400000
-0.021800  -27.400000
0.005200  -27.300000
0.017200  -27.200000
0.027700  -27.200000
0.025500  -27.100000
-0.000800  -27.100000
-0.033000  -27.000000
-0.072800  -27.000000
-0.084000  -26.900000
-0.076500  -26.900000
-0.041300  -26.800000
0.018700  -26.700000
0.064500  -26.700000
0.091500  -26.600000
0.090700  -26.600000
0.076500  -26.500000
0.050200  -26.500000
0.027700  -26.400000
0.006700  -26.300000
-0.012000  -26.300000
-0.012800  -26.200000
-0.018100  -26.100000
-0.012800  -26.100000
-0.009100  -26.100000
-0.010500  -26.000000
0.014200  -25.900000
0.027700  -25.900000
0.041200  -25.800000
0.051700  -25.700000
0.045000  -25.700000
0.033000  -25.700000
0.013500  -25.600000
-0.008300  -25.500000
-0.034600  -25.400000
-0.050300  -25.400000
-0.053300  -25.300000
-0.042800  -25.200000
-0.012000  -25.200000
0.003000  -25.100000
0.006000  -25.000000
-0.005300  -25.000000
-0.039000  -24.900000
-0.051800  -24.800000
-0.039800  -24.800000
-0.012000  -24.700000
0.009700  -24.600000
0.027000  -24.500000
0.039000  -24.500000
0.039000  -24.400000
0.055500  -24.300000
0.063000  -24.300000
0.050200  -24.200000
0.023200  -24.100000
-0.010500  -24.000000
-0.041300  -24.000000
-0.067500  -23.900000
-0.075000  -23.900000
-0.089300  -23.800000
-0.092300  -23.700000
-0.072100  -23.600000
-0.038300  -23.600000
0.000700  -23.500000
0.035200  -23.400000
0.069000  -23.400000
0.078000  -23.300000
0.078000  -23.200000
0.070500  -23.100000
0.056200  -23.100000
0.047200  -23.000000
0.031500  -23.000000
0.025500  -22.900000
0.014200  -22.800000
-0.000800  -22.700000
-0.012000  -22.700000
-0.015800  -22.600000
-0.010500  -22.500000
-0.011300  -22.500000
-0.000800  -22.400000
0.000000  -22.400000
0.000000  -22.300000
0.004500  -22.200000
0.003000  -22.100000
0.011200  -22.100000
0.009000  -22.100000
0.014200  -22.000000
0.011200  -21.900000
0.006700  -21.800000
0.012700  -21.800000
0.003000  -21.700000
0.005200  -21.600000
0.003000  -21.600000
0.024000  -21.500000
0.041200  -21.500000
0.016500  -21.400000
0.002200  -21.300000
-0.038300  -21.300000
-0.078800  -21.200000
-0.105000  -21.200000
-0.101300  -21.100000
-0.062300  -21.000000
-0.049500  -20.900000
-0.023300  -20.900000
-0.015000  -20.800000
-0.012000  -20.700000
0.005200  -20.700000
-0.000800  -20.600000
0.018000  -20.600000
0.039700  -20.500000
0.061500  -20.400000
0.078700  -20.300000
0.069700  -20.300000
0.071200  -20.200000
0.066700  -20.200000
0.045000  -20.100000
0.014200  -20.100000
-0.016500  -20.000000
-0.034600  -19.900000
-0.028500  -19.900000
0.004500  -19.800000
0.027700  -19.800000
0.018700  -19.700000
-0.012000  -19.700000
-0.044300  -19.600000
-0.048000  -19.600000
-0.039800  -19.500000
-0.020300  -19.400000
-0.009100  -19.400000
-0.005300  -19.400000
0.003700  -19.300000
0.009000  -19.300000
0.036700  -19.200000
0.050200  -19.100000
0.070500  -19.100000
0.081700  -19.000000
0.061500  -19.000000
0.035200  -18.900000
-0.041300  -18.900000
-0.112500  -18.800000
-0.142600  -18.800000
-0.120000  -18.700000
-0.084000  -18.700000
-0.074300  -18.600000
-0.026300  -18.600000
0.009700  -18.500000
0.042000  -18.500000
0.081700  -18.500000
0.081700  -18.400000
0.086200  -18.300000
0.075000  -18.300000
0.070500  -18.200000
0.076500  -18.200000
0.074200  -18.100000
0.084700  -18.100000
0.082500  -18.000000
0.099700  -18.000000
0.102700  -17.900000
0.045700  -17.900000
-0.061500  -17.800000
-0.196500  -17.700000
-0.294800  -17.700000
-0.330800  -17.600000
-0.283600  -17.600000
-0.165800  -17.500000
-0.030800  -17.500000
0.056200  -17.400000
0.099700  -17.300000
0.138700  -17.300000
0.144700  -17.200000
0.150700  -17.100000
0.146200  -17.100000
0.125200  -17.100000
0.110200  -17.000000
0.058500  -16.900000
0.006700  -16.900000
-0.042000  -16.800000
-0.075000  -16.700000
-0.088500  -16.700000
-0.100600  -16.600000
-0.084800  -16.600000
-0.066000  -16.500000
-0.018100  -16.400000
0.051700  -16.300000
0.093700  -16.300000
0.122200  -16.200000
0.110200  -16.200000
0.059200  -16.100000
0.003700  -16.000000
-0.044300  -16.000000
-0.058500  -15.900000
-0.038300  -15.800000
0.015000  -15.800000
0.102000  -15.700000
0.144000  -15.700000
0.095200  -15.600000
0.026200  -15.600000
-0.042000  -15.500000
-0.063800  -15.400000
-0.066800  -15.400000
-0.084000  -15.300000
-0.095300  -15.300000
-0.123800  -15.200000
-0.106500  -15.200000
-0.120000  -15.100000
-0.144100  -15.000000
-0.125300  -15.000000
-0.075000  -14.900000
0.025500  -14.900000
0.085500  -14.800000
0.136500  -14.800000
0.163500  -14.700000
0.155200  -14.600000
0.138700  -14.600000
0.080200  -14.500000
0.021000  -14.500000
-0.033800  -14.400000
-0.045000  -14.400000
-0.021000  -14.300000
0.006700  -14.200000
0.059200  -14.200000
0.084000  -14.100000
0.115500  -14.100000
0.133500  -14.000000
0.078000  -14.000000
0.009000  -13.900000
-0.064500  -13.800000
-0.126800  -13.800000
-0.186000  -13.700000
-0.216000  -13.600000
-0.162000  -13.600000
-0.079500  -13.500000
0.047200  -13.500000
0.135000  -13.400000
0.171000  -13.400000
0.192000  -13.300000
0.142500  -13.300000
0.069000  -13.200000
-0.057000  -13.100000
-0.181500  -13.100000
-0.243800  -13.100000
-0.225800  -13.000000
-0.120800  -13.000000
-0.027000  -12.900000
0.032200  -12.800000
0.034500  -12.800000
0.008200  -12.700000
-0.012000  -12.700000
-0.039800  -12.600000
-0.029300  -12.600000
0.018700  -12.600000
0.064500  -12.500000
0.089200  -12.400000
0.129000  -12.400000
0.174700  -12.300000
0.212200  -12.300000
0.226500  -12.200000
0.185200  -12.200000
0.153700  -12.200000
0.099000  -12.100000
0.033000  -12.000000
-0.033800  -12.000000
-0.114800  -11.900000
-0.171100  -11.900000
-0.276800  -11.800000
-0.310500  -11.800000
-0.293300  -11.700000
-0.264800  -11.700000
-0.135800  -11.700000
-0.009800  -11.600000
0.105000  -11.500000
0.175500  -11.500000
0.162000  -11.400000
0.103500  -11.400000
-0.015800  -11.300000
-0.108000  -11.300000
-0.136500  -11.300000
-0.042800  -11.200000
0.153700  -11.100000
0.240000  -11.100000
0.264700  -11.000000
0.191200  -11.000000
0.051700  -10.900000
-0.053300  -10.800000
-0.170300  -10.800000
-0.148500  -10.800000
-0.134300  -10.700000
-0.144100  -10.600000
-0.132800  -10.600000
-0.099000  -10.500000
0.043500  -10.500000
0.091500  -10.400000
0.174700  -10.400000
0.199500  -10.300000
0.114000  -10.300000
0.042700  -10.200000
-0.117800  -10.200000
-0.169600  -10.100000
-0.168800  -10.100000
-0.074300  -10.000000
0.064500  -9.900000
0.138000  -9.900000
0.219700  -9.900000
0.210000  -9.800000
0.207000  -9.800000
0.106500  -9.700000
-0.027000  -9.700000
-0.090000  -9.600000
-0.177800  -9.600000
-0.186000  -9.500000
-0.183000  -9.500000
-0.146300  -9.400000
-0.082500  -9.400000
-0.014300  -9.300000
0.074200  -9.300000
0.090700  -9.200000
0.131200  -9.200000
0.208500  -9.100000
0.283500  -9.100000
0.333700  -9.000000
0.273000  -9.000000
0.161200  -8.900000
0.027700  -8.900000
-0.138800  -8.800000
-0.328500  -8.800000
-0.431300  -8.700000
-0.354800  -8.700000
-0.291000  -8.600000
-0.219800  -8.600000
-0.081800  -8.500000
0.019500  -8.500000
0.096700  -8.400000
0.098200  -8.400000
0.090700  -8.300000
0.084000  -8.300000
0.060000  -8.200000
0.049500  -8.200000
0.013500  -8.100000
0.007500  -8.100000
0.033000  -8.100000
0.060700  -8.000000
0.155200  -8.000000
0.304500  -7.900000
0.390700  -7.900000
0.406500  -7.800000
0.303000  -7.800000
0.036000  -7.800000
-0.322500  -7.700000
-0.669800  -7.700000
-0.799500  -7.700000
-0.602300  -7.600000
-0.234800  -7.600000
0.081000  -7.500000
0.302200  -7.500000
0.330700  -7.400000
0.258000  -7.400000
0.195000  -7.400000
0.085500  -7.300000
0.050200  -7.300000
-0.069800  -7.300000
-0.198800  -7.200000
-0.229500  -7.200000
-0.262500  -7.200000
-0.198800  -7.200000
-0.174800  -7.100000
-0.135000  -7.100000
-0.076500  -7.100000
0.051700  -7.100000
0.227200  -7.000000
0.280500  -7.000000
0.340500  -7.000000
0.289500  -6.900000
0.196500  -6.900000
0.117700  -6.900000
0.003700  -6.800000
-0.031500  -6.800000
-0.036800  -6.800000
0.023200  -6.800000
0.058500  -6.700000
0.079500  -6.700000
0.110200  -6.700000
0.064500  -6.600000
0.059200  -6.600000
0.025500  -6.500000
-0.039000  -6.500000
-0.115500  -6.500000
-0.223500  -6.400000
-0.256500  -6.400000
-0.207800  -6.300000
-0.060800  -6.300000
0.051700  -6.300000
0.067500  -6.300000
0.051700  -6.200000
0.018000  -6.200000
0.000700  -6.200000
-0.059300  -6.100000
-0.106500  -6.100000
-0.099000  -6.100000
-0.022500  -6.100000
0.109500  -6.000000
0.171000  -6.000000
0.210700  -6.000000
0.178500  -5.900000
0.112500  -5.900000
0.080200  -5.900000
0.059200  -5.900000
0.054000  -5.900000
0.048000  -5.800000
0.119200  -5.800000
0.099000  -5.800000
-0.022500  -5.700000
-0.204800  -5.700000
-0.506300  -5.700000
-0.646500  -5.700000
-0.500300  -5.600000
-0.273800  -5.600000
-0.102100  -5.600000
0.137200  -5.500000
0.291000  -5.500000
0.336700  -5.500000
0.374200  -5.500000
0.334500  -5.400000
0.342700  -5.400000
0.314200  -5.400000
0.248200  -5.400000
0.171000  -5.400000
0.108700  -5.300000
0.044200  -5.300000
-0.184500  -5.300000
-0.361500  -5.300000
-0.481500  -5.200000
-0.521300  -5.200000
-0.412500  -5.200000
-0.348100  -5.200000
-0.174100  -5.100000
-0.001500  -5.100000
0.104200  -5.100000
0.237700  -5.100000
0.254200  -5.000000
0.283500  -5.000000
0.240700  -5.000000
0.150000  -5.000000
0.089200  -5.000000
0.008200  -5.000000
0.029200  -4.900000
0.042700  -4.900000
0.059200  -4.900000
0.100500  -4.900000
0.110200  -4.900000
0.068200  -4.800000
0.064500  -4.800000
0.202500  -4.800000
0.363000  -4.800000
0.473200  -4.700000
0.432700  -4.700000
0.210000  -4.700000
-0.168800  -4.700000
-0.610500  -4.700000
-0.908300  -4.700000
-0.975800  -4.600000
-0.774800  -4.600000
-0.471000  -4.600000
-0.246000  -4.600000
-0.021800  -4.600000
0.049500  -4.600000
0.069000  -4.600000
0.137200  -4.500000
0.129700  -4.500000
0.178500  -4.500000
0.233200  -4.500000
0.300700  -4.500000
0.363000  -4.500000
0.365200  -4.500000
0.362200  -4.500000
0.265500  -4.500000
0.142500  -4.500000
-0.031500  -4.500000
-0.114000  -4.400000
-0.026300  -4.400000
-0.040500  -4.400000
-0.056300  -4.400000
-0.089300  -4.400000
-0.076500  -4.400000
-0.003800  -4.400000
-0.061500  -4.300000
-0.077300  -4.300000
-0.092300  -4.300000
-0.006800  -4.300000
0.119200  -4.300000
0.196500  -4.300000
0.336700  -4.300000
0.301500  -4.300000
0.184500  -4.200000
-0.004600  -4.200000
-0.119300  -4.200000
-0.104300  -4.200000
-0.197300  -4.200000
-0.217500  -4.200000
-0.209300  -4.200000
-0.127500  -4.100000
-0.101300  -4.100000
-0.242300  -4.100000
-0.293300  -4.100000
-0.324800  -4.100000
-0.236300  -4.100000
-0.061500  -4.100000
0.053200  -4.100000
0.145500  -4.100000
0.195000  -4.100000
0.261700  -4.000000
0.273700  -4.000000
0.184500  -4.000000
0.071200  -4.000000
0.036000  -4.000000
0.111000  -4.000000
0.165000  -4.000000
0.163500  -4.000000
0.042000  -4.000000
-0.085600  -4.000000
-0.072100  -4.000000
-0.075800  -4.000000
-0.039800  -4.000000
-0.006800  -4.000000
0.013500  -4.000000
0.087700  -3.900000
0.009000  -3.900000
-0.059300  -3.900000
-0.116300  -3.900000
-0.216800  -3.900000
-0.201100  -3.900000
-0.063000  -3.900000
0.071200  -3.900000
0.134200  -3.900000
0.195700  -3.900000
0.162700  -3.900000
0.105000  -3.900000
0.000000  -3.900000
-0.026300  -3.900000
0.012700  -3.900000
-0.045000  -3.900000
0.065200  -3.900000
0.166500  -3.900000
0.153000  -3.900000
0.040500  -3.900000
-0.237000  -3.900000
-0.369000  -3.900000
-0.337500  -3.900000
-0.240000  -3.900000
-0.122300  -3.900000
-0.039800  -3.800000
0.042700  -3.800000
0.074200  -3.800000
0.143200  -3.800000
0.261700  -3.800000
0.408000  -3.800000
0.474700  -3.800000
0.403500  -3.800000
0.258700  -3.800000
-0.005300  -3.800000
-0.262500  -3.800000
-0.493500  -3.800000
-0.632300  -3.800000
-0.636000  -3.800000
-0.515300  -3.800000
-0.174800  -3.800000
0.101200  -3.800000
0.268500  -3.800000
0.372000  -3.800000
0.362200  -3.800000
0.312000  -3.700000
0.180700  -3.700000
0.081000  -3.700000
0.012700  -3.700000
-0.047300  -3.700000
-0.055500  -3.700000
-0.024000  -3.700000
0.003000  -3.700000
0.030000  -3.700000
0.068200  -3.700000
-0.065300  -3.700000
-0.295500  -3.700000
-0.442500  -3.700000
-0.372000  -3.700000
-0.202600  -3.700000
-0.045000  -3.700000
0.273000  -3.700000
0.547500  -3.700000
0.707200  -3.700000
0.727500  -3.700000
0.587200  -3.700000
0.315700  -3.700000
-0.196500  -3.700000
-0.729000  -3.700000
-0.904500  -3.700000
-0.698300  -3.700000
-0.472500  -3.700000
-0.210000  -3.700000
0.014200  -3.700000
0.159000  -3.700000
0.339000  -3.700000
0.237000  -3.700000
0.093700  -3.700000
0.020200  -3.700000
-0.019500  -3.700000
0.018000  -3.600000
0.020200  -3.600000
0.087700  -3.600000
0.111700  -3.600000
0.180700  -3.600000
0.255000  -3.600000
0.327000  -3.600000
0.429000  -3.600000
0.393700  -3.600000
0.357000  -3.600000
0.172500  -3.600000
-0.101300  -3.600000
-0.353300  -3.600000
-0.636800  -3.600000
-0.691500  -3.600000
-0.577500  -3.600000
-0.342100  -3.600000
-0.033000  -3.600000
0.258700  -3.600000
0.423000  -3.600000
0.346500  -3.600000
0.183700  -3.600000
-0.016500  -3.600000
-0.246800  -3.600000
-0.471000  -3.600000
-0.502600  -3.600000
-0.390000  -3.600000
-0.197300  -3.600000
0.045700  -3.600000
0.216000  -3.600000
0.390000  -3.600000
0.405000  -3.600000
0.339000  -3.600000
0.195000  -3.600000
-0.008300  -3.600000
-0.126000  -3.600000
-0.129000  -3.600000
0.012000  -3.600000
0.101200  -3.600000
0.202500  -3.600000
0.294700  -3.600000
0.384000  -3.600000
0.474000  -3.600000
0.384700  -3.600000
0.171700  -3.600000
-0.115500  -3.600000
-0.382500  -3.600000
-0.637600  -3.600000
-0.765000  -3.600000
-0.750000  -3.600000
-0.612000  -3.600000
-0.265500  -3.600000
-0.012800  -3.600000
0.232500  -3.600000
0.380200  -3.600000
0.372700  -3.500000
0.325500  -3.500000
0.177700  -3.500000
0.135700  -3.500000
0.013500  -3.500000
0.000700  -3.500000
0.097500  -3.500000
0.087700  -3.500000
0.107200  -3.500000
0.029200  -3.500000
0.043500  -3.500000
0.078700  -3.500000
0.056200  -3.500000
0.010500  -3.500000
-0.087800  -3.500000
-0.091500  -3.500000
-0.084800  -3.500000
-0.017300  -3.500000
0.081000  -3.500000
0.223500  -3.500000
0.320200  -3.400000
0.270700  -3.400000
0.147700  -3.400000
-0.077300  -3.400000
-0.170300  -3.400000
-0.195000  -3.400000
-0.279800  -3.400000
-0.366800  -3.400000
-0.446300  -3.400000
-0.404300  -3.400000
-0.298500  -3.400000
-0.115500  -3.400000
0.054000  -3.400000
0.078700  -3.400000
0.170200  -3.400000
0.221200  -3.400000
0.270700  -3.400000
0.339000  -3.400000
0.308200  -3.400000
0.233200  -3.400000
0.054000  -3.400000
-0.018100  -3.400000
-0.071300  -3.400000
-0.078800  -3.400000
-0.053300  -3.400000
-0.145500  -3.400000
-0.096800  -3.400000
-0.044300  -3.400000
-0.014300  -3.400000
-0.014300  -3.400000
-0.138800  -3.400000
-0.166500  -3.400000
-0.080300  -3.400000
0.091500  -3.400000
0.206200  -3.400000
0.210700  -3.400000
0.150000  -3.400000
-0.001500  -3.400000
-0.050300  -3.400000
-0.072800  -3.400000
-0.107300  -3.400000
0.008200  -3.400000
0.117000  -3.400000
0.130500  -3.400000
0.042700  -3.400000
-0.144800  -3.300000
-0.213800  -3.300000
-0.112500  -3.300000
0.035200  -3.300000
0.183700  -3.300000
0.225000  -3.300000
0.102700  -3.300000
-0.112500  -3.300000
-0.325500  -3.300000
-0.353300  -3.300000
-0.254300  -3.300000
-0.156000  -3.300000
-0.010500  -3.300000
0.120000  -3.300000
0.287200  -3.300000
0.387000  -3.300000
0.402700  -3.300000
0.465000  -3.300000
0.410200  -3.300000
0.383200  -3.300000
0.309700  -3.300000
0.093700  -3.300000
-0.057000  -3.300000
-0.261000  -3.300000
-0.377300  -3.300000
-0.339100  -3.300000
-0.500300  -3.300000
-0.810100  -3.300000
-1.107000  -3.300000
-1.013300  -3.300000
-0.435000  -3.300000
0.026200  -3.300000
0.466500  -3.300000
0.719200  -3.300000
0.685500  -3.300000
0.577500  -3.300000
0.281200  -3.300000
0.130500  -3.300000
0.014200  -3.300000
-0.017300  -3.300000
0.044200  -3.200000
0.030700  -3.200000
0.102000  -3.200000
0.076500  -3.200000
0.051700  -3.200000
0.054000  -3.200000
0.069000  -3.200000
0.101200  -3.200000
0.093000  -3.200000
0.165700  -3.200000
0.183700  -3.200000
0.165700  -3.200000
0.148500  -3.200000
0.114700  -3.200000
0.007500  -3.200000
-0.318000  -3.200000
-0.663800  -3.200000
-0.753800  -3.200000
-0.569300  -3.200000
-0.310500  -3.200000
-0.018100  -3.200000
0.254200  -3.200000
0.411000  -3.200000
0.507000  -3.200000
0.442500  -3.200000
0.303700  -3.200000
0.120000  -3.200000
-0.059300  -3.200000
-0.082500  -3.200000
-0.051800  -3.200000
0.052500  -3.200000
0.138000  -3.200000
0.170200  -3.200000
0.144000  -3.200000
-0.039000  -3.200000
-0.278300  -3.200000
-0.511600  -3.200000
-0.608300  -3.200000
-0.563300  -3.200000
-0.287300  -3.200000
0.123000  -3.200000
0.340500  -3.200000
0.507000  -3.200000
0.446200  -3.200000
0.277500  -3.200000
0.075700  -3.200000
-0.202600  -3.200000
-0.294800  -3.200000
-0.343600  -3.200000
-0.271500  -3.200000
-0.177800  -3.200000
-0.081800  -3.200000
0.100500  -3.200000
0.192700  -3.200000
0.288000  -3.200000
0.310500  -3.200000
0.338200  -3.200000
0.307500  -3.200000
0.078700  -3.200000
-0.082500  -3.200000
-0.197300  -3.200000
-0.204800  -3.200000
-0.210800  -3.200000
-0.247500  -3.200000
-0.159000  -3.200000
-0.087800  -3.200000
0.032200  -3.200000
0.123000  -3.200000
0.195000  -3.200000
0.237000  -3.200000
0.222000  -3.300000
0.198700  -3.300000
0.087700  -3.300000
-0.013500  -3.300000
-0.131300  -3.300000
-0.176300  -3.300000
-0.146300  -3.300000
-0.065300  -3.300000
0.141000  -3.300000
0.300700  -3.300000
0.361500  -3.200000
0.272200  -3.200000
0.086200  -3.200000
-0.108000  -3.200000
-0.244500  -3.200000
-0.401300  -3.200000
-0.576100  -3.200000
-0.543800  -3.200000
-0.483000  -3.200000
-0.324000  -3.200000
-0.053300  -3.200000
0.126000  -3.200000
0.293200  -3.200000
0.377200  -3.200000
0.415500  -3.200000
0.399000  -3.200000
0.288000  -3.200000
0.195000  -3.200000
0.072700  -3.200000
0.005200  -3.200000
-0.032300  -3.200000
-0.063000  -3.200000
0.050200  -3.200000
0.120700  -3.200000
0.117700  -3.200000
0.017200  -3.200000
-0.067500  -3.200000
-0.036100  -3.200000
-0.150800  -3.200000
-0.276100  -3.200000
-0.355500  -3.300000
-0.261000  -3.300000
-0.016500  -3.300000
0.115500  -3.300000
0.219000  -3.300000
0.153700  -3.300000
0.087000  -3.300000
-0.004600  -3.300000
-0.174100  -3.300000
-0.212300  -3.300000
-0.231000  -3.300000
-0.092300  -3.300000
-0.042000  -3.300000
-0.087100  -3.300000
-0.071300  -3.300000
-0.028500  -3.300000
0.162000  -3.300000
0.213700  -3.300000
0.259500  -3.300000
0.233200  -3.300000
0.130500  -3.300000
0.070500  -3.300000
-0.084000  -3.300000
-0.068300  -3.300000
-0.042000  -3.300000
-0.003000  -3.300000
0.066700  -3.300000
0.050200  -3.300000
0.076500  -3.300000
0.051000  -3.300000
0.036000  -3.300000
-0.002300  -3.300000
-0.044300  -3.300000
-0.046500  -3.300000
-0.084800  -3.300000
-0.012800  -3.300000
-0.021000  -3.300000
-0.104300  -3.300000
-0.172600  -3.300000
-0.216000  -3.300000
-0.080300  -3.300000
-0.006800  -3.300000
0.089200  -3.300000
0.164200  -3.300000
0.172500  -3.300000
0.204700  -3.300000
0.098200  -3.300000
0.064500  -3.300000
0.009000  -3.300000
-0.042800  -3.300000
-0.016500  -3.300000
0.004500  -3.300000
0.130500  -3.300000
0.209200  -3.300000
0.207000  -3.300000
0.067500  -3.300000
-0.168800  -3.300000
-0.313500  -3.300000
-0.261800  -3.300000
-0.171100  -3.300000
-0.157500  -3.300000
-0.066800  -3.300000
-0.055500  -3.300000
-0.048000  -3.300000
-0.020300  -3.300000
-0.025600  -3.300000
0.029200  -3.300000
0.044200  -3.300000
0.063700  -3.300000
0.035200  -3.300000
0.006700  -3.300000
-0.000800  -3.300000
0.015000  -3.300000
0.105000  -3.300000
0.156000  -3.300000
0.200200  -3.300000
0.217500  -3.300000
0.177700  -3.300000
0.085500  -3.300000
-0.063800  -3.300000
-0.134300  -3.300000
-0.096800  -3.300000
-0.048000  -3.300000
-0.004600  -3.300000
0.025500  -3.300000
-0.002300  -3.300000
-0.084800  -3.300000
-0.126800  -3.300000
-0.146300  -3.300000
-0.244500  -3.300000
-0.259500  -3.300000
-0.165800  -3.300000
-0.073500  -3.300000
0.060000  -3.300000
0.132700  -3.300000
0.148500  -3.300000
0.142500  -3.300000
0.116200  -3.300000
0.117700  -3.300000
0.085500  -3.300000
0.059200  -3.400000
0.021700  -3.400000
-0.013500  -3.400000
-0.012000  -3.400000
0.018700  -3.400000
0.129000  -3.400000
0.193500  -3.400000
0.202500  -3.400000
0.192000  -3.400000
0.123000  -3.400000
0.000700  -3.300000
-0.218300  -3.300000
-0.389300  -3.300000
-0.384000  -3.300000
-0.280600  -3.300000
-0.163500  -3.300000
-0.021000  -3.300000
0.091500  -3.300000
0.171700  -3.300000
0.222000  -3.300000
0.150000  -3.300000
0.079500  -3.300000
0.033700  -3.300000
-0.018800  -3.300000
-0.073500  -3.300000
-0.138800  -3.300000
-0.156800  -3.300000
-0.077300  -3.300000
-0.014300  -3.300000
0.014200  -3.300000
0.076500  -3.300000
0.094500  -3.300000
0.121500  -3.300000
0.119200  -3.300000
0.098200  -3.300000
0.056200  -3.300000
-0.020300  -3.300000
-0.021800  -3.300000
-0.048000  -3.300000
-0.066000  -3.300000
-0.088500  -3.300000
-0.087800  -3.300000
0.002200  -3.300000
0.052500  -3.300000
0.117000  -3.300000
0.140200  -3.300000
0.123000  -3.300000
0.104200  -3.300000
0.033000  -3.300000
-0.027000  -3.300000
-0.109500  -3.300000
-0.153800  -3.300000
-0.089300  -3.300000
0.013500  -3.300000
0.115500  -3.300000
0.178500  -3.300000
0.108700  -3.300000
-0.084000  -3.300000
-0.268500  -3.300000
-0.301500  -3.300000
-0.223500  -3.300000
-0.108800  -3.300000
0.054700  -3.300000
0.084700  -3.300000
0.042000  -3.300000
-0.020300  -3.300000
-0.048000  -3.300000
0.008200  -3.300000
0.032200  -3.300000
0.111000  -3.300000
0.136500  -3.300000
0.144000  -3.300000
0.142500  -3.300000
0.084700  -3.300000
0.045700  -3.300000
-0.036800  -3.300000
-0.008300  -3.300000
0.049500  -3.300000
0.040500  -3.300000
0.048700  -3.300000
-0.016500  -3.400000
-0.066800  -3.400000
-0.082500  -3.400000
-0.064500  -3.400000
0.005200  -3.400000
0.003700  -3.400000
-0.016500  -3.400000
-0.029300  -3.400000
-0.075800  -3.400000
-0.130500  -3.400000
-0.147000  -3.400000
-0.087100  -3.400000
-0.030000  -3.400000
0.025500  -3.400000
0.078000  -3.400000
0.093000  -3.400000
0.102000  -3.400000
0.072700  -3.400000
0.070500  -3.400000
0.051700  -3.400000
0.015000  -3.400000
0.006000  -3.400000
-0.009800  -3.400000
0.016500  -3.400000
0.025500  -3.400000
0.037500  -3.400000
0.037500  -3.400000
0.021000  -3.400000
0.015700  -3.400000
-0.032300  -3.400000
-0.027800  -3.400000
-0.021800  -3.400000
-0.045800  -3.400000
-0.067500  -3.400000
-0.071300  -3.400000
-0.019500  -3.400000
0.036700  -3.400000
0.099000  -3.400000
0.117000  -3.400000
0.112500  -3.400000
0.106500  -3.400000
0.038200  -3.400000
-0.066800  -3.400000
-0.180000  -3.400000
-0.195000  -3.400000
-0.165000  -3.400000
-0.127500  -3.400000
-0.041300  -3.400000
0.003000  -3.400000
0.054700  -3.400000
0.077200  -3.400000
0.074200  -3.400000
0.077200  -3.400000
0.048000  -3.400000
0.051700  -3.400000
0.027700  -3.400000
0.012000  -3.400000
-0.000800  -3.400000
-0.018100  -3.400000
0.003000  -3.400000
0.015000  -3.400000
0.035200  -3.400000
0.030000  -3.400000
0.018000  -3.400000
-0.007500  -3.400000
-0.034600  -3.400000
0.009000  -3.400000
0.035200  -3.400000
0.048700  -3.400000
0.075700  -3.400000
0.063000  -3.400000
0.041200  -3.400000
-0.032300  -3.400000
-0.125300  -3.400000
-0.147000  -3.400000
-0.126800  -3.400000
-0.082500  -3.400000
-0.012000  -3.400000
0.047200  -3.400000
0.061500  -3.400000
0.038200  -3.500000
-0.008300  -3.500000
-0.031500  -3.500000
-0.033000  -3.500000
-0.011300  -3.500000
0.006000  -3.500000
0.015700  -3.500000
0.034500  -3.500000
0.035200  -3.500000
0.039700  -3.500000
0.042000  -3.500000
0.042000  -3.500000
0.043500  -3.500000
0.041200  -3.600000
0.048000  -3.600000
0.050200  -3.600000
0.042000  -3.600000
0.033000  -3.600000
0.021700  -3.600000
-0.010500  -3.600000
-0.051100  -3.600000
-0.118500  -3.600000
-0.181500  -3.600000
-0.144800  -3.600000
-0.075000  -3.600000
-0.025600  -3.600000
0.031500  -3.700000
0.064500  -3.700000
0.090700  -3.700000
0.105700  -3.700000
0.089200  -3.700000
0.080200  -3.700000
0.057000  -3.700000
0.021700  -3.700000
-0.019500  -3.700000
-0.070600  -3.800000
-0.084000  -3.800000
-0.077300  -3.800000
-0.059300  -3.800000
-0.030800  -3.800000
-0.000800  -3.900000
0.027000  -3.900000
0.032200  -3.900000
0.045700  -3.900000
0.050200  -3.900000
0.053200  -3.900000
0.049500  -3.900000
0.015700  -3.900000
-0.014300  -4.000000
-0.051800  -4.000000
-0.075000  -4.000000
-0.064500  -4.000000
-0.039000  -4.000000
-0.004600  -4.100000
0.038200  -4.100000
0.060700  -4.100000
0.072700  -4.100000
0.061500  -4.100000
0.032200  -4.100000
0.015700  -4.100000
-0.006800  -4.200000
-0.030000  -4.200000
-0.036800  -4.200000
-0.020300  -4.200000
-0.009100  -4.200000
0.004500  -4.200000
0.008200  -4.300000
0.001500  -4.300000
0.013500  -4.300000
0.012000  -4.300000
0.028500  -4.400000
0.047200  -4.400000
0.061500  -4.400000
0.071200  -4.400000
0.045700  -4.400000
0.014200  -4.500000
-0.044300  -4.500000
-0.093000  -4.500000
-0.107300  -4.500000
-0.100600  -4.500000
-0.063000  -4.600000
-0.033000  -4.600000
-0.010500  -4.600000
0.010500  -4.600000
0.012000  -4.600000
-0.006000  -4.700000
-0.017300  -4.700000
-0.002300  -4.700000
0.009000  -4.700000
0.021700  -4.800000
0.042000  -4.800000
0.046500  -4.800000
0.046500  -4.900000
0.036000  -4.900000
0.017200  -4.900000
-0.009800  -4.900000
-0.019500  -5.000000
-0.003000  -5.000000
0.006000  -5.000000
0.018000  -5.000000
0.019500  -5.100000
0.018000  -5.100000
0.012000  -5.100000
0.012000  -5.100000
0.038200  -5.200000
0.037500  -5.200000
0.003000  -5.200000
-0.039800  -5.300000
-0.043600  -5.300000
-0.015000  -5.300000
0.007500  -5.400000
0.030700  -5.400000
0.033000  -5.400000
0.021000  -5.400000
-0.006800  -5.400000
-0.040500  -5.500000
-0.057800  -5.500000
-0.054800  -5.500000
-0.039000  -5.600000
-0.024800  -5.600000
0.004500  -5.700000
0.024000  -5.700000
0.031500  -5.700000
0.033700  -5.700000
0.020200  -5.800000
0.021700  -5.800000
0.028500  -5.800000
0.033000  -5.900000
0.029200  -5.900000
0.024000  -5.900000
0.023200  -5.900000
0.015700  -5.900000
0.004500  -6.000000
-0.018100  -6.000000
-0.046500  -6.000000
-0.055500  -6.100000
-0.042000  -6.100000
-0.024000  -6.100000
0.002200  -6.200000
0.025500  -6.200000
0.044200  -6.300000
0.037500  -6.300000
0.033000  -6.300000
0.048000  -6.300000
0.018000  -6.300000
-0.023300  -6.400000
-0.074300  -6.400000
-0.111000  -6.400000
-0.084800  -6.500000
-0.049500  -6.500000
-0.029300  -6.500000
0.003000  -6.600000
0.027000  -6.600000
0.036700  -6.600000
0.045700  -6.700000
0.039700  -6.700000
0.039700  -6.700000
0.031500  -6.800000
0.027000  -6.800000
0.023200  -6.800000
0.014200  -6.900000
0.016500  -6.900000
0.006700  -6.900000
0.008200  -7.000000
0.003700  -7.000000
-0.000800  -7.000000
-0.001500  -7.100000
-0.012800  -7.100000
-0.008300  -7.200000
0.003000  -7.200000
0.015700  -7.200000
0.018700  -7.200000
0.008200  -7.300000
-0.005300  -7.300000
-0.020300  -7.400000
-0.018100  -7.400000
-0.003800  -7.500000
0.006700  -7.500000
0.018000  -7.500000
0.013500  -7.600000
0.006000  -7.700000
0.001500  -7.700000
-0.012000  -7.700000
-0.027800  -7.700000
-0.031500  -7.800000
-0.016500  -7.800000
-0.006800  -7.800000
0.007500  -7.900000
0.014200  -7.900000
0.012700  -8.000000
0.020200  -8.000000
0.016500  -8.100000
0.016500  -8.100000
0.006700  -8.100000
-0.005300  -8.200000
-0.013500  -8.200000
-0.023300  -8.200000
-0.012800  -8.300000
-0.000800  -8.300000
0.015700  -8.400000
0.030700  -8.500000
0.039000  -8.500000
0.051700  -8.500000
0.046500  -8.600000
0.040500  -8.600000
0.009000  -8.700000
-0.029300  -8.700000
-0.056300  -8.800000
-0.082500  -8.800000
-0.061500  -8.900000
-0.032300  -8.900000
-0.003000  -9.000000
0.015700  -9.000000
0.011200  -9.000000
0.012700  -9.100000
-0.001500  -9.200000
-0.003000  -9.200000
0.006700  -9.300000
0.015000  -9.300000
0.023200  -9.400000
0.021000  -9.500000
0.018000  -9.500000
0.018000  -9.500000
0.017200  -9.600000
0.012000  -9.700000
0.003700  -9.800000
0.000700  -9.800000
-0.003000  -9.900000
-0.000800  -9.900000
0.010500  -10.000000
0.015700  -10.100000
0.015000  -10.200000
0.001500  -10.200000
-0.013500  -10.300000
-0.028500  -10.400000
-0.050300  -10.400000
-0.042000  -10.500000
0.006700  -10.500000
0.055500  -10.600000
0.070500  -10.700000
0.053200  -10.800000
0.000700  -10.800000
-0.043600  -10.900000
-0.052500  -11.000000
-0.063000  -11.100000
-0.054800  -11.200000
-0.039000  -11.200000
-0.022500  -11.300000
-0.000800  -11.400000
0.010500  -11.400000
0.024000  -11.500000
0.033000  -11.600000
0.034500  -11.700000
0.029200  -11.700000
0.027000  -11.800000
0.025500  -11.900000
0.021700  -12.000000
0.018700  -12.100000
0.010500  -12.200000
0.012000  -12.200000
0.010500  -12.300000
0.007500  -12.400000
0.009000  -12.400000
-0.003000  -12.500000
0.003700  -12.600000
0.014200  -12.600000
0.005200  -12.700000
0.004500  -12.800000
-0.018100  -12.900000
-0.038300  -13.000000
-0.045800  -13.100000
-0.042000  -13.100000
-0.014300  -13.200000
-0.000800  -13.200000
0.014200  -13.300000
0.012700  -13.400000
0.008200  -13.500000
0.018000  -13.500000
0.015700  -13.600000
0.012700  -13.700000
0.006700  -13.800000
0.003700  -13.900000
0.006700  -13.900000
0.005200  -14.000000
0.010500  -14.100000
0.009000  -14.100000
0.004500  -14.200000
-0.003800  -14.300000
-0.006800  -14.400000
-0.006800  -14.400000
-0.006800  -14.500000
0.001500  -14.600000
0.008200  -14.700000
0.020200  -14.700000
0.022500  -14.800000
0.023200  -14.900000
0.027000  -14.900000
0.019500  -15.000000
0.018000  -15.100000
0.021700  -15.200000
0.018700  -15.300000
0.003000  -15.300000
-0.010500  -15.400000
-0.015800  -15.500000
-0.025600  -15.500000
-0.024800  -15.600000
-0.021800  -15.700000
-0.024000  -15.700000
-0.018100  -15.800000
-0.012800  -15.800000
0.000700  -15.900000
0.008200  -16.000000
0.012700  -16.100000
0.022500  -16.200000
0.020200  -16.200000
0.015700  -16.300000
0.009700  -16.300000
0.000700  -16.400000
-0.009100  -16.500000
-0.030000  -16.500000
-0.050300  -16.700000
-0.059300  -16.700000
-0.053300  -16.700000
-0.027800  -16.800000
0.002200  -16.900000
0.021700  -17.000000
0.029200  -17.000000
0.031500  -17.100000
0.023200  -17.100000
0.023200  -17.200000
0.026200  -17.300000
0.030000  -17.400000
0.042000  -17.400000
0.039000  -17.500000
0.036000  -17.600000
0.025500  -17.600000
0.021700  -17.700000
0.015700  -17.700000
-0.006800  -17.800000
-0.030000  -17.900000
-0.063000  -18.000000
-0.072800  -18.000000
-0.059300  -18.100000
-0.019500  -18.100000
0.027700  -18.200000
0.054000  -18.300000
0.065200  -18.400000
0.031500  -18.400000
-0.018800  -18.500000
-0.054000  -18.500000
-0.057800  -18.600000
-0.039000  -18.700000
-0.020300  -18.700000
0.003700  -18.800000
0.018700  -18.900000
0.030700  -18.900000
0.037500  -19.000000
0.040500  -19.100000
0.041200  -19.100000
0.027700  -19.200000
0.015700  -19.300000
-0.001500  -19.300000
-0.018100  -19.400000
-0.024800  -19.400000
-0.027000  -19.500000
-0.017300  -19.600000
-0.006800  -19.700000
0.009000  -19.700000
0.027000  -19.800000
0.032200  -19.800000
0.036700  -19.900000
0.037500  -20.000000
0.029200  -20.000000
0.012000  -20.100000
-0.009800  -20.200000
-0.021800  -20.300000
-0.027000  -20.300000
-0.035300  -20.400000
-0.030800  -20.400000
-0.013500  -20.500000
0.004500  -20.600000
0.017200  -20.700000
0.018000  -20.700000
0.002200  -20.800000
-0.018100  -20.800000
-0.030800  -20.900000
-0.030800  -21.000000
-0.020300  -21.100000
-0.001500  -21.100000
0.009000  -21.200000
0.016500  -21.300000
0.019500  -21.300000
0.017200  -21.400000
0.015700  -21.500000
0.009700  -21.600000
0.010500  -21.600000
0.012700  -21.700000
0.022500  -21.700000
0.025500  -21.800000
0.026200  -21.900000
0.022500  -22.000000
0.008200  -22.000000
0.001500  -22.100000
-0.009800  -22.100000
-0.018100  -22.200000
-0.027000  -22.300000
-0.024000  -22.400000
-0.010500  -22.400000
-0.004600  -22.500000
0.000700  -22.500000
-0.001500  -22.600000
0.006700  -22.700000
0.006700  -22.700000
-0.001500  -22.800000
-0.002300  -22.900000
-0.012800  -23.000000
-0.014300  -23.000000
-0.012000  -23.100000
-0.005300  -23.100000
0.006000  -23.200000
0.009000  -23.300000
0.018000  -23.300000
0.023200  -23.400000
0.029200  -23.400000
0.033700  -23.500000
0.031500  -23.600000
0.029200  -23.700000
0.015700  -23.700000
0.000700  -23.800000
-0.013500  -23.900000
-0.021800  -23.900000
-0.018100  -24.000000
-0.012800  -24.000000
-0.018100  -24.100000
-0.021800  -24.200000
-0.013500  -24.300000
-0.006800  -24.300000
-0.006800  -24.400000
-0.005300  -24.400000
-0.016500  -24.500000
-0.023300  -24.600000
-0.016500  -24.700000
-0.005300  -24.800000
0.016500  -24.800000
0.023200  -24.900000
0.031500  -25.000000
0.038200  -25.100000
0.042000  -25.200000
0.050200  -25.200000
0.048000  -25.300000
0.039000  -25.400000
0.003700  -25.500000
-0.036100  -25.600000
-0.060800  -25.600000
-0.065300  -25.700000
-0.049500  -25.800000
-0.032300  -25.900000
-0.010500  -26.000000
0.003000  -26.000000
0.007500  -26.100000
0.010500  -26.200000
0.017200  -26.300000
0.025500  -26.300000
0.022500  -26.400000
0.021700  -26.500000
0.009700  -26.600000
0.004500  -26.700000
0.006700  -26.700000
0.005200  -26.800000
0.010500  -26.900000
0.009000  -27.000000
0.013500  -27.000000
0.017200  -27.100000
0.014200  -27.200000
0.012000  -27.300000
0.006000  -27.400000
0.005200  -27.500000
-0.000800  -27.500000
-0.003000  -27.600000
-0.003000  -27.700000
-0.006800  -27.800000
-0.006000  -27.900000
-0.003000  -27.900000
0.001500  -28.000000
0.005200  -28.100000
0.001500  -28.200000
-0.009800  -28.200000
-0.027000  -28.300000
-0.033000  -28.400000
-0.027800  -28.400000
-0.018100  -28.500000
-0.001500  -28.600000
0.005200  -28.700000
0.009700  -28.800000
0.011200  -28.800000
0.010500  -28.900000
0.012000  -29.000000
0.009700  -29.100000
0.007500  -29.200000
0.006700  -29.200000
0.007500  -29.300000
0.007500  -29.400000
0.008200  -29.400000
0.006700  -29.500000
0.003700  -29.600000
0.000700  -29.700000
-0.001500  -29.800000
0.001500  -29.800000
0.005200  -29.900000
0.006000  -30.000000
0.003000  -30.100000
-0.000800  -30.200000
0.000700  -30.200000
0.003700  -30.300000
0.005200  -30.400000
0.006700  -30.500000
0.005200  -30.600000
0.005200  -30.600000
0.005200  -30.700000
0.009000  -30.800000
0.012700  -30.900000
0.010500  -31.000000
0.012000  -31.100000
0.005200  -31.100000
-0.006800  -31.200000
-0.012000  -31.300000
-0.018100  -31.400000
-0.013500  -31.500000
-0.011300  -31.500000
-0.009100  -31.600000
-0.003800  -31.700000
-0.000800  -31.800000
0.003000  -31.900000
0.001500  -32.000000
-0.000800  -32.000000
-0.002300  -32.100000
0.005200  -32.200000
0.008200  -32.300000
0.006700  -32.400000
0.008200  -32.400000
0.007500  -32.600000
0.014200  -32.600000
0.012700  -32.700000
0.009000  -32.800000
0.003700  -32.900000
-0.003800  -33.000000
-0.004600  -33.100000
-0.006800  -33.200000
-0.003800  -33.300000
0.000000  -33.300000
0.004500  -33.400000
0.008200  -33.500000
0.005200  -33.600000
0.006000  -33.700000
-0.001500  -33.800000
-0.006800  -33.800000
-0.010500  -33.900000
-0.011300  -34.000000
-0.004600  -34.100000
-0.008300  -34.200000
-0.008300  -34.300000
-0.009100  -34.400000
-0.006800  -34.500000
-0.000800  -34.600000
0.002200  -34.700000
0.009000  -34.700000
0.007500  -34.800000
0.000700  -34.900000
0.000700  -35.000000
0.001500  -35.100000
0.000700  -35.200000
0.004500  -35.200000
0.007500  -35.300000
0.011200  -35.400000
0.015000  -35.500000
0.023200  -35.600000
0.029200  -35.700000
0.030000  -35.800000
0.029200  -35.900000
0.020200  -36.000000
0.009000  -36.100000
-0.008300  -36.100000
-0.024000  -36.200000
-0.034600  -36.300000
-0.039800  -36.400000
-0.033000  -36.500000
-0.019500  -36.600000
0.003000  -36.700000
0.023200  -36.800000
0.032200  -36.900000
0.034500  -36.900000
0.023200  -37.000000
0.012000  -37.100000
-0.001500  -37.200000
-0.009800  -37.300000
-0.010500  -37.400000
-0.014300  -37.500000
-0.011300  -37.600000
-0.012000  -37.700000
-0.005300  -37.800000
0.002200  -37.900000
0.006700  -37.900000
0.012700  -38.000000
0.007500  -38.100000
0.012000  -38.200000
0.011200  -38.300000
0.009000  -38.400000
0.009000  -38.500000
0.003000  -38.600000
0.009000  -38.700000
0.006000  -38.800000
0.009000  -38.900000
0.004500  -39.000000
0.000000  -39.100000
0.003000  -39.200000
-0.004600  -39.200000
-0.004600  -39.300000
-0.009100  -39.400000
-0.008300  -39.500000
-0.008300  -39.600000
-0.009100  -39.700000
0.000700  -39.800000
-0.003800  -39.900000
-0.003000  -40.000000
-0.005300  -40.100000
-0.004600  -40.200000
-0.000800  -40.300000
0.000000  -40.400000
0.008200  -40.500000
0.008200  -40.600000
0.010500  -40.700000
0.008200  -40.800000
0.003700  -41.000000
0.003000  -41.000000
-0.000800  -41.100000
0.000700  -41.300000
-0.000800  -41.400000
0.000700  -41.400000
0.003700  -41.500000
0.005200  -41.700000
0.009000  -41.800000
0.009000  -41.900000
0.012000  -41.900000
0.010500  -42.000000
0.012700  -42.200000
0.015000  -42.300000
0.010500  -42.300000
0.004500  -42.400000
-0.001500  -42.500000
-0.008300  -42.600000
-0.016500  -42.800000
-0.020300  -42.800000
-0.020300  -42.900000
-0.020300  -43.000000
-0.012800  -43.100000
-0.007500  -43.200000
-0.008300  -43.300000
-0.005300  -43.400000
0.000700  -43.500000
0.015000  -43.600000
0.025500  -43.700000
0.030000  -43.800000
0.030700  -43.900000
0.018000  -44.000000
0.006700  -44.000000
-0.007500  -44.100000
-0.023300  -44.200000
-0.030800  -44.300000
-0.033800  -44.400000
-0.027000  -44.500000
-0.014300  -44.600000
0.002200  -44.600000
0.014200  -44.700000
0.020200  -44.800000
0.027000  -44.900000
0.024700  -45.000000
0.021000  -45.000000
0.012700  -45.100000
0.010500  -45.200000
0.013500  -45.300000
0.014200  -45.400000
0.018000  -45.500000
0.012700  -45.500000
0.004500  -45.600000
-0.003800  -45.700000
-0.012000  -45.800000
-0.017300  -45.900000
-0.024000  -46.000000
-0.025600  -46.100000
-0.020300  -46.200000
-0.012000  -46.300000
-0.000800  -46.400000
0.009700  -46.400000
0.022500  -46.500000
0.029200  -46.600000
0.034500  -46.700000
0.031500  -46.800000
0.018700  -46.900000
0.000700  -47.000000
-0.021000  -47.100000
-0.036100  -47.200000
-0.039000  -47.300000
-0.027800  -47.400000
-0.011300  -47.500000
0.003000  -47.600000
0.014200  -47.700000
0.021700  -47.800000
0.027000  -47.900000
0.025500  -48.100000
0.022500  -48.200000
0.014200  -48.300000
0.008200  -48.400000
0.005200  -48.500000
0.004500  -48.600000
0.006000  -48.700000
0.003700  -48.800000
0.001500  -48.900000
-0.000800  -49.100000
-0.006800  -49.100000
-0.010500  -49.300000
-0.012800  -49.400000
-0.012800  -49.500000
-0.009100  -49.600000
-0.006800  -49.700000
-0.005300  -49.800000
-0.001500  -49.900000
0.003000  -50.000000
0.010500  -50.100000
0.012700  -50.200000
0.014200  -50.300000
0.012000  -50.400000
0.003700  -50.500000
-0.003800  -50.600000
-0.006800  -50.800000
-0.003800  -50.900000
-0.003000  -50.900000
-0.001500  -51.100000
0.003000  -51.200000
0.003700  -51.300000
0.009000  -51.400000
0.006700  -51.500000
0.000700  -51.600000
0.000700  -51.700000
-0.003800  -51.800000
-0.001500  -51.900000
-0.002300  -52.000000
0.003000  -52.100000
0.010500  -52.200000
0.006700  -52.300000
0.005200  -52.400000
-0.001500  -52.500000
-0.002300  -52.600000
-0.000800  -52.700000
0.000000  -52.800000
0.003700  -52.900000
0.001500  -53.000000
0.006700  -53.100000
0.003000  -53.200000
0.003700  -53.300000
0.004500  -53.400000
-0.002300  -53.600000
-0.001500  -53.600000
-0.004600  -53.700000
-0.004600  -53.800000
-0.006000  -53.900000
-0.001500  -54.000000
0.003000  -54.100000
0.002200  -54.200000
0.006000  -54.300000
0.003700  -54.400000
0.006700  -54.500000
0.009000  -54.600000
0.008200  -54.700000
0.008200  -54.800000
0.000700  -54.900000
0.001500  -55.000000
-0.001500  -55.100000
-0.004600  -55.200000
-0.003000  -55.400000
0.000700  -55.400000
0.005200  -55.600000
0.004500  -55.600000
0.005200  -55.800000
0.003000  -55.800000
0.000000  -56.000000
-0.001500  -56.100000
-0.003800  -56.200000
-0.001500  -56.300000
-0.003000  -56.400000
0.001500  -56.500000
0.004500  -56.600000
0.007500  -56.700000
0.009000  -56.800000
0.003700  -56.900000
0.003000  -57.100000
0.000000  -57.200000
-0.004600  -57.200000
-0.006800  -57.400000
-0.012000  -57.500000
-0.007500  -57.600000
-0.004600  -57.700000
0.000700  -57.800000
0.005200  -57.900000
0.004500  -58.100000
0.006000  -58.100000
0.003000  -58.300000
0.003000  -58.400000
0.003700  -58.500000
0.007500  -58.600000
0.015700  -58.700000
0.015700  -58.800000
0.016500  -59.000000
0.015000  -59.000000
0.006700  -59.200000
-0.000800  -59.300000
-0.009100  -59.400000
-0.012000  -59.500000
-0.015000  -59.600000
-0.021000  -59.700000
-0.019500  -59.800000
-0.018100  -60.000000
-0.010500  -60.100000
-0.001500  -60.200000
0.004500  -60.300000
0.011200  -60.400000
0.015700  -60.500000
0.015700  -60.600000
0.013500  -60.700000
0.010500  -60.800000
0.008200  -60.900000
0.006700  -61.100000
0.006700  -61.200000
0.005200  -61.300000
0.002200  -61.400000
-0.003800  -61.500000
-0.003800  -61.700000
-0.001500  -61.700000
0.000000  -61.800000
0.006700  -62.000000
0.009700  -62.100000
0.009700  -62.200000
0.008200  -62.300000
0.003700  -62.400000
0.003700  -62.600000
0.001500  -62.600000
0.000700  -62.800000
0.000700  -62.900000
0.000000  -63.000000
0.003000  -63.100000
-0.000800  -63.200000
-0.001500  -63.300000
-0.003000  -63.500000
-0.003800  -63.500000
0.000000  -63.700000
0.003000  -63.800000
0.004500  -63.900000
0.000700  -64.000000
-0.001500  -64.100000
-0.004600  -64.200000
-0.002300  -64.300000
0.003000  -64.500000
0.006000  -64.500000
0.010500  -64.700000
0.012000  -64.800000
0.014200  -64.800000
0.015700  -65.000000
0.012700  -65.100000
0.005200  -65.200000
-0.004600  -65.300000
-0.012000  -65.400000
-0.012800  -65.500000
-0.015000  -65.600000
-0.012800  -65.700000
-0.009800  -65.800000
-0.006800  -65.900000
-0.000800  -66.000000
0.002200  -66.200000
0.005200  -66.200000
0.006700  -66.300000
0.007500  -66.500000
0.006700  -66.600000
0.010500  -66.600000
0.010500  -66.700000
0.008200  -66.800000
0.006700  -66.900000
0.001500  -67.000000
0.000700  -67.100000
-0.001500  -67.200000
-0.000800  -67.300000
0.002200  -67.400000
0.000700  -67.500000
0.006700  -67.600000
0.005200  -67.700000
0.005200  -67.800000
0.003700  -67.900000
-0.001500  -68.000000
-0.003000  -68.000000
-0.008300  -68.100000
-0.004600  -68.200000
-0.005300  -68.300000
-0.003000  -68.400000
0.001500  -68.500000
0.000700  -68.600000
0.006000  -68.700000
0.004500  -68.800000
0.003000  -68.900000
0.004500  -68.900000
0.001500  -69.000000
0.002200  -69.100000
0.003700  -69.200000
0.009000  -69.300000
0.008200  -69.400000
0.006000  -69.500000
0.006700  -69.600000
0.001500  -69.700000
0.000700  -69.800000
-0.003000  -69.900000
-0.001500  -70.000000
-0.003000  -70.100000
-0.006000  -70.200000
-0.004600  -70.300000
-0.007500  -70.300000
-0.003000  -70.400000
-0.000800  -70.500000
0.003000  -70.600000
0.009000  -70.700000
0.006000  -70.800000
0.009000  -70.900000
0.008200  -71.000000
0.006700  -71.100000
0.009000  -71.200000
0.004500  -71.300000
0.004500  -71.400000
-0.000800  -71.500000
-0.002300  -71.600000
-0.000800  -71.600000
-0.002300  -71.700000
0.001500  -71.800000
0.000000  -71.900000
0.000700  -72.000000
0.003000  -72.100000
0.002200  -72.200000
0.005200  -72.200000
0.004500  -72.300000
0.005200  -72.400000
0.005200  -72.500000
0.000700  -72.500000
0.000000  -72.600000
-0.005300  -72.700000
-0.003000  -72.800000
-0.001500  -72.900000
-0.002300  -72.900000
-0.000800  -73.000000
-0.003000  -73.000000
-0.000800  -73.100000
-0.000800  -73.200000
0.000700  -73.300000
0.004500  -73.400000
-0.000800  -73.400000
0.000000  -73.500000
-0.003000  -73.600000
-0.002300  -73.700000
0.000700  -73.800000
0.001500  -73.800000
0.008200  -73.900000
0.010500  -74.000000
0.012700  -74.100000
0.011200  -74.200000
0.008200  -74.200000
0.006700  -74.300000
0.000700  -74.400000
0.000700  -74.500000
-0.000800  -74.600000
-0.000800  -74.600000
0.000000  -74.700000
-0.002300  -74.800000
-0.000800  -74.900000
-0.003000  -75.000000
-0.003000  -75.000000
-0.003000  -75.100000
-0.003800  -75.200000
0.003000  -75.300000
0.004500  -75.300000
0.007500  -75.400000
0.005200  -75.500000
0.003000  -75.600000
0.006000  -75.600000
0.000700  -75.700000
0.003000  -75.800000
0.003000  -75.900000
0.004500  -76.000000
0.005200  -76.100000
0.001500  -76.100000
0.003700  -76.200000
-0.001500  -76.300000
-0.003000  -76.400000
-0.004600  -76.400000
-0.004600  -76.500000
0.000700  -76.600000
-0.003000  -76.600000
-0.000800  -76.800000
-0.000800  -76.800000
-0.000800  -76.900000
0.004500  -76.900000
0.004500  -77.000000
0.007500  -77.000000
0.004500  -77.100000
0.000700  -77.200000
0.003000  -77.200000
0.001500  -77.300000
0.003700  -77.400000
0.004500  -77.400000
0.003000  -77.500000
0.002200  -77.500000
-0.000800  -77.600000
-0.003000  -77.700000
-0.003000  -77.700000
0.000700  -77.800000
0.003000  -77.900000
0.003000  -77.900000
0.003700  -78.000000
0.004500  -78.000000
0.005200  -78.100000
0.004500  -78.200000
0.003000  -78.300000
-0.001500  -78.300000
-0.004600  -78.300000
-0.004600  -78.400000
-0.000800  -78.500000
0.000700  -78.600000
0.004500  -78.600000
0.006700  -78.700000
0.006700  -78.800000
0.007500  -78.800000
0.005200  -78.900000
0.003000  -78.900000
0.003000  -79.000000
0.001500  -79.100000
0.001500  -79.100000
0.001500  -79.200000
0.001500  -79.300000
0.004500  -79.300000
0.005200  -79.300000
0.003000  -79.400000
0.001500  -79.500000
0.000000  -79.500000
-0.003800  -79.600000
-0.005300  -79.600000
-0.003000  -79.700000
-0.001500  -79.700000
0.001500  -79.800000
0.000700  -79.800000
0.003000  -79.900000
0.005200  -79.900000
0.005200  -80.000000
0.005200  -80.000000
0.003000  -80.100000
0.004500  -80.100000
0.001500  -80.200000
0.003000  -80.200000
0.004500  -80.300000
0.001500  -80.300000
0.000700  -80.300000
-0.000800  -80.400000
0.001500  -80.400000
0.001500  -80.500000
0.003000  -80.500000
0.004500  -80.500000
0.004500  -80.600000
0.006700  -80.600000
0.001500  -80.600000
0.000700  -80.600000
0.000700  -80.700000
0.000000  -80.700000
0.003000  -80.700000
0.003000  -80.800000
0.003000  -80.800000
0.000700  -80.900000
-0.000800  -80.900000
-0.000800  -80.900000
-0.003000  -81.000000
-0.003000  -81.000000
-0.003000  -81.000000
-0.003000  -81.000000
-0.003000  -81.000000
-0.003000  -81.000000
0.001500  -81.000000
0.003700  -81.000000
0.005200  -81.000000
0.006000  -81.000000
0.005200  -81.000000
0.004500  -81.000000
0.003000  -81.000000
0.003000  -81.000000
0.001500  -81.000000
0.002200  -81.000000
0.002200  -81.000000
0.002200  -81.100000
0.002200  -81.100000
0.000700  -81.100000
0.001500  -81.100000
-0.001500  -81.100000
0.002200  -81.100000
0.003700  -81.100000
0.000700  -81.100000
0.000700  -81.100000
-0.003800  -81.100000
0.001500  -81.100000
-0.000800  -81.100000
0.000000  -81.100000
0.001500  -81.000000
-0.001500  -81.000000
0.003000  -81.000000
-0.000800  -81.000000
0.003700  -81.000000
0.003000  -81.000000
0.000700  -81.000000
0.006700  -81.000000
0.004500  -81.000000
0.011200  -81.000000
0.009000  -81.000000
0.006700  -81.000000
0.008200  -81.000000
0.000000  -80.900000
0.001500  -80.900000
-0.001500  -80.900000
-0.001500  -80.800000
-0.001500  -80.800000
-0.003800  -80.800000
-0.000800  -80.800000
-0.000800  -80.700000
0.004500  -80.700000
0.003000  -80.700000
0.003000  -80.600000
0.002200  -80.600000
-0.000800  -80.600000
0.001500  -80.600000
-0.000800  -80.600000
0.000700  -80.500000
0.001500  -80.500000
0.000700  -80.500000
0.003700  -80.400000
0.004500  -80.400000
0.006700  -80.300000
0.006700  -80.300000
0.004500  -80.200000
0.003000  -80.200000
0.000000  -80.100000
0.001500  -80.100000
0.001500  -80.100000
0.002200  -80.000000
0.007500  -80.000000
0.008200  -80.000000
0.006700  -79.900000
0.004500  -79.900000
0.001500  -79.800000
0.003000  -79.800000
0.000700  -79.700000
0.002200  -79.700000
0.000700  -79.700000
-0.001500  -79.600000
0.003000  -79.600000
0.000700  -79.500000
-0.000800  -79.400000
-0.000800  -79.400000
-0.000800  -79.300000
-0.000800  -79.200000
-0.002300  -79.200000
0.000700  -79.200000
0.004500  -79.100000
0.002200  -79.000000
0.001500  -79.000000
0.001500  -78.900000
-0.001500  -78.900000
-0.002300  -78.800000
-0.004600  -78.800000
-0.003000  -78.700000
-0.000800  -78.700000
0.000700  -78.600000
0.003000  -78.500000
0.003700  -78.500000
0.004500  -78.400000
0.000700  -78.400000
-0.003800  -78.300000
-0.004600  -78.300000
-0.004600  -78.200000
0.000000  -78.200000
0.001500  -78.100000
0.003700  -78.100000
0.004500  -78.000000
0.006000  -77.900000
0.005200  -77.900000
0.004500  -77.900000
0.008200  -77.800000
0.004500  -77.800000
0.004500  -77.700000
0.003000  -77.700000
0.000000  -77.600000
0.000000  -77.500000
-0.003800  -77.500000
-0.000800  -77.400000
-0.000800  -77.400000
-0.000800  -77.400000
0.001500  -77.300000
0.001500  -77.300000
0.004500  -77.300000
0.001500  -77.200000
0.000700  -77.200000
0.003700  -77.100000
0.002200  -77.100000
0.004500  -77.000000
0.001500  -77.000000
0.000700  -77.000000
0.000700  -77.000000
-0.000800  -76.900000
0.001500  -76.900000
0.003000  -76.800000
0.001500  -76.800000
0.004500  -76.800000
0.005200  -76.700000
0.003700  -76.700000
0.003000  -76.700000
0.004500  -76.700000
0.003700  -76.600000
0.003000  -76.600000
0.002200  -76.600000
0.000000  -76.600000
0.001500  -76.600000
0.003000  -76.600000
0.003700  -76.600000
0.007500  -76.600000
0.007500  -76.600000
0.008200  -76.600000
0.005200  -76.500000
0.004500  -76.500000
0.003700  -76.500000
-0.001500  -76.500000
-0.001500  -76.500000
-0.003000  -76.500000
-0.002300  -76.500000
-0.000800  -76.500000
-0.000800  -76.500000
0.002200  -76.500000
0.000700  -76.500000
0.000700  -76.500000
0.000700  -76.500000
0.000700  -76.500000
-0.000800  -76.500000
-0.001500  -76.500000
0.002200  -76.500000
0.003700  -76.500000
0.009000  -76.500000
0.009000  -76.500000
0.006000  -76.500000
0.005200  -76.500000
0.004500  -76.500000
0.002200  -76.500000
0.000000  -76.600000
0.000700  -76.600000
0.001500  -76.600000
0.001500  -76.600000
0.001500  -76.600000
-0.001500  -76.600000
-0.000800  -76.600000
-0.001500  -76.600000
0.001500  -76.600000
0.003000  -76.600000
0.000000  -76.600000
0.003000  -76.600000
0.001500  -76.600000
-0.000800  -76.600000
-0.000800  -76.600000
-0.004600  -76.600000
-0.000800  -76.600000
-0.001500  -76.600000
-0.000800  -76.600000
0.001500  -76.600000
0.000700  -76.600000
0.003700  -76.600000
0.000700  -76.600000
0.001500  -76.700000
0.000700  -76.700000
0.003000  -76.700000
0.003000  -76.700000
-0.000800  -76.600000
0.002200  -76.600000
0.000000  -76.600000
0.003000  -76.600000
0.002200  -76.600000
0.000700  -76.600000
0.003000  -76.600000
0.000700  -76.600000
0.003700  -76.600000
0.001500  -76.600000
0.001500  -76.600000
0.002200  -76.600000
0.003000  -76.600000
0.005200  -76.500000
0.003000  -76.500000
0.000000  -76.500000
0.000000  -76.500000
0.002200  -76.500000
0.003000  -76.500000
0.005200  -76.500000
0.004500  -76.500000
0.003700  -76.500000
0.000700  -76.500000
0.001500  -76.500000
0.005200  -76.500000
0.003000  -76.500000
0.004500  -76.400000
0.000700  -76.400000
-0.001500  -76.400000
0.000000  -76.400000
-0.000800  -76.400000
0.001500  -76.400000
0.000700  -76.400000
0.003000  -76.400000
0.000700  -76.300000
0.000700  -76.300000
0.002200  -76.300000
0.001500  -76.300000
0.003000  -76.300000
0.000700  -76.300000
0.003700  -76.300000
0.003000  -76.200000
0.004500  -76.200000
0.004500  -76.200000
0.003000  -76.200000
0.006700  -76.200000
0.003700  -76.200000
0.001500  -76.200000
-0.001500  -76.100000
-0.005300  -76.100000
-0.003800  -76.100000
-0.004600  -76.100000
-0.003000  -76.100000
-0.003000  -76.100000
0.000700  -76.100000
0.004500  -76.100000
0.004500  -76.100000
0.006000  -76.100000
0.005200  -76.100000
0.003000  -76.100000
-0.000800  -76.000000
0.000000  -76.000000
-0.002300  -76.000000
-0.004600  -76.000000
-0.002300  -76.000000
-0.004600  -76.000000
-0.000800  -76.000000
0.000000  -76.000000
0.001500  -76.000000
0.002200  -76.000000
0.003700  -76.000000
0.006700  -76.000000
0.003000  -76.000000
0.003700  -75.900000
0.002200  -75.900000
0.003000  -75.900000
0.003700  -75.900000
0.002200  -75.900000
0.005200  -75.900000
0.003700  -75.900000
0.008200  -75.900000
0.003700  -75.900000
0.000700  -75.900000
0.002200  -75.900000
-0.001500  -75.900000
0.000700  -75.900000
-0.003000  -75.800000
0.000700  -75.800000
0.004500  -75.800000
0.004500  -75.800000
0.009700  -75.800000
0.006000  -75.800000
0.003700  -75.800000
0.003000  -75.800000
0.000700  -75.800000
0.000700  -75.800000
-0.001500  -75.800000
-0.001500  -75.800000
-0.003000  -75.800000
-0.003000  -75.800000
0.000000  -75.800000
0.000000  -75.800000
0.000700  -75.800000
0.003000  -75.800000
0.004500  -75.800000
0.006700  -75.800000
0.008200  -75.700000
0.006700  -75.700000
0.003700  -75.700000
0.001500  -75.700000
-0.002300  -75.700000
-0.004600  -75.700000
-0.004600  -75.700000
-0.004600  -75.700000
-0.001500  -75.700000
0.000700  -75.700000
0.003000  -75.700000
0.005200  -75.700000
0.006700  -75.700000
0.003700  -75.700000
0.003000  -75.700000
-0.000800  -75.700000
-0.000800  -75.700000
0.001500  -75.700000
0.003000  -75.700000
0.004500  -75.700000
0.004500  -75.700000
0.005200  -75.700000
0.004500  -75.700000
0.000700  -75.700000
0.000700  -75.700000
-0.000800  -75.600000
0.001500  -75.600000
0.001500  -75.600000
0.002200  -75.600000
0.005200  -75.600000
0.003000  -75.600000
0.004500  -75.600000
0.000700  -75.600000
-0.003000  -75.600000
-0.002300  -75.600000
-0.003800  -75.600000
-0.000800  -75.600000
-0.001500  -75.600000
0.000700  -75.600000
0.000700  -75.600000
0.000700  -75.600000
0.003000  -75.600000
-0.000800  -75.600000
0.004500  -75.600000
0.004500  -75.600000
0.003700  -75.600000
0.009000  -75.600000
0.005200  -75.600000
0.006700  -75.600000
0.001500  -75.600000
0.000700  -75.600000
0.001500  -75.600000
-0.001500  -75.600000
0.000700  -75.600000
-0.003800  -75.600000
0.000700  -75.600000
-0.001500  -75.600000
-0.005300  -75.600000
0.001500  -75.600000
-0.000800  -75.600000
0.006000  -75.600000
0.006700  -75.600000
0.003000  -75.600000
0.005200  -75.600000
-0.000800  -75.600000
0.003000  -75.500000
0.001500  -75.500000
0.004500  -75.500000
0.006700  -75.500000
0.003000  -75.500000
0.006000  -75.500000
0.001500  -75.500000
-0.000800  -75.500000
-0.004600  -75.500000
-0.004600  -75.500000
0.000700  -75.500000
-0.000800  -75.500000
0.003000  -75.500000
0.001500  -75.500000
0.003000  -75.500000
0.005200  -75.500000
0.003000  -75.500000
0.006000  -75.500000
0.001500  -75.500000
0.003700  -75.500000
0.004500  -75.400000
0.003700  -75.400000
0.004500  -75.400000
0.001500  -75.400000
0.004500  -75.400000
0.000700  -75.400000
-0.000800  -75.400000
0.000700  -75.400000
-0.000800  -75.400000
-0.000800  -75.400000
-0.001500  -75.400000
0.000700  -75.400000
0.002200  -75.400000
0.000700  -75.400000
0.001500  -75.400000
-0.000800  -75.400000
-0.000800  -75.400000
0.000000  -75.400000
0.000700  -75.400000
0.003700  -75.400000
0.004500  -75.400000
0.006000  -75.400000
0.004500  -75.400000
0.003000  -75.400000
0.005200  -75.400000
0.003000  -75.400000
0.003000  -75.400000
0.003000  -75.400000
0.001500  -75.400000
0.003700  -75.400000
0.000700  -75.400000
0.000000  -75.400000
0.001500  -75.400000
0.003000  -75.400000
0.004500  -75.400000
0.000700  -75.300000
0.000700  -75.300000
-0.000800  -75.300000
-0.003800  -75.300000
-0.002300  -75.300000
-0.003800  -75.300000
-0.000800  -75.300000
0.000000  -75.300000
0.002200  -75.300000
0.000700  -75.300000
0.000700  -75.300000
0.003000  -75.300000
-0.000800  -75.300000
0.001500  -75.300000
-0.003000  -75.300000
-0.001500  -75.300000
0.000000  -75.300000
-0.004600  -75.300000
0.001500  -75.300000
0.001500  -75.300000
0.004500  -75.300000
0.000700  -75.300000
0.001500  -75.300000
0.005200  -75.300000
0.003000  -75.300000
0.006700  -75.300000
0.004500  -75.300000
0.004500  -75.300000
0.001500  -75.300000
-0.002300  -75.300000
0.000700  -75.300000
0.001500  -75.300000
0.003000  -75.300000
0.002200  -75.300000
0.003700  -75.300000
0.003700  -75.300000
0.003000  -75.300000
0.005200  -75.300000
0.006000  -75.300000
0.006000  -75.300000
0.004500  -75.200000
0.000700  -75.200000
0.000700  -75.200000
0.000700  -75.200000
-0.000800  -75.200000
0.001500  -75.200000
0.000700  -75.200000
0.003000  -75.200000
0.003700  -75.200000
0.004500  -75.200000
0.006000  -75.200000
0.003000  -75.200000
0.003000  -75.200000
0.000700  -75.200000
-0.000800  -75.200000
-0.000800  -75.200000
-0.003800  -75.200000
-0.003000  -75.200000
-0.003800  -75.200000
0.000700  -75.200000
0.005200  -75.200000
0.005200  -75.200000
0.007500  -75.200000
0.005200  -75.200000
0.007500  -75.200000
0.007500  -75.200000
0.003700  -75.200000
0.002200  -75.200000
-0.003000  -75.200000
-0.001500  -75.200000
-0.000800  -75.300000
-0.000800  -75.300000
0.000700  -75.300000
0.001500  -75.300000
0.003000  -75.300000
0.001500  -75.300000
0.001500  -75.300000
0.001500  -75.300000
0.001500  -75.300000
0.001500  -75.300000
-0.000800  -75.300000
0.000700  -75.300000
0.003000  -75.300000
0.001500  -75.300000
0.004500  -75.300000
0.001500  -75.300000
0.002200  -75.300000
0.003000  -75.300000
0.002200  -75.300000
0.004500  -75.300000
0.003000  -75.300000
0.001500  -75.300000
-0.001500  -75.300000
-0.002300  -75.300000
0.000700  -75.300000
0.000700  -75.300000
0.005200  -75.300000
0.006000  -75.300000
0.007500  -75.300000
0.003700  -75.300000
-0.000800  -75.300000
0.001500  -75.300000
-0.002300  -75.300000
0.000700  -75.300000
0.002200  -75.300000
0.000700  -75.300000
0.000700  -75.300000
-0.004600  -75.300000
-0.000800  -75.300000
-0.001500  -75.300000
0.000700  -75.400000
0.000700  -75.400000
-0.003800  -75.400000
0.001500  -75.400000
0.000700  -75.400000
0.003000  -75.400000
0.004500  -75.400000
0.000700  -75.400000
0.003000  -75.400000
-0.001500  -75.400000
0.000000  -75.400000
0.004500  -75.400000
0.001500  -75.400000
0.005200  -75.400000
0.005200  -75.400000
0.006700  -75.400000
0.006700  -75.400000
0.000700  -75.400000
0.001500  -75.400000
-0.002300  -75.400000
-0.001500  -75.400000
-0.000800  -75.400000
-0.002300  -75.400000
0.001500  -75.400000
0.000700  -75.400000
0.004500  -75.400000
0.005200  -75.400000
0.004500  -75.400000
0.006000  -75.400000
0.003700  -75.400000
0.007500  -75.400000
0.008200  -75.400000
0.003000  -75.400000
0.001500  -75.400000
-0.003000  -75.400000
-0.004600  -75.400000
-0.001500  -75.400000
0.000700  -75.400000
0.002200  -75.400000
0.001500  -75.400000
0.001500  -75.400000
0.004500  -75.400000
0.004500  -75.400000
0.003700  -75.400000
0.003700  -75.400000
0.002200  -75.400000
0.004500  -75.400000
0.003000  -75.400000
0.000700  -75.400000
0.000700  -75.400000
-0.001500  -75.400000
0.000700  -75.400000
-0.000800  -75.400000
-0.001500  -75.400000
0.001500  -75.400000
0.000700  -75.400000
0.003000  -75.400000
0.003000  -75.400000
0.004500  -75.400000
0.004500  -75.400000
0.003000  -75.400000
0.005200  -75.400000
0.005200  -75.400000
0.003000  -75.400000
-0.000800  -75.400000
-0.004600  -75.400000
-0.004600  -75.400000
-0.003000  -75.400000
0.000000  -75.400000
-0.002300  -75.400000
-0.000800  -75.400000
-0.001500  -75.400000
0.000000  -75.400000
0.003700  -75.400000
0.005200  -75.400000
0.010500  -75.400000
0.006700  -75.400000
0.004500  -75.400000
0.003700  -75.400000
-0.000800  -75.400000
0.000700  -75.400000
-0.000800  -75.400000
-0.001500  -75.400000
0.002200  -75.400000
-0.000800  -75.400000
0.000000  -75.400000
0.000700  -75.400000
0.001500  -75.400000
0.003000  -75.400000
0.000000  -75.400000
0.002200  -75.400000
0.003700  -75.400000
0.004500  -75.400000
0.006000  -75.400000
0.006000  -75.400000
0.008200  -75.400000
0.006000  -75.400000
0.004500  -75.400000
0.005200  -75.400000
0.001500  -75.400000
0.001500  -75.400000
-0.001500  -75.400000
-0.002300  -75.400000
-0.000800  -75.400000
-0.001500  -75.400000
-0.000800  -75.400000
-0.003000  -75.400000
-0.000800  -75.400000
-0.000800  -75.400000
-0.001500  -75.400000
0.000700  -75.400000
-0.000800  -75.400000
0.002200  -75.400000
0.003000  -75.400000
0.006700  -75.400000
0.009000  -75.400000
0.008200  -75.400000
0.009000  -75.400000
0.005200  -75.400000
0.004500  -75.400000
0.003000  -75.400000
-0.000800  -75.400000
-0.001500  -75.400000
-0.003800  -75.400000
-0.000800  -75.400000
0.000000  -75.400000
0.002200  -75.400000
0.005200  -75.400000
0.004500  -75.400000
0.005200  -75.400000
0.003000  -75.400000
0.003700  -75.400000
0.003000  -75.400000
0.000000  -75.400000
0.000700  -75.400000
-0.002300  -75.400000
-0.003800  -75.400000
-0.006000  -75.400000
-0.006000  -75.400000
-0.003000  -75.400000
-0.004600  -75.400000
-0.001500  -75.400000
0.000000  -75.400000
0.004500  -75.400000
0.008200  -75.400000
0.005200  -75.400000
0.004500  -75.400000
0.004500  -75.400000
0.003000  -75.400000
0.003000  -75.400000
-0.000800  -75.400000
0.003000  -75.400000
0.001500  -75.400000
0.002200  -75.400000
0.003000  -75.400000
-0.000800  -75.400000
-0.001500  -75.400000
-0.003000  -75.400000
-0.003800  -75.400000
-0.003000  -75.400000
-0.004600  -75.500000
0.000700  -75.500000
0.002200  -75.500000
0.006000  -75.500000
0.011200  -75.500000
0.006700  -75.500000
0.008200  -75.500000
0.005200  -75.500000
0.006700  -75.500000
0.008200  -75.500000
0.004500  -75.500000
0.004500  -75.500000
-0.001500  -75.500000
-0.002300  -75.500000
-0.003800  -75.500000
-0.005300  -75.500000
-0.003000  -75.500000
-0.003800  -75.500000
0.001500  -75.500000
0.000700  -75.500000
0.003000  -75.500000
0.007500  -75.500000
0.006000  -75.500000
0.006000  -75.500000
0.003000  -75.500000
0.004500  -75.500000
0.002200  -75.500000
-0.001500  -75.500000
-0.000800  -75.500000
-0.001500  -75.500000
-0.000800  -75.500000
0.003000  -75.500000
0.002200  -75.500000
0.001500  -75.500000
0.003000  -75.500000
0.003700  -75.500000
0.002200  -75.500000
0.002200  -75.500000
0.001500  -75.500000
0.003000  -75.500000
0.005200  -75.500000
0.003000  -75.500000
0.005200  -75.500000
0.006700  -75.500000
0.006700  -75.500000
0.006000  -75.500000
-0.000800  -75.500000
-0.001500  -75.500000
-0.003000  -75.500000
-0.006800  -75.500000
-0.003000  -75.400000
-0.004600  -75.400000
-0.000800  -75.400000
0.000000  -75.400000
0.004500  -75.400000
0.005200  -75.400000
0.003000  -75.400000
0.004500  -75.400000
-0.001500  -75.400000
0.001500  -75.400000
0.000700  -75.400000
0.000700  -75.400000
0.003000  -75.400000
0.000700  -75.400000
0.002200  -75.400000
-0.001500  -75.400000
0.001500  -75.400000
0.000700  -75.400000
0.002200  -75.400000
0.009000  -75.400000
0.007500  -75.400000
0.009700  -75.400000
0.007500  -75.400000
0.005200  -75.400000
0.005200  -75.400000
0.000700  -75.500000
0.002200  -75.500000
0.000000  -75.500000
0.004500  -75.500000
0.006700  -75.500000
0.003000  -75.500000
0.001500  -75.500000
-0.003800  -75.500000
-0.001500  -75.500000
-0.002300  -75.500000
-0.000800  -75.500000
0.000000  -75.500000
-0.003000  -75.500000
0.000700  -75.500000
0.002200  -75.500000
0.005200  -75.500000
0.001500  -75.500000
-0.001500  -75.500000
-0.000800  -75.500000
-0.004600  -75.500000
-0.001500  -75.500000
-0.003000  -75.500000
-0.002300  -75.500000
0.002200  -75.500000
0.000700  -75.500000
0.007500  -75.500000
0.007500  -75.500000
0.008200  -75.500000
0.010500  -75.500000
0.008200  -75.500000
0.010500  -75.500000
0.004500  -75.500000
0.003000  -75.500000
0.000000  -75.500000
-0.004600  -75.500000
-0.000800  -75.500000
-0.003800  -75.500000
-0.003000  -75.500000
-0.003000  -75.500000
-0.000800  -75.500000
0.000700  -75.500000
0.000700  -75.500000
0.003000  -75.500000
0.002200  -75.500000
0.001500  -75.500000
0.001500  -75.600000
0.000700  -75.600000
0.003000  -75.600000
0.006700  -75.600000
0.005200  -75.600000
-0.000800  -75.600000
-0.003000  -75.600000
-0.004600  -75.600000
-0.007500  -75.600000
-0.001500  -75.600000
-0.000800  -75.500000
0.003000  -75.500000
0.002200  -75.500000
0.003700  -75.500000
0.007500  -75.500000
0.008200  -75.500000
0.008200  -75.500000
0.003000  -75.500000
0.003700  -75.500000
-0.003000  -75.500000
-0.003000  -75.500000
-0.000800  -75.500000
-0.001500  -75.500000
0.006000  -75.500000
0.002200  -75.500000
0.003000  -75.500000
0.001500  -75.500000
-0.000800  -75.500000
0.005200  -75.500000
0.001500  -75.500000
0.005200  -75.500000
0.003700  -75.500000
0.004500  -75.500000
0.008200  -75.500000
0.003700  -75.500000
0.002200  -75.500000
-0.004600  -75.500000
-0.003000  -75.500000
-0.002300  -75.500000
-0.004600  -75.500000
-0.001500  -75.600000
-0.001500  -75.600000
0.000700  -75.600000
0.000700  -75.600000
0.000700  -75.600000
0.004500  -75.600000
0.004500  -75.600000
0.005200  -75.600000
0.003000  -75.600000
0.003700  -75.600000
0.001500  -75.600000
-0.000800  -75.600000
-0.000800  -75.600000
-0.000800  -75.600000
0.005200  -75.600000
0.009000  -75.600000
0.009700  -75.600000
0.006700  -75.600000
0.003700  -75.600000
0.001500  -75.600000
-0.005300  -75.600000
-0.005300  -75.600000
-0.007500  -75.600000
-0.003800  -75.600000
-0.001500  -75.600000
-0.001500  -75.600000
0.006700  -75.600000
0.008200  -75.600000
0.006000  -75.600000
0.003000  -75.600000
0.000700  -75.600000
-0.000800  -75.600000
-0.002300  -75.600000
-0.003800  -75.600000
-0.011300  -75.600000
-0.006800  -75.600000
-0.003000  -75.600000
-0.001500  -75.600000
0.006000  -75.600000
0.006700  -75.600000
0.008200  -75.600000
0.001500  -75.600000
0.001500  -75.600000
0.006000  -75.600000
0.006700  -75.600000
0.012000  -75.600000
0.009000  -75.600000
0.009700  -75.600000
0.009700  -75.600000
0.006700  -75.600000
0.003700  -75.700000
0.000700  -75.700000
-0.002300  -75.700000
-0.004600  -75.700000
-0.001500  -75.700000
0.000000  -75.700000
-0.001500  -75.700000
0.000700  -75.700000
0.000000  -75.700000
-0.002300  -75.700000
-0.006000  -75.800000
-0.012000  -75.800000
-0.013500  -75.800000
-0.012800  -75.800000
-0.012800  -75.800000
-0.014300  -75.800000
-0.008300  -75.900000
-0.001500  -75.900000
0.002200  -75.900000
0.008200  -75.900000
0.009000  -76.000000
0.009700  -76.000000
0.020200  -76.000000
0.029200  -76.000000
0.030700  -76.000000
0.033000  -76.100000
0.025500  -76.100000
0.021700  -76.100000
0.015700  -76.100000
0.009000  -76.100000
0.003700  -76.200000
-0.000800  -76.200000
-0.005300  -76.200000
-0.012000  -76.200000
-0.013500  -76.300000
-0.010500  -76.300000
0.002200  -76.300000
0.014200  -76.400000
0.016500  -76.400000
0.015000  -76.400000
0.007500  -76.500000
0.001500  -76.500000
-0.000800  -76.500000
-0.006800  -76.500000
-0.008300  -76.600000
-0.013500  -76.600000
-0.013500  -76.600000
-0.007500  -76.700000
-0.006800  -76.700000
-0.000800  -76.700000
-0.000800  -76.800000
0.002200  -76.800000
0.006000  -76.900000
0.006700  -76.900000
0.007500  -77.000000
0.001500  -77.000000
0.002200  -77.000000
-0.002300  -77.100000
-0.000800  -77.100000
0.000700  -77.200000
0.000700  -77.200000
0.002200  -77.200000
-0.003000  -77.300000
-0.001500  -77.300000
-0.003000  -77.400000
0.001500  -77.400000
0.010500  -77.400000
0.012700  -77.500000
0.012700  -77.500000
0.006700  -77.600000
0.006000  -77.700000
0.004500  -77.700000
0.006700  -77.700000
0.006700  -77.700000
0.006700  -77.700000
0.005200  -77.800000
0.000000  -77.800000
0.003000  -77.800000
-0.003800  -77.900000
-0.004600  -77.900000
-0.008300  -77.900000
-0.016500  -77.900000
-0.018100  -77.900000
-0.017300  -78.000000
-0.014300  -78.000000
-0.009100  -78.000000
-0.000800  -78.100000
0.006700  -78.100000
0.015000  -78.100000
0.020200  -78.100000
0.019500  -78.200000
0.017200  -78.200000
0.011200  -78.200000
0.006700  -78.200000
-0.000800  -78.200000
-0.007500  -78.300000
-0.010500  -78.300000
-0.009800  -78.300000
-0.009800  -78.300000
-0.011300  -78.300000
-0.009800  -78.300000
-0.009100  -78.300000
-0.003000  -78.300000
0.004500  -78.300000
0.006000  -78.300000
0.006700  -78.400000
0.005200  -78.400000
0.005200  -78.400000
0.004500  -78.400000
0.000700  -78.400000
-0.003000  -78.500000
-0.009100  -78.500000
-0.014300  -78.500000
-0.019500  -78.500000
-0.016500  -78.500000
-0.009800  -78.500000
0.001500  -78.500000
0.018000  -78.500000
0.026200  -78.500000
0.029200  -78.500000
0.029200  -78.600000
0.022500  -78.600000
0.011200  -78.600000
0.006000  -78.600000
0.005200  -78.600000
0.005200  -78.600000
0.008200  -78.600000
0.009000  -78.600000
0.006000  -78.600000
0.005200  -78.700000
0.006000  -78.700000
0.004500  -78.700000
0.003700  -78.700000
0.003000  -78.700000
0.000700  -78.700000
-0.001500  -78.600000
-0.006800  -78.600000
-0.009100  -78.600000
-0.009800  -78.600000
-0.014300  -78.600000
-0.012800  -78.500000
-0.008300  -78.500000
-0.004600  -78.500000
-0.000800  -78.500000
0.002200  -78.500000
0.003000  -78.500000
0.003000  -78.400000
0.004500  -78.400000
0.009000  -78.400000
0.010500  -78.400000
0.008200  -78.400000
0.009000  -78.300000
0.007500  -78.300000
0.004500  -78.300000
0.001500  -78.300000
-0.000800  -78.300000
0.002200  -78.200000
0.003000  -78.200000
0.004500  -78.200000
0.005200  -78.200000
0.004500  -78.100000
0.005200  -78.100000
0.003000  -78.100000
0.003000  -78.000000
0.000700  -78.000000
-0.001500  -78.000000
-0.003000  -77.900000
-0.008300  -77.900000
-0.007500  -77.900000
-0.009800  -77.900000
-0.005300  -77.900000
0.000700  -77.800000
0.000000  -77.800000
0.000700  -77.800000
-0.005300  -77.800000
-0.002300  -77.700000
0.003000  -77.700000
0.005200  -77.700000
0.010500  -77.700000
0.012000  -77.700000
0.016500  -77.600000
0.016500  -77.600000
0.014200  -77.600000
0.014200  -77.600000
0.005200  -77.500000
0.001500  -77.500000
-0.005300  -77.500000
-0.008300  -77.400000
-0.012800  -77.400000
-0.019500  -77.400000
-0.013500  -77.400000
-0.009100  -77.400000
-0.001500  -77.300000
0.004500  -77.200000
0.010500  -77.200000
0.015700  -77.100000
0.018000  -77.000000
0.024000  -77.000000
0.016500  -77.000000
0.012000  -76.900000
0.005200  -76.800000
-0.005300  -76.800000
-0.010500  -76.700000
-0.015800  -76.700000
-0.014300  -76.600000
-0.012800  -76.500000
-0.002300  -76.500000
0.007500  -76.500000
0.009000  -76.400000
0.009000  -76.300000
0.000000  -76.300000
0.001500  -76.200000
-0.003000  -76.100000
-0.006000  -76.100000
-0.000800  -76.000000
-0.000800  -75.900000
0.009700  -75.800000
0.013500  -75.700000
0.020200  -75.600000
0.024700  -75.600000
0.019500  -75.500000
0.020200  -75.400000
0.008200  -75.400000
0.000000  -75.300000
-0.008300  -75.200000
-0.012000  -75.100000
-0.012800  -75.100000
-0.015800  -75.000000
-0.012000  -74.900000
-0.008300  -74.800000
-0.004600  -74.700000
-0.003000  -74.700000
0.000000  -74.600000
0.003000  -74.400000
-0.000800  -74.300000
-0.001500  -74.300000
-0.005300  -74.200000
-0.000800  -74.100000
0.004500  -73.900000
0.012700  -73.800000
0.024000  -73.800000
0.020200  -73.700000
0.017200  -73.600000
0.014200  -73.400000
0.005200  -73.400000
0.001500  -73.300000
0.000000  -73.200000
-0.003000  -73.100000
-0.008300  -72.900000
-0.008300  -72.900000
-0.006800  -72.800000
-0.010500  -72.600000
-0.006800  -72.500000
-0.008300  -72.400000
-0.009800  -72.300000
-0.008300  -72.200000
-0.015000  -72.100000
-0.016500  -72.000000
-0.015800  -71.900000
-0.006000  -71.700000
0.012000  -71.600000
0.023200  -71.500000
0.030700  -71.400000
0.033700  -71.300000
0.035200  -71.100000
0.027000  -71.100000
0.014200  -70.900000
0.003700  -70.800000
-0.009100  -70.700000
-0.009800  -70.600000
0.000000  -70.500000
0.006000  -70.300000
0.007500  -70.200000
0.004500  -70.100000
0.005200  -70.000000
0.001500  -69.900000
-0.000800  -69.800000
-0.002300  -69.700000
-0.004600  -69.600000
-0.006800  -69.400000
-0.009100  -69.300000
-0.005300  -69.200000
-0.006800  -69.100000
0.001500  -69.000000
0.008200  -68.900000
0.010500  -68.800000
0.013500  -68.600000
0.015000  -68.500000
0.024000  -68.400000
0.014200  -68.300000
0.001500  -68.200000
-0.011300  -68.000000
-0.026300  -68.000000
-0.027000  -67.800000
-0.028500  -67.700000
-0.021800  -67.600000
-0.015800  -67.500000
-0.007500  -67.400000
0.001500  -67.200000
0.006000  -67.100000
0.009000  -67.000000
0.003000  -66.900000
0.001500  -66.800000
0.001500  -66.600000
0.000700  -66.600000
-0.001500  -66.400000
-0.002300  -66.300000
0.005200  -66.200000
0.014200  -66.100000
0.018700  -66.000000
0.017200  -65.800000
0.015700  -65.700000
0.007500  -65.600000
0.007500  -65.500000
0.003000  -65.400000
-0.006800  -65.300000
-0.010500  -65.100000
-0.017300  -65.000000
-0.012800  -64.900000
-0.001500  -64.800000
0.020200  -64.700000
0.036700  -64.500000
0.046500  -64.400000
0.046500  -64.300000
0.035200  -64.200000
0.024000  -64.100000
0.005200  -63.900000
-0.007500  -63.900000
-0.010500  -63.700000
-0.009100  -63.600000
-0.016500  -63.500000
-0.022500  -63.400000
-0.025600  -63.200000
-0.029300  -63.100000
-0.027800  -63.000000
-0.021800  -62.900000
-0.010500  -62.700000
0.003000  -62.600000
0.012000  -62.500000
0.014200  -62.400000
0.019500  -62.200000
0.015700  -62.100000
0.007500  -62.000000
0.004500  -61.900000
-0.005300  -61.800000
-0.003800  -61.700000
-0.004600  -61.500000
-0.009100  -61.400000
-0.009800  -61.300000
-0.018100  -61.200000
-0.016500  -61.000000
-0.015800  -60.900000
-0.003800  -60.800000
0.008200  -60.600000
0.019500  -60.500000
0.031500  -60.300000
0.031500  -60.300000
0.031500  -60.100000
0.018000  -60.000000
0.008200  -59.900000
0.000700  -59.700000
-0.011300  -59.600000
-0.015800  -59.400000
-0.021800  -59.300000
-0.019500  -59.200000
-0.018100  -59.000000
-0.019500  -59.000000
-0.009100  -58.800000
0.010500  -58.700000
0.029200  -58.500000
0.027000  -58.400000
0.024000  -58.300000
0.023200  -58.100000
0.026200  -58.000000
0.035200  -57.900000
0.042700  -57.700000
0.050200  -57.600000
0.046500  -57.500000
0.029200  -57.300000
-0.003000  -57.200000
-0.042000  -57.100000
-0.069100  -57.000000
-0.078800  -56.800000
-0.072800  -56.700000
-0.064500  -56.600000
-0.049500  -56.400000
-0.030000  -56.300000
-0.009100  -56.200000
0.008200  -56.000000
0.021700  -55.900000
0.040500  -55.800000
0.049500  -55.600000
0.047200  -55.500000
0.044200  -55.400000
0.038200  -55.200000
0.037500  -55.100000
0.037500  -54.900000
0.035200  -54.800000
0.020200  -54.700000
0.000000  -54.500000
-0.019500  -54.400000
-0.044300  -54.300000
-0.061500  -54.200000
-0.064500  -54.000000
-0.050300  -53.900000
-0.027000  -53.800000
-0.009100  -53.600000
0.002200  -53.500000
0.012700  -53.400000
0.016500  -53.200000
0.018700  -53.100000
0.019500  -53.000000
0.011200  -52.900000
0.009000  -52.700000
0.012000  -52.600000
0.015700  -52.500000
0.014200  -52.400000
0.012700  -52.200000
0.006700  -52.200000
-0.008300  -52.000000
-0.008300  -51.900000
-0.006000  -51.800000
0.000700  -51.700000
0.006000  -51.600000
0.012700  -51.400000
0.018000  -51.300000
0.023200  -51.200000
0.029200  -51.100000
0.020200  -50.900000
0.010500  -50.900000
-0.000800  -50.700000
-0.006800  -50.600000
-0.007500  -50.400000
-0.009100  -50.400000
-0.002300  -50.200000
0.002200  -50.100000
0.001500  -50.000000
-0.005300  -49.900000
-0.017300  -49.700000
-0.019500  -49.600000
-0.016500  -49.500000
-0.009100  -49.400000
-0.001500  -49.200000
0.003700  -49.100000
0.021000  -49.000000
0.033700  -48.900000
0.033700  -48.700000
0.027000  -48.600000
0.018000  -48.500000
0.004500  -48.400000
-0.012800  -48.200000
-0.018100  -48.200000
-0.024000  -48.000000
-0.029300  -47.900000
-0.031500  -47.800000
-0.032300  -47.700000
-0.018100  -47.600000
-0.002300  -47.500000
0.015700  -47.400000
0.025500  -47.300000
0.020200  -47.200000
0.013500  -47.100000
0.002200  -46.900000
0.006000  -46.800000
0.003700  -46.700000
0.001500  -46.600000
0.008200  -46.500000
-0.003000  -46.400000
-0.004600  -46.300000
-0.004600  -46.200000
-0.006800  -46.100000
-0.005300  -46.000000
-0.004600  -45.900000
0.005200  -45.800000
0.013500  -45.700000
0.017200  -45.600000
0.013500  -45.500000
0.022500  -45.400000
0.039000  -45.300000
0.044200  -45.200000
0.047200  -45.100000
0.042000  -45.000000
0.035200  -44.900000
0.019500  -44.800000
-0.012800  -44.700000
-0.038300  -44.600000
-0.063000  -44.500000
-0.080300  -44.400000
-0.084800  -44.300000
-0.085600  -44.200000
-0.075800  -44.100000
-0.058500  -44.000000
-0.027000  -43.900000
0.014200  -43.800000
0.045000  -43.700000
0.068200  -43.700000
0.073500  -43.600000
0.049500  -43.500000
0.031500  -43.400000
0.023200  -43.300000
0.027700  -43.200000
0.034500  -43.100000
0.030700  -43.000000
0.040500  -42.900000
0.040500  -42.800000
0.030700  -42.700000
0.026200  -42.600000
0.016500  -42.500000
-0.003000  -42.400000
-0.037500  -42.300000
-0.063000  -42.300000
-0.069100  -42.200000
-0.057000  -42.100000
-0.039000  -42.000000
-0.017300  -41.900000
0.000700  -41.800000
0.012000  -41.700000
0.018000  -41.600000
0.027000  -41.500000
0.030700  -41.400000
0.030700  -41.400000
0.034500  -41.300000
0.030700  -41.200000
0.020200  -41.100000
-0.006000  -41.000000
-0.034600  -40.900000
-0.051800  -40.800000
-0.057800  -40.700000
-0.055500  -40.600000
-0.035300  -40.500000
0.006700  -40.500000
0.035200  -40.400000
0.051000  -40.300000
0.051000  -40.200000
0.041200  -40.100000
0.020200  -40.000000
-0.008300  -39.900000
-0.022500  -39.800000
-0.030800  -39.700000
-0.025600  -39.600000
-0.025600  -39.600000
-0.024800  -39.500000
-0.020300  -39.400000
-0.012000  -39.300000
0.010500  -39.200000
0.019500  -39.200000
0.025500  -39.100000
0.015700  -39.000000
-0.003000  -38.900000
-0.006800  -38.800000
-0.015800  -38.700000
-0.006800  -38.600000
0.012000  -38.500000
0.025500  -38.400000
0.041200  -38.300000
0.046500  -38.300000
0.051700  -38.200000
0.050200  -38.100000
0.051000  -38.000000
0.050200  -37.900000
0.032200  -37.800000
0.014200  -37.800000
-0.008300  -37.700000
-0.030000  -37.600000
-0.044300  -37.500000
-0.045800  -37.400000
-0.040500  -37.300000
-0.036100  -37.200000
-0.034600  -37.100000
-0.027800  -37.000000
-0.012800  -36.900000
0.005200  -36.900000
0.024700  -36.800000
0.046500  -36.700000
0.062200  -36.600000
0.074200  -36.500000
0.068200  -36.400000
0.044200  -36.300000
0.015700  -36.200000
-0.030800  -36.100000
-0.072800  -36.000000
-0.105000  -35.900000
-0.120000  -35.800000
-0.093800  -35.700000
-0.051100  -35.600000
-0.015800  -35.600000
0.012700  -35.500000
0.018000  -35.400000
0.010500  -35.300000
0.025500  -35.200000
0.033000  -35.100000
0.045700  -35.000000
0.048000  -34.900000
0.034500  -34.800000
0.042000  -34.700000
0.044200  -34.600000
0.046500  -34.500000
0.039000  -34.400000
0.021000  -34.300000
-0.012000  -34.200000
-0.041300  -34.100000
-0.048800  -34.000000
-0.063000  -33.900000
-0.069100  -33.800000
-0.075800  -33.800000
-0.064500  -33.700000
-0.029300  -33.600000
0.000000  -33.400000
0.022500  -33.300000
0.037500  -33.300000
0.049500  -33.200000
0.048000  -33.100000
0.035200  -33.000000
0.021000  -32.900000
0.014200  -32.800000
0.018000  -32.700000
0.010500  -32.600000
-0.001500  -32.500000
0.003000  -32.400000
0.015700  -32.300000
0.025500  -32.200000
0.026200  -32.100000
0.017200  -32.000000
0.004500  -31.900000
-0.003000  -31.800000
-0.004600  -31.700000
0.001500  -31.600000
0.013500  -31.500000
0.029200  -31.400000
0.040500  -31.300000
0.042000  -31.200000
0.036700  -31.100000
0.018700  -31.100000
-0.009800  -31.000000
-0.039800  -30.800000
-0.063800  -30.700000
-0.078000  -30.600000
-0.071300  -30.600000
-0.039800  -30.500000
-0.004600  -30.400000
0.018000  -30.200000
0.024000  -30.200000
0.023200  -30.100000
0.021700  -30.000000
0.014200  -29.900000
0.012000  -29.800000
0.010500  -29.700000
0.012000  -29.600000
0.033000  -29.500000
0.039000  -29.400000
0.044200  -29.300000
0.048000  -29.200000
0.042000  -29.100000
0.025500  -29.000000
-0.014300  -28.900000
-0.040500  -28.800000
-0.060000  -28.700000
-0.061500  -28.600000
-0.039000  -28.500000
-0.020300  -28.400000
-0.008300  -28.400000
0.006700  -28.300000
0.038200  -28.200000
0.042700  -28.100000
0.034500  -28.000000
0.004500  -27.900000
-0.030800  -27.800000
-0.051800  -27.700000
-0.071300  -27.600000
-0.063800  -27.500000
-0.057000  -27.400000
-0.035300  -27.300000
0.014200  -27.200000
0.048000  -27.200000
0.066000  -27.100000
0.063000  -27.000000
0.058500  -26.900000
0.059200  -26.800000
0.060700  -26.800000
0.053200  -26.700000
0.015700  -26.600000
-0.012800  -26.500000
-0.034600  -26.400000
-0.059300  -26.400000
-0.065300  -26.300000
-0.045800  -26.200000
-0.020300  -26.100000
-0.009800  -26.000000
-0.003000  -26.000000
-0.004600  -25.900000
-0.013500  -25.800000
-0.020300  -25.700000
0.003000  -25.600000
0.058500  -25.600000
0.098200  -25.500000
0.104200  -25.400000
0.080200  -25.300000
0.015700  -25.200000
-0.046500  -25.200000
-0.094500  -25.100000
-0.134300  -25.000000
-0.144100  -24.900000
-0.127500  -24.800000
-0.061500  -24.800000
0.004500  -24.700000
0.057700  -24.600000
0.137200  -24.500000
0.183000  -24.400000
0.191200  -24.400000
0.158200  -24.300000
0.103500  -24.200000
0.038200  -24.100000
-0.060000  -24.100000
-0.147800  -24.000000
-0.210000  -23.900000
-0.193500  -23.900000
-0.115500  -23.800000
-0.057000  -23.700000
0.004500  -23.600000
0.044200  -23.500000
0.050200  -23.400000
0.059200  -23.400000
0.048000  -23.300000
0.042000  -23.300000
0.043500  -23.200000
0.040500  -23.100000
0.049500  -23.000000
0.048000  -23.000000
0.059200  -22.900000
0.055500  -22.800000
0.036700  -22.700000
0.006700  -22.600000
-0.030000  -22.600000
-0.033000  -22.500000
-0.038300  -22.500000
-0.019500  -22.400000
0.001500  -22.300000
0.020200  -22.200000
0.035200  -22.100000
0.015000  -22.100000
-0.007500  -22.000000
-0.053300  -21.900000
-0.070600  -21.900000
-0.064500  -21.800000
-0.038300  -21.700000
0.035200  -21.600000
0.075000  -21.600000
0.078000  -21.500000
0.050200  -21.400000
-0.008300  -21.400000
-0.058500  -21.300000
-0.111800  -21.200000
-0.133500  -21.200000
-0.116300  -21.100000
-0.091500  -21.000000
-0.049500  -20.900000
0.008200  -20.900000
0.068200  -20.800000
0.093700  -20.700000
0.092200  -20.700000
0.084000  -20.600000
0.066700  -20.500000
0.045700  -20.500000
0.015700  -20.400000
0.006000  -20.300000
0.020200  -20.300000
0.025500  -20.200000
0.034500  -20.100000
0.046500  -20.100000
0.055500  -20.000000
0.044200  -19.900000
0.019500  -19.900000
-0.001500  -19.800000
-0.037500  -19.800000
-0.062300  -19.700000
-0.065300  -19.600000
-0.048000  -19.600000
-0.015800  -19.500000
0.005200  -19.400000
0.016500  -19.400000
0.003700  -19.300000
-0.019500  -19.300000
-0.067500  -19.200000
-0.087800  -19.100000
-0.063800  -19.000000
-0.046500  -19.000000
-0.004600  -18.900000
0.023200  -18.900000
0.054000  -18.800000
0.078000  -18.700000
0.072700  -18.700000
0.069000  -18.600000
0.045700  -18.500000
0.034500  -18.500000
0.030700  -18.400000
0.070500  -18.400000
0.136500  -18.300000
0.142500  -18.200000
0.128200  -18.100000
0.056200  -18.100000
-0.061500  -18.000000
-0.170300  -18.000000
-0.303800  -17.900000
-0.376500  -17.800000
-0.349600  -17.800000
-0.196500  -17.700000
-0.014300  -17.600000
0.093700  -17.600000
0.165000  -17.500000
0.163500  -17.400000
0.134200  -17.400000
0.084000  -17.300000
0.030700  -17.200000
0.028500  -17.200000
0.023200  -17.100000
0.033000  -17.100000
0.044200  -17.000000
0.054000  -16.900000
0.067500  -16.900000
0.060000  -16.800000
0.052500  -16.700000
0.041200  -16.700000
0.023200  -16.600000
-0.008300  -16.600000
-0.048000  -16.500000
-0.075000  -16.400000
-0.078000  -16.400000
-0.059300  -16.300000
-0.034600  -16.200000
-0.024800  -16.200000
-0.024000  -16.100000
0.010500  -16.100000
0.057700  -16.000000
0.076500  -16.000000
0.087700  -15.900000
0.065200  -15.800000
0.027700  -15.800000
0.003000  -15.800000
-0.037500  -15.700000
-0.073500  -15.700000
-0.091500  -15.600000
-0.067500  -15.500000
-0.050300  -15.500000
-0.037500  -15.400000
-0.009100  -15.400000
0.009700  -15.300000
0.060700  -15.300000
0.101200  -15.200000
0.121500  -15.200000
0.101200  -15.100000
0.046500  -15.100000
0.006700  -15.000000
-0.030800  -15.000000
-0.043600  -14.900000
-0.051800  -14.900000
-0.054800  -14.800000
-0.036800  -14.800000
0.016500  -14.700000
0.070500  -14.700000
0.065200  -14.600000
0.027000  -14.600000
-0.049500  -14.500000
-0.112500  -14.500000
-0.129800  -14.400000
-0.125300  -14.400000
-0.078000  -14.300000
-0.028500  -14.300000
0.012000  -14.200000
0.024000  -14.200000
-0.000800  -14.100000
-0.008300  -14.100000
0.018000  -14.000000
0.064500  -14.000000
0.101200  -13.900000
0.129000  -13.900000
0.130500  -13.800000
0.136500  -13.800000
0.126700  -13.700000
0.063000  -13.600000
-0.022500  -13.600000
-0.151500  -13.500000
-0.228800  -13.500000
-0.225800  -13.500000
-0.181500  -13.400000
-0.101300  -13.300000
-0.034600  -13.300000
0.025500  -13.200000
0.072000  -13.200000
0.101200  -13.100000
0.148500  -13.100000
0.203200  -13.000000
0.240700  -13.000000
0.232500  -12.900000
0.165700  -12.900000
0.066000  -12.800000
-0.049500  -12.800000
-0.148500  -12.700000
-0.196500  -12.700000
-0.197300  -12.600000
-0.180000  -12.600000
-0.165000  -12.500000
-0.162000  -12.500000
-0.117800  -12.400000
-0.045000  -12.400000
0.025500  -12.300000
0.115500  -12.300000
0.170200  -12.200000
0.195000  -12.200000
0.183000  -12.200000
0.135700  -12.100000
0.086200  -12.100000
0.042000  -12.000000
0.039700  -12.000000
0.013500  -11.900000
-0.027800  -11.900000
-0.056300  -11.800000
-0.085600  -11.800000
-0.124500  -11.700000
-0.186000  -11.700000
-0.139600  -11.700000
-0.023300  -11.600000
0.080200  -11.600000
0.146200  -11.600000
0.147000  -11.500000
0.096700  -11.500000
-0.021800  -11.400000
-0.131300  -11.400000
-0.165800  -11.300000
-0.081000  -11.300000
0.030000  -11.300000
0.077200  -11.200000
0.102000  -11.200000
0.081700  -11.100000
0.064500  -11.100000
0.008200  -11.000000
-0.079500  -11.000000
-0.129000  -10.900000
-0.144800  -10.900000
-0.120000  -10.800000
-0.084000  -10.800000
-0.027000  -10.800000
0.030000  -10.700000
0.097500  -10.700000
0.170200  -10.600000
0.203200  -10.600000
0.182200  -10.500000
0.157500  -10.500000
0.143200  -10.400000
0.114000  -10.400000
0.070500  -10.400000
-0.041300  -10.300000
-0.205500  -10.300000
-0.285800  -10.200000
-0.225800  -10.200000
-0.120000  -10.100000
0.027700  -10.100000
0.144700  -10.000000
0.198700  -10.000000
0.202500  -9.900000
0.082500  -9.900000
-0.081800  -9.900000
-0.267800  -9.800000
-0.318800  -9.800000
-0.210800  -9.700000
-0.119300  -9.700000
-0.033800  -9.600000
-0.028500  -9.600000
-0.050300  -9.500000
-0.009800  -9.500000
-0.040500  -9.500000
-0.067500  -9.400000
-0.036100  -9.400000
0.015700  -9.300000
0.090700  -9.300000
0.142500  -9.200000
0.177000  -9.200000
0.178500  -9.200000
0.165700  -9.100000
0.122200  -9.100000
0.088500  -9.000000
0.098200  -9.000000
0.074200  -9.000000
0.093000  -8.900000
0.106500  -8.900000
0.106500  -8.800000
0.067500  -8.800000
-0.074300  -8.800000
-0.136500  -8.700000
-0.174100  -8.700000
-0.237000  -8.600000
-0.285100  -8.600000
-0.306000  -8.600000
-0.218300  -8.600000
-0.080300  -8.500000
0.074200  -8.500000
0.189700  -8.400000
0.238500  -8.400000
0.232500  -8.400000
0.163500  -8.300000
0.103500  -8.300000
0.020200  -8.300000
-0.036800  -8.200000
0.003000  -8.200000
0.051000  -8.200000
0.101200  -8.100000
0.140200  -8.100000
0.179200  -8.100000
0.180700  -8.100000
0.126000  -8.000000
0.054000  -8.000000
-0.086300  -8.000000
-0.198800  -7.900000
-0.330800  -7.900000
-0.448500  -7.900000
-0.369000  -7.900000
-0.212300  -7.800000
-0.018100  -7.800000
0.125200  -7.800000
0.151500  -7.700000
0.155200  -7.700000
0.147700  -7.700000
0.102700  -7.700000
-0.012000  -7.700000
-0.084000  -7.600000
-0.054800  -7.600000
-0.021800  -7.600000
0.042700  -7.500000
0.090000  -7.500000
0.100500  -7.500000
0.080200  -7.500000
0.005200  -7.400000
-0.030000  -7.400000
-0.066000  -7.400000
-0.067500  -7.300000
-0.004600  -7.300000
0.053200  -7.300000
0.150000  -7.200000
0.207000  -7.200000
0.210700  -7.200000
0.162700  -7.200000
0.009000  -7.200000
-0.156000  -7.100000
-0.298500  -7.100000
-0.338300  -7.100000
-0.266300  -7.100000
-0.198800  -7.000000
-0.127500  -7.000000
-0.014300  -7.000000
0.129700  -6.900000
0.260200  -6.900000
0.318000  -6.900000
0.264700  -6.900000
0.147700  -6.800000
0.016500  -6.800000
-0.123000  -6.800000
-0.187500  -6.800000
-0.114000  -6.800000
-0.061500  -6.800000
-0.064500  -6.700000
-0.094500  -6.700000
-0.180800  -6.700000
-0.162800  -6.700000
-0.097500  -6.700000
-0.045800  -6.600000
0.054000  -6.600000
0.093700  -6.600000
0.145500  -6.600000
0.192700  -6.500000
0.207000  -6.500000
0.189000  -6.500000
0.099700  -6.500000
0.019500  -6.400000
-0.078800  -6.400000
-0.112500  -6.400000
-0.078000  -6.400000
-0.005300  -6.300000
0.025500  -6.300000
0.029200  -6.300000
0.128200  -6.300000
0.183000  -6.300000
0.227200  -6.300000
0.244500  -6.200000
0.188200  -6.200000
0.043500  -6.200000
-0.191300  -6.200000
-0.331500  -6.100000
-0.381000  -6.100000
-0.252800  -6.100000
-0.009800  -6.100000
0.182200  -6.100000
0.295500  -6.000000
0.220500  -6.000000
0.085500  -6.000000
-0.111800  -6.000000
-0.398300  -6.000000
-0.538500  -5.900000
-0.351800  -5.900000
-0.048000  -5.900000
0.142500  -5.900000
0.283500  -5.900000
0.234000  -5.900000
0.141700  -5.900000
0.071200  -5.900000
-0.138800  -5.900000
-0.227300  -5.900000
-0.188300  -5.800000
-0.165000  -5.800000
-0.102800  -5.800000
0.000000  -5.800000
0.057000  -5.800000
0.081000  -5.800000
0.089200  -5.800000
0.054000  -5.700000
0.108700  -5.700000
0.198000  -5.700000
0.242200  -5.700000
0.265500  -5.700000
0.197200  -5.700000
0.114700  -5.600000
-0.024000  -5.600000
-0.111000  -5.600000
-0.048000  -5.600000
-0.033000  -5.600000
-0.036100  -5.500000
-0.066800  -5.500000
-0.120000  -5.500000
-0.085600  -5.500000
-0.003000  -5.500000
0.070500  -5.500000
0.084000  -5.400000
0.041200  -5.400000
-0.024000  -5.400000
-0.108000  -5.400000
-0.144800  -5.400000
-0.131300  -5.400000
-0.064500  -5.400000
0.023200  -5.400000
0.049500  -5.400000
0.087000  -5.400000
0.102700  -5.400000
0.072000  -5.300000
-0.018800  -5.300000
-0.142600  -5.300000
-0.192800  -5.300000
-0.134300  -5.300000
0.025500  -5.300000
0.154500  -5.300000
0.259500  -5.300000
0.306000  -5.300000
0.319500  -5.200000
0.306000  -5.200000
0.127500  -5.200000
-0.105000  -5.200000
-0.353300  -5.200000
-0.474800  -5.200000
-0.442500  -5.200000
-0.355500  -5.200000
-0.144800  -5.200000
0.084000  -5.100000
0.265500  -5.100000
0.314200  -5.100000
0.222000  -5.100000
0.048000  -5.100000
-0.108000  -5.100000
-0.144100  -5.100000
-0.120800  -5.100000
-0.035300  -5.100000
0.053200  -5.100000
0.091500  -5.000000
0.164200  -5.000000
0.187500  -5.000000
0.128200  -5.000000
0.119200  -5.000000
0.174700  -5.000000
0.189000  -5.000000
0.127500  -5.000000
-0.013500  -5.000000
-0.219000  -5.000000
-0.344300  -5.000000
-0.432800  -5.000000
-0.443300  -5.000000
-0.223500  -5.000000
-0.060800  -5.000000
0.049500  -5.000000
0.177700  -5.000000
0.219700  -5.000000
0.258700  -5.000000
0.182200  -4.900000
0.128200  -4.900000
0.063000  -4.900000
-0.071300  -4.900000
-0.189000  -4.900000
-0.286600  -4.900000
-0.202600  -4.900000
-0.111800  -4.900000
-0.029300  -4.900000
0.059200  -4.900000
0.070500  -4.900000
0.106500  -4.900000
0.112500  -4.900000
0.120000  -4.900000
0.156000  -4.900000
0.231000  -4.900000
0.315000  -4.900000
0.292500  -4.900000
0.245200  -4.900000
0.116200  -4.900000
-0.042800  -4.900000
-0.228800  -4.900000
-0.406600  -4.900000
-0.325500  -4.900000
-0.193500  -4.900000
-0.071300  -4.900000
0.051700  -4.900000
0.121500  -4.900000
0.178500  -4.900000
0.125200  -4.900000
0.111000  -4.900000
0.027000  -4.900000
-0.211500  -4.900000
-0.369000  -4.800000
-0.361500  -4.800000
-0.174800  -4.800000
-0.005300  -4.800000
0.123000  -4.800000
0.197200  -4.800000
0.174000  -4.800000
0.123700  -4.800000
0.046500  -4.800000
0.001500  -4.800000
-0.030800  -4.800000
-0.042000  -4.800000
-0.082500  -4.800000
-0.125300  -4.800000
-0.082500  -4.800000
-0.057000  -4.800000
-0.022500  -4.800000
0.029200  -4.800000
0.080200  -4.800000
0.125200  -4.800000
0.143200  -4.800000
0.158200  -4.800000
0.182200  -4.800000
0.158200  -4.800000
0.055500  -4.800000
-0.053300  -4.800000
-0.169600  -4.800000
-0.182300  -4.800000
-0.078800  -4.800000
-0.049500  -4.800000
-0.030800  -4.900000
0.021700  -4.900000
0.104200  -4.900000
0.238500  -4.900000
0.314200  -4.900000
0.322500  -4.900000
0.276700  -4.900000
0.212200  -4.900000
0.116200  -4.900000
-0.099000  -4.900000
-0.328500  -4.800000
-0.441800  -4.800000
-0.346600  -4.800000
-0.282800  -4.800000
-0.376500  -4.800000
-0.387000  -4.800000
-0.304500  -4.800000
-0.155300  -4.800000
-0.021800  -4.800000
0.081700  -4.800000
0.136500  -4.800000
0.176200  -4.800000
0.267700  -4.800000
0.308200  -4.800000
0.381700  -4.800000
0.379500  -4.800000
0.291000  -4.800000
0.139500  -4.800000
-0.078000  -4.800000
-0.197300  -4.800000
-0.303000  -4.800000
-0.362300  -4.800000
-0.308300  -4.800000
-0.193500  -4.800000
-0.071300  -4.800000
0.049500  -4.700000
0.159000  -4.700000
0.185200  -4.700000
0.168000  -4.700000
0.123700  -4.700000
0.090000  -4.700000
0.084700  -4.700000
0.102700  -4.700000
0.156000  -4.700000
0.162000  -4.700000
0.117700  -4.700000
0.054000  -4.700000
-0.036800  -4.700000
-0.131300  -4.700000
-0.171100  -4.700000
-0.220500  -4.700000
-0.313500  -4.700000
-0.257300  -4.700000
-0.147800  -4.700000
-0.082500  -4.700000
0.026200  -4.700000
0.099000  -4.700000
0.172500  -4.700000
0.207000  -4.700000
0.149200  -4.700000
0.099700  -4.700000
0.053200  -4.700000
0.031500  -4.700000
-0.054000  -4.700000
-0.159000  -4.700000
-0.164300  -4.600000
-0.099000  -4.600000
0.010500  -4.600000
0.102000  -4.600000
0.198700  -4.600000
0.217500  -4.600000
0.178500  -4.600000
0.087700  -4.600000
-0.099000  -4.600000
-0.233300  -4.600000
-0.198000  -4.600000
-0.075000  -4.600000
0.012700  -4.600000
0.152200  -4.600000
0.257200  -4.600000
0.283500  -4.600000
0.244500  -4.600000
0.148500  -4.600000
0.042000  -4.600000
-0.207800  -4.600000
-0.507800  -4.600000
-0.651000  -4.600000
-0.542300  -4.600000
-0.287300  -4.600000
-0.031500  -4.600000
0.171700  -4.500000
0.263200  -4.500000
0.300700  -4.500000
0.264700  -4.500000
0.182200  -4.500000
0.092200  -4.500000
0.046500  -4.500000
0.080200  -4.500000
0.078000  -4.500000
0.055500  -4.500000
-0.023300  -4.500000
-0.084800  -4.500000
-0.093000  -4.500000
-0.096800  -4.500000
0.002200  -4.500000
0.062200  -4.500000
0.101200  -4.500000
0.133500  -4.500000
0.092200  -4.500000
0.035200  -4.500000
-0.064500  -4.500000
-0.131300  -4.500000
-0.183800  -4.500000
-0.182300  -4.500000
-0.130500  -4.500000
-0.063800  -4.500000
0.055500  -4.500000
0.126700  -4.500000
0.191200  -4.500000
0.213700  -4.500000
0.152200  -4.500000
0.112500  -4.500000
0.093000  -4.500000
0.098200  -4.500000
0.048000  -4.500000
-0.108000  -4.500000
-0.182300  -4.500000
-0.180800  -4.500000
-0.225800  -4.500000
-0.273800  -4.500000
-0.286600  -4.500000
-0.129800  -4.500000
0.000700  -4.500000
0.006700  -4.500000
0.039000  -4.500000
0.024000  -4.500000
0.099000  -4.500000
0.162000  -4.500000
0.206200  -4.500000
0.239200  -4.500000
0.157500  -4.600000
0.089200  -4.600000
-0.047300  -4.600000
-0.119300  -4.600000
-0.107300  -4.600000
-0.080300  -4.600000
0.021000  -4.600000
0.100500  -4.600000
0.156700  -4.600000
0.134200  -4.600000
0.038200  -4.600000
-0.125300  -4.600000
-0.294000  -4.600000
-0.297000  -4.600000
-0.185300  -4.600000
-0.040500  -4.600000
0.120000  -4.600000
0.263200  -4.600000
0.340500  -4.600000
0.354700  -4.600000
0.282700  -4.600000
0.129700  -4.600000
-0.114000  -4.600000
-0.415500  -4.600000
-0.489000  -4.600000
-0.350300  -4.600000
-0.225000  -4.600000
-0.058500  -4.600000
0.092200  -4.600000
0.147700  -4.600000
0.181500  -4.600000
0.152200  -4.600000
0.137200  -4.600000
0.150000  -4.600000
0.117700  -4.600000
0.101200  -4.600000
0.055500  -4.600000
0.018700  -4.600000
0.009700  -4.600000
0.010500  -4.600000
0.037500  -4.600000
0.056200  -4.600000
0.033000  -4.600000
-0.078800  -4.600000
-0.228800  -4.600000
-0.333000  -4.600000
-0.270000  -4.600000
-0.147000  -4.600000
-0.086300  -4.600000
0.017200  -4.600000
0.061500  -4.500000
0.124500  -4.500000
0.168000  -4.500000
0.153000  -4.500000
0.198700  -4.500000
0.185200  -4.500000
0.178500  -4.500000
0.084000  -4.500000
-0.035300  -4.500000
-0.055500  -4.500000
-0.109500  -4.500000
-0.124500  -4.500000
-0.109500  -4.500000
-0.122300  -4.500000
-0.142600  -4.500000
-0.126800  -4.500000
-0.084000  -4.500000
0.030000  -4.500000
0.189700  -4.500000
0.288700  -4.500000
0.333000  -4.500000
0.225700  -4.500000
0.027000  -4.500000
-0.153000  -4.500000
-0.240800  -4.500000
-0.236300  -4.500000
-0.238500  -4.500000
-0.116300  -4.500000
0.027000  -4.500000
0.074200  -4.500000
0.063700  -4.600000
-0.009800  -4.600000
-0.038300  -4.600000
-0.060000  -4.600000
-0.051800  -4.600000
0.001500  -4.600000
0.008200  -4.600000
0.051700  -4.600000
0.060000  -4.600000
0.039700  -4.600000
0.039000  -4.600000
0.005200  -4.600000
0.005200  -4.600000
0.005200  -4.600000
0.050200  -4.600000
0.078000  -4.600000
0.066700  -4.600000
0.075700  -4.600000
0.031500  -4.600000
-0.002300  -4.600000
-0.051800  -4.600000
-0.062300  -4.600000
-0.025600  -4.600000
0.000700  -4.600000
0.063000  -4.600000
0.091500  -4.600000
0.110200  -4.600000
0.112500  -4.600000
0.081700  -4.600000
0.039700  -4.600000
-0.041300  -4.600000
-0.115500  -4.600000
-0.125300  -4.600000
-0.137300  -4.600000
-0.172600  -4.600000
-0.102800  -4.600000
-0.052500  -4.600000
-0.015800  -4.600000
0.024700  -4.600000
0.009000  -4.600000
0.072700  -4.600000
0.102000  -4.600000
0.090000  -4.600000
0.049500  -4.600000
-0.040500  -4.600000
-0.102800  -4.600000
-0.119300  -4.600000
-0.048800  -4.600000
0.019500  -4.600000
0.084000  -4.600000
0.128200  -4.600000
0.120700  -4.600000
0.124500  -4.600000
0.049500  -4.600000
-0.058500  -4.600000
-0.111800  -4.600000
-0.125300  -4.600000
-0.077300  -4.600000
-0.025600  -4.600000
0.019500  -4.600000
0.057000  -4.700000
0.074200  -4.700000
0.096000  -4.700000
0.070500  -4.700000
0.033700  -4.700000
-0.031500  -4.700000
-0.099000  -4.700000
-0.072800  -4.700000
-0.032300  -4.700000
0.009700  -4.700000
0.073500  -4.700000
0.084000  -4.700000
0.075700  -4.700000
0.057700  -4.700000
0.003000  -4.700000
-0.033000  -4.700000
-0.080300  -4.700000
-0.096800  -4.700000
-0.063000  -4.700000
-0.055500  -4.700000
-0.051800  -4.700000
-0.045800  -4.700000
-0.006000  -4.700000
-0.007500  -4.700000
-0.036100  -4.700000
-0.009100  -4.700000
0.017200  -4.700000
0.065200  -4.700000
0.100500  -4.700000
0.122200  -4.700000
0.107200  -4.700000
0.059200  -4.700000
-0.011300  -4.700000
-0.086300  -4.700000
-0.053300  -4.700000
-0.023300  -4.700000
-0.024000  -4.700000
-0.020300  -4.700000
-0.021800  -4.700000
-0.005300  -4.700000
-0.024000  -4.800000
-0.040500  -4.800000
-0.035300  -4.800000
-0.013500  -4.800000
0.020200  -4.800000
0.050200  -4.800000
0.096700  -4.800000
0.114000  -4.800000
0.130500  -4.800000
0.115500  -4.800000
0.046500  -4.800000
0.003700  -4.800000
-0.045800  -4.800000
-0.057800  -4.800000
-0.037500  -4.800000
-0.016500  -4.800000
-0.002300  -4.800000
-0.048000  -4.800000
-0.081000  -4.800000
-0.120000  -4.800000
-0.146300  -4.800000
-0.069100  -4.800000
0.019500  -4.800000
0.078000  -4.800000
0.075000  -4.800000
0.006700  -4.800000
-0.060800  -4.800000
-0.095300  -4.800000
-0.053300  -4.800000
-0.006800  -4.800000
0.065200  -4.800000
0.123700  -4.800000
0.110200  -4.800000
0.093700  -4.800000
0.023200  -4.800000
-0.001500  -4.800000
-0.018100  -4.800000
-0.024800  -4.800000
-0.001500  -4.800000
-0.033000  -4.800000
0.005200  -4.900000
0.055500  -4.900000
0.100500  -4.900000
0.140200  -4.900000
0.130500  -4.900000
0.087700  -4.900000
-0.026300  -4.900000
-0.095300  -4.900000
-0.097500  -4.900000
-0.117000  -4.900000
-0.133500  -4.900000
-0.155300  -4.900000
-0.138100  -4.900000
-0.086300  -4.900000
-0.070600  -4.900000
-0.018100  -4.900000
0.021700  -4.900000
0.054700  -4.900000
0.081700  -4.900000
0.049500  -4.900000
0.053200  -4.900000
0.038200  -4.900000
0.039000  -4.900000
0.045700  -4.900000
0.027700  -4.900000
0.042000  -4.900000
0.039000  -4.900000
0.047200  -4.900000
0.036000  -4.900000
0.030000  -4.900000
0.045000  -4.900000
0.027000  -4.900000
0.004500  -4.900000
-0.019500  -4.900000
-0.014300  -4.900000
0.024700  -4.900000
0.055500  -4.900000
0.060000  -4.900000
0.060000  -4.900000
0.042000  -4.900000
-0.023300  -4.900000
-0.097500  -4.900000
-0.204100  -4.900000
-0.260300  -4.900000
-0.213000  -4.900000
-0.121500  -4.900000
-0.021800  -4.900000
0.055500  -4.900000
0.110200  -4.900000
0.124500  -4.900000
0.112500  -4.900000
0.089200  -4.900000
0.062200  -4.900000
0.033000  -4.900000
0.008200  -4.900000
-0.003000  -4.900000
-0.005300  -4.900000
0.000000  -4.900000
0.023200  -4.900000
0.064500  -4.900000
0.093700  -5.000000
0.112500  -5.000000
0.102700  -5.000000
0.053200  -5.000000
-0.031500  -5.000000
-0.150000  -5.000000
-0.216000  -5.000000
-0.187500  -5.000000
-0.101300  -5.000000
-0.024800  -5.000000
0.020200  -5.000000
0.044200  -5.000000
0.042000  -5.000000
0.040500  -5.000000
0.042700  -5.000000
0.067500  -5.000000
0.078000  -5.000000
0.085500  -5.000000
0.086200  -5.000000
0.038200  -5.000000
-0.003000  -5.100000
-0.036100  -5.100000
-0.061500  -5.100000
-0.072800  -5.100000
-0.061500  -5.100000
-0.029300  -5.100000
0.006000  -5.100000
0.039700  -5.100000
0.038200  -5.100000
0.008200  -5.100000
-0.033000  -5.100000
-0.050300  -5.100000
-0.069100  -5.100000
-0.089300  -5.100000
-0.046500  -5.100000
-0.007500  -5.100000
0.027700  -5.100000
0.042700  -5.100000
0.027700  -5.100000
0.036000  -5.100000
0.033000  -5.100000
0.036700  -5.100000
0.025500  -5.100000
0.019500  -5.100000
0.029200  -5.100000
0.018000  -5.100000
0.023200  -5.100000
0.007500  -5.100000
0.000000  -5.200000
0.005200  -5.200000
-0.009100  -5.200000
-0.003000  -5.200000
-0.001500  -5.200000
0.001500  -5.200000
0.007500  -5.200000
0.005200  -5.200000
0.018700  -5.200000
0.035200  -5.200000
0.051700  -5.300000
0.059200  -5.300000
0.065200  -5.300000
0.033000  -5.300000
-0.024000  -5.300000
-0.067500  -5.300000
-0.120000  -5.300000
-0.138100  -5.300000
-0.109500  -5.300000
-0.072800  -5.300000
-0.022500  -5.300000
0.041200  -5.300000
0.075700  -5.400000
0.080200  -5.400000
0.055500  -5.400000
0.018000  -5.400000
0.001500  -5.400000
-0.001500  -5.400000
0.003700  -5.400000
0.008200  -5.400000
0.015000  -5.400000
0.009000  -5.400000
-0.003800  -5.400000
0.004500  -5.400000
0.016500  -5.400000
0.019500  -5.400000
0.019500  -5.400000
0.040500  -5.400000
0.049500  -5.500000
0.044200  -5.500000
0.042000  -5.500000
0.011200  -5.500000
-0.022500  -5.500000
-0.062300  -5.500000
-0.080300  -5.500000
-0.038300  -5.500000
0.009000  -5.500000
0.036700  -5.600000
0.055500  -5.600000
0.039000  -5.600000
-0.023300  -5.600000
-0.117800  -5.600000
-0.163500  -5.700000
-0.102100  -5.700000
-0.063000  -5.700000
-0.028500  -5.700000
-0.000800  -5.700000
0.003000  -5.700000
0.040500  -5.700000
0.040500  -5.700000
0.057700  -5.800000
0.060000  -5.800000
0.050200  -5.800000
0.066700  -5.800000
0.053200  -5.800000
0.060700  -5.900000
0.031500  -5.900000
0.023200  -5.900000
0.018000  -5.900000
-0.020300  -5.900000
-0.013500  -5.900000
-0.024000  -5.900000
-0.024000  -6.000000
-0.044300  -6.000000
-0.072100  -6.000000
-0.046500  -6.000000
-0.005300  -6.000000
0.042000  -6.000000
0.049500  -6.100000
0.045700  -6.100000
0.035200  -6.100000
0.012700  -6.100000
0.006700  -6.200000
-0.015800  -6.200000
-0.020300  -6.200000
-0.019500  -6.200000
-0.017300  -6.200000
0.003000  -6.300000
0.004500  -6.300000
0.015700  -6.300000
0.015700  -6.300000
0.014200  -6.300000
0.026200  -6.400000
0.025500  -6.400000
0.020200  -6.400000
-0.001500  -6.400000
-0.010500  -6.500000
-0.015800  -6.500000
-0.015800  -6.500000
-0.005300  -6.600000
-0.004600  -6.600000
0.009000  -6.600000
0.021700  -6.700000
0.027700  -6.700000
0.020200  -6.700000
0.010500  -6.700000
0.011200  -6.800000
0.000700  -6.800000
-0.012000  -6.800000
-0.043600  -6.800000
-0.061500  -6.900000
-0.049500  -6.900000
-0.035300  -7.000000
-0.006000  -7.000000
0.012700  -7.000000
0.024700  -7.000000
0.033700  -7.100000
0.029200  -7.100000
0.028500  -7.100000
0.018000  -7.200000
0.012000  -7.200000
0.008200  -7.200000
-0.000800  -7.200000
-0.001500  -7.300000
-0.010500  -7.300000
-0.010500  -7.300000
-0.010500  -7.400000
-0.010500  -7.400000
0.003700  -7.400000
0.018700  -7.500000
0.034500  -7.500000
0.037500  -7.500000
0.037500  -7.600000
0.043500  -7.600000
0.037500  -7.700000
0.017200  -7.700000
-0.010500  -7.700000
-0.030800  -7.700000
-0.030800  -7.800000
-0.030800  -7.800000
-0.049500  -7.900000
-0.071300  -7.900000
-0.087100  -8.000000
-0.042800  -8.000000
0.016500  -8.000000
0.045000  -8.100000
0.051000  -8.100000
0.017200  -8.100000
0.012000  -8.200000
0.003000  -8.200000
-0.002300  -8.200000
0.004500  -8.300000
-0.010500  -8.400000
-0.009800  -8.400000
-0.009100  -8.500000
0.000000  -8.500000
0.001500  -8.600000
0.005200  -8.600000
0.016500  -8.700000
0.019500  -8.700000
0.021700  -8.800000
0.018000  -8.800000
0.018000  -8.900000
0.012000  -9.000000
0.010500  -9.000000
0.012000  -9.000000
0.009700  -9.100000
0.009000  -9.200000
-0.000800  -9.200000
0.000700  -9.300000
0.000700  -9.300000
-0.000800  -9.400000
0.001500  -9.500000
-0.009100  -9.500000
-0.007500  -9.600000
-0.006800  -9.600000
-0.008300  -9.700000
-0.004600  -9.700000
-0.011300  -9.800000
-0.015800  -9.900000
-0.020300  -9.900000
-0.017300  -9.900000
-0.006000  -10.000000
0.000000  -10.100000
0.010500  -10.100000
0.009000  -10.200000
0.009000  -10.200000
0.012700  -10.300000
0.003700  -10.400000
0.002200  -10.400000
-0.003000  -10.400000
0.003000  -10.500000
0.021700  -10.600000
0.033000  -10.600000
0.046500  -10.700000
0.048700  -10.800000
0.051700  -10.800000
0.036700  -10.900000
0.015000  -10.900000
0.003000  -11.000000
-0.023300  -11.100000
-0.044300  -11.200000
-0.059300  -11.200000
-0.079500  -11.300000
-0.108800  -11.300000
-0.084000  -11.400000
-0.034600  -11.500000
-0.000800  -11.500000
0.036000  -11.600000
0.040500  -11.700000
0.050200  -11.700000
0.051700  -11.800000
0.045700  -11.900000
0.042700  -11.900000
0.025500  -12.000000
0.021700  -12.100000
0.011200  -12.200000
0.009000  -12.200000
0.008200  -12.300000
-0.002300  -12.400000
-0.008300  -12.500000
-0.023300  -12.600000
-0.016500  -12.600000
-0.010500  -12.700000
-0.002300  -12.800000
0.014200  -12.900000
0.018000  -12.900000
0.024700  -13.000000
0.016500  -13.100000
0.012000  -13.200000
0.000700  -13.200000
-0.007500  -13.300000
-0.009100  -13.500000
-0.020300  -13.500000
-0.008300  -13.500000
-0.003000  -13.600000
0.006700  -13.700000
0.012000  -13.800000
0.000700  -13.800000
-0.002300  -13.900000
-0.011300  -14.000000
-0.005300  -14.000000
-0.005300  -14.100000
-0.006800  -14.200000
-0.008300  -14.200000
-0.030000  -14.300000
-0.033000  -14.400000
-0.018800  -14.400000
0.003000  -14.500000
0.012700  -14.600000
0.021000  -14.600000
0.030700  -14.700000
0.031500  -14.800000
0.035200  -14.800000
0.027700  -14.900000
0.027000  -14.900000
0.025500  -15.000000
0.021700  -15.100000
0.018000  -15.200000
0.003000  -15.200000
-0.020300  -15.300000
-0.045800  -15.300000
-0.049500  -15.400000
-0.043600  -15.500000
-0.033000  -15.500000
-0.015800  -15.600000
-0.009800  -15.700000
0.000000  -15.800000
0.009000  -15.800000
0.017200  -15.900000
0.024000  -15.900000
0.021700  -16.000000
0.018700  -16.100000
0.012000  -16.200000
0.012700  -16.200000
0.015000  -16.300000
0.015000  -16.300000
0.016500  -16.400000
0.012700  -16.500000
0.010500  -16.600000
0.006700  -16.600000
0.005200  -16.700000
0.005200  -16.800000
0.001500  -16.800000
-0.000800  -16.900000
0.001500  -17.000000
0.003000  -17.100000
0.003000  -17.100000
0.000700  -17.200000
-0.003000  -17.200000
-0.006800  -17.300000
-0.014300  -17.400000
-0.012800  -17.500000
-0.013500  -17.600000
-0.013500  -17.600000
-0.005300  -17.600000
0.000700  -17.700000
0.012000  -17.800000
0.015700  -17.900000
0.019500  -18.000000
0.012000  -18.000000
-0.004600  -18.000000
-0.008300  -18.100000
-0.015800  -18.200000
-0.014300  -18.300000
-0.010500  -18.300000
-0.008300  -18.400000
-0.002300  -18.500000
-0.001500  -18.500000
0.004500  -18.600000
0.009000  -18.700000
0.009000  -18.700000
0.018000  -18.900000
0.025500  -18.900000
0.027000  -18.900000
0.029200  -19.000000
0.024000  -19.100000
0.015000  -19.200000
0.009000  -19.300000
0.003700  -19.400000
0.002200  -19.400000
-0.007500  -19.500000
-0.014300  -19.600000
-0.015000  -19.700000
-0.018800  -19.700000
-0.027800  -19.800000
-0.033000  -19.900000
-0.040500  -20.000000
-0.049500  -20.000000
-0.033000  -20.100000
-0.016500  -20.200000
0.004500  -20.300000
0.025500  -20.400000
0.025500  -20.400000
0.038200  -20.500000
0.046500  -20.600000
0.058500  -20.700000
0.065200  -20.700000
0.052500  -20.800000
0.018000  -20.900000
-0.049500  -21.000000
-0.079500  -21.100000
-0.071300  -21.200000
-0.049500  -21.200000
-0.015000  -21.300000
0.001500  -21.400000
0.016500  -21.500000
0.022500  -21.600000
0.018700  -21.600000
0.020200  -21.700000
0.023200  -21.800000
0.036700  -21.900000
0.053200  -22.000000
0.055500  -22.100000
0.046500  -22.100000
0.033700  -22.200000
0.009000  -22.300000
-0.013500  -22.400000
-0.034600  -22.500000
-0.055500  -22.500000
-0.063000  -22.600000
-0.069100  -22.700000
-0.061500  -22.800000
-0.030800  -22.900000
0.003000  -23.000000
0.023200  -23.000000
0.033000  -23.100000
0.035200  -23.200000
0.032200  -23.300000
0.027700  -23.400000
0.021700  -23.400000
0.017200  -23.500000
0.011200  -23.600000
0.003700  -23.700000
-0.002300  -23.800000
-0.006800  -23.800000
-0.008300  -23.900000
-0.008300  -24.000000
-0.001500  -24.100000
0.009000  -24.200000
0.013500  -24.200000
0.017200  -24.300000
0.015700  -24.400000
0.012000  -24.500000
0.005200  -24.600000
-0.005300  -24.600000
-0.010500  -24.700000
-0.014300  -24.800000
-0.014300  -24.900000
-0.014300  -25.000000
-0.010500  -25.000000
-0.002300  -25.100000
0.006000  -25.200000
0.013500  -25.300000
0.016500  -25.400000
0.022500  -25.500000
0.021000  -25.600000
0.009000  -25.700000
-0.004600  -25.700000
-0.021000  -25.800000
-0.027000  -25.900000
-0.021800  -26.000000
-0.015800  -26.100000
-0.011300  -26.100000
-0.003800  -26.200000
0.006000  -26.300000
0.015700  -26.400000
0.024700  -26.500000
0.023200  -26.600000
0.019500  -26.700000
0.010500  -26.800000
0.003700  -26.900000
0.005200  -27.000000
0.001500  -27.000000
0.001500  -27.100000
0.000000  -27.200000
-0.000800  -27.300000
0.000700  -27.400000
-0.003800  -27.500000
-0.005300  -27.500000
-0.004600  -27.600000
-0.003000  -27.700000
-0.000800  -27.800000
0.002200  -27.900000
0.003000  -27.900000
0.000000  -28.000000
-0.003000  -28.100000
0.003000  -28.200000
0.012000  -28.300000
0.014200  -28.400000
0.010500  -28.400000
0.003000  -28.500000
0.000700  -28.600000
-0.003000  -28.700000
-0.008300  -28.800000
-0.012000  -28.800000
-0.015800  -28.900000
-0.015000  -29.000000
-0.006000  -29.100000
0.011200  -29.200000
0.027700  -29.200000
0.035200  -29.300000
0.032200  -29.400000
0.022500  -29.500000
0.009000  -29.600000
-0.004600  -29.600000
-0.016500  -29.700000
-0.030000  -29.800000
-0.039000  -29.900000
-0.042000  -30.000000
-0.039000  -30.000000
-0.028500  -30.100000
-0.019500  -30.200000
-0.002300  -30.300000
0.016500  -30.400000
0.036000  -30.500000
0.054000  -30.600000
0.055500  -30.600000
0.048000  -30.700000
0.022500  -30.800000
-0.013500  -30.900000
-0.040500  -31.000000
-0.040500  -31.100000
-0.024000  -31.200000
-0.008300  -31.300000
0.012700  -31.400000
0.020200  -31.500000
0.027700  -31.600000
0.027000  -31.700000
0.022500  -31.800000
0.023200  -31.900000
0.012700  -32.000000
0.008200  -32.100000
0.000700  -32.100000
-0.003000  -32.200000
-0.003000  -32.400000
-0.008300  -32.400000
-0.009800  -32.500000
-0.015800  -32.600000
-0.014300  -32.700000
-0.012000  -32.900000
-0.001500  -32.900000
0.008200  -33.000000
0.012700  -33.100000
0.018000  -33.200000
0.014200  -33.300000
0.009000  -33.400000
0.004500  -33.500000
-0.001500  -33.600000
-0.004600  -33.700000
-0.006800  -33.800000
-0.003800  -33.900000
-0.002300  -34.100000
-0.005300  -34.100000
-0.001500  -34.200000
0.001500  -34.300000
0.004500  -34.500000
0.005200  -34.600000
0.005200  -34.700000
0.002200  -34.800000
0.003000  -34.900000
0.009000  -35.000000
0.011200  -35.100000
0.015700  -35.200000
0.015000  -35.300000
0.010500  -35.400000
0.007500  -35.600000
-0.006000  -35.600000
-0.018800  -35.700000
-0.030000  -35.900000
-0.041300  -36.000000
-0.041300  -36.100000
-0.034600  -36.200000
-0.018100  -36.300000
-0.000800  -36.400000
0.008200  -36.500000
0.016500  -36.600000
0.020200  -36.700000
0.017200  -36.800000
0.012000  -36.900000
0.000700  -37.000000
-0.006000  -37.100000
-0.007500  -37.300000
0.003000  -37.400000
0.029200  -37.400000
0.040500  -37.600000
0.040500  -37.700000
0.033000  -37.800000
0.011200  -37.900000
-0.004600  -38.000000
-0.023300  -38.100000
-0.033000  -38.200000
-0.033000  -38.300000
-0.027800  -38.400000
-0.015000  -38.500000
-0.010500  -38.700000
0.003000  -38.800000
0.016500  -38.900000
0.021000  -39.000000
0.022500  -39.200000
0.020200  -39.200000
0.016500  -39.400000
0.015000  -39.500000
0.015700  -39.600000
0.015700  -39.700000
0.014200  -39.800000
0.007500  -40.000000
0.001500  -40.100000
0.000000  -40.200000
0.000000  -40.300000
0.000700  -40.500000
0.000700  -40.500000
0.002200  -40.700000
0.001500  -40.800000
0.001500  -41.000000
0.003000  -41.100000
0.003700  -41.200000
0.012000  -41.300000
0.022500  -41.400000
0.027700  -41.600000
0.020200  -41.700000
0.009700  -41.900000
-0.001500  -42.000000
-0.017300  -42.100000
-0.028500  -42.200000
-0.036800  -42.300000
-0.035300  -42.500000
-0.033000  -42.600000
-0.030800  -42.800000
-0.022500  -42.800000
-0.014300  -43.000000
-0.001500  -43.100000
0.007500  -43.300000
0.016500  -43.400000
0.022500  -43.500000
0.024700  -43.600000
0.024000  -43.700000
0.015700  -43.800000
0.012700  -43.900000
0.003000  -44.100000
-0.002300  -44.100000
-0.005300  -44.200000
-0.010500  -44.400000
-0.006000  -44.500000
-0.005300  -44.600000
0.000000  -44.700000
0.003700  -44.800000
0.004500  -45.000000
0.010500  -45.000000
0.012700  -45.200000
0.014200  -45.300000
0.010500  -45.400000
0.009000  -45.500000
0.009700  -45.600000
0.006000  -45.800000
0.001500  -45.900000
-0.004600  -46.000000
-0.007500  -46.100000
-0.008300  -46.300000
-0.009800  -46.400000
-0.006800  -46.500000
0.000000  -46.700000
0.003700  -46.800000
0.006000  -46.900000
0.008200  -47.000000
0.006000  -47.200000
0.001500  -47.300000
-0.003000  -47.400000
-0.003800  -47.600000
-0.005300  -47.700000
-0.000800  -47.800000
0.003000  -47.900000
0.001500  -48.100000
0.000000  -48.200000
-0.002300  -48.300000
-0.001500  -48.500000
0.004500  -48.600000
0.021000  -48.700000
0.031500  -48.800000
0.033700  -49.000000
0.042000  -49.100000
0.040500  -49.200000
0.031500  -49.400000
0.012700  -49.500000
-0.012800  -49.600000
-0.036100  -49.700000
-0.059300  -49.900000
-0.065300  -50.000000
-0.055500  -50.100000
-0.044300  -50.200000
-0.031500  -50.400000
-0.018800  -50.500000
-0.003000  -50.700000
0.018000  -50.800000
0.031500  -50.900000
0.038200  -51.000000
0.034500  -51.200000
0.028500  -51.300000
0.020200  -51.400000
0.008200  -51.600000
0.000000  -51.700000
-0.006000  -51.800000
-0.005300  -52.000000
-0.005300  -52.100000
-0.003000  -52.200000
-0.000800  -52.300000
0.001500  -52.500000
0.003000  -52.600000
0.004500  -52.700000
0.010500  -52.900000
0.013500  -53.000000
0.019500  -53.100000
0.021000  -53.300000
0.021700  -53.400000
0.021700  -53.600000
0.015000  -53.700000
0.009700  -53.800000
0.003700  -54.000000
0.001500  -54.000000
-0.000800  -54.200000
-0.004600  -54.300000
-0.008300  -54.500000
-0.014300  -54.600000
-0.015800  -54.700000
-0.012800  -54.900000
-0.009100  -55.000000
-0.001500  -55.100000
0.001500  -55.300000
0.003000  -55.400000
0.009000  -55.500000
0.008200  -55.600000
0.012000  -55.800000
0.007500  -55.900000
0.003000  -56.000000
0.003000  -56.100000
-0.004600  -56.200000
-0.004600  -56.300000
-0.009800  -56.400000
-0.006800  -56.500000
-0.005300  -56.700000
-0.005300  -56.700000
0.001500  -56.900000
0.004500  -57.000000
0.014200  -57.100000
0.010500  -57.200000
0.010500  -57.300000
0.010500  -57.400000
0.000000  -57.500000
0.004500  -57.600000
-0.003000  -57.700000
-0.004600  -57.800000
-0.006000  -58.000000
-0.010500  -58.100000
-0.006000  -58.200000
-0.012000  -58.300000
-0.010500  -58.400000
-0.008300  -58.500000
-0.008300  -58.600000
-0.003000  -58.700000
0.001500  -58.900000
0.006700  -59.000000
0.006000  -59.100000
0.007500  -59.200000
0.006700  -59.300000
0.005200  -59.400000
0.010500  -59.500000
0.012000  -59.700000
0.018000  -59.800000
0.020200  -59.900000
0.019500  -60.000000
0.018700  -60.100000
0.009700  -60.200000
0.001500  -60.400000
-0.008300  -60.500000
-0.013500  -60.600000
-0.015800  -60.700000
-0.017300  -60.800000
-0.014300  -60.900000
-0.009800  -61.100000
-0.005300  -61.200000
-0.003000  -61.300000
-0.003800  -61.400000
-0.003000  -61.500000
-0.000800  -61.700000
-0.000800  -61.700000
-0.000800  -61.900000
0.003000  -62.000000
0.004500  -62.100000
0.006700  -62.200000
0.010500  -62.300000
0.012000  -62.500000
0.015700  -62.600000
0.010500  -62.700000
0.006700  -62.800000
0.005200  -62.900000
0.004500  -63.000000
0.006700  -63.100000
0.006700  -63.200000
0.003700  -63.300000
-0.000800  -63.500000
-0.002300  -63.500000
-0.000800  -63.700000
0.000000  -63.800000
0.000700  -63.900000
-0.005300  -64.000000
-0.007500  -64.100000
-0.009100  -64.200000
-0.008300  -64.300000
-0.003800  -64.400000
0.000700  -64.500000
0.008200  -64.600000
0.008200  -64.800000
0.010500  -64.900000
0.010500  -64.900000
0.009700  -65.100000
0.012700  -65.200000
0.009000  -65.300000
0.011200  -65.400000
0.006700  -65.500000
0.006700  -65.600000
0.005200  -65.700000
0.001500  -65.800000
0.004500  -65.900000
-0.001500  -66.000000
-0.000800  -66.100000
-0.002300  -66.200000
-0.000800  -66.300000
0.001500  -66.400000
-0.004600  -66.500000
0.000700  -66.600000
0.000700  -66.700000
0.001500  -66.800000
0.003700  -67.000000
-0.001500  -67.000000
0.000700  -67.100000
-0.005300  -67.200000
-0.004600  -67.300000
-0.003000  -67.400000
-0.007500  -67.500000
-0.006800  -67.600000
-0.010500  -67.700000
-0.006800  -67.800000
-0.006000  -68.000000
-0.003000  -68.000000
0.004500  -68.100000
0.004500  -68.200000
0.010500  -68.300000
0.010500  -68.400000
0.012700  -68.500000
0.013500  -68.600000
0.010500  -68.700000
0.011200  -68.900000
0.009000  -69.000000
0.006000  -69.000000
0.001500  -69.200000
-0.000800  -69.300000
-0.004600  -69.300000
-0.003000  -69.400000
0.003000  -69.600000
0.001500  -69.700000
0.003000  -69.800000
0.004500  -69.800000
0.006700  -70.000000
0.008200  -70.100000
0.004500  -70.200000
0.004500  -70.200000
-0.002300  -70.300000
-0.004600  -70.500000
-0.004600  -70.600000
-0.007500  -70.700000
-0.005300  -70.700000
-0.006000  -70.900000
-0.003000  -71.000000
-0.001500  -71.100000
0.000700  -71.100000
0.008200  -71.300000
0.011200  -71.400000
0.011200  -71.500000
0.005200  -71.600000
0.000700  -71.600000
0.000000  -71.800000
0.000000  -71.900000
0.003700  -72.000000
0.003700  -72.000000
0.004500  -72.100000
0.005200  -72.300000
0.001500  -72.400000
0.003000  -72.500000
0.003000  -72.500000
0.002200  -72.600000
0.003000  -72.800000
-0.001500  -72.900000
0.003000  -73.000000
0.003000  -73.000000
0.006000  -73.200000
0.009700  -73.300000
0.004500  -73.400000
0.003000  -73.500000
-0.006800  -73.600000
-0.015800  -73.700000
-0.023300  -73.800000
-0.028500  -73.900000
-0.024000  -74.000000
-0.016500  -74.100000
-0.007500  -74.200000
0.005200  -74.300000
0.014200  -74.400000
0.020200  -74.500000
0.025500  -74.600000
0.027700  -74.700000
0.024000  -74.800000
0.014200  -74.900000
0.008200  -75.100000
0.000000  -75.100000
-0.001500  -75.200000
0.000700  -75.200000
-0.001500  -75.300000
0.000000  -75.400000
0.001500  -75.500000
0.004500  -75.600000
0.003700  -75.600000
0.000000  -75.700000
-0.003000  -75.800000
-0.005300  -75.900000
-0.004600  -76.000000
0.000000  -76.100000
0.000700  -76.100000
0.005200  -76.200000
0.006700  -76.300000
0.003700  -76.400000
0.002200  -76.500000
-0.001500  -76.500000
-0.001500  -76.700000
-0.000800  -76.700000
-0.000800  -76.800000
0.000700  -76.900000
0.000000  -77.000000
0.003700  -77.000000
0.003000  -77.100000
0.004500  -77.200000
0.003000  -77.300000
0.001500  -77.400000
0.003700  -77.500000
0.000700  -77.500000
0.002200  -77.600000
0.000700  -77.700000
0.000700  -77.800000
0.003700  -77.900000
0.005200  -78.000000
0.007500  -78.000000
0.006700  -78.100000
0.008200  -78.200000
0.004500  -78.300000
0.003000  -78.400000
0.004500  -78.400000
0.003000  -78.500000
0.006000  -78.600000
0.005200  -78.700000
0.004500  -78.700000
0.000700  -78.800000
-0.000800  -78.800000
0.000000  -78.900000
-0.003000  -79.000000
-0.001500  -79.100000
-0.004600  -79.100000
-0.003000  -79.200000
-0.000800  -79.200000
-0.000800  -79.300000
0.000700  -79.400000
-0.000800  -79.500000
0.002200  -79.500000
-0.001500  -79.600000
0.000700  -79.700000
0.003000  -79.700000
0.000700  -79.700000
0.002200  -79.800000
0.000700  -79.800000
0.004500  -79.900000
0.003000  -80.000000
0.003000  -80.000000
0.002200  -80.100000
-0.003000  -80.100000
0.000000  -80.100000
-0.003000  -80.200000
-0.003000  -80.200000
-0.000800  -80.300000
-0.003000  -80.300000
0.000700  -80.400000
0.000700  -80.500000
0.001500  -80.500000
0.001500  -80.600000
0.003000  -80.600000
0.003000  -80.700000
0.003000  -80.700000
0.004500  -80.700000
0.006700  -80.700000
0.005200  -80.800000
0.003000  -80.800000
0.000700  -80.800000
0.000700  -80.900000
0.002200  -80.900000
0.000000  -80.900000
-0.000800  -81.000000
0.001500  -81.000000
0.003000  -81.000000
0.002200  -81.000000
0.001500  -81.100000
0.003000  -81.100000
-0.002300  -81.100000
-0.001500  -81.200000
-0.000800  -81.200000
0.000000  -81.200000
0.003700  -81.300000
0.003000  -81.300000
0.005200  -81.300000
0.004500  -81.300000
0.004500  -81.400000
0.004500  -81.400000
0.000700  -81.400000
0.003000  -81.400000
0.002200  -81.500000
0.004500  -81.500000
0.006000  -81.500000
0.003700  -81.500000
0.001500  -81.500000
0.000000  -81.500000
0.002200  -81.500000
0.002200  -81.600000
0.001500  -81.600000
-0.000800  -81.600000
-0.002300  -81.600000
-0.001500  -81.700000
-0.000800  -81.700000
0.000700  -81.700000
-0.000800  -81.700000
0.000700  -81.700000
0.006000  -81.700000
0.004500  -81.700000
0.005200  -81.700000
0.006000  -81.700000
0.001500  -81.700000
0.002200  -81.700000
-0.001500  -81.700000
0.002200  -81.700000
0.001500  -81.700000
-0.000800  -81.700000
0.005200  -81.700000
0.004500  -81.700000
0.005200  -81.700000
0.004500  -81.700000
-0.000800  -81.700000
0.000000  -81.700000
-0.003000  -81.700000
-0.003000  -81.700000
0.000000  -81.600000
0.000000  -81.600000
0.004500  -81.600000
0.004500  -81.600000
0.005200  -81.600000
0.003000  -81.600000
0.000000  -81.600000
0.001500  -81.500000
-0.001500  -81.500000
0.000700  -81.500000
0.003000  -81.500000
0.000700  -81.500000
0.001500  -81.500000
-0.000800  -81.500000
0.003000  -81.500000
0.003700  -81.500000
0.003700  -81.500000
0.006000  -81.400000
0.003000  -81.400000
0.003000  -81.400000
-0.000800  -81.400000
-0.000800  -81.300000
0.000700  -81.300000
0.000000  -81.300000
0.004500  -81.200000
0.003700  -81.200000
0.004500  -81.200000
0.003000  -81.200000
0.001500  -81.100000
0.003000  -81.100000
0.003000  -81.100000
0.006000  -81.000000
0.003000  -81.000000
0.000000  -81.000000
0.000700  -81.000000
-0.002300  -81.000000
-0.001500  -80.900000
0.000000  -80.900000
0.000700  -80.900000
0.001500  -80.800000
0.000000  -80.800000
0.003700  -80.700000
0.004500  -80.700000
0.003000  -80.600000
0.003000  -80.600000
0.000700  -80.600000
0.001500  -80.600000
-0.000800  -80.500000
0.000700  -80.500000
0.002200  -80.400000
0.004500  -80.400000
0.006000  -80.300000
0.003000  -80.300000
0.001500  -80.200000
0.001500  -80.200000
0.000700  -80.200000
0.001500  -80.100000
0.003000  -80.100000
0.005200  -80.100000
0.006000  -80.000000
0.006700  -80.000000
0.008200  -79.900000
0.006700  -79.900000
0.001500  -79.800000
-0.001500  -79.800000
-0.003000  -79.800000
-0.003000  -79.700000
0.000000  -79.700000
0.000700  -79.700000
0.000700  -79.600000
0.000000  -79.600000
-0.000800  -79.500000
0.000000  -79.500000
0.001500  -79.400000
0.001500  -79.400000
0.003700  -79.400000
0.003700  -79.300000
0.006700  -79.300000
0.008200  -79.200000
0.005200  -79.200000
0.005200  -79.200000
0.000700  -79.100000
-0.003000  -79.100000
-0.003800  -79.000000
-0.003000  -79.000000
-0.003000  -79.000000
-0.004600  -78.900000
0.000700  -78.900000
-0.000800  -78.800000
0.001500  -78.800000
0.000700  -78.800000
0.000700  -78.700000
0.006700  -78.700000
0.004500  -78.600000
0.006700  -78.600000
0.004500  -78.600000
0.000000  -78.500000
0.000000  -78.500000
-0.000800  -78.400000
0.006700  -78.400000
0.003000  -78.300000
0.006700  -78.300000
0.003000  -78.300000
0.000000  -78.300000
0.003700  -78.200000
0.000000  -78.200000
0.004500  -78.200000
-0.001500  -78.100000
-0.002300  -78.100000
-0.002300  -78.000000
-0.003000  -78.000000
0.002200  -78.000000
0.000700  -77.900000
0.004500  -77.900000
0.003000  -77.900000
0.003000  -77.800000
0.003700  -77.800000
0.001500  -77.800000
0.003700  -77.700000
0.002200  -77.700000
-0.000800  -77.700000
-0.000800  -77.700000
-0.001500  -77.600000
-0.004600  -77.600000
-0.002300  -77.600000
-0.003000  -77.600000
0.002200  -77.500000
0.005200  -77.500000
0.003700  -77.500000
0.003700  -77.500000
0.002200  -77.500000
0.003000  -77.400000
-0.000800  -77.400000
0.000700  -77.400000
0.003000  -77.400000
0.003000  -77.400000
0.002200  -77.400000
-0.000800  -77.300000
0.001500  -77.300000
-0.000800  -77.300000
0.003000  -77.300000
0.005200  -77.300000
0.006000  -77.300000
0.009700  -77.300000
0.006000  -77.300000
0.007500  -77.300000
0.003000  -77.300000
0.000700  -77.300000
0.004500  -77.200000
0.001500  -77.200000
0.001500  -77.200000
0.000700  -77.200000
0.000700  -77.200000
0.003700  -77.200000
0.000700  -77.200000
0.001500  -77.200000
0.002200  -77.200000
0.004500  -77.200000
0.005200  -77.200000
0.003000  -77.200000
0.004500  -77.200000
0.000700  -77.200000
0.001500  -77.200000
-0.003000  -77.200000
-0.006000  -77.200000
-0.004600  -77.200000
-0.007500  -77.200000
-0.005300  -77.200000
-0.001500  -77.200000
0.000000  -77.200000
0.000700  -77.200000
-0.000800  -77.200000
-0.000800  -77.200000
0.002200  -77.200000
0.004500  -77.200000
0.006700  -77.200000
0.008200  -77.200000
0.004500  -77.200000
0.003000  -77.200000
-0.003000  -77.200000
-0.006000  -77.200000
-0.001500  -77.200000
0.000700  -77.200000
0.002200  -77.200000
-0.001500  -77.200000
0.001500  -77.200000
0.001500  -77.200000
0.000700  -77.200000
0.002200  -77.200000
0.000700  -77.200000
0.003000  -77.200000
0.003000  -77.200000
0.004500  -77.200000
0.004500  -77.200000
0.003000  -77.200000
0.003000  -77.200000
0.003700  -77.200000
0.006000  -77.200000
0.004500  -77.200000
0.002200  -77.200000
0.001500  -77.200000
0.000000  -77.200000
0.000700  -77.200000
0.003000  -77.200000
0.003000  -77.200000
0.003000  -77.200000
0.001500  -77.200000
0.002200  -77.200000
0.000000  -77.100000
-0.001500  -77.100000
0.000000  -77.100000
0.000700  -77.100000
0.004500  -77.100000
0.004500  -77.100000
0.004500  -77.100000
0.003000  -77.100000
0.001500  -77.100000
0.001500  -77.100000
0.000700  -77.100000
0.001500  -77.100000
-0.000800  -77.100000
0.000000  -77.100000
0.000700  -77.100000
-0.000800  -77.100000
0.000000  -77.100000
0.000700  -77.100000
0.001500  -77.100000
0.003000  -77.100000
0.002200  -77.100000
0.004500  -77.100000
0.005200  -77.100000
0.005200  -77.100000
0.005200  -77.100000
0.003700  -77.100000
0.000700  -77.100000
0.000000  -77.100000
0.001500  -77.100000
0.003000  -77.100000
0.005200  -77.100000
0.003700  -77.100000
0.001500  -77.100000
0.003000  -77.000000
0.003000  -77.000000
0.006000  -77.000000
0.004500  -77.000000
0.003700  -77.000000
0.003000  -77.000000
-0.000800  -77.000000
0.000000  -77.000000
0.000000  -77.000000
0.000700  -77.000000
0.000000  -77.000000
0.001500  -77.000000
0.001500  -77.000000
0.001500  -77.000000
0.001500  -77.000000
-0.000800  -76.900000
0.000700  -76.900000
0.000700  -76.900000
0.003700  -76.900000
0.005200  -76.900000
0.005200  -76.900000
0.003000  -76.900000
0.002200  -76.900000
0.004500  -76.900000
0.003000  -76.900000
0.002200  -76.900000
-0.000800  -76.900000
-0.001500  -76.900000
-0.001500  -76.900000
0.001500  -76.900000
0.003000  -76.900000
0.003700  -76.900000
0.004500  -76.800000
0.001500  -76.800000
0.001500  -76.800000
0.000700  -76.800000
-0.001500  -76.800000
-0.002300  -76.800000
-0.004600  -76.800000
-0.003000  -76.800000
-0.001500  -76.800000
-0.000800  -76.800000
-0.001500  -76.800000
-0.002300  -76.800000
0.000700  -76.800000
0.000700  -76.800000
0.003700  -76.800000
0.003000  -76.800000
0.000700  -76.800000
0.002200  -76.800000
0.003000  -76.800000
0.007500  -76.800000
0.003000  -76.800000
0.000700  -76.800000
0.000700  -76.800000
0.001500  -76.800000
0.004500  -76.800000
0.000700  -76.800000
-0.000800  -76.800000
-0.001500  -76.800000
-0.001500  -76.800000
0.000700  -76.800000
0.001500  -76.800000
0.001500  -76.800000
0.000000  -76.800000
0.003000  -76.800000
0.003000  -76.800000
0.000700  -76.800000
0.002200  -76.800000
0.001500  -76.800000
0.003000  -76.800000
0.000700  -76.800000
0.000700  -76.800000
0.001500  -76.800000
0.002200  -76.800000
0.001500  -76.800000
0.001500  -76.800000
0.004500  -76.800000
0.003000  -76.800000
0.005200  -76.800000
0.006000  -76.800000
0.005200  -76.800000
0.007500  -76.800000
0.006700  -76.800000
0.004500  -76.800000
0.000700  -76.800000
0.000700  -76.800000
0.000700  -76.800000
0.002200  -76.800000
0.001500  -76.800000
0.003000  -76.800000
0.004500  -76.800000
0.003000  -76.800000
0.003700  -76.800000
0.003700  -76.800000
0.002200  -76.800000
0.000700  -76.800000
-0.001500  -76.900000
-0.000800  -76.900000
-0.000800  -76.900000
-0.000800  -76.900000
0.004500  -76.900000
0.004500  -76.900000
0.003000  -76.900000
0.004500  -76.900000
0.002200  -76.900000
0.003000  -76.900000
0.004500  -76.800000
0.005200  -76.800000
0.006700  -76.800000
0.001500  -76.800000
0.001500  -76.800000
0.003700  -76.800000
0.000000  -76.800000
-0.000800  -76.800000
-0.003000  -76.800000
-0.001500  -76.800000
0.000700  -76.800000
0.001500  -76.800000
0.002200  -76.800000
0.001500  -76.800000
0.003000  -76.800000
0.003000  -76.800000
0.001500  -76.800000
0.000700  -76.800000
0.001500  -76.800000
0.003000  -76.800000
0.001500  -76.800000
0.000000  -76.800000
0.000700  -76.800000
0.003000  -76.800000
0.003000  -76.800000
-0.001500  -76.800000
-0.003000  -76.800000
-0.003800  -76.800000
-0.001500  -76.800000
-0.000800  -76.800000
-0.000800  -76.800000
0.003000  -76.800000
0.001500  -76.800000
0.002200  -76.800000
0.004500  -76.800000
0.003000  -76.800000
0.004500  -76.800000
0.004500  -76.800000
0.001500  -76.800000
0.000700  -76.800000
-0.001500  -76.800000
-0.000800  -76.800000
-0.000800  -76.800000
0.000700  -76.800000
0.003700  -76.800000
0.005200  -76.800000
0.006000  -76.800000
0.006000  -76.800000
0.006000  -76.800000
0.004500  -76.800000
0.001500  -76.800000
-0.001500  -76.800000
-0.004600  -76.800000
-0.003800  -76.800000
-0.000800  -76.800000
0.000000  -76.800000
0.001500  -76.800000
0.005200  -76.800000
0.008200  -76.800000
0.011200  -76.800000
0.011200  -76.800000
0.006700  -76.800000
0.002200  -76.800000
-0.001500  -76.800000
-0.006800  -76.800000
-0.007500  -76.800000
-0.007500  -76.800000
-0.003000  -76.800000
0.000700  -76.800000
0.001500  -76.800000
0.005200  -76.800000
0.004500  -76.800000
0.004500  -76.800000
0.006000  -76.800000
0.005200  -76.800000
0.005200  -76.800000
0.003700  -76.800000
0.003000  -76.800000
0.000000  -76.800000
-0.003000  -76.800000
-0.001500  -76.800000
-0.001500  -76.800000
0.000700  -76.800000
0.000000  -76.800000
-0.002300  -76.800000
-0.001500  -76.800000
-0.001500  -76.800000
-0.003000  -76.800000
-0.002300  -76.800000
0.000000  -76.800000
0.002200  -76.900000
0.005200  -76.900000
0.006000  -76.900000
0.006700  -76.900000
0.003700  -76.900000
0.001500  -76.900000
0.002200  -76.900000
0.001500  -76.900000
0.003000  -76.900000
0.003000  -76.900000
0.003700  -76.900000
0.001500  -76.900000
0.001500  -76.900000
0.003000  -76.900000
0.003000  -76.900000
0.003000  -76.900000
0.005200  -76.900000
0.006700  -76.900000
0.003000  -76.900000
0.004500  -76.900000
0.002200  -76.900000
0.000700  -76.900000
0.000700  -76.900000
-0.000800  -76.900000
0.001500  -76.900000
0.000700  -76.900000
0.002200  -76.900000
0.003000  -76.900000
0.003700  -76.900000
0.003700  -76.900000
0.004500  -76.900000
0.004500  -76.900000
0.000700  -76.900000
-0.001500  -76.900000
-0.001500  -76.900000
-0.001500  -76.900000
-0.001500  -76.900000
-0.001500  -76.900000
0.001500  -76.900000
0.001500  -76.900000
0.002200  -77.000000
0.005200  -77.000000
0.003000  -77.000000
0.003700  -77.000000
0.004500  -77.000000
0.001500  -77.000000
0.001500  -77.000000
-0.001500  -77.000000
-0.000800  -77.000000
-0.000800  -77.000000
-0.004600  -77.000000
-0.001500  -77.000000
-0.002300  -77.000000
0.000700  -77.000000
0.000700  -77.000000
0.000700  -77.000000
0.005200  -77.000000
0.006700  -77.000000
0.009700  -77.000000
0.006700  -77.000000
0.002200  -77.000000
0.000000  -77.000000
-0.003000  -77.000000
0.000700  -77.000000
0.003000  -77.000000
0.004500  -77.000000
0.006700  -77.000000
0.005200  -77.000000
0.005200  -77.000000
0.005200  -77.000000
0.002200  -77.000000
0.001500  -77.000000
0.000000  -77.000000
-0.003000  -77.000000
-0.003000  -77.000000
-0.004600  -77.000000
-0.003000  -77.000000
-0.001500  -77.000000
0.000700  -77.000000
0.000700  -77.000000
0.001500  -77.000000
0.005200  -77.000000
0.007500  -77.000000
0.006700  -77.000000
0.007500  -77.000000
0.009000  -77.000000
0.006000  -77.000000
0.004500  -77.000000
-0.001500  -77.000000
-0.003800  -77.000000
-0.002300  -77.000000
-0.003800  -77.000000
0.001500  -77.000000
0.003700  -77.000000
0.005200  -77.000000
0.004500  -77.000000
0.000000  -77.000000
0.001500  -77.000000
0.000700  -77.000000
0.000700  -77.000000
0.001500  -77.100000
0.000000  -77.100000
0.003000  -77.100000
0.003000  -77.100000
0.001500  -77.100000
0.000700  -77.100000
0.003000  -77.100000
0.004500  -77.100000
0.003000  -77.100000
0.005200  -77.100000
0.006700  -77.100000
0.003000  -77.100000
0.000700  -77.100000
-0.001500  -77.100000
-0.000800  -77.100000
-0.002300  -77.100000
-0.003000  -77.100000
-0.000800  -77.100000
0.001500  -77.100000
0.004500  -77.100000
-0.000800  -77.100000
0.003000  -77.100000
0.003000  -77.100000
0.003000  -77.100000
0.006700  -77.100000
0.002200  -77.100000
0.004500  -77.100000
-0.000800  -77.100000
-0.002300  -77.100000
-0.004600  -77.100000
-0.009100  -77.100000
-0.003000  -77.100000
-0.004600  -77.100000
-0.000800  -77.100000
-0.001500  -77.100000
-0.001500  -77.100000
0.005200  -77.100000
0.003700  -77.100000
0.009000  -77.100000
0.006700  -77.100000
0.006000  -77.200000
0.003000  -77.200000
-0.001500  -77.200000
0.004500  -77.200000
-0.003000  -77.200000
0.001500  -77.200000
0.002200  -77.200000
-0.001500  -77.200000
0.001500  -77.200000
-0.000800  -77.200000
0.004500  -77.200000
0.000000  -77.200000
0.000700  -77.200000
-0.003800  -77.200000
-0.004600  -77.200000
0.003000  -77.200000
-0.001500  -77.200000
0.006700  -77.200000
0.005200  -77.200000
0.008200  -77.200000
0.008200  -77.200000
0.001500  -77.200000
0.005200  -77.200000
-0.000800  -77.200000
0.002200  -77.200000
0.002200  -77.200000
0.001500  -77.200000
0.002200  -77.200000
-0.005300  -77.200000
0.000000  -77.200000
-0.001500  -77.200000
-0.000800  -77.200000
0.001500  -77.200000
0.001500  -77.200000
0.007500  -77.200000
0.006000  -77.200000
0.007500  -77.200000
0.005200  -77.200000
0.005200  -77.200000
0.004500  -77.200000
0.001500  -77.300000
0.002200  -77.300000
0.000700  -77.300000
0.000700  -77.300000
0.000700  -77.300000
0.000700  -77.300000
0.001500  -77.300000
-0.001500  -77.300000
-0.001500  -77.300000
-0.000800  -77.300000
0.000700  -77.300000
0.000700  -77.300000
0.001500  -77.300000
0.006700  -77.300000
0.005200  -77.300000
0.005200  -77.300000
0.006000  -77.300000
0.005200  -77.300000
0.003000  -77.300000
-0.000800  -77.300000
-0.001500  -77.300000
-0.005300  -77.300000
-0.002300  -77.300000
0.000700  -77.300000
0.001500  -77.300000
0.004500  -77.300000
0.004500  -77.300000
0.005200  -77.300000
0.004500  -77.300000
0.008200  -77.300000
0.005200  -77.300000
0.004500  -77.300000
0.006700  -77.300000
0.003000  -77.300000
0.005200  -77.300000
0.001500  -77.300000
0.000700  -77.300000
-0.002300  -77.300000
-0.003800  -77.300000
-0.003000  -77.300000
-0.003800  -77.300000
0.002200  -77.300000
-0.000800  -77.300000
0.003000  -77.300000
0.001500  -77.300000
-0.000800  -77.300000
0.004500  -77.300000
-0.000800  -77.300000
0.000000  -77.300000
-0.002300  -77.300000
-0.003000  -77.300000
-0.001500  -77.300000
0.001500  -77.300000
0.006000  -77.300000
0.004500  -77.300000
0.006700  -77.300000
0.005200  -77.300000
0.006000  -77.300000
0.006700  -77.300000
0.003700  -77.300000
0.001500  -77.400000
-0.004600  -77.400000
-0.001500  -77.400000
-0.002300  -77.400000
-0.004600  -77.400000
-0.001500  -77.400000
-0.001500  -77.400000
0.000700  -77.400000
0.001500  -77.400000
0.000000  -77.400000
0.000700  -77.400000
0.003000  -77.400000
0.002200  -77.400000
0.003000  -77.400000
0.004500  -77.400000
0.004500  -77.400000
0.003700  -77.400000
0.003000  -77.400000
0.002200  -77.400000
-0.002300  -77.400000
0.000700  -77.400000
0.000700  -77.400000
0.002200  -77.400000
0.008200  -77.400000
0.008200  -77.400000
0.005200  -77.400000
0.005200  -77.400000
0.004500  -77.400000
0.000000  -77.400000
0.000000  -77.400000
0.003000  -77.400000
0.001500  -77.400000
0.005200  -77.400000
0.005200  -77.400000
0.002200  -77.400000
0.000000  -77.400000
-0.001500  -77.400000
-0.000800  -77.400000
0.000000  -77.400000
-0.001500  -77.400000
0.000000  -77.400000
0.000700  -77.400000
-0.000800  -77.400000
0.001500  -77.400000
0.003000  -77.400000
0.003000  -77.400000
0.003000  -77.400000
0.000700  -77.400000
-0.003000  -77.400000
-0.000800  -77.400000
0.001500  -77.400000
0.003700  -77.400000
0.004500  -77.400000
0.000000  -77.400000
-0.002300  -77.400000
-0.005300  -77.400000
-0.003800  -77.400000
-0.003800  -77.400000
-0.003800  -77.400000
-0.001500  -77.400000
-0.001500  -77.400000
0.002200  -77.400000
0.001500  -77.400000
0.004500  -77.400000
0.008200  -77.400000
0.008200  -77.400000
0.007500  -77.400000
0.004500  -77.400000
0.002200  -77.400000
0.003000  -77.400000
0.005200  -77.400000
0.003000  -77.400000
0.000000  -77.400000
-0.000800  -77.400000
0.000700  -77.400000
0.003000  -77.400000
0.005200  -77.400000
0.008200  -77.400000
0.006700  -77.400000
0.003000  -77.400000
0.001500  -77.400000
-0.000800  -77.400000
0.003000  -77.400000
0.001500  -77.400000
0.004500  -77.400000
0.006700  -77.400000
0.000700  -77.400000
0.000700  -77.400000
-0.003000  -77.400000
-0.003000  -77.400000
-0.003000  -77.400000
-0.003000  -77.400000
0.003000  -77.400000
0.001500  -77.400000
0.003000  -77.400000
0.003700  -77.400000
0.001500  -77.400000
0.005200  -77.400000
0.000000  -77.400000
0.000700  -77.400000
0.002200  -77.400000
0.002200  -77.400000
0.005200  -77.400000
0.002200  -77.400000
0.000700  -77.400000
-0.002300  -77.400000
-0.001500  -77.400000
-0.003000  -77.400000
-0.001500  -77.400000
0.001500  -77.400000
0.001500  -77.400000
0.006000  -77.400000
0.000700  -77.400000
0.003000  -77.400000
0.002200  -77.400000
-0.006000  -77.400000
-0.003800  -77.400000
-0.008300  -77.400000
-0.004600  -77.400000
-0.003000  -77.400000
0.000000  -77.400000
0.009700  -77.400000
0.008200  -77.400000
0.010500  -77.400000
0.006700  -77.400000
0.006700  -77.400000
0.005200  -77.400000
0.001500  -77.400000
0.009000  -77.400000
0.007500  -77.400000
0.012700  -77.400000
0.017200  -77.400000
0.015000  -77.400000
0.014200  -77.400000
0.008200  -77.400000
0.005200  -77.400000
0.000700  -77.400000
-0.001500  -77.400000
-0.000800  -77.400000
-0.004600  -77.400000
-0.003000  -77.400000
-0.007500  -77.400000
-0.001500  -77.400000
-0.001500  -77.400000
-0.006000  -77.500000
-0.004600  -77.500000
-0.012000  -77.500000
-0.007500  -77.500000
-0.003000  -77.600000
0.001500  -77.600000
0.009000  -77.600000
0.003700  -77.600000
0.001500  -77.600000
-0.003000  -77.700000
-0.008300  -77.700000
-0.009100  -77.700000
-0.009100  -77.700000
-0.004600  -77.800000
0.000000  -77.800000
0.001500  -77.800000
0.006000  -77.900000
0.006000  -77.900000
-0.000800  -77.900000
0.000700  -77.900000
0.003000  -77.900000
0.006700  -78.000000
0.015000  -78.000000
0.018000  -78.100000
0.018700  -78.100000
0.012000  -78.100000
0.010500  -78.200000
0.007500  -78.200000
0.004500  -78.300000
0.007500  -78.300000
-0.000800  -78.300000
0.003700  -78.300000
0.002200  -78.400000
-0.001500  -78.400000
0.005200  -78.400000
0.007500  -78.500000
0.019500  -78.600000
0.024700  -78.600000
0.020200  -78.600000
0.014200  -78.700000
0.006000  -78.700000
0.000000  -78.800000
-0.006800  -78.800000
-0.010500  -78.800000
-0.014300  -78.900000
-0.018800  -78.900000
-0.019500  -79.000000
-0.017300  -79.100000
-0.015800  -79.100000
-0.008300  -79.200000
-0.001500  -79.200000
0.003000  -79.200000
0.005200  -79.300000
0.005200  -79.300000
0.006700  -79.400000
0.000700  -79.400000
-0.007500  -79.500000
-0.007500  -79.500000
-0.005300  -79.600000
0.000700  -79.600000
0.007500  -79.600000
0.012700  -79.700000
0.012000  -79.700000
0.008200  -79.700000
0.003000  -79.700000
0.000700  -79.800000
-0.000800  -79.800000
-0.001500  -79.900000
0.000700  -79.900000
-0.003800  -79.900000
-0.001500  -80.000000
-0.001500  -80.000000
-0.001500  -80.100000
0.003700  -80.100000
0.007500  -80.100000
0.012700  -80.100000
0.014200  -80.200000
0.010500  -80.200000
0.003700  -80.200000
-0.000800  -80.200000
-0.002300  -80.300000
-0.002300  -80.300000
0.000700  -80.300000
0.000700  -80.300000
-0.000800  -80.300000
0.000000  -80.400000
-0.000800  -80.400000
0.002200  -80.400000
0.004500  -80.400000
0.008200  -80.400000
0.010500  -80.500000
0.006700  -80.500000
0.004500  -80.500000
-0.003000  -80.500000
-0.009100  -80.500000
-0.012000  -80.600000
-0.014300  -80.600000
-0.011300  -80.600000
-0.010500  -80.600000
-0.003000  -80.600000
-0.002300  -80.600000
-0.004600  -80.700000
-0.006800  -80.700000
-0.010500  -80.700000
-0.008300  -80.700000
-0.006800  -80.700000
-0.000800  -80.800000
0.000700  -80.800000
0.006700  -80.800000
0.012700  -80.800000
0.019500  -80.900000
0.030700  -80.900000
0.031500  -80.900000
0.027000  -81.000000
0.012700  -81.000000
0.003000  -81.000000
0.000000  -81.000000
-0.002300  -81.000000
0.003000  -81.000000
0.005200  -81.000000
0.003700  -81.100000
0.003000  -81.100000
0.001500  -81.100000
0.002200  -81.100000
0.001500  -81.100000
-0.004600  -81.200000
-0.006800  -81.200000
-0.012800  -81.200000
-0.012000  -81.200000
-0.004600  -81.200000
-0.000800  -81.300000
0.012000  -81.300000
0.019500  -81.300000
0.023200  -81.300000
0.024000  -81.300000
0.012700  -81.400000
0.002200  -81.400000
-0.014300  -81.400000
-0.027800  -81.400000
-0.030800  -81.400000
-0.027800  -81.400000
-0.012800  -81.300000
-0.004600  -81.300000
0.003000  -81.300000
0.003700  -81.300000
0.001500  -81.300000
0.009700  -81.300000
0.012000  -81.300000
0.019500  -81.200000
0.026200  -81.200000
0.024000  -81.200000
0.015000  -81.200000
0.006000  -81.200000
-0.004600  -81.200000
-0.014300  -81.200000
-0.019500  -81.100000
-0.021000  -81.100000
-0.021800  -81.100000
-0.019500  -81.100000
-0.016500  -81.100000
-0.012000  -81.100000
0.000000  -81.100000
0.008200  -81.100000
0.009700  -81.100000
0.011200  -81.100000
0.014200  -81.100000
0.014200  -81.000000
0.012000  -81.000000
0.009700  -81.000000
0.010500  -81.000000
0.010500  -81.000000
0.008200  -81.000000
0.004500  -81.000000
0.000000  -81.000000
0.002200  -81.000000
0.001500  -81.000000
-0.001500  -81.000000
-0.003000  -81.000000
-0.004600  -81.000000
-0.001500  -81.000000
0.008200  -80.900000
0.020200  -80.900000
0.022500  -80.900000
0.017200  -80.800000
0.009000  -80.800000
-0.005300  -80.800000
-0.013500  -80.800000
-0.015000  -80.700000
-0.015800  -80.700000
-0.014300  -80.700000
-0.006800  -80.700000
0.009700  -80.600000
0.023200  -80.600000
0.028500  -80.600000
0.027700  -80.600000
0.016500  -80.600000
0.004500  -80.600000
0.002200  -80.500000
0.012000  -80.400000
0.020200  -80.400000
0.024000  -80.300000
0.023200  -80.200000
0.012700  -80.200000
0.002200  -80.100000
-0.015000  -80.100000
-0.029300  -80.000000
-0.034600  -79.900000
-0.031500  -79.900000
-0.024000  -79.800000
-0.018100  -79.700000
-0.006800  -79.700000
0.003700  -79.700000
0.007500  -79.600000
0.010500  -79.500000
0.007500  -79.500000
0.004500  -79.400000
0.001500  -79.300000
0.005200  -79.200000
0.012000  -79.200000
0.013500  -79.100000
0.018000  -79.000000
0.006700  -78.900000
-0.001500  -78.800000
-0.009100  -78.800000
-0.020300  -78.700000
-0.015800  -78.600000
-0.018100  -78.500000
-0.012000  -78.400000
-0.003000  -78.300000
-0.000800  -78.300000
0.004500  -78.200000
-0.001500  -78.100000
-0.003000  -78.000000
-0.004600  -77.900000
0.000000  -77.900000
0.009000  -77.800000
0.009000  -77.700000
0.015700  -77.600000
0.015700  -77.500000
0.017200  -77.400000
0.012700  -77.300000
0.003000  -77.200000
-0.006800  -77.100000
-0.021800  -77.000000
-0.024800  -76.900000
-0.025600  -76.800000
-0.018100  -76.700000
-0.009800  -76.600000
-0.006800  -76.500000
0.011200  -76.400000
0.022500  -76.300000
0.027700  -76.100000
0.030700  -76.100000
0.027700  -76.000000
0.026200  -75.900000
0.018000  -75.700000
0.010500  -75.600000
0.006700  -75.500000
0.004500  -75.400000
0.006700  -75.200000
0.004500  -75.100000
0.003000  -75.000000
0.000700  -74.900000
0.000000  -74.700000
0.003000  -74.600000
0.000700  -74.500000
0.003000  -74.300000
-0.002300  -74.200000
-0.006800  -74.100000
-0.005300  -73.900000
-0.008300  -73.800000
0.001500  -73.700000
0.010500  -73.600000
0.019500  -73.400000
0.025500  -73.300000
0.024700  -73.200000
0.021700  -73.000000
0.001500  -72.900000
-0.017300  -72.700000
-0.027800  -72.500000
-0.037500  -72.400000
-0.036800  -72.200000
-0.031500  -72.100000
-0.018800  -71.900000
-0.003000  -71.800000
0.009000  -71.600000
0.021000  -71.400000
0.021700  -71.300000
0.017200  -71.100000
0.018700  -71.000000
0.009000  -70.800000
-0.003800  -70.700000
-0.014300  -70.500000
-0.018800  -70.300000
-0.009800  -70.200000
0.000700  -70.000000
0.014200  -69.800000
0.027700  -69.700000
0.034500  -69.500000
0.033000  -69.300000
0.027000  -69.200000
0.009000  -69.000000
-0.005300  -68.900000
-0.010500  -68.700000
-0.014300  -68.600000
-0.007500  -68.400000
-0.004600  -68.200000
0.002200  -68.100000
0.003000  -67.900000
-0.005300  -67.800000
-0.009100  -67.600000
-0.011300  -67.500000
-0.006000  -67.300000
-0.004600  -67.100000
-0.003000  -67.000000
0.009000  -66.800000
0.009700  -66.600000
0.005200  -66.500000
-0.004600  -66.300000
-0.009800  -66.200000
-0.008300  -66.000000
-0.010500  -65.800000
-0.009100  -65.700000
-0.008300  -65.500000
-0.004600  -65.300000
-0.000800  -65.200000
-0.000800  -65.000000
0.003000  -64.800000
0.006700  -64.700000
0.010500  -64.500000
0.012700  -64.400000
0.014200  -64.200000
0.012700  -64.000000
0.006000  -63.900000
0.001500  -63.700000
0.006700  -63.500000
0.016500  -63.400000
0.021700  -63.200000
0.019500  -63.000000
0.020200  -62.900000
0.016500  -62.700000
0.003700  -62.600000
-0.006000  -62.400000
-0.021000  -62.200000
-0.031500  -62.100000
-0.033000  -61.900000
-0.037500  -61.700000
-0.031500  -61.600000
-0.017300  -61.400000
0.006700  -61.200000
0.034500  -61.100000
0.054700  -60.900000
0.066700  -60.800000
0.057000  -60.600000
0.042700  -60.400000
0.024000  -60.300000
-0.003000  -60.100000
-0.021800  -60.000000
-0.034600  -59.800000
-0.025600  -59.700000
-0.010500  -59.500000
-0.006800  -59.400000
-0.004600  -59.200000
-0.010500  -59.000000
-0.008300  -58.900000
-0.003000  -58.700000
0.010500  -58.500000
0.034500  -58.400000
0.045000  -58.300000
0.048000  -58.100000
0.043500  -58.000000
0.024700  -57.800000
-0.003800  -57.600000
-0.040500  -57.500000
-0.074300  -57.300000
-0.092300  -57.200000
-0.105800  -57.000000
-0.093800  -56.900000
-0.059300  -56.700000
-0.025600  -56.600000
0.014200  -56.400000
0.056200  -56.300000
0.090000  -56.100000
0.108700  -55.900000
0.102700  -55.800000
0.078700  -55.600000
0.047200  -55.400000
0.009000  -55.300000
-0.030800  -55.200000
-0.073500  -55.000000
-0.096000  -54.900000
-0.096000  -54.700000
-0.079500  -54.500000
-0.037500  -54.400000
-0.009800  -54.200000
0.014200  -54.000000
0.030000  -53.900000
0.040500  -53.800000
0.063000  -53.600000
0.065200  -53.500000
0.060700  -53.300000
0.056200  -53.100000
0.041200  -53.000000
0.024700  -52.900000
0.002200  -52.700000
-0.024000  -52.600000
-0.042800  -52.400000
-0.042000  -52.200000
-0.028500  -52.100000
-0.011300  -51.900000
0.006000  -51.800000
0.024000  -51.700000
0.034500  -51.500000
0.040500  -51.300000
0.039700  -51.200000
0.039000  -51.000000
0.038200  -50.900000
0.020200  -50.800000
-0.000800  -50.600000
-0.020300  -50.500000
-0.030800  -50.400000
-0.036100  -50.300000
-0.045000  -50.100000
-0.052500  -50.000000
-0.057000  -49.900000
-0.041300  -49.700000
-0.025600  -49.600000
0.001500  -49.500000
0.018000  -49.400000
0.018700  -49.200000
0.027000  -49.100000
0.018000  -49.000000
0.023200  -48.800000
0.024000  -48.700000
0.014200  -48.600000
0.009000  -48.500000
-0.010500  -48.300000
-0.017300  -48.200000
-0.024000  -48.100000
-0.017300  -48.000000
0.000700  -47.900000
0.009000  -47.700000
0.019500  -47.700000
0.020200  -47.500000
0.024700  -47.400000
0.025500  -47.300000
0.025500  -47.200000
0.030000  -47.100000
0.034500  -46.900000
0.042700  -46.800000
0.034500  -46.700000
0.019500  -46.600000
-0.001500  -46.500000
-0.020300  -46.400000
-0.028500  -46.300000
-0.039000  -46.200000
-0.044300  -46.000000
-0.053300  -45.900000
-0.046500  -45.800000
-0.035300  -45.700000
-0.025600  -45.600000
-0.007500  -45.500000
0.003700  -45.400000
0.035200  -45.300000
0.064500  -45.200000
0.075000  -45.100000
0.091500  -45.000000
0.087700  -44.900000
0.058500  -44.800000
0.016500  -44.700000
-0.035300  -44.600000
-0.083300  -44.500000
-0.116300  -44.400000
-0.120800  -44.300000
-0.102800  -44.200000
-0.066800  -44.100000
-0.018100  -44.000000
0.027700  -43.900000
0.054700  -43.800000
0.056200  -43.700000
0.063000  -43.600000
0.057700  -43.500000
0.040500  -43.400000
0.018000  -43.300000
-0.013500  -43.200000
-0.031500  -43.100000
-0.047300  -43.000000
-0.045800  -42.900000
-0.027000  -42.800000
-0.021800  -42.700000
-0.012800  -42.600000
-0.009100  -42.400000
-0.006800  -42.300000
0.009000  -42.300000
0.030700  -42.200000
0.045700  -42.000000
0.047200  -41.900000
0.044200  -41.900000
0.035200  -41.700000
0.030000  -41.600000
0.034500  -41.500000
0.032200  -41.400000
0.036700  -41.300000
0.030700  -41.200000
0.008200  -41.100000
-0.015000  -41.000000
-0.024800  -40.900000
-0.024800  -40.800000
-0.023300  -40.700000
-0.013500  -40.500000
-0.018100  -40.500000
-0.025600  -40.400000
-0.038300  -40.200000
-0.049500  -40.100000
-0.054000  -40.100000
-0.055500  -39.900000
-0.035300  -39.800000
-0.009100  -39.700000
0.035200  -39.600000
0.078000  -39.500000
0.101200  -39.400000
0.106500  -39.200000
0.093700  -39.200000
0.067500  -39.000000
0.024000  -38.900000
-0.014300  -38.800000
-0.058500  -38.700000
-0.091500  -38.600000
-0.105000  -38.500000
-0.102800  -38.400000
-0.060800  -38.300000
-0.009100  -38.100000
0.034500  -38.000000
0.074200  -37.900000
0.081700  -37.800000
0.065200  -37.700000
0.042700  -37.600000
0.018000  -37.500000
0.001500  -37.400000
-0.012800  -37.300000
-0.020300  -37.200000
-0.027000  -37.000000
-0.027800  -36.900000
-0.019500  -36.900000
-0.010500  -36.700000
-0.000800  -36.600000
-0.003000  -36.500000
-0.011300  -36.400000
-0.012000  -36.300000
0.000700  -36.200000
0.014200  -36.100000
0.031500  -36.000000
0.054000  -35.900000
0.066700  -35.800000
0.083200  -35.700000
0.080200  -35.600000
0.054000  -35.500000
0.017200  -35.300000
-0.037500  -35.200000
-0.082500  -35.100000
-0.123000  -35.000000
-0.148500  -34.900000
-0.152300  -34.800000
-0.125300  -34.700000
-0.075000  -34.600000
-0.029300  -34.400000
0.033000  -34.300000
0.081700  -34.200000
0.112500  -34.100000
0.137200  -34.000000
0.122200  -33.800000
0.108700  -33.800000
0.081000  -33.600000
0.048700  -33.500000
0.010500  -33.400000
-0.049500  -33.300000
-0.084000  -33.200000
-0.097500  -33.100000
-0.081000  -32.900000
-0.049500  -32.900000
-0.015000  -32.800000
0.030000  -32.600000
0.063700  -32.500000
0.091500  -32.400000
0.112500  -32.400000
0.108700  -32.200000
0.076500  -32.100000
0.021700  -32.000000
-0.045800  -31.900000
-0.093800  -31.800000
-0.132800  -31.700000
-0.144100  -31.600000
-0.133500  -31.500000
-0.106500  -31.400000
-0.043600  -31.300000
-0.000800  -31.200000
0.049500  -31.100000
0.068200  -31.000000
0.060700  -30.900000
0.060000  -30.800000
0.029200  -30.700000
0.036700  -30.600000
0.034500  -30.600000
0.046500  -30.500000
0.057700  -30.400000
0.029200  -30.300000
0.019500  -30.200000
-0.021800  -30.100000
-0.045800  -30.000000
-0.065300  -29.900000
-0.072800  -29.800000
-0.040500  -29.700000
-0.000800  -29.700000
0.050200  -29.600000
0.053200  -29.500000
0.051700  -29.400000
0.044200  -29.300000
0.030000  -29.200000
0.035200  -29.100000
0.021700  -29.000000
0.020200  -28.900000
0.006700  -28.800000
-0.007500  -28.800000
-0.012000  -28.700000
-0.019500  -28.600000
-0.018100  -28.500000
-0.024800  -28.400000
-0.015000  -28.300000
0.009700  -28.200000
0.030000  -28.100000
0.044200  -28.000000
0.049500  -27.900000
0.033000  -27.800000
0.012000  -27.700000
0.000700  -27.600000
-0.021800  -27.500000
-0.047300  -27.500000
-0.063000  -27.400000
-0.060800  -27.300000
-0.033800  -27.200000
0.023200  -27.100000
0.054000  -27.000000
0.076500  -27.000000
0.106500  -26.900000
0.091500  -26.800000
0.071200  -26.700000
0.028500  -26.600000
-0.030800  -26.500000
-0.086300  -26.400000
-0.127500  -26.300000
-0.150800  -26.200000
-0.183800  -26.100000
-0.183800  -26.100000
-0.150000  -26.000000
-0.091500  -25.900000
-0.036100  -25.800000
-0.000800  -25.700000
0.048000  -25.700000
0.099700  -25.600000
0.140200  -25.500000
0.164200  -25.400000
0.153700  -25.300000
0.111000  -25.200000
0.048700  -25.200000
0.005200  -25.100000
-0.024800  -25.000000
-0.055500  -24.900000
-0.051800  -24.900000
-0.023300  -24.800000
0.012000  -24.700000
0.015000  -24.700000
0.023200  -24.600000
0.036700  -24.500000
0.005200  -24.400000
0.004500  -24.300000
-0.003800  -24.300000
-0.020300  -24.200000
-0.041300  -24.100000
-0.066800  -24.000000
-0.051800  -23.900000
-0.022500  -23.800000
0.034500  -23.700000
0.075000  -23.700000
0.087700  -23.600000
0.096700  -23.500000
0.089200  -23.400000
0.079500  -23.300000
0.080200  -23.200000
0.061500  -23.100000
0.023200  -23.000000
-0.024000  -23.000000
-0.073500  -22.900000
-0.090000  -22.800000
-0.069100  -22.700000
-0.033000  -22.600000
-0.012000  -22.500000
-0.006800  -22.500000
-0.022500  -22.400000
-0.052500  -22.300000
-0.072800  -22.200000
-0.082500  -22.100000
-0.069100  -22.000000
-0.031500  -22.000000
-0.000800  -21.900000
0.015000  -21.800000
0.012000  -21.700000
0.012000  -21.600000
0.009000  -21.500000
0.012700  -21.400000
0.044200  -21.300000
0.057000  -21.200000
0.072000  -21.200000
0.081700  -21.100000
0.090000  -21.000000
0.106500  -20.900000
0.108700  -20.800000
0.105000  -20.700000
0.072000  -20.700000
0.027000  -20.600000
-0.029300  -20.500000
-0.110300  -20.400000
-0.208500  -20.300000
-0.263300  -20.300000
-0.236300  -20.200000
-0.144800  -20.100000
-0.006000  -20.000000
0.089200  -19.900000
0.135700  -19.800000
0.129000  -19.800000
0.066700  -19.700000
0.028500  -19.600000
-0.017300  -19.500000
-0.067500  -19.400000
-0.088500  -19.400000
-0.055500  -19.300000
0.012700  -19.200000
0.087700  -19.100000
0.152200  -19.000000
0.170200  -18.900000
0.152200  -18.900000
0.119200  -18.800000
0.085500  -18.700000
0.014200  -18.600000
-0.078000  -18.600000
-0.166500  -18.500000
-0.237800  -18.400000
-0.257300  -18.300000
-0.227300  -18.300000
-0.148500  -18.200000
-0.073500  -18.100000
0.033700  -18.000000
0.120000  -18.000000
0.140200  -17.900000
0.156000  -17.800000
0.127500  -17.700000
0.109500  -17.600000
0.091500  -17.600000
0.068200  -17.500000
0.060700  -17.400000
0.060000  -17.300000
0.055500  -17.200000
-0.000800  -17.100000
-0.054000  -17.100000
-0.132000  -17.000000
-0.181500  -16.900000
-0.168800  -16.800000
-0.122300  -16.700000
-0.057000  -16.700000
-0.017300  -16.600000
0.066700  -16.500000
0.133500  -16.400000
0.163500  -16.300000
0.156700  -16.200000
0.115500  -16.200000
0.082500  -16.100000
0.027700  -16.000000
-0.012000  -15.900000
-0.067500  -15.800000
-0.101300  -15.800000
-0.084000  -15.700000
-0.039000  -15.700000
0.021700  -15.600000
0.077200  -15.500000
0.152200  -15.400000
0.181500  -15.400000
0.195000  -15.300000
0.162700  -15.200000
0.050200  -15.200000
-0.063000  -15.100000
-0.192800  -15.000000
-0.262500  -14.900000
-0.270000  -14.900000
-0.219800  -14.800000
-0.153800  -14.800000
-0.178500  -14.700000
-0.197300  -14.600000
-0.196500  -14.500000
-0.103500  -14.500000
0.042700  -14.400000
0.101200  -14.400000
0.189000  -14.300000
0.210700  -14.200000
0.192700  -14.200000
0.189000  -14.100000
0.130500  -14.100000
0.095200  -14.000000
0.030000  -14.000000
0.014200  -13.900000
0.038200  -13.800000
0.060700  -13.800000
0.094500  -13.700000
0.045000  -13.600000
0.005200  -13.600000
-0.062300  -13.500000
-0.137300  -13.500000
-0.144800  -13.400000
-0.093000  -13.400000
0.034500  -13.300000
0.074200  -13.300000
0.104200  -13.200000
0.149200  -13.100000
0.141000  -13.100000
0.123700  -13.100000
0.015700  -13.000000
-0.126800  -12.900000
-0.280600  -12.900000
-0.344300  -12.800000
-0.264000  -12.800000
-0.130500  -12.700000
0.043500  -12.600000
0.154500  -12.600000
0.217500  -12.600000
0.216000  -12.500000
0.155200  -12.500000
0.101200  -12.400000
0.047200  -12.300000
0.035200  -12.300000
0.047200  -12.200000
0.102000  -12.200000
0.098200  -12.100000
0.005200  -12.100000
-0.086300  -12.000000
-0.258800  -12.000000
-0.351800  -11.900000
-0.329300  -11.800000
-0.240000  -11.800000
-0.108800  -11.700000
-0.055500  -11.700000
0.024000  -11.700000
0.046500  -11.600000
0.081000  -11.500000
0.141000  -11.500000
0.127500  -11.400000
0.169500  -11.400000
0.189700  -11.300000
0.249700  -11.300000
0.279700  -11.200000
0.243700  -11.200000
0.210700  -11.100000
0.067500  -11.100000
-0.081800  -11.000000
-0.233300  -10.900000
-0.372800  -10.900000
-0.397500  -10.800000
-0.261000  -10.800000
-0.043600  -10.800000
0.106500  -10.700000
0.226500  -10.600000
0.233200  -10.600000
0.144700  -10.500000
0.007500  -10.500000
-0.101300  -10.400000
-0.105800  -10.400000
-0.058500  -10.300000
0.033000  -10.300000
0.093700  -10.200000
0.100500  -10.200000
-0.001500  -10.100000
-0.160500  -10.100000
-0.342100  -10.000000
-0.426800  -10.000000
-0.262500  -9.900000
-0.087800  -9.900000
0.042000  -9.900000
0.177000  -9.800000
0.258700  -9.800000
0.312000  -9.700000
0.308200  -9.600000
0.274500  -9.600000
0.203200  -9.500000
0.091500  -9.500000
-0.026300  -9.500000
-0.108800  -9.400000
-0.083300  -9.400000
-0.021800  -9.300000
0.050200  -9.300000
0.081000  -9.200000
0.019500  -9.200000
-0.040500  -9.100000
-0.129000  -9.100000
-0.202600  -9.000000
-0.209300  -9.000000
-0.172600  -9.000000
-0.075000  -8.900000
-0.003800  -8.900000
0.059200  -8.800000
0.097500  -8.800000
0.096700  -8.800000
0.082500  -8.700000
0.013500  -8.700000
-0.036800  -8.600000
-0.079500  -8.600000
-0.063000  -8.600000
0.014200  -8.500000
0.098200  -8.500000
0.192700  -8.400000
0.204700  -8.400000
0.195000  -8.300000
0.138700  -8.300000
0.060700  -8.300000
-0.012000  -8.200000
-0.045800  -8.200000
-0.001500  -8.100000
-0.054000  -8.100000
-0.126800  -8.100000
-0.201100  -8.100000
-0.259500  -8.000000
-0.223500  -8.000000
-0.128300  -8.000000
-0.008300  -7.900000
0.034500  -7.900000
0.001500  -7.900000
-0.030800  -7.800000
-0.009100  -7.800000
0.008200  -7.800000
-0.041300  -7.700000
-0.105800  -7.700000
-0.157500  -7.700000
-0.105800  -7.700000
0.019500  -7.600000
0.147700  -7.600000
0.264700  -7.600000
0.313500  -7.500000
0.351700  -7.500000
0.298500  -7.500000
0.176200  -7.500000
0.024000  -7.400000
-0.199500  -7.400000
-0.264800  -7.400000
-0.251300  -7.300000
-0.187500  -7.300000
-0.008300  -7.300000
0.072700  -7.200000
0.125200  -7.200000
0.119200  -7.200000
-0.006800  -7.200000
-0.046500  -7.200000
-0.012000  -7.200000
0.073500  -7.100000
0.061500  -7.100000
-0.048000  -7.100000
-0.081800  -7.100000
-0.117800  -7.000000
-0.138100  -7.000000
-0.182300  -7.000000
-0.193500  -7.000000
-0.093000  -6.900000
0.006700  -6.900000
0.129700  -6.900000
0.210700  -6.900000
0.258700  -6.900000
0.273000  -6.800000
0.207000  -6.800000
0.114000  -6.800000
-0.034600  -6.800000
-0.151500  -6.800000
-0.207000  -6.800000
-0.249800  -6.800000
-0.218300  -6.700000
-0.144800  -6.700000
-0.076500  -6.700000
0.019500  -6.700000
0.112500  -6.600000
0.186700  -6.600000
0.152200  -6.600000
0.080200  -6.600000
0.054700  -6.500000
-0.017300  -6.500000
-0.024000  -6.500000
-0.006800  -6.500000
0.000000  -6.500000
0.027700  -6.400000
0.042700  -6.400000
0.116200  -6.400000
0.153700  -6.400000
0.198700  -6.300000
0.212200  -6.300000
0.115500  -6.300000
0.030700  -6.300000
-0.095300  -6.300000
-0.132800  -6.300000
-0.193500  -6.300000
-0.342100  -6.300000
-0.317300  -6.300000
-0.259500  -6.300000
-0.148500  -6.200000
-0.009100  -6.200000
0.076500  -6.200000
0.135000  -6.200000
0.090700  -6.200000
0.036000  -6.200000
-0.049500  -6.100000
-0.004600  -6.100000
0.129700  -6.100000
0.169500  -6.100000
0.282700  -6.100000
0.319500  -6.100000
0.315000  -6.100000
0.224200  -6.100000
0.025500  -6.100000
-0.123800  -6.100000
-0.365300  -6.000000
-0.431300  -6.000000
-0.345800  -6.000000
-0.244500  -6.000000
-0.114800  -6.000000
-0.051800  -6.000000
0.043500  -6.000000
0.145500  -6.000000
0.230200  -6.000000
0.232500  -6.000000
0.209200  -6.000000
0.123000  -6.000000
-0.045800  -6.000000
-0.101300  -6.000000
-0.128300  -6.000000
-0.198800  -6.000000
-0.198800  -6.000000
-0.035300  -5.900000
0.101200  -5.900000
0.126700  -5.900000
0.126700  -5.900000
0.002200  -5.900000
-0.195000  -5.900000
-0.345800  -5.900000
-0.343600  -5.900000
-0.150800  -5.900000
0.042700  -5.900000
0.191200  -5.800000
0.323200  -5.800000
0.326200  -5.800000
0.252700  -5.800000
0.125200  -5.800000
0.032200  -5.800000
-0.005300  -5.800000
-0.093800  -5.700000
-0.114000  -5.700000
-0.087100  -5.700000
0.003000  -5.700000
0.108000  -5.700000
0.153000  -5.700000
0.174700  -5.700000
0.120000  -5.700000
0.039000  -5.700000
-0.072800  -5.700000
-0.148500  -5.700000
-0.174800  -5.700000
-0.114000  -5.700000
0.067500  -5.700000
0.243700  -5.700000
0.361500  -5.700000
0.354700  -5.700000
0.294700  -5.700000
0.165000  -5.700000
0.021700  -5.700000
-0.120000  -5.700000
-0.273000  -5.700000
-0.330800  -5.700000
-0.529500  -5.700000
-0.686300  -5.700000
-0.561100  -5.700000
-0.357800  -5.700000
-0.102800  -5.700000
0.168700  -5.700000
0.434200  -5.700000
0.598500  -5.700000
0.588700  -5.700000
0.401200  -5.700000
0.097500  -5.700000
-0.170300  -5.700000
-0.408800  -5.700000
-0.546000  -5.700000
-0.462000  -5.700000
-0.262500  -5.700000
-0.068300  -5.700000
0.101200  -5.700000
0.290200  -5.700000
0.450000  -5.700000
0.486000  -5.700000
0.458200  -5.700000
0.338200  -5.700000
0.195000  -5.700000
0.033000  -5.700000
-0.299300  -5.700000
-0.559500  -5.700000
-0.521300  -5.700000
-0.381800  -5.700000
-0.285800  -5.700000
-0.170300  -5.700000
-0.075000  -5.700000
0.105000  -5.700000
0.260200  -5.700000
0.276000  -5.700000
0.291700  -5.700000
0.284200  -5.700000
0.261000  -5.700000
0.142500  -5.700000
-0.051800  -5.700000
-0.246000  -5.700000
-0.288100  -5.700000
-0.185300  -5.700000
-0.119300  -5.700000
0.020200  -5.700000
0.128200  -5.700000
0.134200  -5.700000
0.133500  -5.700000
0.067500  -5.600000
0.024000  -5.600000
0.011200  -5.600000
0.044200  -5.600000
0.135700  -5.600000
0.198700  -5.600000
0.207000  -5.600000
0.120000  -5.600000
-0.018100  -5.600000
-0.163500  -5.600000
-0.171100  -5.600000
-0.086300  -5.600000
-0.089300  -5.600000
-0.157500  -5.600000
-0.308300  -5.600000
-0.363000  -5.600000
-0.288800  -5.600000
-0.137300  -5.600000
0.135700  -5.600000
0.282700  -5.600000
0.360000  -5.600000
0.364500  -5.600000
0.199500  -5.600000
0.040500  -5.600000
-0.123800  -5.600000
-0.145500  -5.600000
-0.100600  -5.600000
0.019500  -5.600000
0.210000  -5.600000
0.240000  -5.600000
0.163500  -5.600000
-0.061500  -5.600000
-0.215300  -5.600000
-0.272300  -5.600000
-0.324800  -5.500000
-0.283600  -5.500000
-0.187500  -5.500000
0.012000  -5.500000
0.189000  -5.500000
0.289500  -5.500000
0.297000  -5.500000
0.225700  -5.500000
0.107200  -5.500000
-0.102100  -5.500000
-0.251300  -5.500000
-0.270800  -5.500000
-0.163500  -5.500000
-0.046500  -5.400000
0.059200  -5.400000
0.138700  -5.400000
0.144700  -5.400000
0.151500  -5.400000
0.110200  -5.400000
0.057700  -5.400000
0.023200  -5.400000
0.048700  -5.400000
0.041200  -5.400000
-0.010500  -5.400000
-0.000800  -5.400000
0.009000  -5.400000
0.065200  -5.400000
0.054700  -5.400000
-0.018100  -5.400000
-0.099800  -5.400000
-0.220500  -5.400000
-0.249800  -5.400000
-0.238500  -5.400000
-0.203300  -5.400000
-0.066800  -5.400000
0.058500  -5.400000
0.132000  -5.400000
0.196500  -5.400000
0.210700  -5.400000
0.197200  -5.400000
0.126700  -5.400000
0.024000  -5.400000
-0.033000  -5.400000
-0.082500  -5.400000
-0.072800  -5.400000
-0.023300  -5.400000
-0.000800  -5.400000
-0.007500  -5.400000
-0.014300  -5.400000
0.048000  -5.400000
0.137200  -5.400000
0.229500  -5.300000
0.293200  -5.300000
0.248200  -5.300000
0.072000  -5.300000
-0.162000  -5.300000
-0.326300  -5.300000
-0.480000  -5.300000
-0.549800  -5.300000
-0.376500  -5.300000
-0.133500  -5.300000
0.057000  -5.300000
0.174000  -5.300000
0.225700  -5.300000
0.210700  -5.300000
0.159700  -5.300000
0.170200  -5.300000
0.200200  -5.300000
0.141000  -5.300000
0.054000  -5.300000
0.006700  -5.300000
-0.005300  -5.300000
-0.012000  -5.300000
-0.075800  -5.300000
-0.140300  -5.300000
-0.127500  -5.300000
-0.001500  -5.300000
0.111700  -5.300000
0.198700  -5.300000
0.240700  -5.300000
0.171000  -5.300000
0.101200  -5.300000
-0.043600  -5.300000
-0.210800  -5.300000
-0.392300  -5.300000
-0.557300  -5.300000
-0.468800  -5.300000
-0.294800  -5.300000
-0.121500  -5.300000
0.059200  -5.300000
0.184500  -5.300000
0.292500  -5.300000
0.342700  -5.300000
0.336700  -5.300000
0.299200  -5.300000
0.227200  -5.300000
0.087700  -5.300000
-0.100600  -5.300000
-0.165000  -5.300000
-0.108000  -5.300000
-0.048000  -5.300000
-0.000800  -5.300000
-0.012800  -5.300000
-0.033000  -5.300000
-0.074300  -5.300000
-0.115500  -5.300000
-0.053300  -5.200000
0.050200  -5.200000
0.217500  -5.200000
0.353200  -5.200000
0.415500  -5.200000
0.361500  -5.200000
0.146200  -5.200000
-0.114800  -5.200000
-0.415500  -5.200000
-0.643500  -5.200000
-0.645800  -5.200000
-0.441000  -5.200000
-0.204800  -5.200000
0.059200  -5.200000
0.210000  -5.200000
0.254200  -5.200000
0.243000  -5.200000
0.103500  -5.200000
-0.019500  -5.200000
-0.099000  -5.200000
-0.031500  -5.200000
0.031500  -5.200000
0.093700  -5.200000
0.198000  -5.200000
0.189700  -5.200000
0.211500  -5.200000
0.157500  -5.200000
0.095200  -5.200000
0.003000  -5.200000
-0.089300  -5.200000
-0.030800  -5.200000
-0.006000  -5.200000
0.064500  -5.200000
0.059200  -5.200000
-0.036800  -5.200000
-0.152300  -5.200000
-0.297800  -5.200000
-0.216800  -5.200000
-0.074300  -5.200000
0.039000  -5.200000
0.150000  -5.200000
0.163500  -5.200000
0.147000  -5.200000
0.009700  -5.200000
-0.119300  -5.200000
-0.133500  -5.200000
-0.045800  -5.200000
0.096700  -5.200000
0.119200  -5.200000
0.078700  -5.200000
-0.045800  -5.300000
-0.090000  -5.300000
-0.050300  -5.300000
-0.060800  -5.300000
-0.015000  -5.300000
0.015700  -5.200000
0.070500  -5.200000
0.101200  -5.200000
0.031500  -5.200000
-0.078000  -5.200000
-0.154500  -5.200000
-0.155300  -5.200000
-0.127500  -5.200000
-0.060800  -5.200000
-0.048000  -5.200000
0.005200  -5.200000
0.100500  -5.200000
0.126700  -5.200000
0.188200  -5.200000
0.178500  -5.200000
0.142500  -5.200000
0.075000  -5.200000
-0.014300  -5.200000
-0.026300  -5.200000
-0.039800  -5.200000
0.027000  -5.200000
0.095200  -5.200000
0.108000  -5.200000
0.063000  -5.200000
-0.062300  -5.200000
-0.152300  -5.200000
-0.198800  -5.200000
-0.157500  -5.200000
-0.108000  -5.200000
-0.107300  -5.200000
-0.080300  -5.200000
-0.042000  -5.200000
0.010500  -5.200000
0.063000  -5.200000
0.118500  -5.200000
0.183000  -5.200000
0.218200  -5.200000
0.235500  -5.200000
0.183700  -5.200000
0.040500  -5.200000
-0.102100  -5.200000
-0.204800  -5.200000
-0.217500  -5.200000
-0.203300  -5.200000
-0.196500  -5.200000
-0.112500  -5.200000
0.013500  -5.200000
0.099000  -5.200000
0.120700  -5.200000
0.040500  -5.200000
-0.076500  -5.200000
-0.081000  -5.200000
-0.027800  -5.200000
0.015000  -5.200000
0.099000  -5.200000
0.150700  -5.200000
0.196500  -5.200000
0.240700  -5.200000
0.207700  -5.200000
0.150700  -5.200000
0.012000  -5.200000
-0.180800  -5.200000
-0.353300  -5.200000
-0.364500  -5.200000
-0.216800  -5.200000
-0.125300  -5.100000
0.006700  -5.100000
0.120000  -5.100000
0.170200  -5.100000
0.189000  -5.100000
0.095200  -5.100000
0.041200  -5.100000
-0.015800  -5.100000
-0.021800  -5.100000
0.093700  -5.100000
0.223500  -5.100000
0.328500  -5.100000
0.276700  -5.100000
0.093700  -5.100000
-0.189800  -5.100000
-0.438000  -5.100000
-0.514500  -5.100000
-0.483800  -5.100000
-0.212300  -5.100000
0.036000  -5.100000
0.196500  -5.100000
0.349500  -5.100000
0.298500  -5.100000
0.232500  -5.100000
0.018000  -5.100000
-0.181500  -5.100000
-0.287300  -5.100000
-0.344300  -5.100000
-0.195800  -5.100000
-0.074300  -5.100000
0.092200  -5.100000
0.197200  -5.100000
0.219700  -5.100000
0.238500  -5.100000
0.150000  -5.100000
0.072700  -5.100000
-0.027800  -5.100000
-0.051800  -5.100000
-0.007500  -5.100000
0.038200  -5.100000
0.132700  -5.100000
0.180700  -5.100000
0.192700  -5.100000
0.117700  -5.100000
-0.053300  -5.100000
-0.216800  -5.100000
-0.266300  -5.100000
-0.250500  -5.100000
-0.253500  -5.100000
-0.171100  -5.100000
-0.079500  -5.100000
0.001500  -5.100000
0.091500  -5.100000
0.129700  -5.100000
0.167200  -5.100000
0.136500  -5.100000
0.086200  -5.100000
0.048700  -5.100000
-0.001500  -5.100000
0.012000  -5.100000
0.032200  -5.100000
0.073500  -5.100000
0.089200  -5.100000
0.023200  -5.100000
-0.033000  -5.100000
-0.038300  -5.100000
-0.001500  -5.100000
0.043500  -5.100000
0.057700  -5.100000
0.051700  -5.100000
0.051700  -5.100000
0.039000  -5.100000
0.033700  -5.100000
-0.019500  -5.100000
-0.108000  -5.100000
-0.186800  -5.100000
-0.297000  -5.100000
-0.300800  -5.100000
-0.189800  -5.100000
-0.095300  -5.100000
0.030700  -5.100000
0.130500  -5.100000
0.183700  -5.100000
0.223500  -5.100000
0.193500  -5.100000
0.153700  -5.100000
0.071200  -5.100000
-0.015000  -5.100000
-0.074300  -5.100000
-0.112500  -5.100000
-0.099800  -5.100000
-0.089300  -5.100000
0.009000  -5.100000
0.091500  -5.100000
0.149200  -5.100000
0.170200  -5.100000
0.093700  -5.100000
0.022500  -5.100000
-0.149300  -5.100000
-0.207000  -5.100000
-0.138800  -5.100000
-0.071300  -5.100000
0.018000  -5.100000
0.042000  -5.100000
0.069000  -5.100000
0.014200  -5.100000
-0.048000  -5.100000
-0.086300  -5.100000
-0.095300  -5.100000
0.001500  -5.100000
0.024000  -5.100000
0.015700  -5.100000
0.014200  -5.100000
0.040500  -5.100000
0.086200  -5.100000
0.096700  -5.100000
0.091500  -5.100000
0.051000  -5.100000
0.022500  -5.100000
0.014200  -5.100000
0.024000  -5.000000
0.024700  -5.000000
-0.007500  -5.000000
-0.025600  -5.000000
-0.037500  -5.000000
-0.030000  -5.000000
-0.024000  -5.000000
-0.029300  -5.000000
-0.000800  -5.000000
0.026200  -5.000000
0.067500  -5.000000
0.110200  -5.000000
0.075000  -5.000000
-0.003000  -5.000000
-0.114000  -5.000000
-0.165000  -5.000000
-0.097500  -5.000000
-0.042000  -5.000000
0.003000  -5.000000
0.036000  -5.000000
0.018000  -5.000000
0.009700  -5.000000
0.008200  -5.000000
0.015700  -5.000000
0.030700  -5.000000
0.011200  -5.000000
-0.006000  -5.000000
0.000700  -5.000000
0.009700  -5.000000
0.030000  -5.000000
0.034500  -5.100000
0.032200  -5.100000
0.037500  -5.100000
0.016500  -5.100000
0.009000  -5.100000
0.005200  -5.100000
-0.000800  -5.100000
0.004500  -5.100000
-0.001500  -5.100000
0.012000  -5.100000
0.038200  -5.100000
0.051000  -5.100000
0.024000  -5.100000
-0.030800  -5.100000
-0.087800  -5.100000
-0.113300  -5.100000
-0.070600  -5.100000
-0.043600  -5.100000
-0.036100  -5.100000
0.020200  -5.100000
0.074200  -5.100000
0.069700  -5.100000
0.036700  -5.100000
-0.012000  -5.100000
-0.027800  -5.100000
0.032200  -5.100000
0.052500  -5.100000
0.043500  -5.100000
-0.014300  -5.100000
-0.106500  -5.100000
-0.155300  -5.100000
-0.164300  -5.100000
-0.076500  -5.100000
-0.023300  -5.100000
0.015700  -5.100000
0.060700  -5.100000
0.067500  -5.100000
0.081700  -5.100000
0.052500  -5.100000
0.066700  -5.100000
0.072700  -5.100000
0.081700  -5.100000
0.113200  -5.100000
0.097500  -5.100000
0.079500  -5.100000
-0.016500  -5.100000
-0.065300  -5.100000
-0.048000  -5.100000
-0.070600  -5.100000
-0.055500  -5.100000
-0.022500  -5.200000
0.015700  -5.200000
0.025500  -5.200000
-0.001500  -5.200000
-0.018100  -5.200000
-0.047300  -5.200000
-0.072100  -5.200000
-0.079500  -5.200000
-0.069800  -5.200000
-0.035300  -5.200000
0.005200  -5.300000
0.051700  -5.300000
0.085500  -5.300000
0.102700  -5.300000
0.112500  -5.300000
0.087700  -5.300000
0.045000  -5.300000
-0.019500  -5.300000
-0.062300  -5.300000
-0.088500  -5.300000
-0.110300  -5.300000
-0.069100  -5.300000
-0.033000  -5.300000
0.006700  -5.300000
0.045000  -5.300000
0.061500  -5.300000
0.074200  -5.300000
0.054700  -5.300000
0.034500  -5.300000
-0.000800  -5.300000
-0.018100  -5.400000
-0.027000  -5.400000
-0.018800  -5.400000
0.020200  -5.400000
0.040500  -5.400000
0.076500  -5.400000
0.074200  -5.400000
0.039000  -5.400000
0.033700  -5.400000
0.012000  -5.400000
-0.006800  -5.400000
-0.035300  -5.400000
-0.087100  -5.400000
-0.106500  -5.400000
-0.116300  -5.400000
-0.111000  -5.400000
-0.045800  -5.400000
-0.009800  -5.400000
0.004500  -5.400000
0.011200  -5.400000
0.000000  -5.400000
0.009700  -5.400000
0.009700  -5.400000
0.024700  -5.400000
0.029200  -5.400000
0.029200  -5.400000
0.040500  -5.400000
0.042000  -5.400000
0.051700  -5.400000
0.047200  -5.400000
0.045700  -5.400000
0.036700  -5.400000
0.024700  -5.400000
0.027700  -5.400000
0.009000  -5.400000
-0.003800  -5.400000
0.018700  -5.400000
0.024000  -5.400000
-0.003800  -5.400000
-0.040500  -5.400000
-0.088500  -5.400000
-0.103500  -5.400000
-0.087100  -5.400000
-0.065300  -5.400000
-0.019500  -5.400000
0.009700  -5.400000
0.023200  -5.400000
0.027700  -5.400000
0.023200  -5.400000
0.036700  -5.400000
0.033700  -5.400000
0.036700  -5.400000
0.042700  -5.400000
0.031500  -5.500000
0.028500  -5.500000
0.007500  -5.500000
0.002200  -5.500000
0.005200  -5.500000
0.003000  -5.500000
0.012000  -5.500000
-0.005300  -5.600000
-0.019500  -5.600000
-0.033000  -5.600000
-0.040500  -5.600000
-0.020300  -5.600000
0.004500  -5.600000
0.029200  -5.600000
0.033700  -5.600000
0.031500  -5.700000
0.018700  -5.700000
-0.015800  -5.700000
-0.046500  -5.700000
-0.045800  -5.700000
-0.033000  -5.800000
-0.016500  -5.800000
0.001500  -5.800000
-0.004600  -5.800000
-0.004600  -5.800000
-0.008300  -5.800000
0.004500  -5.900000
0.033000  -5.900000
0.042700  -5.900000
0.054000  -5.900000
0.048000  -5.900000
0.042000  -5.900000
0.025500  -6.000000
0.003000  -6.000000
-0.014300  -6.000000
-0.034600  -6.000000
-0.035300  -6.100000
-0.039000  -6.100000
-0.038300  -6.100000
-0.023300  -6.100000
-0.009100  -6.100000
0.006700  -6.200000
0.016500  -6.200000
0.025500  -6.200000
0.030700  -6.300000
0.027700  -6.300000
0.019500  -6.300000
0.003700  -6.300000
-0.004600  -6.300000
-0.006800  -6.400000
-0.003000  -6.400000
0.005200  -6.400000
0.005200  -6.500000
0.007500  -6.500000
0.007500  -6.600000
0.009000  -6.600000
0.010500  -6.700000
0.005200  -6.700000
0.002200  -6.700000
-0.006000  -6.800000
-0.009100  -6.800000
-0.012000  -6.800000
-0.012800  -6.900000
-0.010500  -6.900000
-0.009100  -6.900000
0.009000  -7.000000
0.027700  -7.000000
0.045000  -7.100000
0.045000  -7.100000
0.030700  -7.200000
0.010500  -7.200000
-0.027000  -7.200000
-0.054000  -7.300000
-0.071300  -7.300000
-0.051800  -7.400000
-0.019500  -7.400000
-0.003000  -7.500000
0.004500  -7.500000
-0.009100  -7.600000
0.009700  -7.600000
0.024000  -7.700000
0.029200  -7.700000
0.048000  -7.700000
0.033000  -7.800000
0.034500  -7.800000
0.027700  -7.900000
0.015700  -7.900000
0.000000  -8.000000
-0.042800  -8.000000
-0.053300  -8.100000
-0.065300  -8.100000
-0.045800  -8.200000
-0.006800  -8.300000
0.018000  -8.300000
0.063000  -8.400000
0.072000  -8.400000
0.067500  -8.500000
0.025500  -8.600000
-0.036800  -8.600000
-0.062300  -8.700000
-0.063000  -8.700000
-0.031500  -8.800000
-0.004600  -8.900000
0.019500  -8.900000
0.036000  -9.000000
0.031500  -9.000000
0.033700  -9.100000
0.036700  -9.200000
0.034500  -9.200000
0.027000  -9.300000
0.023200  -9.400000
0.015700  -9.400000
0.003700  -9.500000
-0.000800  -9.600000
-0.016500  -9.600000
-0.032300  -9.700000
-0.024800  -9.800000
-0.017300  -9.900000
-0.009800  -9.900000
-0.018100  -10.000000
-0.051800  -10.100000
-0.078000  -10.100000
-0.061500  -10.200000
-0.015800  -10.300000
0.009000  -10.400000
0.034500  -10.400000
0.045700  -10.500000
0.041200  -10.600000
0.040500  -10.700000
0.020200  -10.700000
0.015700  -10.800000
0.008200  -10.900000
0.000700  -10.900000
0.002200  -11.000000
-0.003000  -11.100000
0.002200  -11.200000
0.000700  -11.300000
0.007500  -11.300000
0.013500  -11.400000
0.008200  -11.500000
0.004500  -11.500000
0.007500  -11.600000
0.012000  -11.700000
0.009700  -11.700000
0.006700  -11.800000
0.002200  -11.900000
-0.005300  -12.000000
-0.014300  -12.100000
-0.018100  -12.200000
-0.010500  -12.200000
-0.004600  -12.300000
0.001500  -12.300000
0.009000  -12.400000
0.012000  -12.500000
0.012700  -12.600000
0.012700  -12.600000
0.007500  -12.700000
0.001500  -12.800000
-0.004600  -12.800000
-0.001500  -12.900000
0.008200  -13.000000
0.015000  -13.100000
0.020200  -13.100000
0.016500  -13.200000
0.014200  -13.200000
0.009700  -13.300000
-0.008300  -13.400000
-0.030800  -13.500000
-0.048000  -13.500000
-0.036800  -13.600000
-0.022500  -13.700000
-0.012000  -13.700000
-0.000800  -13.800000
-0.003000  -13.900000
-0.004600  -14.000000
0.006000  -14.000000
0.023200  -14.100000
0.031500  -14.200000
0.035200  -14.300000
0.033700  -14.300000
0.027700  -14.400000
0.017200  -14.400000
-0.003800  -14.500000
-0.015800  -14.600000
-0.027000  -14.700000
-0.031500  -14.800000
-0.012800  -14.800000
0.004500  -14.900000
0.011200  -15.000000
0.009700  -15.000000
0.001500  -15.100000
-0.012000  -15.200000
-0.033000  -15.300000
-0.030800  -15.300000
-0.012800  -15.400000
0.010500  -15.500000
0.038200  -15.600000
0.046500  -15.700000
0.048700  -15.800000
0.034500  -15.800000
0.018000  -15.900000
0.014200  -16.000000
0.006700  -16.100000
-0.003000  -16.100000
-0.019500  -16.200000
-0.029300  -16.300000
-0.033800  -16.300000
-0.038300  -16.500000
-0.029300  -16.500000
-0.025600  -16.600000
-0.009100  -16.700000
0.012000  -16.700000
0.021000  -16.800000
0.031500  -16.900000
0.029200  -17.000000
0.029200  -17.000000
0.018000  -17.100000
0.009000  -17.200000
0.011200  -17.200000
0.003000  -17.300000
0.003000  -17.400000
-0.002300  -17.500000
-0.016500  -17.600000
-0.016500  -17.600000
-0.013500  -17.700000
-0.004600  -17.800000
0.007500  -17.800000
0.009000  -18.000000
0.013500  -18.000000
0.012700  -18.100000
0.009000  -18.200000
0.004500  -18.300000
-0.003000  -18.400000
-0.006800  -18.500000
-0.009800  -18.500000
-0.008300  -18.600000
-0.005300  -18.700000
0.003000  -18.800000
0.020200  -18.900000
0.029200  -18.900000
0.027700  -19.000000
0.019500  -19.100000
0.012700  -19.200000
0.010500  -19.300000
0.009000  -19.400000
0.006700  -19.500000
-0.012800  -19.600000
-0.044300  -19.700000
-0.073500  -19.800000
-0.070600  -19.800000
-0.047300  -19.900000
-0.025600  -20.000000
0.004500  -20.200000
0.020200  -20.300000
0.033700  -20.300000
0.036000  -20.400000
0.027700  -20.500000
0.025500  -20.600000
0.010500  -20.700000
0.010500  -20.800000
0.008200  -20.900000
0.007500  -21.000000
0.012000  -21.100000
0.005200  -21.200000
0.006000  -21.300000
-0.000800  -21.400000
-0.004600  -21.500000
-0.006000  -21.600000
-0.008300  -21.600000
0.000700  -21.700000
0.005200  -21.900000
0.008200  -22.000000
0.005200  -22.100000
0.003700  -22.100000
0.000700  -22.200000
-0.007500  -22.400000
-0.005300  -22.500000
-0.005300  -22.500000
-0.005300  -22.600000
-0.003000  -22.700000
0.004500  -22.900000
0.010500  -23.000000
0.014200  -23.000000
0.020200  -23.100000
0.012700  -23.200000
0.009000  -23.400000
0.000000  -23.400000
-0.001500  -23.600000
-0.001500  -23.600000
-0.001500  -23.700000
0.000700  -23.800000
-0.004600  -23.900000
-0.006800  -24.000000
-0.011300  -24.100000
-0.006800  -24.200000
0.001500  -24.300000
0.004500  -24.300000
0.008200  -24.400000
0.009000  -24.500000
0.009000  -24.600000
0.003700  -24.700000
0.005200  -24.800000
0.005200  -24.900000
-0.000800  -25.000000
-0.001500  -25.100000
-0.006800  -25.200000
-0.001500  -25.200000
0.006000  -25.400000
0.006700  -25.400000
0.012000  -25.600000
0.009000  -25.700000
0.001500  -25.800000
-0.003000  -25.900000
-0.001500  -26.000000
0.009000  -26.100000
0.015000  -26.200000
0.023200  -26.300000
0.031500  -26.500000
0.034500  -26.600000
0.033700  -26.600000
0.016500  -26.800000
-0.004600  -26.900000
-0.033800  -27.000000
-0.060000  -27.100000
-0.067500  -27.200000
-0.061500  -27.300000
-0.038300  -27.500000
-0.018100  -27.600000
0.007500  -27.700000
0.037500  -27.800000
0.056200  -27.900000
0.059200  -28.000000
0.049500  -28.100000
0.036700  -28.200000
0.018000  -28.400000
-0.006800  -28.400000
-0.030000  -28.600000
-0.046500  -28.700000
-0.048000  -28.800000
-0.036800  -28.900000
-0.012800  -29.000000
0.012000  -29.200000
0.028500  -29.300000
0.034500  -29.400000
0.028500  -29.500000
0.020200  -29.600000
0.009700  -29.700000
-0.002300  -29.900000
-0.010500  -30.000000
-0.018100  -30.100000
-0.021800  -30.200000
-0.023300  -30.400000
-0.018800  -30.500000
-0.006000  -30.600000
0.006700  -30.700000
0.017200  -30.900000
0.024000  -31.000000
0.022500  -31.100000
0.015700  -31.300000
0.003700  -31.400000
0.000700  -31.500000
-0.001500  -31.700000
-0.006000  -31.800000
0.004500  -31.900000
0.010500  -32.000000
0.015700  -32.200000
0.017200  -32.300000
0.009700  -32.500000
0.006700  -32.600000
0.004500  -32.700000
0.001500  -32.800000
-0.003000  -32.900000
-0.005300  -33.100000
0.000000  -33.200000
0.012000  -33.300000
0.025500  -33.400000
0.032200  -33.600000
0.033000  -33.700000
0.023200  -33.800000
0.001500  -34.000000
-0.035300  -34.100000
-0.073500  -34.200000
-0.082500  -34.300000
-0.059300  -34.500000
-0.032300  -34.600000
-0.005300  -34.700000
0.015000  -34.800000
0.021700  -35.000000
0.027000  -35.100000
0.027700  -35.200000
0.024700  -35.300000
0.021700  -35.500000
0.018000  -35.600000
0.011200  -35.700000
0.001500  -35.800000
-0.002300  -36.000000
-0.003000  -36.100000
-0.000800  -36.200000
-0.002300  -36.300000
-0.004600  -36.500000
-0.005300  -36.600000
-0.008300  -36.700000
-0.005300  -36.800000
-0.000800  -36.900000
0.008200  -37.100000
0.015700  -37.200000
0.019500  -37.300000
0.019500  -37.500000
0.010500  -37.600000
0.004500  -37.700000
0.000700  -37.800000
-0.001500  -38.000000
0.000000  -38.100000
-0.000800  -38.200000
-0.003800  -38.300000
-0.000800  -38.500000
-0.000800  -38.600000
-0.000800  -38.700000
0.000000  -38.900000
0.001500  -39.000000
0.006000  -39.200000
0.008200  -39.300000
0.013500  -39.400000
0.012700  -39.500000
0.015000  -39.600000
0.016500  -39.800000
0.016500  -39.900000
0.021700  -40.100000
0.011200  -40.200000
-0.003000  -40.300000
-0.018100  -40.500000
-0.029300  -40.600000
-0.029300  -40.800000
-0.025600  -40.900000
-0.021800  -41.000000
-0.017300  -41.200000
-0.014300  -41.400000
-0.008300  -41.500000
-0.000800  -41.600000
0.002200  -41.800000
0.010500  -41.900000
0.014200  -42.100000
0.014200  -42.200000
0.012700  -42.300000
0.008200  -42.500000
0.005200  -42.700000
0.003000  -42.800000
0.001500  -43.000000
0.000700  -43.100000
-0.000800  -43.200000
0.001500  -43.400000
0.006700  -43.500000
0.012000  -43.700000
0.012700  -43.800000
0.012700  -44.000000
0.016500  -44.100000
0.013500  -44.200000
0.010500  -44.400000
0.012700  -44.600000
0.016500  -44.700000
0.014200  -44.800000
0.006000  -45.000000
-0.000800  -45.100000
-0.009100  -45.300000
-0.016500  -45.400000
-0.021800  -45.500000
-0.027800  -45.700000
-0.027800  -45.900000
-0.024000  -46.000000
-0.018100  -46.200000
-0.012000  -46.300000
-0.006000  -46.500000
0.000700  -46.600000
0.007500  -46.800000
0.014200  -46.900000
0.015700  -47.100000
0.017200  -47.300000
0.018700  -47.400000
0.018000  -47.600000
0.021700  -47.700000
0.016500  -47.900000
0.012000  -48.000000
0.009700  -48.200000
0.005200  -48.300000
0.005200  -48.500000
0.004500  -48.600000
0.004500  -48.800000
0.003000  -49.000000
0.004500  -49.100000
0.002200  -49.300000
-0.002300  -49.400000
-0.003000  -49.500000
-0.006800  -49.700000
-0.005300  -49.900000
-0.003800  -50.000000
-0.003000  -50.200000
0.000700  -50.300000
0.004500  -50.500000
0.004500  -50.600000
0.000000  -50.800000
-0.001500  -50.900000
-0.004600  -51.100000
-0.006800  -51.200000
-0.003000  -51.400000
0.000700  -51.500000
0.001500  -51.700000
0.005200  -51.800000
0.006700  -52.000000
0.008200  -52.100000
0.005200  -52.300000
-0.000800  -52.400000
-0.003800  -52.600000
-0.004600  -52.700000
-0.000800  -52.900000
-0.000800  -53.000000
0.005200  -53.200000
0.005200  -53.300000
0.004500  -53.500000
0.010500  -53.600000
0.008200  -53.800000
0.009000  -54.000000
0.007500  -54.100000
0.005200  -54.200000
0.003700  -54.400000
0.000700  -54.500000
0.000700  -54.700000
-0.004600  -54.900000
-0.004600  -55.000000
-0.003000  -55.100000
-0.000800  -55.300000
0.001500  -55.400000
-0.001500  -55.600000
-0.001500  -55.800000
-0.000800  -55.900000
0.000700  -56.000000
0.003000  -56.200000
0.003700  -56.300000
0.001500  -56.500000
0.000000  -56.600000
0.001500  -56.800000
0.005200  -56.900000
0.007500  -57.100000
0.006700  -57.200000
0.006700  -57.400000
0.003000  -57.500000
-0.004600  -57.600000
-0.008300  -57.800000
-0.010500  -58.000000
-0.010500  -58.100000
-0.015000  -58.300000
-0.012800  -58.500000
-0.009100  -58.600000
-0.003800  -58.800000
0.003000  -58.900000
0.009000  -59.100000
0.012700  -59.200000
0.008200  -59.400000
0.010500  -59.600000
0.009000  -59.700000
0.010500  -59.900000
0.012700  -60.000000
0.008200  -60.200000
0.009700  -60.300000
0.002200  -60.500000
0.000700  -60.700000
-0.000800  -60.800000
-0.000800  -61.000000
0.003000  -61.200000
0.005200  -61.300000
0.007500  -61.500000
0.006700  -61.700000
0.008200  -61.800000
0.003000  -62.000000
-0.000800  -62.100000
-0.004600  -62.300000
-0.010500  -62.500000
-0.009800  -62.700000
-0.011300  -62.900000
-0.007500  -63.000000
-0.003800  -63.200000
-0.001500  -63.400000
0.001500  -63.500000
0.000000  -63.700000
0.004500  -63.900000
0.006700  -64.000000
0.012000  -64.200000
0.014200  -64.400000
0.012000  -64.600000
0.009000  -64.700000
0.006000  -64.800000
0.004500  -65.000000
-0.000800  -65.200000
-0.000800  -65.300000
-0.001500  -65.500000
0.001500  -65.700000
0.004500  -65.800000
0.004500  -66.000000
0.006000  -66.200000
0.003000  -66.300000
0.006000  -66.500000
0.008200  -66.600000
0.005200  -66.800000
0.001500  -67.000000
-0.003800  -67.100000
-0.006000  -67.300000
-0.010500  -67.500000
-0.012800  -67.600000
-0.009100  -67.900000
-0.006800  -68.000000
-0.001500  -68.100000
0.002200  -68.300000
0.002200  -68.400000
0.004500  -68.600000
0.003700  -68.700000
0.005200  -68.900000
0.005200  -69.000000
0.006700  -69.200000
0.006700  -69.300000
0.006700  -69.500000
0.004500  -69.700000
0.000700  -69.800000
0.000700  -70.000000
-0.000800  -70.100000
0.000700  -70.200000
0.000000  -70.400000
-0.000800  -70.600000
-0.000800  -70.700000
0.000000  -70.900000
0.002200  -71.000000
0.003000  -71.100000
0.003000  -71.300000
0.007500  -71.500000
0.008200  -71.600000
0.006000  -71.700000
0.003700  -71.900000
-0.001500  -72.000000
-0.003000  -72.100000
-0.003800  -72.300000
-0.000800  -72.500000
0.001500  -72.600000
0.003000  -72.700000
0.004500  -72.900000
0.003700  -73.000000
0.004500  -73.100000
0.000700  -73.300000
-0.001500  -73.400000
0.000700  -73.600000
0.001500  -73.800000
0.003000  -73.800000
0.002200  -74.000000
0.000700  -74.100000
0.001500  -74.300000
0.001500  -74.400000
0.001500  -74.600000
0.001500  -74.700000
0.002200  -74.800000
0.004500  -75.000000
-0.000800  -75.100000
-0.000800  -75.200000
-0.004600  -75.400000
-0.006800  -75.500000
-0.003800  -75.600000
-0.005300  -75.800000
-0.000800  -76.000000
0.003000  -76.100000
0.003000  -76.200000
0.008200  -76.400000
0.006000  -76.500000
0.006700  -76.600000
0.006700  -76.800000
0.006700  -76.900000
0.009000  -77.000000
0.006700  -77.200000
0.006700  -77.300000
0.004500  -77.400000
0.003700  -77.500000
0.004500  -77.700000
0.000700  -77.800000
0.006000  -77.900000
0.006000  -78.100000
0.004500  -78.200000
0.004500  -78.300000
-0.001500  -78.500000
0.000000  -78.600000
-0.000800  -78.700000
-0.001500  -78.800000
0.001500  -79.000000
0.000700  -79.200000
0.003700  -79.200000
0.003000  -79.300000
0.001500  -79.400000
0.003000  -79.500000
0.002200  -79.600000
0.000700  -79.700000
0.000700  -79.800000
0.001500  -79.900000
0.004500  -80.000000
0.002200  -80.100000
0.000000  -80.200000
-0.003000  -80.300000
-0.006000  -80.400000
-0.003800  -80.500000
-0.003000  -80.600000
-0.004600  -80.700000
-0.001500  -80.800000
0.000700  -80.900000
0.005200  -81.000000
0.008200  -81.100000
0.006700  -81.200000
0.006000  -81.200000
0.003700  -81.300000
0.003700  -81.400000
0.002200  -81.500000
-0.001500  -81.500000
-0.000800  -81.600000
-0.001500  -81.700000
-0.001500  -81.700000
-0.000800  -81.800000
0.000700  -81.900000
0.003000  -81.900000
0.000700  -82.000000
0.000700  -82.100000
0.000000  -82.200000
-0.000800  -82.300000
-0.000800  -82.300000
-0.001500  -82.400000
0.000700  -82.400000
0.003000  -82.600000
0.006000  -82.600000
0.010500  -82.600000
0.008200  -82.700000
0.006700  -82.700000
0.003700  -82.800000
0.000700  -82.800000
0.001500  -82.800000
-0.003000  -82.900000
-0.000800  -82.900000
-0.001500  -83.000000
-0.003800  -83.000000
0.002200  -83.000000
0.004500  -83.100000
0.009700  -83.100000
0.007500  -83.200000
0.004500  -83.200000
0.006700  -83.300000
0.002200  -83.300000
0.002200  -83.300000
0.000000  -83.400000
-0.000800  -83.400000
-0.001500  -83.400000
-0.001500  -83.400000
-0.001500  -83.400000
-0.003000  -83.500000
-0.000800  -83.500000
0.000700  -83.500000
0.003700  -83.500000
0.000700  -83.500000
0.000700  -83.500000
0.001500  -83.500000
-0.000800  -83.600000
-0.000800  -83.600000
0.000700  -83.600000
0.000000  -83.600000
0.000700  -83.600000
0.003000  -83.600000
0.003700  -83.600000
0.003000  -83.700000
0.003700  -83.700000
0.000700  -83.700000
-0.001500  -83.700000
-0.004600  -83.700000
-0.004600  -83.700000
-0.001500  -83.700000
0.000000  -83.700000
0.003000  -83.600000
0.005200  -83.600000
0.005200  -83.600000
0.005200  -83.600000
0.005200  -83.600000
0.006700  -83.600000
0.004500  -83.600000
-0.000800  -83.500000
-0.003000  -83.500000
-0.003000  -83.500000
0.001500  -83.500000
0.004500  -83.500000
0.005200  -83.500000
0.005200  -83.500000
0.002200  -83.400000
0.005200  -83.400000
0.005200  -83.300000
0.004500  -83.300000
0.007500  -83.300000
0.006700  -83.200000
0.007500  -83.200000
0.004500  -83.100000
0.001500  -83.100000
-0.001500  -83.000000
-0.001500  -83.000000
0.004500  -83.000000
0.000700  -82.900000
-0.000800  -82.900000
-0.001500  -82.800000
-0.003800  -82.800000
-0.000800  -82.800000
-0.000800  -82.700000
-0.000800  -82.700000
0.001500  -82.600000
0.000700  -82.600000
-0.000800  -82.500000
0.000700  -82.400000
0.002200  -82.400000
0.004500  -82.400000
0.005200  -82.300000
0.009000  -82.200000
0.006000  -82.200000
0.001500  -82.100000
0.000700  -82.000000
-0.001500  -82.000000
-0.000800  -81.900000
0.000000  -81.900000
-0.000800  -81.800000
-0.002300  -81.800000
0.000700  -81.700000
0.003000  -81.700000
0.005200  -81.600000
0.005200  -81.500000
0.003700  -81.500000
0.005200  -81.500000
0.003000  -81.400000
0.005200  -81.300000
0.005200  -81.300000
0.004500  -81.200000
0.002200  -81.200000
-0.002300  -81.100000
-0.003000  -81.000000
-0.003000  -81.000000
-0.003000  -80.900000
0.000000  -80.900000
0.001500  -80.800000
0.003000  -80.800000
0.001500  -80.700000
0.002200  -80.600000
0.002200  -80.600000
0.000000  -80.600000
0.000700  -80.500000
0.003000  -80.400000
0.003700  -80.400000
0.005200  -80.300000
0.002200  -80.300000
0.000700  -80.200000
0.003000  -80.200000
0.001500  -80.100000
0.000700  -80.100000
0.001500  -80.100000
0.000700  -80.100000
0.001500  -80.000000
-0.000800  -80.000000
0.000700  -79.900000
0.003000  -79.900000
-0.000800  -79.800000
0.002200  -79.800000
0.001500  -79.700000
0.000700  -79.700000
0.000700  -79.700000
-0.000800  -79.700000
0.001500  -79.600000
-0.000800  -79.600000
0.000000  -79.600000
0.001500  -79.500000
0.002200  -79.500000
0.003700  -79.500000
0.000700  -79.400000
0.000000  -79.400000
-0.001500  -79.400000
-0.001500  -79.400000
0.001500  -79.300000
0.000700  -79.300000
0.003700  -79.300000
0.006000  -79.300000
0.004500  -79.300000
0.005200  -79.200000
0.005200  -79.200000
0.009000  -79.200000
0.008200  -79.200000
0.005200  -79.200000
0.004500  -79.100000
0.001500  -79.100000
0.003000  -79.100000
-0.000800  -79.100000
-0.000800  -79.100000
-0.003000  -79.100000
-0.007500  -79.100000
-0.004600  -79.100000
-0.005300  -79.100000
0.001500  -79.100000
0.004500  -79.100000
0.004500  -79.100000
0.004500  -79.100000
0.002200  -79.100000
0.005200  -79.100000
0.003700  -79.100000
0.002200  -79.000000
0.003000  -79.000000
0.005200  -79.000000
0.004500  -79.000000
0.000700  -79.000000
-0.000800  -79.000000
-0.002300  -79.000000
0.000700  -79.000000
0.003000  -79.000000
0.001500  -79.000000
0.001500  -79.000000
0.001500  -79.000000
0.003000  -79.000000
0.004500  -79.100000
0.003700  -79.100000
0.001500  -79.100000
0.001500  -79.100000
0.001500  -79.100000
-0.000800  -79.100000
-0.001500  -79.100000
-0.000800  -79.100000
-0.000800  -79.100000
0.000700  -79.100000
0.003000  -79.200000
0.001500  -79.200000
0.002200  -79.200000
-0.000800  -79.200000
-0.000800  -79.200000
0.002200  -79.200000
0.001500  -79.200000
0.003000  -79.200000
0.000700  -79.200000
0.000000  -79.200000
-0.001500  -79.200000
-0.001500  -79.200000
-0.001500  -79.200000
-0.004600  -79.200000
-0.004600  -79.200000
-0.004600  -79.200000
0.000700  -79.200000
0.000700  -79.200000
0.001500  -79.200000
0.004500  -79.200000
0.005200  -79.200000
0.008200  -79.200000
0.003000  -79.200000
0.004500  -79.200000
0.003000  -79.200000
0.004500  -79.200000
0.006700  -79.200000
0.005200  -79.200000
0.003700  -79.200000
0.000000  -79.200000
0.000000  -79.200000
-0.001500  -79.200000
0.000700  -79.200000
0.001500  -79.200000
0.002200  -79.200000
0.003700  -79.200000
-0.000800  -79.200000
0.000700  -79.200000
-0.001500  -79.200000
0.000000  -79.200000
0.002200  -79.200000
-0.000800  -79.200000
0.002200  -79.200000
0.001500  -79.200000
0.006700  -79.200000
0.006000  -79.200000
0.004500  -79.200000
0.006700  -79.200000
0.001500  -79.200000
0.004500  -79.200000
0.003700  -79.200000
0.003700  -79.200000
0.005200  -79.200000
0.001500  -79.200000
0.002200  -79.200000
0.001500  -79.200000
0.003700  -79.200000
0.006700  -79.200000
0.005200  -79.200000
0.006000  -79.200000
0.006700  -79.200000
0.003000  -79.200000
-0.000800  -79.200000
-0.000800  -79.200000
-0.000800  -79.200000
-0.000800  -79.200000
0.003000  -79.200000
0.003000  -79.200000
0.003000  -79.200000
0.002200  -79.200000
-0.001500  -79.200000
0.003000  -79.200000
0.001500  -79.200000
0.001500  -79.200000
0.003000  -79.200000
-0.001500  -79.200000
0.000700  -79.200000
0.000000  -79.100000
-0.000800  -79.100000
0.000000  -79.100000
-0.000800  -79.100000
0.003000  -79.100000
0.002200  -79.100000
-0.000800  -79.100000
0.000700  -79.100000
0.001500  -79.100000
0.003700  -79.100000
0.005200  -79.100000
0.003000  -79.100000
0.000700  -79.000000
-0.000800  -79.000000
-0.000800  -79.000000
0.000700  -79.000000
-0.000800  -79.000000
-0.000800  -79.000000
-0.001500  -79.000000
-0.003000  -78.900000
0.000700  -78.900000
-0.001500  -78.900000
-0.003000  -78.900000
-0.001500  -78.900000
0.000000  -78.900000
0.004500  -78.900000
0.003000  -78.900000
0.008200  -78.900000
0.005200  -78.900000
0.004500  -78.900000
0.005200  -78.900000
0.000700  -78.900000
0.003000  -78.900000
-0.000800  -78.900000
0.000700  -78.900000
0.003700  -78.800000
0.003700  -78.800000
0.007500  -78.800000
0.003700  -78.800000
0.004500  -78.800000
0.006000  -78.800000
0.004500  -78.800000
0.006700  -78.800000
0.005200  -78.800000
0.004500  -78.800000
0.001500  -78.800000
-0.002300  -78.800000
-0.000800  -78.800000
-0.004600  -78.800000
-0.000800  -78.800000
-0.001500  -78.800000
-0.000800  -78.800000
0.001500  -78.800000
0.000700  -78.800000
0.003700  -78.800000
0.001500  -78.800000
0.002200  -78.800000
0.001500  -78.800000
-0.003000  -78.800000
-0.001500  -78.800000
-0.001500  -78.800000
0.002200  -78.800000
0.000700  -78.800000
-0.000800  -78.800000
0.002200  -78.800000
0.001500  -78.800000
0.005200  -78.800000
0.005200  -78.800000
0.006700  -78.800000
0.006700  -78.800000
0.003700  -78.800000
0.004500  -78.800000
0.000700  -78.800000
-0.001500  -78.800000
-0.000800  -78.800000
-0.001500  -78.800000
-0.000800  -78.800000
-0.002300  -78.800000
0.003000  -78.800000
0.005200  -78.800000
0.008200  -78.800000
0.010500  -78.800000
0.005200  -78.800000
0.003000  -78.800000
-0.002300  -78.800000
-0.003800  -78.800000
-0.005300  -78.800000
-0.003000  -78.800000
-0.000800  -78.800000
0.000000  -78.800000
0.000700  -78.800000
0.001500  -78.800000
0.003000  -78.800000
0.003000  -78.800000
0.003700  -78.800000
0.001500  -78.800000
-0.000800  -78.800000
0.000000  -78.800000
-0.000800  -78.800000
0.000000  -78.800000
0.000000  -78.800000
0.000700  -78.800000
0.004500  -78.800000
0.006700  -78.800000
0.008200  -78.800000
0.006700  -78.800000
0.004500  -78.800000
0.001500  -78.800000
-0.003000  -78.800000
-0.000800  -78.800000
0.000000  -78.800000
-0.000800  -78.800000
0.000700  -78.800000
0.000700  -78.800000
0.002200  -78.800000
0.001500  -78.800000
0.002200  -78.800000
0.000700  -78.800000
0.003700  -78.800000
0.009000  -78.800000
0.005200  -78.800000
0.006700  -78.800000
0.001500  -78.800000
-0.003000  -78.800000
-0.002300  -78.800000
-0.005300  -78.800000
0.001500  -78.800000
0.000000  -78.800000
0.001500  -78.800000
0.003700  -78.800000
-0.000800  -78.800000
-0.000800  -78.800000
-0.001500  -78.800000
0.003000  -78.800000
0.004500  -78.800000
0.004500  -78.800000
0.001500  -78.800000
-0.001500  -78.800000
0.000000  -78.800000
0.000700  -78.800000
0.002200  -78.800000
0.001500  -78.800000
0.001500  -78.800000
0.003000  -78.800000
0.003000  -78.800000
0.005200  -78.800000
0.004500  -78.800000
0.005200  -78.800000
0.003700  -78.800000
0.000700  -78.800000
0.001500  -78.800000
0.000000  -78.800000
0.002200  -78.800000
0.000700  -78.800000
-0.000800  -78.800000
0.002200  -78.700000
0.001500  -78.700000
0.001500  -78.700000
0.002200  -78.700000
0.003000  -78.700000
0.002200  -78.700000
-0.002300  -78.700000
-0.002300  -78.700000
0.000000  -78.700000
0.002200  -78.700000
0.003000  -78.700000
0.003000  -78.700000
0.005200  -78.700000
0.005200  -78.700000
0.001500  -78.700000
0.002200  -78.700000
0.000700  -78.700000
-0.000800  -78.700000
0.000000  -78.700000
0.001500  -78.700000
0.003000  -78.700000
0.003000  -78.700000
0.008200  -78.700000
0.009700  -78.700000
0.006700  -78.700000
0.003000  -78.700000
-0.003000  -78.700000
-0.005300  -78.700000
-0.004600  -78.700000
-0.001500  -78.700000
0.001500  -78.700000
0.000700  -78.700000
0.005200  -78.700000
0.005200  -78.700000
0.005200  -78.700000
0.006000  -78.700000
0.003000  -78.700000
0.004500  -78.700000
0.004500  -78.700000
0.001500  -78.700000
-0.003000  -78.700000
-0.005300  -78.700000
-0.007500  -78.700000
-0.002300  -78.700000
0.000000  -78.700000
-0.001500  -78.700000
0.000700  -78.700000
0.001500  -78.700000
0.005200  -78.700000
0.003700  -78.700000
0.000000  -78.700000
0.003000  -78.700000
0.002200  -78.700000
0.001500  -78.700000
0.003000  -78.700000
0.004500  -78.700000
0.004500  -78.700000
0.003000  -78.700000
0.003000  -78.700000
0.000700  -78.700000
-0.000800  -78.700000
-0.000800  -78.700000
0.000000  -78.700000
0.002200  -78.700000
0.004500  -78.700000
0.005200  -78.700000
0.003700  -78.700000
0.003000  -78.700000
0.004500  -78.700000
0.002200  -78.700000
0.001500  -78.700000
0.001500  -78.700000
0.000700  -78.700000
0.002200  -78.700000
0.003700  -78.700000
0.003700  -78.700000
0.003700  -78.700000
0.002200  -78.700000
-0.003800  -78.700000
-0.007500  -78.700000
-0.005300  -78.700000
-0.005300  -78.700000
-0.001500  -78.700000
-0.000800  -78.700000
-0.000800  -78.700000
0.005200  -78.700000
0.004500  -78.700000
0.009000  -78.700000
0.005200  -78.700000
0.005200  -78.700000
0.009000  -78.700000
0.005200  -78.700000
0.006700  -78.700000
0.003700  -78.700000
0.004500  -78.700000
0.003000  -78.700000
-0.001500  -78.700000
0.003000  -78.700000
-0.001500  -78.700000
-0.000800  -78.700000
-0.000800  -78.700000
-0.000800  -78.700000
0.003000  -78.700000
0.000700  -78.700000
0.006700  -78.700000
0.004500  -78.700000
0.006000  -78.700000
0.004500  -78.700000
-0.003000  -78.700000
-0.001500  -78.700000
-0.004600  -78.700000
-0.000800  -78.700000
0.002200  -78.700000
0.003000  -78.700000
0.005200  -78.700000
0.001500  -78.700000
0.004500  -78.700000
0.001500  -78.700000
0.001500  -78.700000
-0.000800  -78.700000
-0.001500  -78.700000
0.002200  -78.700000
0.002200  -78.700000
0.004500  -78.700000
0.001500  -78.700000
0.000700  -78.700000
0.003000  -78.700000
0.002200  -78.700000
0.003000  -78.700000
0.000700  -78.700000
0.001500  -78.800000
0.004500  -78.800000
0.003700  -78.800000
0.004500  -78.800000
0.001500  -78.800000
0.002200  -78.800000
0.001500  -78.800000
0.000700  -78.800000
0.005200  -78.800000
0.000700  -78.800000
0.003000  -78.800000
0.005200  -78.800000
0.003000  -78.800000
0.005200  -78.800000
-0.002300  -78.800000
-0.001500  -78.800000
-0.003000  -78.800000
-0.001500  -78.800000
0.004500  -78.800000
0.000000  -78.800000
0.001500  -78.800000
-0.001500  -78.800000
-0.001500  -78.800000
0.001500  -78.800000
0.003700  -78.800000
0.008200  -78.800000
0.005200  -78.800000
0.002200  -78.800000
-0.001500  -78.800000
-0.003000  -78.800000
-0.002300  -78.800000
-0.003800  -78.800000
-0.000800  -78.800000
0.001500  -78.800000
0.004500  -78.800000
0.006700  -78.800000
0.007500  -78.800000
0.005200  -78.800000
0.003000  -78.800000
0.000700  -78.800000
0.000000  -78.800000
0.000700  -78.800000
0.000000  -78.800000
-0.000800  -78.800000
-0.000800  -78.800000
0.004500  -78.800000
0.004500  -78.800000
0.001500  -78.800000
0.003000  -78.800000
0.001500  -78.800000
0.003700  -78.800000
0.001500  -78.800000
0.003000  -78.800000
0.003000  -78.800000
-0.001500  -78.800000
0.000700  -78.800000
-0.004600  -78.800000
-0.000800  -78.800000
0.001500  -78.800000
-0.000800  -78.800000
0.001500  -78.800000
-0.002300  -78.800000
0.003000  -78.800000
0.002200  -78.800000
0.003000  -78.800000
0.004500  -78.800000
0.000000  -78.800000
0.003000  -78.800000
-0.000800  -78.800000
0.000000  -78.800000
0.002200  -78.800000
0.003000  -78.800000
0.007500  -78.800000
0.005200  -78.800000
0.006700  -78.800000
0.006700  -78.800000
0.005200  -78.800000
0.003000  -78.800000
0.001500  -78.800000
0.000700  -78.800000
-0.002300  -78.800000
0.000000  -78.800000
-0.002300  -78.800000
-0.001500  -78.800000
0.000700  -78.800000
0.000000  -78.800000
0.003700  -78.800000
0.003000  -78.800000
0.002200  -78.800000
0.001500  -78.800000
0.000000  -78.800000
0.003700  -78.800000
0.000700  -78.800000
0.002200  -78.800000
0.004500  -78.800000
0.001500  -78.800000
0.004500  -78.800000
0.003000  -78.800000
0.004500  -78.800000
0.004500  -78.800000
0.003000  -78.800000
0.003000  -78.800000
-0.000800  -78.800000
-0.003000  -78.800000
-0.003000  -78.800000
-0.000800  -78.800000
0.003000  -78.800000
0.003000  -78.800000
0.003000  -78.800000
0.003000  -78.800000
0.001500  -78.800000
-0.000800  -78.800000
-0.001500  -78.800000
0.000700  -78.800000
0.000700  -78.800000
0.002200  -78.800000
0.003000  -78.800000
0.003000  -78.800000
0.004500  -78.800000
0.004500  -78.800000
0.003000  -78.800000
0.001500  -78.800000
0.000700  -78.800000
-0.003000  -78.800000
-0.003800  -78.800000
0.000700  -78.800000
-0.000800  -78.800000
0.004500  -78.800000
0.005200  -78.800000
0.006700  -78.800000
0.007500  -78.800000
0.003000  -78.800000
0.003700  -78.800000
0.000700  -78.800000
0.000700  -78.800000
-0.001500  -78.800000
-0.003000  -78.800000
-0.001500  -78.800000
-0.000800  -78.800000
0.003700  -78.800000
0.003700  -78.800000
0.005200  -78.800000
0.004500  -78.800000
0.004500  -78.800000
0.005200  -78.800000
0.000000  -78.800000
0.000000  -78.800000
-0.001500  -78.800000
-0.003800  -78.800000
-0.001500  -78.800000
-0.000800  -78.800000
0.000000  -78.800000
0.000700  -78.800000
0.000700  -78.800000
0.000700  -78.800000
0.002200  -78.800000
0.003700  -78.800000
0.003000  -78.800000
0.000700  -78.800000
0.003000  -78.800000
0.003000  -78.800000
0.003000  -78.800000
0.003000  -78.800000
0.003700  -78.800000
0.004500  -78.800000
0.001500  -78.800000
0.000700  -78.800000
-0.000800  -78.800000
0.001500  -78.800000
0.003700  -78.800000
0.005200  -78.800000
0.005200  -78.800000
0.004500  -78.800000
0.003700  -78.800000
0.000000  -78.800000
-0.001500  -78.800000
-0.001500  -78.800000
0.000000  -78.800000
-0.000800  -78.800000
-0.001500  -78.800000
0.000000  -78.800000
-0.000800  -78.800000
0.000700  -78.800000
0.003700  -78.800000
0.006700  -78.800000
0.006000  -78.800000
0.006000  -78.800000
0.006000  -78.800000
0.006700  -78.800000
0.005200  -78.800000
0.005200  -78.800000
0.006700  -78.800000
0.003000  -78.800000
0.000700  -78.800000
-0.003000  -78.800000
-0.005300  -78.800000
-0.008300  -78.800000
-0.006800  -78.800000
-0.004600  -78.800000
-0.003800  -78.800000
-0.000800  -78.800000
-0.001500  -78.800000
-0.001500  -78.800000
-0.000800  -78.800000
0.003000  -78.800000
0.006700  -78.800000
0.006000  -78.800000
0.010500  -78.800000
0.009700  -78.800000
0.008200  -78.800000
0.004500  -78.800000
0.002200  -78.800000
0.003000  -78.800000
-0.001500  -78.800000
-0.001500  -78.800000
-0.003000  -78.800000
-0.005300  -78.800000
-0.005300  -78.800000
-0.004600  -78.800000
-0.000800  -78.800000
-0.001500  -78.800000
-0.004600  -78.800000
-0.005300  -78.800000
-0.004600  -78.800000
-0.002300  -78.800000
0.003000  -78.800000
0.006700  -78.800000
0.009000  -78.800000
0.012000  -78.800000
0.013500  -78.800000
0.012000  -78.800000
0.008200  -78.800000
0.004500  -78.800000
-0.005300  -78.800000
-0.009800  -78.800000
-0.010500  -78.800000
-0.006000  -78.800000
-0.000800  -78.800000
0.003000  -78.800000
0.010500  -78.800000
0.019500  -78.900000
0.025500  -78.900000
0.023200  -78.900000
0.018700  -78.900000
0.013500  -78.900000
0.014200  -78.900000
0.018000  -78.900000
0.017200  -78.900000
0.012700  -79.000000
-0.001500  -79.000000
-0.012000  -79.000000
-0.018100  -79.000000
-0.018100  -79.000000
-0.012800  -79.100000
-0.009100  -79.100000
-0.004600  -79.100000
-0.000800  -79.100000
0.000000  -79.100000
-0.003000  -79.100000
-0.004600  -79.200000
-0.009800  -79.200000
-0.018100  -79.200000
-0.021800  -79.200000
-0.018800  -79.200000
-0.011300  -79.200000
-0.006000  -79.300000
0.004500  -79.300000
0.015700  -79.300000
0.021000  -79.400000
0.024700  -79.400000
0.026200  -79.400000
0.021700  -79.500000
0.015700  -79.500000
0.015700  -79.500000
0.013500  -79.500000
0.006000  -79.600000
-0.001500  -79.600000
-0.010500  -79.600000
-0.023300  -79.700000
-0.019500  -79.700000
-0.006800  -79.700000
0.006700  -79.700000
0.017200  -79.800000
0.021700  -79.800000
0.023200  -79.900000
0.014200  -80.000000
0.005200  -80.000000
-0.006800  -80.100000
-0.023300  -80.100000
-0.030800  -80.100000
-0.034600  -80.200000
-0.025600  -80.200000
-0.012000  -80.300000
0.003000  -80.300000
0.021000  -80.400000
0.027700  -80.500000
0.031500  -80.500000
0.026200  -80.600000
0.021700  -80.600000
0.012000  -80.600000
0.003000  -80.700000
0.006700  -80.700000
0.005200  -80.700000
0.003000  -80.800000
-0.004600  -80.800000
-0.008300  -80.800000
-0.003800  -80.900000
0.003000  -80.900000
0.003000  -80.900000
0.000700  -81.000000
-0.000800  -81.000000
-0.005300  -81.000000
-0.001500  -81.000000
0.001500  -81.000000
-0.000800  -81.100000
-0.002300  -81.100000
-0.008300  -81.100000
-0.008300  -81.200000
-0.005300  -81.200000
-0.006000  -81.200000
-0.005300  -81.300000
-0.003000  -81.300000
-0.001500  -81.300000
-0.001500  -81.400000
0.002200  -81.400000
0.006700  -81.400000
0.008200  -81.400000
0.013500  -81.500000
0.017200  -81.500000
0.012000  -81.500000
0.011200  -81.500000
0.012000  -81.500000
0.009000  -81.600000
0.005200  -81.600000
-0.006800  -81.600000
-0.012000  -81.600000
-0.018800  -81.700000
-0.021800  -81.700000
-0.018100  -81.700000
-0.018100  -81.700000
-0.009100  -81.800000
-0.004600  -81.800000
0.000000  -81.800000
0.001500  -81.800000
-0.002300  -81.900000
-0.001500  -81.900000
0.000700  -81.900000
0.009000  -81.900000
0.011200  -81.900000
0.012000  -81.900000
0.012700  -81.900000
0.010500  -81.900000
0.014200  -82.000000
0.016500  -82.000000
0.019500  -82.000000
0.020200  -82.000000
0.015700  -82.000000
0.013500  -82.100000
0.012700  -82.100000
0.015000  -82.100000
0.006700  -82.200000
-0.000800  -82.200000
-0.003000  -82.200000
-0.007500  -82.200000
-0.008300  -82.200000
-0.010500  -82.100000
-0.005300  -82.100000
-0.000800  -82.100000
-0.003800  -82.100000
-0.003800  -82.100000
-0.007500  -82.100000
-0.011300  -82.100000
-0.014300  -82.100000
-0.017300  -82.100000
-0.015800  -82.100000
-0.012800  -82.100000
-0.001500  -82.100000
0.011200  -82.100000
0.021700  -82.100000
0.027700  -82.100000
0.021700  -82.100000
0.016500  -82.100000
0.009700  -82.100000
0.006700  -82.100000
0.001500  -82.100000
-0.003000  -82.100000
-0.001500  -82.100000
-0.007500  -82.100000
-0.010500  -82.100000
-0.015800  -82.100000
-0.014300  -82.000000
-0.010500  -82.000000
-0.006800  -82.000000
0.006700  -82.000000
0.011200  -82.000000
0.014200  -82.000000
0.015700  -82.000000
0.020200  -82.000000
0.023200  -82.000000
0.015700  -82.000000
0.007500  -82.000000
-0.009100  -82.000000
-0.019500  -82.000000
-0.027800  -82.000000
-0.029300  -81.900000
-0.025600  -81.900000
-0.024000  -81.900000
-0.009800  -81.900000
0.001500  -81.900000
0.017200  -81.900000
0.036000  -81.800000
0.048000  -81.800000
0.051700  -81.800000
0.040500  -81.800000
0.030700  -81.800000
0.019500  -81.700000
0.012700  -81.700000
0.005200  -81.700000
-0.011300  -81.700000
-0.018100  -81.600000
-0.023300  -81.600000
-0.024000  -81.600000
-0.023300  -81.500000
-0.021800  -81.500000
-0.016500  -81.400000
-0.015800  -81.400000
-0.006800  -81.300000
0.001500  -81.300000
0.014200  -81.200000
0.023200  -81.100000
0.028500  -81.100000
0.032200  -81.000000
0.025500  -81.000000
0.020200  -80.900000
0.009000  -80.900000
0.005200  -80.800000
-0.003800  -80.800000
-0.017300  -80.700000
-0.024800  -80.600000
-0.036800  -80.600000
-0.030800  -80.600000
-0.028500  -80.500000
-0.015000  -80.400000
-0.003800  -80.300000
0.001500  -80.200000
0.008200  -80.100000
-0.001500  -80.100000
-0.000800  -80.000000
-0.004600  -79.900000
-0.005300  -79.800000
-0.000800  -79.700000
-0.006800  -79.600000
-0.004600  -79.500000
-0.005300  -79.400000
0.003700  -79.300000
0.019500  -79.200000
0.034500  -79.200000
0.053200  -79.100000
0.050200  -79.000000
0.039000  -78.900000
0.024700  -78.800000
0.005200  -78.800000
-0.003000  -78.600000
-0.009100  -78.500000
-0.004600  -78.400000
-0.004600  -78.300000
-0.006800  -78.200000
-0.006800  -78.100000
-0.018800  -78.000000
-0.019500  -77.900000
-0.024800  -77.800000
-0.027800  -77.700000
-0.019500  -77.600000
-0.015000  -77.500000
-0.003800  -77.400000
-0.000800  -77.300000
0.004500  -77.200000
0.009000  -77.100000
0.009000  -77.000000
0.019500  -76.900000
0.017200  -76.800000
0.021700  -76.600000
0.020200  -76.500000
0.018000  -76.400000
0.021700  -76.200000
0.008200  -76.100000
0.006700  -75.900000
-0.003800  -75.800000
-0.015800  -75.600000
-0.015800  -75.500000
-0.023300  -75.300000
-0.014300  -75.200000
-0.012800  -75.100000
-0.003800  -74.900000
0.012700  -74.800000
0.023200  -74.700000
0.039700  -74.500000
0.040500  -74.300000
0.034500  -74.200000
0.025500  -74.100000
0.014200  -73.900000
0.010500  -73.800000
0.000700  -73.600000
-0.008300  -73.500000
-0.016500  -73.400000
-0.022500  -73.200000
-0.027000  -73.100000
-0.027000  -72.900000
-0.016500  -72.800000
-0.003800  -72.600000
0.001500  -72.500000
0.009000  -72.300000
0.021700  -72.200000
0.024000  -72.000000
0.027000  -71.900000
0.024000  -71.700000
0.012700  -71.600000
0.006700  -71.500000
-0.009100  -71.300000
-0.017300  -71.100000
-0.031500  -71.000000
-0.046500  -70.800000
-0.055500  -70.700000
-0.066800  -70.500000
-0.055500  -70.300000
-0.039000  -70.200000
-0.012800  -70.000000
0.019500  -69.800000
0.042000  -69.700000
0.060000  -69.500000
0.063000  -69.300000
0.060000  -69.200000
0.051000  -69.000000
0.038200  -68.900000
0.021700  -68.700000
0.006700  -68.500000
-0.007500  -68.400000
-0.024000  -68.200000
-0.031500  -68.000000
-0.042000  -67.900000
-0.033800  -67.700000
-0.023300  -67.500000
-0.015800  -67.400000
-0.001500  -67.200000
0.015700  -67.000000
0.042000  -66.900000
0.049500  -66.700000
0.060000  -66.500000
0.062200  -66.400000
0.046500  -66.200000
0.030000  -66.000000
-0.004600  -65.900000
-0.031500  -65.700000
-0.055500  -65.600000
-0.070600  -65.400000
-0.071300  -65.200000
-0.062300  -65.100000
-0.036100  -64.900000
-0.006800  -64.700000
0.024700  -64.600000
0.039700  -64.400000
0.042000  -64.200000
0.038200  -64.000000
0.029200  -63.900000
0.019500  -63.700000
0.006700  -63.500000
0.001500  -63.300000
-0.001500  -63.100000
-0.000800  -63.000000
0.006700  -62.800000
0.010500  -62.600000
0.019500  -62.500000
0.020200  -62.300000
0.005200  -62.100000
-0.005300  -61.900000
-0.009800  -61.700000
-0.017300  -61.600000
-0.018100  -61.400000
-0.009100  -61.200000
-0.006000  -61.000000
-0.003800  -60.800000
-0.006000  -60.700000
0.003000  -60.500000
0.015700  -60.300000
0.027000  -60.200000
0.031500  -60.000000
0.027000  -59.800000
0.027700  -59.600000
0.017200  -59.500000
0.012700  -59.300000
0.019500  -59.100000
0.019500  -59.000000
0.018000  -58.800000
0.008200  -58.600000
-0.002300  -58.500000
-0.014300  -58.300000
-0.018100  -58.100000
-0.021000  -57.900000
-0.034600  -57.800000
-0.042000  -57.600000
-0.053300  -57.400000
-0.058500  -57.200000
-0.057800  -57.100000
-0.059300  -56.900000
-0.052500  -56.700000
-0.041300  -56.500000
-0.017300  -56.300000
0.009700  -56.200000
0.035200  -56.000000
0.050200  -55.800000
0.048000  -55.600000
0.045700  -55.500000
0.041200  -55.300000
0.038200  -55.100000
0.033000  -54.900000
0.020200  -54.800000
0.012000  -54.600000
0.001500  -54.400000
0.001500  -54.200000
0.012700  -54.000000
0.033700  -53.900000
0.061500  -53.700000
0.071200  -53.500000
0.075000  -53.400000
0.067500  -53.200000
0.029200  -53.000000
-0.012000  -52.900000
-0.050300  -52.700000
-0.073500  -52.500000
-0.079500  -52.300000
-0.080300  -52.200000
-0.069100  -52.000000
-0.063000  -51.800000
-0.050300  -51.700000
-0.033000  -51.500000
-0.007500  -51.300000
0.037500  -51.200000
0.066700  -51.000000
0.087700  -50.900000
0.088500  -50.700000
0.069000  -50.500000
0.038200  -50.400000
-0.005300  -50.200000
-0.027800  -50.000000
-0.042800  -49.900000
-0.042800  -49.800000
-0.026300  -49.600000
-0.024000  -49.500000
-0.005300  -49.300000
0.025500  -49.200000
0.060000  -49.100000
0.075000  -48.900000
0.047200  -48.800000
0.006700  -48.600000
-0.042000  -48.500000
-0.075000  -48.300000
-0.091500  -48.200000
-0.096800  -48.100000
-0.073500  -47.900000
-0.040500  -47.700000
-0.001500  -47.600000
0.036700  -47.500000
0.071200  -47.300000
0.086200  -47.200000
0.076500  -47.100000
0.060700  -46.900000
0.030700  -46.800000
0.005200  -46.700000
-0.018100  -46.500000
-0.036800  -46.400000
-0.042800  -46.300000
-0.044300  -46.100000
-0.035300  -46.000000
-0.030000  -45.900000
-0.021800  -45.700000
-0.014300  -45.600000
-0.003000  -45.500000
0.016500  -45.300000
0.027700  -45.200000
0.038200  -45.000000
0.037500  -44.900000
0.030000  -44.800000
0.020200  -44.600000
0.004500  -44.500000
-0.009100  -44.400000
-0.018100  -44.200000
-0.012000  -44.100000
0.005200  -44.000000
0.021000  -43.800000
0.033000  -43.700000
0.030000  -43.600000
0.024000  -43.400000
0.012000  -43.300000
-0.006000  -43.200000
-0.025600  -43.000000
-0.036800  -42.900000
-0.031500  -42.800000
-0.019500  -42.600000
-0.003800  -42.500000
0.012000  -42.300000
0.021700  -42.200000
0.030700  -42.100000
0.030000  -41.900000
0.029200  -41.900000
0.014200  -41.700000
-0.006800  -41.600000
-0.031500  -41.400000
-0.063800  -41.300000
-0.077300  -41.200000
-0.082500  -41.100000
-0.074300  -41.000000
-0.048800  -40.800000
-0.004600  -40.700000
0.046500  -40.600000
0.106500  -40.500000
0.163500  -40.300000
0.183700  -40.200000
0.176200  -40.100000
0.137200  -40.000000
0.087000  -39.800000
0.019500  -39.700000
-0.069800  -39.600000
-0.123800  -39.400000
-0.144100  -39.300000
-0.130500  -39.200000
-0.097500  -39.100000
-0.070600  -38.900000
-0.051800  -38.800000
-0.044300  -38.700000
-0.038300  -38.600000
-0.009100  -38.400000
0.020200  -38.300000
0.030000  -38.200000
0.033000  -38.100000
0.042000  -37.900000
0.050200  -37.800000
0.041200  -37.700000
0.029200  -37.500000
0.018000  -37.400000
0.001500  -37.300000
-0.022500  -37.200000
-0.053300  -37.000000
-0.073500  -36.900000
-0.081800  -36.800000
-0.066000  -36.700000
-0.038300  -36.500000
0.003000  -36.400000
0.051700  -36.300000
0.093700  -36.100000
0.118500  -36.000000
0.114000  -35.900000
0.105000  -35.800000
0.073500  -35.600000
0.033700  -35.500000
0.000700  -35.400000
-0.020300  -35.200000
-0.037500  -35.100000
-0.054000  -35.000000
-0.040500  -34.900000
-0.023300  -34.700000
0.017200  -34.600000
0.049500  -34.500000
0.035200  -34.300000
0.024700  -34.200000
0.012700  -34.100000
0.000700  -34.000000
-0.039000  -33.800000
-0.082500  -33.700000
-0.102800  -33.600000
-0.113300  -33.500000
-0.092300  -33.300000
-0.061500  -33.200000
-0.020300  -33.100000
0.003000  -33.000000
0.026200  -32.900000
0.054000  -32.700000
0.057000  -32.600000
0.078700  -32.400000
0.085500  -32.400000
0.064500  -32.200000
0.029200  -32.100000
-0.015800  -32.000000
-0.040500  -31.900000
-0.056300  -31.700000
-0.045800  -31.600000
-0.009100  -31.500000
0.038200  -31.400000
0.108000  -31.300000
0.155200  -31.200000
0.158200  -31.100000
0.129000  -30.900000
0.059200  -30.800000
-0.027800  -30.700000
-0.120000  -30.600000
-0.182300  -30.500000
-0.196500  -30.400000
-0.176300  -30.200000
-0.103500  -30.200000
-0.039000  -30.000000
0.035200  -29.900000
0.101200  -29.800000
0.120000  -29.700000
0.146200  -29.600000
0.141700  -29.500000
0.123700  -29.400000
0.078000  -29.300000
0.012700  -29.200000
-0.042000  -29.100000
-0.129000  -28.900000
-0.175600  -28.800000
-0.194300  -28.700000
-0.186000  -28.600000
-0.144100  -28.500000
-0.093800  -28.400000
-0.009100  -28.300000
0.039700  -28.200000
0.085500  -28.100000
0.117700  -28.000000
0.115500  -27.900000
0.113200  -27.800000
0.086200  -27.700000
0.069700  -27.600000
0.040500  -27.500000
0.021700  -27.400000
0.012000  -27.300000
-0.005300  -27.200000
-0.010500  -27.100000
-0.016500  -27.000000
0.014200  -26.900000
0.029200  -26.800000
0.029200  -26.700000
0.034500  -26.600000
0.010500  -26.500000
0.006000  -26.400000
-0.010500  -26.300000
-0.021800  -26.200000
-0.024000  -26.100000
-0.026300  -26.000000
-0.001500  -25.900000
-0.018800  -25.800000
-0.036800  -25.700000
-0.042800  -25.600000
-0.054800  -25.500000
-0.033000  -25.400000
-0.005300  -25.300000
0.036700  -25.200000
0.072700  -25.100000
0.087700  -25.000000
0.100500  -24.900000
0.087000  -24.800000
0.058500  -24.700000
0.041200  -24.600000
0.057700  -24.500000
0.075700  -24.400000
0.079500  -24.300000
0.053200  -24.200000
-0.032300  -24.100000
-0.115500  -24.000000
-0.189000  -23.900000
-0.232500  -23.800000
-0.206300  -23.700000
-0.138100  -23.600000
-0.045000  -23.500000
0.019500  -23.400000
0.040500  -23.400000
0.053200  -23.300000
0.051000  -23.200000
0.057700  -23.100000
0.076500  -23.000000
0.044200  -22.900000
-0.009100  -22.800000
-0.021800  -22.700000
-0.048800  -22.600000
-0.078000  -22.500000
-0.060800  -22.400000
-0.032300  -22.300000
-0.002300  -22.200000
0.004500  -22.100000
0.001500  -22.100000
0.015700  -22.000000
0.042700  -21.900000
0.089200  -21.800000
0.102700  -21.700000
0.085500  -21.600000
0.042000  -21.600000
0.007500  -21.500000
-0.012800  -21.500000
-0.039800  -21.400000
-0.048800  -21.300000
-0.051100  -21.200000
-0.029300  -21.200000
-0.003000  -21.100000
0.027700  -21.000000
0.070500  -21.000000
0.097500  -20.900000
0.108000  -20.800000
0.100500  -20.700000
0.075000  -20.700000
0.031500  -20.600000
-0.018800  -20.600000
-0.050300  -20.500000
-0.072100  -20.400000
-0.074300  -20.300000
-0.054000  -20.300000
-0.029300  -20.200000
0.016500  -20.100000
0.030700  -20.000000
0.015700  -20.000000
0.017200  -19.900000
0.042700  -19.800000
0.089200  -19.800000
0.083200  -19.700000
0.021000  -19.600000
-0.071300  -19.500000
-0.176300  -19.500000
-0.242300  -19.400000
-0.264800  -19.300000
-0.222000  -19.300000
-0.093800  -19.200000
0.042000  -19.100000
0.107200  -19.000000
0.145500  -18.900000
0.162700  -18.900000
0.147000  -18.800000
0.117000  -18.800000
0.082500  -18.700000
0.085500  -18.600000
0.082500  -18.500000
0.046500  -18.500000
-0.030800  -18.400000
-0.090000  -18.300000
-0.082500  -18.200000
-0.087800  -18.200000
-0.072800  -18.100000
-0.050300  -18.000000
-0.027000  -18.000000
0.024000  -17.900000
0.061500  -17.800000
0.079500  -17.700000
0.057700  -17.700000
0.002200  -17.600000
-0.047300  -17.600000
-0.049500  -17.500000
-0.051800  -17.400000
-0.042800  -17.400000
0.007500  -17.300000
0.050200  -17.200000
0.081700  -17.200000
0.080200  -17.100000
0.071200  -17.100000
0.053200  -17.000000
0.006700  -16.900000
-0.029300  -16.900000
-0.096800  -16.800000
-0.132800  -16.700000
-0.087800  -16.700000
0.010500  -16.600000
0.106500  -16.600000
0.150700  -16.500000
0.162700  -16.400000
0.100500  -16.400000
0.012000  -16.300000
-0.082500  -16.300000
-0.177800  -16.200000
-0.206300  -16.200000
-0.177800  -16.100000
-0.099000  -16.100000
0.008200  -16.000000
0.075000  -15.900000
0.116200  -15.900000
0.130500  -15.800000
0.105000  -15.800000
0.078000  -15.800000
0.036700  -15.700000
-0.015800  -15.600000
-0.058500  -15.600000
-0.071300  -15.500000
-0.051800  -15.500000
-0.018100  -15.400000
0.015700  -15.300000
0.046500  -15.300000
0.067500  -15.300000
0.054700  -15.200000
0.035200  -15.200000
0.037500  -15.100000
0.061500  -15.100000
0.090000  -15.000000
0.103500  -15.000000
0.097500  -14.900000
0.041200  -14.900000
-0.045800  -14.800000
-0.141800  -14.800000
-0.219000  -14.700000
-0.246000  -14.700000
-0.231000  -14.600000
-0.152300  -14.600000
-0.063000  -14.500000
0.019500  -14.500000
0.091500  -14.400000
0.102700  -14.400000
0.111700  -14.400000
0.102700  -14.300000
0.085500  -14.300000
0.102700  -14.300000
0.102000  -14.200000
0.101200  -14.200000
0.102000  -14.200000
0.118500  -14.100000
0.126000  -14.100000
0.092200  -14.000000
0.009000  -14.000000
-0.126800  -14.000000
-0.225800  -14.000000
-0.275300  -13.900000
-0.286600  -13.900000
-0.215300  -13.900000
-0.035300  -13.800000
0.130500  -13.800000
0.172500  -13.800000
0.141000  -13.700000
0.032200  -13.700000
-0.040500  -13.600000
-0.081800  -13.600000
-0.110300  -13.600000
-0.078800  -13.600000
-0.044300  -13.500000
0.015000  -13.500000
0.044200  -13.500000
0.069000  -13.500000
0.108700  -13.500000
0.135700  -13.400000
0.153700  -13.400000
0.150000  -13.400000
0.149200  -13.300000
0.094500  -13.300000
-0.000800  -13.300000
-0.111800  -13.200000
-0.183800  -13.200000
-0.138800  -13.200000
-0.034600  -13.200000
0.004500  -13.100000
-0.004600  -13.100000
-0.034600  -13.100000
-0.105800  -13.100000
-0.104300  -13.000000
-0.109500  -13.000000
-0.086300  -13.000000
-0.001500  -12.900000
0.057000  -12.900000
0.095200  -12.900000
0.111000  -12.800000
0.104200  -12.800000
0.061500  -12.800000
0.033000  -12.700000
0.010500  -12.700000
0.014200  -12.600000
0.030000  -12.600000
0.028500  -12.600000
0.019500  -12.600000
0.002200  -12.600000
0.001500  -12.500000
-0.021800  -12.500000
-0.021000  -12.500000
0.027700  -12.400000
0.045700  -12.400000
0.030000  -12.300000
0.014200  -12.300000
-0.024000  -12.300000
-0.081800  -12.200000
-0.079500  -12.200000
-0.006800  -12.200000
0.042700  -12.200000
0.078000  -12.200000
0.086200  -12.100000
0.030000  -12.100000
-0.009100  -12.000000
-0.024000  -12.000000
-0.045800  -12.000000
-0.084800  -11.900000
-0.095300  -11.900000
-0.091500  -11.900000
-0.102800  -11.800000
-0.055500  -11.800000
-0.012800  -11.800000
0.034500  -11.700000
0.078700  -11.700000
0.085500  -11.700000
0.094500  -11.700000
0.064500  -11.700000
0.059200  -11.600000
0.042000  -11.600000
0.024000  -11.600000
0.044200  -11.500000
0.044200  -11.500000
0.028500  -11.500000
-0.043600  -11.400000
-0.070600  -11.400000
-0.050300  -11.400000
-0.023300  -11.300000
0.027000  -11.300000
0.071200  -11.300000
0.095200  -11.300000
0.033000  -11.300000
-0.085600  -11.300000
-0.196500  -11.200000
-0.209300  -11.200000
-0.153800  -11.200000
-0.118500  -11.100000
-0.026300  -11.100000
0.093700  -11.100000
0.217500  -11.100000
0.273000  -11.100000
0.243700  -11.000000
0.167200  -11.000000
0.003000  -11.000000
-0.159800  -10.900000
-0.341300  -10.900000
-0.390800  -10.900000
-0.232500  -10.900000
-0.091500  -10.800000
0.027700  -10.800000
0.146200  -10.800000
0.225700  -10.800000
0.335200  -10.800000
0.406500  -10.800000
0.403500  -10.700000
0.345700  -10.700000
0.199500  -10.700000
0.014200  -10.700000
-0.211500  -10.600000
-0.378000  -10.600000
-0.524300  -10.600000
-0.622600  -10.600000
-0.495000  -10.600000
-0.277600  -10.500000
-0.063800  -10.500000
0.104200  -10.500000
0.193500  -10.400000
0.240000  -10.400000
0.231700  -10.400000
0.199500  -10.400000
0.159000  -10.400000
0.130500  -10.400000
0.110200  -10.400000
0.095200  -10.400000
0.109500  -10.300000
0.081700  -10.300000
0.009000  -10.300000
-0.066800  -10.300000
-0.131300  -10.300000
-0.146300  -10.300000
-0.108000  -10.300000
-0.048800  -10.200000
-0.011300  -10.200000
0.018000  -10.200000
0.015700  -10.200000
0.020200  -10.200000
0.072700  -10.200000
0.100500  -10.200000
0.110200  -10.100000
0.084000  -10.100000
0.032200  -10.100000
-0.015000  -10.100000
-0.074300  -10.100000
-0.053300  -10.100000
0.000700  -10.100000
0.057700  -10.100000
0.129000  -10.100000
0.125200  -10.000000
0.069700  -10.000000
-0.014300  -10.000000
-0.055500  -10.000000
-0.064500  -10.000000
-0.095300  -10.000000
-0.129000  -10.000000
-0.200300  -10.000000
-0.219000  -10.000000
-0.108000  -10.000000
0.004500  -9.900000
0.054700  -9.900000
0.095200  -9.900000
0.064500  -9.900000
0.014200  -9.900000
-0.048800  -9.900000
-0.074300  -9.900000
-0.007500  -9.900000
-0.015800  -9.900000
-0.011300  -9.900000
-0.012800  -9.900000
0.015000  -9.900000
0.101200  -9.800000
0.138700  -9.800000
0.198700  -9.800000
0.186000  -9.800000
0.156000  -9.800000
0.105000  -9.800000
-0.009100  -9.800000
-0.133500  -9.800000
-0.246800  -9.800000
-0.254300  -9.700000
-0.208500  -9.700000
-0.063000  -9.700000
0.106500  -9.700000
0.141700  -9.700000
0.132700  -9.700000
0.028500  -9.700000
-0.135000  -9.700000
-0.174100  -9.700000
-0.078800  -9.600000
0.025500  -9.600000
0.107200  -9.600000
0.183700  -9.600000
0.195000  -9.600000
0.190500  -9.600000
0.121500  -9.600000
-0.005300  -9.600000
-0.111800  -9.600000
-0.126800  -9.600000
-0.054800  -9.500000
-0.034600  -9.500000
-0.022500  -9.500000
-0.051800  -9.500000
-0.057800  -9.500000
-0.063000  -9.500000
-0.108000  -9.500000
-0.096800  -9.500000
-0.094500  -9.500000
-0.014300  -9.500000
0.039700  -9.500000
0.071200  -9.500000
0.120000  -9.500000
0.110200  -9.500000
0.123700  -9.500000
0.086200  -9.500000
0.061500  -9.500000
0.031500  -9.500000
-0.009800  -9.500000
-0.019500  -9.400000
-0.033000  -9.400000
0.009700  -9.400000
0.025500  -9.400000
0.016500  -9.400000
-0.009800  -9.400000
-0.060800  -9.400000
-0.086300  -9.400000
-0.045800  -9.400000
0.061500  -9.400000
0.148500  -9.400000
0.204000  -9.400000
0.183000  -9.400000
0.116200  -9.400000
0.012000  -9.400000
-0.131300  -9.400000
-0.202600  -9.400000
-0.235500  -9.400000
-0.222000  -9.400000
-0.144800  -9.400000
-0.118500  -9.400000
-0.095300  -9.400000
-0.036800  -9.400000
0.034500  -9.400000
0.123700  -9.400000
0.133500  -9.400000
0.123000  -9.400000
0.080200  -9.400000
0.006700  -9.400000
-0.031500  -9.400000
-0.069800  -9.400000
-0.013500  -9.400000
0.053200  -9.400000
0.102000  -9.400000
0.148500  -9.400000
0.132700  -9.400000
0.105700  -9.400000
-0.000800  -9.400000
-0.153000  -9.300000
-0.276100  -9.300000
-0.299300  -9.300000
-0.144100  -9.300000
0.038200  -9.300000
0.189700  -9.300000
0.258000  -9.300000
0.224200  -9.300000
0.144000  -9.300000
0.015700  -9.300000
-0.072800  -9.300000
-0.139600  -9.300000
-0.171100  -9.300000
-0.123800  -9.300000
-0.100600  -9.300000
-0.076500  -9.300000
-0.046500  -9.300000
-0.037500  -9.300000
0.005200  -9.300000
0.024000  -9.300000
0.039000  -9.300000
0.056200  -9.300000
0.068200  -9.300000
0.096700  -9.300000
0.107200  -9.300000
0.140200  -9.300000
0.167200  -9.300000
0.184500  -9.300000
0.141000  -9.300000
0.034500  -9.300000
-0.033000  -9.300000
-0.081000  -9.300000
-0.120000  -9.300000
-0.168800  -9.300000
-0.206300  -9.300000
-0.216000  -9.300000
-0.159800  -9.300000
-0.032300  -9.300000
0.051700  -9.300000
0.090700  -9.300000
0.100500  -9.300000
0.056200  -9.300000
-0.008300  -9.300000
-0.044300  -9.300000
0.007500  -9.300000
0.063700  -9.400000
0.102700  -9.400000
0.119200  -9.400000
0.051000  -9.400000
-0.009100  -9.400000
-0.072800  -9.300000
-0.090000  -9.300000
-0.060800  -9.300000
0.009000  -9.300000
0.121500  -9.300000
0.157500  -9.300000
0.182200  -9.300000
0.112500  -9.300000
0.005200  -9.300000
-0.121500  -9.300000
-0.263300  -9.300000
-0.236300  -9.300000
-0.171100  -9.300000
-0.082500  -9.300000
-0.029300  -9.300000
-0.020300  -9.300000
0.010500  -9.300000
0.029200  -9.300000
0.093000  -9.300000
0.153700  -9.200000
0.215200  -9.200000
0.250500  -9.200000
0.212200  -9.200000
0.120700  -9.200000
-0.023300  -9.200000
-0.162000  -9.200000
-0.276100  -9.200000
-0.261000  -9.200000
-0.148500  -9.200000
-0.045000  -9.200000
0.183700  -9.200000
0.325500  -9.200000
0.350200  -9.100000
0.276700  -9.100000
-0.006800  -9.100000
-0.274500  -9.100000
-0.512300  -9.100000
-0.507000  -9.100000
-0.357800  -9.100000
-0.212300  -9.100000
-0.006800  -9.100000
0.043500  -9.100000
0.140200  -9.100000
0.194200  -9.100000
0.195000  -9.100000
0.225700  -9.100000
0.162700  -9.100000
0.162700  -9.100000
0.097500  -9.100000
0.042000  -9.100000
0.028500  -9.100000
-0.006000  -9.100000
0.051700  -9.100000
0.090000  -9.100000
0.117700  -9.100000
0.064500  -9.200000
-0.046500  -9.200000
-0.121500  -9.200000
-0.182300  -9.200000
-0.174800  -9.200000
-0.157500  -9.200000
-0.078800  -9.200000
0.025500  -9.200000
0.072700  -9.200000
0.123700  -9.200000
0.115500  -9.200000
0.079500  -9.200000
0.005200  -9.200000
-0.090000  -9.200000
-0.081800  -9.200000
-0.056300  -9.200000
-0.014300  -9.200000
0.050200  -9.200000
0.087000  -9.200000
0.117000  -9.200000
0.089200  -9.200000
0.039000  -9.200000
-0.027800  -9.200000
-0.108000  -9.200000
-0.135800  -9.200000
-0.087800  -9.200000
0.010500  -9.200000
0.045700  -9.200000
0.058500  -9.200000
0.024000  -9.200000
-0.039000  -9.200000
-0.024000  -9.200000
-0.027000  -9.200000
-0.000800  -9.200000
0.015700  -9.200000
0.012000  -9.200000
0.011200  -9.200000
-0.049500  -9.200000
-0.053300  -9.200000
-0.027800  -9.200000
0.019500  -9.200000
0.072700  -9.200000
0.089200  -9.200000
0.127500  -9.200000
0.148500  -9.200000
0.141700  -9.200000
0.100500  -9.200000
0.028500  -9.200000
-0.039800  -9.200000
-0.117800  -9.200000
-0.221300  -9.200000
-0.298500  -9.200000
-0.225800  -9.200000
-0.086300  -9.200000
-0.015800  -9.200000
0.050200  -9.200000
0.087700  -9.200000
0.095200  -9.200000
0.086200  -9.200000
0.030700  -9.200000
-0.001500  -9.200000
-0.031500  -9.200000
0.004500  -9.200000
0.064500  -9.200000
0.112500  -9.200000
0.162700  -9.200000
0.115500  -9.200000
0.066000  -9.200000
-0.027800  -9.200000
-0.141800  -9.200000
-0.182300  -9.100000
-0.208500  -9.100000
-0.192800  -9.100000
-0.108800  -9.100000
-0.004600  -9.100000
0.087000  -9.100000
0.141700  -9.100000
0.132700  -9.100000
0.127500  -9.100000
0.099700  -9.100000
0.060000  -9.100000
0.038200  -9.100000
0.026200  -9.100000
0.053200  -9.100000
0.051700  -9.100000
0.042000  -9.100000
-0.010500  -9.100000
-0.057800  -9.100000
-0.093800  -9.100000
-0.150800  -9.100000
-0.146300  -9.100000
-0.118500  -9.100000
-0.034600  -9.100000
0.027000  -9.100000
0.060700  -9.100000
0.102700  -9.100000
0.092200  -9.100000
0.081700  -9.100000
0.030000  -9.100000
-0.004600  -9.100000
-0.018100  -9.100000
-0.046500  -9.100000
-0.046500  -9.100000
-0.043600  -9.100000
0.002200  -9.100000
0.042000  -9.100000
0.082500  -9.100000
0.104200  -9.100000
0.111000  -9.100000
0.137200  -9.100000
0.117700  -9.100000
0.051000  -9.100000
-0.102800  -9.100000
-0.203300  -9.100000
-0.211500  -9.100000
-0.189800  -9.100000
-0.105000  -9.100000
-0.037500  -9.100000
0.027000  -9.100000
0.039000  -9.100000
0.045000  -9.100000
0.084000  -9.100000
0.080200  -9.100000
0.102700  -9.100000
0.093000  -9.100000
0.075000  -9.100000
0.048700  -9.100000
-0.024000  -9.100000
-0.092300  -9.100000
-0.158300  -9.100000
-0.138100  -9.100000
-0.055500  -9.100000
0.091500  -9.100000
0.262500  -9.100000
0.333000  -9.100000
0.353200  -9.100000
0.219000  -9.100000
-0.018100  -9.200000
-0.227300  -9.200000
-0.447800  -9.200000
-0.506300  -9.200000
-0.365300  -9.200000
-0.253500  -9.200000
-0.177800  -9.200000
-0.029300  -9.200000
0.075000  -9.200000
0.166500  -9.200000
0.194200  -9.200000
0.153000  -9.200000
0.131200  -9.200000
0.074200  -9.200000
0.060700  -9.200000
0.044200  -9.200000
0.047200  -9.200000
0.076500  -9.200000
0.094500  -9.200000
0.130500  -9.200000
0.114000  -9.200000
0.103500  -9.200000
0.090000  -9.200000
0.050200  -9.200000
-0.015800  -9.200000
-0.070600  -9.200000
-0.087800  -9.200000
-0.123000  -9.200000
-0.146300  -9.200000
-0.165000  -9.200000
-0.192800  -9.200000
-0.189000  -9.200000
-0.081800  -9.200000
0.027700  -9.100000
0.088500  -9.100000
0.131200  -9.100000
0.151500  -9.100000
0.182200  -9.100000
0.125200  -9.100000
0.057700  -9.100000
-0.012800  -9.100000
-0.096800  -9.100000
-0.098300  -9.100000
-0.087800  -9.100000
-0.043600  -9.100000
-0.003000  -9.100000
0.042700  -9.100000
0.091500  -9.100000
0.105000  -9.100000
0.120000  -9.100000
0.081000  -9.100000
0.024700  -9.100000
-0.034600  -9.100000
-0.096800  -9.100000
-0.124500  -9.100000
-0.141100  -9.100000
-0.097500  -9.100000
-0.029300  -9.100000
0.026200  -9.000000
0.076500  -9.000000
0.086200  -9.000000
0.093700  -9.000000
0.055500  -9.000000
0.015700  -9.000000
0.025500  -9.000000
0.012700  -9.000000
0.017200  -9.000000
-0.003800  -9.000000
-0.009800  -9.000000
0.030700  -9.000000
0.029200  -9.000000
0.023200  -9.000000
-0.024000  -9.000000
-0.033800  -9.000000
-0.015800  -9.000000
-0.054800  -9.000000
-0.038300  -9.000000
-0.050300  -9.000000
-0.060800  -9.000000
-0.053300  -9.000000
-0.089300  -9.000000
-0.093000  -9.000000
-0.114000  -9.000000
-0.063800  -9.000000
-0.006800  -9.000000
0.021000  -9.000000
0.066700  -9.000000
0.055500  -9.000000
0.089200  -9.000000
0.099000  -9.000000
0.105000  -9.000000
0.111700  -9.000000
0.071200  -9.000000
0.071200  -9.000000
0.065200  -9.000000
0.076500  -9.000000
0.072700  -9.000000
0.061500  -9.000000
0.034500  -9.000000
-0.072800  -9.000000
-0.157500  -9.000000
-0.193500  -9.000000
-0.164300  -9.000000
-0.083300  -9.000000
-0.046500  -9.000000
-0.032300  -9.000000
-0.016500  -9.000000
-0.018100  -9.000000
0.008200  -9.000000
0.031500  -9.000000
0.048000  -9.000000
0.071200  -9.000000
0.066700  -9.000000
0.077200  -9.000000
0.060700  -9.000000
0.042700  -9.000000
0.038200  -9.000000
0.031500  -9.000000
0.053200  -9.000000
0.050200  -9.000000
0.033700  -9.000000
-0.021000  -9.000000
-0.078000  -9.000000
-0.072800  -9.000000
-0.066800  -9.000000
-0.054000  -9.000000
-0.044300  -9.000000
-0.038300  -9.000000
-0.029300  -9.000000
-0.018100  -9.000000
0.018000  -9.000000
0.030700  -9.000000
0.048000  -9.000000
0.047200  -9.000000
0.034500  -9.000000
0.038200  -9.000000
0.030700  -9.000000
0.039000  -9.000000
0.039700  -9.000000
0.042000  -9.000000
0.040500  -9.000000
0.014200  -9.000000
-0.019500  -9.000000
-0.073500  -9.000000
-0.099000  -9.000000
-0.080300  -9.000000
-0.061500  -9.000000
-0.042000  -9.000000
-0.014300  -9.000000
0.004500  -9.000000
0.034500  -9.000000
0.053200  -9.000000
0.053200  -9.000000
0.053200  -9.000000
0.038200  -9.000000
0.023200  -9.000000
-0.019500  -9.000000
-0.046500  -9.000000
-0.024000  -9.100000
0.007500  -9.100000
0.042000  -9.100000
0.061500  -9.100000
0.068200  -9.100000
0.051000  -9.100000
0.012000  -9.100000
-0.051100  -9.100000
-0.105800  -9.100000
-0.093800  -9.100000
-0.080300  -9.100000
-0.051800  -9.100000
-0.027000  -9.100000
-0.024000  -9.100000
0.019500  -9.100000
0.047200  -9.200000
0.084000  -9.200000
0.081700  -9.200000
0.038200  -9.200000
-0.004600  -9.200000
-0.050300  -9.200000
-0.029300  -9.200000
-0.023300  -9.200000
-0.001500  -9.200000
0.026200  -9.200000
0.042000  -9.300000
0.067500  -9.300000
0.048700  -9.300000
0.042700  -9.300000
0.015000  -9.300000
-0.008300  -9.300000
-0.024000  -9.300000
-0.039800  -9.300000
-0.008300  -9.300000
0.010500  -9.300000
0.043500  -9.300000
0.064500  -9.300000
0.063000  -9.300000
0.042000  -9.400000
-0.025600  -9.400000
-0.093800  -9.400000
-0.144100  -9.400000
-0.119300  -9.400000
-0.082500  -9.400000
-0.063000  -9.400000
-0.021800  -9.500000
0.003000  -9.500000
0.035200  -9.500000
0.049500  -9.500000
0.057000  -9.500000
0.058500  -9.500000
0.047200  -9.500000
0.044200  -9.500000
0.028500  -9.500000
0.025500  -9.500000
0.016500  -9.500000
0.005200  -9.500000
0.001500  -9.500000
-0.005300  -9.500000
-0.000800  -9.500000
0.001500  -9.500000
0.006700  -9.500000
0.010500  -9.500000
0.000700  -9.500000
-0.008300  -9.500000
-0.013500  -9.600000
-0.010500  -9.600000
-0.006000  -9.600000
0.002200  -9.600000
0.011200  -9.600000
0.012700  -9.600000
0.015700  -9.600000
0.020200  -9.600000
0.021700  -9.600000
0.012700  -9.600000
0.003000  -9.600000
-0.008300  -9.600000
-0.009100  -9.600000
-0.008300  -9.700000
-0.016500  -9.700000
-0.027800  -9.700000
-0.031500  -9.700000
-0.029300  -9.700000
-0.021800  -9.700000
-0.006800  -9.700000
0.003000  -9.800000
0.015700  -9.800000
0.018700  -9.800000
0.009000  -9.800000
0.014200  -9.800000
0.012700  -9.900000
0.014200  -9.900000
0.015700  -9.900000
0.018700  -9.900000
0.026200  -9.900000
0.030700  -10.000000
0.038200  -10.000000
0.034500  -10.000000
0.018000  -10.100000
-0.009100  -10.100000
-0.048000  -10.100000
-0.086300  -10.200000
-0.091500  -10.200000
-0.069100  -10.200000
-0.045800  -10.200000
-0.015800  -10.300000
0.012000  -10.300000
0.029200  -10.400000
0.041200  -10.400000
0.046500  -10.400000
0.044200  -10.400000
0.040500  -10.500000
0.039700  -10.500000
0.036700  -10.600000
0.043500  -10.600000
0.042000  -10.700000
0.019500  -10.700000
-0.006800  -10.700000
-0.034600  -10.800000
-0.048800  -10.800000
-0.063000  -10.800000
-0.067500  -10.900000
-0.059300  -10.900000
-0.041300  -10.900000
0.010500  -11.000000
0.040500  -11.100000
0.050200  -11.100000
0.049500  -11.100000
0.036000  -11.200000
0.027700  -11.200000
0.013500  -11.300000
0.008200  -11.300000
0.006700  -11.400000
0.003700  -11.400000
0.004500  -11.500000
-0.000800  -11.500000
-0.001500  -11.600000
-0.005300  -11.600000
-0.005300  -11.700000
-0.001500  -11.700000
-0.001500  -11.800000
0.000700  -11.800000
-0.006800  -11.900000
-0.010500  -11.900000
-0.010500  -12.000000
-0.014300  -12.100000
-0.012000  -12.100000
-0.009100  -12.200000
0.000700  -12.200000
0.008200  -12.200000
0.010500  -12.300000
0.011200  -12.300000
0.006700  -12.400000
0.006700  -12.500000
-0.000800  -12.500000
-0.000800  -12.600000
0.004500  -12.600000
0.012700  -12.700000
0.027000  -12.700000
0.035200  -12.800000
0.033000  -12.900000
0.019500  -12.900000
0.003000  -13.000000
-0.020300  -13.000000
-0.039000  -13.100000
-0.039800  -13.200000
-0.020300  -13.200000
-0.006000  -13.300000
-0.004600  -13.300000
-0.001500  -13.400000
-0.006800  -13.500000
-0.009800  -13.500000
-0.003800  -13.500000
0.001500  -13.600000
0.003000  -13.700000
0.009000  -13.800000
0.010500  -13.800000
0.000700  -13.900000
-0.003000  -14.000000
-0.001500  -14.000000
0.000000  -14.000000
-0.000800  -14.100000
-0.007500  -14.200000
-0.004600  -14.200000
0.008200  -14.300000
0.024000  -14.400000
0.048000  -14.400000
0.056200  -14.500000
0.043500  -14.600000
0.009000  -14.600000
-0.038300  -14.700000
-0.054800  -14.800000
-0.048000  -14.900000
-0.023300  -14.900000
0.012000  -15.000000
0.033000  -15.100000
0.047200  -15.100000
0.045000  -15.200000
0.031500  -15.300000
0.015000  -15.300000
-0.006000  -15.400000
-0.023300  -15.500000
-0.036800  -15.500000
-0.042000  -15.600000
-0.027000  -15.700000
-0.009800  -15.800000
0.003000  -15.800000
0.015700  -15.900000
0.019500  -15.900000
0.023200  -16.000000
0.023200  -16.100000
0.016500  -16.200000
0.012700  -16.200000
0.006700  -16.300000
0.008200  -16.400000
0.006000  -16.400000
0.000000  -16.500000
0.000000  -16.600000
-0.009100  -16.600000
-0.006800  -16.700000
0.003000  -16.800000
0.016500  -16.800000
0.030000  -16.900000
0.030700  -17.000000
0.024700  -17.100000
0.012700  -17.100000
-0.006800  -17.200000
-0.019500  -17.200000
-0.038300  -17.300000
-0.060800  -17.400000
-0.057000  -17.500000
-0.034600  -17.500000
-0.008300  -17.600000
0.008200  -17.600000
0.017200  -17.700000
0.018000  -17.800000
0.008200  -17.900000
0.001500  -18.000000
-0.004600  -18.000000
-0.004600  -18.100000
0.002200  -18.100000
0.003000  -18.200000
0.006000  -18.300000
0.008200  -18.400000
0.010500  -18.400000
0.015700  -18.500000
0.012700  -18.600000
0.012700  -18.700000
0.012700  -18.700000
0.011200  -18.800000
0.004500  -18.900000
-0.003000  -18.900000
-0.003800  -19.000000
-0.005300  -19.100000
0.000700  -19.200000
0.006700  -19.300000
0.012000  -19.400000
0.012700  -19.400000
0.008200  -19.500000
0.004500  -19.600000
-0.005300  -19.700000
-0.006000  -19.800000
-0.007500  -19.800000
-0.009100  -19.900000
-0.005300  -20.000000
-0.005300  -20.100000
0.003700  -20.200000
0.006000  -20.200000
0.009000  -20.300000
0.009000  -20.300000
0.006700  -20.400000
0.015700  -20.500000
0.014200  -20.600000
0.015700  -20.700000
0.004500  -20.700000
-0.006000  -20.800000
-0.007500  -20.900000
-0.008300  -20.900000
-0.003000  -21.000000
-0.007500  -21.100000
0.001500  -21.200000
0.007500  -21.200000
0.009000  -21.300000
0.009700  -21.400000
-0.001500  -21.400000
-0.009800  -21.600000
-0.027800  -21.600000
-0.033000  -21.600000
-0.027000  -21.700000
-0.018800  -21.800000
0.003000  -21.900000
0.012000  -22.000000
0.021700  -22.000000
0.030700  -22.100000
0.033000  -22.100000
0.034500  -22.200000
0.025500  -22.300000
0.018000  -22.400000
0.003700  -22.500000
-0.005300  -22.500000
-0.010500  -22.600000
-0.014300  -22.700000
-0.016500  -22.700000
-0.021800  -22.800000
-0.019500  -22.900000
-0.016500  -23.000000
-0.012000  -23.000000
-0.013500  -23.100000
-0.014300  -23.200000
-0.009800  -23.300000
-0.004600  -23.400000
0.006700  -23.400000
0.012000  -23.500000
0.017200  -23.600000
0.021700  -23.700000
0.020200  -23.800000
0.024000  -23.900000
0.019500  -23.900000
0.018700  -24.000000
0.017200  -24.100000
0.008200  -24.200000
0.006700  -24.300000
0.001500  -24.300000
0.000700  -24.400000
-0.001500  -24.500000
-0.004600  -24.600000
0.004500  -24.700000
0.004500  -24.800000
0.001500  -24.800000
0.001500  -24.900000
0.000700  -25.000000
0.005200  -25.100000
0.000700  -25.200000
-0.003000  -25.300000
-0.009100  -25.400000
-0.018100  -25.500000
-0.014300  -25.500000
-0.012000  -25.600000
-0.007500  -25.700000
-0.003000  -25.800000
-0.005300  -25.900000
-0.000800  -26.000000
0.001500  -26.100000
0.009700  -26.100000
0.019500  -26.200000
0.025500  -26.400000
0.030700  -26.400000
0.022500  -26.500000
0.016500  -26.600000
0.002200  -26.700000
-0.014300  -26.800000
-0.021800  -26.900000
-0.033000  -27.000000
-0.024800  -27.000000
-0.010500  -27.100000
0.004500  -27.200000
0.016500  -27.300000
0.015700  -27.400000
0.018700  -27.500000
0.011200  -27.500000
0.004500  -27.600000
0.004500  -27.700000
0.006000  -27.800000
0.013500  -27.900000
0.015000  -28.000000
0.023200  -28.100000
0.018000  -28.200000
-0.002300  -28.300000
-0.024800  -28.400000
-0.043600  -28.400000
-0.030800  -28.500000
-0.016500  -28.600000
0.003000  -28.700000
0.016500  -28.800000
0.017200  -28.900000
0.015700  -29.000000
0.006000  -29.100000
0.006700  -29.200000
-0.001500  -29.300000
-0.006800  -29.400000
-0.008300  -29.500000
-0.013500  -29.600000
-0.002300  -29.700000
0.008200  -29.700000
0.019500  -29.800000
0.023200  -30.000000
0.018000  -30.000000
0.010500  -30.200000
0.001500  -30.200000
-0.003800  -30.300000
-0.009100  -30.400000
-0.008300  -30.500000
-0.008300  -30.600000
-0.003800  -30.700000
0.003700  -30.800000
0.004500  -31.000000
0.004500  -31.100000
0.001500  -31.100000
0.000700  -31.200000
-0.000800  -31.400000
0.000700  -31.500000
0.005200  -31.500000
0.004500  -31.600000
0.008200  -31.700000
0.008200  -31.900000
0.008200  -32.000000
0.007500  -32.000000
0.003000  -32.200000
0.002200  -32.300000
0.000000  -32.400000
-0.000800  -32.400000
0.004500  -32.500000
0.003700  -32.700000
0.002200  -32.800000
0.003000  -32.900000
-0.000800  -33.000000
-0.008300  -33.100000
-0.010500  -33.200000
-0.012800  -33.300000
-0.012000  -33.400000
-0.007500  -33.500000
-0.005300  -33.600000
-0.003000  -33.700000
0.000000  -33.800000
0.000000  -33.900000
0.004500  -34.000000
0.008200  -34.100000
0.011200  -34.200000
0.010500  -34.200000
0.003700  -34.300000
0.006700  -34.400000
0.009000  -34.500000
0.013500  -34.600000
0.013500  -34.700000
0.010500  -34.800000
0.003700  -34.900000
-0.012800  -35.000000
-0.015000  -35.100000
-0.022500  -35.100000
-0.023300  -35.200000
-0.012800  -35.300000
-0.009100  -35.400000
0.000700  -35.500000
0.004500  -35.600000
0.012000  -35.700000
0.015000  -35.800000
0.012000  -35.900000
0.010500  -36.000000
0.006700  -36.000000
0.009000  -36.100000
0.012700  -36.200000
0.013500  -36.300000
0.013500  -36.400000
0.009700  -36.500000
0.003700  -36.500000
0.003000  -36.600000
0.004500  -36.700000
0.003000  -36.800000
0.007500  -36.900000
0.006000  -36.900000
0.004500  -37.000000
0.007500  -37.100000
0.005200  -37.200000
0.002200  -37.300000
-0.005300  -37.400000
-0.008300  -37.500000
-0.010500  -37.500000
-0.015800  -37.700000
-0.012000  -37.800000
-0.012800  -37.800000
-0.012800  -37.900000
-0.007500  -38.000000
0.000000  -38.200000
0.011200  -38.300000
0.015700  -38.300000
0.017200  -38.500000
0.015700  -38.600000
0.012000  -38.700000
0.012000  -38.700000
0.010500  -38.900000
0.009700  -39.000000
0.006700  -39.100000
0.000700  -39.200000
-0.000800  -39.200000
-0.001500  -39.400000
-0.003000  -39.500000
-0.000800  -39.600000
-0.003000  -39.700000
0.000700  -39.800000
0.003000  -39.900000
0.005200  -40.000000
0.007500  -40.100000
0.003000  -40.200000
0.001500  -40.300000
-0.004600  -40.400000
-0.005300  -40.500000
-0.000800  -40.600000
0.005200  -40.700000
0.008200  -40.900000
-0.001500  -41.000000
-0.004600  -41.000000
-0.009100  -41.200000
-0.008300  -41.300000
-0.006800  -41.400000
-0.010500  -41.500000
-0.006000  -41.600000
-0.006800  -41.700000
0.001500  -41.800000
0.006700  -41.900000
0.009700  -42.100000
0.015700  -42.200000
0.009000  -42.300000
0.006700  -42.400000
0.001500  -42.500000
-0.005300  -42.700000
-0.010500  -42.800000
-0.014300  -42.900000
-0.010500  -43.000000
-0.006800  -43.100000
-0.001500  -43.200000
0.002200  -43.400000
0.007500  -43.500000
0.009700  -43.600000
0.009000  -43.700000
0.009000  -43.800000
0.006000  -44.000000
0.004500  -44.100000
0.003700  -44.200000
0.003000  -44.300000
0.003000  -44.500000
0.004500  -44.600000
0.003000  -44.700000
0.004500  -44.800000
0.005200  -45.000000
0.004500  -45.000000
0.004500  -45.200000
0.003000  -45.300000
0.001500  -45.400000
0.003700  -45.500000
0.004500  -45.700000
0.004500  -45.800000
0.009700  -45.900000
0.011200  -46.000000
0.013500  -46.200000
0.012700  -46.300000
0.009700  -46.400000
0.008200  -46.500000
0.000700  -46.700000
-0.003000  -46.800000
-0.008300  -46.900000
-0.007500  -47.000000
-0.004600  -47.100000
-0.003000  -47.300000
0.005200  -47.400000
0.004500  -47.500000
0.009000  -47.700000
0.008200  -47.700000
0.004500  -47.900000
0.003700  -48.000000
-0.006000  -48.200000
-0.006000  -48.200000
-0.009100  -48.400000
-0.009800  -48.500000
-0.008300  -48.600000
-0.009100  -48.700000
-0.004600  -48.900000
-0.004600  -49.000000
0.002200  -49.100000
0.006700  -49.200000
0.007500  -49.400000
0.009000  -49.500000
0.005200  -49.600000
0.006700  -49.700000
0.001500  -49.900000
-0.000800  -50.000000
0.000700  -50.100000
-0.001500  -50.200000
0.003000  -50.400000
0.001500  -50.500000
0.004500  -50.600000
0.008200  -50.700000
0.010500  -50.900000
0.012700  -51.000000
0.005200  -51.100000
0.001500  -51.200000
-0.002300  -51.400000
-0.008300  -51.500000
-0.006800  -51.600000
-0.009800  -51.700000
-0.006800  -51.800000
-0.004600  -51.900000
-0.004600  -52.000000
0.001500  -52.200000
0.000700  -52.200000
0.006700  -52.400000
0.004500  -52.500000
0.000700  -52.600000
0.000700  -52.700000
-0.007500  -52.800000
-0.005300  -53.000000
-0.008300  -53.100000
-0.006800  -53.200000
-0.005300  -53.300000
-0.005300  -53.400000
0.001500  -53.500000
0.008200  -53.700000
0.015000  -53.800000
0.016500  -53.900000
0.015700  -54.000000
0.016500  -54.100000
0.009700  -54.200000
0.008200  -54.400000
0.005200  -54.500000
0.004500  -54.600000
0.005200  -54.700000
0.000700  -54.800000
0.000700  -54.900000
-0.001500  -55.000000
0.000000  -55.200000
0.001500  -55.300000
0.002200  -55.400000
0.006000  -55.500000
-0.002300  -55.600000
-0.004600  -55.800000
-0.004600  -55.800000
-0.008300  -56.000000
-0.004600  -56.100000
-0.005300  -56.200000
-0.002300  -56.300000
-0.003000  -56.400000
-0.006800  -56.600000
-0.000800  -56.700000
0.000000  -56.800000
0.006700  -56.900000
0.009000  -57.000000
0.010500  -57.100000
0.019500  -57.200000
0.018700  -57.300000
0.020200  -57.400000
0.019500  -57.600000
0.012700  -57.700000
0.005200  -57.800000
-0.003000  -57.900000
-0.008300  -58.000000
-0.014300  -58.100000
-0.018800  -58.300000
-0.018800  -58.300000
-0.015000  -58.500000
-0.008300  -58.500000
0.000000  -58.600000
0.006700  -58.700000
0.015700  -58.800000
0.020200  -59.000000
0.022500  -59.000000
0.020200  -59.100000
0.014200  -59.300000
0.004500  -59.400000
-0.007500  -59.400000
-0.012000  -59.500000
-0.012000  -59.700000
-0.009100  -59.800000
-0.006800  -59.900000
-0.005300  -59.900000
-0.001500  -60.000000
0.000700  -60.200000
0.006700  -60.300000
0.009700  -60.300000
0.006700  -60.500000
0.007500  -60.600000
0.009000  -60.700000
0.008200  -60.800000
0.006000  -60.900000
0.003000  -61.100000
0.001500  -61.200000
0.001500  -61.300000
0.000700  -61.400000
-0.000800  -61.500000
0.000700  -61.600000
0.001500  -61.700000
0.003000  -61.800000
0.000700  -62.000000
-0.000800  -62.100000
-0.000800  -62.200000
-0.003000  -62.300000
-0.001500  -62.400000
0.003000  -62.600000
0.005200  -62.600000
0.005200  -62.700000
0.006700  -62.800000
0.006700  -62.900000
0.005200  -63.000000
0.003000  -63.100000
0.000700  -63.200000
0.004500  -63.400000
0.004500  -63.500000
0.006000  -63.600000
0.007500  -63.700000
0.005200  -63.800000
0.003700  -63.900000
-0.006000  -64.000000
-0.012000  -64.100000
-0.015800  -64.200000
-0.012800  -64.300000
-0.008300  -64.400000
-0.003000  -64.500000
0.004500  -64.700000
0.006700  -64.800000
0.013500  -64.800000
0.019500  -65.000000
0.019500  -65.100000
0.018700  -65.200000
0.012700  -65.300000
0.009000  -65.400000
-0.001500  -65.500000
-0.012800  -65.700000
-0.018100  -65.800000
-0.021800  -65.900000
-0.015800  -66.000000
-0.012000  -66.100000
-0.005300  -66.200000
0.001500  -66.300000
0.004500  -66.500000
0.008200  -66.600000
0.009700  -66.700000
0.008200  -66.800000
0.002200  -67.000000
0.003000  -67.000000
0.001500  -67.100000
-0.001500  -67.200000
-0.002300  -67.300000
-0.002300  -67.500000
-0.000800  -67.500000
-0.001500  -67.600000
0.000700  -67.800000
0.003700  -67.900000
0.003000  -68.000000
0.003700  -68.100000
0.006700  -68.200000
0.006700  -68.300000
0.008200  -68.400000
0.008200  -68.500000
0.009700  -68.600000
0.008200  -68.700000
0.006700  -68.800000
0.004500  -68.900000
0.000000  -69.100000
0.002200  -69.100000
-0.003000  -69.300000
-0.003000  -69.300000
-0.002300  -69.400000
-0.003000  -69.600000
0.001500  -69.700000
0.000000  -69.800000
0.000700  -69.900000
-0.005300  -70.000000
-0.006000  -70.100000
-0.004600  -70.200000
-0.005300  -70.300000
-0.000800  -70.400000
-0.000800  -70.500000
0.006000  -70.600000
0.009000  -70.700000
0.008200  -70.800000
0.008200  -70.900000
0.005200  -71.100000
0.006700  -71.200000
0.006000  -71.200000
0.009000  -71.400000
0.006700  -71.500000
0.003700  -71.600000
0.003000  -71.700000
0.001500  -71.800000
0.001500  -71.900000
0.000000  -72.000000
0.001500  -72.100000
0.000700  -72.200000
0.000000  -72.300000
0.003000  -72.400000
0.002200  -72.500000
0.003000  -72.600000
0.001500  -72.700000
-0.001500  -72.800000
-0.000800  -72.900000
-0.000800  -73.000000
0.000000  -73.100000
0.004500  -73.300000
0.001500  -73.300000
0.000700  -73.400000
0.003000  -73.500000
-0.001500  -73.600000
0.001500  -73.700000
0.000700  -73.800000
0.003000  -73.900000
0.005200  -74.000000
0.002200  -74.100000
0.000000  -74.200000
-0.003000  -74.300000
0.000700  -74.400000
0.002200  -74.500000
0.002200  -74.600000
0.001500  -74.700000
0.000700  -74.800000
0.002200  -74.900000
0.000700  -75.000000
0.003000  -75.100000
0.000700  -75.200000
0.000000  -75.300000
0.000700  -75.400000
-0.000800  -75.500000
-0.000800  -75.600000
-0.002300  -75.600000
0.003000  -75.700000
0.005200  -75.800000
0.006700  -75.900000
0.006700  -76.000000
0.003000  -76.100000
0.002200  -76.200000
0.000000  -76.300000
0.001500  -76.400000
0.000700  -76.500000
0.000700  -76.600000
0.004500  -76.700000
0.003000  -76.800000
0.005200  -76.900000
0.004500  -77.000000
0.000700  -77.100000
0.003000  -77.100000
-0.001500  -77.200000
-0.001500  -77.300000
-0.001500  -77.400000
-0.000800  -77.500000
0.000700  -77.600000
-0.000800  -77.700000
0.000700  -77.800000
-0.001500  -77.900000
0.002200  -77.900000
0.003000  -78.000000
0.000700  -78.100000
0.003000  -78.200000
0.001500  -78.300000
0.004500  -78.400000
0.004500  -78.500000
0.004500  -78.600000
0.005200  -78.700000
0.002200  -78.800000
0.002200  -78.900000
0.002200  -78.900000
-0.001500  -79.000000
-0.002300  -79.100000
-0.004600  -79.200000
-0.003000  -79.200000
0.000700  -79.300000
0.001500  -79.400000
0.004500  -79.500000
0.001500  -79.600000
0.003000  -79.700000
0.001500  -79.700000
-0.000800  -79.800000
0.000700  -79.900000
-0.006000  -80.000000
-0.003000  -80.100000
-0.000800  -80.200000
0.002200  -80.200000
0.006000  -80.300000
0.004500  -80.400000
0.006700  -80.600000
0.004500  -80.600000
0.006700  -80.600000
0.006700  -80.700000
0.004500  -80.800000
0.005200  -80.800000
0.003700  -80.900000
0.004500  -81.000000
0.007500  -81.000000
0.005200  -81.100000
0.005200  -81.200000
0.004500  -81.200000
0.002200  -81.300000
0.002200  -81.400000
-0.000800  -81.400000
-0.002300  -81.500000
-0.004600  -81.500000
-0.003000  -81.600000
-0.000800  -81.700000
-0.001500  -81.800000
0.001500  -81.900000
0.001500  -81.900000
0.003000  -81.900000
0.002200  -82.000000
-0.000800  -82.000000
0.000700  -82.100000
-0.003000  -82.100000
-0.005300  -82.200000
-0.001500  -82.300000
-0.000800  -82.300000
0.005200  -82.400000
0.004500  -82.400000
0.005200  -82.500000
0.007500  -82.500000
0.006700  -82.600000
0.005200  -82.700000
0.001500  -82.700000
0.000700  -82.800000
-0.001500  -82.800000
-0.003800  -82.900000
-0.001500  -83.000000
0.000000  -83.000000
0.004500  -83.000000
0.006700  -83.100000
0.009000  -83.100000
0.010500  -83.100000
0.008200  -83.200000
0.005200  -83.200000
-0.000800  -83.300000
-0.001500  -83.300000
-0.001500  -83.300000
-0.003000  -83.300000
-0.002300  -83.400000
-0.003000  -83.400000
-0.003000  -83.500000
-0.001500  -83.500000
0.001500  -83.600000
0.002200  -83.600000
0.001500  -83.600000
0.001500  -83.700000
0.001500  -83.700000
0.000700  -83.700000
-0.000800  -83.700000
0.001500  -83.700000
0.003000  -83.800000
0.005200  -83.800000
0.006700  -83.800000
0.007500  -83.900000
0.004500  -83.900000
0.001500  -83.900000
0.000700  -83.900000
-0.002300  -83.900000
0.000000  -84.000000
0.001500  -84.000000
-0.000800  -84.000000
-0.002300  -84.100000
-0.004600  -84.100000
-0.003000  -84.100000
0.000000  -84.100000
0.001500  -84.200000
0.004500  -84.200000
0.004500  -84.200000
0.004500  -84.200000
0.002200  -84.200000
0.001500  -84.200000
0.000700  -84.200000
0.000000  -84.200000
0.000700  -84.200000
0.000000  -84.200000
0.002200  -84.200000
0.001500  -84.200000
0.000700  -84.200000
0.003700  -84.200000
0.001500  -84.200000
0.002200  -84.200000
0.003000  -84.200000
0.001500  -84.200000
0.004500  -84.300000
0.004500  -84.300000
0.004500  -84.300000
0.003700  -84.300000
0.000700  -84.300000
0.002200  -84.300000
0.004500  -84.300000
0.003700  -84.300000
0.003000  -84.200000
0.000700  -84.200000
0.000700  -84.200000
0.000700  -84.200000
0.002200  -84.200000
0.000700  -84.200000
-0.001500  -84.200000
0.000000  -84.200000
-0.003000  -84.100000
-0.002300  -84.100000
-0.000800  -84.100000
0.000000  -84.100000
0.004500  -84.100000
0.004500  -84.100000
0.006700  -84.000000
0.005200  -84.000000
0.006700  -84.000000
0.006700  -83.900000
0.010500  -83.900000
0.011200  -83.900000
0.008200  -83.800000
0.010500  -83.800000
0.005200  -83.700000
0.003000  -83.700000
0.000700  -83.700000
-0.002300  -83.700000
-0.004600  -83.600000
-0.004600  -83.600000
-0.001500  -83.600000
-0.003000  -83.500000
0.000700  -83.500000
0.003000  -83.400000
0.004500  -83.400000
0.003700  -83.400000
0.000700  -83.300000
-0.001500  -83.300000
-0.005300  -83.300000
-0.004600  -83.200000
-0.001500  -83.200000
0.000700  -83.100000
0.003700  -83.000000
0.000700  -83.000000
0.003000  -82.900000
0.000700  -82.900000
0.002200  -82.800000
0.005200  -82.800000
0.002200  -82.800000
0.001500  -82.700000
-0.000800  -82.700000
0.001500  -82.600000
0.000000  -82.500000
0.000700  -82.500000
0.005200  -82.400000
0.001500  -82.400000
0.003000  -82.400000
0.001500  -82.300000
0.000700  -82.300000
0.003000  -82.200000
0.005200  -82.100000
0.006700  -82.000000
0.004500  -81.900000
0.004500  -81.900000
0.001500  -81.800000
0.000700  -81.800000
0.003700  -81.700000
0.002200  -81.600000
0.001500  -81.600000
-0.003000  -81.500000
-0.004600  -81.500000
-0.004600  -81.400000
-0.003000  -81.300000
0.000700  -81.200000
0.001500  -81.100000
0.003000  -81.100000
0.003000  -81.000000
0.005200  -81.000000
0.004500  -80.900000
0.006000  -80.800000
0.004500  -80.700000
0.000700  -80.600000
0.003000  -80.600000
0.000700  -80.500000
-0.000800  -80.400000
-0.000800  -80.300000
-0.001500  -80.200000
0.000700  -80.100000
0.000700  -80.100000
0.001500  -80.000000
0.000700  -79.900000
0.000700  -79.800000
0.003000  -79.700000
0.003000  -79.700000
0.003000  -79.600000
0.000700  -79.500000
0.001500  -79.400000
0.000700  -79.300000
0.001500  -79.300000
0.000700  -79.200000
0.000000  -79.200000
0.004500  -79.100000
0.003000  -79.000000
0.006000  -79.000000
0.005200  -78.900000
0.004500  -78.800000
0.004500  -78.800000
0.003000  -78.700000
0.003700  -78.700000
0.000700  -78.600000
0.002200  -78.500000
0.001500  -78.500000
0.003000  -78.400000
0.003700  -78.300000
0.002200  -78.300000
0.001500  -78.300000
-0.001500  -78.200000
-0.000800  -78.100000
0.001500  -78.100000
0.003700  -78.100000
0.004500  -78.200000
0.004500  -78.200000
0.005200  -78.300000
0.003700  -78.300000
0.001500  -78.300000
0.003000  -78.300000
0.003000  -78.300000
0.004500  -78.400000
0.006000  -78.400000
0.006000  -78.400000
0.005200  -78.500000
0.004500  -78.500000
0.006700  -78.600000
0.003000  -78.600000
-0.000800  -78.600000
-0.003000  -78.700000
-0.006800  -78.700000
-0.004600  -78.800000
-0.005300  -78.800000
-0.004600  -78.800000
-0.002300  -78.800000
-0.003000  -78.800000
0.000700  -78.900000
-0.003000  -78.900000
-0.003800  -79.000000
-0.001500  -79.000000
-0.002300  -79.100000
0.000000  -79.100000
0.000000  -79.100000
-0.000800  -79.200000
-0.003000  -79.200000
-0.005300  -79.200000
-0.008300  -79.300000
-0.008300  -79.300000
-0.003000  -79.300000
-0.003000  -79.400000
0.000700  -79.400000
0.000700  -79.500000
-0.001500  -79.500000
0.000700  -79.500000
0.000700  -79.500000
0.000000  -79.500000
-0.000800  -79.500000
0.000000  -79.500000
0.001500  -79.500000
0.002200  -79.500000
0.003700  -79.500000
0.006000  -79.500000
0.005200  -79.500000
0.004500  -79.500000
0.001500  -79.500000
0.000700  -79.500000
0.000700  -79.600000
0.003700  -79.600000
0.010500  -79.600000
0.012000  -79.600000
0.015700  -79.600000
0.014200  -79.600000
0.009700  -79.600000
0.008200  -79.600000
0.004500  -79.600000
0.005200  -79.600000
0.001500  -79.600000
0.004500  -79.600000
0.004500  -79.600000
0.003000  -79.500000
0.006700  -79.500000
0.003000  -79.500000
0.006000  -79.500000
0.004500  -79.500000
0.003000  -79.500000
0.004500  -79.500000
0.001500  -79.500000
0.001500  -79.500000
0.004500  -79.500000
0.005200  -79.400000
0.005200  -79.400000
0.005200  -79.400000
0.007500  -79.400000
0.004500  -79.400000
0.003000  -79.400000
0.000700  -79.300000
-0.000800  -79.300000
-0.000800  -79.300000
-0.003000  -79.300000
-0.000800  -79.300000
0.000000  -79.200000
0.003000  -79.200000
0.003000  -79.200000
-0.000800  -79.200000
0.001500  -79.200000
0.000700  -79.200000
0.001500  -79.200000
0.003000  -79.200000
0.003000  -79.100000
0.001500  -79.100000
0.002200  -79.100000
0.003000  -79.100000
0.003000  -79.100000
0.003000  -79.000000
0.003000  -79.000000
0.002200  -79.000000
-0.000800  -79.000000
-0.000800  -79.000000
0.000700  -79.000000
-0.001500  -79.000000
-0.000800  -79.000000
-0.001500  -78.900000
-0.002300  -78.900000
-0.000800  -78.900000
-0.003000  -78.900000
-0.001500  -78.900000
-0.001500  -78.900000
-0.001500  -78.900000
0.000000  -78.900000
0.000700  -78.900000
0.000700  -78.800000
-0.000800  -78.800000
-0.000800  -78.800000
-0.001500  -78.800000
-0.000800  -78.800000
-0.000800  -78.800000
0.003000  -78.800000
0.003000  -78.800000
0.003000  -78.800000
0.003700  -78.800000
0.001500  -78.800000
0.000700  -78.800000
0.000700  -78.800000
0.003000  -78.800000
0.001500  -78.800000
0.001500  -78.800000
0.000700  -78.800000
0.002200  -78.800000
0.003000  -78.800000
-0.003000  -78.800000
-0.001500  -78.800000
-0.000800  -78.800000
0.000700  -78.800000
0.004500  -78.800000
0.003000  -78.800000
0.004500  -78.800000
0.003000  -78.800000
0.003000  -78.800000
0.004500  -78.800000
0.000700  -78.800000
0.001500  -78.800000
-0.000800  -78.800000
0.000000  -78.800000
0.001500  -78.800000
0.000700  -78.800000
0.003000  -78.800000
0.002200  -78.800000
0.003700  -78.800000
0.001500  -78.800000
0.000700  -78.800000
0.001500  -78.800000
-0.001500  -78.900000
-0.000800  -78.900000
-0.001500  -78.900000
-0.003800  -78.900000
-0.000800  -78.900000
0.001500  -78.800000
0.006000  -78.800000
0.008200  -78.800000
0.008200  -78.800000
0.008200  -78.800000
0.003700  -78.800000
0.001500  -78.800000
0.000700  -78.800000
-0.002300  -78.800000
0.000700  -78.800000
0.000700  -78.800000
0.001500  -78.800000
0.005200  -78.800000
0.003700  -78.800000
0.001500  -78.800000
0.006000  -78.800000
0.003700  -78.800000
0.001500  -78.800000
0.000700  -78.800000
0.000700  -78.800000
-0.000800  -78.800000
-0.003000  -78.800000
0.000700  -78.800000
0.000700  -78.800000
-0.000800  -78.800000
0.001500  -78.800000
0.002200  -78.800000
0.003000  -78.800000
0.002200  -78.800000
0.000700  -78.800000
-0.000800  -78.800000
0.000000  -78.800000
-0.000800  -78.800000
-0.000800  -78.800000
0.003000  -78.800000
0.003000  -78.800000
0.005200  -78.800000
0.004500  -78.800000
0.001500  -78.800000
0.003000  -78.800000
0.000700  -78.800000
0.003000  -78.800000
0.004500  -78.800000
0.005200  -78.800000
0.006700  -78.800000
0.006000  -78.800000
0.006700  -78.800000
0.003700  -78.800000
0.003700  -78.800000
0.000700  -78.800000
-0.003000  -78.800000
-0.003000  -78.800000
-0.005300  -78.800000
0.000000  -78.800000
0.002200  -78.800000
0.006000  -78.800000
0.009700  -78.800000
0.006700  -78.800000
0.006000  -78.800000
0.002200  -78.800000
0.003000  -78.800000
0.002200  -78.800000
0.000700  -78.800000
0.002200  -78.800000
0.000700  -78.800000
0.002200  -78.800000
0.003000  -78.800000
0.001500  -78.800000
0.004500  -78.800000
0.000700  -78.800000
0.002200  -78.800000
0.002200  -78.800000
-0.001500  -78.800000
-0.000800  -78.800000
-0.003800  -78.800000
-0.003000  -78.800000
-0.005300  -78.800000
-0.003800  -78.800000
0.001500  -78.800000
-0.000800  -78.800000
0.003000  -78.800000
0.000700  -78.800000
0.004500  -78.800000
0.005200  -78.800000
0.003000  -78.800000
0.005200  -78.800000
0.000700  -78.800000
0.000700  -78.800000
-0.000800  -78.800000
0.000700  -78.800000
0.003000  -78.800000
0.000700  -78.800000
0.004500  -78.800000
0.000700  -78.800000
-0.003000  -78.800000
-0.003800  -78.800000
-0.000800  -78.800000
0.001500  -78.800000
0.001500  -78.800000
0.001500  -78.800000
0.003000  -78.800000
0.003000  -78.800000
0.001500  -78.800000
0.003000  -78.800000
0.002200  -78.800000
0.001500  -78.800000
0.001500  -78.800000
0.001500  -78.800000
0.001500  -78.800000
0.001500  -78.800000
0.004500  -78.800000
0.003000  -78.800000
0.003000  -78.800000
0.002200  -78.800000
0.003000  -78.800000
0.001500  -78.800000
-0.002300  -78.800000
0.000000  -78.800000
-0.002300  -78.800000
0.000700  -78.800000
0.000700  -78.800000
-0.001500  -78.800000
0.004500  -78.800000
0.003000  -78.800000
0.007500  -78.800000
0.008200  -78.800000
0.005200  -78.800000
0.006700  -78.800000
0.003000  -78.800000
0.002200  -78.800000
0.003000  -78.700000
0.001500  -78.700000
0.000700  -78.700000
0.000700  -78.700000
0.001500  -78.700000
0.001500  -78.700000
0.001500  -78.700000
-0.000800  -78.700000
-0.001500  -78.700000
0.000000  -78.700000
0.002200  -78.700000
0.003000  -78.700000
0.005200  -78.700000
0.006000  -78.700000
0.001500  -78.700000
0.003000  -78.700000
0.000700  -78.700000
-0.003000  -78.700000
0.000700  -78.700000
-0.000800  -78.700000
-0.000800  -78.700000
0.000000  -78.700000
-0.001500  -78.700000
0.000000  -78.700000
-0.003000  -78.700000
-0.003000  -78.700000
-0.000800  -78.700000
0.001500  -78.700000
0.003000  -78.700000
0.003000  -78.700000
0.003000  -78.700000
-0.003000  -78.700000
-0.003000  -78.700000
-0.000800  -78.700000
-0.000800  -78.700000
0.003000  -78.700000
0.001500  -78.700000
0.000700  -78.700000
0.003000  -78.700000
0.001500  -78.700000
0.002200  -78.700000
0.002200  -78.700000
0.000700  -78.700000
0.002200  -78.700000
0.003700  -78.700000
0.006700  -78.700000
0.009000  -78.700000
0.012000  -78.700000
0.006700  -78.700000
0.003000  -78.700000
0.003000  -78.700000
0.000000  -78.700000
-0.003000  -78.700000
-0.003000  -78.700000
-0.001500  -78.700000
-0.000800  -78.700000
0.000700  -78.700000
0.001500  -78.700000
0.004500  -78.700000
0.003000  -78.700000
0.003000  -78.800000
0.004500  -78.800000
0.006700  -78.800000
0.006700  -78.800000
0.006700  -78.800000
0.005200  -78.800000
0.000700  -78.800000
0.000700  -78.800000
-0.000800  -78.800000
0.002200  -78.800000
0.000700  -78.800000
-0.000800  -78.800000
0.000700  -78.800000
-0.003000  -78.800000
0.000700  -78.800000
-0.000800  -78.800000
0.002200  -78.800000
0.004500  -78.800000
0.003700  -78.800000
0.004500  -78.800000
0.000700  -78.800000
0.001500  -78.800000
0.001500  -78.800000
0.001500  -78.800000
0.004500  -78.800000
0.003000  -78.800000
0.005200  -78.800000
0.001500  -78.800000
0.000700  -78.800000
0.000700  -78.800000
-0.001500  -78.800000
-0.000800  -78.800000
0.000000  -78.800000
0.003000  -78.900000
0.005200  -78.900000
0.004500  -78.900000
0.002200  -78.900000
0.003000  -78.900000
0.003000  -78.900000
0.001500  -78.900000
0.002200  -78.900000
0.000000  -78.900000
-0.001500  -78.900000
0.001500  -79.000000
0.001500  -79.000000
0.000700  -79.000000
0.002200  -79.000000
0.001500  -79.000000
0.001500  -79.000000
0.000700  -79.000000
0.001500  -79.000000
0.001500  -79.000000
0.002200  -79.000000
0.003700  -79.000000
0.000700  -79.000000
0.002200  -79.000000
0.001500  -79.000000
0.001500  -79.000000
0.000700  -79.000000
-0.003000  -79.000000
0.000700  -79.100000
0.000700  -79.100000
0.003000  -79.100000
0.003000  -79.100000
0.003000  -79.100000
0.002200  -79.100000
0.001500  -79.100000
0.000700  -79.100000
0.000700  -79.100000
0.004500  -79.100000
0.007500  -79.100000
0.009000  -79.100000
0.008200  -79.100000
0.006700  -79.100000
0.005200  -79.100000
0.000700  -79.100000
-0.000800  -79.100000
-0.003000  -79.100000
-0.003000  -79.100000
-0.001500  -79.100000
-0.002300  -79.100000
0.001500  -79.100000
0.001500  -79.100000
0.004500  -79.100000
0.003000  -79.100000
0.000700  -79.100000
0.003000  -79.100000
0.000700  -79.100000
0.002200  -79.100000
0.000700  -79.100000
-0.000800  -79.100000
-0.001500  -79.100000
-0.003000  -79.100000
-0.001500  -79.100000
0.000700  -79.100000
0.003700  -79.200000
0.005200  -79.200000
0.005200  -79.200000
0.004500  -79.200000
0.004500  -79.200000
0.004500  -79.200000
0.000000  -79.200000
-0.000800  -79.200000
-0.001500  -79.200000
0.000700  -79.200000
0.004500  -79.200000
0.002200  -79.200000
0.003000  -79.200000
-0.001500  -79.200000
-0.004600  -79.200000
-0.003000  -79.200000
0.001500  -79.200000
0.003700  -79.200000
0.006000  -79.200000
0.006700  -79.200000
0.002200  -79.200000
0.003000  -79.200000
-0.003000  -79.200000
-0.003000  -79.200000
-0.000800  -79.200000
0.001500  -79.300000
0.003000  -79.300000
-0.000800  -79.300000
0.004500  -79.300000
0.003000  -79.300000
0.003700  -79.300000
0.005200  -79.300000
0.003000  -79.300000
0.005200  -79.300000
0.003000  -79.300000
0.005200  -79.300000
0.001500  -79.300000
0.003000  -79.300000
0.004500  -79.300000
-0.000800  -79.300000
0.002200  -79.400000
0.002200  -79.400000
0.003000  -79.400000
0.005200  -79.400000
0.006000  -79.400000
0.003700  -79.400000
0.000700  -79.400000
-0.001500  -79.400000
-0.005300  -79.400000
-0.006800  -79.400000
-0.003800  -79.500000
0.001500  -79.500000
0.001500  -79.500000
0.003000  -79.500000
0.003000  -79.500000
0.003000  -79.500000
0.004500  -79.500000
-0.000800  -79.500000
-0.001500  -79.500000
-0.001500  -79.500000
-0.001500  -79.500000
0.002200  -79.500000
-0.000800  -79.500000
0.000700  -79.600000
-0.000800  -79.600000
-0.000800  -79.600000
0.002200  -79.600000
0.001500  -79.600000
0.003700  -79.600000
-0.000800  -79.600000
0.000700  -79.700000
0.003000  -79.700000
0.002200  -79.700000
0.004500  -79.700000
0.005200  -79.700000
0.004500  -79.700000
0.004500  -79.700000
0.003000  -79.700000
0.002200  -79.700000
0.001500  -79.700000
-0.000800  -79.700000
-0.000800  -79.700000
0.002200  -79.700000
0.004500  -79.700000
0.003000  -79.700000
0.003000  -79.700000
0.002200  -79.700000
0.002200  -79.700000
0.003000  -79.700000
0.001500  -79.700000
-0.000800  -79.700000
-0.002300  -79.700000
0.000700  -79.700000
0.002200  -79.700000
0.006700  -79.700000
0.006000  -79.700000
0.003700  -79.700000
0.002200  -79.700000
0.000000  -79.800000
0.003000  -79.800000
0.001500  -79.800000
0.002200  -79.800000
0.000700  -79.800000
0.000000  -79.800000
0.001500  -79.800000
0.000700  -79.800000
0.003000  -79.800000
0.000700  -79.800000
0.001500  -79.900000
0.000000  -79.900000
-0.002300  -79.900000
0.000700  -79.900000
-0.001500  -79.900000
-0.000800  -79.900000
-0.001500  -79.900000
-0.000800  -79.900000
0.002200  -79.900000
0.001500  -79.900000
0.001500  -80.000000
-0.001500  -80.000000
0.000000  -80.000000
0.002200  -80.000000
0.003000  -80.000000
0.004500  -80.000000
0.004500  -80.000000
0.003700  -80.000000
0.001500  -80.000000
0.001500  -80.000000
0.003000  -80.100000
0.001500  -80.100000
0.000700  -80.100000
-0.000800  -80.100000
-0.000800  -80.100000
0.000700  -80.100000
0.002200  -80.100000
0.004500  -80.100000
0.003700  -80.100000
0.003000  -80.100000
0.001500  -80.100000
0.003000  -80.100000
0.003000  -80.200000
0.001500  -80.200000
0.004500  -80.200000
0.003000  -80.200000
0.004500  -80.200000
0.005200  -80.200000
0.005200  -80.200000
0.006700  -80.200000
0.003700  -80.200000
0.002200  -80.300000
-0.001500  -80.300000
-0.003000  -80.300000
0.001500  -80.300000
0.000700  -80.300000
0.003000  -80.300000
0.004500  -80.400000
0.008200  -80.400000
0.006000  -80.400000
0.001500  -80.400000
0.001500  -80.400000
-0.001500  -80.400000
0.001500  -80.400000
0.000700  -80.500000
0.000700  -80.500000
0.003000  -80.500000
-0.001500  -80.500000
-0.002300  -80.500000
-0.002300  -80.500000
-0.003000  -80.500000
-0.000800  -80.600000
-0.000800  -80.600000
0.000700  -80.600000
0.000700  -80.600000
0.001500  -80.600000
0.006000  -80.600000
0.000700  -80.600000
0.003700  -80.600000
0.001500  -80.600000
0.000700  -80.600000
0.001500  -80.600000
-0.003000  -80.600000
0.003700  -80.600000
0.003700  -80.600000
0.004500  -80.600000
0.003700  -80.600000
0.003000  -80.600000
0.006700  -80.600000
0.000700  -80.600000
0.003000  -80.600000
-0.000800  -80.600000
-0.001500  -80.600000
0.000700  -80.600000
-0.001500  -80.600000
0.001500  -80.600000
0.001500  -80.600000
0.004500  -80.600000
0.005200  -80.600000
0.002200  -80.600000
0.003000  -80.600000
-0.001500  -80.600000
-0.003000  -80.600000
-0.000800  -80.600000
0.001500  -80.600000
0.006700  -80.600000
0.006700  -80.600000
0.005200  -80.600000
0.001500  -80.600000
-0.001500  -80.600000
-0.001500  -80.600000
-0.003800  -80.600000
-0.003000  -80.600000
-0.000800  -80.600000
-0.002300  -80.600000
-0.000800  -80.600000
-0.003000  -80.600000
-0.003000  -80.600000
-0.000800  -80.600000
0.002200  -80.600000
0.005200  -80.600000
0.004500  -80.600000
0.001500  -80.700000
0.000700  -80.700000
0.001500  -80.700000
0.002200  -80.700000
0.004500  -80.700000
0.006700  -80.700000
0.005200  -80.700000
0.005200  -80.700000
0.006700  -80.700000
0.004500  -80.800000
0.003000  -80.800000
0.001500  -80.800000
0.003000  -80.800000
0.003700  -80.800000
0.003700  -80.800000
0.004500  -80.900000
0.000700  -80.900000
0.001500  -80.900000
-0.000800  -80.900000
0.001500  -80.900000
0.003700  -80.900000
0.000700  -80.900000
0.001500  -81.000000
-0.000800  -81.000000
0.000700  -81.000000
0.001500  -81.000000
0.005200  -81.000000
0.004500  -81.000000
0.001500  -81.000000
0.004500  -81.000000
0.002200  -81.100000
0.005200  -81.100000
0.003000  -81.100000
0.003700  -81.100000
0.006700  -81.100000
0.003000  -81.100000
0.004500  -81.100000
0.000700  -81.100000
0.001500  -81.100000
0.001500  -81.100000
0.000700  -81.100000
0.003700  -81.100000
0.000700  -81.100000
0.000700  -81.100000
-0.000800  -81.100000
-0.004600  -81.100000
-0.004600  -81.100000
-0.005300  -81.200000
-0.006800  -81.200000
-0.006800  -81.200000
-0.003000  -81.200000
0.001500  -81.200000
0.005200  -81.200000
0.007500  -81.200000
0.007500  -81.200000
0.005200  -81.300000
0.002200  -81.300000
0.003000  -81.300000
0.003700  -81.300000
0.000700  -81.300000
-0.000800  -81.400000
0.001500  -81.400000
-0.000800  -81.400000
-0.001500  -81.400000
-0.003800  -81.400000
-0.005300  -81.400000
0.000700  -81.500000
0.001500  -81.500000
0.004500  -81.500000
0.003000  -81.500000
0.002200  -81.500000
0.004500  -81.500000
0.003000  -81.500000
0.005200  -81.500000
0.002200  -81.500000
0.004500  -81.500000
0.003700  -81.500000
0.001500  -81.500000
0.006000  -81.600000
0.003000  -81.600000
0.008200  -81.600000
0.006700  -81.600000
0.001500  -81.600000
0.001500  -81.600000
-0.002300  -81.600000
-0.000800  -81.600000
-0.002300  -81.600000
0.001500  -81.600000
0.002200  -81.700000
0.001500  -81.700000
0.004500  -81.700000
0.000700  -81.700000
0.003700  -81.700000
0.001500  -81.700000
0.000700  -81.700000
0.000700  -81.700000
0.000700  -81.700000
0.003000  -81.700000
0.003000  -81.700000
0.005200  -81.700000
0.001500  -81.700000
0.000000  -81.700000
0.001500  -81.700000
-0.001500  -81.700000
-0.004600  -81.700000
-0.002300  -81.700000
0.000700  -81.700000
0.001500  -81.700000
0.000000  -81.700000
-0.000800  -81.700000
0.000700  -81.800000
0.000700  -81.800000
0.000000  -81.800000
-0.000800  -81.800000
-0.000800  -81.800000
0.000000  -81.800000
0.001500  -81.800000
0.003000  -81.800000
0.002200  -81.800000
0.004500  -81.800000
0.004500  -81.800000
0.005200  -81.800000
0.006700  -81.800000
0.005200  -81.800000
0.007500  -81.800000
0.005200  -81.800000
0.002200  -81.800000
0.004500  -81.900000
0.004500  -81.900000
0.005200  -81.900000
0.002200  -81.900000
-0.000800  -81.900000
-0.001500  -81.900000
-0.002300  -81.900000
0.000000  -81.900000
-0.000800  -81.900000
-0.000800  -81.900000
0.003000  -81.900000
0.003700  -81.900000
0.006700  -81.900000
0.006000  -81.900000
-0.000800  -81.900000
0.000000  -81.900000
-0.003000  -81.900000
-0.005300  -81.900000
-0.000800  -81.900000
0.000700  -81.900000
0.005200  -81.900000
0.006000  -81.900000
0.003700  -81.900000
0.003000  -81.900000
0.001500  -81.900000
0.001500  -81.900000
-0.000800  -81.900000
-0.003000  -81.900000
0.000000  -81.900000
-0.000800  -81.900000
-0.001500  -81.900000
-0.000800  -81.900000
-0.001500  -81.900000
0.000700  -81.900000
-0.001500  -81.900000
-0.001500  -81.900000
-0.001500  -81.900000
0.000000  -81.900000
0.001500  -81.900000
0.001500  -81.900000
0.005200  -82.000000
0.003700  -82.000000
0.005200  -82.000000
0.008200  -82.000000
0.007500  -82.000000
0.008200  -82.000000
0.003000  -82.000000
0.003000  -82.000000
0.003700  -82.000000
0.003000  -82.000000
0.004500  -82.000000
0.000700  -82.000000
0.000000  -82.000000
0.000000  -82.000000
0.002200  -82.000000
0.005200  -82.000000
-0.000800  -82.000000
0.002200  -82.000000
0.003000  -82.000000
0.005200  -82.000000
0.006000  -82.000000
0.004500  -82.000000
0.005200  -82.000000
0.002200  -82.000000
0.000700  -82.000000
-0.003000  -82.000000
-0.003800  -82.000000
-0.001500  -82.000000
-0.002300  -82.000000
-0.001500  -82.000000
-0.000800  -82.000000
0.000000  -82.000000
-0.001500  -82.000000
0.000700  -81.900000
0.000700  -81.900000
0.001500  -81.900000
0.003000  -81.900000
0.000700  -81.900000
0.002200  -81.900000
0.003700  -81.900000
0.008200  -81.900000
0.009000  -81.900000
0.006000  -81.900000
0.006700  -81.900000
0.001500  -81.900000
0.000700  -81.900000
-0.000800  -81.900000
-0.002300  -81.900000
0.001500  -81.900000
0.000700  -81.900000
0.002200  -81.900000
0.003000  -81.800000
0.003000  -81.800000
0.003000  -81.800000
0.001500  -81.800000
0.004500  -81.800000
0.001500  -81.800000
-0.000800  -81.800000
-0.000800  -81.800000
-0.001500  -81.800000
0.001500  -81.800000
0.001500  -81.700000
0.006700  -81.700000
0.005200  -81.700000
0.005200  -81.700000
0.006700  -81.700000
0.005200  -81.700000
0.004500  -81.700000
-0.001500  -81.700000
-0.001500  -81.700000
-0.005300  -81.700000
-0.008300  -81.700000
-0.008300  -81.700000
-0.005300  -81.700000
0.003000  -81.700000
0.005200  -81.700000
0.009700  -81.700000
0.010500  -81.700000
0.006700  -81.600000
0.005200  -81.600000
0.003000  -81.600000
0.003000  -81.600000
0.000700  -81.600000
-0.000800  -81.600000
-0.000800  -81.600000
-0.001500  -81.600000
0.002200  -81.600000
0.000700  -81.600000
0.001500  -81.600000
0.001500  -81.600000
0.000700  -81.600000
0.004500  -81.600000
-0.001500  -81.600000
-0.000800  -81.600000
-0.003000  -81.600000
-0.000800  -81.600000
0.003700  -81.600000
0.000700  -81.600000
0.002200  -81.600000
0.003000  -81.600000
0.004500  -81.600000
0.004500  -81.600000
0.005200  -81.600000
0.004500  -81.600000
0.001500  -81.600000
0.006000  -81.600000
0.005200  -81.600000
0.004500  -81.600000
0.003000  -81.600000
0.004500  -81.600000
0.003000  -81.600000
-0.001500  -81.600000
-0.000800  -81.600000
-0.001500  -81.600000
0.004500  -81.600000
0.006000  -81.600000
0.006000  -81.600000
0.006000  -81.600000
0.001500  -81.600000
-0.000800  -81.600000
-0.000800  -81.600000
-0.000800  -81.600000
0.002200  -81.600000
0.004500  -81.600000
0.002200  -81.600000
0.004500  -81.600000
0.001500  -81.600000
0.002200  -81.600000
0.002200  -81.500000
-0.002300  -81.500000
-0.003800  -81.500000
-0.003000  -81.500000
0.000000  -81.500000
-0.002300  -81.500000
-0.002300  -81.500000
-0.000800  -81.500000
0.000000  -81.500000
0.001500  -81.500000
0.004500  -81.500000
0.004500  -81.500000
0.001500  -81.500000
0.002200  -81.500000
0.003000  -81.500000
0.000700  -81.500000
-0.000800  -81.500000
-0.001500  -81.500000
-0.002300  -81.500000
0.000700  -81.500000
0.003000  -81.500000
0.005200  -81.500000
0.005200  -81.500000
0.001500  -81.500000
0.003000  -81.500000
0.003000  -81.400000
0.004500  -81.400000
0.000700  -81.400000
0.000000  -81.400000
0.001500  -81.400000
0.000700  -81.400000
0.001500  -81.400000
0.001500  -81.400000
0.002200  -81.400000
-0.000800  -81.400000
0.000700  -81.400000
0.002200  -81.400000
0.001500  -81.300000
0.001500  -81.300000
0.000700  -81.300000
0.000700  -81.300000
-0.000800  -81.300000
0.002200  -81.300000
0.000700  -81.300000
0.000700  -81.300000
0.002200  -81.200000
0.001500  -81.200000
0.001500  -81.200000
-0.001500  -81.200000
-0.002300  -81.200000
-0.003000  -81.200000
0.000700  -81.200000
0.004500  -81.200000
0.006000  -81.200000
0.010500  -81.100000
0.008200  -81.100000
0.006700  -81.100000
0.005200  -81.100000
0.004500  -81.100000
0.003000  -81.100000
0.001500  -81.000000
0.004500  -81.000000
0.003000  -81.000000
0.000000  -81.000000
0.000700  -81.000000
-0.001500  -81.000000
-0.001500  -81.000000
0.000000  -81.000000
0.001500  -81.000000
-0.000800  -81.000000
-0.000800  -80.900000
0.000700  -80.900000
0.000000  -80.900000
0.004500  -80.900000
0.003700  -80.900000
0.003000  -80.900000
0.003000  -80.900000
0.000700  -80.800000
0.000700  -80.800000
0.000700  -80.800000
0.002200  -80.800000
0.001500  -80.800000
0.000700  -80.800000
0.000700  -80.800000
0.003700  -80.700000
0.003000  -80.700000
0.000700  -80.700000
-0.000800  -80.700000
0.000700  -80.700000
0.005200  -80.700000
0.004500  -80.600000
0.002200  -80.600000
0.000700  -80.600000
-0.002300  -80.600000
-0.003000  -80.600000
-0.001500  -80.600000
0.000700  -80.600000
0.000700  -80.600000
0.001500  -80.600000
0.000700  -80.600000
0.001500  -80.600000
0.000700  -80.600000
-0.002300  -80.600000
-0.003000  -80.600000
-0.001500  -80.600000
0.001500  -80.600000
0.000700  -80.600000
0.004500  -80.600000
0.004500  -80.600000
0.004500  -80.600000
0.005200  -80.600000
0.001500  -80.600000
0.003000  -80.600000
0.003700  -80.600000
0.003700  -80.600000
0.006700  NaN
