# Supplementary material for: Extracting time-frequency feature of single-channel vastus medialis EMG signals for knee exercise pattern recognition
Source: PLoS One. 2017 Jul 10;12(7):e0180526. doi: 10.1371/journal.pone.0180526 (PMC5503271; doi:10.1371/journal.pone.0180526)
Supplement: S1 File — The EMG orignial data of the vastus medialis muscle of the detected leg from 14 healthy subjects were collected and recorded in the file while performing three exercise programs, i.e., leg extension from a sitting position (sitting), flexion of the leg up (standing), and gait (walking). (ZIP) [file pone.0180526.s001.zip › Data/4sitting.txt]

File Name: 4sitting.log
Channel 3: 'VM', 7522 values, engineering units: mV, no filters.
Channel 5: 'FX', 377 values, engineering units: deg, no filters, extrapolated from 50 to 1000 samples per second.
0.007500  -46.000000
0.005200  -46.000000
0.009000  -46.000000
0.012000  -45.900000
0.014200  -45.900000
0.015700  -45.900000
0.006700  -45.900000
-0.000800  -45.800000
-0.012000  -45.800000
-0.023300  -45.800000
-0.024800  -45.700000
-0.028500  -45.700000
-0.025600  -45.700000
-0.019500  -45.600000
-0.010500  -45.600000
-0.005300  -45.500000
-0.001500  -45.500000
0.007500  -45.500000
0.012700  -45.500000
0.016500  -45.500000
0.018700  -45.400000
0.020200  -45.400000
0.020200  -45.300000
0.014200  -45.300000
0.009700  -45.200000
0.004500  -45.200000
0.001500  -45.200000
-0.001500  -45.100000
-0.000800  -45.100000
0.000700  -45.000000
-0.000800  -45.000000
0.000700  -45.000000
0.002200  -44.900000
0.008200  -44.900000
0.008200  -44.800000
0.010500  -44.800000
0.012000  -44.800000
0.004500  -44.700000
0.006000  -44.700000
0.006700  -44.600000
0.004500  -44.600000
-0.000800  -44.600000
-0.005300  -44.500000
-0.008300  -44.500000
-0.008300  -44.400000
-0.004600  -44.300000
0.000700  -44.300000
0.001500  -44.200000
0.003000  -44.200000
0.006000  -44.100000
0.005200  -44.100000
0.007500  -44.000000
0.009000  -44.000000
0.007500  -43.900000
0.008200  -43.900000
0.005200  -43.800000
0.005200  -43.800000
0.004500  -43.700000
0.002200  -43.700000
0.005200  -43.600000
0.000700  -43.600000
0.001500  -43.500000
0.001500  -43.400000
-0.000800  -43.400000
0.000700  -43.300000
-0.005300  -43.200000
-0.004600  -43.200000
-0.003000  -43.100000
-0.003800  -43.000000
-0.004600  -42.900000
-0.003000  -42.900000
0.003000  -42.800000
0.001500  -42.800000
0.001500  -42.700000
-0.001500  -42.600000
-0.000800  -42.500000
0.003000  -42.500000
-0.000800  -42.400000
0.003000  -42.300000
0.000000  -42.300000
-0.001500  -42.200000
-0.002300  -42.100000
-0.006000  -42.000000
-0.006800  -41.900000
-0.010500  -41.900000
-0.010500  -41.800000
-0.012800  -41.700000
-0.012000  -41.600000
-0.007500  -41.500000
-0.001500  -41.400000
0.003000  -41.300000
0.001500  -41.200000
0.000700  -41.100000
0.000700  -41.000000
0.001500  -41.000000
0.000700  -40.900000
0.000700  -40.800000
0.004500  -40.700000
0.005200  -40.600000
0.008200  -40.500000
0.006000  -40.400000
0.006700  -40.300000
0.006700  -40.200000
0.008200  -40.100000
0.010500  -40.000000
0.007500  -39.800000
0.006000  -39.700000
0.005200  -39.600000
0.006000  -39.500000
0.005200  -39.400000
0.003000  -39.200000
0.000700  -39.100000
0.000700  -39.000000
0.003000  -38.900000
0.001500  -38.800000
0.004500  -38.700000
0.005200  -38.500000
0.004500  -38.400000
0.004500  -38.300000
0.004500  -38.200000
0.006700  -38.100000
0.006000  -37.900000
0.005200  -37.800000
0.009000  -37.600000
0.010500  -37.500000
0.012000  -37.300000
0.012700  -37.200000
0.012000  -37.000000
0.009700  -36.900000
-0.000800  -36.700000
-0.003800  -36.500000
-0.002300  -36.400000
-0.002300  -36.300000
0.001500  -36.100000
0.002200  -36.000000
0.004500  -35.800000
0.004500  -35.600000
0.004500  -35.500000
0.006700  -35.400000
0.004500  -35.200000
0.004500  -35.100000
0.009000  -34.900000
0.016500  -34.700000
0.015700  -34.500000
0.010500  -34.400000
0.004500  -34.200000
-0.007500  -34.000000
-0.012000  -33.800000
-0.018100  -33.700000
-0.018100  -33.500000
-0.012000  -33.300000
-0.011300  -33.200000
-0.005300  -33.000000
-0.000800  -32.800000
0.003000  -32.600000
0.000700  -32.400000
0.003000  -32.300000
0.009700  -32.100000
0.008200  -32.000000
0.008200  -31.800000
0.008200  -31.600000
0.006700  -31.400000
0.005200  -31.200000
0.003700  -31.000000
0.005200  -30.800000
0.004500  -30.600000
0.004500  -30.300000
0.003000  -30.200000
0.003700  -29.900000
0.009700  -29.700000
0.021700  -29.500000
0.031500  -29.300000
0.023200  -29.100000
0.009000  -28.900000
-0.009800  -28.700000
-0.026300  -28.500000
-0.035300  -28.300000
-0.040500  -28.100000
-0.036800  -27.900000
-0.031500  -27.700000
-0.019500  -27.500000
-0.012800  -27.200000
-0.008300  -27.000000
-0.003000  -26.800000
0.000700  -26.600000
0.001500  -26.300000
-0.006000  -26.100000
-0.006800  -25.900000
-0.009800  -25.700000
-0.009100  -25.500000
0.000700  -25.200000
0.006700  -25.000000
0.009700  -24.800000
0.002200  -24.600000
-0.003000  -24.300000
-0.006800  -24.100000
-0.005300  -23.900000
0.001500  -23.700000
0.006700  -23.500000
0.014200  -23.300000
0.012700  -23.000000
0.019500  -22.800000
0.023200  -22.600000
0.024700  -22.300000
0.028500  -22.100000
0.020200  -21.900000
0.015700  -21.600000
0.004500  -21.400000
-0.000800  -21.200000
-0.003000  -20.900000
-0.014300  -20.700000
-0.018100  -20.400000
-0.020300  -20.200000
-0.014300  -20.000000
-0.008300  -19.800000
-0.007500  -19.500000
-0.005300  -19.300000
-0.004600  -19.000000
0.000700  -18.800000
0.000700  -18.500000
0.005200  -18.300000
0.018000  -18.100000
0.027700  -17.800000
0.030700  -17.600000
0.035200  -17.400000
0.036700  -17.100000
0.026200  -16.900000
0.012700  -16.700000
-0.008300  -16.400000
-0.027000  -16.200000
-0.038300  -15.900000
-0.042000  -15.700000
-0.031500  -15.400000
-0.006800  -15.200000
0.051700  -15.000000
0.078000  -14.700000
0.063000  -14.500000
0.044200  -14.300000
-0.003000  -14.000000
-0.039000  -13.800000
-0.063800  -13.500000
-0.067500  -13.300000
-0.048000  -13.100000
-0.028500  -12.900000
0.000700  -12.700000
0.015700  -12.500000
0.036700  -12.300000
0.051000  -12.100000
0.045700  -11.800000
0.035200  -11.700000
0.014200  -11.400000
0.006700  -11.200000
-0.000800  -11.000000
0.003000  -10.800000
0.010500  -10.600000
0.024700  -10.400000
0.051700  -10.200000
0.053200  -9.900000
0.042700  -9.700000
0.027000  -9.500000
0.008200  -9.300000
0.020200  -9.100000
0.027000  -9.000000
0.006700  -8.800000
-0.009800  -8.600000
-0.043600  -8.500000
-0.065300  -8.300000
-0.078000  -8.100000
-0.076500  -8.000000
-0.045800  -7.800000
-0.023300  -7.700000
0.000700  -7.500000
0.003700  -7.300000
0.018000  -7.200000
0.048000  -7.000000
0.087000  -6.800000
0.104200  -6.700000
0.063000  -6.500000
0.023200  -6.300000
-0.038300  -6.200000
-0.075800  -6.000000
-0.083300  -5.900000
-0.072800  -5.700000
-0.035300  -5.600000
-0.006800  -5.500000
0.021000  -5.400000
0.021700  -5.200000
0.021700  -5.100000
0.000700  -5.000000
-0.031500  -4.800000
-0.040500  -4.700000
-0.064500  -4.600000
-0.059300  -4.500000
-0.050300  -4.300000
-0.028500  -4.200000
0.000700  -4.100000
0.012000  -3.900000
0.037500  -3.800000
0.041200  -3.700000
0.042000  -3.600000
0.031500  -3.400000
0.020200  -3.400000
0.021700  -3.300000
0.012000  -3.200000
0.009700  -3.200000
0.000700  -3.100000
-0.001500  -3.000000
0.003000  -3.000000
0.003000  -2.900000
0.011200  -2.800000
0.012000  -2.700000
0.009700  -2.700000
0.003000  -2.700000
0.006000  -2.600000
0.018700  -2.500000
0.033000  -2.400000
0.040500  -2.400000
0.032200  -2.300000
0.029200  -2.300000
0.044200  -2.200000
0.078700  -2.100000
0.075000  -2.100000
0.034500  -2.100000
-0.021000  -2.100000
-0.084800  -2.100000
-0.126800  -2.100000
-0.156000  -2.100000
-0.148500  -2.100000
-0.104300  -2.100000
-0.055500  -2.100000
-0.003000  -2.100000
0.038200  -2.100000
0.057000  -2.100000
0.059200  -2.100000
0.052500  -2.100000
0.034500  -2.100000
0.015700  -2.100000
0.008200  -2.100000
0.008200  -2.100000
0.010500  -2.100000
0.011200  -2.100000
0.021700  -2.100000
0.042000  -2.200000
0.055500  -2.200000
0.051700  -2.300000
0.037500  -2.300000
0.027700  -2.300000
0.046500  -2.400000
0.075000  -2.400000
0.072700  -2.500000
0.051000  -2.500000
0.004500  -2.600000
-0.048800  -2.600000
-0.072800  -2.700000
-0.088500  -2.700000
-0.081800  -2.700000
-0.070600  -2.800000
-0.063000  -2.800000
-0.040500  -2.900000
-0.031500  -2.900000
-0.027000  -3.000000
-0.015800  -3.100000
0.009000  -3.100000
0.040500  -3.200000
0.054700  -3.300000
0.064500  -3.400000
0.069000  -3.400000
0.057000  -3.500000
0.045000  -3.600000
0.032200  -3.600000
0.023200  -3.700000
0.029200  -3.800000
0.058500  -3.900000
0.075000  -4.000000
0.048000  -4.100000
0.012700  -4.100000
-0.040500  -4.200000
-0.081000  -4.300000
-0.084800  -4.400000
-0.063800  -4.400000
-0.036100  -4.500000
-0.025600  -4.500000
0.003000  -4.600000
0.010500  -4.600000
-0.001500  -4.700000
0.012700  -4.700000
0.045000  -4.800000
0.063000  -4.800000
0.040500  -4.900000
0.014200  -4.900000
-0.031500  -5.000000
-0.074300  -5.000000
-0.084800  -5.000000
-0.086300  -5.000000
-0.050300  -5.100000
0.009700  -5.100000
0.067500  -5.200000
0.075000  -5.200000
0.027000  -5.300000
-0.036800  -5.300000
-0.093000  -5.400000
-0.119300  -5.400000
-0.102800  -5.300000
-0.061500  -5.300000
-0.022500  -5.200000
0.025500  -5.100000
0.075000  -5.100000
0.114000  -5.000000
0.141000  -5.000000
0.129000  -5.000000
0.081700  -4.900000
0.018000  -4.800000
-0.048800  -4.800000
-0.091500  -4.700000
-0.121500  -4.700000
-0.125300  -4.600000
-0.093800  -4.600000
-0.063800  -4.500000
-0.019500  -4.500000
0.022500  -4.400000
0.051700  -4.400000
0.071200  -4.400000
0.074200  -4.400000
0.076500  -4.400000
0.067500  -4.400000
0.051700  -4.500000
0.027700  -4.500000
-0.001500  -4.500000
-0.009800  -4.500000
-0.004600  -4.500000
0.004500  -4.600000
0.008200  -4.600000
0.015700  -4.600000
0.023200  -4.700000
0.022500  -4.700000
0.021000  -4.700000
0.009000  -4.800000
0.000700  -4.800000
-0.006800  -4.800000
-0.018100  -4.800000
-0.018100  -4.900000
-0.010500  -5.000000
0.005200  -5.200000
0.006000  -5.300000
0.004500  -5.400000
0.007500  -5.600000
0.005200  -5.800000
0.012000  -5.900000
0.011200  -6.000000
0.010500  -6.200000
0.014200  -6.300000
0.014200  -6.500000
0.016500  -6.600000
0.005200  -6.800000
-0.017300  -6.900000
-0.032300  -7.100000
-0.040500  -7.200000
-0.044300  -7.300000
-0.053300  -7.500000
-0.063800  -7.700000
-0.073500  -7.800000
-0.077300  -7.900000
-0.068300  -8.100000
-0.055500  -8.200000
-0.041300  -8.300000
-0.031500  -8.500000
-0.012800  -8.600000
0.007500  -8.800000
0.019500  -8.900000
0.032200  -9.000000
0.035200  -9.200000
0.031500  -9.300000
0.021000  -9.500000
0.006000  -9.600000
0.003000  -9.700000
0.008200  -9.900000
0.000000  -10.000000
-0.009800  -10.200000
-0.001500  -10.300000
0.018000  -10.400000
0.056200  -10.600000
0.100500  -10.600000
0.105000  -10.700000
0.079500  -10.800000
0.061500  -10.800000
0.031500  -10.900000
-0.009100  -11.000000
-0.036100  -11.000000
-0.038300  -11.100000
-0.017300  -11.200000
0.044200  -11.300000
0.112500  -11.300000
0.145500  -11.300000
0.162700  -11.400000
0.096000  -11.500000
0.009000  -11.600000
-0.054000  -11.600000
-0.111000  -11.700000
-0.101300  -11.700000
-0.081800  -11.800000
-0.039000  -11.900000
0.000700  -11.900000
0.015700  -11.800000
0.031500  -11.800000
0.038200  -11.800000
0.045700  -11.700000
0.028500  -11.700000
0.010500  -11.700000
-0.012000  -11.700000
-0.021000  -11.600000
-0.012800  -11.600000
-0.008300  -11.600000
0.001500  -11.500000
0.004500  -11.500000
0.015700  -11.500000
0.023200  -11.400000
0.001500  -11.400000
-0.017300  -11.300000
-0.024800  -11.300000
-0.022500  -11.300000
-0.010500  -11.300000
-0.012800  -11.200000
-0.016500  -11.200000
-0.026300  -11.100000
-0.029300  -11.100000
-0.029300  -11.000000
-0.035300  -11.000000
-0.028500  -10.900000
-0.033800  -10.900000
-0.026300  -10.800000
-0.022500  -10.800000
-0.018100  -10.700000
-0.006800  -10.700000
-0.012800  -10.600000
-0.012000  -10.600000
-0.002300  -10.500000
0.019500  -10.500000
0.023200  -10.400000
0.016500  -10.400000
0.005200  -10.400000
-0.021000  -10.300000
-0.015800  -10.300000
-0.002300  -10.300000
0.010500  -10.300000
0.014200  -10.200000
-0.002300  -10.200000
-0.023300  -10.200000
-0.042800  -10.200000
-0.046500  -10.200000
-0.021000  -10.100000
0.018000  -10.100000
0.045700  -10.100000
0.090700  -10.100000
0.130500  -10.100000
0.107200  -10.000000
0.042000  -10.000000
-0.039000  -10.000000
-0.121500  -10.000000
-0.186000  -10.000000
-0.198000  -9.900000
-0.157500  -9.900000
-0.090000  -9.900000
-0.020300  -9.900000
0.018700  -9.900000
0.063000  -9.900000
0.091500  -10.000000
0.099700  -10.000000
0.100500  -10.000000
0.072000  -10.000000
0.070500  -10.000000
0.063000  -10.000000
0.051700  -10.000000
0.042000  -10.100000
0.017200  -10.100000
0.009000  -10.100000
0.001500  -10.100000
0.003700  -10.100000
0.005200  -10.100000
0.006700  -10.100000
0.014200  -10.200000
0.018000  -10.200000
0.024000  -10.200000
0.019500  -10.200000
0.008200  -10.200000
-0.001500  -10.200000
-0.009800  -10.200000
-0.012800  -10.200000
-0.009100  -10.200000
-0.000800  -10.200000
0.012700  -10.200000
0.045000  -10.200000
0.085500  -10.200000
0.097500  -10.200000
0.106500  -10.200000
0.084000  -10.200000
-0.003000  -10.300000
-0.076500  -10.300000
-0.159800  -10.300000
-0.198800  -10.300000
-0.176300  -10.300000
-0.111800  -10.300000
-0.020300  -10.300000
0.030700  -10.300000
0.078700  -10.300000
0.073500  -10.200000
0.063000  -10.200000
0.052500  -10.200000
0.020200  -10.200000
0.027000  -10.200000
0.019500  -10.100000
0.036000  -10.100000
0.049500  -10.100000
0.060700  -10.100000
0.081700  -10.100000
0.061500  -10.000000
0.046500  -10.000000
-0.004600  -10.000000
-0.060800  -10.000000
-0.115500  -10.000000
-0.159000  -9.900000
-0.132800  -9.900000
-0.093000  -9.900000
-0.025600  -9.900000
0.016500  -9.900000
0.031500  -9.900000
0.050200  -9.800000
0.042700  -9.800000
0.048000  -9.800000
0.041200  -9.800000
0.039000  -9.700000
0.039000  -9.700000
0.034500  -9.700000
0.042000  -9.600000
0.030000  -9.600000
0.031500  -9.600000
0.031500  -9.600000
0.030700  -9.500000
0.029200  -9.500000
0.010500  -9.500000
0.006700  -9.500000
-0.007500  -9.500000
-0.020300  -9.500000
-0.024000  -9.400000
-0.024000  -9.400000
0.005200  -9.400000
0.038200  -9.400000
0.045700  -9.400000
0.031500  -9.300000
-0.009100  -9.300000
-0.040500  -9.300000
-0.061500  -9.300000
-0.075800  -9.300000
-0.049500  -9.200000
-0.014300  -9.200000
0.012700  -9.200000
0.021700  -9.200000
0.033000  -9.200000
0.036700  -9.100000
0.018700  -9.100000
0.012000  -9.100000
-0.002300  -9.100000
-0.008300  -9.100000
-0.008300  -9.000000
-0.005300  -9.000000
0.002200  -9.000000
-0.000800  -9.000000
0.000700  -9.000000
-0.007500  -9.000000
-0.012800  -9.000000
-0.015000  -9.000000
-0.013500  -9.000000
-0.008300  -9.000000
-0.011300  -8.900000
-0.009100  -8.900000
-0.016500  -8.900000
-0.023300  -8.900000
-0.033000  -8.900000
-0.042800  -8.900000
-0.040500  -8.900000
-0.039800  -8.800000
-0.027800  -8.800000
-0.016500  -8.800000
-0.001500  -8.800000
0.019500  -8.800000
0.030000  -8.800000
0.034500  -8.700000
0.020200  -8.700000
0.002200  -8.700000
-0.014300  -8.700000
-0.024800  -8.700000
-0.025600  -8.600000
-0.027000  -8.600000
-0.020300  -8.600000
-0.016500  -8.600000
-0.012000  -8.600000
-0.010500  -8.600000
-0.006800  -8.600000
-0.003000  -8.600000
-0.003000  -8.600000
0.005200  -8.500000
0.006700  -8.500000
0.009000  -8.500000
0.013500  -8.500000
0.015000  -8.400000
0.020200  -8.400000
0.017200  -8.400000
0.015700  -8.400000
0.016500  -8.300000
0.015700  -8.300000
0.016500  -8.300000
0.014200  -8.200000
0.012700  -8.200000
0.014200  -8.200000
0.023200  -8.200000
0.044200  -8.100000
0.062200  -8.100000
0.067500  -8.100000
0.060700  -8.100000
0.031500  -8.100000
-0.015800  -8.100000
-0.063800  -8.000000
-0.106500  -8.000000
-0.126000  -8.000000
-0.108800  -7.900000
-0.066800  -7.900000
-0.030800  -7.900000
0.004500  -7.900000
0.035200  -7.800000
0.042700  -7.800000
0.055500  -7.800000
0.048000  -7.700000
0.044200  -7.700000
0.040500  -7.700000
0.024700  -7.700000
0.023200  -7.700000
0.016500  -7.700000
0.019500  -7.600000
0.018700  -7.600000
0.014200  -7.600000
0.016500  -7.600000
0.010500  -7.500000
0.008200  -7.500000
0.004500  -7.500000
0.004500  -7.500000
0.009700  -7.400000
0.011200  -7.400000
0.015000  -7.400000
0.012000  -7.400000
0.008200  -7.300000
0.005200  -7.300000
0.009000  -7.300000
0.012700  -7.300000
0.006700  -7.300000
-0.003000  -7.200000
-0.007500  -7.200000
-0.008300  -7.200000
-0.006000  -7.200000
-0.003800  -7.200000
0.013500  -7.200000
0.051000  -7.100000
0.063700  -7.100000
0.052500  -7.100000
0.016500  -7.100000
-0.040500  -7.100000
-0.065300  -7.100000
-0.074300  -7.000000
-0.066800  -7.000000
-0.036800  -7.000000
-0.012800  -7.000000
-0.009100  -7.000000
-0.011300  -7.000000
-0.001500  -7.000000
0.007500  -6.900000
0.018000  -6.900000
0.021700  -6.900000
0.022500  -6.900000
0.021700  -6.900000
0.018000  -6.900000
0.018000  -6.900000
0.015700  -6.800000
0.014200  -6.800000
0.014200  -6.800000
0.015700  -6.800000
0.018700  -6.800000
0.018700  -6.800000
0.011200  -6.800000
-0.000800  -6.800000
-0.012000  -6.800000
-0.021000  -6.800000
-0.030800  -6.700000
-0.038300  -6.700000
-0.029300  -6.700000
-0.010500  -6.700000
0.002200  -6.700000
0.005200  -6.700000
0.012700  -6.600000
0.014200  -6.600000
0.009700  -6.600000
0.027700  -6.600000
0.036700  -6.600000
0.039700  -6.600000
0.033000  -6.600000
0.009000  -6.500000
-0.011300  -6.500000
-0.030800  -6.500000
-0.039000  -6.500000
-0.042000  -6.500000
-0.017300  -6.500000
0.024700  -6.500000
0.033700  -6.500000
0.026200  -6.400000
0.015000  -6.400000
-0.001500  -6.400000
-0.006800  -6.400000
-0.019500  -6.400000
-0.025600  -6.400000
-0.020300  -6.400000
-0.021800  -6.400000
-0.012800  -6.400000
-0.006800  -6.300000
0.002200  -6.300000
0.003000  -6.300000
0.003000  -6.300000
0.007500  -6.300000
0.009000  -6.300000
0.016500  -6.300000
0.016500  -6.300000
0.014200  -6.300000
0.009700  -6.300000
0.005200  -6.300000
0.003000  -6.300000
0.003000  -6.300000
0.000700  -6.300000
-0.001500  -6.300000
-0.004600  -6.300000
-0.008300  -6.300000
-0.009100  -6.300000
-0.009800  -6.300000
-0.006000  -6.300000
-0.003800  -6.300000
-0.003000  -6.300000
0.001500  -6.300000
0.003000  -6.300000
0.004500  -6.300000
0.005200  -6.300000
0.012000  -6.200000
0.012000  -6.200000
0.008200  -6.200000
0.012000  -6.200000
0.011200  -6.200000
0.013500  -6.200000
0.008200  -6.200000
0.000700  -6.200000
-0.000800  -6.200000
-0.003800  -6.200000
-0.001500  -6.200000
-0.003000  -6.200000
-0.004600  -6.200000
-0.004600  -6.200000
-0.004600  -6.200000
-0.003000  -6.200000
-0.001500  -6.200000
-0.003000  -6.200000
-0.006000  -6.200000
-0.003000  -6.200000
-0.001500  -6.200000
0.003000  -6.200000
0.002200  -6.200000
0.000700  -6.200000
0.001500  -6.200000
-0.000800  -6.200000
0.004500  -6.200000
0.003000  -6.200000
0.001500  -6.200000
-0.000800  -6.200000
-0.005300  -6.200000
-0.004600  -6.200000
-0.006000  -6.200000
-0.008300  -6.200000
-0.010500  -6.200000
-0.006800  -6.300000
0.000000  -6.300000
0.003700  -6.300000
0.006700  -6.300000
0.003700  -6.200000
0.003000  -6.200000
0.006700  -6.200000
0.005200  -6.200000
0.005200  -6.200000
0.005200  -6.200000
0.004500  -6.200000
0.001500  -6.200000
0.003700  -6.200000
0.012700  -6.200000
0.014200  -6.200000
0.015700  -6.200000
0.010500  -6.200000
0.004500  -6.100000
-0.000800  -6.100000
-0.001500  -6.100000
0.003000  -6.100000
0.004500  -6.100000
0.002200  -6.100000
-0.003000  -6.100000
-0.003000  -6.100000
-0.000800  -6.100000
0.010500  -6.100000
0.018700  -6.000000
0.019500  -6.000000
0.018700  -6.000000
0.008200  -6.000000
0.004500  -6.000000
0.000000  -6.000000
-0.001500  -6.000000
0.003000  -5.900000
0.000000  -5.900000
0.005200  -5.900000
0.003000  -5.900000
0.002200  -5.900000
0.004500  -5.900000
0.000700  -5.900000
-0.000800  -5.900000
-0.001500  -5.900000
-0.003000  -5.900000
-0.004600  -5.900000
-0.000800  -5.800000
0.000000  -5.800000
0.000000  -5.800000
0.001500  -5.800000
0.000700  -5.800000
-0.000800  -5.700000
0.000700  -5.700000
0.001500  -5.700000
0.000700  -5.700000
-0.000800  -5.700000
-0.002300  -5.700000
-0.000800  -5.600000
-0.000800  -5.600000
0.000000  -5.600000
0.001500  -5.600000
0.001500  -5.600000
-0.000800  -5.500000
-0.000800  -5.500000
-0.003800  -5.500000
-0.005300  -5.500000
-0.005300  -5.400000
-0.006800  -5.400000
-0.008300  -5.400000
-0.004600  -5.400000
-0.002300  -5.400000
0.001500  -5.300000
0.006700  -5.300000
0.001500  -5.300000
-0.002300  -5.300000
-0.003000  -5.200000
0.000700  -5.200000
0.000700  -5.200000
0.003000  -5.200000
0.004500  -5.100000
-0.001500  -5.100000
0.001500  -5.100000
-0.002300  -5.000000
0.000700  -5.000000
0.003700  -5.000000
0.003000  -5.000000
0.006000  -4.900000
0.004500  -4.900000
0.009700  -4.800000
0.009000  -4.800000
0.006000  -4.800000
0.006000  -4.700000
0.001500  -4.700000
0.002200  -4.600000
0.004500  -4.600000
0.004500  -4.600000
0.003000  -4.500000
0.004500  -4.500000
0.008200  -4.500000
0.009000  -4.500000
0.011200  -4.400000
0.012000  -4.400000
0.007500  -4.300000
0.003000  -4.300000
0.004500  -4.200000
0.002200  -4.200000
0.001500  -4.200000
0.003700  -4.100000
0.003000  -4.100000
0.006700  -4.100000
0.005200  -4.000000
0.004500  -4.000000
0.003000  -4.000000
0.000700  -3.900000
0.000000  -3.900000
-0.005300  -3.800000
-0.004600  -3.800000
-0.005300  -3.700000
-0.002300  -3.700000
-0.002300  -3.700000
-0.005300  -3.600000
-0.001500  -3.600000
-0.000800  -3.600000
0.005200  -3.500000
0.006700  -3.500000
0.006700  -3.500000
0.005200  -3.400000
0.001500  -3.400000
-0.000800  -3.300000
-0.002300  -3.300000
-0.003000  -3.200000
-0.002300  -3.200000
-0.001500  -3.200000
-0.001500  -3.200000
-0.001500  -3.100000
-0.001500  -3.100000
0.000700  -3.000000
0.002200  -3.000000
0.004500  -3.000000
0.003000  -2.900000
-0.002300  -2.900000
-0.003000  -2.800000
-0.005300  -2.800000
-0.003000  -2.800000
-0.000800  -2.700000
-0.001500  -2.700000
0.003700  -2.700000
0.003000  -2.700000
0.006700  -2.700000
0.004500  -2.600000
0.003700  -2.600000
0.000700  -2.600000
-0.003800  -2.500000
-0.000800  -2.500000
0.000700  -2.500000
0.007500  -2.500000
0.006000  -2.400000
0.003000  -2.400000
0.000000  -2.400000
-0.003800  -2.300000
-0.001500  -2.300000
-0.004600  -2.300000
-0.003000  -2.300000
-0.000800  -2.300000
0.000000  -2.300000
0.001500  -2.300000
0.001500  -2.200000
0.002200  -2.200000
0.002200  -2.200000
0.002200  -2.200000
0.002200  -2.200000
0.002200  -2.100000
0.002200  -2.100000
0.001500  -2.100000
0.002200  -2.100000
0.001500  -2.100000
0.000700  -2.100000
0.002200  -2.000000
0.003700  -2.000000
0.005200  -2.000000
0.004500  -2.000000
0.003700  -2.000000
0.003700  -2.000000
0.000700  -2.000000
0.002200  -2.000000
0.003000  -2.000000
0.003700  -2.000000
0.006700  -2.000000
0.009700  -2.000000
0.012700  -2.000000
0.014200  -2.000000
0.015700  -1.900000
0.010500  -1.900000
0.006700  -1.900000
0.005200  -1.900000
0.002200  -1.900000
0.003000  -1.900000
0.000000  -1.900000
0.000700  -1.900000
0.000000  -1.900000
-0.003000  -1.900000
-0.003000  -1.900000
-0.003000  -1.900000
-0.003000  -1.900000
-0.003800  -1.900000
-0.000800  -1.900000
0.000000  -1.900000
-0.000800  -1.900000
0.002200  -1.900000
0.003000  -1.900000
0.006000  -1.900000
0.004500  -1.900000
0.006000  -1.900000
0.004500  -1.900000
0.001500  -1.900000
0.006000  -1.900000
0.004500  -1.900000
0.005200  -1.900000
0.003000  -1.900000
0.000700  -1.900000
0.006000  -1.900000
0.006700  -2.000000
0.008200  -2.000000
0.004500  -2.000000
0.003700  -2.000000
0.004500  -2.000000
0.003000  -2.000000
0.004500  -2.000000
0.003000  -2.000000
0.003700  -2.000000
0.000700  -2.000000
-0.003000  -2.100000
-0.003800  -2.100000
-0.006800  -2.100000
-0.004600  -2.100000
-0.004600  -2.100000
-0.003800  -2.100000
-0.000800  -2.100000
-0.001500  -2.100000
0.000700  -2.100000
0.000700  -2.200000
0.000700  -2.200000
0.000700  -2.200000
-0.001500  -2.200000
0.000700  -2.300000
-0.000800  -2.300000
-0.001500  -2.300000
-0.000800  -2.300000
-0.003000  -2.300000
0.000000  -2.300000
0.003000  -2.400000
0.003700  -2.400000
0.005200  -2.400000
0.000000  -2.500000
-0.002300  -2.500000
-0.000800  -2.500000
-0.003000  -2.500000
0.000000  -2.600000
-0.001500  -2.600000
-0.000800  -2.600000
0.001500  -2.600000
-0.001500  -2.700000
0.002200  -2.700000
0.001500  -2.700000
0.003000  -2.700000
0.007500  -2.800000
0.001500  -2.800000
0.000000  -2.800000
-0.003000  -2.900000
0.001500  -2.900000
0.003700  -2.900000
-0.000800  -3.000000
0.002200  -3.000000
-0.001500  -3.000000
-0.004600  -3.100000
-0.005300  -3.100000
-0.004600  -3.200000
-0.003000  -3.200000
-0.006800  -3.200000
-0.004600  -3.200000
-0.005300  -3.200000
-0.003000  -3.300000
0.000700  -3.300000
0.001500  -3.400000
0.003700  -3.400000
0.003000  -3.500000
0.001500  -3.500000
0.000000  -3.600000
-0.000800  -3.600000
0.000700  -3.600000
0.001500  -3.700000
0.003000  -3.700000
0.005200  -3.700000
0.005200  -3.800000
0.006000  -3.800000
0.002200  -3.900000
-0.001500  -3.900000
-0.001500  -4.000000
-0.003000  -4.000000
-0.001500  -4.100000
0.000000  -4.100000
0.003000  -4.200000
0.004500  -4.200000
0.001500  -4.200000
0.000000  -4.300000
-0.004600  -4.300000
-0.004600  -4.400000
-0.003000  -4.500000
-0.003800  -4.500000
0.001500  -4.500000
0.003000  -4.600000
0.006000  -4.600000
0.006000  -4.700000
0.005200  -4.700000
0.008200  -4.800000
0.005200  -4.800000
0.007500  -4.900000
0.008200  -5.000000
0.004500  -5.000000
0.003700  -5.000000
0.001500  -5.100000
0.002200  -5.200000
0.003700  -5.200000
0.003000  -5.300000
0.003000  -5.300000
0.003000  -5.400000
0.004500  -5.400000
0.009700  -5.400000
0.013500  -5.500000
0.009700  -5.600000
0.006700  -5.600000
0.005200  -5.700000
0.006700  -5.800000
0.007500  -5.800000
0.009000  -5.900000
0.009000  -5.900000
0.006000  -6.000000
0.006700  -6.000000
0.006700  -6.100000
0.008200  -6.100000
0.004500  -6.200000
0.005200  -6.300000
0.002200  -6.300000
0.000700  -6.400000
0.003000  -6.400000
0.004500  -6.500000
0.006700  -6.600000
0.003700  -6.700000
0.003700  -6.700000
0.002200  -6.800000
0.001500  -6.800000
0.002200  -6.900000
-0.000800  -7.000000
0.003000  -7.000000
0.002200  -7.100000
0.003700  -7.200000
0.004500  -7.200000
0.003000  -7.300000
0.005200  -7.400000
0.004500  -7.400000
0.003700  -7.500000
0.001500  -7.600000
-0.000800  -7.700000
-0.001500  -7.700000
-0.003000  -7.800000
-0.000800  -7.900000
-0.001500  -8.000000
0.001500  -8.100000
0.001500  -8.100000
-0.000800  -8.200000
0.001500  -8.300000
-0.001500  -8.400000
0.001500  -8.500000
0.001500  -8.600000
-0.000800  -8.700000
0.000000  -8.800000
-0.003800  -8.900000
-0.001500  -8.900000
-0.002300  -9.000000
0.000000  -9.100000
-0.000800  -9.200000
-0.001500  -9.300000
-0.002300  -9.400000
-0.006800  -9.500000
-0.006000  -9.600000
-0.009800  -9.700000
-0.009100  -9.800000
-0.006800  -9.900000
-0.006800  -10.000000
-0.003000  -10.100000
-0.002300  -10.300000
0.000700  -10.400000
-0.000800  -10.400000
-0.000800  -10.600000
-0.002300  -10.700000
-0.006000  -10.800000
-0.004600  -10.900000
-0.004600  -11.000000
-0.001500  -11.100000
0.000000  -11.200000
-0.000800  -11.300000
0.003700  -11.500000
0.001500  -11.600000
0.001500  -11.700000
0.003000  -11.800000
0.003000  -12.000000
-0.000800  -12.100000
-0.006000  -12.200000
-0.006000  -12.400000
-0.005300  -12.500000
-0.005300  -12.600000
-0.004600  -12.800000
-0.001500  -12.900000
0.000700  -13.000000
0.000700  -13.100000
0.002200  -13.300000
0.003000  -13.400000
0.006000  -13.500000
0.008200  -13.700000
0.009000  -13.800000
0.012000  -14.000000
0.010500  -14.100000
0.009000  -14.200000
0.009700  -14.400000
0.010500  -14.500000
0.009000  -14.700000
0.005200  -14.900000
0.004500  -15.000000
0.001500  -15.200000
-0.000800  -15.300000
0.001500  -15.500000
0.002200  -15.600000
0.000700  -15.800000
0.000700  -15.900000
0.000700  -16.100000
0.001500  -16.200000
0.003000  -16.400000
0.003000  -16.500000
0.003000  -16.700000
0.007500  -16.800000
0.009700  -17.000000
0.010500  -17.200000
0.008200  -17.300000
0.008200  -17.500000
0.008200  -17.600000
0.005200  -17.800000
0.011200  -18.000000
0.011200  -18.100000
0.012700  -18.300000
0.012000  -18.500000
0.010500  -18.700000
0.011200  -18.900000
0.009000  -19.000000
0.012700  -19.200000
0.008200  -19.400000
0.005200  -19.500000
0.004500  -19.700000
0.000000  -19.800000
0.004500  -20.000000
-0.000800  -20.200000
0.002200  -20.300000
0.000700  -20.600000
0.000000  -20.700000
0.006000  -20.900000
0.005200  -21.100000
0.008200  -21.300000
0.010500  -21.500000
0.012000  -21.600000
0.015700  -21.900000
0.016500  -22.100000
0.016500  -22.200000
0.010500  -22.500000
0.009700  -22.600000
0.008200  -22.800000
0.009000  -23.000000
0.008200  -23.200000
0.005200  -23.400000
0.006700  -23.600000
0.007500  -23.800000
0.008200  -24.000000
0.008200  -24.200000
0.011200  -24.400000
0.015000  -24.600000
0.018000  -24.800000
0.015700  -25.000000
0.014200  -25.200000
0.018000  -25.400000
0.014200  -25.600000
0.014200  -25.800000
0.008200  -26.000000
0.005200  -26.200000
0.005200  -26.400000
0.000700  -26.600000
-0.004600  -26.800000
-0.008300  -27.000000
-0.007500  -27.200000
-0.009100  -27.400000
-0.006800  -27.600000
-0.010500  -27.800000
-0.014300  -28.000000
-0.015800  -28.200000
-0.020300  -28.500000
-0.016500  -28.600000
-0.019500  -28.800000
-0.020300  -29.000000
-0.018800  -29.300000
-0.023300  -29.400000
-0.024000  -29.600000
-0.029300  -29.800000
-0.029300  -30.000000
-0.031500  -30.200000
-0.034600  -30.400000
-0.031500  -30.600000
-0.031500  -30.800000
-0.027000  -31.000000
-0.027000  -31.200000
-0.023300  -31.400000
-0.018800  -31.600000
-0.015800  -31.800000
-0.011300  -32.000000
-0.012000  -32.200000
-0.006800  -32.400000
-0.004600  -32.600000
-0.001500  -32.800000
0.003000  -33.000000
-0.002300  -33.200000
0.003000  -33.300000
0.002200  -33.500000
0.006700  -33.700000
0.013500  -33.900000
0.012700  -34.100000
0.020200  -34.300000
0.018000  -34.500000
0.021000  -34.700000
0.025500  -34.900000
0.027700  -35.100000
0.033000  -35.200000
0.033700  -35.400000
0.036700  -35.600000
0.036000  -35.800000
0.038200  -36.000000
0.042000  -36.200000
0.040500  -36.400000
0.042000  -36.600000
0.036700  -36.800000
0.035200  -36.900000
0.035200  -37.200000
0.030000  -37.400000
0.025500  -37.500000
0.018700  -37.700000
0.019500  -37.900000
0.018000  -38.100000
0.012700  -38.300000
0.017200  -38.500000
0.014200  -38.700000
0.014200  -38.900000
0.014200  -39.100000
0.015700  -39.300000
0.016500  -39.500000
0.009700  -39.600000
0.009000  -39.900000
0.006000  -40.100000
0.000700  -40.200000
0.003700  -40.500000
0.000000  -40.600000
0.000700  -40.900000
0.000700  -41.000000
0.000700  -41.200000
0.005200  -41.400000
0.009000  -41.600000
0.015700  -41.900000
0.022500  -42.000000
0.036700  -42.200000
0.031500  -42.400000
-0.007500  -42.600000
-0.042800  -42.800000
-0.078000  -43.000000
-0.108000  -43.200000
-0.123800  -43.400000
-0.140300  -43.600000
-0.136500  -43.800000
-0.127500  -44.100000
-0.118500  -44.200000
-0.108000  -44.400000
-0.105800  -44.600000
-0.091500  -44.700000
-0.073500  -44.900000
-0.047300  -45.100000
-0.028500  -45.300000
-0.010500  -45.500000
0.009000  -45.600000
0.022500  -45.800000
0.034500  -46.000000
0.037500  -46.200000
0.042700  -46.400000
0.040500  -46.500000
0.037500  -46.700000
0.035200  -46.900000
0.030700  -47.100000
0.023200  -47.300000
0.010500  -47.400000
-0.001500  -47.700000
-0.015800  -47.700000
-0.027800  -47.900000
-0.040500  -48.100000
-0.045000  -48.200000
-0.042800  -48.400000
-0.038300  -48.500000
-0.028500  -48.600000
-0.018800  -48.800000
-0.004600  -49.000000
0.004500  -49.100000
0.012000  -49.200000
0.018000  -49.400000
0.023200  -49.500000
0.029200  -49.700000
0.036000  -49.900000
0.045700  -50.000000
0.046500  -50.100000
0.049500  -50.300000
0.049500  -50.400000
0.049500  -50.600000
0.053200  -50.700000
0.051000  -50.800000
0.049500  -50.900000
0.045700  -51.000000
0.042700  -51.100000
0.036700  -51.200000
0.032200  -51.300000
0.027700  -51.300000
0.027000  -51.400000
0.027700  -51.600000
0.023200  -51.700000
0.024000  -51.800000
0.023200  -51.800000
0.023200  -51.900000
0.024700  -52.000000
0.021700  -52.100000
0.022500  -52.200000
0.019500  -52.300000
0.016500  -52.400000
0.015700  -52.600000
0.012000  -52.600000
0.012000  -52.700000
0.012000  -52.700000
0.010500  -52.800000
0.012000  -52.900000
0.010500  -53.000000
0.007500  -53.100000
0.008200  -53.100000
0.006000  -53.200000
0.006700  -53.300000
0.009700  -53.400000
0.009700  -53.500000
0.011200  -53.600000
0.010500  -53.600000
0.006700  -53.700000
0.003700  -53.800000
0.000000  -53.900000
-0.003000  -54.000000
-0.000800  -54.000000
0.003700  -54.100000
0.004500  -54.100000
0.008200  -54.200000
0.005200  -54.200000
0.000700  -54.300000
0.001500  -54.400000
-0.001500  -54.400000
-0.003800  -54.500000
-0.005300  -54.500000
-0.006000  -54.500000
-0.004600  -54.600000
-0.005300  -54.600000
-0.003000  -54.700000
0.000000  -54.700000
-0.001500  -54.800000
-0.000800  -54.900000
-0.001500  -54.900000
-0.003000  -54.900000
-0.003000  -55.000000
-0.000800  -55.000000
-0.002300  -55.100000
-0.000800  -55.100000
0.003000  -55.100000
0.003000  -55.100000
0.005200  -55.100000
0.003700  -55.200000
0.006000  -55.200000
0.005200  -55.200000
0.003000  -55.200000
-0.001500  -55.200000
-0.002300  -55.300000
-0.003800  -55.300000
-0.006800  -55.300000
-0.006000  -55.300000
-0.009800  -55.300000
-0.008300  -55.300000
-0.009100  -55.400000
-0.007500  -55.400000
-0.004600  -55.400000
-0.004600  -55.400000
-0.000800  -55.400000
-0.000800  -55.400000
0.003000  -55.400000
0.003000  -55.400000
0.001500  -55.400000
0.000700  -55.300000
-0.001500  -55.300000
0.000700  -55.300000
0.001500  -55.300000
0.005200  -55.200000
0.005200  -55.200000
0.003000  -55.200000
0.003700  -55.100000
0.001500  -55.100000
0.002200  -55.100000
0.000700  -55.100000
0.000700  -55.000000
0.000700  -55.000000
-0.001500  -55.000000
-0.000800  -55.000000
-0.001500  -54.900000
-0.000800  -54.900000
-0.003800  -54.900000
-0.003000  -54.800000
0.000700  -54.800000
-0.001500  -54.700000
0.000700  -54.700000
0.001500  -54.600000
0.001500  -54.600000
-0.000800  -54.500000
-0.004600  -54.500000
-0.004600  -54.500000
-0.003000  -54.500000
-0.001500  -54.400000
-0.001500  -54.400000
0.001500  -54.300000
0.000000  -54.300000
0.000700  -54.200000
0.001500  -54.200000
0.000700  -54.100000
0.001500  -54.100000
-0.003000  -54.000000
-0.004600  -54.000000
-0.005300  -53.900000
-0.005300  -53.900000
-0.004600  -53.800000
-0.005300  -53.700000
-0.002300  -53.700000
-0.002300  -53.600000
-0.001500  -53.600000
-0.003800  -53.500000
-0.007500  -53.500000
-0.004600  -53.400000
-0.006800  -53.300000
-0.005300  -53.300000
-0.003000  -53.200000
-0.003800  -53.100000
-0.001500  -53.100000
-0.003800  -53.100000
-0.000800  -53.000000
-0.000800  -52.900000
0.000700  -52.800000
0.003000  -52.800000
0.002200  -52.700000
0.003000  -52.600000
0.001500  -52.500000
0.003700  -52.500000
0.004500  -52.400000
0.004500  -52.300000
0.003700  -52.200000
0.001500  -52.200000
0.003000  -52.100000
0.001500  -52.000000
0.000700  -51.900000
0.000000  -51.800000
0.000000  -51.800000
0.001500  -51.700000
-0.000800  -51.600000
0.000000  -51.500000
0.001500  -51.500000
0.002200  -51.400000
0.005200  -51.300000
0.004500  -51.200000
0.003000  -51.100000
0.004500  -51.000000
0.005200  -50.900000
0.006700  -50.800000
0.006700  -50.700000
0.005200  -50.600000
0.004500  -50.500000
0.005200  -50.400000
0.004500  -50.300000
0.006700  -50.200000
0.009000  -50.100000
0.009000  -50.000000
0.011200  -49.900000
0.010500  -49.800000
0.008200  -49.700000
0.003700  -49.600000
0.000700  -49.500000
-0.000800  -49.400000
0.000000  -49.300000
0.001500  -49.200000
0.002200  -49.100000
0.003000  -49.000000
0.002200  -48.900000
0.003000  -48.800000
0.001500  -48.600000
0.001500  -48.600000
0.003000  -48.400000
0.000700  -48.300000
0.000000  -48.200000
-0.001500  -48.100000
-0.003000  -48.000000
-0.001500  -47.900000
-0.000800  -47.800000
0.000700  -47.700000
-0.001500  -47.600000
-0.002300  -47.500000
-0.001500  -47.300000
-0.001500  -47.300000
0.001500  -47.100000
0.001500  -47.000000
0.006700  -46.800000
0.005200  -46.700000
0.006700  -46.600000
0.007500  -46.400000
0.004500  -46.300000
0.007500  -46.200000
0.003000  -46.000000
0.000700  -45.900000
0.000000  -45.800000
0.000700  -45.600000
0.001500  -45.500000
-0.000800  -45.400000
0.000700  -45.200000
-0.001500  -45.100000
0.001500  -45.000000
-0.001500  -44.800000
-0.001500  -44.700000
0.000000  -44.600000
-0.000800  -44.400000
0.003000  -44.200000
0.001500  -44.100000
0.001500  -44.000000
-0.001500  -43.800000
0.000000  -43.700000
0.003000  -43.500000
0.004500  -43.300000
0.008200  -43.200000
0.005200  -43.000000
0.006000  -42.900000
0.008200  -42.800000
0.009000  -42.600000
0.008200  -42.400000
0.008200  -42.300000
0.009000  -42.100000
0.004500  -42.000000
0.004500  -41.900000
0.003000  -41.700000
0.005200  -41.500000
0.013500  -41.400000
0.013500  -41.200000
0.010500  -41.000000
0.005200  -40.800000
-0.001500  -40.600000
-0.008300  -40.500000
-0.018800  -40.300000
-0.021000  -40.100000
-0.021000  -39.900000
-0.015800  -39.700000
-0.006000  -39.600000
-0.001500  -39.400000
0.005200  -39.200000
0.006700  -39.100000
0.009000  -38.900000
0.009700  -38.700000
0.010500  -38.500000
0.013500  -38.300000
0.010500  -38.200000
0.009700  -38.000000
0.005200  -37.800000
0.000700  -37.600000
-0.004600  -37.400000
-0.004600  -37.200000
-0.004600  -37.000000
-0.005300  -36.800000
-0.004600  -36.600000
-0.003800  -36.400000
0.002200  -36.200000
0.005200  -36.000000
0.009700  -35.800000
0.012000  -35.600000
0.010500  -35.400000
0.009000  -35.200000
0.002200  -35.000000
-0.000800  -34.800000
0.001500  -34.600000
0.006000  -34.400000
0.009000  -34.200000
0.012000  -34.000000
0.020200  -33.800000
0.023200  -33.600000
0.018000  -33.300000
0.012700  -33.100000
0.000000  -32.900000
-0.012800  -32.600000
-0.025600  -32.400000
-0.032300  -32.200000
-0.032300  -32.000000
-0.029300  -31.700000
-0.019500  -31.500000
-0.014300  -31.300000
-0.009800  -31.100000
-0.003000  -30.800000
-0.001500  -30.600000
0.004500  -30.300000
0.006700  -30.100000
0.008200  -29.900000
0.013500  -29.700000
0.013500  -29.400000
0.016500  -29.200000
0.012700  -28.900000
0.008200  -28.700000
0.008200  -28.500000
0.003000  -28.200000
-0.000800  -28.000000
-0.003800  -27.800000
-0.003800  -27.500000
-0.007500  -27.300000
-0.008300  -27.000000
-0.006800  -26.800000
0.000700  -26.600000
0.016500  -26.300000
0.033000  -26.100000
0.040500  -25.800000
0.034500  -25.600000
0.030000  -25.300000
0.021000  -25.100000
0.005200  -24.800000
-0.008300  -24.600000
-0.021800  -24.300000
-0.027000  -24.100000
-0.027800  -23.900000
-0.021800  -23.600000
-0.014300  -23.300000
-0.011300  -23.100000
-0.002300  -22.800000
0.000700  -22.500000
0.003700  -22.300000
0.001500  -22.100000
-0.003000  -21.800000
-0.009100  -21.600000
-0.020300  -21.300000
-0.023300  -21.000000
-0.021800  -20.700000
-0.012000  -20.500000
-0.006800  -20.300000
-0.003800  -20.000000
0.004500  -19.800000
0.011200  -19.500000
0.020200  -19.200000
0.033000  -19.000000
0.070500  -18.700000
0.093000  -18.500000
0.074200  -18.200000
0.040500  -18.000000
-0.020300  -17.700000
-0.070600  -17.400000
-0.099000  -17.200000
-0.075000  -16.900000
0.006700  -16.700000
0.049500  -16.400000
0.052500  -16.200000
0.024700  -15.900000
-0.032300  -15.600000
-0.072800  -15.400000
-0.099000  -15.100000
-0.098300  -14.900000
-0.075000  -14.600000
-0.047300  -14.400000
-0.017300  -14.100000
-0.002300  -13.900000
0.021700  -13.600000
0.046500  -13.400000
0.057700  -13.100000
0.058500  -12.900000
0.058500  -12.600000
0.060700  -12.400000
0.050200  -12.100000
0.044200  -11.800000
0.036700  -11.600000
0.033000  -11.300000
0.024700  -11.100000
0.010500  -10.800000
0.000700  -10.600000
-0.013500  -10.400000
-0.021800  -10.100000
-0.022500  -9.900000
-0.022500  -9.600000
-0.014300  -9.400000
-0.006000  -9.100000
0.001500  -8.900000
0.016500  -8.700000
0.039000  -8.500000
0.048000  -8.200000
0.035200  -8.100000
0.023200  -7.800000
-0.004600  -7.600000
-0.025600  -7.400000
-0.039000  -7.200000
-0.039000  -6.900000
-0.010500  -6.700000
0.030000  -6.500000
0.045700  -6.300000
0.030700  -6.000000
0.021700  -5.900000
0.005200  -5.600000
-0.019500  -5.400000
-0.055500  -5.200000
-0.080300  -5.000000
-0.088500  -4.800000
-0.077300  -4.600000
-0.049500  -4.500000
-0.018100  -4.300000
0.030700  -4.100000
0.048000  -4.000000
0.049500  -3.900000
0.054000  -3.700000
0.054000  -3.500000
0.057000  -3.400000
0.049500  -3.200000
0.037500  -3.100000
0.016500  -2.900000
-0.001500  -2.700000
-0.000800  -2.600000
0.001500  -2.400000
0.006700  -2.300000
0.005200  -2.100000
0.014200  -1.900000
0.046500  -1.800000
0.064500  -1.700000
0.052500  -1.600000
0.024000  -1.500000
-0.019500  -1.400000
-0.055500  -1.300000
-0.064500  -1.200000
-0.030800  -1.100000
0.024000  -1.000000
0.034500  -0.900000
0.023200  -0.800000
-0.009800  -0.700000
-0.034600  -0.600000
-0.039000  -0.500000
-0.042800  -0.400000
-0.020300  -0.300000
-0.012800  -0.200000
-0.013500  -0.100000
-0.015800  0.000000
-0.021800  0.100000
0.000700  0.200000
0.022500  0.300000
0.031500  0.300000
0.042000  0.300000
0.050200  0.300000
0.048000  0.400000
0.027000  0.400000
0.009000  0.400000
-0.008300  0.400000
-0.020300  0.400000
-0.018800  0.500000
-0.024000  0.500000
-0.020300  0.500000
-0.021800  0.500000
-0.023300  0.600000
-0.012000  0.600000
-0.006000  0.600000
0.004500  0.600000
0.004500  0.700000
0.009700  0.700000
0.021700  0.700000
0.033000  0.700000
0.036700  0.700000
0.020200  0.600000
0.003000  0.600000
-0.019500  0.500000
0.006700  0.400000
0.090000  0.400000
0.132700  0.400000
0.109500  0.300000
0.045700  0.300000
-0.057000  0.200000
-0.129800  0.200000
-0.159800  0.100000
-0.174100  0.100000
-0.150000  0.000000
-0.118500  0.000000
-0.060000  -0.100000
-0.004600  -0.100000
0.020200  -0.200000
0.050200  -0.300000
0.062200  -0.300000
0.075000  -0.500000
0.090000  -0.500000
0.090700  -0.600000
0.093000  -0.800000
0.069700  -0.900000
0.040500  -0.900000
0.023200  -1.100000
0.016500  -1.200000
0.022500  -1.300000
0.012000  -1.400000
0.010500  -1.500000
0.008200  -1.600000
-0.009100  -1.700000
-0.025600  -1.800000
-0.030800  -1.900000
-0.022500  -2.000000
-0.012000  -2.100000
-0.003000  -2.300000
-0.004600  -2.400000
-0.030000  -2.500000
-0.060000  -2.600000
-0.066000  -2.700000
-0.060800  -2.800000
-0.031500  -3.000000
0.020200  -3.100000
0.054000  -3.200000
0.066000  -3.300000
0.047200  -3.400000
0.009000  -3.600000
-0.024000  -3.700000
-0.050300  -3.800000
-0.064500  -3.900000
-0.060800  -4.100000
-0.035300  -4.200000
0.005200  -4.300000
0.018000  -4.400000
0.009000  -4.500000
0.016500  -4.600000
0.009000  -4.800000
0.004500  -4.800000
0.004500  -4.800000
0.024000  -4.800000
0.067500  -4.800000
0.086200  -4.800000
0.075000  -4.800000
0.030700  -4.900000
-0.035300  -4.900000
-0.076500  -4.900000
-0.077300  -4.900000
-0.060800  -4.900000
-0.053300  -4.900000
-0.049500  -4.900000
-0.040500  -5.000000
-0.026300  -5.000000
0.003000  -5.000000
0.016500  -5.000000
0.019500  -5.000000
0.030700  -5.000000
0.032200  -5.000000
0.043500  -5.000000
0.056200  -5.000000
0.060000  -5.000000
0.050200  -5.000000
0.038200  -5.000000
0.023200  -5.000000
0.012000  -5.000000
0.006000  -5.000000
-0.012800  -5.000000
-0.015800  -5.000000
-0.015800  -5.000000
-0.010500  -5.000000
0.014200  -5.000000
0.060700  -5.000000
0.083200  -5.000000
0.046500  -5.000000
0.002200  -5.000000
-0.054000  -5.000000
-0.090800  -5.000000
-0.093000  -5.000000
-0.075000  -5.100000
-0.029300  -5.300000
0.004500  -5.500000
0.035200  -5.700000
0.057000  -5.900000
0.070500  -6.100000
0.060000  -6.300000
0.027700  -6.400000
-0.012000  -6.600000
-0.063000  -6.800000
-0.078000  -7.000000
-0.083300  -7.200000
-0.082500  -7.300000
-0.059300  -7.500000
-0.033000  -7.700000
-0.006800  -7.900000
0.000700  -8.100000
0.008200  -8.300000
0.023200  -8.500000
0.036000  -8.700000
0.048700  -8.900000
0.054000  -9.000000
0.050200  -9.300000
0.033700  -9.500000
0.016500  -9.700000
0.000000  -9.900000
-0.006000  -10.100000
-0.004600  -10.300000
-0.019500  -10.500000
-0.040500  -10.700000
-0.063000  -10.900000
-0.076500  -11.100000
-0.069100  -11.300000
-0.045800  -11.500000
-0.028500  -11.700000
-0.023300  -12.000000
-0.030000  -12.200000
-0.031500  -12.400000
0.000700  -12.600000
0.043500  -12.800000
0.080200  -12.800000
0.105000  -12.900000
0.117700  -13.000000
0.130500  -13.000000
0.145500  -13.100000
0.129000  -13.100000
0.082500  -13.200000
0.031500  -13.200000
-0.017300  -13.300000
-0.040500  -13.400000
-0.057000  -13.400000
-0.053300  -13.500000
-0.019500  -13.500000
0.020200  -13.600000
0.048000  -13.700000
0.053200  -13.700000
0.064500  -13.800000
0.070500  -13.800000
0.092200  -13.900000
0.099700  -14.000000
0.064500  -13.900000
0.028500  -13.800000
-0.026300  -13.700000
-0.064500  -13.600000
-0.081800  -13.500000
-0.080300  -13.500000
-0.054000  -13.400000
-0.029300  -13.300000
0.003000  -13.200000
0.015700  -13.100000
0.033000  -13.100000
0.036700  -13.000000
0.012700  -12.900000
-0.004600  -12.800000
-0.048800  -12.700000
-0.086300  -12.600000
-0.118500  -12.500000
-0.129000  -12.400000
-0.105000  -12.300000
-0.072100  -12.200000
-0.026300  -12.200000
0.011200  -12.100000
0.050200  -12.000000
0.059200  -11.900000
0.035200  -11.900000
0.023200  -11.800000
0.013500  -11.700000
0.009000  -11.700000
0.007500  -11.600000
0.003000  -11.500000
-0.003800  -11.400000
-0.005300  -11.300000
-0.006800  -11.300000
-0.003800  -11.200000
0.000700  -11.100000
0.001500  -11.100000
0.000700  -11.000000
-0.003000  -10.900000
-0.007500  -10.800000
-0.018100  -10.800000
-0.029300  -10.800000
-0.040500  -10.700000
-0.048800  -10.700000
-0.046500  -10.700000
-0.034600  -10.700000
-0.014300  -10.700000
0.001500  -10.600000
0.011200  -10.600000
0.021700  -10.600000
0.026200  -10.600000
0.034500  -10.600000
0.038200  -10.500000
0.034500  -10.500000
0.038200  -10.500000
0.040500  -10.500000
0.041200  -10.500000
0.039000  -10.400000
0.029200  -10.400000
0.015700  -10.400000
0.005200  -10.400000
0.003000  -10.400000
0.000700  -10.400000
0.000700  -10.400000
0.003000  -10.400000
0.003000  -10.500000
0.010500  -10.500000
0.015700  -10.500000
0.033000  -10.500000
0.069000  -10.600000
0.096700  -10.600000
0.085500  -10.600000
0.045700  -10.700000
-0.004600  -10.700000
-0.063000  -10.700000
-0.099800  -10.700000
-0.116300  -10.800000
-0.102800  -10.800000
-0.074300  -10.800000
-0.033800  -10.800000
0.010500  -10.900000
0.025500  -10.900000
0.040500  -10.900000
0.036700  -10.900000
0.029200  -11.000000
0.027000  -11.000000
0.015700  -11.000000
0.014200  -11.100000
0.009000  -11.100000
0.009000  -11.100000
0.009000  -11.200000
0.012000  -11.200000
0.012700  -11.200000
0.008200  -11.300000
0.005200  -11.300000
0.001500  -11.300000
0.000700  -11.300000
-0.003000  -11.400000
-0.004600  -11.400000
-0.006000  -11.400000
-0.008300  -11.500000
-0.007500  -11.500000
-0.010500  -11.500000
-0.010500  -11.500000
-0.012000  -11.500000
-0.010500  -11.500000
-0.008300  -11.500000
-0.011300  -11.500000
-0.012000  -11.500000
-0.015000  -11.500000
-0.019500  -11.500000
-0.020300  -11.500000
-0.016500  -11.500000
-0.009100  -11.500000
-0.000800  -11.500000
0.003000  -11.500000
0.004500  -11.500000
0.006700  -11.500000
0.008200  -11.500000
0.010500  -11.500000
0.012000  -11.500000
0.009000  -11.500000
0.008200  -11.400000
0.003700  -11.400000
0.000700  -11.400000
-0.000800  -11.300000
-0.001500  -11.300000
-0.003800  -11.300000
-0.003000  -11.300000
-0.001500  -11.300000
-0.003000  -11.300000
-0.002300  -11.300000
-0.003000  -11.200000
0.003000  -11.200000
0.008200  -11.200000
0.006700  -11.100000
0.009000  -11.100000
0.007500  -11.100000
0.007500  -11.100000
0.010500  -11.000000
0.006700  -11.000000
0.006000  -11.000000
0.000700  -11.000000
-0.004600  -11.000000
-0.005300  -11.000000
-0.007500  -10.900000
-0.002300  -10.900000
0.001500  -10.900000
0.002200  -10.900000
0.003000  -10.900000
0.002200  -10.800000
0.006700  -10.800000
0.013500  -10.800000
0.018700  -10.800000
0.021000  -10.800000
0.017200  -10.800000
0.012000  -10.800000
0.006000  -10.800000
0.001500  -10.800000
-0.001500  -10.700000
-0.002300  -10.700000
-0.005300  -10.700000
-0.004600  -10.700000
0.000000  -10.700000
0.003000  -10.700000
0.003000  -10.700000
0.003000  -10.700000
0.004500  -10.700000
0.005200  -10.600000
0.003700  -10.600000
0.004500  -10.600000
0.003700  -10.600000
0.003000  -10.600000
0.008200  -10.600000
0.007500  -10.600000
0.006700  -10.600000
0.003000  -10.600000
0.002200  -10.600000
0.001500  -10.500000
-0.000800  -10.500000
0.001500  -10.500000
0.002200  -10.500000
0.006000  -10.500000
0.009000  -10.400000
0.009700  -10.400000
0.012000  -10.400000
0.010500  -10.400000
0.010500  -10.400000
0.006700  -10.400000
0.003700  -10.300000
0.003000  -10.300000
0.006000  -10.300000
0.003000  -10.300000
0.004500  -10.200000
0.003000  -10.200000
0.000000  -10.200000
0.002200  -10.200000
0.001500  -10.200000
0.003000  -10.100000
0.004500  -10.100000
0.003000  -10.100000
0.000700  -10.000000
0.000000  -10.000000
0.000000  -10.000000
0.001500  -9.900000
0.005200  -9.900000
0.005200  -9.900000
0.006700  -9.900000
0.000700  -9.800000
-0.001500  -9.800000
-0.001500  -9.700000
-0.005300  -9.700000
-0.003800  -9.700000
-0.008300  -9.600000
-0.000800  -9.600000
0.000700  -9.600000
0.001500  -9.500000
0.005200  -9.500000
-0.002300  -9.500000
0.000000  -9.500000
-0.008300  -9.400000
-0.009100  -9.400000
-0.009100  -9.300000
-0.012000  -9.300000
-0.004600  -9.200000
-0.005300  -9.200000
-0.005300  -9.200000
-0.005300  -9.100000
0.000000  -9.100000
0.003700  -9.000000
0.001500  -9.000000
0.001500  -9.000000
0.001500  -8.900000
0.003000  -8.900000
0.000700  -8.800000
0.000700  -8.800000
0.000700  -8.800000
0.004500  -8.700000
0.003700  -8.700000
0.003700  -8.600000
0.006700  -8.600000
0.006000  -8.600000
0.009000  -8.500000
0.009000  -8.500000
0.007500  -8.400000
0.003700  -8.400000
0.001500  -8.300000
0.006700  -8.300000
0.004500  -8.200000
0.005200  -8.200000
0.006700  -8.100000
0.003000  -8.100000
0.006700  -8.100000
0.004500  -8.000000
0.006000  -8.000000
0.004500  -7.900000
0.004500  -7.900000
0.006700  -7.800000
0.002200  -7.800000
0.003000  -7.700000
0.000000  -7.700000
-0.001500  -7.700000
0.000700  -7.600000
0.000700  -7.600000
0.001500  -7.500000
0.000700  -7.500000
0.000700  -7.400000
0.000000  -7.400000
-0.001500  -7.300000
0.000700  -7.300000
-0.001500  -7.200000
-0.005300  -7.200000
-0.003000  -7.200000
-0.002300  -7.100000
0.000700  -7.100000
0.004500  -7.000000
0.003700  -7.000000
0.003000  -6.900000
0.004500  -6.900000
0.004500  -6.800000
0.005200  -6.800000
0.005200  -6.800000
0.006000  -6.700000
0.004500  -6.700000
0.002200  -6.600000
0.001500  -6.600000
0.003000  -6.600000
0.004500  -6.500000
0.003700  -6.500000
0.006700  -6.400000
0.006000  -6.400000
0.007500  -6.300000
0.008200  -6.300000
0.007500  -6.300000
0.006000  -6.200000
0.005200  -6.200000
0.006700  -6.200000
0.004500  -6.100000
0.005200  -6.100000
0.006000  -6.000000
0.006700  -6.000000
0.006700  -5.900000
0.003000  -5.900000
0.004500  -5.900000
0.004500  -5.900000
0.004500  -5.900000
0.002200  -5.800000
0.001500  -5.800000
0.002200  -5.800000
0.000700  -5.700000
0.003000  -5.700000
-0.002300  -5.700000
-0.003000  -5.600000
0.001500  -5.600000
-0.000800  -5.600000
0.000700  -5.500000
-0.003000  -5.500000
-0.005300  -5.500000
-0.006800  -5.400000
-0.008300  -5.400000
-0.008300  -5.400000
-0.012000  -5.400000
-0.007500  -5.400000
-0.006000  -5.300000
-0.004600  -5.300000
-0.002300  -5.300000
-0.003000  -5.200000
0.001500  -5.200000
0.000000  -5.200000
0.001500  -5.200000
0.003000  -5.100000
0.002200  -5.100000
0.004500  -5.100000
0.002200  -5.000000
0.005200  -5.000000
0.002200  -5.000000
-0.000800  -5.000000
-0.002300  -5.000000
-0.004600  -4.900000
-0.003000  -4.900000
-0.008300  -4.900000
-0.003800  -4.900000
0.000000  -4.800000
0.000000  -4.800000
0.003700  -4.800000
0.001500  -4.800000
0.005200  -4.800000
0.003000  -4.800000
0.000700  -4.700000
0.001500  -4.700000
-0.004600  -4.700000
-0.001500  -4.700000
-0.004600  -4.700000
-0.003800  -4.600000
0.000700  -4.600000
-0.000800  -4.600000
0.005200  -4.600000
0.004500  -4.600000
0.008200  -4.600000
0.006000  -4.500000
0.003000  -4.500000
0.006700  -4.500000
0.005200  -4.500000
0.006700  -4.500000
0.003700  -4.500000
0.002200  -4.500000
-0.000800  -4.500000
-0.003000  -4.500000
-0.003000  -4.500000
-0.006800  -4.400000
-0.000800  -4.400000
-0.000800  -4.400000
0.000700  -4.400000
-0.000800  -4.400000
-0.004600  -4.400000
-0.002300  -4.300000
-0.005300  -4.300000
-0.003800  -4.300000
-0.001500  -4.300000
0.000000  -4.300000
0.001500  -4.300000
0.000000  -4.300000
0.003000  -4.300000
0.006000  -4.200000
0.008200  -4.200000
0.010500  -4.200000
0.009700  -4.200000
0.006700  -4.200000
0.006700  -4.200000
0.006700  -4.200000
0.007500  -4.100000
0.008200  -4.100000
0.004500  -4.100000
0.004500  -4.100000
0.000700  -4.100000
0.001500  -4.100000
0.005200  -4.100000
0.005200  -4.100000
0.009000  -4.100000
0.009000  -4.100000
0.009000  -4.100000
0.009000  -4.100000
0.008200  -4.100000
0.006700  -4.100000
0.003000  -4.100000
0.004500  -4.000000
0.005200  -4.000000
0.005200  -4.000000
0.003000  -4.000000
0.000000  -4.000000
-0.000800  -4.000000
0.000000  -4.000000
0.002200  -4.000000
0.000700  -4.000000
-0.000800  -4.000000
-0.000800  -4.000000
0.000700  -4.000000
-0.000800  -4.000000
-0.000800  -4.000000
-0.000800  -4.000000
-0.003000  -4.000000
-0.002300  -4.000000
-0.003000  -3.900000
-0.004600  -3.900000
-0.006000  -3.900000
-0.005300  -3.900000
-0.003000  -3.900000
-0.004600  -3.900000
-0.005300  -3.900000
-0.008300  -3.800000
-0.009100  -3.800000
-0.010500  -3.800000
-0.012800  -3.800000
-0.015000  -3.800000
-0.014300  -3.800000
-0.013500  -3.700000
-0.015800  -3.700000
-0.009100  -3.700000
-0.008300  -3.700000
-0.006800  -3.700000
-0.004600  -3.700000
-0.005300  -3.700000
-0.001500  -3.700000
0.001500  -3.600000
0.003700  -3.600000
0.004500  -3.600000
0.006000  -3.600000
0.004500  -3.600000
0.003700  -3.600000
0.006000  -3.600000
0.006700  -3.600000
0.008200  -3.600000
0.010500  -3.600000
0.010500  -3.600000
0.006000  -3.600000
0.003700  -3.600000
0.002200  -3.600000
0.002200  -3.600000
0.002200  -3.500000
0.000700  -3.500000
0.001500  -3.500000
0.000000  -3.500000
-0.001500  -3.500000
0.003000  -3.500000
0.003700  -3.500000
0.003000  -3.500000
0.003000  -3.400000
0.000700  -3.400000
0.003000  -3.400000
0.004500  -3.400000
0.004500  -3.400000
0.006000  -3.400000
0.008200  -3.400000
0.009000  -3.400000
0.008200  -3.400000
0.006700  -3.300000
0.003700  -3.300000
-0.001500  -3.300000
0.000700  -3.300000
0.000000  -3.300000
-0.003000  -3.300000
0.000700  -3.300000
0.000700  -3.300000
0.000700  -3.300000
0.001500  -3.300000
0.000700  -3.300000
-0.000800  -3.300000
-0.001500  -3.300000
-0.001500  -3.300000
0.000700  -3.300000
0.000700  -3.300000
0.001500  -3.300000
0.000700  -3.300000
-0.001500  -3.300000
-0.000800  -3.300000
0.002200  -3.300000
0.005200  -3.300000
0.005200  -3.300000
0.005200  -3.300000
0.005200  -3.300000
0.000700  -3.300000
-0.001500  -3.300000
0.000000  -3.300000
0.000000  -3.300000
0.000700  -3.300000
0.004500  -3.300000
0.006700  -3.300000
0.008200  -3.300000
0.006700  -3.300000
0.005200  -3.300000
0.004500  -3.300000
0.002200  -3.300000
0.003700  -3.300000
0.006700  -3.300000
0.008200  -3.300000
0.009000  -3.300000
0.009000  -3.300000
0.006700  -3.300000
0.006700  -3.300000
0.005200  -3.300000
0.001500  -3.400000
0.002200  -3.400000
0.005200  -3.400000
0.007500  -3.400000
0.006000  -3.400000
0.005200  -3.400000
0.006700  -3.400000
0.006700  -3.400000
0.008200  -3.400000
0.006700  -3.500000
0.003000  -3.500000
0.003000  -3.500000
0.003000  -3.500000
0.005200  -3.500000
0.007500  -3.500000
0.007500  -3.600000
0.009000  -3.600000
0.010500  -3.600000
0.010500  -3.600000
0.012000  -3.600000
0.012000  -3.600000
0.007500  -3.600000
0.005200  -3.600000
0.003000  -3.700000
0.002200  -3.700000
0.008200  -3.700000
0.009000  -3.700000
0.013500  -3.800000
0.012700  -3.800000
0.012700  -3.800000
0.015700  -3.900000
0.014200  -3.900000
0.015700  -3.900000
0.010500  -3.900000
0.009000  -4.000000
0.008200  -4.000000
0.003700  -4.000000
0.007500  -4.000000
0.005200  -4.100000
0.004500  -4.100000
0.008200  -4.100000
0.006000  -4.100000
0.007500  -4.100000
0.005200  -4.200000
0.003000  -4.200000
0.003000  -4.300000
-0.001500  -4.300000
0.000000  -4.300000
-0.000800  -4.400000
0.000700  -4.400000
0.003000  -4.500000
0.001500  -4.500000
0.005200  -4.500000
0.006700  -4.500000
0.005200  -4.500000
0.000700  -4.600000
-0.001500  -4.600000
-0.001500  -4.700000
-0.002300  -4.700000
0.000000  -4.700000
-0.001500  -4.800000
-0.003000  -4.800000
-0.003000  -4.900000
-0.005300  -4.900000
-0.003800  -5.000000
-0.006800  -5.000000
-0.008300  -5.000000
-0.009100  -5.100000
-0.010500  -5.100000
-0.009800  -5.200000
-0.010500  -5.200000
-0.012000  -5.300000
-0.011300  -5.300000
-0.012000  -5.400000
-0.009100  -5.400000
-0.007500  -5.400000
-0.008300  -5.500000
-0.007500  -5.500000
-0.006800  -5.600000
-0.006800  -5.600000
-0.005300  -5.700000
-0.003000  -5.700000
-0.001500  -5.800000
-0.004600  -5.900000
-0.004600  -5.900000
-0.004600  -5.900000
-0.006000  -6.000000
-0.005300  -6.100000
-0.006000  -6.100000
-0.010500  -6.200000
-0.012800  -6.300000
-0.012800  -6.300000
-0.010500  -6.300000
-0.010500  -6.400000
-0.008300  -6.400000
-0.006000  -6.500000
-0.008300  -6.600000
-0.005300  -6.600000
-0.006000  -6.700000
-0.004600  -6.800000
-0.003000  -6.800000
-0.003000  -6.900000
-0.005300  -6.900000
-0.010500  -7.000000
-0.009100  -7.100000
-0.012800  -7.200000
-0.012000  -7.200000
-0.008300  -7.300000
-0.010500  -7.400000
-0.005300  -7.400000
-0.005300  -7.500000
-0.004600  -7.600000
-0.000800  -7.700000
-0.001500  -7.700000
0.000700  -7.800000
0.000700  -7.900000
0.000700  -8.000000
0.001500  -8.000000
0.000000  -8.100000
0.000700  -8.100000
0.001500  -8.300000
0.005200  -8.300000
0.008200  -8.400000
0.009000  -8.500000
0.009000  -8.600000
0.006000  -8.600000
0.003700  -8.700000
0.003700  -8.800000
0.005200  -8.900000
0.008200  -9.000000
0.008200  -9.000000
0.009700  -9.100000
0.008200  -9.200000
0.008200  -9.300000
0.009700  -9.400000
0.012000  -9.500000
0.018000  -9.500000
0.019500  -9.600000
0.021700  -9.700000
0.022500  -9.800000
0.020200  -9.900000
0.020200  -9.900000
0.018700  -10.000000
0.016500  -10.100000
0.015700  -10.200000
0.019500  -10.400000
0.018000  -10.400000
0.014200  -10.500000
0.009000  -10.600000
0.003700  -10.700000
0.005200  -10.800000
0.004500  -10.900000
0.005200  -11.000000
0.003000  -11.100000
-0.000800  -11.200000
0.000700  -11.300000
-0.000800  -11.400000
-0.000800  -11.500000
-0.003800  -11.600000
-0.006800  -11.700000
-0.006800  -11.800000
-0.005300  -11.900000
-0.001500  -12.000000
-0.000800  -12.100000
-0.000800  -12.200000
0.000700  -12.300000
0.000700  -12.500000
0.000000  -12.600000
0.001500  -12.700000
-0.000800  -12.800000
-0.000800  -13.000000
0.000700  -13.100000
-0.000800  -13.200000
0.000700  -13.300000
-0.000800  -13.400000
-0.001500  -13.500000
0.000700  -13.600000
0.000700  -13.800000
0.003000  -13.900000
0.002200  -14.000000
0.003000  -14.200000
0.007500  -14.300000
0.009000  -14.400000
0.009000  -14.500000
0.009000  -14.700000
0.009000  -14.800000
0.003000  -14.900000
-0.004600  -15.100000
-0.006000  -15.200000
-0.012000  -15.300000
-0.009800  -15.500000
-0.006800  -15.600000
-0.006000  -15.700000
-0.001500  -15.800000
-0.001500  -16.000000
-0.000800  -16.100000
-0.004600  -16.200000
-0.000800  -16.400000
-0.001500  -16.500000
-0.002300  -16.700000
-0.000800  -16.800000
-0.008300  -16.900000
-0.006000  -17.100000
-0.008300  -17.200000
-0.005300  -17.400000
-0.003800  -17.600000
-0.003800  -17.700000
0.003000  -17.900000
-0.001500  -18.000000
-0.001500  -18.200000
-0.006800  -18.300000
-0.012000  -18.500000
-0.009100  -18.600000
-0.009800  -18.800000
-0.003000  -18.900000
-0.000800  -19.100000
0.002200  -19.200000
0.006000  -19.400000
0.005200  -19.500000
0.012700  -19.700000
0.009700  -19.900000
0.010500  -20.000000
0.012700  -20.200000
0.011200  -20.300000
0.014200  -20.500000
0.014200  -20.700000
0.012700  -20.800000
0.011200  -21.000000
0.010500  -21.200000
0.015700  -21.300000
0.013500  -21.500000
0.014200  -21.600000
0.016500  -21.800000
0.019500  -22.000000
0.021000  -22.100000
0.018000  -22.300000
0.025500  -22.500000
0.024000  -22.600000
0.024000  -22.800000
0.025500  -23.000000
0.024700  -23.200000
0.030000  -23.400000
0.029200  -23.500000
0.027700  -23.800000
0.025500  -23.900000
0.025500  -24.200000
0.025500  -24.400000
0.021700  -24.600000
0.018000  -24.800000
0.016500  -25.000000
0.016500  -25.200000
0.015000  -25.400000
0.016500  -25.600000
0.011200  -25.800000
0.006700  -26.000000
0.008200  -26.200000
0.004500  -26.500000
0.003700  -26.600000
-0.001500  -26.900000
-0.000800  -27.000000
-0.003000  -27.300000
-0.011300  -27.500000
-0.010500  -27.800000
-0.012800  -28.000000
-0.015800  -28.200000
-0.021800  -28.500000
-0.025600  -28.700000
-0.025600  -28.900000
-0.031500  -29.200000
-0.032300  -29.400000
-0.036800  -29.700000
-0.036100  -29.900000
-0.033000  -30.200000
-0.033800  -30.400000
-0.024800  -30.600000
-0.024000  -30.900000
-0.021800  -31.100000
-0.012800  -31.300000
-0.014300  -31.500000
-0.010500  -31.800000
-0.010500  -32.100000
-0.011300  -32.300000
-0.010500  -32.500000
-0.012000  -32.700000
-0.009100  -32.900000
-0.010500  -33.200000
-0.008300  -33.400000
-0.008300  -33.700000
-0.004600  -33.900000
0.001500  -34.100000
0.001500  -34.300000
0.011200  -34.600000
0.012000  -34.800000
0.015700  -35.000000
0.018700  -35.200000
0.015700  -35.500000
0.019500  -35.700000
0.014200  -36.000000
0.018000  -36.200000
0.015700  -36.400000
0.012700  -36.700000
0.018700  -36.900000
0.019500  -37.100000
0.025500  -37.400000
0.022500  -37.600000
0.019500  -37.800000
0.019500  -38.100000
0.016500  -38.300000
0.018700  -38.500000
0.018000  -38.700000
0.019500  -39.000000
0.019500  -39.200000
0.019500  -39.500000
0.015700  -39.700000
0.012700  -39.900000
0.012000  -40.200000
0.006700  -40.400000
0.004500  -40.600000
0.000700  -40.900000
-0.001500  -41.100000
-0.004600  -41.400000
-0.004600  -41.600000
-0.001500  -41.800000
0.003000  -42.000000
0.007500  -42.300000
0.009700  -42.500000
0.010500  -42.700000
0.006700  -42.900000
0.003000  -43.200000
0.000700  -43.400000
0.000700  -43.700000
-0.000800  -43.900000
-0.001500  -44.100000
-0.006800  -44.300000
-0.005300  -44.600000
-0.003000  -44.800000
-0.006000  -45.000000
-0.004600  -45.200000
-0.008300  -45.500000
-0.005300  -45.700000
-0.003000  -45.900000
-0.006800  -46.100000
-0.006800  -46.300000
-0.011300  -46.500000
-0.007500  -46.800000
-0.006800  -47.000000
-0.010500  -47.200000
-0.009100  -47.400000
-0.009800  -47.600000
-0.006800  -47.800000
-0.006800  -48.000000
-0.008300  -48.200000
-0.006800  -48.400000
-0.009100  -48.600000
-0.011300  -48.900000
-0.011300  -49.100000
-0.010500  -49.300000
-0.007500  -49.500000
-0.004600  -49.700000
-0.002300  -49.900000
-0.000800  -50.200000
-0.001500  -50.300000
0.003700  -50.500000
0.002200  -50.700000
0.001500  -50.900000
0.001500  -51.100000
-0.005300  -51.300000
-0.003800  -51.500000
-0.007500  -51.800000
-0.005300  -51.900000
-0.001500  -52.200000
-0.004600  -52.300000
-0.003000  -52.500000
-0.005300  -52.700000
-0.003800  -52.900000
-0.005300  -53.100000
-0.005300  -53.300000
-0.006800  -53.600000
-0.004600  -53.700000
0.000700  -54.000000
-0.000800  -54.200000
0.002200  -54.300000
0.003000  -54.500000
0.003000  -54.600000
0.007500  -54.800000
0.006700  -54.900000
0.008200  -55.100000
0.003000  -55.300000
-0.000800  -55.400000
0.000000  -55.600000
-0.003000  -55.800000
-0.002300  -55.900000
-0.005300  -56.100000
-0.007500  -56.300000
-0.009100  -56.400000
-0.011300  -56.600000
-0.006800  -56.700000
-0.006800  -56.900000
-0.005300  -57.100000
-0.004600  -57.200000
-0.001500  -57.500000
0.001500  -57.600000
0.003700  -57.700000
0.005200  -57.800000
0.001500  -58.000000
0.001500  -58.100000
-0.003000  -58.200000
-0.001500  -58.400000
0.005200  -58.500000
0.003700  -58.600000
0.011200  -58.800000
0.010500  -58.900000
0.019500  -59.000000
0.024000  -59.100000
0.022500  -59.300000
0.025500  -59.400000
0.018700  -59.500000
0.018000  -59.700000
0.012700  -59.800000
0.012000  -59.900000
0.010500  -60.100000
0.008200  -60.200000
0.012000  -60.300000
0.008200  -60.300000
0.008200  -60.400000
0.004500  -60.500000
0.005200  -60.600000
0.006700  -60.700000
0.005200  -60.800000
0.010500  -60.900000
0.012000  -61.000000
0.010500  -61.000000
0.009000  -61.100000
0.007500  -61.200000
0.008200  -61.300000
0.006700  -61.400000
0.003000  -61.500000
0.000700  -61.600000
-0.000800  -61.700000
-0.001500  -61.700000
-0.001500  -61.900000
-0.001500  -61.900000
-0.006000  -61.900000
-0.006800  -62.000000
-0.004600  -62.000000
-0.001500  -62.000000
0.001500  -62.100000
0.002200  -62.100000
0.004500  -62.100000
0.004500  -62.200000
0.004500  -62.200000
0.008200  -62.200000
0.006000  -62.300000
0.005200  -62.300000
0.004500  -62.400000
0.000700  -62.400000
0.000700  -62.500000
-0.003000  -62.500000
-0.002300  -62.500000
-0.003000  -62.600000
-0.004600  -62.600000
-0.006800  -62.600000
-0.009100  -62.600000
-0.004600  -62.600000
-0.003800  -62.600000
-0.001500  -62.600000
-0.001500  -62.600000
-0.000800  -62.600000
0.000700  -62.700000
0.000000  -62.700000
0.001500  -62.700000
-0.000800  -62.700000
-0.002300  -62.700000
-0.004600  -62.700000
-0.005300  -62.700000
-0.002300  -62.700000
0.000700  -62.700000
0.003000  -62.700000
0.004500  -62.800000
0.006700  -62.800000
0.006700  -62.800000
0.004500  -62.800000
0.003700  -62.800000
-0.000800  -62.700000
0.000700  -62.700000
0.001500  -62.700000
0.000700  -62.700000
0.004500  -62.600000
0.000000  -62.600000
0.000000  -62.600000
-0.002300  -62.600000
-0.004600  -62.600000
-0.002300  -62.500000
-0.003800  -62.500000
-0.000800  -62.500000
-0.000800  -62.500000
-0.003000  -62.400000
-0.004600  -62.400000
-0.003000  -62.400000
-0.003000  -62.400000
-0.001500  -62.300000
0.005200  -62.200000
0.008200  -62.200000
0.012000  -62.100000
0.009700  -62.100000
0.008200  -62.000000
0.009000  -61.900000
0.006700  -61.800000
0.007500  -61.700000
0.006700  -61.700000
0.006000  -61.600000
0.001500  -61.500000
-0.000800  -61.500000
0.000000  -61.400000
-0.002300  -61.300000
-0.000800  -61.200000
-0.001500  -61.200000
0.000700  -61.100000
0.001500  -61.000000
-0.001500  -61.000000
0.000000  -60.900000
-0.001500  -60.800000
-0.000800  -60.700000
-0.000800  -60.500000
-0.001500  -60.400000
-0.001500  -60.300000
-0.001500  -60.100000
-0.004600  -60.000000
-0.003000  -59.900000
0.001500  -59.800000
0.001500  -59.600000
-0.000800  -59.500000
-0.001500  -59.400000
-0.001500  -59.300000
0.000700  -59.200000
-0.000800  -59.000000
0.000700  -58.900000
0.003000  -58.800000
0.004500  -58.600000
0.008200  -58.500000
0.003000  -58.400000
0.003000  -58.300000
0.006700  -58.100000
0.005200  -58.000000
0.008200  -57.800000
0.008200  -57.600000
0.009000  -57.500000
0.007500  -57.300000
0.004500  -57.200000
0.003000  -57.000000
0.001500  -56.900000
0.003700  -56.700000
0.004500  -56.600000
0.005200  -56.400000
0.003700  -56.300000
0.004500  -56.100000
0.004500  -56.000000
0.002200  -55.800000
0.003700  -55.700000
0.000700  -55.500000
0.004500  -55.400000
0.004500  -55.200000
0.003700  -55.000000
0.005200  -54.900000
0.001500  -54.700000
0.003000  -54.500000
0.001500  -54.300000
0.001500  -54.100000
0.000700  -54.000000
0.000000  -53.800000
0.000700  -53.600000
-0.004600  -53.500000
-0.005300  -53.300000
-0.006000  -53.100000
-0.003000  -53.000000
-0.005300  -52.800000
-0.001500  -52.600000
0.003000  -52.400000
0.000700  -52.300000
0.002200  -52.100000
-0.000800  -51.900000
0.000000  -51.800000
0.000700  -51.500000
-0.000800  -51.300000
0.001500  -51.100000
-0.000800  -50.900000
0.004500  -50.700000
0.003700  -50.500000
0.001500  -50.300000
0.001500  -50.100000
-0.003800  -49.900000
-0.000800  -49.700000
-0.001500  -49.500000
-0.001500  -49.300000
0.000000  -49.100000
-0.000800  -48.900000
0.001500  -48.700000
0.002200  -48.500000
0.003700  -48.300000
0.003000  -48.100000
0.004500  -47.900000
0.005200  -47.700000
0.009000  -47.500000
0.010500  -47.300000
0.009000  -47.100000
0.006700  -46.800000
0.003700  -46.600000
0.002200  -46.400000
-0.000800  -46.200000
0.000000  -45.900000
0.003000  -45.700000
0.002200  -45.500000
0.005200  -45.300000
0.009000  -45.100000
0.009700  -44.900000
0.008200  -44.600000
0.010500  -44.400000
0.014200  -44.200000
0.023200  -44.000000
0.024000  -43.800000
0.017200  -43.600000
0.009700  -43.300000
-0.001500  -43.100000
-0.006800  -42.900000
-0.015000  -42.700000
-0.019500  -42.400000
-0.018800  -42.200000
-0.015800  -42.000000
-0.006800  -41.800000
-0.001500  -41.500000
0.003000  -41.300000
0.003700  -41.000000
0.000700  -40.800000
-0.001500  -40.600000
-0.000800  -40.400000
0.001500  -40.100000
0.002200  -39.900000
0.007500  -39.700000
0.010500  -39.500000
0.011200  -39.200000
0.012700  -39.000000
0.011200  -38.700000
0.009000  -38.500000
0.009000  -38.300000
0.008200  -38.000000
0.007500  -37.700000
0.009700  -37.500000
0.007500  -37.200000
0.006700  -36.900000
0.002200  -36.700000
0.000000  -36.500000
0.004500  -36.200000
0.002200  -36.000000
-0.005300  -35.700000
-0.015000  -35.400000
-0.023300  -35.100000
-0.030000  -34.900000
-0.027800  -34.700000
-0.018100  -34.400000
-0.001500  -34.200000
0.012700  -33.900000
0.012700  -33.600000
0.009000  -33.300000
0.000000  -33.000000
-0.012000  -32.700000
-0.012800  -32.400000
-0.014300  -32.000000
-0.008300  -31.800000
-0.001500  -31.500000
0.001500  -31.100000
0.012000  -30.800000
0.009000  -30.600000
0.008200  -30.200000
0.009000  -29.900000
0.006000  -29.700000
0.004500  -29.300000
0.001500  -29.000000
0.003000  -28.700000
0.011200  -28.400000
0.028500  -28.100000
0.039000  -27.800000
0.038200  -27.500000
0.027700  -27.200000
0.009700  -26.800000
-0.003800  -26.500000
-0.019500  -26.200000
-0.025600  -25.800000
-0.025600  -25.500000
-0.024000  -25.200000
-0.014300  -24.900000
-0.004600  -24.500000
0.005200  -24.200000
0.010500  -23.900000
0.006700  -23.600000
0.006000  -23.300000
0.034500  -22.900000
0.063000  -22.600000
0.066700  -22.300000
0.049500  -21.900000
0.003000  -21.600000
-0.044300  -21.300000
-0.075000  -20.900000
-0.080300  -20.600000
-0.042800  -20.300000
0.020200  -19.900000
0.054000  -19.500000
0.040500  -19.200000
0.003000  -18.900000
-0.058500  -18.500000
-0.096000  -18.100000
-0.108000  -17.800000
-0.108000  -17.500000
-0.073500  -17.100000
-0.029300  -16.700000
0.019500  -16.400000
0.036000  -16.100000
0.038200  -15.700000
0.050200  -15.300000
0.054000  -15.000000
0.051700  -14.700000
0.042700  -14.300000
0.040500  -14.000000
0.035200  -13.700000
0.035200  -13.300000
0.033000  -13.000000
0.027000  -12.700000
0.024000  -12.400000
0.019500  -12.100000
0.034500  -11.700000
0.042700  -11.400000
0.044200  -11.100000
0.029200  -10.800000
-0.000800  -10.400000
-0.027000  -10.100000
-0.055500  -9.800000
-0.059300  -9.500000
-0.058500  -9.100000
-0.045800  -8.800000
-0.025600  -8.500000
-0.013500  -8.100000
0.001500  -7.800000
0.006000  -7.600000
0.008200  -7.300000
0.012700  -7.100000
0.027000  -6.800000
0.061500  -6.600000
0.082500  -6.300000
0.061500  -6.100000
0.030000  -5.900000
-0.005300  -5.600000
-0.031500  -5.300000
-0.046500  -5.100000
-0.069100  -4.800000
-0.060800  -4.600000
-0.016500  -4.300000
0.029200  -4.100000
0.053200  -3.800000
0.070500  -3.600000
0.061500  -3.300000
0.026200  -3.100000
0.018000  -2.800000
0.032200  -2.700000
0.045700  -2.600000
0.037500  -2.400000
-0.010500  -2.300000
-0.077300  -2.100000
-0.120000  -1.900000
-0.144800  -1.800000
-0.138800  -1.700000
-0.096800  -1.500000
-0.042000  -1.400000
0.012000  -1.200000
0.057000  -1.100000
0.093000  -0.900000
0.106500  -0.800000
0.098200  -0.600000
0.072700  -0.500000
0.041200  -0.400000
0.015700  -0.200000
0.000700  0.000000
0.003000  0.100000
0.010500  0.100000
0.007500  0.200000
0.003700  0.200000
-0.003000  0.300000
-0.018800  0.400000
-0.029300  0.400000
-0.034600  0.400000
-0.024000  0.500000
-0.000800  0.500000
0.025500  0.600000
0.036700  0.600000
0.044200  0.700000
0.045000  0.700000
0.038200  0.800000
0.037500  0.900000
0.012000  0.900000
-0.012000  0.900000
-0.040500  1.000000
-0.078000  1.000000
-0.094500  1.100000
-0.108800  1.100000
-0.084000  1.100000
-0.056300  1.100000
-0.040500  1.100000
-0.005300  1.000000
0.018700  1.000000
0.056200  1.000000
0.064500  1.000000
0.049500  1.000000
0.042000  1.000000
0.016500  1.000000
0.008200  0.900000
-0.007500  0.900000
-0.001500  0.900000
0.013500  0.900000
0.021700  0.900000
0.047200  0.900000
0.044200  0.900000
0.033000  0.900000
0.016500  0.800000
0.019500  0.800000
0.052500  0.700000
0.056200  0.600000
0.051700  0.500000
0.020200  0.400000
-0.014300  0.400000
-0.009100  0.300000
-0.026300  0.200000
-0.057800  0.100000
-0.102800  0.000000
-0.123800  -0.100000
-0.093000  -0.200000
-0.061500  -0.300000
0.001500  -0.400000
0.072000  -0.500000
0.101200  -0.500000
0.099000  -0.600000
0.051700  -0.700000
-0.019500  -0.800000
-0.069800  -0.900000
-0.081800  -1.000000
-0.064500  -1.200000
-0.024800  -1.400000
0.014200  -1.500000
0.036700  -1.700000
0.040500  -1.800000
0.062200  -2.000000
0.100500  -2.200000
0.093700  -2.300000
0.066000  -2.500000
0.011200  -2.700000
-0.037500  -2.800000
-0.038300  -3.000000
-0.029300  -3.200000
-0.024000  -3.300000
-0.036800  -3.500000
-0.048000  -3.600000
-0.048000  -3.800000
-0.039000  -4.000000
-0.020300  -4.200000
-0.006800  -4.200000
-0.003000  -4.200000
0.017200  -4.200000
0.033000  -4.300000
0.012000  -4.300000
0.008200  -4.300000
-0.006000  -4.400000
-0.015000  -4.400000
-0.010500  -4.400000
-0.026300  -4.500000
-0.016500  -4.500000
0.002200  -4.500000
0.025500  -4.500000
0.056200  -4.600000
0.064500  -4.600000
0.046500  -4.600000
0.035200  -4.700000
0.018000  -4.700000
-0.014300  -4.700000
-0.030800  -4.800000
-0.051100  -4.700000
-0.067500  -4.700000
-0.072800  -4.600000
-0.048000  -4.500000
-0.009100  -4.500000
0.008200  -4.400000
0.025500  -4.300000
0.020200  -4.200000
0.004500  -4.100000
-0.008300  -4.100000
-0.025600  -4.000000
-0.036800  -3.900000
-0.030800  -3.900000
0.005200  -3.800000
0.033000  -3.700000
0.049500  -3.600000
0.056200  -3.600000
0.042700  -3.500000
0.029200  -3.400000
0.009700  -3.300000
0.011200  -3.500000
0.018700  -3.700000
0.024000  -3.900000
0.039000  -4.100000
0.040500  -4.400000
0.045000  -4.600000
0.044200  -4.800000
0.040500  -5.000000
0.036700  -5.200000
0.034500  -5.400000
0.058500  -5.700000
0.082500  -5.900000
0.066000  -6.100000
0.012000  -6.300000
-0.054800  -6.500000
-0.113300  -6.800000
-0.141100  -7.000000
-0.144100  -7.200000
-0.123000  -7.400000
-0.090800  -7.700000
-0.053300  -7.900000
-0.036800  -8.200000
-0.041300  -8.600000
-0.036100  -8.900000
-0.035300  -9.200000
-0.020300  -9.600000
-0.001500  -9.900000
0.018000  -10.200000
0.045000  -10.500000
0.053200  -10.900000
0.059200  -11.200000
0.063700  -11.500000
0.058500  -11.800000
0.057700  -12.200000
0.048000  -12.500000
0.031500  -12.800000
0.010500  -13.100000
-0.019500  -13.500000
-0.028500  -13.800000
-0.035300  -14.200000
-0.033800  -14.300000
-0.024000  -14.400000
-0.011300  -14.500000
0.018700  -14.700000
0.041200  -14.800000
0.077200  -14.900000
0.114000  -15.000000
0.105000  -15.200000
0.075000  -15.300000
0.019500  -15.400000
-0.045800  -15.600000
-0.081000  -15.700000
-0.104300  -15.800000
-0.093000  -16.000000
-0.059300  -16.100000
-0.012800  -16.200000
0.012000  -16.300000
0.016500  -16.500000
0.031500  -16.600000
0.027700  -16.800000
0.029200  -16.700000
0.023200  -16.600000
0.017200  -16.500000
0.017200  -16.400000
0.009000  -16.200000
0.009700  -16.200000
0.009000  -16.100000
0.046500  -16.000000
0.089200  -15.800000
0.079500  -15.800000
0.046500  -15.700000
-0.017300  -15.500000
-0.084800  -15.400000
-0.135000  -15.300000
-0.132000  -15.200000
-0.044300  -15.100000
0.017200  -15.000000
0.059200  -14.900000
0.066700  -14.800000
0.019500  -14.700000
0.008200  -14.600000
-0.019500  -14.400000
-0.038300  -14.300000
-0.052500  -14.100000
-0.055500  -14.000000
-0.025600  -13.900000
-0.024800  -13.700000
0.010500  -13.500000
0.032200  -13.400000
0.042700  -13.300000
0.048700  -13.100000
0.027000  -13.000000
0.029200  -12.800000
0.013500  -12.700000
0.009000  -12.600000
0.004500  -12.400000
-0.003000  -12.300000
0.007500  -12.100000
0.000000  -12.000000
0.001500  -11.800000
-0.007500  -11.700000
-0.010500  -11.600000
0.003000  -11.500000
0.012700  -11.400000
0.033000  -11.300000
0.042000  -11.200000
0.049500  -11.100000
0.057000  -11.000000
0.045000  -10.900000
0.024000  -10.800000
0.001500  -10.700000
-0.025600  -10.600000
-0.067500  -10.400000
-0.104300  -10.400000
-0.135000  -10.300000
-0.141800  -10.100000
-0.095300  -10.000000
-0.036800  -9.900000
0.012700  -9.800000
0.044200  -9.700000
0.060700  -9.700000
0.063000  -9.700000
0.048700  -9.700000
0.039000  -9.700000
0.036000  -9.700000
0.034500  -9.800000
0.024000  -9.800000
0.015700  -9.800000
0.018000  -9.800000
0.024700  -9.800000
0.044200  -9.800000
0.048700  -9.800000
0.045000  -9.800000
0.049500  -9.800000
0.054000  -9.900000
0.029200  -9.900000
-0.024000  -9.900000
-0.070600  -9.900000
-0.120000  -9.900000
-0.136500  -9.900000
-0.123000  -9.900000
-0.091500  -9.900000
-0.034600  -10.000000
0.024000  -10.000000
0.067500  -10.100000
0.071200  -10.100000
0.067500  -10.100000
0.046500  -10.200000
0.025500  -10.200000
0.013500  -10.200000
-0.012000  -10.300000
-0.025600  -10.300000
-0.045800  -10.300000
-0.048000  -10.400000
-0.036100  -10.400000
-0.018100  -10.400000
0.005200  -10.400000
0.024000  -10.500000
0.045700  -10.500000
0.050200  -10.600000
0.044200  -10.600000
0.041200  -10.600000
0.033000  -10.600000
0.016500  -10.600000
0.010500  -10.600000
0.009000  -10.600000
0.009000  -10.600000
0.009000  -10.600000
0.006700  -10.600000
0.009000  -10.700000
0.006000  -10.700000
0.005200  -10.700000
0.007500  -10.700000
0.011200  -10.700000
0.019500  -10.700000
0.019500  -10.700000
0.018000  -10.700000
0.013500  -10.800000
0.003000  -10.800000
-0.004600  -10.800000
0.005200  -10.800000
0.028500  -10.800000
0.017200  -10.800000
-0.006000  -10.800000
-0.029300  -10.800000
-0.049500  -10.800000
-0.053300  -10.800000
-0.054000  -10.800000
-0.012800  -10.800000
0.038200  -10.800000
0.058500  -10.800000
0.045000  -10.800000
-0.009100  -10.800000
-0.054800  -10.800000
-0.084000  -10.800000
-0.089300  -10.800000
-0.075000  -10.800000
-0.061500  -10.800000
-0.029300  -10.800000
-0.006000  -10.800000
0.021700  -10.800000
0.044200  -10.800000
0.042000  -10.800000
0.045000  -10.800000
0.036700  -10.800000
0.034500  -10.800000
0.027700  -10.800000
0.019500  -10.800000
0.016500  -10.800000
0.010500  -10.800000
0.014200  -10.800000
0.014200  -10.800000
0.016500  -10.800000
0.014200  -10.800000
0.012000  -10.800000
0.016500  -10.800000
0.015700  -10.800000
0.015000  -10.800000
0.009700  -10.800000
0.009000  -10.800000
0.006700  -10.800000
0.001500  -10.800000
0.000700  -10.800000
0.002200  -10.900000
0.004500  -10.900000
0.006700  -10.900000
0.007500  -10.900000
0.006700  -11.000000
0.010500  -11.000000
0.018000  -11.000000
0.028500  -11.000000
0.021000  -11.000000
0.012000  -11.100000
0.004500  -11.100000
-0.007500  -11.100000
-0.008300  -11.100000
-0.009100  -11.200000
-0.004600  -11.200000
-0.001500  -11.200000
0.000700  -11.300000
0.006700  -11.300000
0.006700  -11.300000
0.015700  -11.300000
0.020200  -11.300000
0.021700  -11.300000
0.019500  -11.300000
0.009700  -11.300000
0.008200  -11.300000
0.003000  -11.300000
0.001500  -11.300000
0.001500  -11.300000
0.000700  -11.300000
0.004500  -11.300000
0.000700  -11.300000
0.003700  -11.400000
0.003000  -11.400000
-0.006000  -11.400000
-0.012000  -11.400000
-0.019500  -11.400000
-0.018800  -11.500000
-0.020300  -11.500000
-0.021800  -11.500000
-0.021800  -11.500000
-0.019500  -11.500000
-0.008300  -11.400000
-0.003000  -11.400000
-0.005300  -11.400000
-0.009100  -11.400000
-0.011300  -11.400000
-0.006800  -11.400000
-0.002300  -11.400000
0.001500  -11.400000
0.009000  -11.400000
0.010500  -11.400000
0.008200  -11.400000
0.009000  -11.400000
0.009000  -11.400000
0.009000  -11.400000
0.003000  -11.400000
0.000700  -11.400000
0.000700  -11.300000
-0.000800  -11.300000
0.001500  -11.300000
-0.000800  -11.300000
0.001500  -11.300000
0.000700  -11.300000
0.000700  -11.300000
0.005200  -11.200000
0.000700  -11.200000
0.004500  -11.200000
0.002200  -11.100000
0.000700  -11.100000
0.002200  -11.100000
-0.001500  -11.100000
-0.000800  -11.000000
-0.002300  -11.000000
-0.003000  -11.000000
-0.000800  -11.000000
-0.001500  -11.000000
-0.003800  -10.900000
-0.003000  -10.900000
-0.003800  -10.800000
-0.005300  -10.800000
-0.003800  -10.800000
-0.003000  -10.700000
-0.005300  -10.700000
-0.007500  -10.600000
-0.006800  -10.600000
-0.007500  -10.500000
-0.005300  -10.500000
-0.003800  -10.500000
-0.004600  -10.400000
-0.003000  -10.400000
-0.003000  -10.400000
0.000700  -10.300000
0.004500  -10.300000
0.001500  -10.200000
0.000700  -10.200000
0.002200  -10.100000
0.004500  -10.100000
0.003000  -10.000000
0.000700  -10.000000
0.000700  -9.900000
-0.002300  -9.900000
-0.003000  -9.900000
-0.000800  -9.900000
-0.001500  -9.800000
0.000700  -9.800000
0.003700  -9.700000
0.005200  -9.700000
0.009000  -9.600000
0.013500  -9.600000
0.018000  -9.500000
0.016500  -9.500000
0.018700  -9.500000
0.018000  -9.500000
0.015700  -9.400000
0.015700  -9.400000
0.012000  -9.300000
0.012000  -9.300000
0.009000  -9.200000
0.006700  -9.200000
0.006000  -9.100000
0.006700  -9.100000
0.009000  -9.000000
0.009000  -9.000000
0.009000  -9.000000
0.006700  -9.000000
0.008200  -8.900000
0.009000  -8.900000
0.005200  -8.800000
0.006700  -8.800000
0.001500  -8.700000
-0.001500  -8.700000
-0.002300  -8.600000
-0.005300  -8.600000
-0.003000  -8.600000
-0.004600  -8.600000
-0.003800  -8.500000
-0.003000  -8.500000
-0.003000  -8.400000
-0.003000  -8.400000
-0.002300  -8.300000
0.000700  -8.300000
0.000700  -8.300000
0.005200  -8.200000
0.000700  -8.200000
-0.001500  -8.100000
-0.001500  -8.100000
-0.004600  -8.100000
-0.003000  -8.100000
-0.004600  -8.000000
-0.004600  -8.000000
-0.006800  -7.900000
-0.006000  -7.900000
-0.000800  -7.800000
-0.000800  -7.800000
0.000700  -7.800000
0.000700  -7.700000
0.000700  -7.700000
0.001500  -7.700000
-0.000800  -7.700000
0.000000  -7.600000
-0.000800  -7.600000
-0.000800  -7.600000
0.001500  -7.500000
0.000000  -7.500000
-0.000800  -7.500000
-0.001500  -7.400000
-0.003800  -7.400000
-0.003000  -7.400000
-0.003800  -7.300000
-0.001500  -7.300000
-0.003000  -7.300000
-0.002300  -7.200000
-0.000800  -7.200000
0.000700  -7.200000
0.003700  -7.200000
0.004500  -7.200000
0.005200  -7.100000
0.006700  -7.100000
0.010500  -7.000000
0.012000  -7.000000
0.010500  -7.000000
0.010500  -6.900000
0.009000  -6.900000
0.009000  -6.800000
0.008200  -6.800000
0.006700  -6.800000
0.009000  -6.800000
0.007500  -6.700000
0.006700  -6.700000
0.009000  -6.700000
0.004500  -6.600000
0.004500  -6.600000
0.002200  -6.500000
-0.000800  -6.500000
-0.001500  -6.500000
-0.001500  -6.400000
0.001500  -6.400000
0.003000  -6.300000
0.005200  -6.300000
0.006000  -6.300000
0.006700  -6.300000
0.006000  -6.200000
0.003700  -6.200000
0.003000  -6.100000
-0.000800  -6.100000
0.000700  -6.100000
-0.001500  -6.000000
-0.001500  -6.000000
-0.000800  -5.900000
-0.000800  -5.900000
-0.001500  -5.900000
-0.004600  -5.900000
-0.000800  -5.800000
-0.000800  -5.800000
0.001500  -5.800000
-0.000800  -5.700000
0.000000  -5.700000
0.003000  -5.600000
0.001500  -5.600000
0.006000  -5.600000
0.001500  -5.500000
0.003000  -5.500000
0.000700  -5.400000
-0.004600  -5.400000
-0.006800  -5.400000
-0.007500  -5.400000
-0.005300  -5.300000
-0.005300  -5.300000
-0.005300  -5.200000
-0.004600  -5.200000
-0.002300  -5.200000
0.000000  -5.100000
-0.000800  -5.100000
0.000700  -5.000000
-0.001500  -5.000000
-0.003000  -5.000000
-0.000800  -5.000000
0.000700  -4.900000
0.000000  -4.900000
0.001500  -4.900000
0.000700  -4.900000
0.001500  -4.800000
0.000700  -4.800000
-0.001500  -4.800000
-0.001500  -4.800000
-0.002300  -4.800000
-0.001500  -4.700000
-0.002300  -4.700000
-0.004600  -4.700000
-0.006800  -4.600000
-0.006800  -4.600000
-0.006000  -4.600000
-0.004600  -4.600000
-0.002300  -4.600000
-0.003000  -4.500000
-0.000800  -4.500000
-0.002300  -4.500000
-0.005300  -4.500000
-0.004600  -4.500000
-0.004600  -4.400000
-0.005300  -4.400000
-0.009800  -4.400000
-0.009100  -4.400000
-0.008300  -4.300000
-0.006800  -4.300000
0.000000  -4.300000
0.000700  -4.200000
0.005200  -4.200000
0.006000  -4.200000
0.005200  -4.200000
0.006000  -4.100000
0.002200  -4.100000
0.001500  -4.100000
-0.001500  -4.100000
-0.003000  -4.100000
-0.001500  -4.100000
-0.000800  -4.000000
0.000000  -4.000000
-0.000800  -4.000000
0.000700  -4.000000
0.002200  -3.900000
0.003700  -3.900000
0.005200  -3.900000
0.006700  -3.900000
0.004500  -3.900000
0.003000  -3.800000
0.003000  -3.800000
0.000000  -3.800000
0.000700  -3.800000
-0.002300  -3.800000
-0.003000  -3.700000
0.001500  -3.700000
0.000700  -3.700000
0.006000  -3.700000
0.006700  -3.700000
0.003000  -3.600000
0.000700  -3.600000
-0.001500  -3.600000
-0.001500  -3.600000
-0.001500  -3.600000
0.002200  -3.600000
0.004500  -3.600000
0.006000  -3.600000
0.006700  -3.600000
0.009000  -3.600000
0.006700  -3.600000
0.003000  -3.500000
0.002200  -3.500000
0.001500  -3.500000
0.004500  -3.500000
0.004500  -3.500000
0.006000  -3.500000
0.006700  -3.500000
0.009700  -3.500000
0.008200  -3.400000
0.006700  -3.400000
0.006000  -3.400000
0.003700  -3.400000
0.005200  -3.400000
-0.001500  -3.400000
-0.002300  -3.400000
-0.000800  -3.400000
-0.000800  -3.400000
0.003700  -3.400000
0.000700  -3.400000
0.004500  -3.400000
0.004500  -3.400000
0.000700  -3.400000
0.002200  -3.400000
0.000700  -3.400000
0.003000  -3.400000
0.004500  -3.400000
0.007500  -3.400000
0.009700  -3.400000
0.008200  -3.400000
0.007500  -3.400000
0.007500  -3.400000
0.007500  -3.400000
0.009000  -3.400000
0.010500  -3.400000
0.010500  -3.400000
0.009700  -3.400000
0.010500  -3.500000
0.009000  -3.500000
0.006000  -3.500000
0.005200  -3.500000
0.005200  -3.500000
0.005200  -3.500000
0.006700  -3.500000
0.006700  -3.500000
0.005200  -3.500000
0.005200  -3.600000
0.004500  -3.600000
0.003000  -3.600000
0.003000  -3.600000
0.003000  -3.600000
0.009000  -3.600000
0.010500  -3.600000
0.011200  -3.600000
0.012000  -3.700000
0.008200  -3.700000
0.008200  -3.700000
0.009700  -3.700000
0.014200  -3.700000
0.016500  -3.800000
0.015700  -3.800000
0.015700  -3.800000
0.012000  -3.900000
0.010500  -3.900000
0.008200  -3.900000
0.006700  -3.900000
0.009000  -4.000000
0.008200  -4.000000
0.009000  -4.000000
0.009000  -4.000000
0.010500  -4.000000
0.015000  -4.100000
0.016500  -4.100000
0.015700  -4.100000
0.014200  -4.100000
0.012000  -4.200000
0.006700  -4.200000
0.000000  -4.200000
0.000700  -4.300000
0.001500  -4.300000
0.000700  -4.300000
0.003000  -4.400000
0.005200  -4.400000
0.006700  -4.400000
0.005200  -4.400000
0.004500  -4.500000
0.003700  -4.500000
0.003000  -4.500000
0.001500  -4.500000
0.003700  -4.600000
0.005200  -4.600000
0.003700  -4.700000
0.001500  -4.700000
-0.003000  -4.700000
-0.006800  -4.800000
-0.011300  -4.800000
-0.012000  -4.900000
-0.012800  -4.900000
-0.015800  -4.900000
-0.015800  -5.000000
-0.018100  -5.000000
-0.018100  -5.000000
-0.015800  -5.100000
-0.016500  -5.100000
-0.018100  -5.200000
-0.015800  -5.200000
-0.016500  -5.300000
-0.018800  -5.300000
-0.020300  -5.300000
-0.024000  -5.400000
-0.021800  -5.400000
-0.021800  -5.500000
-0.018800  -5.500000
-0.015800  -5.500000
-0.014300  -5.600000
-0.009100  -5.700000
-0.010500  -5.700000
-0.012800  -5.800000
-0.012000  -5.800000
-0.009100  -5.900000
-0.007500  -5.900000
-0.006800  -6.000000
-0.006000  -6.000000
-0.007500  -6.100000
-0.006800  -6.200000
-0.004600  -6.200000
-0.003000  -6.300000
-0.002300  -6.300000
0.000700  -6.300000
-0.002300  -6.400000
-0.003000  -6.500000
-0.001500  -6.600000
-0.002300  -6.600000
0.003000  -6.600000
0.003000  -6.700000
0.003700  -6.800000
0.001500  -6.800000
0.000700  -6.900000
0.003000  -6.900000
0.000700  -7.000000
0.000700  -7.000000
-0.003000  -7.100000
0.001500  -7.200000
0.001500  -7.200000
0.003000  -7.200000
0.005200  -7.300000
0.000700  -7.400000
0.003000  -7.400000
0.001500  -7.500000
0.003000  -7.600000
0.003700  -7.600000
0.003700  -7.700000
0.009000  -7.700000
0.008200  -7.800000
0.009000  -7.900000
0.006000  -7.900000
0.002200  -8.000000
0.003700  -8.100000
0.004500  -8.100000
0.006700  -8.200000
0.005200  -8.300000
0.004500  -8.400000
0.004500  -8.400000
0.006000  -8.500000
0.009000  -8.600000
0.009000  -8.600000
0.012000  -8.700000
0.008200  -8.800000
0.008200  -8.800000
0.009000  -8.900000
0.006700  -9.000000
0.008200  -9.100000
0.006000  -9.100000
0.004500  -9.200000
-0.001500  -9.300000
0.000000  -9.400000
0.002200  -9.500000
0.001500  -9.500000
0.006700  -9.600000
0.001500  -9.700000
0.001500  -9.800000
0.004500  -9.900000
0.000700  -9.900000
0.004500  -10.000000
0.003700  -10.100000
0.004500  -10.200000
0.006700  -10.300000
0.010500  -10.400000
0.012700  -10.400000
0.008200  -10.500000
0.008200  -10.600000
0.006700  -10.800000
0.006700  -10.800000
0.009000  -10.900000
0.009700  -11.000000
0.012000  -11.100000
0.010500  -11.200000
0.012000  -11.300000
0.009700  -11.400000
0.006700  -11.500000
0.006700  -11.600000
0.003700  -11.700000
0.005200  -11.800000
0.004500  -11.900000
0.004500  -12.000000
0.004500  -12.100000
0.001500  -12.200000
0.002200  -12.300000
0.003000  -12.400000
0.001500  -12.600000
-0.003000  -12.600000
-0.006000  -12.800000
-0.003800  -12.900000
-0.000800  -13.000000
0.000700  -13.100000
0.003000  -13.200000
0.001500  -13.400000
-0.001500  -13.500000
-0.001500  -13.600000
0.000700  -13.700000
0.001500  -13.900000
0.001500  -14.000000
-0.000800  -14.100000
-0.001500  -14.300000
-0.002300  -14.400000
-0.003000  -14.500000
-0.003800  -14.600000
-0.003800  -14.800000
-0.003000  -14.900000
-0.003000  -15.000000
-0.003000  -15.100000
-0.001500  -15.300000
-0.000800  -15.400000
-0.003000  -15.600000
-0.005300  -15.700000
-0.003800  -15.800000
-0.001500  -16.000000
0.000000  -16.200000
0.000700  -16.300000
-0.005300  -16.400000
-0.009100  -16.600000
-0.009100  -16.700000
-0.009100  -16.900000
-0.003800  -17.100000
-0.001500  -17.200000
-0.001500  -17.300000
-0.006000  -17.500000
-0.008300  -17.600000
-0.003800  -17.800000
0.001500  -17.900000
0.006700  -18.100000
0.010500  -18.300000
0.015700  -18.400000
0.012700  -18.600000
0.012000  -18.800000
0.009700  -19.000000
0.006700  -19.200000
0.005200  -19.400000
0.001500  -19.600000
0.000700  -19.800000
0.003000  -19.900000
0.009700  -20.200000
0.014200  -20.300000
0.014200  -20.500000
0.018000  -20.700000
0.016500  -20.900000
0.019500  -21.100000
0.018000  -21.300000
0.012000  -21.500000
0.011200  -21.700000
0.011200  -21.900000
0.014200  -22.100000
0.018000  -22.300000
0.019500  -22.500000
0.023200  -22.700000
0.027000  -23.000000
0.027700  -23.200000
0.027000  -23.400000
0.027700  -23.600000
0.024700  -23.800000
0.024000  -24.000000
0.024000  -24.300000
0.021700  -24.500000
0.021000  -24.700000
0.018700  -24.900000
0.017200  -25.200000
0.016500  -25.400000
0.015000  -25.600000
0.010500  -25.800000
0.003000  -26.000000
-0.000800  -26.200000
-0.001500  -26.500000
-0.003000  -26.700000
-0.005300  -27.000000
-0.012800  -27.300000
-0.019500  -27.500000
-0.022500  -27.800000
-0.025600  -28.100000
-0.027000  -28.400000
-0.030000  -28.600000
-0.034600  -28.900000
-0.034600  -29.200000
-0.036800  -29.400000
-0.036800  -29.700000
-0.034600  -29.900000
-0.034600  -30.200000
-0.031500  -30.500000
-0.029300  -30.700000
-0.024000  -31.000000
-0.021000  -31.300000
-0.015000  -31.500000
-0.007500  -31.900000
-0.003000  -32.100000
0.003700  -32.400000
0.006700  -32.600000
0.006700  -32.900000
0.002200  -33.100000
0.003000  -33.400000
0.005200  -33.700000
0.005200  -33.900000
0.009000  -34.200000
0.006700  -34.400000
0.004500  -34.700000
0.007500  -35.000000
0.007500  -35.200000
0.009700  -35.500000
0.014200  -35.700000
0.015000  -36.000000
0.013500  -36.300000
0.015000  -36.500000
0.016500  -36.800000
0.018000  -37.100000
0.015700  -37.300000
0.012000  -37.500000
0.009000  -37.700000
0.005200  -37.900000
0.006000  -38.200000
0.008200  -38.400000
0.009000  -38.600000
0.010500  -38.800000
0.014200  -39.100000
0.018000  -39.300000
0.023200  -39.500000
0.029200  -39.700000
0.027700  -39.900000
0.027000  -40.100000
0.024000  -40.400000
0.020200  -40.600000
0.015700  -40.800000
0.012000  -41.000000
0.006700  -41.300000
0.000000  -41.500000
0.003000  -41.700000
0.001500  -41.900000
0.003000  -42.100000
0.001500  -42.300000
0.002200  -42.500000
0.003700  -42.700000
0.001500  -42.900000
0.003000  -43.100000
-0.002300  -43.300000
-0.004600  -43.500000
-0.003800  -43.700000
-0.009100  -43.900000
-0.010500  -44.100000
-0.011300  -44.300000
-0.010500  -44.600000
-0.009100  -44.700000
-0.009800  -44.900000
-0.006800  -45.100000
-0.004600  -45.300000
-0.005300  -45.600000
-0.003800  -45.800000
-0.005300  -46.000000
-0.004600  -46.200000
-0.005300  -46.400000
-0.010500  -46.600000
-0.012800  -46.800000
-0.015800  -47.100000
-0.012800  -47.300000
-0.010500  -47.500000
-0.007500  -47.700000
-0.005300  -47.900000
-0.005300  -48.200000
-0.001500  -48.300000
-0.001500  -48.600000
-0.001500  -48.800000
-0.000800  -49.000000
-0.004600  -49.200000
-0.005300  -49.400000
-0.003000  -49.600000
-0.001500  -49.900000
0.000700  -50.100000
0.002200  -50.300000
0.005200  -50.500000
0.006700  -50.700000
0.006700  -50.900000
0.009000  -51.100000
0.008200  -51.300000
0.005200  -51.500000
0.004500  -51.700000
0.000700  -51.900000
0.000000  -52.100000
-0.003000  -52.300000
-0.006000  -52.500000
-0.004600  -52.700000
-0.002300  -52.900000
0.003000  -53.100000
0.006700  -53.300000
0.006700  -53.600000
0.007500  -53.700000
0.005200  -54.000000
0.007500  -54.100000
0.009700  -54.300000
0.005200  -54.500000
0.001500  -54.600000
-0.002300  -54.800000
-0.006800  -55.000000
-0.006000  -55.200000
-0.009100  -55.400000
-0.007500  -55.500000
-0.005300  -55.700000
-0.007500  -55.800000
-0.003000  -56.000000
-0.001500  -56.200000
0.003000  -56.400000
0.001500  -56.600000
0.000000  -56.700000
-0.000800  -56.900000
0.000000  -57.100000
0.008200  -57.200000
0.006700  -57.500000
0.005200  -57.600000
0.003000  -57.700000
0.000700  -57.900000
0.001500  -58.000000
-0.000800  -58.100000
-0.000800  -58.300000
-0.000800  -58.500000
-0.002300  -58.600000
0.000000  -58.700000
0.000000  -58.900000
0.000700  -59.000000
0.001500  -59.200000
-0.003000  -59.300000
-0.001500  -59.400000
-0.001500  -59.600000
-0.000800  -59.800000
0.003000  -59.900000
0.000700  -60.100000
-0.001500  -60.200000
-0.000800  -60.400000
0.001500  -60.400000
-0.002300  -60.600000
-0.001500  -60.700000
0.000000  -60.800000
0.004500  -60.900000
0.008200  -61.000000
0.009000  -61.100000
0.012700  -61.200000
0.012000  -61.300000
0.012700  -61.400000
0.012000  -61.500000
0.013500  -61.700000
0.016500  -61.700000
0.014200  -61.900000
0.014200  -62.000000
0.009000  -62.100000
0.008200  -62.200000
0.011200  -62.300000
0.014200  -62.400000
0.012000  -62.600000
0.009700  -62.600000
0.006700  -62.600000
0.000700  -62.600000
0.000700  -62.700000
-0.003000  -62.700000
-0.003800  -62.800000
-0.005300  -62.800000
-0.007500  -62.900000
-0.004600  -62.900000
-0.004600  -63.000000
-0.003000  -63.000000
-0.003000  -63.000000
-0.006000  -63.100000
-0.004600  -63.100000
-0.005300  -63.200000
-0.008300  -63.200000
-0.009100  -63.300000
-0.008300  -63.300000
-0.006800  -63.400000
-0.008300  -63.500000
-0.005300  -63.500000
-0.003000  -63.500000
-0.004600  -63.500000
-0.004600  -63.500000
-0.004600  -63.500000
-0.002300  -63.500000
-0.001500  -63.500000
-0.000800  -63.500000
0.003000  -63.500000
0.005200  -63.500000
0.009000  -63.500000
0.010500  -63.500000
0.008200  -63.500000
0.008200  -63.500000
0.005200  -63.500000
0.004500  -63.500000
0.003000  -63.500000
0.001500  -63.500000
0.002200  -63.500000
-0.000800  -63.600000
0.003700  -63.500000
0.006000  -63.500000
0.006700  -63.500000
0.007500  -63.500000
0.003700  -63.400000
0.006000  -63.400000
0.001500  -63.400000
-0.000800  -63.300000
0.000700  -63.300000
0.001500  -63.300000
0.005200  -63.200000
0.002200  -63.200000
0.000700  -63.200000
-0.000800  -63.100000
-0.001500  -63.100000
0.000000  -63.100000
0.000700  -63.000000
-0.001500  -63.000000
-0.003000  -63.000000
-0.001500  -63.000000
-0.002300  -62.900000
0.002200  -62.800000
0.006700  -62.700000
0.006700  -62.600000
0.006700  -62.600000
0.006000  -62.500000
0.006700  -62.400000
0.003000  -62.400000
0.001500  -62.300000
0.004500  -62.200000
0.003700  -62.100000
0.006700  -62.100000
0.003700  -62.000000
0.003700  -61.900000
0.005200  -61.800000
0.006000  -61.800000
0.009700  -61.700000
0.008200  -61.600000
0.011200  -61.600000
0.010500  -61.500000
0.003700  -61.400000
0.003700  -61.200000
0.000000  -61.200000
0.002200  -61.000000
0.003700  -60.900000
0.001500  -60.800000
0.003000  -60.700000
-0.000800  -60.600000
-0.003000  -60.500000
-0.005300  -60.400000
-0.006800  -60.300000
-0.006800  -60.200000
-0.003000  -60.100000
-0.000800  -59.900000
-0.000800  -59.900000
0.000000  -59.800000
-0.001500  -59.600000
0.000700  -59.500000
0.000700  -59.400000
0.000700  -59.300000
-0.001500  -59.200000
-0.005300  -59.000000
-0.004600  -58.900000
-0.003000  -58.700000
0.003000  -58.500000
0.006700  -58.400000
0.006700  -58.300000
0.006700  -58.100000
0.005200  -58.000000
0.004500  -57.800000
0.001500  -57.700000
0.000700  -57.500000
-0.000800  -57.400000
0.000700  -57.200000
0.000700  -57.100000
-0.000800  -56.900000
0.001500  -56.800000
-0.001500  -56.700000
0.001500  -56.500000
0.000000  -56.300000
-0.002300  -56.200000
-0.000800  -56.000000
-0.004600  -55.800000
-0.005300  -55.600000
-0.005300  -55.400000
-0.003000  -55.200000
-0.001500  -55.000000
-0.000800  -54.900000
0.000000  -54.700000
-0.000800  -54.500000
-0.000800  -54.300000
-0.003000  -54.100000
0.000700  -53.900000
0.001500  -53.700000
0.003700  -53.600000
0.004500  -53.400000
0.006000  -53.100000
0.006700  -53.000000
0.005200  -52.800000
0.006000  -52.600000
0.000700  -52.400000
0.000700  -52.200000
-0.000800  -52.000000
-0.003000  -51.800000
0.000000  -51.500000
0.001500  -51.300000
0.006700  -51.100000
0.006700  -50.900000
0.009000  -50.700000
0.008200  -50.400000
0.006000  -50.300000
0.008200  -50.000000
0.003000  -49.800000
-0.001500  -49.600000
-0.001500  -49.400000
0.000700  -49.200000
0.001500  -49.000000
-0.000800  -48.700000
0.000700  -48.600000
0.000000  -48.300000
0.003700  -48.100000
0.008200  -47.800000
0.006000  -47.600000
0.006700  -47.400000
0.009700  -47.100000
0.012700  -46.900000
0.015700  -46.700000
0.015700  -46.400000
0.010500  -46.200000
0.006000  -45.900000
0.004500  -45.700000
0.000700  -45.500000
-0.001500  -45.200000
-0.005300  -45.000000
-0.009100  -44.700000
-0.012800  -44.500000
-0.012800  -44.200000
-0.014300  -44.000000
-0.010500  -43.700000
0.006700  -43.500000
0.015700  -43.200000
0.017200  -43.000000
0.014200  -42.800000
0.004500  -42.500000
-0.001500  -42.200000
-0.012000  -41.900000
-0.016500  -41.700000
-0.016500  -41.400000
-0.010500  -41.200000
-0.005300  -40.900000
-0.004600  -40.600000
0.006000  -40.400000
0.018000  -40.100000
0.027000  -39.900000
0.025500  -39.600000
0.018000  -39.300000
0.009700  -39.100000
0.002200  -38.800000
-0.001500  -38.600000
-0.000800  -38.300000
0.002200  -38.000000
0.006700  -37.700000
0.014200  -37.400000
0.010500  -37.100000
0.009700  -36.800000
-0.000800  -36.500000
-0.010500  -36.200000
-0.006800  -35.900000
-0.009100  -35.600000
-0.006800  -35.300000
-0.006800  -35.000000
-0.001500  -34.700000
0.004500  -34.400000
0.005200  -34.200000
0.005200  -33.800000
0.003000  -33.500000
0.008200  -33.300000
0.010500  -32.900000
0.016500  -32.700000
0.021700  -32.400000
0.015700  -32.000000
0.009000  -31.700000
-0.003800  -31.400000
-0.002300  -31.000000
0.006700  -30.700000
0.000700  -30.300000
0.003000  -30.000000
0.004500  -29.700000
0.018000  -29.300000
0.024000  -29.000000
0.018000  -28.700000
0.015700  -28.400000
0.000000  -28.000000
-0.006800  -27.700000
-0.001500  -27.300000
0.009000  -27.000000
-0.002300  -26.600000
-0.019500  -26.300000
-0.046500  -26.000000
-0.080300  -25.700000
-0.089300  -25.300000
-0.088500  -25.000000
-0.062300  -24.600000
-0.020300  -24.300000
0.027000  -23.900000
0.051700  -23.500000
0.045700  -23.200000
0.040500  -22.900000
0.015700  -22.500000
0.009000  -22.100000
0.024000  -21.800000
0.040500  -21.500000
0.040500  -21.100000
0.024000  -20.800000
0.011200  -20.400000
-0.020300  -20.100000
-0.038300  -19.700000
-0.042000  -19.400000
-0.021000  -19.000000
0.003000  -18.700000
0.019500  -18.400000
0.040500  -18.000000
0.041200  -17.700000
0.033000  -17.400000
0.015700  -17.000000
-0.005300  -16.700000
-0.021000  -16.400000
-0.027000  -16.100000
-0.022500  -15.700000
-0.010500  -15.400000
0.005200  -15.100000
0.012700  -14.700000
0.015700  -14.400000
0.006000  -14.100000
0.003700  -13.700000
0.021000  -13.400000
0.029200  -13.100000
0.024000  -12.800000
0.004500  -12.400000
-0.015000  -12.100000
-0.021000  -11.800000
-0.012800  -11.500000
0.003000  -11.300000
0.011200  -11.000000
0.009000  -10.700000
-0.004600  -10.400000
-0.019500  -10.100000
-0.019500  -9.800000
0.007500  -9.500000
0.030700  -9.200000
0.023200  -9.000000
0.009000  -8.700000
-0.004600  -8.400000
0.012700  -8.100000
0.050200  -7.800000
0.063000  -7.500000
0.081700  -7.200000
0.067500  -7.000000
0.016500  -6.700000
-0.021800  -6.400000
-0.055500  -6.200000
-0.065300  -5.900000
-0.074300  -5.700000
-0.081000  -5.400000
-0.074300  -5.200000
-0.067500  -5.000000
-0.052500  -4.700000
-0.027800  -4.500000
0.009700  -4.200000
0.045000  -4.000000
0.073500  -3.800000
0.094500  -3.500000
0.101200  -3.300000
0.083200  -3.100000
0.051000  -2.800000
0.014200  -2.600000
-0.006800  -2.300000
-0.014300  -2.100000
-0.009100  -1.800000
0.001500  -1.600000
0.011200  -1.500000
0.021700  -1.400000
0.010500  -1.300000
0.004500  -1.100000
0.005200  -1.000000
0.000000  -0.900000
0.002200  -0.800000
-0.003000  -0.600000
-0.014300  -0.500000
-0.024800  -0.400000
-0.035300  -0.300000
-0.027000  -0.200000
-0.019500  0.000000
-0.012000  0.100000
-0.012000  0.200000
-0.023300  0.300000
-0.027000  0.400000
-0.044300  0.600000
-0.054000  0.700000
-0.045000  0.800000
-0.031500  0.900000
-0.017300  0.900000
-0.012000  0.900000
-0.014300  0.900000
-0.012000  1.000000
-0.004600  1.000000
0.001500  1.000000
0.003700  1.100000
0.004500  1.100000
0.004500  1.200000
0.009000  1.200000
0.012000  1.200000
0.024000  1.300000
0.038200  1.300000
0.036000  1.300000
0.042700  1.300000
0.036000  1.400000
0.010500  1.400000
0.012000  1.400000
0.019500  1.500000
0.023200  1.500000
0.010500  1.500000
-0.006000  1.400000
-0.021800  1.400000
-0.046500  1.300000
-0.049500  1.300000
-0.033800  1.300000
-0.002300  1.300000
0.027700  1.200000
0.075700  1.200000
0.096700  1.200000
0.064500  1.100000
0.042000  1.100000
-0.024000  1.100000
-0.072800  1.000000
-0.100600  1.000000
-0.111800  0.900000
-0.077300  0.900000
-0.057800  0.900000
-0.001500  0.800000
0.033000  0.700000
0.054000  0.600000
0.075700  0.500000
0.081700  0.400000
0.123700  0.300000
0.126700  0.100000
0.102700  0.000000
0.069700  -0.100000
0.018700  -0.200000
-0.024000  -0.300000
-0.048800  -0.500000
-0.045800  -0.500000
-0.046500  -0.700000
-0.045800  -0.800000
-0.040500  -0.900000
-0.040500  -1.000000
-0.042800  -1.100000
-0.043600  -1.300000
-0.027800  -1.400000
-0.018800  -1.500000
-0.009100  -1.700000
0.000700  -1.800000
0.009000  -2.000000
0.015700  -2.200000
0.016500  -2.300000
0.015700  -2.500000
0.018000  -2.700000
0.027000  -2.800000
0.021700  -3.000000
0.009000  -3.200000
-0.003000  -3.300000
-0.006000  -3.500000
0.004500  -3.700000
0.005200  -3.800000
0.008200  -4.000000
0.004500  -4.200000
0.003000  -4.400000
0.006000  -4.500000
0.002200  -4.700000
-0.006800  -4.900000
-0.010500  -4.900000
0.005200  -4.900000
0.035200  -4.900000
0.065200  -4.900000
0.065200  -4.900000
0.046500  -4.900000
0.023200  -4.900000
-0.006000  -4.900000
-0.027000  -4.900000
-0.060000  -4.900000
-0.082500  -4.900000
-0.050300  -4.900000
0.008200  -4.900000
0.019500  -4.900000
0.012000  -4.800000
-0.003000  -4.800000
-0.029300  -4.800000
-0.041300  -4.800000
-0.072800  -4.800000
-0.083300  -4.800000
-0.085600  -4.900000
-0.064500  -4.900000
-0.033800  -5.000000
-0.019500  -5.100000
0.023200  -5.200000
0.045700  -5.200000
0.076500  -5.300000
0.094500  -5.400000
0.093000  -5.400000
0.102000  -5.500000
0.078000  -5.600000
0.061500  -5.700000
0.037500  -5.800000
0.018000  -5.900000
0.019500  -5.900000
0.012700  -6.000000
0.016500  -6.100000
0.014200  -6.200000
0.014200  -6.200000
0.012000  -6.300000
0.003000  -6.600000
-0.006000  -6.900000
-0.007500  -7.300000
0.005200  -7.600000
-0.004600  -7.900000
-0.018100  -8.200000
-0.042800  -8.600000
-0.073500  -8.900000
-0.081800  -9.200000
-0.084000  -9.500000
-0.042800  -9.900000
-0.007500  -10.200000
0.004500  -10.500000
0.012700  -10.800000
-0.009100  -11.200000
-0.033800  -11.500000
-0.069800  -11.800000
-0.094500  -12.200000
-0.096800  -12.500000
-0.082500  -12.800000
-0.044300  -13.100000
0.006700  -13.400000
0.042700  -13.600000
0.076500  -13.900000
0.119200  -14.200000
0.135000  -14.500000
0.128200  -14.800000
0.101200  -15.000000
0.060000  -15.300000
0.016500  -15.600000
-0.023300  -15.900000
-0.035300  -16.200000
-0.015000  -16.500000
0.027700  -16.700000
0.039000  -17.100000
0.007500  -17.300000
-0.035300  -17.600000
-0.058500  -17.900000
-0.042800  -18.200000
-0.027000  -18.500000
-0.009800  -18.500000
0.018700  -18.500000
0.025500  -18.600000
0.006700  -18.600000
-0.024000  -18.700000
-0.048000  -18.700000
-0.048000  -18.700000
-0.021000  -18.800000
0.020200  -18.800000
0.045000  -18.900000
0.055500  -18.900000
0.059200  -18.900000
0.055500  -19.000000
0.046500  -19.000000
0.025500  -19.100000
0.015000  -19.100000
0.021700  -19.100000
0.018000  -19.200000
0.015700  -19.200000
0.030700  -19.300000
0.018000  -19.100000
-0.021000  -18.900000
-0.063000  -18.800000
-0.084000  -18.600000
-0.059300  -18.400000
-0.029300  -18.300000
-0.019500  -18.100000
-0.019500  -17.900000
-0.024800  -17.700000
-0.019500  -17.600000
-0.004600  -17.400000
0.016500  -17.200000
0.029200  -17.000000
0.027700  -16.800000
0.026200  -16.700000
0.023200  -16.500000
0.014200  -16.300000
-0.000800  -16.200000
-0.018800  -16.000000
-0.015800  -15.800000
-0.006000  -15.800000
0.013500  -15.700000
0.045700  -15.600000
0.064500  -15.500000
0.067500  -15.500000
0.049500  -15.400000
0.016500  -15.300000
-0.012000  -15.300000
-0.036800  -15.200000
-0.048000  -15.200000
-0.049500  -15.100000
-0.037500  -15.000000
-0.025600  -15.000000
-0.024000  -14.900000
-0.024800  -14.900000
-0.018100  -14.800000
-0.004600  -14.700000
0.010500  -14.700000
0.027700  -14.600000
0.057000  -14.500000
0.098200  -14.500000
0.111700  -14.400000
0.081700  -14.400000
0.025500  -14.300000
-0.055500  -14.200000
-0.102100  -14.200000
-0.110300  -14.100000
-0.090000  -14.000000
-0.040500  -14.000000
0.021000  -13.900000
0.115500  -13.900000
0.162700  -13.800000
0.147000  -13.700000
0.087700  -13.700000
-0.020300  -13.600000
-0.100600  -13.500000
-0.161300  -13.500000
-0.169600  -13.500000
-0.119300  -13.400000
-0.070600  -13.300000
-0.010500  -13.400000
0.019500  -13.500000
0.036000  -13.600000
0.053200  -13.700000
0.058500  -13.800000
0.055500  -13.900000
0.024000  -14.000000
-0.008300  -14.100000
-0.039800  -14.200000
-0.059300  -14.300000
-0.060800  -14.400000
-0.048800  -14.500000
-0.027000  -14.600000
-0.014300  -14.700000
0.005200  -14.800000
0.034500  -14.900000
0.078000  -15.000000
0.085500  -15.100000
0.060000  -15.200000
0.024000  -15.300000
-0.024000  -15.300000
-0.049500  -15.300000
-0.078000  -15.300000
-0.078000  -15.400000
-0.055500  -15.400000
-0.019500  -15.400000
0.029200  -15.500000
0.031500  -15.500000
0.027700  -15.500000
0.015000  -15.500000
0.005200  -15.600000
0.021700  -15.600000
0.018000  -15.600000
0.018700  -15.600000
0.021000  -15.700000
0.026200  -15.700000
0.044200  -15.700000
0.043500  -15.700000
0.036700  -15.700000
0.020200  -15.800000
0.001500  -15.800000
-0.003000  -15.800000
-0.005300  -15.700000
-0.001500  -15.700000
0.003000  -15.700000
0.024000  -15.700000
0.033000  -15.600000
0.008200  -15.600000
-0.023300  -15.600000
-0.057000  -15.500000
-0.057000  -15.500000
-0.025600  -15.500000
0.013500  -15.500000
0.036700  -15.400000
0.039000  -15.400000
0.045000  -15.400000
0.042700  -15.400000
0.030700  -15.300000
0.017200  -15.300000
0.000700  -15.300000
-0.012800  -15.300000
-0.012800  -15.300000
-0.006000  -15.300000
-0.003000  -15.300000
-0.001500  -15.300000
0.000000  -15.200000
0.003000  -15.200000
-0.008300  -15.200000
-0.018800  -15.200000
-0.015000  -15.200000
-0.010500  -15.200000
-0.002300  -15.200000
-0.001500  -15.200000
-0.001500  -15.200000
-0.000800  -15.100000
-0.001500  -15.100000
0.002200  -15.100000
-0.001500  -15.100000
-0.000800  -15.100000
0.001500  -15.100000
0.009000  -15.100000
0.024000  -15.100000
0.034500  -15.100000
0.030700  -15.100000
0.027700  -15.100000
0.048000  -15.100000
0.067500  -15.100000
0.061500  -15.100000
0.024700  -15.100000
-0.025600  -15.100000
-0.072100  -15.100000
-0.098300  -15.100000
-0.106500  -15.100000
-0.097500  -15.100000
-0.059300  -15.100000
-0.006000  -15.100000
0.024000  -15.200000
0.031500  -15.200000
0.046500  -15.200000
0.050200  -15.200000
0.048000  -15.200000
0.039000  -15.200000
0.027000  -15.200000
0.017200  -15.200000
0.006000  -15.200000
0.005200  -15.200000
-0.001500  -15.200000
-0.005300  -15.200000
-0.003800  -15.200000
-0.000800  -15.200000
0.005200  -15.200000
0.005200  -15.200000
0.006700  -15.200000
0.005200  -15.200000
0.004500  -15.200000
0.003000  -15.200000
0.004500  -15.200000
0.005200  -15.200000
0.002200  -15.200000
0.005200  -15.300000
0.006700  -15.200000
0.005200  -15.200000
0.000700  -15.200000
-0.003800  -15.200000
-0.003800  -15.100000
-0.006800  -15.100000
-0.009100  -15.100000
-0.001500  -15.100000
0.005200  -15.100000
0.006700  -15.000000
0.004500  -15.000000
-0.003800  -15.000000
-0.005300  -15.000000
-0.010500  -14.900000
-0.014300  -14.900000
-0.012000  -14.900000
-0.011300  -14.900000
0.000000  -14.900000
0.009000  -14.900000
0.013500  -14.800000
0.021000  -14.800000
0.024000  -14.800000
0.020200  -14.700000
0.018000  -14.700000
0.012700  -14.700000
0.005200  -14.600000
0.005200  -14.600000
0.004500  -14.600000
0.004500  -14.600000
0.005200  -14.500000
0.002200  -14.500000
0.005200  -14.500000
0.006700  -14.400000
0.005200  -14.400000
0.006000  -14.400000
0.006700  -14.400000
0.007500  -14.400000
0.009000  -14.300000
0.009000  -14.300000
0.006000  -14.300000
0.004500  -14.200000
0.000000  -14.200000
-0.000800  -14.100000
0.003000  -14.100000
0.001500  -14.000000
0.003000  -14.000000
-0.000800  -13.900000
-0.003000  -13.900000
-0.000800  -13.800000
-0.003800  -13.800000
-0.000800  -13.700000
-0.000800  -13.700000
-0.002300  -13.600000
-0.003000  -13.600000
-0.001500  -13.500000
0.000000  -13.500000
0.000000  -13.400000
0.003000  -13.400000
0.000000  -13.300000
0.004500  -13.300000
0.003000  -13.200000
-0.002300  -13.200000
-0.001500  -13.100000
-0.000800  -13.100000
0.005200  -13.000000
0.000700  -13.000000
0.000700  -12.900000
0.003000  -12.900000
0.000700  -12.800000
0.000000  -12.700000
-0.004600  -12.700000
-0.008300  -12.600000
-0.011300  -12.600000
-0.012000  -12.600000
-0.009100  -12.500000
-0.006800  -12.500000
-0.004600  -12.400000
-0.001500  -12.300000
0.000700  -12.300000
0.003000  -12.200000
0.006700  -12.200000
0.008200  -12.100000
0.006700  -12.100000
0.006000  -12.000000
0.003000  -12.000000
0.003000  -11.900000
0.001500  -11.800000
0.001500  -11.800000
0.002200  -11.700000
0.001500  -11.700000
0.001500  -11.600000
0.000000  -11.600000
-0.000800  -11.500000
0.000700  -11.500000
0.000700  -11.400000
0.000700  -11.300000
0.000700  -11.300000
0.000700  -11.300000
0.003000  -11.200000
0.003000  -11.100000
0.003000  -11.100000
0.002200  -11.000000
0.000700  -10.900000
0.000000  -10.900000
0.000000  -10.800000
0.004500  -10.800000
0.003000  -10.700000
0.003700  -10.700000
0.005200  -10.600000
0.004500  -10.500000
0.003700  -10.500000
0.000700  -10.400000
0.000700  -10.400000
-0.003000  -10.400000
-0.003000  -10.300000
-0.001500  -10.200000
-0.002300  -10.200000
0.002200  -10.100000
0.003000  -10.000000
0.003700  -10.000000
0.001500  -9.900000
-0.000800  -9.900000
0.000700  -9.900000
0.001500  -9.800000
0.003000  -9.700000
0.001500  -9.700000
0.001500  -9.600000
-0.001500  -9.600000
-0.002300  -9.500000
-0.001500  -9.500000
-0.004600  -9.500000
-0.004600  -9.400000
-0.004600  -9.400000
-0.001500  -9.300000
-0.002300  -9.200000
-0.003800  -9.200000
-0.006000  -9.100000
-0.004600  -9.100000
-0.004600  -9.000000
-0.006000  -9.000000
-0.000800  -9.000000
0.001500  -8.900000
0.004500  -8.900000
0.005200  -8.800000
0.004500  -8.800000
0.004500  -8.700000
0.003000  -8.700000
0.001500  -8.600000
0.001500  -8.600000
0.001500  -8.600000
0.000700  -8.600000
0.000700  -8.500000
-0.000800  -8.500000
-0.001500  -8.400000
0.000000  -8.400000
0.000700  -8.300000
0.001500  -8.300000
0.001500  -8.200000
0.005200  -8.200000
0.006700  -8.100000
0.003000  -8.100000
0.001500  -8.100000
0.000000  -8.100000
0.000000  -8.000000
-0.000800  -8.000000
0.001500  -7.900000
0.000700  -7.900000
0.000700  -7.900000
0.004500  -7.800000
0.002200  -7.800000
0.005200  -7.700000
0.003700  -7.700000
0.003700  -7.700000
0.003700  -7.700000
0.002200  -7.600000
0.005200  -7.600000
-0.001500  -7.500000
-0.001500  -7.500000
-0.003000  -7.500000
-0.004600  -7.400000
0.001500  -7.400000
-0.001500  -7.400000
0.001500  -7.300000
0.002200  -7.300000
0.003700  -7.300000
0.005200  -7.200000
0.004500  -7.200000
0.004500  -7.200000
0.001500  -7.200000
0.000700  -7.100000
-0.001500  -7.100000
0.001500  -7.100000
0.004500  -7.100000
0.005200  -7.000000
0.009000  -7.000000
0.009000  -7.000000
0.009700  -6.900000
0.006000  -6.900000
0.002200  -6.900000
0.000700  -6.800000
0.002200  -6.800000
0.005200  -6.800000
0.005200  -6.800000
0.004500  -6.800000
0.000700  -6.700000
0.003000  -6.700000
0.005200  -6.700000
0.007500  -6.700000
0.008200  -6.700000
0.001500  -6.600000
0.002200  -6.600000
0.003700  -6.600000
0.003000  -6.600000
0.003000  -6.500000
0.002200  -6.500000
0.000700  -6.500000
-0.004600  -6.400000
-0.002300  -6.400000
-0.001500  -6.400000
-0.004600  -6.400000
-0.006000  -6.400000
-0.009800  -6.300000
-0.012000  -6.300000
-0.012000  -6.300000
-0.010500  -6.300000
-0.010500  -6.300000
-0.009100  -6.300000
-0.008300  -6.300000
-0.006800  -6.300000
-0.010500  -6.200000
-0.010500  -6.200000
-0.012000  -6.200000
-0.015800  -6.200000
-0.012800  -6.200000
-0.011300  -6.200000
-0.006000  -6.100000
-0.006000  -6.100000
-0.008300  -6.100000
-0.005300  -6.100000
-0.003000  -6.100000
0.003000  -6.100000
0.004500  -6.000000
0.004500  -6.000000
0.005200  -6.000000
0.006700  -6.000000
0.010500  -6.000000
0.009700  -6.000000
0.005200  -6.000000
0.005200  -5.900000
0.007500  -5.900000
0.006700  -5.900000
0.010500  -5.900000
0.009000  -5.900000
0.006000  -5.900000
0.006700  -5.900000
0.006000  -5.900000
0.009000  -5.900000
0.009000  -5.900000
0.009700  -5.800000
0.007500  -5.800000
0.005200  -5.800000
0.008200  -5.800000
0.009000  -5.800000
0.009700  -5.800000
0.008200  -5.800000
0.005200  -5.800000
0.003000  -5.800000
0.002200  -5.700000
0.001500  -5.700000
0.003000  -5.700000
0.001500  -5.700000
-0.000800  -5.700000
0.000700  -5.700000
0.000700  -5.700000
0.002200  -5.700000
0.003000  -5.700000
0.003700  -5.700000
0.003000  -5.600000
0.000700  -5.600000
0.002200  -5.600000
-0.000800  -5.600000
0.000700  -5.600000
0.001500  -5.600000
0.000700  -5.600000
0.000700  -5.600000
-0.003000  -5.600000
-0.000800  -5.600000
-0.002300  -5.600000
-0.003800  -5.600000
-0.003000  -5.500000
-0.004600  -5.500000
-0.003800  -5.500000
-0.001500  -5.500000
0.003000  -5.500000
0.004500  -5.500000
0.001500  -5.500000
0.000700  -5.500000
0.000000  -5.500000
0.000700  -5.500000
0.000000  -5.500000
0.001500  -5.500000
0.001500  -5.500000
0.002200  -5.500000
0.001500  -5.500000
0.002200  -5.500000
0.007500  -5.500000
0.005200  -5.500000
0.002200  -5.500000
0.000000  -5.500000
-0.003800  -5.500000
-0.001500  -5.500000
-0.000800  -5.500000
-0.000800  -5.500000
0.000000  -5.500000
-0.000800  -5.500000
0.002200  -5.500000
0.004500  -5.500000
0.005200  -5.500000
0.005200  -5.500000
0.005200  -5.500000
0.006700  -5.500000
0.007500  -5.500000
0.006700  -5.500000
0.007500  -5.500000
0.005200  -5.500000
0.005200  -5.500000
0.004500  -5.500000
0.004500  -5.500000
0.005200  -5.600000
0.005200  -5.600000
0.008200  -5.600000
0.008200  -5.600000
0.010500  -5.600000
0.012000  -5.600000
0.012000  -5.700000
0.015700  -5.700000
0.018000  -5.700000
0.021000  -5.700000
0.020200  -5.700000
0.021700  -5.800000
0.021700  -5.800000
0.019500  -5.800000
0.019500  -5.800000
0.015700  -5.800000
0.012700  -5.900000
0.012000  -5.900000
0.012000  -5.900000
0.015700  -5.900000
0.016500  -5.900000
0.016500  -5.900000
0.017200  -6.000000
0.019500  -6.000000
0.018700  -6.000000
0.018000  -6.000000
0.019500  -6.100000
0.016500  -6.100000
0.012700  -6.100000
0.010500  -6.100000
0.012700  -6.100000
0.013500  -6.200000
0.016500  -6.200000
0.016500  -6.300000
0.014200  -6.300000
0.011200  -6.300000
0.010500  -6.300000
0.010500  -6.400000
0.008200  -6.400000
0.005200  -6.400000
0.001500  -6.500000
0.002200  -6.500000
0.001500  -6.600000
-0.003000  -6.600000
-0.007500  -6.600000
-0.010500  -6.700000
-0.012800  -6.700000
-0.012000  -6.800000
-0.012000  -6.800000
-0.012800  -6.800000
-0.010500  -6.800000
-0.009100  -6.900000
-0.011300  -6.900000
-0.012800  -7.000000
-0.019500  -7.100000
-0.021800  -7.100000
-0.023300  -7.200000
-0.024000  -7.200000
-0.022500  -7.200000
-0.023300  -7.300000
-0.020300  -7.400000
-0.024000  -7.400000
-0.024800  -7.500000
-0.027000  -7.500000
-0.029300  -7.600000
-0.024000  -7.700000
-0.024000  -7.700000
-0.021000  -7.700000
-0.019500  -7.800000
-0.016500  -7.900000
-0.012000  -7.900000
-0.012800  -8.000000
-0.009100  -8.100000
-0.006800  -8.100000
-0.005300  -8.200000
-0.005300  -8.200000
-0.007500  -8.300000
-0.008300  -8.400000
-0.009100  -8.500000
-0.009100  -8.600000
-0.005300  -8.600000
-0.005300  -8.700000
-0.005300  -8.800000
-0.007500  -8.800000
-0.010500  -8.900000
-0.010500  -9.000000
-0.010500  -9.000000
-0.006800  -9.100000
-0.004600  -9.200000
-0.004600  -9.300000
-0.001500  -9.300000
-0.003000  -9.500000
-0.009100  -9.500000
-0.012000  -9.600000
-0.012800  -9.700000
-0.012800  -9.700000
-0.011300  -9.800000
-0.007500  -9.900000
-0.004600  -10.000000
-0.000800  -10.100000
0.004500  -10.200000
0.005200  -10.300000
0.002200  -10.300000
0.001500  -10.400000
0.004500  -10.500000
0.004500  -10.600000
0.007500  -10.700000
0.011200  -10.800000
0.013500  -10.800000
0.017200  -10.900000
0.019500  -11.000000
0.019500  -11.100000
0.017200  -11.200000
0.015700  -11.300000
0.016500  -11.400000
0.016500  -11.500000
0.020200  -11.600000
0.019500  -11.700000
0.015700  -11.800000
0.012700  -11.900000
0.012000  -12.000000
0.012000  -12.100000
0.013500  -12.200000
0.017200  -12.300000
0.014200  -12.400000
0.015700  -12.500000
0.015700  -12.600000
0.012000  -12.700000
0.012000  -12.800000
0.009000  -12.900000
0.013500  -13.000000
0.013500  -13.100000
0.014200  -13.200000
0.015700  -13.300000
0.012000  -13.500000
0.013500  -13.600000
0.012700  -13.700000
0.011200  -13.800000
0.009000  -14.000000
0.005200  -14.000000
0.006700  -14.200000
0.003000  -14.300000
0.000700  -14.400000
-0.002300  -14.500000
-0.003800  -14.600000
-0.003000  -14.800000
-0.004600  -14.900000
0.001500  -15.000000
-0.000800  -15.100000
-0.002300  -15.300000
-0.001500  -15.300000
-0.004600  -15.500000
-0.004600  -15.600000
-0.009100  -15.800000
-0.006800  -15.900000
-0.003000  -16.000000
-0.000800  -16.200000
0.000000  -16.300000
-0.000800  -16.400000
0.000700  -16.600000
-0.002300  -16.700000
-0.001500  -16.900000
-0.000800  -17.000000
-0.004600  -17.100000
-0.005300  -17.300000
-0.010500  -17.400000
-0.012000  -17.600000
-0.013500  -17.700000
-0.012000  -17.800000
-0.009100  -18.000000
-0.009100  -18.100000
-0.004600  -18.300000
-0.006000  -18.400000
-0.004600  -18.500000
0.000000  -18.700000
-0.003000  -18.800000
0.001500  -19.000000
0.000000  -19.100000
0.001500  -19.300000
0.006700  -19.400000
0.009000  -19.600000
0.012700  -19.800000
0.014200  -19.900000
0.012700  -20.000000
0.009000  -20.200000
0.005200  -20.300000
0.006700  -20.500000
0.009700  -20.700000
0.012700  -20.800000
0.016500  -20.900000
0.016500  -21.100000
0.018700  -21.300000
0.018700  -21.400000
0.019500  -21.600000
0.019500  -21.800000
0.012000  -22.000000
0.012700  -22.200000
0.010500  -22.400000
0.012000  -22.500000
0.020200  -22.700000
0.022500  -22.900000
0.027700  -23.100000
0.028500  -23.300000
0.030000  -23.500000
0.033000  -23.700000
0.030700  -23.900000
0.032200  -24.000000
0.027000  -24.200000
0.023200  -24.400000
0.020200  -24.600000
0.015000  -24.800000
0.012700  -25.000000
0.011200  -25.200000
0.012700  -25.400000
0.006700  -25.700000
0.004500  -25.900000
0.000700  -26.100000
-0.005300  -26.400000
-0.006800  -26.600000
-0.016500  -26.800000
-0.021800  -27.000000
-0.027000  -27.300000
-0.029300  -27.500000
-0.027800  -27.700000
-0.028500  -27.900000
-0.027800  -28.200000
-0.031500  -28.400000
-0.030000  -28.700000
-0.030000  -28.900000
-0.027000  -29.100000
-0.027000  -29.300000
-0.027000  -29.600000
-0.021800  -29.800000
-0.019500  -30.100000
-0.016500  -30.400000
-0.017300  -30.600000
-0.016500  -31.000000
-0.012800  -31.200000
-0.010500  -31.500000
-0.007500  -31.800000
-0.006800  -32.000000
-0.003000  -32.300000
-0.000800  -32.600000
0.001500  -32.900000
0.003000  -33.100000
0.003700  -33.400000
0.005200  -33.700000
0.004500  -34.000000
0.004500  -34.200000
0.005200  -34.500000
0.010500  -34.800000
0.011200  -35.100000
0.009000  -35.300000
0.010500  -35.600000
0.014200  -35.800000
0.019500  -36.000000
0.018000  -36.300000
0.015700  -36.500000
0.017200  -36.800000
0.021700  -37.000000
0.023200  -37.300000
0.024700  -37.500000
0.025500  -37.800000
0.025500  -38.000000
0.024000  -38.300000
0.024000  -38.500000
0.030000  -38.800000
0.027700  -39.000000
0.026200  -39.300000
0.029200  -39.500000
0.027000  -39.700000
0.025500  -40.100000
0.022500  -40.200000
0.019500  -40.500000
0.015700  -40.700000
0.015700  -40.900000
0.012000  -41.100000
0.006700  -41.400000
0.008200  -41.600000
0.003000  -41.800000
0.003700  -42.000000
0.001500  -42.300000
-0.003000  -42.500000
-0.004600  -42.700000
-0.012000  -42.900000
-0.017300  -43.200000
-0.021000  -43.400000
-0.021800  -43.600000
-0.019500  -43.800000
-0.016500  -44.100000
-0.014300  -44.300000
-0.012000  -44.600000
-0.011300  -44.700000
-0.006800  -45.000000
-0.005300  -45.200000
-0.005300  -45.400000
-0.004600  -45.600000
-0.007500  -45.900000
-0.010500  -46.100000
-0.010500  -46.300000
-0.010500  -46.500000
-0.012000  -46.800000
-0.010500  -47.000000
-0.010500  -47.300000
-0.008300  -47.500000
-0.006800  -47.700000
-0.009800  -47.900000
-0.010500  -48.200000
-0.010500  -48.400000
-0.007500  -48.600000
-0.001500  -48.800000
0.004500  -49.100000
0.003000  -49.300000
0.004500  -49.500000
0.004500  -49.700000
0.004500  -50.000000
0.009000  -50.200000
0.007500  -50.400000
0.007500  -50.700000
0.005200  -50.900000
0.004500  -51.100000
0.007500  -51.300000
0.005200  -51.600000
0.008200  -51.800000
0.008200  -52.000000
0.006000  -52.200000
0.006700  -52.500000
0.000700  -52.700000
0.001500  -53.000000
0.001500  -53.200000
0.002200  -53.400000
0.006700  -53.700000
0.006700  -53.900000
0.009700  -54.000000
0.006700  -54.300000
0.003700  -54.500000
0.002200  -54.700000
-0.000800  -54.900000
0.002200  -55.100000
-0.003000  -55.400000
-0.004600  -55.500000
-0.005300  -55.800000
-0.008300  -56.000000
-0.005300  -56.200000
-0.007500  -56.400000
-0.002300  -56.600000
0.001500  -56.800000
0.007500  -57.000000
0.010500  -57.200000
0.009000  -57.500000
0.012000  -57.600000
0.006700  -57.900000
0.009000  -58.100000
0.004500  -58.200000
0.001500  -58.400000
0.004500  -58.500000
0.002200  -58.700000
0.004500  -58.900000
-0.000800  -59.000000
-0.001500  -59.200000
0.003000  -59.300000
0.003000  -59.500000
0.006000  -59.700000
0.001500  -59.800000
-0.001500  -60.000000
-0.003000  -60.100000
-0.005300  -60.300000
-0.005300  -60.500000
-0.005300  -60.600000
-0.003000  -60.800000
-0.002300  -60.900000
-0.000800  -61.200000
-0.006000  -61.200000
-0.012800  -61.400000
-0.013500  -61.500000
-0.015800  -61.600000
-0.016500  -61.700000
-0.016500  -61.900000
-0.013500  -62.000000
-0.012800  -62.100000
-0.009100  -62.200000
-0.003000  -62.400000
-0.001500  -62.500000
0.004500  -62.600000
0.005200  -62.700000
0.005200  -62.900000
0.007500  -63.000000
0.009000  -63.100000
0.011200  -63.300000
0.009000  -63.400000
0.010500  -63.500000
0.008200  -63.700000
0.009000  -63.700000
0.009000  -63.800000
0.009000  -63.800000
0.010500  -63.900000
0.007500  -63.900000
0.009700  -64.000000
0.009000  -64.100000
0.006700  -64.200000
0.006000  -64.200000
0.006700  -64.300000
0.006700  -64.400000
0.008200  -64.400000
0.007500  -64.500000
0.003000  -64.500000
0.004500  -64.600000
0.006700  -64.700000
0.008200  -64.800000
0.008200  -64.800000
0.006000  -64.900000
0.007500  -65.000000
0.004500  -65.000000
0.001500  -65.000000
0.004500  -65.000000
0.001500  -65.000000
0.000000  -65.000000
-0.003000  -65.000000
-0.009100  -65.000000
-0.009100  -65.000000
-0.011300  -65.000000
-0.012000  -65.000000
-0.011300  -65.000000
-0.011300  -65.000000
-0.012000  -65.000000
-0.013500  -65.000000
-0.012000  -65.000000
-0.008300  -65.000000
-0.005300  -65.000000
-0.001500  -65.000000
0.001500  -65.000000
0.003000  -65.000000
0.005200  -64.900000
0.008200  -64.900000
0.011200  -64.800000
0.012000  -64.800000
0.012000  -64.800000
0.011200  -64.800000
0.010500  -64.700000
0.007500  -64.700000
0.003700  -64.600000
0.005200  -64.600000
0.003000  -64.600000
0.002200  -64.500000
0.003000  -64.500000
0.001500  -64.400000
0.003000  -64.400000
0.003700  -64.400000
0.005200  -64.400000
0.003000  -64.300000
0.003000  -64.300000
0.002200  -64.200000
0.003000  -64.100000
0.005200  -64.000000
0.002200  -63.900000
0.001500  -63.900000
0.000000  -63.800000
0.000700  -63.700000
0.003700  -63.600000
0.001500  -63.500000
0.003000  -63.400000
0.001500  -63.300000
0.000700  -63.300000
0.000000  -63.200000
-0.001500  -63.100000
0.000000  -63.000000
-0.002300  -62.900000
-0.000800  -62.800000
-0.003000  -62.700000
-0.008300  -62.600000
-0.002300  -62.600000
-0.003800  -62.500000
-0.002300  -62.300000
0.001500  -62.200000
-0.001500  -62.100000
0.000700  -62.000000
0.003000  -61.900000
0.006000  -61.800000
0.009700  -61.700000
0.008200  -61.600000
0.008200  -61.500000
0.007500  -61.300000
0.006700  -61.200000
0.006700  -61.100000
0.003000  -61.000000
0.001500  -60.900000
-0.000800  -60.800000
-0.000800  -60.700000
0.000700  -60.500000
0.000700  -60.400000
0.001500  -60.300000
0.003700  -60.200000
0.009700  -60.000000
0.006700  -59.900000
0.006700  -59.800000
0.005200  -59.600000
0.004500  -59.400000
0.007500  -59.300000
0.003700  -59.100000
0.007500  -59.000000
0.006700  -58.800000
0.005200  -58.600000
0.006700  -58.500000
0.004500  -58.300000
0.006000  -58.200000
0.005200  -58.000000
0.004500  -57.800000
0.003000  -57.700000
0.005200  -57.500000
0.005200  -57.400000
0.001500  -57.200000
0.000700  -57.100000
-0.000800  -56.900000
-0.002300  -56.700000
-0.003800  -56.500000
-0.001500  -56.300000
0.000700  -56.100000
-0.000800  -55.900000
0.000700  -55.700000
0.000700  -55.500000
0.000700  -55.300000
-0.000800  -55.100000
-0.001500  -54.900000
0.000700  -54.700000
0.001500  -54.500000
0.000700  -54.300000
0.000700  -54.100000
0.003000  -53.900000
0.004500  -53.700000
0.005200  -53.500000
0.003700  -53.300000
0.002200  -53.100000
0.000000  -52.900000
-0.002300  -52.700000
-0.003800  -52.400000
-0.004600  -52.200000
-0.004600  -52.000000
-0.001500  -51.800000
-0.003000  -51.600000
-0.001500  -51.300000
-0.003000  -51.100000
-0.009100  -50.900000
-0.008300  -50.700000
-0.009800  -50.400000
-0.006800  -50.200000
-0.005300  -50.000000
-0.009100  -49.800000
-0.006800  -49.600000
-0.006800  -49.400000
-0.001500  -49.100000
0.000700  -48.900000
0.003000  -48.700000
0.004500  -48.500000
0.000700  -48.200000
0.000700  -48.000000
-0.000800  -47.700000
0.001500  -47.500000
0.004500  -47.300000
0.006700  -47.000000
0.009000  -46.800000
0.013500  -46.500000
0.015000  -46.300000
0.014200  -46.000000
0.014200  -45.800000
0.010500  -45.500000
0.009000  -45.300000
0.007500  -45.000000
0.006700  -44.800000
0.007500  -44.600000
0.006700  -44.300000
0.007500  -44.100000
0.008200  -43.800000
0.008200  -43.600000
0.003000  -43.300000
0.002200  -43.000000
0.000700  -42.800000
-0.000800  -42.500000
0.001500  -42.300000
0.003700  -42.000000
0.006000  -41.700000
0.005200  -41.400000
0.003000  -41.200000
0.000700  -41.000000
0.000700  -40.700000
0.002200  -40.400000
0.005200  -40.100000
0.012000  -39.900000
0.016500  -39.600000
0.014200  -39.400000
0.006000  -39.100000
-0.008300  -38.800000
-0.020300  -38.600000
-0.030000  -38.300000
-0.033000  -38.000000
-0.029300  -37.800000
-0.024800  -37.500000
-0.015800  -37.200000
-0.008300  -36.900000
0.001500  -36.600000
0.009000  -36.400000
0.010500  -36.100000
0.021700  -35.800000
0.034500  -35.600000
0.033700  -35.300000
0.027000  -35.000000
0.012700  -34.700000
-0.001500  -34.400000
-0.006800  -34.200000
-0.009100  -33.900000
-0.001500  -33.600000
0.004500  -33.300000
0.010500  -33.100000
0.015000  -32.800000
0.010500  -32.500000
0.006700  -32.200000
-0.003000  -31.900000
-0.006800  -31.600000
-0.006800  -31.300000
-0.013500  -31.000000
-0.014300  -30.700000
-0.016500  -30.400000
-0.015800  -30.100000
-0.012000  -29.800000
-0.011300  -29.500000
-0.007500  -29.200000
-0.003000  -28.900000
0.004500  -28.600000
0.012000  -28.300000
0.016500  -28.000000
0.020200  -27.700000
0.021700  -27.400000
0.020200  -27.100000
0.020200  -26.700000
0.018000  -26.400000
0.008200  -26.100000
0.001500  -25.700000
-0.000800  -25.400000
-0.005300  -25.000000
-0.006000  -24.700000
-0.003000  -24.300000
0.011200  -24.000000
0.030700  -23.700000
0.025500  -23.300000
0.014200  -23.000000
-0.003000  -22.600000
-0.024800  -22.300000
-0.032300  -22.000000
-0.038300  -21.600000
-0.030800  -21.300000
-0.022500  -20.900000
-0.015000  -20.600000
0.000000  -20.300000
0.006000  -19.900000
0.004500  -19.600000
-0.003000  -19.200000
-0.010500  -18.900000
-0.015800  -18.500000
-0.023300  -18.200000
-0.023300  -17.900000
-0.018100  -17.500000
-0.004600  -17.200000
0.033000  -16.800000
0.076500  -16.500000
0.096700  -16.200000
0.097500  -15.800000
0.063000  -15.500000
0.000700  -15.100000
-0.049500  -14.800000
-0.075000  -14.400000
-0.052500  -14.100000
-0.033800  -13.800000
-0.021800  -13.400000
-0.006800  -13.100000
-0.028500  -12.800000
-0.031500  -12.500000
-0.038300  -12.200000
-0.032300  -11.800000
-0.004600  -11.500000
0.015700  -11.200000
0.036700  -10.900000
0.027000  -10.600000
0.022500  -10.300000
0.015700  -9.900000
0.004500  -9.600000
0.012700  -9.300000
0.023200  -9.000000
0.035200  -8.700000
0.030700  -8.400000
0.023200  -8.100000
0.015000  -7.700000
0.003000  -7.400000
-0.000800  -7.100000
0.004500  -6.900000
0.036700  -6.600000
0.070500  -6.400000
0.075700  -6.200000
0.045000  -5.900000
-0.006000  -5.700000
-0.060800  -5.400000
-0.100600  -5.200000
-0.117000  -5.000000
-0.108800  -4.700000
-0.077300  -4.500000
-0.042000  -4.200000
-0.006000  -4.000000
0.018000  -3.800000
0.047200  -3.500000
0.076500  -3.300000
0.089200  -3.100000
0.089200  -2.800000
0.090000  -2.600000
0.114000  -2.300000
0.131200  -2.200000
0.102000  -2.100000
0.043500  -1.900000
-0.012000  -1.800000
-0.026300  -1.600000
-0.037500  -1.500000
-0.060800  -1.400000
-0.065300  -1.200000
-0.085600  -1.100000
-0.078000  -0.900000
-0.060000  -0.800000
-0.042800  -0.700000
-0.006000  -0.500000
0.006700  -0.400000
0.016500  -0.200000
0.012000  -0.100000
0.008200  0.000000
0.003000  0.200000
-0.013500  0.300000
-0.014300  0.400000
-0.023300  0.500000
-0.014300  0.500000
-0.000800  0.600000
0.005200  0.600000
0.018700  0.600000
0.031500  0.700000
0.057000  0.700000
0.049500  0.800000
0.028500  0.800000
0.003000  0.900000
-0.027000  0.900000
-0.039000  0.900000
-0.050300  0.900000
-0.049500  1.000000
-0.042800  1.000000
-0.034600  1.100000
-0.025600  1.100000
-0.016500  1.100000
-0.006800  1.200000
0.009000  1.200000
0.033700  1.200000
0.043500  1.200000
0.053200  1.200000
0.055500  1.200000
0.039000  1.200000
0.028500  1.200000
0.009700  1.200000
-0.005300  1.200000
-0.021000  1.100000
-0.042800  1.100000
-0.045800  1.100000
-0.035300  1.100000
-0.003000  1.100000
0.024000  1.100000
0.031500  1.000000
0.021000  1.000000
0.002200  1.000000
-0.007500  1.000000
-0.006800  1.000000
0.003000  0.900000
-0.005300  0.900000
-0.001500  0.900000
0.018000  0.800000
0.048700  0.800000
0.092200  0.700000
0.101200  0.600000
0.072700  0.600000
0.035200  0.500000
0.030700  0.500000
0.057700  0.400000
0.040500  0.400000
-0.019500  0.300000
-0.087800  0.300000
-0.156800  0.200000
-0.169600  0.100000
-0.153800  0.100000
-0.104300  0.000000
-0.025600  0.000000
0.038200  -0.100000
0.105000  -0.200000
0.123000  -0.300000
0.104200  -0.500000
0.075700  -0.600000
0.031500  -0.700000
-0.006000  -0.900000
-0.048800  -1.000000
-0.078000  -1.200000
-0.086300  -1.300000
-0.078000  -1.400000
-0.059300  -1.600000
-0.036800  -1.800000
-0.014300  -1.900000
-0.005300  -2.000000
0.003000  -2.200000
0.012000  -2.300000
0.032200  -2.500000
0.059200  -2.600000
0.071200  -2.700000
0.060000  -2.900000
0.045700  -3.100000
0.038200  -3.200000
0.032200  -3.300000
0.021700  -3.400000
0.006700  -3.500000
0.011200  -3.600000
0.010500  -3.700000
0.003700  -3.800000
0.006700  -3.900000
0.007500  -4.100000
0.015700  -4.100000
0.020200  -4.200000
0.029200  -4.400000
0.039700  -4.500000
0.053200  -4.600000
0.042000  -4.700000
0.004500  -4.800000
-0.022500  -4.900000
-0.071300  -5.000000
-0.106500  -5.100000
-0.120000  -5.300000
-0.123800  -5.200000
-0.073500  -5.100000
-0.039000  -5.100000
-0.019500  -5.000000
0.001500  -5.000000
0.009000  -4.900000
0.041200  -4.900000
0.066000  -4.800000
0.082500  -4.700000
0.065200  -4.600000
0.034500  -4.600000
0.014200  -4.500000
-0.010500  -4.500000
-0.028500  -4.400000
-0.043600  -4.400000
-0.033000  -4.300000
-0.018800  -4.200000
-0.004600  -4.200000
-0.000800  -4.100000
-0.005300  -4.100000
0.006700  -4.100000
0.027700  -4.300000
0.084700  -4.400000
0.119200  -4.500000
0.106500  -4.700000
0.066700  -4.800000
-0.003800  -5.000000
-0.048000  -5.100000
-0.074300  -5.200000
-0.069100  -5.400000
-0.033000  -5.400000
0.001500  -5.600000
0.036000  -5.700000
0.044200  -5.900000
0.056200  -6.000000
0.072000  -6.100000
0.096700  -6.300000
0.111000  -6.400000
0.076500  -6.500000
0.031500  -6.700000
-0.040500  -7.000000
-0.108000  -7.300000
-0.143300  -7.600000
-0.144800  -7.900000
-0.127500  -8.300000
-0.120800  -8.600000
-0.085600  -8.900000
-0.061500  -9.200000
-0.051800  -9.500000
-0.045800  -9.900000
-0.033800  -10.200000
-0.010500  -10.500000
0.003700  -10.800000
0.024000  -11.100000
0.027000  -11.500000
0.042700  -11.800000
0.074200  -12.100000
0.095200  -12.400000
0.099000  -12.700000
0.078000  -13.100000
0.029200  -13.200000
-0.031500  -13.400000
-0.067500  -13.600000
-0.078800  -13.800000
-0.064500  -14.000000
-0.029300  -14.100000
0.015700  -14.300000
0.043500  -14.500000
0.046500  -14.700000
0.049500  -14.900000
0.036700  -15.000000
0.029200  -15.200000
0.027700  -15.300000
0.021700  -15.500000
0.030000  -15.700000
0.029200  -15.900000
0.028500  -16.100000
0.019500  -16.200000
0.009000  -16.400000
0.013500  -16.700000
0.012700  -16.600000
0.021700  -16.500000
0.021700  -16.400000
0.033700  -16.400000
0.054700  -16.300000
0.042700  -16.200000
0.027000  -16.200000
-0.000800  -16.100000
-0.028500  -16.000000
-0.044300  -15.900000
-0.059300  -15.800000
-0.024000  -15.800000
0.042700  -15.700000
0.071200  -15.700000
0.031500  -15.600000
-0.055500  -15.500000
-0.127500  -15.400000
-0.156800  -15.300000
-0.141800  -15.300000
-0.100600  -15.200000
-0.042800  -15.100000
0.018000  -14.900000
0.049500  -14.800000
0.071200  -14.700000
0.077200  -14.500000
0.063000  -14.400000
0.057000  -14.200000
0.051700  -14.100000
0.039000  -14.000000
0.020200  -13.800000
0.009700  -13.700000
0.003000  -13.500000
0.002200  -13.400000
0.006000  -13.300000
0.007500  -13.100000
0.010500  -13.000000
0.002200  -12.800000
-0.001500  -12.700000
-0.009800  -12.600000
-0.012000  -12.400000
-0.006800  -12.300000
0.000000  -12.200000
0.020200  -12.200000
0.043500  -12.100000
0.054700  -12.000000
0.037500  -11.900000
0.011200  -11.800000
-0.014300  -11.700000
-0.039000  -11.700000
-0.049500  -11.600000
-0.058500  -11.500000
-0.051100  -11.400000
-0.024000  -11.300000
0.007500  -11.300000
0.025500  -11.200000
0.028500  -11.100000
0.029200  -11.000000
0.019500  -10.900000
0.015000  -10.800000
0.013500  -10.800000
0.006700  -10.700000
-0.004600  -10.700000
-0.016500  -10.600000
-0.024000  -10.500000
-0.024000  -10.500000
-0.012000  -10.400000
-0.004600  -10.400000
0.006000  -10.300000
0.011200  -10.300000
0.003000  -10.200000
-0.002300  -10.200000
-0.012000  -10.100000
-0.021800  -10.000000
-0.029300  -10.000000
-0.029300  -9.900000
-0.029300  -9.900000
-0.028500  -9.900000
-0.023300  -9.800000
-0.016500  -9.700000
-0.008300  -9.700000
-0.004600  -9.700000
0.001500  -9.700000
0.008200  -9.700000
0.012700  -9.700000
0.012000  -9.700000
0.008200  -9.700000
0.004500  -9.800000
0.000700  -9.800000
0.000000  -9.800000
-0.003000  -9.800000
0.003700  -9.800000
0.009700  -9.900000
0.016500  -9.900000
0.023200  -9.900000
0.020200  -9.900000
0.020200  -9.900000
0.015000  -9.900000
0.014200  -9.900000
0.013500  -10.000000
0.004500  -10.000000
-0.004600  -10.000000
-0.018100  -10.000000
-0.016500  -9.900000
-0.003800  -9.900000
0.011200  -9.900000
0.025500  -9.900000
0.022500  -9.800000
0.027000  -9.800000
0.025500  -9.800000
0.023200  -9.700000
0.021000  -9.700000
0.012700  -9.700000
0.014200  -9.600000
0.008200  -9.600000
0.006700  -9.500000
0.008200  -9.500000
0.005200  -9.500000
0.009000  -9.500000
0.008200  -9.500000
0.005200  -9.400000
0.004500  -9.400000
0.003000  -9.300000
-0.003000  -9.300000
-0.010500  -9.200000
-0.017300  -9.200000
-0.022500  -9.100000
-0.018800  -9.100000
-0.012800  -9.000000
-0.005300  -9.000000
0.008200  -9.000000
0.016500  -8.900000
0.018700  -8.900000
0.013500  -8.800000
0.008200  -8.800000
0.006700  -8.700000
0.007500  -8.700000
0.006700  -8.600000
0.006700  -8.600000
0.009000  -8.600000
0.012000  -8.500000
0.021000  -8.500000
0.025500  -8.500000
0.024000  -8.500000
0.019500  -8.400000
0.013500  -8.400000
0.008200  -8.400000
0.005200  -8.300000
0.004500  -8.300000
0.001500  -8.300000
0.003000  -8.300000
-0.001500  -8.200000
-0.000800  -8.200000
0.004500  -8.200000
0.006000  -8.200000
0.008200  -8.100000
0.008200  -8.100000
0.012000  -8.100000
0.012700  -8.100000
0.014200  -8.100000
0.013500  -8.100000
0.012000  -8.100000
0.007500  -8.100000
0.002200  -8.100000
-0.001500  -8.100000
-0.008300  -8.100000
-0.013500  -8.100000
-0.020300  -8.100000
-0.024000  -8.100000
-0.028500  -8.100000
-0.024000  -8.000000
-0.015000  -8.000000
-0.009800  -8.000000
-0.005300  -8.000000
-0.005300  -8.000000
0.001500  -8.000000
0.003700  -8.000000
0.006000  -8.000000
0.009000  -8.000000
0.004500  -8.000000
0.009000  -8.000000
0.008200  -8.000000
0.006700  -8.000000
0.005200  -8.000000
0.000700  -8.000000
0.003700  -8.000000
-0.002300  -8.000000
-0.003000  -8.000000
-0.002300  -8.000000
-0.003000  -8.000000
0.000000  -8.000000
-0.004600  -8.000000
-0.005300  -8.000000
-0.005300  -8.000000
-0.006800  -8.000000
-0.008300  -8.000000
-0.014300  -8.000000
-0.016500  -8.000000
-0.016500  -8.000000
-0.015800  -8.000000
-0.014300  -8.100000
-0.013500  -8.100000
-0.006800  -8.000000
-0.000800  -8.000000
0.003700  -8.000000
0.008200  -8.000000
0.008200  -8.000000
0.008200  -8.000000
0.005200  -7.900000
0.004500  -7.900000
0.000000  -7.900000
-0.006000  -7.900000
-0.006800  -7.900000
-0.011300  -7.800000
-0.009800  -7.800000
-0.008300  -7.800000
-0.004600  -7.800000
0.005200  -7.800000
0.004500  -7.800000
0.007500  -7.700000
0.001500  -7.700000
-0.001500  -7.700000
0.003700  -7.700000
-0.000800  -7.700000
0.000700  -7.700000
-0.000800  -7.700000
0.000700  -7.700000
0.002200  -7.700000
0.000700  -7.600000
0.006700  -7.600000
0.009000  -7.600000
0.009700  -7.600000
0.010500  -7.600000
0.011200  -7.500000
0.010500  -7.500000
0.009000  -7.500000
0.010500  -7.500000
0.011200  -7.500000
0.011200  -7.500000
0.011200  -7.400000
0.010500  -7.400000
0.009700  -7.400000
0.006700  -7.400000
0.004500  -7.400000
0.001500  -7.400000
0.000000  -7.300000
0.000000  -7.300000
0.003000  -7.300000
0.007500  -7.300000
0.006700  -7.300000
0.006700  -7.200000
0.004500  -7.200000
0.003000  -7.200000
0.005200  -7.200000
0.006000  -7.200000
0.003000  -7.200000
-0.001500  -7.200000
-0.003800  -7.200000
-0.004600  -7.200000
-0.003800  -7.100000
-0.001500  -7.100000
-0.001500  -7.100000
0.003000  -7.100000
0.005200  -7.000000
0.009000  -7.000000
0.011200  -7.000000
0.009000  -7.000000
0.003000  -6.900000
-0.000800  -6.900000
-0.000800  -6.900000
-0.000800  -6.800000
0.001500  -6.800000
-0.001500  -6.800000
-0.003800  -6.800000
-0.003000  -6.800000
-0.003000  -6.800000
-0.000800  -6.700000
-0.000800  -6.700000
0.001500  -6.700000
0.003000  -6.700000
0.001500  -6.600000
0.001500  -6.600000
0.003000  -6.600000
0.001500  -6.600000
0.000000  -6.500000
0.000000  -6.500000
-0.000800  -6.500000
0.002200  -6.500000
0.000700  -6.400000
-0.001500  -6.400000
0.001500  -6.400000
0.001500  -6.400000
0.004500  -6.400000
0.006700  -6.300000
0.004500  -6.300000
0.009000  -6.300000
0.008200  -6.300000
0.009000  -6.300000
0.009000  -6.300000
0.005200  -6.200000
0.005200  -6.200000
0.005200  -6.200000
0.006700  -6.200000
0.005200  -6.200000
0.001500  -6.100000
-0.000800  -6.100000
-0.002300  -6.100000
0.000700  -6.000000
-0.000800  -6.000000
0.001500  -6.000000
0.001500  -6.000000
0.000700  -5.900000
0.000000  -5.900000
0.000000  -5.900000
0.003000  -5.900000
0.003700  -5.900000
0.005200  -5.900000
0.004500  -5.800000
0.004500  -5.800000
0.007500  -5.800000
0.009700  -5.800000
0.012000  -5.800000
0.010500  -5.700000
0.008200  -5.700000
0.003700  -5.700000
0.003700  -5.700000
-0.000800  -5.700000
-0.001500  -5.600000
0.001500  -5.600000
0.001500  -5.600000
0.005200  -5.600000
0.001500  -5.600000
-0.003000  -5.500000
-0.002300  -5.500000
-0.003000  -5.500000
-0.003800  -5.500000
-0.001500  -5.500000
-0.002300  -5.400000
-0.003800  -5.400000
-0.001500  -5.400000
0.001500  -5.400000
0.006700  -5.400000
0.008200  -5.400000
0.008200  -5.400000
0.006700  -5.300000
0.008200  -5.300000
0.006000  -5.300000
0.004500  -5.300000
0.006000  -5.300000
0.004500  -5.200000
0.005200  -5.200000
0.006000  -5.200000
0.008200  -5.200000
0.010500  -5.200000
0.009000  -5.100000
0.006700  -5.100000
0.007500  -5.100000
0.006700  -5.100000
0.003000  -5.100000
0.002200  -5.000000
0.001500  -5.000000
0.000700  -5.000000
0.000700  -5.000000
0.003000  -5.000000
0.003700  -5.000000
0.001500  -4.900000
-0.000800  -4.900000
-0.000800  -4.900000
-0.001500  -4.900000
-0.000800  -4.800000
0.004500  -4.800000
0.004500  -4.800000
0.004500  -4.700000
0.001500  -4.700000
-0.003000  -4.700000
-0.005300  -4.700000
-0.005300  -4.600000
-0.001500  -4.600000
-0.001500  -4.600000
0.000700  -4.600000
0.000700  -4.500000
0.001500  -4.500000
0.003000  -4.500000
0.003700  -4.500000
0.004500  -4.500000
0.004500  -4.500000
0.003700  -4.500000
0.004500  -4.500000
0.006000  -4.500000
0.005200  -4.400000
0.003700  -4.400000
0.002200  -4.400000
0.002200  -4.400000
0.002200  -4.400000
0.001500  -4.400000
0.003000  -4.300000
0.006700  -4.300000
0.005200  -4.300000
0.003000  -4.300000
0.004500  -4.300000
-0.000800  -4.300000
-0.004600  -4.300000
-0.008300  -4.200000
-0.009100  -4.200000
-0.005300  -4.200000
-0.006800  -4.200000
-0.008300  -4.200000
-0.006800  -4.200000
-0.005300  -4.200000
-0.004600  -4.200000
-0.004600  -4.100000
-0.006000  -4.100000
-0.009100  -4.100000
-0.009100  -4.100000
-0.008300  -4.100000
-0.004600  -4.100000
-0.004600  -4.100000
-0.003000  -4.100000
-0.001500  -4.100000
-0.004600  -4.100000
-0.004600  -4.100000
-0.006000  -4.100000
-0.006800  -4.000000
-0.004600  -4.000000
-0.005300  -4.000000
-0.004600  -4.000000
-0.002300  -4.000000
-0.000800  -4.000000
0.000700  -4.000000
-0.000800  -4.000000
0.000000  -3.900000
-0.001500  -3.900000
-0.001500  -3.900000
-0.001500  -3.900000
0.000700  -3.900000
0.004500  -3.900000
0.000700  -3.900000
0.001500  -3.900000
0.000000  -3.900000
0.000700  -3.800000
0.001500  -3.800000
0.000700  -3.800000
0.001500  -3.800000
-0.003000  -3.800000
-0.003000  -3.800000
-0.003000  -3.800000
-0.000800  -3.800000
0.000700  -3.800000
0.001500  -3.700000
0.001500  -3.700000
-0.003000  -3.700000
-0.002300  -3.700000
-0.000800  -3.700000
0.000000  -3.700000
0.001500  -3.700000
-0.002300  -3.700000
-0.000800  -3.700000
0.001500  -3.700000
0.000700  -3.600000
0.001500  -3.600000
0.000000  -3.600000
-0.000800  -3.600000
-0.001500  -3.600000
-0.001500  -3.600000
0.000700  -3.600000
0.003700  -3.600000
0.003000  -3.600000
0.000700  -3.600000
0.000700  -3.600000
-0.001500  -3.600000
-0.000800  -3.600000
-0.003000  -3.600000
0.000700  -3.600000
0.002200  -3.500000
-0.000800  -3.500000
0.003700  -3.500000
0.002200  -3.500000
0.005200  -3.500000
0.005200  -3.500000
0.005200  -3.500000
0.006000  -3.500000
0.005200  -3.500000
0.008200  -3.500000
0.006700  -3.500000
0.008200  -3.500000
0.005200  -3.500000
0.004500  -3.500000
0.008200  -3.500000
0.005200  -3.500000
0.010500  -3.500000
0.008200  -3.500000
0.004500  -3.500000
-0.000800  -3.500000
-0.001500  -3.500000
0.002200  -3.500000
0.003000  -3.500000
0.006000  -3.500000
0.003700  -3.500000
0.001500  -3.500000
0.004500  -3.500000
0.000700  -3.600000
0.002200  -3.600000
0.005200  -3.600000
0.003000  -3.600000
0.003000  -3.600000
0.002200  -3.600000
0.005200  -3.600000
0.006000  -3.600000
0.005200  -3.600000
0.006700  -3.600000
0.005200  -3.600000
0.003000  -3.600000
0.003000  -3.600000
0.003000  -3.600000
0.002200  -3.600000
0.000000  -3.600000
0.000700  -3.600000
0.000700  -3.600000
0.000000  -3.600000
-0.003000  -3.600000
-0.003800  -3.600000
-0.001500  -3.600000
-0.003000  -3.600000
-0.002300  -3.600000
-0.003000  -3.600000
-0.004600  -3.600000
-0.001500  -3.600000
-0.001500  -3.600000
0.000700  -3.600000
0.002200  -3.600000
0.001500  -3.700000
-0.000800  -3.700000
-0.001500  -3.700000
0.000000  -3.700000
0.000700  -3.700000
0.004500  -3.700000
0.006000  -3.700000
0.008200  -3.700000
0.008200  -3.700000
0.003000  -3.700000
0.003000  -3.800000
0.003700  -3.800000
0.002200  -3.800000
0.003700  -3.800000
0.006700  -3.800000
0.010500  -3.800000
0.012000  -3.800000
0.010500  -3.800000
0.009000  -3.900000
0.006700  -3.900000
0.005200  -3.900000
0.000700  -3.900000
-0.000800  -3.900000
0.000700  -4.000000
-0.003000  -4.000000
-0.001500  -4.000000
0.000700  -4.000000
0.002200  -4.000000
0.000700  -4.000000
0.005200  -4.100000
0.004500  -4.100000
0.004500  -4.100000
0.009700  -4.100000
0.010500  -4.100000
0.016500  -4.100000
0.012700  -4.200000
0.010500  -4.200000
0.011200  -4.200000
0.006700  -4.200000
0.009000  -4.200000
0.009000  -4.300000
0.006700  -4.300000
0.005200  -4.300000
0.004500  -4.300000
0.004500  -4.400000
0.006700  -4.400000
0.009700  -4.400000
0.007500  -4.500000
0.005200  -4.500000
0.005200  -4.500000
0.004500  -4.500000
0.003000  -4.500000
0.003000  -4.500000
0.009000  -4.600000
0.012700  -4.600000
0.015700  -4.700000
0.015700  -4.700000
0.015700  -4.700000
0.017200  -4.800000
0.015700  -4.800000
0.014200  -4.800000
0.012700  -4.900000
0.012000  -4.900000
0.010500  -4.900000
0.008200  -5.000000
0.005200  -5.000000
0.008200  -5.000000
0.010500  -5.000000
0.015700  -5.100000
0.018000  -5.100000
0.019500  -5.200000
0.020200  -5.200000
0.017200  -5.200000
0.020200  -5.300000
0.014200  -5.300000
0.008200  -5.400000
0.008200  -5.400000
0.006000  -5.400000
0.009000  -5.400000
0.006700  -5.500000
0.008200  -5.500000
0.008200  -5.600000
0.006700  -5.600000
0.008200  -5.700000
0.003700  -5.700000
0.001500  -5.800000
-0.003000  -5.800000
-0.005300  -5.800000
-0.005300  -5.900000
-0.010500  -5.900000
-0.013500  -6.000000
-0.018100  -6.000000
-0.018100  -6.000000
-0.018100  -6.100000
-0.019500  -6.200000
-0.019500  -6.200000
-0.021000  -6.300000
-0.022500  -6.300000
-0.024000  -6.300000
-0.027000  -6.400000
-0.027000  -6.500000
-0.027800  -6.500000
-0.029300  -6.600000
-0.027000  -6.600000
-0.027000  -6.700000
-0.024000  -6.700000
-0.023300  -6.800000
-0.024000  -6.800000
-0.021800  -6.900000
-0.023300  -6.900000
-0.019500  -7.000000
-0.017300  -7.000000
-0.016500  -7.100000
-0.015000  -7.200000
-0.018100  -7.200000
-0.014300  -7.300000
-0.012800  -7.300000
-0.011300  -7.400000
-0.009100  -7.500000
-0.010500  -7.500000
-0.005300  -7.600000
-0.001500  -7.700000
0.000700  -7.700000
-0.000800  -7.800000
-0.004600  -7.800000
-0.005300  -7.900000
-0.010500  -8.000000
-0.013500  -8.000000
-0.015800  -8.100000
-0.009800  -8.100000
-0.006000  -8.200000
-0.006800  -8.300000
-0.005300  -8.300000
-0.006800  -8.400000
-0.003800  -8.500000
-0.006800  -8.600000
-0.006800  -8.600000
-0.003800  -8.700000
-0.005300  -8.700000
-0.000800  -8.800000
-0.000800  -8.900000
-0.004600  -9.000000
-0.008300  -9.000000
-0.007500  -9.100000
-0.008300  -9.200000
-0.010500  -9.200000
-0.009100  -9.300000
-0.009100  -9.400000
-0.004600  -9.500000
-0.001500  -9.500000
0.003000  -9.600000
0.006000  -9.700000
0.003700  -9.800000
0.004500  -9.900000
0.000700  -9.900000
0.005200  -10.000000
0.005200  -10.100000
0.000700  -10.200000
-0.000800  -10.300000
0.001500  -10.400000
0.010500  -10.400000
0.009700  -10.500000
0.015700  -10.600000
0.019500  -10.700000
0.018700  -10.800000
0.020200  -10.900000
0.017200  -10.900000
0.021000  -11.000000
0.023200  -11.100000
0.022500  -11.200000
0.021700  -11.300000
0.018000  -11.400000
0.020200  -11.500000
0.018000  -11.600000
0.016500  -11.700000
0.017200  -11.700000
0.018700  -11.800000
0.019500  -11.900000
0.016500  -12.000000
0.012700  -12.100000
0.012700  -12.200000
0.013500  -12.300000
0.014200  -12.400000
0.015700  -12.500000
0.013500  -12.600000
0.012000  -12.700000
0.010500  -12.800000
0.003000  -12.900000
-0.003000  -13.000000
-0.004600  -13.100000
0.003000  -13.200000
0.010500  -13.300000
0.010500  -13.400000
0.013500  -13.500000
0.009700  -13.600000
0.004500  -13.800000
0.000000  -13.900000
-0.000800  -14.000000
0.003000  -14.100000
0.005200  -14.300000
0.010500  -14.400000
0.009700  -14.500000
0.010500  -14.700000
0.012000  -14.800000
0.012000  -14.900000
0.011200  -15.000000
0.009000  -15.200000
0.008200  -15.300000
0.006700  -15.400000
0.009700  -15.500000
0.010500  -15.700000
0.009000  -15.800000
0.005200  -15.900000
0.003000  -16.100000
0.003000  -16.200000
0.002200  -16.400000
0.001500  -16.500000
-0.000800  -16.700000
0.003700  -16.800000
0.003700  -16.900000
0.008200  -17.100000
0.010500  -17.200000
0.006700  -17.400000
0.001500  -17.500000
-0.001500  -17.600000
0.002200  -17.800000
0.003000  -17.900000
0.007500  -18.100000
0.007500  -18.200000
0.006700  -18.400000
0.008200  -18.500000
0.006700  -18.700000
0.009000  -18.900000
0.009000  -19.000000
0.012700  -19.200000
0.010500  -19.400000
0.006700  -19.600000
0.008200  -19.800000
0.012000  -19.900000
0.012700  -20.100000
0.016500  -20.300000
0.015700  -20.500000
0.011200  -20.700000
0.012700  -20.900000
0.003000  -21.100000
0.004500  -21.200000
0.008200  -21.400000
0.006000  -21.600000
0.012000  -21.800000
0.008200  -22.000000
0.009000  -22.200000
0.003700  -22.400000
0.004500  -22.600000
0.007500  -22.800000
0.004500  -23.100000
0.008200  -23.300000
0.003000  -23.500000
0.005200  -23.800000
0.006700  -24.000000
0.001500  -24.200000
0.008200  -24.500000
0.008200  -24.700000
0.008200  -24.900000
0.010500  -25.200000
0.015000  -25.400000
0.021000  -25.600000
0.019500  -25.800000
0.027000  -26.100000
0.027700  -26.300000
0.029200  -26.600000
0.027000  -26.800000
0.023200  -27.100000
0.023200  -27.400000
0.015700  -27.700000
0.014200  -28.000000
0.009000  -28.300000
0.002200  -28.600000
0.003000  -28.900000
0.001500  -29.200000
-0.004600  -29.500000
-0.009800  -29.800000
-0.011300  -30.100000
-0.019500  -30.400000
-0.024000  -30.700000
-0.023300  -31.000000
-0.028500  -31.300000
-0.027000  -31.600000
-0.028500  -31.900000
-0.029300  -32.200000
-0.029300  -32.500000
-0.036800  -32.900000
-0.034600  -33.100000
-0.038300  -33.400000
-0.039000  -33.700000
-0.034600  -33.900000
-0.035300  -34.200000
-0.028500  -34.500000
-0.027000  -34.800000
-0.022500  -35.100000
-0.015000  -35.300000
-0.009800  -35.600000
-0.001500  -35.900000
-0.003800  -36.200000
-0.001500  -36.500000
-0.000800  -36.700000
0.003000  -37.000000
0.006000  -37.300000
0.007500  -37.600000
0.008200  -37.800000
0.002200  -38.200000
0.006700  -38.500000
0.008200  -38.700000
0.011200  -38.900000
0.014200  -39.200000
0.012700  -39.400000
0.021000  -39.600000
0.020200  -39.900000
0.023200  -40.100000
0.019500  -40.400000
0.015700  -40.600000
0.014200  -40.900000
0.006700  -41.100000
0.009000  -41.400000
0.006000  -41.600000
0.005200  -41.900000
0.004500  -42.100000
-0.003000  -42.300000
-0.000800  -42.600000
-0.002300  -42.800000
0.000700  -43.100000
0.003700  -43.300000
0.003700  -43.500000
0.006700  -43.700000
0.009000  -44.000000
0.012700  -44.200000
0.010500  -44.400000
0.009700  -44.600000
0.004500  -44.900000
-0.001500  -45.100000
-0.005300  -45.300000
-0.009100  -45.600000
-0.012000  -45.800000
-0.015800  -46.000000
-0.015800  -46.300000
-0.014300  -46.500000
-0.012000  -46.700000
-0.006800  -46.900000
-0.004600  -47.200000
-0.003000  -47.400000
-0.001500  -47.600000
0.000700  -47.900000
0.003000  -48.100000
0.003000  -48.300000
0.000700  -48.500000
0.000700  -48.700000
-0.000800  -48.900000
-0.001500  -49.100000
-0.002300  -49.300000
-0.003800  -49.500000
-0.008300  -49.800000
-0.007500  -50.000000
-0.004600  -50.200000
-0.005300  -50.400000
-0.003800  -50.600000
-0.005300  -50.800000
-0.008300  -51.000000
-0.004600  -51.300000
-0.006000  -51.500000
-0.007500  -51.700000
-0.005300  -51.900000
-0.009100  -52.200000
-0.005300  -52.300000
-0.006800  -52.500000
-0.009100  -52.700000
-0.004600  -52.900000
-0.007500  -53.100000
-0.003800  -53.300000
0.000000  -53.500000
0.003000  -53.600000
0.009000  -53.800000
0.010500  -54.000000
0.010500  -54.200000
0.012000  -54.400000
0.011200  -54.600000
0.010500  -54.800000
0.006700  -55.000000
0.006700  -55.200000
0.009000  -55.400000
0.010500  -55.500000
0.012700  -55.800000
0.012700  -56.000000
0.015700  -56.100000
0.011200  -56.300000
0.008200  -56.400000
0.000700  -56.600000
-0.009800  -56.800000
-0.009100  -57.000000
-0.010500  -57.100000
-0.006800  -57.300000
-0.000800  -57.500000
0.005200  -57.600000
0.008200  -57.800000
0.009000  -58.000000
0.012700  -58.100000
0.011200  -58.300000
0.015000  -58.500000
0.010500  -58.600000
0.006700  -58.800000
0.005200  -59.000000
0.003000  -59.100000
0.004500  -59.400000
0.001500  -59.400000
0.001500  -59.600000
0.000700  -59.800000
0.000700  -59.900000
-0.002300  -60.100000
-0.005300  -60.200000
-0.003800  -60.300000
-0.006000  -60.500000
0.000000  -60.700000
0.003000  -60.800000
0.005200  -60.900000
0.005200  -61.100000
0.004500  -61.200000
0.005200  -61.400000
0.002200  -61.600000
0.003000  -61.700000
0.000000  -61.800000
-0.002300  -62.000000
-0.003000  -62.100000
-0.004600  -62.300000
-0.008300  -62.400000
-0.008300  -62.600000
-0.004600  -62.700000
-0.001500  -62.800000
0.003000  -63.000000
0.003000  -63.100000
0.000000  -63.300000
0.000700  -63.400000
0.001500  -63.500000
0.000700  -63.700000
0.003700  -63.800000
0.002200  -63.900000
0.000700  -64.100000
0.002200  -64.200000
0.001500  -64.400000
0.005200  -64.500000
0.002200  -64.700000
0.003700  -64.800000
0.008200  -64.900000
0.004500  -65.100000
0.003000  -65.200000
0.001500  -65.300000
0.002200  -65.300000
0.004500  -65.400000
-0.001500  -65.600000
-0.009800  -65.700000
-0.019500  -65.700000
-0.014300  -65.800000
0.001500  -65.900000
0.015000  -66.000000
0.021700  -66.100000
0.018000  -66.200000
0.012000  -66.300000
0.005200  -66.400000
0.005200  -66.500000
0.012000  -66.600000
0.015700  -66.700000
0.015000  -66.800000
0.006700  -66.900000
0.000000  -67.000000
-0.005300  -67.000000
-0.004600  -67.100000
-0.001500  -67.100000
-0.001500  -67.100000
0.000700  -67.200000
-0.002300  -67.200000
-0.003800  -67.200000
-0.003800  -67.300000
-0.002300  -67.300000
0.000700  -67.400000
0.004500  -67.400000
0.009000  -67.500000
0.006700  -67.500000
0.004500  -67.500000
0.006000  -67.600000
0.006700  -67.600000
0.006700  -67.600000
0.006000  -67.700000
0.001500  -67.700000
0.003700  -67.800000
0.001500  -64.400000
0.000000  -61.100000
0.004500  -57.600000
-0.000800  -54.300000
-0.000800  -50.900000
-0.002300  -47.500000
-0.004600  -44.100000
-0.000800  -40.700000
-0.001500  -37.400000
0.005200  -34.000000
0.002200  -30.600000
0.000700  -27.200000
0.002200  -23.800000
-0.001500  -20.400000
0.003000  -17.100000
0.003000  -13.700000
0.004500  -10.300000
0.003700  -6.900000
0.003000  -3.500000
0.008200  -0.100000
0.010500  -0.100000
NaN  -0.100000
NaN  -0.100000
NaN  -0.100000
NaN  -0.100000
NaN  -0.100000
NaN  -0.100000
NaN  -0.100000
NaN  -0.100000
NaN  -0.100000
NaN  -0.100000
NaN  -0.100000
NaN  -0.100000
NaN  -0.100000
NaN  -0.100000
NaN  -0.100000
NaN  -0.100000
NaN  -0.100000
NaN  -0.100000
