# Supplementary material for: Extracting time-frequency feature of single-channel vastus medialis EMG signals for knee exercise pattern recognition
Source: PLoS One. 2017 Jul 10;12(7):e0180526. doi: 10.1371/journal.pone.0180526 (PMC5503271; doi:10.1371/journal.pone.0180526)
Supplement: S1 File — The EMG orignial data of the vastus medialis muscle of the detected leg from 14 healthy subjects were collected and recorded in the file while performing three exercise programs, i.e., leg extension from a sitting position (sitting), flexion of the leg up (standing), and gait (walking). (ZIP) [file pone.0180526.s001.zip › Data/4standing.txt]

File Name: 4standing.log
Channel 3: 'VM', 13820 values, engineering units: mV, no filters.
Channel 5: 'FX', 691 values, engineering units: deg, no filters, extrapolated from 50 to 1000 samples per second.
0.000000  -18.900000
0.001500  -18.900000
0.000700  -18.900000
0.001500  -18.900000
0.001500  -18.900000
-0.000800  -18.800000
0.007500  -18.800000
0.009000  -18.800000
0.014200  -18.800000
0.012000  -18.800000
0.009000  -18.800000
0.008200  -18.800000
-0.000800  -18.700000
-0.000800  -18.700000
-0.003800  -18.700000
-0.002300  -18.700000
0.001500  -18.700000
-0.003800  -18.700000
-0.001500  -18.700000
-0.001500  -18.600000
-0.001500  -18.600000
-0.001500  -18.600000
-0.001500  -18.600000
0.001500  -18.600000
0.000700  -18.600000
0.001500  -18.600000
0.001500  -18.600000
0.001500  -18.600000
0.004500  -18.600000
0.004500  -18.600000
0.003000  -18.600000
-0.000800  -18.600000
0.000000  -18.600000
0.001500  -18.600000
0.000700  -18.600000
0.000000  -18.600000
-0.000800  -18.600000
0.000700  -18.600000
0.000700  -18.600000
0.002200  -18.600000
0.004500  -18.600000
0.005200  -18.600000
0.003000  -18.600000
0.000700  -18.600000
0.003000  -18.500000
0.004500  -18.500000
0.006700  -18.500000
0.006000  -18.500000
0.003000  -18.500000
0.004500  -18.500000
0.003000  -18.500000
0.002200  -18.500000
0.001500  -18.500000
-0.002300  -18.500000
-0.002300  -18.500000
-0.004600  -18.500000
-0.006800  -18.500000
-0.006000  -18.500000
-0.005300  -18.500000
-0.001500  -18.500000
-0.000800  -18.500000
0.001500  -18.500000
0.006700  -18.500000
0.010500  -18.500000
0.010500  -18.500000
0.008200  -18.500000
0.003700  -18.500000
0.000700  -18.500000
0.003700  -18.500000
0.001500  -18.500000
-0.000800  -18.400000
0.002200  -18.400000
0.003000  -18.400000
0.003700  -18.400000
0.004500  -18.400000
0.001500  -18.400000
-0.000800  -18.400000
-0.003000  -18.400000
-0.003000  -18.400000
-0.003000  -18.400000
0.000700  -18.400000
-0.001500  -18.400000
-0.003000  -18.400000
0.000000  -18.400000
0.005200  -18.400000
0.010500  -18.400000
0.011200  -18.400000
0.007500  -18.400000
0.005200  -18.400000
0.004500  -18.400000
0.000700  -18.400000
0.003000  -18.400000
0.005200  -18.400000
0.000700  -18.400000
0.000700  -18.400000
-0.003000  -18.400000
-0.005300  -18.400000
-0.008300  -18.400000
-0.009100  -18.400000
-0.005300  -18.400000
-0.003800  -18.400000
0.004500  -18.400000
0.008200  -18.400000
0.010500  -18.400000
0.012700  -18.400000
0.009000  -18.400000
0.009700  -18.400000
0.008200  -18.400000
0.003000  -18.400000
0.000700  -18.400000
-0.000800  -18.300000
-0.001500  -18.300000
-0.001500  -18.300000
-0.005300  -18.300000
-0.003000  -18.300000
-0.002300  -18.300000
-0.001500  -18.300000
0.000700  -18.300000
-0.001500  -18.300000
0.003000  -18.300000
0.004500  -18.300000
0.003700  -18.300000
0.005200  -18.300000
0.001500  -18.300000
0.003000  -18.300000
0.001500  -18.300000
0.001500  -18.300000
0.002200  -18.300000
0.002200  -18.300000
0.000700  -18.300000
-0.003800  -18.300000
-0.002300  -18.300000
-0.001500  -18.300000
0.004500  -18.300000
0.008200  -18.300000
0.008200  -18.300000
0.010500  -18.300000
0.009000  -18.300000
0.006700  -18.300000
0.002200  -18.300000
0.005200  -18.300000
0.004500  -18.300000
0.001500  -18.300000
0.003000  -18.300000
0.001500  -18.300000
0.000000  -18.300000
-0.005300  -18.300000
-0.008300  -18.300000
-0.005300  -18.300000
-0.000800  -18.300000
0.003000  -18.300000
0.003000  -18.300000
0.003000  -18.300000
0.003700  -18.300000
0.003000  -18.300000
0.006700  -18.200000
0.006700  -18.200000
0.003000  -18.200000
0.003000  -18.200000
-0.000800  -18.200000
-0.001500  -18.200000
0.000000  -18.200000
-0.000800  -18.200000
0.000000  -18.200000
-0.001500  -18.200000
-0.003000  -18.200000
-0.001500  -18.200000
-0.003000  -18.200000
-0.003000  -18.200000
0.001500  -18.200000
0.002200  -18.200000
0.003700  -18.200000
0.000700  -18.200000
0.000000  -18.200000
0.002200  -18.200000
0.000700  -18.200000
0.006700  -18.200000
0.006700  -18.200000
0.005200  -18.200000
0.007500  -18.200000
0.006700  -18.200000
0.009000  -18.200000
0.004500  -18.200000
0.003000  -18.200000
0.000000  -18.200000
-0.002300  -18.200000
-0.001500  -18.200000
-0.004600  -18.200000
-0.000800  -18.200000
-0.000800  -18.200000
0.003000  -18.200000
0.003700  -18.200000
0.000700  -18.200000
0.003700  -18.200000
0.003000  -18.200000
0.005200  -18.200000
0.003000  -18.200000
0.000000  -18.200000
0.001500  -18.200000
-0.000800  -18.200000
-0.000800  -18.200000
-0.000800  -18.200000
0.002200  -18.200000
0.004500  -18.200000
0.004500  -18.200000
0.005200  -18.200000
-0.003000  -18.200000
-0.008300  -18.200000
-0.010500  -18.200000
-0.009800  -18.200000
-0.005300  -18.200000
-0.000800  -18.200000
0.005200  -18.200000
0.003000  -18.200000
0.004500  -18.200000
0.008200  -18.200000
0.008200  -18.200000
0.006700  -18.200000
0.003000  -18.200000
0.003000  -18.200000
0.000700  -18.200000
-0.000800  -18.200000
0.002200  -18.200000
0.001500  -18.200000
0.002200  -18.200000
0.004500  -18.200000
0.004500  -18.200000
0.001500  -18.200000
0.005200  -18.200000
0.005200  -18.200000
0.001500  -18.200000
0.003000  -18.200000
-0.003000  -18.200000
-0.000800  -18.200000
-0.001500  -18.200000
-0.003000  -18.200000
0.000700  -18.200000
0.000700  -18.200000
0.003700  -18.200000
0.003000  -18.200000
0.005200  -18.200000
0.004500  -18.200000
0.003000  -18.200000
0.003000  -18.200000
0.004500  -18.200000
0.006000  -18.200000
0.002200  -18.200000
0.000000  -18.200000
-0.002300  -18.200000
0.001500  -18.200000
0.003000  -18.200000
0.003000  -18.200000
0.004500  -18.200000
0.001500  -18.200000
0.001500  -18.200000
0.002200  -18.200000
0.003700  -18.200000
0.004500  -18.200000
0.001500  -18.200000
0.004500  -18.200000
0.001500  -18.200000
0.001500  -18.200000
-0.003800  -18.200000
-0.004600  -18.200000
-0.001500  -18.200000
-0.003000  -18.200000
0.001500  -18.200000
0.001500  -18.200000
0.004500  -18.200000
0.005200  -18.200000
0.003700  -18.200000
0.006700  -18.200000
0.003700  -18.200000
0.007500  -18.200000
0.003700  -18.200000
0.000700  -18.300000
0.001500  -18.300000
-0.001500  -18.300000
0.001500  -18.300000
0.000700  -18.300000
0.002200  -18.300000
0.004500  -18.300000
0.002200  -18.300000
0.003000  -18.300000
-0.000800  -18.300000
0.003700  -18.300000
0.003700  -18.300000
0.003000  -18.300000
0.005200  -18.300000
0.003000  -18.300000
0.003700  -18.300000
0.001500  -18.300000
0.005200  -18.300000
0.004500  -18.300000
-0.000800  -18.300000
0.000700  -18.300000
0.000700  -18.300000
0.001500  -18.300000
0.003700  -18.300000
0.003700  -18.300000
0.005200  -18.300000
0.005200  -18.300000
0.004500  -18.300000
0.005200  -18.300000
0.002200  -18.300000
-0.002300  -18.300000
-0.003000  -18.300000
-0.006000  -18.300000
-0.005300  -18.300000
-0.007500  -18.300000
-0.006000  -18.300000
-0.003000  -18.300000
0.000700  -18.300000
0.003700  -18.300000
0.001500  -18.300000
0.001500  -18.400000
0.001500  -18.400000
-0.001500  -18.400000
-0.003000  -18.400000
-0.002300  -18.400000
-0.000800  -18.400000
0.003000  -18.400000
0.007500  -18.400000
0.010500  -18.400000
0.006700  -18.400000
0.005200  -18.400000
0.005200  -18.400000
0.000700  -18.400000
-0.003000  -18.400000
-0.003800  -18.400000
-0.001500  -18.500000
0.000700  -18.500000
0.000700  -18.500000
0.003000  -18.500000
0.004500  -18.500000
0.004500  -18.500000
0.004500  -18.500000
0.003000  -18.500000
0.003000  -18.500000
0.000000  -18.500000
0.003000  -18.500000
0.005200  -18.500000
0.003000  -18.500000
0.005200  -18.500000
0.004500  -18.500000
0.005200  -18.500000
0.003000  -18.600000
0.000700  -18.600000
0.001500  -18.600000
-0.000800  -18.600000
0.003000  -18.600000
0.003000  -18.600000
0.000700  -18.600000
-0.000800  -18.600000
-0.000800  -18.600000
0.003000  -18.700000
0.005200  -18.700000
0.005200  -18.700000
0.000700  -18.700000
-0.000800  -18.700000
-0.000800  -18.800000
-0.004600  -18.800000
-0.003000  -18.800000
-0.001500  -18.800000
0.000700  -18.800000
0.003000  -18.900000
0.004500  -18.900000
0.004500  -18.900000
0.005200  -18.900000
0.004500  -18.900000
0.005200  -19.000000
0.008200  -19.000000
0.004500  -19.000000
0.003000  -19.000000
0.003700  -19.100000
0.000000  -19.100000
0.002200  -19.100000
-0.001500  -19.100000
-0.000800  -19.200000
-0.000800  -19.200000
-0.004600  -19.300000
-0.001500  -19.300000
-0.001500  -19.300000
-0.000800  -19.300000
-0.001500  -19.400000
0.000000  -19.400000
0.000700  -19.400000
0.004500  -19.500000
0.006700  -19.500000
0.003000  -19.500000
0.004500  -19.600000
0.001500  -19.600000
0.003000  -19.700000
0.005200  -19.700000
0.004500  -19.700000
0.003000  -19.800000
0.000700  -19.800000
0.001500  -19.800000
0.000700  -19.800000
0.001500  -19.900000
0.000700  -20.000000
0.000700  -20.000000
-0.000800  -20.000000
-0.006000  -20.000000
-0.001500  -20.100000
0.001500  -20.100000
0.005200  -20.200000
0.009000  -20.200000
0.008200  -20.200000
0.007500  -20.300000
0.000700  -20.300000
-0.002300  -20.300000
-0.001500  -20.400000
0.003000  -20.400000
0.006700  -20.400000
0.010500  -20.500000
0.012700  -20.500000
0.009000  -20.600000
0.012000  -20.600000
0.009000  -20.600000
0.003000  -20.700000
0.003000  -20.700000
-0.002300  -20.700000
-0.003000  -20.700000
-0.005300  -20.800000
-0.004600  -20.800000
-0.002300  -20.800000
-0.003800  -20.900000
0.000700  -20.900000
0.000700  -20.900000
-0.000800  -21.000000
0.003000  -21.000000
0.000700  -21.000000
0.000000  -21.100000
0.000000  -21.100000
0.001500  -21.200000
-0.000800  -21.200000
-0.002300  -21.200000
0.000700  -21.200000
-0.000800  -21.200000
0.000700  -21.300000
0.001500  -21.300000
0.000700  -21.300000
0.002200  -21.400000
0.001500  -21.400000
0.001500  -21.400000
-0.001500  -21.500000
-0.001500  -21.500000
-0.000800  -21.500000
-0.001500  -21.500000
0.003000  -21.600000
0.005200  -21.600000
0.003700  -21.600000
0.002200  -21.600000
0.000000  -21.600000
0.001500  -21.700000
0.003000  -21.700000
0.004500  -21.700000
0.005200  -21.800000
0.006700  -21.800000
0.009000  -21.900000
0.008200  -21.900000
0.007500  -21.900000
0.000700  -21.900000
0.001500  -21.900000
-0.001500  -22.000000
-0.003000  -22.000000
0.001500  -22.000000
0.000000  -22.000000
0.004500  -22.100000
0.000700  -22.100000
-0.000800  -22.100000
-0.001500  -22.100000
-0.005300  -22.100000
-0.000800  -22.200000
-0.000800  -22.200000
0.004500  -22.200000
0.003700  -22.200000
0.003000  -22.300000
0.004500  -22.300000
-0.001500  -22.400000
-0.001500  -22.400000
-0.002300  -22.400000
0.000700  -22.400000
-0.000800  -22.500000
0.001500  -22.500000
0.003000  -22.500000
-0.000800  -22.500000
0.001500  -22.600000
0.000000  -22.600000
0.005200  -22.600000
0.003000  -22.700000
-0.000800  -22.700000
-0.001500  -22.700000
-0.003000  -22.800000
0.003700  -22.800000
0.004500  -22.800000
0.006700  -22.900000
0.007500  -22.900000
0.006000  -22.900000
0.011200  -23.000000
0.012000  -23.000000
0.010500  -23.000000
0.006000  -23.000000
0.002200  -23.100000
-0.001500  -23.100000
-0.003800  -23.100000
-0.003000  -23.200000
-0.001500  -23.200000
0.000700  -23.200000
0.001500  -23.300000
0.000700  -23.300000
-0.003000  -23.300000
-0.004600  -23.300000
-0.003800  -23.400000
-0.003000  -23.400000
-0.000800  -23.400000
-0.002300  -23.400000
0.000700  -23.500000
0.003000  -23.500000
0.006700  -23.600000
0.007500  -23.600000
0.006700  -23.600000
0.006700  -23.600000
0.003000  -23.700000
0.003700  -23.700000
0.003000  -23.700000
0.003000  -23.800000
0.003700  -23.800000
0.003000  -23.800000
0.000700  -23.900000
-0.004600  -23.900000
-0.005300  -23.900000
-0.004600  -23.900000
0.000000  -24.000000
0.001500  -24.000000
0.001500  -24.000000
0.003700  -24.100000
0.002200  -24.100000
0.001500  -24.100000
0.002200  -24.200000
0.002200  -24.200000
0.002200  -24.300000
0.005200  -24.300000
0.008200  -24.300000
0.006700  -24.300000
0.006700  -24.400000
0.004500  -24.400000
-0.000800  -24.500000
-0.003000  -24.500000
-0.004600  -24.600000
-0.002300  -24.600000
-0.001500  -24.600000
-0.000800  -24.700000
0.006000  -24.700000
0.006700  -24.800000
0.009000  -24.800000
0.008200  -24.800000
0.003700  -24.800000
0.004500  -24.900000
0.005200  -25.000000
0.006000  -25.000000
0.003000  -25.000000
0.004500  -25.100000
0.003700  -25.100000
0.000700  -25.100000
-0.002300  -25.200000
-0.009100  -25.200000
-0.008300  -25.200000
-0.009800  -25.300000
-0.008300  -25.300000
-0.002300  -25.300000
-0.001500  -25.400000
0.000000  -25.400000
0.001500  -25.500000
0.006000  -25.500000
0.005200  -25.600000
0.003000  -25.600000
0.004500  -25.600000
0.003700  -25.700000
0.006000  -25.700000
0.006000  -25.700000
0.006700  -25.800000
0.006700  -25.800000
0.003000  -25.900000
-0.000800  -25.900000
-0.004600  -25.900000
-0.006800  -26.000000
-0.005300  -26.000000
-0.003000  -26.100000
0.003000  -26.100000
0.005200  -26.100000
0.006000  -26.200000
0.008200  -26.200000
0.006000  -26.300000
0.006700  -26.300000
0.001500  -26.300000
0.001500  -26.400000
-0.000800  -26.400000
-0.006000  -26.500000
-0.003000  -26.600000
-0.005300  -26.600000
-0.003000  -26.600000
0.000000  -26.600000
0.001500  -26.700000
0.002200  -26.700000
0.000700  -26.800000
0.001500  -26.800000
-0.003800  -26.900000
0.000000  -26.900000
0.003700  -27.000000
0.004500  -27.000000
0.012700  -27.000000
0.012000  -27.000000
0.012700  -27.100000
0.009700  -27.100000
0.003000  -27.200000
0.002200  -27.200000
-0.003000  -27.300000
-0.001500  -27.300000
-0.005300  -27.400000
-0.007500  -27.400000
-0.003000  -27.500000
-0.003000  -27.500000
0.000700  -27.600000
-0.001500  -27.600000
-0.000800  -27.700000
0.001500  -27.700000
0.001500  -27.800000
0.005200  -27.800000
0.005200  -27.900000
0.004500  -27.900000
0.003000  -28.000000
0.001500  -28.000000
0.005200  -28.100000
0.006700  -28.100000
0.009700  -28.200000
0.006700  -28.300000
0.002200  -28.300000
0.003000  -28.400000
0.004500  -28.400000
0.005200  -28.400000
0.004500  -28.500000
0.003000  -28.600000
0.001500  -28.600000
0.000700  -28.700000
0.000000  -28.800000
0.000000  -28.800000
-0.001500  -28.900000
-0.003000  -28.900000
0.000000  -29.000000
-0.000800  -29.100000
-0.000800  -29.100000
-0.000800  -29.200000
-0.002300  -29.300000
-0.001500  -29.300000
0.000700  -29.400000
0.003000  -29.400000
0.006700  -29.500000
0.006700  -29.600000
0.003700  -29.700000
0.000700  -29.700000
-0.000800  -29.700000
-0.000800  -29.800000
0.000700  -29.900000
0.000000  -30.000000
-0.000800  -30.000000
0.001500  -30.100000
0.003700  -30.200000
0.004500  -30.200000
0.003000  -30.300000
-0.000800  -30.300000
-0.001500  -30.400000
-0.003000  -30.500000
-0.004600  -30.600000
-0.002300  -30.600000
-0.001500  -30.700000
0.000700  -30.800000
0.003000  -30.800000
0.004500  -30.900000
0.003700  -31.000000
0.001500  -31.100000
0.000700  -31.100000
0.002200  -31.200000
0.004500  -31.200000
0.004500  -31.300000
0.005200  -31.400000
0.006700  -31.500000
0.006700  -31.500000
0.006700  -31.600000
0.003000  -31.700000
0.000000  -31.800000
0.003000  -31.800000
0.003000  -31.900000
0.001500  -32.000000
0.003000  -32.000000
0.003000  -32.100000
0.003000  -32.200000
0.001500  -32.300000
0.003000  -32.300000
0.000700  -32.400000
0.000000  -32.500000
0.004500  -32.500000
0.003000  -32.600000
0.000700  -32.700000
0.000000  -32.800000
-0.002300  -32.900000
-0.003800  -32.900000
-0.001500  -33.000000
0.000700  -33.000000
0.003700  -33.100000
0.005200  -33.200000
0.006000  -33.300000
0.001500  -33.300000
-0.000800  -33.400000
0.000700  -33.500000
0.001500  -33.600000
0.004500  -33.600000
0.005200  -33.700000
0.006000  -33.800000
0.005200  -33.900000
0.007500  -33.900000
0.006000  -34.000000
0.003700  -34.100000
0.005200  -34.200000
0.002200  -34.200000
0.003000  -34.300000
0.002200  -34.400000
0.004500  -34.500000
0.005200  -34.600000
0.005200  -34.700000
0.004500  -34.700000
0.003700  -34.800000
0.004500  -34.900000
0.003000  -35.000000
0.000700  -35.000000
-0.005300  -35.100000
-0.008300  -35.200000
-0.008300  -35.200000
-0.008300  -35.300000
-0.005300  -35.500000
-0.001500  -35.500000
-0.000800  -35.600000
0.001500  -35.700000
0.006700  -35.800000
0.006700  -35.900000
0.006700  -35.900000
0.008200  -36.000000
0.009700  -36.100000
0.011200  -36.200000
0.012700  -36.300000
0.012000  -36.400000
0.010500  -36.500000
0.010500  -36.500000
0.009700  -36.600000
0.007500  -36.700000
0.000700  -36.800000
-0.005300  -36.900000
-0.010500  -36.900000
-0.014300  -37.000000
-0.014300  -37.200000
-0.017300  -37.200000
-0.014300  -37.300000
-0.009100  -37.400000
-0.009100  -37.500000
-0.001500  -37.600000
0.001500  -37.700000
0.004500  -37.800000
0.009000  -37.800000
0.007500  -37.900000
0.009000  -38.100000
0.009000  -38.200000
0.011200  -38.300000
0.006000  -38.300000
0.002200  -38.400000
0.003000  -38.500000
0.000000  -38.600000
0.001500  -38.700000
-0.000800  -38.800000
-0.001500  -38.900000
-0.001500  -39.000000
-0.002300  -39.100000
0.001500  -39.200000
0.003000  -39.300000
0.006700  -39.400000
0.008200  -39.500000
0.009000  -39.600000
0.009000  -39.700000
0.006700  -39.800000
0.006700  -39.900000
0.001500  -40.100000
0.000000  -40.100000
-0.003800  -40.200000
-0.004600  -40.400000
-0.000800  -40.500000
-0.006800  -40.500000
-0.008300  -40.700000
-0.012000  -40.800000
-0.011300  -40.900000
-0.005300  -41.000000
0.000000  -41.100000
0.009000  -41.200000
0.014200  -41.300000
0.017200  -41.400000
0.018700  -41.600000
0.015700  -41.700000
0.010500  -41.800000
0.003700  -41.900000
-0.003800  -42.100000
-0.005300  -42.200000
-0.003000  -42.300000
0.000700  -42.400000
0.003000  -42.500000
0.003700  -42.700000
0.007500  -42.800000
0.008200  -42.900000
0.006000  -43.000000
0.005200  -43.200000
0.000700  -43.300000
-0.003800  -43.400000
-0.003000  -43.600000
-0.005300  -43.700000
-0.008300  -43.800000
-0.008300  -43.900000
-0.008300  -44.100000
-0.005300  -44.200000
-0.003800  -44.300000
0.000700  -44.500000
0.004500  -44.600000
0.008200  -44.700000
0.008200  -44.900000
0.002200  -45.000000
0.001500  -45.200000
0.003000  -45.300000
0.004500  -45.500000
0.006000  -45.600000
0.006700  -45.700000
0.010500  -45.900000
0.009700  -46.000000
0.008200  -46.100000
0.005200  -46.300000
-0.000800  -46.400000
-0.003000  -46.600000
-0.004600  -46.700000
-0.008300  -46.800000
-0.004600  -47.000000
-0.003000  -47.200000
-0.002300  -47.300000
0.001500  -47.500000
0.002200  -47.600000
0.008200  -47.800000
0.010500  -47.900000
0.012700  -48.100000
0.013500  -48.200000
0.013500  -48.400000
0.014200  -48.500000
0.008200  -48.700000
0.000700  -48.800000
-0.001500  -49.000000
-0.004600  -49.100000
-0.006000  -49.300000
-0.007500  -49.400000
-0.008300  -49.600000
-0.010500  -49.700000
-0.008300  -49.900000
-0.005300  -50.100000
-0.006800  -50.200000
-0.009100  -50.400000
-0.010500  -50.500000
-0.004600  -50.700000
-0.002300  -50.900000
0.003000  -51.000000
0.009000  -51.200000
0.012700  -51.300000
0.015700  -51.500000
0.014200  -51.700000
0.014200  -51.800000
0.006700  -52.000000
0.000700  -52.100000
-0.001500  -52.300000
-0.003000  -52.500000
-0.004600  -52.600000
-0.005300  -52.800000
-0.000800  -52.900000
-0.001500  -53.100000
0.000700  -53.300000
0.005200  -53.400000
0.004500  -53.600000
0.004500  -53.800000
0.000700  -54.000000
0.000000  -54.100000
0.003000  -54.300000
-0.000800  -54.500000
-0.001500  -54.600000
0.000000  -54.800000
0.006700  -54.900000
0.009000  -55.100000
0.010500  -55.300000
0.009700  -55.400000
0.006700  -55.600000
0.009000  -55.800000
0.005200  -56.000000
0.006700  -56.200000
0.004500  -56.300000
-0.002300  -56.500000
0.000700  -56.700000
-0.000800  -56.900000
0.000700  -57.100000
0.000700  -57.200000
0.000700  -57.400000
0.000000  -57.600000
-0.005300  -57.800000
-0.008300  -58.000000
-0.007500  -58.200000
-0.006800  -58.400000
-0.004600  -58.500000
0.000000  -58.700000
0.011200  -58.900000
0.023200  -59.100000
0.021700  -59.300000
0.015700  -59.500000
0.010500  -59.600000
0.000000  -59.900000
-0.005300  -60.000000
-0.012800  -60.300000
-0.016500  -60.400000
-0.009800  -60.700000
-0.006800  -60.800000
0.000700  -61.100000
0.004500  -61.200000
0.009000  -61.500000
0.009700  -61.700000
0.009000  -61.800000
0.008200  -62.100000
0.004500  -62.200000
0.004500  -62.500000
-0.003800  -62.600000
-0.005300  -62.900000
-0.006800  -63.000000
-0.006800  -63.300000
-0.001500  -63.500000
-0.001500  -63.600000
0.003700  -63.900000
0.006000  -64.000000
0.009700  -64.200000
0.010500  -64.400000
0.009000  -64.600000
0.010500  -64.800000
0.006700  -65.000000
0.003000  -65.200000
-0.001500  -65.400000
-0.004600  -65.600000
-0.004600  -65.800000
-0.001500  -66.000000
0.004500  -66.200000
0.002200  -66.400000
0.001500  -66.600000
0.000700  -66.800000
0.002200  -67.000000
0.006700  -67.200000
0.006700  -67.400000
0.008200  -67.500000
0.000000  -67.700000
-0.004600  -68.000000
-0.004600  -68.100000
-0.000800  -68.300000
0.007500  -68.500000
0.003700  -68.700000
0.002200  -68.900000
-0.002300  -69.100000
-0.006800  -69.300000
-0.005300  -69.400000
-0.004600  -69.600000
0.001500  -69.800000
0.006700  -70.000000
0.009700  -70.200000
0.009700  -70.400000
0.006000  -70.600000
0.003700  -70.800000
-0.001500  -71.000000
-0.002300  -71.200000
0.001500  -71.300000
0.003000  -71.500000
0.005200  -71.700000
0.006700  -71.900000
0.008200  -72.000000
0.009700  -72.200000
0.010500  -72.400000
0.008200  -72.600000
-0.001500  -72.800000
-0.005300  -73.000000
-0.008300  -73.200000
-0.006800  -73.400000
-0.001500  -73.500000
-0.002300  -73.700000
0.002200  -73.900000
0.000700  -74.100000
0.000000  -74.300000
-0.000800  -74.400000
0.000700  -74.600000
0.000000  -74.800000
-0.004600  -75.000000
-0.000800  -75.200000
-0.003000  -75.300000
0.001500  -75.500000
0.007500  -75.700000
0.008200  -75.800000
0.012000  -76.000000
0.010500  -76.200000
0.010500  -76.400000
0.008200  -76.500000
0.006000  -76.700000
0.005200  -76.900000
0.000700  -77.100000
-0.001500  -77.300000
0.000000  -77.400000
0.000700  -77.600000
-0.001500  -77.800000
-0.003000  -77.900000
-0.003800  -78.100000
-0.003000  -78.300000
0.000700  -78.500000
0.000700  -78.600000
-0.004600  -78.800000
-0.010500  -79.000000
-0.012000  -79.100000
-0.006800  -79.300000
-0.001500  -79.500000
-0.001500  -79.600000
-0.001500  -79.800000
-0.000800  -80.000000
0.002200  -80.100000
0.006700  -80.300000
0.009700  -80.400000
0.013500  -80.600000
0.012700  -80.800000
0.010500  -80.900000
0.008200  -81.100000
0.000700  -81.300000
0.003000  -81.400000
0.005200  -81.600000
0.008200  -81.700000
0.006700  -81.900000
0.003000  -82.000000
0.005200  -82.200000
0.005200  -82.400000
0.008200  -82.500000
0.006700  -82.600000
0.003700  -82.800000
0.008200  -82.900000
0.009000  -83.100000
0.008200  -83.200000
0.003000  -83.400000
-0.006800  -83.500000
-0.012000  -83.700000
-0.016500  -83.800000
-0.012800  -84.000000
-0.007500  -84.100000
0.003000  -84.200000
0.010500  -84.400000
0.008200  -84.600000
0.012000  -84.700000
0.010500  -84.800000
0.008200  -85.000000
0.003000  -85.100000
-0.003000  -85.300000
-0.006000  -85.400000
-0.008300  -85.500000
-0.001500  -85.700000
0.000000  -85.800000
0.000000  -86.000000
0.000700  -86.100000
-0.000800  -86.200000
0.003000  -86.400000
0.000700  -86.500000
0.000000  -86.700000
0.003000  -86.800000
-0.000800  -86.900000
0.000000  -87.100000
-0.000800  -87.200000
-0.002300  -87.400000
-0.003000  -87.500000
-0.002300  -87.600000
-0.004600  -87.800000
-0.012000  -87.900000
-0.010500  -88.000000
-0.006000  -88.200000
-0.004600  -88.300000
0.002200  -88.400000
0.006000  -88.600000
0.009000  -88.700000
0.014200  -88.800000
0.015700  -89.000000
0.017200  -89.100000
0.016500  -89.200000
0.012700  -89.400000
0.008200  -89.500000
0.004500  -89.600000
0.008200  -89.800000
0.012000  -89.900000
0.011200  -90.100000
0.008200  -90.200000
0.004500  -90.300000
-0.001500  -90.500000
-0.008300  -90.600000
-0.009100  -90.700000
-0.012000  -90.800000
-0.009800  -90.900000
-0.008300  -91.100000
-0.010500  -91.200000
-0.008300  -91.400000
-0.005300  -91.500000
-0.000800  -91.600000
0.005200  -91.800000
0.012000  -91.900000
0.014200  -92.000000
0.014200  -92.100000
0.014200  -92.300000
0.009700  -92.400000
0.004500  -92.500000
-0.001500  -92.700000
-0.005300  -92.800000
-0.006000  -92.900000
-0.005300  -93.000000
-0.003800  -93.200000
0.001500  -93.300000
0.008200  -93.400000
0.012000  -93.500000
0.006700  -93.600000
-0.002300  -93.700000
-0.004600  -93.900000
-0.006800  -94.000000
-0.005300  -94.100000
-0.011300  -94.200000
-0.012800  -94.400000
-0.010500  -94.500000
-0.017300  -94.600000
-0.009100  -94.700000
-0.003000  -94.900000
0.010500  -95.000000
0.025500  -95.100000
0.034500  -95.200000
0.040500  -95.300000
0.036000  -95.400000
0.029200  -95.500000
0.014200  -95.700000
-0.003000  -95.800000
-0.016500  -95.900000
-0.021800  -96.000000
-0.019500  -96.100000
-0.014300  -96.300000
-0.004600  -96.400000
0.001500  -96.500000
0.006700  -96.600000
0.014200  -96.700000
0.016500  -96.800000
0.017200  -97.000000
0.012000  -97.100000
0.009000  -97.200000
0.007500  -97.300000
0.000700  -97.500000
-0.003000  -97.500000
-0.006000  -97.700000
-0.010500  -97.700000
-0.012800  -97.800000
-0.012000  -98.000000
-0.012000  -98.100000
-0.018800  -98.100000
-0.013500  -98.300000
-0.008300  -98.400000
-0.007500  -98.500000
0.000700  -98.600000
0.005200  -98.700000
0.012000  -98.800000
0.015000  -98.900000
0.012000  -99.000000
0.014200  -99.100000
0.014200  -99.200000
0.013500  -99.300000
0.010500  -99.500000
0.008200  -99.600000
0.006000  -99.600000
0.003700  -99.800000
0.002200  -99.900000
-0.003000  -99.900000
-0.001500  -100.000000
-0.003800  -100.100000
-0.005300  -100.300000
-0.001500  -100.400000
-0.005300  -100.400000
-0.007500  -100.600000
-0.009100  -100.700000
-0.009100  -100.800000
-0.006800  -100.800000
-0.000800  -101.000000
0.007500  -101.100000
0.012700  -101.200000
0.016500  -101.300000
0.018000  -101.300000
0.012700  -101.500000
0.004500  -101.600000
-0.004600  -101.700000
-0.010500  -101.700000
-0.010500  -101.800000
-0.008300  -101.900000
-0.005300  -102.100000
-0.003000  -102.200000
0.003700  -102.200000
0.012700  -102.300000
0.016500  -102.400000
0.019500  -102.500000
0.013500  -102.600000
0.008200  -102.700000
0.004500  -102.800000
0.003000  -102.900000
0.003000  -103.000000
0.000000  -103.100000
-0.002300  -103.200000
-0.003000  -103.300000
-0.006800  -103.400000
-0.005300  -103.500000
-0.003000  -103.500000
-0.006800  -103.600000
-0.005300  -103.700000
-0.008300  -103.800000
-0.006000  -103.900000
-0.006000  -104.000000
-0.006000  -104.100000
0.001500  -104.200000
0.003000  -104.300000
0.004500  -104.400000
0.003000  -104.500000
0.005200  -104.600000
0.014200  -104.700000
0.023200  -104.800000
0.029200  -104.900000
0.027700  -104.900000
0.021700  -105.000000
0.010500  -105.100000
0.001500  -105.200000
-0.002300  -105.300000
-0.007500  -105.400000
-0.012800  -105.500000
-0.018100  -105.600000
-0.021800  -105.700000
-0.018100  -105.800000
-0.010500  -105.800000
0.000000  -105.900000
0.012000  -106.000000
0.013500  -106.100000
0.006000  -106.200000
-0.005300  -106.300000
-0.012800  -106.400000
-0.014300  -106.500000
-0.015800  -106.600000
-0.009100  -106.700000
0.000700  -106.800000
0.008200  -106.900000
0.015000  -107.000000
0.018000  -107.100000
0.024000  -107.200000
0.024000  -107.200000
0.022500  -107.300000
0.021700  -107.400000
0.014200  -107.500000
-0.000800  -107.600000
-0.014300  -107.700000
-0.017300  -107.800000
-0.023300  -107.900000
-0.024000  -108.000000
-0.015000  -108.100000
-0.001500  -108.200000
0.012700  -108.300000
0.019500  -108.400000
0.019500  -108.500000
0.019500  -108.600000
0.012700  -108.700000
0.007500  -108.800000
0.001500  -108.900000
0.001500  -108.900000
0.003000  -109.100000
0.000700  -109.100000
-0.006800  -109.200000
-0.011300  -109.300000
-0.011300  -109.400000
-0.012000  -109.500000
-0.006000  -109.600000
0.003000  -109.700000
0.009000  -109.800000
0.015700  -109.800000
0.016500  -109.900000
0.014200  -110.000000
0.008200  -110.100000
-0.001500  -110.200000
-0.008300  -110.300000
-0.016500  -110.400000
-0.015000  -110.500000
-0.009800  -110.600000
-0.005300  -110.700000
0.003000  -110.700000
0.005200  -110.900000
0.010500  -110.900000
0.008200  -111.000000
0.004500  -111.100000
0.003000  -111.200000
-0.000800  -111.300000
0.003000  -111.300000
-0.001500  -111.400000
-0.000800  -111.500000
0.003700  -111.600000
0.000700  -111.700000
0.001500  -111.800000
-0.000800  -111.900000
-0.001500  -112.000000
-0.003000  -112.100000
-0.006800  -112.100000
-0.007500  -112.200000
-0.006800  -112.300000
0.002200  -112.400000
0.010500  -112.500000
0.019500  -112.600000
0.027000  -112.600000
0.024000  -112.700000
0.024700  -112.800000
0.018000  -112.900000
0.014200  -113.000000
0.014200  -113.000000
0.006700  -113.100000
0.004500  -113.200000
-0.000800  -113.300000
-0.003000  -113.400000
-0.003000  -113.400000
-0.008300  -113.500000
-0.010500  -113.600000
-0.014300  -113.700000
-0.018100  -113.800000
-0.016500  -113.900000
-0.009800  -113.900000
-0.001500  -114.000000
0.006700  -114.100000
0.008200  -114.300000
0.003000  -114.300000
-0.003000  -114.400000
-0.014300  -114.500000
-0.033800  -114.500000
-0.047300  -114.600000
-0.045800  -114.700000
-0.030800  -114.800000
-0.009100  -114.900000
0.016500  -115.000000
0.041200  -115.100000
0.063000  -115.100000
0.068200  -115.200000
0.059200  -115.300000
0.044200  -115.400000
0.027000  -115.500000
0.019500  -115.600000
0.010500  -115.600000
0.005200  -115.700000
0.002200  -115.800000
-0.009800  -115.900000
-0.019500  -116.000000
-0.024000  -116.100000
-0.027000  -116.100000
-0.024000  -116.200000
-0.018100  -116.300000
-0.014300  -116.400000
-0.013500  -116.500000
-0.010500  -116.500000
-0.006800  -116.600000
0.000000  -116.700000
0.003700  -116.800000
-0.000800  -116.900000
0.003700  -116.900000
-0.001500  -117.000000
-0.003800  -117.100000
-0.008300  -117.200000
-0.015000  -117.300000
-0.008300  -117.300000
-0.002300  -117.400000
0.011200  -117.500000
0.028500  -117.600000
0.042000  -117.600000
0.045700  -117.700000
0.042000  -117.800000
0.036700  -117.900000
0.021700  -117.900000
0.007500  -118.000000
-0.001500  -118.100000
-0.004600  -118.100000
-0.005300  -118.200000
-0.007500  -118.300000
-0.003800  -118.400000
0.002200  -118.400000
0.014200  -118.500000
0.020200  -118.600000
0.015000  -118.700000
0.005200  -118.700000
-0.008300  -118.800000
-0.024000  -118.800000
-0.040500  -119.000000
-0.042800  -119.000000
-0.032300  -119.100000
-0.011300  -119.200000
0.005200  -119.300000
0.005200  -119.300000
0.009000  -119.400000
0.010500  -119.500000
0.010500  -119.500000
0.011200  -119.600000
0.012000  -119.700000
0.012000  -119.700000
0.009700  -119.800000
0.012700  -119.900000
0.006700  -120.000000
-0.002300  -120.100000
-0.006800  -120.100000
-0.009100  -120.200000
-0.007500  -120.300000
-0.005300  -120.300000
-0.000800  -120.500000
0.003000  -120.500000
0.003000  -120.600000
0.004500  -120.600000
0.003000  -120.700000
-0.000800  -120.800000
-0.002300  -120.800000
-0.001500  -120.900000
0.003700  -121.000000
0.006700  -121.100000
0.004500  -121.100000
0.000700  -121.200000
-0.007500  -121.300000
-0.015800  -121.300000
-0.020300  -121.400000
-0.023300  -121.500000
-0.016500  -121.500000
-0.003800  -121.600000
0.015000  -121.700000
0.029200  -121.700000
0.035200  -121.900000
0.040500  -121.900000
0.040500  -122.000000
0.033000  -122.000000
0.030000  -122.100000
0.027000  -122.200000
0.018000  -122.200000
0.008200  -122.300000
-0.006800  -122.400000
-0.020300  -122.400000
-0.030800  -122.500000
-0.035300  -122.600000
-0.032300  -122.700000
-0.023300  -122.700000
-0.012800  -122.800000
-0.003800  -122.900000
0.007500  -122.900000
0.010500  -123.000000
0.014200  -123.100000
0.012700  -123.100000
0.003000  -123.300000
-0.002300  -123.300000
-0.004600  -123.300000
-0.004600  -123.400000
-0.011300  -123.400000
-0.018100  -123.500000
-0.021800  -123.600000
-0.021800  -123.600000
-0.005300  -123.700000
0.007500  -123.800000
0.017200  -123.800000
0.025500  -123.800000
0.030000  -123.900000
0.030700  -124.000000
0.026200  -124.000000
0.021700  -124.100000
0.012700  -124.200000
0.006700  -124.200000
-0.000800  -124.200000
-0.001500  -124.300000
-0.004600  -124.400000
-0.010500  -124.400000
-0.014300  -124.500000
-0.019500  -124.500000
-0.023300  -124.600000
-0.023300  -124.700000
-0.006800  -124.700000
0.006000  -124.700000
0.015700  -124.800000
0.030000  -124.800000
0.040500  -124.900000
0.049500  -124.900000
0.048000  -125.000000
0.035200  -125.000000
0.012700  -125.100000
-0.007500  -125.100000
-0.027800  -125.200000
-0.038300  -125.200000
-0.035300  -125.300000
-0.030800  -125.300000
-0.018100  -125.400000
-0.009100  -125.400000
-0.003800  -125.500000
-0.003000  -125.500000
-0.000800  -125.500000
0.000000  -125.600000
-0.005300  -125.600000
-0.005300  -125.600000
-0.010500  -125.600000
-0.007500  -125.700000
0.001500  -125.700000
0.009700  -125.800000
0.013500  -125.800000
0.000700  -125.800000
-0.005300  -125.900000
-0.014300  -125.900000
-0.015000  -126.000000
-0.012000  -126.000000
-0.005300  -126.000000
0.010500  -126.000000
0.018700  -126.100000
0.030000  -126.100000
0.034500  -126.100000
0.032200  -126.200000
0.030000  -126.200000
0.021700  -126.200000
0.022500  -126.300000
0.012700  -126.300000
0.000700  -126.300000
-0.005300  -126.300000
-0.012000  -126.400000
-0.008300  -126.400000
-0.009100  -126.400000
-0.008300  -126.500000
-0.010500  -126.500000
-0.014300  -126.500000
-0.013500  -126.500000
-0.019500  -126.500000
-0.016500  -126.600000
-0.018100  -126.600000
-0.028500  -126.700000
-0.039000  -126.700000
-0.041300  -126.700000
-0.016500  -126.700000
0.003700  -126.700000
0.032200  -126.700000
0.053200  -126.700000
0.058500  -126.700000
0.063000  -126.700000
0.047200  -126.800000
0.040500  -126.800000
0.030700  -126.800000
0.018000  -126.800000
0.012700  -126.800000
0.001500  -126.800000
-0.000800  -126.900000
-0.012800  -126.900000
-0.011300  -126.900000
-0.000800  -126.900000
0.001500  -126.900000
0.010500  -126.900000
0.005200  -126.900000
-0.004600  -126.900000
-0.020300  -126.900000
-0.030800  -126.900000
-0.024000  -126.900000
-0.018800  -126.900000
-0.001500  -126.900000
0.007500  -126.900000
0.012700  -126.900000
0.012700  -126.900000
0.003700  -126.900000
-0.004600  -126.900000
-0.015000  -126.900000
-0.020300  -126.900000
-0.024000  -127.000000
-0.020300  -127.000000
-0.018800  -127.000000
-0.020300  -127.000000
-0.014300  -127.000000
-0.011300  -127.000000
-0.000800  -127.000000
0.003000  -127.000000
0.012000  -127.000000
0.030000  -127.000000
0.035200  -127.000000
0.035200  -127.000000
0.029200  -127.000000
0.030000  -127.000000
0.024700  -127.000000
0.015700  -126.900000
0.011200  -126.900000
0.003000  -126.900000
0.000000  -126.900000
-0.001500  -126.900000
-0.000800  -126.900000
-0.009100  -126.900000
-0.019500  -126.900000
-0.024000  -126.900000
-0.028500  -126.900000
-0.029300  -126.900000
-0.038300  -126.900000
-0.039000  -126.900000
-0.027800  -126.900000
-0.018100  -126.900000
-0.001500  -126.900000
0.012000  -126.900000
0.023200  -126.900000
0.033700  -126.900000
0.038200  -126.900000
0.037500  -126.800000
0.033000  -126.800000
0.023200  -126.800000
0.015700  -126.800000
0.008200  -126.800000
-0.006800  -126.800000
-0.018800  -126.800000
-0.027000  -126.800000
-0.030000  -126.800000
-0.021800  -126.800000
-0.003000  -126.800000
0.018700  -126.800000
0.037500  -126.800000
0.045700  -126.700000
0.031500  -126.700000
0.008200  -126.700000
-0.010500  -126.700000
-0.020300  -126.700000
-0.024000  -126.700000
-0.022500  -126.700000
-0.012800  -126.600000
-0.004600  -126.600000
0.003700  -126.600000
0.012000  -126.600000
0.015000  -126.600000
0.009700  -126.600000
-0.001500  -126.600000
-0.009800  -126.600000
-0.010500  -126.500000
-0.009800  -126.500000
-0.000800  -126.500000
0.012000  -126.500000
0.023200  -126.500000
0.030700  -126.500000
0.026200  -126.500000
0.019500  -126.500000
0.009000  -126.500000
0.000000  -126.500000
-0.005300  -126.500000
-0.012000  -126.400000
-0.012000  -126.400000
-0.012000  -126.400000
-0.009100  -126.400000
-0.001500  -126.400000
0.015000  -126.400000
0.024000  -126.300000
0.020200  -126.300000
0.018700  -126.300000
0.010500  -126.300000
0.004500  -126.300000
-0.003000  -126.300000
-0.009100  -126.300000
-0.000800  -126.300000
0.004500  -126.300000
0.006000  -126.200000
0.000000  -126.200000
-0.006000  -126.200000
-0.015800  -126.200000
-0.023300  -126.200000
-0.018800  -126.200000
-0.016500  -126.200000
-0.006000  -126.200000
0.001500  -126.200000
0.012700  -126.200000
0.027000  -126.200000
0.029200  -126.200000
0.033000  -126.200000
0.025500  -126.100000
0.011200  -126.100000
-0.003000  -126.100000
-0.010500  -126.100000
-0.008300  -126.100000
-0.003000  -126.100000
0.008200  -126.100000
0.012000  -126.100000
0.012700  -126.100000
0.007500  -126.100000
0.003000  -126.100000
-0.004600  -126.100000
-0.009100  -126.100000
-0.006000  -126.000000
-0.013500  -126.000000
-0.014300  -126.000000
-0.012000  -126.000000
-0.003800  -126.000000
0.001500  -126.000000
-0.000800  -126.000000
0.004500  -126.000000
0.004500  -126.000000
0.006700  -126.000000
0.006000  -126.000000
0.000700  -126.000000
0.000000  -126.000000
-0.008300  -126.000000
-0.006800  -126.000000
-0.000800  -126.000000
-0.000800  -126.000000
0.006700  -126.000000
0.008200  -126.000000
0.009000  -126.000000
0.012000  -126.000000
0.012000  -126.000000
0.012700  -126.000000
0.016500  -126.000000
0.016500  -126.000000
0.010500  -126.000000
0.007500  -126.000000
0.003000  -126.000000
0.001500  -126.000000
-0.003800  -126.000000
-0.009800  -126.000000
-0.015800  -126.000000
-0.030800  -126.000000
-0.039800  -126.000000
-0.036100  -126.000000
-0.018100  -126.000000
0.012700  -126.000000
0.035200  -126.000000
0.049500  -126.000000
0.054700  -126.000000
0.050200  -126.000000
0.038200  -126.000000
0.015700  -126.000000
-0.001500  -126.000000
-0.020300  -126.000000
-0.033800  -126.000000
-0.035300  -126.000000
-0.030800  -126.000000
-0.015800  -126.000000
-0.007500  -126.000000
-0.006800  -126.000000
-0.014300  -126.000000
-0.020300  -126.000000
-0.015800  -126.000000
-0.012800  -126.000000
-0.003000  -126.000000
0.009000  -126.000000
0.016500  -126.000000
0.018700  -126.000000
0.018000  -126.000000
0.018700  -126.000000
0.011200  -126.000000
0.011200  -126.000000
0.005200  -126.000000
0.000700  -126.000000
0.004500  -126.000000
0.006700  -126.000000
0.015000  -126.000000
0.012000  -126.000000
0.012700  -126.000000
0.014200  -126.100000
0.007500  -126.100000
0.001500  -126.100000
-0.006000  -126.100000
-0.001500  -126.100000
0.003700  -126.100000
0.000700  -126.100000
0.003000  -126.100000
-0.006800  -126.100000
-0.014300  -126.100000
-0.011300  -126.100000
-0.006800  -126.100000
-0.000800  -126.100000
-0.000800  -126.100000
0.004500  -126.100000
-0.000800  -126.100000
-0.009100  -126.100000
-0.010500  -126.200000
-0.018100  -126.200000
-0.016500  -126.200000
-0.008300  -126.200000
0.005200  -126.200000
0.017200  -126.200000
0.027000  -126.200000
0.032200  -126.200000
0.029200  -126.200000
0.028500  -126.200000
0.015700  -126.200000
0.003000  -126.200000
-0.007500  -126.200000
-0.020300  -126.200000
-0.020300  -126.200000
-0.019500  -126.200000
-0.009100  -126.200000
-0.003800  -126.200000
-0.003800  -126.200000
-0.000800  -126.200000
-0.005300  -126.200000
-0.002300  -126.200000
0.005200  -126.200000
0.015000  -126.300000
0.021000  -126.300000
0.018000  -126.300000
0.017200  -126.300000
0.009700  -126.300000
0.001500  -126.300000
-0.005300  -126.300000
-0.011300  -126.300000
-0.012000  -126.300000
-0.008300  -126.300000
-0.003000  -126.300000
-0.000800  -126.300000
0.004500  -126.300000
0.009000  -126.300000
0.009000  -126.300000
0.009700  -126.300000
0.005200  -126.300000
0.001500  -126.300000
-0.002300  -126.300000
-0.005300  -126.300000
0.003000  -126.300000
0.007500  -126.300000
0.014200  -126.300000
0.008200  -126.300000
-0.005300  -126.300000
-0.010500  -126.300000
-0.013500  -126.300000
-0.006800  -126.300000
-0.002300  -126.300000
0.006000  -126.300000
0.011200  -126.300000
0.012000  -126.300000
0.016500  -126.300000
0.010500  -126.300000
0.008200  -126.300000
0.004500  -126.300000
0.000000  -126.300000
0.002200  -126.300000
-0.000800  -126.300000
-0.005300  -126.300000
-0.015800  -126.300000
-0.018800  -126.300000
-0.009100  -126.300000
0.000000  -126.300000
0.012000  -126.300000
0.012000  -126.300000
0.012000  -126.300000
0.005200  -126.300000
0.000700  -126.300000
-0.003000  -126.300000
-0.008300  -126.300000
-0.001500  -126.300000
0.001500  -126.300000
0.006700  -126.300000
0.009000  -126.300000
0.005200  -126.300000
0.000700  -126.300000
-0.004600  -126.300000
-0.006800  -126.300000
-0.006000  -126.300000
-0.000800  -126.300000
0.009000  -126.300000
0.016500  -126.300000
0.018700  -126.300000
0.016500  -126.300000
0.015000  -126.200000
0.008200  -126.200000
0.003000  -126.200000
-0.004600  -126.200000
-0.012000  -126.200000
-0.011300  -126.200000
-0.012000  -126.200000
-0.003000  -126.200000
-0.000800  -126.200000
-0.003800  -126.200000
-0.000800  -126.200000
-0.008300  -126.200000
-0.009800  -126.200000
-0.009800  -126.200000
-0.006000  -126.200000
0.004500  -126.200000
0.006700  -126.200000
0.010500  -126.200000
0.008200  -126.200000
0.003000  -126.100000
0.006700  -126.100000
0.009000  -126.100000
0.014200  -126.100000
0.020200  -126.100000
0.023200  -126.100000
0.026200  -126.100000
0.024000  -126.100000
0.014200  -126.100000
-0.000800  -126.100000
-0.008300  -126.100000
-0.014300  -126.100000
-0.018100  -126.100000
-0.014300  -126.000000
-0.015800  -126.000000
-0.010500  -126.000000
-0.009800  -126.000000
-0.007500  -126.000000
0.000700  -126.000000
0.004500  -126.000000
0.006700  -126.000000
0.006700  -126.000000
0.008200  -126.000000
0.008200  -126.000000
0.001500  -126.000000
-0.002300  -126.000000
-0.005300  -126.000000
-0.008300  -126.000000
-0.004600  -126.000000
-0.005300  -126.000000
-0.000800  -126.000000
0.010500  -126.000000
0.021000  -126.000000
0.027000  -126.000000
0.023200  -126.000000
0.018000  -126.000000
0.010500  -126.000000
0.004500  -126.000000
-0.004600  -126.000000
-0.014300  -125.900000
-0.018800  -125.900000
-0.020300  -125.900000
-0.010500  -125.900000
-0.000800  -125.900000
0.003000  -125.900000
0.006000  -125.900000
-0.000800  -125.800000
-0.003000  -125.800000
-0.002300  -125.800000
-0.005300  -125.800000
-0.001500  -125.800000
0.003700  -125.800000
0.008200  -125.800000
0.015700  -125.800000
0.021000  -125.700000
0.021700  -125.700000
0.018000  -125.700000
0.012000  -125.700000
0.003700  -125.700000
-0.003000  -125.700000
-0.006000  -125.700000
-0.005300  -125.700000
-0.000800  -125.700000
0.003000  -125.600000
0.001500  -125.600000
-0.005300  -125.600000
-0.010500  -125.600000
-0.011300  -125.600000
-0.006800  -125.600000
-0.003800  -125.600000
0.000700  -125.600000
0.000000  -125.600000
0.000700  -125.600000
0.004500  -125.600000
-0.000800  -125.500000
-0.000800  -125.500000
-0.001500  -125.500000
-0.002300  -125.500000
-0.000800  -125.500000
0.003000  -125.500000
0.007500  -125.500000
0.003700  -125.500000
0.009000  -125.500000
0.006700  -125.400000
0.000700  -125.400000
0.004500  -125.400000
0.004500  -125.400000
0.009700  -125.400000
0.006700  -125.400000
0.005200  -125.400000
0.004500  -125.300000
0.005200  -125.300000
0.012700  -125.300000
0.012000  -125.300000
0.009000  -125.300000
-0.003000  -125.300000
-0.013500  -125.300000
-0.018100  -125.300000
-0.024000  -125.300000
-0.027000  -125.200000
-0.021800  -125.200000
-0.008300  -125.200000
0.009000  -125.200000
0.027000  -125.200000
0.033700  -125.200000
0.031500  -125.200000
0.025500  -125.200000
0.015700  -125.200000
0.009000  -125.200000
-0.000800  -125.100000
-0.007500  -125.100000
-0.016500  -125.100000
-0.017300  -125.100000
-0.009800  -125.100000
-0.012000  -125.100000
-0.009100  -125.100000
-0.006000  -125.100000
-0.000800  -125.100000
0.004500  -125.100000
0.004500  -125.100000
0.012700  -125.100000
0.015700  -125.100000
0.020200  -125.100000
0.017200  -125.100000
0.007500  -125.000000
0.004500  -125.000000
-0.001500  -125.000000
-0.003000  -125.000000
-0.000800  -125.000000
-0.003000  -125.000000
-0.001500  -125.000000
-0.003000  -125.000000
-0.005300  -125.000000
-0.005300  -125.000000
-0.006000  -124.900000
-0.005300  -124.900000
-0.001500  -124.900000
0.006700  -124.900000
0.009700  -124.900000
0.009000  -124.900000
0.009700  -124.900000
0.010500  -124.900000
0.013500  -124.900000
0.014200  -124.800000
0.003000  -124.800000
-0.010500  -124.800000
-0.012800  -124.800000
-0.015800  -124.800000
-0.015800  -124.800000
-0.012800  -124.800000
-0.010500  -124.700000
0.002200  -124.700000
0.014200  -124.700000
0.025500  -124.700000
0.030700  -124.700000
0.030700  -124.700000
0.028500  -124.700000
0.017200  -124.700000
0.006700  -124.700000
-0.000800  -124.700000
-0.006000  -124.700000
-0.004600  -124.700000
-0.002300  -124.700000
-0.003800  -124.700000
-0.010500  -124.700000
-0.015800  -124.700000
-0.014300  -124.600000
-0.011300  -124.600000
-0.004600  -124.600000
-0.001500  -124.600000
-0.001500  -124.600000
-0.000800  -124.600000
-0.007500  -124.600000
-0.014300  -124.600000
-0.017300  -124.600000
-0.008300  -124.600000
0.006700  -124.600000
0.018000  -124.600000
0.028500  -124.600000
0.032200  -124.600000
0.027700  -124.600000
0.022500  -124.500000
0.013500  -124.500000
0.002200  -124.500000
-0.006800  -124.500000
-0.012800  -124.500000
-0.020300  -124.500000
-0.024000  -124.500000
-0.021000  -124.500000
-0.016500  -124.500000
-0.010500  -124.500000
-0.006000  -124.500000
-0.001500  -124.500000
0.009000  -124.500000
0.019500  -124.500000
0.026200  -124.500000
0.027700  -124.500000
0.023200  -124.500000
0.017200  -124.500000
0.009000  -124.500000
0.000000  -124.500000
-0.008300  -124.400000
-0.006800  -124.400000
-0.005300  -124.400000
-0.003000  -124.400000
0.006700  -124.400000
0.004500  -124.400000
0.009000  -124.400000
0.000700  -124.400000
-0.009800  -124.400000
-0.009800  -124.400000
-0.015800  -124.400000
-0.012800  -124.400000
-0.012800  -124.400000
-0.005300  -124.400000
0.006700  -124.400000
0.014200  -124.400000
0.024700  -124.400000
0.023200  -124.400000
0.019500  -124.400000
0.013500  -124.400000
0.008200  -124.300000
0.006700  -124.300000
0.001500  -124.300000
0.001500  -124.300000
-0.002300  -124.300000
-0.003000  -124.300000
-0.008300  -124.300000
-0.012800  -124.300000
-0.015000  -124.300000
-0.015800  -124.300000
-0.006000  -124.300000
-0.001500  -124.300000
0.003000  -124.300000
0.003000  -124.300000
0.003700  -124.300000
0.005200  -124.300000
0.004500  -124.300000
0.010500  -124.300000
0.006700  -124.300000
0.003700  -124.300000
0.000700  -124.300000
-0.001500  -124.300000
0.003700  -124.300000
0.003700  -124.300000
0.005200  -124.300000
0.000700  -124.200000
-0.000800  -124.200000
-0.001500  -124.200000
-0.009100  -124.200000
-0.008300  -124.200000
-0.006000  -124.200000
0.001500  -124.200000
0.006700  -124.200000
0.005200  -124.200000
0.009000  -124.200000
0.011200  -124.200000
0.015000  -124.200000
0.017200  -124.200000
0.012000  -124.200000
0.008200  -124.200000
0.006000  -124.200000
0.006700  -124.200000
0.004500  -124.200000
0.000700  -124.200000
-0.000800  -124.200000
-0.000800  -124.200000
0.002200  -124.200000
-0.000800  -124.200000
-0.006800  -124.200000
-0.012800  -124.200000
-0.014300  -124.200000
-0.012000  -124.200000
-0.012000  -124.200000
-0.009100  -124.200000
-0.008300  -124.200000
-0.004600  -124.200000
-0.006800  -124.200000
-0.006800  -124.200000
-0.003000  -124.200000
-0.004600  -124.200000
0.003700  -124.200000
0.006700  -124.200000
0.012000  -124.200000
0.019500  -124.200000
0.021000  -124.200000
0.024000  -124.200000
0.020200  -124.200000
0.013500  -124.200000
0.006000  -124.200000
0.000700  -124.200000
-0.006800  -124.200000
-0.010500  -124.200000
-0.009800  -124.200000
-0.007500  -124.200000
0.001500  -124.200000
0.008200  -124.200000
0.011200  -124.200000
0.014200  -124.200000
0.016500  -124.200000
0.020200  -124.200000
0.020200  -124.200000
0.016500  -124.200000
0.003000  -124.200000
-0.008300  -124.200000
-0.016500  -124.200000
-0.024000  -124.200000
-0.025600  -124.200000
-0.025600  -124.200000
-0.019500  -124.200000
-0.012000  -124.200000
-0.003000  -124.200000
0.007500  -124.200000
0.013500  -124.200000
0.021000  -124.200000
0.024000  -124.200000
0.021700  -124.200000
0.018700  -124.200000
0.012000  -124.200000
0.005200  -124.200000
-0.001500  -124.100000
-0.003800  -124.100000
-0.004600  -124.100000
-0.006800  -124.100000
-0.007500  -124.100000
-0.008300  -124.100000
-0.007500  -124.100000
-0.003000  -124.100000
0.000000  -124.100000
0.004500  -124.100000
0.006700  -124.100000
0.006700  -124.100000
0.008200  -124.100000
0.009000  -124.000000
0.005200  -124.000000
0.000700  -124.000000
-0.000800  -124.000000
-0.005300  -124.000000
-0.004600  -124.000000
0.000700  -124.000000
0.005200  -124.000000
0.012000  -124.000000
0.011200  -124.000000
0.008200  -124.000000
0.009000  -124.000000
0.006700  -124.000000
0.005200  -124.000000
0.004500  -124.000000
0.006700  -124.000000
0.006700  -124.000000
0.009700  -124.000000
0.008200  -123.900000
0.005200  -123.900000
0.001500  -123.900000
-0.004600  -123.900000
-0.006800  -123.900000
-0.012000  -123.900000
-0.015000  -123.900000
-0.014300  -123.900000
-0.010500  -123.900000
-0.008300  -123.900000
-0.006800  -123.900000
-0.003000  -123.900000
-0.001500  -123.900000
0.000700  -123.900000
-0.000800  -123.900000
-0.000800  -123.900000
0.003000  -123.900000
0.003000  -123.900000
0.007500  -123.900000
0.005200  -123.900000
0.005200  -123.900000
0.005200  -123.900000
0.003000  -123.900000
0.010500  -123.900000
0.011200  -123.900000
0.012700  -123.900000
0.010500  -123.900000
0.004500  -123.900000
0.000000  -123.900000
-0.006000  -123.900000
-0.004600  -123.900000
-0.005300  -123.900000
-0.001500  -123.900000
0.003000  -123.800000
0.005200  -123.800000
0.003000  -123.800000
0.001500  -123.800000
0.000700  -123.800000
0.000700  -123.800000
0.003000  -123.800000
0.002200  -123.800000
0.002200  -123.800000
0.003000  -123.800000
0.000700  -123.800000
0.000000  -123.800000
0.000700  -123.800000
0.001500  -123.800000
0.001500  -123.800000
0.002200  -123.700000
0.001500  -123.700000
-0.000800  -123.700000
0.000700  -123.700000
-0.002300  -123.700000
-0.000800  -123.700000
0.001500  -123.700000
0.002200  -123.700000
0.006700  -123.700000
0.008200  -123.700000
0.009000  -123.600000
0.005200  -123.600000
0.000700  -123.600000
-0.006800  -123.600000
-0.008300  -123.600000
-0.009100  -123.600000
-0.008300  -123.600000
-0.003800  -123.600000
0.000700  -123.600000
0.005200  -123.600000
0.006700  -123.500000
0.010500  -123.500000
0.012000  -123.500000
0.010500  -123.500000
0.009000  -123.500000
0.003700  -123.500000
-0.003800  -123.500000
-0.010500  -123.500000
-0.010500  -123.500000
-0.006000  -123.500000
-0.006800  -123.400000
-0.004600  -123.400000
-0.003000  -123.400000
-0.003000  -123.400000
0.001500  -123.400000
0.003000  -123.400000
0.005200  -123.400000
0.012000  -123.400000
0.016500  -123.400000
0.018000  -123.300000
0.015700  -123.300000
0.009000  -123.300000
0.003700  -123.300000
-0.001500  -123.300000
-0.006000  -123.300000
-0.005300  -123.200000
-0.003000  -123.200000
-0.001500  -123.200000
0.002200  -123.200000
0.003700  -123.200000
0.004500  -123.100000
0.000700  -123.100000
-0.000800  -123.100000
0.002200  -123.100000
0.000700  -123.000000
0.005200  -123.000000
0.006700  -123.000000
0.008200  -123.000000
0.012000  -122.900000
0.006000  -122.900000
0.006700  -122.900000
0.004500  -122.900000
0.000700  -122.800000
-0.001500  -122.800000
-0.010500  -122.700000
-0.011300  -122.700000
-0.009100  -122.600000
-0.004600  -122.600000
0.000700  -122.600000
0.003000  -122.500000
0.006700  -122.500000
0.007500  -122.400000
0.006700  -122.400000
0.004500  -122.400000
0.003000  -122.400000
0.005200  -122.300000
0.004500  -122.300000
0.005200  -122.200000
0.003700  -122.200000
-0.003000  -122.100000
-0.003000  -122.000000
-0.004600  -122.000000
-0.000800  -121.900000
-0.000800  -121.900000
-0.000800  -121.800000
0.000700  -121.700000
-0.005300  -121.700000
-0.003800  -121.600000
-0.001500  -121.500000
0.001500  -121.500000
0.009000  -121.400000
0.009000  -121.400000
0.012000  -121.300000
0.012000  -121.200000
0.011200  -121.200000
0.013500  -121.100000
0.012700  -121.100000
0.012700  -121.000000
0.005200  -120.900000
-0.001500  -120.800000
-0.006000  -120.700000
-0.012000  -120.700000
-0.011300  -120.600000
-0.012000  -120.500000
-0.011300  -120.400000
-0.008300  -120.300000
-0.006000  -120.200000
0.001500  -120.200000
0.005200  -120.100000
0.009700  -120.000000
0.015000  -119.900000
0.012700  -119.800000
0.012000  -119.700000
0.005200  -119.700000
0.001500  -119.600000
0.004500  -119.500000
0.001500  -119.400000
0.001500  -119.300000
-0.001500  -119.300000
-0.002300  -119.200000
-0.000800  -119.000000
0.000000  -118.900000
0.001500  -118.800000
0.000700  -118.800000
0.000700  -118.600000
-0.004600  -118.500000
-0.001500  -118.400000
0.000700  -118.300000
-0.001500  -118.200000
0.000700  -118.100000
0.000700  -118.000000
0.005200  -117.900000
0.004500  -117.800000
0.003000  -117.700000
0.004500  -117.600000
0.000700  -117.500000
0.003700  -117.400000
-0.000800  -117.300000
-0.003000  -117.200000
0.001500  -117.100000
0.005200  -117.000000
0.009000  -116.800000
0.007500  -116.700000
0.005200  -116.600000
-0.000800  -116.500000
-0.001500  -116.300000
-0.003000  -116.200000
-0.008300  -116.100000
-0.003800  -116.000000
-0.002300  -115.900000
0.003700  -115.700000
0.006700  -115.600000
0.001500  -115.500000
0.002200  -115.400000
-0.003000  -115.200000
-0.003000  -115.100000
-0.000800  -115.000000
-0.003000  -114.900000
-0.001500  -114.800000
-0.003000  -114.600000
-0.002300  -114.500000
-0.002300  -114.300000
0.000000  -114.200000
0.001500  -114.000000
0.002200  -113.900000
0.004500  -113.800000
0.003000  -113.600000
0.006000  -113.500000
0.006700  -113.400000
0.008200  -113.200000
0.012000  -113.100000
0.010500  -113.000000
0.012000  -112.800000
0.014200  -112.600000
0.009700  -112.500000
0.006700  -112.400000
0.001500  -112.200000
-0.001500  -112.100000
-0.004600  -112.000000
-0.008300  -111.800000
-0.007500  -111.600000
-0.007500  -111.500000
-0.005300  -111.400000
-0.003000  -111.200000
-0.003000  -111.100000
0.001500  -110.900000
-0.000800  -110.800000
0.000700  -110.700000
0.002200  -110.500000
0.000700  -110.400000
0.000700  -110.200000
-0.002300  -110.100000
-0.001500  -109.900000
0.001500  -109.800000
0.004500  -109.700000
0.009000  -109.500000
0.010500  -109.400000
0.011200  -109.200000
0.010500  -109.100000
0.010500  -108.900000
0.010500  -108.800000
0.006700  -108.600000
0.005200  -108.500000
0.004500  -108.300000
0.001500  -108.100000
-0.001500  -108.000000
-0.004600  -107.800000
-0.005300  -107.700000
0.000700  -107.600000
0.003000  -107.400000
0.005200  -107.200000
-0.000800  -107.100000
-0.008300  -106.900000
-0.010500  -106.800000
-0.012800  -106.600000
-0.009800  -106.500000
-0.012800  -106.300000
-0.010500  -106.200000
-0.006000  -106.000000
-0.003000  -105.800000
0.003000  -105.700000
0.003700  -105.500000
0.006000  -105.300000
0.006000  -105.200000
0.005200  -105.100000
0.007500  -104.900000
0.005200  -104.700000
0.008200  -104.600000
0.012700  -104.400000
0.014200  -104.300000
0.017200  -104.100000
0.012700  -104.000000
0.010500  -103.800000
0.005200  -103.600000
0.003700  -103.500000
-0.000800  -103.300000
-0.008300  -103.100000
-0.005300  -103.000000
-0.005300  -102.800000
-0.000800  -102.700000
0.003700  -102.500000
0.007500  -102.400000
0.010500  -102.200000
0.010500  -102.000000
0.010500  -101.900000
0.005200  -101.700000
0.003000  -101.600000
-0.001500  -101.400000
-0.006800  -101.200000
-0.006000  -101.100000
-0.010500  -100.900000
-0.004600  -100.800000
0.001500  -100.600000
0.006000  -100.400000
0.012000  -100.300000
0.009000  -100.100000
0.009000  -99.900000
0.003000  -99.800000
-0.000800  -99.600000
-0.004600  -99.400000
-0.012800  -99.200000
-0.012800  -99.100000
-0.012000  -98.900000
-0.006800  -98.700000
-0.000800  -98.600000
0.005200  -98.400000
0.013500  -98.200000
0.017200  -98.000000
0.018000  -97.900000
0.020200  -97.700000
0.015000  -97.500000
0.009000  -97.300000
0.003000  -97.200000
-0.000800  -97.000000
-0.004600  -96.800000
-0.006800  -96.700000
-0.005300  -96.500000
-0.008300  -96.300000
-0.007500  -96.100000
-0.009100  -95.900000
-0.009800  -95.800000
-0.001500  -95.600000
0.005200  -95.400000
0.009000  -95.300000
0.009000  -95.100000
0.010500  -94.900000
0.007500  -94.700000
0.000700  -94.500000
-0.003000  -94.400000
-0.009800  -94.200000
-0.012800  -94.000000
-0.011300  -93.800000
-0.009100  -93.600000
-0.004600  -93.500000
-0.002300  -93.300000
0.000700  -93.200000
0.005200  -93.000000
0.004500  -92.800000
0.005200  -92.600000
0.001500  -92.400000
0.000700  -92.300000
-0.000800  -92.100000
-0.000800  -91.900000
0.001500  -91.700000
0.000700  -91.500000
0.008200  -91.400000
0.006700  -91.200000
0.006000  -91.000000
0.006700  -90.900000
0.006700  -90.700000
0.010500  -90.500000
0.008200  -90.300000
0.006000  -90.100000
-0.000800  -90.000000
0.001500  -89.800000
0.001500  -89.600000
0.000700  -89.400000
0.004500  -89.200000
-0.001500  -89.100000
0.000000  -88.900000
-0.000800  -88.700000
-0.000800  -88.500000
0.003700  -88.300000
0.004500  -88.100000
0.006000  -87.900000
0.003000  -87.800000
0.000700  -87.600000
-0.001500  -87.300000
-0.000800  -87.200000
0.000700  -87.000000
-0.000800  -86.800000
-0.003000  -86.600000
-0.006000  -86.400000
-0.003000  -86.300000
0.000000  -86.000000
0.004500  -85.900000
0.008200  -85.700000
0.006700  -85.500000
0.006000  -85.300000
0.003000  -85.100000
0.003700  -85.000000
0.005200  -84.800000
0.006000  -84.600000
0.005200  -84.500000
0.004500  -84.300000
0.006000  -84.100000
0.005200  -83.900000
0.006700  -83.700000
0.006000  -83.600000
0.004500  -83.400000
0.004500  -83.200000
-0.000800  -83.000000
-0.000800  -82.800000
0.000700  -82.700000
0.004500  -82.500000
0.006700  -82.400000
0.003000  -82.200000
0.001500  -82.000000
-0.003000  -81.800000
-0.000800  -81.600000
0.000700  -81.500000
-0.003800  -81.200000
-0.003800  -81.000000
-0.004600  -80.900000
0.000700  -80.700000
0.006700  -80.500000
0.009000  -80.300000
0.015700  -80.100000
0.016500  -79.900000
0.015700  -79.700000
0.014200  -79.600000
0.011200  -79.400000
0.009000  -79.200000
0.003000  -79.000000
-0.001500  -78.800000
-0.007500  -78.600000
-0.010500  -78.400000
-0.008300  -78.300000
-0.010500  -78.100000
-0.010500  -77.900000
-0.009800  -77.700000
-0.007500  -77.400000
-0.004600  -77.300000
-0.003800  -77.100000
-0.001500  -76.900000
0.000700  -76.700000
0.003000  -76.500000
0.007500  -76.300000
0.011200  -76.100000
0.012700  -75.900000
0.011200  -75.700000
0.009000  -75.500000
0.003700  -75.300000
-0.001500  -75.100000
-0.001500  -74.900000
0.008200  -74.700000
0.015700  -74.500000
0.015700  -74.300000
0.009700  -74.100000
0.003000  -73.900000
-0.004600  -73.700000
-0.015000  -73.500000
-0.023300  -73.300000
-0.028500  -73.100000
-0.024800  -72.900000
-0.018800  -72.800000
-0.010500  -72.500000
-0.001500  -72.400000
0.005200  -72.200000
0.014200  -72.000000
0.014200  -71.800000
0.018000  -71.600000
0.021700  -71.400000
0.018000  -71.200000
0.014200  -71.000000
0.005200  -70.800000
0.003700  -70.600000
-0.000800  -70.400000
-0.000800  -70.200000
-0.000800  -70.000000
-0.002300  -69.800000
0.001500  -69.700000
0.002200  -69.400000
0.008200  -69.300000
0.008200  -69.100000
0.007500  -68.900000
0.004500  -68.700000
-0.001500  -68.400000
0.000000  -68.300000
-0.005300  -68.100000
0.000000  -67.900000
0.005200  -67.700000
0.009000  -67.500000
0.012000  -67.300000
0.006700  -67.100000
0.008200  -66.900000
0.002200  -66.700000
-0.000800  -66.500000
-0.003000  -66.300000
-0.005300  -66.100000
-0.001500  -65.900000
-0.003000  -65.700000
0.000700  -65.500000
0.000700  -65.300000
-0.001500  -65.100000
0.000000  -64.900000
-0.004600  -64.700000
-0.004600  -64.500000
-0.012800  -64.400000
-0.014300  -64.100000
-0.009100  -63.900000
-0.008300  -63.700000
-0.004600  -63.500000
-0.003000  -63.400000
0.004500  -63.100000
0.007500  -63.000000
0.008200  -62.700000
0.009700  -62.600000
0.006700  -62.400000
0.010500  -62.200000
0.016500  -62.000000
0.016500  -61.800000
0.018000  -61.600000
0.012700  -61.400000
0.006000  -61.200000
-0.000800  -61.000000
-0.016500  -60.800000
-0.022500  -60.600000
-0.027800  -60.400000
-0.024000  -60.300000
-0.017300  -60.100000
-0.009100  -59.900000
0.005200  -59.700000
0.009700  -59.500000
0.014200  -59.300000
0.012700  -59.100000
0.009000  -58.900000
0.005200  -58.700000
-0.001500  -58.500000
-0.000800  -58.300000
-0.003000  -58.100000
0.000700  -58.000000
0.005200  -57.700000
0.003000  -57.600000
0.004500  -57.400000
0.005200  -57.200000
0.010500  -57.000000
0.010500  -56.800000
0.010500  -56.600000
0.008200  -56.400000
-0.000800  -56.200000
-0.002300  -56.000000
-0.003800  -55.800000
-0.003000  -55.600000
0.006700  -55.400000
0.015700  -55.300000
0.019500  -55.000000
0.017200  -54.900000
0.010500  -54.700000
0.002200  -54.500000
-0.005300  -54.300000
-0.010500  -54.100000
-0.005300  -53.900000
-0.003000  -53.700000
-0.003000  -53.500000
0.000000  -53.300000
-0.006000  -53.100000
-0.012000  -52.900000
-0.016500  -52.700000
-0.018800  -52.500000
-0.012000  -52.300000
-0.006000  -52.100000
0.008200  -51.900000
0.016500  -51.700000
0.018000  -51.500000
0.019500  -51.300000
0.015700  -51.100000
0.018700  -50.900000
0.019500  -50.800000
0.015000  -50.500000
0.010500  -50.400000
0.002200  -50.200000
-0.005300  -50.000000
-0.010500  -49.800000
-0.010500  -49.600000
-0.005300  -49.400000
0.000700  -49.200000
0.006000  -49.000000
0.010500  -48.800000
0.012000  -48.600000
0.009000  -48.400000
0.006700  -48.200000
0.000700  -48.000000
-0.003800  -47.800000
-0.009100  -47.700000
-0.012000  -47.500000
-0.005300  -47.300000
-0.004600  -47.100000
-0.003000  -46.800000
0.001500  -46.700000
0.000700  -46.400000
0.000700  -46.300000
0.002200  -46.000000
0.005200  -45.900000
0.012000  -45.600000
0.019500  -45.500000
0.021000  -45.200000
0.018700  -45.000000
0.014200  -44.800000
0.007500  -44.600000
0.006000  -44.400000
0.003700  -44.200000
-0.003800  -44.000000
-0.010500  -43.800000
-0.016500  -43.600000
-0.025600  -43.400000
-0.028500  -43.200000
-0.023300  -43.000000
-0.015800  -42.800000
-0.007500  -42.500000
0.000700  -42.300000
0.008200  -42.100000
0.013500  -41.900000
0.016500  -41.700000
0.024700  -41.400000
0.027000  -41.200000
0.025500  -41.000000
0.015700  -40.800000
0.000000  -40.600000
-0.012000  -40.400000
-0.032300  -40.100000
-0.040500  -39.900000
-0.035300  -39.700000
-0.023300  -39.500000
-0.003800  -39.300000
0.012000  -39.100000
0.025500  -38.800000
0.027700  -38.600000
0.034500  -38.400000
0.027700  -38.200000
0.021700  -37.900000
0.018700  -37.700000
0.006700  -37.500000
0.004500  -37.300000
-0.006800  -37.000000
-0.007500  -36.800000
-0.006000  -36.600000
-0.008300  -36.300000
0.000000  -36.100000
0.003000  -35.900000
0.009700  -35.600000
0.009000  -35.400000
0.003000  -35.200000
0.002200  -35.000000
0.001500  -34.700000
0.006700  -34.500000
-0.001500  -34.300000
-0.008300  -34.100000
-0.009800  -33.800000
-0.009100  -33.600000
0.002200  -33.300000
0.005200  -33.100000
0.012000  -32.900000
0.011200  -32.700000
0.016500  -32.400000
0.021700  -32.200000
0.015000  -32.000000
0.018700  -31.700000
0.009700  -31.500000
0.021000  -31.300000
0.045700  -31.000000
0.046500  -30.800000
0.042000  -30.600000
0.014200  -30.300000
-0.027000  -30.100000
-0.059300  -29.800000
-0.075800  -29.600000
-0.083300  -29.400000
-0.088500  -29.200000
-0.071300  -28.900000
-0.054000  -28.700000
-0.030000  -28.400000
-0.000800  -28.200000
0.027000  -28.000000
0.060700  -27.800000
0.072700  -27.500000
0.078000  -27.300000
0.078000  -27.000000
0.057000  -26.800000
0.030700  -26.600000
0.005200  -26.300000
-0.018100  -26.100000
-0.046500  -25.900000
-0.053300  -25.700000
-0.035300  -25.400000
-0.014300  -25.200000
0.000700  -24.900000
0.004500  -24.700000
-0.003000  -24.500000
-0.019500  -24.300000
-0.031500  -24.000000
-0.034600  -23.800000
-0.027000  -23.600000
-0.016500  -23.400000
-0.003000  -23.100000
0.012000  -22.900000
0.023200  -22.700000
0.042000  -22.500000
0.062200  -22.300000
0.072000  -22.100000
0.061500  -21.800000
0.048000  -21.600000
0.033000  -21.400000
0.011200  -21.200000
-0.007500  -20.900000
-0.021800  -20.700000
-0.033000  -20.500000
-0.051800  -20.300000
-0.063000  -20.100000
-0.057800  -19.900000
-0.037500  -19.800000
-0.011300  -19.600000
0.009000  -19.400000
0.028500  -19.200000
0.045000  -19.000000
0.050200  -18.900000
0.044200  -18.700000
0.033000  -18.500000
0.021000  -18.400000
-0.001500  -18.200000
-0.017300  -18.000000
-0.024000  -17.900000
-0.031500  -17.700000
-0.016500  -17.500000
-0.003000  -17.300000
0.014200  -17.200000
0.031500  -17.000000
0.031500  -16.800000
0.043500  -16.800000
0.042000  -16.700000
0.042700  -16.700000
0.039700  -16.700000
0.019500  -16.600000
0.000700  -16.600000
-0.020300  -16.500000
-0.033000  -16.500000
-0.042800  -16.400000
-0.045000  -16.400000
-0.049500  -16.400000
-0.055500  -16.300000
-0.045800  -16.300000
-0.012800  -16.200000
0.063000  -16.200000
0.120000  -16.200000
0.138700  -16.100000
0.155200  -16.100000
0.114000  -16.000000
0.044200  -16.000000
-0.025600  -16.200000
-0.106500  -16.400000
-0.138800  -16.700000
-0.156000  -16.900000
-0.137300  -17.100000
-0.081800  -17.400000
-0.027000  -17.600000
0.012700  -17.800000
0.019500  -18.000000
0.044200  -18.300000
0.072700  -18.500000
0.087700  -18.800000
0.082500  -19.000000
0.052500  -19.200000
0.017200  -19.500000
-0.027000  -19.700000
-0.054800  -19.900000
-0.061500  -20.200000
-0.055500  -20.400000
-0.046500  -20.700000
-0.044300  -20.800000
-0.037500  -20.900000
-0.026300  -21.000000
-0.021000  -21.100000
-0.030800  -21.200000
-0.030800  -21.400000
-0.019500  -21.500000
-0.012000  -21.600000
-0.000800  -21.700000
0.005200  -21.800000
-0.000800  -22.000000
-0.004600  -22.100000
-0.008300  -22.200000
-0.004600  -22.300000
0.002200  -22.400000
0.012000  -22.500000
0.030700  -22.600000
0.043500  -22.800000
0.045700  -22.900000
0.031500  -23.000000
0.012000  -22.900000
-0.012800  -22.700000
-0.036800  -22.500000
-0.048800  -22.400000
-0.045800  -22.200000
-0.016500  -22.100000
0.003000  -21.900000
0.021700  -21.800000
0.030000  -21.600000
0.030700  -21.400000
0.038200  -21.300000
0.030700  -21.100000
0.027700  -21.000000
0.018700  -20.800000
0.019500  -20.700000
0.019500  -20.500000
0.021700  -20.300000
0.030700  -20.200000
0.024000  -20.000000
0.024000  -19.800000
0.016500  -19.800000
0.012700  -19.700000
0.019500  -19.600000
0.020200  -19.500000
0.027700  -19.400000
0.027700  -19.300000
0.030700  -19.200000
0.034500  -19.100000
0.030700  -19.000000
0.025500  -18.900000
0.018700  -18.800000
0.010500  -18.700000
-0.003800  -18.600000
-0.016500  -18.500000
-0.038300  -18.500000
-0.054800  -18.400000
-0.049500  -18.300000
-0.040500  -18.200000
-0.025600  -18.100000
-0.009100  -18.000000
0.004500  -18.000000
0.016500  -18.000000
0.020200  -17.900000
0.021700  -17.900000
0.017200  -17.900000
0.008200  -17.900000
0.002200  -17.900000
-0.000800  -17.800000
-0.004600  -17.800000
-0.006800  -17.800000
-0.000800  -17.700000
0.015700  -17.700000
0.030000  -17.700000
0.027700  -17.700000
0.023200  -17.600000
0.006700  -17.600000
-0.019500  -17.600000
-0.033800  -17.600000
-0.039800  -17.600000
-0.031500  -17.600000
-0.021800  -17.500000
-0.003000  -17.500000
0.018000  -17.500000
0.021000  -17.500000
0.018000  -17.400000
0.015700  -17.400000
0.009000  -17.400000
0.003700  -17.400000
0.001500  -17.400000
-0.001500  -17.300000
-0.001500  -17.300000
-0.007500  -17.300000
-0.005300  -17.200000
-0.000800  -17.200000
-0.004600  -17.200000
-0.001500  -17.200000
-0.008300  -17.200000
-0.006800  -17.100000
-0.003000  -17.100000
0.002200  -17.100000
0.008200  -17.100000
0.003000  -17.000000
0.004500  -17.000000
-0.001500  -16.900000
-0.003000  -16.800000
-0.005300  -16.800000
-0.009100  -16.700000
-0.012000  -16.700000
-0.020300  -16.700000
-0.016500  -16.600000
-0.015800  -16.600000
-0.012000  -16.500000
-0.009100  -16.500000
-0.009800  -16.400000
-0.005300  -16.300000
-0.012800  -16.300000
-0.015000  -16.200000
-0.012000  -16.200000
-0.006800  -16.200000
0.006700  -16.100000
0.012000  -16.100000
0.021700  -16.000000
0.024700  -15.900000
0.018000  -15.800000
0.015700  -15.800000
0.010500  -15.700000
0.006700  -15.700000
0.004500  -15.600000
0.005200  -15.500000
0.005200  -15.400000
0.005200  -15.400000
0.003700  -15.300000
0.000000  -15.300000
0.003000  -15.200000
0.003000  -15.100000
0.007500  -15.100000
0.007500  -15.000000
0.008200  -14.900000
0.012700  -14.900000
0.016500  -14.800000
0.023200  -14.800000
0.021700  -14.700000
0.018000  -14.700000
0.012700  -14.600000
0.004500  -14.500000
0.006000  -14.500000
0.005200  -14.400000
0.003000  -14.400000
0.006700  -14.400000
0.007500  -14.300000
0.010500  -14.200000
0.009000  -14.200000
0.003000  -14.100000
-0.000800  -14.100000
-0.009100  -14.000000
-0.009800  -14.000000
-0.009100  -13.900000
-0.005300  -13.900000
-0.001500  -13.800000
0.001500  -13.800000
0.011200  -13.800000
0.015700  -13.700000
0.016500  -13.700000
0.012000  -13.700000
0.009000  -13.700000
0.004500  -13.600000
-0.004600  -13.600000
-0.011300  -13.600000
-0.023300  -13.600000
-0.027800  -13.500000
-0.027800  -13.500000
-0.015800  -13.500000
0.013500  -13.500000
0.023200  -13.500000
0.025500  -13.500000
0.021000  -13.500000
0.003000  -13.400000
-0.010500  -13.400000
-0.028500  -13.400000
-0.030800  -13.400000
-0.022500  -13.400000
-0.012000  -13.400000
0.007500  -13.300000
0.018700  -13.300000
0.019500  -13.300000
0.015700  -13.300000
0.013500  -13.300000
0.010500  -13.300000
0.008200  -13.300000
0.001500  -13.200000
-0.006800  -13.200000
-0.006800  -13.200000
-0.003000  -13.200000
0.003000  -13.200000
0.005200  -13.200000
0.009000  -13.200000
0.017200  -13.200000
0.016500  -13.100000
0.014200  -13.100000
0.005200  -13.100000
-0.004600  -13.100000
-0.014300  -13.100000
-0.032300  -13.100000
-0.036800  -13.100000
-0.027000  -13.100000
-0.008300  -13.000000
0.007500  -13.000000
0.018000  -13.000000
0.023200  -13.000000
0.018000  -12.900000
0.015700  -12.900000
0.006700  -12.900000
0.004500  -12.900000
0.006000  -12.900000
0.003700  -12.800000
0.003000  -12.800000
-0.003000  -12.800000
0.001500  -12.800000
0.004500  -12.700000
0.006000  -12.700000
0.003000  -12.700000
0.000700  -12.700000
0.000700  -12.700000
-0.001500  -12.600000
0.005200  -12.600000
0.002200  -12.600000
0.000700  -12.600000
0.003000  -12.600000
0.000700  -12.600000
0.005200  -12.500000
-0.002300  -12.500000
-0.005300  -12.500000
-0.007500  -12.500000
-0.012000  -12.500000
-0.004600  -12.400000
-0.002300  -12.400000
0.003700  -12.400000
0.012000  -12.400000
0.015700  -12.300000
0.016500  -12.300000
0.009700  -12.300000
0.001500  -12.300000
-0.001500  -12.300000
-0.004600  -12.200000
-0.005300  -12.200000
-0.003800  -12.200000
0.000700  -12.200000
0.008200  -12.200000
0.013500  -12.200000
0.018700  -12.200000
0.027000  -12.200000
0.025500  -12.100000
0.021700  -12.100000
0.023200  -12.100000
0.026200  -12.100000
0.026200  -12.100000
0.012000  -12.000000
-0.007500  -12.000000
-0.031500  -12.000000
-0.057000  -12.000000
-0.078000  -12.000000
-0.087800  -11.900000
-0.069800  -11.900000
-0.042000  -11.900000
-0.009800  -11.900000
0.024000  -11.900000
0.037500  -11.900000
0.038200  -11.800000
0.038200  -11.800000
0.030700  -11.800000
0.033000  -11.800000
0.033700  -11.800000
0.029200  -11.700000
0.015700  -11.700000
-0.002300  -11.700000
-0.004600  -11.700000
-0.012800  -11.700000
-0.005300  -11.700000
0.000000  -11.700000
-0.009800  -11.700000
-0.009800  -11.600000
-0.017300  -11.600000
-0.012000  -11.600000
-0.009100  -11.600000
-0.006800  -11.500000
0.002200  -11.500000
0.002200  -11.500000
0.012700  -11.500000
0.012700  -11.500000
0.013500  -11.400000
0.017200  -11.400000
0.010500  -11.400000
0.014200  -11.300000
0.008200  -11.300000
0.009700  -11.300000
0.012000  -11.300000
0.005200  -11.300000
0.004500  -11.300000
-0.005300  -11.300000
-0.003000  -11.200000
-0.001500  -11.200000
0.000000  -11.200000
0.004500  -11.100000
0.003000  -11.100000
0.009700  -11.100000
0.009700  -11.100000
0.010500  -11.100000
0.010500  -11.000000
0.005200  -11.000000
0.001500  -11.000000
-0.005300  -10.900000
-0.004600  -10.900000
-0.006000  -10.900000
-0.004600  -10.900000
-0.003800  -10.800000
-0.008300  -10.800000
-0.003000  -10.800000
-0.003000  -10.800000
0.002200  -10.800000
0.010500  -10.800000
0.016500  -10.800000
0.022500  -10.700000
0.023200  -10.700000
0.018700  -10.700000
-0.001500  -10.700000
-0.017300  -10.600000
-0.036800  -10.600000
-0.048000  -10.600000
-0.036800  -10.600000
-0.021000  -10.500000
0.011200  -10.500000
0.025500  -10.500000
0.034500  -10.500000
0.039700  -10.500000
0.027000  -10.400000
0.018000  -10.400000
0.000700  -10.400000
-0.005300  -10.400000
-0.003000  -10.400000
-0.001500  -10.400000
0.000700  -10.400000
-0.003000  -10.300000
0.001500  -10.300000
-0.006800  -10.300000
-0.018100  -10.300000
-0.023300  -10.300000
-0.033800  -10.300000
-0.029300  -10.200000
-0.015800  -10.200000
-0.003800  -10.200000
0.003700  -10.200000
0.007500  -10.200000
0.018000  -10.100000
0.023200  -10.100000
0.026200  -10.100000
0.028500  -10.100000
0.021000  -10.100000
0.015700  -10.100000
0.010500  -10.000000
0.009000  -10.000000
0.006700  -10.000000
0.000000  -10.000000
-0.002300  -10.000000
-0.004600  -10.000000
0.000700  -10.000000
0.008200  -10.000000
0.009000  -10.000000
0.008200  -10.000000
0.006000  -10.000000
0.000700  -10.000000
-0.003800  -10.000000
-0.008300  -10.000000
-0.014300  -10.000000
-0.009800  -10.000000
-0.001500  -10.000000
0.008200  -10.000000
0.014200  -10.000000
0.010500  -10.000000
0.012000  -10.000000
0.009000  -10.000000
0.001500  -10.000000
-0.000800  -10.000000
-0.007500  -10.000000
-0.010500  -10.000000
-0.009100  -10.000000
-0.002300  -10.000000
0.006700  -10.000000
0.008200  -10.000000
0.003700  -10.000000
-0.002300  -10.000000
-0.008300  -10.000000
-0.010500  -10.000000
-0.010500  -10.000000
-0.012800  -10.000000
-0.014300  -10.000000
-0.006800  -10.000000
0.003000  -10.000000
0.009700  -10.000000
0.018700  -10.000000
0.020200  -10.000000
0.021000  -10.000000
0.021000  -10.000000
0.009000  -10.000000
-0.002300  -10.000000
-0.010500  -10.000000
-0.012800  -10.000000
-0.014300  -10.000000
-0.017300  -10.000000
-0.011300  -10.000000
-0.003000  -10.000000
0.003700  -10.000000
0.011200  -10.000000
0.018000  -10.000000
0.029200  -10.000000
0.024000  -10.000000
0.019500  -10.000000
0.014200  -10.000000
0.009000  -10.000000
0.009000  -10.000000
0.006000  -10.000000
0.004500  -10.000000
-0.001500  -10.000000
-0.008300  -10.000000
-0.019500  -10.000000
-0.027800  -10.000000
-0.023300  -10.000000
-0.017300  -10.000000
-0.009800  -10.000000
-0.004600  -10.000000
0.002200  -10.100000
0.012000  -10.100000
0.010500  -10.100000
0.010500  -10.100000
0.021000  -10.100000
0.028500  -10.100000
0.027700  -10.100000
0.013500  -10.100000
0.003000  -10.100000
-0.006800  -10.100000
-0.018800  -10.200000
-0.026300  -10.200000
-0.031500  -10.200000
-0.030000  -10.200000
-0.023300  -10.200000
-0.006000  -10.200000
0.002200  -10.200000
-0.000800  -10.200000
0.007500  -10.200000
0.014200  -10.200000
0.022500  -10.200000
0.027700  -10.200000
0.024700  -10.200000
0.022500  -10.200000
0.012000  -10.200000
0.003700  -10.200000
0.000700  -10.200000
-0.003000  -10.200000
-0.002300  -10.200000
-0.003000  -10.200000
-0.000800  -10.300000
-0.001500  -10.300000
-0.003000  -10.300000
0.000000  -10.300000
0.006000  -10.300000
0.017200  -10.300000
0.020200  -10.300000
0.019500  -10.300000
0.012000  -10.300000
0.000700  -10.300000
-0.006800  -10.300000
-0.012000  -10.300000
-0.013500  -10.300000
-0.021800  -10.300000
-0.024000  -10.300000
-0.019500  -10.300000
-0.012800  -10.300000
-0.002300  -10.300000
0.002200  -10.300000
0.003000  -10.300000
0.004500  -10.300000
0.005200  -10.300000
0.010500  -10.300000
0.012700  -10.300000
0.012000  -10.300000
0.012000  -10.300000
0.009000  -10.300000
0.006700  -10.300000
0.006000  -10.300000
0.005200  -10.300000
0.010500  -10.300000
0.008200  -10.300000
0.004500  -10.300000
0.005200  -10.300000
0.006000  -10.300000
0.019500  -10.300000
0.028500  -10.300000
0.024700  -10.300000
0.015000  -10.300000
0.000700  -10.300000
-0.012800  -10.400000
-0.030800  -10.400000
-0.050300  -10.400000
-0.058500  -10.400000
-0.044300  -10.400000
-0.023300  -10.400000
-0.001500  -10.400000
0.016500  -10.400000
0.027000  -10.400000
0.030700  -10.400000
0.028500  -10.400000
0.019500  -10.400000
0.009700  -10.400000
0.003700  -10.400000
0.000700  -10.400000
0.006000  -10.400000
0.027000  -10.400000
0.045000  -10.400000
0.048700  -10.400000
0.038200  -10.400000
0.012000  -10.400000
-0.015800  -10.400000
-0.036800  -10.400000
-0.049500  -10.400000
-0.046500  -10.400000
-0.035300  -10.400000
-0.015800  -10.400000
0.000700  -10.400000
0.012000  -10.400000
0.018000  -10.400000
0.015700  -10.400000
0.012700  -10.400000
0.009000  -10.400000
0.007500  -10.400000
0.003700  -10.400000
-0.003000  -10.400000
-0.008300  -10.400000
-0.009100  -10.400000
-0.005300  -10.400000
0.002200  -10.400000
0.012700  -10.400000
0.018000  -10.400000
0.021700  -10.400000
0.024000  -10.400000
0.017200  -10.400000
0.009000  -10.400000
-0.002300  -10.400000
-0.007500  -10.400000
-0.010500  -10.400000
-0.014300  -10.400000
-0.011300  -10.400000
-0.006000  -10.400000
0.000000  -10.400000
-0.001500  -10.400000
-0.004600  -10.400000
-0.004600  -10.400000
-0.006000  -10.400000
-0.003000  -10.400000
-0.003800  -10.400000
-0.001500  -10.400000
0.006700  -10.400000
0.011200  -10.400000
0.010500  -10.400000
0.006700  -10.400000
0.005200  -10.400000
0.003700  -10.400000
0.003000  -10.400000
0.005200  -10.400000
0.003000  -10.400000
0.003000  -10.400000
0.000700  -10.400000
0.000700  -10.400000
0.005200  -10.400000
0.003000  -10.400000
0.006700  -10.400000
0.009700  -10.400000
0.006700  -10.400000
0.004500  -10.400000
-0.003000  -10.400000
-0.003000  -10.400000
-0.004600  -10.400000
-0.004600  -10.400000
-0.004600  -10.400000
-0.001500  -10.400000
0.000700  -10.400000
-0.000800  -10.400000
0.003000  -10.400000
0.003700  -10.400000
0.006000  -10.400000
0.010500  -10.400000
0.014200  -10.400000
0.011200  -10.400000
0.003700  -10.400000
-0.003000  -10.400000
-0.008300  -10.400000
-0.007500  -10.400000
-0.006800  -10.400000
-0.004600  -10.400000
-0.004600  -10.400000
-0.000800  -10.400000
0.004500  -10.400000
0.006700  -10.400000
0.010500  -10.400000
0.010500  -10.400000
0.009000  -10.400000
0.006700  -10.400000
0.008200  -10.400000
0.008200  -10.400000
0.003700  -10.400000
0.002200  -10.400000
-0.004600  -10.400000
-0.006000  -10.400000
-0.005300  -10.400000
-0.005300  -10.400000
-0.004600  -10.400000
-0.008300  -10.400000
-0.005300  -10.400000
0.009000  -10.400000
0.028500  -10.400000
0.030000  -10.400000
0.023200  -10.400000
0.006700  -10.400000
-0.014300  -10.400000
-0.024000  -10.400000
-0.034600  -10.400000
-0.031500  -10.400000
-0.024000  -10.400000
-0.010500  -10.400000
0.007500  -10.400000
0.018000  -10.400000
0.027000  -10.400000
0.033000  -10.400000
0.031500  -10.400000
0.027700  -10.400000
0.020200  -10.400000
0.005200  -10.400000
0.003000  -10.400000
-0.002300  -10.400000
-0.012800  -10.400000
-0.020300  -10.400000
-0.027000  -10.400000
-0.024800  -10.400000
-0.024800  -10.400000
-0.019500  -10.400000
-0.006000  -10.400000
0.006000  -10.400000
0.016500  -10.400000
0.020200  -10.400000
0.020200  -10.400000
0.016500  -10.400000
0.015700  -10.400000
0.010500  -10.400000
0.007500  -10.400000
0.003000  -10.400000
0.001500  -10.400000
0.009000  -10.400000
0.008200  -10.400000
0.012000  -10.400000
0.012000  -10.400000
0.008200  -10.400000
0.006000  -10.400000
-0.001500  -10.400000
-0.001500  -10.400000
-0.003000  -10.400000
-0.009100  -10.400000
-0.011300  -10.400000
-0.014300  -10.400000
-0.012000  -10.400000
-0.010500  -10.400000
-0.009100  -10.400000
-0.002300  -10.400000
-0.003000  -10.400000
-0.003000  -10.400000
-0.000800  -10.400000
-0.000800  -10.400000
0.006000  -10.400000
0.010500  -10.400000
0.015000  -10.400000
0.018000  -10.400000
0.015700  -10.400000
0.017200  -10.400000
0.012700  -10.400000
0.008200  -10.400000
0.000700  -10.400000
-0.003000  -10.400000
-0.005300  -10.400000
-0.010500  -10.400000
-0.006000  -10.400000
-0.003800  -10.400000
-0.000800  -10.400000
0.001500  -10.400000
0.003000  -10.400000
0.003700  -10.400000
0.000700  -10.400000
0.001500  -10.400000
0.000000  -10.400000
0.004500  -10.400000
0.006700  -10.400000
0.005200  -10.400000
0.005200  -10.400000
0.001500  -10.400000
-0.000800  -10.400000
-0.003000  -10.400000
-0.004600  -10.400000
-0.004600  -10.400000
-0.003800  -10.400000
-0.003000  -10.400000
0.000700  -10.400000
0.002200  -10.400000
0.003700  -10.400000
0.005200  -10.400000
0.006700  -10.400000
0.004500  -10.400000
0.005200  -10.400000
0.010500  -10.400000
0.009000  -10.400000
0.003700  -10.400000
-0.003000  -10.400000
-0.009800  -10.400000
-0.010500  -10.400000
-0.008300  -10.400000
-0.008300  -10.400000
-0.005300  -10.400000
0.000700  -10.400000
0.007500  -10.400000
0.012000  -10.400000
0.014200  -10.400000
0.023200  -10.400000
0.033000  -10.400000
0.029200  -10.400000
0.019500  -10.400000
0.001500  -10.400000
-0.018100  -10.400000
-0.030000  -10.400000
-0.036100  -10.400000
-0.032300  -10.400000
-0.029300  -10.400000
-0.018800  -10.400000
0.000700  -10.400000
0.013500  -10.400000
0.021000  -10.400000
0.026200  -10.400000
0.019500  -10.400000
0.012700  -10.400000
0.009000  -10.400000
0.003700  -10.400000
0.000000  -10.400000
-0.005300  -10.400000
-0.003000  -10.400000
-0.000800  -10.400000
0.001500  -10.400000
0.004500  -10.400000
0.008200  -10.400000
0.010500  -10.400000
0.004500  -10.400000
0.004500  -10.400000
0.000700  -10.400000
-0.000800  -10.400000
-0.000800  -10.400000
-0.003800  -10.400000
0.001500  -10.400000
0.002200  -10.400000
0.003000  -10.400000
0.004500  -10.400000
0.003000  -10.400000
0.001500  -10.400000
0.000700  -10.400000
0.003000  -10.400000
0.002200  -10.400000
0.000700  -10.400000
0.000700  -10.400000
-0.003000  -10.400000
-0.001500  -10.400000
-0.000800  -10.400000
0.001500  -10.400000
0.003700  -10.400000
0.002200  -10.400000
0.006700  -10.400000
0.003000  -10.400000
0.005200  -10.400000
0.006700  -10.400000
0.003000  -10.400000
0.006700  -10.400000
0.006000  -10.400000
0.006700  -10.400000
0.006000  -10.400000
0.003700  -10.400000
0.000700  -10.400000
-0.003000  -10.400000
-0.003000  -10.400000
-0.003000  -10.400000
0.000000  -10.400000
0.000000  -10.400000
0.000000  -10.400000
0.000700  -10.400000
0.002200  -10.400000
0.000700  -10.400000
-0.000800  -10.400000
0.002200  -10.400000
0.002200  -10.400000
0.002200  -10.400000
0.001500  -10.400000
0.005200  -10.400000
0.005200  -10.400000
0.003000  -10.400000
0.005200  -10.400000
0.004500  -10.400000
0.003700  -10.400000
0.003000  -10.400000
-0.000800  -10.400000
-0.003000  -10.400000
-0.005300  -10.400000
-0.001500  -10.400000
0.001500  -10.400000
0.001500  -10.400000
0.004500  -10.400000
0.003000  -10.400000
0.000700  -10.400000
-0.001500  -10.400000
-0.000800  -10.400000
0.002200  -10.400000
0.007500  -10.400000
0.009000  -10.400000
0.001500  -10.400000
0.000700  -10.400000
0.000700  -10.400000
-0.000800  -10.400000
-0.000800  -10.400000
-0.003000  -10.400000
-0.001500  -10.400000
-0.003000  -10.400000
0.000000  -10.400000
0.000700  -10.400000
0.000700  -10.400000
0.001500  -10.400000
0.004500  -10.400000
0.006000  -10.400000
0.004500  -10.400000
0.003000  -10.400000
0.001500  -10.400000
0.000700  -10.400000
0.000700  -10.400000
0.000700  -10.400000
0.003000  -10.400000
0.001500  -10.400000
-0.001500  -10.400000
-0.001500  -10.400000
-0.001500  -10.400000
0.000700  -10.400000
0.001500  -10.400000
-0.000800  -10.400000
-0.000800  -10.400000
0.000700  -10.400000
0.003700  -10.400000
0.005200  -10.400000
0.005200  -10.400000
0.006000  -10.400000
0.005200  -10.400000
0.006000  -10.400000
0.008200  -10.400000
0.006700  -10.500000
0.006700  -10.500000
0.003000  -10.500000
-0.000800  -10.500000
0.001500  -10.500000
0.003000  -10.500000
0.007500  -10.500000
0.004500  -10.500000
0.003000  -10.500000
0.003000  -10.500000
-0.001500  -10.500000
-0.001500  -10.500000
-0.004600  -10.500000
-0.001500  -10.500000
0.000000  -10.500000
-0.003000  -10.500000
-0.000800  -10.500000
0.000700  -10.500000
0.000700  -10.500000
0.003000  -10.500000
0.001500  -10.600000
0.000700  -10.600000
0.005200  -10.600000
0.005200  -10.600000
0.005200  -10.600000
0.003000  -10.600000
0.001500  -10.600000
0.003000  -10.600000
0.001500  -10.600000
0.001500  -10.600000
0.000000  -10.600000
-0.000800  -10.600000
0.000000  -10.600000
-0.001500  -10.600000
-0.000800  -10.600000
0.000700  -10.600000
0.000700  -10.600000
0.002200  -10.600000
-0.000800  -10.600000
0.000000  -10.600000
0.004500  -10.600000
0.003000  -10.600000
0.006000  -10.600000
0.006700  -10.600000
0.006700  -10.600000
0.005200  -10.600000
0.003000  -10.600000
0.004500  -10.600000
0.000700  -10.700000
0.003000  -10.700000
0.001500  -10.700000
-0.001500  -10.700000
0.001500  -10.700000
0.000700  -10.700000
0.000700  -10.700000
-0.000800  -10.700000
-0.001500  -10.700000
0.000700  -10.700000
-0.000800  -10.800000
0.001500  -10.800000
0.001500  -10.800000
-0.001500  -10.800000
0.002200  -10.800000
0.004500  -10.800000
0.005200  -10.800000
0.005200  -10.800000
0.003700  -10.800000
0.005200  -10.800000
0.003700  -10.800000
0.002200  -10.800000
0.000700  -10.800000
-0.000800  -10.800000
-0.000800  -10.800000
-0.000800  -10.900000
-0.000800  -10.900000
-0.001500  -10.900000
0.003000  -10.900000
0.004500  -10.900000
0.001500  -10.900000
0.003700  -10.900000
-0.000800  -11.000000
-0.000800  -11.000000
0.001500  -11.000000
0.001500  -11.000000
0.007500  -11.000000
0.010500  -11.000000
0.012700  -11.000000
0.009000  -11.000000
0.004500  -11.000000
0.003700  -11.000000
0.000000  -11.100000
0.001500  -11.100000
0.000700  -11.100000
0.000700  -11.100000
0.001500  -11.100000
-0.000800  -11.100000
-0.001500  -11.100000
-0.005300  -11.100000
-0.003000  -11.200000
-0.003800  -11.200000
-0.005300  -11.200000
-0.002300  -11.200000
-0.006800  -11.200000
-0.005300  -11.200000
-0.003800  -11.200000
-0.003000  -11.300000
0.005200  -11.300000
0.006700  -11.300000
0.011200  -11.300000
0.008200  -11.300000
0.004500  -11.300000
0.004500  -11.300000
0.000000  -11.300000
0.004500  -11.300000
0.001500  -11.300000
0.001500  -11.400000
0.000000  -11.400000
-0.003000  -11.400000
0.000700  -11.400000
-0.000800  -11.400000
0.006700  -11.500000
0.006700  -11.500000
0.005200  -11.500000
0.006000  -11.500000
-0.000800  -11.500000
0.001500  -11.600000
0.000000  -11.600000
-0.000800  -11.600000
-0.000800  -11.600000
-0.000800  -11.600000
0.006700  -11.700000
0.004500  -11.700000
0.002200  -11.700000
0.001500  -11.700000
-0.004600  -11.700000
-0.003000  -11.800000
-0.001500  -11.800000
0.000700  -11.800000
0.004500  -11.800000
0.004500  -11.800000
0.004500  -11.900000
0.005200  -11.900000
0.004500  -11.900000
0.003700  -12.000000
0.003700  -12.000000
0.004500  -12.100000
0.004500  -12.100000
0.001500  -12.100000
-0.001500  -12.200000
-0.004600  -12.200000
-0.001500  -12.200000
-0.001500  -12.200000
-0.001500  -12.300000
-0.003000  -12.300000
-0.000800  -12.300000
0.002200  -12.400000
0.001500  -12.400000
0.004500  -12.500000
-0.000800  -12.500000
0.000700  -12.500000
0.003700  -12.600000
0.001500  -12.600000
0.006000  -12.600000
0.006000  -12.700000
0.010500  -12.700000
0.010500  -12.800000
0.006700  -12.800000
0.002200  -12.900000
-0.003000  -12.900000
-0.001500  -13.000000
-0.001500  -13.100000
-0.000800  -13.100000
0.003000  -13.100000
0.006000  -13.200000
0.007500  -13.200000
0.006700  -13.300000
0.006700  -13.300000
0.005200  -13.400000
0.003700  -13.400000
0.004500  -13.500000
0.006700  -13.500000
0.006700  -13.600000
0.002200  -13.600000
-0.001500  -13.700000
-0.003800  -13.800000
-0.001500  -13.900000
0.000700  -14.000000
-0.001500  -14.000000
-0.000800  -14.100000
-0.003000  -14.200000
-0.003800  -14.300000
-0.004600  -14.400000
-0.005300  -14.400000
-0.003000  -14.500000
-0.002300  -14.600000
-0.000800  -14.700000
0.003000  -14.700000
0.005200  -14.800000
0.007500  -14.900000
0.007500  -14.900000
-0.000800  -15.100000
-0.003000  -15.100000
-0.000800  -15.200000
0.000700  -15.300000
0.003000  -15.400000
0.003000  -15.500000
0.009000  -15.600000
0.012700  -15.700000
0.013500  -15.800000
0.012000  -15.900000
0.004500  -16.000000
0.003700  -16.100000
0.000700  -16.200000
-0.003000  -16.200000
-0.005300  -16.300000
-0.007500  -16.500000
-0.000800  -16.600000
0.005200  -16.700000
0.008200  -16.700000
0.004500  -16.800000
0.000000  -17.000000
-0.003000  -17.100000
-0.005300  -17.100000
-0.001500  -17.300000
0.000000  -17.400000
-0.000800  -17.500000
-0.000800  -17.600000
0.000700  -17.700000
0.002200  -17.800000
0.000700  -18.000000
0.003700  -18.100000
0.001500  -18.200000
0.001500  -18.300000
0.003700  -18.400000
0.001500  -18.500000
0.001500  -18.600000
-0.000800  -18.800000
0.001500  -18.900000
0.003000  -19.000000
0.005200  -19.100000
0.012700  -19.300000
0.009700  -19.400000
0.004500  -19.500000
0.001500  -19.600000
0.001500  -19.800000
0.003700  -19.900000
0.003000  -20.000000
0.002200  -20.200000
0.000700  -20.300000
-0.003000  -20.400000
-0.006000  -20.600000
-0.006800  -20.700000
-0.008300  -20.900000
-0.001500  -21.000000
0.000000  -21.200000
0.002200  -21.300000
0.006000  -21.400000
0.004500  -21.600000
0.006700  -21.700000
0.006700  -21.800000
0.006700  -22.000000
0.007500  -22.100000
0.006700  -22.200000
0.008200  -22.400000
0.004500  -22.500000
0.005200  -22.700000
0.006000  -22.800000
0.006700  -23.000000
0.006700  -23.100000
0.004500  -23.200000
0.000700  -23.400000
-0.001500  -23.500000
0.000000  -23.700000
0.000700  -23.800000
0.001500  -23.900000
0.000000  -24.100000
-0.003000  -24.200000
-0.003000  -24.400000
-0.003000  -24.500000
-0.003000  -24.700000
0.000000  -24.800000
0.003700  -24.900000
0.008200  -25.100000
0.006700  -25.200000
0.000700  -25.400000
-0.006800  -25.500000
-0.006800  -25.700000
-0.003800  -25.800000
-0.001500  -25.900000
0.001500  -26.100000
0.004500  -26.200000
0.004500  -26.400000
0.003000  -26.500000
-0.000800  -26.600000
-0.000800  -26.800000
0.001500  -26.900000
0.003000  -27.000000
0.002200  -27.200000
0.001500  -27.400000
0.001500  -27.500000
-0.001500  -27.700000
-0.001500  -27.800000
-0.006000  -27.900000
-0.006000  -28.000000
-0.005300  -28.100000
-0.004600  -28.300000
0.000700  -28.400000
0.003000  -28.500000
0.003700  -28.700000
0.005200  -28.800000
0.005200  -28.900000
0.007500  -29.000000
0.006700  -29.200000
0.007500  -29.300000
0.005200  -29.400000
0.005200  -29.600000
0.006700  -29.700000
0.006700  -29.800000
0.003000  -29.900000
0.003000  -30.100000
0.004500  -30.200000
0.000700  -30.300000
0.000000  -30.500000
-0.006000  -30.600000
-0.010500  -30.700000
-0.012800  -30.900000
-0.012000  -31.000000
-0.002300  -31.100000
0.001500  -31.300000
0.003700  -31.400000
0.006700  -31.600000
0.009000  -31.700000
0.010500  -31.900000
0.013500  -32.000000
0.014200  -32.100000
0.014200  -32.300000
0.016500  -32.400000
0.009000  -32.500000
0.002200  -32.700000
0.000000  -32.800000
-0.000800  -33.000000
0.001500  -33.100000
0.000000  -33.200000
0.003000  -33.300000
0.006700  -33.500000
0.005200  -33.700000
0.003000  -33.800000
0.001500  -33.900000
-0.000800  -34.100000
-0.007500  -34.200000
-0.011300  -34.300000
-0.012800  -34.500000
-0.015000  -34.600000
-0.015800  -34.700000
-0.016500  -34.900000
-0.012800  -35.100000
-0.008300  -35.200000
-0.002300  -35.300000
0.006700  -35.500000
0.014200  -35.600000
0.015700  -35.800000
0.015700  -35.900000
0.012700  -36.000000
0.006700  -36.100000
0.005200  -36.300000
0.006700  -36.500000
0.004500  -36.600000
-0.002300  -36.700000
-0.006000  -36.900000
-0.012000  -37.000000
-0.014300  -37.100000
-0.009800  -37.300000
-0.005300  -37.400000
0.000700  -37.500000
0.002200  -37.700000
0.001500  -37.800000
0.004500  -38.000000
0.007500  -38.100000
0.010500  -38.300000
0.011200  -38.400000
0.006700  -38.600000
0.005200  -38.700000
0.001500  -38.800000
0.001500  -38.900000
0.001500  -39.100000
-0.003000  -39.200000
-0.005300  -39.400000
-0.003800  -39.500000
0.003000  -39.600000
0.010500  -39.800000
0.015000  -40.000000
0.012700  -40.100000
0.013500  -40.200000
0.018000  -40.400000
0.018000  -40.500000
0.013500  -40.600000
0.010500  -40.800000
0.008200  -41.000000
0.006700  -41.100000
0.003000  -41.200000
-0.000800  -41.400000
-0.003800  -41.500000
-0.008300  -41.700000
-0.011300  -41.800000
-0.009100  -42.000000
-0.009100  -42.100000
-0.009800  -42.300000
-0.010500  -42.400000
-0.009100  -42.600000
-0.002300  -42.800000
0.005200  -42.900000
0.008200  -43.100000
0.009000  -43.200000
0.009700  -43.400000
0.007500  -43.500000
0.006700  -43.700000
-0.000800  -43.800000
-0.006800  -44.000000
-0.008300  -44.100000
-0.009100  -44.300000
-0.010500  -44.500000
-0.003000  -44.600000
0.005200  -44.800000
0.012000  -45.000000
0.016500  -45.100000
0.016500  -45.300000
0.019500  -45.500000
0.018000  -45.600000
0.017200  -45.800000
0.018000  -46.000000
0.014200  -46.200000
0.009700  -46.300000
0.002200  -46.500000
-0.003000  -46.700000
-0.009800  -46.800000
-0.017300  -47.000000
-0.017300  -47.200000
-0.016500  -47.300000
-0.012800  -47.500000
-0.010500  -47.700000
-0.009800  -47.900000
-0.005300  -48.000000
0.000700  -48.200000
0.006000  -48.400000
0.009000  -48.600000
0.012700  -48.800000
0.016500  -49.000000
0.016500  -49.200000
0.014200  -49.400000
0.013500  -49.600000
0.010500  -49.800000
0.012000  -50.000000
0.013500  -50.200000
0.012000  -50.400000
0.006700  -50.600000
-0.001500  -50.800000
-0.005300  -51.000000
-0.004600  -51.200000
-0.004600  -51.300000
-0.006800  -51.600000
-0.009800  -51.800000
-0.006000  -52.000000
-0.006800  -52.200000
-0.009100  -52.400000
-0.005300  -52.600000
-0.004600  -52.800000
0.000700  -53.100000
0.001500  -53.300000
0.004500  -53.500000
0.007500  -53.700000
0.005200  -54.000000
0.010500  -54.100000
0.009700  -54.400000
0.009000  -54.600000
0.008200  -54.800000
0.007500  -55.000000
0.009000  -55.300000
0.006700  -55.400000
0.005200  -55.700000
0.006000  -55.900000
0.005200  -56.200000
0.001500  -56.300000
-0.004600  -56.600000
-0.008300  -56.800000
-0.008300  -57.000000
-0.005300  -57.300000
-0.002300  -57.500000
-0.001500  -57.700000
0.002200  -58.000000
0.006700  -58.200000
0.008200  -58.400000
0.009000  -58.600000
0.003000  -58.900000
0.001500  -59.100000
-0.000800  -59.300000
-0.006000  -59.600000
-0.008300  -59.800000
-0.010500  -60.000000
-0.012000  -60.300000
-0.008300  -60.500000
-0.001500  -60.800000
-0.000800  -60.900000
0.000700  -61.200000
0.003000  -61.400000
0.004500  -61.600000
0.006000  -61.800000
0.003000  -62.100000
0.004500  -62.300000
0.000000  -62.500000
-0.002300  -62.700000
-0.000800  -63.000000
-0.001500  -63.200000
-0.000800  -63.500000
-0.000800  -63.700000
0.003000  -63.900000
0.008200  -64.100000
0.009700  -64.400000
0.010500  -64.600000
0.006700  -64.800000
0.006000  -65.000000
0.006700  -65.300000
0.004500  -65.500000
0.005200  -65.700000
0.003700  -65.900000
0.001500  -66.200000
-0.002300  -66.400000
-0.007500  -66.600000
-0.003800  -66.900000
0.006000  -67.100000
0.012700  -67.300000
0.010500  -67.600000
0.012000  -67.800000
0.012000  -68.000000
0.006700  -68.300000
0.000700  -68.500000
-0.009100  -68.700000
-0.012800  -68.900000
-0.012000  -69.200000
-0.015800  -69.400000
-0.012800  -69.700000
-0.010500  -69.900000
-0.006000  -70.100000
-0.001500  -70.300000
-0.002300  -70.600000
0.008200  -70.800000
0.010500  -71.100000
0.012700  -71.300000
0.015000  -71.500000
0.007500  -71.700000
0.006700  -72.000000
0.006700  -72.200000
0.009000  -72.400000
0.012000  -72.600000
0.012700  -72.900000
0.012700  -73.100000
0.010500  -73.400000
0.009000  -73.600000
0.000700  -73.800000
-0.004600  -74.000000
-0.000800  -74.300000
0.004500  -74.500000
0.008200  -74.700000
0.004500  -74.900000
-0.003800  -75.200000
-0.005300  -75.400000
-0.009800  -75.600000
-0.015800  -75.900000
-0.014300  -76.100000
-0.010500  -76.300000
-0.001500  -76.500000
0.009000  -76.800000
0.016500  -77.000000
0.018000  -77.200000
0.010500  -77.400000
0.006700  -77.700000
0.001500  -77.900000
-0.002300  -78.200000
-0.002300  -78.400000
-0.006800  -78.600000
-0.008300  -78.800000
-0.005300  -79.100000
-0.005300  -79.300000
-0.003000  -79.500000
-0.003000  -79.700000
-0.002300  -80.000000
0.000000  -80.200000
0.002200  -80.400000
0.006700  -80.600000
0.005200  -80.900000
0.004500  -81.100000
0.003000  -81.300000
0.003000  -81.500000
0.006700  -81.700000
0.009000  -81.900000
0.015700  -82.200000
0.015700  -82.400000
0.014200  -82.600000
0.008200  -82.800000
0.006000  -83.100000
0.006700  -83.300000
-0.003000  -83.600000
-0.007500  -83.700000
-0.011300  -83.900000
-0.012000  -84.200000
-0.008300  -84.400000
-0.006000  -84.600000
-0.001500  -84.800000
0.003000  -85.000000
0.012700  -85.200000
0.018000  -85.400000
0.018000  -85.600000
0.015700  -85.900000
0.012000  -86.000000
0.006700  -86.300000
0.002200  -86.500000
-0.008300  -86.700000
-0.009100  -86.900000
-0.005300  -87.100000
-0.001500  -87.300000
0.003000  -87.500000
0.003000  -87.800000
0.000700  -87.900000
-0.005300  -88.200000
-0.005300  -88.300000
-0.006800  -88.600000
-0.004600  -88.700000
-0.002300  -88.900000
-0.000800  -89.100000
0.008200  -89.300000
0.010500  -89.600000
0.015000  -89.700000
0.010500  -89.900000
0.004500  -90.100000
-0.002300  -90.300000
-0.012000  -90.500000
-0.015800  -90.700000
-0.014300  -90.900000
-0.006800  -91.100000
-0.002300  -91.300000
0.002200  -91.500000
0.012000  -91.800000
0.023200  -91.900000
0.027700  -92.100000
0.025500  -92.300000
0.020200  -92.500000
0.010500  -92.700000
0.006000  -92.900000
0.000700  -93.100000
-0.009100  -93.300000
-0.014300  -93.500000
-0.015800  -93.700000
-0.010500  -93.900000
-0.005300  -94.100000
0.000700  -94.300000
0.000700  -94.500000
-0.001500  -94.600000
0.003000  -94.900000
0.003000  -95.000000
0.001500  -95.200000
0.000700  -95.400000
-0.003000  -95.700000
-0.003000  -95.800000
-0.004600  -96.000000
-0.004600  -96.200000
-0.005300  -96.300000
-0.000800  -96.600000
-0.000800  -96.800000
0.001500  -96.900000
0.011200  -97.100000
0.009000  -97.300000
0.012000  -97.500000
0.010500  -97.700000
0.005200  -97.800000
0.005200  -98.000000
-0.000800  -98.200000
-0.001500  -98.400000
-0.000800  -98.600000
-0.000800  -98.800000
0.006700  -99.000000
0.012000  -99.100000
0.012000  -99.400000
0.002200  -99.500000
-0.015800  -99.700000
-0.024000  -99.900000
-0.029300  -100.000000
-0.018800  -100.200000
-0.005300  -100.400000
0.002200  -100.500000
0.014200  -100.700000
0.018000  -100.900000
0.027000  -101.100000
0.024000  -101.200000
0.021700  -101.400000
0.024700  -101.600000
0.009000  -101.700000
-0.003000  -101.900000
-0.019500  -102.100000
-0.029300  -102.200000
-0.024000  -102.400000
-0.015800  -102.600000
0.000700  -102.800000
0.011200  -103.000000
0.015700  -103.100000
0.019500  -103.300000
0.017200  -103.500000
0.014200  -103.600000
0.014200  -103.800000
0.008200  -104.000000
0.001500  -104.100000
0.003000  -104.300000
0.001500  -104.500000
-0.003000  -104.600000
-0.007500  -104.800000
-0.020300  -105.000000
-0.027000  -105.100000
-0.030000  -105.300000
-0.030000  -105.500000
-0.019500  -105.700000
-0.008300  -105.800000
0.004500  -106.000000
0.012700  -106.200000
0.013500  -106.300000
0.021000  -106.500000
0.029200  -106.600000
0.030700  -106.700000
0.024000  -106.900000
0.015700  -107.100000
0.002200  -107.200000
-0.008300  -107.400000
-0.016500  -107.500000
-0.015000  -107.700000
-0.005300  -107.800000
0.000700  -108.000000
0.011200  -108.100000
0.005200  -108.300000
0.008200  -108.400000
0.017200  -108.600000
0.018700  -108.700000
0.025500  -108.900000
0.020200  -109.000000
0.016500  -109.200000
0.012000  -109.300000
0.008200  -109.400000
0.003000  -109.600000
-0.005300  -109.800000
-0.009100  -109.900000
-0.014300  -110.000000
-0.006800  -110.200000
-0.004600  -110.300000
-0.005300  -110.500000
-0.009800  -110.600000
-0.010500  -110.700000
-0.005300  -110.900000
-0.006800  -111.100000
0.002200  -111.200000
0.008200  -111.300000
0.014200  -111.500000
0.021000  -111.600000
0.020200  -111.800000
0.016500  -111.900000
0.005200  -112.100000
-0.001500  -112.200000
-0.009100  -112.300000
-0.021000  -112.500000
-0.018100  -112.600000
-0.014300  -112.700000
-0.006800  -112.800000
-0.001500  -113.000000
-0.004600  -113.100000
-0.000800  -113.200000
-0.005300  -113.400000
-0.005300  -113.500000
-0.000800  -113.600000
0.001500  -113.800000
0.010500  -113.900000
0.018000  -114.000000
0.024000  -114.100000
0.023200  -114.300000
0.016500  -114.400000
0.008200  -114.500000
0.000700  -114.700000
-0.003000  -114.800000
-0.011300  -114.900000
-0.009100  -115.000000
0.000700  -115.200000
0.008200  -115.200000
0.011200  -115.400000
0.006700  -115.500000
0.002200  -115.600000
-0.004600  -115.700000
-0.006800  -115.900000
-0.003000  -116.000000
-0.000800  -116.100000
-0.006000  -116.200000
-0.007500  -116.300000
-0.000800  -116.500000
0.005200  -116.600000
0.006700  -116.700000
0.006700  -116.800000
0.004500  -116.900000
-0.000800  -117.100000
-0.009100  -117.200000
-0.012000  -117.300000
-0.012000  -117.400000
-0.010500  -117.500000
-0.008300  -117.600000
-0.002300  -117.700000
0.009700  -117.800000
0.023200  -117.900000
0.030700  -118.000000
0.029200  -118.200000
0.025500  -118.300000
0.024000  -118.400000
0.020200  -118.500000
0.018000  -118.600000
0.013500  -118.800000
0.012000  -118.800000
0.010500  -118.900000
0.009000  -119.100000
0.012000  -119.200000
0.004500  -119.300000
-0.005300  -119.400000
-0.011300  -119.500000
-0.017300  -119.600000
-0.018100  -119.700000
-0.020300  -119.800000
-0.018100  -119.900000
-0.020300  -120.000000
-0.023300  -120.200000
-0.014300  -120.200000
-0.003800  -120.400000
0.000700  -120.500000
0.004500  -120.600000
0.010500  -120.700000
0.007500  -120.800000
0.005200  -120.900000
0.013500  -121.000000
0.016500  -121.100000
0.014200  -121.200000
0.009000  -121.300000
0.004500  -121.500000
-0.005300  -121.500000
-0.014300  -121.600000
-0.026300  -121.700000
-0.031500  -121.800000
-0.025600  -121.900000
-0.015800  -122.000000
0.000000  -122.100000
0.008200  -122.200000
0.021000  -122.300000
0.027700  -122.400000
0.024700  -122.500000
0.022500  -122.600000
0.013500  -122.700000
0.014200  -122.800000
0.011200  -122.900000
0.008200  -122.900000
0.005200  -123.100000
0.003000  -123.200000
0.006000  -123.300000
0.001500  -123.400000
0.003700  -123.400000
0.004500  -123.500000
0.012000  -123.600000
0.015700  -123.700000
0.010500  -123.800000
0.003000  -123.800000
-0.014300  -123.900000
-0.019500  -124.000000
-0.017300  -124.100000
-0.014300  -124.200000
-0.010500  -124.300000
-0.009100  -124.400000
0.003000  -124.500000
0.009700  -124.600000
0.012700  -124.700000
0.015000  -124.700000
0.008200  -124.800000
-0.001500  -124.900000
-0.010500  -125.000000
-0.015000  -125.100000
-0.017300  -125.100000
-0.019500  -125.200000
-0.018800  -125.300000
-0.015800  -125.300000
-0.000800  -125.400000
0.020200  -125.500000
0.035200  -125.600000
0.032200  -125.600000
0.029200  -125.700000
0.030700  -125.800000
0.025500  -125.800000
0.020200  -125.900000
0.009000  -126.000000
-0.000800  -126.000000
-0.001500  -126.100000
-0.007500  -126.200000
-0.006800  -126.200000
-0.001500  -126.300000
-0.009100  -126.400000
-0.018100  -126.500000
-0.031500  -126.500000
-0.036800  -126.500000
-0.026300  -126.600000
-0.020300  -126.700000
-0.006800  -126.700000
0.003000  -126.800000
0.014200  -126.900000
0.021000  -126.900000
0.024700  -126.900000
0.027000  -127.000000
0.018000  -127.100000
0.014200  -127.100000
0.004500  -127.200000
-0.000800  -127.200000
-0.005300  -127.300000
-0.018800  -127.400000
-0.017300  -127.400000
-0.018800  -127.500000
-0.014300  -127.500000
-0.005300  -127.600000
-0.001500  -127.600000
0.004500  -127.700000
0.003700  -127.700000
0.004500  -127.800000
-0.000800  -127.800000
-0.006800  -127.800000
-0.006000  -127.800000
0.001500  -127.900000
0.013500  -127.900000
0.024000  -128.000000
0.034500  -128.000000
0.040500  -128.100000
0.042700  -128.100000
0.042700  -128.200000
0.033700  -128.200000
0.023200  -128.200000
0.009700  -128.300000
-0.006800  -128.300000
-0.021000  -128.300000
-0.030800  -128.400000
-0.032300  -128.400000
-0.030800  -128.400000
-0.021000  -128.500000
-0.006000  -128.500000
-0.003000  -128.500000
-0.006800  -128.500000
-0.010500  -128.500000
-0.008300  -128.600000
0.001500  -128.600000
0.009000  -128.600000
0.014200  -128.700000
0.014200  -128.700000
0.013500  -128.700000
0.010500  -128.700000
0.009000  -128.700000
0.006000  -128.700000
0.000000  -128.700000
-0.004600  -128.800000
-0.008300  -128.800000
-0.006000  -128.900000
0.002200  -128.900000
0.012700  -128.900000
0.014200  -128.900000
0.008200  -128.900000
0.005200  -128.900000
-0.002300  -128.900000
0.000000  -128.900000
0.004500  -128.900000
-0.001500  -128.900000
-0.003000  -129.000000
-0.012000  -129.000000
-0.019500  -129.000000
-0.018100  -129.000000
-0.013500  -129.000000
-0.005300  -129.000000
0.003000  -129.000000
0.018000  -129.000000
0.023200  -129.100000
0.016500  -129.100000
0.003700  -129.100000
-0.002300  -129.100000
-0.000800  -129.100000
-0.006800  -129.100000
-0.004600  -129.100000
-0.000800  -129.100000
0.003000  -129.100000
0.006000  -129.100000
0.000700  -129.100000
0.000700  -129.100000
0.000700  -129.100000
0.005200  -129.100000
0.012700  -129.100000
0.012000  -129.100000
0.005200  -129.100000
-0.006800  -129.100000
-0.010500  -129.100000
-0.009100  -129.100000
-0.003800  -129.100000
-0.000800  -129.100000
-0.008300  -129.100000
-0.008300  -129.100000
-0.004600  -129.100000
-0.001500  -129.100000
0.001500  -129.100000
-0.000800  -129.100000
0.000000  -129.100000
0.009000  -129.100000
0.024000  -129.100000
0.033000  -129.100000
0.040500  -129.100000
0.044200  -129.100000
0.037500  -129.100000
0.025500  -129.100000
0.008200  -129.100000
-0.010500  -129.000000
-0.023300  -129.000000
-0.028500  -129.000000
-0.030800  -129.000000
-0.028500  -129.000000
-0.021000  -129.000000
-0.019500  -129.000000
-0.014300  -129.000000
-0.001500  -129.000000
0.010500  -129.000000
0.024000  -128.900000
0.034500  -128.900000
0.039000  -128.900000
0.038200  -128.900000
0.030000  -128.900000
0.023200  -128.900000
0.005200  -128.900000
-0.017300  -128.800000
-0.025600  -128.800000
-0.031500  -128.800000
-0.029300  -128.800000
-0.029300  -128.800000
-0.030800  -128.800000
-0.021000  -128.800000
-0.014300  -128.700000
-0.006000  -128.700000
-0.004600  -128.700000
-0.012000  -128.700000
-0.008300  -128.700000
-0.001500  -128.700000
0.006700  -128.700000
0.012700  -128.700000
0.018000  -128.700000
0.020200  -128.700000
0.021700  -128.700000
0.024000  -128.600000
0.024000  -128.600000
0.024000  -128.600000
0.015000  -128.600000
0.009700  -128.600000
0.006000  -128.600000
-0.001500  -128.600000
-0.001500  -128.600000
0.001500  -128.500000
0.007500  -128.500000
0.012700  -128.500000
0.009000  -128.500000
0.001500  -128.500000
-0.003800  -128.500000
-0.001500  -128.500000
0.003700  -128.400000
0.006700  -128.400000
0.007500  -128.400000
0.004500  -128.400000
0.001500  -128.400000
0.003000  -128.300000
0.003000  -128.300000
-0.007500  -128.300000
-0.012800  -128.300000
-0.018100  -128.300000
-0.021800  -128.300000
-0.014300  -128.300000
-0.014300  -128.300000
-0.010500  -128.300000
-0.006800  -128.200000
0.001500  -128.200000
0.010500  -128.200000
0.006700  -128.200000
0.006700  -128.200000
0.005200  -128.200000
0.012000  -128.200000
0.015000  -128.100000
0.006700  -128.100000
0.001500  -128.100000
0.003000  -128.100000
0.009000  -128.100000
0.016500  -128.100000
0.027000  -128.100000
0.024000  -128.100000
0.011200  -128.100000
0.003000  -128.000000
-0.004600  -128.000000
-0.009100  -128.000000
-0.012000  -128.000000
-0.015000  -128.000000
-0.015800  -128.000000
-0.012800  -128.000000
-0.012800  -128.000000
-0.009100  -128.000000
-0.006800  -127.900000
0.004500  -127.900000
0.016500  -127.900000
0.020200  -127.900000
0.022500  -127.900000
0.016500  -127.900000
0.012000  -127.900000
0.004500  -127.900000
-0.001500  -127.900000
-0.004600  -127.900000
-0.008300  -127.900000
-0.003000  -127.900000
0.006000  -127.900000
0.012000  -127.800000
0.012700  -127.800000
0.006000  -127.800000
-0.006000  -127.800000
-0.019500  -127.800000
-0.029300  -127.800000
-0.028500  -127.800000
-0.015800  -127.800000
-0.005300  -127.800000
0.005200  -127.800000
0.017200  -127.800000
0.027000  -127.800000
0.035200  -127.800000
0.036000  -127.800000
0.032200  -127.800000
0.018700  -127.800000
0.005200  -127.800000
-0.006000  -127.800000
-0.019500  -127.800000
-0.024000  -127.800000
-0.033000  -127.800000
-0.041300  -127.800000
-0.033800  -127.800000
-0.018100  -127.800000
-0.000800  -127.800000
0.007500  -127.800000
0.018000  -127.800000
0.028500  -127.800000
0.030700  -127.800000
0.027700  -127.800000
0.019500  -127.800000
0.012000  -127.800000
0.005200  -127.800000
0.003000  -127.800000
0.005200  -127.800000
0.006700  -127.800000
0.009000  -127.800000
0.011200  -127.800000
0.009000  -127.800000
0.003000  -127.800000
-0.003000  -127.800000
-0.002300  -127.800000
0.000700  -127.800000
0.003000  -127.900000
0.004500  -127.900000
-0.002300  -127.900000
-0.002300  -127.900000
-0.004600  -127.900000
-0.003000  -127.900000
0.000700  -127.900000
-0.003000  -127.900000
-0.004600  -127.900000
-0.006800  -127.900000
-0.007500  -127.900000
-0.010500  -127.900000
-0.018800  -127.900000
-0.018800  -127.900000
-0.011300  -127.900000
0.001500  -127.900000
0.012700  -127.900000
0.016500  -127.900000
0.014200  -127.900000
0.005200  -127.900000
-0.007500  -128.000000
-0.018100  -128.000000
-0.021000  -128.000000
-0.009800  -128.000000
0.003700  -128.000000
0.014200  -128.000000
0.024700  -128.000000
0.030700  -128.000000
0.029200  -128.000000
0.019500  -128.000000
0.009000  -128.000000
0.008200  -128.000000
0.006000  -128.000000
0.000700  -128.000000
-0.001500  -128.000000
-0.004600  -128.000000
-0.006000  -128.000000
-0.005300  -128.100000
-0.003000  -128.100000
-0.008300  -128.100000
-0.014300  -128.100000
-0.010500  -128.100000
-0.009800  -128.100000
0.000000  -128.100000
0.005200  -128.100000
0.000700  -128.100000
0.009000  -128.100000
0.013500  -128.100000
0.023200  -128.200000
0.027000  -128.200000
0.027000  -128.200000
0.025500  -128.200000
0.009000  -128.200000
0.000700  -128.200000
-0.009100  -128.200000
-0.014300  -128.200000
-0.012800  -128.200000
-0.012800  -128.200000
-0.004600  -128.300000
-0.009100  -128.300000
-0.005300  -128.300000
-0.005300  -128.300000
-0.003000  -128.300000
0.001500  -128.300000
-0.004600  -128.300000
0.005200  -128.300000
0.002200  -128.300000
0.006700  -128.300000
0.009700  -128.300000
0.003700  -128.300000
0.003000  -128.300000
-0.012800  -128.300000
-0.019500  -128.300000
-0.025600  -128.300000
-0.024800  -128.300000
-0.013500  -128.300000
-0.010500  -128.300000
0.004500  -128.300000
0.018000  -128.300000
0.031500  -128.300000
0.044200  -128.400000
0.045700  -128.400000
0.041200  -128.400000
0.024000  -128.400000
0.012700  -128.400000
-0.003000  -128.400000
-0.016500  -128.400000
-0.019500  -128.400000
-0.025600  -128.400000
-0.019500  -128.400000
-0.016500  -128.400000
-0.012000  -128.400000
-0.002300  -128.400000
0.003000  -128.400000
0.012700  -128.400000
0.012000  -128.400000
0.013500  -128.400000
0.012000  -128.400000
0.002200  -128.400000
0.000000  -128.400000
-0.005300  -128.400000
0.000700  -128.400000
0.005200  -128.400000
0.007500  -128.400000
0.015000  -128.400000
0.009700  -128.400000
0.004500  -128.400000
-0.005300  -128.400000
-0.009800  -128.400000
-0.009100  -128.400000
-0.007500  -128.400000
0.004500  -128.400000
0.009700  -128.400000
0.014200  -128.400000
0.014200  -128.400000
0.012000  -128.500000
0.010500  -128.500000
0.001500  -128.500000
-0.004600  -128.500000
-0.014300  -128.500000
-0.015800  -128.500000
-0.012800  -128.500000
-0.015800  -128.500000
-0.012800  -128.500000
-0.010500  -128.500000
0.001500  -128.500000
0.012700  -128.500000
0.021700  -128.500000
0.027700  -128.500000
0.028500  -128.500000
0.027000  -128.500000
0.019500  -128.500000
0.014200  -128.500000
0.010500  -128.500000
0.000700  -128.500000
-0.012000  -128.500000
-0.019500  -128.500000
-0.025600  -128.500000
-0.030800  -128.500000
-0.025600  -128.500000
-0.021000  -128.500000
-0.018100  -128.500000
-0.006800  -128.500000
0.001500  -128.500000
0.011200  -128.500000
0.019500  -128.500000
0.025500  -128.500000
0.024000  -128.500000
0.010500  -128.500000
-0.005300  -128.500000
-0.016500  -128.500000
-0.020300  -128.500000
-0.019500  -128.500000
-0.012000  -128.500000
-0.003000  -128.500000
0.004500  -128.500000
0.014200  -128.500000
0.020200  -128.500000
0.028500  -128.500000
0.029200  -128.500000
0.031500  -128.500000
0.032200  -128.500000
0.018000  -128.500000
-0.000800  -128.500000
-0.024000  -128.500000
-0.030800  -128.500000
-0.026300  -128.500000
-0.016500  -128.500000
-0.004600  -128.500000
0.001500  -128.500000
0.013500  -128.500000
0.021700  -128.500000
0.029200  -128.500000
0.025500  -128.500000
0.012000  -128.500000
0.003700  -128.400000
-0.003000  -128.400000
-0.004600  -128.400000
-0.009100  -128.400000
-0.010500  -128.400000
-0.015000  -128.400000
-0.018100  -128.400000
-0.016500  -128.400000
-0.018100  -128.400000
-0.006000  -128.400000
0.003700  -128.400000
0.019500  -128.400000
0.029200  -128.400000
0.023200  -128.400000
0.015700  -128.400000
0.006700  -128.400000
-0.000800  -128.400000
-0.012000  -128.400000
-0.012000  -128.400000
-0.011300  -128.400000
-0.011300  -128.400000
-0.003800  -128.400000
-0.001500  -128.400000
0.000000  -128.400000
0.003000  -128.400000
0.008200  -128.400000
0.008200  -128.400000
0.005200  -128.400000
0.003000  -128.400000
0.001500  -128.400000
-0.000800  -128.300000
-0.000800  -128.300000
-0.002300  -128.300000
-0.001500  -128.300000
0.002200  -128.300000
0.011200  -128.300000
0.023200  -128.300000
0.029200  -128.300000
0.029200  -128.300000
0.020200  -128.300000
0.014200  -128.300000
0.006700  -128.300000
-0.003800  -128.300000
-0.013500  -128.300000
-0.015800  -128.300000
-0.014300  -128.300000
-0.015000  -128.300000
-0.016500  -128.300000
-0.014300  -128.300000
-0.003000  -128.300000
0.006000  -128.300000
0.010500  -128.300000
0.016500  -128.300000
0.016500  -128.300000
0.016500  -128.300000
0.009000  -128.300000
-0.000800  -128.300000
0.000700  -128.300000
-0.006800  -128.300000
-0.010500  -128.300000
-0.015800  -128.200000
-0.016500  -128.200000
-0.009800  -128.200000
-0.007500  -128.200000
-0.003800  -128.200000
0.002200  -128.200000
0.005200  -128.200000
0.009000  -128.200000
0.010500  -128.200000
0.010500  -128.200000
0.013500  -128.200000
0.020200  -128.200000
0.023200  -128.200000
0.021700  -128.200000
0.020200  -128.200000
0.009000  -128.200000
0.002200  -128.200000
-0.003800  -128.200000
-0.009800  -128.200000
-0.013500  -128.200000
-0.024800  -128.100000
-0.029300  -128.100000
-0.026300  -128.100000
-0.015800  -128.100000
-0.003000  -128.100000
0.012700  -128.100000
0.024000  -128.100000
0.021700  -128.100000
0.016500  -128.100000
0.006700  -128.100000
0.003000  -128.100000
0.006700  -128.100000
0.008200  -128.100000
0.009700  -128.100000
0.003700  -128.100000
-0.005300  -128.100000
-0.012800  -128.100000
-0.018100  -128.100000
-0.015800  -128.100000
-0.014300  -128.100000
-0.010500  -128.000000
-0.001500  -128.000000
0.005200  -128.000000
0.009000  -128.000000
0.012700  -128.000000
0.014200  -128.000000
0.011200  -128.000000
0.012000  -128.000000
0.011200  -128.000000
0.004500  -128.000000
0.000700  -128.000000
-0.004600  -128.000000
-0.005300  -128.000000
-0.003800  -128.000000
-0.000800  -128.000000
0.005200  -128.000000
0.009000  -128.000000
0.005200  -128.000000
0.004500  -128.000000
0.003700  -128.000000
-0.000800  -127.900000
-0.000800  -127.900000
-0.003000  -127.900000
-0.001500  -127.900000
-0.003000  -127.900000
-0.004600  -127.900000
-0.006800  -127.900000
-0.009100  -127.900000
-0.004600  -127.900000
0.005200  -127.900000
0.018000  -127.900000
0.024000  -127.900000
0.024700  -127.900000
0.019500  -127.900000
0.010500  -127.900000
0.006000  -127.900000
-0.010500  -127.900000
-0.016500  -127.900000
-0.015800  -127.900000
-0.010500  -127.900000
-0.003000  -127.900000
0.002200  -127.900000
0.010500  -127.900000
0.010500  -127.900000
0.009700  -127.900000
0.005200  -127.900000
-0.001500  -127.900000
-0.000800  -127.900000
-0.001500  -127.900000
-0.003800  -127.900000
-0.009100  -127.900000
-0.010500  -127.900000
-0.007500  -127.900000
-0.002300  -127.900000
0.008200  -127.900000
0.015700  -127.900000
0.018000  -127.900000
0.015000  -127.900000
0.009700  -127.900000
0.006700  -127.900000
0.002200  -127.900000
-0.000800  -127.900000
-0.002300  -127.900000
-0.004600  -127.900000
-0.003000  -127.900000
-0.002300  -127.900000
-0.005300  -127.900000
-0.006800  -127.900000
-0.009100  -127.900000
-0.002300  -127.900000
0.000700  -127.900000
0.003000  -127.900000
0.009700  -127.900000
0.007500  -127.900000
0.009000  -127.900000
0.003000  -127.800000
0.005200  -127.800000
0.009000  -127.800000
0.001500  -127.800000
0.003000  -127.800000
-0.006800  -127.800000
-0.009100  -127.800000
-0.005300  -127.800000
-0.008300  -127.800000
0.003700  -127.800000
0.007500  -127.800000
0.015000  -127.800000
0.018700  -127.800000
0.014200  -127.800000
0.013500  -127.800000
0.004500  -127.800000
0.005200  -127.800000
0.001500  -127.800000
-0.001500  -127.800000
-0.005300  -127.800000
-0.009100  -127.800000
-0.005300  -127.800000
-0.009100  -127.800000
-0.004600  -127.700000
-0.005300  -127.700000
-0.006800  -127.700000
-0.001500  -127.700000
-0.003000  -127.700000
0.001500  -127.700000
0.003700  -127.700000
0.002200  -127.700000
0.001500  -127.700000
-0.002300  -127.600000
-0.000800  -127.600000
0.003700  -127.600000
0.009000  -127.600000
0.012000  -127.600000
0.012700  -127.600000
0.010500  -127.500000
0.007500  -127.500000
0.003700  -127.500000
0.002200  -127.500000
0.005200  -127.500000
0.004500  -127.400000
0.008200  -127.400000
0.008200  -127.400000
0.005200  -127.400000
0.003700  -127.400000
0.000000  -127.400000
-0.000800  -127.400000
-0.004600  -127.400000
-0.005300  -127.400000
-0.004600  -127.300000
-0.002300  -127.300000
0.000700  -127.300000
0.000700  -127.300000
0.000700  -127.200000
-0.002300  -127.200000
-0.001500  -127.200000
-0.001500  -127.200000
-0.001500  -127.100000
-0.001500  -127.100000
-0.004600  -127.100000
-0.000800  -127.100000
0.003000  -127.100000
0.006000  -127.000000
0.009000  -127.000000
0.006700  -127.000000
0.006700  -127.000000
0.006000  -126.900000
0.005200  -126.900000
0.005200  -126.900000
0.005200  -126.900000
0.004500  -126.900000
0.000700  -126.900000
-0.001500  -126.800000
-0.005300  -126.800000
-0.003000  -126.800000
0.003700  -126.800000
0.005200  -126.800000
0.009000  -126.700000
0.006700  -126.700000
0.008200  -126.700000
0.008200  -126.700000
0.002200  -126.600000
0.000700  -126.600000
-0.002300  -126.600000
-0.003000  -126.500000
-0.003000  -126.500000
-0.005300  -126.500000
-0.003000  -126.500000
-0.002300  -126.500000
0.000000  -126.400000
0.001500  -126.400000
0.000700  -126.400000
-0.003000  -126.300000
-0.007500  -126.300000
-0.006000  -126.300000
-0.003800  -126.200000
-0.003000  -126.200000
-0.001500  -126.100000
0.001500  -126.100000
0.004500  -126.100000
0.005200  -126.000000
0.005200  -126.000000
0.007500  -126.000000
0.009000  -126.000000
0.012000  -125.900000
0.014200  -125.900000
0.014200  -125.900000
0.012000  -125.800000
0.008200  -125.800000
0.004500  -125.700000
0.001500  -125.700000
0.003000  -125.600000
-0.000800  -125.600000
0.000000  -125.600000
0.000700  -125.600000
-0.003800  -125.500000
-0.001500  -125.500000
-0.003000  -125.400000
-0.001500  -125.400000
-0.000800  -125.300000
-0.001500  -125.300000
-0.002300  -125.200000
-0.004600  -125.200000
-0.001500  -125.200000
-0.004600  -125.100000
-0.003000  -125.100000
0.001500  -125.100000
0.008200  -125.000000
0.012000  -125.000000
0.005200  -124.900000
0.004500  -124.800000
0.001500  -124.800000
0.000000  -124.700000
0.000700  -124.700000
0.000700  -124.700000
0.000000  -124.600000
-0.001500  -124.500000
-0.003000  -124.500000
-0.005300  -124.400000
-0.003000  -124.400000
-0.003000  -124.300000
0.002200  -124.200000
0.008200  -124.200000
0.006700  -124.200000
0.006000  -124.100000
0.006700  -124.000000
0.011200  -124.000000
0.008200  -123.900000
0.006700  -123.900000
0.003000  -123.800000
-0.002300  -123.800000
-0.004600  -123.700000
-0.010500  -123.600000
-0.011300  -123.600000
-0.014300  -123.500000
-0.010500  -123.500000
-0.003000  -123.400000
0.003000  -123.300000
0.012700  -123.300000
0.015700  -123.200000
0.015700  -123.200000
0.006700  -123.100000
0.003000  -123.000000
0.000700  -123.000000
-0.004600  -122.900000
-0.006000  -122.900000
-0.008300  -122.800000
-0.005300  -122.800000
0.000700  -122.700000
0.009000  -122.600000
0.018000  -122.500000
0.021700  -122.400000
0.021700  -122.400000
0.012000  -122.300000
0.003000  -122.200000
-0.002300  -122.100000
-0.004600  -122.000000
-0.001500  -122.000000
-0.003000  -121.900000
0.000700  -121.800000
-0.000800  -121.700000
-0.003000  -121.700000
-0.004600  -121.600000
-0.009800  -121.500000
-0.006800  -121.400000
-0.003000  -121.400000
-0.000800  -121.300000
-0.001500  -121.200000
-0.000800  -121.100000
0.001500  -121.000000
0.008200  -120.900000
0.011200  -120.800000
0.012700  -120.700000
0.019500  -120.600000
0.016500  -120.600000
0.013500  -120.500000
0.012000  -120.400000
0.006700  -120.200000
-0.001500  -120.200000
-0.010500  -120.100000
-0.013500  -120.000000
-0.013500  -119.900000
-0.005300  -119.800000
0.003000  -119.700000
0.007500  -119.600000
0.010500  -119.500000
0.008200  -119.400000
0.013500  -119.300000
0.008200  -119.300000
0.002200  -119.100000
0.003000  -119.000000
0.000700  -118.900000
0.005200  -118.800000
0.006000  -118.700000
0.006700  -118.600000
0.006000  -118.500000
0.004500  -118.400000
0.005200  -118.300000
0.001500  -118.200000
0.001500  -118.100000
-0.000800  -118.000000
-0.006800  -117.900000
-0.008300  -117.800000
-0.016500  -117.700000
-0.016500  -117.600000
-0.012000  -117.500000
-0.004600  -117.400000
0.003700  -117.300000
0.003700  -117.200000
0.004500  -117.100000
-0.002300  -117.000000
-0.008300  -116.900000
-0.009800  -116.700000
-0.006800  -116.600000
0.001500  -116.500000
0.007500  -116.400000
0.018000  -116.300000
0.018000  -116.100000
0.015000  -116.000000
0.012000  -115.900000
0.003000  -115.800000
0.002200  -115.700000
-0.003000  -115.600000
-0.004600  -115.400000
-0.004600  -115.300000
-0.007500  -115.200000
-0.003000  -115.100000
0.000700  -115.000000
0.005200  -114.800000
0.009000  -114.700000
0.004500  -114.600000
0.003700  -114.400000
0.000700  -114.300000
-0.002300  -114.200000
-0.006800  -114.100000
-0.011300  -113.900000
-0.012800  -113.800000
-0.012800  -113.700000
-0.009100  -113.500000
-0.008300  -113.400000
-0.003800  -113.300000
-0.000800  -113.100000
0.003000  -113.000000
0.009700  -112.900000
0.015700  -112.800000
0.020200  -112.600000
0.022500  -112.500000
0.023200  -112.400000
0.015000  -112.200000
0.012000  -112.100000
0.007500  -111.900000
0.003700  -111.800000
0.006700  -111.600000
0.003000  -111.500000
0.001500  -111.300000
-0.000800  -111.200000
-0.002300  -111.000000
-0.001500  -110.900000
-0.003000  -110.700000
0.002200  -110.600000
0.003700  -110.400000
0.003700  -110.300000
0.003700  -110.100000
0.003000  -110.000000
0.003000  -109.800000
-0.001500  -109.700000
-0.000800  -109.500000
-0.003000  -109.400000
-0.004600  -109.200000
-0.003800  -109.100000
-0.003000  -108.900000
0.003000  -108.800000
-0.000800  -108.600000
-0.001500  -108.500000
-0.005300  -108.300000
-0.007500  -108.100000
-0.003000  -108.000000
-0.003800  -107.800000
0.003000  -107.600000
0.003700  -107.500000
0.012000  -107.400000
0.015000  -107.200000
0.014200  -107.000000
0.016500  -106.900000
0.010500  -106.700000
0.014200  -106.600000
0.006700  -106.400000
-0.001500  -106.200000
-0.006800  -106.100000
-0.012000  -105.900000
-0.007500  -105.800000
-0.005300  -105.600000
0.001500  -105.500000
0.002200  -105.300000
0.000700  -105.200000
-0.000800  -105.000000
-0.003000  -104.900000
0.003700  -104.700000
0.005200  -104.500000
0.004500  -104.400000
0.007500  -104.200000
0.006000  -104.100000
0.002200  -103.900000
0.000000  -103.800000
-0.001500  -103.600000
-0.005300  -103.500000
-0.005300  -103.300000
-0.009100  -103.100000
-0.010500  -103.000000
-0.007500  -102.800000
-0.003000  -102.700000
0.000000  -102.500000
0.003000  -102.400000
0.010500  -102.200000
0.014200  -102.100000
0.018700  -101.900000
0.016500  -101.700000
0.009000  -101.600000
0.003700  -101.400000
0.000700  -101.300000
0.001500  -101.100000
0.001500  -101.000000
0.003000  -100.800000
0.000700  -100.700000
0.000000  -100.500000
0.000700  -100.400000
0.000000  -100.200000
0.001500  -100.000000
-0.001500  -99.900000
-0.001500  -99.700000
-0.004600  -99.500000
-0.008300  -99.400000
-0.009100  -99.200000
-0.012000  -99.000000
-0.007500  -98.900000
-0.002300  -98.700000
0.004500  -98.600000
0.015700  -98.400000
0.021000  -98.200000
0.023200  -98.100000
0.020200  -97.900000
0.013500  -97.800000
0.008200  -97.600000
0.003000  -97.400000
0.002200  -97.300000
-0.000800  -97.100000
-0.004600  -97.000000
-0.005300  -96.800000
-0.008300  -96.600000
-0.005300  -96.400000
-0.003000  -96.300000
-0.002300  -96.100000
-0.001500  -95.900000
-0.003000  -95.800000
-0.001500  -95.600000
-0.005300  -95.400000
-0.006800  -95.200000
0.000000  -95.000000
0.004500  -94.900000
0.006700  -94.700000
0.009000  -94.500000
0.006700  -94.300000
0.008200  -94.100000
0.006700  -94.000000
0.000700  -93.800000
-0.003800  -93.600000
-0.010500  -93.500000
-0.008300  -93.300000
-0.003800  -93.100000
0.000700  -92.900000
0.008200  -92.700000
0.011200  -92.500000
0.015700  -92.300000
0.018700  -92.100000
0.013500  -91.900000
0.010500  -91.800000
0.002200  -91.500000
-0.004600  -91.400000
-0.004600  -91.200000
-0.006000  -90.900000
-0.003800  -90.800000
-0.000800  -90.600000
0.000700  -90.400000
-0.001500  -90.200000
-0.006800  -90.000000
-0.006000  -89.800000
-0.006800  -89.600000
-0.004600  -89.400000
-0.000800  -89.200000
0.003000  -89.000000
0.005200  -88.800000
0.008200  -88.600000
0.009000  -88.400000
0.006700  -88.200000
0.010500  -88.000000
0.005200  -87.800000
0.004500  -87.600000
0.007500  -87.400000
0.003000  -87.300000
0.001500  -87.000000
-0.002300  -86.900000
0.000000  -86.600000
0.000700  -86.400000
-0.000800  -86.300000
-0.000800  -86.000000
-0.006000  -85.900000
-0.003000  -85.600000
-0.005300  -85.500000
-0.002300  -85.200000
-0.000800  -85.100000
-0.003800  -84.900000
-0.002300  -84.600000
0.000700  -84.400000
0.003700  -84.200000
0.001500  -84.000000
0.004500  -83.800000
0.009000  -83.700000
0.012000  -83.400000
0.012000  -83.200000
0.011200  -83.000000
0.009000  -82.800000
0.004500  -82.600000
-0.000800  -82.400000
-0.001500  -82.200000
-0.001500  -82.000000
-0.002300  -81.800000
-0.002300  -81.600000
-0.000800  -81.400000
0.002200  -81.200000
-0.000800  -81.000000
-0.001500  -80.800000
-0.001500  -80.600000
-0.000800  -80.400000
0.001500  -80.200000
0.004500  -80.100000
0.008200  -79.800000
0.003700  -79.700000
0.000000  -79.400000
-0.001500  -79.200000
-0.001500  -79.100000
0.000700  -78.800000
0.000000  -78.700000
0.006000  -78.500000
0.008200  -78.300000
0.010500  -78.100000
0.009700  -77.900000
0.005200  -77.700000
0.003700  -77.500000
-0.000800  -77.300000
0.000700  -77.100000
-0.001500  -76.900000
-0.002300  -76.700000
0.001500  -76.500000
-0.001500  -76.300000
-0.003800  -76.100000
-0.005300  -76.000000
-0.001500  -75.700000
0.000700  -75.600000
0.003700  -75.400000
0.006000  -75.200000
0.002200  -75.000000
0.001500  -74.800000
-0.003800  -74.600000
-0.003000  -74.400000
0.000700  -74.200000
0.002200  -74.000000
0.000700  -73.800000
-0.003000  -73.600000
-0.003000  -73.400000
-0.000800  -73.200000
0.004500  -73.000000
0.006700  -72.800000
0.008200  -72.600000
0.007500  -72.500000
0.004500  -72.200000
0.001500  -72.000000
0.002200  -71.800000
0.003700  -71.600000
0.006000  -71.500000
0.011200  -71.200000
0.006700  -71.100000
0.005200  -70.800000
0.006700  -70.700000
0.003000  -70.500000
0.003000  -70.200000
0.000000  -70.100000
0.000000  -69.800000
-0.000800  -69.700000
-0.003000  -69.400000
-0.005300  -69.300000
-0.005300  -69.000000
-0.003800  -68.900000
-0.005300  -68.600000
-0.003800  -68.400000
-0.004600  -68.200000
-0.000800  -68.000000
0.005200  -67.800000
0.008200  -67.600000
0.012000  -67.400000
0.009000  -67.200000
0.009000  -67.000000
0.005200  -66.800000
0.004500  -66.600000
0.003700  -66.400000
0.001500  -66.200000
0.003700  -66.000000
0.001500  -65.800000
0.001500  -65.600000
-0.003000  -65.300000
-0.006800  -65.200000
-0.003800  -64.900000
-0.005300  -64.700000
-0.001500  -64.500000
0.000700  -64.300000
0.002200  -64.100000
0.005200  -63.900000
0.004500  -63.700000
0.006700  -63.500000
0.004500  -63.300000
0.004500  -63.000000
0.005200  -62.900000
0.002200  -62.600000
0.001500  -62.400000
-0.004600  -62.200000
-0.004600  -62.000000
0.000700  -61.800000
0.003700  -61.600000
0.007500  -61.400000
0.008200  -61.200000
0.004500  -60.900000
-0.001500  -60.700000
-0.010500  -60.500000
-0.012800  -60.300000
-0.009800  -60.000000
-0.006800  -59.800000
-0.001500  -59.600000
0.003000  -59.400000
0.009000  -59.100000
0.012000  -58.900000
0.010500  -58.700000
0.009000  -58.500000
0.004500  -58.200000
0.005200  -58.000000
0.003000  -57.800000
0.000700  -57.600000
0.003000  -57.300000
0.003000  -57.100000
0.006700  -56.900000
0.009700  -56.700000
0.010500  -56.400000
0.008200  -56.200000
0.003000  -55.900000
0.000700  -55.700000
-0.000800  -55.400000
-0.006000  -55.200000
-0.004600  -55.000000
-0.000800  -54.700000
0.000000  -54.500000
0.003000  -54.300000
0.000000  -54.000000
0.000700  -53.800000
0.003000  -53.600000
0.003000  -53.300000
0.005200  -53.100000
0.009000  -52.800000
0.021000  -52.600000
0.025500  -52.300000
0.027700  -52.100000
0.023200  -51.900000
0.008200  -51.600000
0.000000  -51.400000
-0.006800  -51.200000
-0.005300  -50.900000
-0.011300  -50.700000
-0.015800  -50.400000
-0.018100  -50.200000
-0.020300  -50.000000
-0.020300  -49.700000
-0.025600  -49.500000
-0.024000  -49.200000
-0.018100  -49.000000
-0.011300  -48.800000
-0.002300  -48.500000
0.003700  -48.300000
0.015700  -48.100000
0.019500  -47.800000
0.024700  -47.600000
0.034500  -47.300000
0.033000  -47.100000
0.035200  -46.900000
0.027700  -46.700000
0.016500  -46.400000
0.005200  -46.200000
-0.012000  -45.900000
-0.020300  -45.700000
-0.027000  -45.500000
-0.019500  -45.300000
-0.010500  -45.000000
-0.002300  -44.800000
0.005200  -44.600000
0.003000  -44.300000
0.005200  -44.100000
0.008200  -43.900000
0.006700  -43.700000
0.001500  -43.400000
-0.005300  -43.200000
-0.009100  -42.900000
-0.012800  -42.700000
-0.013500  -42.500000
-0.006800  -42.300000
0.006000  -42.000000
0.012700  -41.800000
0.016500  -41.500000
0.015700  -41.300000
0.007500  -41.100000
0.003000  -40.900000
-0.003000  -40.600000
-0.005300  -40.400000
-0.005300  -40.100000
-0.003000  -39.900000
0.001500  -39.700000
0.005200  -39.500000
0.010500  -39.200000
0.010500  -39.000000
0.012700  -38.700000
0.015700  -38.500000
0.012700  -38.300000
0.010500  -38.100000
0.007500  -37.800000
0.002200  -37.600000
-0.003000  -37.400000
-0.003000  -37.100000
0.000700  -36.900000
0.005200  -36.600000
0.007500  -36.400000
0.006000  -36.200000
0.000700  -35.900000
-0.003000  -35.700000
-0.008300  -35.500000
-0.012000  -35.200000
-0.016500  -35.000000
-0.017300  -34.700000
-0.008300  -34.500000
-0.004600  -34.200000
-0.004600  -34.000000
-0.010500  -33.800000
-0.018100  -33.500000
-0.017300  -33.300000
-0.004600  -33.100000
0.012700  -32.800000
0.025500  -32.600000
0.032200  -32.400000
0.024000  -32.100000
0.014200  -31.900000
0.006700  -31.600000
-0.004600  -31.400000
-0.008300  -31.100000
-0.009100  -30.900000
-0.003000  -30.600000
0.017200  -30.400000
0.031500  -30.200000
0.028500  -29.900000
0.014200  -29.700000
-0.012000  -29.400000
-0.038300  -29.200000
-0.063800  -29.000000
-0.064500  -28.700000
-0.021800  -28.500000
0.012700  -28.300000
0.026200  -28.000000
0.037500  -27.800000
0.027000  -27.600000
0.001500  -27.400000
-0.015000  -27.100000
-0.031500  -26.900000
-0.033000  -26.700000
-0.012000  -26.500000
0.008200  -26.200000
0.027700  -26.000000
0.039000  -25.800000
0.037500  -25.600000
0.034500  -25.300000
0.029200  -25.100000
0.024000  -24.900000
0.012000  -24.700000
-0.000800  -24.400000
-0.005300  -24.200000
-0.009100  -24.000000
-0.006800  -23.800000
-0.003000  -23.600000
0.006700  -23.400000
0.016500  -23.200000
0.021700  -23.000000
0.022500  -22.800000
0.015000  -22.600000
0.015700  -22.400000
0.018000  -22.200000
0.015700  -22.000000
0.003700  -21.800000
-0.012000  -21.600000
-0.016500  -21.400000
-0.024800  -21.200000
-0.027000  -21.000000
-0.028500  -20.800000
-0.025600  -20.600000
-0.013500  -20.400000
-0.004600  -20.200000
0.009000  -20.000000
0.018000  -19.800000
0.025500  -19.700000
0.021000  -19.500000
0.008200  -19.400000
-0.000800  -19.200000
-0.010500  -19.000000
-0.014300  -18.900000
-0.022500  -18.700000
-0.027800  -18.500000
-0.024800  -18.400000
-0.016500  -18.200000
0.009700  -18.000000
0.025500  -17.900000
0.028500  -17.700000
0.035200  -17.600000
0.020200  -17.400000
0.000000  -17.200000
-0.018100  -17.100000
-0.035300  -16.900000
-0.036800  -16.700000
-0.032300  -16.700000
-0.005300  -16.600000
0.041200  -16.600000
0.065200  -16.500000
0.067500  -16.400000
0.049500  -16.300000
0.009000  -16.200000
-0.022500  -16.200000
-0.054800  -16.200000
-0.069100  -16.100000
-0.060000  -16.000000
-0.042800  -15.900000
-0.013500  -15.900000
0.006000  -15.800000
0.029200  -15.700000
0.043500  -15.700000
0.040500  -15.600000
0.036000  -15.500000
0.025500  -15.500000
0.022500  -15.400000
0.019500  -15.500000
0.018000  -15.700000
0.015000  -15.800000
0.013500  -15.900000
0.014200  -16.100000
0.010500  -16.200000
0.007500  -16.400000
0.003000  -16.600000
0.004500  -16.700000
0.008200  -16.900000
0.012000  -17.000000
0.018000  -17.100000
0.020200  -17.300000
0.026200  -17.500000
0.024000  -17.600000
0.010500  -17.800000
0.002200  -17.900000
-0.012800  -18.000000
-0.020300  -18.200000
-0.025600  -18.400000
-0.023300  -18.500000
-0.020300  -18.600000
-0.020300  -18.700000
-0.011300  -18.800000
-0.009800  -18.900000
-0.005300  -19.100000
-0.008300  -19.200000
-0.018100  -19.300000
-0.019500  -19.400000
-0.024000  -19.500000
-0.020300  -19.700000
-0.016500  -19.800000
-0.012000  -19.900000
-0.010500  -20.000000
-0.013500  -20.100000
-0.015800  -20.300000
-0.016500  -20.300000
-0.013500  -20.500000
-0.013500  -20.600000
-0.010500  -20.700000
-0.009800  -20.700000
-0.008300  -20.600000
-0.001500  -20.500000
-0.001500  -20.400000
0.001500  -20.300000
0.003000  -20.200000
0.004500  -20.100000
0.005200  -20.000000
0.005200  -19.900000
0.006700  -19.800000
0.003000  -19.800000
0.004500  -19.700000
0.004500  -19.600000
0.003700  -19.500000
0.006000  -19.400000
0.004500  -19.400000
0.010500  -19.300000
0.016500  -19.200000
0.021000  -19.100000
0.024000  -19.000000
0.023200  -18.900000
0.026200  -18.800000
0.025500  -18.700000
0.024700  -18.500000
0.024000  -18.500000
0.023200  -18.300000
0.019500  -18.200000
0.014200  -18.100000
0.014200  -18.000000
0.009700  -17.900000
0.012000  -17.800000
0.014200  -17.700000
0.009700  -17.600000
0.009000  -17.500000
0.005200  -17.300000
0.003700  -17.200000
0.003700  -17.100000
0.004500  -17.000000
0.003700  -16.900000
-0.005300  -16.800000
-0.005300  -16.700000
-0.000800  -16.700000
0.010500  -16.700000
0.017200  -16.600000
0.012000  -16.500000
0.004500  -16.500000
-0.012800  -16.400000
-0.023300  -16.400000
-0.032300  -16.300000
-0.032300  -16.200000
-0.024000  -16.200000
-0.014300  -16.200000
0.002200  -16.100000
0.018700  -16.100000
0.038200  -16.000000
0.044200  -16.000000
0.038200  -15.900000
0.025500  -15.800000
0.008200  -15.800000
-0.004600  -15.800000
-0.015800  -15.800000
-0.015800  -15.700000
-0.012800  -15.700000
-0.010500  -15.700000
-0.001500  -15.700000
0.004500  -15.600000
0.010500  -15.600000
0.012000  -15.600000
0.014200  -15.600000
0.018000  -15.500000
0.020200  -15.500000
0.019500  -15.500000
0.020200  -15.500000
0.018000  -15.500000
0.006000  -15.400000
-0.006000  -15.400000
-0.016500  -15.400000
-0.025600  -15.400000
-0.030000  -15.300000
-0.035300  -15.300000
-0.036100  -15.300000
-0.030800  -15.300000
-0.021800  -15.300000
-0.007500  -15.300000
0.002200  -15.200000
0.008200  -15.200000
0.012700  -15.200000
0.011200  -15.200000
0.012000  -15.100000
0.007500  -15.100000
0.009000  -15.100000
0.010500  -15.000000
0.006700  -15.000000
0.001500  -15.000000
-0.009100  -15.000000
-0.009100  -14.900000
-0.014300  -14.900000
-0.015800  -14.900000
-0.012000  -14.900000
-0.012800  -14.900000
-0.006800  -14.800000
-0.006000  -14.800000
-0.000800  -14.700000
0.001500  -14.600000
0.000000  -14.600000
0.003000  -14.500000
0.000000  -14.500000
0.001500  -14.400000
-0.002300  -14.400000
-0.001500  -14.300000
0.000700  -14.300000
-0.001500  -14.200000
0.002200  -14.200000
0.003700  -14.100000
0.006000  -14.100000
0.005200  -14.000000
0.007500  -14.000000
0.006000  -13.900000
0.003000  -13.900000
0.003000  -13.800000
0.005200  -13.800000
0.009700  -13.700000
0.006700  -13.700000
0.006700  -13.600000
0.005200  -13.500000
0.003000  -13.500000
0.000700  -13.500000
-0.004600  -13.400000
0.000000  -13.400000
0.004500  -13.300000
0.009000  -13.300000
0.009000  -13.200000
0.006700  -13.200000
0.006700  -13.100000
0.008200  -13.100000
0.020200  -13.000000
0.033700  -13.000000
0.032200  -12.900000
0.022500  -12.900000
0.004500  -12.800000
-0.015800  -12.800000
-0.029300  -12.800000
-0.036800  -12.700000
-0.027000  -12.700000
-0.013500  -12.700000
0.001500  -12.700000
0.024000  -12.600000
0.038200  -12.600000
0.038200  -12.600000
0.021700  -12.600000
0.010500  -12.600000
-0.001500  -12.500000
-0.008300  -12.500000
-0.005300  -12.500000
-0.004600  -12.500000
0.003700  -12.400000
0.010500  -12.400000
0.014200  -12.400000
0.012000  -12.400000
0.006700  -12.300000
0.005200  -12.300000
0.005200  -12.300000
0.000700  -12.300000
-0.003000  -12.300000
-0.004600  -12.300000
-0.006800  -12.300000
-0.002300  -12.300000
-0.005300  -12.300000
-0.006000  -12.300000
-0.009800  -12.300000
-0.014300  -12.300000
-0.009800  -12.300000
-0.009100  -12.300000
0.000000  -12.300000
0.005200  -12.300000
0.009700  -12.300000
0.013500  -12.300000
0.010500  -12.300000
0.007500  -12.300000
0.003000  -12.300000
0.003000  -12.300000
-0.001500  -12.300000
-0.005300  -12.300000
-0.006800  -12.300000
-0.009100  -12.300000
-0.006000  -12.300000
-0.005300  -12.300000
-0.001500  -12.300000
-0.000800  -12.300000
-0.003800  -12.200000
0.000700  -12.200000
0.000000  -12.200000
0.003000  -12.200000
0.003000  -12.200000
0.004500  -12.200000
0.009000  -12.200000
0.006700  -12.200000
0.005200  -12.200000
0.003000  -12.200000
0.001500  -12.200000
0.002200  -12.200000
0.001500  -12.200000
0.001500  -12.200000
-0.005300  -12.200000
-0.006000  -12.200000
-0.007500  -12.200000
-0.006800  -12.200000
-0.000800  -12.200000
-0.000800  -12.200000
0.006700  -12.100000
0.009000  -12.100000
0.007500  -12.100000
0.008200  -12.100000
0.003000  -12.100000
0.006700  -12.100000
0.008200  -12.100000
0.008200  -12.100000
0.005200  -12.100000
0.002200  -12.100000
0.004500  -12.100000
0.002200  -12.100000
0.003000  -12.100000
-0.003000  -12.100000
-0.008300  -12.100000
-0.007500  -12.000000
-0.008300  -12.000000
-0.006800  -12.000000
-0.002300  -12.000000
0.003000  -12.000000
0.009000  -12.000000
0.006700  -12.000000
0.005200  -12.000000
0.000700  -12.000000
-0.005300  -12.000000
-0.005300  -12.000000
-0.006800  -12.000000
-0.003800  -12.000000
0.001500  -12.000000
0.006000  -12.000000
0.015700  -12.000000
0.021700  -12.000000
0.030700  -12.000000
0.030700  -12.000000
0.020200  -12.000000
0.008200  -12.000000
-0.012000  -12.000000
-0.023300  -12.000000
-0.031500  -12.000000
-0.031500  -12.000000
-0.021800  -12.000000
-0.013500  -12.000000
0.004500  -12.000000
0.018000  -12.000000
0.024700  -12.000000
0.022500  -12.000000
0.015700  -12.000000
0.010500  -12.000000
0.003000  -12.000000
0.003000  -12.000000
-0.000800  -12.000000
-0.000800  -12.000000
0.000000  -12.000000
-0.001500  -12.000000
0.004500  -12.000000
0.001500  -11.900000
0.000700  -11.900000
0.000700  -11.900000
-0.003000  -11.900000
0.000700  -11.900000
-0.003000  -11.900000
-0.000800  -11.900000
0.002200  -11.900000
-0.002300  -11.900000
0.005200  -11.900000
0.008200  -11.900000
0.010500  -11.900000
0.008200  -11.900000
0.001500  -11.900000
0.001500  -11.900000
-0.003000  -11.900000
-0.003800  -11.900000
-0.003000  -11.900000
-0.002300  -11.900000
-0.001500  -11.900000
-0.003000  -11.900000
-0.000800  -11.900000
0.000700  -11.900000
0.001500  -11.900000
0.001500  -11.900000
0.003000  -11.900000
0.006000  -11.900000
0.006000  -11.900000
0.007500  -11.900000
0.009000  -11.900000
0.009700  -11.900000
0.008200  -11.900000
0.005200  -11.900000
0.006000  -11.900000
0.003000  -11.900000
0.001500  -11.900000
-0.003000  -11.900000
-0.005300  -11.900000
-0.004600  -11.900000
-0.003800  -11.900000
-0.005300  -11.900000
-0.005300  -11.900000
-0.001500  -11.900000
-0.003000  -11.900000
-0.005300  -11.900000
-0.004600  -11.900000
-0.004600  -11.900000
-0.003000  -11.900000
-0.003000  -11.900000
0.001500  -11.900000
0.004500  -11.800000
0.006700  -11.800000
0.008200  -11.800000
0.003700  -11.800000
0.009700  -11.800000
0.009000  -11.800000
0.009000  -11.800000
0.019500  -11.800000
0.015700  -11.800000
0.016500  -11.800000
0.005200  -11.800000
-0.005300  -11.800000
-0.009100  -11.800000
-0.014300  -11.800000
-0.008300  -11.800000
-0.006000  -11.900000
0.003000  -11.900000
0.010500  -11.900000
0.010500  -11.900000
0.010500  -11.900000
0.003000  -11.900000
0.001500  -11.900000
-0.003000  -11.900000
-0.004600  -11.900000
-0.001500  -11.900000
-0.000800  -12.000000
-0.000800  -12.000000
0.003000  -12.000000
0.022500  -12.000000
0.036700  -12.000000
0.035200  -12.000000
0.024700  -12.000000
0.003000  -12.000000
-0.016500  -12.000000
-0.033800  -12.000000
-0.045000  -12.000000
-0.042000  -12.000000
-0.034600  -12.000000
-0.020300  -12.000000
-0.007500  -12.000000
0.002200  -12.000000
0.006000  -12.000000
0.012700  -12.000000
0.018000  -12.000000
0.018700  -12.000000
0.018000  -12.000000
0.008200  -12.000000
0.007500  -12.000000
0.004500  -12.000000
0.004500  -12.000000
0.005200  -12.000000
-0.000800  -12.000000
0.003000  -12.000000
-0.000800  -12.100000
-0.000800  -12.100000
0.000000  -12.100000
-0.001500  -12.100000
0.006000  -12.100000
0.009000  -12.100000
0.018000  -12.100000
0.020200  -12.100000
0.021000  -12.100000
0.020200  -12.100000
0.010500  -12.200000
0.004500  -12.200000
-0.001500  -12.200000
-0.006800  -12.200000
-0.012000  -12.200000
-0.010500  -12.200000
-0.010500  -12.200000
-0.009100  -12.200000
-0.005300  -12.200000
-0.003000  -12.200000
0.003000  -12.200000
0.005200  -12.200000
0.008200  -12.200000
0.005200  -12.200000
0.002200  -12.200000
0.002200  -12.200000
0.001500  -12.200000
0.001500  -12.200000
-0.000800  -12.200000
-0.001500  -12.300000
0.002200  -12.300000
0.003000  -12.300000
0.001500  -12.300000
0.000700  -12.300000
-0.004600  -12.300000
-0.010500  -12.300000
-0.010500  -12.300000
-0.007500  -12.300000
-0.006000  -12.300000
-0.000800  -12.300000
0.004500  -12.300000
0.007500  -12.300000
0.011200  -12.300000
0.012700  -12.300000
0.019500  -12.300000
0.019500  -12.300000
0.014200  -12.300000
0.006700  -12.300000
-0.006800  -12.300000
-0.012000  -12.300000
-0.013500  -12.300000
-0.007500  -12.300000
-0.001500  -12.300000
0.000000  -12.300000
0.009000  -12.300000
0.013500  -12.300000
0.018000  -12.300000
0.012700  -12.300000
0.004500  -12.300000
0.001500  -12.300000
-0.000800  -12.300000
-0.002300  -12.300000
-0.009100  -12.300000
-0.007500  -12.300000
-0.006800  -12.300000
-0.004600  -12.300000
0.007500  -12.300000
0.006700  -12.300000
0.006000  -12.300000
0.004500  -12.300000
0.000000  -12.300000
0.000700  -12.300000
-0.007500  -12.300000
-0.005300  -12.300000
-0.003000  -12.300000
-0.006800  -12.300000
-0.004600  -12.300000
-0.008300  -12.300000
-0.004600  -12.300000
0.000000  -12.300000
0.004500  -12.300000
0.009700  -12.300000
0.008200  -12.300000
0.012700  -12.300000
0.012700  -12.300000
0.008200  -12.300000
0.005200  -12.300000
0.003700  -12.300000
0.003000  -12.300000
0.002200  -12.300000
0.003000  -12.300000
0.004500  -12.300000
0.008200  -12.300000
0.009000  -12.300000
0.009700  -12.300000
0.006000  -12.300000
0.003000  -12.300000
-0.006800  -12.300000
-0.012800  -12.300000
-0.010500  -12.300000
-0.012800  -12.300000
-0.006800  -12.300000
-0.007500  -12.300000
-0.006800  -12.300000
0.001500  -12.300000
0.002200  -12.300000
0.006000  -12.300000
0.003700  -12.300000
0.002200  -12.300000
0.003000  -12.300000
0.004500  -12.300000
0.018700  -12.300000
0.031500  -12.300000
0.033000  -12.300000
0.023200  -12.300000
0.005200  -12.300000
-0.016500  -12.300000
-0.030000  -12.300000
-0.039000  -12.300000
-0.036800  -12.300000
-0.029300  -12.300000
-0.019500  -12.300000
-0.001500  -12.300000
0.012700  -12.300000
0.019500  -12.300000
0.016500  -12.300000
0.016500  -12.300000
0.012700  -12.300000
0.010500  -12.300000
0.009700  -12.300000
0.005200  -12.300000
0.009000  -12.300000
0.009000  -12.300000
0.012700  -12.300000
0.011200  -12.300000
0.006700  -12.300000
0.008200  -12.300000
0.009000  -12.300000
0.010500  -12.300000
0.003000  -12.300000
-0.005300  -12.300000
-0.014300  -12.300000
-0.019500  -12.300000
-0.015000  -12.300000
-0.006800  -12.300000
0.001500  -12.300000
0.006700  -12.300000
0.012000  -12.300000
0.012000  -12.300000
0.010500  -12.300000
0.007500  -12.300000
0.003000  -12.300000
0.000700  -12.300000
-0.001500  -12.300000
-0.001500  -12.300000
0.000700  -12.300000
0.003000  -12.300000
0.003000  -12.300000
0.003000  -12.300000
0.003700  -12.300000
0.003000  -12.300000
0.004500  -12.300000
0.003700  -12.300000
0.003700  -12.300000
0.005200  -12.300000
0.002200  -12.300000
0.000700  -12.300000
-0.000800  -12.300000
-0.002300  -12.300000
-0.001500  -12.300000
-0.003800  -12.300000
-0.003000  -12.300000
-0.003800  -12.300000
0.000700  -12.300000
0.003000  -12.300000
0.001500  -12.300000
0.008200  -12.300000
0.006000  -12.300000
0.006000  -12.300000
0.006000  -12.300000
0.006000  -12.300000
0.012700  -12.300000
0.014200  -12.300000
0.012700  -12.300000
0.009000  -12.300000
0.003700  -12.300000
-0.001500  -12.300000
-0.008300  -12.300000
-0.009800  -12.300000
-0.017300  -12.300000
-0.019500  -12.300000
-0.013500  -12.300000
-0.015800  -12.300000
-0.006800  -12.300000
-0.001500  -12.300000
0.005200  -12.300000
0.011200  -12.300000
0.010500  -12.300000
0.012700  -12.300000
0.006700  -12.300000
0.006700  -12.300000
0.005200  -12.300000
0.003700  -12.300000
0.004500  -12.300000
0.003000  -12.300000
0.003700  -12.300000
0.000700  -12.300000
0.002200  -12.300000
0.003000  -12.300000
0.003000  -12.300000
0.003000  -12.300000
0.003700  -12.300000
0.008200  -12.300000
0.006700  -12.300000
0.007500  -12.300000
0.006000  -12.300000
0.005200  -12.300000
0.003000  -12.300000
0.001500  -12.300000
0.001500  -12.300000
-0.001500  -12.300000
0.000700  -12.300000
-0.001500  -12.300000
-0.004600  -12.300000
-0.003800  -12.300000
-0.008300  -12.300000
-0.008300  -12.300000
-0.009100  -12.300000
-0.003000  -12.300000
0.001500  -12.300000
0.003700  -12.300000
0.006000  -12.300000
0.003700  -12.300000
0.007500  -12.300000
0.002200  -12.300000
0.000700  -12.300000
0.000700  -12.300000
-0.002300  -12.300000
0.001500  -12.300000
-0.000800  -12.300000
0.001500  -12.300000
0.002200  -12.300000
0.001500  -12.300000
0.005200  -12.300000
0.006700  -12.300000
0.008200  -12.300000
0.006700  -12.300000
0.009000  -12.300000
0.006000  -12.300000
0.004500  -12.300000
0.003700  -12.300000
0.000700  -12.300000
0.003000  -12.300000
0.000700  -12.300000
0.000000  -12.300000
-0.003000  -12.300000
-0.004600  -12.300000
-0.000800  -12.300000
0.003000  -12.300000
0.001500  -12.300000
0.000700  -12.300000
0.001500  -12.300000
0.000000  -12.200000
0.001500  -12.200000
0.001500  -12.200000
-0.000800  -12.200000
0.001500  -12.200000
0.000700  -12.200000
0.001500  -12.200000
0.001500  -12.200000
0.001500  -12.200000
0.004500  -12.200000
0.004500  -12.200000
0.003700  -12.200000
0.003000  -12.200000
0.000000  -12.200000
-0.003000  -12.200000
-0.003000  -12.200000
-0.006000  -12.200000
-0.006800  -12.200000
-0.001500  -12.200000
0.000700  -12.200000
0.003000  -12.200000
0.003700  -12.200000
0.004500  -12.200000
0.000700  -12.200000
0.001500  -12.200000
0.004500  -12.200000
0.000700  -12.200000
0.002200  -12.200000
0.003700  -12.200000
0.006700  -12.200000
0.008200  -12.300000
0.008200  -12.300000
0.006700  -12.300000
-0.000800  -12.300000
-0.002300  -12.300000
-0.005300  -12.300000
-0.005300  -12.300000
-0.001500  -12.300000
-0.002300  -12.300000
-0.002300  -12.300000
-0.003800  -12.300000
-0.000800  -12.300000
0.003700  -12.300000
0.006000  -12.300000
0.010500  -12.300000
0.012700  -12.300000
0.009000  -12.300000
0.006700  -12.300000
0.003700  -12.300000
0.001500  -12.300000
0.001500  -12.300000
0.001500  -12.300000
0.003000  -12.300000
0.004500  -12.300000
0.003000  -12.300000
0.000700  -12.300000
0.000000  -12.300000
-0.000800  -12.300000
-0.002300  -12.300000
0.000000  -12.300000
-0.002300  -12.300000
0.000700  -12.300000
0.000700  -12.300000
0.000700  -12.300000
0.003700  -12.300000
0.000000  -12.300000
0.003700  -12.300000
0.000700  -12.300000
-0.000800  -12.300000
0.000000  -12.300000
0.000700  -12.300000
0.001500  -12.300000
0.000000  -12.300000
0.005200  -12.300000
0.003000  -12.300000
0.001500  -12.300000
0.003700  -12.300000
0.000700  -12.300000
0.001500  -12.300000
0.003000  -12.300000
0.001500  -12.300000
0.003700  -12.300000
0.004500  -12.300000
0.006000  -12.300000
0.006700  -12.300000
0.003700  -12.300000
0.004500  -12.300000
0.001500  -12.300000
0.001500  -12.300000
0.003700  -12.300000
0.000700  -12.400000
0.004500  -12.400000
0.001500  -12.400000
0.000700  -12.400000
-0.000800  -12.400000
-0.001500  -12.400000
0.000000  -12.400000
0.000000  -12.400000
0.001500  -12.400000
-0.003000  -12.400000
-0.000800  -12.400000
0.001500  -12.400000
0.003700  -12.400000
0.006000  -12.400000
0.003700  -12.400000
0.004500  -12.400000
0.003700  -12.400000
0.004500  -12.400000
0.003000  -12.400000
0.001500  -12.400000
0.001500  -12.500000
0.000700  -12.500000
0.003000  -12.500000
0.001500  -12.500000
-0.000800  -12.500000
-0.001500  -12.500000
-0.000800  -12.500000
-0.000800  -12.500000
0.000000  -12.500000
-0.001500  -12.500000
-0.001500  -12.500000
0.000700  -12.500000
0.000000  -12.500000
0.003000  -12.500000
0.003700  -12.500000
0.005200  -12.500000
0.005200  -12.500000
0.001500  -12.500000
0.005200  -12.500000
0.003000  -12.500000
-0.001500  -12.500000
-0.001500  -12.500000
-0.001500  -12.500000
-0.000800  -12.500000
0.001500  -12.500000
0.001500  -12.500000
0.003000  -12.500000
0.003000  -12.500000
0.000700  -12.500000
0.000700  -12.500000
0.004500  -12.500000
0.005200  -12.500000
0.003700  -12.500000
0.004500  -12.500000
0.005200  -12.500000
0.003000  -12.500000
0.004500  -12.500000
0.003700  -12.500000
0.000000  -12.500000
-0.000800  -12.500000
-0.000800  -12.600000
0.003700  -12.600000
0.004500  -12.600000
0.003000  -12.600000
0.001500  -12.600000
-0.000800  -12.600000
-0.001500  -12.600000
0.000700  -12.600000
0.001500  -12.600000
0.000700  -12.600000
0.003000  -12.600000
0.000000  -12.600000
0.001500  -12.600000
0.003000  -12.600000
0.002200  -12.600000
0.004500  -12.600000
0.001500  -12.600000
0.004500  -12.600000
0.001500  -12.600000
0.003000  -12.600000
0.004500  -12.600000
0.003000  -12.600000
0.006700  -12.600000
0.001500  -12.600000
0.001500  -12.600000
0.000700  -12.600000
0.000700  -12.600000
0.003000  -12.600000
-0.003000  -12.600000
-0.001500  -12.600000
-0.000800  -12.600000
0.002200  -12.600000
0.006700  -12.600000
0.000700  -12.600000
0.000700  -12.600000
-0.001500  -12.600000
0.000700  -12.600000
0.001500  -12.600000
-0.001500  -12.600000
0.000700  -12.600000
-0.000800  -12.600000
-0.001500  -12.600000
-0.003000  -12.600000
-0.003000  -12.600000
0.000000  -12.600000
0.001500  -12.600000
0.003700  -12.600000
0.003700  -12.600000
0.004500  -12.600000
0.006700  -12.600000
0.008200  -12.600000
0.006000  -12.600000
0.008200  -12.600000
0.009000  -12.600000
0.006700  -12.600000
0.006000  -12.600000
0.004500  -12.600000
0.003000  -12.600000
0.000700  -12.600000
-0.003000  -12.600000
-0.003000  -12.600000
-0.004600  -12.600000
-0.004600  -12.600000
-0.004600  -12.600000
-0.004600  -12.600000
-0.002300  -12.600000
-0.001500  -12.600000
0.000700  -12.600000
0.002200  -12.600000
0.000700  -12.600000
0.003000  -12.600000
0.004500  -12.600000
0.003000  -12.600000
0.001500  -12.600000
-0.003000  -12.600000
-0.003000  -12.600000
-0.000800  -12.600000
-0.003000  -12.600000
-0.003000  -12.600000
-0.001500  -12.600000
0.000700  -12.700000
0.008200  -12.700000
0.008200  -12.700000
0.008200  -12.700000
0.006000  -12.700000
0.005200  -12.700000
0.004500  -12.700000
0.003700  -12.700000
0.003000  -12.700000
0.000700  -12.700000
0.001500  -12.700000
0.003000  -12.700000
0.004500  -12.700000
0.003000  -12.700000
0.003000  -12.700000
0.004500  -12.700000
0.001500  -12.700000
0.003000  -12.800000
0.000700  -12.800000
-0.003000  -12.800000
-0.007500  -12.800000
-0.009800  -12.800000
-0.008300  -12.800000
-0.002300  -12.800000
0.000700  -12.800000
0.004500  -12.800000
0.009000  -12.800000
0.008200  -12.800000
0.007500  -12.800000
0.005200  -12.800000
0.003700  -12.800000
0.000700  -12.800000
0.001500  -12.800000
0.006000  -12.800000
0.005200  -12.800000
0.009700  -12.800000
0.007500  -12.800000
0.001500  -12.800000
0.003000  -12.800000
-0.001500  -12.800000
0.000700  -12.900000
0.003000  -12.900000
0.008200  -12.900000
0.010500  -12.900000
0.007500  -12.900000
0.006700  -12.900000
0.000700  -12.900000
-0.001500  -12.900000
-0.005300  -12.900000
-0.008300  -12.900000
-0.009100  -12.900000
-0.009800  -12.900000
-0.004600  -12.900000
-0.001500  -12.900000
0.001500  -12.900000
-0.001500  -12.900000
-0.001500  -12.900000
0.000700  -12.900000
-0.003000  -12.900000
0.001500  -12.900000
0.008200  -13.000000
0.011200  -13.000000
0.011200  -13.000000
0.012000  -13.000000
0.012000  -13.000000
0.004500  -13.000000
0.001500  -13.100000
-0.002300  -13.100000
-0.006000  -13.100000
-0.006800  -13.100000
-0.005300  -13.100000
0.003000  -13.100000
0.004500  -13.100000
0.006700  -13.200000
0.010500  -13.200000
0.006700  -13.200000
0.006700  -13.200000
0.003700  -13.300000
0.003000  -13.300000
0.002200  -13.300000
0.000700  -13.400000
-0.000800  -13.400000
-0.003000  -13.400000
0.000700  -13.400000
0.003000  -13.400000
0.001500  -13.400000
0.006700  -13.500000
0.008200  -13.500000
0.006700  -13.500000
0.005200  -13.500000
0.002200  -13.500000
0.003700  -13.500000
0.001500  -13.500000
0.004500  -13.600000
0.004500  -13.600000
0.000700  -13.600000
0.003000  -13.600000
-0.004600  -13.700000
-0.004600  -13.700000
-0.004600  -13.700000
-0.006800  -13.800000
-0.002300  -13.800000
-0.002300  -13.800000
-0.001500  -13.900000
0.000700  -13.900000
-0.001500  -14.000000
-0.005300  -14.000000
-0.005300  -14.000000
-0.005300  -14.100000
0.000700  -14.100000
0.006700  -14.200000
0.008200  -14.200000
0.011200  -14.200000
0.010500  -14.300000
0.010500  -14.300000
0.011200  -14.400000
0.010500  -14.400000
0.006700  -14.400000
0.005200  -14.500000
0.001500  -14.500000
-0.002300  -14.600000
-0.002300  -14.700000
-0.001500  -14.700000
0.003000  -14.800000
0.003000  -14.900000
0.003000  -14.900000
0.001500  -15.000000
-0.002300  -15.100000
-0.004600  -15.200000
-0.001500  -15.200000
0.001500  -15.300000
0.003000  -15.400000
0.005200  -15.400000
0.002200  -15.500000
0.000700  -15.600000
0.001500  -15.700000
0.003000  -15.800000
0.004500  -15.800000
-0.000800  -15.900000
-0.001500  -15.900000
-0.000800  -16.100000
0.000700  -16.100000
0.000700  -16.200000
0.002200  -16.300000
0.002200  -16.400000
0.000700  -16.500000
0.003000  -16.600000
-0.000800  -16.700000
0.000700  -16.700000
-0.000800  -16.800000
0.000700  -16.900000
0.004500  -17.000000
0.004500  -17.100000
0.006700  -17.100000
0.003000  -17.200000
0.000000  -17.300000
-0.004600  -17.400000
-0.009800  -17.500000
-0.009800  -17.600000
-0.014300  -17.700000
-0.012000  -17.800000
-0.012000  -17.900000
-0.008300  -18.000000
-0.003000  -18.100000
-0.003000  -18.200000
-0.002300  -18.400000
-0.005300  -18.500000
-0.006800  -18.600000
-0.003800  -18.700000
0.001500  -18.800000
0.003700  -18.900000
0.004500  -19.000000
0.009700  -19.100000
0.008200  -19.200000
0.009000  -19.400000
0.009000  -19.500000
0.005200  -19.600000
0.005200  -19.700000
0.000700  -19.800000
0.001500  -19.900000
0.000700  -20.100000
-0.003000  -20.200000
-0.001500  -20.300000
-0.002300  -20.400000
0.003700  -20.600000
0.005200  -20.700000
0.006000  -20.900000
0.010500  -21.000000
0.010500  -21.200000
0.015700  -21.300000
0.014200  -21.500000
0.010500  -21.600000
0.006000  -21.700000
-0.005300  -21.900000
-0.009800  -22.000000
-0.010500  -22.100000
-0.009100  -22.300000
-0.004600  -22.500000
-0.000800  -22.600000
0.001500  -22.700000
0.005200  -22.900000
0.010500  -23.000000
0.009700  -23.200000
0.011200  -23.400000
0.008200  -23.500000
0.009000  -23.700000
0.006700  -23.800000
0.000700  -24.000000
0.003000  -24.100000
-0.000800  -24.300000
0.004500  -24.500000
0.006700  -24.600000
0.006700  -24.800000
0.012700  -24.900000
0.015000  -25.100000
0.019500  -25.200000
0.019500  -25.400000
0.015700  -25.600000
0.013500  -25.700000
0.012000  -25.900000
0.008200  -26.100000
0.002200  -26.200000
-0.001500  -26.400000
-0.003000  -26.500000
-0.006000  -26.700000
-0.009100  -26.900000
-0.007500  -27.000000
-0.006000  -27.200000
-0.003000  -27.300000
0.001500  -27.500000
0.000000  -27.600000
0.000700  -27.800000
-0.001500  -27.900000
-0.001500  -28.100000
0.000700  -28.300000
0.006000  -28.400000
0.008200  -28.600000
0.004500  -28.800000
0.006000  -28.900000
0.003700  -29.000000
0.000700  -29.300000
0.000700  -29.400000
-0.000800  -29.500000
-0.001500  -29.700000
-0.005300  -29.800000
-0.003800  -30.000000
-0.003800  -30.200000
-0.006000  -30.300000
-0.004600  -30.500000
-0.004600  -30.600000
-0.001500  -30.800000
-0.000800  -31.000000
0.003000  -31.100000
0.008200  -31.300000
0.009000  -31.500000
0.008200  -31.600000
0.000000  -31.800000
-0.006800  -31.900000
-0.008300  -32.100000
-0.005300  -32.200000
-0.004600  -32.400000
-0.003000  -32.500000
0.001500  -32.700000
0.000700  -32.900000
0.001500  -33.000000
0.006700  -33.200000
0.007500  -33.300000
0.008200  -33.400000
0.006700  -33.600000
0.000700  -33.800000
-0.000800  -33.900000
-0.003000  -34.000000
-0.005300  -34.200000
-0.000800  -34.300000
0.000700  -34.500000
0.003700  -34.700000
0.003000  -34.800000
0.003000  -34.900000
0.001500  -35.100000
-0.003000  -35.200000
-0.006800  -35.400000
-0.006800  -35.500000
-0.009800  -35.700000
-0.008300  -35.800000
-0.004600  -36.000000
-0.001500  -36.100000
-0.000800  -36.300000
0.003700  -36.400000
0.010500  -36.600000
0.011200  -36.700000
0.012000  -36.900000
0.012700  -37.000000
0.008200  -37.200000
0.005200  -37.400000
-0.000800  -37.500000
-0.003000  -37.600000
-0.000800  -37.800000
-0.002300  -37.900000
-0.003000  -38.100000
-0.006800  -38.300000
-0.005300  -38.400000
-0.002300  -38.500000
-0.003000  -38.700000
0.003000  -38.800000
0.004500  -39.000000
0.002200  -39.200000
0.000000  -39.300000
0.000700  -39.400000
0.006700  -39.600000
0.005200  -39.700000
0.006000  -39.900000
0.000000  -40.100000
-0.003800  -40.200000
-0.001500  -40.400000
-0.003000  -40.500000
0.004500  -40.600000
0.009700  -40.800000
0.015000  -41.000000
0.015700  -41.100000
0.016500  -41.300000
0.018000  -41.400000
0.014200  -41.500000
0.012700  -41.700000
0.006700  -41.900000
0.003000  -42.000000
-0.003000  -42.200000
-0.009800  -42.300000
-0.009800  -42.400000
-0.012800  -42.600000
-0.009800  -42.800000
-0.009100  -42.900000
-0.009100  -43.100000
-0.009100  -43.200000
-0.006800  -43.400000
0.003000  -43.500000
0.008200  -43.700000
0.015700  -43.800000
0.018000  -44.000000
0.015000  -44.100000
0.006700  -44.300000
-0.005300  -44.500000
-0.011300  -44.600000
-0.012800  -44.700000
-0.008300  -44.900000
-0.006000  -45.100000
0.000700  -45.200000
0.009000  -45.400000
0.009000  -45.600000
0.009700  -45.700000
0.009700  -45.900000
0.012700  -46.100000
0.012000  -46.200000
0.009000  -46.400000
0.008200  -46.500000
0.005200  -46.700000
0.005200  -46.900000
0.006700  -47.000000
0.009000  -47.200000
0.002200  -47.400000
-0.001500  -47.500000
-0.004600  -47.700000
-0.012000  -47.900000
-0.007500  -48.100000
-0.005300  -48.200000
-0.001500  -48.400000
0.001500  -48.600000
0.005200  -48.800000
0.009000  -49.000000
0.006700  -49.100000
0.008200  -49.300000
0.002200  -49.500000
-0.000800  -49.700000
-0.000800  -49.900000
-0.006000  -50.000000
-0.001500  -50.200000
0.002200  -50.400000
0.003000  -50.600000
0.000700  -50.800000
-0.009800  -50.900000
-0.014300  -51.100000
-0.015000  -51.300000
-0.011300  -51.500000
-0.004600  -51.700000
0.005200  -51.900000
0.014200  -52.100000
0.018700  -52.300000
0.019500  -52.500000
0.013500  -52.700000
0.015000  -52.900000
0.018700  -53.100000
0.018000  -53.300000
0.018000  -53.500000
0.008200  -53.700000
-0.006800  -53.900000
-0.011300  -54.100000
-0.015000  -54.300000
-0.015800  -54.500000
-0.011300  -54.700000
-0.007500  -54.900000
-0.001500  -55.100000
0.002200  -55.300000
0.005200  -55.500000
0.006700  -55.700000
0.005200  -55.900000
0.012000  -56.100000
0.012700  -56.300000
0.012700  -56.500000
0.012700  -56.700000
0.005200  -56.900000
0.000000  -57.100000
-0.008300  -57.300000
-0.012800  -57.600000
-0.012000  -57.700000
-0.012800  -58.000000
-0.012800  -58.100000
-0.012800  -58.400000
-0.007500  -58.600000
-0.001500  -58.800000
0.002200  -59.000000
0.008200  -59.200000
0.012700  -59.400000
0.018000  -59.600000
0.016500  -59.800000
0.010500  -60.000000
0.006700  -60.200000
0.000700  -60.400000
-0.004600  -60.600000
-0.006800  -60.800000
-0.009100  -61.000000
-0.004600  -61.200000
0.000700  -61.500000
0.004500  -61.700000
0.006700  -61.900000
0.002200  -62.100000
0.002200  -62.300000
0.003000  -62.500000
0.005200  -62.700000
0.007500  -62.900000
-0.001500  -63.100000
-0.002300  -63.300000
-0.001500  -63.500000
0.003000  -63.700000
0.009700  -63.900000
0.005200  -64.100000
0.008200  -64.300000
0.008200  -64.500000
0.012000  -64.700000
0.018700  -64.900000
0.015000  -65.100000
0.012700  -65.300000
0.007500  -65.500000
0.007500  -65.700000
0.002200  -65.900000
-0.006000  -66.100000
-0.004600  -66.300000
-0.007500  -66.600000
-0.008300  -66.700000
-0.006800  -67.000000
-0.006000  -67.100000
-0.008300  -67.300000
-0.012000  -67.600000
-0.013500  -67.800000
-0.010500  -68.000000
-0.010500  -68.100000
-0.012800  -68.400000
-0.009100  -68.600000
-0.004600  -68.800000
-0.003800  -69.000000
0.001500  -69.200000
0.008200  -69.300000
0.012700  -69.600000
0.015700  -69.800000
0.016500  -70.000000
0.012700  -70.200000
0.004500  -70.400000
0.003000  -70.600000
0.003000  -70.800000
0.002200  -71.000000
0.006000  -71.200000
0.009000  -71.400000
0.010500  -71.600000
0.009000  -71.800000
0.003000  -72.000000
0.000700  -72.200000
0.003000  -72.400000
0.000700  -72.600000
-0.005300  -72.800000
-0.007500  -73.000000
-0.010500  -73.200000
-0.012800  -73.400000
-0.013500  -73.600000
-0.010500  -73.800000
-0.000800  -74.000000
0.009000  -74.200000
0.017200  -74.400000
0.029200  -74.700000
0.029200  -74.800000
0.024000  -75.100000
0.018700  -75.200000
0.012700  -75.400000
0.007500  -75.700000
-0.003800  -75.800000
-0.008300  -76.100000
-0.009100  -76.200000
-0.009100  -76.500000
-0.009800  -76.600000
-0.012000  -76.900000
-0.009800  -77.000000
-0.012800  -77.300000
-0.008300  -77.400000
0.000000  -77.700000
0.004500  -77.900000
0.014200  -78.000000
0.014200  -78.300000
0.012700  -78.400000
0.015000  -78.700000
0.011200  -78.800000
0.006000  -79.100000
-0.007500  -79.200000
-0.014300  -79.500000
-0.015800  -79.700000
-0.012000  -79.800000
-0.006000  -80.100000
-0.001500  -80.200000
0.003700  -80.400000
0.003000  -80.600000
0.001500  -80.800000
-0.000800  -81.000000
-0.004600  -81.200000
-0.001500  -81.400000
0.002200  -81.600000
0.009000  -81.800000
0.012000  -82.000000
0.013500  -82.200000
0.017200  -82.400000
0.013500  -82.600000
0.009700  -82.800000
0.006000  -82.900000
0.002200  -83.100000
0.003000  -83.300000
0.006000  -83.600000
0.008200  -83.700000
0.008200  -83.900000
0.006700  -84.100000
-0.000800  -84.200000
-0.000800  -84.500000
-0.002300  -84.600000
-0.006000  -84.800000
-0.005300  -85.000000
-0.006800  -85.200000
-0.006000  -85.400000
-0.009800  -85.500000
-0.006800  -85.700000
-0.006800  -85.900000
-0.003000  -86.100000
0.003700  -86.300000
0.004500  -86.500000
0.005200  -86.700000
-0.000800  -86.900000
0.001500  -87.000000
0.001500  -87.300000
-0.005300  -87.400000
-0.007500  -87.600000
-0.007500  -87.800000
-0.003000  -88.000000
0.002200  -88.200000
0.010500  -88.300000
0.016500  -88.500000
0.015700  -88.700000
0.014200  -88.900000
0.006700  -89.100000
0.001500  -89.300000
-0.001500  -89.500000
-0.006800  -89.700000
-0.003000  -89.900000
-0.000800  -90.000000
-0.001500  -90.200000
-0.000800  -90.400000
0.001500  -90.600000
0.005200  -90.800000
0.007500  -91.000000
0.009000  -91.200000
0.007500  -91.400000
0.005200  -91.500000
0.000000  -91.800000
-0.003000  -91.900000
-0.003000  -92.100000
0.000000  -92.300000
0.000700  -92.500000
-0.003800  -92.700000
0.004500  -92.900000
0.006700  -93.100000
0.012000  -93.200000
0.018700  -93.400000
0.019500  -93.600000
0.020200  -93.800000
0.012000  -94.000000
0.009000  -94.200000
-0.001500  -94.400000
-0.009100  -94.500000
-0.013500  -94.800000
-0.017300  -94.900000
-0.013500  -95.100000
-0.012000  -95.300000
-0.001500  -95.500000
0.000700  -95.700000
0.005200  -95.900000
0.008200  -96.000000
0.005200  -96.200000
0.003000  -96.400000
-0.006800  -96.600000
-0.007500  -96.800000
-0.007500  -97.000000
-0.005300  -97.200000
-0.002300  -97.300000
-0.003000  -97.500000
0.001500  -97.700000
0.005200  -97.900000
0.004500  -98.100000
0.009000  -98.300000
0.008200  -98.500000
0.004500  -98.600000
0.003000  -98.800000
-0.004600  -99.000000
-0.006800  -99.200000
-0.005300  -99.400000
-0.003000  -99.500000
-0.002300  -99.700000
-0.006000  -99.900000
-0.002300  -100.100000
0.003700  -100.300000
0.012000  -100.500000
0.016500  -100.700000
0.021000  -100.800000
0.023200  -101.000000
0.021700  -101.200000
0.024000  -101.400000
0.018700  -101.600000
0.016500  -101.700000
0.015000  -101.900000
0.006700  -102.200000
-0.003800  -102.300000
-0.010500  -102.500000
-0.010500  -102.600000
-0.012000  -102.800000
-0.010500  -103.000000
-0.009100  -103.100000
-0.007500  -103.300000
-0.010500  -103.500000
-0.010500  -103.700000
-0.005300  -103.900000
-0.003000  -104.000000
-0.001500  -104.200000
0.003000  -104.400000
0.009000  -104.600000
0.009700  -104.800000
0.010500  -104.900000
0.006700  -105.100000
0.003000  -105.300000
-0.000800  -105.400000
-0.003000  -105.700000
-0.006800  -105.800000
-0.010500  -105.900000
-0.012800  -106.100000
-0.019500  -106.200000
-0.017300  -106.400000
-0.010500  -106.600000
0.001500  -106.700000
0.015000  -106.900000
0.025500  -107.100000
0.036700  -107.200000
0.039000  -107.400000
0.035200  -107.600000
0.017200  -107.700000
-0.002300  -107.900000
-0.018100  -108.000000
-0.029300  -108.200000
-0.024800  -108.400000
-0.018800  -108.500000
-0.004600  -108.700000
0.005200  -108.900000
0.006700  -109.000000
0.009000  -109.200000
0.005200  -109.300000
0.011200  -109.400000
0.013500  -109.600000
0.014200  -109.800000
0.010500  -109.900000
0.004500  -110.100000
0.001500  -110.200000
-0.007500  -110.400000
-0.010500  -110.500000
-0.015800  -110.700000
-0.018800  -110.800000
-0.017300  -111.000000
-0.015000  -111.100000
-0.003800  -111.300000
0.002200  -111.400000
0.006700  -111.600000
0.004500  -111.700000
-0.003000  -111.900000
-0.002300  -112.000000
-0.003000  -112.100000
0.001500  -112.300000
0.012000  -112.500000
0.019500  -112.600000
0.028500  -112.700000
0.037500  -112.900000
0.036000  -113.000000
0.033700  -113.100000
0.023200  -113.300000
0.004500  -113.400000
-0.010500  -113.600000
-0.020300  -113.700000
-0.018100  -113.900000
-0.012800  -114.000000
-0.008300  -114.100000
-0.004600  -114.300000
-0.004600  -114.400000
-0.007500  -114.600000
-0.006000  -114.800000
-0.003800  -114.800000
-0.007500  -115.000000
-0.003000  -115.100000
-0.003000  -115.200000
0.000000  -115.300000
0.009000  -115.500000
0.012000  -115.600000
0.012700  -115.700000
0.006700  -115.900000
0.006000  -116.000000
0.009000  -116.100000
0.006700  -116.200000
0.005200  -116.400000
-0.004600  -116.500000
-0.004600  -116.600000
-0.005300  -116.800000
-0.005300  -116.900000
0.000700  -117.000000
0.005200  -117.100000
0.014200  -117.300000
0.014200  -117.400000
0.008200  -117.500000
0.000700  -117.600000
-0.003000  -117.800000
-0.009100  -117.900000
-0.020300  -118.000000
-0.022500  -118.100000
-0.020300  -118.300000
-0.014300  -118.400000
-0.000800  -118.500000
0.003000  -118.600000
0.010500  -118.700000
0.012000  -118.800000
0.009700  -119.000000
0.012000  -119.100000
0.005200  -119.200000
0.007500  -119.300000
0.006700  -119.500000
0.008200  -119.600000
0.010500  -119.700000
0.005200  -119.800000
0.008200  -119.900000
0.000700  -120.000000
-0.000800  -120.200000
-0.003800  -120.200000
-0.006800  -120.300000
-0.000800  -120.500000
0.000000  -120.600000
0.010500  -120.700000
0.012000  -120.800000
0.012000  -120.900000
0.012700  -121.000000
0.009700  -121.100000
0.009000  -121.200000
-0.000800  -121.300000
-0.000800  -121.400000
-0.004600  -121.500000
-0.004600  -121.600000
-0.002300  -121.800000
-0.005300  -121.900000
0.000000  -122.000000
0.000700  -122.100000
0.001500  -122.200000
-0.011300  -122.300000
-0.023300  -122.400000
-0.024000  -122.500000
-0.015800  -122.600000
0.003700  -122.700000
0.016500  -122.800000
0.030000  -122.900000
0.037500  -123.000000
0.041200  -123.100000
0.036700  -123.200000
0.021000  -123.300000
0.004500  -123.400000
-0.006800  -123.500000
-0.010500  -123.600000
-0.012800  -123.700000
-0.012000  -123.800000
-0.012800  -123.900000
-0.004600  -124.000000
0.001500  -124.100000
0.003000  -124.200000
0.006700  -124.200000
0.004500  -124.300000
0.004500  -124.400000
0.002200  -124.500000
-0.001500  -124.600000
-0.003000  -124.700000
-0.003800  -124.800000
0.000700  -124.900000
-0.001500  -125.000000
-0.001500  -125.100000
0.001500  -125.100000
0.004500  -125.200000
0.009700  -125.300000
0.013500  -125.400000
0.014200  -125.500000
0.010500  -125.600000
-0.000800  -125.700000
-0.012000  -125.800000
-0.016500  -125.800000
-0.015800  -125.900000
-0.012800  -126.000000
-0.008300  -126.000000
0.000700  -126.100000
0.011200  -126.200000
0.014200  -126.300000
0.012700  -126.300000
0.012700  -126.400000
0.010500  -126.500000
0.004500  -126.500000
0.000700  -126.600000
0.000700  -126.700000
0.005200  -126.800000
0.010500  -126.900000
0.008200  -126.900000
-0.001500  -127.000000
-0.009800  -127.000000
-0.018800  -127.200000
-0.025600  -127.200000
-0.022500  -127.300000
-0.012000  -127.300000
0.003000  -127.400000
0.020200  -127.400000
0.028500  -127.500000
0.030000  -127.500000
0.024000  -127.600000
0.012000  -127.700000
0.001500  -127.800000
-0.003000  -127.800000
-0.003000  -127.800000
-0.004600  -127.900000
-0.006800  -128.000000
-0.004600  -128.000000
0.001500  -128.100000
0.005200  -128.200000
0.004500  -128.200000
0.001500  -128.300000
-0.003000  -128.400000
-0.009100  -128.400000
-0.012800  -128.400000
-0.010500  -128.500000
-0.004600  -128.500000
-0.000800  -128.600000
-0.003000  -128.600000
-0.006800  -128.600000
-0.003000  -128.700000
0.006700  -128.700000
0.008200  -128.700000
0.004500  -128.800000
-0.006800  -128.800000
-0.015800  -128.900000
-0.005300  -128.900000
0.007500  -129.000000
0.023200  -129.000000
0.033700  -129.000000
0.029200  -129.100000
0.021700  -129.100000
0.015700  -129.200000
0.012000  -129.200000
0.007500  -129.200000
0.005200  -129.200000
0.005200  -129.200000
0.000700  -129.300000
-0.008300  -129.300000
-0.016500  -129.300000
-0.020300  -129.400000
-0.015800  -129.400000
-0.009100  -129.400000
-0.003800  -129.500000
0.001500  -129.500000
0.003700  -129.500000
0.003000  -129.500000
-0.004600  -129.600000
-0.010500  -129.600000
-0.012800  -129.600000
-0.015800  -129.600000
-0.011300  -129.600000
-0.006800  -129.700000
-0.002300  -129.700000
0.002200  -129.700000
0.006700  -129.700000
0.018700  -129.700000
0.016500  -129.700000
0.016500  -129.700000
0.023200  -129.700000
0.026200  -129.800000
0.030700  -129.800000
0.018000  -129.800000
0.000700  -129.800000
-0.014300  -129.800000
-0.027000  -129.800000
-0.033000  -129.800000
-0.027800  -129.800000
-0.015000  -129.800000
0.000700  -129.800000
0.019500  -129.900000
0.029200  -129.900000
0.030700  -129.900000
0.025500  -129.900000
0.010500  -129.900000
-0.003800  -129.900000
-0.016500  -129.900000
-0.020300  -129.900000
-0.017300  -129.900000
-0.008300  -129.900000
0.008200  -129.900000
0.016500  -129.900000
0.024000  -129.900000
0.018000  -129.900000
0.001500  -129.900000
-0.008300  -129.900000
-0.011300  -129.900000
-0.012000  -130.000000
-0.015800  -130.000000
-0.010500  -130.000000
-0.010500  -130.000000
-0.017300  -130.000000
-0.024000  -130.000000
-0.029300  -130.000000
-0.027000  -130.000000
-0.015000  -130.000000
0.001500  -130.000000
0.018000  -130.000000
0.033000  -130.000000
0.035200  -130.000000
0.033000  -129.900000
0.024000  -129.900000
0.010500  -129.900000
0.003700  -129.900000
0.001500  -129.900000
0.003000  -129.900000
0.010500  -129.900000
0.019500  -129.900000
0.026200  -129.900000
0.033700  -129.900000
0.035200  -129.800000
0.030700  -129.800000
0.024000  -129.800000
0.012000  -129.800000
0.003000  -129.800000
-0.012000  -129.800000
-0.030000  -129.800000
-0.050300  -129.700000
-0.064500  -129.700000
-0.060000  -129.700000
-0.041300  -129.700000
-0.009100  -129.700000
0.018700  -129.700000
0.041200  -129.700000
0.049500  -129.600000
0.042000  -129.600000
0.033000  -129.600000
0.019500  -129.600000
0.007500  -129.600000
-0.005300  -129.600000
-0.012000  -129.600000
-0.012000  -129.600000
-0.009800  -129.600000
-0.005300  -129.600000
-0.005300  -129.500000
-0.004600  -129.500000
-0.005300  -129.500000
-0.003000  -129.500000
0.003000  -129.500000
0.007500  -129.500000
0.009000  -129.400000
0.006700  -129.400000
0.005200  -129.400000
0.004500  -129.400000
0.010500  -129.400000
0.009700  -129.300000
0.009000  -129.300000
0.004500  -129.300000
-0.000800  -129.300000
0.000700  -129.300000
-0.004600  -129.300000
-0.010500  -129.200000
-0.012800  -129.200000
-0.013500  -129.200000
-0.012000  -129.200000
-0.005300  -129.200000
-0.001500  -129.200000
-0.000800  -129.200000
0.005200  -129.200000
0.005200  -129.100000
0.000700  -129.100000
0.001500  -129.100000
-0.000800  -129.100000
0.005200  -129.100000
0.014200  -129.000000
0.018000  -129.000000
0.024000  -129.000000
0.019500  -129.000000
0.010500  -129.000000
0.000700  -128.900000
-0.012000  -128.900000
-0.020300  -128.900000
-0.027000  -128.900000
-0.020300  -128.900000
-0.009800  -128.800000
0.003000  -128.800000
0.019500  -128.800000
0.027000  -128.800000
0.036000  -128.800000
0.033000  -128.800000
0.022500  -128.800000
0.012000  -128.700000
-0.004600  -128.700000
-0.022500  -128.700000
-0.040500  -128.700000
-0.038300  -128.700000
-0.033000  -128.700000
-0.015000  -128.700000
0.008200  -128.700000
0.015700  -128.700000
0.029200  -128.700000
0.028500  -128.600000
0.024000  -128.600000
0.017200  -128.600000
0.006000  -128.600000
0.001500  -128.600000
-0.005300  -128.600000
-0.001500  -128.600000
0.004500  -128.600000
0.005200  -128.600000
0.009000  -128.600000
0.000000  -128.600000
-0.008300  -128.500000
-0.018100  -128.500000
-0.020300  -128.500000
-0.011300  -128.500000
-0.006000  -128.500000
0.006000  -128.500000
0.018700  -128.500000
0.027000  -128.500000
0.039700  -128.500000
0.045000  -128.500000
0.044200  -128.500000
0.027000  -128.500000
-0.005300  -128.500000
-0.029300  -128.400000
-0.034600  -128.400000
-0.029300  -128.400000
-0.023300  -128.400000
-0.013500  -128.400000
-0.006800  -128.400000
-0.001500  -128.400000
0.003700  -128.400000
0.003000  -128.400000
-0.002300  -128.400000
0.000000  -128.300000
0.000000  -128.300000
0.003000  -128.300000
0.008200  -128.300000
0.005200  -128.300000
0.002200  -128.300000
-0.005300  -128.300000
-0.006000  -128.300000
-0.003800  -128.300000
-0.003800  -128.300000
-0.000800  -128.300000
-0.000800  -128.300000
0.005200  -128.300000
0.003700  -128.300000
0.000000  -128.300000
-0.004600  -128.300000
-0.005300  -128.300000
0.000000  -128.300000
-0.002300  -128.300000
0.003000  -128.300000
0.008200  -128.300000
0.010500  -128.300000
0.015000  -128.300000
0.012000  -128.300000
0.012700  -128.300000
0.012000  -128.300000
0.012000  -128.300000
0.012000  -128.400000
0.009700  -128.400000
0.011200  -128.400000
0.006700  -128.400000
0.000700  -128.400000
-0.006800  -128.400000
-0.014300  -128.400000
-0.016500  -128.400000
-0.018100  -128.400000
-0.018100  -128.400000
-0.021000  -128.400000
-0.018800  -128.400000
-0.006800  -128.400000
0.006700  -128.400000
0.019500  -128.400000
0.023200  -128.400000
0.030700  -128.400000
0.032200  -128.500000
0.034500  -128.500000
0.035200  -128.500000
0.021000  -128.500000
0.006700  -128.500000
-0.010500  -128.500000
-0.024000  -128.500000
-0.030000  -128.500000
-0.037500  -128.500000
-0.039000  -128.600000
-0.033000  -128.600000
-0.021800  -128.600000
-0.005300  -128.600000
0.014200  -128.600000
0.027000  -128.600000
0.035200  -128.600000
0.035200  -128.600000
0.030000  -128.600000
0.024000  -128.700000
0.007500  -128.700000
-0.006800  -128.700000
-0.015800  -128.700000
-0.021000  -128.700000
-0.018800  -128.700000
-0.014300  -128.700000
-0.001500  -128.700000
-0.003000  -128.700000
-0.006800  -128.700000
0.000700  -128.700000
0.005200  -128.700000
0.009000  -128.700000
0.014200  -128.700000
0.012700  -128.700000
0.016500  -128.800000
0.011200  -128.800000
0.001500  -128.800000
-0.006000  -128.800000
-0.012000  -128.800000
-0.012800  -128.800000
-0.015800  -128.800000
-0.012800  -128.800000
-0.000800  -128.800000
0.016500  -128.800000
0.031500  -128.900000
0.038200  -128.900000
0.029200  -128.900000
0.012000  -128.900000
-0.005300  -128.900000
-0.019500  -128.900000
-0.023300  -128.900000
-0.019500  -128.900000
-0.012000  -128.900000
0.000000  -129.000000
0.005200  -129.000000
0.015000  -129.000000
0.018000  -129.000000
0.020200  -129.000000
0.020200  -129.000000
0.009000  -129.100000
-0.012800  -129.100000
-0.035300  -129.100000
-0.037500  -129.100000
-0.032300  -129.100000
-0.011300  -129.200000
0.008200  -129.200000
0.021700  -129.200000
0.033700  -129.200000
0.029200  -129.200000
0.021700  -129.200000
0.004500  -129.200000
-0.005300  -129.200000
-0.009100  -129.200000
-0.014300  -129.200000
-0.012000  -129.200000
-0.009800  -129.200000
0.005200  -129.200000
0.016500  -129.200000
0.017200  -129.200000
0.020200  -129.200000
0.018000  -129.200000
0.024000  -129.200000
0.025500  -129.200000
0.019500  -129.200000
0.008200  -129.300000
-0.004600  -129.300000
-0.010500  -129.300000
-0.023300  -129.300000
-0.027000  -129.300000
-0.027000  -129.300000
-0.021800  -129.300000
-0.009800  -129.300000
-0.002300  -129.300000
0.006700  -129.300000
0.013500  -129.300000
0.015700  -129.300000
0.010500  -129.300000
0.000700  -129.300000
-0.000800  -129.300000
0.001500  -129.300000
0.006700  -129.300000
0.012700  -129.300000
0.012000  -129.300000
0.006700  -129.300000
-0.003000  -129.300000
-0.012800  -129.300000
-0.012000  -129.300000
-0.012800  -129.300000
-0.012000  -129.300000
-0.005300  -129.300000
0.001500  -129.300000
0.015700  -129.300000
0.026200  -129.300000
0.034500  -129.300000
0.028500  -129.300000
0.015000  -129.300000
0.004500  -129.300000
-0.009800  -129.300000
-0.015000  -129.300000
-0.019500  -129.300000
-0.019500  -129.300000
-0.016500  -129.300000
-0.012000  -129.300000
-0.002300  -129.300000
-0.000800  -129.400000
0.004500  -129.400000
0.009000  -129.400000
0.017200  -129.400000
0.016500  -129.400000
0.010500  -129.300000
0.007500  -129.300000
-0.003800  -129.300000
-0.005300  -129.300000
-0.002300  -129.300000
0.003000  -129.300000
0.012000  -129.300000
0.015700  -129.300000
0.021000  -129.300000
0.021700  -129.300000
0.017200  -129.300000
0.000700  -129.300000
-0.018100  -129.300000
-0.024000  -129.300000
-0.028500  -129.300000
-0.019500  -129.300000
-0.010500  -129.300000
-0.006800  -129.300000
0.001500  -129.300000
0.003000  -129.200000
0.006700  -129.200000
0.005200  -129.200000
0.000700  -129.200000
0.000700  -129.200000
-0.000800  -129.200000
0.002200  -129.200000
0.001500  -129.200000
0.008200  -129.200000
0.006700  -129.200000
0.001500  -129.200000
0.002200  -129.200000
-0.003800  -129.200000
-0.003800  -129.200000
-0.006800  -129.200000
-0.012800  -129.200000
-0.009100  -129.200000
-0.005300  -129.200000
0.008200  -129.200000
0.018000  -129.200000
0.025500  -129.200000
0.038200  -129.200000
0.044200  -129.200000
0.052500  -129.200000
0.046500  -129.200000
0.033700  -129.200000
0.019500  -129.100000
-0.004600  -129.100000
-0.021800  -129.100000
-0.033800  -129.100000
-0.036800  -129.100000
-0.036800  -129.100000
-0.031500  -129.100000
-0.024000  -129.100000
-0.016500  -129.100000
-0.012000  -129.100000
-0.011300  -129.100000
-0.008300  -129.100000
-0.003800  -129.100000
-0.001500  -129.100000
0.001500  -129.100000
0.001500  -129.100000
0.000700  -129.000000
0.000700  -129.000000
-0.001500  -129.000000
0.005200  -129.000000
0.010500  -129.000000
0.015700  -129.000000
0.020200  -129.000000
0.014200  -129.000000
0.003000  -129.000000
-0.012000  -128.900000
-0.013500  -128.900000
-0.009100  -128.900000
-0.007500  -128.900000
-0.000800  -128.900000
-0.000800  -128.900000
0.004500  -128.900000
0.011200  -128.900000
0.018700  -128.900000
0.030700  -128.800000
0.034500  -128.800000
0.032200  -128.800000
0.030700  -128.800000
0.023200  -128.800000
0.012700  -128.800000
0.004500  -128.800000
-0.003800  -128.800000
-0.005300  -128.800000
-0.008300  -128.800000
-0.009100  -128.800000
-0.008300  -128.800000
-0.010500  -128.800000
-0.008300  -128.700000
-0.009100  -128.700000
-0.010500  -128.700000
-0.010500  -128.700000
-0.011300  -128.700000
-0.013500  -128.700000
-0.015800  -128.700000
-0.014300  -128.700000
-0.012800  -128.700000
-0.003800  -128.700000
0.003000  -128.700000
0.008200  -128.700000
0.009000  -128.700000
0.006700  -128.700000
0.012000  -128.700000
0.012700  -128.700000
0.015700  -128.600000
0.017200  -128.600000
0.015700  -128.600000
0.016500  -128.600000
0.004500  -128.600000
0.000700  -128.600000
-0.003800  -128.600000
-0.004600  -128.600000
0.003000  -128.600000
0.001500  -128.500000
0.002200  -128.500000
0.002200  -128.500000
0.010500  -128.500000
0.012000  -128.500000
0.004500  -128.500000
0.000000  -128.500000
-0.007500  -128.500000
-0.007500  -128.400000
-0.004600  -128.400000
-0.002300  -128.400000
0.000000  -128.400000
-0.003000  -128.400000
0.000700  -128.400000
0.003000  -128.400000
-0.000800  -128.400000
-0.001500  -128.400000
-0.005300  -128.300000
-0.008300  -128.300000
-0.008300  -128.300000
-0.004600  -128.300000
0.003000  -128.300000
0.004500  -128.300000
0.012000  -128.300000
0.018000  -128.300000
0.012000  -128.300000
-0.000800  -128.300000
-0.012000  -128.200000
-0.015800  -128.200000
-0.016500  -128.200000
-0.012800  -128.200000
-0.001500  -128.200000
0.014200  -128.200000
0.026200  -128.100000
0.033000  -128.100000
0.033700  -128.100000
0.026200  -128.100000
0.019500  -128.100000
0.008200  -128.100000
0.000700  -128.100000
-0.006800  -128.100000
-0.009800  -128.100000
-0.005300  -128.000000
-0.011300  -128.000000
-0.010500  -128.000000
-0.006800  -128.000000
-0.006800  -128.000000
-0.002300  -128.000000
-0.004600  -128.000000
-0.004600  -128.000000
-0.003000  -128.000000
-0.002300  -128.000000
-0.000800  -128.000000
-0.003000  -128.000000
-0.004600  -128.000000
-0.001500  -127.900000
0.003000  -127.900000
0.008200  -127.900000
0.009000  -127.900000
0.006700  -127.900000
0.002200  -127.900000
-0.003000  -127.900000
-0.005300  -127.900000
-0.004600  -127.900000
0.001500  -127.800000
0.011200  -127.800000
0.014200  -127.800000
0.013500  -127.800000
0.011200  -127.800000
0.010500  -127.800000
0.008200  -127.800000
0.006000  -127.800000
0.006700  -127.800000
0.003000  -127.800000
0.001500  -127.800000
0.003700  -127.800000
0.001500  -127.800000
-0.006800  -127.700000
-0.015800  -127.700000
-0.016500  -127.700000
-0.017300  -127.700000
-0.012800  -127.700000
0.000700  -127.700000
0.010500  -127.700000
0.016500  -127.600000
0.018000  -127.600000
0.016500  -127.600000
0.014200  -127.600000
0.008200  -127.600000
0.003700  -127.600000
0.003000  -127.600000
-0.003000  -127.600000
-0.011300  -127.600000
-0.014300  -127.500000
-0.018800  -127.500000
-0.015800  -127.500000
-0.009800  -127.500000
-0.005300  -127.500000
0.002200  -127.500000
0.009000  -127.500000
0.013500  -127.400000
0.013500  -127.400000
0.014200  -127.400000
0.013500  -127.400000
0.007500  -127.400000
0.003000  -127.400000
-0.004600  -127.400000
-0.006000  -127.400000
-0.005300  -127.400000
-0.001500  -127.400000
0.002200  -127.400000
-0.000800  -127.400000
0.001500  -127.400000
0.006000  -127.300000
0.010500  -127.300000
0.011200  -127.300000
0.008200  -127.300000
0.012000  -127.300000
0.008200  -127.300000
0.006000  -127.300000
0.001500  -127.200000
-0.003000  -127.200000
-0.002300  -127.200000
-0.006000  -127.200000
-0.003000  -127.200000
-0.001500  -127.200000
-0.002300  -127.100000
0.001500  -127.100000
0.001500  -127.100000
0.004500  -127.100000
0.005200  -127.100000
0.009000  -127.000000
0.006700  -127.000000
0.004500  -127.000000
0.003000  -127.000000
0.000000  -127.000000
-0.002300  -127.000000
-0.003800  -126.900000
-0.005300  -126.900000
-0.008300  -126.900000
-0.005300  -126.900000
-0.000800  -126.900000
-0.005300  -126.900000
-0.006000  -126.900000
-0.004600  -126.800000
-0.003800  -126.800000
0.003700  -126.800000
0.008200  -126.800000
0.012000  -126.700000
0.009000  -126.700000
0.005200  -126.700000
0.012700  -126.700000
0.014200  -126.700000
0.012700  -126.600000
0.013500  -126.600000
0.008200  -126.600000
0.006700  -126.600000
0.005200  -126.500000
0.007500  -126.500000
0.009000  -126.500000
0.004500  -126.500000
-0.000800  -126.500000
-0.009100  -126.500000
-0.014300  -126.500000
-0.015800  -126.400000
-0.018800  -126.400000
-0.015000  -126.400000
-0.009800  -126.400000
-0.005300  -126.300000
0.003700  -126.300000
0.012700  -126.300000
0.018000  -126.300000
0.015000  -126.300000
0.011200  -126.200000
0.006000  -126.200000
-0.000800  -126.200000
-0.004600  -126.200000
-0.006000  -126.100000
-0.004600  -126.100000
-0.002300  -126.100000
-0.001500  -126.100000
0.003000  -126.000000
0.007500  -126.000000
0.012000  -126.000000
0.012700  -126.000000
0.004500  -126.000000
-0.002300  -125.900000
-0.004600  -125.900000
-0.003000  -125.900000
-0.000800  -125.800000
0.002200  -125.800000
0.005200  -125.800000
0.005200  -125.800000
0.006000  -125.700000
0.006700  -125.700000
0.004500  -125.700000
0.003700  -125.600000
0.003000  -125.600000
0.001500  -125.600000
0.000700  -125.600000
-0.003800  -125.500000
-0.004600  -125.500000
-0.006800  -125.500000
-0.003000  -125.400000
-0.000800  -125.400000
-0.003000  -125.400000
0.000000  -125.300000
-0.004600  -125.300000
-0.000800  -125.200000
0.000000  -125.200000
-0.000800  -125.200000
0.001500  -125.100000
-0.003000  -125.100000
0.000700  -125.100000
0.003700  -125.100000
0.007500  -125.000000
0.012700  -125.000000
0.012700  -125.000000
0.012700  -124.900000
0.006700  -124.900000
0.003700  -124.800000
0.003700  -124.800000
0.001500  -124.800000
0.000700  -124.700000
0.000000  -124.700000
0.000700  -124.700000
0.003000  -124.700000
0.004500  -124.600000
0.003000  -124.600000
0.000000  -124.600000
-0.003000  -124.500000
-0.004600  -124.500000
-0.006800  -124.500000
-0.006800  -124.400000
-0.003800  -124.400000
0.000000  -124.300000
0.004500  -124.300000
0.007500  -124.300000
0.008200  -124.200000
0.005200  -124.200000
0.001500  -124.200000
-0.001500  -124.100000
-0.003000  -124.100000
-0.001500  -124.000000
-0.000800  -124.000000
-0.000800  -123.900000
-0.001500  -123.900000
0.000700  -123.800000
0.006700  -123.800000
0.005200  -123.800000
0.005200  -123.800000
0.007500  -123.700000
0.008200  -123.700000
0.006700  -123.600000
0.001500  -123.600000
0.001500  -123.500000
-0.003800  -123.500000
-0.009800  -123.400000
-0.012800  -123.400000
-0.014300  -123.300000
-0.003000  -123.300000
0.004500  -123.300000
0.012000  -123.200000
0.017200  -123.100000
0.016500  -123.100000
0.017200  -123.000000
0.009700  -123.000000
0.000700  -122.900000
-0.004600  -122.900000
-0.006800  -122.800000
-0.000800  -122.800000
0.009000  -122.700000
0.012700  -122.700000
0.015000  -122.600000
0.015700  -122.600000
0.012000  -122.500000
0.006000  -122.400000
-0.008300  -122.400000
-0.018100  -122.400000
-0.022500  -122.300000
-0.021800  -122.200000
-0.015800  -122.100000
-0.007500  -122.100000
0.005200  -122.000000
0.011200  -121.900000
0.016500  -121.900000
0.013500  -121.800000
0.006000  -121.700000
0.003700  -121.600000
-0.004600  -121.500000
-0.009800  -121.500000
-0.012800  -121.400000
-0.009100  -121.400000
-0.004600  -121.300000
0.000700  -121.200000
0.007500  -121.100000
0.009700  -121.100000
0.020200  -121.000000
0.021700  -120.900000
0.018000  -120.800000
0.012700  -120.700000
0.007500  -120.600000
0.004500  -120.600000
-0.004600  -120.500000
-0.008300  -120.400000
-0.012000  -120.300000
-0.012800  -120.200000
-0.010500  -120.100000
-0.005300  -120.000000
0.001500  -119.900000
0.003700  -119.800000
0.009000  -119.700000
0.006700  -119.700000
0.005200  -119.600000
0.009000  -119.500000
0.005200  -119.400000
0.009000  -119.300000
0.006700  -119.200000
0.001500  -119.100000
-0.005300  -119.000000
-0.015800  -118.900000
-0.016500  -118.800000
-0.012000  -118.700000
0.000700  -118.600000
0.012000  -118.500000
0.021700  -118.400000
0.026200  -118.300000
0.025500  -118.200000
0.025500  -118.100000
0.013500  -118.000000
0.006700  -117.900000
0.001500  -117.800000
-0.003000  -117.700000
-0.003000  -117.600000
-0.003000  -117.500000
-0.002300  -117.400000
-0.005300  -117.300000
-0.005300  -117.200000
-0.008300  -117.100000
-0.009100  -117.000000
-0.006800  -116.900000
-0.009100  -116.800000
-0.007500  -116.700000
-0.006800  -116.600000
-0.001500  -116.500000
0.003000  -116.400000
0.001500  -116.200000
0.000700  -116.100000
-0.000800  -116.000000
0.003700  -115.900000
0.003700  -115.800000
0.003000  -115.700000
0.009000  -115.600000
0.009000  -115.500000
0.011200  -115.400000
0.012700  -115.300000
0.012000  -115.200000
0.012000  -115.100000
0.003700  -115.000000
0.000700  -114.800000
0.002200  -114.700000
-0.001500  -114.600000
-0.004600  -114.400000
-0.010500  -114.300000
-0.012000  -114.200000
-0.012000  -114.000000
-0.010500  -113.900000
-0.005300  -113.800000
-0.003000  -113.600000
0.001500  -113.500000
0.000000  -113.400000
0.000700  -113.300000
0.004500  -113.100000
-0.000800  -113.000000
-0.000800  -112.900000
0.000700  -112.700000
0.000000  -112.600000
0.003000  -112.500000
0.003000  -112.300000
0.003000  -112.200000
0.006700  -112.000000
0.011200  -111.900000
0.015700  -111.700000
0.018000  -111.600000
0.014200  -111.400000
0.008200  -111.200000
0.006000  -111.100000
0.003000  -110.900000
0.003700  -110.700000
0.003700  -110.600000
-0.001500  -110.500000
-0.006000  -110.300000
-0.010500  -110.200000
-0.008300  -110.000000
-0.005300  -109.800000
-0.002300  -109.700000
-0.003000  -109.500000
-0.002300  -109.400000
0.003000  -109.200000
0.004500  -109.000000
0.008200  -108.900000
0.005200  -108.700000
0.003000  -108.600000
0.003700  -108.400000
0.005200  -108.200000
0.006700  -108.100000
0.002200  -107.900000
0.003000  -107.800000
0.001500  -107.600000
0.000700  -107.400000
0.001500  -107.300000
0.003000  -107.100000
0.003000  -107.000000
0.003000  -106.800000
0.008200  -106.600000
0.004500  -106.500000
0.005200  -106.300000
0.001500  -106.200000
-0.003000  -106.000000
-0.003000  -105.800000
-0.003800  -105.700000
0.001500  -105.500000
0.004500  -105.300000
0.006700  -105.200000
0.007500  -105.000000
0.004500  -104.900000
0.001500  -104.700000
-0.003000  -104.600000
-0.003000  -104.400000
-0.008300  -104.200000
-0.013500  -104.100000
-0.014300  -104.000000
-0.011300  -103.800000
-0.003000  -103.600000
0.003700  -103.500000
0.014200  -103.300000
0.016500  -103.100000
0.016500  -103.000000
0.019500  -102.800000
0.012000  -102.600000
0.007500  -102.500000
-0.000800  -102.300000
-0.004600  -102.200000
-0.001500  -102.000000
-0.003000  -101.800000
0.001500  -101.700000
0.002200  -101.500000
0.000700  -101.300000
-0.002300  -101.100000
-0.006800  -101.000000
-0.006800  -100.800000
-0.007500  -100.600000
-0.007500  -100.500000
-0.006800  -100.300000
-0.005300  -100.100000
-0.002300  -99.900000
0.003000  -99.800000
0.006000  -99.600000
0.006700  -99.500000
0.003700  -99.300000
0.003700  -99.100000
0.003000  -98.900000
0.003000  -98.700000
0.006000  -98.600000
0.009000  -98.400000
0.013500  -98.200000
0.013500  -98.000000
0.012000  -97.800000
0.009000  -97.700000
0.008200  -97.500000
0.005200  -97.300000
0.000700  -97.200000
0.000700  -97.000000
-0.002300  -96.800000
-0.005300  -96.600000
-0.009100  -96.400000
-0.009100  -96.300000
-0.006800  -96.100000
-0.005300  -95.900000
-0.000800  -95.700000
0.001500  -95.500000
0.003000  -95.400000
0.001500  -95.200000
0.000700  -95.000000
0.002200  -94.800000
0.001500  -94.600000
0.005200  -94.500000
0.003000  -94.300000
-0.000800  -94.100000
-0.003000  -93.900000
-0.006800  -93.700000
-0.005300  -93.500000
-0.003000  -93.300000
0.004500  -93.200000
0.012700  -93.000000
0.018000  -92.800000
0.018700  -92.600000
0.014200  -92.400000
0.015700  -92.300000
0.010500  -92.100000
0.003000  -91.800000
-0.000800  -91.700000
-0.003000  -91.500000
-0.003000  -91.300000
-0.006800  -91.100000
-0.007500  -90.900000
-0.008300  -90.700000
-0.005300  -90.500000
-0.003000  -90.300000
-0.003000  -90.100000
0.000700  -90.000000
0.000700  -89.800000
0.003700  -89.600000
0.002200  -89.400000
0.001500  -89.200000
0.000700  -89.000000
-0.004600  -88.800000
-0.003000  -88.600000
-0.003000  -88.400000
0.002200  -88.200000
0.001500  -88.000000
-0.003000  -87.800000
-0.003000  -87.600000
-0.003000  -87.400000
0.004500  -87.200000
0.008200  -87.000000
0.010500  -86.800000
0.006700  -86.600000
0.004500  -86.400000
0.006700  -86.200000
0.006000  -86.000000
0.004500  -85.800000
0.000000  -85.600000
-0.002300  -85.400000
-0.002300  -85.200000
-0.003000  -85.000000
-0.003000  -84.800000
-0.003000  -84.600000
-0.000800  -84.400000
-0.001500  -84.200000
-0.001500  -84.000000
-0.003000  -83.700000
-0.001500  -83.600000
0.001500  -83.300000
0.001500  -83.100000
0.000000  -82.900000
0.000700  -82.700000
0.002200  -82.500000
0.005200  -82.300000
0.010500  -82.100000
0.012000  -81.900000
0.015700  -81.700000
0.014200  -81.500000
0.012000  -81.300000
0.009000  -81.000000
0.006000  -80.900000
0.006700  -80.600000
0.006700  -80.500000
0.005200  -80.200000
0.006700  -80.000000
0.005200  -79.800000
0.004500  -79.600000
0.009000  -79.400000
0.006700  -79.200000
0.003700  -79.000000
0.000700  -78.800000
-0.005300  -78.600000
-0.010500  -78.300000
-0.015800  -78.100000
-0.021000  -77.900000
-0.020300  -77.700000
-0.014300  -77.500000
-0.003000  -77.300000
0.006700  -77.100000
0.012700  -76.900000
0.021700  -76.700000
0.024000  -76.500000
0.022500  -76.300000
0.020200  -76.100000
0.018000  -75.800000
0.015000  -75.600000
0.009000  -75.400000
0.003700  -75.200000
-0.004600  -75.000000
-0.010500  -74.800000
-0.010500  -74.600000
-0.012800  -74.400000
-0.015800  -74.200000
-0.016500  -74.000000
-0.016500  -73.800000
-0.015800  -73.600000
-0.012800  -73.400000
-0.007500  -73.200000
-0.003000  -72.900000
0.000700  -72.700000
0.005200  -72.500000
0.007500  -72.300000
0.007500  -72.100000
0.006000  -71.900000
0.004500  -71.700000
0.000700  -71.500000
0.000000  -71.300000
-0.001500  -71.100000
0.000700  -70.800000
0.004500  -70.700000
0.007500  -70.400000
0.012700  -70.200000
0.018000  -70.000000
0.027000  -69.800000
0.027000  -69.600000
0.023200  -69.400000
0.015700  -69.200000
0.004500  -68.900000
-0.004600  -68.700000
-0.018100  -68.500000
-0.021800  -68.300000
-0.024000  -68.100000
-0.017300  -67.900000
-0.012800  -67.700000
-0.009100  -67.500000
0.001500  -67.300000
0.001500  -67.100000
0.008200  -66.900000
0.009000  -66.600000
0.007500  -66.500000
0.009700  -66.200000
0.006700  -66.100000
0.008200  -65.900000
0.006000  -65.700000
0.006000  -65.400000
0.006000  -65.300000
0.002200  -65.100000
-0.000800  -64.800000
-0.005300  -64.600000
-0.006000  -64.400000
-0.006800  -64.200000
-0.004600  -64.000000
0.000700  -63.900000
0.000700  -63.600000
0.006700  -63.500000
0.007500  -63.300000
0.006700  -63.100000
0.006700  -62.900000
0.003000  -62.700000
0.004500  -62.500000
0.000000  -62.300000
0.000700  -62.100000
0.002200  -62.000000
-0.000800  -61.800000
0.000700  -61.600000
-0.001500  -61.400000
0.000700  -61.200000
0.003000  -61.100000
0.001500  -60.800000
0.004500  -60.700000
-0.000800  -60.500000
-0.001500  -60.300000
-0.004600  -60.100000
-0.003000  -59.900000
0.000700  -59.800000
-0.000800  -59.600000
0.000700  -59.400000
-0.002300  -59.200000
-0.001500  -59.000000
0.003000  -58.900000
0.003000  -58.700000
0.007500  -58.500000
0.005200  -58.300000
0.006000  -58.100000
0.003000  -57.900000
0.002200  -57.700000
0.003700  -57.600000
-0.001500  -57.400000
0.003700  -57.200000
0.003000  -57.000000
0.001500  -56.800000
0.004500  -56.700000
0.002200  -56.500000
0.000700  -56.300000
-0.002300  -56.100000
-0.003000  -55.900000
-0.005300  -55.700000
-0.007500  -55.500000
-0.003000  -55.300000
0.000000  -55.100000
0.004500  -54.900000
0.004500  -54.800000
0.004500  -54.500000
0.005200  -54.400000
0.003700  -54.200000
0.005200  -54.000000
0.005200  -53.800000
0.006000  -53.600000
0.005200  -53.400000
0.007500  -53.200000
0.009000  -53.000000
0.005200  -52.800000
0.004500  -52.600000
-0.001500  -52.400000
-0.003800  -52.200000
-0.002300  -52.000000
-0.004600  -51.800000
0.000700  -51.600000
0.000000  -51.400000
0.004500  -51.300000
0.008200  -51.000000
0.003000  -50.900000
0.006000  -50.600000
0.003000  -50.400000
0.004500  -50.300000
0.003000  -50.000000
0.001500  -49.900000
0.000700  -49.600000
-0.000800  -49.500000
0.002200  -49.300000
0.000700  -49.100000
0.003000  -48.900000
0.004500  -48.600000
0.005200  -48.500000
0.008200  -48.200000
0.008200  -48.100000
0.004500  -47.800000
-0.000800  -47.700000
-0.005300  -47.400000
-0.008300  -47.200000
-0.008300  -47.000000
-0.009100  -46.800000
-0.006800  -46.600000
-0.006800  -46.400000
-0.007500  -46.200000
-0.005300  -46.000000
-0.000800  -45.800000
0.007500  -45.600000
0.018000  -45.400000
0.027700  -45.100000
0.027700  -45.000000
0.018700  -44.700000
0.009000  -44.600000
0.000700  -44.300000
-0.006000  -44.100000
-0.012000  -43.900000
-0.015800  -43.700000
-0.016500  -43.400000
-0.012800  -43.200000
-0.009100  -42.900000
-0.006800  -42.700000
0.000700  -42.500000
0.003000  -42.300000
0.005200  -42.000000
0.006700  -41.800000
0.008200  -41.600000
0.014200  -41.400000
0.014200  -41.100000
0.019500  -40.900000
0.023200  -40.600000
0.017200  -40.400000
0.011200  -40.200000
0.005200  -40.000000
0.002200  -39.700000
0.001500  -39.500000
0.000700  -39.200000
-0.001500  -39.000000
-0.001500  -38.700000
-0.001500  -38.500000
-0.004600  -38.300000
-0.004600  -38.000000
-0.006800  -37.800000
-0.010500  -37.500000
-0.008300  -37.300000
-0.006800  -37.100000
-0.001500  -36.800000
0.007500  -36.600000
0.009000  -36.300000
0.009000  -36.100000
0.015000  -35.900000
0.017200  -35.600000
0.015000  -35.400000
0.009000  -35.100000
0.006700  -34.900000
0.013500  -34.600000
0.018000  -34.400000
0.013500  -34.200000
0.011200  -33.900000
0.004500  -33.600000
-0.002300  -33.400000
-0.010500  -33.100000
-0.023300  -32.900000
-0.029300  -32.700000
-0.032300  -32.400000
-0.025600  -32.100000
-0.011300  -31.900000
-0.003800  -31.700000
0.000700  -31.400000
0.002200  -31.100000
0.001500  -30.900000
0.007500  -30.600000
0.009000  -30.400000
0.008200  -30.200000
0.005200  -29.900000
-0.000800  -29.700000
0.000000  -29.400000
0.001500  -29.200000
0.006700  -28.900000
0.008200  -28.700000
0.004500  -28.500000
0.003700  -28.200000
0.001500  -28.000000
0.003700  -27.700000
0.003700  -27.500000
0.005200  -27.300000
0.009700  -27.000000
0.008200  -26.800000
0.009700  -26.500000
0.009000  -26.300000
0.008200  -26.100000
0.013500  -25.800000
0.010500  -25.600000
0.005200  -25.300000
-0.001500  -25.100000
-0.011300  -24.800000
-0.012800  -24.600000
-0.015800  -24.400000
-0.012800  -24.200000
-0.004600  -23.900000
-0.000800  -23.700000
0.003000  -23.500000
-0.000800  -23.300000
-0.000800  -23.000000
-0.001500  -22.800000
-0.000800  -22.600000
0.004500  -22.400000
-0.000800  -22.100000
0.001500  -21.900000
0.001500  -21.700000
-0.004600  -21.500000
-0.004600  -21.200000
-0.010500  -21.000000
-0.009100  -20.800000
-0.008300  -20.600000
-0.003000  -20.400000
0.006000  -20.200000
0.011200  -20.000000
0.015700  -19.800000
0.012000  -19.700000
0.012000  -19.500000
0.009000  -19.300000
0.004500  -19.100000
0.003700  -18.900000
0.001500  -18.800000
0.001500  -18.600000
0.000700  -18.400000
0.001500  -18.200000
0.001500  -18.000000
-0.000800  -17.900000
-0.000800  -17.700000
-0.002300  -17.500000
0.000700  -17.300000
0.002200  -17.100000
0.002200  -17.000000
0.003000  -16.800000
0.000700  -16.700000
-0.002300  -16.600000
-0.003000  -16.400000
-0.004600  -16.300000
-0.002300  -16.200000
0.000000  -16.000000
0.001500  -15.900000
0.004500  -15.800000
0.003000  -15.600000
0.000700  -15.500000
-0.003000  -15.300000
0.000000  -15.200000
0.016500  -15.100000
0.026200  -14.900000
0.030700  -14.800000
0.029200  -14.700000
0.015700  -14.500000
0.003000  -14.400000
-0.008300  -14.300000
-0.020300  -14.200000
-0.025600  -14.100000
-0.024000  -14.000000
-0.016500  -14.000000
-0.008300  -13.900000
0.004500  -13.800000
0.016500  -13.700000
0.024700  -13.600000
0.025500  -13.500000
0.018000  -13.500000
0.015000  -13.400000
0.011200  -13.300000
0.007500  -13.200000
0.004500  -13.100000
0.001500  -13.100000
0.005200  -13.000000
0.005200  -12.900000
0.004500  -12.800000
0.001500  -12.700000
-0.000800  -12.600000
0.001500  -12.600000
-0.000800  -12.600000
-0.004600  -12.600000
-0.012000  -12.600000
-0.018800  -12.600000
-0.019500  -12.600000
-0.015000  -12.600000
-0.001500  -12.600000
0.004500  -12.600000
0.011200  -12.500000
0.020200  -12.500000
0.021000  -12.500000
0.027000  -12.500000
0.018700  -12.500000
0.009000  -12.500000
0.001500  -12.500000
-0.011300  -12.500000
-0.017300  -12.500000
-0.021800  -12.400000
-0.020300  -12.400000
-0.018800  -12.400000
-0.009100  -12.400000
0.000700  -12.400000
0.004500  -12.400000
0.008200  -12.300000
0.005200  -12.300000
0.007500  -12.300000
0.005200  -12.300000
0.003000  -12.300000
0.005200  -12.300000
0.000700  -12.300000
0.003000  -12.200000
0.003700  -12.200000
0.004500  -12.200000
0.007500  -12.200000
0.005200  -12.200000
0.006700  -12.200000
0.002200  -12.200000
0.000000  -12.200000
-0.001500  -12.200000
-0.004600  -12.100000
-0.003000  -12.000000
-0.003000  -12.000000
-0.000800  -11.900000
0.003000  -11.800000
0.003000  -11.800000
0.003000  -11.700000
0.004500  -11.700000
-0.000800  -11.600000
-0.005300  -11.500000
-0.001500  -11.500000
0.000700  -11.400000
0.001500  -11.300000
-0.000800  -11.300000
-0.004600  -11.200000
-0.004600  -11.200000
-0.006000  -11.100000
-0.008300  -11.000000
-0.009100  -10.900000
-0.006800  -10.900000
-0.000800  -10.800000
0.003000  -10.800000
0.006700  -10.700000
0.009000  -10.600000
0.009700  -10.500000
0.014200  -10.500000
0.012000  -10.400000
0.012700  -10.400000
0.012700  -10.300000
0.005200  -10.200000
0.003700  -10.100000
-0.001500  -10.100000
0.000700  -10.000000
0.003000  -9.900000
0.001500  -9.900000
0.002200  -9.800000
-0.000800  -9.700000
-0.001500  -9.700000
-0.001500  -9.600000
0.000700  -9.500000
0.002200  -9.500000
0.005200  -9.500000
0.006700  -9.500000
0.006000  -9.500000
0.009000  -9.400000
0.005200  -9.400000
0.005200  -9.400000
0.004500  -9.300000
0.001500  -9.300000
0.003000  -9.300000
0.005200  -9.200000
0.005200  -9.200000
0.003000  -9.200000
0.005200  -9.200000
0.001500  -9.100000
0.002200  -9.100000
0.003000  -9.100000
0.001500  -9.000000
0.001500  -9.000000
0.001500  -9.000000
0.015000  -9.000000
0.025500  -9.000000
0.023200  -9.000000
0.014200  -8.900000
-0.001500  -8.900000
-0.012000  -8.900000
-0.016500  -8.900000
-0.015000  -8.900000
-0.012000  -8.800000
-0.011300  -8.800000
-0.006000  -8.800000
-0.005300  -8.800000
0.000700  -8.800000
0.003700  -8.700000
0.006000  -8.700000
0.008200  -8.700000
0.005200  -8.700000
0.008200  -8.700000
0.004500  -8.600000
0.003000  -8.600000
0.003000  -8.600000
0.000000  -8.600000
-0.001500  -8.600000
-0.006800  -8.600000
-0.010500  -8.600000
-0.007500  -8.600000
0.008200  -8.600000
0.027700  -8.600000
0.036700  -8.500000
0.028500  -8.500000
0.015000  -8.500000
-0.006800  -8.500000
-0.025600  -8.500000
-0.034600  -8.500000
-0.038300  -8.400000
-0.029300  -8.400000
-0.018100  -8.400000
-0.006000  -8.400000
0.003000  -8.400000
0.009000  -8.400000
0.014200  -8.400000
0.013500  -8.300000
0.018000  -8.300000
0.018000  -8.300000
0.014200  -8.300000
0.009700  -8.300000
0.004500  -8.200000
0.003000  -8.200000
0.001500  -8.200000
-0.000800  -8.200000
-0.003000  -8.200000
-0.003800  -8.100000
-0.002300  -8.100000
-0.001500  -8.100000
-0.000800  -8.100000
-0.003000  -8.100000
-0.001500  -8.100000
-0.000800  -8.100000
-0.000800  -8.000000
0.001500  -8.000000
0.001500  -8.000000
0.004500  -8.000000
0.004500  -8.000000
0.003000  -7.900000
0.003000  -7.900000
0.000000  -7.900000
0.000000  -7.900000
0.001500  -7.900000
0.003000  -7.800000
0.000700  -7.800000
0.002200  -7.800000
0.003000  -7.800000
0.003000  -7.800000
0.003000  -7.700000
0.004500  -7.700000
0.004500  -7.700000
0.004500  -7.700000
0.004500  -7.700000
0.000700  -7.700000
0.000700  -7.700000
0.001500  -7.700000
0.003000  -7.600000
-0.000800  -7.600000
-0.001500  -7.600000
-0.000800  -7.600000
-0.003000  -7.600000
-0.001500  -7.600000
-0.005300  -7.600000
-0.006800  -7.600000
-0.008300  -7.500000
-0.005300  -7.500000
0.001500  -7.500000
0.005200  -7.500000
0.010500  -7.500000
0.012000  -7.500000
0.015700  -7.500000
0.019500  -7.500000
0.016500  -7.500000
0.018000  -7.400000
0.014200  -7.400000
0.006000  -7.400000
0.000000  -7.400000
-0.004600  -7.400000
-0.007500  -7.400000
-0.009100  -7.400000
-0.012000  -7.400000
-0.008300  -7.400000
-0.005300  -7.400000
-0.004600  -7.400000
-0.000800  -7.400000
0.000700  -7.400000
0.001500  -7.400000
0.000700  -7.400000
0.002200  -7.400000
0.003000  -7.400000
0.003700  -7.400000
0.003000  -7.400000
-0.002300  -7.400000
-0.001500  -7.400000
-0.000800  -7.400000
0.001500  -7.400000
0.006000  -7.400000
0.006700  -7.400000
0.009000  -7.400000
0.010500  -7.400000
0.008200  -7.400000
0.003000  -7.400000
-0.000800  -7.400000
0.003000  -7.400000
0.003000  -7.400000
0.000000  -7.400000
0.000000  -7.400000
-0.001500  -7.400000
-0.002300  -7.400000
-0.001500  -7.400000
-0.000800  -7.400000
0.001500  -7.400000
0.001500  -7.400000
0.000700  -7.400000
-0.000800  -7.400000
-0.000800  -7.400000
-0.003800  -7.400000
-0.000800  -7.400000
0.000700  -7.400000
0.004500  -7.400000
0.008200  -7.400000
0.003700  -7.400000
0.006700  -7.400000
0.006700  -7.400000
0.009700  -7.400000
0.010500  -7.400000
0.000700  -7.400000
0.002200  -7.400000
-0.001500  -7.400000
-0.005300  -7.400000
-0.002300  -7.400000
-0.003800  -7.400000
-0.001500  -7.400000
-0.000800  -7.400000
0.004500  -7.400000
0.006700  -7.400000
0.006000  -7.400000
0.003000  -7.400000
-0.001500  -7.400000
-0.002300  -7.500000
-0.003000  -7.500000
0.012000  -7.500000
0.024700  -7.500000
0.021000  -7.500000
0.010500  -7.500000
-0.006000  -7.500000
-0.017300  -7.600000
-0.027000  -7.600000
-0.031500  -7.600000
-0.024000  -7.600000
-0.015800  -7.600000
-0.004600  -7.600000
0.001500  -7.600000
0.012000  -7.700000
0.018000  -7.700000
0.012700  -7.700000
0.009700  -7.700000
0.006700  -7.700000
0.009000  -7.700000
0.008200  -7.700000
0.000700  -7.700000
0.004500  -7.700000
0.007500  -7.700000
0.005200  -7.700000
0.006700  -7.700000
0.005200  -7.700000
0.006700  -7.700000
0.008200  -7.700000
0.006700  -7.700000
0.005200  -7.700000
0.006000  -7.700000
0.004500  -7.800000
0.000700  -7.800000
-0.001500  -7.800000
-0.004600  -7.800000
-0.004600  -7.800000
-0.004600  -7.800000
-0.002300  -7.800000
-0.000800  -7.800000
0.000700  -7.800000
0.004500  -7.800000
0.005200  -7.800000
0.005200  -7.900000
0.003000  -7.900000
0.005200  -7.900000
0.006000  -7.900000
0.005200  -7.900000
0.006000  -7.900000
0.006700  -7.900000
0.003700  -7.900000
-0.000800  -7.900000
-0.003800  -7.900000
-0.003800  -8.000000
-0.003000  -8.000000
-0.003000  -8.000000
0.000700  -8.000000
0.002200  -8.000000
0.005200  -8.000000
0.008200  -8.000000
0.006000  -8.000000
0.010500  -8.000000
0.010500  -8.000000
0.011200  -8.100000
0.006700  -8.100000
-0.002300  -8.100000
-0.009100  -8.100000
-0.017300  -8.100000
-0.014300  -8.100000
-0.010500  -8.100000
-0.005300  -8.100000
0.003700  -8.100000
0.003000  -8.100000
0.006000  -8.100000
0.005200  -8.100000
0.005200  -8.200000
0.002200  -8.200000
0.000700  -8.200000
0.000700  -8.200000
0.001500  -8.200000
0.008200  -8.200000
0.004500  -8.200000
0.005200  -8.200000
0.007500  -8.200000
0.005200  -8.200000
0.008200  -8.200000
0.001500  -8.200000
0.002200  -8.200000
0.001500  -8.200000
-0.005300  -8.200000
-0.008300  -8.200000
-0.009800  -8.200000
-0.004600  -8.200000
-0.003800  -8.200000
-0.004600  -8.200000
-0.001500  -8.300000
-0.004600  -8.300000
0.000000  -8.300000
0.003000  -8.300000
0.005200  -8.300000
0.010500  -8.300000
0.008200  -8.300000
0.009700  -8.300000
0.005200  -8.300000
0.002200  -8.300000
0.003700  -8.300000
0.003000  -8.300000
0.006700  -8.300000
0.003000  -8.300000
0.001500  -8.300000
0.000700  -8.300000
-0.000800  -8.300000
-0.002300  -8.300000
-0.006000  -8.300000
-0.002300  -8.300000
-0.001500  -8.400000
0.004500  -8.400000
0.007500  -8.400000
0.006700  -8.400000
0.009000  -8.400000
0.004500  -8.400000
0.004500  -8.400000
0.001500  -8.400000
-0.001500  -8.400000
-0.005300  -8.400000
-0.006800  -8.400000
-0.003000  -8.400000
-0.004600  -8.400000
0.000000  -8.400000
0.003000  -8.400000
0.006700  -8.400000
0.010500  -8.400000
0.008200  -8.400000
0.009000  -8.400000
0.006000  -8.400000
0.000700  -8.500000
-0.000800  -8.500000
0.001500  -8.500000
0.005200  -8.500000
0.010500  -8.500000
0.007500  -8.500000
0.000700  -8.500000
-0.001500  -8.500000
-0.006800  -8.500000
-0.009100  -8.500000
-0.003000  -8.500000
0.012700  -8.500000
0.024700  -8.500000
0.026200  -8.500000
0.021000  -8.500000
0.001500  -8.500000
-0.012800  -8.500000
-0.025600  -8.500000
-0.032300  -8.500000
-0.024800  -8.500000
-0.014300  -8.600000
0.001500  -8.600000
0.011200  -8.600000
0.017200  -8.600000
0.018700  -8.600000
0.015700  -8.600000
0.015700  -8.600000
0.005200  -8.600000
0.000000  -8.600000
-0.005300  -8.600000
-0.007500  -8.600000
-0.004600  -8.600000
-0.008300  -8.600000
-0.010500  -8.600000
-0.012000  -8.600000
-0.009800  -8.600000
-0.004600  -8.600000
0.001500  -8.600000
0.009700  -8.600000
0.013500  -8.600000
0.018000  -8.600000
0.020200  -8.600000
0.016500  -8.600000
0.010500  -8.600000
0.005200  -8.600000
0.001500  -8.600000
-0.001500  -8.600000
-0.006000  -8.600000
-0.005300  -8.600000
-0.005300  -8.600000
-0.003000  -8.600000
-0.000800  -8.600000
-0.001500  -8.600000
0.001500  -8.600000
0.000700  -8.600000
0.003700  -8.600000
0.008200  -8.600000
0.008200  -8.600000
0.006700  -8.600000
0.005200  -8.600000
0.006000  -8.700000
0.000700  -8.700000
0.000000  -8.700000
0.000700  -8.700000
0.000000  -8.700000
0.002200  -8.700000
0.000700  -8.700000
0.002200  -8.700000
0.002200  -8.700000
0.001500  -8.700000
0.003700  -8.700000
0.000700  -8.700000
0.001500  -8.700000
0.001500  -8.700000
0.001500  -8.700000
0.000000  -8.700000
0.000700  -8.700000
0.003000  -8.700000
0.001500  -8.700000
0.004500  -8.700000
0.002200  -8.700000
0.005200  -8.700000
0.006000  -8.700000
0.004500  -8.700000
0.004500  -8.700000
0.001500  -8.700000
-0.000800  -8.700000
-0.002300  -8.700000
0.000700  -8.700000
-0.001500  -8.700000
-0.001500  -8.700000
-0.002300  -8.700000
-0.005300  -8.700000
-0.001500  -8.700000
0.003000  -8.700000
0.006000  -8.700000
0.006700  -8.700000
0.006700  -8.700000
0.003000  -8.700000
0.000700  -8.700000
-0.000800  -8.700000
-0.001500  -8.700000
-0.001500  -8.700000
-0.002300  -8.700000
-0.001500  -8.700000
-0.000800  -8.700000
0.003000  -8.700000
0.003700  -8.700000
0.003000  -8.700000
0.000700  -8.700000
0.001500  -8.700000
0.004500  -8.700000
0.003700  -8.700000
0.005200  -8.700000
0.001500  -8.700000
0.003000  -8.700000
0.010500  -8.700000
0.008200  -8.700000
0.004500  -8.700000
-0.007500  -8.700000
-0.014300  -8.700000
-0.010500  -8.700000
-0.008300  -8.700000
0.000700  -8.700000
0.003000  -8.700000
0.004500  -8.600000
0.009000  -8.600000
0.012000  -8.600000
0.014200  -8.600000
0.011200  -8.600000
0.003700  -8.600000
-0.001500  -8.600000
-0.001500  -8.600000
0.000700  -8.600000
-0.000800  -8.600000
0.001500  -8.600000
0.003000  -8.600000
0.000700  -8.600000
-0.000800  -8.600000
-0.003000  -8.600000
-0.000800  -8.600000
0.003000  -8.600000
0.003700  -8.600000
0.003700  -8.600000
0.001500  -8.600000
0.000700  -8.600000
0.000000  -8.600000
0.000000  -8.600000
0.003000  -8.600000
0.001500  -8.600000
0.002200  -8.600000
0.001500  -8.600000
0.001500  -8.600000
0.002200  -8.600000
0.005200  -8.600000
0.003000  -8.600000
0.002200  -8.600000
0.003700  -8.600000
0.004500  -8.600000
0.009700  -8.600000
0.006000  -8.600000
0.005200  -8.600000
-0.000800  -8.600000
-0.007500  -8.600000
-0.005300  -8.600000
-0.008300  -8.600000
-0.003000  -8.600000
-0.006800  -8.600000
-0.006000  -8.600000
0.005200  -8.600000
0.015700  -8.600000
0.025500  -8.600000
0.021700  -8.600000
0.012000  -8.600000
-0.001500  -8.600000
-0.019500  -8.600000
-0.030800  -8.600000
-0.036100  -8.600000
-0.028500  -8.600000
-0.015000  -8.600000
-0.000800  -8.600000
0.012000  -8.600000
0.018700  -8.600000
0.014200  -8.600000
0.011200  -8.600000
0.009000  -8.600000
0.005200  -8.600000
0.005200  -8.600000
0.004500  -8.600000
0.009000  -8.600000
0.012700  -8.600000
0.014200  -8.600000
0.019500  -8.600000
0.016500  -8.600000
0.013500  -8.600000
0.003000  -8.600000
-0.003800  -8.600000
-0.003800  -8.600000
-0.009100  -8.600000
-0.009100  -8.600000
-0.009800  -8.600000
-0.009100  -8.600000
-0.006800  -8.600000
-0.006000  -8.600000
-0.000800  -8.600000
0.001500  -8.600000
0.005200  -8.600000
0.006000  -8.600000
0.004500  -8.600000
0.005200  -8.600000
0.005200  -8.500000
0.006700  -8.500000
0.006000  -8.500000
0.005200  -8.500000
0.003700  -8.500000
0.000700  -8.500000
0.003700  -8.500000
0.004500  -8.500000
0.004500  -8.500000
0.004500  -8.500000
0.000700  -8.500000
0.000700  -8.500000
0.001500  -8.500000
0.000700  -8.500000
0.000700  -8.500000
-0.002300  -8.500000
-0.001500  -8.500000
0.000700  -8.500000
0.000000  -8.500000
0.000000  -8.500000
-0.000800  -8.500000
-0.001500  -8.500000
0.000000  -8.500000
-0.002300  -8.500000
0.000700  -8.500000
0.001500  -8.500000
0.004500  -8.500000
0.006000  -8.500000
0.004500  -8.500000
0.012700  -8.500000
0.012000  -8.600000
0.009000  -8.600000
0.005200  -8.600000
-0.003000  -8.600000
-0.005300  -8.600000
-0.009100  -8.600000
-0.004600  -8.600000
0.000000  -8.600000
0.001500  -8.600000
0.004500  -8.600000
0.006700  -8.600000
0.010500  -8.600000
0.005200  -8.600000
0.004500  -8.600000
0.002200  -8.600000
0.002200  -8.600000
0.004500  -8.600000
0.003000  -8.600000
0.002200  -8.600000
0.003000  -8.600000
0.000700  -8.600000
-0.001500  -8.600000
-0.003800  -8.600000
-0.005300  -8.600000
-0.006000  -8.600000
-0.008300  -8.600000
-0.008300  -8.600000
-0.006800  -8.600000
-0.003000  -8.600000
0.001500  -8.600000
0.004500  -8.600000
0.008200  -8.600000
0.009000  -8.600000
0.008200  -8.600000
0.009000  -8.600000
0.005200  -8.600000
0.004500  -8.600000
0.005200  -8.600000
0.004500  -8.600000
0.008200  -8.600000
0.009000  -8.600000
0.004500  -8.600000
0.002200  -8.600000
0.000700  -8.600000
-0.000800  -8.600000
-0.003000  -8.600000
-0.006000  -8.600000
-0.008300  -8.600000
-0.009100  -8.600000
-0.006000  -8.600000
-0.002300  -8.600000
-0.001500  -8.600000
0.004500  -8.600000
0.005200  -8.600000
0.006000  -8.600000
0.006700  -8.600000
0.005200  -8.600000
0.007500  -8.600000
0.008200  -8.600000
0.009000  -8.600000
0.006700  -8.600000
0.006000  -8.600000
0.006700  -8.600000
0.002200  -8.600000
0.003000  -8.600000
-0.001500  -8.600000
-0.002300  -8.600000
-0.001500  -8.600000
-0.006000  -8.600000
-0.004600  -8.600000
-0.004600  -8.600000
0.000700  -8.600000
0.006000  -8.600000
0.006700  -8.600000
0.007500  -8.600000
0.006700  -8.600000
0.006700  -8.600000
0.005200  -8.600000
0.005200  -8.600000
0.008200  -8.600000
0.003000  -8.600000
0.000700  -8.600000
-0.001500  -8.600000
-0.004600  -8.600000
-0.003800  -8.600000
-0.004600  -8.600000
-0.000800  -8.600000
-0.000800  -8.600000
-0.000800  -8.600000
0.000700  -8.600000
0.000700  -8.600000
0.004500  -8.600000
0.003700  -8.600000
0.003700  -8.600000
0.003000  -8.600000
-0.002300  -8.700000
-0.001500  -8.700000
-0.001500  -8.700000
-0.001500  -8.700000
-0.000800  -8.700000
0.003700  -8.700000
0.006000  -8.700000
0.004500  -8.700000
0.005200  -8.700000
0.004500  -8.700000
0.003000  -8.700000
0.000700  -8.700000
0.000700  -8.700000
0.003000  -8.700000
0.001500  -8.700000
0.001500  -8.700000
0.003000  -8.700000
0.003700  -8.700000
0.005200  -8.700000
0.004500  -8.700000
0.004500  -8.800000
0.000700  -8.800000
0.001500  -8.800000
0.003000  -8.800000
0.001500  -8.800000
-0.001500  -8.800000
-0.003800  -8.800000
-0.002300  -8.800000
-0.003000  -8.800000
-0.001500  -8.800000
-0.001500  -8.800000
-0.000800  -8.800000
0.003000  -8.800000
0.003000  -8.800000
0.003000  -8.800000
0.003000  -8.800000
0.001500  -8.800000
-0.000800  -8.800000
-0.002300  -8.800000
-0.001500  -8.800000
-0.000800  -8.800000
0.000700  -8.800000
0.003700  -8.800000
0.006000  -8.800000
0.005200  -8.800000
0.007500  -8.900000
0.001500  -8.900000
0.000700  -8.900000
0.001500  -8.900000
-0.000800  -8.900000
0.000700  -8.900000
0.000700  -8.900000
0.003000  -8.900000
0.000700  -8.900000
0.003700  -8.900000
0.006000  -8.900000
0.004500  -8.900000
0.006000  -8.900000
0.003000  -8.900000
0.001500  -8.900000
0.000000  -8.900000
-0.001500  -8.900000
0.000700  -8.900000
0.000700  -8.900000
0.006000  -8.900000
0.003700  -8.900000
0.003000  -8.900000
0.005200  -8.900000
-0.000800  -8.900000
0.000700  -8.900000
0.000000  -8.900000
0.002200  -8.900000
0.005200  -8.900000
0.003000  -8.900000
0.005200  -8.900000
0.004500  -8.900000
0.001500  -8.900000
0.003700  -8.900000
0.001500  -8.900000
0.001500  -8.900000
0.000000  -9.000000
-0.003000  -9.000000
-0.003000  -9.000000
-0.004600  -9.000000
-0.005300  -9.000000
-0.003800  -9.000000
-0.006000  -9.000000
-0.005300  -9.000000
-0.000800  -9.000000
-0.001500  -9.000000
0.001500  -9.000000
0.004500  -9.000000
0.003700  -9.000000
0.005200  -9.000000
0.006000  -9.000000
0.003700  -9.000000
0.004500  -9.000000
0.002200  -9.000000
0.000000  -9.000000
0.002200  -9.000000
0.000700  -9.000000
0.001500  -9.000000
0.000700  -9.000000
0.001500  -9.000000
0.004500  -9.000000
0.003700  -9.100000
0.007500  -9.100000
0.005200  -9.100000
0.005200  -9.100000
0.003000  -9.100000
0.000000  -9.100000
-0.000800  -9.100000
-0.001500  -9.100000
-0.000800  -9.100000
0.001500  -9.100000
0.003700  -9.100000
0.004500  -9.100000
0.003000  -9.100000
0.005200  -9.100000
0.005200  -9.100000
0.001500  -9.100000
-0.000800  -9.100000
-0.000800  -9.100000
-0.001500  -9.100000
-0.001500  -9.100000
-0.000800  -9.100000
0.003000  -9.100000
0.003700  -9.100000
0.001500  -9.100000
0.002200  -9.100000
-0.003000  -9.100000
-0.002300  -9.100000
-0.001500  -9.100000
-0.006000  -9.100000
-0.003800  -9.100000
-0.003800  -9.100000
0.000700  -9.100000
0.003000  -9.100000
0.004500  -9.100000
0.009700  -9.100000
0.010500  -9.200000
0.014200  -9.200000
0.010500  -9.200000
0.009000  -9.200000
0.008200  -9.200000
0.003700  -9.200000
0.006700  -9.200000
0.002200  -9.200000
0.003700  -9.200000
0.003000  -9.200000
0.001500  -9.200000
0.001500  -9.200000
-0.002300  -9.200000
-0.001500  -9.200000
-0.008300  -9.200000
-0.004600  -9.200000
-0.001500  -9.200000
0.001500  -9.200000
0.009000  -9.200000
0.005200  -9.200000
0.008200  -9.300000
0.004500  -9.300000
0.006000  -9.300000
0.003700  -9.300000
-0.001500  -9.300000
-0.002300  -9.300000
-0.008300  -9.300000
-0.003800  -9.300000
-0.005300  -9.300000
-0.003800  -9.300000
0.000700  -9.300000
-0.001500  -9.300000
0.001500  -9.300000
0.001500  -9.300000
0.000700  -9.300000
-0.002300  -9.400000
-0.003000  -9.400000
-0.001500  -9.400000
-0.004600  -9.400000
-0.003000  -9.400000
0.000000  -9.400000
0.000700  -9.400000
0.001500  -9.400000
0.001500  -9.400000
0.005200  -9.400000
0.008200  -9.500000
0.008200  -9.500000
0.006700  -9.500000
0.008200  -9.500000
0.007500  -9.500000
0.009000  -9.500000
0.010500  -9.500000
0.005200  -9.500000
0.003000  -9.500000
-0.000800  -9.500000
-0.000800  -9.500000
0.001500  -9.500000
0.005200  -9.500000
0.009700  -9.500000
0.005200  -9.500000
0.006700  -9.600000
0.005200  -9.600000
0.003700  -9.600000
0.003000  -9.600000
0.003000  -9.600000
0.009000  -9.700000
0.009000  -9.700000
0.004500  -9.700000
-0.004600  -9.700000
-0.010500  -9.800000
-0.012000  -9.800000
-0.010500  -9.800000
-0.006800  -9.900000
-0.006800  -9.900000
-0.004600  -9.900000
-0.001500  -9.900000
0.000700  -9.900000
0.003000  -10.000000
0.003000  -10.000000
0.006000  -10.000000
0.008200  -10.100000
0.011200  -10.100000
0.015700  -10.100000
0.012700  -10.200000
0.010500  -10.200000
0.009000  -10.300000
0.003000  -10.300000
0.001500  -10.400000
0.001500  -10.400000
0.003000  -10.400000
0.003000  -10.500000
0.001500  -10.600000
-0.003800  -10.600000
-0.009100  -10.700000
-0.008300  -10.800000
-0.014300  -10.800000
-0.009100  -10.900000
-0.008300  -10.900000
-0.006800  -11.000000
0.001500  -11.100000
0.005200  -11.100000
0.015700  -11.200000
0.015000  -11.300000
0.010500  -11.300000
0.006000  -11.400000
-0.000800  -11.500000
-0.002300  -11.500000
-0.003800  -11.600000
0.000700  -11.700000
0.000700  -11.800000
0.000700  -11.900000
0.004500  -12.000000
0.004500  -12.100000
0.006000  -12.200000
0.000700  -12.300000
-0.000800  -12.400000
-0.002300  -12.500000
-0.002300  -12.600000
0.000000  -12.700000
-0.002300  -12.800000
0.001500  -12.900000
0.002200  -13.000000
0.003700  -13.100000
0.003000  -13.200000
0.000700  -13.300000
0.000700  -13.500000
-0.003800  -13.500000
-0.000800  -13.600000
0.002200  -13.800000
0.007500  -13.900000
0.006700  -14.000000
0.008200  -14.100000
0.011200  -14.200000
0.005200  -14.300000
0.004500  -14.400000
-0.000800  -14.600000
0.000000  -14.700000
0.003000  -14.800000
0.002200  -14.900000
0.002200  -15.000000
-0.001500  -15.100000
-0.001500  -15.300000
-0.003000  -15.300000
-0.004600  -15.500000
-0.003000  -15.600000
-0.002300  -15.800000
-0.000800  -15.800000
0.001500  -16.000000
0.001500  -16.100000
0.000000  -16.200000
0.001500  -16.300000
-0.001500  -16.500000
-0.003000  -16.600000
-0.001500  -16.700000
-0.003000  -16.900000
-0.003000  -17.000000
-0.003000  -17.100000
-0.002300  -17.200000
-0.004600  -17.400000
-0.004600  -17.500000
0.000700  -17.600000
0.003000  -17.800000
0.004500  -17.900000
0.003700  -18.000000
0.003000  -18.100000
0.005200  -18.300000
0.006700  -18.400000
0.009000  -18.600000
0.007500  -18.700000
0.001500  -18.900000
0.000000  -19.000000
-0.000800  -19.200000
0.005200  -19.300000
0.010500  -19.400000
0.009700  -19.600000
0.009700  -19.800000
0.006000  -19.900000
0.005200  -20.100000
0.004500  -20.200000
0.003000  -20.300000
0.004500  -20.500000
0.003000  -20.700000
0.003000  -20.800000
0.000700  -20.900000
0.000700  -21.100000
0.006700  -21.300000
0.008200  -21.400000
0.004500  -21.600000
0.000000  -21.700000
-0.002300  -21.900000
-0.006800  -22.100000
-0.003000  -22.200000
0.003000  -22.400000
0.006700  -22.600000
0.012700  -22.800000
0.010500  -23.000000
0.013500  -23.100000
0.010500  -23.300000
0.006000  -23.400000
0.004500  -23.600000
-0.004600  -23.800000
-0.002300  -23.900000
-0.004600  -24.100000
-0.003800  -24.300000
-0.003000  -24.400000
-0.003800  -24.700000
0.003000  -24.800000
-0.000800  -25.000000
0.001500  -25.200000
-0.001500  -25.300000
-0.000800  -25.500000
0.006700  -25.700000
0.003000  -25.900000
0.009000  -26.100000
0.008200  -26.200000
0.006700  -26.400000
0.006000  -26.600000
0.001500  -26.700000
0.001500  -26.900000
-0.003800  -27.100000
-0.004600  -27.300000
-0.009100  -27.500000
-0.006800  -27.600000
-0.000800  -27.800000
-0.001500  -28.000000
0.001500  -28.200000
-0.002300  -28.400000
0.000000  -28.500000
-0.002300  -28.700000
-0.004600  -28.800000
-0.000800  -29.000000
-0.004600  -29.100000
-0.000800  -29.300000
-0.000800  -29.400000
0.000000  -29.600000
-0.004600  -29.800000
-0.008300  -29.900000
-0.010500  -30.100000
-0.009100  -30.200000
-0.002300  -30.400000
0.002200  -30.600000
0.012000  -30.700000
0.016500  -30.900000
0.023200  -31.100000
0.024000  -31.200000
0.015700  -31.400000
0.009700  -31.500000
-0.000800  -31.700000
-0.003000  -31.800000
-0.001500  -32.000000
-0.001500  -32.100000
-0.000800  -32.300000
-0.003000  -32.400000
-0.001500  -32.600000
-0.003800  -32.700000
-0.003800  -32.900000
0.001500  -33.000000
0.003000  -33.200000
0.009000  -33.300000
0.008200  -33.500000
0.009700  -33.600000
0.012000  -33.800000
0.009000  -33.900000
0.008200  -34.100000
0.005200  -34.200000
0.001500  -34.400000
-0.001500  -34.600000
-0.003000  -34.700000
-0.006800  -34.900000
-0.007500  -35.000000
-0.007500  -35.200000
-0.009100  -35.300000
-0.004600  -35.500000
-0.001500  -35.600000
0.004500  -35.800000
0.003700  -36.000000
0.000700  -36.100000
-0.000800  -36.300000
-0.006800  -36.500000
-0.009800  -36.600000
-0.014300  -36.800000
-0.010500  -36.900000
-0.006800  -37.100000
-0.001500  -37.300000
0.012700  -37.400000
0.018700  -37.600000
0.029200  -37.800000
0.024700  -37.900000
0.021700  -38.100000
0.015000  -38.300000
0.003000  -38.400000
0.003700  -38.600000
-0.005300  -38.700000
-0.003000  -38.900000
0.000000  -39.100000
0.003000  -39.200000
0.007500  -39.400000
0.004500  -39.600000
0.006700  -39.700000
0.001500  -39.900000
0.000700  -40.100000
0.000000  -40.200000
-0.004600  -40.400000
-0.005300  -40.600000
-0.004600  -40.700000
0.002200  -41.000000
-0.003000  -41.100000
-0.004600  -41.300000
-0.002300  -41.400000
-0.000800  -41.600000
0.003000  -41.800000
0.000700  -42.000000
0.001500  -42.200000
-0.001500  -42.300000
-0.003000  -42.500000
-0.004600  -42.700000
-0.004600  -42.900000
0.000700  -43.100000
0.000000  -43.200000
-0.000800  -43.400000
0.002200  -43.600000
0.002200  -43.800000
0.005200  -44.000000
0.006700  -44.100000
0.006700  -44.300000
0.010500  -44.600000
0.010500  -44.700000
0.008200  -44.900000
0.010500  -45.000000
0.003700  -45.200000
-0.003000  -45.400000
-0.007500  -45.600000
-0.013500  -45.800000
-0.016500  -45.900000
-0.020300  -46.100000
-0.012800  -46.400000
-0.003000  -46.500000
0.008200  -46.700000
0.021000  -46.900000
0.026200  -47.100000
0.032200  -47.300000
0.030000  -47.400000
0.024000  -47.600000
0.010500  -47.800000
-0.007500  -48.000000
-0.018100  -48.200000
-0.020300  -48.300000
-0.015000  -48.600000
-0.005300  -48.700000
0.004500  -49.000000
0.015700  -49.200000
0.021700  -49.400000
0.023200  -49.600000
0.024000  -49.800000
0.015700  -50.000000
0.006700  -50.200000
-0.003000  -50.400000
-0.007500  -50.600000
-0.009100  -50.800000
-0.010500  -51.000000
-0.005300  -51.200000
-0.006800  -51.400000
-0.004600  -51.600000
-0.004600  -51.800000
0.000700  -52.000000
0.005200  -52.200000
0.001500  -52.400000
0.004500  -52.700000
0.004500  -52.800000
0.000700  -53.100000
-0.009100  -53.300000
-0.010500  -53.500000
-0.006000  -53.700000
-0.000800  -53.900000
0.008200  -54.100000
0.012700  -54.400000
0.015000  -54.500000
0.012000  -54.800000
0.008200  -55.000000
0.003700  -55.200000
-0.002300  -55.400000
-0.000800  -55.600000
0.000700  -55.800000
0.000700  -56.000000
0.000700  -56.300000
0.002200  -56.500000
0.006000  -56.700000
0.001500  -56.900000
-0.005300  -57.200000
-0.008300  -57.400000
-0.012000  -57.600000
-0.008300  -57.800000
-0.006800  -58.000000
-0.006800  -58.200000
-0.005300  -58.500000
-0.004600  -58.700000
-0.000800  -58.900000
0.006700  -59.100000
0.014200  -59.400000
0.015700  -59.600000
0.017200  -59.800000
0.018700  -60.000000
0.014200  -60.200000
0.006700  -60.400000
-0.001500  -60.700000
-0.003800  -60.900000
-0.005300  -61.100000
-0.008300  -61.300000
-0.004600  -61.500000
-0.003000  -61.700000
0.000000  -61.900000
0.001500  -62.100000
0.003000  -62.300000
0.004500  -62.600000
0.003000  -62.700000
0.010500  -63.000000
0.008200  -63.200000
0.004500  -63.400000
0.004500  -63.600000
0.001500  -63.800000
0.004500  -64.000000
-0.000800  -64.200000
-0.000800  -64.400000
-0.002300  -64.600000
-0.007500  -64.800000
-0.005300  -65.100000
-0.006000  -65.300000
-0.003800  -65.400000
-0.003800  -65.700000
-0.003800  -65.900000
0.001500  -66.100000
0.000700  -66.300000
0.002200  -66.500000
0.003000  -66.700000
0.005200  -66.900000
0.000700  -67.100000
-0.004600  -67.300000
-0.005300  -67.500000
-0.010500  -67.700000
-0.012800  -68.000000
-0.009800  -68.200000
0.000700  -68.400000
0.006700  -68.600000
0.014200  -68.800000
0.021700  -69.000000
0.025500  -69.300000
0.029200  -69.400000
0.024000  -69.600000
0.018700  -69.800000
0.009000  -70.000000
0.002200  -70.200000
-0.000800  -70.400000
-0.009100  -70.600000
-0.009100  -70.800000
-0.009800  -71.000000
-0.006800  -71.200000
-0.010500  -71.400000
-0.020300  -71.600000
-0.024000  -71.800000
-0.018100  -72.000000
-0.006000  -72.100000
0.006700  -72.400000
0.018700  -72.500000
0.025500  -72.700000
0.029200  -72.900000
0.027000  -73.200000
0.021700  -73.300000
0.006700  -73.500000
-0.003000  -73.700000
-0.006800  -73.900000
-0.015800  -74.100000
-0.013500  -74.300000
-0.012000  -74.400000
-0.010500  -74.700000
-0.005300  -74.800000
-0.006800  -75.000000
-0.004600  -75.200000
-0.000800  -75.400000
-0.000800  -75.600000
0.001500  -75.800000
0.003000  -76.000000
0.003000  -76.100000
0.012700  -76.300000
0.018700  -76.500000
0.025500  -76.700000
0.026200  -77.000000
0.022500  -77.100000
0.015700  -77.300000
0.007500  -77.400000
-0.001500  -77.600000
-0.009100  -77.800000
-0.010500  -78.000000
-0.011300  -78.200000
-0.008300  -78.300000
-0.009100  -78.500000
-0.010500  -78.800000
-0.004600  -78.900000
0.001500  -79.100000
0.008200  -79.300000
0.012000  -79.500000
0.012000  -79.700000
0.009700  -79.800000
0.014200  -80.000000
0.011200  -80.200000
0.001500  -80.400000
-0.003000  -80.600000
-0.011300  -80.700000
-0.011300  -80.900000
-0.009800  -81.100000
-0.008300  -81.300000
-0.000800  -81.500000
0.001500  -81.600000
0.002200  -81.800000
0.000700  -82.000000
0.000700  -82.200000
-0.000800  -82.400000
-0.000800  -82.500000
0.000700  -82.700000
0.002200  -82.900000
0.003000  -83.100000
0.001500  -83.300000
0.001500  -83.400000
-0.000800  -83.600000
0.003700  -83.800000
0.006000  -84.000000
0.009000  -84.200000
0.009000  -84.300000
0.007500  -84.500000
0.009700  -84.700000
0.009000  -84.900000
0.008200  -85.100000
0.005200  -85.200000
0.004500  -85.400000
0.006700  -85.600000
0.001500  -85.800000
-0.001500  -86.000000
-0.001500  -86.100000
-0.008300  -86.300000
-0.009100  -86.500000
-0.009100  -86.700000
-0.014300  -86.900000
-0.014300  -87.000000
-0.018100  -87.200000
-0.015000  -87.400000
-0.011300  -87.600000
-0.005300  -87.800000
0.006700  -87.900000
0.012700  -88.100000
0.014200  -88.300000
0.013500  -88.500000
0.004500  -88.700000
-0.003000  -88.900000
-0.006000  -89.100000
-0.002300  -89.200000
0.010500  -89.400000
0.020200  -89.600000
0.030700  -89.800000
0.030700  -90.000000
0.029200  -90.200000
0.022500  -90.400000
0.010500  -90.500000
0.003000  -90.700000
-0.010500  -90.900000
-0.015000  -91.100000
-0.019500  -91.300000
-0.015800  -91.500000
-0.005300  -91.700000
-0.003000  -91.800000
-0.005300  -92.100000
-0.005300  -92.300000
-0.003000  -92.400000
-0.006800  -92.600000
-0.000800  -92.800000
0.003000  -93.000000
0.003000  -93.200000
0.000700  -93.400000
-0.008300  -93.600000
-0.012000  -93.700000
-0.010500  -94.000000
0.005200  -94.100000
0.015700  -94.300000
0.028500  -94.500000
0.035200  -94.700000
0.027700  -94.900000
0.021700  -95.100000
0.007500  -95.300000
0.000000  -95.400000
-0.008300  -95.600000
-0.012000  -95.900000
-0.008300  -96.000000
-0.003000  -96.200000
0.002200  -96.400000
0.004500  -96.600000
0.007500  -96.800000
0.005200  -97.000000
-0.002300  -97.200000
-0.012000  -97.300000
-0.021000  -97.500000
-0.023300  -97.700000
-0.020300  -97.900000
-0.011300  -98.100000
0.004500  -98.300000
0.018000  -98.500000
0.027000  -98.700000
0.034500  -98.900000
0.027700  -99.100000
0.022500  -99.200000
0.018000  -99.400000
0.012000  -99.600000
0.010500  -99.800000
0.000700  -100.000000
-0.009100  -100.200000
-0.023300  -100.400000
-0.027800  -100.500000
-0.019500  -100.700000
-0.016500  -100.900000
-0.009100  -101.100000
-0.003800  -101.300000
0.001500  -101.500000
0.009000  -101.700000
0.012700  -101.800000
0.018700  -102.000000
0.012000  -102.200000
0.007500  -102.400000
0.004500  -102.600000
0.000000  -102.800000
-0.006000  -103.000000
-0.007500  -103.100000
-0.002300  -103.300000
-0.005300  -103.500000
-0.001500  -103.700000
-0.000800  -103.900000
0.001500  -104.000000
0.002200  -104.200000
-0.003000  -104.400000
0.000000  -104.600000
0.004500  -104.800000
0.011200  -105.000000
0.012000  -105.200000
0.009000  -105.300000
0.006000  -105.500000
-0.001500  -105.700000
-0.005300  -105.900000
-0.009100  -106.100000
-0.014300  -106.200000
-0.010500  -106.500000
-0.000800  -106.600000
0.015000  -106.800000
0.024700  -106.900000
0.029200  -107.100000
0.032200  -107.300000
0.030700  -107.500000
0.022500  -107.600000
0.008200  -107.800000
-0.002300  -108.000000
-0.016500  -108.100000
-0.027800  -108.300000
-0.024000  -108.500000
-0.021000  -108.600000
-0.014300  -108.800000
-0.005300  -109.000000
0.005200  -109.200000
0.021700  -109.400000
0.029200  -109.500000
0.026200  -109.700000
0.015700  -109.900000
-0.000800  -110.000000
-0.012000  -110.200000
-0.020300  -110.300000
-0.024000  -110.500000
-0.020300  -110.700000
-0.018100  -110.800000
-0.015000  -111.000000
-0.011300  -111.200000
-0.006800  -111.300000
0.000700  -111.500000
0.005200  -111.700000
0.015700  -111.800000
0.021700  -112.000000
0.025500  -112.200000
0.030700  -112.400000
0.025500  -112.500000
0.024000  -112.700000
0.011200  -112.900000
-0.005300  -113.000000
-0.014300  -113.200000
-0.018100  -113.300000
-0.018100  -113.400000
-0.016500  -113.600000
-0.009100  -113.800000
-0.000800  -113.900000
0.003000  -114.000000
0.007500  -114.200000
0.004500  -114.300000
-0.003000  -114.500000
-0.003000  -114.600000
-0.001500  -114.800000
0.007500  -114.900000
0.016500  -115.100000
0.021000  -115.200000
0.023200  -115.300000
0.019500  -115.500000
0.015700  -115.600000
0.009000  -115.800000
0.005200  -115.900000
0.009000  -116.100000
0.009000  -116.200000
0.008200  -116.300000
0.002200  -116.500000
-0.003800  -116.600000
-0.006800  -116.700000
-0.014300  -116.800000
-0.016500  -117.000000
-0.020300  -117.100000
-0.018100  -117.200000
-0.004600  -117.400000
-0.000800  -117.500000
0.008200  -117.600000
0.006000  -117.800000
0.005200  -117.900000
0.012000  -118.000000
0.003000  -118.100000
0.006700  -118.300000
0.003000  -118.400000
0.003000  -118.500000
0.006700  -118.700000
0.001500  -118.800000
0.008200  -118.900000
0.005200  -119.000000
0.004500  -119.200000
0.005200  -119.300000
0.001500  -119.400000
0.008200  -119.500000
0.009700  -119.700000
0.010500  -119.800000
0.006700  -119.900000
0.003700  -120.000000
-0.001500  -120.200000
-0.015000  -120.300000
-0.022500  -120.400000
-0.030000  -120.500000
-0.027000  -120.600000
-0.015800  -120.800000
-0.007500  -120.900000
0.004500  -121.000000
0.006700  -121.200000
0.014200  -121.300000
0.015000  -121.400000
0.016500  -121.500000
0.024000  -121.600000
0.018000  -121.700000
0.018000  -121.900000
0.003000  -122.000000
-0.008300  -122.100000
-0.010500  -122.200000
-0.012800  -122.300000
-0.009100  -122.400000
-0.015800  -122.500000
-0.008300  -122.700000
0.000700  -122.800000
0.005200  -122.900000
0.009000  -123.000000
0.000700  -123.100000
0.000700  -123.300000
-0.006800  -123.300000
-0.002300  -123.500000
0.009700  -123.600000
0.012700  -123.700000
0.020200  -123.800000
0.014200  -123.900000
0.017200  -124.000000
0.020200  -124.100000
0.024000  -124.200000
0.026200  -124.300000
0.016500  -124.500000
0.016500  -124.600000
0.009000  -124.700000
0.000700  -124.800000
-0.004600  -124.900000
-0.012000  -125.000000
-0.012800  -125.100000
-0.015000  -125.200000
-0.015800  -125.300000
-0.017300  -125.400000
-0.020300  -125.600000
-0.023300  -125.700000
-0.024000  -125.700000
-0.021000  -125.800000
-0.018100  -125.900000
-0.008300  -126.000000
0.003000  -126.000000
0.014200  -126.100000
0.018000  -126.200000
0.020200  -126.300000
0.024700  -126.400000
0.021700  -126.500000
0.022500  -126.500000
0.015700  -126.600000
0.005200  -126.700000
-0.010500  -126.800000
-0.021800  -126.900000
-0.017300  -126.900000
-0.016500  -127.000000
-0.004600  -127.100000
0.006700  -127.200000
0.015700  -127.300000
0.025500  -127.300000
0.027000  -127.400000
0.030000  -127.400000
0.018000  -127.500000
-0.000800  -127.500000
-0.020300  -127.600000
-0.027800  -127.600000
-0.016500  -127.700000
-0.010500  -127.800000
0.003000  -127.800000
0.009000  -127.800000
0.005200  -127.900000
0.003000  -128.000000
0.000700  -128.000000
0.010500  -128.100000
0.016500  -128.100000
0.021700  -128.200000
0.027000  -128.300000
0.021000  -128.300000
0.009000  -128.400000
-0.009100  -128.400000
-0.024800  -128.400000
-0.038300  -128.500000
-0.043600  -128.500000
-0.031500  -128.500000
-0.017300  -128.600000
-0.009100  -128.600000
0.006000  -128.700000
0.018000  -128.700000
0.023200  -128.700000
0.027000  -128.700000
0.021700  -128.800000
0.020200  -128.800000
0.023200  -128.900000
0.021700  -128.900000
0.017200  -129.000000
0.012700  -129.000000
0.002200  -129.000000
-0.009800  -129.100000
-0.029300  -129.200000
-0.042800  -129.200000
-0.034600  -129.200000
-0.018100  -129.200000
0.001500  -129.200000
0.010500  -129.200000
0.010500  -129.200000
0.012700  -129.200000
0.015700  -129.200000
0.018700  -129.200000
0.010500  -129.200000
0.005200  -129.200000
-0.000800  -129.200000
-0.006000  -129.200000
-0.003000  -129.200000
-0.000800  -129.200000
0.006000  -129.200000
0.012000  -129.200000
0.013500  -129.200000
0.021000  -129.200000
0.021700  -129.300000
0.015000  -129.300000
0.005200  -129.200000
-0.005300  -129.200000
-0.009100  -129.200000
-0.017300  -129.200000
-0.021000  -129.200000
-0.020300  -129.200000
-0.015000  -129.200000
-0.009100  -129.200000
-0.008300  -129.200000
-0.010500  -129.200000
-0.020300  -129.200000
-0.016500  -129.200000
-0.014300  -129.100000
-0.012800  -129.100000
-0.002300  -129.100000
0.010500  -129.100000
0.030700  -129.100000
0.035200  -129.100000
0.031500  -129.100000
0.018000  -129.000000
-0.003000  -129.000000
-0.011300  -129.000000
-0.013500  -128.900000
-0.006800  -128.900000
-0.003800  -128.900000
0.007500  -128.800000
0.023200  -128.800000
0.039000  -128.800000
0.049500  -128.700000
0.036700  -128.700000
0.027700  -128.700000
0.015000  -128.700000
-0.002300  -128.700000
-0.015000  -128.600000
-0.023300  -128.600000
-0.023300  -128.600000
-0.019500  -128.500000
-0.015000  -128.500000
-0.007500  -128.500000
0.003700  -128.400000
0.009000  -128.400000
0.003700  -128.300000
-0.006800  -128.300000
-0.022500  -128.300000
-0.034600  -128.300000
-0.035300  -128.200000
-0.022500  -128.200000
-0.003000  -128.100000
0.015700  -128.100000
0.033700  -128.000000
0.043500  -128.000000
0.050200  -127.900000
0.047200  -127.900000
0.033000  -127.800000
0.022500  -127.800000
0.010500  -127.800000
-0.004600  -127.800000
-0.014300  -127.700000
-0.021000  -127.700000
-0.027000  -127.600000
-0.030800  -127.600000
-0.034600  -127.500000
-0.033000  -127.500000
-0.018100  -127.400000
-0.000800  -127.400000
0.015700  -127.400000
0.028500  -127.400000
0.027700  -127.300000
0.022500  -127.300000
0.011200  -127.200000
-0.001500  -127.200000
-0.008300  -127.100000
-0.015800  -127.100000
-0.028500  -127.000000
-0.036800  -127.000000
-0.032300  -127.000000
-0.017300  -126.900000
0.012000  -126.900000
0.042000  -126.900000
0.059200  -126.800000
0.069000  -126.800000
0.064500  -126.700000
0.051700  -126.700000
0.033000  -126.600000
0.008200  -126.600000
-0.012800  -126.500000
-0.027000  -126.500000
-0.030800  -126.500000
-0.024800  -126.400000
-0.017300  -126.400000
-0.012800  -126.400000
-0.014300  -126.300000
-0.011300  -126.300000
-0.015800  -126.200000
-0.014300  -126.200000
-0.008300  -126.100000
-0.006000  -126.100000
-0.003800  -126.000000
-0.006800  -126.000000
-0.005300  -126.000000
-0.007500  -125.900000
0.002200  -125.900000
0.016500  -125.900000
0.024000  -125.800000
0.026200  -125.800000
0.018000  -125.700000
0.015700  -125.700000
0.005200  -125.700000
-0.000800  -125.600000
0.000700  -125.600000
-0.002300  -125.600000
0.009000  -125.600000
0.012700  -125.500000
0.005200  -125.500000
-0.005300  -125.400000
-0.014300  -125.400000
-0.021800  -125.400000
-0.021800  -125.300000
-0.015000  -125.300000
-0.009100  -125.300000
0.003700  -125.200000
0.012700  -125.200000
0.018000  -125.200000
0.018000  -125.100000
0.004500  -125.100000
-0.008300  -125.100000
-0.010500  -125.100000
-0.005300  -125.100000
0.004500  -125.100000
0.015700  -125.100000
0.021700  -125.000000
0.024000  -125.000000
0.018700  -125.000000
0.009000  -124.900000
-0.004600  -124.900000
-0.015800  -124.900000
-0.012800  -124.900000
-0.009100  -124.800000
-0.004600  -124.800000
0.006700  -124.800000
0.016500  -124.800000
0.029200  -124.800000
0.031500  -124.800000
0.024000  -124.700000
0.009000  -124.700000
-0.006800  -124.700000
-0.012800  -124.700000
-0.021800  -124.700000
-0.018100  -124.700000
-0.009100  -124.700000
-0.003000  -124.700000
0.005200  -124.600000
0.006700  -124.600000
0.010500  -124.600000
0.010500  -124.600000
0.007500  -124.600000
0.006700  -124.600000
0.005200  -124.500000
0.003000  -124.500000
-0.004600  -124.500000
-0.008300  -124.500000
-0.012000  -124.500000
-0.014300  -124.500000
-0.009100  -124.500000
-0.012800  -124.500000
-0.012800  -124.500000
-0.001500  -124.500000
0.005200  -124.500000
0.015000  -124.500000
0.025500  -124.500000
0.031500  -124.500000
0.030700  -124.500000
0.021700  -124.500000
0.014200  -124.500000
0.005200  -124.500000
-0.001500  -124.500000
-0.008300  -124.500000
-0.013500  -124.500000
-0.014300  -124.500000
-0.016500  -124.500000
-0.016500  -124.500000
-0.010500  -124.500000
-0.006800  -124.500000
-0.004600  -124.500000
0.001500  -124.500000
0.012000  -124.500000
0.020200  -124.500000
0.024000  -124.500000
0.021700  -124.600000
0.018000  -124.600000
0.005200  -124.600000
-0.010500  -124.600000
-0.027000  -124.600000
-0.042800  -124.600000
-0.045000  -124.600000
-0.033800  -124.600000
-0.012800  -124.600000
0.009000  -124.600000
0.023200  -124.700000
0.033000  -124.700000
0.037500  -124.700000
0.036700  -124.700000
0.030700  -124.700000
0.018000  -124.700000
0.006700  -124.700000
-0.001500  -124.700000
-0.007500  -124.700000
-0.012000  -124.800000
-0.010500  -124.800000
-0.008300  -124.800000
-0.004600  -124.800000
0.000000  -124.800000
0.000700  -124.900000
0.006000  -124.900000
0.009000  -124.900000
0.011200  -124.900000
0.014200  -124.900000
0.011200  -125.000000
0.006700  -125.000000
-0.007500  -125.000000
-0.027800  -125.000000
-0.041300  -125.000000
-0.036800  -125.100000
-0.026300  -125.100000
-0.011300  -125.100000
0.006700  -125.100000
0.019500  -125.100000
0.031500  -125.100000
0.030700  -125.200000
0.028500  -125.200000
0.021000  -125.200000
0.006000  -125.200000
-0.001500  -125.200000
-0.008300  -125.300000
-0.006800  -125.300000
-0.002300  -125.300000
0.004500  -125.300000
0.014200  -125.400000
0.012700  -125.400000
0.015000  -125.400000
0.015700  -125.400000
0.006700  -125.400000
-0.003000  -125.500000
-0.015800  -125.500000
-0.025600  -125.500000
-0.035300  -125.500000
-0.044300  -125.500000
-0.042000  -125.600000
-0.027000  -125.600000
-0.003000  -125.600000
0.020200  -125.600000
0.040500  -125.600000
0.051700  -125.600000
0.053200  -125.600000
0.045700  -125.600000
0.027000  -125.700000
0.006700  -125.700000
-0.009800  -125.700000
-0.021800  -125.800000
-0.023300  -125.800000
-0.015800  -125.800000
0.001500  -125.800000
0.010500  -125.800000
0.012700  -125.800000
0.015700  -125.800000
0.010500  -125.800000
0.005200  -125.800000
-0.002300  -125.800000
-0.009100  -125.800000
-0.012000  -125.800000
-0.014300  -125.800000
-0.010500  -125.900000
-0.007500  -125.900000
-0.002300  -125.900000
0.005200  -125.900000
0.012000  -125.900000
0.016500  -125.900000
0.012700  -125.900000
0.004500  -126.000000
0.000000  -126.000000
-0.002300  -126.000000
-0.001500  -126.000000
-0.008300  -126.000000
-0.003800  -126.000000
0.003000  -126.000000
0.006700  -126.000000
0.012000  -126.000000
0.009700  -126.000000
0.009000  -126.000000
0.005200  -126.000000
-0.000800  -126.000000
0.000700  -126.000000
0.002200  -126.000000
0.012000  -126.000000
0.018700  -126.000000
0.014200  -126.000000
0.005200  -126.100000
-0.008300  -126.100000
-0.016500  -126.100000
-0.019500  -126.100000
-0.019500  -126.100000
-0.019500  -126.100000
-0.015800  -126.100000
-0.010500  -126.100000
-0.006800  -126.100000
-0.000800  -126.100000
0.001500  -126.100000
0.001500  -126.100000
0.002200  -126.100000
0.006700  -126.100000
0.012000  -126.100000
0.016500  -126.100000
0.016500  -126.100000
0.014200  -126.100000
0.010500  -126.100000
0.000700  -126.100000
-0.015000  -126.100000
-0.024000  -126.100000
-0.017300  -126.100000
-0.006000  -126.100000
0.013500  -126.100000
0.030700  -126.100000
0.040500  -126.000000
0.042000  -126.000000
0.031500  -126.000000
0.021000  -126.000000
0.008200  -126.000000
-0.003800  -126.000000
-0.011300  -126.000000
-0.016500  -126.000000
-0.016500  -126.000000
-0.020300  -126.000000
-0.018100  -126.000000
-0.012800  -126.000000
-0.009100  -126.000000
-0.009100  -126.000000
-0.005300  -126.000000
-0.003000  -126.000000
-0.004600  -126.000000
0.001500  -126.000000
0.001500  -125.900000
0.003000  -125.900000
0.003000  -125.900000
-0.000800  -125.900000
0.001500  -125.900000
0.000700  -125.800000
0.008200  -125.800000
0.010500  -125.800000
0.013500  -125.800000
0.013500  -125.800000
0.007500  -125.700000
0.008200  -125.700000
0.001500  -125.700000
0.001500  -125.700000
0.000000  -125.700000
-0.003000  -125.600000
-0.002300  -125.600000
-0.006800  -125.600000
-0.006000  -125.600000
-0.005300  -125.600000
0.000700  -125.600000
0.003000  -125.600000
-0.002300  -125.500000
0.000700  -125.500000
0.000700  -125.500000
0.003000  -125.500000
0.006000  -125.400000
0.003000  -125.400000
0.002200  -125.400000
0.000700  -125.400000
0.001500  -125.400000
0.006000  -125.300000
0.009700  -125.300000
0.013500  -125.300000
0.015700  -125.300000
0.011200  -125.200000
0.003700  -125.200000
0.000700  -125.200000
-0.001500  -125.200000
0.003000  -125.200000
0.008200  -125.100000
0.013500  -125.100000
0.012700  -125.100000
0.001500  -125.100000
-0.008300  -125.100000
-0.018800  -125.000000
-0.019500  -125.000000
-0.019500  -125.000000
-0.013500  -125.000000
0.000700  -125.000000
0.011200  -124.900000
0.023200  -124.900000
0.024000  -124.900000
0.024000  -124.800000
0.019500  -124.800000
0.009000  -124.800000
0.003700  -124.800000
-0.004600  -124.700000
-0.005300  -124.700000
-0.006000  -124.700000
-0.004600  -124.700000
-0.002300  -124.700000
-0.001500  -124.700000
0.001500  -124.600000
0.000700  -124.600000
-0.000800  -124.600000
-0.002300  -124.600000
0.000000  -124.500000
0.006700  -124.500000
0.008200  -124.500000
0.002200  -124.400000
-0.006800  -124.400000
-0.012800  -124.400000
-0.016500  -124.400000
-0.017300  -124.300000
-0.018100  -124.300000
-0.015000  -124.300000
-0.005300  -124.300000
0.003700  -124.200000
0.012700  -124.200000
0.021700  -124.200000
0.025500  -124.200000
0.024700  -124.100000
0.023200  -124.100000
0.018700  -124.100000
0.019500  -124.000000
0.014200  -124.000000
0.008200  -124.000000
0.003700  -123.900000
-0.009100  -123.900000
-0.018100  -123.900000
-0.027000  -123.900000
-0.034600  -123.800000
-0.029300  -123.800000
-0.019500  -123.800000
-0.003000  -123.800000
0.014200  -123.700000
0.029200  -123.700000
0.036700  -123.700000
0.033000  -123.600000
0.027000  -123.600000
0.013500  -123.600000
0.003000  -123.500000
-0.005300  -123.500000
-0.012000  -123.400000
-0.007500  -123.400000
-0.006800  -123.400000
-0.004600  -123.300000
-0.004600  -123.300000
-0.001500  -123.300000
-0.000800  -123.200000
-0.003800  -123.200000
0.000000  -123.200000
0.001500  -123.100000
0.006000  -123.100000
0.008200  -123.000000
0.004500  -123.000000
0.003000  -123.000000
-0.000800  -122.900000
0.003000  -122.900000
0.003000  -122.900000
0.001500  -122.800000
-0.002300  -122.800000
-0.008300  -122.800000
-0.007500  -122.700000
-0.009100  -122.700000
-0.001500  -122.600000
0.003000  -122.600000
0.005200  -122.500000
0.012000  -122.500000
0.003000  -122.500000
0.003000  -122.400000
0.001500  -122.400000
0.001500  -122.400000
0.005200  -122.300000
0.009000  -122.300000
0.018000  -122.300000
0.016500  -122.200000
0.015000  -122.200000
0.009000  -122.100000
0.004500  -122.100000
0.003000  -122.000000
-0.002300  -122.000000
-0.005300  -121.900000
-0.010500  -121.900000
-0.009100  -121.800000
-0.006800  -121.800000
-0.005300  -121.700000
0.000000  -121.600000
-0.004600  -121.600000
-0.006000  -121.500000
-0.006000  -121.500000
-0.006800  -121.500000
-0.003000  -121.400000
-0.001500  -121.400000
0.007500  -121.300000
0.012000  -121.200000
0.012700  -121.200000
0.012700  -121.100000
0.007500  -121.100000
0.006700  -121.000000
0.004500  -121.000000
0.004500  -120.900000
0.000700  -120.800000
-0.000800  -120.800000
-0.000800  -120.700000
-0.010500  -120.600000
-0.016500  -120.600000
-0.019500  -120.500000
-0.015800  -120.500000
-0.006800  -120.400000
0.003000  -120.300000
0.011200  -120.300000
0.018700  -120.200000
0.022500  -120.200000
0.021700  -120.100000
0.024000  -120.100000
0.020200  -120.000000
0.012000  -119.900000
0.004500  -119.900000
-0.003800  -119.800000
-0.010500  -119.700000
-0.013500  -119.700000
-0.013500  -119.600000
-0.009800  -119.500000
-0.005300  -119.500000
0.003000  -119.400000
0.010500  -119.300000
0.009000  -119.300000
0.003000  -119.200000
-0.003000  -119.200000
-0.006000  -119.100000
-0.004600  -119.000000
-0.004600  -118.900000
-0.004600  -118.900000
-0.001500  -118.800000
0.000700  -118.800000
0.003700  -118.700000
0.002200  -118.600000
0.003000  -118.600000
0.001500  -118.500000
0.003000  -118.400000
0.003700  -118.400000
0.001500  -118.300000
0.000700  -118.200000
-0.002300  -118.100000
0.001500  -118.100000
0.001500  -118.000000
0.005200  -117.900000
0.011200  -117.900000
0.011200  -117.800000
0.014200  -117.800000
0.010500  -117.700000
0.011200  -117.600000
0.004500  -117.500000
-0.001500  -117.500000
-0.003800  -117.400000
-0.012000  -117.300000
-0.007500  -117.300000
-0.004600  -117.200000
0.000700  -117.100000
0.006000  -117.100000
0.004500  -117.000000
0.009000  -116.900000
0.006000  -116.900000
0.003000  -116.800000
0.003000  -116.700000
0.001500  -116.600000
0.006700  -116.600000
0.002200  -116.600000
0.001500  -116.500000
0.000700  -116.400000
0.000000  -116.300000
0.004500  -116.200000
0.000000  -116.200000
0.002200  -116.100000
-0.001500  -116.100000
-0.006800  -116.000000
-0.009800  -115.900000
-0.012800  -115.900000
-0.009100  -115.800000
-0.005300  -115.700000
0.003700  -115.700000
0.010500  -115.600000
0.015700  -115.600000
0.017200  -115.500000
0.011200  -115.400000
0.005200  -115.300000
0.000000  -115.300000
-0.000800  -115.200000
-0.003000  -115.200000
-0.004600  -115.100000
-0.004600  -115.000000
-0.002300  -115.000000
0.000000  -114.900000
0.002200  -114.800000
0.005200  -114.800000
0.003000  -114.700000
0.005200  -114.700000
0.004500  -114.600000
0.001500  -114.500000
0.003000  -114.500000
0.000700  -114.400000
0.003700  -114.300000
0.000700  -114.300000
0.000700  -114.200000
0.001500  -114.100000
0.003000  -114.100000
0.006700  -114.000000
0.003000  -113.900000
0.004500  -113.900000
0.003000  -113.800000
0.000000  -113.800000
-0.000800  -113.700000
-0.004600  -113.600000
-0.003000  -113.500000
-0.007500  -113.500000
-0.008300  -113.400000
-0.007500  -113.400000
-0.004600  -113.300000
0.004500  -113.200000
0.005200  -113.200000
0.008200  -113.100000
0.006700  -113.000000
0.006000  -113.000000
0.001500  -112.900000
-0.000800  -112.900000
0.000700  -112.800000
-0.005300  -112.700000
-0.006800  -112.700000
-0.003800  -112.600000
-0.000800  -112.500000
0.008200  -112.500000
0.012000  -112.400000
0.013500  -112.400000
0.019500  -112.300000
0.018000  -112.200000
0.017200  -112.100000
0.012000  -112.100000
0.004500  -112.000000
-0.001500  -111.900000
-0.006800  -111.800000
-0.005300  -111.800000
-0.005300  -111.700000
-0.006800  -111.600000
-0.008300  -111.500000
-0.009800  -111.400000
-0.006800  -111.300000
-0.006800  -111.200000
-0.004600  -111.200000
-0.004600  -111.100000
-0.004600  -111.000000
-0.003000  -110.900000
-0.003000  -110.800000
0.004500  -110.700000
0.012700  -110.700000
0.017200  -110.600000
0.018700  -110.500000
0.015000  -110.400000
0.015700  -110.300000
0.015700  -110.300000
0.013500  -110.200000
0.008200  -110.100000
-0.000800  -110.000000
-0.003000  -109.900000
-0.008300  -109.800000
-0.006000  -109.700000
-0.004600  -109.600000
-0.009100  -109.500000
-0.010500  -109.400000
-0.015800  -109.400000
-0.014300  -109.300000
-0.008300  -109.200000
0.000700  -109.100000
0.009000  -109.000000
0.015700  -108.900000
0.017200  -108.800000
0.012000  -108.700000
0.012700  -108.600000
0.009000  -108.500000
0.008200  -108.400000
0.008200  -108.300000
0.006700  -108.200000
0.004500  -108.100000
-0.000800  -108.000000
0.000700  -107.900000
0.000700  -107.800000
0.000000  -107.700000
-0.003000  -107.600000
-0.006000  -107.500000
-0.005300  -107.400000
-0.005300  -107.300000
-0.003800  -107.200000
-0.000800  -107.100000
0.003000  -107.000000
0.006000  -106.900000
0.012000  -106.800000
0.011200  -106.700000
0.009000  -106.600000
0.005200  -106.400000
0.002200  -106.300000
-0.000800  -106.200000
-0.002300  -106.000000
-0.006800  -105.900000
-0.011300  -105.800000
-0.010500  -105.600000
-0.006000  -105.500000
0.001500  -105.300000
0.006000  -105.200000
0.012000  -105.100000
0.012000  -104.900000
0.009700  -104.800000
0.009000  -104.700000
0.004500  -104.500000
0.004500  -104.400000
-0.001500  -104.300000
-0.004600  -104.100000
-0.003000  -104.000000
-0.006800  -103.900000
-0.003000  -103.700000
-0.006000  -103.500000
-0.003000  -103.400000
0.000700  -103.200000
0.006700  -103.100000
0.012000  -102.900000
0.006700  -102.700000
0.006700  -102.600000
0.003000  -102.400000
0.001500  -102.200000
-0.000800  -102.100000
-0.005300  -101.900000
-0.001500  -101.700000
-0.000800  -101.600000
0.001500  -101.400000
0.003000  -101.300000
0.006700  -101.100000
0.009000  -100.900000
0.007500  -100.800000
0.000700  -100.600000
-0.003800  -100.400000
-0.004600  -100.300000
-0.004600  -100.100000
0.000700  -99.900000
0.000700  -99.800000
0.001500  -99.600000
0.000700  -99.500000
-0.000800  -99.300000
0.004500  -99.100000
0.001500  -99.000000
0.000700  -98.800000
-0.001500  -98.600000
-0.001500  -98.500000
0.003000  -98.300000
0.000700  -98.100000
-0.001500  -98.000000
-0.004600  -97.800000
-0.004600  -97.700000
-0.000800  -97.500000
0.002200  -97.300000
0.009000  -97.200000
0.009000  -97.000000
0.009700  -96.800000
0.011200  -96.600000
0.010500  -96.400000
0.006700  -96.300000
0.001500  -96.100000
0.001500  -95.900000
0.003000  -95.700000
0.005200  -95.500000
0.004500  -95.300000
0.002200  -95.100000
-0.002300  -95.000000
-0.004600  -94.800000
-0.009100  -94.600000
-0.012000  -94.400000
-0.014300  -94.200000
-0.011300  -94.100000
-0.003800  -93.900000
0.000000  -93.700000
0.004500  -93.500000
0.003000  -93.300000
0.003000  -93.100000
-0.002300  -92.900000
-0.006000  -92.700000
-0.007500  -92.500000
-0.005300  -92.300000
0.000000  -92.200000
0.000700  -91.900000
0.008200  -91.800000
0.014200  -91.600000
0.019500  -91.400000
0.023200  -91.200000
0.025500  -91.000000
0.027000  -90.800000
0.024000  -90.600000
0.023200  -90.400000
0.013500  -90.200000
0.002200  -90.000000
-0.006800  -89.800000
-0.012000  -89.600000
-0.010500  -89.400000
-0.010500  -89.200000
-0.008300  -89.000000
-0.011300  -88.800000
-0.012800  -88.600000
-0.009800  -88.300000
-0.009100  -88.200000
-0.006000  -87.900000
-0.003000  -87.700000
0.000700  -87.500000
0.002200  -87.300000
0.002200  -87.100000
0.004500  -86.900000
0.001500  -86.700000
0.000700  -86.500000
-0.001500  -86.300000
-0.003000  -86.000000
0.001500  -85.900000
0.000700  -85.600000
0.002200  -85.400000
0.006000  -85.200000
0.008200  -85.000000
0.010500  -84.800000
0.008200  -84.600000
0.005200  -84.400000
0.003700  -84.200000
0.003000  -84.000000
0.003000  -83.700000
0.004500  -83.500000
0.001500  -83.300000
-0.000800  -83.100000
-0.005300  -82.900000
-0.004600  -82.700000
0.000700  -82.500000
0.000000  -82.300000
0.003000  -82.100000
0.003000  -81.900000
0.001500  -81.700000
0.000700  -81.500000
-0.003000  -81.200000
-0.000800  -81.000000
0.000700  -80.800000
0.003700  -80.600000
0.005200  -80.400000
0.004500  -80.100000
0.003700  -79.900000
0.004500  -79.700000
0.003700  -79.500000
0.002200  -79.200000
0.002200  -79.100000
0.000000  -78.800000
-0.000800  -78.600000
-0.003000  -78.400000
-0.004600  -78.200000
-0.003800  -77.900000
-0.003000  -77.800000
0.000700  -77.500000
0.003000  -77.300000
0.010500  -77.100000
0.012700  -76.900000
0.018000  -76.600000
0.015000  -76.400000
0.009700  -76.200000
0.007500  -76.000000
0.001500  -75.800000
0.003000  -75.600000
0.000000  -75.300000
-0.001500  -75.100000
-0.006800  -74.900000
-0.012800  -74.700000
-0.012000  -74.500000
-0.013500  -74.300000
-0.010500  -74.000000
-0.007500  -73.800000
0.000700  -73.600000
0.006000  -73.400000
0.009000  -73.200000
0.012000  -72.900000
0.014200  -72.700000
0.015700  -72.500000
0.009700  -72.200000
0.005200  -72.000000
-0.004600  -71.800000
-0.009800  -71.500000
-0.012000  -71.300000
-0.010500  -71.100000
-0.003000  -70.800000
0.002200  -70.600000
0.012700  -70.300000
0.020200  -70.100000
0.027000  -69.800000
0.030000  -69.600000
0.026200  -69.300000
0.020200  -69.100000
0.006000  -68.900000
-0.005300  -68.600000
-0.015800  -68.400000
-0.022500  -68.100000
-0.021800  -67.900000
-0.020300  -67.700000
-0.016500  -67.400000
-0.010500  -67.200000
-0.005300  -66.900000
-0.000800  -66.700000
0.003000  -66.500000
0.006000  -66.200000
0.008200  -66.000000
0.006700  -65.700000
0.006700  -65.500000
0.006000  -65.300000
0.001500  -65.000000
0.000700  -64.800000
-0.001500  -64.500000
-0.000800  -64.300000
0.001500  -64.000000
-0.000800  -63.800000
0.004500  -63.500000
0.009000  -63.300000
0.009700  -63.000000
0.009000  -62.800000
0.008200  -62.600000
0.009000  -62.300000
0.005200  -62.100000
0.003000  -61.800000
0.000700  -61.600000
-0.001500  -61.300000
0.000000  -61.100000
0.001500  -60.800000
-0.001500  -60.600000
-0.004600  -60.300000
-0.002300  -60.100000
-0.001500  -59.900000
0.000700  -59.600000
0.004500  -59.400000
0.003000  -59.100000
0.004500  -58.900000
0.001500  -58.600000
-0.001500  -58.400000
-0.004600  -58.100000
-0.003800  -57.900000
0.000000  -57.700000
-0.002300  -57.400000
-0.001500  -57.200000
-0.000800  -57.000000
-0.000800  -56.700000
0.003700  -56.500000
0.006000  -56.300000
0.006000  -56.000000
0.008200  -55.800000
0.011200  -55.600000
0.009000  -55.400000
0.009700  -55.100000
0.010500  -54.900000
0.010500  -54.600000
0.009000  -54.400000
0.003000  -54.200000
0.001500  -53.900000
-0.000800  -53.700000
0.001500  -53.500000
-0.003000  -53.200000
-0.008300  -53.000000
-0.006800  -52.800000
-0.001500  -52.600000
0.003700  -52.300000
0.004500  -52.100000
0.002200  -51.900000
-0.005300  -51.700000
-0.009800  -51.400000
-0.012000  -51.200000
-0.018100  -50.900000
-0.017300  -50.700000
-0.012800  -50.500000
-0.005300  -50.300000
0.001500  -50.000000
0.006700  -49.800000
0.009700  -49.600000
0.012700  -49.400000
0.013500  -49.100000
0.012000  -48.900000
0.010500  -48.700000
0.006700  -48.500000
0.010500  -48.200000
0.008200  -48.000000
0.004500  -47.800000
0.005200  -47.600000
0.000700  -47.300000
0.002200  -47.100000
0.000000  -46.900000
-0.001500  -46.700000
-0.003000  -46.500000
-0.005300  -46.300000
-0.002300  -46.000000
-0.001500  -45.800000
0.000000  -45.600000
0.000000  -45.400000
0.003000  -45.100000
0.003700  -44.900000
0.004500  -44.700000
0.003000  -44.500000
0.003700  -44.200000
0.007500  -44.000000
0.005200  -43.700000
0.011200  -43.500000
0.010500  -43.300000
0.008200  -43.100000
0.009000  -42.800000
0.005200  -42.600000
0.004500  -42.300000
0.001500  -42.100000
0.000000  -41.900000
-0.003000  -41.700000
-0.004600  -41.400000
-0.003000  -41.200000
-0.004600  -41.000000
-0.000800  -40.700000
-0.000800  -40.500000
0.003000  -40.200000
0.008200  -40.000000
0.006700  -39.800000
0.009000  -39.600000
0.008200  -39.300000
0.011200  -39.100000
0.009700  -38.900000
0.003000  -38.700000
-0.004600  -38.400000
-0.016500  -38.200000
-0.021800  -38.000000
-0.025600  -37.800000
-0.018100  -37.500000
-0.008300  -37.300000
0.000700  -37.000000
0.010500  -36.800000
0.010500  -36.600000
0.012700  -36.400000
0.008200  -36.100000
0.011200  -35.900000
0.012000  -35.700000
0.005200  -35.500000
0.003000  -35.200000
-0.004600  -35.000000
-0.000800  -34.800000
-0.001500  -34.600000
0.002200  -34.300000
0.015700  -34.100000
0.017200  -33.900000
0.024700  -33.700000
0.019500  -33.400000
0.010500  -33.200000
0.000700  -32.900000
-0.014300  -32.700000
-0.018100  -32.500000
-0.020300  -32.300000
-0.018800  -32.000000
-0.016500  -31.800000
-0.014300  -31.600000
-0.009100  -31.400000
-0.009100  -31.100000
-0.004600  -30.900000
0.001500  -30.700000
0.009000  -30.500000
0.013500  -30.200000
0.011200  -30.000000
0.009000  -29.800000
0.007500  -29.600000
0.009700  -29.300000
0.009700  -29.100000
0.011200  -28.900000
0.012000  -28.700000
0.010500  -28.400000
0.012700  -28.200000
0.011200  -28.000000
0.014200  -27.800000
0.015700  -27.500000
0.012700  -27.300000
0.011200  -27.100000
0.003000  -26.900000
-0.007500  -26.600000
-0.012000  -26.400000
-0.012800  -26.200000
-0.012000  -26.000000
-0.006800  -25.800000
0.001500  -25.600000
0.009000  -25.400000
0.003000  -25.200000
-0.003800  -24.900000
-0.005300  -24.800000
-0.006000  -24.500000
-0.004600  -24.300000
-0.011300  -24.100000
-0.008300  -23.900000
-0.003800  -23.700000
-0.001500  -23.500000
0.006700  -23.300000
0.008200  -23.100000
0.018000  -22.900000
0.018700  -22.700000
0.015700  -22.500000
0.017200  -22.300000
0.012000  -22.100000
0.010500  -21.900000
0.004500  -21.700000
0.003700  -21.600000
0.000000  -21.400000
-0.003000  -21.200000
-0.002300  -21.100000
-0.008300  -20.900000
-0.004600  -20.700000
-0.011300  -20.500000
-0.012800  -20.300000
-0.011300  -20.200000
-0.009800  -20.000000
-0.002300  -19.800000
-0.003000  -19.700000
0.003000  -19.500000
0.005200  -19.400000
0.006700  -19.200000
0.009000  -19.000000
0.003000  -18.900000
0.003000  -18.700000
-0.000800  -18.500000
-0.004600  -18.400000
-0.005300  -18.300000
-0.006800  -18.100000
-0.005300  -18.000000
-0.004600  -17.900000
0.000700  -17.700000
0.004500  -17.600000
0.004500  -17.500000
0.008200  -17.300000
0.010500  -17.200000
0.014200  -17.100000
0.015700  -16.900000
0.013500  -16.800000
0.010500  -16.700000
0.005200  -16.500000
0.000700  -16.400000
-0.004600  -16.200000
-0.004600  -16.100000
-0.006800  -16.000000
-0.003800  -15.800000
0.002200  -15.800000
0.012000  -15.600000
0.023200  -15.500000
0.019500  -15.400000
0.027000  -15.300000
0.023200  -15.200000
0.011200  -15.100000
-0.002300  -14.900000
-0.027000  -14.800000
-0.038300  -14.700000
-0.051800  -14.600000
-0.054000  -14.500000
-0.045000  -14.400000
-0.033000  -14.300000
-0.012000  -14.100000
0.003000  -14.000000
0.018000  -13.900000
0.022500  -13.800000
0.026200  -13.700000
0.026200  -13.600000
0.018000  -13.500000
0.020200  -13.400000
0.019500  -13.300000
0.019500  -13.200000
0.014200  -13.100000
0.008200  -13.000000
0.004500  -12.900000
-0.003000  -12.800000
-0.001500  -12.700000
-0.003000  -12.600000
-0.005300  -12.600000
0.000000  -12.500000
0.003700  -12.400000
0.010500  -12.200000
0.012000  -12.200000
0.014200  -12.100000
0.012000  -12.000000
0.005200  -11.900000
0.003000  -11.800000
-0.003800  -11.700000
-0.005300  -11.600000
-0.003000  -11.600000
0.001500  -11.500000
0.005200  -11.400000
0.003000  -11.300000
0.003000  -11.300000
-0.003000  -11.200000
-0.008300  -11.100000
-0.010500  -11.000000
-0.010500  -10.900000
-0.008300  -10.800000
-0.005300  -10.800000
0.001500  -10.700000
0.003700  -10.600000
0.006000  -10.500000
0.004500  -10.400000
0.003700  -10.400000
0.000700  -10.300000
-0.000800  -10.200000
0.004500  -10.200000
0.004500  -10.100000
0.009000  -10.000000
0.005200  -10.000000
0.000700  -9.900000
0.005200  -9.900000
0.003700  -9.800000
0.009000  -9.800000
0.010500  -9.700000
0.012000  -9.600000
0.010500  -9.600000
0.004500  -9.500000
0.004500  -9.500000
-0.006000  -9.400000
-0.009100  -9.400000
-0.014300  -9.300000
-0.018100  -9.300000
-0.014300  -9.200000
-0.018800  -9.100000
-0.011300  -9.100000
-0.006800  -9.000000
0.000000  -9.000000
0.006700  -9.000000
0.009000  -8.900000
0.014200  -8.900000
0.006700  -8.900000
0.009000  -8.800000
0.012000  -8.800000
0.015000  -8.700000
0.012000  -8.700000
-0.000800  -8.600000
-0.006000  -8.600000
-0.015000  -8.600000
-0.014300  -8.500000
-0.002300  -8.500000
0.020200  -8.500000
0.033000  -8.400000
0.029200  -8.400000
0.023200  -8.300000
0.003000  -8.300000
-0.009800  -8.200000
-0.023300  -8.200000
-0.029300  -8.100000
-0.027800  -8.100000
-0.026300  -8.100000
-0.012000  -8.000000
0.000700  -8.000000
0.012000  -7.900000
0.024000  -7.900000
0.027000  -7.800000
0.024000  -7.800000
0.024000  -7.800000
0.016500  -7.700000
0.011200  -7.700000
0.006000  -7.700000
-0.000800  -7.600000
0.000700  -7.600000
0.000700  -7.500000
0.000700  -7.500000
-0.002300  -7.400000
-0.000800  -7.400000
0.001500  -7.300000
0.000700  -7.200000
0.002200  -7.200000
-0.001500  -7.100000
-0.002300  -7.100000
-0.002300  -7.000000
-0.000800  -6.900000
0.002200  -6.900000
0.001500  -6.800000
0.001500  -6.800000
0.002200  -6.700000
0.002200  -6.600000
0.000700  -6.600000
-0.001500  -6.500000
-0.000800  -6.400000
0.000700  -6.400000
0.000700  -6.300000
0.003000  -6.300000
0.004500  -6.200000
0.006700  -6.200000
0.006700  -6.100000
0.003700  -6.000000
-0.001500  -6.000000
-0.001500  -5.900000
-0.003000  -5.900000
-0.005300  -5.800000
-0.001500  -5.800000
0.003000  -5.700000
0.008200  -5.600000
0.008200  -5.600000
0.005200  -5.500000
0.000700  -5.500000
-0.000800  -5.400000
0.003000  -5.400000
0.003000  -5.300000
0.002200  -5.300000
-0.004600  -5.200000
-0.005300  -5.100000
-0.005300  -5.100000
-0.002300  -5.000000
0.006000  -5.000000
0.003000  -5.000000
0.000700  -5.000000
-0.003800  -5.000000
-0.009100  -4.900000
-0.008300  -4.900000
-0.007500  -4.900000
0.000000  -4.800000
0.006700  -4.800000
0.012000  -4.800000
0.017200  -4.700000
0.018000  -4.700000
0.021000  -4.700000
0.019500  -4.600000
0.012000  -4.600000
0.006700  -4.600000
0.001500  -4.500000
0.000700  -4.500000
-0.000800  -4.500000
-0.004600  -4.500000
-0.004600  -4.500000
-0.004600  -4.500000
-0.003000  -4.500000
-0.003000  -4.400000
-0.001500  -4.400000
-0.003800  -4.400000
-0.005300  -4.400000
-0.003000  -4.400000
-0.004600  -4.300000
0.001500  -4.300000
0.003700  -4.300000
0.008200  -4.300000
0.012000  -4.300000
0.007500  -4.300000
0.005200  -4.200000
0.002200  -4.200000
0.003000  -4.200000
0.000700  -4.200000
0.001500  -4.200000
0.005200  -4.200000
0.003000  -4.100000
0.003000  -4.100000
-0.001500  -4.100000
0.001500  -4.100000
0.003700  -4.100000
0.006700  -4.100000
0.005200  -4.000000
-0.001500  -4.000000
-0.000800  -4.000000
-0.006000  -4.000000
-0.008300  -4.000000
-0.009800  -3.900000
-0.012800  -3.900000
-0.009100  -3.900000
-0.010500  -3.900000
-0.006800  -3.800000
-0.003000  -3.800000
-0.000800  -3.800000
0.002200  -3.800000
0.001500  -3.800000
0.005200  -3.700000
0.003700  -3.700000
0.003700  -3.700000
0.003000  -3.700000
0.003000  -3.600000
0.009000  -3.600000
0.006700  -3.600000
0.005200  -3.600000
0.003000  -3.600000
0.000700  -3.600000
0.003000  -3.600000
0.001500  -3.500000
0.003000  -3.500000
0.004500  -3.500000
0.009000  -3.500000
0.013500  -3.400000
0.012700  -3.400000
0.012700  -3.400000
0.006700  -3.400000
0.003000  -3.400000
-0.000800  -3.300000
-0.007500  -3.300000
-0.006800  -3.300000
-0.008300  -3.300000
-0.006000  -3.300000
-0.005300  -3.300000
-0.003800  -3.300000
-0.001500  -3.200000
-0.000800  -3.200000
0.004500  -3.200000
0.002200  -3.200000
0.006700  -3.200000
0.008200  -3.200000
0.008200  -3.200000
0.012000  -3.200000
0.010500  -3.200000
0.015700  -3.200000
0.012000  -3.100000
0.008200  -3.100000
0.006700  -3.100000
-0.000800  -3.100000
-0.001500  -3.100000
-0.001500  -3.100000
0.014200  -3.100000
0.031500  -3.100000
0.033000  -3.100000
0.022500  -3.100000
-0.000800  -3.100000
-0.020300  -3.100000
-0.041300  -3.100000
-0.046500  -3.100000
-0.039000  -3.100000
-0.027000  -3.100000
-0.008300  -3.000000
0.003000  -3.000000
0.012700  -3.000000
0.022500  -3.000000
0.023200  -3.000000
0.021000  -3.000000
0.015000  -3.000000
0.007500  -3.000000
0.000000  -3.000000
-0.003000  -3.000000
-0.002300  -3.000000
-0.003000  -3.000000
0.000000  -3.000000
-0.001500  -3.000000
-0.000800  -3.000000
0.000000  -3.000000
-0.000800  -3.000000
0.003700  -3.000000
0.004500  -3.000000
0.001500  -3.000000
-0.001500  -2.900000
-0.000800  -2.900000
0.003000  -2.900000
0.003700  -2.900000
0.003700  -2.900000
0.002200  -2.900000
0.000700  -2.900000
0.001500  -2.900000
0.002200  -2.900000
0.005200  -2.900000
0.009000  -2.900000
0.008200  -2.900000
0.003000  -2.900000
0.001500  -2.900000
-0.000800  -2.900000
-0.008300  -2.900000
-0.008300  -2.900000
-0.009100  -2.900000
-0.008300  -2.900000
-0.004600  -2.900000
-0.003000  -2.900000
0.006000  -2.900000
0.009000  -2.900000
0.009000  -2.900000
0.009000  -2.900000
0.003700  -3.000000
0.003000  -3.000000
0.000700  -3.000000
-0.000800  -3.000000
-0.001500  -3.000000
0.000000  -3.000000
0.002200  -3.000000
0.002200  -3.000000
0.004500  -3.000000
0.002200  -3.000000
0.005200  -3.000000
0.003700  -3.000000
0.000700  -3.000000
0.005200  -3.000000
0.003700  -3.000000
0.005200  -3.000000
0.005200  -3.000000
0.005200  -3.000000
0.006000  -3.000000
0.003000  -3.000000
-0.000800  -3.000000
-0.001500  -3.000000
-0.006800  -3.000000
-0.008300  -3.000000
-0.005300  -3.000000
-0.006000  -3.000000
-0.000800  -3.000000
0.003000  -3.000000
0.009000  -3.000000
0.012000  -3.000000
0.015700  -3.100000
0.020200  -3.100000
0.015000  -3.100000
0.012700  -3.100000
0.006000  -3.100000
0.000700  -3.100000
-0.002300  -3.100000
-0.006800  -3.100000
-0.006000  -3.100000
-0.008300  -3.100000
-0.006800  -3.200000
-0.006000  -3.200000
-0.008300  -3.200000
-0.008300  -3.200000
-0.008300  -3.200000
-0.001500  -3.200000
0.004500  -3.200000
0.006700  -3.200000
0.010500  -3.200000
0.007500  -3.200000
0.006000  -3.200000
0.003700  -3.200000
0.003000  -3.200000
0.004500  -3.200000
0.007500  -3.200000
0.012000  -3.200000
0.006700  -3.200000
0.009000  -3.200000
0.021700  -3.200000
0.031500  -3.200000
0.027000  -3.300000
0.015000  -3.300000
-0.005300  -3.300000
-0.025600  -3.300000
-0.036800  -3.300000
-0.047300  -3.300000
-0.040500  -3.300000
-0.027000  -3.300000
-0.011300  -3.300000
0.007500  -3.300000
0.018700  -3.300000
0.024000  -3.300000
0.021700  -3.300000
0.019500  -3.400000
0.014200  -3.400000
0.005200  -3.400000
0.001500  -3.400000
-0.003000  -3.400000
-0.006800  -3.400000
-0.006000  -3.400000
-0.003000  -3.500000
-0.004600  -3.500000
-0.002300  -3.500000
-0.000800  -3.500000
0.001500  -3.500000
0.008200  -3.500000
0.010500  -3.500000
0.013500  -3.500000
0.012700  -3.500000
0.008200  -3.500000
0.001500  -3.500000
-0.001500  -3.500000
0.001500  -3.500000
0.001500  -3.600000
0.003700  -3.600000
0.003000  -3.600000
0.004500  -3.600000
0.005200  -3.600000
0.003000  -3.600000
0.004500  -3.600000
-0.001500  -3.600000
-0.003000  -3.600000
-0.004600  -3.600000
-0.009100  -3.600000
-0.005300  -3.600000
-0.005300  -3.700000
-0.003000  -3.700000
-0.000800  -3.700000
0.004500  -3.700000
0.006000  -3.700000
0.006000  -3.800000
0.009000  -3.800000
0.006700  -3.800000
0.005200  -3.800000
0.004500  -3.800000
0.000700  -3.800000
-0.001500  -3.900000
-0.003000  -3.900000
-0.001500  -3.900000
0.000000  -3.900000
0.002200  -4.000000
0.008200  -4.000000
0.009000  -4.000000
0.009000  -4.000000
0.007500  -4.000000
0.001500  -4.000000
-0.001500  -4.000000
-0.001500  -4.000000
0.001500  -4.000000
0.003700  -4.100000
0.003000  -4.100000
0.003700  -4.100000
0.006700  -4.100000
0.006700  -4.100000
0.000700  -4.100000
-0.003800  -4.100000
-0.005300  -4.100000
-0.006800  -4.100000
-0.003000  -4.100000
-0.001500  -4.200000
0.000700  -4.200000
0.001500  -4.200000
0.004500  -4.200000
0.006000  -4.200000
0.006700  -4.200000
0.006000  -4.300000
0.002200  -4.300000
0.008200  -4.300000
0.010500  -4.300000
0.006000  -4.300000
0.000000  -4.300000
-0.008300  -4.300000
-0.013500  -4.400000
-0.016500  -4.400000
-0.012800  -4.400000
-0.004600  -4.400000
0.001500  -4.400000
0.008200  -4.400000
0.011200  -4.400000
0.014200  -4.500000
0.011200  -4.500000
0.009000  -4.500000
0.004500  -4.500000
0.000700  -4.500000
0.001500  -4.500000
-0.000800  -4.500000
0.002200  -4.500000
0.002200  -4.500000
0.001500  -4.500000
0.003000  -4.500000
0.000000  -4.500000
-0.001500  -4.500000
-0.001500  -4.500000
0.001500  -4.600000
0.003000  -4.600000
0.004500  -4.600000
0.004500  -4.600000
0.006700  -4.600000
0.010500  -4.600000
0.010500  -4.600000
0.009700  -4.700000
0.009700  -4.700000
0.006000  -4.700000
0.003000  -4.700000
0.000700  -4.700000
-0.004600  -4.700000
-0.009100  -4.700000
-0.012800  -4.700000
-0.012800  -4.700000
-0.012800  -4.700000
-0.011300  -4.700000
-0.007500  -4.700000
-0.001500  -4.700000
0.006000  -4.800000
0.009700  -4.800000
0.011200  -4.800000
0.010500  -4.800000
0.009000  -4.800000
0.007500  -4.800000
0.002200  -4.800000
-0.000800  -4.900000
-0.004600  -4.900000
-0.005300  -4.900000
-0.001500  -4.900000
-0.000800  -4.900000
0.000700  -4.900000
0.001500  -4.900000
0.000700  -4.900000
0.000700  -4.900000
0.000000  -4.900000
0.003000  -4.900000
0.004500  -4.900000
0.003700  -4.900000
0.006700  -4.900000
0.004500  -4.900000
0.005200  -4.900000
0.009700  -4.900000
0.003700  -4.900000
0.001500  -4.900000
-0.001500  -4.900000
-0.006800  -5.000000
-0.000800  -5.000000
-0.001500  -5.000000
0.000700  -5.000000
0.000700  -5.000000
0.001500  -5.000000
0.005200  -5.000000
0.003000  -5.000000
0.006000  -5.000000
0.004500  -5.000000
0.002200  -5.000000
0.001500  -5.000000
0.001500  -5.000000
0.005200  -5.000000
0.005200  -5.000000
0.006700  -5.000000
0.003700  -5.000000
-0.001500  -5.000000
-0.004600  -5.000000
-0.003000  -5.000000
-0.002300  -5.100000
-0.000800  -5.100000
0.001500  -5.100000
-0.000800  -5.100000
0.000700  -5.100000
0.002200  -5.100000
0.001500  -5.100000
0.003700  -5.100000
0.002200  -5.100000
0.005200  -5.100000
0.004500  -5.100000
0.006700  -5.100000
0.010500  -5.100000
0.010500  -5.100000
0.009000  -5.100000
0.003000  -5.100000
-0.001500  -5.100000
-0.007500  -5.100000
-0.008300  -5.100000
-0.009100  -5.100000
-0.006800  -5.100000
0.000000  -5.100000
0.001500  -5.100000
0.008200  -5.100000
0.011200  -5.100000
0.012700  -5.100000
0.010500  -5.100000
0.003000  -5.100000
0.000700  -5.100000
-0.003800  -5.100000
-0.002300  -5.200000
-0.001500  -5.200000
-0.001500  -5.200000
0.000000  -5.200000
-0.000800  -5.200000
0.003000  -5.200000
0.004500  -5.200000
0.003000  -5.200000
0.004500  -5.200000
0.002200  -5.200000
0.003000  -5.300000
0.002200  -5.300000
-0.001500  -5.300000
-0.001500  -5.300000
-0.001500  -5.300000
0.003000  -5.300000
0.001500  -5.300000
0.000700  -5.300000
0.005200  -5.300000
0.005200  -5.300000
0.006000  -5.300000
0.009000  -5.300000
0.006700  -5.300000
0.003000  -5.300000
0.000700  -5.300000
-0.000800  -5.300000
0.003000  -5.300000
0.006700  -5.400000
0.009700  -5.400000
0.008200  -5.400000
0.006700  -5.400000
0.003000  -5.400000
-0.003000  -5.400000
-0.006000  -5.400000
-0.011300  -5.400000
-0.012800  -5.400000
-0.014300  -5.400000
-0.012800  -5.400000
-0.009100  -5.400000
-0.008300  -5.400000
-0.001500  -5.400000
0.003000  -5.400000
0.005200  -5.400000
0.009000  -5.400000
0.010500  -5.400000
0.012000  -5.400000
0.010500  -5.400000
0.006000  -5.400000
0.008200  -5.400000
0.005200  -5.400000
0.005200  -5.400000
0.003000  -5.400000
0.001500  -5.400000
0.001500  -5.400000
-0.000800  -5.400000
0.003000  -5.400000
0.002200  -5.400000
0.001500  -5.400000
0.000000  -5.400000
-0.000800  -5.400000
0.005200  -5.400000
0.005200  -5.400000
0.007500  -5.400000
0.007500  -5.400000
0.006700  -5.400000
0.008200  -5.300000
0.003000  -5.300000
0.003000  -5.300000
-0.002300  -5.300000
-0.004600  -5.300000
-0.001500  -5.300000
-0.002300  -5.300000
0.000000  -5.300000
-0.003000  -5.300000
-0.002300  -5.300000
0.001500  -5.300000
0.002200  -5.300000
0.003700  -5.300000
0.001500  -5.300000
0.000700  -5.300000
0.001500  -5.300000
0.001500  -5.300000
0.005200  -5.300000
0.004500  -5.300000
0.003000  -5.300000
0.003700  -5.200000
0.000000  -5.200000
0.001500  -5.200000
-0.000800  -5.200000
-0.001500  -5.200000
-0.001500  -5.200000
-0.002300  -5.200000
0.001500  -5.200000
0.001500  -5.200000
0.003000  -5.200000
0.003000  -5.200000
0.003000  -5.200000
0.003000  -5.200000
0.001500  -5.200000
0.004500  -5.200000
0.003700  -5.200000
0.003000  -5.200000
0.001500  -5.200000
-0.001500  -5.200000
-0.003800  -5.200000
-0.006800  -5.200000
-0.005300  -5.200000
-0.005300  -5.200000
-0.001500  -5.200000
0.004500  -5.200000
0.008200  -5.200000
0.009000  -5.200000
0.008200  -5.200000
0.006000  -5.200000
0.004500  -5.200000
0.002200  -5.200000
0.002200  -5.200000
0.003000  -5.200000
0.001500  -5.200000
-0.000800  -5.200000
-0.001500  -5.100000
-0.003800  -5.100000
-0.003000  -5.100000
-0.005300  -5.100000
-0.006800  -5.100000
-0.003800  -5.100000
-0.005300  -5.100000
-0.003000  -5.100000
-0.001500  -5.100000
-0.001500  -5.100000
0.003000  -5.100000
0.004500  -5.100000
0.007500  -5.100000
0.006700  -5.100000
0.004500  -5.100000
0.006700  -5.100000
0.006700  -5.100000
0.007500  -5.100000
0.008200  -5.100000
0.004500  -5.100000
0.000700  -5.100000
0.001500  -5.100000
0.002200  -5.100000
0.002200  -5.100000
0.003000  -5.100000
0.003700  -5.000000
0.006700  -5.000000
0.005200  -5.000000
0.003000  -5.000000
-0.002300  -5.000000
-0.003800  -5.000000
-0.003000  -5.000000
-0.002300  -5.000000
-0.000800  -5.000000
0.002200  -5.000000
0.008200  -5.000000
0.005200  -5.000000
0.006700  -5.000000
0.008200  -5.000000
0.004500  -5.000000
0.001500  -5.000000
-0.000800  -5.000000
0.001500  -5.000000
0.000700  -5.000000
-0.001500  -5.000000
-0.003000  -5.000000
-0.003000  -5.000000
-0.003800  -5.000000
-0.004600  -5.000000
0.000000  -5.000000
0.001500  -5.000000
0.005200  -5.000000
0.006000  -5.000000
0.005200  -5.000000
0.005200  -5.000000
0.003700  -5.000000
0.003700  -5.000000
0.001500  -5.000000
0.001500  -5.000000
0.003000  -5.000000
0.003000  -5.000000
0.006000  -5.000000
0.004500  -5.000000
0.003700  -5.000000
0.004500  -5.000000
0.000700  -4.900000
0.001500  -4.900000
-0.000800  -4.900000
0.000700  -4.900000
0.004500  -4.900000
0.001500  -4.900000
0.001500  -4.900000
0.001500  -4.900000
0.000700  -4.900000
0.003000  -4.900000
0.000700  -4.900000
0.000000  -4.900000
0.000000  -4.900000
0.001500  -4.900000
0.000000  -4.900000
0.000000  -4.900000
0.002200  -4.900000
0.000700  -4.900000
0.003000  -4.900000
0.001500  -4.900000
0.001500  -4.900000
0.003000  -4.900000
0.000700  -4.900000
0.000700  -4.900000
-0.001500  -4.900000
-0.001500  -5.000000
-0.000800  -5.000000
-0.003000  -5.000000
-0.001500  -5.000000
-0.002300  -5.000000
-0.000800  -5.000000
0.001500  -5.000000
0.001500  -5.000000
0.003000  -5.000000
0.000700  -5.000000
0.002200  -4.900000
0.004500  -4.900000
0.004500  -4.900000
0.003700  -4.900000
0.003000  -4.900000
0.004500  -4.900000
0.003000  -4.900000
0.000700  -4.900000
0.000700  -4.900000
0.005200  -4.900000
0.006000  -4.900000
0.008200  -4.900000
0.006000  -4.900000
0.005200  -4.900000
0.002200  -4.900000
-0.002300  -4.900000
0.001500  -4.900000
-0.001500  -4.900000
0.000700  -4.900000
0.000000  -4.900000
0.000700  -4.900000
0.000700  -4.900000
-0.001500  -4.900000
0.003000  -4.900000
0.004500  -4.900000
0.006000  -4.900000
0.005200  -4.900000
0.005200  -4.900000
0.000000  -4.900000
0.000700  -4.900000
0.002200  -5.000000
0.000000  -5.000000
0.000000  -5.000000
-0.001500  -5.000000
0.001500  -5.000000
-0.000800  -5.000000
0.000700  -5.000000
0.000700  -5.000000
0.001500  -5.000000
0.003700  -5.000000
0.001500  -4.900000
0.004500  -4.900000
0.003000  -4.900000
0.000700  -4.900000
-0.002300  -4.900000
-0.003000  -4.900000
-0.003000  -4.900000
-0.003800  -4.900000
-0.001500  -4.900000
-0.000800  -4.900000
-0.000800  -4.900000
0.000700  -4.900000
0.001500  -4.900000
0.004500  -4.900000
0.004500  -4.900000
0.006000  -4.900000
0.009700  -4.900000
0.007500  -4.900000
0.005200  -4.900000
0.003000  -4.900000
0.003000  -4.900000
0.002200  -4.900000
-0.000800  -4.900000
-0.000800  -4.900000
0.000000  -4.900000
0.001500  -4.900000
0.004500  -4.900000
0.005200  -4.900000
0.005200  -4.900000
0.003000  -4.900000
0.001500  -4.900000
0.000700  -4.900000
0.000700  -4.900000
-0.000800  -4.900000
-0.002300  -4.900000
-0.000800  -4.900000
-0.000800  -4.900000
0.001500  -4.900000
0.003000  -4.900000
0.001500  -4.900000
0.001500  -4.900000
0.003000  -4.900000
0.005200  -4.900000
0.003000  -4.900000
0.003000  -4.900000
0.000700  -4.900000
0.000700  -4.900000
0.000000  -4.900000
0.000700  -4.900000
0.003700  -4.900000
0.003000  -4.900000
0.003700  -4.900000
0.003000  -4.900000
0.001500  -4.900000
0.002200  -4.900000
0.000700  -4.900000
-0.000800  -4.900000
-0.000800  -4.900000
-0.000800  -4.900000
0.000700  -4.900000
0.002200  -4.900000
0.005200  -4.900000
0.004500  -4.900000
0.006700  -4.900000
0.006700  -4.900000
0.006000  -4.900000
0.005200  -4.900000
0.000700  -4.900000
0.000000  -4.900000
-0.002300  -4.900000
-0.004600  -4.900000
-0.000800  -4.900000
0.000700  -4.900000
0.001500  -4.900000
0.002200  -4.900000
0.002200  -4.900000
0.001500  -4.900000
0.000700  -4.900000
0.003000  -4.900000
0.003000  -4.900000
0.000700  -4.900000
-0.001500  -4.900000
0.000000  -4.900000
0.000700  -4.900000
0.002200  -4.900000
0.004500  -4.900000
0.001500  -4.900000
0.001500  -4.900000
0.000700  -4.900000
0.001500  -4.900000
0.001500  -5.000000
0.000700  -5.000000
0.003000  -5.000000
0.000000  -5.000000
0.000700  -5.000000
0.001500  -5.000000
0.001500  -5.000000
0.003000  -5.000000
0.004500  -5.000000
0.004500  -5.000000
0.002200  -4.900000
0.003000  -4.900000
0.003000  -4.900000
0.003000  -4.900000
0.002200  -4.900000
0.001500  -4.900000
0.005200  -4.900000
0.003000  -4.900000
0.004500  -4.900000
0.000700  -4.900000
-0.002300  -4.900000
-0.000800  -4.900000
-0.001500  -4.900000
0.001500  -4.900000
-0.000800  -4.900000
0.002200  -4.900000
0.003000  -4.900000
-0.000800  -4.900000
0.000700  -4.900000
-0.000800  -4.900000
0.003000  -4.900000
0.002200  -4.900000
0.003000  -4.900000
0.002200  -4.900000
-0.000800  -4.900000
0.003000  -4.900000
0.003000  -4.900000
0.003700  -4.900000
0.004500  -4.900000
-0.002300  -4.900000
-0.003000  -4.900000
-0.003000  -4.900000
0.000700  -4.900000
0.001500  -4.900000
0.000700  -4.900000
0.003700  -4.900000
0.002200  -4.900000
0.003000  -4.900000
0.004500  -4.900000
0.005200  -4.900000
0.004500  -4.900000
0.002200  -4.900000
0.000700  -4.900000
-0.003000  -4.900000
-0.001500  -4.900000
-0.000800  -4.900000
-0.001500  -4.900000
0.001500  -4.900000
0.004500  -4.900000
0.006700  -4.900000
0.009000  -4.900000
0.006700  -4.900000
0.003000  -4.900000
0.000700  -4.900000
-0.000800  -4.900000
-0.000800  -4.900000
0.000700  -4.900000
-0.001500  -4.900000
0.000700  -4.900000
0.002200  -4.900000
0.001500  -4.900000
0.004500  -4.900000
0.001500  -4.900000
0.001500  -4.900000
-0.000800  -4.900000
-0.000800  -4.900000
0.001500  -4.900000
-0.003000  -4.900000
-0.001500  -4.900000
-0.001500  -4.900000
-0.000800  -4.900000
0.001500  -4.900000
0.003000  -4.900000
0.004500  -4.900000
0.004500  -4.900000
0.003700  -4.900000
0.002200  -4.900000
0.003700  -4.900000
0.002200  -4.900000
0.003000  -4.900000
0.003700  -4.900000
0.001500  -4.900000
0.003000  -4.900000
0.001500  -4.900000
0.003000  -4.900000
-0.001500  -4.900000
-0.003800  -4.900000
-0.002300  -4.900000
-0.001500  -4.900000
0.004500  -4.900000
0.003000  -4.900000
0.004500  -4.900000
0.003000  -4.900000
0.003000  -4.900000
0.004500  -4.900000
0.000700  -4.900000
0.000700  -4.900000
-0.000800  -4.900000
-0.003000  -4.900000
-0.000800  -4.900000
0.003000  -4.900000
0.006700  -4.900000
0.006700  -4.900000
0.005200  -4.900000
0.004500  -4.900000
0.004500  -4.900000
0.004500  -4.900000
0.003000  -4.900000
0.003700  -4.900000
0.001500  -4.900000
0.004500  -4.900000
0.005200  -4.900000
0.000700  -4.900000
0.000700  -4.900000
-0.000800  -4.900000
-0.000800  -4.900000
-0.000800  -4.900000
-0.000800  -4.900000
-0.000800  -4.900000
0.000700  -4.900000
0.003000  -4.900000
0.002200  -4.900000
0.001500  -4.900000
-0.002300  -4.900000
0.000000  -4.900000
0.000000  -5.000000
0.003000  -5.000000
0.006700  -5.000000
0.003000  -5.000000
0.003000  -5.000000
0.001500  -5.000000
0.006000  -5.000000
0.003700  -5.000000
0.003000  -5.000000
0.003700  -5.000000
0.000700  -5.000000
0.005200  -5.000000
0.000700  -5.000000
0.000000  -5.000000
-0.000800  -5.000000
-0.003800  -5.000000
0.000000  -5.000000
-0.002300  -5.000000
0.000700  -5.000000
-0.000800  -5.000000
-0.001500  -5.000000
0.002200  -5.000000
0.000000  -5.000000
0.003000  -5.000000
0.002200  -5.000000
0.001500  -5.000000
0.003700  -5.000000
0.004500  -5.000000
0.006000  -5.000000
0.006000  -5.000000
0.006000  -5.000000
0.006000  -5.000000
0.004500  -5.000000
0.002200  -5.000000
0.001500  -5.000000
0.002200  -5.000000
0.000700  -5.000000
-0.000800  -5.000000
-0.001500  -5.000000
-0.003000  -5.000000
0.000000  -5.000000
0.001500  -5.000000
0.006000  -5.000000
0.006000  -5.000000
0.006000  -5.000000
0.005200  -5.000000
0.001500  -5.000000
0.001500  -5.000000
-0.003000  -5.000000
-0.000800  -5.000000
0.000700  -5.000000
-0.000800  -5.000000
0.000700  -5.000000
-0.003000  -5.000000
0.000700  -5.000000
0.001500  -5.000000
0.002200  -5.000000
0.004500  -5.000000
0.003700  -5.000000
0.002200  -5.000000
-0.000800  -5.000000
-0.001500  -5.000000
-0.002300  -5.000000
0.001500  -5.000000
0.002200  -5.000000
-0.000800  -5.000000
0.001500  -5.000000
-0.001500  -5.000000
0.002200  -5.000000
0.004500  -5.000000
0.003000  -5.000000
0.004500  -5.000000
0.000700  -5.000000
0.001500  -5.000000
0.001500  -5.000000
0.000700  -5.000000
0.001500  -5.000000
-0.001500  -5.000000
-0.000800  -5.000000
0.000000  -5.000000
-0.001500  -5.000000
-0.003800  -5.000000
-0.003800  -5.000000
0.000000  -5.000000
0.000700  -5.000000
0.000700  -5.000000
0.000700  -5.000000
0.003700  -5.000000
0.006000  -5.000000
0.007500  -5.000000
0.007500  -5.000000
0.004500  -5.000000
0.005200  -5.000000
0.003700  -5.000000
0.001500  -5.000000
-0.000800  -5.000000
-0.001500  -5.000000
-0.001500  -5.000000
0.001500  -5.000000
0.004500  -5.000000
0.006700  -5.000000
0.006700  -5.000000
0.005200  -5.000000
0.005200  -5.000000
0.001500  -5.000000
0.000000  -5.100000
-0.003000  -5.100000
-0.006800  -5.100000
-0.003000  -5.100000
0.000000  -5.100000
0.001500  -5.100000
0.004500  -5.100000
0.008200  -5.100000
0.008200  -5.100000
0.005200  -5.100000
0.003700  -5.100000
0.003000  -5.100000
0.003000  -5.100000
0.003700  -5.100000
0.003000  -5.100000
0.000700  -5.100000
-0.000800  -5.100000
0.000000  -5.100000
-0.001500  -5.100000
-0.003000  -5.100000
-0.000800  -5.100000
0.001500  -5.100000
0.001500  -5.100000
0.000700  -5.100000
0.003000  -5.100000
0.000000  -5.100000
-0.003000  -5.100000
0.003000  -5.100000
0.000700  -5.100000
0.002200  -5.100000
0.002200  -5.100000
0.001500  -5.100000
0.004500  -5.100000
0.000700  -5.100000
0.003700  -5.100000
0.003000  -5.100000
0.003000  -5.100000
0.003000  -5.100000
0.000700  -5.100000
0.001500  -5.100000
0.000700  -5.100000
0.003700  -5.100000
0.004500  -5.100000
0.004500  -5.100000
0.004500  -5.100000
0.003700  -5.100000
0.006000  -5.100000
0.003000  -5.100000
0.002200  -5.100000
-0.000800  -5.100000
-0.000800  -5.100000
0.002200  -5.100000
-0.000800  -5.100000
-0.000800  -5.100000
-0.002300  -5.100000
-0.000800  -5.100000
0.000700  -5.100000
-0.000800  -5.100000
0.001500  -5.100000
0.003000  -5.100000
0.005200  -5.100000
0.007500  -5.100000
0.005200  -5.100000
0.005200  -5.100000
0.006700  -5.100000
0.005200  -5.100000
0.003700  -5.100000
-0.000800  -5.100000
-0.000800  -5.100000
0.003000  -5.100000
-0.000800  -5.100000
0.000000  -5.100000
0.000000  -5.100000
-0.000800  -5.100000
0.000700  -5.100000
-0.001500  -5.100000
-0.000800  -5.100000
0.000000  -5.200000
-0.002300  -5.200000
0.000700  -5.200000
0.000000  -5.200000
0.003000  -5.200000
0.003000  -5.200000
0.000700  -5.200000
0.001500  -5.200000
0.000700  -5.200000
0.003000  -5.200000
0.002200  -5.200000
0.002200  -5.200000
0.004500  -5.200000
0.003700  -5.200000
0.002200  -5.200000
-0.003000  -5.200000
-0.003000  -5.200000
-0.003000  -5.200000
-0.005300  -5.200000
0.000700  -5.200000
-0.000800  -5.200000
0.001500  -5.200000
0.005200  -5.200000
0.002200  -5.300000
0.005200  -5.300000
0.004500  -5.300000
0.003000  -5.300000
0.001500  -5.300000
0.000700  -5.300000
0.000000  -5.300000
-0.000800  -5.300000
-0.001500  -5.300000
0.001500  -5.300000
0.003000  -5.300000
0.007500  -5.300000
0.006700  -5.300000
0.004500  -5.300000
0.003700  -5.300000
0.003000  -5.300000
0.006000  -5.300000
0.003000  -5.300000
0.006700  -5.300000
0.003700  -5.300000
0.001500  -5.300000
0.003000  -5.300000
0.000000  -5.300000
0.004500  -5.300000
-0.000800  -5.300000
-0.000800  -5.300000
0.003000  -5.300000
0.000700  -5.300000
0.003700  -5.300000
-0.000800  -5.300000
0.002200  -5.300000
-0.000800  -5.300000
-0.000800  -5.300000
0.003000  -5.300000
-0.000800  -5.300000
0.003700  -5.300000
0.001500  -5.300000
0.004500  -5.300000
0.005200  -5.300000
0.003000  -5.300000
0.006000  -5.400000
0.000700  -5.400000
0.003000  -5.400000
0.001500  -5.400000
0.000700  -5.400000
0.000700  -5.400000
0.000700  -5.400000
-0.001500  -5.400000
-0.003800  -5.400000
0.000000  -5.400000
0.002200  -5.400000
0.003000  -5.400000
0.000700  -5.400000
-0.000800  -5.400000
0.001500  -5.400000
0.001500  -5.400000
0.004500  -5.400000
0.003000  -5.400000
0.002200  -5.400000
0.003000  -5.400000
-0.002300  -5.400000
-0.001500  -5.400000
-0.001500  -5.400000
-0.001500  -5.400000
0.000700  -5.400000
0.004500  -5.400000
0.007500  -5.400000
0.005200  -5.400000
0.004500  -5.400000
0.003000  -5.400000
0.002200  -5.400000
0.003000  -5.400000
0.000000  -5.400000
0.000700  -5.400000
0.004500  -5.400000
0.004500  -5.400000
0.004500  -5.400000
0.000700  -5.400000
-0.001500  -5.400000
-0.003000  -5.400000
-0.001500  -5.400000
0.000700  -5.400000
0.000700  -5.400000
0.000700  -5.400000
0.000700  -5.400000
0.000000  -5.400000
0.001500  -5.400000
0.000000  -5.400000
-0.001500  -5.400000
0.004500  -5.400000
0.005200  -5.400000
0.008200  -5.400000
0.005200  -5.400000
0.001500  -5.400000
0.004500  -5.400000
0.000700  -5.400000
0.003700  -5.400000
0.002200  -5.400000
0.000700  -5.400000
-0.000800  -5.400000
-0.003000  -5.400000
-0.001500  -5.400000
0.000700  -5.400000
0.000700  -5.400000
0.000000  -5.400000
0.000700  -5.400000
0.000700  -5.400000
0.001500  -5.400000
0.002200  -5.400000
0.004500  -5.400000
0.003000  -5.400000
0.001500  -5.400000
0.003000  -5.400000
0.004500  -5.400000
0.003700  -5.400000
0.004500  -5.400000
0.005200  -5.400000
0.003000  -5.400000
0.000700  -5.400000
0.000000  -5.400000
0.001500  -5.400000
0.001500  -5.400000
0.003000  -5.400000
0.002200  -5.400000
-0.000800  -5.400000
0.003000  -5.400000
0.003700  -5.400000
0.002200  -5.400000
0.002200  -5.400000
0.000700  -5.400000
-0.000800  -5.400000
0.000700  -5.400000
-0.001500  -5.400000
-0.002300  -5.400000
-0.000800  -5.400000
0.003000  -5.400000
0.000700  -5.400000
0.000000  -5.400000
0.004500  -5.400000
0.003700  -5.400000
0.006000  -5.400000
0.005200  -5.400000
0.004500  -5.400000
0.000700  -5.400000
-0.003000  -5.400000
0.000700  -5.400000
0.000000  -5.400000
0.003000  -5.400000
0.003000  -5.400000
0.000700  -5.400000
0.001500  -5.400000
-0.003000  -5.400000
0.000700  -5.400000
0.003000  -5.400000
0.006700  -5.400000
0.006700  -5.400000
0.003700  -5.400000
0.005200  -5.400000
0.005200  -5.400000
0.003000  -5.400000
0.003700  -5.400000
0.003000  -5.400000
0.001500  -5.400000
0.002200  -5.400000
0.000700  -5.400000
-0.000800  -5.400000
0.000700  -5.400000
0.003000  -5.400000
0.004500  -5.400000
0.003000  -5.400000
0.001500  -5.400000
0.001500  -5.400000
-0.000800  -5.400000
-0.000800  -5.400000
0.000700  -5.400000
0.000000  -5.400000
0.003000  -5.400000
0.000700  -5.400000
0.000700  -5.400000
0.000000  -5.400000
0.001500  -5.400000
0.003000  -5.400000
0.001500  -5.400000
0.003700  -5.400000
0.003000  -5.400000
0.002200  -5.400000
0.001500  -5.400000
0.004500  -5.400000
0.005200  -5.400000
0.005200  -5.400000
0.007500  -5.400000
0.006000  -5.400000
0.005200  -5.400000
0.003000  -5.400000
0.001500  -5.400000
0.000700  -5.400000
-0.001500  -5.400000
-0.000800  -5.400000
-0.001500  -5.400000
-0.000800  -5.400000
-0.001500  -5.500000
-0.000800  -5.500000
0.002200  -5.500000
0.001500  -5.500000
0.007500  -5.500000
0.004500  -5.500000
0.003700  -5.500000
0.000700  -5.500000
-0.001500  -5.500000
0.000000  -5.500000
-0.006800  -5.500000
-0.003000  -5.500000
-0.005300  -5.500000
-0.005300  -5.500000
0.000700  -5.500000
0.000700  -5.500000
0.005200  -5.500000
0.005200  -5.500000
0.006000  -5.500000
0.006000  -5.500000
0.004500  -5.500000
0.004500  -5.500000
0.000700  -5.500000
-0.000800  -5.500000
0.000700  -5.500000
0.000700  -5.500000
-0.000800  -5.500000
-0.000800  -5.500000
0.000700  -5.500000
0.004500  -5.500000
0.004500  -5.500000
0.005200  -5.500000
0.005200  -5.500000
0.000700  -5.500000
0.000000  -5.500000
0.000000  -5.500000
0.000700  -5.500000
0.003000  -5.500000
0.003000  -5.500000
0.005200  -5.500000
0.002200  -5.500000
0.000700  -5.500000
0.003700  -5.500000
0.004500  -5.500000
0.003700  -5.500000
0.000000  -5.500000
0.000700  -5.500000
0.003700  -5.500000
0.003700  -5.500000
0.005200  -5.500000
0.003000  -5.500000
0.003000  -5.500000
0.006700  -5.500000
0.003000  -5.500000
0.004500  -5.500000
0.001500  -5.500000
0.001500  -5.500000
0.000700  -5.500000
-0.004600  -5.500000
-0.001500  -5.500000
-0.005300  -5.600000
-0.006800  -5.600000
-0.006800  -5.600000
-0.005300  -5.600000
-0.000800  -5.600000
-0.001500  -5.600000
0.000700  -5.600000
0.003700  -5.600000
0.006000  -5.600000
0.005200  -5.600000
0.001500  -5.600000
0.004500  -5.600000
0.002200  -5.600000
0.003000  -5.600000
0.003000  -5.600000
0.002200  -5.600000
0.004500  -5.600000
0.004500  -5.600000
0.009000  -5.600000
0.009000  -5.600000
0.006700  -5.600000
0.003000  -5.600000
0.002200  -5.600000
0.004500  -5.600000
0.004500  -5.600000
0.002200  -5.600000
0.002200  -5.600000
0.000700  -5.600000
0.000700  -5.600000
0.000700  -5.600000
-0.000800  -5.600000
0.001500  -5.600000
-0.000800  -5.600000
-0.003000  -5.600000
-0.004600  -5.600000
-0.008300  -5.600000
-0.005300  -5.600000
-0.003800  -5.600000
-0.002300  -5.600000
-0.000800  -5.600000
0.004500  -5.700000
0.006000  -5.700000
0.006000  -5.700000
0.008200  -5.700000
0.006700  -5.700000
0.008200  -5.700000
0.005200  -5.700000
0.003700  -5.700000
0.004500  -5.700000
0.001500  -5.700000
0.000700  -5.700000
-0.000800  -5.700000
-0.001500  -5.700000
-0.002300  -5.700000
0.000000  -5.700000
-0.000800  -5.700000
-0.001500  -5.700000
-0.000800  -5.700000
-0.000800  -5.700000
0.000700  -5.700000
0.002200  -5.700000
0.003700  -5.700000
0.000700  -5.700000
0.000000  -5.700000
0.000700  -5.700000
0.002200  -5.700000
0.003700  -5.700000
0.003000  -5.700000
0.003700  -5.700000
0.000000  -5.700000
0.000700  -5.700000
0.000700  -5.700000
-0.003000  -5.700000
-0.001500  -5.700000
-0.000800  -5.700000
0.001500  -5.700000
0.004500  -5.700000
0.007500  -5.700000
0.006700  -5.700000
0.004500  -5.700000
0.004500  -5.700000
-0.000800  -5.700000
0.001500  -5.700000
0.000000  -5.700000
0.000000  -5.700000
0.000000  -5.700000
0.000000  -5.700000
0.000000  -5.700000
0.000000  -5.700000
0.000000  -5.700000
0.000000  -5.700000
0.000000  -5.700000
0.000000  -5.700000
0.000000  -5.700000
0.000000  -5.700000
0.000000  -5.700000
0.000000  -5.700000
0.000000  -5.700000
0.000000  -5.700000
0.000000  -5.700000
