# Supplementary material for: Extracting time-frequency feature of single-channel vastus medialis EMG signals for knee exercise pattern recognition
Source: PLoS One. 2017 Jul 10;12(7):e0180526. doi: 10.1371/journal.pone.0180526 (PMC5503271; doi:10.1371/journal.pone.0180526)
Supplement: S1 File — The EMG orignial data of the vastus medialis muscle of the detected leg from 14 healthy subjects were collected and recorded in the file while performing three exercise programs, i.e., leg extension from a sitting position (sitting), flexion of the leg up (standing), and gait (walking). (ZIP) [file pone.0180526.s001.zip › Data/5gait.txt]

File Name: 5gait.log
Channel 3: 'VM', 13480 values, engineering units: mV, no filters.
Channel 5: 'FX', 674 values, engineering units: deg, no filters, extrapolated from 50 to 1000 samples per second.
-0.000800  64.100000
-0.002300  64.100000
-0.000800  64.100000
0.000000  64.100000
0.001500  64.100000
0.000000  64.100000
-0.000800  64.100000
0.000700  64.100000
-0.001500  64.100000
-0.001500  64.100000
-0.000800  64.100000
-0.000800  64.100000
0.001500  64.100000
0.003000  64.100000
0.001500  64.100000
0.000000  64.200000
0.003000  64.200000
0.002200  64.200000
-0.000800  64.200000
-0.002300  64.200000
0.000700  64.200000
0.000700  64.200000
0.000000  64.200000
0.000700  64.200000
-0.000800  64.200000
0.000700  64.200000
0.003000  64.200000
0.007500  64.200000
0.007500  64.200000
0.006000  64.200000
0.004500  64.200000
-0.001500  64.200000
-0.005300  64.200000
-0.005300  64.200000
-0.005300  64.200000
-0.006800  64.200000
-0.006000  64.200000
-0.004600  64.200000
-0.003000  64.200000
-0.001500  64.200000
-0.000800  64.200000
-0.000800  64.200000
0.000700  64.200000
0.002200  64.200000
0.001500  64.200000
0.000000  64.200000
0.001500  64.200000
0.003000  64.200000
0.003700  64.200000
0.006000  64.200000
0.003000  64.200000
0.003000  64.200000
0.000700  64.200000
-0.001500  64.200000
-0.000800  64.200000
-0.001500  64.200000
-0.000800  64.200000
0.000000  64.200000
-0.000800  64.200000
0.001500  64.200000
-0.000800  64.200000
-0.001500  64.200000
-0.001500  64.200000
-0.003000  64.200000
-0.000800  64.200000
-0.003000  64.200000
-0.000800  64.200000
0.000000  64.200000
0.001500  64.200000
0.003000  64.200000
-0.000800  64.200000
0.000000  64.200000
-0.002300  64.200000
-0.002300  64.200000
0.001500  64.200000
0.000700  64.200000
0.001500  64.200000
0.000700  64.200000
0.000700  64.200000
0.000700  64.200000
-0.000800  64.200000
0.001500  64.200000
0.001500  64.200000
0.003000  64.200000
0.001500  64.200000
0.006000  64.200000
0.005200  64.200000
0.003700  64.200000
0.004500  64.200000
0.001500  64.200000
0.002200  64.200000
0.001500  64.200000
0.001500  64.200000
0.000700  64.200000
-0.001500  64.200000
0.000000  64.200000
0.000700  64.200000
0.000700  64.200000
-0.000800  64.200000
0.000700  64.200000
0.003000  64.200000
0.001500  64.200000
0.000000  64.200000
-0.000800  64.200000
0.000700  64.200000
0.000000  64.200000
-0.001500  64.200000
-0.003000  64.200000
-0.003000  64.200000
-0.000800  64.200000
0.000700  64.200000
0.000700  64.200000
0.000700  64.200000
0.000000  64.200000
-0.000800  64.200000
-0.000800  64.200000
-0.003000  64.200000
-0.004600  64.200000
-0.001500  64.200000
-0.001500  64.200000
0.000000  64.200000
0.003000  64.200000
0.001500  64.200000
0.001500  64.200000
-0.001500  64.200000
-0.000800  64.200000
0.000700  64.200000
0.001500  64.200000
0.000700  64.200000
0.000700  64.200000
0.000700  64.300000
0.000000  64.300000
0.000700  64.300000
-0.000800  64.300000
0.000000  64.300000
0.002200  64.300000
-0.000800  64.300000
-0.003000  64.300000
-0.004600  64.300000
-0.003000  64.300000
0.000000  64.300000
0.000700  64.300000
0.000700  64.300000
-0.000800  64.300000
0.000700  64.300000
-0.000800  64.300000
-0.001500  64.300000
0.000000  64.300000
0.002200  64.300000
0.006000  64.300000
0.006700  64.300000
0.006700  64.300000
0.004500  64.300000
0.001500  64.300000
-0.000800  64.300000
-0.005300  64.300000
-0.005300  64.300000
-0.003800  64.300000
-0.005300  64.300000
-0.004600  64.300000
-0.003000  64.200000
-0.005300  64.200000
-0.003000  64.200000
-0.000800  64.200000
0.000700  64.200000
0.003000  64.200000
0.004500  64.200000
0.004500  64.200000
0.003000  64.200000
0.002200  64.200000
0.003000  64.200000
0.006700  64.200000
0.005200  64.200000
0.003000  64.200000
0.004500  64.200000
0.001500  64.200000
0.003000  64.200000
0.004500  64.200000
0.003000  64.200000
0.004500  64.200000
0.003000  64.200000
0.001500  64.200000
0.003000  64.200000
0.004500  64.200000
0.001500  64.200000
-0.001500  64.200000
-0.002300  64.200000
-0.001500  64.200000
0.000000  64.200000
-0.001500  64.200000
0.000000  64.200000
0.000000  64.200000
-0.003000  64.200000
-0.002300  64.200000
-0.002300  64.200000
-0.003000  64.200000
-0.002300  64.200000
-0.003800  64.200000
-0.002300  64.200000
-0.000800  64.200000
0.001500  64.200000
-0.000800  64.200000
-0.000800  64.200000
-0.000800  64.200000
0.000000  64.200000
0.000700  64.200000
0.001500  64.200000
0.000700  64.200000
-0.000800  64.200000
0.000700  64.200000
0.000700  64.300000
0.000000  64.300000
0.000000  64.300000
0.000700  64.300000
0.002200  64.300000
0.000700  64.300000
0.000000  64.300000
0.000700  64.300000
-0.000800  64.300000
0.000700  64.300000
0.000700  64.300000
0.000700  64.300000
0.000700  64.300000
-0.000800  64.300000
-0.001500  64.300000
0.001500  64.300000
0.001500  64.300000
0.000700  64.300000
0.000700  64.300000
-0.000800  64.300000
-0.000800  64.300000
-0.001500  64.300000
-0.000800  64.300000
0.001500  64.300000
0.003000  64.300000
0.001500  64.300000
0.000700  64.300000
0.001500  64.300000
0.001500  64.300000
0.001500  64.300000
0.004500  64.300000
0.003000  64.300000
0.002200  64.300000
0.003000  64.300000
0.002200  64.300000
0.000000  64.300000
0.000700  64.300000
-0.000800  64.300000
-0.002300  64.300000
0.001500  64.300000
0.000700  64.300000
0.000700  64.300000
0.000700  64.300000
-0.001500  64.300000
0.001500  64.300000
0.003000  64.300000
0.005200  64.300000
0.006700  64.300000
0.008200  64.300000
0.006700  64.300000
0.002200  64.300000
-0.001500  64.300000
-0.005300  64.300000
-0.009100  64.300000
-0.009100  64.300000
-0.009100  64.300000
-0.009100  64.300000
-0.004600  64.300000
-0.005300  64.300000
-0.003000  64.300000
-0.003000  64.300000
-0.002300  64.300000
0.001500  64.300000
0.003000  64.300000
0.005200  64.300000
0.004500  64.300000
0.003000  64.300000
0.003700  64.300000
0.001500  64.300000
0.003000  64.300000
0.002200  64.300000
0.003000  64.300000
0.002200  64.300000
0.001500  64.300000
0.000700  64.300000
-0.000800  64.300000
0.003700  64.300000
0.002200  64.300000
0.000000  64.300000
-0.000800  64.300000
-0.000800  64.300000
0.001500  64.300000
0.000700  64.300000
0.003000  64.300000
0.000700  64.300000
-0.002300  64.300000
-0.001500  64.300000
0.000700  64.300000
0.002200  64.300000
0.001500  64.300000
0.001500  64.300000
0.000700  64.300000
0.000000  64.300000
0.000000  64.300000
0.003000  64.300000
0.000700  64.300000
0.000000  64.300000
0.000700  64.300000
-0.004600  64.300000
-0.003000  64.300000
-0.002300  64.300000
-0.003800  64.300000
-0.000800  64.300000
0.000700  64.300000
0.000700  64.300000
0.000000  64.300000
-0.001500  64.300000
-0.001500  64.300000
-0.001500  64.300000
-0.000800  64.300000
0.000700  64.300000
0.001500  64.300000
0.001500  64.300000
0.000700  64.300000
0.001500  64.300000
0.000700  64.300000
0.001500  64.300000
0.000700  64.300000
0.002200  64.300000
0.003000  64.300000
0.001500  64.300000
0.000000  64.300000
0.000700  64.300000
0.001500  64.300000
0.000700  64.300000
0.003000  64.300000
0.001500  64.300000
0.000700  64.300000
0.001500  64.300000
0.001500  64.300000
0.000000  64.300000
-0.000800  64.300000
-0.003000  64.300000
-0.002300  64.300000
-0.000800  64.300000
-0.000800  64.300000
0.000700  64.300000
0.002200  64.300000
0.004500  64.300000
0.004500  64.300000
0.002200  64.300000
0.001500  64.300000
-0.000800  64.300000
0.000700  64.300000
0.000700  64.300000
0.000700  64.300000
0.000700  64.300000
-0.000800  64.300000
0.000000  64.300000
-0.000800  64.300000
-0.002300  64.200000
0.000700  64.200000
0.000000  64.200000
-0.000800  64.200000
-0.000800  64.200000
-0.001500  64.200000
-0.002300  64.200000
-0.003000  64.200000
-0.001500  64.200000
0.000000  64.200000
0.000700  64.300000
-0.000800  64.300000
0.001500  64.300000
-0.001500  64.300000
-0.000800  64.300000
0.000700  64.300000
-0.000800  64.300000
0.001500  64.300000
0.000700  64.300000
0.001500  64.300000
0.003000  64.300000
0.006000  64.300000
0.007500  64.300000
0.004500  64.300000
0.001500  64.300000
0.001500  64.300000
-0.000800  64.300000
-0.002300  64.300000
-0.002300  64.300000
0.000000  64.300000
0.000000  64.300000
-0.002300  64.300000
-0.000800  64.300000
0.000000  64.300000
0.000000  64.300000
-0.003000  64.300000
-0.002300  64.300000
-0.000800  64.300000
0.003700  64.300000
0.009000  64.300000
0.006700  64.300000
0.006700  64.300000
0.001500  64.300000
-0.001500  64.300000
-0.003800  64.300000
-0.006800  64.300000
-0.006000  64.300000
-0.008300  64.300000
-0.008300  64.300000
-0.008300  64.300000
-0.004600  64.300000
-0.000800  64.300000
0.001500  64.300000
0.003000  64.300000
0.004500  64.300000
0.005200  64.300000
0.002200  64.300000
0.004500  64.300000
0.003000  64.300000
0.000700  64.300000
0.003000  64.200000
0.004500  64.200000
0.006000  64.200000
0.006000  64.200000
0.003700  64.200000
0.001500  64.200000
0.001500  64.200000
0.004500  64.200000
0.003700  64.200000
0.003000  64.200000
0.001500  64.300000
-0.000800  64.300000
-0.002300  64.300000
-0.001500  64.300000
0.001500  64.300000
-0.001500  64.300000
0.000000  64.300000
0.000700  64.300000
-0.003000  64.300000
-0.001500  64.300000
-0.000800  64.300000
-0.000800  64.300000
-0.001500  64.300000
-0.001500  64.300000
-0.002300  64.300000
-0.000800  64.300000
0.002200  64.300000
0.002200  64.300000
0.000700  64.300000
-0.000800  64.300000
-0.001500  64.300000
-0.000800  64.300000
0.000000  64.300000
0.002200  64.300000
0.000000  64.300000
-0.001500  64.300000
0.000000  64.300000
-0.001500  64.300000
0.001500  64.300000
0.000700  64.300000
0.001500  64.300000
0.004500  64.300000
0.002200  64.300000
0.001500  64.300000
-0.001500  64.300000
-0.000800  64.300000
0.000700  64.300000
-0.000800  64.300000
0.000000  64.300000
0.000000  64.300000
-0.000800  64.300000
0.000700  64.300000
0.000000  64.300000
-0.001500  64.300000
-0.000800  64.300000
-0.000800  64.300000
-0.001500  64.300000
-0.000800  64.300000
0.000700  64.300000
0.000700  64.300000
0.001500  64.300000
0.001500  64.300000
0.000700  64.300000
0.000000  64.300000
0.001500  64.300000
0.003000  64.300000
0.002200  64.300000
0.001500  64.300000
0.000000  64.300000
-0.000800  64.300000
0.000000  64.300000
0.001500  64.300000
0.000700  64.300000
-0.000800  64.300000
0.003000  64.300000
0.004500  64.300000
0.002200  64.300000
0.000700  64.300000
0.002200  64.300000
0.003000  64.300000
0.000700  64.300000
0.000700  64.300000
-0.003000  64.300000
-0.003000  64.300000
-0.001500  64.300000
-0.000800  64.300000
0.001500  64.300000
0.000000  64.300000
0.000000  64.300000
-0.000800  64.300000
-0.001500  64.300000
-0.001500  64.300000
0.000000  64.300000
0.000700  64.300000
0.000000  64.300000
-0.000800  64.300000
0.000700  64.300000
0.000700  64.300000
-0.000800  64.300000
0.001500  64.300000
0.000700  64.200000
0.001500  64.200000
0.004500  64.200000
0.001500  64.200000
0.003000  64.200000
0.001500  64.300000
-0.003800  64.300000
-0.005300  64.300000
-0.006000  64.300000
-0.003800  64.300000
-0.003000  64.300000
-0.000800  64.300000
0.001500  64.300000
0.000700  64.300000
0.001500  64.300000
0.001500  64.300000
0.000700  64.300000
0.000000  64.300000
0.000700  64.300000
0.001500  64.300000
0.002200  64.300000
0.000700  64.300000
-0.000800  64.300000
-0.001500  64.300000
-0.003000  64.300000
-0.001500  64.300000
0.000700  64.300000
0.000700  64.300000
0.001500  64.300000
0.000700  64.300000
0.003000  64.300000
0.000700  64.300000
-0.001500  64.300000
-0.000800  64.300000
-0.003000  64.300000
0.000700  64.300000
0.001500  64.300000
0.003000  64.300000
0.003000  64.300000
0.000700  64.300000
0.003000  64.200000
0.000000  64.200000
-0.000800  64.200000
-0.001500  64.200000
-0.001500  64.200000
0.000700  64.200000
0.000700  64.200000
0.003000  64.200000
0.000700  64.200000
-0.001500  64.200000
-0.003000  64.300000
-0.000800  64.300000
0.001500  64.300000
0.001500  64.300000
0.001500  64.300000
0.002200  64.300000
0.003700  64.300000
0.000700  64.300000
0.002200  64.300000
0.000700  64.300000
-0.001500  64.300000
0.000700  64.300000
0.000700  64.300000
0.003000  64.300000
0.004500  64.300000
0.003000  64.300000
0.003000  64.300000
0.003700  64.300000
0.003700  64.300000
0.002200  64.300000
0.004500  64.300000
0.004500  64.300000
0.003700  64.300000
0.000700  64.300000
-0.003000  64.300000
-0.006800  64.300000
-0.003000  64.300000
0.000000  64.300000
-0.000800  64.300000
0.003000  64.300000
0.000700  64.300000
-0.000800  64.300000
0.000700  64.300000
0.001500  64.300000
0.003000  64.300000
0.003700  64.300000
0.004500  64.300000
0.003000  64.300000
0.002200  64.300000
0.000000  64.300000
-0.001500  64.300000
-0.004600  64.300000
-0.005300  64.300000
-0.004600  64.300000
-0.005300  64.300000
-0.002300  64.300000
-0.003000  64.300000
-0.003000  64.300000
-0.001500  64.300000
-0.003000  64.300000
-0.001500  64.300000
-0.000800  64.300000
-0.001500  64.300000
0.000700  64.300000
0.002200  64.300000
0.002200  64.300000
0.000700  64.300000
0.003000  64.300000
0.003000  64.300000
0.003000  64.300000
0.003700  64.300000
0.004500  64.300000
0.003700  64.300000
0.003700  64.300000
0.002200  64.300000
0.006000  64.300000
0.004500  64.300000
0.000700  64.300000
0.001500  64.300000
-0.003800  64.300000
-0.004600  64.300000
-0.004600  64.300000
-0.005300  64.300000
-0.003800  64.300000
-0.003800  64.300000
-0.004600  64.400000
-0.007500  64.400000
-0.006000  64.400000
-0.004600  64.400000
-0.007500  64.400000
-0.009100  64.400000
-0.009100  64.400000
-0.009100  64.500000
-0.006800  64.500000
-0.007500  64.500000
-0.009100  64.500000
-0.010500  64.500000
-0.006800  64.500000
0.001500  64.500000
0.005200  64.600000
0.005200  64.600000
0.003700  64.600000
0.001500  64.600000
0.009000  64.600000
0.020200  64.600000
0.028500  64.700000
0.036000  64.700000
0.034500  64.700000
0.030000  64.700000
0.023200  64.700000
0.012000  64.800000
0.004500  64.800000
0.000000  64.800000
-0.001500  64.800000
-0.002300  64.800000
-0.004600  64.800000
-0.008300  64.800000
-0.008300  64.800000
-0.009100  64.800000
-0.012000  64.900000
-0.014300  64.900000
-0.014300  64.900000
-0.015000  64.900000
-0.013500  64.900000
-0.010500  64.900000
-0.012000  65.000000
-0.006800  65.000000
0.000700  65.000000
0.003700  65.000000
0.003700  65.000000
0.000000  65.100000
-0.000800  65.100000
-0.004600  65.100000
-0.003800  65.100000
-0.001500  65.100000
-0.000800  65.100000
0.002200  65.200000
0.003000  65.200000
0.008200  65.200000
0.007500  65.200000
0.004500  65.200000
0.005200  65.200000
0.003700  65.200000
0.005200  65.200000
0.001500  65.200000
-0.003000  65.200000
-0.003000  65.200000
-0.001500  65.300000
0.005200  65.300000
0.008200  65.300000
0.009000  65.300000
0.001500  65.300000
-0.005300  65.300000
-0.009100  65.300000
-0.009100  65.400000
-0.001500  65.400000
0.001500  65.400000
0.009000  65.400000
0.012000  65.400000
0.012000  65.400000
0.010500  65.400000
0.009000  65.400000
0.009000  65.400000
0.009000  65.400000
0.009000  65.500000
0.008200  65.500000
0.007500  65.500000
0.005200  65.500000
0.005200  65.500000
0.000700  65.500000
0.000700  65.500000
0.001500  65.500000
-0.002300  65.500000
-0.003800  65.500000
-0.009100  65.500000
-0.012000  65.500000
-0.015800  65.500000
-0.018100  65.600000
-0.017300  65.600000
-0.019500  65.600000
-0.018800  65.600000
-0.016500  65.600000
-0.015800  65.600000
-0.009100  65.600000
-0.004600  65.600000
-0.001500  65.600000
0.003700  65.600000
0.009700  65.600000
0.018000  65.500000
0.018000  65.500000
0.015700  65.500000
0.019500  65.500000
0.019500  65.500000
0.019500  65.500000
0.015700  65.500000
0.009000  65.500000
0.003700  65.500000
-0.003000  65.500000
-0.005300  65.400000
-0.011300  65.400000
-0.014300  65.400000
-0.012000  65.400000
-0.014300  65.400000
-0.012000  65.300000
-0.009100  65.300000
-0.007500  65.200000
-0.003800  65.200000
0.000000  65.200000
0.003000  65.200000
0.002200  65.200000
-0.001500  65.100000
-0.004600  65.100000
-0.005300  65.100000
-0.009100  65.000000
-0.008300  65.000000
-0.004600  64.900000
0.004500  64.900000
0.014200  64.900000
0.014200  64.800000
0.018000  64.800000
0.018700  64.800000
0.016500  64.800000
0.014200  64.700000
0.007500  64.700000
0.002200  64.600000
0.001500  64.600000
0.000000  64.500000
-0.004600  64.500000
-0.009100  64.400000
-0.015000  64.400000
-0.022500  64.300000
-0.030800  64.300000
-0.034600  64.300000
-0.034600  64.300000
-0.031500  64.200000
-0.029300  64.200000
-0.022500  64.100000
-0.001500  64.100000
0.018700  64.000000
0.033000  64.000000
0.037500  63.900000
0.036700  63.900000
0.050200  63.800000
0.055500  63.800000
0.054000  63.700000
0.045000  63.600000
0.030700  63.600000
0.023200  63.500000
0.010500  63.400000
-0.000800  63.400000
-0.015800  63.300000
-0.024800  63.300000
-0.027000  63.200000
-0.027800  63.100000
-0.025600  63.100000
-0.021000  63.000000
-0.012000  63.000000
-0.006000  62.900000
-0.000800  62.900000
0.004500  62.800000
0.005200  62.700000
0.006700  62.700000
0.003000  62.600000
-0.000800  62.500000
-0.006800  62.500000
-0.009100  62.400000
-0.009100  62.300000
-0.008300  62.300000
-0.005300  62.200000
-0.005300  62.100000
-0.000800  62.100000
0.001500  62.000000
0.000700  62.000000
0.001500  61.900000
-0.000800  61.800000
-0.003800  61.700000
-0.002300  61.700000
-0.000800  61.600000
-0.000800  61.600000
-0.004600  61.500000
-0.006000  61.400000
-0.006800  61.300000
-0.009100  61.200000
-0.006000  61.200000
-0.000800  61.100000
0.005200  61.000000
0.009000  60.900000
0.006700  60.800000
0.004500  60.800000
0.003000  60.700000
0.003700  60.600000
0.006000  60.500000
0.006700  60.400000
0.005200  60.400000
0.009000  60.300000
0.011200  60.200000
0.006700  60.100000
0.003000  60.000000
-0.000800  60.000000
-0.003000  59.900000
-0.009100  59.800000
-0.012800  59.700000
-0.016500  59.600000
-0.014300  59.500000
-0.003000  59.400000
0.007500  59.300000
0.012000  59.200000
0.009000  59.100000
0.006000  59.000000
0.000700  58.900000
0.001500  58.900000
0.004500  58.800000
0.004500  58.700000
0.010500  58.600000
0.011200  58.500000
0.012700  58.400000
0.011200  58.300000
0.010500  58.200000
0.009000  58.100000
0.004500  58.000000
0.000700  57.900000
-0.006000  57.800000
-0.009100  57.700000
-0.009100  57.600000
-0.009100  57.500000
-0.009100  57.300000
-0.012000  57.200000
-0.014300  57.100000
-0.015800  57.000000
-0.010500  56.900000
-0.009100  56.800000
-0.012000  56.700000
-0.013500  56.600000
-0.015800  56.500000
-0.018800  56.300000
-0.020300  56.200000
-0.016500  56.100000
-0.004600  56.000000
0.013500  55.900000
0.030700  55.800000
0.035200  55.600000
0.033000  55.500000
0.025500  55.400000
0.018000  55.300000
0.019500  55.200000
0.022500  55.100000
0.018000  54.900000
0.018700  54.900000
0.018000  54.700000
0.010500  54.600000
0.003700  54.500000
-0.005300  54.400000
-0.012800  54.300000
-0.014300  54.100000
-0.009100  54.000000
-0.008300  53.900000
-0.008300  53.800000
-0.007500  53.700000
-0.011300  53.500000
-0.010500  53.500000
-0.011300  53.300000
-0.014300  53.200000
-0.011300  53.100000
-0.012800  53.000000
-0.014300  52.800000
-0.014300  52.700000
-0.012800  52.600000
-0.005300  52.500000
0.001500  52.300000
0.006700  52.200000
0.008200  52.100000
0.006700  52.000000
0.008200  51.900000
0.009000  51.700000
0.009700  51.600000
0.007500  51.500000
0.008200  51.400000
0.012000  51.300000
0.014200  51.100000
0.010500  51.000000
0.000700  50.800000
-0.000800  50.800000
0.000700  50.600000
-0.006000  50.500000
-0.010500  50.400000
-0.010500  50.200000
-0.013500  50.100000
-0.023300  49.900000
-0.033000  49.800000
-0.031500  49.700000
-0.013500  49.500000
0.008200  49.400000
0.015700  49.300000
0.027700  49.100000
0.038200  49.000000
0.033700  48.900000
0.030700  48.700000
0.027000  48.600000
0.022500  48.500000
0.016500  48.300000
0.020200  48.100000
0.024700  48.100000
0.020200  48.000000
0.012700  47.900000
0.002200  47.700000
-0.000800  47.600000
-0.005300  47.600000
-0.009100  47.400000
-0.009800  47.300000
-0.013500  47.200000
-0.018100  47.100000
-0.025600  47.000000
-0.031500  46.900000
-0.042000  46.800000
-0.045000  46.700000
-0.042000  46.600000
-0.033000  46.500000
-0.009100  46.300000
0.009000  46.300000
0.016500  46.100000
0.016500  46.000000
0.019500  45.900000
0.018700  45.800000
0.015000  45.700000
0.013500  45.600000
0.004500  45.400000
0.004500  45.300000
0.006000  45.200000
0.005200  45.100000
0.007500  45.000000
0.007500  44.900000
0.005200  44.700000
0.001500  44.600000
0.001500  44.500000
-0.002300  44.400000
-0.006800  44.300000
-0.010500  44.100000
-0.018100  44.100000
-0.019500  43.900000
-0.021800  43.800000
-0.021800  43.600000
-0.019500  43.600000
-0.020300  43.400000
-0.016500  43.300000
-0.019500  43.200000
-0.023300  43.100000
-0.024000  42.900000
-0.009100  42.800000
0.015700  42.700000
0.031500  42.600000
0.048000  42.400000
0.055500  42.300000
0.057000  42.200000
0.051700  42.100000
0.036000  41.900000
0.024000  41.800000
0.015000  41.700000
0.017200  41.500000
0.020200  41.400000
0.012000  41.300000
-0.004600  41.100000
-0.012800  41.000000
-0.012800  40.900000
-0.012000  40.800000
-0.012000  40.700000
-0.012000  40.500000
-0.012000  40.500000
-0.012000  40.300000
-0.008300  40.200000
-0.006800  40.100000
-0.010500  40.000000
-0.019500  39.800000
-0.025600  39.700000
-0.025600  39.600000
-0.025600  39.500000
-0.020300  39.300000
-0.019500  39.200000
-0.012800  39.100000
0.000700  39.000000
0.011200  38.900000
0.016500  38.700000
0.014200  38.600000
0.012700  38.500000
0.012700  38.400000
0.015000  38.300000
0.014200  38.200000
0.010500  38.100000
0.014200  38.000000
0.023200  37.900000
0.033000  37.800000
0.030700  37.700000
0.026200  37.600000
0.019500  37.500000
0.001500  37.300000
-0.007500  37.300000
-0.017300  37.200000
-0.021000  37.000000
-0.020300  36.900000
-0.015800  36.900000
-0.005300  36.700000
-0.000800  36.600000
0.004500  36.500000
-0.001500  36.400000
-0.006800  36.300000
-0.000800  36.100000
0.000000  36.000000
0.000700  35.900000
-0.000800  35.700000
-0.011300  35.600000
-0.024000  35.500000
-0.030800  35.400000
-0.032300  35.200000
-0.028500  35.100000
-0.015800  35.000000
-0.002300  34.900000
0.009000  34.700000
0.010500  34.600000
0.001500  34.500000
-0.001500  34.400000
-0.004600  34.200000
-0.006800  34.100000
0.000700  34.000000
0.006700  33.900000
0.013500  33.700000
0.015000  33.600000
0.012000  33.500000
0.010500  33.400000
0.008200  33.300000
0.012700  33.100000
0.018000  33.000000
0.009000  32.900000
-0.000800  32.800000
-0.004600  32.700000
-0.011300  32.500000
-0.008300  32.400000
0.000700  32.300000
0.008200  32.200000
0.015700  32.000000
0.013500  31.900000
0.012700  31.800000
0.012000  31.600000
0.016500  31.600000
0.028500  31.500000
0.021000  31.400000
0.009700  31.200000
0.000700  31.100000
-0.005300  31.000000
-0.012800  30.900000
-0.023300  30.800000
-0.015800  30.700000
-0.006800  30.600000
-0.001500  30.500000
-0.003000  30.400000
-0.001500  30.300000
0.001500  30.100000
0.003000  30.100000
0.008200  30.000000
0.012700  29.800000
0.012000  29.700000
0.003000  29.600000
-0.008300  29.500000
-0.015800  29.400000
-0.016500  29.300000
-0.020300  29.200000
-0.021800  29.100000
-0.016500  29.000000
-0.013500  28.900000
-0.006000  28.800000
-0.002300  28.700000
-0.002300  28.500000
-0.002300  28.400000
0.003700  28.300000
0.015000  28.200000
0.016500  28.100000
0.014200  28.000000
0.014200  27.900000
0.006700  27.800000
0.000700  27.700000
-0.005300  27.600000
-0.014300  27.400000
-0.012800  27.300000
-0.013500  27.300000
-0.015800  27.100000
-0.014300  27.000000
-0.014300  26.900000
-0.001500  26.800000
0.010500  26.700000
0.024000  26.500000
0.039000  26.500000
0.035200  26.300000
0.027000  26.200000
0.013500  26.100000
-0.001500  26.000000
-0.012800  25.900000
-0.024800  25.800000
-0.033800  25.600000
-0.030800  25.600000
-0.021000  25.400000
-0.014300  25.300000
-0.008300  25.200000
-0.008300  25.100000
0.002200  25.000000
0.011200  24.900000
0.005200  24.800000
0.003000  24.700000
0.014200  24.600000
0.022500  24.500000
0.017200  24.300000
0.020200  24.300000
0.024000  24.100000
0.028500  24.000000
0.025500  23.900000
0.019500  23.800000
0.014200  23.700000
-0.000800  23.600000
-0.027800  23.500000
-0.048000  23.400000
-0.027800  23.300000
-0.015800  23.200000
0.003700  23.000000
0.030000  22.900000
0.041200  22.900000
0.053200  22.800000
0.050200  22.700000
0.033000  22.600000
0.012700  22.500000
-0.003000  22.400000
-0.019500  22.300000
-0.026300  22.200000
-0.028500  22.100000
-0.030000  22.000000
-0.031500  22.000000
-0.033000  21.900000
-0.026300  21.800000
-0.014300  21.700000
-0.005300  21.600000
-0.003000  21.500000
-0.003000  21.400000
-0.008300  21.300000
-0.009800  21.200000
-0.008300  21.100000
-0.008300  21.100000
-0.004600  21.000000
-0.005300  20.900000
0.000700  20.800000
0.012000  20.700000
0.021700  20.700000
0.024000  20.600000
0.012700  20.500000
0.005200  20.500000
0.008200  20.400000
0.008200  20.300000
0.006000  20.200000
0.005200  20.200000
0.010500  20.100000
0.014200  20.000000
0.012700  19.900000
0.015700  19.800000
0.008200  19.800000
-0.003000  19.700000
-0.014300  19.600000
-0.028500  19.500000
-0.030000  19.400000
-0.024000  19.300000
-0.020300  19.300000
-0.027800  19.100000
-0.033000  19.000000
-0.031500  18.900000
-0.030800  18.900000
-0.023300  18.800000
-0.015800  18.700000
0.000700  18.600000
0.022500  18.500000
0.043500  18.400000
0.062200  18.300000
0.060700  18.200000
0.052500  18.100000
0.035200  18.000000
0.033000  17.900000
0.033000  17.800000
0.018000  17.700000
0.012700  17.600000
-0.001500  17.500000
-0.004600  17.500000
-0.006000  17.400000
-0.001500  17.300000
0.000700  17.200000
-0.009100  17.100000
-0.011300  17.100000
-0.032300  17.000000
-0.059300  16.900000
-0.074300  16.800000
-0.057000  16.700000
-0.020300  16.700000
0.001500  16.600000
0.014200  16.500000
0.011200  16.400000
0.005200  16.300000
0.004500  16.300000
0.008200  16.200000
0.016500  16.100000
0.009000  16.000000
0.004500  16.000000
0.024000  15.900000
0.060700  15.800000
0.084700  15.700000
0.062200  15.700000
0.023200  15.600000
-0.009100  15.600000
-0.030800  15.500000
-0.035300  15.400000
-0.042800  15.300000
-0.049500  15.300000
-0.048800  15.200000
-0.041300  15.100000
-0.036100  15.100000
-0.024000  15.000000
-0.004600  14.900000
0.010500  14.800000
0.012700  14.800000
0.012000  14.700000
0.004500  14.700000
-0.009100  14.600000
-0.001500  14.500000
-0.000800  14.400000
-0.006800  14.400000
0.003000  14.300000
0.011200  14.300000
0.035200  14.200000
0.048000  14.100000
0.032200  14.000000
0.018700  14.000000
0.011200  13.900000
-0.001500  13.800000
-0.021000  13.800000
-0.021800  13.700000
-0.001500  13.600000
0.010500  13.600000
0.015700  13.500000
0.018000  13.400000
0.018000  13.300000
0.012700  13.300000
0.004500  13.200000
-0.000800  13.200000
-0.009800  13.100000
-0.019500  13.000000
-0.026300  13.000000
-0.029300  13.000000
-0.039000  12.900000
-0.039000  12.800000
-0.015000  12.700000
0.015700  12.700000
0.033700  12.600000
0.034500  12.600000
0.022500  12.500000
-0.008300  12.500000
-0.023300  12.400000
-0.012800  12.300000
0.004500  12.300000
0.031500  12.200000
0.049500  12.100000
0.051700  12.100000
0.035200  12.000000
0.009000  12.000000
-0.015000  11.900000
-0.027800  11.800000
-0.021800  11.800000
-0.000800  11.700000
0.027000  11.700000
0.030700  11.600000
0.024000  11.600000
0.010500  11.500000
-0.017300  11.400000
-0.027800  11.400000
-0.034600  11.300000
-0.037500  11.200000
-0.038300  11.200000
-0.036100  11.200000
-0.027000  11.100000
-0.014300  11.000000
0.014200  10.900000
0.039000  10.900000
0.045700  10.800000
0.023200  10.800000
-0.016500  10.700000
-0.034600  10.700000
-0.025600  10.600000
-0.020300  10.500000
-0.009100  10.400000
-0.003800  10.400000
-0.011300  10.300000
0.000700  10.300000
0.012000  10.200000
0.004500  10.100000
-0.016500  10.100000
-0.038300  10.000000
-0.042000  9.900000
-0.029300  9.900000
-0.004600  9.800000
0.026200  9.700000
0.046500  9.600000
0.054000  9.600000
0.060700  9.500000
0.064500  9.400000
0.053200  9.400000
0.018000  9.300000
-0.016500  9.300000
-0.038300  9.200000
-0.048800  9.100000
-0.047300  9.000000
-0.027800  9.000000
-0.012800  8.900000
-0.021800  8.800000
-0.014300  8.800000
-0.003000  8.700000
-0.005300  8.600000
-0.006000  8.500000
-0.018100  8.500000
-0.003000  8.400000
0.050200  8.400000
0.084000  8.200000
0.081700  8.200000
0.062200  8.100000
0.048000  8.100000
0.054000  8.100000
0.052500  8.000000
0.020200  7.900000
-0.028500  7.900000
-0.058500  7.800000
-0.056300  7.700000
-0.043600  7.700000
-0.033000  7.600000
-0.025600  7.600000
-0.027000  7.500000
-0.016500  7.500000
0.001500  7.400000
-0.007500  7.300000
-0.025600  7.300000
-0.060800  7.200000
-0.078800  7.200000
-0.064500  7.100000
-0.031500  7.100000
0.031500  7.000000
0.063000  7.000000
0.043500  6.900000
0.023200  6.900000
0.019500  6.800000
0.002200  6.800000
-0.009800  6.700000
-0.009100  6.700000
0.009700  6.600000
0.046500  6.600000
0.072700  6.500000
0.082500  6.500000
0.051700  6.400000
0.008200  6.400000
-0.030000  6.300000
-0.045000  6.300000
-0.039000  6.300000
-0.020300  6.200000
0.025500  6.100000
0.060700  6.100000
0.064500  6.100000
0.049500  6.000000
0.014200  5.900000
-0.055500  5.900000
-0.116300  5.800000
-0.138800  5.800000
-0.123000  5.700000
-0.057800  5.700000
-0.003000  5.600000
0.026200  5.600000
0.051700  5.500000
0.093700  5.400000
0.114000  5.400000
0.075700  5.300000
0.039000  5.300000
0.016500  5.300000
0.012700  5.200000
0.008200  5.100000
0.015700  5.000000
0.016500  5.000000
-0.006800  5.000000
-0.006000  4.900000
-0.031500  4.900000
-0.026300  4.800000
-0.005300  4.800000
-0.021800  4.700000
-0.021000  4.600000
-0.043600  4.600000
-0.072800  4.500000
-0.072800  4.500000
-0.049500  4.400000
-0.035300  4.400000
-0.016500  4.300000
-0.001500  4.200000
0.023200  4.200000
0.063700  4.100000
0.064500  4.000000
0.051000  4.000000
0.016500  3.900000
0.009700  3.900000
0.030700  3.900000
0.048700  3.800000
0.045000  3.800000
0.000700  3.700000
-0.030800  3.700000
-0.060800  3.600000
-0.068300  3.600000
-0.057800  3.600000
-0.054800  3.500000
-0.014300  3.400000
0.051700  3.400000
0.091500  3.300000
0.106500  3.300000
0.089200  3.200000
0.010500  3.200000
-0.059300  3.100000
-0.105000  3.100000
-0.119300  3.100000
-0.132000  3.000000
-0.141100  3.000000
-0.106500  2.900000
-0.075000  2.900000
-0.010500  2.900000
0.049500  2.800000
0.114700  2.800000
0.147700  2.700000
0.102700  2.700000
0.082500  2.600000
0.081000  2.600000
0.093000  2.600000
0.065200  2.600000
0.044200  2.500000
0.061500  2.500000
0.069700  2.400000
0.035200  2.400000
-0.019500  2.400000
-0.035300  2.300000
-0.057000  2.300000
-0.042000  2.200000
-0.020300  2.200000
-0.038300  2.200000
-0.057000  2.200000
-0.078800  2.100000
-0.101300  2.100000
-0.114800  2.100000
-0.084000  2.000000
-0.072100  2.000000
-0.042000  2.000000
0.024000  1.900000
0.072000  1.900000
0.096700  1.900000
0.072700  1.900000
0.078000  1.800000
0.103500  1.800000
0.142500  1.800000
0.158200  1.800000
0.126700  1.700000
0.096700  1.700000
0.040500  1.600000
-0.027000  1.600000
-0.081800  1.600000
-0.092300  1.600000
-0.085600  1.600000
-0.071300  1.600000
-0.072800  1.600000
-0.060000  1.600000
-0.052500  1.600000
-0.045800  1.500000
-0.004600  1.500000
-0.007500  1.500000
0.008200  1.500000
-0.016500  1.500000
-0.080300  1.500000
-0.093000  1.400000
-0.118500  1.400000
-0.126000  1.400000
-0.088500  1.400000
-0.066800  1.400000
-0.051800  1.300000
-0.025600  1.300000
0.020200  1.300000
0.115500  1.300000
0.147700  1.300000
0.136500  1.300000
0.150000  1.300000
0.137200  1.300000
0.104200  1.300000
0.061500  1.300000
-0.029300  1.300000
-0.119300  1.300000
-0.126800  1.200000
-0.120800  1.200000
-0.045800  1.200000
0.142500  1.200000
0.323200  1.200000
0.301500  1.200000
0.121500  1.200000
-0.015800  1.100000
-0.129800  1.100000
-0.156800  1.100000
-0.135000  1.100000
-0.146300  1.100000
-0.137300  1.100000
-0.102100  1.100000
-0.054800  1.100000
-0.022500  1.100000
-0.023300  1.100000
-0.008300  1.100000
0.059200  1.000000
0.136500  1.000000
0.163500  1.000000
0.098200  1.000000
0.071200  1.000000
0.058500  1.000000
0.067500  1.000000
0.110200  1.000000
0.006000  1.000000
-0.111800  1.000000
-0.167300  0.900000
-0.201100  0.900000
-0.201100  0.900000
-0.174100  0.900000
-0.115500  0.900000
-0.008300  0.900000
0.033000  0.900000
-0.074300  0.900000
-0.097500  0.900000
-0.029300  0.900000
0.093700  0.900000
0.217500  0.900000
0.197200  0.900000
0.117000  0.900000
0.059200  0.900000
0.051700  0.900000
0.054000  0.900000
0.051700  0.900000
0.034500  0.900000
0.011200  0.900000
-0.006800  0.900000
-0.039000  0.900000
-0.036100  0.900000
-0.022500  0.900000
-0.022500  0.900000
-0.003000  0.900000
0.024700  0.900000
0.097500  0.900000
0.198700  0.900000
0.206200  0.900000
0.111700  0.900000
-0.018100  0.900000
-0.147000  0.900000
-0.211500  0.900000
-0.213000  0.900000
-0.159000  0.900000
-0.096800  0.900000
-0.038300  0.900000
-0.003000  0.900000
0.022500  0.900000
0.008200  0.900000
-0.051800  0.900000
-0.069100  0.900000
-0.066800  0.900000
-0.007500  0.900000
0.067500  0.900000
0.105000  0.900000
0.127500  0.900000
0.088500  0.900000
0.006700  0.900000
-0.070600  0.900000
-0.141100  0.900000
-0.148500  0.900000
-0.103500  0.900000
-0.084000  0.900000
-0.065300  0.900000
-0.081000  0.900000
-0.066000  0.900000
0.025500  0.900000
0.144700  0.900000
0.195000  0.900000
0.182200  0.900000
0.196500  0.900000
0.135000  0.900000
0.104200  0.900000
0.027700  0.900000
-0.033800  0.900000
0.045000  0.900000
0.027000  0.900000
-0.039000  0.900000
-0.059300  1.000000
0.024000  1.000000
0.076500  1.000000
0.018000  1.000000
-0.048000  1.000000
-0.075800  1.000000
0.036700  1.000000
0.066700  1.000000
-0.010500  1.000000
-0.020300  1.000000
-0.055500  1.000000
-0.067500  1.000000
-0.036100  1.000000
-0.072800  1.000000
-0.102800  1.000000
-0.077300  1.000000
-0.071300  1.000000
-0.078000  1.000000
-0.103500  1.100000
-0.087800  1.100000
0.001500  1.100000
0.080200  1.100000
0.125200  1.100000
0.132000  1.100000
0.143200  1.100000
0.150700  1.100000
0.093000  1.100000
0.033000  1.100000
-0.003000  1.200000
-0.035300  1.200000
-0.042000  1.200000
-0.054800  1.200000
-0.058500  1.200000
-0.039800  1.200000
-0.016500  1.200000
-0.029300  1.200000
-0.091500  1.200000
-0.131300  1.200000
-0.138800  1.200000
-0.125300  1.200000
-0.070600  1.200000
0.016500  1.200000
0.128200  1.200000
0.248200  1.200000
0.279700  1.200000
0.201700  1.300000
0.062200  1.300000
-0.004600  1.300000
-0.032300  1.300000
-0.061500  1.300000
-0.015000  1.300000
-0.021000  1.300000
-0.047300  1.300000
-0.076500  1.300000
-0.071300  1.300000
0.028500  1.300000
0.119200  1.300000
0.102700  1.300000
0.027000  1.300000
0.012000  1.300000
-0.054000  1.300000
-0.099000  1.300000
-0.072100  1.300000
-0.036800  1.300000
-0.004600  1.300000
-0.018800  1.300000
-0.012000  1.300000
-0.012000  1.300000
-0.033000  1.300000
-0.068300  1.300000
-0.090800  1.300000
-0.033000  1.300000
-0.024000  1.300000
-0.019500  1.300000
-0.057000  1.300000
-0.171100  1.300000
-0.174100  1.300000
-0.192800  1.300000
-0.112500  1.300000
0.105000  1.300000
0.288700  1.300000
0.364500  1.300000
0.242200  1.300000
0.094500  1.300000
-0.069100  1.300000
-0.183800  1.300000
-0.150800  1.300000
-0.078800  1.300000
0.018700  1.300000
0.091500  1.300000
0.154500  1.300000
0.176200  1.300000
0.121500  1.300000
0.042700  1.300000
-0.027000  1.300000
-0.048000  1.400000
-0.042000  1.400000
0.003000  1.400000
0.036700  1.400000
0.010500  1.400000
0.003700  1.400000
0.036700  1.400000
0.067500  1.400000
0.110200  1.400000
0.255000  1.400000
0.321700  1.400000
0.159000  1.400000
-0.019500  1.400000
-0.236300  1.400000
-0.358500  1.400000
-0.310500  1.400000
-0.298500  1.400000
-0.210800  1.400000
-0.153800  1.400000
-0.157500  1.400000
-0.090800  1.400000
0.080200  1.400000
0.267700  1.400000
0.293200  1.400000
0.240000  1.400000
0.092200  1.400000
-0.033000  1.400000
-0.123000  1.400000
-0.212300  1.400000
-0.183800  1.400000
-0.150000  1.400000
-0.096000  1.400000
-0.021000  1.400000
0.030700  1.400000
0.035200  1.400000
-0.017300  1.400000
-0.033000  1.400000
-0.037500  1.400000
-0.048800  1.400000
0.004500  1.400000
0.099000  1.400000
0.154500  1.400000
0.182200  1.400000
0.178500  1.400000
0.117700  1.400000
0.078000  1.400000
0.052500  1.400000
0.065200  1.400000
0.105700  1.400000
0.109500  1.400000
0.119200  1.400000
0.050200  1.400000
-0.057000  1.400000
-0.120000  1.400000
-0.159000  1.400000
-0.133500  1.300000
-0.130500  1.300000
-0.121500  1.300000
-0.042000  1.300000
0.007500  1.300000
0.018000  1.300000
0.014200  1.300000
0.012700  1.300000
0.104200  1.300000
0.239200  1.300000
0.204700  1.300000
0.013500  1.300000
-0.101300  1.300000
-0.095300  1.300000
-0.008300  1.300000
0.039000  1.300000
-0.006000  1.300000
-0.042800  1.300000
-0.081800  1.300000
-0.128300  1.300000
-0.140300  1.200000
-0.091500  1.200000
-0.115500  1.200000
-0.114800  1.200000
-0.057800  1.200000
-0.074300  1.200000
-0.045800  1.200000
-0.044300  1.200000
-0.043600  1.200000
-0.053300  1.200000
-0.067500  1.300000
-0.000800  1.300000
0.074200  1.300000
0.206200  1.300000
0.302200  1.300000
0.269200  1.300000
0.202500  1.300000
0.140200  1.300000
0.058500  1.300000
-0.042800  1.300000
-0.093800  1.300000
-0.095300  1.300000
-0.042000  1.300000
0.017200  1.300000
0.024700  1.300000
0.027700  1.300000
0.000000  1.300000
-0.029300  1.300000
-0.012800  1.300000
-0.048000  1.300000
-0.081000  1.300000
-0.104300  1.300000
-0.162000  1.300000
-0.151500  1.300000
-0.089300  1.300000
-0.006000  1.300000
0.116200  1.300000
0.186000  1.300000
0.148500  1.300000
0.119200  1.300000
0.046500  1.200000
0.003000  1.200000
-0.001500  1.200000
-0.079500  1.200000
-0.065300  1.200000
-0.057800  1.300000
-0.051800  1.300000
0.023200  1.300000
0.017200  1.300000
0.014200  1.300000
0.049500  1.300000
0.016500  1.300000
-0.048000  1.300000
-0.064500  1.300000
-0.077300  1.300000
-0.074300  1.300000
-0.042000  1.300000
0.021700  1.300000
0.097500  1.300000
0.120000  1.300000
0.093700  1.300000
0.067500  1.300000
0.025500  1.300000
-0.036800  1.300000
-0.050300  1.300000
-0.068300  1.300000
-0.076500  1.300000
-0.048800  1.300000
-0.021800  1.300000
0.003000  1.300000
-0.002300  1.300000
0.010500  1.300000
0.060700  1.300000
0.077200  1.300000
0.048000  1.300000
0.000700  1.300000
-0.051800  1.300000
-0.054800  1.300000
-0.044300  1.300000
-0.069800  1.300000
-0.057800  1.300000
0.012700  1.300000
0.048000  1.300000
0.006000  1.300000
-0.022500  1.300000
-0.003000  1.300000
0.019500  1.300000
0.042000  1.300000
0.035200  1.300000
0.012700  1.300000
0.031500  1.300000
0.040500  1.300000
0.022500  1.300000
-0.035300  1.300000
-0.084000  1.300000
-0.082500  1.300000
-0.042000  1.300000
0.029200  1.300000
0.058500  1.300000
0.096700  1.300000
0.107200  1.300000
0.073500  1.300000
0.045700  1.300000
-0.003800  1.300000
0.000700  1.300000
0.029200  1.300000
0.018000  1.300000
-0.015000  1.300000
-0.042800  1.300000
-0.053300  1.300000
-0.057000  1.300000
-0.071300  1.300000
-0.078000  1.300000
-0.054000  1.300000
-0.016500  1.300000
0.018000  1.400000
0.050200  1.400000
0.066000  1.400000
0.036000  1.400000
0.018700  1.400000
-0.017300  1.400000
-0.057000  1.400000
-0.066800  1.400000
-0.046500  1.400000
0.038200  1.400000
0.100500  1.400000
0.099000  1.400000
0.020200  1.400000
-0.030800  1.400000
-0.003000  1.400000
-0.029300  1.400000
-0.048800  1.400000
-0.036800  1.400000
-0.020300  1.400000
0.021700  1.400000
0.029200  1.400000
0.009000  1.400000
0.003700  1.400000
0.008200  1.400000
0.032200  1.400000
0.039000  1.400000
0.021000  1.400000
0.004500  1.400000
-0.004600  1.400000
-0.018800  1.400000
-0.031500  1.400000
-0.001500  1.400000
-0.015800  1.400000
-0.031500  1.400000
-0.018800  1.400000
-0.025600  1.400000
-0.023300  1.400000
-0.027000  1.400000
0.001500  1.400000
0.012000  1.400000
0.012000  1.400000
0.033000  1.400000
0.020200  1.400000
-0.006000  1.400000
-0.015800  1.400000
0.007500  1.300000
0.027700  1.300000
0.015700  1.300000
0.003000  1.300000
0.021700  1.300000
0.064500  1.300000
0.073500  1.300000
0.022500  1.300000
-0.006800  1.300000
-0.038300  1.300000
-0.075000  1.400000
-0.077300  1.400000
-0.066800  1.400000
-0.030000  1.400000
-0.009100  1.400000
0.003700  1.400000
0.000700  1.400000
-0.009100  1.400000
-0.003000  1.400000
-0.000800  1.400000
0.021700  1.400000
0.023200  1.400000
0.024000  1.400000
0.034500  1.400000
0.017200  1.400000
-0.003000  1.400000
-0.023300  1.400000
-0.034600  1.400000
-0.034600  1.400000
-0.022500  1.400000
0.016500  1.400000
0.072700  1.400000
0.122200  1.400000
0.093000  1.400000
0.016500  1.400000
0.004500  1.400000
-0.015800  1.400000
-0.039000  1.400000
-0.029300  1.400000
-0.031500  1.400000
-0.009100  1.300000
0.012700  1.300000
-0.008300  1.300000
-0.024800  1.400000
-0.051100  1.400000
-0.056300  1.400000
-0.021800  1.400000
0.005200  1.400000
0.049500  1.400000
0.041200  1.400000
0.027000  1.400000
0.033000  1.400000
-0.003800  1.400000
-0.016500  1.500000
-0.024000  1.500000
-0.012800  1.500000
0.018700  1.500000
0.017200  1.500000
0.006700  1.500000
0.015700  1.500000
0.003000  1.500000
-0.016500  1.500000
-0.027800  1.600000
-0.039800  1.600000
-0.014300  1.600000
0.002200  1.600000
0.009000  1.600000
0.023200  1.600000
0.016500  1.600000
-0.004600  1.700000
-0.027000  1.700000
-0.038300  1.700000
-0.045800  1.700000
-0.045000  1.700000
-0.040500  1.700000
-0.016500  1.800000
0.018700  1.800000
0.060700  1.800000
0.108000  1.800000
0.105700  1.800000
0.064500  1.800000
0.040500  1.800000
0.012700  1.800000
-0.014300  1.800000
-0.021800  1.800000
-0.031500  1.800000
-0.019500  1.800000
-0.012800  1.800000
-0.012000  1.800000
-0.024800  1.800000
-0.044300  1.800000
-0.043600  1.800000
-0.033800  1.800000
-0.020300  1.800000
-0.034600  1.800000
-0.019500  1.800000
0.010500  1.800000
0.003000  1.800000
0.021000  1.800000
0.058500  1.800000
0.082500  1.700000
0.074200  1.700000
0.051700  1.700000
0.019500  1.700000
-0.022500  1.700000
-0.045800  1.700000
-0.042000  1.700000
-0.033000  1.700000
-0.030800  1.700000
-0.033000  1.700000
-0.024000  1.700000
0.000700  1.700000
0.023200  1.700000
0.012700  1.700000
-0.001500  1.700000
0.012000  1.700000
0.005200  1.700000
-0.022500  1.700000
-0.042800  1.700000
-0.055500  1.700000
-0.022500  1.600000
0.042700  1.600000
0.057700  1.600000
0.042700  1.600000
0.037500  1.700000
0.021700  1.700000
0.016500  1.700000
0.001500  1.700000
-0.016500  1.700000
-0.007500  1.700000
-0.006800  1.700000
-0.012000  1.700000
-0.014300  1.700000
-0.013500  1.700000
-0.005300  1.700000
0.003700  1.700000
0.007500  1.700000
-0.002300  1.800000
0.001500  1.800000
0.011200  1.800000
0.008200  1.800000
-0.001500  1.800000
-0.005300  1.800000
0.018000  1.800000
0.030000  1.800000
0.023200  1.800000
-0.009100  1.800000
-0.042000  1.800000
-0.040500  1.800000
-0.046500  1.800000
-0.036800  1.800000
-0.016500  1.800000
0.001500  1.800000
0.027000  1.800000
0.027000  1.800000
0.029200  1.800000
0.027000  1.800000
-0.006800  1.800000
-0.009800  1.800000
0.016500  1.800000
0.035200  1.800000
0.036000  1.800000
0.024000  1.800000
0.017200  1.800000
-0.001500  1.800000
-0.036100  1.800000
-0.061500  1.800000
-0.060800  1.800000
-0.042800  1.800000
-0.027800  1.800000
-0.005300  1.800000
0.027700  1.800000
0.059200  1.800000
0.089200  1.800000
0.097500  1.800000
0.072000  1.800000
0.040500  1.800000
-0.003000  1.800000
-0.051100  1.800000
-0.066000  1.800000
-0.072100  1.800000
-0.060000  1.800000
-0.030800  1.800000
-0.017300  1.800000
0.006000  1.900000
0.025500  1.900000
0.025500  1.900000
0.009700  1.900000
0.000000  1.900000
-0.003000  1.900000
-0.012800  1.900000
-0.012800  1.900000
-0.011300  1.900000
-0.012000  1.900000
-0.013500  1.900000
-0.016500  1.900000
-0.006800  1.900000
0.006700  2.000000
0.008200  2.000000
0.015700  2.000000
0.013500  2.000000
0.004500  2.000000
-0.003000  2.000000
-0.001500  2.000000
0.013500  2.000000
0.026200  2.000000
0.054700  2.000000
0.058500  2.000000
0.027700  2.000000
0.004500  2.000000
-0.023300  2.000000
-0.024000  2.000000
-0.026300  2.000000
-0.035300  2.000000
-0.027000  2.000000
-0.027000  2.000000
-0.014300  2.000000
-0.003000  2.000000
0.001500  2.000000
0.014200  2.000000
0.025500  1.900000
0.030700  1.900000
0.026200  1.900000
0.009000  2.000000
-0.003000  2.000000
-0.007500  2.000000
-0.015800  2.000000
-0.024800  2.000000
-0.016500  2.000000
0.004500  2.000000
0.000700  2.000000
-0.010500  2.000000
0.001500  2.000000
0.014200  2.100000
0.005200  2.100000
0.005200  2.100000
0.014200  2.100000
0.010500  2.100000
0.013500  2.100000
0.003700  2.100000
-0.004600  2.100000
-0.010500  2.100000
-0.027800  2.100000
-0.030000  2.100000
-0.021800  2.100000
0.000700  2.200000
0.012700  2.200000
0.018000  2.200000
0.027000  2.200000
0.018700  2.200000
0.004500  2.200000
-0.003000  2.200000
-0.012000  2.200000
-0.010500  2.200000
-0.001500  2.200000
-0.001500  2.200000
-0.002300  2.200000
-0.002300  2.200000
-0.003000  2.200000
-0.010500  2.200000
-0.025600  2.200000
-0.034600  2.200000
-0.027800  2.200000
-0.013500  2.200000
0.003700  2.200000
0.020200  2.200000
0.030700  2.200000
0.041200  2.200000
0.040500  2.200000
0.036700  2.200000
0.023200  2.200000
0.002200  2.200000
0.009000  2.200000
0.022500  2.200000
0.024000  2.200000
-0.000800  2.200000
-0.038300  2.200000
-0.051800  2.200000
-0.046500  2.200000
-0.019500  2.200000
0.006000  2.200000
0.014200  2.200000
0.011200  2.200000
0.010500  2.200000
0.009000  2.200000
0.004500  2.200000
0.018700  2.200000
0.013500  2.200000
-0.006800  2.200000
-0.015800  2.200000
-0.013500  2.200000
-0.000800  2.200000
-0.000800  2.200000
0.002200  2.200000
0.013500  2.200000
0.020200  2.200000
0.021000  2.200000
0.005200  2.200000
-0.009800  2.200000
-0.018100  2.200000
-0.022500  2.200000
-0.012800  2.200000
0.006000  2.200000
0.009700  2.200000
0.012000  2.200000
0.015700  2.300000
0.000700  2.300000
-0.010500  2.300000
-0.010500  2.300000
-0.006800  2.300000
-0.000800  2.300000
0.000700  2.300000
0.001500  2.300000
0.002200  2.300000
0.004500  2.300000
0.004500  2.300000
0.000700  2.300000
0.000700  2.300000
0.000700  2.300000
-0.000800  2.300000
-0.001500  2.300000
-0.000800  2.300000
-0.001500  2.300000
-0.005300  2.300000
-0.005300  2.300000
-0.006800  2.400000
-0.005300  2.400000
-0.000800  2.400000
0.002200  2.400000
0.000700  2.400000
-0.003000  2.400000
-0.006800  2.400000
-0.004600  2.400000
-0.004600  2.400000
-0.004600  2.400000
-0.004600  2.400000
-0.009100  2.400000
-0.009100  2.400000
-0.005300  2.400000
0.000000  2.400000
0.007500  2.400000
0.008200  2.400000
0.006000  2.400000
0.009000  2.400000
0.005200  2.400000
0.009000  2.400000
0.014200  2.400000
0.007500  2.400000
0.009000  2.400000
0.014200  2.400000
0.018000  2.400000
0.010500  2.400000
0.002200  2.400000
0.000700  2.400000
-0.012800  2.400000
-0.022500  2.400000
-0.029300  2.400000
-0.014300  2.400000
0.008200  2.400000
0.015700  2.400000
0.020200  2.400000
0.021700  2.400000
0.024000  2.400000
0.023200  2.400000
0.014200  2.500000
-0.009100  2.500000
-0.020300  2.500000
-0.018100  2.500000
-0.012800  2.500000
-0.007500  2.500000
-0.006800  2.500000
-0.001500  2.500000
-0.002300  2.500000
-0.000800  2.500000
-0.003000  2.500000
-0.006800  2.500000
0.000000  2.500000
-0.001500  2.600000
0.001500  2.600000
-0.000800  2.600000
-0.005300  2.600000
0.000000  2.600000
0.001500  2.600000
-0.005300  2.600000
-0.008300  2.600000
-0.012800  2.600000
-0.023300  2.700000
-0.024800  2.700000
-0.021000  2.700000
-0.000800  2.700000
0.024000  2.800000
0.034500  2.800000
0.035200  2.800000
0.045000  2.800000
0.039000  2.800000
0.021000  2.900000
0.009700  2.900000
-0.012000  2.900000
-0.015800  2.900000
-0.008300  3.000000
-0.006800  3.000000
0.000700  3.000000
-0.006800  3.100000
-0.012800  3.100000
-0.013500  3.100000
-0.012000  3.200000
-0.001500  3.200000
0.006000  3.300000
0.017200  3.300000
0.023200  3.400000
0.023200  3.500000
0.021700  3.500000
0.009700  3.600000
-0.003000  3.600000
-0.010500  3.600000
-0.017300  3.700000
-0.027800  3.700000
-0.044300  3.800000
-0.046500  3.800000
-0.029300  3.900000
-0.018100  3.900000
-0.006800  4.000000
0.007500  4.000000
0.019500  4.100000
0.028500  4.100000
0.027700  4.200000
0.027700  4.200000
0.020200  4.300000
0.020200  4.400000
0.021700  4.400000
0.015700  4.500000
0.009700  4.500000
-0.002300  4.500000
-0.001500  4.600000
-0.005300  4.700000
-0.006000  4.700000
-0.009100  4.800000
-0.012000  4.800000
-0.006800  4.900000
-0.009800  4.900000
-0.008300  5.000000
-0.015800  5.100000
-0.014300  5.200000
-0.006800  5.300000
-0.004600  5.300000
0.003000  5.400000
0.001500  5.500000
0.006700  5.600000
0.006700  5.700000
0.006000  5.800000
0.009000  5.900000
0.001500  5.900000
0.003000  6.000000
0.001500  6.100000
-0.001500  6.200000
0.002200  6.300000
0.000000  6.400000
0.000700  6.500000
-0.001500  6.600000
-0.000800  6.700000
0.004500  6.700000
0.004500  6.800000
0.004500  6.900000
0.002200  6.900000
0.000700  7.000000
-0.004600  7.100000
-0.009800  7.100000
-0.007500  7.200000
-0.001500  7.200000
0.000000  7.300000
-0.006800  7.400000
-0.007500  7.400000
-0.002300  7.500000
-0.000800  7.600000
0.001500  7.600000
0.006700  7.700000
0.015700  7.700000
0.019500  7.800000
0.014200  7.900000
0.008200  8.000000
0.006700  8.000000
0.005200  8.100000
-0.003000  8.100000
-0.006800  8.200000
-0.002300  8.200000
-0.000800  8.300000
0.001500  8.400000
-0.000800  8.400000
-0.012000  8.500000
-0.024000  8.500000
-0.036100  8.600000
-0.017300  8.700000
0.006700  8.700000
0.015700  8.800000
0.023200  8.900000
0.023200  8.900000
0.031500  9.000000
0.037500  9.000000
0.024000  9.100000
-0.000800  9.200000
-0.013500  9.200000
-0.014300  9.300000
-0.012000  9.400000
-0.003000  9.400000
0.004500  9.500000
0.000000  9.600000
-0.018800  9.700000
-0.035300  9.800000
-0.032300  9.900000
-0.015800  9.900000
0.000700  10.000000
0.011200  10.100000
0.015700  10.200000
0.021700  10.300000
0.027700  10.300000
0.029200  10.400000
0.022500  10.500000
0.004500  10.600000
-0.001500  10.700000
-0.006000  10.700000
-0.009100  10.800000
-0.005300  10.900000
-0.002300  11.100000
0.004500  11.200000
0.000000  11.200000
-0.000800  11.400000
-0.006000  11.500000
-0.015800  11.600000
-0.017300  11.700000
-0.020300  11.800000
-0.015800  11.900000
-0.006800  12.000000
0.000000  12.100000
0.001500  12.200000
-0.001500  12.300000
0.000700  12.400000
0.000700  12.600000
-0.000800  12.600000
0.003000  12.700000
0.000700  12.900000
0.001500  13.000000
0.003000  13.000000
0.000700  13.100000
-0.004600  13.200000
-0.012800  13.300000
-0.013500  13.400000
-0.009800  13.500000
-0.004600  13.600000
0.005200  13.700000
0.011200  13.800000
0.012000  13.900000
0.014200  13.900000
0.008200  14.000000
0.001500  14.100000
0.010500  14.200000
0.016500  14.300000
0.009700  14.400000
0.006000  14.400000
0.012000  14.500000
0.006700  14.600000
0.002200  14.700000
0.005200  14.800000
0.003000  14.800000
0.009000  14.900000
0.004500  15.000000
-0.000800  15.000000
0.001500  15.100000
-0.000800  15.200000
-0.001500  15.200000
-0.005300  15.300000
-0.006800  15.300000
-0.011300  15.400000
-0.015800  15.500000
-0.012800  15.500000
-0.009800  15.600000
-0.002300  15.700000
0.005200  15.700000
0.014200  15.800000
0.022500  15.800000
0.023200  15.900000
0.020200  16.000000
0.007500  16.100000
0.000700  16.100000
-0.001500  16.200000
-0.010500  16.200000
-0.007500  16.300000
-0.008300  16.400000
-0.007500  16.500000
-0.004600  16.600000
-0.006000  16.600000
-0.009100  16.700000
-0.022500  16.800000
-0.036800  16.800000
-0.033000  16.900000
-0.025600  17.000000
-0.019500  17.000000
-0.001500  17.100000
0.009000  17.200000
0.023200  17.300000
0.039000  17.300000
0.046500  17.400000
0.048700  17.500000
0.035200  17.600000
0.020200  17.700000
0.012700  17.800000
0.010500  17.900000
0.007500  18.000000
0.000700  18.100000
-0.007500  18.200000
-0.015800  18.300000
-0.017300  18.400000
-0.015000  18.400000
-0.009800  18.500000
-0.007500  18.600000
-0.010500  18.700000
-0.009100  18.900000
-0.005300  18.900000
-0.003800  19.000000
-0.003800  19.100000
-0.001500  19.200000
-0.003800  19.300000
-0.003800  19.400000
-0.001500  19.500000
-0.003800  19.600000
-0.006000  19.700000
-0.003800  19.800000
-0.004600  19.900000
-0.003000  20.000000
-0.000800  20.200000
-0.002300  20.200000
0.002200  20.400000
0.008200  20.500000
0.013500  20.600000
0.008200  20.700000
0.000700  20.800000
-0.001500  20.900000
-0.001500  21.000000
0.001500  21.100000
-0.000800  21.200000
0.000700  21.300000
0.000700  21.400000
0.001500  21.500000
0.004500  21.600000
0.001500  21.700000
0.003700  21.800000
0.004500  21.900000
0.004500  22.000000
0.004500  22.100000
-0.002300  22.200000
-0.004600  22.300000
-0.003000  22.400000
0.000000  22.500000
0.003000  22.600000
0.001500  22.700000
0.000000  22.800000
-0.001500  22.900000
-0.000800  23.000000
0.000700  23.100000
-0.003800  23.200000
-0.006000  23.300000
-0.003800  23.400000
-0.008300  23.500000
-0.006800  23.600000
-0.003000  23.600000
0.000000  23.700000
0.004500  23.800000
0.007500  23.900000
0.010500  24.000000
0.012700  24.000000
0.012000  24.100000
0.007500  24.200000
0.005200  24.300000
0.003000  24.400000
0.003700  24.400000
0.004500  24.500000
-0.000800  24.600000
-0.001500  24.700000
-0.012800  24.800000
-0.016500  24.800000
-0.011300  24.900000
-0.007500  25.000000
0.000700  25.100000
0.003700  25.200000
0.013500  25.300000
0.021700  25.500000
0.021000  25.600000
0.013500  25.600000
0.004500  25.800000
0.010500  25.900000
0.011200  26.000000
0.004500  26.100000
0.001500  26.200000
-0.005300  26.300000
-0.012000  26.400000
-0.015000  26.500000
-0.012800  26.600000
-0.009800  26.700000
-0.005300  26.900000
0.003000  27.000000
0.006700  27.100000
-0.003000  27.200000
-0.021800  27.300000
-0.040500  27.400000
-0.045800  27.500000
-0.026300  27.700000
-0.004600  27.800000
0.017200  27.900000
0.029200  28.100000
0.025500  28.200000
0.022500  28.300000
0.016500  28.400000
0.014200  28.600000
0.009000  28.700000
0.001500  28.800000
-0.003800  28.900000
-0.004600  29.100000
0.000700  29.200000
-0.000800  29.300000
0.001500  29.400000
0.005200  29.600000
0.010500  29.700000
0.012000  29.800000
0.010500  30.000000
0.008200  30.100000
0.000000  30.200000
-0.006000  30.400000
-0.005300  30.500000
-0.000800  30.600000
0.003700  30.700000
-0.005300  30.900000
-0.009100  31.000000
-0.009800  31.100000
-0.012000  31.300000
-0.009800  31.400000
-0.008300  31.500000
-0.006800  31.700000
-0.003800  31.800000
-0.000800  31.900000
0.003000  32.000000
0.005200  32.200000
0.004500  32.300000
0.006700  32.400000
0.008200  32.500000
0.003000  32.600000
0.000000  32.700000
0.000700  32.800000
0.003000  32.800000
0.003000  32.900000
0.003700  33.000000
0.004500  33.100000
0.004500  33.300000
0.004500  33.300000
0.003700  33.400000
0.003000  33.500000
0.004500  33.600000
0.003700  33.700000
0.001500  33.800000
0.001500  33.900000
-0.000800  34.000000
-0.001500  34.100000
-0.002300  34.100000
-0.001500  34.200000
-0.003800  34.300000
-0.006000  34.400000
-0.004600  34.500000
-0.005300  34.600000
-0.003000  34.600000
-0.002300  34.700000
-0.001500  34.800000
0.001500  34.800000
-0.001500  34.900000
0.003000  35.000000
0.003700  35.100000
0.003700  35.100000
0.006700  35.200000
0.006700  35.300000
0.009000  35.400000
0.005200  35.500000
0.000700  35.500000
0.000000  35.600000
-0.001500  35.700000
0.000000  35.800000
-0.003800  35.900000
-0.006000  36.000000
-0.006800  36.000000
-0.009800  36.100000
-0.012000  36.200000
-0.019500  36.300000
-0.015800  36.400000
-0.006800  36.500000
0.001500  36.600000
0.014200  36.700000
0.019500  36.800000
0.023200  36.900000
0.018000  36.900000
0.016500  37.000000
0.016500  37.100000
0.013500  37.200000
0.012000  37.300000
0.005200  37.400000
0.000000  37.500000
-0.005300  37.600000
-0.008300  37.700000
-0.008300  37.800000
-0.008300  37.900000
-0.008300  38.100000
-0.010500  38.200000
-0.014300  38.200000
-0.018100  38.400000
-0.019500  38.500000
-0.033000  38.600000
-0.039000  38.700000
-0.024000  38.800000
-0.012800  39.000000
0.003700  39.100000
0.014200  39.200000
0.019500  39.300000
0.027000  39.400000
0.025500  39.500000
0.025500  39.600000
0.032200  39.700000
0.034500  39.900000
0.023200  40.000000
0.012000  40.100000
0.000700  40.200000
-0.005300  40.400000
-0.008300  40.500000
-0.009100  40.600000
-0.004600  40.700000
-0.001500  40.800000
-0.002300  40.900000
-0.003000  41.100000
-0.001500  41.200000
0.000700  41.300000
-0.000800  41.400000
-0.001500  41.600000
0.000700  41.700000
0.000700  41.800000
0.000000  41.900000
-0.001500  42.000000
-0.003000  42.200000
0.000700  42.300000
0.001500  42.300000
-0.000800  42.400000
-0.001500  42.500000
-0.002300  42.700000
-0.002300  42.700000
-0.004600  42.800000
-0.005300  42.900000
-0.004600  43.000000
-0.003800  43.100000
-0.000800  43.200000
-0.002300  43.300000
-0.003000  43.400000
-0.003000  43.500000
-0.004600  43.600000
-0.001500  43.700000
-0.001500  43.800000
-0.000800  43.900000
0.001500  44.000000
0.002200  44.100000
0.001500  44.100000
0.000700  44.200000
0.001500  44.300000
0.004500  44.300000
0.003700  44.400000
0.003000  44.500000
0.000700  44.500000
-0.008300  44.600000
-0.014300  44.700000
-0.016500  44.800000
-0.012000  44.800000
-0.006000  44.900000
0.004500  45.000000
0.012000  45.000000
0.012700  45.100000
0.018000  45.200000
0.016500  45.200000
0.020200  45.300000
0.022500  45.400000
0.022500  45.400000
0.019500  45.500000
0.010500  45.600000
0.004500  45.700000
-0.010500  45.700000
-0.018800  45.800000
-0.015800  45.900000
-0.012800  45.900000
-0.004600  46.000000
-0.000800  46.100000
0.000700  46.200000
0.004500  46.200000
0.005200  46.300000
0.004500  46.300000
0.003700  46.400000
0.004500  46.500000
0.004500  46.600000
0.003000  46.600000
-0.002300  46.700000
-0.003000  46.800000
-0.003000  46.800000
-0.004600  46.900000
-0.003000  47.000000
-0.004600  47.100000
-0.008300  47.200000
-0.008300  47.200000
-0.005300  47.300000
-0.004600  47.400000
-0.000800  47.500000
0.000700  47.600000
0.001500  47.600000
0.000700  47.700000
0.000700  47.800000
0.005200  47.900000
0.001500  47.900000
-0.003800  48.000000
-0.006000  48.100000
-0.006000  48.200000
-0.004600  48.300000
-0.001500  48.300000
-0.001500  48.400000
0.000700  48.500000
0.004500  48.600000
0.002200  48.600000
0.003000  48.700000
0.000700  48.800000
0.000000  48.900000
0.000700  49.000000
0.001500  49.000000
0.000700  49.100000
0.003000  49.200000
0.005200  49.300000
0.005200  49.300000
0.009000  49.400000
0.008200  49.500000
0.006700  49.600000
0.006700  49.600000
0.003000  49.700000
0.003000  49.800000
0.001500  49.900000
0.000000  49.900000
0.002200  50.000000
0.001500  50.000000
0.000700  50.100000
0.000700  50.200000
-0.003000  50.200000
-0.001500  50.300000
-0.000800  50.400000
-0.002300  50.400000
-0.000800  50.400000
-0.003800  50.500000
-0.002300  50.600000
-0.004600  50.600000
-0.003800  50.700000
0.000700  50.700000
-0.003000  50.800000
-0.001500  50.800000
-0.001500  50.900000
-0.003800  51.000000
-0.002300  51.000000
-0.001500  51.100000
0.000000  51.100000
-0.000800  51.200000
-0.003000  51.300000
-0.003000  51.300000
-0.003800  51.300000
-0.003000  51.400000
-0.001500  51.400000
-0.001500  51.500000
0.000700  51.600000
0.000000  51.600000
-0.000800  51.700000
0.000700  51.700000
-0.001500  51.800000
-0.000800  51.800000
0.000700  51.900000
0.005200  51.900000
0.006700  52.000000
0.004500  52.100000
0.002200  52.100000
0.002200  52.200000
0.004500  52.200000
0.000700  52.300000
-0.004600  52.300000
-0.005300  52.400000
-0.004600  52.500000
-0.004600  52.500000
-0.000800  52.600000
0.001500  52.600000
0.004500  52.700000
0.008200  52.700000
0.011200  52.800000
0.013500  52.900000
0.011200  52.900000
0.008200  53.000000
0.005200  53.100000
0.002200  53.100000
0.001500  53.100000
0.000700  53.200000
-0.000800  53.300000
-0.003800  53.300000
-0.005300  53.400000
-0.004600  53.400000
-0.003800  53.500000
-0.003800  53.500000
-0.003000  53.600000
-0.003800  53.600000
-0.005300  53.700000
-0.005300  53.800000
-0.003800  53.800000
-0.000800  53.900000
0.000000  53.900000
0.003000  54.000000
0.004500  54.000000
0.003700  54.100000
0.006700  54.100000
0.009700  54.200000
0.012700  54.200000
0.017200  54.300000
0.018700  54.400000
0.015000  54.400000
0.007500  54.400000
0.001500  54.500000
0.001500  54.600000
0.000700  54.600000
-0.003800  54.700000
-0.004600  54.800000
-0.004600  54.800000
-0.003800  54.900000
-0.006000  54.900000
-0.006800  55.000000
-0.007500  55.100000
-0.009800  55.100000
-0.008300  55.200000
-0.008300  55.300000
-0.006800  55.300000
-0.002300  55.400000
-0.002300  55.400000
0.000700  55.500000
0.001500  55.600000
0.001500  55.600000
0.004500  55.700000
0.003700  55.700000
0.004500  55.800000
0.005200  55.800000
0.004500  55.900000
0.003000  56.000000
0.003000  56.000000
0.002200  56.100000
-0.000800  56.100000
-0.000800  56.200000
-0.001500  56.200000
-0.001500  56.300000
-0.002300  56.300000
-0.001500  56.400000
-0.001500  56.500000
-0.004600  56.500000
-0.003000  56.600000
-0.002300  56.700000
-0.004600  56.700000
-0.003800  56.700000
-0.003800  56.800000
-0.004600  56.800000
-0.002300  56.900000
0.000000  56.900000
0.003000  57.000000
0.001500  57.000000
0.000700  57.100000
0.001500  57.100000
0.000700  57.100000
0.002200  57.200000
0.004500  57.200000
0.006000  57.200000
0.004500  57.300000
0.005200  57.300000
0.004500  57.400000
0.002200  57.400000
0.001500  57.500000
0.000700  57.500000
0.001500  57.600000
-0.000800  57.600000
-0.000800  57.600000
-0.001500  57.600000
-0.001500  57.700000
0.000700  57.700000
-0.001500  57.800000
0.001500  57.800000
0.001500  57.800000
0.000700  57.900000
0.000700  57.900000
-0.002300  57.900000
-0.001500  58.000000
-0.003800  58.000000
-0.003000  58.000000
0.001500  58.000000
0.000000  58.100000
0.000700  58.100000
0.000700  58.100000
0.000700  58.200000
0.003700  58.200000
0.000700  58.200000
0.000700  58.200000
0.000000  58.300000
-0.001500  58.300000
0.000700  58.300000
0.001500  58.300000
0.001500  58.300000
0.000700  58.300000
-0.000800  58.300000
-0.003800  58.400000
-0.004600  58.400000
-0.003800  58.400000
-0.002300  58.400000
-0.000800  58.400000
-0.000800  58.400000
0.000700  58.500000
0.001500  58.500000
0.002200  58.500000
0.001500  58.500000
0.001500  58.500000
0.001500  58.500000
0.000700  58.500000
0.004500  58.500000
0.003700  58.500000
0.003000  58.500000
0.002200  58.500000
-0.000800  58.600000
0.001500  58.600000
0.001500  58.600000
0.003700  58.600000
0.002200  58.600000
0.000700  58.600000
0.001500  58.600000
0.001500  58.600000
0.004500  58.600000
0.002200  58.700000
0.003000  58.700000
0.002200  58.700000
0.001500  58.700000
0.000000  58.700000
0.001500  58.700000
0.004500  58.700000
0.000700  58.700000
0.000700  58.700000
-0.001500  58.700000
-0.001500  58.700000
0.000000  58.700000
-0.001500  58.700000
0.000700  58.700000
0.000000  58.700000
-0.000800  58.700000
0.000000  58.700000
-0.001500  58.700000
-0.001500  58.700000
0.000000  58.700000
0.000000  58.700000
-0.001500  58.700000
-0.000800  58.600000
0.001500  58.600000
0.000700  58.600000
0.002200  58.600000
0.000700  58.600000
0.000700  58.600000
0.004500  58.600000
0.004500  58.600000
0.005200  58.600000
0.003700  58.600000
0.001500  58.600000
0.001500  58.600000
-0.000800  58.600000
-0.001500  58.600000
-0.002300  58.600000
-0.002300  58.600000
-0.000800  58.600000
-0.001500  58.600000
-0.003000  58.500000
-0.000800  58.500000
0.001500  58.500000
0.000700  58.500000
0.000700  58.500000
0.001500  58.500000
-0.001500  58.500000
-0.001500  58.500000
-0.003000  58.500000
-0.001500  58.500000
-0.001500  58.500000
0.000000  58.500000
0.004500  58.500000
0.001500  58.500000
0.003000  58.500000
0.003700  58.400000
0.002200  58.400000
0.003000  58.400000
0.003000  58.400000
0.003000  58.400000
0.000700  58.400000
0.001500  58.400000
0.000700  58.400000
-0.000800  58.300000
0.000700  58.300000
-0.003000  58.300000
-0.001500  58.300000
-0.001500  58.300000
-0.000800  58.300000
0.000000  58.200000
-0.001500  58.200000
0.000700  58.200000
-0.000800  58.200000
0.001500  58.200000
0.000000  58.100000
-0.000800  58.100000
0.000000  58.100000
-0.000800  58.100000
-0.000800  58.100000
-0.003000  58.000000
-0.001500  58.000000
-0.001500  58.000000
0.000000  58.000000
0.000700  58.000000
-0.001500  58.000000
0.000700  57.900000
-0.002300  57.900000
-0.003000  57.900000
-0.004600  57.900000
-0.003800  57.900000
-0.000800  57.900000
0.003000  57.900000
0.004500  57.900000
0.002200  57.800000
0.002200  57.800000
0.001500  57.800000
-0.000800  57.800000
0.000000  57.800000
0.002200  57.700000
0.003000  57.700000
0.004500  57.700000
0.001500  57.700000
0.000700  57.700000
0.000700  57.700000
0.002200  57.600000
0.003700  57.600000
0.003700  57.600000
0.001500  57.600000
0.001500  57.600000
0.001500  57.500000
-0.000800  57.500000
0.000700  57.400000
0.000700  57.400000
0.003000  57.400000
0.005200  57.300000
0.003000  57.300000
0.003000  57.300000
0.000000  57.200000
0.000000  57.200000
0.000700  57.200000
-0.000800  57.100000
0.000700  57.100000
0.002200  57.100000
0.003000  57.000000
0.002200  57.000000
0.000700  56.900000
0.000700  56.900000
0.000700  56.900000
0.001500  56.900000
0.001500  56.800000
0.000700  56.800000
-0.000800  56.800000
0.000000  56.700000
0.000700  56.700000
-0.001500  56.700000
-0.000800  56.700000
-0.000800  56.600000
-0.000800  56.600000
0.000000  56.600000
0.000000  56.500000
-0.000800  56.500000
-0.001500  56.500000
-0.000800  56.400000
0.000700  56.400000
0.003000  56.400000
0.003000  56.300000
0.000700  56.300000
0.001500  56.300000
-0.000800  56.300000
-0.000800  56.300000
-0.001500  56.400000
-0.003000  56.400000
-0.004600  56.400000
-0.003000  56.400000
0.000000  56.400000
-0.000800  56.500000
0.000700  56.500000
-0.002300  56.500000
-0.002300  56.500000
0.000000  56.500000
-0.001500  56.500000
-0.003000  56.600000
-0.003000  56.600000
-0.003000  56.600000
-0.001500  56.600000
-0.000800  56.600000
-0.002300  56.600000
-0.001500  56.600000
0.001500  56.700000
0.003000  56.700000
0.003000  56.700000
0.003000  56.700000
0.002200  56.700000
0.003000  56.700000
0.001500  56.700000
-0.000800  56.700000
-0.000800  56.700000
-0.001500  56.700000
0.000000  56.700000
0.000700  56.700000
-0.001500  56.700000
-0.000800  56.700000
-0.002300  56.700000
-0.001500  56.800000
0.000000  56.800000
0.001500  56.800000
0.003700  56.800000
0.003000  56.800000
0.003700  56.800000
0.001500  56.700000
-0.000800  56.700000
-0.001500  56.700000
-0.001500  56.700000
0.000700  56.700000
0.000000  56.700000
0.000000  56.700000
-0.000800  56.700000
0.000700  56.600000
0.000700  56.600000
0.000000  56.600000
0.001500  56.600000
0.004500  56.600000
0.004500  56.500000
0.003000  56.500000
0.004500  56.500000
0.001500  56.400000
0.000700  56.400000
0.000000  56.400000
-0.000800  56.400000
-0.000800  56.400000
0.000700  56.400000
0.003700  56.400000
0.002200  56.300000
0.003000  56.300000
0.005200  56.300000
0.003700  56.300000
0.003000  56.300000
0.000000  56.200000
-0.000800  56.200000
0.000000  56.200000
-0.000800  56.200000
0.001500  56.200000
0.003700  56.200000
0.004500  56.200000
0.000700  56.100000
0.000700  56.100000
0.000700  56.100000
0.000700  56.100000
0.001500  56.100000
0.000700  56.100000
0.003000  56.100000
0.000000  56.100000
-0.000800  56.100000
0.001500  56.000000
0.000700  56.000000
0.003000  56.000000
-0.000800  56.000000
-0.001500  56.000000
-0.002300  56.000000
-0.001500  56.000000
0.000700  56.000000
-0.001500  56.000000
0.000700  56.000000
-0.001500  55.900000
-0.003000  55.900000
-0.003000  55.900000
-0.000800  55.900000
0.001500  55.900000
0.000700  55.900000
0.002200  55.900000
-0.000800  55.900000
-0.002300  55.900000
0.000000  55.900000
-0.001500  55.900000
0.000000  55.900000
-0.003000  55.900000
-0.001500  55.900000
0.000700  55.900000
-0.001500  55.900000
-0.000800  55.900000
-0.000800  55.900000
0.000000  55.900000
0.000000  55.900000
-0.000800  55.900000
0.000700  55.900000
0.001500  55.900000
0.002200  55.900000
0.002200  55.900000
0.001500  55.900000
0.000700  55.900000
0.000700  55.900000
0.000000  55.900000
-0.001500  55.900000
-0.003000  55.900000
-0.003000  55.900000
0.000700  55.900000
0.000000  55.900000
0.001500  55.900000
0.001500  55.900000
0.000700  55.900000
0.000700  55.900000
-0.000800  55.900000
0.000000  55.900000
-0.003000  55.900000
-0.000800  55.900000
-0.000800  55.900000
-0.001500  55.900000
0.000000  55.900000
0.000700  55.900000
0.001500  55.900000
0.000000  55.900000
0.001500  55.900000
0.003000  55.900000
0.001500  55.900000
0.003000  55.900000
0.001500  56.000000
0.003000  56.000000
0.000700  56.000000
-0.000800  56.000000
-0.000800  56.000000
-0.000800  56.000000
-0.000800  56.000000
-0.000800  56.000000
-0.001500  56.000000
-0.000800  56.000000
0.003000  56.000000
0.002200  56.000000
0.000700  56.000000
0.003000  56.000000
0.001500  56.000000
-0.000800  56.000000
0.000700  56.000000
-0.000800  56.000000
-0.000800  56.000000
-0.001500  56.000000
-0.005300  56.000000
-0.003000  56.000000
0.000700  56.000000
0.004500  56.000000
0.004500  56.000000
0.001500  56.000000
0.002200  56.000000
0.001500  56.000000
0.000700  56.000000
-0.000800  56.000000
0.000700  55.900000
0.000700  55.900000
0.003000  55.900000
0.004500  55.900000
0.002200  55.900000
0.003000  55.900000
0.001500  55.900000
0.003000  55.900000
-0.001500  55.900000
-0.003800  55.900000
-0.001500  55.900000
-0.001500  55.900000
0.001500  55.900000
0.002200  55.800000
0.003000  55.800000
0.003000  55.800000
0.003000  55.800000
0.005200  55.800000
0.003000  55.800000
0.004500  55.800000
0.001500  55.800000
0.000700  55.800000
0.001500  55.800000
0.002200  55.800000
0.004500  55.800000
0.002200  55.800000
0.001500  55.800000
0.000700  55.800000
-0.000800  55.700000
-0.001500  55.700000
-0.002300  55.700000
-0.003000  55.700000
-0.003000  55.700000
-0.005300  55.700000
-0.003000  55.700000
0.000700  55.700000
-0.000800  55.700000
-0.000800  55.700000
0.000700  55.600000
0.000700  55.600000
0.000700  55.600000
0.000700  55.600000
-0.000800  55.600000
0.000000  55.600000
0.000700  55.600000
-0.000800  55.600000
0.000700  55.600000
0.002200  55.600000
0.001500  55.600000
0.000700  55.600000
-0.000800  55.500000
-0.002300  55.500000
-0.000800  55.500000
-0.001500  55.500000
-0.001500  55.500000
-0.001500  55.500000
-0.002300  55.500000
-0.001500  55.500000
-0.001500  55.500000
0.000000  55.500000
-0.000800  55.400000
-0.000800  55.400000
0.000700  55.400000
0.000700  55.400000
0.003700  55.400000
0.001500  55.400000
0.003000  55.400000
0.004500  55.400000
0.003000  55.400000
0.003000  55.400000
0.003000  55.400000
0.000700  55.400000
0.002200  55.400000
0.000700  55.300000
0.000700  55.300000
0.003700  55.300000
0.000000  55.300000
0.000700  55.300000
0.001500  55.300000
0.000000  55.300000
-0.002300  55.300000
-0.001500  55.300000
0.000700  55.300000
0.000000  55.300000
0.001500  55.300000
0.000700  55.300000
-0.001500  55.300000
0.000000  55.300000
-0.001500  55.300000
-0.000800  55.300000
0.000000  55.300000
-0.001500  55.300000
0.000700  55.300000
0.000000  55.300000
-0.000800  55.300000
-0.000800  55.300000
-0.000800  55.300000
-0.000800  55.300000
0.000700  55.300000
0.000000  55.300000
-0.002300  55.300000
-0.003000  55.300000
-0.000800  55.300000
0.000700  55.300000
0.000700  55.300000
0.003000  55.300000
0.003700  55.300000
0.004500  55.300000
0.004500  55.300000
0.001500  55.300000
-0.000800  55.300000
-0.000800  55.300000
0.001500  55.300000
0.000000  55.300000
-0.003000  55.300000
-0.002300  55.300000
-0.000800  55.300000
0.000700  55.300000
0.001500  55.300000
0.003000  55.300000
0.002200  55.300000
0.003000  55.300000
0.003000  55.300000
0.000000  55.300000
-0.002300  55.300000
-0.000800  55.300000
0.000700  55.300000
0.001500  55.300000
0.002200  55.300000
0.003000  55.300000
0.001500  55.300000
0.000000  55.300000
0.000700  55.300000
0.000700  55.300000
0.000700  55.300000
0.001500  55.300000
0.001500  55.300000
0.000700  55.300000
0.000000  55.300000
0.000700  55.300000
-0.002300  55.300000
-0.001500  55.300000
-0.001500  55.300000
-0.003000  55.300000
-0.000800  55.300000
-0.002300  55.300000
-0.001500  55.300000
-0.000800  55.300000
0.000700  55.300000
0.000000  55.300000
0.000700  55.300000
0.002200  55.300000
0.003000  55.300000
0.002200  55.300000
0.000700  55.300000
0.000700  55.300000
0.002200  55.300000
0.004500  55.300000
0.003000  55.300000
0.000700  55.300000
-0.000800  55.300000
-0.002300  55.300000
-0.002300  55.300000
0.000000  55.300000
0.003000  55.300000
0.003700  55.300000
0.003000  55.300000
0.004500  55.300000
0.003700  55.300000
0.003700  55.300000
0.001500  55.400000
0.000700  55.400000
-0.000800  55.400000
-0.002300  55.400000
-0.003000  55.400000
-0.003000  55.400000
0.000700  55.400000
0.001500  55.400000
0.000700  55.400000
0.001500  55.400000
0.000700  55.400000
0.000700  55.400000
-0.000800  55.400000
-0.000800  55.400000
0.001500  55.400000
0.000700  55.400000
0.000000  55.400000
0.000000  55.400000
-0.000800  55.400000
-0.001500  55.400000
-0.003000  55.400000
-0.000800  55.400000
0.000700  55.400000
0.001500  55.400000
0.000700  55.400000
-0.001500  55.400000
0.000700  55.400000
0.000700  55.400000
-0.000800  55.400000
0.000000  55.400000
0.001500  55.300000
0.002200  55.300000
-0.000800  55.300000
0.000000  55.300000
0.001500  55.300000
0.000700  55.300000
-0.000800  55.300000
-0.000800  55.300000
-0.000800  55.300000
0.000700  55.300000
-0.000800  55.300000
0.000700  55.300000
-0.001500  55.300000
-0.004600  55.300000
-0.004600  55.300000
-0.001500  55.300000
0.000700  55.300000
0.003000  55.300000
0.001500  55.300000
-0.000800  55.300000
0.002200  55.300000
0.001500  55.300000
0.001500  55.300000
0.000700  55.300000
0.000000  55.300000
-0.000800  55.300000
0.000000  55.300000
0.001500  55.300000
-0.001500  55.300000
-0.000800  55.300000
0.000700  55.300000
0.002200  55.300000
0.001500  55.300000
-0.000800  55.300000
0.000000  55.300000
0.000700  55.300000
0.000000  55.300000
0.000000  55.300000
0.001500  55.300000
0.001500  55.300000
0.002200  55.300000
0.000700  55.300000
0.000700  55.300000
0.001500  55.300000
0.003000  55.300000
0.003000  55.300000
0.003000  55.300000
0.003700  55.300000
0.000700  55.300000
0.001500  55.300000
0.001500  55.300000
0.003000  55.300000
0.003700  55.300000
0.003000  55.300000
0.001500  55.300000
0.003000  55.300000
-0.000800  55.300000
-0.003000  55.300000
-0.001500  55.300000
-0.003000  55.300000
-0.000800  55.300000
0.000000  55.300000
-0.001500  55.300000
-0.000800  55.300000
0.000700  55.300000
0.000700  55.300000
-0.002300  55.300000
-0.001500  55.300000
-0.001500  55.300000
-0.003000  55.300000
-0.000800  55.300000
0.000700  55.300000
0.000700  55.300000
0.000000  55.300000
0.000700  55.300000
0.001500  55.300000
0.000700  55.300000
0.000000  55.300000
0.000000  55.300000
0.001500  55.300000
0.000700  55.300000
0.001500  55.300000
0.001500  55.300000
0.000000  55.300000
0.000700  55.300000
0.000700  55.300000
-0.000800  55.300000
0.000000  55.300000
-0.000800  55.300000
-0.001500  55.300000
0.000000  55.300000
0.000700  55.300000
0.001500  55.300000
0.003000  55.300000
0.001500  55.300000
0.001500  55.300000
0.000000  55.300000
-0.000800  55.300000
0.001500  55.300000
0.001500  55.300000
0.003700  55.300000
0.001500  55.300000
0.000700  55.300000
-0.001500  55.300000
-0.003800  55.300000
-0.003000  55.300000
-0.001500  55.300000
-0.001500  55.300000
-0.000800  55.300000
0.001500  55.300000
0.000700  55.300000
-0.000800  55.300000
-0.000800  55.300000
-0.000800  55.300000
0.000000  55.300000
-0.000800  55.300000
0.001500  55.300000
0.002200  55.300000
0.003000  55.300000
0.003000  55.300000
0.000700  55.300000
-0.000800  55.300000
0.000700  55.300000
0.001500  55.300000
0.000700  55.300000
0.001500  55.300000
0.001500  55.300000
0.002200  55.300000
0.002200  55.300000
0.000700  55.300000
0.001500  55.300000
0.003000  55.300000
0.002200  55.300000
0.003000  55.300000
-0.000800  55.300000
-0.001500  55.300000
0.001500  55.300000
0.000700  55.300000
-0.000800  55.300000
-0.003000  55.300000
-0.003000  55.300000
-0.002300  55.300000
-0.000800  55.300000
0.000700  55.300000
0.000700  55.300000
-0.002300  55.300000
-0.001500  55.300000
-0.000800  55.300000
-0.001500  55.300000
0.001500  55.300000
0.000000  55.300000
0.000700  55.300000
0.001500  55.300000
0.001500  55.300000
0.003000  55.300000
0.003000  55.300000
0.002200  55.300000
0.000000  55.300000
-0.000800  55.300000
0.000700  55.300000
0.003000  55.300000
0.001500  55.300000
0.001500  55.300000
0.002200  55.300000
0.000700  55.300000
0.002200  55.300000
0.003000  55.300000
0.000700  55.300000
0.001500  55.300000
0.003000  55.300000
0.000000  55.400000
-0.000800  55.400000
-0.000800  55.400000
-0.004600  55.400000
-0.004600  55.400000
-0.002300  55.400000
-0.003000  55.400000
-0.003000  55.400000
-0.003000  55.400000
-0.002300  55.400000
0.000000  55.400000
-0.001500  55.400000
-0.000800  55.400000
-0.001500  55.400000
-0.004600  55.400000
-0.003000  55.400000
0.002200  55.400000
0.004500  55.400000
0.002200  55.400000
0.003700  55.400000
0.003000  55.400000
0.001500  55.400000
0.002200  55.400000
0.003000  55.400000
0.003000  55.400000
0.000700  55.400000
-0.001500  55.400000
-0.000800  55.400000
-0.000800  55.400000
-0.003000  55.400000
-0.000800  55.400000
0.000700  55.400000
0.000700  55.400000
-0.000800  55.400000
-0.000800  55.400000
0.000000  55.400000
0.000000  55.400000
-0.000800  55.400000
-0.000800  55.400000
-0.001500  55.400000
-0.000800  55.400000
0.001500  55.400000
0.003000  55.400000
0.002200  55.400000
0.004500  55.400000
0.004500  55.400000
0.003000  55.400000
0.002200  55.400000
0.001500  55.400000
0.000000  55.400000
-0.001500  55.300000
-0.000800  55.300000
0.001500  55.300000
0.003700  55.300000
0.003000  55.300000
0.003000  55.300000
0.002200  55.300000
0.001500  55.300000
0.001500  55.300000
0.000000  55.300000
-0.000800  55.400000
0.001500  55.400000
0.001500  55.400000
-0.000800  55.400000
0.000000  55.400000
0.000700  55.400000
-0.000800  55.400000
-0.001500  55.400000
-0.001500  55.400000
0.001500  55.400000
0.001500  55.400000
0.000000  55.400000
-0.000800  55.400000
0.000700  55.400000
0.002200  55.400000
0.001500  55.400000
0.003000  55.400000
0.003000  55.400000
0.001500  55.400000
0.000700  55.400000
-0.001500  55.400000
-0.001500  55.400000
-0.001500  55.400000
-0.002300  55.400000
-0.001500  55.400000
-0.001500  55.500000
-0.001500  55.500000
0.000700  55.500000
0.003000  55.500000
0.001500  55.500000
0.000700  55.500000
0.000000  55.500000
0.001500  55.500000
0.001500  55.500000
-0.000800  55.500000
0.000000  55.500000
0.000700  55.500000
0.004500  55.500000
0.004500  55.500000
0.000700  55.500000
0.001500  55.500000
0.000000  55.500000
-0.000800  55.500000
-0.003000  55.500000
-0.001500  55.500000
0.001500  55.500000
0.001500  55.500000
0.002200  55.500000
0.001500  55.500000
0.000000  55.500000
0.003000  55.400000
0.000700  55.400000
-0.000800  55.400000
-0.000800  55.400000
-0.000800  55.400000
0.000700  55.400000
-0.001500  55.400000
-0.001500  55.400000
-0.001500  55.400000
-0.001500  55.400000
-0.000800  55.500000
-0.001500  55.500000
0.001500  55.500000
0.001500  55.500000
0.000000  55.500000
0.002200  55.500000
0.000000  55.500000
0.001500  55.500000
0.001500  55.500000
0.000700  55.500000
0.000000  55.500000
0.001500  55.500000
0.001500  55.500000
0.003000  55.500000
0.003700  55.500000
0.000000  55.500000
0.002200  55.500000
-0.000800  55.500000
-0.001500  55.500000
0.002200  55.500000
0.001500  55.500000
0.001500  55.500000
0.000700  55.500000
0.001500  55.500000
-0.000800  55.500000
-0.003000  55.400000
-0.003000  55.400000
0.000000  55.400000
0.001500  55.400000
-0.001500  55.400000
-0.001500  55.400000
-0.002300  55.400000
-0.003000  55.400000
-0.002300  55.400000
-0.003000  55.400000
-0.001500  55.400000
0.000700  55.400000
0.000700  55.400000
0.001500  55.400000
0.002200  55.400000
0.002200  55.400000
0.001500  55.400000
0.004500  55.400000
0.009000  55.400000
0.006000  55.400000
0.003000  55.400000
0.002200  55.400000
0.003000  55.400000
0.004500  55.400000
0.001500  55.400000
0.001500  55.400000
0.000700  55.400000
0.000000  55.400000
-0.001500  55.400000
-0.000800  55.400000
-0.001500  55.500000
-0.003000  55.500000
-0.000800  55.500000
-0.000800  55.500000
0.000700  55.500000
0.000000  55.500000
0.000000  55.500000
0.001500  55.500000
-0.000800  55.500000
0.001500  55.500000
0.000700  55.500000
0.000700  55.500000
0.000700  55.500000
0.000700  55.500000
0.000700  55.500000
-0.001500  55.500000
-0.000800  55.500000
-0.003000  55.500000
-0.005300  55.500000
-0.003000  55.500000
-0.004600  55.600000
-0.006000  55.600000
-0.005300  55.600000
-0.008300  55.600000
-0.012000  55.600000
-0.011300  55.600000
-0.012000  55.600000
-0.010500  55.600000
-0.006800  55.600000
-0.000800  55.600000
0.007500  55.600000
0.012700  55.600000
0.016500  55.600000
0.020200  55.600000
0.021000  55.600000
0.018000  55.600000
0.012700  55.600000
0.009700  55.600000
0.008200  55.600000
0.004500  55.600000
0.006700  55.600000
0.003000  55.600000
0.000700  55.600000
-0.001500  55.600000
-0.006000  55.600000
-0.009100  55.700000
-0.009800  55.700000
-0.009100  55.700000
-0.011300  55.700000
-0.013500  55.700000
-0.012000  55.700000
-0.010500  55.700000
-0.005300  55.700000
-0.004600  55.700000
-0.004600  55.700000
-0.005300  55.700000
-0.006800  55.700000
-0.006800  55.700000
-0.009800  55.700000
-0.009800  55.700000
-0.001500  55.700000
0.006700  55.700000
0.011200  55.700000
0.009000  55.700000
0.011200  55.700000
0.013500  55.800000
0.018000  55.800000
0.023200  55.800000
0.023200  55.800000
0.021700  55.800000
0.018000  55.800000
0.020200  55.800000
0.027700  55.800000
0.029200  55.800000
0.023200  55.800000
0.011200  55.800000
-0.002300  55.800000
-0.017300  55.800000
-0.026300  55.800000
-0.031500  55.800000
-0.029300  55.800000
-0.026300  55.900000
-0.027800  55.900000
-0.027000  55.900000
-0.020300  55.900000
-0.006800  55.900000
0.006000  55.900000
0.018000  55.900000
0.027000  55.900000
0.031500  55.900000
0.030700  56.000000
0.024000  56.000000
0.019500  56.000000
0.012000  56.000000
0.008200  56.000000
0.000000  56.000000
-0.009100  56.000000
-0.012000  56.000000
-0.015000  56.100000
-0.015800  56.100000
-0.016500  56.100000
-0.015800  56.100000
-0.012800  56.100000
-0.014300  56.100000
-0.012800  56.100000
-0.010500  56.100000
-0.010500  56.100000
-0.009100  56.100000
-0.009100  56.200000
-0.006800  56.200000
-0.003000  56.200000
0.000000  56.200000
0.004500  56.200000
0.003000  56.200000
0.005200  56.200000
0.006700  56.200000
0.010500  56.200000
0.018000  56.200000
0.022500  56.200000
0.016500  56.200000
0.004500  56.200000
-0.001500  56.200000
-0.001500  56.200000
-0.000800  56.200000
-0.006800  56.200000
-0.008300  56.200000
-0.010500  56.200000
-0.018100  56.200000
-0.018100  56.200000
-0.018100  56.200000
-0.016500  56.200000
-0.012000  56.200000
-0.005300  56.200000
0.001500  56.200000
0.012000  56.200000
0.019500  56.200000
0.021000  56.200000
0.020200  56.200000
0.016500  56.200000
0.016500  56.200000
0.015700  56.200000
0.012000  56.200000
0.006700  56.200000
0.000700  56.200000
-0.004600  56.200000
-0.005300  56.100000
-0.003800  56.100000
-0.000800  56.100000
0.000000  56.100000
0.001500  56.100000
0.003000  56.100000
-0.001500  56.100000
-0.001500  56.100000
-0.000800  56.000000
0.001500  56.000000
0.006700  56.000000
0.006700  56.000000
0.005200  55.900000
0.003000  55.900000
0.003700  55.900000
0.003700  55.800000
0.000000  55.800000
-0.004600  55.800000
-0.013500  55.700000
-0.015800  55.700000
-0.014300  55.600000
-0.013500  55.600000
-0.010500  55.600000
-0.009100  55.500000
-0.011300  55.500000
-0.011300  55.400000
-0.009800  55.400000
-0.006800  55.400000
-0.004600  55.300000
-0.002300  55.300000
0.003000  55.200000
0.006000  55.200000
0.003000  55.100000
-0.001500  55.100000
-0.002300  55.000000
0.008200  54.900000
0.018000  54.900000
0.021000  54.800000
0.018000  54.800000
0.010500  54.700000
0.014200  54.600000
0.023200  54.600000
0.027000  54.500000
0.023200  54.400000
0.015000  54.400000
0.011200  54.300000
0.007500  54.300000
-0.001500  54.200000
-0.015800  54.100000
-0.023300  54.000000
-0.023300  54.000000
-0.020300  53.900000
-0.013500  53.800000
-0.010500  53.800000
-0.008300  53.700000
-0.002300  53.600000
0.007500  53.500000
0.009700  53.400000
0.003000  53.400000
-0.010500  53.300000
-0.018100  53.200000
-0.015000  53.100000
-0.009100  53.000000
0.004500  53.000000
0.013500  52.900000
0.014200  52.800000
0.021700  52.700000
0.027700  52.600000
0.034500  52.600000
0.034500  52.500000
0.021700  52.300000
0.015700  52.300000
0.012000  52.200000
0.005200  52.100000
-0.002300  52.000000
-0.008300  51.900000
-0.014300  51.800000
-0.019500  51.700000
-0.024800  51.700000
-0.030000  51.600000
-0.028500  51.400000
-0.024800  51.300000
-0.016500  51.300000
-0.008300  51.200000
-0.007500  51.100000
-0.003000  51.000000
-0.003000  50.900000
-0.004600  50.800000
-0.001500  50.700000
-0.001500  50.600000
-0.001500  50.500000
0.000000  50.400000
0.005200  50.300000
0.006000  50.200000
0.004500  50.100000
0.006700  50.000000
0.007500  49.900000
0.010500  49.800000
0.009000  49.700000
0.009700  49.600000
0.012700  49.500000
0.014200  49.400000
0.016500  49.300000
0.012000  49.200000
0.008200  49.100000
0.004500  49.000000
0.004500  48.900000
0.004500  48.800000
-0.002300  48.700000
-0.007500  48.600000
-0.014300  48.400000
-0.018100  48.400000
-0.023300  48.200000
-0.027800  48.100000
-0.023300  48.000000
-0.018100  47.900000
-0.012800  47.800000
-0.009100  47.700000
-0.003000  47.600000
0.012000  47.500000
0.027000  47.400000
0.027000  47.300000
0.015700  47.200000
0.009700  47.100000
0.005200  46.900000
0.009000  46.800000
0.009000  46.800000
-0.004600  46.600000
-0.006800  46.500000
-0.006800  46.400000
-0.010500  46.300000
-0.006800  46.200000
0.000700  46.100000
0.006700  45.900000
0.012700  45.800000
0.015000  45.700000
0.018700  45.500000
0.019500  45.400000
0.012700  45.300000
0.004500  45.200000
-0.006800  45.000000
-0.018100  45.000000
-0.022500  44.800000
-0.015800  44.700000
-0.008300  44.600000
-0.004600  44.500000
-0.001500  44.300000
0.002200  44.200000
-0.000800  44.100000
-0.003000  44.000000
0.003700  43.800000
0.012000  43.700000
0.021700  43.600000
0.018000  43.500000
0.008200  43.300000
-0.000800  43.200000
-0.006800  43.100000
-0.000800  43.000000
0.008200  42.800000
0.023200  42.700000
0.020200  42.600000
0.004500  42.500000
-0.002300  42.300000
-0.001500  42.200000
0.000700  42.100000
-0.004600  42.000000
-0.007500  41.800000
-0.006800  41.700000
-0.012800  41.600000
-0.009800  41.500000
-0.006800  41.300000
-0.005300  41.200000
-0.009100  41.100000
-0.001500  41.000000
0.009000  40.900000
0.010500  40.700000
0.009700  40.600000
0.002200  40.500000
-0.004600  40.400000
-0.009800  40.200000
-0.014300  40.100000
-0.015000  40.000000
-0.022500  39.900000
-0.027800  39.700000
-0.027000  39.600000
-0.027800  39.500000
-0.027000  39.400000
-0.023300  39.200000
-0.005300  39.100000
0.014200  39.000000
0.025500  38.800000
0.036700  38.700000
0.039700  38.600000
0.033700  38.500000
0.030700  38.400000
0.026200  38.200000
0.024000  38.100000
0.019500  38.000000
0.003700  37.900000
-0.003000  37.800000
-0.006000  37.600000
-0.009800  37.500000
-0.022500  37.300000
-0.036100  37.300000
-0.031500  37.100000
-0.019500  37.000000
-0.004600  36.900000
0.006000  36.700000
0.011200  36.600000
0.010500  36.500000
0.010500  36.300000
0.015000  36.200000
0.015700  36.100000
0.027000  36.000000
0.030700  35.900000
0.024000  35.700000
0.018000  35.600000
0.009000  35.500000
0.009000  35.400000
-0.000800  35.200000
-0.009100  35.100000
-0.014300  35.000000
-0.027800  34.800000
-0.034600  34.700000
-0.030800  34.600000
-0.023300  34.500000
-0.015800  34.300000
-0.004600  34.200000
0.004500  34.100000
0.006700  34.000000
0.000000  33.800000
-0.005300  33.700000
-0.004600  33.600000
-0.001500  33.500000
0.006700  33.300000
0.014200  33.300000
0.012700  33.100000
0.010500  33.000000
0.009700  32.900000
0.006700  32.800000
0.000700  32.600000
0.003000  32.500000
0.000000  32.400000
-0.006000  32.300000
-0.008300  32.200000
-0.015800  32.000000
-0.019500  31.900000
-0.017300  31.800000
-0.015800  31.700000
-0.012800  31.600000
-0.009100  31.400000
0.006700  31.300000
0.023200  31.200000
0.020200  31.100000
0.015000  31.000000
0.013500  30.900000
0.013500  30.800000
0.015700  30.600000
0.016500  30.600000
0.017200  30.400000
0.007500  30.300000
-0.000800  30.200000
-0.009100  30.100000
-0.013500  30.000000
-0.010500  29.800000
-0.012000  29.700000
-0.006800  29.600000
-0.006800  29.500000
-0.012000  29.400000
-0.019500  29.300000
-0.019500  29.100000
-0.017300  29.100000
-0.012800  28.900000
-0.004600  28.800000
-0.006000  28.700000
-0.008300  28.600000
0.001500  28.500000
0.011200  28.400000
0.020200  28.300000
0.031500  28.200000
0.040500  28.100000
0.050200  28.000000
0.052500  27.900000
0.040500  27.800000
0.027700  27.600000
0.018700  27.500000
0.010500  27.400000
0.000700  27.300000
-0.006000  27.200000
-0.012800  27.100000
-0.015800  27.000000
-0.018100  26.900000
-0.024000  26.800000
-0.027000  26.700000
-0.027000  26.600000
-0.025600  26.500000
-0.023300  26.400000
-0.020300  26.300000
-0.013500  26.200000
-0.009100  26.100000
-0.012000  26.000000
-0.015000  25.900000
-0.008300  25.800000
0.007500  25.700000
0.021700  25.600000
0.025500  25.500000
0.018700  25.400000
0.011200  25.300000
0.000000  25.200000
-0.006800  25.100000
-0.002300  25.000000
-0.005300  24.900000
-0.004600  24.800000
-0.001500  24.700000
0.003700  24.600000
0.009000  24.500000
0.009000  24.400000
0.015000  24.300000
0.015000  24.300000
0.012700  24.200000
0.006000  24.000000
-0.001500  23.900000
-0.003000  23.800000
-0.005300  23.800000
-0.005300  23.700000
-0.004600  23.600000
-0.008300  23.500000
-0.011300  23.400000
-0.018100  23.300000
-0.030800  23.200000
-0.035300  23.000000
-0.045000  23.000000
-0.034600  22.900000
-0.009100  22.800000
0.007500  22.700000
0.026200  22.600000
0.035200  22.500000
0.046500  22.500000
0.048000  22.400000
0.040500  22.300000
0.035200  22.200000
0.021000  22.100000
0.005200  22.000000
-0.009100  22.000000
-0.024000  21.900000
-0.028500  21.800000
-0.016500  21.700000
-0.009100  21.600000
-0.003000  21.500000
0.009000  21.400000
0.012000  21.300000
0.012700  21.200000
0.009000  21.100000
-0.001500  21.100000
-0.019500  21.000000
-0.034600  20.900000
-0.043600  20.800000
-0.051800  20.700000
-0.029300  20.600000
-0.000800  20.500000
0.013500  20.400000
0.038200  20.400000
0.053200  20.300000
0.065200  20.200000
0.059200  20.100000
0.020200  20.000000
0.003000  19.900000
0.000000  19.800000
-0.015000  19.800000
-0.024800  19.700000
-0.044300  19.500000
-0.051100  19.500000
-0.035300  19.400000
-0.027800  19.300000
-0.006000  19.200000
0.015700  19.100000
0.027700  19.000000
0.034500  18.900000
0.038200  18.900000
0.050200  18.800000
0.047200  18.600000
0.029200  18.500000
0.006700  18.400000
-0.009800  18.400000
-0.021800  18.300000
-0.022500  18.200000
-0.016500  18.100000
-0.014300  18.000000
-0.021800  17.900000
-0.027800  17.800000
-0.016500  17.700000
-0.006000  17.600000
0.004500  17.500000
-0.005300  17.500000
-0.014300  17.400000
-0.014300  17.300000
-0.006000  17.200000
0.008200  17.100000
0.000700  17.000000
0.007500  16.900000
0.008200  16.800000
-0.005300  16.800000
0.001500  16.700000
0.001500  16.600000
0.009000  16.500000
0.017200  16.400000
0.033000  16.300000
0.034500  16.200000
0.008200  16.200000
-0.005300  16.100000
-0.017300  15.900000
-0.021000  15.900000
-0.030800  15.800000
-0.042800  15.700000
-0.045800  15.600000
-0.040500  15.500000
-0.023300  15.400000
-0.006800  15.300000
0.029200  15.300000
0.045000  15.200000
0.027000  15.100000
0.019500  15.000000
0.016500  14.900000
0.022500  14.800000
0.018700  14.800000
0.005200  14.700000
-0.004600  14.600000
-0.008300  14.500000
0.005200  14.400000
0.006000  14.300000
0.005200  14.200000
0.006700  14.100000
0.006700  14.000000
0.021700  14.000000
0.023200  13.900000
0.024000  13.800000
0.013500  13.700000
0.001500  13.600000
-0.001500  13.600000
-0.006800  13.500000
-0.003800  13.400000
0.000700  13.300000
0.013500  13.200000
0.012000  13.200000
0.002200  13.100000
-0.005300  13.000000
-0.021800  12.900000
-0.030000  12.800000
-0.037500  12.800000
-0.039000  12.700000
-0.028500  12.600000
-0.021000  12.500000
-0.025600  12.500000
-0.020300  12.400000
-0.004600  12.300000
0.001500  12.200000
0.014200  12.200000
0.027000  12.100000
0.039000  12.100000
0.059200  12.000000
0.068200  11.900000
0.066700  11.800000
0.042000  11.700000
-0.016500  11.700000
-0.049500  11.600000
-0.053300  11.600000
-0.048000  11.500000
-0.023300  11.400000
-0.008300  11.300000
-0.003000  11.300000
0.004500  11.200000
0.014200  11.200000
0.016500  11.100000
-0.000800  11.000000
-0.021800  10.900000
-0.023300  10.900000
-0.020300  10.800000
-0.001500  10.700000
0.020200  10.700000
0.013500  10.600000
0.005200  10.600000
0.009700  10.500000
0.000000  10.400000
-0.023300  10.400000
-0.024800  10.300000
-0.005300  10.300000
0.012700  10.200000
0.020200  10.100000
0.029200  10.100000
0.026200  10.000000
0.027700  9.900000
0.035200  9.900000
0.016500  9.800000
-0.015000  9.800000
-0.038300  9.700000
-0.049500  9.600000
-0.045800  9.600000
-0.025600  9.500000
-0.001500  9.500000
0.005200  9.400000
0.000700  9.400000
0.000000  9.300000
-0.005300  9.200000
0.000700  9.200000
0.015700  9.100000
0.025500  9.000000
0.035200  9.000000
0.033000  9.000000
0.018700  8.900000
0.007500  8.800000
-0.001500  8.700000
-0.017300  8.700000
-0.032300  8.600000
-0.042800  8.600000
-0.048800  8.500000
-0.033000  8.500000
0.006700  8.400000
0.049500  8.300000
0.062200  8.300000
0.035200  8.200000
0.005200  8.100000
-0.023300  8.100000
-0.034600  8.000000
-0.009800  8.000000
-0.000800  7.900000
0.015700  7.800000
0.030000  7.800000
0.040500  7.700000
0.047200  7.600000
0.021000  7.600000
-0.001500  7.500000
-0.030800  7.500000
-0.067500  7.400000
-0.072800  7.300000
-0.055500  7.200000
-0.033800  7.200000
-0.008300  7.200000
0.000700  7.100000
0.014200  7.000000
0.040500  6.900000
0.057000  6.900000
0.069000  6.800000
0.045700  6.700000
0.030700  6.700000
0.035200  6.600000
0.039700  6.600000
0.032200  6.500000
0.001500  6.400000
0.000700  6.400000
0.004500  6.300000
0.000000  6.200000
-0.023300  6.200000
-0.063800  6.200000
-0.090800  6.100000
-0.086300  6.000000
-0.067500  6.000000
-0.037500  5.900000
0.004500  5.800000
0.024700  5.800000
0.027700  5.800000
0.017200  5.700000
0.013500  5.600000
0.009000  5.600000
0.005200  5.500000
-0.000800  5.500000
-0.009800  5.400000
0.009000  5.300000
0.030700  5.300000
0.033700  5.200000
0.020200  5.200000
0.010500  5.100000
-0.009100  5.100000
-0.032300  5.000000
-0.042000  5.000000
-0.040500  4.900000
-0.018100  4.900000
0.010500  4.900000
0.036700  4.800000
0.042700  4.800000
0.038200  4.700000
0.030000  4.700000
0.038200  4.600000
0.057000  4.600000
0.046500  4.500000
0.018000  4.500000
-0.033000  4.500000
-0.072100  4.400000
-0.076500  4.400000
-0.063800  4.300000
-0.021000  4.300000
0.009000  4.200000
0.026200  4.200000
0.055500  4.200000
0.057700  4.100000
0.039700  4.100000
0.016500  4.000000
-0.031500  4.000000
-0.072800  4.000000
-0.067500  4.000000
-0.027000  4.000000
0.010500  3.900000
0.020200  3.900000
0.026200  3.900000
0.022500  3.800000
0.023200  3.800000
0.018000  3.700000
-0.014300  3.700000
-0.051100  3.700000
-0.064500  3.600000
-0.021000  3.600000
-0.003800  3.600000
-0.020300  3.600000
-0.010500  3.600000
-0.002300  3.500000
0.007500  3.500000
0.020200  3.500000
0.057700  3.400000
0.095200  3.400000
0.074200  3.400000
0.052500  3.400000
0.023200  3.300000
-0.011300  3.300000
-0.030800  3.300000
-0.054000  3.200000
-0.069800  3.200000
-0.055500  3.200000
0.012700  3.100000
0.030700  3.100000
0.000700  3.100000
-0.008300  3.100000
-0.012000  3.000000
0.005200  3.000000
0.018700  3.000000
0.036700  3.000000
0.044200  3.000000
0.008200  3.000000
-0.032300  3.000000
-0.032300  3.000000
-0.042000  2.900000
-0.033800  2.900000
0.015700  2.900000
0.016500  2.900000
0.035200  2.900000
0.063000  2.800000
0.048700  2.800000
0.042000  2.800000
0.008200  2.800000
-0.047300  2.800000
-0.080300  2.800000
-0.103500  2.700000
-0.112500  2.700000
-0.103500  2.700000
-0.057800  2.700000
0.019500  2.700000
0.072700  2.700000
0.089200  2.600000
0.062200  2.600000
0.039700  2.600000
0.012700  2.600000
0.001500  2.600000
0.006700  2.600000
-0.032300  2.600000
-0.011300  2.600000
0.043500  2.600000
0.059200  2.600000
0.061500  2.500000
0.019500  2.500000
-0.021800  2.500000
-0.024800  2.500000
-0.019500  2.500000
-0.015000  2.400000
-0.024800  2.400000
0.037500  2.400000
0.130500  2.400000
0.106500  2.400000
0.045700  2.400000
0.005200  2.400000
-0.020300  2.400000
-0.045800  2.400000
-0.069800  2.400000
-0.071300  2.400000
-0.051100  2.400000
-0.005300  2.400000
0.006700  2.400000
0.031500  2.400000
0.042700  2.400000
0.005200  2.400000
-0.016500  2.400000
-0.044300  2.400000
-0.051800  2.400000
-0.075000  2.300000
-0.091500  2.300000
-0.055500  2.300000
-0.004600  2.300000
0.029200  2.300000
0.021000  2.300000
0.020200  2.300000
0.042000  2.300000
0.042000  2.300000
0.005200  2.300000
-0.020300  2.300000
-0.037500  2.300000
-0.055500  2.300000
-0.050300  2.300000
-0.056300  2.300000
-0.043600  2.300000
-0.008300  2.300000
0.018700  2.200000
0.029200  2.200000
0.042700  2.200000
0.063000  2.200000
0.069000  2.200000
0.064500  2.200000
0.074200  2.200000
0.101200  2.200000
0.070500  2.200000
0.000700  2.200000
-0.009100  2.200000
0.009700  2.200000
0.003000  2.200000
-0.009800  2.200000
0.003000  2.200000
-0.000800  2.200000
-0.003000  2.200000
-0.012800  2.200000
-0.029300  2.200000
0.000700  2.200000
0.003000  2.200000
-0.012000  2.200000
-0.004600  2.200000
-0.006000  2.200000
-0.010500  2.200000
-0.015800  2.200000
-0.019500  2.200000
-0.024000  2.200000
-0.014300  2.200000
-0.015800  2.200000
-0.033800  2.200000
-0.040500  2.200000
-0.021000  2.200000
0.018700  2.200000
0.029200  2.200000
0.026200  2.200000
0.018000  2.200000
0.000700  2.200000
0.015700  2.200000
0.009000  2.200000
-0.023300  2.200000
-0.012000  2.200000
0.000700  2.200000
-0.001500  2.200000
-0.010500  2.200000
-0.040500  2.200000
-0.066800  2.200000
-0.051800  2.200000
0.018700  2.200000
0.077200  2.200000
0.127500  2.200000
0.141700  2.200000
0.051000  2.200000
-0.015000  2.200000
-0.064500  2.200000
-0.099000  2.200000
-0.074300  2.200000
-0.057000  2.200000
-0.019500  2.200000
-0.030800  2.200000
-0.093800  2.200000
-0.119300  2.200000
-0.078800  2.200000
-0.046500  2.200000
-0.025600  2.200000
0.031500  2.200000
0.042700  2.200000
0.072700  2.200000
0.110200  2.200000
0.085500  2.200000
0.086200  2.200000
0.129000  2.200000
0.163500  2.200000
0.178500  2.300000
0.145500  2.300000
0.105000  2.300000
0.074200  2.300000
0.006000  2.300000
-0.071300  2.300000
-0.131300  2.300000
-0.115500  2.300000
-0.045800  2.300000
-0.029300  2.300000
-0.069100  2.300000
-0.108800  2.300000
-0.155300  2.300000
-0.115500  2.300000
-0.012800  2.300000
0.057000  2.300000
0.086200  2.300000
0.024700  2.300000
-0.015800  2.300000
-0.063000  2.300000
-0.123000  2.300000
-0.118500  2.300000
-0.097500  2.300000
-0.042000  2.300000
0.000700  2.300000
0.021700  2.300000
0.030700  2.300000
0.027700  2.300000
0.003700  2.300000
-0.009100  2.300000
0.006700  2.200000
-0.018100  2.200000
-0.013500  2.200000
0.064500  2.200000
0.133500  2.200000
0.170200  2.200000
0.153700  2.200000
0.071200  2.200000
0.032200  2.200000
0.009700  2.200000
-0.031500  2.300000
-0.065300  2.300000
-0.130500  2.300000
-0.134300  2.300000
-0.096800  2.300000
-0.072800  2.300000
-0.015800  2.300000
0.058500  2.300000
0.167200  2.300000
0.210000  2.300000
0.150000  2.300000
0.104200  2.300000
0.053200  2.300000
-0.019500  2.300000
-0.068300  2.300000
-0.090000  2.300000
-0.095300  2.300000
-0.081800  2.300000
-0.051800  2.300000
-0.014300  2.300000
-0.011300  2.300000
-0.003800  2.300000
0.012000  2.300000
-0.012800  2.300000
-0.059300  2.300000
-0.085600  2.300000
-0.068300  2.300000
-0.026300  2.300000
0.065200  2.300000
0.129700  2.300000
0.131200  2.200000
0.117000  2.200000
0.069000  2.200000
0.009000  2.200000
-0.044300  2.200000
-0.077300  2.200000
-0.093000  2.200000
-0.085600  2.200000
-0.069100  2.200000
-0.036100  2.200000
-0.004600  2.200000
0.019500  2.200000
0.048000  2.200000
0.046500  2.200000
0.038200  2.200000
0.026200  2.200000
0.012700  2.200000
0.004500  2.200000
-0.012000  2.200000
-0.017300  2.200000
-0.005300  2.200000
-0.000800  2.200000
-0.019500  2.200000
-0.036800  2.200000
-0.051800  2.200000
-0.055500  2.200000
-0.024000  2.200000
0.002200  2.200000
0.025500  2.200000
0.060700  2.200000
0.054700  2.200000
0.034500  2.200000
0.027000  2.200000
0.008200  2.200000
-0.004600  2.200000
-0.015800  2.200000
-0.006000  2.200000
0.018000  2.200000
0.009000  2.200000
-0.004600  2.200000
-0.009100  2.200000
-0.005300  2.200000
0.023200  2.200000
0.030700  2.200000
0.010500  2.300000
0.014200  2.300000
0.008200  2.300000
-0.010500  2.300000
-0.018100  2.300000
-0.030800  2.300000
-0.035300  2.300000
-0.051800  2.300000
-0.055500  2.300000
-0.021800  2.300000
0.016500  2.300000
0.044200  2.300000
0.049500  2.300000
0.063000  2.400000
0.060700  2.400000
0.020200  2.400000
-0.004600  2.400000
-0.029300  2.400000
-0.038300  2.400000
-0.022500  2.400000
-0.016500  2.400000
-0.000800  2.400000
0.007500  2.400000
0.008200  2.400000
0.014200  2.400000
0.005200  2.400000
-0.002300  2.400000
-0.008300  2.400000
-0.014300  2.400000
-0.019500  2.400000
-0.036800  2.400000
-0.045800  2.400000
-0.033000  2.400000
0.012700  2.400000
0.046500  2.400000
0.046500  2.400000
0.054000  2.400000
0.039000  2.400000
0.015700  2.400000
-0.027800  2.400000
-0.074300  2.400000
-0.059300  2.400000
-0.034600  2.400000
-0.014300  2.400000
0.007500  2.400000
0.023200  2.400000
0.018000  2.400000
0.015700  2.400000
0.024700  2.400000
0.010500  2.400000
0.012700  2.400000
0.038200  2.400000
0.053200  2.400000
0.036700  2.400000
-0.005300  2.400000
-0.033800  2.400000
-0.046500  2.400000
-0.042800  2.400000
-0.035300  2.400000
-0.023300  2.400000
-0.000800  2.400000
0.011200  2.400000
0.010500  2.400000
0.005200  2.400000
-0.005300  2.400000
-0.006800  2.400000
-0.001500  2.500000
0.005200  2.500000
0.006700  2.500000
0.005200  2.500000
0.009000  2.500000
0.015000  2.500000
0.012000  2.500000
0.000000  2.500000
-0.001500  2.500000
0.000000  2.500000
0.006700  2.500000
0.020200  2.500000
0.017200  2.500000
0.013500  2.500000
0.006700  2.500000
0.003700  2.500000
0.004500  2.500000
0.006000  2.500000
0.011200  2.500000
0.003000  2.500000
-0.015800  2.600000
-0.038300  2.600000
-0.040500  2.600000
-0.021800  2.600000
-0.012800  2.600000
0.000700  2.600000
0.016500  2.600000
0.030000  2.600000
0.026200  2.600000
0.002200  2.600000
-0.012800  2.600000
-0.026300  2.600000
-0.024800  2.600000
-0.012800  2.600000
-0.012000  2.600000
-0.000800  2.600000
0.016500  2.600000
0.027700  2.600000
0.039000  2.700000
0.038200  2.700000
0.023200  2.700000
0.007500  2.700000
0.001500  2.700000
-0.001500  2.700000
0.003000  2.700000
0.001500  2.700000
-0.006800  2.700000
-0.006000  2.700000
-0.007500  2.800000
-0.003800  2.800000
-0.003000  2.800000
-0.009100  2.800000
-0.014300  2.800000
-0.012000  2.800000
-0.004600  2.800000
-0.012000  2.900000
-0.018100  2.900000
-0.012800  2.900000
-0.009100  2.900000
0.001500  2.900000
-0.000800  2.900000
-0.003000  2.900000
0.006000  3.000000
0.004500  3.000000
-0.003800  3.000000
-0.009100  3.000000
-0.002300  3.000000
0.001500  3.000000
0.009000  3.000000
0.027000  3.100000
0.032200  3.100000
0.035200  3.100000
0.024700  3.100000
-0.000800  3.100000
-0.008300  3.100000
-0.015800  3.100000
-0.021800  3.100000
-0.014300  3.100000
-0.013500  3.100000
-0.003800  3.100000
0.003700  3.200000
0.003000  3.200000
-0.002300  3.200000
-0.017300  3.200000
-0.019500  3.200000
-0.012000  3.200000
0.003000  3.200000
0.018000  3.200000
0.027700  3.200000
0.030700  3.300000
0.025500  3.300000
0.024700  3.300000
0.007500  3.300000
-0.005300  3.300000
-0.009100  3.400000
-0.015800  3.400000
-0.012800  3.400000
-0.006800  3.400000
-0.002300  3.400000
0.001500  3.500000
-0.000800  3.500000
-0.004600  3.500000
-0.009100  3.500000
-0.012800  3.500000
-0.009100  3.600000
-0.003000  3.600000
0.001500  3.600000
0.007500  3.600000
0.005200  3.600000
0.003700  3.600000
0.003700  3.600000
-0.006000  3.700000
-0.016500  3.700000
-0.019500  3.700000
-0.008300  3.700000
0.006700  3.800000
0.016500  3.800000
0.012000  3.800000
0.002200  3.800000
0.005200  3.800000
0.006000  3.900000
0.015000  3.900000
0.012700  3.900000
0.005200  3.900000
0.007500  4.000000
0.009000  4.000000
0.009700  4.000000
0.000700  4.000000
0.000000  4.000000
-0.005300  4.000000
-0.015800  4.100000
-0.018800  4.100000
-0.021800  4.100000
-0.012800  4.200000
-0.009800  4.200000
-0.015000  4.200000
-0.023300  4.200000
-0.020300  4.300000
-0.003800  4.300000
0.012000  4.300000
0.016500  4.400000
0.017200  4.400000
0.027700  4.400000
0.027700  4.400000
0.040500  4.500000
0.044200  4.500000
0.024000  4.500000
0.013500  4.500000
-0.004600  4.500000
-0.003000  4.500000
-0.003000  4.600000
-0.009800  4.600000
-0.008300  4.700000
-0.014300  4.700000
-0.018100  4.700000
-0.024000  4.800000
-0.029300  4.800000
-0.026300  4.900000
-0.015000  4.900000
-0.004600  4.900000
0.011200  4.900000
0.033000  5.000000
0.024700  5.000000
0.000700  5.000000
-0.010500  5.100000
-0.013500  5.100000
-0.010500  5.200000
-0.005300  5.200000
-0.005300  5.200000
-0.003000  5.300000
0.000700  5.300000
0.006700  5.300000
0.000000  5.400000
-0.004600  5.400000
0.008200  5.400000
0.010500  5.500000
0.004500  5.500000
0.002200  5.600000
0.000700  5.600000
-0.004600  5.600000
-0.000800  5.700000
-0.001500  5.700000
0.000000  5.800000
0.003000  5.800000
-0.001500  5.800000
-0.006000  5.800000
-0.012000  5.900000
-0.009100  5.900000
-0.009100  5.900000
-0.005300  6.000000
0.004500  6.000000
0.015700  6.100000
0.023200  6.100000
0.009000  6.100000
-0.004600  6.100000
-0.002300  6.200000
0.002200  6.200000
0.001500  6.200000
0.006000  6.200000
0.004500  6.200000
0.004500  6.300000
0.005200  6.300000
0.006700  6.300000
0.008200  6.300000
0.008200  6.300000
0.008200  6.400000
0.007500  6.400000
0.008200  6.400000
0.006000  6.400000
0.001500  6.400000
0.000000  6.500000
-0.001500  6.500000
-0.003800  6.500000
-0.004600  6.500000
-0.006000  6.500000
-0.009100  6.600000
-0.009100  6.600000
-0.008300  6.600000
-0.007500  6.600000
-0.012000  6.600000
-0.012800  6.600000
-0.008300  6.600000
-0.006800  6.700000
-0.003000  6.700000
0.000000  6.700000
0.006700  6.700000
0.014200  6.700000
0.012000  6.700000
-0.003800  6.700000
-0.027000  6.700000
-0.051800  6.700000
-0.063000  6.700000
-0.042000  6.800000
-0.009100  6.800000
0.025500  6.800000
0.048700  6.800000
0.061500  6.800000
0.081700  6.800000
0.082500  6.900000
0.057700  6.900000
0.029200  6.900000
0.004500  6.900000
-0.020300  6.900000
-0.034600  7.000000
-0.030800  7.000000
-0.027000  7.000000
-0.014300  7.000000
0.006700  7.000000
0.016500  7.000000
0.019500  7.100000
0.016500  7.100000
0.016500  7.100000
0.000700  7.200000
-0.025600  7.200000
-0.035300  7.300000
-0.038300  7.300000
-0.037500  7.400000
-0.025600  7.400000
-0.009100  7.500000
0.005200  7.500000
0.016500  7.600000
0.027700  7.600000
0.027700  7.700000
0.009700  7.700000
-0.003000  7.800000
-0.008300  7.800000
-0.012800  7.900000
-0.010500  8.000000
-0.008300  8.000000
-0.003000  8.100000
-0.001500  8.100000
-0.002300  8.100000
-0.001500  8.200000
-0.005300  8.200000
-0.008300  8.300000
-0.011300  8.400000
-0.012000  8.400000
-0.009100  8.500000
-0.004600  8.500000
-0.000800  8.500000
0.003700  8.600000
0.006000  8.700000
0.007500  8.700000
0.009000  8.800000
0.009700  8.800000
0.004500  8.900000
-0.003000  8.900000
-0.005300  9.000000
-0.001500  9.000000
0.007500  9.100000
0.006000  9.100000
0.007500  9.200000
0.009000  9.200000
0.010500  9.200000
0.010500  9.200000
0.008200  9.300000
0.004500  9.300000
-0.000800  9.300000
0.000000  9.300000
-0.001500  9.400000
-0.001500  9.400000
-0.001500  9.400000
0.000000  9.400000
0.003000  9.400000
0.003000  9.500000
0.005200  9.500000
0.002200  9.500000
0.000700  9.500000
-0.000800  9.600000
-0.002300  9.600000
-0.003000  9.600000
-0.004600  9.700000
-0.003000  9.700000
-0.003000  9.700000
0.000700  9.700000
0.003000  9.800000
0.003000  9.800000
-0.004600  9.800000
-0.019500  9.900000
-0.029300  9.900000
-0.027000  9.900000
-0.027000  9.900000
-0.024800  9.900000
-0.009800  10.000000
0.001500  10.000000
0.015700  10.000000
0.024700  10.100000
0.026200  10.100000
0.033000  10.100000
0.042700  10.100000
0.044200  10.200000
0.033000  10.200000
0.025500  10.300000
0.016500  10.300000
0.006700  10.300000
0.003700  10.400000
-0.003000  10.400000
-0.005300  10.500000
-0.004600  10.500000
-0.003000  10.600000
-0.003800  10.700000
-0.005300  10.700000
-0.003800  10.700000
-0.004600  10.800000
-0.008300  10.800000
-0.011300  10.900000
-0.014300  10.900000
-0.014300  11.000000
-0.012800  11.000000
-0.006800  11.100000
-0.005300  11.100000
-0.010500  11.200000
-0.012800  11.300000
-0.011300  11.300000
-0.006000  11.400000
-0.003800  11.500000
-0.002300  11.600000
-0.001500  11.700000
0.000700  11.700000
0.000700  11.800000
-0.005300  11.900000
-0.006800  12.000000
-0.001500  12.100000
0.000000  12.100000
-0.003000  12.200000
-0.003000  12.300000
-0.001500  12.400000
-0.000800  12.500000
0.003000  12.600000
0.004500  12.600000
0.009700  12.700000
0.011200  12.800000
0.005200  12.800000
0.005200  12.900000
0.004500  13.000000
0.003000  13.000000
0.000700  13.000000
-0.003000  13.100000
-0.009100  13.100000
-0.012000  13.200000
-0.006000  13.300000
-0.004600  13.300000
-0.001500  13.400000
0.003000  13.400000
0.001500  13.500000
0.002200  13.500000
0.008200  13.500000
0.012700  13.600000
0.012000  13.700000
0.015700  13.700000
0.021000  13.800000
0.018000  13.800000
0.009700  13.900000
0.003700  13.900000
0.003700  13.900000
0.006000  14.000000
0.006700  14.000000
0.003000  14.100000
0.002200  14.100000
0.000700  14.200000
-0.000800  14.200000
-0.001500  14.200000
-0.004600  14.300000
-0.004600  14.300000
-0.005300  14.400000
-0.004600  14.400000
-0.005300  14.400000
-0.009100  14.500000
-0.008300  14.500000
-0.006000  14.600000
-0.004600  14.600000
-0.003800  14.700000
-0.002300  14.800000
-0.001500  14.800000
-0.005300  14.800000
-0.007500  14.900000
-0.012000  15.000000
-0.020300  15.000000
-0.045800  15.100000
-0.072800  15.200000
-0.067500  15.200000
-0.043600  15.300000
-0.001500  15.300000
0.045700  15.400000
0.072000  15.400000
0.091500  15.500000
0.108000  15.600000
0.099000  15.600000
0.069700  15.700000
0.046500  15.700000
0.012000  15.800000
-0.013500  15.900000
-0.017300  16.000000
-0.027000  16.100000
-0.027000  16.200000
-0.027000  16.400000
-0.026300  16.500000
-0.020300  16.600000
-0.018100  16.700000
-0.013500  16.800000
-0.014300  16.900000
-0.012000  17.000000
-0.007500  17.100000
-0.005300  17.200000
-0.003000  17.400000
-0.003000  17.500000
-0.004600  17.600000
-0.008300  17.700000
-0.010500  17.800000
-0.009100  17.900000
-0.009100  18.000000
-0.008300  18.200000
-0.006800  18.300000
-0.005300  18.400000
-0.003000  18.500000
-0.000800  18.700000
0.001500  18.800000
0.001500  18.900000
0.002200  19.100000
0.004500  19.200000
0.003000  19.300000
0.005200  19.400000
0.006000  19.600000
0.007500  19.700000
0.006700  19.800000
0.000700  20.000000
-0.004600  20.100000
-0.009100  20.200000
-0.009100  20.300000
-0.008300  20.500000
-0.003000  20.600000
0.003700  20.700000
0.005200  20.700000
0.012000  20.700000
0.016500  20.700000
0.012700  20.700000
0.012700  20.800000
0.009700  20.800000
0.007500  20.800000
0.001500  20.900000
-0.003000  20.900000
-0.001500  20.900000
-0.004600  21.000000
-0.003000  21.000000
-0.000800  21.000000
0.002200  21.100000
0.003000  21.100000
0.003000  21.100000
0.004500  21.100000
0.005200  21.100000
0.006000  21.200000
0.006700  21.200000
0.006700  21.200000
0.005200  21.200000
0.003700  21.200000
0.004500  21.300000
0.003000  21.300000
0.000700  21.300000
0.000700  21.300000
0.001500  21.300000
0.001500  21.300000
0.003000  21.300000
0.003000  21.400000
0.003000  21.400000
-0.001500  21.400000
-0.001500  21.400000
-0.000800  21.400000
-0.001500  21.400000
-0.001500  21.400000
-0.003800  21.500000
-0.004600  21.500000
-0.003800  21.500000
-0.002300  21.600000
-0.001500  21.600000
-0.003800  21.700000
-0.004600  21.800000
-0.003000  21.800000
-0.002300  21.900000
-0.003000  21.900000
-0.005300  22.000000
-0.009100  22.000000
-0.014300  22.100000
-0.018100  22.200000
-0.021800  22.200000
-0.022500  22.300000
-0.021000  22.400000
-0.020300  22.400000
-0.015000  22.500000
-0.001500  22.500000
0.018000  22.600000
0.039000  22.600000
0.051700  22.700000
0.054700  22.900000
0.054700  22.900000
0.039700  23.100000
0.021700  23.200000
0.005200  23.300000
-0.018800  23.400000
-0.027800  23.500000
-0.021800  23.600000
-0.012000  23.700000
-0.003800  23.800000
0.001500  23.900000
0.005200  24.000000
0.005200  24.200000
0.001500  24.300000
-0.004600  24.300000
-0.006800  24.500000
-0.012000  24.600000
-0.013500  24.700000
-0.013500  24.800000
-0.012000  24.900000
-0.006800  25.100000
-0.004600  25.200000
0.000000  25.400000
-0.000800  25.600000
-0.000800  25.700000
0.001500  25.900000
-0.003000  26.000000
-0.002300  26.200000
-0.003800  26.300000
-0.003000  26.500000
0.001500  26.600000
0.001500  26.800000
0.003000  27.000000
-0.001500  27.100000
-0.002300  27.200000
0.000700  27.400000
-0.001500  27.500000
0.000700  27.700000
-0.001500  27.900000
-0.001500  27.900000
0.000000  28.000000
0.000700  28.100000
0.003700  28.200000
0.001500  28.300000
-0.003000  28.400000
-0.004600  28.500000
-0.001500  28.600000
0.000000  28.700000
0.003000  28.800000
0.004500  28.800000
0.003000  28.900000
0.006700  29.000000
0.008200  29.100000
0.008200  29.200000
0.009000  29.300000
0.005200  29.400000
0.005200  29.500000
0.008200  29.600000
0.009000  29.700000
0.011200  29.700000
0.010500  29.700000
0.008200  29.700000
0.007500  29.700000
0.008200  29.800000
0.009000  29.800000
0.007500  29.800000
0.003000  29.900000
0.000000  29.900000
-0.001500  29.900000
0.000000  30.000000
-0.001500  30.000000
-0.003000  30.000000
-0.004600  30.000000
-0.006800  30.100000
-0.005300  30.100000
-0.006800  30.100000
-0.006800  30.100000
-0.006800  30.100000
-0.007500  30.200000
-0.003000  30.200000
-0.003000  30.300000
-0.003800  30.400000
-0.003000  30.400000
-0.003800  30.500000
-0.000800  30.500000
0.002200  30.600000
0.002200  30.600000
0.001500  30.700000
0.000700  30.700000
-0.003800  30.800000
-0.005300  30.800000
-0.005300  30.900000
-0.010500  31.000000
-0.008300  31.000000
-0.008300  31.000000
-0.009800  31.100000
-0.012800  31.200000
-0.014300  31.200000
-0.009800  31.300000
-0.011300  31.400000
-0.006800  31.500000
0.003700  31.500000
0.019500  31.600000
0.029200  31.800000
0.034500  31.900000
0.049500  31.900000
0.049500  32.000000
0.036700  32.100000
0.019500  32.200000
0.002200  32.300000
-0.006800  32.400000
-0.012000  32.500000
-0.014300  32.600000
-0.014300  32.700000
-0.012800  32.800000
-0.012800  32.900000
-0.011300  33.000000
-0.010500  33.100000
-0.009800  33.200000
-0.010500  33.300000
-0.012000  33.400000
-0.009100  33.600000
-0.006800  33.700000
-0.003800  33.800000
-0.001500  34.000000
-0.003000  34.100000
-0.004600  34.200000
-0.003000  34.400000
0.000700  34.500000
-0.000800  34.600000
-0.003800  34.800000
-0.004600  34.900000
-0.005300  35.100000
-0.003800  35.200000
-0.003000  35.300000
0.000700  35.500000
0.002200  35.600000
0.003000  35.700000
0.006000  35.900000
0.004500  36.000000
0.006000  36.100000
0.005200  36.200000
0.004500  36.300000
0.004500  36.400000
0.003700  36.500000
0.006700  36.700000
0.003000  36.800000
0.003000  36.900000
0.004500  37.000000
0.003000  37.100000
0.003700  37.300000
-0.002300  37.300000
-0.004600  37.500000
-0.006000  37.600000
-0.004600  37.700000
-0.003800  37.800000
-0.002300  37.900000
0.001500  38.000000
0.003000  38.200000
0.003700  38.200000
0.003700  38.300000
0.004500  38.300000
0.006700  38.400000
0.007500  38.500000
0.006700  38.500000
0.008200  38.600000
0.007500  38.600000
0.004500  38.700000
0.004500  38.800000
0.004500  38.800000
0.002200  38.900000
0.000700  39.000000
0.000000  39.100000
-0.000800  39.100000
-0.003000  39.100000
-0.005300  39.200000
-0.008300  39.300000
-0.008300  39.400000
-0.005300  39.400000
-0.002300  39.500000
-0.001500  39.600000
0.001500  39.700000
0.003700  39.800000
0.007500  39.900000
0.006000  39.900000
0.001500  40.000000
0.003000  40.100000
0.001500  40.200000
0.000700  40.300000
-0.000800  40.400000
-0.005300  40.500000
-0.006000  40.500000
-0.005300  40.600000
-0.004600  40.700000
-0.003000  40.800000
0.000000  40.900000
0.000000  40.900000
0.001500  41.000000
0.003000  41.100000
0.000700  41.200000
0.000700  41.300000
0.001500  41.400000
0.002200  41.500000
0.000700  41.600000
0.000000  41.700000
-0.003000  41.800000
-0.006800  41.800000
-0.005300  41.900000
-0.006000  42.100000
-0.006000  42.200000
-0.003000  42.300000
-0.000800  42.300000
0.001500  42.400000
0.004500  42.500000
0.006000  42.600000
0.010500  42.700000
0.011200  42.800000
0.012000  42.900000
0.008200  43.000000
-0.000800  43.100000
-0.000800  43.200000
0.000700  43.300000
0.001500  43.500000
0.005200  43.600000
0.006000  43.700000
0.010500  43.800000
0.009000  43.900000
0.005200  44.100000
0.004500  44.200000
-0.000800  44.300000
-0.003000  44.400000
-0.003000  44.500000
-0.002300  44.600000
-0.007500  44.800000
-0.009800  44.900000
-0.009100  45.000000
-0.007500  45.100000
-0.004600  45.200000
-0.004600  45.400000
-0.003000  45.500000
-0.003000  45.600000
0.001500  45.800000
0.003000  45.900000
0.000700  46.000000
0.003000  46.200000
0.001500  46.300000
0.005200  46.400000
0.006000  46.600000
0.005200  46.800000
0.004500  46.900000
0.000700  47.000000
-0.000800  47.200000
-0.007500  47.300000
-0.007500  47.400000
-0.005300  47.600000
-0.002300  47.700000
0.003000  47.800000
0.003000  48.000000
0.006700  48.100000
0.005200  48.200000
-0.000800  48.300000
-0.002300  48.500000
-0.003000  48.600000
-0.001500  48.700000
-0.001500  48.800000
-0.003000  48.900000
-0.001500  49.000000
-0.001500  49.100000
-0.001500  49.300000
-0.001500  49.400000
-0.004600  49.500000
-0.002300  49.600000
-0.000800  49.700000
0.001500  49.900000
0.000700  50.000000
0.000700  50.100000
0.001500  50.200000
0.000700  50.300000
0.001500  50.400000
0.000700  50.600000
0.003000  50.700000
0.002200  50.800000
0.002200  50.900000
0.003000  51.000000
0.000000  51.100000
0.000700  51.300000
-0.000800  51.300000
-0.000800  51.400000
0.000700  51.600000
0.001500  51.700000
0.000000  51.800000
-0.002300  51.900000
-0.001500  52.000000
0.000000  52.200000
0.001500  52.200000
0.002200  52.400000
0.001500  52.500000
0.002200  52.600000
-0.000800  52.700000
-0.001500  52.800000
0.001500  52.900000
0.003000  53.000000
0.003700  53.100000
0.006700  53.200000
0.009700  53.300000
0.006700  53.400000
0.005200  53.500000
-0.002300  53.600000
-0.003800  53.800000
0.000700  53.900000
-0.000800  54.000000
0.000700  54.100000
0.001500  54.200000
0.003000  54.300000
0.000700  54.400000
-0.000800  54.500000
-0.003800  54.600000
-0.004600  54.700000
-0.002300  54.800000
-0.003000  54.900000
-0.000800  55.000000
-0.001500  55.100000
0.004500  55.300000
0.004500  55.300000
0.003000  55.400000
0.005200  55.600000
0.002200  55.700000
0.000000  55.800000
-0.004600  55.900000
-0.004600  56.000000
-0.008300  56.100000
-0.006800  56.200000
-0.002300  56.300000
-0.001500  56.400000
0.004500  56.500000
0.003000  56.700000
0.004500  56.700000
0.005200  56.900000
0.003000  57.000000
0.003700  57.100000
0.000000  57.200000
0.003000  57.300000
0.004500  57.400000
0.004500  57.500000
0.003700  57.600000
0.003000  57.700000
0.001500  57.800000
-0.002300  57.900000
-0.004600  58.000000
-0.005300  58.100000
-0.004600  58.200000
-0.000800  58.400000
0.001500  58.500000
0.003700  58.500000
0.006700  58.700000
0.009700  58.800000
0.009000  58.900000
0.006700  59.000000
0.001500  59.100000
-0.000800  59.200000
0.000700  59.300000
-0.000800  59.400000
-0.003000  59.500000
-0.003800  59.600000
-0.000800  59.700000
0.001500  59.800000
0.003000  59.900000
0.001500  60.100000
-0.003000  60.200000
-0.003000  60.300000
-0.002300  60.400000
-0.000800  60.500000
0.000700  60.600000
-0.000800  60.700000
-0.004600  60.800000
-0.005300  60.900000
-0.004600  61.000000
-0.006800  61.200000
-0.003000  61.200000
-0.000800  61.300000
-0.000800  61.400000
-0.000800  61.600000
-0.003000  61.600000
-0.002300  61.700000
-0.003000  61.800000
-0.000800  61.900000
0.000700  62.100000
-0.004600  62.100000
-0.004600  62.200000
-0.003000  62.300000
-0.000800  62.400000
0.002200  62.500000
0.002200  62.600000
0.005200  62.700000
0.000700  62.800000
0.000700  62.900000
0.002200  63.000000
0.001500  63.100000
0.002200  63.200000
0.000000  63.300000
0.000700  63.400000
-0.002300  63.500000
-0.003000  63.600000
-0.003800  63.700000
-0.006800  63.800000
-0.008300  63.900000
-0.007500  64.000000
-0.004600  64.100000
-0.001500  64.200000
0.002200  64.300000
0.008200  64.400000
0.012000  64.500000
0.014200  64.600000
0.014200  64.700000
0.012700  64.800000
0.008200  64.900000
0.003000  65.000000
0.003700  65.100000
0.003700  65.200000
0.002200  65.200000
0.000700  65.300000
-0.002300  65.400000
-0.002300  65.500000
-0.001500  65.600000
-0.002300  65.700000
-0.000800  65.700000
0.000700  65.800000
0.002200  65.900000
0.003000  66.000000
0.001500  66.000000
0.002200  66.100000
0.001500  66.200000
0.001500  66.200000
0.001500  66.300000
0.000000  66.400000
-0.000800  66.500000
-0.000800  66.600000
-0.000800  66.600000
-0.001500  66.700000
-0.002300  66.800000
0.000000  66.900000
-0.001500  66.900000
-0.000800  67.000000
-0.000800  67.000000
-0.003000  67.100000
-0.001500  67.200000
-0.001500  67.300000
0.000700  67.300000
0.000700  67.400000
-0.002300  67.500000
-0.004600  67.500000
-0.005300  67.600000
-0.003000  67.600000
-0.004600  67.700000
-0.003800  67.800000
0.001500  67.900000
0.002200  67.900000
0.001500  68.000000
-0.000800  68.000000
0.003700  68.100000
0.004500  68.100000
0.001500  68.200000
0.003000  68.200000
0.001500  68.300000
0.004500  68.300000
0.005200  68.300000
0.005200  68.400000
0.006700  68.400000
0.006700  68.500000
0.003000  68.600000
0.000700  68.600000
0.003000  68.700000
-0.001500  68.700000
-0.003000  68.800000
-0.001500  68.800000
-0.002300  68.800000
0.000700  68.900000
-0.000800  68.900000
-0.000800  69.000000
-0.000800  69.000000
-0.001500  69.100000
0.002200  69.100000
0.000700  69.200000
0.003700  69.200000
0.005200  69.300000
0.000700  69.300000
0.000700  69.300000
-0.003000  69.400000
-0.003000  69.400000
-0.001500  69.500000
-0.001500  69.500000
-0.002300  69.600000
-0.000800  69.600000
0.000000  69.700000
-0.001500  69.700000
0.001500  69.700000
0.001500  69.800000
0.000000  69.800000
0.000700  69.900000
0.000000  69.900000
0.000700  69.900000
-0.000800  70.000000
0.000700  70.000000
-0.001500  70.000000
-0.003000  70.000000
-0.002300  70.100000
-0.004600  70.100000
-0.004600  70.100000
-0.002300  70.200000
-0.000800  70.200000
0.000700  70.200000
0.000700  70.200000
-0.000800  70.200000
0.000700  70.200000
0.002200  70.300000
0.001500  70.300000
0.001500  70.300000
0.000700  70.300000
0.002200  70.400000
0.001500  70.400000
-0.000800  70.400000
0.000700  70.400000
0.000000  70.400000
0.003000  70.500000
0.003000  70.500000
0.003700  70.500000
0.003700  70.500000
0.001500  70.500000
0.003000  70.500000
0.001500  70.500000
0.001500  70.600000
0.003000  70.600000
0.002200  70.600000
-0.000800  70.600000
-0.000800  70.600000
-0.000800  70.600000
-0.005300  70.600000
-0.005300  70.600000
-0.005300  70.600000
-0.005300  70.600000
-0.001500  70.600000
-0.000800  70.600000
0.000000  70.600000
-0.000800  70.600000
0.001500  70.600000
0.001500  70.600000
0.002200  70.600000
0.005200  70.600000
0.003000  70.600000
0.003700  70.600000
0.004500  70.600000
0.005200  70.600000
0.004500  70.600000
0.000700  70.600000
0.000700  70.600000
0.000700  70.600000
0.001500  70.600000
0.001500  70.600000
-0.001500  70.600000
-0.002300  70.600000
-0.000800  70.600000
-0.000800  70.600000
-0.000800  70.600000
0.000000  70.600000
0.001500  70.600000
0.000700  70.500000
0.000700  70.500000
0.003000  70.500000
0.004500  70.500000
0.003700  70.500000
-0.000800  70.400000
0.000700  70.400000
0.000700  70.400000
-0.001500  70.400000
0.000000  70.400000
-0.002300  70.300000
0.003000  70.300000
0.005200  70.300000
0.004500  70.200000
0.003000  70.200000
-0.003000  70.200000
0.000700  70.200000
0.000700  70.200000
0.002200  70.200000
0.000000  70.200000
-0.003000  70.100000
0.000700  70.100000
-0.003000  70.100000
-0.003000  70.100000
-0.002300  70.000000
-0.003000  70.000000
-0.001500  70.000000
-0.003000  70.000000
-0.001500  69.900000
0.000700  69.900000
0.002200  69.900000
0.003000  69.900000
0.003000  69.900000
0.002200  69.800000
0.001500  69.800000
0.004500  69.700000
0.002200  69.700000
0.000700  69.700000
0.000700  69.600000
-0.003000  69.600000
-0.003000  69.600000
-0.006800  69.500000
-0.005300  69.500000
-0.002300  69.400000
-0.003000  69.400000
-0.003000  69.300000
-0.001500  69.300000
0.000700  69.300000
-0.000800  69.200000
-0.000800  69.200000
0.000700  69.200000
0.000700  69.100000
0.001500  69.100000
0.002200  69.000000
0.003700  69.000000
0.004500  68.900000
0.006000  68.900000
0.003000  68.800000
-0.001500  68.800000
-0.000800  68.800000
-0.000800  68.700000
0.000700  68.700000
0.002200  68.600000
0.003000  68.600000
0.003000  68.600000
0.000000  68.500000
-0.003000  68.500000
-0.001500  68.400000
-0.003000  68.400000
-0.004600  68.300000
-0.005300  68.300000
-0.007500  68.300000
-0.002300  68.200000
-0.000800  68.100000
0.003000  68.100000
0.006700  68.100000
0.005200  68.000000
0.006700  68.000000
0.007500  67.900000
0.007500  67.900000
0.005200  67.800000
0.003000  67.800000
0.005200  67.700000
0.005200  67.700000
0.005200  67.600000
0.005200  67.600000
0.001500  67.500000
0.003000  67.500000
-0.000800  67.400000
-0.003000  67.400000
-0.003000  67.300000
-0.005300  67.300000
-0.001500  67.200000
-0.000800  67.100000
-0.001500  67.100000
-0.003800  67.000000
-0.004600  67.000000
-0.000800  67.000000
-0.000800  66.900000
0.000700  66.800000
-0.000800  66.800000
0.000000  66.700000
0.001500  66.600000
-0.000800  66.600000
0.003000  66.600000
0.003700  66.500000
0.004500  66.400000
0.004500  66.400000
0.002200  66.300000
0.003700  66.200000
0.001500  66.200000
0.000700  66.100000
0.000700  66.100000
-0.000800  66.000000
-0.001500  66.000000
-0.001500  65.900000
-0.000800  65.800000
-0.001500  65.800000
-0.000800  65.700000
-0.001500  65.700000
0.001500  65.700000
0.001500  65.600000
0.000000  65.500000
-0.000800  65.500000
-0.000800  65.400000
-0.001500  65.400000
-0.003000  65.300000
-0.001500  65.200000
-0.001500  65.200000
-0.000800  65.200000
-0.000800  65.100000
0.000700  65.000000
-0.000800  65.000000
-0.000800  64.900000
0.001500  64.900000
0.002200  64.800000
0.000700  64.800000
0.000700  64.800000
0.001500  64.800000
0.000000  64.700000
0.001500  64.700000
0.003000  64.700000
0.001500  64.600000
0.001500  64.600000
-0.001500  64.600000
-0.005300  64.500000
-0.003800  64.500000
-0.001500  64.500000
0.000700  64.400000
-0.001500  64.400000
-0.000800  64.300000
0.000700  64.300000
0.001500  64.300000
0.002200  64.200000
-0.003000  64.200000
-0.001500  64.200000
0.000700  64.200000
0.000700  64.200000
0.003000  64.100000
0.002200  64.100000
0.004500  64.100000
0.002200  64.100000
0.003000  64.000000
0.001500  64.000000
0.000000  64.000000
0.000700  63.900000
-0.000800  63.900000
0.000700  63.900000
-0.000800  63.900000
0.000700  63.900000
0.000700  63.900000
0.000700  63.800000
0.001500  63.800000
0.000700  63.700000
-0.000800  63.700000
-0.000800  63.700000
-0.000800  63.700000
-0.000800  63.700000
0.004500  63.700000
0.004500  63.700000
0.003000  63.700000
0.001500  63.700000
0.000700  63.700000
0.000700  63.700000
0.001500  63.700000
0.002200  63.700000
0.002200  63.600000
0.003000  63.600000
0.000000  63.600000
-0.001500  63.600000
-0.001500  63.600000
-0.001500  63.600000
-0.000800  63.600000
0.001500  63.500000
0.003000  63.500000
0.001500  63.500000
0.001500  63.600000
0.000700  63.600000
0.000700  63.600000
-0.001500  63.600000
-0.000800  63.600000
-0.000800  63.600000
-0.002300  63.600000
-0.001500  63.600000
-0.001500  63.600000
0.000700  63.600000
0.000700  63.700000
0.001500  63.700000
0.000700  63.700000
0.001500  63.700000
0.001500  63.700000
0.000000  63.700000
0.003000  63.700000
0.000700  63.700000
-0.000800  63.700000
-0.002300  63.700000
-0.003800  63.700000
-0.002300  63.700000
-0.003000  63.700000
-0.001500  63.700000
0.000000  63.700000
0.000000  63.700000
0.000700  63.700000
0.001500  63.700000
0.000000  63.700000
0.001500  63.700000
0.000700  63.700000
-0.002300  63.700000
-0.001500  63.700000
-0.003000  63.700000
-0.000800  63.700000
0.000700  63.700000
-0.000800  63.700000
0.000700  63.700000
0.000000  63.700000
-0.000800  63.700000
0.000700  63.700000
0.001500  63.700000
0.001500  63.700000
0.000700  63.700000
0.003000  63.700000
0.003700  63.700000
0.003000  63.700000
0.002200  63.700000
-0.000800  63.700000
0.000700  63.700000
0.000000  63.700000
-0.000800  63.700000
-0.000800  63.700000
0.000700  63.700000
0.000700  63.700000
-0.001500  63.700000
0.000000  63.700000
-0.000800  63.700000
-0.000800  63.700000
0.000700  63.700000
0.000000  63.700000
0.001500  63.700000
0.004500  63.700000
0.006700  63.700000
0.003000  63.700000
0.001500  63.700000
0.001500  63.700000
-0.000800  63.700000
-0.002300  63.700000
-0.000800  63.700000
0.000000  63.600000
-0.000800  63.600000
0.001500  63.600000
0.001500  63.600000
0.000700  63.600000
0.006000  63.600000
0.004500  63.600000
0.003700  63.500000
0.003700  63.500000
-0.000800  63.500000
-0.001500  63.500000
-0.003000  63.500000
-0.003000  63.500000
-0.003800  63.500000
-0.001500  63.500000
0.000700  63.500000
-0.001500  63.500000
0.000000  63.500000
0.000700  63.500000
0.000000  63.500000
0.000700  63.500000
0.000700  63.500000
0.004500  63.500000
0.003000  63.500000
0.000700  63.400000
-0.000800  63.400000
0.000700  63.400000
0.000000  63.400000
-0.001500  63.400000
-0.000800  63.400000
-0.001500  63.400000
-0.000800  63.400000
-0.000800  63.400000
0.003000  63.400000
0.004500  63.400000
0.000700  63.400000
0.003000  63.400000
0.002200  63.400000
0.003000  63.400000
0.002200  63.400000
-0.000800  63.400000
0.000700  63.400000
0.001500  63.400000
0.000700  63.400000
0.000000  63.400000
-0.000800  63.400000
0.000000  63.400000
0.000700  63.400000
0.000700  63.400000
0.001500  63.400000
0.000700  63.400000
0.001500  63.400000
0.002200  63.400000
0.000000  63.400000
0.000000  63.400000
0.000700  63.400000
-0.000800  63.400000
-0.001500  63.400000
-0.002300  63.400000
-0.000800  63.400000
0.000000  63.400000
0.000700  63.400000
-0.001500  63.400000
-0.001500  63.400000
0.000000  63.400000
-0.001500  63.400000
0.000000  63.400000
-0.001500  63.300000
-0.003000  63.300000
-0.001500  63.300000
-0.001500  63.300000
-0.002300  63.300000
-0.002300  63.400000
0.000700  63.400000
0.003000  63.400000
-0.000800  63.400000
-0.002300  63.400000
-0.002300  63.400000
-0.001500  63.400000
0.000700  63.400000
0.001500  63.400000
0.001500  63.400000
0.000700  63.400000
-0.000800  63.400000
-0.000800  63.400000
-0.000800  63.400000
0.001500  63.400000
0.003000  63.400000
0.002200  63.400000
0.000700  63.400000
-0.000800  63.400000
0.001500  63.400000
0.001500  63.400000
0.001500  63.400000
0.003000  63.400000
0.003000  63.400000
0.000700  63.400000
0.000000  63.400000
0.001500  63.400000
0.003000  63.400000
0.001500  63.400000
-0.000800  63.400000
0.000000  63.400000
0.000700  63.400000
0.003000  63.400000
0.002200  63.400000
-0.000800  63.400000
-0.000800  63.400000
-0.002300  63.400000
-0.000800  63.400000
0.001500  63.400000
0.000700  63.400000
0.000700  63.400000
0.001500  63.400000
0.003000  63.400000
-0.000800  63.400000
-0.003000  63.400000
-0.001500  63.400000
-0.002300  63.400000
-0.001500  63.400000
0.001500  63.400000
0.001500  63.400000
0.000700  63.400000
-0.000800  63.400000
0.000700  63.400000
0.001500  63.400000
0.001500  63.400000
0.004500  63.400000
0.003000  63.400000
0.003000  63.400000
0.001500  63.400000
0.000700  63.400000
0.000700  63.400000
0.000000  63.400000
0.000700  63.400000
0.000700  63.400000
0.000700  63.400000
-0.002300  63.400000
-0.001500  63.400000
-0.000800  63.400000
0.000000  63.400000
0.001500  63.400000
0.003000  63.400000
0.003000  63.400000
0.000700  63.400000
-0.001500  63.400000
-0.000800  63.400000
-0.000800  63.400000
-0.001500  63.400000
-0.001500  63.400000
-0.001500  63.400000
-0.000800  63.400000
-0.000800  63.400000
0.000000  63.400000
-0.000800  63.400000
0.001500  63.400000
0.001500  63.400000
0.001500  63.500000
0.003000  63.500000
0.000700  63.500000
-0.000800  63.500000
-0.000800  63.500000
-0.000800  63.500000
-0.001500  63.500000
-0.001500  63.500000
-0.001500  63.500000
-0.001500  63.500000
-0.000800  63.500000
0.001500  63.500000
0.001500  63.500000
0.000700  63.500000
0.000000  63.500000
0.002200  63.500000
0.000700  63.500000
-0.000800  63.500000
0.000700  63.500000
-0.000800  63.500000
-0.000800  63.500000
-0.000800  63.500000
0.000700  63.500000
0.004500  63.500000
0.005200  63.500000
0.004500  63.500000
0.003000  63.500000
0.000700  63.500000
0.000700  63.500000
0.003000  63.500000
0.001500  63.500000
0.000700  63.500000
0.000700  63.500000
-0.001500  63.500000
-0.001500  63.500000
-0.000800  63.500000
0.003000  63.500000
0.003000  63.500000
0.001500  63.500000
0.001500  63.500000
0.000000  63.600000
-0.001500  63.600000
-0.003000  63.600000
-0.003000  63.600000
-0.004600  63.600000
-0.004600  63.600000
-0.000800  63.600000
-0.001500  63.600000
-0.000800  63.600000
-0.000800  63.600000
0.001500  63.600000
0.003000  63.600000
0.001500  63.600000
0.004500  63.600000
0.000700  63.600000
0.000700  63.600000
0.001500  63.600000
0.000700  63.600000
0.001500  63.600000
0.000700  63.600000
0.001500  63.600000
0.001500  63.600000
0.002200  63.600000
0.000700  63.600000
-0.003000  63.600000
-0.003000  63.600000
-0.004600  63.600000
-0.001500  63.600000
0.000700  63.600000
0.000000  63.600000
-0.000800  63.500000
-0.001500  63.500000
-0.000800  63.500000
0.002200  63.500000
0.003000  63.500000
0.003000  63.500000
0.000700  63.500000
0.000700  63.500000
0.002200  63.500000
0.001500  63.500000
0.003000  63.600000
0.003000  63.600000
0.001500  63.600000
0.000700  63.600000
-0.000800  63.600000
0.001500  63.600000
0.000000  63.600000
0.000700  63.600000
-0.000800  63.600000
-0.001500  63.600000
-0.000800  63.600000
0.000700  63.600000
0.001500  63.600000
-0.000800  63.600000
-0.000800  63.600000
-0.000800  63.600000
-0.000800  63.600000
0.000000  63.600000
0.000700  63.600000
0.002200  63.600000
0.000700  63.600000
0.001500  63.600000
0.001500  63.600000
-0.000800  63.600000
0.000700  63.600000
0.000000  63.600000
-0.001500  63.600000
-0.001500  63.600000
0.000000  63.600000
-0.000800  63.600000
0.000000  63.600000
0.002200  63.600000
0.003000  63.600000
0.003000  63.600000
0.004500  63.600000
0.001500  63.600000
0.000700  63.600000
-0.000800  63.600000
-0.003000  63.600000
-0.002300  63.600000
-0.003000  63.600000
0.000000  63.600000
0.002200  63.600000
0.002200  63.600000
0.002200  63.600000
0.002200  63.700000
0.003000  63.700000
0.003000  63.700000
0.004500  63.700000
0.004500  63.700000
0.000700  63.700000
0.000000  63.700000
0.000700  63.700000
-0.000800  63.700000
0.001500  63.700000
0.000000  63.700000
-0.000800  63.700000
0.003000  63.700000
0.001500  63.700000
0.000700  63.700000
-0.000800  63.700000
0.000000  63.700000
0.001500  63.700000
0.001500  63.700000
0.001500  63.700000
0.000700  63.700000
0.000700  63.700000
-0.002300  63.700000
-0.003000  63.700000
-0.004600  63.700000
-0.003800  63.700000
-0.001500  63.700000
-0.001500  63.700000
-0.001500  63.700000
-0.000800  63.700000
0.000700  63.700000
0.000700  63.700000
0.000000  63.700000
0.000700  63.700000
0.000700  63.700000
0.001500  63.700000
0.000700  63.700000
-0.000800  63.700000
-0.001500  63.700000
-0.000800  63.700000
0.000700  63.700000
0.003000  63.700000
0.004500  63.700000
0.001500  63.700000
-0.000800  63.700000
0.000000  63.700000
-0.000800  63.700000
-0.000800  63.700000
0.000700  63.700000
0.001500  63.700000
0.000700  63.700000
-0.000800  63.700000
0.000700  63.700000
0.000700  63.700000
0.000000  63.700000
0.000000  63.700000
0.000700  63.700000
0.001500  63.700000
0.000000  63.700000
0.000700  63.700000
0.000000  63.700000
0.000700  63.700000
0.001500  63.700000
0.003000  63.700000
0.004500  63.700000
0.003000  63.700000
0.000700  63.700000
0.000700  63.700000
-0.000800  63.700000
-0.002300  63.700000
-0.002300  63.700000
-0.000800  63.700000
0.001500  63.700000
0.002200  63.700000
0.002200  63.700000
0.000700  63.700000
-0.001500  63.700000
-0.001500  63.700000
0.001500  63.700000
0.002200  63.700000
0.002200  63.700000
0.000700  63.700000
-0.000800  63.700000
-0.001500  63.700000
-0.003000  63.700000
-0.000800  63.700000
0.000700  63.700000
0.000000  63.700000
-0.000800  63.700000
-0.000800  63.700000
-0.000800  63.700000
-0.000800  63.700000
-0.000800  63.700000
-0.000800  63.700000
0.003000  63.700000
0.000700  63.800000
0.000000  63.800000
-0.001500  63.800000
-0.004600  63.800000
-0.001500  63.800000
0.000000  63.800000
0.000000  63.800000
0.000700  63.800000
0.003700  63.800000
0.001500  63.800000
0.000700  63.800000
0.000700  63.800000
0.001500  63.800000
0.002200  63.800000
0.001500  63.800000
0.002200  63.800000
0.001500  63.800000
-0.000800  63.800000
-0.001500  63.800000
-0.000800  63.800000
0.002200  63.800000
0.001500  63.800000
0.001500  63.800000
0.002200  63.800000
0.000700  63.800000
0.000000  63.800000
-0.002300  63.800000
-0.003000  63.800000
-0.004600  63.800000
-0.003000  63.800000
-0.002300  63.700000
-0.002300  63.700000
0.003000  63.700000
0.006700  63.700000
0.012000  63.700000
0.014200  63.800000
0.018000  63.800000
0.013500  63.800000
0.006700  63.800000
0.005200  63.800000
0.001500  63.800000
0.000000  63.800000
-0.001500  63.800000
-0.005300  63.800000
-0.007500  63.800000
-0.008300  63.800000
-0.007500  63.800000
-0.005300  63.800000
-0.005300  63.800000
-0.005300  63.800000
-0.004600  63.800000
-0.004600  63.800000
-0.006800  63.800000
-0.013500  63.900000
-0.018100  63.900000
-0.015800  63.900000
-0.019500  63.900000
-0.018800  63.900000
-0.009100  63.900000
0.000700  63.900000
0.014200  63.900000
0.026200  63.900000
0.032200  63.900000
0.035200  63.900000
0.034500  63.900000
0.029200  63.900000
0.022500  63.900000
0.015700  63.900000
0.013500  64.000000
0.011200  64.000000
0.006700  64.000000
-0.001500  64.000000
-0.009800  64.000000
-0.014300  64.000000
-0.015000  64.000000
-0.012800  64.000000
-0.012000  64.100000
-0.009100  64.100000
-0.007500  64.100000
-0.006800  64.100000
-0.004600  64.100000
-0.003800  64.100000
-0.001500  64.100000
-0.000800  64.100000
-0.003800  64.100000
-0.004600  64.200000
-0.001500  64.200000
0.000700  64.200000
0.001500  64.200000
0.001500  64.200000
0.000000  64.200000
0.000000  64.200000
-0.000800  64.300000
-0.003000  64.300000
-0.000800  64.300000
-0.000800  64.300000
-0.000800  64.300000
-0.001500  64.300000
-0.001500  64.300000
-0.003000  64.400000
-0.007500  64.400000
-0.008300  64.400000
-0.006000  64.400000
-0.003800  64.400000
-0.000800  64.500000
0.003000  64.500000
0.003700  64.500000
0.003000  64.500000
0.000700  64.500000
0.001500  64.600000
0.005200  64.600000
0.009000  64.600000
0.009000  64.600000
0.009700  64.600000
0.006700  64.600000
0.000700  64.600000
0.003000  64.700000
0.001500  64.700000
0.001500  64.700000
-0.003000  64.700000
-0.009100  64.700000
-0.009100  64.700000
-0.008300  64.700000
-0.006800  64.700000
-0.006800  64.700000
-0.004600  64.800000
-0.002300  64.800000
-0.001500  64.800000
0.001500  64.800000
0.006700  64.800000
0.014200  64.800000
0.018700  64.800000
0.020200  64.800000
0.019500  64.800000
0.018700  64.800000
0.019500  64.800000
0.015700  64.800000
0.012000  64.800000
0.006700  64.800000
0.001500  64.800000
-0.003800  64.800000
-0.003800  64.800000
-0.008300  64.800000
-0.016500  64.800000
-0.020300  64.800000
-0.020300  64.900000
-0.017300  64.900000
-0.024800  64.900000
-0.029300  64.900000
-0.029300  64.900000
-0.030800  64.900000
-0.028500  64.900000
-0.023300  64.900000
-0.005300  64.900000
0.015700  64.900000
0.030000  64.900000
0.037500  64.800000
0.039000  64.800000
0.038200  64.800000
0.034500  64.800000
0.030700  64.800000
0.021700  64.800000
0.018700  64.800000
0.018000  64.800000
0.012000  64.800000
0.005200  64.800000
0.005200  64.800000
0.008200  64.800000
0.004500  64.800000
-0.000800  64.700000
-0.004600  64.700000
-0.005300  64.700000
-0.008300  64.700000
-0.010500  64.600000
-0.010500  64.600000
-0.009800  64.600000
-0.009800  64.500000
-0.011300  64.500000
-0.012000  64.500000
-0.011300  64.500000
-0.013500  64.400000
-0.010500  64.400000
-0.009100  64.400000
-0.007500  64.300000
-0.007500  64.300000
-0.006800  64.300000
-0.004600  64.300000
-0.008300  64.300000
-0.008300  64.200000
-0.005300  64.200000
-0.004600  64.100000
-0.001500  64.100000
0.000700  64.100000
0.003700  64.000000
0.004500  64.000000
0.005200  63.900000
0.006700  63.900000
0.003000  63.900000
0.002200  63.900000
0.001500  63.800000
0.003000  63.800000
0.004500  63.700000
0.006700  63.700000
0.011200  63.600000
0.009000  63.600000
0.004500  63.500000
0.002200  63.500000
0.001500  63.500000
0.001500  63.400000
0.000700  63.400000
-0.000800  63.300000
-0.003000  63.300000
-0.000800  63.200000
0.001500  63.200000
0.003000  63.100000
0.003000  63.000000
0.003000  63.000000
0.001500  63.000000
-0.001500  62.900000
-0.004600  62.800000
-0.003800  62.700000
-0.001500  62.700000
0.001500  62.600000
0.003000  62.500000
0.002200  62.500000
0.001500  62.500000
-0.001500  62.400000
-0.006800  62.300000
-0.007500  62.300000
-0.006800  62.200000
-0.004600  62.100000
-0.004600  62.100000
0.000000  62.000000
-0.003000  61.900000
-0.009800  61.800000
-0.012000  61.700000
-0.018100  61.600000
-0.017300  61.600000
-0.012000  61.500000
-0.004600  61.400000
0.006700  61.300000
0.018000  61.200000
0.025500  61.200000
0.034500  61.100000
0.040500  61.000000
0.040500  60.900000
0.036700  60.800000
0.022500  60.700000
0.007500  60.700000
-0.008300  60.600000
-0.016500  60.400000
-0.023300  60.400000
-0.030800  60.300000
-0.028500  60.200000
-0.021800  60.100000
-0.012000  60.000000
-0.009800  59.800000
-0.011300  59.800000
-0.009800  59.700000
-0.003800  59.600000
0.003700  59.400000
0.005200  59.400000
0.012000  59.300000
0.017200  59.200000
0.021000  59.100000
0.018000  58.900000
0.012000  58.900000
0.012700  58.800000
0.012000  58.700000
0.012700  58.500000
0.009000  58.400000
0.004500  58.400000
0.000000  58.200000
-0.003000  58.100000
-0.001500  58.000000
-0.005300  57.900000
-0.004600  57.800000
-0.008300  57.700000
-0.011300  57.600000
-0.014300  57.500000
-0.018100  57.300000
-0.020300  57.200000
-0.020300  57.100000
-0.020300  57.000000
-0.017300  56.900000
-0.008300  56.800000
-0.003000  56.700000
0.001500  56.600000
0.012000  56.500000
0.020200  56.300000
0.026200  56.200000
0.025500  56.100000
0.022500  56.000000
0.020200  55.900000
0.009000  55.800000
0.005200  55.700000
0.005200  55.500000
0.004500  55.400000
0.006700  55.300000
0.002200  55.200000
-0.000800  55.000000
0.003000  54.900000
0.006700  54.800000
0.009000  54.700000
0.003700  54.600000
-0.003800  54.400000
-0.012000  54.400000
-0.018100  54.200000
-0.025600  54.100000
-0.029300  54.000000
-0.030800  53.800000
-0.027800  53.700000
-0.018800  53.600000
-0.009100  53.500000
-0.000800  53.400000
0.009000  53.200000
0.019500  53.100000
0.025500  53.000000
0.030700  52.900000
0.030700  52.800000
0.027700  52.600000
0.025500  52.500000
0.019500  52.400000
0.011200  52.300000
0.001500  52.200000
-0.006800  52.000000
-0.012000  51.900000
-0.015000  51.800000
-0.016500  51.700000
-0.015000  51.600000
-0.009100  51.400000
-0.003000  51.300000
0.000700  51.200000
0.004500  51.000000
0.004500  50.900000
0.003000  50.800000
0.000700  50.600000
-0.003000  50.500000
-0.007500  50.400000
-0.004600  50.200000
-0.005300  50.100000
-0.007500  50.000000
-0.010500  49.900000
-0.012000  49.700000
-0.008300  49.600000
-0.007500  49.500000
-0.004600  49.300000
-0.000800  49.200000
0.003000  49.000000
0.010500  48.900000
0.018000  48.700000
0.013500  48.600000
0.004500  48.500000
-0.003800  48.400000
-0.009100  48.200000
-0.006800  48.100000
-0.006000  48.000000
-0.005300  47.800000
-0.007500  47.700000
-0.003000  47.600000
0.005200  47.400000
0.011200  47.300000
0.008200  47.200000
0.002200  47.000000
0.003700  46.900000
0.006000  46.800000
0.008200  46.600000
0.000000  46.500000
-0.009100  46.300000
-0.009100  46.200000
-0.007500  46.000000
0.003000  45.900000
0.011200  45.800000
0.010500  45.700000
0.006700  45.500000
0.004500  45.400000
0.012700  45.300000
0.024000  45.100000
0.027700  45.000000
0.027000  44.900000
0.014200  44.700000
0.000700  44.500000
-0.009100  44.400000
-0.016500  44.300000
-0.019500  44.100000
-0.024800  44.000000
-0.019500  43.900000
-0.007500  43.700000
0.006700  43.600000
0.021700  43.500000
0.027000  43.300000
0.027700  43.200000
0.024000  43.100000
0.017200  42.900000
0.000000  42.800000
-0.010500  42.700000
-0.010500  42.500000
-0.013500  42.400000
-0.018800  42.300000
-0.021800  42.100000
-0.018800  42.000000
-0.013500  41.800000
-0.005300  41.700000
-0.003000  41.600000
-0.004600  41.400000
-0.004600  41.300000
-0.009100  41.200000
-0.011300  41.000000
-0.011300  40.900000
-0.008300  40.800000
-0.012000  40.600000
-0.019500  40.500000
-0.025600  40.400000
-0.027000  40.300000
-0.010500  40.100000
-0.003000  40.000000
0.009000  39.900000
0.024000  39.800000
0.033700  39.600000
0.045000  39.600000
0.042700  39.400000
0.042700  39.300000
0.033000  39.200000
0.018700  39.100000
0.004500  38.900000
-0.009100  38.800000
-0.018800  38.700000
-0.019500  38.600000
-0.014300  38.400000
-0.010500  38.300000
-0.004600  38.200000
-0.000800  38.100000
0.004500  38.000000
0.006700  37.900000
0.003000  37.800000
0.006000  37.600000
0.014200  37.500000
0.012700  37.400000
-0.005300  37.300000
-0.016500  37.200000
-0.021000  37.100000
-0.027800  36.900000
-0.034600  36.900000
-0.033000  36.800000
-0.014300  36.600000
0.003000  36.500000
0.018000  36.400000
0.030700  36.300000
0.034500  36.200000
0.023200  36.100000
0.012700  35.900000
0.017200  35.900000
0.021000  35.700000
0.023200  35.600000
0.016500  35.500000
0.008200  35.400000
-0.003800  35.300000
-0.013500  35.200000
-0.015800  35.100000
-0.017300  35.000000
-0.020300  34.900000
-0.024000  34.800000
-0.021000  34.700000
-0.012800  34.600000
-0.006800  34.500000
-0.000800  34.400000
0.002200  34.200000
0.001500  34.100000
0.002200  34.100000
0.002200  33.900000
0.005200  33.800000
0.009000  33.700000
0.011200  33.700000
0.009000  33.600000
0.005200  33.500000
-0.003800  33.300000
-0.018100  33.300000
-0.026300  33.200000
-0.031500  33.100000
-0.027000  33.000000
-0.025600  32.900000
-0.016500  32.800000
0.006700  32.700000
0.019500  32.600000
0.036700  32.500000
0.033000  32.400000
0.020200  32.300000
0.009000  32.200000
-0.004600  32.100000
0.003000  32.000000
0.009000  31.900000
0.025500  31.900000
0.033000  31.700000
0.029200  31.600000
0.032200  31.500000
0.021700  31.400000
0.015000  31.300000
0.009000  31.200000
0.000700  31.100000
-0.006800  31.000000
-0.020300  30.900000
-0.030800  30.800000
-0.044300  30.700000
-0.039800  30.600000
-0.026300  30.500000
-0.018800  30.400000
-0.009800  30.200000
-0.005300  30.100000
0.002200  30.100000
0.004500  29.900000
0.004500  29.800000
0.000700  29.700000
-0.005300  29.600000
-0.004600  29.500000
-0.006800  29.400000
-0.005300  29.300000
0.000700  29.200000
0.011200  29.100000
0.021700  29.000000
0.021000  28.900000
0.021000  28.800000
0.014200  28.700000
0.008200  28.600000
-0.000800  28.500000
-0.005300  28.400000
-0.001500  28.300000
0.000000  28.200000
0.010500  28.100000
0.003000  28.000000
-0.006800  27.900000
-0.002300  27.700000
-0.001500  27.700000
0.006700  27.600000
0.011200  27.500000
0.017200  27.400000
0.021000  27.300000
0.012700  27.200000
0.010500  27.100000
-0.008300  27.000000
-0.020300  26.900000
-0.020300  26.800000
-0.025600  26.700000
-0.015000  26.600000
-0.021000  26.500000
-0.025600  26.400000
-0.020300  26.300000
-0.014300  26.200000
0.011200  26.100000
0.021700  26.000000
0.033000  25.900000
0.038200  25.800000
0.036700  25.700000
0.030700  25.600000
0.012700  25.500000
0.014200  25.400000
0.009700  25.300000
0.001500  25.200000
-0.015800  25.100000
-0.031500  25.000000
-0.024000  24.900000
-0.004600  24.700000
0.016500  24.700000
0.017200  24.600000
0.009700  24.400000
-0.006800  24.300000
-0.019500  24.300000
-0.014300  24.100000
-0.013500  24.000000
-0.023300  23.900000
-0.046500  23.800000
-0.054000  23.700000
-0.042800  23.600000
-0.020300  23.500000
0.015000  23.400000
0.042700  23.300000
0.046500  23.200000
0.036000  23.100000
0.038200  23.000000
0.040500  22.900000
0.034500  22.800000
0.026200  22.600000
0.019500  22.500000
0.018000  22.500000
0.014200  22.300000
0.008200  22.200000
-0.013500  22.100000
-0.024000  22.000000
-0.022500  21.900000
-0.023300  21.800000
-0.018100  21.700000
-0.013500  21.500000
-0.008300  21.500000
-0.009100  21.400000
-0.007500  21.300000
-0.008300  21.200000
-0.001500  21.100000
0.009000  21.000000
0.011200  20.900000
0.014200  20.800000
0.008200  20.700000
-0.002300  20.700000
-0.016500  20.600000
-0.040500  20.500000
-0.059300  20.400000
-0.053300  20.300000
-0.042800  20.200000
-0.023300  20.100000
0.004500  20.000000
0.028500  19.900000
0.050200  19.800000
0.065200  19.700000
0.063000  19.600000
0.047200  19.500000
0.033700  19.400000
0.023200  19.300000
0.009000  19.200000
-0.003800  19.100000
-0.008300  19.000000
-0.009100  18.900000
-0.012000  18.800000
-0.010500  18.700000
-0.016500  18.600000
-0.033800  18.500000
-0.049500  18.400000
-0.034600  18.300000
-0.006800  18.200000
-0.006000  18.100000
-0.009100  18.000000
-0.010500  17.900000
-0.009100  17.800000
0.005200  17.700000
0.027700  17.600000
0.048000  17.500000
0.048700  17.500000
0.035200  17.400000
0.016500  17.300000
0.000700  17.200000
-0.019500  17.100000
-0.039000  17.000000
-0.046500  16.900000
-0.034600  16.800000
-0.024000  16.800000
-0.012000  16.700000
0.018000  16.600000
0.030700  16.500000
0.033700  16.400000
0.033700  16.300000
0.028500  16.200000
0.023200  16.200000
0.009000  16.100000
0.006700  15.900000
-0.000800  15.900000
-0.014300  15.800000
-0.025600  15.700000
-0.036800  15.700000
-0.022500  15.600000
0.000700  15.500000
0.020200  15.400000
0.010500  15.300000
0.000000  15.300000
-0.003000  15.200000
-0.010500  15.100000
0.003700  15.100000
0.008200  15.000000
0.010500  14.900000
0.008200  14.800000
-0.011300  14.800000
-0.015000  14.700000
-0.006000  14.600000
-0.000800  14.500000
-0.001500  14.400000
0.009000  14.400000
0.014200  14.300000
0.005200  14.300000
-0.009100  14.200000
-0.028500  14.100000
-0.030000  14.000000
-0.032300  13.900000
-0.021000  13.900000
0.006700  13.900000
0.018700  13.800000
0.039000  13.700000
0.057000  13.600000
0.043500  13.600000
0.012700  13.500000
-0.004600  13.400000
-0.024000  13.400000
-0.033000  13.300000
-0.018800  13.200000
-0.006000  13.200000
0.011200  13.000000
0.020200  13.000000
0.046500  13.000000
0.078000  12.900000
0.081000  12.800000
0.070500  12.700000
0.024000  12.700000
-0.027800  12.600000
-0.055500  12.600000
-0.066000  12.500000
-0.058500  12.400000
-0.048000  12.300000
-0.041300  12.200000
-0.035300  12.200000
-0.027000  12.100000
-0.020300  12.100000
-0.005300  12.000000
0.001500  11.900000
0.008200  11.800000
0.020200  11.800000
0.024000  11.700000
0.033000  11.600000
0.024700  11.600000
0.020200  11.500000
0.016500  11.400000
0.006700  11.300000
0.004500  11.300000
-0.006800  11.200000
-0.003800  11.200000
-0.006000  11.100000
-0.012000  11.000000
-0.014300  10.900000
-0.013500  10.800000
-0.006800  10.800000
-0.005300  10.700000
-0.004600  10.700000
0.000700  10.600000
0.010500  10.500000
0.012000  10.400000
0.015700  10.400000
0.024000  10.300000
0.010500  10.300000
-0.006800  10.200000
-0.016500  10.100000
-0.023300  10.000000
-0.027800  10.000000
-0.009100  9.900000
0.015700  9.900000
0.007500  9.800000
-0.008300  9.700000
-0.009100  9.700000
-0.004600  9.600000
-0.001500  9.500000
-0.005300  9.500000
-0.006000  9.400000
0.005200  9.400000
0.017200  9.300000
0.012700  9.200000
0.010500  9.200000
0.012700  9.100000
0.001500  9.000000
-0.012800  9.000000
-0.006800  8.900000
0.007500  8.900000
0.010500  8.800000
0.007500  8.700000
0.006000  8.700000
0.001500  8.600000
-0.009100  8.500000
-0.003000  8.500000
0.009700  8.400000
-0.000800  8.400000
-0.020300  8.300000
-0.020300  8.200000
-0.016500  8.200000
-0.010500  8.100000
0.007500  8.100000
0.015700  8.000000
0.014200  8.000000
0.001500  7.900000
-0.008300  7.800000
0.003700  7.800000
0.005200  7.700000
-0.001500  7.700000
0.002200  7.600000
0.001500  7.600000
0.005200  7.500000
0.012000  7.500000
0.014200  7.400000
0.009000  7.400000
0.009700  7.300000
0.011200  7.200000
0.003000  7.200000
-0.000800  7.200000
-0.001500  7.100000
-0.004600  7.100000
-0.009800  7.000000
-0.018100  6.900000
-0.024000  6.900000
-0.026300  6.800000
-0.020300  6.700000
-0.027000  6.700000
-0.018100  6.700000
0.020200  6.600000
0.036000  6.600000
0.031500  6.500000
0.021700  6.500000
0.009700  6.400000
0.006700  6.300000
0.010500  6.300000
0.000700  6.300000
-0.022500  6.200000
-0.014300  6.200000
0.003000  6.100000
0.025500  6.000000
0.046500  6.000000
0.039000  5.900000
0.019500  5.900000
0.004500  5.800000
0.009700  5.800000
0.021700  5.700000
0.022500  5.700000
0.012700  5.600000
-0.006800  5.600000
-0.028500  5.600000
-0.027000  5.500000
-0.021800  5.500000
-0.031500  5.400000
-0.044300  5.400000
-0.042800  5.400000
-0.027000  5.300000
-0.012000  5.300000
-0.005300  5.300000
0.003700  5.300000
0.021700  5.200000
0.038200  5.200000
0.030700  5.100000
0.003700  5.100000
-0.003000  5.100000
-0.015800  5.000000
-0.023300  4.900000
-0.034600  4.900000
-0.047300  4.900000
-0.031500  4.900000
-0.027800  4.900000
-0.010500  4.800000
0.016500  4.800000
0.024700  4.800000
0.021700  4.700000
0.030000  4.700000
0.040500  4.600000
0.042000  4.600000
0.038200  4.600000
0.024000  4.500000
0.007500  4.500000
-0.019500  4.500000
-0.029300  4.500000
-0.052500  4.400000
-0.065300  4.400000
-0.047300  4.400000
-0.024000  4.300000
0.005200  4.300000
0.035200  4.300000
0.072700  4.300000
0.089200  4.200000
0.075000  4.200000
0.057000  4.200000
0.038200  4.100000
0.001500  4.100000
-0.027800  4.100000
-0.051100  4.100000
-0.066800  4.000000
-0.063800  4.000000
-0.059300  4.000000
-0.028500  4.000000
0.010500  4.000000
0.038200  4.000000
0.065200  3.900000
0.052500  3.900000
0.030700  3.900000
0.026200  3.800000
-0.011300  3.800000
-0.040500  3.800000
-0.045000  3.800000
-0.057800  3.800000
-0.033800  3.700000
0.020200  3.700000
0.063000  3.700000
0.081700  3.700000
0.074200  3.600000
0.052500  3.600000
0.016500  3.600000
0.005200  3.600000
-0.009800  3.600000
-0.050300  3.500000
-0.059300  3.500000
-0.050300  3.500000
-0.024800  3.500000
-0.015800  3.400000
-0.033000  3.400000
-0.030800  3.300000
-0.027800  3.300000
-0.007500  3.300000
0.015700  3.300000
0.020200  3.300000
0.023200  3.300000
0.011200  3.300000
-0.009100  3.200000
-0.010500  3.200000
-0.013500  3.200000
-0.017300  3.200000
-0.011300  3.200000
-0.017300  3.100000
-0.024800  3.100000
-0.032300  3.100000
-0.030000  3.100000
-0.015800  3.100000
0.002200  3.100000
0.031500  3.100000
0.069000  3.000000
0.090000  3.000000
0.051700  3.000000
0.000700  3.000000
-0.015800  3.000000
-0.024000  3.000000
-0.039000  2.900000
-0.030800  2.900000
0.019500  2.900000
0.050200  2.900000
0.038200  2.900000
0.007500  2.900000
-0.001500  2.900000
0.016500  2.800000
0.044200  2.800000
0.066000  2.800000
0.033700  2.800000
-0.025600  2.800000
-0.080300  2.800000
-0.072800  2.800000
-0.025600  2.700000
-0.034600  2.700000
-0.046500  2.700000
-0.035300  2.700000
0.008200  2.700000
0.050200  2.700000
0.055500  2.700000
0.050200  2.700000
0.088500  2.700000
0.142500  2.600000
0.097500  2.600000
0.024000  2.600000
-0.069100  2.600000
-0.105800  2.600000
-0.078000  2.600000
-0.057800  2.600000
0.000700  2.600000
0.021700  2.600000
0.009700  2.600000
-0.042000  2.600000
-0.063000  2.600000
-0.048800  2.500000
-0.051800  2.500000
-0.057000  2.500000
-0.071300  2.500000
-0.037500  2.500000
-0.000800  2.500000
0.011200  2.500000
-0.008300  2.500000
-0.018100  2.500000
0.003000  2.500000
0.003000  2.500000
0.034500  2.500000
0.076500  2.500000
0.078700  2.500000
0.082500  2.500000
0.072000  2.500000
0.042700  2.500000
0.028500  2.500000
0.015700  2.500000
0.010500  2.500000
-0.003800  2.400000
-0.018800  2.400000
-0.013500  2.400000
-0.013500  2.400000
-0.024800  2.400000
-0.018800  2.400000
0.018000  2.400000
0.031500  2.400000
0.032200  2.400000
0.019500  2.400000
-0.008300  2.400000
0.003000  2.400000
-0.013500  2.400000
-0.039800  2.300000
-0.044300  2.300000
-0.042800  2.300000
-0.021800  2.300000
-0.010500  2.300000
-0.010500  2.300000
-0.001500  2.300000
0.012000  2.200000
0.018000  2.200000
0.008200  2.200000
-0.000800  2.200000
-0.014300  2.200000
-0.012800  2.200000
0.016500  2.200000
0.024000  2.200000
0.030700  2.200000
0.014200  2.200000
-0.021800  2.200000
-0.040500  2.200000
-0.072800  2.200000
-0.029300  2.200000
0.039000  2.200000
0.060000  2.200000
0.057700  2.200000
0.018700  2.200000
0.001500  2.200000
-0.013500  2.200000
0.003000  2.200000
0.020200  2.200000
-0.019500  2.200000
-0.045000  2.200000
-0.078800  2.200000
-0.092300  2.200000
-0.045800  2.200000
-0.002300  2.200000
0.023200  2.200000
0.043500  2.200000
0.066000  2.200000
0.081700  2.200000
0.054000  2.200000
0.000000  2.200000
-0.024000  2.200000
0.006700  2.200000
0.047200  2.200000
0.063700  2.200000
0.078000  2.200000
0.068200  2.200000
0.039000  2.200000
0.014200  2.200000
-0.019500  2.200000
-0.044300  2.200000
-0.053300  2.200000
-0.072100  2.200000
-0.068300  2.200000
-0.034600  2.200000
-0.012800  2.200000
0.008200  2.200000
0.007500  2.200000
-0.021800  2.200000
-0.019500  2.200000
-0.006800  2.200000
-0.024000  2.200000
-0.041300  2.200000
-0.039800  2.200000
-0.039000  2.200000
-0.027800  2.200000
-0.010500  2.200000
-0.012000  2.200000
-0.014300  2.200000
-0.006800  2.200000
0.025500  2.200000
0.041200  2.200000
0.030700  2.200000
0.042700  2.200000
0.038200  2.200000
0.021700  2.200000
0.018700  2.200000
0.006700  2.200000
0.003000  2.200000
-0.018800  2.200000
-0.037500  2.200000
-0.024000  2.200000
-0.021000  2.200000
0.004500  2.200000
0.042700  2.200000
0.103500  2.200000
0.133500  2.200000
0.075000  2.200000
0.042000  2.200000
0.001500  2.200000
-0.045000  2.200000
-0.069100  2.200000
-0.076500  2.200000
-0.016500  2.200000
0.031500  2.200000
0.031500  2.200000
0.012000  2.200000
-0.034600  2.200000
-0.068300  2.200000
-0.071300  2.200000
-0.075000  2.200000
-0.076500  2.200000
-0.049500  2.200000
-0.009100  2.200000
0.026200  2.200000
0.048700  2.200000
0.042700  2.200000
0.019500  2.200000
0.011200  2.200000
0.012700  2.200000
0.014200  2.200000
0.021700  2.200000
0.025500  2.200000
0.023200  2.200000
0.006700  2.200000
0.018000  2.200000
0.069000  2.200000
0.082500  2.200000
0.059200  2.200000
0.006700  2.200000
-0.059300  2.200000
-0.062300  2.200000
-0.045800  2.300000
-0.057000  2.300000
-0.042000  2.300000
-0.023300  2.300000
-0.012800  2.300000
0.009700  2.300000
0.000700  2.300000
-0.013500  2.300000
-0.010500  2.300000
-0.006800  2.300000
0.011200  2.300000
0.033000  2.300000
0.041200  2.300000
0.045000  2.300000
0.037500  2.300000
0.021700  2.400000
0.009700  2.400000
-0.007500  2.400000
-0.020300  2.400000
-0.031500  2.400000
-0.034600  2.400000
-0.031500  2.400000
-0.048000  2.400000
-0.055500  2.400000
-0.039800  2.400000
-0.015000  2.400000
0.006700  2.400000
0.015700  2.400000
0.049500  2.400000
0.067500  2.400000
0.055500  2.500000
0.052500  2.500000
0.034500  2.500000
0.038200  2.500000
0.039000  2.500000
0.033700  2.500000
0.035200  2.500000
0.012700  2.500000
-0.012000  2.500000
-0.039000  2.500000
-0.044300  2.500000
-0.045800  2.500000
-0.033800  2.500000
0.004500  2.500000
0.000700  2.500000
-0.024000  2.500000
-0.042800  2.500000
-0.050300  2.500000
-0.033000  2.500000
-0.006800  2.500000
0.015700  2.600000
0.023200  2.600000
0.019500  2.600000
0.014200  2.600000
0.012000  2.600000
0.003700  2.600000
-0.008300  2.600000
-0.010500  2.600000
-0.012800  2.600000
-0.015800  2.600000
-0.012000  2.600000
-0.000800  2.600000
0.009000  2.600000
0.014200  2.600000
0.015700  2.600000
0.000700  2.600000
-0.004600  2.600000
0.010500  2.600000
0.016500  2.600000
-0.000800  2.600000
-0.024000  2.600000
-0.027800  2.600000
-0.016500  2.600000
0.004500  2.600000
0.019500  2.600000
0.012000  2.700000
0.021700  2.700000
0.037500  2.700000
0.030000  2.700000
0.022500  2.700000
0.031500  2.700000
0.042700  2.700000
0.048700  2.700000
0.024000  2.700000
-0.015800  2.700000
-0.034600  2.700000
-0.063000  2.700000
-0.081000  2.800000
-0.078800  2.800000
-0.057800  2.800000
-0.015800  2.800000
0.003000  2.800000
0.012700  2.800000
0.014200  2.800000
0.016500  2.800000
0.012000  2.900000
-0.002300  2.900000
0.000700  2.900000
0.007500  2.900000
0.018000  2.900000
0.019500  2.900000
0.005200  2.900000
-0.001500  2.900000
0.007500  2.900000
0.012000  3.000000
0.011200  3.000000
0.008200  3.000000
0.010500  3.000000
0.025500  3.000000
0.015000  3.000000
0.005200  3.000000
-0.000800  3.000000
0.001500  3.000000
0.023200  3.000000
0.025500  3.000000
0.016500  3.000000
-0.000800  3.000000
-0.012800  3.000000
-0.012800  3.000000
-0.025600  3.000000
-0.027000  3.100000
-0.029300  3.100000
-0.023300  3.100000
-0.005300  3.100000
-0.008300  3.100000
-0.009800  3.100000
-0.003000  3.100000
0.009000  3.100000
0.022500  3.100000
0.029200  3.100000
0.025500  3.100000
0.016500  3.100000
0.011200  3.100000
-0.003000  3.100000
-0.012800  3.100000
-0.009100  3.200000
-0.010500  3.200000
-0.010500  3.200000
-0.010500  3.200000
-0.012000  3.200000
-0.009800  3.200000
-0.009800  3.200000
-0.004600  3.200000
-0.004600  3.200000
-0.006800  3.300000
-0.006800  3.300000
-0.003000  3.300000
-0.002300  3.300000
-0.007500  3.300000
0.003000  3.300000
0.015000  3.400000
0.016500  3.400000
0.012700  3.400000
0.011200  3.400000
0.012700  3.400000
0.004500  3.400000
0.006700  3.400000
0.010500  3.500000
0.012700  3.500000
0.021700  3.500000
0.016500  3.500000
-0.000800  3.500000
-0.012800  3.500000
-0.017300  3.500000
-0.018100  3.600000
-0.010500  3.600000
-0.003000  3.600000
-0.003800  3.600000
0.001500  3.600000
0.014200  3.600000
0.017200  3.600000
0.003000  3.600000
-0.015800  3.600000
-0.020300  3.700000
-0.018800  3.700000
-0.025600  3.700000
-0.021800  3.700000
-0.006800  3.700000
0.007500  3.800000
0.019500  3.800000
0.021700  3.800000
0.016500  3.800000
0.010500  3.800000
0.001500  3.800000
0.003000  3.900000
0.003700  3.900000
0.000700  3.900000
0.000700  3.900000
-0.001500  4.000000
-0.001500  4.000000
-0.005300  4.000000
-0.009100  4.000000
-0.012000  4.100000
-0.015000  4.100000
-0.018100  4.100000
-0.013500  4.200000
-0.014300  4.200000
-0.012800  4.200000
0.003700  4.200000
0.012700  4.300000
0.029200  4.300000
0.042700  4.300000
0.038200  4.400000
0.030700  4.400000
0.019500  4.400000
0.013500  4.500000
0.012000  4.500000
0.010500  4.500000
0.001500  4.500000
-0.007500  4.500000
-0.011300  4.500000
-0.023300  4.500000
-0.022500  4.500000
-0.012000  4.500000
-0.004600  4.600000
0.002200  4.600000
0.000700  4.600000
-0.003800  4.600000
-0.006000  4.600000
-0.006800  4.600000
-0.006000  4.700000
-0.002300  4.700000
0.000700  4.700000
-0.001500  4.700000
-0.000800  4.700000
0.001500  4.700000
0.001500  4.700000
-0.003000  4.800000
-0.008300  4.800000
-0.012800  4.800000
-0.020300  4.800000
-0.025600  4.800000
-0.031500  4.800000
-0.030000  4.800000
-0.006800  4.900000
0.014200  4.900000
0.028500  4.900000
0.045700  4.900000
0.048000  4.900000
0.037500  4.900000
0.023200  4.900000
0.008200  4.900000
-0.005300  4.900000
-0.006000  4.900000
-0.000800  5.000000
0.007500  5.000000
0.020200  5.000000
0.009000  5.000000
-0.002300  5.000000
-0.006800  5.000000
-0.014300  5.000000
-0.012800  5.100000
-0.018800  5.100000
-0.013500  5.100000
-0.005300  5.100000
-0.001500  5.100000
0.001500  5.100000
0.001500  5.100000
0.023200  5.100000
0.039000  5.100000
0.025500  5.200000
0.009700  5.200000
-0.004600  5.200000
-0.012800  5.200000
-0.010500  5.200000
-0.016500  5.200000
-0.020300  5.300000
-0.018800  5.300000
-0.016500  5.300000
-0.010500  5.300000
-0.006800  5.400000
-0.002300  5.400000
0.003700  5.500000
0.004500  5.500000
-0.003800  5.600000
-0.012000  5.600000
-0.015800  5.600000
-0.012000  5.700000
-0.006000  5.700000
-0.004600  5.800000
0.009700  5.800000
0.024000  5.800000
0.027000  5.800000
0.019500  5.900000
0.000700  5.900000
-0.016500  6.000000
-0.027000  6.000000
-0.026300  6.100000
-0.016500  6.100000
-0.002300  6.100000
0.009000  6.200000
0.020200  6.200000
0.032200  6.300000
0.044200  6.300000
0.046500  6.300000
0.024000  6.300000
0.013500  6.400000
0.006700  6.400000
0.000000  6.400000
-0.001500  6.500000
-0.005300  6.500000
-0.000800  6.600000
-0.006800  6.600000
-0.009800  6.600000
-0.009800  6.700000
-0.012800  6.700000
-0.018100  6.700000
-0.038300  6.700000
-0.049500  6.800000
-0.037500  6.800000
-0.006800  6.800000
0.018700  6.900000
0.031500  6.900000
0.042000  6.900000
0.038200  6.900000
0.033700  7.000000
0.024000  7.000000
0.007500  7.000000
0.000000  7.100000
-0.009100  7.100000
-0.006800  7.100000
-0.003000  7.200000
-0.004600  7.200000
-0.003800  7.200000
-0.007500  7.200000
-0.005300  7.200000
-0.005300  7.200000
-0.005300  7.300000
0.003000  7.300000
0.005200  7.300000
-0.003000  7.300000
-0.010500  7.400000
-0.006800  7.400000
-0.007500  7.400000
-0.008300  7.400000
-0.006800  7.500000
-0.008300  7.500000
-0.001500  7.500000
0.001500  7.500000
0.000700  7.500000
-0.003000  7.600000
-0.005300  7.600000
-0.006000  7.600000
-0.003000  7.600000
0.002200  7.600000
0.006000  7.600000
0.010500  7.700000
0.012700  7.700000
0.016500  7.700000
0.011200  7.800000
0.005200  7.800000
0.000000  7.800000
-0.003000  7.900000
0.000700  7.900000
-0.000800  7.900000
-0.000800  8.000000
-0.009100  8.000000
-0.025600  8.000000
-0.022500  8.000000
-0.005300  8.100000
0.008200  8.100000
0.010500  8.100000
0.012700  8.100000
0.021700  8.200000
0.025500  8.200000
0.025500  8.200000
0.006000  8.300000
-0.009100  8.400000
-0.008300  8.400000
-0.010500  8.500000
-0.003000  8.500000
-0.003000  8.600000
-0.006000  8.700000
-0.008300  8.700000
-0.016500  8.800000
-0.015000  8.900000
-0.022500  8.900000
-0.023300  9.000000
-0.015000  9.000000
-0.009100  9.100000
0.012000  9.200000
0.030700  9.200000
0.031500  9.300000
0.016500  9.400000
0.014200  9.400000
0.012700  9.500000
0.006700  9.500000
0.009700  9.600000
0.010500  9.700000
0.012000  9.700000
0.005200  9.800000
0.001500  9.900000
0.002200  9.900000
-0.000800  9.900000
-0.003000  10.000000
-0.008300  10.100000
-0.009100  10.100000
-0.004600  10.200000
0.001500  10.200000
0.001500  10.300000
-0.003000  10.300000
-0.005300  10.400000
-0.005300  10.400000
-0.003000  10.500000
0.000000  10.600000
0.000700  10.600000
-0.003000  10.700000
-0.001500  10.700000
-0.000800  10.700000
-0.009100  10.800000
-0.012000  10.800000
-0.012800  10.900000
-0.015000  10.900000
-0.014300  11.000000
-0.008300  11.000000
-0.002300  11.100000
0.006700  11.100000
0.028500  11.100000
0.042700  11.200000
0.037500  11.200000
0.031500  11.200000
0.014200  11.300000
-0.003000  11.300000
-0.008300  11.400000
-0.016500  11.400000
-0.015000  11.500000
-0.010500  11.500000
-0.005300  11.600000
-0.003000  11.700000
-0.006000  11.700000
-0.003000  11.700000
-0.001500  11.800000
0.000000  11.800000
0.000700  11.900000
0.000700  12.000000
0.003000  12.000000
0.000700  12.100000
-0.000800  12.100000
-0.005300  12.200000
-0.013500  12.200000
-0.014300  12.300000
-0.015800  12.300000
-0.014300  12.400000
-0.015000  12.500000
-0.022500  12.500000
-0.019500  12.600000
-0.013500  12.600000
-0.003800  12.700000
0.018700  12.800000
0.042000  12.800000
0.051000  12.900000
0.045000  13.000000
0.038200  13.000000
0.020200  13.100000
0.004500  13.200000
-0.000800  13.300000
-0.002300  13.300000
-0.004600  13.400000
-0.027000  13.500000
-0.030000  13.500000
-0.018800  13.600000
-0.006800  13.700000
0.018700  13.700000
0.025500  13.800000
0.021700  13.900000
0.018700  13.900000
0.024000  14.000000
0.020200  14.100000
0.006000  14.200000
-0.008300  14.300000
-0.018800  14.400000
-0.021000  14.400000
-0.024800  14.500000
-0.020300  14.600000
-0.015800  14.700000
-0.012800  14.800000
-0.008300  14.800000
-0.004600  14.900000
-0.006000  15.000000
-0.015000  15.100000
-0.009100  15.200000
0.003700  15.300000
0.008200  15.300000
0.006000  15.400000
0.005200  15.500000
0.002200  15.600000
0.002200  15.700000
0.008200  15.700000
0.004500  15.800000
-0.000800  15.900000
-0.003800  16.000000
-0.001500  16.100000
0.003000  16.200000
0.001500  16.200000
-0.000800  16.300000
-0.000800  16.400000
0.001500  16.400000
-0.000800  16.500000
0.000700  16.600000
0.004500  16.600000
0.003000  16.700000
0.003000  16.800000
0.001500  16.900000
0.003000  17.000000
0.002200  17.000000
-0.001500  17.100000
-0.003000  17.100000
-0.001500  17.200000
0.000700  17.300000
-0.000800  17.300000
0.000000  17.400000
0.000700  17.500000
0.001500  17.500000
0.004500  17.500000
0.000000  17.600000
-0.002300  17.700000
-0.001500  17.700000
-0.002300  17.800000
-0.004600  17.900000
-0.004600  17.900000
-0.001500  18.000000
0.000000  18.000000
0.002200  18.100000
0.001500  18.100000
0.003000  18.200000
0.003700  18.300000
0.005200  18.400000
0.009000  18.400000
0.004500  18.400000
0.003700  18.500000
0.004500  18.600000
0.001500  18.700000
0.003700  18.800000
0.003700  18.800000
0.001500  18.900000
-0.004600  18.900000
-0.012800  19.000000
-0.015000  19.100000
-0.016500  19.100000
-0.017300  19.200000
-0.018100  19.300000
-0.021800  19.300000
-0.015800  19.400000
-0.005300  19.500000
0.009000  19.500000
0.028500  19.600000
0.042000  19.700000
0.047200  19.800000
0.042000  19.900000
0.039000  20.000000
0.031500  20.100000
0.020200  20.200000
0.012000  20.200000
-0.004600  20.300000
-0.009800  20.400000
-0.015000  20.500000
-0.012800  20.600000
-0.010500  20.700000
-0.011300  20.700000
-0.008300  20.800000
-0.008300  20.900000
-0.009100  21.000000
-0.012000  21.100000
-0.009100  21.200000
-0.004600  21.300000
-0.000800  21.400000
-0.000800  21.500000
-0.001500  21.600000
-0.001500  21.700000
-0.006800  21.900000
-0.013500  22.000000
-0.020300  22.100000
-0.012000  22.200000
-0.008300  22.400000
-0.003000  22.500000
0.006700  22.600000
0.012000  22.700000
0.018000  22.800000
0.016500  22.900000
0.019500  23.100000
0.012700  23.200000
0.002200  23.300000
-0.003800  23.400000
-0.009800  23.600000
-0.008300  23.700000
-0.008300  23.800000
-0.003800  23.900000
-0.001500  24.100000
0.000000  24.200000
0.002200  24.300000
0.003000  24.500000
0.000700  24.600000
0.000700  24.700000
0.005200  24.900000
0.005200  25.000000
0.006700  25.200000
0.006700  25.300000
0.000700  25.500000
-0.001500  25.600000
0.001500  25.700000
0.003000  25.900000
0.002200  26.000000
0.000000  26.100000
-0.003000  26.300000
0.001500  26.400000
0.001500  26.500000
-0.000800  26.600000
-0.001500  26.700000
-0.002300  26.800000
-0.000800  26.900000
-0.002300  27.000000
-0.000800  27.100000
0.000700  27.200000
-0.001500  27.300000
-0.003000  27.400000
-0.004600  27.500000
-0.005300  27.600000
-0.005300  27.700000
-0.001500  27.800000
0.001500  27.900000
0.001500  28.000000
0.005200  28.100000
0.005200  28.200000
0.001500  28.300000
-0.000800  28.300000
0.001500  28.400000
0.001500  28.500000
0.000700  28.600000
0.003700  28.700000
0.003000  28.800000
0.001500  28.900000
-0.000800  28.900000
0.000700  29.000000
0.001500  29.100000
-0.003000  29.200000
-0.006000  29.300000
-0.006800  29.400000
-0.007500  29.500000
-0.006800  29.600000
-0.003800  29.700000
0.001500  29.700000
0.012700  29.800000
0.017200  29.900000
0.012700  30.000000
0.008200  30.100000
0.001500  30.100000
-0.003000  30.300000
-0.011300  30.400000
-0.020300  30.500000
-0.029300  30.600000
-0.033000  30.700000
-0.024000  30.800000
-0.010500  31.000000
0.006700  31.000000
0.023200  31.100000
0.033000  31.300000
0.037500  31.400000
0.036700  31.500000
0.027700  31.600000
0.019500  31.700000
0.021000  31.900000
0.020200  31.900000
0.011200  32.100000
0.000000  32.200000
-0.005300  32.300000
-0.009100  32.400000
-0.010500  32.500000
-0.012800  32.700000
-0.013500  32.800000
-0.012800  32.900000
-0.014300  33.100000
-0.014300  33.200000
-0.016500  33.300000
-0.020300  33.400000
-0.025600  33.600000
-0.023300  33.700000
-0.016500  33.800000
-0.012800  34.000000
-0.001500  34.100000
0.006000  34.200000
0.012000  34.400000
0.016500  34.500000
0.018000  34.600000
0.015700  34.700000
0.014200  34.900000
0.014200  35.000000
0.009000  35.200000
0.005200  35.300000
0.001500  35.500000
-0.003000  35.600000
-0.003000  35.800000
-0.006800  36.000000
-0.003000  36.100000
-0.001500  36.300000
0.000700  36.400000
0.003000  36.600000
0.001500  36.800000
0.006700  36.900000
0.006700  37.000000
0.004500  37.200000
0.000700  37.400000
-0.001500  37.500000
-0.004600  37.700000
-0.004600  37.800000
-0.003800  38.000000
-0.006800  38.200000
-0.006800  38.200000
-0.003800  38.400000
0.002200  38.500000
0.001500  38.600000
-0.001500  38.700000
0.002200  38.800000
0.003000  38.900000
0.003000  39.000000
0.005200  39.100000
0.003700  39.200000
0.001500  39.300000
0.001500  39.400000
0.001500  39.500000
0.001500  39.600000
0.001500  39.700000
0.000700  39.800000
0.001500  39.900000
0.001500  40.000000
0.003000  40.100000
0.003000  40.200000
0.000700  40.300000
0.000000  40.400000
-0.001500  40.400000
-0.004600  40.500000
-0.004600  40.600000
-0.001500  40.600000
-0.001500  40.700000
-0.002300  40.800000
-0.001500  40.800000
-0.000800  40.900000
0.001500  41.000000
0.000700  41.000000
0.003000  41.100000
0.003700  41.200000
0.001500  41.300000
0.006000  41.300000
0.006700  41.400000
-0.000800  41.400000
-0.006800  41.500000
-0.006800  41.600000
-0.006000  41.700000
-0.006000  41.800000
-0.007500  41.800000
-0.009100  42.000000
-0.003800  42.100000
0.001500  42.200000
0.005200  42.300000
0.008200  42.300000
0.010500  42.400000
0.014200  42.600000
0.015700  42.700000
0.012700  42.700000
0.006700  42.800000
0.007500  42.900000
0.012000  43.000000
0.013500  43.100000
0.012700  43.200000
0.004500  43.300000
-0.003000  43.400000
-0.008300  43.500000
-0.008300  43.600000
-0.008300  43.700000
-0.009100  43.900000
-0.009100  44.000000
-0.011300  44.100000
-0.008300  44.200000
-0.006800  44.300000
-0.006800  44.400000
-0.006800  44.500000
-0.005300  44.700000
-0.003000  44.800000
-0.003000  44.900000
-0.003000  45.000000
-0.003800  45.100000
-0.002300  45.200000
-0.003000  45.400000
-0.001500  45.400000
-0.001500  45.600000
-0.000800  45.700000
0.002200  45.800000
0.001500  45.900000
0.003000  46.000000
0.006000  46.200000
0.006000  46.300000
0.005200  46.400000
0.006000  46.500000
0.006000  46.600000
0.004500  46.700000
0.000700  46.800000
-0.002300  47.000000
0.000700  47.100000
0.002200  47.200000
0.006700  47.300000
0.006000  47.400000
0.004500  47.500000
0.003700  47.600000
-0.000800  47.700000
0.000000  47.900000
-0.001500  48.000000
0.002200  48.100000
0.004500  48.200000
0.000700  48.300000
-0.001500  48.400000
0.000700  48.500000
0.000000  48.600000
0.001500  48.600000
0.004500  48.700000
0.003700  48.800000
0.003700  48.900000
0.001500  49.000000
-0.000800  49.100000
-0.000800  49.200000
-0.002300  49.300000
-0.003000  49.400000
-0.003000  49.500000
-0.003000  49.600000
0.000700  49.700000
0.003000  49.800000
0.003000  49.900000
0.001500  49.900000
0.000000  50.000000
0.000700  50.100000
0.000700  50.200000
-0.001500  50.300000
-0.000800  50.400000
0.000700  50.400000
0.002200  50.500000
0.000000  50.600000
-0.003000  50.700000
-0.006800  50.800000
-0.010500  50.900000
-0.006000  51.000000
-0.000800  51.100000
0.000700  51.200000
-0.004600  51.300000
-0.005300  51.300000
0.000700  51.400000
-0.000800  51.500000
-0.004600  51.600000
-0.002300  51.700000
0.008200  51.700000
0.016500  51.900000
0.021700  52.000000
0.021700  52.100000
0.012000  52.200000
0.006700  52.300000
0.003000  52.400000
0.001500  52.500000
0.003700  52.600000
0.002200  52.700000
0.004500  52.800000
0.004500  52.900000
0.004500  53.100000
0.002200  53.100000
-0.003800  53.200000
-0.005300  53.400000
-0.009100  53.500000
-0.007500  53.500000
-0.006800  53.700000
-0.008300  53.800000
-0.006000  53.900000
-0.009100  54.000000
-0.008300  54.100000
-0.005300  54.200000
-0.005300  54.300000
-0.004600  54.400000
-0.003800  54.500000
-0.001500  54.700000
-0.000800  54.800000
0.001500  54.900000
0.003000  55.000000
0.003000  55.100000
0.003700  55.200000
0.003000  55.300000
0.002200  55.400000
-0.001500  55.500000
-0.002300  55.700000
-0.000800  55.800000
0.003000  55.900000
0.004500  56.000000
0.001500  56.100000
0.003000  56.200000
0.001500  56.300000
-0.000800  56.400000
0.000000  56.500000
0.000700  56.600000
0.000700  56.700000
-0.002300  56.800000
-0.003000  56.900000
-0.005300  57.000000
-0.007500  57.100000
-0.005300  57.200000
-0.003000  57.300000
-0.001500  57.400000
0.001500  57.500000
0.004500  57.600000
0.006700  57.700000
0.004500  57.800000
0.004500  57.900000
0.008200  58.000000
0.009000  58.100000
0.009000  58.200000
0.007500  58.200000
0.007500  58.300000
0.004500  58.400000
0.000000  58.500000
-0.001500  58.600000
-0.001500  58.600000
0.000700  58.700000
0.000700  58.800000
0.000000  58.900000
0.001500  59.000000
0.001500  59.000000
-0.003000  59.100000
-0.004600  59.200000
-0.003000  59.300000
-0.004600  59.400000
-0.003800  59.400000
-0.002300  59.500000
0.000000  59.600000
0.000700  59.700000
-0.000800  59.800000
-0.001500  59.800000
-0.001500  59.900000
-0.000800  60.000000
-0.003000  60.000000
-0.001500  60.100000
-0.001500  60.200000
-0.003800  60.300000
-0.000800  60.300000
0.004500  60.400000
-0.000800  60.500000
-0.002300  60.500000
-0.000800  60.600000
-0.003800  60.700000
-0.003000  60.700000
0.001500  60.800000
0.003000  60.900000
0.004500  60.900000
0.004500  61.000000
0.005200  61.100000
0.007500  61.200000
0.005200  61.200000
0.001500  61.200000
0.000700  61.300000
0.000700  61.400000
0.000700  61.400000
0.002200  61.500000
0.003000  61.600000
0.001500  61.600000
0.001500  61.700000
0.000700  61.700000
-0.000800  61.800000
0.000700  61.900000
0.000700  61.900000
0.000700  62.000000
0.000000  62.100000
-0.002300  62.100000
-0.000800  62.200000
0.000700  62.200000
0.000700  62.300000
0.002200  62.300000
-0.000800  62.400000
-0.001500  62.500000
0.000700  62.500000
0.000700  62.500000
0.000700  62.600000
-0.001500  62.600000
0.000700  62.700000
0.002200  62.800000
0.003700  62.800000
0.006700  62.900000
0.003700  62.900000
0.004500  63.000000
0.003700  63.000000
0.002200  63.000000
0.000700  63.100000
-0.001500  63.200000
0.001500  63.200000
0.000700  63.300000
0.000700  63.300000
0.000700  63.400000
0.000700  63.400000
-0.000800  63.400000
-0.005300  63.500000
-0.006800  63.500000
-0.004600  63.600000
-0.001500  63.600000
-0.004600  63.700000
-0.006000  63.800000
-0.003000  63.800000
-0.004600  63.900000
-0.001500  63.900000
-0.001500  63.900000
0.000000  64.000000
0.005200  64.000000
0.005200  64.100000
0.006000  64.100000
0.003700  64.200000
0.000700  64.200000
-0.000800  64.300000
-0.003800  64.300000
-0.003800  64.300000
-0.004600  64.400000
-0.004600  64.400000
0.000700  64.500000
0.002200  64.500000
0.002200  64.600000
0.001500  64.600000
0.003000  64.700000
0.001500  64.700000
0.001500  64.700000
-0.000800  64.800000
-0.000800  64.800000
-0.000800  64.800000
0.000700  64.900000
0.007500  64.900000
0.005200  65.000000
0.003000  65.000000
0.001500  65.100000
-0.000800  65.100000
-0.003000  65.100000
-0.003000  65.200000
0.001500  65.200000
0.000700  65.200000
0.002200  65.200000
0.001500  65.300000
-0.000800  65.300000
0.000000  65.300000
0.000000  65.400000
0.000000  65.400000
0.002200  65.400000
0.003000  65.400000
0.003700  65.500000
0.004500  65.500000
0.000700  65.500000
0.003000  65.600000
0.001500  65.600000
0.000700  65.600000
0.000700  65.700000
0.000700  65.700000
0.000700  65.700000
-0.002300  65.700000
-0.000800  65.700000
-0.001500  65.700000
-0.003000  65.800000
-0.000800  65.800000
-0.001500  65.800000
-0.003000  65.800000
-0.001500  65.900000
-0.000800  65.900000
0.000700  65.900000
0.000700  65.900000
0.000700  65.900000
0.001500  66.000000
0.001500  66.000000
0.000700  66.000000
-0.001500  66.000000
-0.001500  66.100000
-0.001500  66.100000
-0.001500  66.100000
0.000700  66.100000
0.003000  66.100000
0.003700  66.100000
0.001500  66.100000
0.004500  66.100000
0.002200  66.100000
-0.000800  66.100000
0.000700  66.100000
-0.003000  66.100000
-0.000800  66.100000
-0.000800  66.100000
-0.000800  66.200000
-0.000800  66.200000
-0.001500  66.200000
-0.001500  66.200000
-0.002300  66.200000
-0.000800  66.200000
-0.001500  66.200000
-0.002300  66.200000
-0.001500  66.200000
-0.000800  66.200000
0.005200  66.200000
0.006700  66.200000
0.004500  66.300000
0.004500  66.300000
0.001500  66.300000
0.001500  66.300000
0.003000  66.300000
0.001500  66.300000
0.001500  66.300000
0.001500  66.300000
0.001500  66.300000
0.003000  66.300000
0.001500  66.300000
-0.001500  66.300000
-0.003000  66.300000
-0.005300  66.300000
-0.003000  66.300000
-0.000800  66.300000
-0.002300  66.300000
-0.003000  66.300000
-0.003000  66.300000
-0.000800  66.300000
-0.000800  66.300000
0.000000  66.300000
0.003000  66.300000
0.001500  66.300000
-0.000800  66.300000
-0.003000  66.300000
-0.002300  66.300000
-0.001500  66.300000
0.000000  66.300000
0.001500  66.300000
0.003700  66.300000
0.004500  66.300000
0.003000  66.300000
0.004500  66.300000
0.004500  66.300000
0.003700  66.300000
0.000700  66.300000
-0.003000  66.300000
-0.003000  66.300000
-0.003000  66.300000
-0.002300  66.300000
-0.000800  66.300000
0.003000  66.300000
0.005200  66.200000
0.005200  66.200000
0.006000  66.200000
0.004500  66.200000
0.003000  66.200000
0.003700  66.100000
0.003700  66.100000
0.002200  66.100000
0.001500  66.100000
0.003000  66.100000
0.001500  66.100000
0.003000  66.100000
0.001500  66.000000
-0.000800  66.000000
0.000700  66.000000
-0.002300  66.000000
-0.003800  66.000000
-0.003000  66.000000
-0.003800  66.000000
-0.003000  66.000000
-0.003000  66.000000
-0.005300  65.900000
-0.005300  65.900000
-0.003800  65.900000
-0.003800  65.900000
-0.000800  65.900000
0.002200  65.900000
0.000700  65.800000
0.000700  65.800000
-0.001500  65.800000
0.000700  65.800000
0.003700  65.800000
0.002200  65.700000
0.005200  65.700000
0.003700  65.700000
0.005200  65.700000
0.007500  65.700000
0.002200  65.700000
0.001500  65.700000
0.001500  65.600000
0.000700  65.600000
0.000700  65.600000
-0.003000  65.600000
-0.001500  65.500000
-0.000800  65.500000
0.000700  65.500000
0.001500  65.500000
-0.000800  65.400000
0.001500  65.400000
-0.000800  65.400000
0.000000  65.400000
0.002200  65.400000
0.002200  65.300000
0.002200  65.300000
0.002200  65.300000
0.003000  65.200000
-0.000800  65.200000
-0.000800  65.200000
-0.001500  65.200000
-0.001500  65.200000
-0.001500  65.200000
-0.003800  65.100000
-0.003000  65.100000
-0.003800  65.100000
-0.003800  65.000000
-0.000800  65.000000
-0.000800  65.000000
0.000000  65.000000
0.001500  64.900000
0.001500  64.900000
-0.003000  64.900000
-0.000800  64.900000
0.000000  64.800000
-0.001500  64.800000
-0.001500  64.800000
-0.002300  64.800000
0.000700  64.800000
0.004500  64.700000
0.004500  64.700000
0.004500  64.700000
0.004500  64.700000
0.003700  64.700000
0.001500  64.600000
0.002200  64.600000
0.002200  64.600000
0.000700  64.600000
-0.000800  64.500000
-0.001500  64.500000
-0.000800  64.500000
-0.000800  64.400000
0.003000  64.400000
0.000700  64.400000
-0.001500  64.300000
-0.000800  64.300000
-0.001500  64.300000
-0.000800  64.300000
0.001500  64.300000
-0.000800  64.300000
-0.000800  64.300000
0.000000  64.300000
-0.003000  64.200000
-0.001500  64.200000
0.000700  64.200000
0.001500  64.200000
0.004500  64.200000
0.003000  64.100000
0.003000  64.100000
0.004500  64.100000
0.002200  64.100000
0.001500  64.000000
0.001500  64.000000
0.000700  64.000000
-0.000800  63.900000
-0.000800  63.900000
0.000000  63.900000
0.001500  63.900000
0.002200  63.900000
0.002200  63.900000
-0.000800  63.800000
-0.001500  63.800000
0.000700  63.800000
0.003000  63.800000
0.005200  63.700000
0.005200  63.700000
0.003000  63.700000
0.003000  63.600000
0.000700  63.600000
-0.001500  63.600000
-0.003000  63.500000
-0.004600  63.500000
-0.003800  63.500000
-0.004600  63.500000
-0.003800  63.400000
-0.001500  63.400000
0.000000  63.400000
0.001500  63.400000
-0.000800  63.400000
-0.003000  63.300000
-0.001500  63.300000
-0.000800  63.300000
0.000700  63.300000
0.001500  63.300000
0.001500  63.200000
0.000700  63.200000
-0.000800  63.200000
0.000700  63.200000
0.003000  63.100000
0.004500  63.100000
0.003700  63.100000
0.003700  63.000000
0.003000  63.000000
0.002200  63.000000
0.000700  63.000000
-0.000800  63.000000
-0.001500  63.000000
-0.000800  63.000000
-0.000800  63.000000
-0.001500  63.000000
-0.000800  62.900000
-0.002300  62.900000
-0.002300  62.900000
0.003000  62.900000
0.001500  62.900000
0.001500  62.900000
0.001500  62.900000
0.001500  62.900000
0.001500  62.900000
0.002200  62.800000
0.002200  62.800000
-0.000800  62.800000
-0.000800  62.800000
-0.000800  62.800000
0.000000  62.700000
0.001500  62.700000
0.000700  62.700000
-0.001500  62.700000
-0.001500  62.800000
0.001500  62.800000
0.001500  62.800000
0.000700  62.800000
-0.000800  62.800000
-0.001500  62.800000
-0.000800  62.800000
0.000700  62.800000
0.003000  62.800000
0.003000  62.800000
0.001500  62.800000
-0.000800  62.800000
-0.003000  62.800000
-0.002300  62.900000
-0.003000  62.900000
-0.003000  62.900000
-0.000800  62.900000
0.000700  62.900000
0.000700  62.900000
0.001500  62.900000
0.000700  62.900000
-0.000800  62.900000
0.000700  62.900000
0.001500  62.900000
0.000000  63.000000
0.000000  63.000000
0.000700  63.000000
0.001500  63.000000
0.000000  63.000000
0.000000  63.000000
0.003000  63.000000
0.003000  63.000000
0.003000  63.000000
-0.000800  63.000000
-0.003800  63.000000
-0.001500  63.000000
-0.000800  63.000000
0.000000  63.000000
-0.002300  63.000000
0.001500  63.000000
0.000700  63.000000
0.000700  63.100000
0.002200  63.100000
0.001500  63.100000
0.003000  63.100000
0.003700  63.100000
0.001500  63.100000
0.000700  63.100000
-0.000800  63.100000
-0.003000  63.100000
-0.003000  63.100000
-0.003000  63.100000
-0.002300  63.100000
-0.000800  63.100000
0.001500  63.100000
0.001500  63.100000
0.001500  63.100000
0.001500  63.100000
-0.000800  63.100000
0.000700  63.100000
0.000700  63.100000
0.000700  63.100000
0.000700  63.100000
0.000000  63.100000
0.001500  63.100000
0.001500  63.100000
0.000700  63.100000
0.000700  63.100000
0.002200  63.100000
0.000700  63.100000
-0.000800  63.100000
0.000000  63.100000
0.000700  63.100000
0.003000  63.100000
0.001500  63.100000
0.001500  63.100000
0.001500  63.100000
0.003000  63.100000
0.004500  63.100000
0.004500  63.100000
0.003000  63.100000
0.001500  63.100000
0.001500  63.000000
0.000000  63.000000
0.001500  63.000000
0.000700  63.000000
0.000700  63.000000
0.001500  63.000000
-0.001500  63.000000
-0.000800  63.000000
-0.001500  63.000000
-0.003000  63.000000
-0.003000  63.000000
-0.001500  63.000000
0.001500  63.000000
0.000000  62.900000
0.000000  62.900000
-0.000800  62.900000
0.001500  62.900000
0.006000  62.900000
0.002200  62.900000
0.000000  62.900000
-0.003000  62.900000
-0.003800  62.900000
-0.003000  62.900000
-0.002300  62.900000
-0.000800  62.800000
-0.001500  62.800000
0.000700  62.800000
0.001500  62.800000
0.004500  62.800000
0.006000  62.800000
0.001500  62.800000
0.002200  62.800000
0.002200  62.800000
0.000000  62.800000
0.001500  62.700000
0.000700  62.700000
0.000700  62.700000
0.001500  62.700000
-0.000800  62.700000
0.000700  62.700000
0.001500  62.700000
-0.000800  62.700000
-0.000800  62.700000
0.001500  62.700000
0.001500  62.700000
0.000000  62.700000
0.000700  62.700000
-0.000800  62.700000
-0.002300  62.700000
-0.001500  62.700000
-0.003000  62.700000
-0.003800  62.700000
-0.000800  62.700000
-0.000800  62.700000
-0.001500  62.700000
0.000700  62.700000
-0.000800  62.700000
-0.003000  62.700000
-0.000800  62.700000
-0.001500  62.800000
0.000000  62.800000
-0.000800  62.800000
-0.003000  62.800000
-0.003000  62.800000
-0.001500  62.800000
0.001500  62.800000
0.001500  62.800000
0.000700  62.800000
0.003000  62.800000
0.003700  62.800000
0.005200  62.800000
0.003000  62.800000
0.001500  62.800000
0.002200  62.800000
0.003000  62.800000
0.001500  62.800000
0.000000  62.900000
0.000700  62.900000
0.001500  62.900000
-0.000800  62.900000
-0.000800  62.900000
0.000700  62.900000
-0.000800  62.900000
-0.003000  62.900000
-0.003800  63.000000
-0.002300  63.000000
-0.002300  63.000000
0.001500  63.000000
0.000000  63.000000
-0.000800  63.000000
-0.000800  63.000000
0.000700  63.000000
0.003000  63.000000
0.003000  63.000000
0.002200  63.000000
0.001500  63.000000
0.001500  63.000000
0.000700  63.000000
0.003000  63.000000
0.003700  63.000000
0.002200  63.000000
0.003000  63.000000
-0.000800  63.000000
-0.000800  63.000000
-0.000800  63.000000
0.000700  63.000000
0.000700  63.000000
0.000000  63.000000
0.000000  63.000000
0.001500  63.000000
0.003000  63.000000
0.001500  63.000000
0.000700  63.000000
0.000000  63.000000
0.000700  63.000000
0.002200  63.000000
0.001500  63.000000
0.000000  63.000000
0.000700  63.000000
-0.000800  63.000000
0.000700  63.000000
-0.000800  63.000000
-0.003800  63.000000
-0.002300  63.000000
0.000000  63.100000
0.003000  63.100000
0.001500  63.100000
0.003000  63.100000
0.001500  63.100000
0.000000  63.100000
0.001500  63.100000
-0.001500  63.100000
-0.000800  63.100000
0.000700  63.100000
0.000700  63.100000
0.000700  63.100000
0.001500  63.100000
0.004500  63.100000
0.005200  63.100000
0.002200  63.100000
-0.000800  63.100000
0.000000  63.100000
0.000700  63.100000
0.000700  63.100000
0.000000  63.100000
0.000000  63.100000
-0.000800  63.100000
-0.003000  63.100000
-0.001500  63.100000
-0.000800  63.100000
-0.000800  63.100000
0.000700  63.100000
-0.001500  63.100000
-0.003800  63.100000
-0.003000  63.000000
-0.002300  63.000000
0.000000  63.000000
0.000700  63.000000
0.001500  63.000000
0.001500  63.000000
0.001500  63.000000
0.001500  63.000000
-0.001500  63.000000
-0.000800  63.000000
0.001500  63.000000
0.001500  63.000000
0.001500  63.000000
0.000700  63.000000
-0.000800  63.000000
0.002200  63.000000
0.000700  63.000000
-0.000800  63.000000
0.004500  63.000000
0.001500  63.000000
0.001500  63.000000
-0.001500  63.000000
-0.004600  63.000000
-0.001500  63.000000
-0.002300  63.000000
0.000700  63.000000
0.002200  63.000000
0.002200  63.000000
0.003000  63.000000
0.000700  63.000000
-0.003000  63.000000
-0.004600  63.000000
-0.004600  63.000000
-0.002300  63.000000
-0.000800  63.000000
0.000700  63.000000
0.000700  63.000000
0.003700  63.100000
0.002200  63.100000
0.001500  63.100000
0.003700  63.100000
0.002200  63.100000
0.000700  63.100000
0.001500  63.100000
0.003700  63.100000
0.003000  63.100000
0.001500  63.100000
0.000700  63.100000
-0.000800  63.100000
0.003700  63.100000
0.002200  63.100000
0.000700  63.100000
0.000000  63.100000
-0.001500  63.100000
-0.000800  63.100000
-0.000800  63.100000
-0.001500  63.100000
-0.002300  63.100000
-0.000800  63.100000
-0.000800  63.100000
-0.003800  63.100000
0.000700  63.100000
0.001500  63.100000
0.003700  63.100000
0.005200  63.100000
0.003000  63.100000
0.002200  63.100000
0.001500  63.100000
0.000000  63.100000
0.003000  63.100000
0.003000  63.100000
0.004500  63.100000
0.002200  63.100000
0.000700  63.100000
0.002200  63.100000
0.001500  63.100000
0.001500  63.100000
0.001500  63.100000
-0.000800  63.100000
-0.003000  63.100000
-0.003000  63.100000
-0.003000  63.100000
-0.002300  63.100000
-0.000800  63.100000
0.000000  63.100000
-0.000800  63.100000
-0.000800  63.100000
0.001500  63.100000
0.001500  63.100000
0.000000  63.100000
-0.003000  63.200000
-0.003800  63.200000
-0.004600  63.200000
-0.005300  63.200000
-0.003800  63.200000
-0.001500  63.200000
0.000000  63.200000
0.003000  63.200000
0.005200  63.200000
0.006700  63.200000
0.005200  63.200000
0.004500  63.200000
0.006000  63.200000
0.006700  63.200000
0.006700  63.200000
0.006700  63.200000
0.006000  63.200000
0.004500  63.200000
0.003000  63.200000
0.000000  63.200000
-0.007500  63.200000
-0.010500  63.200000
-0.009100  63.200000
-0.009100  63.200000
-0.006800  63.200000
-0.005300  63.200000
-0.001500  63.200000
0.000700  63.200000
-0.000800  63.200000
0.001500  63.200000
0.001500  63.200000
0.004500  63.200000
0.005200  63.200000
0.005200  63.200000
0.004500  63.200000
0.000700  63.200000
-0.001500  63.200000
-0.005300  63.200000
-0.006800  63.200000
-0.006000  63.200000
-0.005300  63.300000
-0.005300  63.300000
-0.004600  63.300000
-0.005300  63.300000
-0.008300  63.300000
-0.006800  63.300000
-0.004600  63.300000
-0.001500  63.300000
0.001500  63.300000
0.002200  63.300000
0.008200  63.300000
0.012700  63.300000
0.018700  63.300000
0.030700  63.300000
0.030700  63.300000
0.023200  63.300000
0.015700  63.300000
0.009000  63.300000
0.003700  63.300000
0.000700  63.300000
-0.001500  63.300000
-0.008300  63.300000
-0.008300  63.300000
-0.004600  63.300000
-0.006000  63.300000
-0.005300  63.300000
-0.008300  63.300000
-0.008300  63.300000
-0.009800  63.300000
-0.012000  63.300000
-0.009800  63.200000
-0.009800  63.200000
-0.005300  63.200000
-0.003000  63.300000
-0.003000  63.300000
-0.002300  63.300000
-0.003800  63.300000
-0.001500  63.300000
-0.003800  63.300000
-0.005300  63.300000
-0.003800  63.300000
-0.001500  63.300000
0.001500  63.300000
0.002200  63.400000
0.003700  63.400000
0.006000  63.400000
0.008200  63.400000
0.011200  63.400000
0.009000  63.400000
0.004500  63.400000
0.003700  63.400000
0.003000  63.400000
-0.003000  63.400000
-0.007500  63.400000
-0.009100  63.400000
-0.010500  63.400000
-0.014300  63.500000
-0.018100  63.500000
-0.020300  63.500000
-0.016500  63.500000
-0.006000  63.500000
-0.001500  63.500000
0.005200  63.500000
0.010500  63.500000
0.018700  63.500000
0.027700  63.600000
0.029200  63.600000
0.032200  63.600000
0.029200  63.600000
0.024700  63.600000
0.020200  63.600000
0.014200  63.600000
0.009000  63.600000
-0.002300  63.600000
-0.006800  63.700000
-0.008300  63.700000
-0.008300  63.700000
-0.007500  63.700000
-0.012000  63.700000
-0.016500  63.700000
-0.024000  63.700000
-0.025600  63.700000
-0.024000  63.700000
-0.025600  63.700000
-0.025600  63.700000
-0.022500  63.700000
-0.015800  63.700000
-0.009800  63.800000
0.002200  63.800000
0.012000  63.800000
0.018700  63.800000
0.027000  63.800000
0.030700  63.800000
0.034500  63.800000
0.030700  63.800000
0.028500  63.800000
0.030700  63.800000
0.027700  63.800000
0.025500  63.800000
0.016500  63.800000
0.008200  63.800000
-0.000800  63.800000
-0.009100  63.800000
-0.018100  63.800000
-0.024800  63.800000
-0.027000  63.800000
-0.029300  63.800000
-0.025600  63.800000
-0.024000  63.800000
-0.021800  63.800000
-0.014300  63.800000
-0.012000  63.800000
-0.006000  63.800000
0.001500  63.800000
0.009000  63.800000
0.010500  63.800000
0.009000  63.800000
0.007500  63.800000
0.009000  63.800000
0.017200  63.800000
0.014200  63.800000
0.009000  63.800000
0.003700  63.800000
-0.001500  63.700000
-0.005300  63.700000
-0.015000  63.700000
-0.021000  63.700000
-0.019500  63.700000
-0.011300  63.700000
-0.005300  63.700000
0.000000  63.600000
0.007500  63.600000
0.012000  63.600000
0.014200  63.600000
0.014200  63.600000
0.015700  63.500000
0.016500  63.500000
0.016500  63.500000
0.015700  63.500000
0.010500  63.400000
0.007500  63.400000
0.004500  63.400000
-0.006800  63.400000
-0.010500  63.400000
-0.010500  63.300000
-0.006800  63.300000
-0.003000  63.300000
-0.006800  63.300000
0.000000  63.200000
0.002200  63.200000
0.000700  63.100000
-0.001500  63.100000
-0.008300  63.100000
-0.009100  63.000000
-0.012000  63.000000
-0.012800  63.000000
-0.012000  62.900000
-0.006800  62.900000
-0.005300  62.800000
-0.004600  62.800000
-0.000800  62.700000
0.001500  62.700000
0.006700  62.700000
0.012000  62.600000
0.013500  62.600000
0.008200  62.500000
0.005200  62.500000
0.004500  62.500000
0.000700  62.400000
0.003000  62.400000
-0.006800  62.300000
-0.012000  62.300000
-0.014300  62.200000
-0.017300  62.200000
-0.013500  62.100000
-0.015800  62.100000
-0.014300  62.000000
-0.006000  62.000000
0.003000  61.900000
0.012000  61.900000
0.017200  61.800000
0.024000  61.700000
0.028500  61.700000
0.021700  61.600000
0.014200  61.600000
0.008200  61.600000
0.003000  61.500000
-0.006800  61.400000
-0.010500  61.400000
-0.014300  61.300000
-0.020300  61.200000
-0.018100  61.200000
-0.009800  61.200000
0.000700  61.100000
0.010500  61.000000
0.016500  60.900000
0.027000  60.900000
0.030700  60.800000
0.033000  60.700000
0.031500  60.700000
0.021700  60.600000
0.012700  60.500000
0.004500  60.400000
-0.000800  60.400000
-0.011300  60.300000
-0.021000  60.300000
-0.022500  60.200000
-0.020300  60.100000
-0.014300  60.000000
-0.014300  60.000000
-0.011300  59.800000
-0.005300  59.800000
-0.005300  59.700000
-0.008300  59.600000
-0.013500  59.500000
-0.015800  59.400000
-0.014300  59.400000
-0.016500  59.300000
-0.015000  59.200000
-0.011300  59.100000
-0.006000  59.000000
0.001500  58.900000
0.012000  58.900000
0.019500  58.800000
0.027000  58.700000
0.030700  58.600000
0.027700  58.500000
0.023200  58.400000
0.015000  58.300000
0.007500  58.200000
-0.000800  58.100000
-0.004600  58.000000
-0.008300  57.900000
-0.012000  57.800000
-0.013500  57.700000
-0.012800  57.600000
-0.010500  57.500000
-0.015000  57.400000
-0.016500  57.300000
-0.009800  57.200000
-0.001500  57.100000
0.003700  57.000000
0.009000  56.900000
0.018000  56.700000
0.021000  56.700000
0.021700  56.600000
0.019500  56.400000
0.009000  56.300000
-0.002300  56.200000
-0.014300  56.100000
-0.017300  56.000000
-0.015800  55.900000
-0.007500  55.800000
0.003000  55.700000
0.015000  55.600000
0.030700  55.400000
0.042700  55.300000
0.042700  55.200000
0.033700  55.100000
0.027700  55.000000
0.015000  54.900000
-0.006800  54.800000
-0.024000  54.700000
-0.034600  54.600000
-0.038300  54.400000
-0.040500  54.300000
-0.031500  54.200000
-0.020300  54.100000
-0.014300  54.000000
-0.007500  53.900000
-0.006000  53.700000
-0.009100  53.600000
-0.016500  53.500000
-0.014300  53.400000
-0.012000  53.200000
-0.006800  53.100000
0.005200  53.000000
0.016500  52.800000
0.026200  52.700000
0.030700  52.600000
0.030700  52.400000
0.026200  52.300000
0.018700  52.200000
0.012000  52.000000
0.006000  51.900000
-0.000800  51.700000
-0.005300  51.600000
-0.008300  51.500000
-0.007500  51.300000
-0.009800  51.200000
-0.009100  51.000000
-0.008300  50.900000
-0.010500  50.800000
-0.006800  50.700000
0.000700  50.500000
0.000000  50.400000
-0.001500  50.200000
-0.000800  50.100000
-0.008300  49.900000
-0.003000  49.800000
0.010500  49.600000
0.013500  49.500000
0.008200  49.400000
-0.001500  49.200000
-0.007500  49.100000
-0.010500  49.000000
-0.010500  48.800000
-0.003800  48.600000
0.003000  48.500000
0.006700  48.400000
0.006700  48.200000
0.008200  48.100000
0.010500  48.000000
0.012000  47.800000
0.015000  47.600000
0.012000  47.500000
-0.001500  47.400000
-0.012800  47.200000
-0.021000  47.100000
-0.024000  46.900000
-0.022500  46.800000
-0.019500  46.700000
-0.007500  46.500000
0.000700  46.300000
0.001500  46.200000
0.010500  46.100000
0.017200  45.900000
0.007500  45.800000
-0.001500  45.600000
0.003000  45.500000
0.021700  45.300000
0.033000  45.200000
0.033000  45.100000
0.034500  45.000000
0.029200  44.800000
0.016500  44.600000
0.008200  44.500000
0.003000  44.400000
-0.004600  44.200000
-0.009100  44.100000
-0.010500  43.900000
-0.009100  43.800000
-0.005300  43.600000
-0.005300  43.500000
-0.009800  43.400000
-0.015800  43.200000
-0.020300  43.100000
-0.027000  42.900000
-0.034600  42.800000
-0.033000  42.700000
-0.028500  42.500000
-0.018100  42.400000
-0.008300  42.300000
-0.003800  42.100000
-0.000800  41.900000
-0.003000  41.800000
0.000700  41.700000
0.009000  41.500000
0.012000  41.400000
0.011200  41.300000
0.008200  41.100000
0.010500  40.900000
0.008200  40.800000
0.006700  40.700000
0.010500  40.500000
0.009000  40.400000
0.017200  40.300000
0.024700  40.100000
0.033000  40.000000
0.030700  39.800000
0.014200  39.600000
0.010500  39.600000
0.003000  39.400000
-0.006800  39.300000
-0.012000  39.100000
-0.017300  39.000000
-0.017300  38.800000
-0.019500  38.700000
-0.012800  38.600000
-0.007500  38.400000
-0.010500  38.300000
-0.006800  38.200000
-0.002300  38.000000
0.003000  37.900000
0.007500  37.800000
0.004500  37.600000
0.000700  37.400000
-0.003800  37.300000
-0.009100  37.200000
-0.017300  37.000000
-0.017300  36.900000
-0.009800  36.800000
-0.004600  36.600000
-0.001500  36.500000
-0.004600  36.400000
-0.010500  36.200000
-0.008300  36.100000
0.003700  36.000000
0.015700  35.800000
0.023200  35.700000
0.016500  35.500000
0.015700  35.400000
0.015700  35.200000
0.006700  35.100000
0.005200  35.000000
0.003000  34.800000
-0.002300  34.700000
-0.014300  34.600000
-0.024000  34.400000
-0.033800  34.300000
-0.032300  34.100000
-0.008300  34.000000
0.008200  33.900000
0.035200  33.700000
0.059200  33.600000
0.069700  33.500000
0.074200  33.300000
0.059200  33.200000
0.039700  33.100000
0.015700  32.900000
-0.015800  32.800000
-0.038300  32.700000
-0.042000  32.500000
-0.040500  32.400000
-0.042000  32.300000
-0.039000  32.100000
-0.033800  32.000000
-0.025600  31.900000
-0.016500  31.700000
-0.009100  31.600000
0.001500  31.400000
0.014200  31.300000
0.011200  31.200000
0.003000  31.000000
-0.003000  30.900000
-0.007500  30.800000
-0.000800  30.600000
-0.000800  30.500000
0.003000  30.400000
0.006700  30.200000
-0.001500  30.100000
-0.012800  30.000000
-0.019500  29.900000
-0.019500  29.700000
-0.012800  29.600000
0.003000  29.500000
0.009000  29.300000
0.018000  29.200000
0.026200  29.100000
0.033000  28.900000
0.044200  28.800000
0.048700  28.700000
0.048000  28.600000
0.039700  28.400000
0.019500  28.300000
-0.003800  28.200000
-0.019500  28.100000
-0.027800  27.900000
-0.031500  27.900000
-0.027800  27.700000
-0.031500  27.600000
-0.042800  27.500000
-0.051800  27.400000
-0.045000  27.300000
-0.027000  27.100000
-0.004600  27.000000
0.014200  26.900000
0.029200  26.800000
0.034500  26.600000
0.021000  26.500000
0.022500  26.400000
0.036000  26.300000
0.040500  26.200000
0.048000  26.100000
0.030700  26.000000
-0.010500  25.800000
-0.035300  25.700000
-0.036100  25.600000
-0.018800  25.500000
0.012000  25.400000
0.028500  25.200000
0.022500  25.200000
0.015700  25.000000
0.002200  24.900000
-0.001500  24.800000
0.005200  24.700000
0.003000  24.600000
-0.001500  24.500000
-0.014300  24.300000
-0.020300  24.300000
-0.018100  24.100000
-0.015800  24.000000
-0.012800  23.800000
-0.008300  23.700000
-0.001500  23.600000
-0.000800  23.500000
-0.008300  23.400000
-0.018800  23.200000
-0.019500  23.100000
-0.009100  22.900000
0.003700  22.800000
0.019500  22.700000
0.014200  22.600000
-0.002300  22.500000
-0.011300  22.300000
-0.013500  22.200000
-0.007500  22.000000
-0.004600  22.000000
0.002200  21.800000
0.000700  21.700000
-0.004600  21.500000
-0.005300  21.400000
-0.003000  21.300000
0.010500  21.200000
0.016500  21.100000
0.015000  21.000000
0.006700  20.800000
0.000700  20.700000
0.000000  20.600000
0.005200  20.500000
0.009000  20.300000
0.003700  20.200000
0.008200  20.100000
0.010500  20.000000
0.014200  19.900000
0.012700  19.800000
0.011200  19.700000
0.024000  19.500000
0.009000  19.400000
-0.012000  19.300000
-0.012800  19.100000
-0.015800  19.100000
-0.018800  18.900000
-0.018800  18.900000
-0.015800  18.700000
-0.015000  18.600000
-0.005300  18.500000
0.042000  18.400000
0.067500  18.300000
0.039000  18.200000
0.005200  18.100000
-0.037500  18.000000
-0.057800  17.900000
-0.044300  17.800000
-0.028500  17.600000
-0.000800  17.500000
0.005200  17.500000
0.009000  17.300000
0.008200  17.200000
0.008200  17.100000
0.021700  17.000000
0.016500  16.900000
0.009000  16.800000
-0.004600  16.700000
-0.008300  16.600000
-0.016500  16.500000
-0.029300  16.400000
-0.018100  16.300000
0.005200  16.200000
0.025500  16.200000
0.020200  16.100000
0.008200  16.000000
-0.000800  15.900000
-0.002300  15.800000
0.001500  15.700000
-0.003800  15.600000
-0.001500  15.500000
-0.007500  15.400000
-0.006800  15.300000
0.000700  15.200000
-0.001500  15.100000
-0.010500  15.000000
-0.034600  14.900000
-0.027000  14.800000
0.000700  14.700000
0.003700  14.600000
-0.001500  14.500000
0.002200  14.400000
0.021700  14.400000
0.054700  14.300000
0.083200  14.100000
0.080200  14.000000
0.046500  13.900000
0.012700  13.900000
-0.015800  13.800000
-0.024000  13.700000
-0.024800  13.600000
-0.029300  13.500000
-0.029300  13.400000
-0.051800  13.300000
-0.066800  13.100000
-0.051800  13.100000
-0.035300  13.000000
-0.018100  12.900000
-0.006000  12.800000
0.010500  12.700000
0.034500  12.600000
0.047200  12.500000
0.061500  12.400000
0.051700  12.300000
0.009000  12.200000
-0.023300  12.100000
-0.028500  12.100000
-0.012000  12.000000
0.009700  11.900000
0.023200  11.700000
0.029200  11.700000
0.024000  11.600000
-0.000800  11.500000
-0.014300  11.400000
-0.006000  11.200000
-0.004600  11.200000
-0.006800  11.100000
0.000700  11.000000
0.006700  10.900000
0.008200  10.800000
0.011200  10.700000
0.006700  10.600000
-0.005300  10.500000
-0.008300  10.400000
-0.001500  10.300000
0.001500  10.300000
-0.005300  10.200000
0.001500  10.100000
0.012700  10.000000
-0.012000  9.900000
-0.033000  9.800000
-0.045000  9.700000
-0.044300  9.600000
-0.023300  9.500000
-0.021800  9.400000
-0.008300  9.300000
0.030700  9.200000
0.053200  9.200000
0.051700  9.100000
0.038200  9.000000
0.005200  8.900000
-0.023300  8.800000
-0.023300  8.800000
-0.018800  8.700000
-0.012000  8.600000
-0.012000  8.500000
-0.014300  8.400000
-0.015800  8.400000
-0.025600  8.300000
-0.018800  8.200000
0.011200  8.100000
0.033000  8.000000
0.049500  8.000000
0.055500  7.900000
0.042000  7.700000
0.037500  7.700000
0.001500  7.600000
-0.036800  7.600000
-0.038300  7.600000
-0.033000  7.500000
-0.023300  7.400000
-0.034600  7.400000
-0.027000  7.300000
-0.012000  7.200000
-0.014300  7.200000
0.005200  7.100000
0.025500  7.100000
0.044200  7.000000
0.050200  6.900000
0.050200  6.900000
0.039000  6.800000
0.013500  6.700000
0.009700  6.700000
-0.010500  6.600000
-0.034600  6.500000
-0.039000  6.500000
-0.045000  6.400000
-0.046500  6.400000
-0.041300  6.300000
-0.033000  6.300000
-0.012800  6.300000
0.016500  6.200000
0.044200  6.100000
0.063000  6.100000
0.065200  6.000000
0.039000  5.900000
0.012700  5.900000
-0.010500  5.800000
-0.027800  5.800000
-0.009100  5.700000
0.015000  5.700000
0.017200  5.600000
0.011200  5.600000
0.021000  5.500000
0.018000  5.400000
-0.006000  5.400000
-0.024800  5.300000
-0.035300  5.300000
-0.015800  5.200000
-0.001500  5.200000
-0.005300  5.100000
0.009700  5.000000
0.018000  5.000000
0.009700  4.900000
-0.004600  4.900000
-0.030800  4.800000
-0.029300  4.800000
-0.012800  4.700000
-0.020300  4.600000
-0.029300  4.600000
-0.036800  4.500000
-0.037500  4.500000
-0.024000  4.500000
0.000700  4.400000
0.014200  4.300000
0.031500  4.300000
0.043500  4.200000
0.038200  4.200000
0.045700  4.100000
0.042000  4.100000
0.034500  4.000000
0.012700  4.000000
-0.029300  4.000000
-0.051100  3.900000
-0.050300  3.900000
-0.031500  3.800000
-0.008300  3.800000
0.009700  3.700000
0.003700  3.700000
-0.012800  3.600000
-0.011300  3.600000
-0.015000  3.600000
-0.015000  3.500000
-0.015000  3.500000
-0.016500  3.400000
0.010500  3.400000
0.042700  3.300000
0.076500  3.300000
0.088500  3.300000
0.078000  3.200000
0.061500  3.200000
0.039000  3.100000
0.022500  3.100000
0.001500  3.100000
-0.006000  3.100000
-0.019500  3.000000
-0.055500  3.000000
-0.081000  3.000000
-0.057800  2.900000
-0.027800  2.900000
-0.028500  2.800000
0.004500  2.800000
0.035200  2.800000
0.027700  2.700000
0.009700  2.600000
-0.019500  2.600000
-0.064500  2.600000
-0.090000  2.600000
-0.070600  2.600000
-0.029300  2.600000
0.015700  2.500000
0.048000  2.500000
0.080200  2.500000
0.126700  2.500000
0.129000  2.400000
0.053200  2.400000
-0.027000  2.400000
-0.070600  2.300000
-0.053300  2.300000
-0.008300  2.300000
-0.000800  2.200000
0.012700  2.200000
0.003700  2.200000
-0.009100  2.200000
0.003000  2.100000
0.000700  2.100000
0.001500  2.100000
-0.020300  2.100000
-0.018800  2.100000
0.006000  2.100000
-0.006800  2.100000
-0.030800  2.100000
-0.048800  2.000000
-0.027000  2.000000
0.010500  2.000000
0.036700  2.000000
0.012700  2.000000
-0.014300  1.900000
-0.001500  1.900000
-0.003000  1.900000
0.007500  1.900000
0.000000  1.900000
-0.007500  1.900000
-0.003800  1.800000
-0.020300  1.800000
-0.036800  1.800000
-0.060000  1.800000
-0.063800  1.800000
-0.040500  1.800000
-0.015800  1.800000
0.012000  1.800000
0.034500  1.800000
0.055500  1.800000
0.072700  1.800000
0.066700  1.800000
0.060700  1.800000
0.063000  1.800000
0.060700  1.800000
0.034500  1.800000
-0.000800  1.800000
-0.036100  1.800000
-0.043600  1.800000
-0.014300  1.800000
-0.000800  1.800000
-0.015000  1.700000
-0.032300  1.700000
-0.018100  1.700000
0.018700  1.700000
0.031500  1.700000
0.018700  1.800000
0.012700  1.800000
0.018000  1.800000
0.025500  1.800000
0.009000  1.800000
-0.032300  1.800000
-0.042800  1.800000
-0.030800  1.800000
-0.024800  1.800000
-0.024000  1.800000
-0.057000  1.800000
-0.080300  1.800000
-0.035300  1.800000
0.015700  1.800000
0.050200  1.800000
0.066700  1.800000
0.054700  1.800000
0.053200  1.800000
0.053200  1.800000
0.034500  1.800000
0.003700  1.800000
-0.021800  1.800000
-0.036100  1.800000
-0.035300  1.800000
-0.021800  1.800000
-0.015800  1.800000
-0.021000  1.800000
-0.009100  1.800000
0.039000  1.800000
0.063000  1.800000
0.048700  1.800000
0.014200  1.800000
-0.018100  1.800000
-0.003000  1.800000
-0.000800  1.800000
0.014200  1.800000
0.045000  1.800000
0.018000  1.800000
-0.004600  1.800000
-0.031500  1.900000
-0.065300  1.900000
-0.093800  1.900000
-0.102800  1.900000
-0.049500  1.900000
-0.016500  1.900000
-0.024000  1.900000
-0.012000  1.900000
0.033700  1.900000
0.087000  1.900000
0.081700  1.900000
0.061500  1.900000
0.042000  1.900000
0.009000  2.000000
-0.002300  2.000000
-0.018800  2.000000
-0.029300  2.000000
-0.036800  2.000000
-0.041300  2.000000
-0.038300  2.000000
-0.027000  2.000000
0.008200  2.000000
0.027000  2.000000
0.021700  2.000000
0.033700  2.000000
0.066700  2.000000
0.067500  2.000000
0.023200  2.000000
-0.015800  2.000000
-0.044300  2.000000
-0.064500  2.000000
-0.068300  2.000000
-0.054800  2.000000
-0.025600  2.000000
-0.025600  2.000000
-0.021800  2.000000
-0.009800  2.000000
-0.009800  2.000000
0.013500  2.000000
0.033700  2.000000
0.031500  2.000000
0.032200  2.000000
0.033000  2.000000
0.032200  2.000000
0.027000  2.000000
-0.000800  2.000000
-0.002300  2.000000
0.021700  2.000000
0.039700  2.000000
0.041200  2.000000
-0.006800  2.000000
-0.036800  2.000000
-0.050300  2.000000
-0.054000  2.000000
-0.029300  2.000000
-0.001500  2.000000
0.032200  1.900000
0.057000  1.900000
0.067500  1.900000
0.044200  1.900000
0.012000  1.900000
-0.019500  2.000000
-0.025600  2.000000
-0.006800  2.000000
-0.003000  2.000000
-0.019500  2.000000
-0.021800  2.000000
-0.003000  2.000000
-0.003000  2.000000
0.018700  2.000000
0.033000  2.000000
0.028500  2.000000
-0.003000  2.000000
-0.026300  2.000000
-0.006800  2.000000
-0.020300  2.000000
-0.024000  2.000000
-0.006800  2.000000
-0.003000  2.000000
0.009700  2.000000
0.033000  2.100000
0.033000  2.100000
0.010500  2.100000
0.001500  2.100000
-0.012000  2.100000
-0.016500  2.100000
-0.010500  2.100000
-0.021800  2.100000
-0.008300  2.100000
-0.003000  2.100000
-0.009100  2.100000
-0.019500  2.100000
-0.036800  2.100000
-0.039000  2.200000
-0.042800  2.200000
-0.027800  2.200000
-0.005300  2.200000
0.027700  2.200000
0.046500  2.200000
0.053200  2.200000
0.075700  2.200000
0.068200  2.200000
0.041200  2.200000
-0.011300  2.200000
-0.051100  2.200000
-0.061500  2.200000
-0.066800  2.200000
-0.059300  2.200000
-0.030000  2.200000
0.025500  2.200000
0.063700  2.200000
0.070500  2.200000
0.050200  2.200000
0.032200  2.200000
0.025500  2.200000
-0.001500  2.200000
-0.010500  2.100000
-0.014300  2.100000
-0.022500  2.100000
-0.018100  2.100000
-0.001500  2.100000
0.023200  2.100000
0.013500  2.100000
0.012000  2.100000
0.008200  2.100000
-0.016500  2.100000
-0.036800  2.200000
-0.065300  2.200000
-0.057000  2.200000
-0.020300  2.200000
0.020200  2.200000
0.036000  2.200000
0.021700  2.200000
0.010500  2.200000
-0.003800  2.200000
-0.008300  2.200000
-0.021000  2.200000
-0.018100  2.200000
-0.006800  2.200000
-0.009100  2.200000
-0.000800  2.200000
-0.009100  2.200000
0.001500  2.200000
0.021700  2.200000
0.023200  2.200000
0.045000  2.200000
0.072000  2.200000
0.057000  2.200000
-0.001500  2.200000
-0.043600  2.200000
-0.074300  2.200000
-0.066800  2.200000
-0.012000  2.200000
0.014200  2.300000
-0.002300  2.300000
-0.008300  2.300000
0.024000  2.300000
0.016500  2.300000
0.001500  2.300000
-0.010500  2.300000
-0.012800  2.300000
0.025500  2.300000
0.036000  2.300000
0.048000  2.300000
0.035200  2.300000
0.009700  2.300000
-0.006800  2.300000
-0.028500  2.300000
-0.033000  2.300000
-0.042800  2.300000
-0.027000  2.300000
-0.005300  2.300000
0.010500  2.300000
0.042000  2.300000
0.038200  2.300000
0.024000  2.300000
0.009700  2.300000
-0.008300  2.300000
-0.012000  2.300000
-0.029300  2.300000
-0.024000  2.300000
-0.015800  2.400000
-0.009800  2.400000
0.001500  2.400000
-0.001500  2.400000
-0.001500  2.400000
-0.006800  2.400000
-0.018100  2.400000
-0.030800  2.400000
-0.029300  2.400000
-0.031500  2.400000
-0.012000  2.400000
0.034500  2.400000
0.063700  2.400000
0.081700  2.400000
0.063000  2.400000
0.038200  2.400000
0.029200  2.400000
0.003700  2.400000
-0.027000  2.400000
-0.036800  2.400000
-0.021000  2.400000
0.000700  2.400000
0.024700  2.400000
0.057700  2.400000
0.060700  2.400000
0.020200  2.500000
-0.019500  2.500000
-0.053300  2.500000
-0.060800  2.500000
-0.063000  2.500000
-0.057800  2.500000
-0.036800  2.500000
-0.015000  2.500000
0.004500  2.500000
0.006700  2.500000
0.021700  2.500000
0.050200  2.500000
0.048000  2.500000
0.011200  2.500000
-0.023300  2.500000
-0.040500  2.500000
-0.036100  2.500000
-0.031500  2.500000
-0.032300  2.500000
-0.007500  2.500000
0.010500  2.600000
0.006700  2.600000
-0.000800  2.600000
-0.008300  2.600000
0.000000  2.600000
0.012700  2.600000
0.021700  2.600000
0.023200  2.600000
0.003700  2.600000
0.001500  2.600000
0.007500  2.600000
0.021000  2.600000
0.035200  2.600000
0.028500  2.600000
0.030000  2.600000
0.015000  2.700000
-0.004600  2.700000
-0.008300  2.700000
-0.012800  2.700000
-0.007500  2.700000
0.000700  2.700000
0.010500  2.700000
0.009700  2.800000
-0.005300  2.800000
-0.014300  2.800000
-0.023300  2.800000
-0.021000  2.800000
-0.012000  2.800000
-0.004600  2.800000
-0.009800  2.900000
-0.017300  2.900000
-0.021000  2.900000
-0.025600  2.900000
-0.016500  2.900000
0.001500  2.900000
0.018000  2.900000
0.021000  2.900000
0.025500  2.900000
0.033000  2.900000
0.036700  2.900000
0.026200  3.000000
0.006000  3.000000
-0.002300  3.000000
-0.013500  3.000000
-0.012000  3.000000
-0.010500  3.000000
-0.004600  3.000000
0.014200  3.000000
0.020200  3.000000
0.027000  3.000000
0.025500  3.000000
0.009700  3.000000
-0.009800  3.000000
-0.029300  3.000000
-0.033000  3.000000
-0.027000  3.100000
-0.023300  3.100000
-0.012000  3.100000
0.004500  3.100000
0.010500  3.100000
0.012000  3.100000
0.006000  3.100000
-0.000800  3.100000
-0.002300  3.100000
0.004500  3.100000
0.019500  3.100000
0.024700  3.100000
0.027700  3.100000
0.017200  3.100000
-0.000800  3.100000
-0.003000  3.100000
-0.012000  3.100000
-0.024800  3.100000
-0.028500  3.100000
-0.027800  3.100000
-0.020300  3.100000
-0.012000  3.100000
-0.004600  3.100000
0.000000  3.100000
0.001500  3.100000
0.000700  3.100000
0.006700  3.100000
0.012000  3.100000
0.005200  3.100000
0.004500  3.100000
0.000700  3.100000
-0.010500  3.100000
-0.018100  3.100000
-0.024000  3.100000
-0.020300  3.100000
-0.004600  3.100000
0.009700  3.100000
0.010500  3.100000
0.014200  3.100000
0.025500  3.100000
0.012000  3.100000
-0.003000  3.100000
0.000700  3.100000
0.006000  3.100000
0.018000  3.100000
0.034500  3.100000
0.036000  3.100000
0.016500  3.100000
-0.000800  3.100000
0.000700  3.100000
-0.000800  3.100000
-0.003000  3.100000
0.003000  3.100000
0.008200  3.100000
0.022500  3.100000
0.023200  3.100000
0.012700  3.100000
-0.007500  3.100000
-0.018100  3.100000
-0.020300  3.100000
-0.021000  3.100000
-0.007500  3.100000
-0.007500  3.100000
-0.009800  3.200000
-0.005300  3.200000
-0.006800  3.200000
-0.006800  3.200000
-0.006800  3.200000
-0.007500  3.200000
-0.008300  3.200000
-0.005300  3.200000
-0.003000  3.200000
-0.008300  3.200000
-0.012800  3.300000
-0.015800  3.300000
-0.018100  3.300000
-0.015800  3.300000
-0.006000  3.300000
0.005200  3.300000
0.012700  3.300000
0.025500  3.300000
0.024000  3.300000
0.006700  3.400000
-0.003800  3.400000
-0.006800  3.400000
-0.004600  3.400000
0.008200  3.400000
0.014200  3.400000
0.017200  3.400000
0.023200  3.500000
0.012000  3.500000
-0.005300  3.500000
-0.015800  3.500000
-0.009800  3.500000
-0.001500  3.500000
-0.006800  3.500000
0.000000  3.500000
0.016500  3.600000
0.025500  3.600000
0.022500  3.600000
0.011200  3.600000
0.000700  3.600000
-0.008300  3.600000
-0.009800  3.600000
-0.004600  3.600000
-0.000800  3.600000
-0.000800  3.600000
-0.009100  3.600000
-0.018100  3.600000
-0.024800  3.700000
-0.024800  3.700000
-0.016500  3.700000
-0.012000  3.700000
-0.005300  3.700000
-0.000800  3.700000
0.011200  3.700000
0.033000  3.700000
0.039000  3.800000
0.029200  3.800000
0.016500  3.800000
0.003000  3.800000
-0.003800  3.900000
-0.006000  3.900000
-0.004600  3.900000
-0.000800  3.900000
-0.003000  4.000000
0.000700  4.000000
-0.000800  4.000000
-0.003000  4.000000
-0.006000  4.000000
-0.019500  4.000000
-0.024000  4.000000
-0.023300  4.100000
-0.015800  4.100000
-0.007500  4.100000
0.000000  4.100000
0.009700  4.200000
0.015700  4.200000
0.024000  4.200000
0.022500  4.200000
0.009000  4.300000
0.005200  4.300000
0.009000  4.300000
0.005200  4.300000
-0.011300  4.400000
-0.027000  4.400000
-0.029300  4.400000
-0.028500  4.500000
-0.021800  4.500000
-0.006000  4.500000
0.015700  4.500000
0.036000  4.500000
0.038200  4.500000
0.028500  4.600000
0.016500  4.600000
0.012700  4.600000
0.013500  4.600000
0.003700  4.700000
0.000700  4.700000
0.000000  4.700000
-0.003000  4.700000
-0.006800  4.700000
-0.012800  4.800000
-0.011300  4.800000
-0.001500  4.800000
0.003000  4.800000
0.002200  4.800000
-0.006000  4.900000
-0.015000  4.900000
-0.008300  4.900000
-0.004600  4.900000
-0.001500  4.900000
-0.000800  4.900000
-0.004600  4.900000
0.001500  5.000000
0.007500  5.000000
0.010500  5.000000
0.003700  5.000000
-0.004600  5.100000
-0.001500  5.100000
-0.000800  5.100000
0.001500  5.200000
0.011200  5.200000
0.018000  5.200000
0.010500  5.200000
0.005200  5.300000
0.002200  5.300000
-0.000800  5.300000
0.001500  5.300000
-0.003000  5.300000
-0.006000  5.400000
-0.006800  5.400000
-0.010500  5.400000
-0.021800  5.500000
-0.031500  5.500000
-0.027000  5.500000
-0.020300  5.600000
-0.009800  5.600000
-0.001500  5.600000
0.013500  5.700000
0.033000  5.700000
0.038200  5.800000
0.040500  5.800000
0.029200  5.800000
0.019500  5.800000
0.015000  5.900000
0.006700  5.900000
-0.000800  6.000000
-0.006800  6.000000
-0.005300  6.000000
-0.007500  6.100000
-0.007500  6.100000
-0.007500  6.200000
-0.006800  6.200000
0.000000  6.200000
0.000000  6.300000
-0.001500  6.300000
-0.005300  6.300000
-0.012000  6.400000
-0.009100  6.400000
-0.007500  6.400000
-0.014300  6.500000
-0.012800  6.500000
-0.009800  6.600000
-0.003000  6.600000
0.003000  6.700000
0.003000  6.700000
0.004500  6.700000
0.003000  6.700000
-0.001500  6.800000
-0.015800  6.800000
-0.018100  6.900000
-0.016500  6.900000
-0.016500  6.900000
-0.005300  7.000000
0.001500  7.000000
0.012700  7.100000
0.017200  7.200000
0.015700  7.200000
0.015700  7.200000
0.010500  7.300000
0.014200  7.400000
0.024000  7.400000
0.025500  7.500000
0.014200  7.600000
0.010500  7.600000
0.017200  7.600000
0.010500  7.700000
0.003000  7.800000
-0.003000  7.800000
-0.011300  7.900000
-0.014300  8.000000
-0.015800  8.000000
-0.018100  8.100000
-0.021800  8.100000
-0.017300  8.200000
-0.012800  8.300000
-0.008300  8.400000
0.000700  8.500000
0.004500  8.500000
0.009000  8.600000
0.013500  8.700000
0.012000  8.800000
0.004500  8.900000
-0.000800  9.000000
0.000000  9.100000
0.003700  9.100000
0.003700  9.200000
0.000700  9.300000
0.003000  9.400000
0.003000  9.500000
0.006700  9.600000
0.004500  9.700000
-0.005300  9.800000
-0.008300  9.900000
-0.015800  9.900000
-0.012800  10.000000
-0.008300  10.200000
-0.001500  10.300000
0.005200  10.300000
0.009000  10.400000
0.008200  10.500000
0.003000  10.700000
0.004500  10.700000
0.004500  10.800000
0.002200  11.000000
0.000700  11.100000
-0.001500  11.200000
-0.002300  11.200000
-0.004600  11.400000
-0.005300  11.500000
-0.004600  11.600000
-0.000800  11.700000
0.003000  11.700000
0.004500  11.900000
0.004500  12.000000
0.004500  12.100000
0.003000  12.100000
-0.001500  12.200000
-0.001500  12.300000
0.003700  12.400000
0.007500  12.500000
0.003700  12.600000
0.002200  12.600000
0.000700  12.700000
-0.001500  12.800000
-0.001500  12.900000
-0.002300  13.000000
-0.000800  13.000000
-0.003000  13.100000
-0.008300  13.200000
-0.010500  13.300000
-0.005300  13.400000
-0.002300  13.500000
-0.008300  13.500000
-0.009800  13.600000
-0.009100  13.700000
-0.005300  13.800000
0.003000  13.900000
0.008200  13.900000
0.010500  14.000000
0.014200  14.000000
0.018000  14.100000
0.021000  14.200000
0.018000  14.300000
0.014200  14.400000
0.014200  14.400000
0.003700  14.500000
0.000700  14.500000
0.005200  14.600000
0.006000  14.700000
0.003000  14.800000
-0.005300  14.800000
-0.006000  14.900000
-0.012000  14.900000
-0.014300  15.000000
-0.009100  15.100000
-0.015800  15.300000
-0.021000  15.300000
-0.014300  15.400000
-0.006000  15.600000
0.000700  15.700000
0.008200  15.700000
0.012000  15.900000
0.008200  16.000000
0.001500  16.100000
-0.004600  16.200000
-0.012000  16.300000
-0.016500  16.400000
-0.013500  16.500000
-0.003800  16.600000
0.009000  16.700000
0.018000  16.800000
0.015700  16.900000
0.008200  17.000000
0.012000  17.100000
0.015000  17.200000
0.005200  17.400000
-0.000800  17.500000
-0.004600  17.500000
-0.004600  17.700000
-0.000800  17.800000
0.006700  17.900000
0.003000  18.000000
-0.005300  18.100000
-0.003000  18.200000
-0.000800  18.300000
0.003000  18.400000
0.008200  18.500000
0.013500  18.600000
0.005200  18.700000
-0.004600  18.800000
-0.001500  18.900000
-0.004600  19.000000
-0.006000  19.100000
-0.005300  19.200000
-0.003000  19.300000
-0.003000  19.400000
-0.000800  19.500000
0.002200  19.600000
0.003000  19.700000
0.006700  19.800000
0.003700  19.800000
0.001500  19.900000
-0.000800  20.000000
0.000000  20.200000
0.002200  20.200000
-0.000800  20.300000
0.000000  20.400000
-0.003000  20.500000
-0.006000  20.600000
-0.005300  20.700000
-0.004600  20.800000
-0.006800  20.900000
-0.007500  21.000000
-0.006000  21.100000
-0.006000  21.100000
-0.004600  21.200000
-0.003000  21.300000
0.001500  21.300000
0.003000  21.400000
0.005200  21.500000
0.008200  21.500000
0.006700  21.600000
0.010500  21.700000
0.010500  21.800000
0.004500  21.800000
0.000700  21.900000
-0.004600  22.000000
-0.010500  22.000000
-0.019500  22.100000
-0.030800  22.200000
-0.049500  22.200000
-0.049500  22.300000
-0.026300  22.400000
0.003700  22.500000
0.042700  22.500000
0.064500  22.600000
0.069700  22.600000
0.066000  22.700000
0.047200  22.700000
0.034500  22.800000
0.020200  22.900000
0.005200  22.900000
-0.006000  22.900000
-0.015000  23.000000
-0.016500  23.100000
-0.016500  23.100000
-0.012800  23.200000
-0.012800  23.300000
-0.014300  23.300000
-0.012000  23.400000
-0.009800  23.400000
-0.009800  23.400000
-0.009800  23.500000
-0.005300  23.600000
-0.006000  23.700000
-0.007500  23.800000
-0.008300  23.800000
-0.008300  23.900000
-0.006800  24.000000
-0.006000  24.100000
-0.002300  24.200000
-0.000800  24.300000
-0.000800  24.400000
-0.006800  24.500000
-0.014300  24.600000
-0.015000  24.700000
-0.012800  24.800000
-0.005300  24.900000
0.006700  25.000000
0.009700  25.100000
0.009700  25.200000
0.006700  25.200000
0.006700  25.300000
0.007500  25.400000
0.001500  25.500000
0.006000  25.600000
0.006700  25.700000
0.010500  25.800000
0.011200  25.900000
0.008200  26.000000
0.007500  26.100000
0.001500  26.100000
0.001500  26.200000
0.004500  26.400000
0.004500  26.500000
0.005200  26.500000
0.005200  26.600000
0.005200  26.700000
0.001500  26.800000
-0.000800  26.900000
-0.000800  27.000000
-0.000800  27.100000
-0.000800  27.200000
0.000700  27.300000
-0.001500  27.400000
-0.000800  27.400000
0.003700  27.500000
0.001500  27.500000
0.003000  27.600000
0.004500  27.700000
0.003000  27.800000
0.003000  27.900000
0.001500  27.900000
0.002200  28.000000
-0.000800  28.100000
-0.003000  28.100000
-0.003000  28.200000
-0.006800  28.300000
-0.007500  28.300000
-0.008300  28.400000
-0.009100  28.500000
-0.006000  28.600000
-0.004600  28.600000
-0.000800  28.700000
-0.001500  28.800000
0.000000  28.900000
-0.001500  28.900000
-0.008300  29.000000
-0.002300  29.100000
0.000700  29.200000
0.009700  29.200000
0.012700  29.300000
0.003000  29.400000
-0.006800  29.500000
-0.020300  29.600000
-0.020300  29.700000
-0.016500  29.700000
-0.012800  29.800000
-0.001500  29.900000
0.004500  30.000000
0.012700  30.100000
0.014200  30.100000
0.017200  30.200000
0.027700  30.300000
0.033000  30.400000
0.025500  30.500000
0.014200  30.600000
0.009000  30.700000
0.004500  30.800000
0.000700  30.900000
-0.004600  31.000000
-0.004600  31.000000
-0.003000  31.100000
-0.004600  31.300000
-0.005300  31.400000
-0.004600  31.500000
-0.000800  31.500000
-0.000800  31.600000
-0.003800  31.700000
-0.002300  31.800000
-0.004600  31.900000
-0.003800  32.000000
-0.003000  32.100000
-0.003800  32.200000
-0.004600  32.400000
-0.004600  32.400000
-0.005300  32.600000
-0.005300  32.700000
-0.004600  32.800000
-0.003000  32.900000
-0.000800  33.000000
-0.003800  33.100000
-0.001500  33.300000
-0.003000  33.400000
-0.014300  33.500000
-0.027000  33.600000
-0.034600  33.700000
-0.023300  33.800000
-0.012000  33.900000
0.001500  34.100000
0.014200  34.100000
0.016500  34.300000
0.018000  34.400000
0.024000  34.500000
0.038200  34.600000
0.045000  34.700000
0.036000  34.900000
0.026200  35.000000
0.020200  35.100000
0.013500  35.200000
0.004500  35.400000
0.003000  35.500000
-0.003800  35.600000
-0.008300  35.700000
-0.010500  35.800000
-0.012800  36.000000
-0.010500  36.000000
-0.012800  36.200000
-0.012000  36.300000
-0.016500  36.400000
-0.015800  36.500000
-0.009100  36.700000
-0.006800  36.800000
-0.001500  36.900000
0.003000  37.000000
0.004500  37.100000
0.005200  37.200000
0.004500  37.300000
0.001500  37.500000
0.003000  37.600000
0.003700  37.700000
0.001500  37.800000
-0.000800  37.900000
-0.001500  38.000000
0.002200  38.100000
-0.000800  38.200000
-0.003000  38.300000
-0.004600  38.500000
-0.003800  38.600000
-0.000800  38.700000
-0.000800  38.800000
0.001500  38.900000
0.001500  39.100000
0.001500  39.100000
0.000700  39.200000
0.000700  39.400000
0.001500  39.500000
-0.001500  39.600000
-0.000800  39.700000
0.000000  39.800000
-0.000800  39.900000
0.000700  40.000000
-0.001500  40.100000
-0.001500  40.200000
0.001500  40.300000
-0.002300  40.400000
-0.003000  40.500000
-0.004600  40.600000
-0.009100  40.700000
-0.014300  40.900000
-0.018100  40.900000
-0.012000  41.000000
-0.006800  41.200000
-0.003000  41.300000
0.007500  41.400000
0.012000  41.500000
0.016500  41.600000
0.020200  41.700000
0.020200  41.800000
0.023200  41.900000
0.030700  42.000000
0.029200  42.100000
0.017200  42.200000
0.006000  42.300000
-0.001500  42.400000
-0.006000  42.500000
-0.009800  42.700000
-0.009100  42.700000
-0.009800  42.800000
-0.009800  43.000000
-0.009100  43.100000
-0.009100  43.100000
-0.007500  43.300000
-0.006000  43.400000
-0.003000  43.500000
-0.000800  43.600000
-0.004600  43.700000
-0.006800  43.800000
-0.006800  43.900000
-0.003800  44.000000
-0.001500  44.100000
-0.001500  44.200000
-0.001500  44.300000
-0.002300  44.400000
0.000000  44.500000
0.000000  44.600000
-0.003000  44.700000
-0.003800  44.800000
-0.003800  45.000000
-0.003800  45.000000
-0.001500  45.100000
-0.001500  45.200000
0.000700  45.400000
0.004500  45.400000
0.003000  45.500000
0.004500  45.700000
0.008200  45.800000
0.009000  45.900000
0.006000  46.000000
-0.002300  46.100000
-0.005300  46.200000
-0.004600  46.300000
-0.005300  46.400000
-0.006800  46.500000
-0.006800  46.600000
-0.006800  46.700000
-0.006800  46.800000
-0.001500  46.900000
0.006000  47.000000
0.012700  47.100000
0.018000  47.200000
0.016500  47.300000
0.013500  47.400000
0.012700  47.500000
0.011200  47.600000
0.010500  47.700000
0.015700  47.800000
0.018700  47.900000
0.015700  48.000000
0.004500  48.100000
-0.003000  48.200000
-0.006800  48.300000
-0.010500  48.400000
-0.009100  48.500000
-0.009100  48.600000
-0.005300  48.700000
-0.004600  48.800000
-0.004600  48.900000
-0.001500  49.000000
-0.002300  49.100000
-0.002300  49.200000
-0.004600  49.300000
-0.002300  49.400000
-0.002300  49.500000
-0.004600  49.600000
-0.003000  49.700000
-0.001500  49.800000
-0.003000  49.900000
-0.004600  50.000000
-0.000800  50.100000
-0.001500  50.200000
-0.004600  50.300000
-0.004600  50.400000
-0.004600  50.500000
-0.004600  50.600000
-0.003000  50.700000
-0.001500  50.800000
-0.000800  50.800000
0.003000  50.900000
0.008200  51.000000
0.007500  51.200000
0.006000  51.300000
0.004500  51.300000
0.000700  51.400000
-0.000800  51.500000
-0.001500  51.600000
-0.004600  51.700000
-0.004600  51.800000
-0.003800  51.900000
-0.004600  52.000000
-0.005300  52.100000
-0.003000  52.200000
0.000700  52.300000
0.000700  52.400000
0.001500  52.500000
0.003000  52.600000
0.003700  52.600000
0.006700  52.700000
0.009700  52.900000
0.009000  53.000000
0.006700  53.100000
0.003700  53.100000
0.003000  53.200000
0.000700  53.300000
0.000700  53.400000
0.000700  53.500000
0.003000  53.600000
0.001500  53.700000
-0.001500  53.800000
-0.000800  53.800000
-0.001500  53.900000
-0.001500  54.000000
-0.002300  54.100000
-0.003800  54.200000
-0.001500  54.300000
-0.002300  54.400000
-0.000800  54.400000
-0.000800  54.500000
-0.002300  54.600000
0.000700  54.700000
-0.000800  54.800000
-0.000800  54.900000
-0.000800  54.900000
0.000000  55.000000
0.003000  55.100000
0.000700  55.200000
0.001500  55.300000
-0.000800  55.400000
-0.001500  55.500000
-0.001500  55.500000
-0.000800  55.600000
0.001500  55.700000
0.000700  55.800000
0.001500  55.900000
0.001500  56.000000
-0.001500  56.100000
-0.003800  56.200000
-0.004600  56.200000
-0.006000  56.300000
-0.006800  56.400000
-0.004600  56.500000
-0.001500  56.600000
0.003700  56.700000
0.008200  56.700000
0.012000  56.800000
0.012000  56.900000
0.013500  57.000000
0.009000  57.100000
0.004500  57.200000
0.003000  57.300000
0.000000  57.400000
0.000700  57.500000
0.000000  57.600000
-0.000800  57.600000
-0.000800  57.700000
-0.001500  57.800000
-0.000800  57.900000
0.001500  58.000000
0.003000  58.000000
0.000700  58.100000
-0.001500  58.200000
-0.004600  58.300000
-0.005300  58.400000
-0.004600  58.500000
-0.004600  58.600000
-0.008300  58.700000
-0.008300  58.800000
-0.005300  58.900000
-0.003800  58.900000
-0.001500  59.000000
-0.001500  59.100000
0.000000  59.200000
0.000700  59.300000
-0.000800  59.400000
0.001500  59.400000
0.002200  59.500000
0.003000  59.600000
0.004500  59.700000
0.008200  59.800000
0.009000  59.900000
0.010500  60.000000
0.009700  60.100000
0.010500  60.200000
0.009000  60.300000
0.003000  60.300000
-0.001500  60.400000
-0.001500  60.500000
-0.001500  60.600000
-0.001500  60.600000
-0.002300  60.700000
-0.001500  60.800000
0.000700  60.800000
0.001500  60.900000
0.003000  61.000000
0.000700  61.100000
0.001500  61.200000
0.003000  61.200000
0.000700  61.300000
-0.001500  61.400000
-0.000800  61.400000
0.000700  61.500000
0.000700  61.600000
0.002200  61.600000
-0.001500  61.700000
-0.003000  61.800000
-0.005300  61.900000
-0.007500  61.900000
-0.005300  62.000000
-0.004600  62.100000
-0.002300  62.100000
-0.000800  62.200000
-0.000800  62.300000
-0.000800  62.400000
0.000000  62.400000
0.000700  62.500000
-0.000800  62.500000
0.000700  62.600000
-0.000800  62.700000
-0.003800  62.800000
-0.003800  62.800000
0.000000  62.900000
0.001500  63.000000
-0.000800  63.000000
-0.001500  63.100000
-0.003800  63.100000
-0.003000  63.200000
-0.003000  63.300000
-0.001500  63.300000
0.001500  63.400000
0.001500  63.400000
0.005200  63.500000
0.006700  63.500000
0.003000  63.600000
0.003700  63.700000
0.004500  63.700000
0.003700  63.800000
0.000700  63.800000
-0.000800  63.900000
0.000700  63.900000
0.003000  64.000000
0.001500  64.000000
-0.001500  64.100000
-0.003000  64.200000
-0.003000  64.200000
-0.000800  64.300000
0.001500  64.300000
0.001500  64.300000
0.001500  64.400000
0.001500  64.400000
0.000700  64.500000
0.002200  64.500000
0.003700  64.600000
0.003000  64.600000
0.002200  64.700000
-0.000800  64.700000
-0.003000  64.800000
-0.003000  64.800000
-0.003000  64.800000
-0.001500  64.900000
-0.000800  64.900000
0.000000  65.000000
0.002200  65.000000
0.003000  65.100000
0.001500  65.100000
0.004500  65.200000
0.005200  65.200000
0.004500  65.200000
0.001500  65.300000
-0.000800  65.300000
0.000000  65.300000
0.000000  65.400000
0.002200  65.400000
0.001500  65.500000
0.001500  65.500000
0.004500  65.600000
0.000700  65.600000
-0.000800  65.700000
0.001500  65.700000
0.000700  65.700000
0.000700  65.700000
0.000700  65.800000
0.000700  65.800000
-0.000800  65.900000
0.000000  65.900000
0.000000  66.000000
0.000700  66.000000
0.000700  66.000000
0.000700  66.100000
0.003000  66.100000
0.001500  66.100000
-0.000800  66.100000
-0.002300  66.100000
-0.001500  66.200000
-0.003000  66.200000
-0.005300  66.200000
-0.005300  66.300000
-0.004600  66.300000
-0.001500  66.300000
-0.001500  66.400000
-0.000800  66.400000
0.000000  66.400000
0.002200  66.500000
0.002200  66.500000
0.001500  66.500000
0.003000  66.500000
0.000700  66.600000
0.001500  66.600000
0.003000  66.600000
0.003000  66.600000
0.003700  66.600000
0.003000  66.600000
0.000700  66.600000
0.001500  66.700000
0.003000  66.700000
0.003000  66.700000
0.000700  66.700000
0.000000  66.700000
-0.001500  66.800000
-0.001500  66.800000
-0.000800  66.800000
-0.001500  66.800000
-0.000800  66.800000
-0.000800  66.900000
-0.000800  66.900000
0.000700  66.900000
-0.002300  66.900000
-0.000800  66.900000
-0.000800  66.900000
0.000700  66.900000
0.000000  66.900000
-0.001500  66.900000
0.000700  67.000000
-0.000800  67.000000
0.000700  67.000000
0.000700  67.000000
0.001500  67.000000
0.000700  67.000000
-0.001500  67.000000
0.000700  67.000000
0.000700  67.000000
0.002200  67.000000
0.001500  67.000000
0.001500  67.000000
0.001500  67.000000
0.001500  67.000000
0.003000  67.000000
0.000700  67.000000
0.000700  67.000000
-0.000800  67.000000
-0.000800  67.000000
-0.001500  67.000000
-0.003000  67.000000
0.000700  67.000000
0.000700  67.100000
0.000000  67.100000
0.001500  67.100000
0.003000  67.100000
0.001500  67.100000
0.000700  67.100000
0.000000  67.100000
-0.000800  67.100000
0.000700  67.100000
0.000000  67.100000
0.003000  67.100000
0.003700  67.100000
0.003000  67.100000
0.005200  67.100000
0.003000  67.100000
-0.001500  67.100000
-0.003000  67.100000
-0.003800  67.100000
-0.000800  67.000000
0.000700  67.000000
0.000700  67.000000
0.000700  67.000000
0.003000  67.000000
0.005200  67.000000
0.004500  67.000000
0.001500  67.000000
0.000700  67.000000
0.001500  67.000000
-0.000800  67.000000
0.000000  67.000000
-0.001500  66.900000
-0.001500  66.900000
0.000000  66.900000
-0.000800  66.900000
0.000000  66.900000
-0.003000  66.900000
-0.003000  66.900000
-0.003800  66.900000
-0.003800  66.900000
-0.001500  66.800000
-0.001500  66.800000
-0.001500  66.800000
-0.002300  66.800000
0.002200  66.800000
0.001500  66.800000
0.001500  66.700000
0.003000  66.700000
0.000000  66.700000
0.002200  66.700000
0.002200  66.700000
-0.000800  66.600000
-0.002300  66.600000
-0.001500  66.600000
-0.000800  66.600000
0.001500  66.600000
0.003000  66.600000
0.003000  66.600000
0.004500  66.600000
0.000700  66.600000
-0.000800  66.600000
-0.002300  66.500000
-0.002300  66.500000
-0.001500  66.500000
-0.000800  66.500000
-0.000800  66.500000
-0.001500  66.500000
0.002200  66.400000
0.002200  66.400000
0.004500  66.400000
0.003000  66.400000
0.000700  66.300000
0.003700  66.300000
0.001500  66.300000
0.003000  66.300000
0.000000  66.300000
-0.000800  66.200000
-0.000800  66.200000
-0.000800  66.200000
0.000000  66.100000
-0.001500  66.100000
-0.001500  66.100000
-0.003000  66.100000
-0.000800  66.100000
-0.001500  66.000000
-0.003000  66.000000
0.001500  66.000000
0.001500  65.900000
0.002200  65.900000
0.000700  65.900000
0.003000  65.900000
0.003000  65.800000
0.001500  65.800000
0.004500  65.800000
0.001500  65.700000
0.000000  65.700000
0.000700  65.700000
-0.003000  65.700000
-0.003000  65.700000
0.000700  65.600000
0.001500  65.600000
0.002200  65.600000
0.000700  65.500000
0.000000  65.500000
0.000700  65.500000
-0.001500  65.500000
-0.001500  65.400000
-0.000800  65.400000
-0.001500  65.400000
-0.001500  65.300000
0.001500  65.300000
0.001500  65.200000
0.001500  65.200000
0.000700  65.200000
-0.000800  65.200000
0.000000  65.200000
-0.000800  65.200000
0.000000  65.200000
0.000700  65.200000
-0.000800  65.200000
0.000700  65.100000
0.000000  65.100000
-0.002300  65.100000
-0.000800  65.100000
0.000700  65.100000
0.004500  65.000000
0.003000  65.000000
-0.000800  65.000000
-0.000800  65.000000
0.000000  65.000000
0.001500  64.900000
0.003000  64.900000
-0.000800  64.900000
-0.000800  64.900000
0.000700  64.900000
0.001500  64.900000
0.003000  64.900000
0.001500  64.900000
0.003700  64.800000
0.004500  64.800000
0.004500  64.800000
0.004500  64.800000
0.000700  64.800000
-0.000800  64.800000
0.001500  64.800000
0.000000  64.800000
-0.001500  64.800000
0.000700  64.800000
-0.001500  64.800000
-0.002300  64.800000
-0.001500  64.700000
-0.001500  64.700000
-0.002300  64.700000
-0.003000  64.700000
-0.000800  64.700000
0.000700  64.700000
0.001500  64.700000
0.004500  64.700000
0.000700  64.700000
-0.001500  64.700000
0.000700  64.700000
-0.001500  64.700000
0.001500  64.700000
0.000700  64.700000
-0.000800  64.700000
0.002200  64.700000
-0.000800  64.600000
-0.000800  64.600000
0.000700  64.600000
0.000700  64.600000
0.000000  64.600000
-0.000800  64.600000
0.001500  64.600000
0.000000  64.600000
-0.001500  64.600000
-0.000800  64.600000
0.000000  64.600000
-0.000800  64.600000
0.000000  64.600000
0.001500  64.600000
0.003000  64.600000
0.005200  64.600000
0.006700  64.600000
0.006700  64.600000
0.004500  64.600000
0.003000  64.600000
0.003700  64.600000
0.002200  64.600000
0.000000  64.600000
-0.001500  64.600000
-0.000800  64.600000
-0.001500  64.500000
-0.004600  64.500000
-0.001500  64.500000
0.000700  64.500000
-0.000800  64.500000
0.000000  64.500000
0.000700  64.500000
-0.000800  64.500000
-0.001500  64.500000
-0.004600  64.500000
-0.005300  64.500000
-0.004600  64.500000
-0.000800  64.500000
0.001500  64.500000
-0.000800  64.500000
-0.000800  64.500000
-0.002300  64.500000
-0.002300  64.500000
-0.000800  64.500000
-0.002300  64.500000
0.000000  64.400000
0.001500  64.400000
0.003000  64.400000
0.004500  64.400000
0.004500  64.400000
0.003700  64.400000
0.000700  64.400000
-0.002300  64.400000
-0.003800  64.400000
-0.003000  64.400000
0.002200  64.400000
0.004500  64.400000
0.001500  64.400000
-0.000800  64.300000
-0.001500  64.300000
0.000000  64.300000
0.000700  64.300000
0.000700  64.300000
0.001500  64.300000
0.001500  64.300000
0.001500  64.300000
-0.000800  64.300000
0.000700  64.300000
0.003000  64.300000
0.000700  64.300000
0.000700  64.200000
-0.001500  64.200000
-0.001500  64.200000
-0.001500  64.200000
-0.001500  64.200000
0.000000  64.200000
0.000000  64.200000
0.003000  64.100000
0.002200  64.100000
0.002200  64.100000
0.003000  64.100000
0.003000  64.100000
0.003000  64.100000
0.000000  64.100000
0.000700  64.000000
-0.000800  64.000000
0.000000  64.000000
0.002200  64.000000
-0.000800  64.000000
0.002200  63.900000
0.001500  63.900000
-0.000800  63.900000
-0.001500  63.900000
0.000700  63.900000
0.000700  63.900000
-0.000800  63.900000
0.001500  63.900000
0.000700  63.800000
-0.001500  63.800000
-0.001500  63.800000
-0.001500  63.800000
-0.001500  63.800000
0.000700  63.700000
0.000700  63.700000
-0.000800  63.700000
0.001500  63.600000
-0.000800  63.600000
-0.000800  63.600000
-0.000800  63.600000
0.000000  63.600000
0.002200  63.600000
0.000700  63.500000
0.003000  63.500000
0.002200  63.500000
-0.000800  63.500000
-0.000800  63.400000
-0.000800  63.400000
0.001500  63.400000
0.003000  63.400000
0.001500  63.400000
0.001500  63.400000
0.003000  63.400000
0.002200  63.300000
0.003000  63.300000
0.005200  63.300000
0.002200  63.200000
0.003000  63.200000
0.003000  63.200000
0.000700  63.200000
0.000700  63.200000
-0.000800  63.200000
-0.002300  63.200000
-0.001500  63.200000
-0.001500  63.200000
0.000000  63.100000
0.001500  63.100000
0.001500  63.100000
0.000700  63.100000
0.000700  63.100000
-0.000800  63.100000
0.000000  63.000000
0.001500  63.000000
0.000700  63.000000
0.000700  63.000000
-0.000800  63.000000
-0.000800  63.000000
0.000700  63.000000
0.000700  63.000000
0.001500  63.000000
0.000700  63.000000
0.000700  63.000000
-0.001500  63.000000
-0.002300  63.000000
-0.002300  63.000000
-0.001500  63.000000
0.001500  62.900000
-0.001500  62.900000
-0.000800  62.900000
-0.000800  62.900000
-0.003800  62.900000
-0.000800  62.900000
-0.001500  62.900000
0.000000  62.900000
0.001500  62.900000
0.000700  62.900000
0.002200  62.800000
0.003000  62.800000
0.002200  62.800000
0.003000  62.800000
0.003000  62.800000
0.001500  62.800000
0.004500  62.800000
0.004500  62.800000
0.003000  62.800000
0.002200  62.800000
0.000000  62.800000
-0.000800  62.800000
-0.003800  62.800000
-0.003800  62.800000
-0.003000  62.800000
-0.000800  62.800000
0.003000  62.800000
0.002200  62.800000
0.005200  62.800000
0.003700  62.800000
0.001500  62.800000
-0.000800  62.800000
-0.000800  62.800000
0.002200  62.800000
0.000700  62.800000
0.000700  62.800000
-0.001500  62.800000
-0.004600  62.800000
-0.003000  62.800000
-0.005300  62.800000
-0.003000  62.800000
0.000700  62.800000
0.000000  62.800000
-0.000800  62.800000
-0.002300  62.800000
-0.000800  62.800000
-0.000800  62.800000
0.002200  62.800000
0.003000  62.800000
0.001500  62.800000
0.003700  62.800000
0.001500  62.800000
0.000700  62.800000
0.002200  62.800000
0.000700  62.800000
0.000000  62.800000
0.001500  62.800000
0.002200  62.800000
0.002200  62.800000
0.001500  62.800000
0.000700  62.800000
0.000700  62.800000
0.001500  62.800000
0.000000  62.800000
0.000000  62.800000
-0.001500  62.800000
-0.004600  62.800000
-0.002300  62.800000
-0.001500  62.800000
-0.001500  62.800000
-0.000800  62.800000
0.000000  62.800000
0.003700  62.800000
0.002200  62.800000
0.001500  62.800000
0.003000  62.900000
0.003000  62.900000
0.000700  62.900000
-0.000800  62.900000
0.000700  62.900000
0.000700  62.900000
-0.000800  62.900000
0.000700  62.900000
0.000700  62.900000
-0.000800  62.900000
-0.000800  62.900000
-0.000800  62.900000
-0.001500  62.900000
-0.000800  62.900000
0.000000  62.900000
0.003000  62.900000
0.004500  62.900000
0.003700  62.900000
0.001500  62.900000
-0.000800  62.900000
0.000700  62.900000
0.002200  62.900000
0.003700  62.900000
0.002200  62.900000
0.000700  62.900000
-0.001500  62.900000
-0.004600  62.900000
-0.002300  62.900000
-0.003000  62.900000
-0.001500  62.900000
0.000000  62.900000
0.000700  62.900000
0.003700  62.900000
0.001500  62.900000
0.000700  62.900000
0.000000  62.900000
-0.000800  62.900000
0.001500  62.900000
0.003000  62.900000
0.004500  62.900000
0.004500  62.900000
0.000700  62.900000
0.000700  62.900000
-0.000800  62.900000
0.003000  62.900000
0.004500  62.900000
0.000700  62.900000
0.001500  62.900000
0.000700  62.900000
-0.000800  62.900000
-0.001500  62.900000
-0.003000  62.900000
-0.000800  62.900000
-0.003800  62.900000
-0.003800  62.900000
-0.004600  62.800000
-0.004600  62.800000
-0.001500  62.800000
-0.002300  62.800000
0.001500  62.800000
0.001500  62.800000
0.000000  62.800000
-0.001500  62.800000
-0.003000  62.800000
0.000700  62.800000
-0.000800  62.900000
-0.000800  62.900000
-0.001500  62.900000
-0.000800  62.900000
0.000700  62.900000
-0.001500  62.900000
0.000700  62.900000
0.003000  62.900000
0.002200  62.900000
0.002200  62.900000
0.002200  62.900000
0.000700  62.900000
0.001500  62.900000
0.003000  62.900000
0.003700  62.900000
0.005200  62.900000
0.003000  62.900000
0.002200  62.900000
0.003000  62.900000
0.004500  62.900000
0.003000  62.900000
0.005200  62.900000
0.006000  62.900000
0.003700  62.900000
0.003000  62.900000
0.001500  62.900000
0.000000  62.900000
-0.001500  62.900000
-0.003000  62.900000
-0.004600  62.900000
-0.004600  62.900000
-0.003000  62.900000
-0.003000  62.900000
-0.001500  62.900000
-0.002300  62.900000
-0.000800  62.900000
-0.001500  62.900000
-0.001500  62.900000
0.000000  62.900000
-0.001500  62.900000
-0.001500  62.900000
-0.000800  62.900000
-0.000800  62.900000
0.000700  62.900000
0.000700  62.900000
0.000000  62.900000
0.000700  62.900000
0.001500  62.900000
0.001500  62.900000
0.002200  62.900000
0.001500  62.900000
0.001500  62.900000
0.003000  62.900000
0.003700  62.900000
0.001500  62.900000
0.001500  63.000000
0.002200  63.000000
0.003000  63.000000
0.001500  63.000000
0.002200  63.000000
0.000000  63.000000
-0.001500  63.000000
-0.000800  63.000000
-0.001500  63.000000
0.000700  63.000000
0.002200  63.000000
0.001500  63.000000
0.001500  63.000000
-0.001500  63.000000
-0.002300  63.000000
0.000700  63.000000
0.000700  63.000000
-0.001500  63.000000
-0.003000  63.000000
-0.004600  63.000000
-0.003000  63.000000
-0.001500  63.000000
-0.001500  63.000000
-0.000800  63.000000
0.002200  63.000000
0.003700  63.000000
0.003000  63.000000
0.002200  63.000000
0.001500  63.000000
0.001500  63.000000
0.001500  63.000000
0.000000  63.000000
0.001500  63.000000
0.001500  63.000000
0.001500  63.000000
-0.000800  63.000000
-0.001500  63.000000
-0.001500  63.000000
-0.000800  63.000000
0.004500  63.000000
0.004500  63.000000
0.000000  63.000000
-0.000800  63.000000
-0.003000  63.000000
-0.002300  63.000000
0.000000  63.000000
0.000700  63.000000
0.000700  63.000000
-0.001500  63.000000
-0.002300  63.000000
-0.002300  63.100000
-0.000800  63.100000
-0.000800  63.100000
-0.001500  63.100000
-0.000800  63.100000
0.000000  63.100000
0.001500  63.100000
0.001500  63.100000
0.003000  63.100000
0.006000  63.100000
0.004500  63.100000
0.003000  63.100000
0.001500  63.100000
0.000700  63.100000
0.001500  63.100000
-0.001500  63.100000
-0.003000  63.100000
0.000000  63.100000
-0.000800  63.100000
0.000000  63.100000
0.001500  63.100000
0.001500  63.100000
0.003000  63.100000
0.000000  63.100000
0.000700  63.100000
-0.000800  63.100000
-0.001500  63.100000
-0.000800  63.100000
-0.003800  63.100000
-0.000800  63.100000
-0.000800  63.100000
0.000000  63.100000
0.000700  63.100000
-0.000800  63.100000
0.001500  63.100000
0.001500  63.100000
0.000700  63.100000
-0.000800  63.100000
0.000700  63.100000
0.000700  63.100000
0.000700  63.100000
0.000700  63.100000
0.001500  63.100000
0.004500  63.100000
0.004500  63.100000
0.002200  63.100000
0.001500  63.100000
0.002200  63.100000
0.002200  63.100000
0.001500  63.100000
0.000700  63.100000
0.001500  63.100000
0.000000  63.100000
0.001500  63.100000
0.001500  63.100000
-0.000800  63.100000
0.001500  63.100000
-0.000800  63.100000
-0.000800  63.100000
0.001500  63.100000
0.000700  63.100000
-0.000800  63.100000
0.000700  63.100000
0.000000  63.100000
-0.000800  63.100000
0.001500  63.100000
0.000000  63.100000
0.001500  63.100000
-0.000800  63.100000
-0.002300  63.100000
-0.001500  63.100000
-0.001500  63.100000
0.000000  63.100000
-0.000800  63.100000
0.000700  63.100000
0.001500  63.100000
0.002200  63.100000
0.003000  63.100000
0.001500  63.100000
0.003000  63.100000
0.000700  63.100000
-0.000800  63.100000
-0.001500  63.100000
-0.003800  63.100000
-0.003800  63.100000
-0.004600  63.100000
-0.003000  63.100000
-0.001500  63.100000
-0.001500  63.100000
-0.000800  63.100000
-0.000800  63.100000
0.001500  63.100000
0.001500  63.100000
0.000700  63.100000
0.003000  63.100000
0.000700  63.100000
-0.000800  63.100000
0.002200  63.100000
0.004500  63.100000
0.001500  63.100000
0.000700  63.100000
0.002200  63.100000
-0.000800  63.100000
0.000000  63.100000
-0.000800  63.100000
-0.001500  63.100000
0.000700  63.100000
0.001500  63.100000
0.003000  63.100000
-0.000800  63.100000
0.000000  63.100000
0.000000  63.100000
-0.000800  63.100000
0.003000  63.100000
0.003000  63.100000
0.001500  63.100000
-0.000800  63.100000
0.000700  63.100000
0.000700  63.100000
-0.000800  63.100000
-0.000800  63.100000
-0.002300  63.100000
-0.001500  63.100000
-0.002300  63.100000
-0.002300  63.100000
-0.001500  63.100000
-0.003000  63.100000
-0.002300  63.100000
0.000000  63.100000
0.001500  63.100000
0.001500  63.100000
0.003000  63.100000
0.003700  63.100000
0.003000  63.100000
0.000700  63.100000
0.001500  63.100000
0.003000  63.100000
0.001500  63.100000
0.001500  63.100000
0.003000  63.100000
0.003700  63.100000
0.001500  63.100000
0.002200  63.100000
0.002200  63.100000
0.000700  63.100000
0.000700  63.100000
-0.001500  63.100000
0.000700  63.100000
0.000700  63.100000
0.000000  63.100000
-0.001500  63.100000
-0.002300  63.100000
-0.003000  63.100000
-0.003000  63.100000
-0.000800  63.100000
-0.001500  63.100000
-0.000800  63.100000
0.000000  63.100000
0.000700  63.100000
0.003000  63.100000
0.003000  63.100000
0.003000  63.100000
0.001500  63.100000
0.000700  63.100000
0.001500  63.100000
0.000700  63.100000
0.000700  63.100000
0.000700  63.100000
-0.000800  63.100000
-0.002300  63.100000
-0.000800  63.100000
0.000000  63.100000
0.000700  63.100000
0.000000  63.100000
0.001500  63.100000
0.000700  63.100000
0.000000  63.100000
0.001500  63.100000
0.000700  63.100000
0.002200  63.100000
0.003700  63.100000
0.000000  63.100000
0.000700  63.100000
0.000700  63.100000
-0.000800  63.100000
-0.001500  63.100000
-0.002300  63.100000
-0.003000  63.100000
-0.004600  63.100000
-0.003800  63.100000
-0.000800  63.100000
-0.000800  63.100000
-0.000800  63.100000
-0.000800  63.100000
0.000700  63.100000
0.000700  63.100000
-0.000800  63.100000
0.001500  63.100000
0.003000  63.100000
0.001500  63.100000
0.001500  63.100000
0.001500  63.100000
0.000700  63.100000
0.001500  63.100000
0.003700  63.100000
0.003000  63.000000
-0.000800  63.000000
-0.002300  63.000000
-0.001500  63.000000
0.001500  63.000000
-0.000800  63.000000
-0.002300  63.000000
0.000700  63.000000
0.001500  63.000000
0.001500  63.000000
0.001500  63.000000
0.003000  63.000000
0.003000  63.000000
0.002200  63.000000
-0.001500  63.000000
-0.000800  63.000000
0.000000  63.000000
-0.001500  63.000000
-0.001500  63.000000
0.001500  63.000000
0.004500  63.000000
0.003000  63.000000
0.003700  63.000000
0.004500  63.000000
0.001500  63.000000
0.002200  63.000000
0.002200  63.000000
0.001500  63.000000
0.000700  63.000000
0.001500  63.000000
0.000700  63.000000
-0.001500  63.000000
-0.003000  63.000000
-0.003800  63.000000
0.000000  63.000000
-0.000800  63.000000
-0.003000  63.000000
-0.000800  63.000000
-0.000800  63.000000
-0.000800  63.000000
-0.000800  63.000000
0.000700  63.000000
0.000700  63.000000
0.000000  63.000000
0.000000  63.000000
0.001500  63.000000
0.000700  63.000000
-0.000800  63.000000
-0.001500  63.000000
-0.001500  63.000000
-0.003000  63.000000
-0.001500  63.000000
-0.000800  63.000000
-0.003000  63.000000
0.000700  63.000000
-0.000800  63.000000
-0.000800  63.000000
0.000000  63.000000
-0.002300  63.000000
-0.000800  63.000000
-0.001500  63.000000
-0.000800  63.000000
0.000700  63.000000
0.000700  63.000000
0.000700  63.000000
0.001500  63.000000
0.003000  63.000000
0.000700  63.000000
0.001500  63.000000
0.001500  63.000000
0.001500  63.000000
0.004500  63.000000
0.002200  63.000000
0.004500  63.000000
0.003000  63.000000
0.002200  63.000000
0.003700  63.000000
0.001500  63.000000
0.000700  63.000000
0.000000  63.000000
-0.000800  63.000000
0.000000  63.000000
0.001500  63.000000
0.001500  63.000000
0.002200  63.000000
0.001500  63.000000
0.001500  63.000000
0.003700  63.000000
0.003000  63.000000
0.000700  63.000000
0.001500  63.000000
0.003000  63.000000
0.000700  63.000000
0.000000  63.000000
-0.000800  63.000000
0.000000  62.900000
-0.001500  62.900000
-0.002300  62.900000
-0.000800  62.900000
-0.003000  62.900000
-0.002300  62.900000
-0.000800  62.900000
0.000700  62.900000
0.000700  62.900000
0.001500  62.900000
0.001500  62.900000
0.000000  62.900000
-0.002300  62.900000
-0.002300  62.900000
0.000700  62.900000
-0.001500  62.900000
-0.000800  62.900000
0.000000  62.900000
0.000700  62.900000
-0.000800  62.900000
-0.005300  62.900000
-0.003800  62.900000
-0.004600  62.900000
-0.004600  62.900000
-0.001500  62.900000
-0.000800  62.900000
0.002200  62.900000
0.002200  62.900000
0.003700  62.900000
0.003000  62.900000
0.003000  62.900000
0.003000  62.900000
0.000700  62.900000
0.003700  62.900000
0.003000  62.900000
0.002200  62.900000
0.001500  62.900000
0.000000  62.900000
0.000700  62.900000
-0.000800  62.900000
-0.000800  62.900000
0.000000  62.900000
-0.000800  62.900000
0.000000  62.900000
0.001500  62.900000
0.003000  62.800000
0.003000  62.800000
0.001500  62.800000
0.000700  62.800000
0.003000  62.800000
0.002200  62.800000
0.000700  62.800000
0.001500  62.800000
0.000700  62.800000
0.002200  62.800000
0.002200  62.800000
-0.000800  62.800000
0.001500  62.800000
0.001500  62.800000
0.002200  62.800000
0.001500  62.800000
0.001500  62.800000
0.000000  62.800000
-0.001500  62.800000
-0.001500  62.800000
-0.000800  62.700000
0.002200  62.700000
0.000700  62.700000
0.000000  62.700000
0.002200  62.700000
0.001500  62.700000
0.001500  62.700000
0.000700  62.700000
0.000700  62.700000
0.001500  62.700000
0.002200  62.700000
0.000000  62.700000
0.000700  62.700000
0.003000  62.700000
0.000700  62.700000
0.001500  62.700000
0.002200  62.700000
0.000700  62.700000
0.002200  62.700000
0.001500  62.700000
-0.000800  62.700000
-0.003000  62.700000
-0.003000  62.700000
-0.003000  62.700000
-0.001500  62.700000
-0.000800  62.700000
0.000700  62.700000
-0.000800  62.700000
0.000700  62.700000
0.001500  62.700000
0.003700  62.700000
0.002200  62.700000
-0.001500  62.700000
-0.001500  62.700000
0.000700  62.700000
-0.000800  62.700000
-0.004600  62.700000
-0.004600  62.700000
-0.003000  62.700000
-0.001500  62.700000
0.000000  62.700000
0.000700  62.700000
0.000700  62.700000
0.000700  62.700000
0.000700  62.700000
-0.000800  62.700000
0.001500  62.700000
0.001500  62.700000
-0.000800  62.700000
0.001500  62.700000
0.002200  62.700000
0.003000  62.700000
0.000000  62.700000
-0.001500  62.700000
0.000000  62.700000
0.000000  62.700000
-0.000800  62.700000
-0.001500  62.700000
-0.001500  62.700000
-0.001500  62.700000
-0.001500  62.600000
0.000000  62.600000
-0.001500  62.600000
0.000700  62.600000
0.000700  62.600000
0.000700  62.600000
0.000700  62.600000
-0.000800  62.600000
0.001500  62.600000
0.001500  62.600000
0.004500  62.600000
0.004500  62.600000
0.004500  62.600000
0.004500  62.600000
0.000700  62.600000
0.000700  62.600000
0.000700  62.600000
0.004500  62.600000
0.003000  62.600000
0.000000  62.600000
0.000000  62.600000
-0.001500  62.600000
-0.001500  62.600000
0.000000  62.600000
-0.001500  62.600000
-0.000800  62.600000
0.000000  62.600000
-0.002300  62.600000
-0.001500  62.600000
-0.004600  62.600000
-0.000800  62.600000
0.002200  62.600000
0.000700  62.600000
0.001500  62.600000
-0.000800  62.600000
-0.000800  62.600000
-0.003000  62.600000
-0.000800  62.600000
-0.000800  62.600000
-0.001500  62.600000
0.000700  62.600000
-0.000800  62.600000
0.001500  62.600000
0.000000  62.600000
-0.000800  62.600000
0.001500  62.600000
0.001500  62.600000
0.002200  62.600000
0.001500  62.600000
0.003000  62.600000
0.003000  62.600000
0.003700  62.600000
0.003000  62.600000
0.000700  62.600000
0.000700  62.600000
0.001500  62.600000
-0.001500  62.600000
-0.000800  62.600000
0.000000  62.600000
-0.000800  62.600000
0.000700  62.500000
-0.002300  62.500000
0.000700  62.500000
0.001500  62.500000
-0.000800  62.500000
0.000000  62.500000
-0.002300  62.500000
0.000700  62.500000
0.000700  62.500000
0.003000  62.500000
0.001500  62.500000
0.000700  62.500000
0.003000  62.500000
0.000700  62.500000
0.001500  62.500000
0.002200  62.500000
0.002200  62.500000
0.001500  62.500000
0.000000  62.500000
0.000700  62.500000
0.000000  62.500000
-0.000800  62.500000
-0.000800  62.500000
0.000000  62.500000
-0.000800  62.500000
-0.000800  62.500000
0.003000  62.500000
0.004500  62.500000
0.003700  62.500000
0.000000  62.500000
-0.000800  62.500000
0.000700  62.500000
-0.001500  62.500000
-0.000800  62.500000
0.000700  62.500000
0.000000  62.500000
0.000700  62.500000
0.002200  62.500000
0.001500  62.500000
0.001500  62.500000
0.001500  62.500000
0.001500  62.500000
0.002200  62.500000
-0.000800  62.500000
0.000700  62.500000
-0.002300  62.500000
-0.002300  62.500000
-0.000800  62.500000
-0.002300  62.500000
-0.001500  62.500000
-0.002300  62.500000
0.001500  62.500000
0.000700  62.500000
0.000700  62.500000
0.001500  62.500000
-0.001500  62.500000
0.001500  62.500000
0.000700  62.500000
0.003700  62.500000
0.005200  62.500000
0.004500  62.500000
0.004500  62.500000
-0.000800  62.500000
0.001500  62.500000
0.001500  62.500000
0.000000  62.500000
0.001500  62.500000
-0.000800  62.500000
-0.002300  62.500000
-0.001500  62.500000
-0.003800  62.500000
-0.003000  62.500000
0.000000  62.500000
-0.002300  62.500000
-0.002300  62.500000
0.000000  62.500000
0.000000  62.500000
0.002200  62.500000
0.000700  62.500000
0.001500  62.500000
0.000700  62.500000
-0.003000  62.500000
-0.001500  62.500000
-0.000800  62.500000
0.001500  62.500000
0.000000  62.500000
-0.001500  62.500000
-0.001500  62.500000
-0.003000  62.500000
-0.001500  62.500000
-0.004600  62.500000
-0.003800  62.500000
-0.000800  62.500000
0.000000  62.500000
0.002200  62.500000
0.003000  62.500000
0.002200  62.500000
0.000700  62.500000
-0.001500  62.500000
-0.001500  62.500000
-0.000800  62.500000
0.000700  62.500000
0.003000  62.500000
0.000000  62.500000
-0.000800  62.500000
-0.000800  62.500000
0.000700  62.500000
0.005200  62.500000
0.005200  62.500000
0.004500  62.500000
0.004500  62.500000
0.005200  62.500000
0.001500  62.500000
-0.000800  62.500000
0.000700  62.500000
0.002200  62.500000
0.002200  62.500000
0.001500  62.500000
0.003000  62.500000
-0.000800  62.500000
0.000000  62.500000
-0.000800  62.500000
-0.000800  62.500000
0.000700  62.500000
-0.001500  62.500000
0.000700  62.500000
0.000700  62.500000
0.001500  62.500000
0.000700  62.500000
-0.000800  62.500000
-0.003000  62.500000
-0.001500  62.500000
-0.000800  62.500000
0.000700  62.500000
0.003700  62.500000
0.000700  62.500000
0.001500  62.500000
0.003000  62.500000
0.003000  62.500000
-0.001500  62.500000
-0.003000  62.500000
-0.003000  62.500000
-0.002300  62.500000
0.000000  62.500000
-0.002300  62.500000
-0.002300  62.500000
-0.002300  62.500000
-0.003000  62.500000
-0.001500  62.500000
-0.000800  62.500000
0.000700  62.500000
0.001500  62.500000
0.003000  62.500000
0.003000  62.500000
0.003000  62.500000
0.005200  62.500000
0.004500  62.500000
0.002200  62.500000
0.003000  62.500000
0.002200  62.500000
-0.002300  62.500000
-0.002300  62.500000
-0.003000  62.500000
-0.003000  62.500000
-0.000800  62.500000
-0.000800  62.500000
0.003000  62.500000
0.001500  62.500000
0.001500  62.500000
0.002200  62.500000
0.000000  62.500000
0.000700  62.500000
0.000000  62.500000
0.001500  62.500000
0.001500  62.500000
0.001500  62.500000
0.001500  62.500000
-0.001500  62.500000
-0.000800  62.500000
0.001500  62.500000
0.002200  62.400000
0.003000  62.400000
0.001500  62.400000
-0.000800  62.400000
-0.002300  62.400000
-0.001500  62.400000
-0.002300  62.400000
-0.000800  62.400000
0.000700  62.400000
0.000700  62.400000
0.003000  62.400000
0.005200  62.400000
0.003000  62.400000
-0.001500  62.400000
-0.003000  62.400000
-0.000800  62.400000
-0.000800  62.400000
0.000700  62.400000
0.004500  62.400000
0.001500  62.400000
0.000700  62.400000
0.001500  62.400000
0.001500  62.400000
0.000700  62.400000
0.000700  62.400000
0.001500  62.400000
0.000700  62.400000
-0.000800  62.400000
-0.001500  62.400000
-0.002300  62.400000
-0.000800  62.400000
-0.001500  62.400000
-0.001500  62.400000
-0.001500  62.400000
-0.003000  62.400000
0.000700  62.500000
0.000000  62.500000
0.000700  62.500000
0.001500  62.500000
-0.000800  62.500000
0.001500  62.500000
0.002200  62.500000
0.002200  62.500000
0.000000  62.500000
0.000000  62.500000
0.000700  62.500000
-0.000800  62.500000
-0.000800  62.500000
-0.003000  62.500000
0.000000  62.500000
-0.000800  62.500000
-0.000800  62.500000
-0.002300  62.500000
-0.000800  62.500000
0.000700  62.500000
0.000700  62.500000
0.003000  62.500000
-0.000800  62.500000
-0.003000  62.500000
-0.003000  62.500000
-0.004600  62.400000
-0.000800  62.400000
0.000700  62.400000
0.001500  62.400000
0.005200  62.400000
0.008200  62.400000
0.005200  62.400000
0.004500  62.400000
0.001500  62.400000
0.001500  62.400000
0.001500  62.400000
-0.002300  62.400000
0.000000  62.400000
-0.000800  62.400000
-0.001500  62.400000
-0.000800  62.400000
-0.003000  62.400000
-0.003800  62.400000
-0.006800  62.400000
-0.005300  62.400000
-0.001500  62.400000
-0.000800  62.400000
-0.000800  62.400000
0.000700  62.400000
-0.000800  62.400000
-0.001500  62.400000
0.002200  62.400000
0.001500  62.400000
0.002200  62.400000
0.003000  62.400000
0.006000  62.400000
0.004500  62.400000
0.002200  62.400000
0.003700  62.400000
0.001500  62.400000
0.002200  62.400000
0.000700  62.400000
0.000700  62.400000
0.000700  62.400000
0.001500  62.400000
0.001500  62.300000
0.000700  62.300000
0.001500  62.300000
0.000700  62.300000
0.000700  62.400000
0.000000  62.400000
0.000700  62.400000
0.000700  62.400000
-0.001500  62.400000
0.001500  62.400000
0.003000  62.400000
0.002200  62.400000
0.003000  62.400000
0.000700  62.400000
0.000000  62.400000
0.001500  62.400000
0.001500  62.400000
0.000700  62.500000
0.000700  62.500000
-0.002300  62.500000
-0.003800  62.500000
-0.001500  62.500000
0.000000  62.500000
0.000700  62.500000
0.001500  62.500000
0.000700  62.500000
0.000700  62.500000
0.001500  62.500000
0.000700  62.500000
0.002200  62.500000
-0.000800  62.500000
-0.000800  62.500000
-0.000800  62.500000
-0.000800  62.500000
0.000000  62.500000
-0.003000  62.500000
0.000700  62.500000
0.000700  62.500000
0.000700  62.500000
0.000700  62.500000
-0.000800  62.500000
-0.001500  62.500000
-0.003000  62.500000
-0.001500  62.500000
-0.001500  62.500000
0.001500  62.500000
0.001500  62.500000
-0.000800  62.500000
-0.000800  62.500000
-0.000800  62.500000
-0.000800  62.500000
0.000700  62.500000
0.000700  62.500000
0.001500  62.500000
0.003000  62.500000
0.001500  62.500000
0.002200  62.500000
0.005200  62.500000
0.004500  62.500000
0.003700  62.500000
0.001500  62.500000
-0.000800  62.500000
-0.002300  62.500000
-0.005300  62.500000
-0.004600  62.500000
-0.001500  62.500000
-0.003000  62.500000
-0.002300  62.500000
-0.000800  62.500000
-0.003000  62.500000
-0.004600  62.500000
-0.003000  62.500000
-0.002300  62.500000
0.001500  62.500000
0.003000  62.500000
0.003000  62.500000
0.002200  62.500000
0.000700  62.500000
0.001500  62.500000
0.003000  62.500000
0.004500  62.500000
0.002200  62.500000
0.001500  62.500000
0.002200  62.500000
0.001500  62.500000
0.001500  62.500000
0.000700  62.500000
0.002200  62.500000
0.000000  62.500000
0.000700  62.500000
0.003000  62.500000
0.001500  62.500000
0.003000  62.500000
0.001500  62.500000
0.002200  62.500000
0.002200  62.500000
0.003000  62.500000
0.004500  62.500000
0.000700  62.500000
-0.000800  62.500000
-0.001500  62.500000
-0.003000  62.500000
-0.000800  62.500000
0.000700  62.500000
0.000000  62.500000
-0.000800  62.500000
-0.001500  62.500000
0.000000  62.500000
-0.001500  62.500000
0.000700  62.500000
0.003000  62.500000
0.001500  62.500000
0.000700  62.500000
-0.003000  62.500000
-0.003000  62.500000
-0.001500  62.500000
-0.000800  62.500000
-0.001500  62.500000
0.002200  62.500000
0.004500  62.500000
0.003700  62.500000
0.001500  62.500000
-0.000800  62.500000
0.001500  62.500000
0.002200  62.500000
0.002200  62.500000
0.003000  62.500000
0.001500  62.500000
0.001500  62.500000
0.001500  62.500000
0.003000  62.500000
0.001500  62.500000
0.000700  62.500000
0.000700  62.500000
0.000700  62.500000
0.001500  62.500000
0.000700  62.500000
-0.000800  62.500000
-0.000800  62.500000
-0.000800  62.500000
0.001500  62.500000
0.001500  62.500000
-0.001500  62.500000
-0.001500  62.500000
-0.003800  62.500000
-0.003000  62.500000
-0.000800  62.500000
0.000700  62.500000
-0.000800  62.500000
-0.000800  62.500000
-0.000800  62.500000
-0.001500  62.500000
0.000000  62.500000
0.000700  62.500000
0.000000  62.500000
-0.001500  62.500000
0.000700  62.500000
-0.000800  62.500000
-0.002300  62.500000
0.000700  62.500000
0.000000  62.500000
0.001500  62.500000
0.000000  62.500000
-0.003000  62.500000
-0.003000  62.500000
-0.002300  62.500000
0.000700  62.500000
0.001500  62.500000
0.002200  62.500000
0.000700  62.500000
0.001500  62.500000
0.003700  62.500000
0.003000  62.500000
0.003700  62.500000
0.001500  62.500000
0.003000  62.500000
0.003000  62.500000
0.001500  62.500000
0.001500  62.500000
0.002200  62.500000
0.002200  62.500000
0.000700  62.500000
0.000700  62.500000
-0.000800  62.500000
-0.000800  62.500000
-0.001500  62.500000
-0.003000  62.500000
-0.001500  62.500000
-0.000800  62.500000
0.000000  62.500000
0.000700  62.500000
0.000700  62.500000
0.002200  62.500000
0.001500  62.500000
-0.000800  62.500000
-0.000800  62.500000
-0.000800  62.500000
-0.000800  62.500000
-0.000800  62.500000
-0.000800  62.500000
0.000700  62.500000
0.000700  62.500000
-0.000800  62.500000
0.000700  62.500000
0.004500  62.500000
0.003000  62.500000
0.001500  62.500000
0.000000  62.500000
-0.000800  62.500000
-0.001500  62.500000
-0.000800  62.500000
-0.000800  62.500000
-0.003800  62.500000
-0.003000  62.500000
-0.002300  62.500000
-0.000800  62.500000
0.000700  62.500000
-0.000800  62.500000
0.000000  62.500000
0.000700  62.500000
-0.001500  62.500000
-0.000800  62.500000
-0.000800  62.500000
-0.003000  62.500000
-0.000800  62.500000
-0.000800  62.500000
-0.000800  62.500000
0.000700  62.500000
0.002200  62.500000
0.001500  62.500000
0.000700  62.500000
0.001500  62.500000
0.000700  62.500000
0.001500  62.500000
0.001500  62.500000
0.001500  62.500000
0.003000  62.500000
0.001500  62.500000
0.003000  62.500000
0.004500  62.500000
0.000700  62.500000
0.000000  62.500000
0.000700  62.500000
-0.000800  62.500000
-0.003000  62.500000
-0.000800  62.500000
-0.000800  62.500000
0.000700  62.500000
0.001500  62.500000
-0.000800  62.500000
0.001500  62.500000
0.000700  62.500000
0.001500  62.500000
0.000700  62.500000
0.001500  62.500000
0.001500  62.500000
-0.000800  62.500000
0.000700  62.500000
-0.002300  62.500000
-0.001500  62.500000
0.000700  62.400000
0.001500  62.400000
0.002200  62.400000
0.000700  62.400000
-0.001500  62.400000
-0.002300  62.400000
0.000000  62.400000
-0.000800  62.400000
0.000000  62.400000
0.000700  62.400000
0.001500  62.400000
0.003000  62.400000
-0.000800  62.400000
0.002200  62.400000
0.001500  62.400000
0.003000  62.400000
0.004500  62.400000
0.001500  62.400000
0.004500  62.400000
0.003000  62.400000
0.003000  62.400000
0.003000  62.400000
0.001500  62.400000
0.001500  62.400000
-0.001500  62.400000
-0.000800  62.400000
0.000700  62.400000
0.000000  62.400000
0.000000  62.400000
0.000000  62.400000
-0.001500  62.400000
-0.003000  62.400000
-0.002300  62.400000
-0.000800  62.400000
-0.001500  62.400000
-0.005300  62.400000
-0.003000  62.400000
-0.001500  62.400000
-0.000800  62.400000
0.000000  62.400000
0.000700  62.300000
0.005200  62.300000
0.001500  62.300000
0.003000  62.300000
0.003700  62.300000
0.002200  62.300000
0.000700  62.300000
-0.000800  62.300000
0.001500  62.300000
0.000700  62.300000
0.001500  62.300000
0.001500  62.300000
-0.000800  62.300000
0.001500  62.300000
-0.000800  62.300000
-0.000800  62.300000
0.002200  62.300000
0.000700  62.300000
0.000000  62.300000
-0.000800  62.300000
0.000000  62.300000
0.000700  62.300000
0.000700  62.300000
0.001500  62.300000
0.001500  62.300000
-0.000800  62.300000
-0.003000  62.300000
-0.004600  62.300000
0.000000  62.300000
0.003000  62.300000
0.000700  62.400000
-0.000800  62.400000
-0.002300  62.400000
-0.003000  62.400000
-0.003000  62.400000
0.000700  62.400000
0.000700  62.400000
0.003000  62.400000
0.003000  62.400000
0.000700  62.400000
0.004500  62.400000
0.003700  62.400000
0.004500  62.400000
0.000700  62.400000
0.002200  62.400000
0.001500  62.400000
-0.001500  62.400000
0.001500  62.400000
-0.000800  62.400000
-0.001500  62.400000
0.000000  62.400000
0.001500  62.400000
0.003000  62.400000
0.001500  62.400000
0.000700  62.400000
0.000000  62.400000
-0.000800  62.400000
-0.003800  62.400000
-0.003800  62.400000
-0.002300  62.400000
-0.004600  62.300000
-0.003800  62.300000
-0.002300  62.300000
0.000700  62.300000
0.003000  62.300000
0.001500  62.300000
0.000700  62.300000
0.000700  62.300000
0.000700  62.300000
0.001500  62.300000
0.000700  62.300000
0.002200  62.300000
0.003000  62.300000
0.001500  62.300000
0.003000  62.300000
-0.000800  62.300000
-0.000800  62.300000
0.001500  62.300000
-0.000800  62.300000
-0.000800  62.300000
-0.000800  62.300000
0.001500  62.300000
0.000700  62.300000
0.001500  62.300000
0.001500  62.300000
-0.000800  62.300000
0.002200  62.300000
0.001500  62.300000
0.001500  62.300000
0.000700  62.300000
0.000700  62.300000
0.000700  62.300000
-0.000800  62.300000
0.000700  62.300000
0.000700  62.300000
0.003000  62.300000
0.000000  62.300000
0.000000  62.300000
0.000700  62.300000
0.001500  62.300000
0.003000  62.300000
-0.000800  62.300000
-0.001500  62.300000
-0.004600  62.300000
-0.000800  62.300000
-0.000800  62.300000
-0.000800  62.300000
-0.000800  62.300000
-0.000800  62.300000
-0.000800  62.300000
-0.000800  62.300000
-0.000800  62.300000
-0.000800  62.300000
-0.000800  62.300000
-0.000800  62.300000
-0.000800  62.300000
-0.000800  62.300000
-0.000800  62.300000
-0.000800  62.300000
-0.000800  62.300000
