# Supplementary material for: Extracting time-frequency feature of single-channel vastus medialis EMG signals for knee exercise pattern recognition
Source: PLoS One. 2017 Jul 10;12(7):e0180526. doi: 10.1371/journal.pone.0180526 (PMC5503271; doi:10.1371/journal.pone.0180526)
Supplement: S1 File — The EMG orignial data of the vastus medialis muscle of the detected leg from 14 healthy subjects were collected and recorded in the file while performing three exercise programs, i.e., leg extension from a sitting position (sitting), flexion of the leg up (standing), and gait (walking). (ZIP) [file pone.0180526.s001.zip › Data/5sitting.txt]

File Name: 5sitting.log
Channel 3: 'VM', 6563 values, engineering units: mV, no filters.
Channel 5: 'FX', 329 values, engineering units: deg, no filters, extrapolated from 50 to 1000 samples per second.
-0.000800  59.900000
-0.001500  59.900000
0.000000  60.000000
0.000000  60.000000
0.000700  60.000000
0.001500  60.000000
-0.003000  60.000000
-0.004600  60.000000
-0.003000  60.100000
-0.004600  60.100000
-0.002300  60.100000
-0.001500  60.100000
-0.000800  60.100000
-0.001500  60.200000
-0.003000  60.200000
-0.003000  60.200000
-0.003800  60.200000
-0.002300  60.200000
-0.004600  60.200000
-0.006000  60.300000
-0.006800  60.300000
-0.007500  60.300000
-0.006000  60.300000
-0.004600  60.300000
-0.001500  60.300000
-0.003000  60.200000
-0.004600  60.200000
-0.004600  60.200000
-0.003000  60.200000
-0.001500  60.200000
-0.004600  60.100000
-0.002300  60.100000
-0.001500  60.100000
-0.003000  60.100000
-0.001500  60.100000
-0.003000  60.100000
-0.001500  60.000000
0.000700  60.000000
0.004500  60.000000
0.003700  60.000000
0.001500  59.900000
0.000000  59.900000
-0.001500  59.800000
-0.000800  59.800000
-0.001500  59.800000
-0.002300  59.700000
-0.000800  59.700000
-0.003000  59.600000
-0.005300  59.500000
-0.003800  59.500000
-0.004600  59.400000
-0.001500  59.400000
-0.001500  59.300000
-0.000800  59.300000
0.000700  59.200000
-0.001500  59.100000
-0.001500  59.100000
-0.000800  59.000000
-0.003000  59.000000
-0.000800  58.900000
0.000700  58.800000
0.003000  58.800000
0.003000  58.700000
0.000000  58.600000
0.000000  58.500000
0.000000  58.400000
0.000700  58.300000
-0.001500  58.200000
-0.003800  58.100000
-0.003000  58.000000
-0.001500  57.900000
-0.000800  57.800000
0.000000  57.700000
-0.000800  57.600000
-0.001500  57.600000
-0.000800  57.400000
0.000700  57.300000
0.000700  57.200000
-0.001500  57.100000
-0.000800  57.100000
0.000700  56.900000
-0.000800  56.800000
-0.001500  56.700000
0.000700  56.600000
0.001500  56.500000
0.001500  56.400000
0.004500  56.200000
0.005200  56.100000
0.005200  56.000000
0.004500  55.900000
0.003700  55.800000
0.003700  55.700000
0.000700  55.500000
0.003000  55.400000
0.003700  55.300000
0.002200  55.200000
0.003700  55.100000
0.000700  54.900000
-0.000800  54.800000
0.000700  54.700000
0.001500  54.500000
0.001500  54.400000
0.000700  54.200000
0.000700  54.000000
0.001500  53.900000
0.000700  53.700000
-0.002300  53.500000
-0.003000  53.400000
-0.002300  53.200000
-0.002300  53.000000
-0.001500  52.800000
-0.000800  52.700000
0.001500  52.500000
0.000700  52.300000
-0.000800  52.200000
0.000700  52.000000
0.001500  51.800000
0.000000  51.700000
0.003000  51.500000
0.003000  51.300000
0.001500  51.100000
0.002200  50.800000
-0.000800  50.600000
-0.001500  50.400000
-0.002300  50.100000
-0.004600  49.900000
-0.003000  49.600000
-0.003000  49.400000
-0.001500  49.100000
0.000700  48.900000
0.000700  48.600000
0.000000  48.400000
-0.001500  48.100000
-0.001500  47.900000
-0.002300  47.600000
-0.003000  47.400000
-0.001500  47.100000
0.000000  46.900000
-0.001500  46.600000
-0.000800  46.400000
0.000700  46.100000
0.002200  45.900000
0.000700  45.500000
0.002200  45.300000
0.004500  45.000000
0.003000  44.700000
0.002200  44.400000
0.003700  44.100000
0.003700  43.800000
0.003000  43.500000
0.001500  43.200000
0.000000  42.900000
-0.000800  42.700000
0.001500  42.300000
0.003000  42.100000
0.001500  41.800000
0.000700  41.500000
0.000700  41.200000
-0.000800  40.900000
-0.003800  40.600000
-0.003800  40.300000
-0.001500  40.000000
-0.002300  39.700000
-0.001500  39.400000
-0.002300  39.100000
-0.003800  38.800000
-0.002300  38.600000
-0.002300  38.300000
-0.000800  38.000000
-0.001500  37.700000
-0.000800  37.400000
0.000000  37.100000
-0.003000  36.800000
-0.001500  36.500000
0.000000  36.200000
0.001500  35.900000
0.004500  35.600000
0.001500  35.400000
0.001500  35.100000
0.001500  34.800000
0.000700  34.400000
0.003000  34.200000
0.002200  33.900000
0.000700  33.700000
0.000000  33.400000
0.000700  33.100000
0.001500  32.800000
0.001500  32.600000
-0.000800  32.300000
-0.001500  32.000000
-0.002300  31.800000
-0.001500  31.500000
0.000000  31.200000
-0.001500  31.000000
-0.000800  30.700000
-0.000800  30.400000
0.000000  30.100000
-0.000800  29.900000
-0.002300  29.600000
0.001500  29.300000
-0.000800  29.000000
-0.001500  28.800000
0.000700  28.500000
0.001500  28.300000
0.002200  28.000000
0.001500  27.800000
0.000000  27.500000
0.000700  27.200000
0.000000  27.000000
-0.000800  26.700000
0.002200  26.500000
0.002200  26.200000
0.004500  25.900000
0.006000  25.700000
0.005200  25.400000
0.005200  25.200000
0.004500  24.900000
0.004500  24.600000
0.003700  24.400000
0.004500  24.100000
0.003000  23.800000
0.000000  23.600000
0.000700  23.400000
0.001500  23.100000
0.001500  22.800000
0.001500  22.500000
0.000700  22.300000
0.000700  22.000000
-0.000800  21.800000
0.000000  21.500000
0.004500  21.300000
0.005200  21.000000
0.005200  20.800000
0.004500  20.500000
0.004500  20.200000
0.006700  20.000000
0.006700  19.800000
0.004500  19.500000
0.001500  19.200000
0.000700  19.000000
0.000700  18.700000
0.001500  18.500000
0.000000  18.200000
0.000700  18.000000
0.001500  17.800000
-0.001500  17.500000
-0.003000  17.300000
-0.004600  17.000000
-0.001500  16.800000
-0.000800  16.600000
-0.001500  16.300000
-0.001500  16.100000
-0.002300  15.800000
0.000700  15.600000
0.000700  15.300000
0.000700  15.100000
0.002200  14.800000
0.000000  14.600000
-0.000800  14.400000
0.000700  14.100000
0.000700  13.900000
0.002200  13.700000
0.003000  13.500000
0.001500  13.400000
0.001500  13.200000
-0.000800  13.000000
-0.002300  12.800000
-0.000800  12.600000
0.001500  12.500000
0.000700  12.300000
0.002200  12.100000
0.002200  12.000000
0.000000  11.800000
0.001500  11.600000
0.000700  11.400000
0.003000  11.200000
0.006700  11.100000
0.002200  10.900000
0.001500  10.700000
0.001500  10.500000
0.001500  10.300000
0.000000  10.200000
-0.000800  10.100000
0.000700  10.000000
-0.001500  9.900000
-0.001500  9.700000
0.000700  9.600000
0.000700  9.400000
0.000700  9.400000
0.002200  9.200000
0.004500  9.100000
0.004500  9.000000
0.003000  8.800000
0.003000  8.700000
0.003700  8.600000
0.001500  8.500000
0.002200  8.300000
0.001500  8.200000
0.000000  8.100000
0.000000  8.000000
0.000700  7.800000
-0.000800  7.800000
-0.000800  7.700000
-0.000800  7.700000
0.000000  7.600000
0.000700  7.600000
-0.000800  7.500000
-0.000800  7.500000
0.000700  7.400000
0.000000  7.400000
0.000000  7.300000
0.000700  7.200000
-0.001500  7.200000
-0.001500  7.200000
-0.000800  7.100000
-0.000800  7.100000
-0.001500  7.000000
-0.000800  6.900000
0.000000  6.900000
0.001500  6.800000
0.002200  6.700000
0.003000  6.700000
0.003000  6.700000
0.001500  6.700000
-0.000800  6.800000
-0.001500  6.800000
0.001500  6.800000
0.001500  6.800000
-0.000800  6.800000
0.000000  6.800000
0.000700  6.800000
0.000700  6.800000
-0.001500  6.800000
-0.004600  6.800000
-0.004600  6.800000
-0.003000  6.800000
-0.000800  6.800000
0.000000  6.900000
-0.000800  6.900000
-0.001500  6.900000
-0.000800  6.900000
0.000000  6.900000
-0.000800  6.900000
-0.000800  7.000000
-0.000800  7.000000
-0.001500  7.000000
0.000700  7.100000
-0.001500  7.100000
-0.002300  7.100000
0.001500  7.100000
0.000700  7.200000
0.003000  7.200000
0.001500  7.200000
-0.000800  7.200000
0.000700  7.200000
-0.000800  7.300000
0.000000  7.300000
0.000000  7.300000
-0.001500  7.400000
-0.002300  7.400000
-0.003000  7.400000
0.000000  7.500000
0.000700  7.500000
0.000700  7.500000
-0.000800  7.500000
-0.000800  7.600000
-0.003000  7.600000
-0.003000  7.600000
-0.003000  7.600000
-0.003800  7.600000
-0.001500  7.600000
-0.001500  7.700000
0.000000  7.700000
-0.000800  7.700000
-0.001500  7.700000
0.000700  7.800000
0.000700  7.800000
0.000700  7.800000
0.000700  7.800000
0.000700  7.800000
0.000000  7.900000
-0.000800  7.900000
-0.001500  7.900000
0.000700  8.000000
0.003700  8.000000
0.004500  8.000000
0.004500  8.100000
0.003000  8.100000
0.002200  8.100000
0.003000  8.100000
0.001500  8.200000
-0.000800  8.200000
-0.001500  8.200000
-0.001500  8.200000
0.000000  8.300000
-0.000800  8.300000
-0.000800  8.300000
-0.000800  8.400000
-0.000800  8.400000
0.000700  8.400000
0.000700  8.500000
0.000700  8.500000
0.000000  8.500000
-0.000800  8.500000
-0.001500  8.500000
-0.003000  8.500000
-0.003000  8.500000
-0.003800  8.500000
-0.000800  8.600000
-0.001500  8.600000
-0.003800  8.600000
-0.003800  8.600000
-0.001500  8.600000
-0.000800  8.700000
-0.003000  8.700000
-0.001500  8.700000
-0.002300  8.700000
-0.003800  8.700000
0.000700  8.700000
0.006000  8.800000
0.008200  8.800000
0.009000  8.800000
0.009000  8.800000
0.007500  8.800000
0.003700  8.800000
0.000700  8.800000
-0.003000  8.700000
-0.003000  8.700000
-0.005300  8.700000
-0.003800  8.700000
0.001500  8.700000
0.006000  8.700000
0.008200  8.700000
0.006700  8.700000
0.002200  8.700000
0.000700  8.600000
0.001500  8.600000
0.000700  8.600000
0.000000  8.600000
0.001500  8.600000
0.001500  8.500000
0.000000  8.500000
0.000700  8.500000
-0.000800  8.500000
-0.003000  8.500000
-0.003800  8.400000
-0.004600  8.400000
-0.004600  8.300000
0.000700  8.300000
0.002200  8.200000
0.002200  8.200000
0.004500  8.200000
0.003700  8.100000
0.008200  8.100000
0.009700  8.100000
0.008200  8.000000
0.005200  8.000000
0.006000  8.000000
0.005200  7.900000
-0.001500  7.900000
-0.006800  7.800000
-0.009100  7.700000
-0.012000  7.600000
-0.013500  7.600000
-0.013500  7.500000
-0.011300  7.400000
-0.009100  7.300000
-0.004600  7.300000
0.003700  7.200000
0.014200  7.100000
0.023200  7.000000
0.028500  7.000000
0.030700  6.900000
0.031500  6.800000
0.024000  6.700000
0.012700  6.700000
0.004500  6.600000
-0.003800  6.500000
-0.010500  6.400000
-0.015800  6.300000
-0.016500  6.200000
-0.010500  6.200000
-0.007500  6.200000
-0.005300  6.100000
-0.004600  6.100000
-0.004600  6.000000
-0.003000  6.000000
-0.000800  5.900000
-0.003000  5.900000
-0.003000  5.800000
-0.004600  5.800000
-0.005300  5.800000
-0.007500  5.800000
-0.006800  5.700000
-0.005300  5.700000
-0.005300  5.600000
-0.003000  5.600000
-0.003800  5.500000
-0.004600  5.500000
-0.004600  5.400000
-0.003800  5.300000
-0.003000  5.300000
-0.003800  5.400000
-0.003000  5.400000
-0.003000  5.400000
-0.001500  5.400000
0.003000  5.400000
0.003000  5.400000
0.003000  5.400000
-0.000800  5.500000
-0.003000  5.500000
-0.004600  5.500000
-0.004600  5.500000
-0.003000  5.500000
-0.006000  5.500000
-0.008300  5.600000
-0.008300  5.600000
-0.008300  5.600000
-0.006000  5.600000
-0.004600  5.600000
-0.001500  5.600000
0.004500  5.600000
0.005200  5.500000
0.000700  5.400000
-0.000800  5.300000
-0.003800  5.300000
-0.003000  5.200000
-0.000800  5.100000
0.002200  5.000000
0.003000  5.000000
0.006000  4.900000
0.008200  4.800000
0.007500  4.800000
0.008200  4.700000
0.009000  4.600000
0.010500  4.500000
0.005200  4.500000
0.005200  4.400000
0.005200  4.300000
0.000700  4.200000
0.001500  4.100000
0.003000  4.000000
0.005200  4.000000
0.006700  3.900000
0.009000  3.900000
0.009000  3.800000
0.006000  3.700000
0.004500  3.600000
0.002200  3.600000
0.002200  3.500000
0.001500  3.400000
-0.000800  3.400000
-0.003000  3.300000
-0.001500  3.200000
-0.001500  3.100000
-0.003800  3.100000
-0.005300  3.000000
-0.005300  3.000000
-0.005300  2.900000
-0.004600  2.800000
-0.004600  2.700000
-0.004600  2.700000
0.000000  2.700000
-0.001500  2.700000
-0.000800  2.800000
0.000000  2.800000
-0.003000  2.800000
-0.003000  2.900000
-0.004600  2.900000
-0.000800  2.900000
0.001500  2.900000
-0.000800  3.000000
0.001500  3.000000
-0.001500  3.000000
-0.003000  3.000000
-0.003800  3.100000
-0.004600  3.100000
-0.003000  3.100000
-0.003800  3.100000
-0.003000  3.100000
-0.007500  3.100000
-0.008300  3.100000
-0.008300  3.200000
-0.008300  3.200000
-0.008300  3.200000
-0.006800  3.200000
-0.006000  3.200000
-0.004600  3.200000
-0.003000  3.200000
-0.005300  3.200000
-0.006800  3.300000
-0.008300  3.300000
-0.008300  3.300000
-0.009100  3.300000
-0.006800  3.300000
-0.005300  3.300000
-0.003000  3.300000
0.000000  3.300000
-0.001500  3.300000
-0.001500  3.400000
-0.003000  3.400000
0.001500  3.400000
0.006000  3.300000
0.009000  3.200000
0.012700  3.200000
0.013500  3.100000
0.014200  3.100000
0.013500  3.000000
0.018700  3.000000
0.023200  2.900000
0.022500  2.800000
0.024700  2.800000
0.023200  2.700000
0.024000  2.700000
0.024000  2.600000
0.024000  2.600000
0.027000  2.500000
0.027700  2.500000
0.033000  2.400000
0.034500  2.300000
0.034500  2.200000
0.035200  2.200000
0.034500  2.200000
0.032200  2.200000
0.030700  2.200000
0.024700  2.100000
0.022500  2.100000
0.020200  2.000000
0.016500  2.000000
0.014200  2.000000
0.012000  1.900000
0.012000  1.900000
0.011200  1.800000
0.010500  1.800000
0.008200  1.800000
0.003000  1.800000
-0.001500  1.700000
-0.004600  1.700000
-0.005300  1.700000
-0.007500  1.600000
-0.009100  1.500000
-0.012000  1.500000
-0.012000  1.500000
-0.012800  1.500000
-0.012000  1.500000
-0.011300  1.500000
-0.012000  1.500000
-0.011300  1.500000
-0.012800  1.500000
-0.012800  1.500000
-0.012000  1.500000
-0.010500  1.500000
-0.010500  1.500000
-0.012800  1.400000
-0.012800  1.400000
-0.012000  1.400000
-0.014300  1.400000
-0.014300  1.400000
-0.012000  1.400000
-0.006800  1.400000
-0.005300  1.300000
-0.005300  1.300000
-0.004600  1.300000
-0.006800  1.300000
-0.009100  1.300000
-0.009100  1.300000
-0.010500  1.300000
-0.013500  1.300000
-0.015000  1.200000
-0.016500  1.200000
-0.015800  1.200000
-0.018100  1.200000
-0.018100  1.200000
-0.015800  1.100000
-0.015000  1.100000
-0.010500  1.100000
-0.006800  1.100000
-0.004600  1.000000
-0.003000  1.000000
-0.003000  1.000000
-0.004600  0.900000
-0.006800  0.900000
-0.004600  0.900000
-0.003800  0.900000
-0.003000  0.800000
-0.001500  0.700000
-0.002300  0.700000
-0.005300  0.600000
-0.009800  0.600000
-0.009100  0.500000
-0.004600  0.500000
-0.003000  0.400000
-0.000800  0.400000
-0.001500  0.400000
-0.005300  0.300000
-0.003800  0.200000
-0.001500  0.200000
0.001500  0.100000
0.000000  0.100000
-0.000800  0.000000
0.001500  0.000000
0.001500  0.000000
0.003000  0.000000
0.002200  0.000000
0.000700  -0.100000
0.005200  -0.100000
0.005200  -0.100000
0.003000  -0.100000
0.005200  -0.200000
0.006000  -0.200000
0.008200  -0.200000
0.008200  -0.200000
0.006700  -0.200000
0.008200  -0.300000
0.003700  -0.300000
0.004500  -0.300000
0.003700  -0.300000
0.004500  -0.400000
0.005200  -0.400000
0.003000  -0.400000
0.004500  -0.500000
0.003000  -0.500000
0.005200  -0.500000
0.003000  -0.400000
-0.000800  -0.400000
-0.003800  -0.400000
-0.003000  -0.400000
-0.003000  -0.400000
-0.005300  -0.400000
-0.004600  -0.400000
-0.003000  -0.400000
-0.003000  -0.400000
-0.001500  -0.400000
-0.001500  -0.300000
-0.001500  -0.300000
-0.001500  -0.300000
-0.004600  -0.300000
-0.004600  -0.300000
-0.001500  -0.300000
-0.000800  -0.300000
0.001500  -0.300000
0.001500  -0.300000
0.003000  -0.300000
0.003700  -0.300000
0.000700  -0.200000
-0.000800  -0.200000
-0.001500  -0.200000
-0.001500  -0.200000
-0.003000  -0.200000
-0.006800  -0.200000
-0.010500  -0.200000
-0.006800  -0.200000
-0.003000  -0.200000
-0.003000  -0.200000
-0.000800  -0.200000
-0.001500  -0.200000
0.000000  -0.200000
0.001500  -0.100000
0.000700  -0.100000
0.002200  -0.100000
0.000700  -0.100000
-0.001500  -0.100000
-0.000800  -0.100000
0.001500  -0.100000
0.004500  -0.100000
0.005200  -0.100000
0.003700  -0.100000
0.001500  -0.100000
0.000700  -0.100000
0.002200  -0.100000
0.003000  -0.100000
0.006000  -0.100000
0.004500  -0.100000
-0.000800  -0.100000
-0.003800  -0.100000
-0.000800  -0.100000
0.005200  -0.100000
0.006700  -0.100000
0.009700  -0.100000
0.010500  -0.100000
0.006000  -0.100000
0.004500  -0.100000
0.004500  -0.100000
0.003700  -0.100000
0.003000  -0.100000
0.003700  -0.100000
0.003000  -0.100000
0.003000  -0.100000
0.000000  -0.200000
-0.000800  -0.200000
0.000700  -0.200000
-0.000800  -0.200000
0.003000  -0.200000
0.005200  -0.200000
0.005200  -0.200000
0.004500  -0.200000
0.003000  -0.200000
0.005200  -0.200000
0.003000  -0.300000
0.005200  -0.300000
0.006700  -0.300000
0.005200  -0.300000
0.005200  -0.300000
0.000700  -0.300000
-0.003000  -0.300000
-0.003000  -0.300000
0.000000  -0.300000
0.004500  -0.300000
0.006700  -0.400000
0.006000  -0.400000
0.005200  -0.400000
0.000000  -0.400000
-0.001500  -0.400000
-0.002300  -0.400000
-0.002300  -0.400000
-0.003000  -0.400000
-0.003800  -0.400000
0.000700  -0.400000
0.000700  -0.500000
0.000700  -0.500000
0.001500  -0.500000
0.000000  -0.500000
-0.000800  -0.500000
-0.001500  -0.500000
-0.000800  -0.500000
-0.003000  -0.500000
-0.002300  -0.500000
-0.001500  -0.500000
-0.001500  -0.500000
0.001500  -0.500000
0.000700  -0.500000
0.000700  -0.500000
0.001500  -0.500000
0.001500  -0.500000
0.004500  -0.500000
0.003700  -0.500000
0.002200  -0.500000
0.003000  -0.500000
0.001500  -0.500000
0.004500  -0.500000
0.003000  -0.500000
0.002200  -0.500000
0.006000  -0.500000
0.001500  -0.500000
-0.000800  -0.500000
0.000000  -0.500000
0.000700  -0.500000
0.001500  -0.500000
-0.003800  -0.500000
-0.007500  -0.500000
-0.004600  -0.500000
-0.004600  -0.500000
-0.001500  -0.500000
0.002200  -0.500000
0.003000  -0.500000
0.005200  -0.500000
0.005200  -0.500000
0.004500  -0.500000
0.001500  -0.500000
-0.000800  -0.500000
0.000000  -0.500000
-0.001500  -0.500000
0.001500  -0.500000
0.001500  -0.500000
0.000700  -0.500000
0.005200  -0.500000
0.008200  -0.500000
0.006700  -0.500000
0.003700  -0.500000
0.000000  -0.500000
-0.002300  -0.600000
-0.002300  -0.600000
-0.005300  -0.600000
-0.004600  -0.600000
-0.001500  -0.600000
0.004500  -0.600000
0.008200  -0.600000
0.008200  -0.600000
0.007500  -0.600000
0.006000  -0.700000
0.004500  -0.700000
0.007500  -0.700000
0.009000  -0.700000
0.000000  -0.700000
-0.007500  -0.700000
-0.013500  -0.800000
-0.012800  -0.800000
-0.009100  -0.800000
-0.009100  -0.800000
-0.006800  -0.800000
-0.009800  -0.800000
-0.014300  -0.800000
-0.015800  -0.900000
-0.017300  -0.900000
-0.015800  -0.900000
-0.008300  -0.900000
-0.003000  -0.900000
0.000000  -0.900000
0.002200  -0.900000
0.005200  -0.900000
0.006000  -1.000000
0.006000  -1.000000
0.004500  -1.000000
0.005200  -1.000000
0.005200  -1.000000
0.003700  -0.900000
0.006000  -0.900000
0.007500  -0.900000
0.009700  -0.900000
0.011200  -0.900000
0.009700  -0.900000
0.008200  -0.900000
0.004500  -0.900000
-0.000800  -0.900000
-0.003800  -0.900000
-0.003000  -0.900000
-0.001500  -0.900000
-0.000800  -0.900000
0.002200  -0.900000
0.005200  -0.900000
0.007500  -0.900000
0.006700  -0.900000
0.003000  -0.900000
-0.002300  -0.900000
-0.005300  -0.900000
-0.008300  -0.800000
-0.010500  -0.800000
-0.006800  -0.800000
-0.003800  -0.800000
-0.005300  -0.800000
-0.006000  -0.800000
-0.006800  -0.800000
-0.005300  -0.700000
-0.004600  -0.700000
-0.005300  -0.700000
-0.003000  -0.700000
0.000700  -0.700000
0.006700  -0.700000
0.008200  -0.700000
0.010500  -0.600000
0.014200  -0.600000
0.015000  -0.600000
0.018000  -0.600000
0.020200  -0.600000
0.012700  -0.500000
0.000700  -0.500000
-0.005300  -0.500000
-0.008300  -0.500000
-0.012800  -0.500000
-0.018100  -0.400000
-0.018800  -0.400000
-0.015800  -0.400000
-0.014300  -0.400000
-0.012000  -0.400000
-0.009100  -0.300000
-0.006800  -0.300000
-0.002300  -0.300000
0.000000  -0.200000
0.000000  -0.200000
0.003700  -0.200000
0.005200  -0.200000
0.006000  -0.100000
0.008200  -0.100000
0.009000  -0.100000
0.010500  -0.100000
0.008200  0.000000
0.006700  0.000000
0.008200  0.000000
0.006700  0.000000
0.004500  0.000000
0.006000  0.100000
0.009000  0.100000
0.009000  0.100000
0.009000  0.200000
0.010500  0.200000
0.009700  0.200000
0.004500  0.300000
-0.001500  0.300000
-0.003800  0.300000
-0.002300  0.300000
-0.003000  0.400000
-0.002300  0.400000
-0.000800  0.400000
-0.000800  0.400000
0.001500  0.500000
0.001500  0.500000
0.000000  0.500000
0.000700  0.600000
0.005200  0.600000
0.010500  0.700000
0.010500  0.700000
0.006000  0.700000
0.001500  0.800000
-0.003800  0.800000
-0.006800  0.900000
-0.004600  0.900000
-0.000800  0.900000
0.001500  0.900000
0.003000  0.900000
0.003700  1.000000
0.000700  1.000000
-0.003000  1.100000
-0.006000  1.100000
-0.012800  1.100000
-0.012800  1.200000
-0.012000  1.200000
-0.011300  1.200000
-0.003800  1.300000
-0.001500  1.300000
0.000700  1.300000
0.001500  1.300000
0.001500  1.400000
0.003000  1.400000
0.003000  1.400000
0.004500  1.500000
0.004500  1.500000
0.004500  1.500000
0.006700  1.600000
0.005200  1.600000
0.004500  1.600000
0.005200  1.700000
0.003000  1.700000
0.004500  1.800000
0.005200  1.800000
0.003700  1.800000
0.004500  1.900000
0.000700  1.900000
0.001500  2.000000
0.003000  2.000000
0.001500  2.100000
0.000700  2.200000
-0.000800  2.200000
0.000000  2.200000
-0.001500  2.300000
0.000000  2.300000
0.000000  2.400000
-0.003800  2.400000
0.000700  2.500000
0.000000  2.500000
0.000700  2.600000
0.003000  2.600000
-0.000800  2.600000
0.000700  2.700000
0.000000  2.700000
-0.003000  2.800000
-0.003000  2.800000
-0.005300  2.900000
-0.005300  2.900000
-0.004600  3.000000
-0.000800  3.000000
0.008200  3.100000
0.011200  3.100000
0.008200  3.100000
0.007500  3.200000
0.001500  3.200000
-0.003800  3.300000
-0.005300  3.300000
-0.004600  3.400000
0.000000  3.400000
0.000700  3.500000
-0.001500  3.500000
-0.001500  3.600000
0.000700  3.600000
0.003000  3.700000
0.000700  3.800000
-0.000800  3.900000
-0.000800  3.900000
0.000700  4.000000
0.001500  4.000000
0.001500  4.100000
0.000700  4.200000
0.000700  4.200000
-0.000800  4.300000
-0.003800  4.400000
-0.001500  4.500000
0.000000  4.500000
-0.000800  4.600000
-0.001500  4.700000
-0.000800  4.700000
-0.000800  4.800000
-0.003000  4.900000
-0.003000  4.900000
-0.003000  5.000000
0.000000  5.100000
-0.001500  5.200000
-0.006000  5.300000
-0.006000  5.400000
-0.008300  5.500000
-0.006000  5.600000
-0.005300  5.700000
-0.006800  5.800000
-0.006800  5.900000
-0.008300  6.000000
-0.010500  6.100000
-0.011300  6.200000
-0.008300  6.300000
-0.008300  6.400000
-0.009100  6.500000
-0.004600  6.600000
-0.003000  6.700000
-0.004600  6.700000
-0.004600  6.800000
-0.003000  7.000000
-0.004600  7.100000
-0.004600  7.200000
-0.001500  7.200000
0.001500  7.300000
0.002200  7.500000
0.001500  7.600000
0.002200  7.600000
-0.002300  7.800000
-0.006000  7.900000
-0.004600  8.000000
-0.003000  8.100000
-0.004600  8.200000
-0.005300  8.300000
-0.005300  8.400000
-0.004600  8.500000
-0.004600  8.500000
-0.001500  8.700000
0.003700  8.800000
0.003700  8.900000
0.002200  9.100000
0.000000  9.200000
0.000700  9.400000
0.000700  9.600000
-0.002300  9.700000
0.003000  9.900000
0.006700  10.000000
0.009700  10.200000
0.009700  10.300000
0.010500  10.500000
0.009000  10.700000
0.006700  10.800000
0.006700  11.000000
0.003000  11.200000
0.001500  11.300000
-0.000800  11.500000
-0.001500  11.600000
0.000000  11.800000
0.001500  11.900000
0.006700  12.100000
0.008200  12.200000
0.009000  12.400000
0.006700  12.600000
0.006700  12.700000
0.009700  12.900000
0.008200  13.000000
0.008200  13.200000
0.003700  13.400000
0.003000  13.500000
0.003700  13.700000
0.004500  13.900000
0.005200  14.000000
0.003700  14.200000
0.006000  14.400000
0.006700  14.500000
0.005200  14.700000
0.003000  14.800000
0.003000  15.000000
0.001500  15.200000
0.003000  15.400000
0.004500  15.600000
0.001500  15.800000
-0.000800  16.000000
-0.000800  16.200000
0.001500  16.400000
0.000700  16.600000
-0.000800  16.800000
-0.000800  17.000000
0.000000  17.200000
0.000000  17.400000
-0.002300  17.600000
-0.001500  17.800000
-0.003800  18.000000
-0.004600  18.200000
-0.003000  18.400000
-0.002300  18.600000
0.004500  18.900000
0.005200  19.000000
0.002200  19.300000
0.000700  19.500000
-0.000800  19.700000
-0.001500  19.900000
-0.002300  20.100000
-0.000800  20.300000
-0.000800  20.600000
0.000700  20.800000
0.003000  21.000000
0.006000  21.200000
0.006700  21.400000
0.006000  21.600000
0.005200  21.900000
0.004500  22.000000
0.003000  22.300000
0.001500  22.500000
0.001500  22.700000
0.001500  22.900000
0.000700  23.100000
-0.000800  23.400000
-0.001500  23.600000
-0.003000  23.800000
-0.000800  24.000000
-0.001500  24.200000
-0.003000  24.400000
-0.002300  24.700000
-0.003000  24.800000
-0.002300  25.100000
-0.000800  25.300000
0.000700  25.500000
0.001500  25.700000
0.000700  25.900000
-0.000800  26.100000
0.000700  26.300000
0.001500  26.500000
0.004500  26.800000
0.003000  27.000000
0.003700  27.200000
0.004500  27.400000
0.003700  27.600000
0.004500  27.800000
0.003000  28.000000
0.003000  28.300000
0.006700  28.400000
0.006700  28.700000
0.006700  28.900000
0.004500  29.100000
0.004500  29.300000
0.004500  29.500000
0.003700  29.700000
0.003000  30.000000
0.000700  30.200000
-0.002300  30.400000
-0.004600  30.600000
-0.005300  30.800000
-0.005300  31.000000
-0.003800  31.300000
-0.003000  31.500000
0.001500  31.700000
0.004500  31.900000
0.004500  32.100000
0.003700  32.400000
0.001500  32.500000
0.003000  32.800000
0.001500  32.900000
0.001500  33.200000
0.003000  33.400000
0.004500  33.600000
0.006700  33.800000
0.003700  34.000000
0.001500  34.200000
-0.001500  34.400000
-0.001500  34.600000
0.000000  34.800000
-0.003000  35.000000
-0.002300  35.200000
-0.001500  35.500000
-0.001500  35.600000
-0.001500  35.900000
-0.000800  36.000000
-0.001500  36.300000
-0.001500  36.500000
-0.003000  36.700000
-0.003000  36.900000
0.000000  37.100000
-0.002300  37.300000
-0.003000  37.500000
-0.002300  37.700000
-0.002300  37.900000
-0.001500  38.100000
-0.003000  38.300000
-0.002300  38.600000
-0.003000  38.700000
-0.003000  39.000000
-0.006000  39.100000
-0.008300  39.400000
-0.006800  39.600000
-0.004600  39.800000
-0.003800  40.000000
-0.008300  40.200000
-0.006800  40.400000
-0.005300  40.600000
-0.005300  40.800000
-0.002300  40.900000
-0.003000  41.100000
-0.001500  41.300000
-0.000800  41.400000
-0.001500  41.600000
-0.003000  41.800000
-0.004600  42.000000
-0.004600  42.200000
-0.005300  42.300000
-0.004600  42.500000
-0.004600  42.700000
-0.002300  42.900000
-0.001500  43.100000
-0.001500  43.200000
-0.000800  43.400000
0.000700  43.600000
-0.000800  43.700000
0.000700  43.900000
0.004500  44.100000
0.004500  44.200000
0.006700  44.400000
0.007500  44.600000
0.003700  44.700000
0.003000  44.900000
0.003000  45.100000
0.004500  45.200000
0.006700  45.400000
0.007500  45.600000
0.006700  45.700000
0.006700  45.900000
0.006700  46.000000
0.007500  46.200000
0.008200  46.400000
0.008200  46.500000
0.008200  46.700000
0.006700  46.900000
0.005200  47.000000
0.004500  47.200000
0.006000  47.300000
0.005200  47.500000
0.001500  47.600000
0.000700  47.700000
0.001500  47.900000
0.001500  48.000000
0.000700  48.100000
0.003000  48.300000
0.001500  48.400000
0.001500  48.600000
0.003000  48.700000
0.001500  48.800000
0.000700  49.000000
0.000700  49.100000
-0.000800  49.200000
0.000700  49.400000
0.000700  49.500000
0.000700  49.600000
0.003000  49.800000
0.001500  49.900000
0.000700  50.000000
0.003000  50.100000
0.005200  50.200000
0.005200  50.200000
0.004500  50.300000
-0.000800  50.400000
-0.000800  50.500000
-0.004600  50.600000
-0.006800  50.700000
-0.005300  50.800000
-0.006800  50.800000
-0.004600  50.900000
-0.003800  51.000000
-0.004600  51.100000
-0.002300  51.200000
-0.002300  51.300000
0.000700  51.300000
0.001500  51.400000
-0.001500  51.500000
-0.000800  51.600000
-0.001500  51.600000
-0.000800  51.600000
-0.000800  51.700000
0.000000  51.700000
0.000700  51.700000
0.001500  51.700000
0.000700  51.800000
0.000000  51.800000
-0.001500  51.800000
-0.004600  51.900000
-0.000800  51.900000
0.000700  51.900000
0.001500  52.000000
0.003000  52.000000
0.002200  52.100000
0.004500  52.100000
0.004500  52.100000
0.004500  52.200000
0.004500  52.200000
0.003700  52.200000
0.003000  52.200000
0.001500  52.200000
0.003000  52.200000
0.001500  52.200000
0.003000  52.200000
0.001500  52.200000
0.000700  52.200000
0.001500  52.200000
0.000000  52.200000
0.003000  52.300000
0.005200  52.300000
0.005200  52.300000
0.004500  52.300000
0.001500  52.300000
0.003000  52.300000
0.003000  52.300000
0.003000  52.300000
0.000700  52.300000
-0.000800  52.300000
0.000700  52.300000
-0.001500  52.300000
-0.001500  52.300000
0.000000  52.300000
-0.000800  52.400000
0.001500  52.400000
0.002200  52.400000
0.001500  52.400000
-0.000800  52.400000
-0.000800  52.400000
-0.001500  52.400000
0.000700  52.400000
0.000700  52.400000
-0.000800  52.400000
0.001500  52.400000
0.000700  52.400000
-0.000800  52.400000
-0.003800  52.500000
-0.003000  52.500000
-0.003800  52.500000
-0.006800  52.500000
-0.006800  52.500000
-0.006800  52.500000
-0.003800  52.400000
-0.003000  52.400000
-0.003000  52.400000
-0.004600  52.400000
-0.005300  52.300000
-0.003000  52.300000
-0.002300  52.300000
-0.003000  52.200000
-0.004600  52.200000
-0.002300  52.200000
-0.001500  52.200000
-0.003000  52.200000
-0.003800  52.200000
-0.003000  52.100000
0.001500  52.100000
0.001500  52.100000
-0.002300  52.100000
-0.003000  52.000000
0.000000  52.000000
0.003000  51.900000
0.001500  51.900000
-0.001500  51.800000
-0.003000  51.800000
-0.003800  51.700000
-0.002300  51.700000
-0.003800  51.700000
-0.002300  51.600000
0.001500  51.600000
0.000700  51.500000
0.000700  51.500000
0.000700  51.400000
-0.002300  51.400000
-0.004600  51.300000
-0.004600  51.300000
-0.003000  51.300000
-0.001500  51.200000
0.000700  51.200000
0.000700  51.100000
-0.000800  51.000000
-0.000800  51.000000
-0.001500  50.900000
-0.001500  50.800000
0.000700  50.800000
-0.001500  50.700000
-0.001500  50.600000
0.000700  50.500000
0.000700  50.500000
0.002200  50.400000
0.004500  50.300000
0.005200  50.300000
0.003700  50.200000
0.004500  50.100000
0.004500  50.000000
0.001500  49.900000
0.001500  49.900000
-0.000800  49.800000
-0.001500  49.800000
-0.003000  49.600000
-0.000800  49.500000
0.001500  49.500000
0.000700  49.300000
0.001500  49.200000
-0.000800  49.000000
-0.000800  49.000000
-0.000800  48.800000
0.000700  48.700000
0.003700  48.600000
0.005200  48.500000
0.004500  48.300000
0.001500  48.200000
0.000000  48.100000
0.002200  48.000000
0.004500  47.800000
0.001500  47.700000
-0.000800  47.600000
-0.000800  47.500000
-0.001500  47.400000
-0.002300  47.200000
-0.003000  47.100000
0.000700  46.900000
0.000700  46.800000
0.001500  46.600000
0.003000  46.400000
-0.000800  46.300000
-0.000800  46.100000
-0.000800  45.900000
-0.000800  45.800000
-0.000800  45.600000
-0.000800  45.400000
0.002200  45.300000
0.003700  45.100000
0.004500  44.900000
0.006000  44.700000
0.006700  44.600000
0.003700  44.400000
0.001500  44.200000
0.000000  44.100000
0.000000  43.900000
-0.000800  43.700000
-0.000800  43.600000
-0.000800  43.400000
-0.000800  43.200000
0.000000  43.000000
-0.003000  42.800000
-0.002300  42.700000
0.000000  42.500000
-0.002300  42.300000
-0.004600  42.100000
-0.004600  42.000000
-0.000800  41.800000
0.007500  41.600000
0.012700  41.400000
0.015000  41.300000
0.012000  41.100000
0.008200  40.900000
0.008200  40.700000
0.006700  40.500000
0.005200  40.300000
0.003000  40.200000
0.003000  40.000000
0.005200  39.800000
0.000700  39.600000
-0.001500  39.500000
-0.003000  39.300000
-0.006000  39.100000
-0.005300  39.000000
-0.005300  38.800000
-0.002300  38.600000
-0.001500  38.400000
-0.003000  38.200000
-0.002300  38.100000
-0.001500  37.900000
-0.003000  37.700000
-0.003800  37.600000
-0.000800  37.400000
0.000700  37.200000
0.002200  37.000000
0.000700  36.800000
0.002200  36.700000
0.003000  36.500000
0.003700  36.300000
0.004500  36.100000
0.003000  35.900000
0.004500  35.700000
0.001500  35.500000
0.001500  35.400000
0.000700  35.200000
-0.003800  35.000000
-0.003800  34.800000
-0.001500  34.600000
-0.003000  34.400000
-0.003000  34.200000
0.000000  34.100000
-0.000800  33.900000
0.000000  33.700000
-0.001500  33.500000
-0.001500  33.300000
-0.000800  33.100000
0.001500  32.900000
0.000700  32.700000
0.001500  32.500000
0.000700  32.300000
-0.000800  32.000000
0.000700  31.900000
0.000000  31.600000
-0.001500  31.400000
-0.001500  31.200000
0.000700  31.000000
0.001500  30.800000
0.003000  30.600000
0.002200  30.400000
0.001500  30.100000
0.001500  29.900000
0.003700  29.700000
0.003000  29.500000
0.000700  29.300000
0.003000  29.100000
0.002200  28.800000
-0.000800  28.700000
-0.003000  28.500000
-0.004600  28.300000
-0.000800  28.100000
-0.005300  27.900000
-0.006800  27.700000
-0.005300  27.400000
-0.004600  27.300000
-0.003800  27.000000
-0.005300  26.800000
-0.000800  26.600000
-0.000800  26.400000
-0.000800  26.200000
-0.002300  26.000000
-0.004600  25.800000
-0.004600  25.600000
-0.003800  25.400000
-0.002300  25.200000
-0.003000  25.000000
0.000000  24.700000
0.001500  24.600000
0.002200  24.500000
0.003000  24.300000
0.002200  24.200000
0.004500  24.000000
0.000700  23.800000
0.000700  23.700000
0.000700  23.500000
-0.000800  23.400000
-0.000800  23.200000
-0.003000  23.000000
-0.003800  22.900000
-0.004600  22.700000
-0.003000  22.500000
-0.001500  22.400000
0.000000  22.200000
0.001500  22.000000
0.004500  21.900000
0.009000  21.700000
0.009000  21.500000
0.006000  21.400000
0.003000  21.200000
0.003000  21.000000
0.003000  20.800000
0.004500  20.700000
0.003700  20.500000
-0.001500  20.300000
0.001500  20.100000
0.004500  19.900000
0.004500  19.800000
0.004500  19.600000
0.000000  19.400000
-0.000800  19.200000
-0.001500  19.000000
-0.000800  18.900000
0.000000  18.700000
-0.000800  18.500000
0.004500  18.300000
0.006700  18.100000
0.004500  17.900000
0.004500  17.800000
0.004500  17.600000
0.004500  17.500000
0.001500  17.300000
-0.000800  17.100000
-0.000800  17.000000
-0.001500  16.800000
-0.000800  16.600000
0.000700  16.500000
0.001500  16.300000
0.000700  16.100000
0.001500  16.000000
0.000700  15.800000
0.000000  15.600000
0.000000  15.400000
-0.000800  15.300000
-0.001500  15.100000
0.000700  14.900000
0.003000  14.800000
0.003000  14.600000
0.002200  14.500000
0.001500  14.400000
0.001500  14.200000
0.001500  14.100000
0.001500  13.900000
0.003000  13.800000
0.003000  13.700000
0.003000  13.500000
0.003700  13.400000
0.003700  13.200000
0.004500  13.100000
0.005200  13.000000
0.005200  12.800000
0.003700  12.700000
0.004500  12.600000
0.001500  12.400000
-0.000800  12.300000
0.000700  12.100000
0.000700  12.000000
0.001500  11.800000
0.003000  11.800000
0.001500  11.700000
0.002200  11.600000
-0.001500  11.400000
-0.003000  11.300000
-0.002300  11.200000
-0.000800  11.100000
0.000700  11.000000
0.001500  10.900000
0.004500  10.800000
0.003000  10.700000
0.003000  10.600000
0.001500  10.500000
0.001500  10.300000
0.003000  10.300000
0.003000  10.200000
0.004500  10.000000
0.000700  9.900000
-0.002300  9.800000
0.002200  9.700000
0.001500  9.600000
0.001500  9.500000
0.000000  9.400000
-0.001500  9.400000
-0.001500  9.300000
-0.003000  9.200000
-0.000800  9.100000
0.001500  9.000000
-0.000800  8.900000
-0.003800  8.800000
-0.005300  8.700000
-0.006800  8.600000
-0.004600  8.500000
-0.004600  8.500000
-0.004600  8.400000
-0.004600  8.300000
-0.005300  8.200000
-0.001500  8.100000
-0.002300  8.000000
-0.003000  7.900000
-0.000800  7.800000
-0.003000  7.700000
-0.005300  7.600000
-0.001500  7.600000
-0.000800  7.500000
-0.000800  7.400000
-0.001500  7.300000
-0.002300  7.200000
-0.000800  7.200000
-0.001500  7.100000
-0.001500  7.000000
-0.000800  6.900000
-0.000800  6.800000
-0.002300  6.700000
-0.005300  6.700000
-0.002300  6.600000
-0.002300  6.500000
-0.003000  6.400000
-0.003800  6.300000
0.001500  6.200000
0.008200  6.200000
0.010500  6.200000
0.009000  6.100000
0.006700  6.000000
0.005200  6.000000
0.003000  5.900000
0.003700  5.900000
0.003000  5.800000
0.001500  5.800000
-0.001500  5.700000
-0.004600  5.700000
-0.005300  5.600000
-0.006800  5.500000
-0.004600  5.500000
-0.002300  5.400000
-0.002300  5.400000
-0.002300  5.300000
-0.004600  5.300000
-0.006000  5.200000
-0.004600  5.100000
-0.001500  5.100000
-0.001500  5.100000
0.000700  5.000000
0.002200  5.000000
0.003000  5.000000
0.005200  4.900000
0.005200  4.900000
0.004500  4.900000
0.002200  4.800000
0.000700  4.800000
0.001500  4.800000
0.000000  4.700000
-0.000800  4.700000
-0.003000  4.600000
-0.004600  4.600000
-0.001500  4.500000
0.002200  4.500000
0.006700  4.500000
0.008200  4.500000
0.006000  4.400000
0.006000  4.400000
0.004500  4.400000
0.000000  4.300000
0.000000  4.300000
0.001500  4.300000
0.003000  4.300000
0.001500  4.300000
0.004500  4.200000
0.008200  4.200000
0.008200  4.200000
0.006700  4.200000
0.005200  4.100000
0.006000  4.100000
0.005200  4.100000
0.005200  4.000000
0.003700  4.000000
0.004500  4.000000
0.003700  4.000000
0.004500  4.000000
0.004500  3.900000
0.000000  3.900000
0.001500  3.900000
-0.003000  3.900000
-0.005300  3.900000
-0.005300  3.900000
-0.006800  3.900000
-0.006000  3.900000
-0.006800  3.900000
-0.004600  3.900000
-0.001500  3.900000
-0.001500  3.900000
0.000000  3.900000
0.003700  3.900000
0.006700  3.900000
0.004500  3.900000
0.001500  3.900000
0.000700  3.900000
-0.000800  3.900000
0.000000  3.900000
0.000000  3.900000
-0.000800  4.000000
-0.000800  4.000000
-0.004600  4.000000
-0.008300  4.000000
-0.009100  4.000000
-0.004600  4.100000
-0.001500  4.100000
-0.001500  4.100000
0.000000  4.100000
0.000700  4.200000
0.001500  4.200000
0.000000  4.200000
0.001500  4.300000
0.003000  4.300000
0.003700  4.300000
0.003000  4.400000
0.002200  4.400000
0.001500  4.400000
0.004500  4.400000
0.005200  4.500000
0.006000  4.500000
0.007500  4.500000
0.006000  4.500000
0.003000  4.500000
0.004500  4.600000
0.006700  4.600000
0.003000  4.600000
-0.000800  4.600000
0.000700  4.700000
0.003000  4.700000
0.005200  4.700000
0.005200  4.800000
0.001500  4.800000
-0.003000  4.800000
-0.004600  4.800000
-0.005300  4.900000
-0.008300  4.900000
-0.006800  4.900000
-0.002300  4.900000
0.003000  4.900000
0.006700  4.900000
0.002200  5.000000
0.000000  5.000000
0.000000  5.000000
0.000000  5.000000
0.000700  5.100000
-0.001500  5.100000
-0.003800  5.100000
-0.006000  5.100000
-0.005300  5.200000
-0.006000  5.200000
-0.006000  5.200000
-0.003000  5.200000
-0.001500  5.200000
0.000700  5.300000
0.003000  5.300000
0.004500  5.300000
0.003000  5.300000
0.005200  5.300000
0.005200  5.300000
0.005200  5.300000
0.000700  5.300000
-0.004600  5.300000
-0.004600  5.300000
-0.008300  5.300000
-0.008300  5.300000
-0.006800  5.300000
-0.004600  5.300000
0.004500  5.300000
0.010500  5.300000
0.012700  5.300000
0.009000  5.300000
0.006000  5.300000
0.004500  5.300000
0.001500  5.300000
0.003700  5.300000
0.008200  5.300000
0.012000  5.200000
0.012700  5.200000
0.014200  5.200000
0.018000  5.200000
0.018700  5.200000
0.012000  5.200000
0.006000  5.200000
0.001500  5.200000
-0.000800  5.200000
-0.000800  5.200000
-0.007500  5.200000
-0.007500  5.200000
0.000000  5.300000
0.002200  5.300000
0.001500  5.300000
-0.001500  5.300000
-0.001500  5.300000
-0.004600  5.300000
-0.009800  5.300000
-0.010500  5.300000
-0.013500  5.300000
-0.016500  5.300000
-0.015800  5.300000
-0.015800  5.400000
-0.015800  5.500000
-0.014300  5.600000
-0.016500  5.700000
-0.013500  5.800000
-0.012800  5.800000
-0.014300  5.900000
-0.014300  6.000000
-0.013500  6.100000
-0.011300  6.200000
-0.012800  6.300000
-0.010500  6.300000
-0.006800  6.400000
-0.010500  6.500000
-0.012000  6.600000
-0.012000  6.700000
-0.012000  6.700000
-0.010500  6.800000
-0.014300  6.900000
-0.014300  7.000000
-0.014300  7.100000
-0.014300  7.100000
-0.010500  7.200000
-0.006800  7.200000
0.002200  7.200000
0.010500  7.200000
0.014200  7.300000
0.015700  7.300000
0.009000  7.400000
0.008200  7.400000
0.012000  7.400000
0.008200  7.500000
-0.000800  7.500000
-0.004600  7.600000
-0.005300  7.600000
-0.004600  7.600000
-0.002300  7.600000
0.011200  7.700000
0.031500  7.700000
0.045700  7.800000
0.046500  7.800000
0.039000  7.700000
0.029200  7.700000
0.022500  7.600000
0.015700  7.600000
0.008200  7.600000
0.004500  7.500000
-0.001500  7.500000
-0.000800  7.400000
0.001500  7.400000
0.003000  7.400000
0.011200  7.300000
0.015000  7.300000
0.014200  7.200000
0.012000  7.200000
0.010500  7.200000
0.008200  7.100000
0.003000  7.100000
0.000700  7.000000
0.000000  6.900000
0.000000  6.900000
0.000700  6.900000
-0.001500  6.900000
-0.005300  6.800000
-0.007500  6.800000
-0.010500  6.700000
-0.012800  6.700000
-0.012000  6.700000
-0.010500  6.700000
-0.012800  6.600000
-0.014300  6.600000
-0.016500  6.500000
-0.020300  6.500000
-0.019500  6.500000
-0.019500  6.400000
-0.019500  6.400000
-0.021000  6.300000
-0.024800  6.300000
-0.022500  6.300000
-0.020300  6.200000
-0.020300  6.200000
-0.019500  6.300000
-0.019500  6.300000
-0.016500  6.300000
-0.015000  6.300000
-0.013500  6.300000
-0.012800  6.300000
-0.014300  6.400000
-0.012000  6.400000
-0.009100  6.400000
-0.010500  6.400000
-0.011300  6.500000
-0.010500  6.500000
-0.005300  6.500000
-0.000800  6.600000
0.003000  6.600000
0.003700  6.600000
0.005200  6.600000
0.000000  6.700000
-0.001500  6.700000
0.001500  6.700000
0.003700  6.700000
0.009000  6.700000
0.009000  6.700000
0.011200  6.700000
0.010500  6.700000
0.009700  6.700000
0.010500  6.700000
0.009000  6.700000
0.008200  6.700000
0.009700  6.700000
0.009700  6.700000
0.009700  6.700000
0.011200  6.700000
0.011200  6.600000
0.012000  6.600000
0.013500  6.600000
0.012000  6.600000
0.012000  6.600000
0.011200  6.600000
0.009000  6.600000
0.012700  6.600000
0.012700  6.600000
0.010500  6.500000
0.009700  6.500000
0.009000  6.500000
0.012000  6.500000
0.012700  6.400000
0.018000  6.400000
0.021700  6.400000
0.024700  6.400000
0.027700  6.400000
0.027000  6.300000
0.031500  6.300000
0.033000  6.300000
0.034500  6.300000
0.039000  6.300000
0.042000  6.300000
0.043500  6.200000
0.042000  6.200000
0.035200  6.200000
0.027700  6.200000
0.024000  6.200000
0.020200  6.200000
0.018000  6.200000
0.016500  6.200000
0.015700  6.200000
0.012700  6.200000
0.008200  6.200000
0.006700  6.200000
0.006700  6.200000
0.006700  6.200000
0.001500  6.200000
-0.000800  6.200000
-0.001500  6.200000
-0.004600  6.200000
-0.005300  6.200000
-0.008300  6.200000
-0.008300  6.200000
-0.009100  6.200000
-0.010500  6.200000
-0.012000  6.200000
-0.015000  6.200000
-0.014300  6.100000
-0.017300  6.100000
-0.018100  6.100000
-0.014300  6.100000
-0.016500  6.100000
-0.016500  6.000000
-0.016500  6.000000
-0.016500  6.000000
-0.014300  6.000000
-0.014300  6.000000
-0.012000  5.900000
-0.012000  5.900000
-0.012000  5.900000
-0.012000  5.900000
-0.012000  5.900000
-0.012000  5.800000
-0.011300  5.800000
-0.009100  5.800000
-0.009100  5.800000
-0.008300  5.800000
-0.008300  5.800000
-0.006800  5.900000
-0.008300  5.900000
-0.009100  5.900000
-0.006000  5.900000
-0.005300  5.900000
-0.005300  5.900000
-0.003800  5.900000
0.000700  6.000000
-0.000800  6.000000
-0.003000  6.000000
-0.003000  6.000000
-0.004600  6.000000
-0.001500  6.000000
-0.001500  6.000000
-0.001500  6.100000
-0.000800  6.100000
-0.003000  6.100000
-0.002300  6.100000
-0.001500  6.100000
0.001500  6.100000
0.004500  6.100000
0.003700  6.100000
0.004500  6.200000
0.003700  6.200000
0.001500  6.200000
0.005200  6.200000
0.004500  6.200000
0.004500  6.200000
0.003700  6.200000
0.001500  6.300000
0.003700  6.300000
0.006000  6.300000
0.003700  6.300000
0.001500  6.300000
0.001500  6.300000
0.003700  6.300000
0.000700  6.300000
-0.000800  6.300000
-0.002300  6.300000
-0.003000  6.400000
-0.001500  6.400000
-0.002300  6.400000
-0.001500  6.400000
-0.003000  6.400000
-0.003800  6.500000
-0.002300  6.500000
-0.006000  6.500000
-0.005300  6.500000
-0.004600  6.500000
-0.004600  6.600000
-0.005300  6.600000
-0.006000  6.600000
-0.003000  6.600000
-0.003000  6.600000
-0.000800  6.700000
-0.000800  6.700000
-0.001500  6.700000
-0.003000  6.700000
-0.005300  6.700000
-0.003800  6.700000
-0.004600  6.700000
-0.002300  6.700000
-0.000800  6.700000
-0.000800  6.700000
0.001500  6.700000
-0.002300  6.700000
-0.007500  6.700000
-0.006800  6.700000
-0.004600  6.800000
0.000700  6.800000
0.000700  6.800000
0.002200  6.800000
0.004500  6.800000
0.002200  6.800000
0.001500  6.800000
0.001500  6.800000
0.002200  6.800000
0.004500  6.800000
0.003000  6.800000
0.001500  6.800000
0.000700  6.800000
0.001500  6.800000
0.003000  6.800000
0.001500  6.800000
0.000700  6.800000
0.002200  6.800000
0.003000  6.800000
0.000700  6.800000
-0.001500  6.800000
-0.000800  6.800000
-0.000800  6.800000
0.001500  6.800000
-0.000800  6.800000
-0.001500  6.800000
-0.000800  6.800000
-0.001500  6.800000
0.000700  6.800000
-0.000800  6.800000
0.000700  6.800000
-0.000800  6.800000
-0.003000  6.800000
-0.000800  6.800000
-0.003800  6.800000
-0.006000  6.800000
-0.007500  6.800000
-0.008300  6.800000
-0.006800  6.800000
-0.008300  6.800000
-0.006000  6.800000
-0.005300  6.800000
-0.006000  6.800000
-0.003000  6.800000
-0.000800  6.800000
-0.000800  6.800000
0.000700  6.800000
0.000700  6.700000
0.000700  6.700000
0.001500  6.700000
0.003000  6.700000
0.006000  6.700000
0.003000  6.700000
-0.000800  6.700000
-0.000800  6.700000
-0.000800  6.700000
0.003000  6.700000
0.003700  6.700000
0.004500  6.700000
0.004500  6.700000
0.002200  6.700000
0.004500  6.700000
0.003000  6.700000
0.000700  6.700000
0.003000  6.700000
0.003000  6.700000
0.001500  6.700000
-0.000800  6.700000
-0.000800  6.700000
-0.001500  6.700000
-0.000800  6.700000
0.000700  6.700000
0.000000  6.700000
0.000700  6.700000
-0.000800  6.700000
-0.002300  6.700000
-0.001500  6.700000
-0.000800  6.700000
0.001500  6.700000
0.001500  6.700000
0.000700  6.700000
0.000700  6.700000
-0.000800  6.700000
0.000700  6.700000
0.000700  6.700000
0.000700  6.700000
0.003700  6.700000
0.003000  6.600000
0.002200  6.600000
0.000700  6.600000
-0.000800  6.600000
0.000700  6.600000
0.001500  6.600000
0.003000  6.600000
0.004500  6.500000
0.004500  6.500000
0.007500  6.500000
0.008200  6.500000
0.006700  6.500000
0.008200  6.400000
0.004500  6.400000
-0.000800  6.400000
-0.003000  6.400000
-0.003800  6.400000
-0.001500  6.300000
0.000000  6.300000
-0.001500  6.300000
-0.001500  6.300000
0.000700  6.300000
0.000700  6.300000
0.001500  6.200000
0.001500  6.200000
0.001500  6.100000
0.001500  6.100000
0.000000  6.100000
0.000700  6.000000
0.001500  6.000000
0.000700  5.900000
0.000700  5.900000
-0.000800  5.900000
0.000700  5.800000
-0.000800  5.800000
-0.001500  5.800000
0.000700  5.800000
0.000700  5.700000
0.002200  5.700000
0.001500  5.700000
-0.000800  5.600000
-0.001500  5.600000
-0.003800  5.600000
-0.004600  5.500000
-0.005300  5.500000
-0.006800  5.500000
-0.003800  5.500000
-0.003800  5.400000
-0.004600  5.400000
-0.005300  5.400000
-0.005300  5.300000
-0.003000  5.300000
-0.003000  5.300000
-0.001500  5.300000
-0.004600  5.300000
-0.000800  5.300000
-0.001500  5.200000
-0.001500  5.200000
0.000000  5.200000
-0.000800  5.200000
0.001500  5.100000
0.001500  5.100000
0.003000  5.100000
-0.001500  5.000000
-0.006000  5.000000
-0.009100  5.000000
-0.010500  5.000000
-0.008300  5.000000
-0.008300  4.900000
-0.005300  4.900000
-0.003800  4.900000
-0.002300  4.900000
-0.000800  4.900000
-0.000800  4.800000
0.001500  4.800000
0.000000  4.800000
0.000700  4.800000
0.001500  4.800000
-0.001500  4.700000
-0.002300  4.700000
-0.001500  4.600000
0.001500  4.600000
0.000700  4.600000
0.003000  4.600000
0.004500  4.600000
0.004500  4.500000
0.002200  4.500000
-0.002300  4.500000
-0.003000  4.500000
-0.003000  4.500000
0.000700  4.400000
-0.000800  4.400000
0.000700  4.400000
0.006700  4.300000
0.008200  4.300000
0.008200  4.300000
0.008200  4.200000
0.006700  4.200000
0.000700  4.200000
-0.001500  4.200000
0.000700  4.100000
0.003000  4.100000
0.007500  4.100000
0.009700  4.100000
0.011200  4.100000
0.012700  4.100000
0.014200  4.100000
0.015700  4.100000
0.016500  4.000000
0.017200  4.000000
0.017200  4.000000
0.018700  4.000000
0.016500  4.000000
0.012700  4.000000
0.009000  4.000000
0.006700  4.000000
0.006700  4.000000
0.008200  4.000000
0.008200  4.000000
0.012000  4.000000
0.014200  3.900000
0.015000  3.900000
0.015700  4.000000
0.016500  4.000000
0.017200  4.000000
0.017200  4.000000
0.014200  4.000000
0.007500  4.000000
0.006700  4.000000
0.008200  4.000000
0.004500  4.000000
0.003700  4.000000
0.003700  4.100000
0.003000  4.100000
0.003000  4.100000
0.003000  4.100000
0.003000  4.100000
0.000700  4.100000
0.001500  4.100000
0.001500  4.200000
0.000700  4.200000
0.000000  4.200000
-0.000800  4.200000
0.001500  4.300000
0.002200  4.300000
0.003000  4.300000
0.003000  4.300000
0.001500  4.300000
0.000700  4.400000
-0.000800  4.400000
-0.003000  4.400000
-0.002300  4.400000
-0.000800  4.500000
-0.003000  4.500000
-0.003000  4.500000
-0.003000  4.500000
-0.004600  4.500000
-0.004600  4.500000
-0.003800  4.600000
0.000000  4.600000
0.000000  4.600000
-0.000800  4.700000
0.000700  4.700000
-0.000800  4.800000
-0.001500  4.800000
-0.001500  4.900000
-0.002300  4.900000
-0.004600  4.900000
-0.003000  5.000000
-0.000800  5.000000
-0.003000  5.100000
-0.003800  5.200000
-0.004600  5.200000
-0.003000  5.300000
-0.003000  5.300000
-0.005300  5.300000
-0.004600  5.400000
-0.005300  5.400000
-0.006000  5.500000
-0.003000  5.500000
-0.008300  5.600000
-0.008300  5.600000
-0.008300  5.700000
-0.007500  5.800000
-0.009100  5.800000
-0.010500  5.900000
-0.012000  5.900000
-0.012800  6.000000
-0.009100  6.000000
-0.009100  6.100000
-0.010500  6.200000
-0.012000  6.200000
-0.012800  6.300000
-0.012800  6.300000
-0.012800  6.400000
-0.010500  6.500000
-0.011300  6.500000
-0.012800  6.600000
-0.011300  6.600000
-0.012000  6.700000
-0.012000  6.700000
-0.012000  6.800000
-0.012000  6.900000
-0.012000  7.000000
-0.012000  7.000000
-0.012000  7.100000
-0.009100  7.200000
-0.009100  7.200000
-0.009100  7.300000
-0.010500  7.400000
-0.009800  7.500000
-0.009800  7.600000
-0.010500  7.600000
-0.010500  7.700000
-0.010500  7.700000
-0.006800  7.800000
-0.006800  7.900000
-0.009100  8.000000
-0.008300  8.100000
-0.011300  8.100000
-0.012800  8.200000
-0.009800  8.300000
-0.009800  8.400000
-0.009800  8.500000
-0.008300  8.500000
-0.008300  8.600000
-0.008300  8.700000
-0.006000  8.800000
-0.002300  8.900000
-0.003000  9.000000
-0.001500  9.100000
0.000000  9.200000
-0.003000  9.300000
-0.003800  9.400000
-0.003800  9.400000
-0.004600  9.500000
-0.004600  9.600000
-0.005300  9.700000
-0.004600  9.800000
-0.005300  9.900000
-0.007500  10.000000
-0.009800  10.100000
-0.011300  10.200000
-0.012800  10.300000
-0.013500  10.400000
-0.013500  10.500000
-0.016500  10.600000
-0.015800  10.700000
-0.014300  10.700000
-0.013500  10.800000
-0.012800  11.000000
-0.013500  11.100000
-0.009800  11.200000
-0.007500  11.200000
-0.004600  11.300000
-0.000800  11.400000
0.002200  11.500000
0.001500  11.700000
0.003000  11.700000
0.005200  11.800000
0.004500  11.900000
0.005200  12.100000
0.004500  12.200000
0.005200  12.300000
0.008200  12.400000
0.008200  12.600000
0.010500  12.700000
0.012700  12.800000
0.018000  13.000000
0.015700  13.100000
0.015000  13.200000
0.018000  13.300000
0.018700  13.500000
0.021700  13.600000
0.020200  13.700000
0.018000  13.900000
0.016500  14.000000
0.015000  14.100000
0.015700  14.200000
0.013500  14.400000
0.012000  14.500000
0.009000  14.700000
0.006700  14.800000
0.004500  15.000000
0.001500  15.200000
0.001500  15.400000
0.000000  15.600000
0.000000  15.800000
-0.001500  16.000000
-0.002300  16.200000
-0.002300  16.300000
-0.003000  16.500000
-0.001500  16.700000
-0.003800  16.900000
-0.004600  17.000000
-0.000800  17.300000
-0.000800  17.500000
0.000700  17.600000
0.003000  17.800000
0.004500  18.000000
0.005200  18.200000
0.006700  18.400000
0.007500  18.600000
0.010500  18.900000
0.012700  19.100000
0.014200  19.300000
0.014200  19.500000
0.015700  19.800000
0.018000  20.000000
0.020200  20.200000
0.020200  20.400000
0.021000  20.600000
0.021700  20.800000
0.018700  21.100000
0.019500  21.300000
0.022500  21.500000
0.023200  21.700000
0.022500  22.000000
0.019500  22.200000
0.019500  22.400000
0.021700  22.600000
0.021700  22.900000
0.023200  23.200000
0.024000  23.400000
0.021700  23.700000
0.019500  24.000000
0.019500  24.300000
0.021700  24.500000
0.019500  24.800000
0.020200  25.100000
0.019500  25.300000
0.015700  25.600000
0.015000  25.800000
0.014200  26.100000
0.012700  26.400000
0.009000  26.600000
0.006700  26.900000
0.005200  27.200000
0.003700  27.400000
0.002200  27.700000
-0.001500  28.000000
-0.003000  28.300000
-0.004600  28.500000
-0.004600  28.800000
-0.003000  29.100000
-0.003000  29.400000
-0.002300  29.700000
-0.003800  29.900000
-0.006000  30.200000
-0.006800  30.500000
-0.007500  30.700000
-0.008300  31.000000
-0.008300  31.300000
-0.006800  31.500000
-0.006800  31.800000
-0.004600  32.100000
-0.000800  32.400000
-0.001500  32.700000
-0.000800  32.900000
-0.001500  33.200000
-0.002300  33.500000
-0.002300  33.700000
-0.003000  34.000000
-0.001500  34.300000
-0.001500  34.600000
-0.001500  34.900000
0.000700  35.100000
0.001500  35.400000
0.000000  35.700000
-0.000800  36.000000
0.000700  36.300000
0.002200  36.500000
0.002200  36.800000
0.000700  37.100000
0.000700  37.400000
0.000000  37.700000
-0.001500  37.900000
-0.001500  38.200000
-0.003000  38.500000
0.000700  38.800000
-0.000800  39.100000
-0.001500  39.300000
-0.000800  39.600000
-0.004600  39.800000
-0.002300  40.000000
-0.004600  40.300000
-0.006800  40.500000
-0.005300  40.800000
-0.006800  41.000000
-0.006000  41.300000
-0.006800  41.500000
-0.007500  41.700000
-0.009100  42.000000
-0.009100  42.200000
-0.007500  42.500000
-0.006000  42.700000
-0.004600  42.900000
-0.005300  43.200000
-0.003800  43.400000
-0.003000  43.700000
-0.003000  43.900000
0.000700  44.100000
-0.002300  44.300000
-0.000800  44.500000
0.001500  44.700000
-0.000800  44.900000
-0.001500  45.100000
-0.003800  45.300000
-0.002300  45.500000
-0.003000  45.700000
-0.004600  45.900000
-0.006000  46.100000
-0.006800  46.300000
-0.005300  46.500000
-0.006800  46.700000
-0.008300  46.900000
-0.008300  47.100000
-0.006800  47.300000
-0.006800  47.500000
-0.008300  47.700000
-0.007500  47.900000
-0.004600  48.100000
-0.003000  48.300000
-0.003800  48.600000
-0.001500  48.700000
-0.001500  49.000000
-0.005300  49.200000
-0.004600  49.400000
-0.006800  49.600000
-0.006800  49.800000
-0.003000  50.000000
-0.005300  50.200000
-0.005300  50.400000
-0.006800  50.600000
-0.006800  50.800000
-0.004600  51.000000
-0.005300  51.300000
-0.004600  51.400000
-0.001500  51.700000
0.000000  51.800000
0.002200  52.100000
0.002200  52.200000
0.004500  52.500000
0.006700  52.600000
0.005200  52.900000
0.006700  53.100000
0.006700  53.200000
0.004500  53.500000
0.001500  53.600000
-0.000800  53.900000
0.000000  54.000000
0.001500  54.200000
0.004500  54.400000
0.005200  54.600000
0.006700  54.900000
0.006700  55.000000
0.006000  55.200000
0.006000  55.400000
0.003000  55.600000
0.004500  55.800000
0.004500  56.000000
0.003000  56.200000
0.004500  56.300000
0.005200  56.500000
0.004500  56.600000
0.004500  56.700000
0.005200  56.900000
0.007500  57.000000
0.008200  57.200000
0.008200  57.300000
0.006700  57.500000
0.005200  57.600000
0.004500  57.700000
0.004500  57.900000
0.003000  58.000000
0.001500  58.200000
0.002200  58.300000
0.003000  58.500000
0.003700  58.600000
0.005200  58.800000
0.002200  58.900000
0.004500  59.000000
0.003000  59.000000
0.000000  59.100000
0.005200  59.200000
0.004500  59.300000
0.002200  59.400000
0.000000  59.400000
-0.000800  59.500000
-0.002300  59.500000
-0.000800  59.600000
0.000700  59.700000
-0.002300  59.800000
-0.003800  59.800000
-0.003000  59.900000
0.001500  60.000000
0.003700  60.100000
0.005200  60.100000
0.004500  60.200000
0.001500  60.300000
0.001500  60.300000
0.000700  60.300000
0.000000  60.300000
-0.000800  60.400000
0.000000  60.400000
-0.000800  60.400000
-0.003800  60.400000
-0.004600  60.400000
-0.003000  60.400000
-0.000800  60.400000
-0.000800  60.400000
0.001500  60.400000
0.000000  60.400000
-0.000800  60.500000
0.002200  60.500000
0.001500  60.500000
0.001500  60.500000
-0.002300  60.500000
-0.003000  60.500000
-0.004600  60.500000
-0.006800  60.500000
-0.006000  60.500000
-0.006800  60.500000
-0.007500  60.500000
-0.006800  60.400000
-0.005300  60.400000
-0.004600  60.400000
-0.006000  60.300000
-0.006000  60.300000
-0.005300  60.300000
-0.003800  60.300000
-0.002300  60.300000
-0.002300  60.200000
-0.002300  60.200000
-0.005300  60.200000
-0.004600  60.100000
-0.001500  60.100000
-0.003000  60.100000
-0.001500  60.000000
-0.001500  60.000000
-0.001500  59.900000
-0.005300  59.900000
-0.006800  59.800000
-0.005300  59.800000
-0.004600  59.700000
-0.001500  59.600000
-0.001500  59.500000
-0.003800  59.400000
-0.004600  59.400000
-0.004600  59.300000
-0.003000  59.200000
-0.004600  59.200000
-0.001500  59.100000
-0.002300  59.000000
0.000000  58.900000
-0.000800  58.900000
-0.001500  58.800000
-0.000800  58.700000
-0.000800  58.600000
0.000700  58.600000
0.001500  58.500000
0.002200  58.400000
0.004500  58.300000
0.001500  58.200000
0.000700  58.100000
0.003000  58.000000
0.001500  57.900000
0.000700  57.800000
0.001500  57.700000
0.000000  57.600000
0.000700  57.500000
0.000700  57.400000
0.001500  57.200000
0.000700  57.100000
0.000700  57.100000
0.001500  56.900000
0.000700  56.800000
0.004500  56.700000
0.003000  56.700000
0.000700  56.500000
0.000700  56.400000
-0.001500  56.300000
-0.001500  56.200000
-0.001500  56.000000
-0.001500  55.900000
-0.003000  55.800000
-0.003800  55.600000
-0.000800  55.500000
-0.001500  55.300000
-0.001500  55.200000
-0.001500  55.100000
-0.001500  54.900000
0.000700  54.800000
0.000000  54.700000
-0.001500  54.500000
-0.001500  54.400000
-0.002300  54.300000
-0.000800  54.100000
0.000000  54.000000
-0.000800  53.900000
0.001500  53.700000
0.002200  53.500000
0.000700  53.400000
0.000000  53.200000
-0.001500  53.100000
-0.003000  52.900000
-0.002300  52.700000
-0.004600  52.600000
-0.003000  52.400000
-0.000800  52.200000
-0.001500  52.100000
-0.004600  51.900000
-0.003800  51.700000
-0.005300  51.600000
-0.006000  51.400000
-0.005300  51.300000
-0.004600  51.100000
-0.000800  50.900000
-0.000800  50.800000
0.000700  50.600000
0.001500  50.400000
0.000700  50.200000
0.000000  50.000000
0.001500  49.800000
0.001500  49.500000
0.003000  49.300000
0.001500  49.000000
0.001500  48.800000
0.004500  48.600000
0.000700  48.400000
0.001500  48.100000
0.000700  47.900000
-0.003000  47.600000
0.000700  47.400000
-0.000800  47.200000
-0.001500  47.000000
0.000700  46.800000
0.000700  46.500000
0.003000  46.300000
0.003000  46.000000
0.005200  45.800000
0.005200  45.500000
0.004500  45.300000
0.003000  45.000000
0.004500  44.700000
0.008200  44.400000
0.012000  44.100000
0.010500  43.900000
0.005200  43.600000
0.005200  43.300000
0.005200  43.100000
0.004500  42.800000
0.006700  42.500000
0.009700  42.300000
0.008200  42.000000
0.006700  41.700000
0.005200  41.400000
0.003000  41.100000
0.006700  40.900000
0.004500  40.600000
0.002200  40.300000
0.003000  40.000000
0.003700  39.700000
0.006000  39.500000
0.007500  39.200000
0.008200  38.900000
0.006000  38.600000
0.006000  38.300000
0.004500  38.100000
0.003000  37.800000
0.003000  37.500000
0.002200  37.200000
0.002200  36.900000
0.002200  36.600000
0.000700  36.400000
0.000000  36.000000
0.000700  35.800000
0.001500  35.500000
-0.000800  35.200000
-0.001500  34.900000
-0.003000  34.600000
-0.003000  34.400000
-0.002300  34.100000
-0.003800  33.800000
-0.001500  33.600000
-0.000800  33.300000
-0.003000  33.000000
-0.001500  32.800000
-0.003000  32.500000
-0.003800  32.200000
-0.003800  31.900000
-0.003000  31.600000
-0.001500  31.400000
-0.002300  31.100000
-0.001500  30.800000
0.000000  30.600000
-0.002300  30.300000
-0.003800  30.000000
-0.004600  29.700000
-0.004600  29.500000
-0.003000  29.200000
-0.003000  28.900000
-0.001500  28.700000
-0.000800  28.400000
-0.001500  28.200000
-0.000800  27.900000
-0.001500  27.600000
-0.000800  27.400000
-0.000800  27.100000
-0.001500  26.900000
-0.000800  26.600000
-0.000800  26.400000
-0.001500  26.100000
-0.001500  25.800000
-0.003800  25.600000
-0.002300  25.300000
0.000700  25.100000
-0.000800  24.800000
-0.000800  24.500000
-0.001500  24.300000
-0.003000  24.000000
-0.002300  23.800000
-0.003000  23.500000
-0.001500  23.300000
0.000000  23.000000
0.003700  22.800000
0.001500  22.500000
0.000700  22.200000
0.001500  22.000000
-0.000800  21.700000
0.000700  21.500000
-0.000800  21.200000
0.000000  21.000000
0.001500  20.700000
0.001500  20.500000
0.003000  20.200000
0.003000  20.000000
0.002200  19.700000
0.003000  19.400000
0.003000  19.200000
0.005200  18.900000
0.005200  18.700000
0.003000  18.400000
0.003000  18.200000
0.002200  18.000000
0.000700  17.700000
0.000700  17.500000
-0.000800  17.300000
0.001500  17.000000
-0.000800  16.800000
-0.000800  16.500000
0.001500  16.300000
0.001500  16.100000
0.003000  15.800000
0.000700  15.600000
0.001500  15.300000
0.000700  15.100000
0.001500  14.800000
0.001500  14.600000
-0.000800  14.400000
0.000700  14.100000
-0.002300  13.900000
0.000700  13.700000
0.002200  13.500000
0.001500  13.200000
0.003000  13.000000
0.003000  12.700000
0.003700  12.500000
0.002200  12.300000
0.001500  12.100000
0.000700  11.800000
0.000000  11.600000
-0.000800  11.400000
-0.000800  11.200000
0.000700  10.900000
0.003000  10.700000
0.005200  10.400000
0.004500  10.200000
0.003000  10.000000
0.000000  9.800000
0.000700  9.500000
0.000700  9.400000
-0.000800  9.200000
-0.001500  9.000000
-0.004600  8.800000
-0.003000  8.600000
-0.000800  8.400000
-0.001500  8.200000
-0.002300  8.100000
-0.001500  7.900000
-0.001500  7.700000
-0.000800  7.500000
0.002200  7.300000
0.000700  7.200000
-0.001500  7.000000
0.001500  6.700000
0.000700  6.600000
-0.000800  6.400000
0.000000  6.200000
0.001500  6.000000
0.003000  5.800000
0.003700  5.700000
0.003000  5.600000
0.000700  5.500000
0.000700  5.400000
0.000700  5.300000
0.003000  5.200000
0.001500  5.100000
0.000700  4.900000
0.003700  4.900000
0.000000  4.700000
0.000700  4.600000
0.003000  4.500000
0.005200  4.400000
0.005200  4.300000
0.003700  4.100000
0.003000  4.000000
0.002200  4.000000
0.003000  3.800000
0.002200  3.700000
0.004500  3.600000
0.002200  3.600000
0.000700  3.500000
0.001500  3.400000
0.001500  3.400000
-0.000800  3.300000
-0.000800  3.200000
-0.000800  3.200000
-0.001500  3.100000
-0.002300  3.100000
-0.003800  3.000000
0.002200  3.000000
0.006000  2.900000
0.008200  2.900000
0.007500  2.800000
0.005200  2.700000
0.005200  2.700000
0.009000  2.600000
0.009700  2.600000
0.006700  2.500000
0.005200  2.400000
0.000700  2.400000
-0.001500  2.400000
-0.002300  2.400000
-0.004600  2.400000
-0.004600  2.400000
-0.004600  2.400000
-0.004600  2.400000
-0.004600  2.400000
-0.003000  2.400000
-0.002300  2.300000
-0.001500  2.300000
-0.001500  2.300000
-0.004600  2.300000
-0.005300  2.300000
-0.006800  2.300000
-0.006000  2.300000
-0.002300  2.300000
-0.003800  2.200000
-0.001500  2.200000
-0.000800  2.200000
-0.000800  2.200000
-0.001500  2.200000
-0.003000  2.200000
-0.004600  2.200000
-0.005300  2.200000
-0.004600  2.300000
-0.005300  2.300000
-0.005300  2.300000
-0.004600  2.300000
-0.003800  2.300000
-0.003000  2.300000
-0.001500  2.300000
-0.002300  2.300000
-0.002300  2.300000
-0.003000  2.400000
-0.000800  2.400000
0.004500  2.400000
0.006700  2.400000
0.009000  2.400000
0.007500  2.400000
0.002200  2.500000
0.000700  2.500000
-0.001500  2.500000
-0.004600  2.500000
-0.003800  2.600000
-0.003800  2.600000
-0.001500  2.600000
0.001500  2.600000
0.004500  2.600000
0.006700  2.600000
0.008200  2.700000
0.012000  2.700000
0.014200  2.700000
0.011200  2.700000
0.006700  2.800000
0.001500  2.800000
-0.001500  2.800000
-0.000800  2.800000
0.003000  2.800000
0.000000  2.900000
-0.001500  2.900000
0.005200  2.900000
0.006700  2.900000
0.009000  3.000000
0.008200  3.000000
0.004500  3.000000
0.001500  3.000000
-0.001500  3.100000
0.000000  3.100000
-0.000800  3.100000
-0.003800  3.100000
-0.004600  3.100000
-0.004600  3.100000
-0.002300  3.100000
0.000700  3.200000
0.003000  3.200000
0.000000  3.200000
-0.002300  3.200000
-0.001500  3.300000
-0.002300  3.300000
0.000000  3.300000
0.003000  3.300000
0.001500  3.300000
0.000000  3.300000
0.000700  3.400000
0.000000  3.400000
0.000000  3.400000
0.003000  3.400000
0.003000  3.400000
0.001500  3.500000
0.003000  3.500000
0.007500  3.500000
0.009000  3.500000
0.006700  3.500000
0.001500  3.500000
-0.001500  3.600000
-0.001500  3.600000
-0.002300  3.600000
-0.003000  3.600000
-0.004600  3.600000
-0.005300  3.600000
-0.004600  3.500000
-0.000800  3.400000
0.004500  3.400000
0.005200  3.300000
0.004500  3.200000
0.000700  3.200000
0.001500  3.100000
0.000700  3.100000
0.000700  3.000000
0.003000  2.900000
-0.000800  2.800000
-0.000800  2.700000
-0.000800  2.700000
0.001500  2.600000
0.005200  2.600000
0.005200  2.500000
0.003000  2.400000
-0.000800  2.400000
-0.002300  2.200000
-0.006000  2.200000
-0.007500  2.200000
-0.005300  2.200000
-0.005300  2.100000
-0.000800  2.000000
0.006000  2.000000
0.013500  1.900000
0.018700  1.900000
0.023200  1.800000
0.017200  1.800000
0.008200  1.800000
0.003700  1.700000
-0.003800  1.700000
-0.006800  1.600000
-0.010500  1.500000
-0.012800  1.500000
-0.010500  1.400000
-0.012800  1.400000
-0.012000  1.300000
-0.014300  1.300000
-0.015000  1.300000
-0.011300  1.400000
-0.010500  1.500000
-0.010500  1.600000
-0.012000  1.700000
-0.010500  1.800000
-0.012000  1.800000
-0.013500  1.900000
-0.012800  2.000000
-0.012800  2.100000
-0.013500  2.100000
-0.010500  2.200000
-0.008300  2.300000
-0.006800  2.300000
-0.004600  2.400000
-0.003800  2.500000
-0.000800  2.600000
0.000700  2.700000
0.000700  2.700000
0.003700  2.800000
0.003700  2.900000
0.004500  2.900000
0.005200  2.900000
0.006700  2.900000
0.008200  3.000000
0.012000  3.000000
0.013500  3.000000
0.013500  3.000000
0.016500  3.100000
0.014200  3.100000
0.014200  3.100000
0.015700  3.100000
0.011200  3.100000
0.010500  3.200000
0.009000  3.200000
0.013500  3.200000
0.018000  3.200000
0.016500  3.300000
0.019500  3.300000
0.023200  3.300000
0.019500  3.300000
0.012000  3.300000
0.005200  3.300000
0.003000  3.200000
0.003000  3.200000
0.001500  3.100000
0.002200  3.100000
0.000700  3.100000
0.000700  3.100000
0.000000  3.000000
-0.004600  3.000000
-0.006800  3.000000
-0.012000  2.900000
-0.012800  2.900000
-0.014300  2.900000
-0.018100  2.800000
-0.018100  2.800000
-0.019500  2.700000
-0.021000  2.700000
-0.019500  2.600000
-0.018800  2.600000
-0.019500  2.600000
-0.021000  2.600000
-0.020300  2.600000
-0.018800  2.600000
-0.018100  2.600000
-0.018100  2.600000
-0.019500  2.500000
-0.018100  2.500000
-0.018100  2.500000
-0.016500  2.400000
-0.015800  2.400000
-0.012000  2.400000
-0.010500  2.400000
-0.012000  2.300000
-0.012000  2.300000
-0.010500  2.300000
-0.009100  2.300000
-0.006800  2.300000
-0.005300  2.200000
-0.005300  2.200000
-0.003000  2.200000
-0.002300  2.200000
-0.001500  2.200000
-0.000800  2.200000
-0.001500  2.200000
0.003000  2.200000
0.004500  2.200000
0.003700  2.200000
0.005200  2.200000
0.002200  2.200000
0.003700  2.200000
0.005200  2.200000
0.004500  2.200000
0.005200  2.200000
0.002200  2.200000
0.000700  2.200000
0.000000  2.200000
0.000000  2.200000
0.000000  2.100000
0.000700  2.100000
0.000700  2.100000
0.000700  2.100000
0.001500  2.100000
-0.002300  2.100000
-0.001500  2.100000
0.000000  2.100000
0.000700  2.100000
0.002200  2.000000
0.002200  2.000000
0.002200  2.000000
0.001500  2.000000
0.003000  2.000000
0.003000  2.000000
0.002200  1.900000
0.001500  1.900000
0.003000  1.900000
0.005200  1.900000
0.004500  1.900000
0.005200  1.800000
0.005200  1.800000
0.006700  1.800000
0.006700  1.800000
0.006700  1.800000
0.007500  1.800000
0.008200  1.800000
0.010500  1.800000
0.011200  1.800000
0.014200  1.800000
0.015700  1.800000
0.016500  1.800000
0.019500  1.800000
0.018700  1.800000
0.024700  1.800000
0.027700  1.800000
0.027700  1.800000
0.030700  1.800000
0.030700  1.800000
0.034500  1.800000
0.037500  1.800000
0.038200  1.800000
0.039000  1.900000
0.039000  1.900000
0.038200  1.900000
0.036700  1.900000
0.035200  1.900000
0.033000  1.900000
0.029200  1.900000
0.027700  2.000000
0.027700  2.000000
0.027000  2.000000
0.024000  2.000000
0.018000  2.000000
0.013500  2.000000
0.009000  2.100000
0.008200  2.100000
0.006700  2.100000
0.004500  2.100000
0.005200  2.100000
0.005200  2.100000
0.004500  2.100000
0.000000  2.100000
-0.001500  2.100000
-0.004600  2.100000
-0.006000  2.100000
-0.006000  2.100000
-0.009100  2.100000
-0.010500  2.100000
-0.011300  2.100000
-0.009800  2.100000
-0.011300  2.100000
-0.012000  2.100000
-0.012000  2.000000
-0.013500  2.000000
-0.012800  2.000000
-0.014300  2.000000
-0.015800  2.000000
-0.016500  2.000000
-0.018100  2.000000
-0.015800  1.900000
-0.013500  1.900000
-0.012800  1.900000
-0.012800  1.900000
-0.015000  1.900000
-0.015800  2.000000
-0.016500  2.000000
-0.015800  2.000000
-0.015000  2.000000
-0.013500  2.000000
-0.012000  2.000000
-0.012800  2.000000
-0.013500  2.000000
-0.012000  2.000000
-0.012000  2.000000
-0.014300  2.000000
-0.015800  2.000000
-0.015800  2.000000
-0.012800  2.000000
-0.012000  2.000000
-0.010500  2.000000
-0.009100  2.100000
-0.009100  2.100000
-0.007500  2.100000
-0.006800  2.200000
-0.005300  2.200000
-0.003000  2.200000
-0.003000  2.200000
-0.003000  2.300000
-0.001500  2.300000
0.000700  2.300000
0.002200  2.400000
0.003000  2.400000
0.001500  2.400000
0.000700  2.500000
-0.000800  2.500000
-0.000800  2.500000
0.000000  2.600000
0.001500  2.600000
0.000700  2.600000
-0.001500  2.600000
0.000000  2.700000
0.000700  2.700000
0.000700  2.700000
0.001500  2.700000
-0.000800  2.800000
-0.003000  2.800000
-0.000800  2.800000
-0.003000  2.800000
-0.005300  2.800000
-0.003000  2.900000
-0.004600  2.900000
-0.003800  2.900000
-0.001500  3.000000
-0.003800  3.000000
-0.003000  3.000000
-0.003000  3.000000
-0.003000  3.000000
-0.000800  3.100000
-0.003000  3.100000
-0.002300  3.100000
0.000000  3.100000
0.000700  3.100000
-0.001500  3.100000
-0.004600  3.100000
-0.003000  3.100000
0.000000  3.200000
0.001500  3.200000
0.000000  3.200000
0.001500  3.200000
0.005200  3.200000
0.004500  3.200000
0.006700  3.200000
0.006700  3.200000
0.006700  3.200000
0.008200  3.300000
0.006700  3.300000
0.007500  3.300000
0.004500  3.300000
0.000700  3.300000
0.000700  3.300000
0.000000  3.300000
0.001500  3.400000
0.003000  3.400000
0.003000  3.400000
0.004500  3.400000
0.004500  3.400000
0.006000  3.500000
0.005200  3.500000
0.003700  3.500000
0.004500  3.500000
0.003700  3.500000
0.000700  3.600000
0.000700  3.600000
0.001500  3.600000
0.001500  3.600000
0.000700  3.600000
0.001500  3.600000
0.000700  3.600000
0.000700  3.700000
0.001500  3.700000
-0.000800  3.700000
0.000700  3.700000
-0.002300  3.700000
-0.003000  3.800000
-0.003000  3.800000
-0.002300  3.800000
-0.000800  3.800000
-0.003000  3.900000
-0.005300  3.900000
-0.005300  3.900000
-0.003000  3.900000
-0.001500  3.900000
-0.002300  4.000000
-0.004600  4.000000
-0.004600  4.000000
-0.004600  4.000000
-0.003800  4.000000
-0.001500  4.000000
-0.001500  4.100000
-0.000800  4.100000
0.000000  4.100000
-0.000800  4.100000
-0.000800  4.100000
-0.000800  4.100000
-0.000800  4.200000
-0.001500  4.200000
-0.004600  4.200000
-0.001500  4.200000
-0.000800  4.200000
-0.000800  4.300000
0.002200  4.300000
0.000000  4.300000
0.003000  4.300000
0.002200  4.300000
0.003000  4.300000
0.003000  4.400000
0.000700  4.400000
0.001500  4.400000
0.000700  4.400000
0.003000  4.400000
0.003700  4.400000
0.004500  4.500000
0.006700  4.500000
0.005200  4.500000
0.006700  4.500000
0.006000  4.500000
0.005200  4.500000
0.005200  4.500000
0.004500  4.500000
0.006700  4.600000
0.005200  4.600000
0.001500  4.600000
0.003700  4.600000
0.003700  4.600000
0.003000  4.600000
0.003000  4.700000
0.000700  4.700000
0.002200  4.700000
0.002200  4.700000
0.002200  4.700000
0.001500  4.700000
-0.001500  4.700000
-0.002300  4.800000
0.000000  4.800000
0.000700  4.800000
0.001500  4.800000
0.003000  4.800000
0.003000  4.800000
0.003000  4.800000
0.001500  4.900000
0.003000  4.900000
0.004500  4.900000
0.002200  4.900000
0.001500  4.900000
-0.000800  4.900000
-0.003000  4.900000
-0.002300  4.900000
-0.001500  4.900000
-0.001500  4.900000
-0.000800  4.900000
-0.000800  4.900000
-0.003000  4.900000
-0.002300  4.900000
-0.000800  4.900000
-0.002300  4.900000
-0.003000  4.900000
-0.004600  4.900000
-0.003800  4.900000
-0.003800  4.900000
-0.003800  5.000000
-0.005300  5.000000
-0.004600  5.000000
-0.002300  5.000000
-0.003800  5.000000
-0.000800  5.000000
-0.000800  5.000000
-0.003000  5.000000
-0.003000  5.000000
-0.003000  5.000000
-0.003800  5.000000
-0.005300  5.000000
-0.006800  5.000000
-0.006000  5.000000
-0.003800  5.000000
-0.003800  5.000000
-0.004600  5.100000
-0.004600  5.100000
-0.005300  5.100000
-0.005300  5.100000
-0.004600  5.100000
-0.004600  5.100000
-0.006000  5.100000
-0.006800  5.100000
-0.006800  5.100000
-0.006000  5.200000
-0.005300  5.200000
-0.004600  5.200000
-0.005300  5.200000
-0.003800  5.200000
-0.004600  5.200000
-0.003000  5.200000
-0.003000  5.200000
-0.006000  5.200000
-0.005300  5.200000
-0.006000  5.200000
-0.005300  5.200000
-0.007500  5.200000
-0.009100  5.200000
-0.011300  5.200000
-0.009800  5.200000
-0.006800  5.200000
-0.008300  5.200000
-0.004600  5.200000
-0.003800  5.200000
-0.005300  5.200000
-0.005300  5.200000
-0.005300  5.200000
-0.006800  5.200000
-0.008300  5.200000
-0.005300  5.200000
-0.003800  5.200000
-0.000800  5.200000
0.003000  5.200000
0.006700  5.200000
0.005200  5.200000
0.000700  5.200000
-0.000800  5.200000
0.000700  5.200000
-0.000800  5.200000
-0.003800  5.200000
-0.002300  5.200000
-0.000800  5.200000
-0.000800  5.200000
0.002200  5.200000
0.005200  5.300000
0.007500  5.300000
0.009000  5.300000
0.008200  5.300000
0.006000  5.300000
0.008200  5.300000
0.009000  5.300000
0.007500  5.300000
0.008200  5.300000
0.006700  5.300000
0.007500  5.300000
0.008200  5.300000
0.007500  5.300000
0.006700  5.300000
0.005200  5.300000
0.006700  5.300000
0.003000  5.300000
0.001500  5.300000
0.000700  5.300000
-0.000800  5.300000
0.000700  5.300000
-0.002300  5.300000
-0.001500  5.300000
-0.005300  5.300000
-0.010500  5.300000
-0.010500  5.300000
-0.010500  5.300000
-0.007500  5.300000
-0.008300  5.300000
-0.009100  5.300000
-0.005300  5.300000
-0.005300  5.300000
-0.000800  5.300000
0.002200  5.400000
0.004500  5.400000
0.006700  5.400000
0.006000  5.400000
0.004500  5.400000
0.001500  5.500000
0.001500  5.500000
0.003000  5.500000
0.004500  5.500000
0.007500  5.500000
0.009000  5.500000
0.010500  5.600000
0.010500  5.600000
0.014200  5.600000
0.015000  5.600000
0.014200  5.700000
0.015000  5.700000
0.015700  5.700000
0.019500  5.800000
0.019500  5.800000
0.019500  5.800000
0.021000  5.800000
0.021000  5.900000
0.024000  5.900000
0.025500  5.900000
0.025500  5.900000
0.027000  6.000000
0.025500  6.000000
0.025500  6.000000
0.024700  6.100000
0.026200  6.100000
0.025500  6.100000
0.024000  6.200000
0.027000  6.200000
0.027000  6.300000
0.024000  6.300000
0.024700  6.300000
0.023200  6.400000
0.016500  6.400000
0.012000  6.500000
0.010500  6.500000
0.006700  6.600000
0.003700  6.600000
0.003000  6.600000
0.003000  6.700000
0.003000  6.700000
0.006000  6.700000
0.006700  6.800000
0.005200  6.800000
0.005200  6.900000
0.003000  6.900000
0.003000  7.000000
0.001500  7.000000
-0.000800  7.100000
-0.003000  7.100000
-0.005300  7.200000
-0.005300  7.200000
-0.009100  7.300000
-0.009800  7.300000
-0.010500  7.400000
-0.010500  7.400000
-0.009800  7.500000
-0.012000  7.500000
-0.012800  7.600000
-0.014300  7.600000
-0.015800  7.600000
-0.018100  7.700000
-0.020300  7.800000
-0.022500  7.800000
-0.024000  7.900000
-0.025600  7.900000
-0.024800  8.000000
-0.025600  8.000000
-0.024000  8.100000
-0.021000  8.100000
-0.024000  8.200000
-0.024800  8.300000
-0.024800  8.300000
-0.024000  8.400000
-0.024000  8.500000
-0.022500  8.500000
-0.020300  8.600000
-0.020300  8.600000
-0.019500  8.700000
-0.018800  8.800000
-0.018100  8.800000
-0.017300  8.900000
-0.015000  9.000000
-0.012800  9.000000
-0.012800  9.100000
-0.010500  9.100000
-0.010500  9.200000
-0.012800  9.300000
-0.013500  9.400000
-0.010500  9.400000
-0.011300  9.500000
-0.010500  9.500000
-0.007500  9.600000
-0.006000  9.700000
-0.005300  9.800000
-0.003000  9.900000
-0.004600  9.900000
-0.006800  10.000000
-0.003800  10.100000
-0.003000  10.100000
-0.003000  10.200000
-0.004600  10.300000
-0.004600  10.300000
-0.003000  10.400000
-0.003000  10.500000
-0.004600  10.600000
-0.005300  10.600000
-0.003800  10.700000
-0.003800  10.800000
-0.003800  10.800000
-0.002300  10.900000
-0.003000  11.000000
-0.003800  11.100000
-0.005300  11.200000
-0.004600  11.200000
-0.004600  11.300000
-0.004600  11.400000
-0.002300  11.500000
0.000000  11.500000
-0.000800  11.600000
-0.001500  11.700000
0.001500  11.700000
0.000000  11.800000
0.003700  11.900000
0.007500  12.000000
0.009000  12.100000
0.008200  12.100000
0.003000  12.200000
0.003700  12.300000
0.003000  12.400000
0.003000  12.500000
0.004500  12.600000
0.008200  12.700000
0.009000  12.800000
0.010500  12.900000
0.014200  13.000000
0.017200  13.100000
0.018700  13.200000
0.019500  13.300000
0.021700  13.400000
0.019500  13.500000
0.018700  13.600000
0.019500  13.700000
0.019500  13.800000
0.018700  13.900000
0.019500  14.000000
0.019500  14.100000
0.015700  14.200000
0.012700  14.300000
0.012000  14.400000
0.009700  14.600000
0.010500  14.800000
0.006700  14.900000
0.004500  15.000000
0.002200  15.200000
-0.001500  15.300000
-0.003000  15.500000
-0.005300  15.600000
-0.008300  15.700000
-0.009800  15.900000
-0.010500  16.100000
-0.012000  16.200000
-0.012000  16.300000
-0.011300  16.500000
-0.011300  16.600000
-0.011300  16.800000
-0.014300  16.900000
-0.014300  17.000000
-0.013500  17.200000
-0.012800  17.400000
-0.012800  17.600000
-0.014300  17.800000
-0.012000  18.000000
-0.010500  18.200000
-0.009800  18.400000
-0.008300  18.600000
-0.007500  18.800000
-0.005300  18.900000
-0.006000  19.100000
-0.004600  19.300000
-0.004600  19.500000
-0.004600  19.700000
-0.001500  19.900000
0.000700  20.100000
0.002200  20.200000
0.002200  20.500000
0.003700  20.700000
0.003700  20.800000
0.003700  21.100000
0.006700  21.300000
0.008200  21.600000
0.009700  21.800000
0.012000  22.100000
0.012700  22.300000
0.011200  22.600000
0.014200  22.800000
0.015700  23.100000
0.013500  23.400000
0.015700  23.600000
0.015000  23.800000
0.016500  24.100000
0.015700  24.300000
0.017200  24.600000
0.016500  24.800000
0.015000  25.100000
0.016500  25.300000
0.015000  25.600000
0.014200  25.800000
0.015700  26.100000
0.015000  26.400000
0.015700  26.600000
0.012700  27.000000
0.013500  27.200000
0.012700  27.500000
0.014200  27.800000
0.015000  28.000000
0.012000  28.300000
0.011200  28.600000
0.011200  28.900000
0.011200  29.200000
0.012700  29.400000
0.014200  29.700000
0.015700  30.000000
0.014200  30.200000
0.012700  30.600000
0.012700  30.800000
0.012000  31.100000
0.012000  31.400000
0.011200  31.600000
0.012000  31.900000
0.012000  32.200000
0.009000  32.500000
0.010500  32.800000
0.012000  33.100000
0.012000  33.300000
0.011200  33.600000
0.011200  33.900000
0.012700  34.200000
0.010500  34.500000
0.010500  34.700000
0.012700  35.000000
0.013500  35.300000
0.012700  35.600000
0.010500  35.900000
0.010500  36.100000
0.009700  36.400000
0.007500  36.700000
0.008200  37.000000
0.007500  37.300000
0.006700  37.500000
0.004500  37.800000
0.003700  38.000000
0.004500  38.300000
0.002200  38.600000
0.003700  38.800000
0.000700  39.100000
-0.003000  39.300000
-0.003800  39.600000
-0.006000  39.800000
-0.003800  40.100000
-0.005300  40.400000
-0.005300  40.600000
-0.005300  40.900000
-0.006800  41.100000
-0.006800  41.400000
-0.006000  41.700000
-0.005300  41.900000
-0.006800  42.200000
-0.006800  42.400000
-0.008300  42.600000
-0.009100  42.800000
-0.007500  43.000000
-0.009100  43.200000
-0.009800  43.400000
-0.011300  43.600000
-0.014300  43.800000
-0.014300  44.000000
-0.014300  44.200000
-0.012800  44.500000
-0.010500  44.600000
-0.008300  44.900000
-0.008300  45.000000
-0.009800  45.300000
-0.010500  45.500000
-0.009100  45.700000
-0.008300  45.900000
-0.006800  46.100000
-0.004600  46.300000
-0.004600  46.500000
-0.006000  46.700000
-0.008300  46.800000
-0.009100  47.000000
-0.008300  47.200000
-0.007500  47.300000
-0.006800  47.500000
-0.003000  47.700000
-0.004600  47.900000
-0.010500  48.100000
-0.009800  48.200000
-0.010500  48.400000
-0.012000  48.600000
-0.010500  48.800000
-0.009800  49.000000
-0.009100  49.100000
-0.010500  49.300000
-0.012000  49.500000
-0.014300  49.600000
-0.015000  49.800000
-0.014300  50.000000
-0.015800  50.200000
-0.015000  50.400000
-0.012800  50.600000
-0.010500  50.800000
-0.008300  50.900000
-0.006800  51.100000
-0.005300  51.300000
-0.006800  51.500000
-0.004600  51.700000
-0.002300  51.900000
-0.003800  52.100000
-0.001500  52.300000
-0.000800  52.500000
0.000000  52.600000
-0.001500  52.800000
-0.003000  53.000000
-0.001500  53.200000
0.000000  53.400000
0.000700  53.600000
0.000700  53.700000
0.003700  53.900000
0.004500  54.000000
0.009000  54.200000
0.010500  54.300000
0.009000  54.400000
0.006700  54.600000
0.000000  54.800000
0.001500  54.900000
0.003000  55.000000
0.004500  55.200000
0.006700  55.300000
0.003700  55.500000
0.006700  55.600000
0.006700  55.800000
0.005200  55.900000
0.006000  56.000000
0.007500  56.200000
0.007500  56.300000
0.005200  56.500000
0.006000  56.600000
0.003700  56.600000
0.005200  56.700000
0.004500  56.800000
0.004500  56.900000
0.006700  56.900000
0.006000  57.000000
0.005200  57.100000
0.004500  57.100000
0.000700  57.200000
0.001500  57.300000
0.003000  57.400000
0.001500  57.500000
0.002200  57.600000
0.001500  57.600000
0.003000  57.700000
0.003000  57.800000
0.002200  57.900000
0.003000  57.900000
0.002200  58.000000
0.003000  58.000000
0.003000  58.000000
0.002200  58.100000
0.002200  58.100000
0.001500  58.200000
0.000000  58.200000
-0.001500  58.200000
0.000700  58.300000
0.001500  58.300000
0.000700  58.300000
0.002200  58.400000
0.005200  58.400000
0.005200  58.400000
0.004500  58.500000
0.006000  58.500000
0.005200  58.500000
0.002200  58.500000
0.000700  58.600000
-0.001500  58.600000
-0.003000  58.600000
-0.003000  58.600000
-0.001500  58.600000
-0.003000  58.600000
-0.005300  58.600000
-0.004600  58.600000
-0.003000  58.500000
-0.001500  58.500000
-0.004600  58.500000
-0.006000  58.500000
-0.005300  58.500000
-0.003800  58.500000
-0.003000  58.500000
-0.002300  58.400000
-0.002300  58.400000
-0.003000  58.400000
-0.003000  58.400000
-0.005300  58.300000
-0.001500  58.300000
-0.000800  58.300000
-0.001500  58.200000
-0.001500  58.200000
-0.003000  58.200000
-0.001500  58.100000
-0.002300  58.000000
-0.003000  58.000000
-0.001500  57.900000
-0.001500  57.900000
-0.001500  57.800000
-0.004600  57.800000
-0.003000  57.700000
-0.001500  57.600000
-0.003000  57.600000
-0.003800  57.600000
-0.001500  57.500000
-0.002300  57.400000
-0.002300  57.400000
0.000700  57.300000
0.000700  57.200000
0.000700  57.200000
-0.001500  57.100000
-0.001500  57.100000
-0.001500  57.000000
-0.001500  56.800000
-0.001500  56.700000
-0.002300  56.700000
-0.002300  56.600000
-0.004600  56.500000
-0.003800  56.300000
-0.002300  56.200000
-0.003000  56.200000
-0.001500  56.100000
-0.000800  56.000000
-0.001500  55.800000
-0.000800  55.800000
-0.000800  55.700000
-0.001500  55.600000
-0.003000  55.500000
-0.001500  55.300000
-0.000800  55.300000
0.000700  55.100000
0.001500  55.000000
0.001500  54.900000
0.001500  54.800000
0.001500  54.700000
0.000700  54.500000
0.000000  54.400000
0.000000  54.300000
0.000700  54.200000
0.000700  54.000000
0.000700  53.900000
-0.000800  53.800000
-0.003000  53.600000
-0.003800  53.500000
-0.003000  53.400000
-0.001500  53.300000
0.002200  53.100000
0.002200  53.000000
0.003000  52.900000
0.003000  52.800000
0.001500  52.600000
0.001500  52.500000
0.003700  52.300000
0.004500  52.100000
0.003700  51.900000
0.003000  51.700000
0.000700  51.600000
0.000700  51.400000
-0.001500  51.200000
-0.003800  51.000000
-0.003800  50.800000
-0.003000  50.600000
-0.000800  50.400000
0.000700  50.300000
-0.000800  50.100000
-0.000800  49.900000
0.000000  49.700000
0.000700  49.500000
0.000700  49.400000
0.002200  49.200000
0.003000  49.000000
0.001500  48.700000
0.001500  48.500000
0.001500  48.200000
0.002200  47.900000
0.002200  47.600000
0.003000  47.400000
0.000700  47.200000
0.000000  46.900000
0.000000  46.600000
-0.000800  46.300000
0.001500  46.100000
0.002200  45.800000
0.000000  45.500000
-0.000800  45.300000
0.001500  45.000000
0.003000  44.800000
0.000700  44.500000
0.001500  44.200000
0.003000  44.000000
0.000700  43.600000
0.001500  43.400000
0.003700  43.100000
0.003700  42.700000
0.001500  42.400000
0.000700  42.100000
0.003000  41.800000
0.000700  41.500000
0.003000  41.200000
0.003000  40.900000
0.000000  40.500000
0.000000  40.200000
-0.000800  39.900000
0.000700  39.600000
0.000700  39.200000
0.001500  38.900000
-0.002300  38.600000
-0.002300  38.300000
-0.000800  38.000000
-0.002300  37.700000
-0.001500  37.300000
-0.003000  37.000000
-0.001500  36.700000
0.000000  36.300000
-0.000800  36.000000
-0.000800  35.600000
-0.001500  35.300000
-0.000800  35.000000
0.001500  34.600000
0.002200  34.300000
0.004500  33.900000
0.004500  33.600000
0.003000  33.300000
0.004500  32.900000
0.004500  32.600000
0.003000  32.200000
0.005200  31.900000
0.005200  31.500000
0.004500  31.200000
0.003000  30.900000
0.003000  30.500000
0.005200  30.200000
0.003000  29.900000
0.001500  29.500000
0.000700  29.200000
0.004500  28.900000
0.003700  28.500000
0.003000  28.200000
0.003000  27.900000
0.000000  27.600000
0.000700  27.200000
0.001500  26.900000
0.003700  26.600000
0.006000  26.300000
0.004500  26.000000
0.004500  25.600000
0.000700  25.300000
0.000700  25.000000
0.000700  24.600000
-0.000800  24.300000
-0.000800  23.900000
-0.000800  23.700000
-0.000800  23.400000
-0.000800  23.000000
-0.001500  22.700000
-0.000800  22.400000
0.000700  22.100000
0.001500  21.800000
0.000700  21.500000
-0.000800  21.200000
0.000000  20.900000
-0.000800  20.600000
-0.002300  20.200000
-0.002300  19.900000
-0.001500  19.600000
0.000000  19.300000
0.000700  19.000000
0.001500  18.700000
0.000700  18.400000
-0.001500  18.100000
0.001500  17.700000
-0.002300  17.500000
-0.001500  17.100000
-0.003000  16.800000
-0.004600  16.600000
-0.000800  16.200000
-0.000800  15.900000
0.004500  15.600000
0.001500  15.300000
0.000700  15.000000
0.001500  14.700000
-0.001500  14.400000
0.001500  14.100000
-0.000800  13.800000
-0.000800  13.500000
-0.001500  13.100000
-0.004600  12.800000
0.000000  12.600000
0.004500  12.200000
0.004500  11.900000
0.005200  11.600000
0.006700  11.400000
0.003000  11.100000
0.001500  10.900000
0.001500  10.700000
0.000700  10.400000
0.001500  10.200000
0.000700  9.900000
-0.000800  9.700000
0.000000  9.400000
-0.000800  9.200000
-0.003000  9.000000
-0.004600  8.700000
-0.001500  8.500000
0.000700  8.300000
0.001500  8.000000
0.001500  7.800000
0.000000  7.600000
0.000700  7.300000
0.001500  7.100000
0.001500  6.800000
0.001500  6.700000
-0.000800  6.600000
-0.001500  6.400000
-0.000800  6.300000
-0.002300  6.100000
-0.001500  6.000000
0.001500  5.800000
0.001500  5.700000
0.001500  5.600000
0.000000  5.400000
0.000000  5.300000
0.000700  5.200000
-0.000800  5.000000
-0.000800  4.900000
-0.003000  4.700000
-0.002300  4.600000
-0.001500  4.500000
-0.000800  4.300000
-0.000800  4.200000
-0.001500  4.000000
0.000000  4.000000
-0.001500  3.900000
0.001500  3.800000
0.005200  3.600000
0.007500  3.600000
0.009700  3.500000
0.012000  3.400000
0.008200  3.300000
0.004500  3.200000
0.004500  3.100000
0.003700  3.000000
0.001500  2.900000
-0.000800  2.800000
-0.002300  2.700000
-0.000800  2.600000
0.001500  2.500000
0.002200  2.400000
0.003000  2.300000
0.003000  2.200000
0.001500  2.100000
0.000700  2.100000
0.000700  2.000000
0.001500  2.000000
0.001500  1.900000
0.000700  1.900000
0.000000  1.800000
0.000700  1.800000
-0.001500  1.800000
-0.000800  1.700000
0.003700  1.700000
0.002200  1.600000
0.003000  1.600000
0.004500  1.500000
0.000700  1.500000
0.000700  1.400000
0.000700  1.400000
0.004500  1.300000
0.003000  1.300000
0.000700  1.300000
0.000700  1.200000
-0.003000  1.200000
-0.003000  1.300000
-0.004600  1.300000
0.000000  1.300000
0.000000  1.300000
-0.003000  1.400000
-0.003800  1.400000
-0.004600  1.500000
-0.000800  1.500000
0.001500  1.600000
0.003700  1.600000
0.001500  1.600000
0.000700  1.700000
0.004500  1.700000
0.007500  1.800000
0.008200  1.800000
0.003000  1.800000
0.003000  1.800000
0.000700  1.900000
-0.001500  1.900000
-0.003000  2.000000
-0.004600  2.100000
-0.003800  2.200000
-0.004600  2.200000
-0.002300  2.300000
0.000700  2.400000
0.000700  2.500000
-0.000800  2.600000
-0.000800  2.700000
-0.002300  2.800000
-0.001500  2.800000
-0.000800  2.900000
0.001500  3.000000
0.000000  3.100000
-0.002300  3.200000
-0.000800  3.300000
-0.000800  3.300000
-0.001500  3.400000
-0.004600  3.500000
-0.006000  3.600000
-0.005300  3.600000
-0.005300  3.700000
-0.003800  3.700000
0.000000  3.800000
0.004500  3.800000
0.009000  3.900000
0.010500  3.900000
0.009700  4.000000
0.009700  4.000000
0.006700  4.100000
0.003700  4.100000
0.000700  4.200000
-0.001500  4.200000
-0.000800  4.300000
-0.000800  4.300000
0.001500  4.400000
-0.000800  4.400000
-0.003800  4.500000
-0.005300  4.500000
-0.005300  4.500000
-0.003800  4.600000
-0.005300  4.600000
-0.003800  4.600000
-0.005300  4.600000
-0.004600  4.700000
-0.003000  4.700000
-0.000800  4.700000
-0.001500  4.800000
-0.001500  4.800000
0.003700  4.800000
0.010500  4.900000
0.016500  4.900000
0.014200  4.900000
0.006700  4.900000
0.000000  4.900000
-0.003000  5.000000
-0.005300  5.000000
-0.004600  5.000000
-0.000800  5.000000
-0.003800  5.100000
-0.005300  5.100000
-0.005300  5.000000
-0.005300  5.000000
-0.003000  4.900000
0.002200  4.900000
0.009700  4.900000
0.014200  4.800000
0.013500  4.800000
0.014200  4.700000
0.013500  4.600000
0.012000  4.600000
0.009700  4.500000
0.006700  4.500000
0.005200  4.500000
-0.000800  4.400000
-0.002300  4.400000
-0.003000  4.300000
-0.006000  4.300000
-0.003000  4.200000
-0.003000  4.100000
0.000700  4.100000
0.002200  4.000000
0.000700  3.900000
-0.003000  3.700000
-0.006000  3.600000
-0.005300  3.600000
-0.009800  3.400000
-0.014300  3.300000
-0.012000  3.200000
-0.007500  3.100000
-0.001500  3.000000
0.003000  2.900000
0.006000  2.800000
0.006000  2.600000
0.005200  2.600000
0.003000  2.500000
0.001500  2.300000
0.003700  2.200000
0.003000  2.100000
0.010500  2.000000
0.019500  2.000000
0.023200  2.100000
0.019500  2.200000
0.013500  2.200000
0.005200  2.200000
-0.000800  2.300000
-0.003800  2.300000
-0.008300  2.400000
-0.010500  2.500000
-0.014300  2.500000
-0.015800  2.600000
-0.015800  2.600000
-0.015800  2.700000
-0.013500  2.700000
-0.014300  2.800000
-0.012800  2.800000
-0.012800  2.900000
-0.012800  3.000000
-0.012800  3.000000
-0.012000  3.100000
-0.009100  3.100000
-0.009800  3.200000
-0.011300  3.400000
-0.010500  3.500000
-0.009100  3.600000
-0.009100  3.600000
-0.007500  3.700000
-0.005300  3.900000
-0.004600  4.000000
-0.003800  4.000000
-0.001500  4.100000
0.000000  4.200000
-0.000800  4.400000
0.000700  4.500000
0.000700  4.500000
0.000700  4.600000
0.004500  4.700000
0.004500  4.900000
0.004500  4.900000
0.004500  5.000000
0.005200  5.000000
0.006000  5.000000
0.008200  5.000000
0.006000  5.000000
0.005200  5.000000
0.006700  5.000000
0.003000  5.000000
0.004500  4.900000
0.003700  4.900000
0.006700  4.900000
0.007500  4.900000
0.006700  4.900000
0.010500  4.900000
0.008200  4.900000
0.009700  4.900000
0.006700  4.800000
0.003000  4.800000
0.000000  4.800000
0.000700  4.800000
0.003700  4.700000
0.001500  4.700000
0.003700  4.600000
0.003700  4.600000
0.001500  4.500000
0.002200  4.500000
-0.000800  4.400000
0.000000  4.400000
-0.001500  4.300000
-0.003000  4.200000
-0.005300  4.100000
-0.005300  4.100000
-0.005300  4.000000
-0.005300  4.000000
-0.004600  3.900000
-0.005300  3.900000
-0.005300  3.800000
-0.003000  3.700000
-0.001500  3.700000
-0.003000  3.600000
-0.003000  3.500000
-0.003000  3.500000
-0.003000  3.500000
-0.001500  3.500000
-0.003000  3.500000
-0.003000  3.500000
-0.004600  3.500000
-0.003000  3.500000
-0.002300  3.500000
-0.001500  3.500000
-0.000800  3.500000
-0.003800  3.500000
-0.001500  3.500000
-0.000800  3.500000
-0.001500  3.500000
-0.000800  3.500000
-0.004600  3.500000
-0.005300  3.500000
-0.005300  3.500000
-0.003800  3.500000
-0.003000  3.400000
-0.004600  3.500000
-0.003800  3.500000
-0.004600  3.500000
-0.005300  3.500000
-0.006800  3.600000
-0.006000  3.600000
-0.008300  3.600000
-0.009100  3.600000
-0.008300  3.600000
-0.007500  3.700000
-0.006800  3.700000
-0.006800  3.700000
-0.006800  3.800000
-0.007500  3.800000
-0.006000  3.800000
-0.005300  3.900000
-0.008300  3.900000
-0.009800  3.900000
-0.012000  3.900000
-0.009800  4.000000
-0.009100  4.000000
-0.008300  4.000000
-0.005300  4.000000
-0.006800  4.000000
-0.003000  4.000000
-0.001500  4.000000
-0.000800  4.000000
0.001500  4.000000
0.001500  4.000000
0.003000  4.000000
0.002200  4.000000
0.003700  4.000000
0.005200  4.000000
0.007500  4.000000
0.009000  4.000000
0.012000  4.000000
0.014200  4.000000
0.012700  4.000000
0.014200  4.000000
0.018000  4.000000
0.022500  4.000000
0.024000  4.100000
0.025500  4.100000
0.027000  4.100000
0.027700  4.100000
0.029200  4.100000
0.033000  4.100000
0.031500  4.200000
0.031500  4.200000
0.030000  4.200000
0.027700  4.200000
0.027700  4.200000
0.026200  4.300000
0.025500  4.300000
0.026200  4.300000
0.024700  4.300000
0.024000  4.300000
0.023200  4.300000
0.022500  4.400000
0.021700  4.400000
0.020200  4.400000
0.019500  4.400000
0.016500  4.400000
0.014200  4.400000
0.013500  4.400000
0.012700  4.400000
0.010500  4.400000
0.008200  4.400000
0.008200  4.400000
0.005200  4.400000
0.003700  4.400000
0.003000  4.400000
0.001500  4.400000
0.000700  4.400000
0.000000  4.500000
-0.000800  4.500000
-0.003000  4.500000
-0.004600  4.500000
-0.003800  4.500000
-0.006000  4.500000
-0.006800  4.500000
-0.006800  4.500000
-0.006800  4.500000
-0.005300  4.500000
-0.006000  4.500000
-0.008300  4.400000
-0.007500  4.400000
-0.008300  4.400000
-0.009800  4.400000
-0.009100  4.400000
-0.007500  4.400000
-0.009100  4.400000
-0.012000  4.400000
-0.010500  4.400000
-0.010500  4.300000
-0.012800  4.300000
-0.013500  4.300000
-0.012000  4.300000
-0.009800  4.300000
-0.009100  4.200000
-0.007500  4.200000
-0.009100  4.200000
-0.009100  4.200000
-0.008300  4.200000
-0.007500  4.200000
-0.005300  4.200000
-0.007500  4.200000
-0.006000  4.200000
-0.003000  4.200000
-0.004600  4.200000
-0.003000  4.200000
-0.002300  4.200000
-0.003000  4.200000
-0.001500  4.200000
-0.001500  4.200000
0.000000  4.200000
0.001500  4.200000
0.001500  4.200000
0.001500  4.200000
0.000700  4.100000
0.000000  4.100000
0.000700  4.200000
0.002200  4.200000
0.001500  4.200000
0.003000  4.200000
0.004500  4.300000
0.003000  4.300000
0.000000  4.300000
0.000000  4.300000
0.001500  4.400000
0.003700  4.400000
0.001500  4.400000
0.001500  4.400000
0.000000  4.400000
-0.002300  4.500000
-0.000800  4.500000
-0.000800  4.500000
-0.000800  4.500000
0.000700  4.500000
-0.001500  4.500000
-0.003000  4.500000
-0.002300  4.500000
-0.003000  4.500000
-0.000800  4.500000
0.000000  4.500000
-0.000800  4.500000
-0.000800  4.500000
-0.000800  4.500000
0.000000  4.500000
-0.004600  4.500000
-0.001500  4.500000
0.000000  4.500000
-0.003000  4.500000
-0.002300  4.500000
-0.002300  4.500000
-0.004600  4.500000
-0.006800  4.500000
-0.004600  4.400000
-0.006800  4.400000
-0.005300  4.400000
-0.001500  4.400000
-0.003000  4.400000
-0.004600  4.400000
-0.003000  4.400000
0.000700  4.400000
-0.001500  4.400000
-0.004600  4.400000
-0.004600  4.400000
-0.005300  4.400000
-0.004600  4.400000
-0.006800  4.400000
-0.006800  4.400000
-0.006800  4.400000
-0.008300  4.400000
-0.007500  4.300000
-0.005300  4.300000
-0.003800  4.300000
-0.003000  4.300000
-0.001500  4.300000
-0.003000  4.300000
-0.001500  4.300000
-0.004600  4.300000
-0.005300  4.300000
-0.002300  4.300000
-0.003800  4.300000
-0.003000  4.300000
-0.003800  4.300000
-0.004600  4.300000
-0.003000  4.300000
-0.003800  4.200000
-0.003000  4.200000
-0.003000  4.200000
-0.003000  4.200000
-0.002300  4.200000
-0.002300  4.200000
-0.004600  4.200000
-0.006800  4.200000
-0.006800  4.200000
-0.004600  4.200000
-0.002300  4.100000
-0.001500  4.100000
-0.002300  4.100000
-0.001500  4.100000
-0.003000  4.200000
-0.004600  4.200000
-0.004600  4.200000
-0.006000  4.200000
-0.004600  4.200000
-0.005300  4.200000
-0.006000  4.200000
-0.005300  4.200000
-0.008300  4.200000
-0.006000  4.200000
-0.005300  4.200000
-0.007500  4.200000
-0.006800  4.200000
-0.007500  4.300000
-0.007500  4.300000
-0.007500  4.300000
-0.007500  4.300000
-0.004600  4.300000
-0.001500  4.300000
0.003000  4.300000
0.002200  4.300000
0.001500  4.300000
0.001500  4.300000
0.000000  4.300000
0.001500  4.300000
0.001500  4.300000
0.001500  4.300000
0.001500  4.300000
-0.000800  4.300000
-0.000800  4.300000
0.000700  4.300000
0.003700  4.400000
0.004500  4.400000
0.009000  4.400000
0.010500  4.400000
0.010500  4.400000
0.012000  4.400000
0.011200  4.400000
0.013500  4.400000
0.010500  4.400000
0.010500  4.400000
0.008200  4.400000
0.007500  4.400000
0.009000  4.400000
0.009000  4.400000
0.012700  4.400000
0.014200  4.300000
0.015000  4.300000
0.014200  4.300000
0.012000  4.300000
0.010500  4.300000
0.011200  4.300000
0.011200  4.300000
0.009000  4.300000
0.006700  4.300000
0.006700  4.300000
0.006700  4.200000
0.006700  4.200000
0.007500  4.200000
0.006000  4.200000
0.005200  4.200000
0.006000  4.200000
0.005200  4.200000
0.003700  4.200000
0.005200  4.200000
0.005200  4.200000
0.000700  4.200000
-0.001500  4.200000
-0.002300  4.200000
-0.003000  4.200000
-0.002300  4.200000
-0.000800  4.200000
-0.000800  4.200000
0.000700  4.200000
-0.000800  4.200000
-0.003000  4.200000
-0.003800  4.200000
-0.002300  4.200000
-0.003000  4.200000
-0.003000  4.200000
-0.001500  4.200000
0.000000  4.200000
0.000700  4.200000
-0.003000  4.200000
-0.003000  4.200000
-0.004600  4.200000
-0.003000  4.200000
0.000700  4.200000
0.000000  4.200000
0.003000  4.200000
0.005200  4.200000
0.004500  4.200000
0.003000  4.200000
-0.002300  4.200000
-0.008300  4.200000
-0.010500  4.200000
-0.012800  4.200000
-0.013500  4.200000
-0.010500  4.200000
-0.009100  4.200000
-0.006000  4.200000
-0.006800  4.200000
-0.007500  4.200000
-0.009800  4.200000
-0.010500  4.200000
-0.008300  4.200000
-0.009100  4.200000
-0.009800  4.200000
-0.011300  4.200000
-0.012000  4.200000
-0.014300  4.200000
-0.016500  4.300000
-0.015000  4.300000
-0.012000  4.300000
-0.009100  4.300000
-0.009100  4.300000
-0.009100  4.300000
-0.008300  4.300000
-0.005300  4.300000
-0.005300  4.300000
-0.004600  4.300000
-0.004600  4.300000
-0.008300  4.300000
-0.010500  4.300000
-0.014300  4.300000
-0.015000  4.300000
-0.017300  4.300000
-0.014300  4.300000
-0.014300  4.300000
-0.009100  4.300000
-0.003000  4.300000
-0.002300  4.300000
0.001500  4.300000
-0.000800  4.300000
-0.003000  4.300000
-0.003800  4.300000
-0.006000  4.300000
-0.006000  4.300000
-0.010500  4.400000
-0.010500  4.400000
-0.010500  4.400000
-0.010500  4.400000
-0.006800  4.400000
-0.006800  4.400000
-0.003000  4.400000
-0.003000  4.500000
-0.003000  4.500000
0.000000  4.500000
-0.001500  4.500000
-0.003800  4.500000
-0.005300  4.500000
-0.006800  4.500000
-0.008300  4.500000
-0.006800  4.500000
-0.002300  4.500000
-0.001500  4.600000
-0.003800  4.600000
-0.004600  4.600000
-0.005300  4.600000
-0.005300  4.700000
-0.006800  4.700000
-0.005300  4.800000
-0.003800  4.800000
-0.005300  4.800000
-0.005300  4.900000
-0.004600  4.900000
-0.000800  4.900000
0.003000  4.900000
0.003000  4.900000
0.002200  5.000000
0.001500  5.000000
0.001500  5.100000
0.003700  5.100000
0.006000  5.100000
0.006000  5.200000
0.008200  5.200000
0.012700  5.200000
0.014200  5.300000
0.015700  5.300000
0.016500  5.300000
0.018000  5.400000
0.020200  5.400000
0.022500  5.500000
0.024000  5.500000
0.024000  5.600000
0.027700  5.600000
0.030000  5.700000
0.029200  5.700000
0.029200  5.700000
0.031500  5.800000
0.031500  5.800000
0.029200  5.800000
0.030000  5.900000
0.029200  5.900000
0.027000  6.000000
0.028500  6.000000
0.030700  6.100000
0.031500  6.100000
0.029200  6.200000
0.027000  6.300000
0.026200  6.300000
0.025500  6.400000
0.023200  6.400000
0.024000  6.500000
0.025500  6.600000
0.024000  6.700000
0.024700  6.700000
0.022500  6.700000
0.019500  6.800000
0.017200  6.900000
0.016500  7.000000
0.017200  7.000000
0.017200  7.100000
0.015000  7.200000
0.012700  7.200000
0.012000  7.300000
0.010500  7.300000
0.008200  7.400000
0.008200  7.500000
0.007500  7.600000
0.008200  7.600000
0.006700  7.700000
0.006000  7.700000
0.003000  7.800000
0.001500  7.900000
0.002200  7.900000
0.000700  8.000000
0.000700  8.100000
0.000700  8.100000
-0.001500  8.200000
-0.003000  8.300000
-0.003000  8.400000
-0.003800  8.400000
-0.006800  8.500000
-0.008300  8.500000
-0.006800  8.600000
-0.006800  8.700000
-0.008300  8.800000
-0.009100  8.800000
-0.012000  8.900000
-0.012800  9.000000
-0.014300  9.100000
-0.013500  9.100000
-0.012800  9.200000
-0.014300  9.300000
-0.014300  9.400000
-0.014300  9.400000
-0.016500  9.500000
-0.016500  9.600000
-0.015800  9.700000
-0.016500  9.800000
-0.018100  9.900000
-0.020300  9.900000
-0.021800  10.000000
-0.023300  10.100000
-0.022500  10.100000
-0.018100  10.200000
-0.018800  10.300000
-0.018800  10.400000
-0.018100  10.500000
-0.020300  10.600000
-0.023300  10.700000
-0.022500  10.700000
-0.019500  10.800000
-0.019500  10.900000
-0.018100  11.000000
-0.018800  11.100000
-0.019500  11.200000
-0.015800  11.200000
-0.014300  11.300000
-0.012000  11.400000
-0.009100  11.500000
-0.006800  11.600000
-0.005300  11.700000
-0.003800  11.800000
-0.000800  11.900000
0.000000  12.000000
0.003700  12.100000
0.008200  12.100000
0.008200  12.300000
0.009700  12.400000
0.013500  12.500000
0.018000  12.600000
0.018700  12.600000
0.016500  12.800000
0.015000  12.900000
0.014200  13.000000
0.012700  13.000000
0.013500  13.100000
0.014200  13.300000
0.012000  13.400000
0.012000  13.500000
0.012700  13.500000
0.012000  13.600000
0.010500  13.800000
0.009000  13.900000
0.008200  13.900000
0.007500  14.100000
0.005200  14.200000
0.003000  14.400000
0.000000  14.500000
-0.004600  14.600000
-0.003800  14.800000
-0.006800  14.900000
-0.009100  15.000000
-0.006800  15.200000
-0.008300  15.300000
-0.008300  15.500000
-0.012000  15.600000
-0.012800  15.700000
-0.012000  15.900000
-0.014300  16.000000
-0.012800  16.200000
-0.012800  16.300000
-0.013500  16.400000
-0.014300  16.600000
-0.014300  16.700000
-0.010500  16.900000
-0.010500  17.000000
-0.010500  17.200000
-0.010500  17.400000
-0.008300  17.600000
-0.008300  17.800000
-0.009100  18.000000
-0.006800  18.100000
-0.009100  18.300000
-0.005300  18.500000
-0.005300  18.600000
-0.006000  18.800000
-0.006000  19.000000
-0.005300  19.200000
-0.004600  19.300000
-0.004600  19.500000
-0.000800  19.700000
0.003000  19.900000
0.001500  20.100000
0.001500  20.200000
0.003000  20.500000
0.006000  20.700000
0.008200  20.900000
0.009000  21.100000
0.008200  21.400000
0.008200  21.600000
0.009000  21.800000
0.012000  22.000000
0.010500  22.300000
0.009700  22.500000
0.010500  22.700000
0.009000  22.900000
0.012000  23.100000
0.012000  23.400000
0.012000  23.600000
0.012700  23.800000
0.013500  24.000000
0.012000  24.300000
0.012000  24.500000
0.012000  24.700000
0.009700  25.000000
0.012000  25.200000
0.009700  25.400000
0.009700  25.700000
0.009700  26.000000
0.011200  26.200000
0.011200  26.500000
0.012000  26.700000
0.014200  26.900000
0.012000  27.200000
0.012000  27.400000
0.012000  27.700000
0.009000  27.900000
0.006700  28.200000
0.006700  28.400000
0.004500  28.700000
0.002200  28.900000
0.000000  29.200000
0.000700  29.400000
-0.000800  29.700000
-0.001500  29.900000
-0.000800  30.200000
-0.000800  30.500000
-0.002300  30.700000
-0.003000  31.000000
-0.002300  31.200000
-0.003000  31.500000
0.000700  31.800000
0.001500  32.000000
0.001500  32.300000
0.001500  32.500000
0.001500  32.800000
0.005200  33.100000
0.005200  33.300000
0.008200  33.600000
0.008200  33.900000
0.006000  34.100000
0.009000  34.400000
0.008200  34.600000
0.009000  34.900000
0.009000  35.200000
0.007500  35.500000
0.006700  35.800000
0.005200  36.000000
0.003000  36.300000
0.000700  36.600000
0.000000  36.900000
-0.000800  37.200000
-0.002300  37.400000
-0.003000  37.800000
-0.004600  38.000000
-0.003800  38.300000
-0.005300  38.600000
-0.004600  38.800000
-0.003000  39.100000
-0.003000  39.400000
-0.003800  39.700000
-0.002300  40.000000
0.000000  40.300000
-0.001500  40.500000
-0.000800  40.800000
0.000700  41.000000
0.000700  41.300000
0.000000  41.500000
0.003000  41.800000
0.005200  42.000000
0.002200  42.300000
0.001500  42.500000
0.001500  42.700000
0.000700  43.000000
0.001500  43.300000
0.003700  43.500000
0.000700  43.700000
0.001500  44.000000
0.003000  44.300000
0.000700  44.500000
0.000700  44.800000
0.000700  45.000000
-0.000800  45.200000
-0.002300  45.500000
-0.004600  45.700000
-0.004600  45.900000
-0.004600  46.000000
-0.006000  46.200000
-0.006800  46.400000
-0.007500  46.600000
-0.006000  46.800000
-0.003800  46.900000
-0.002300  47.100000
-0.000800  47.300000
-0.003800  47.500000
-0.005300  47.600000
-0.004600  47.800000
-0.003800  48.000000
-0.004600  48.200000
-0.007500  48.400000
-0.006800  48.600000
-0.009100  48.700000
-0.006800  48.900000
-0.004600  49.100000
-0.005300  49.300000
-0.003800  49.400000
-0.006000  49.600000
-0.005300  49.700000
-0.006800  49.900000
-0.006000  50.100000
-0.003000  50.200000
-0.004600  50.400000
-0.005300  50.500000
-0.005300  50.700000
-0.005300  50.900000
-0.005300  51.000000
-0.003000  51.200000
-0.003000  51.300000
-0.004600  51.500000
-0.003800  51.700000
-0.003800  51.800000
0.000700  52.000000
0.000000  52.200000
-0.000800  52.300000
-0.001500  52.500000
-0.003000  52.700000
0.000000  52.900000
0.002200  53.000000
0.003000  53.200000
0.000700  53.400000
0.003000  53.500000
0.004500  53.700000
0.006700  53.900000
0.011200  54.100000
0.009700  54.200000
0.012000  54.400000
0.012700  54.600000
0.011200  54.800000
0.012700  54.900000
0.009000  55.100000
0.008200  55.300000
0.007500  55.400000
0.003700  55.600000
0.001500  55.800000
-0.000800  55.900000
0.000000  56.000000
-0.001500  56.100000
-0.001500  56.200000
0.000700  56.300000
0.004500  56.400000
0.003700  56.500000
0.004500  56.600000
0.006000  56.700000
0.003700  56.800000
0.005200  56.900000
0.005200  57.000000
0.006000  57.100000
0.003700  57.200000
0.003000  57.300000
0.003000  57.400000
0.001500  57.500000
0.001500  57.600000
-0.001500  57.700000
-0.000800  57.800000
0.001500  57.800000
0.001500  57.800000
0.001500  57.900000
-0.001500  57.900000
-0.002300  57.900000
-0.003000  58.000000
-0.003800  58.000000
-0.002300  58.000000
-0.003000  58.000000
-0.001500  58.100000
0.000700  58.100000
-0.004600  58.100000
-0.005300  58.100000
-0.004600  58.200000
-0.006000  58.200000
-0.003000  58.200000
-0.002300  58.300000
-0.003000  58.300000
-0.002300  58.300000
-0.001500  58.400000
-0.000800  58.400000
-0.003000  58.400000
-0.003000  58.400000
-0.003800  58.300000
-0.004600  58.300000
-0.004600  58.300000
-0.003800  58.300000
-0.003000  58.300000
-0.001500  58.200000
0.000000  58.200000
0.000700  58.200000
0.003700  58.200000
0.001500  58.200000
-0.000800  58.100000
-0.001500  58.100000
0.000000  58.100000
-0.001500  58.100000
-0.000800  58.100000
0.000700  58.000000
-0.001500  58.000000
-0.001500  58.000000
-0.003000  58.000000
-0.001500  57.900000
-0.000800  57.900000
-0.000800  57.800000
0.000000  57.800000
-0.002300  57.700000
0.000000  57.700000
-0.000800  57.600000
-0.001500  57.600000
-0.001500  57.600000
-0.003000  57.500000
-0.003800  57.500000
-0.003000  57.400000
-0.000800  57.400000
-0.000800  57.300000
0.000000  57.300000
-0.003000  57.200000
-0.005300  57.200000
-0.003000  57.100000
-0.003800  57.100000
-0.003800  57.000000
-0.002300  56.900000
-0.001500  56.900000
-0.003000  56.800000
-0.000800  56.700000
0.001500  56.700000
0.001500  56.600000
0.003000  56.500000
0.003000  56.400000
0.001500  56.400000
-0.002300  56.300000
-0.003000  56.200000
-0.002300  56.200000
-0.001500  56.100000
-0.001500  56.000000
0.000000  56.000000
0.001500  55.900000
0.001500  55.800000
0.000000  55.700000
-0.001500  55.700000
-0.001500  55.500000
-0.001500  55.400000
-0.001500  55.300000
-0.000800  55.200000
-0.003000  55.100000
-0.004600  55.000000
-0.004600  54.900000
-0.003800  54.800000
0.000700  54.700000
0.004500  54.600000
0.006700  54.500000
0.003000  54.400000
0.000700  54.300000
-0.000800  54.200000
-0.001500  54.000000
0.000700  54.000000
-0.000800  53.900000
0.000000  53.700000
0.001500  53.600000
0.003000  53.500000
0.001500  53.300000
0.001500  53.200000
-0.001500  53.000000
-0.001500  52.900000
-0.000800  52.700000
-0.002300  52.600000
-0.001500  52.400000
-0.000800  52.200000
0.001500  52.100000
0.003000  52.000000
0.003000  51.800000
0.003000  51.700000
0.001500  51.500000
0.001500  51.300000
-0.000800  51.200000
-0.001500  51.000000
-0.001500  50.900000
0.000000  50.700000
0.001500  50.500000
0.003700  50.300000
0.003700  50.100000
0.001500  49.900000
0.000700  49.600000
0.001500  49.300000
0.003000  49.100000
0.000000  48.800000
0.001500  48.600000
-0.000800  48.400000
0.001500  48.100000
0.003700  47.800000
0.000700  47.600000
0.000700  47.400000
0.000700  47.100000
0.000000  46.800000
0.000700  46.600000
0.001500  46.300000
0.001500  46.100000
0.001500  45.900000
0.001500  45.600000
0.001500  45.300000
0.000700  45.000000
0.000700  44.700000
0.000000  44.400000
0.001500  44.100000
0.001500  43.800000
0.000700  43.500000
-0.000800  43.100000
-0.001500  42.800000
-0.001500  42.500000
-0.001500  42.200000
-0.000800  41.900000
-0.000800  41.600000
-0.000800  41.300000
0.001500  40.900000
0.003700  40.700000
0.002200  40.400000
0.001500  40.000000
0.001500  39.700000
-0.001500  39.400000
-0.001500  39.100000
-0.002300  38.700000
-0.000800  38.300000
-0.000800  37.900000
-0.001500  37.600000
0.000700  37.200000
0.001500  36.900000
0.001500  36.400000
0.002200  36.100000
0.002200  35.700000
0.003700  35.400000
0.003700  35.000000
0.000700  34.600000
-0.000800  34.200000
-0.001500  33.900000
-0.000800  33.500000
0.000700  33.200000
-0.000800  32.800000
-0.000800  32.400000
-0.000800  32.000000
0.000000  31.700000
-0.000800  31.300000
-0.000800  31.000000
-0.001500  30.600000
0.000000  30.300000
0.000700  29.900000
-0.002300  29.600000
-0.000800  29.200000
0.001500  28.900000
0.002200  28.500000
0.001500  28.200000
0.001500  27.900000
0.000000  27.500000
0.000000  27.200000
0.000700  26.800000
-0.000800  26.500000
0.000700  26.100000
-0.000800  25.800000
0.000700  25.400000
0.000000  25.000000
0.002200  24.700000
0.005200  24.500000
0.003000  24.200000
0.002200  23.800000
0.004500  23.600000
0.006000  23.300000
0.004500  22.900000
0.005200  22.700000
0.006000  22.400000
0.004500  22.000000
0.004500  21.800000
0.003000  21.500000
0.002200  21.200000
0.003000  20.900000
0.001500  20.600000
0.000000  20.300000
0.000700  20.000000
0.000000  19.700000
-0.001500  19.400000
-0.003000  19.000000
-0.003800  18.800000
-0.002300  18.400000
-0.000800  18.200000
-0.003000  17.900000
-0.000800  17.500000
0.001500  17.200000
-0.000800  16.900000
-0.001500  16.600000
-0.003000  16.300000
-0.000800  16.000000
-0.000800  15.700000
-0.001500  15.400000
-0.003000  15.100000
-0.001500  14.800000
0.000700  14.500000
0.002200  14.200000
0.001500  13.900000
0.002200  13.600000
0.004500  13.300000
0.004500  12.900000
0.002200  12.600000
0.001500  12.400000
0.005200  12.100000
0.008200  11.700000
0.009000  11.500000
0.008200  11.200000
0.007500  10.800000
0.008200  10.600000
0.005200  10.300000
0.007500  9.900000
0.007500  9.700000
0.006000  9.400000
0.004500  9.100000
0.001500  8.800000
0.003000  8.500000
0.002200  8.200000
0.003000  7.900000
0.005200  7.600000
0.004500  7.300000
0.005200  6.900000
0.007500  6.700000
0.004500  6.600000
0.000700  6.400000
-0.002300  6.200000
-0.003000  5.900000
-0.005300  5.800000
-0.008300  5.500000
-0.004600  5.300000
-0.001500  5.200000
-0.000800  4.900000
0.004500  4.700000
0.005200  4.500000
0.005200  4.400000
0.003000  4.100000
0.000700  3.900000
-0.005300  3.700000
-0.006800  3.500000
-0.007500  3.300000
-0.009100  3.100000
-0.007500  2.900000
-0.009100  2.800000
-0.009100  2.700000
-0.006800  2.600000
-0.006800  2.400000
-0.004600  2.300000
-0.001500  2.200000
0.000700  2.100000
0.006000  2.000000
0.009700  1.800000
0.009000  1.700000
0.009000  1.600000
0.006700  1.500000
0.003000  1.400000
0.001500  1.300000
0.000700  1.100000
-0.001500  1.000000
-0.000800  0.900000
-0.001500  0.800000
-0.004600  0.700000
-0.002300  0.500000
-0.001500  0.500000
-0.004600  0.500000
-0.004600  0.400000
-0.004600  0.400000
-0.009100  0.400000
-0.012800  0.400000
-0.012000  0.400000
-0.012800  0.400000
-0.010500  0.300000
-0.010500  0.300000
-0.008300  0.300000
-0.000800  0.200000
0.005200  0.200000
0.012000  0.200000
0.012700  0.200000
0.012700  0.100000
0.011200  0.100000
0.005200  0.100000
0.000000  0.100000
-0.004600  0.000000
-0.003000  0.100000
0.000000  0.200000
0.004500  0.300000
0.012000  0.400000
0.021700  0.400000
0.027700  0.500000
0.021000  0.600000
0.009700  0.700000
0.000700  0.800000
-0.004600  0.900000
-0.007500  1.000000
-0.009100  1.100000
-0.010500  1.200000
-0.005300  1.300000
-0.003000  1.400000
-0.001500  1.500000
-0.003000  1.600000
-0.003000  1.700000
-0.000800  1.800000
0.001500  1.800000
0.003700  1.900000
0.003000  2.100000
0.002200  2.200000
0.001500  2.200000
0.000700  2.300000
-0.001500  2.500000
-0.005300  2.600000
-0.006800  2.600000
-0.007500  2.700000
-0.006800  2.900000
-0.004600  3.000000
0.000700  3.100000
0.000700  3.100000
-0.001500  3.200000
-0.002300  3.400000
-0.004600  3.500000
-0.000800  3.600000
0.001500  3.600000
0.004500  3.800000
0.003000  3.900000
0.002200  3.900000
0.003700  3.800000
0.002200  3.800000
0.003000  3.800000
0.006000  3.700000
0.006700  3.700000
0.003700  3.600000
0.000700  3.600000
-0.003000  3.600000
-0.006000  3.500000
-0.006800  3.500000
-0.003000  3.500000
-0.003000  3.400000
-0.004600  3.400000
0.000700  3.300000
0.006700  3.300000
0.013500  3.300000
0.022500  3.200000
0.024000  3.200000
0.014200  3.100000
0.001500  3.100000
-0.007500  3.000000
-0.010500  2.900000
-0.008300  2.800000
-0.004600  2.700000
-0.002300  2.600000
-0.000800  2.500000
0.000700  2.400000
-0.001500  2.300000
0.006000  2.200000
0.020200  2.100000
0.032200  2.000000
0.029200  1.900000
0.015700  1.800000
0.008200  1.800000
0.003700  1.700000
0.003700  1.600000
0.006700  1.500000
0.005200  1.400000
0.000700  1.300000
-0.005300  1.300000
-0.009100  1.400000
-0.009800  1.500000
-0.010500  1.600000
-0.009100  1.700000
-0.009100  1.800000
-0.010500  1.800000
-0.012000  1.900000
-0.015000  2.000000
-0.015800  2.100000
-0.018100  2.200000
-0.017300  2.300000
-0.016500  2.400000
-0.018100  2.500000
-0.017300  2.600000
-0.018100  2.600000
-0.016500  2.700000
-0.016500  2.800000
-0.018100  2.900000
-0.016500  3.000000
-0.017300  3.100000
-0.018100  3.100000
-0.016500  3.200000
-0.014300  3.300000
-0.010500  3.400000
-0.008300  3.500000
-0.006800  3.600000
-0.005300  3.600000
0.000000  3.700000
0.001500  3.800000
0.001500  3.900000
0.004500  4.000000
0.004500  4.000000
0.004500  4.100000
0.003000  4.200000
0.005200  4.300000
0.008200  4.400000
0.009700  4.400000
0.009700  4.500000
0.007500  4.600000
0.009000  4.500000
0.009000  4.500000
0.009700  4.500000
0.011200  4.400000
0.011200  4.300000
0.011200  4.200000
0.009000  4.100000
0.006000  4.100000
0.008200  4.000000
0.012000  4.000000
0.012700  3.900000
0.010500  3.800000
0.009000  3.800000
0.008200  3.700000
0.006000  3.600000
0.004500  3.600000
0.004500  3.500000
0.001500  3.400000
-0.000800  3.400000
-0.001500  3.200000
-0.003000  3.200000
-0.003800  3.100000
-0.004600  3.100000
-0.003800  3.000000
-0.004600  3.000000
-0.003000  2.900000
-0.003000  2.800000
-0.005300  2.800000
-0.006800  2.700000
-0.007500  2.600000
-0.006000  2.600000
-0.007500  2.500000
-0.007500  2.500000
-0.008300  2.400000
-0.010500  2.300000
-0.010500  2.300000
-0.011300  2.200000
-0.009800  2.200000
-0.008300  2.100000
-0.006000  2.000000
-0.005300  2.000000
-0.007500  2.000000
-0.008300  2.000000
-0.006800  2.000000
-0.006800  2.100000
-0.006000  2.100000
-0.003800  2.100000
-0.004600  2.100000
-0.004600  2.100000
-0.004600  2.100000
-0.003000  2.100000
-0.003800  2.200000
-0.005300  2.200000
-0.004600  2.200000
-0.005300  2.200000
-0.004600  2.200000
-0.005300  2.200000
-0.007500  2.200000
-0.006800  2.200000
-0.003800  2.200000
-0.001500  2.300000
-0.000800  2.300000
-0.001500  2.300000
-0.003800  2.300000
-0.000800  2.400000
0.001500  2.400000
-0.000800  2.400000
-0.000800  2.400000
0.001500  2.500000
0.004500  2.500000
0.004500  2.500000
0.003000  2.600000
0.004500  2.600000
0.006000  2.600000
0.008200  2.600000
0.009000  2.600000
0.010500  2.600000
0.010500  2.700000
0.010500  2.700000
0.012700  2.700000
0.016500  2.700000
0.018000  2.800000
0.021000  2.800000
0.024000  2.800000
0.024700  2.800000
0.027700  2.800000
0.028500  2.800000
0.029200  2.800000
0.029200  2.800000
0.031500  2.900000
0.034500  2.900000
0.035200  2.900000
0.036700  2.900000
0.033000  2.900000
0.031500  2.900000
0.031500  2.900000
0.029200  2.900000
0.029200  2.900000
0.027700  3.000000
0.027000  3.000000
0.024700  3.000000
0.021000  3.000000
0.019500  3.000000
0.018000  3.000000
0.015700  3.100000
0.012700  3.100000
0.009000  3.100000
0.009000  3.100000
0.004500  3.100000
0.002200  3.100000
0.001500  3.100000
-0.001500  3.100000
-0.003000  3.200000
-0.006800  3.200000
-0.008300  3.200000
-0.008300  3.200000
-0.009100  3.200000
-0.010500  3.200000
-0.012800  3.300000
-0.012000  3.300000
-0.013500  3.300000
-0.015000  3.300000
-0.013500  3.300000
-0.014300  3.400000
-0.013500  3.400000
-0.013500  3.400000
-0.013500  3.400000
-0.013500  3.500000
-0.012800  3.500000
-0.012800  3.500000
-0.012000  3.500000
-0.010500  3.500000
-0.012000  3.600000
-0.013500  3.600000
-0.013500  3.600000
-0.012800  3.600000
-0.012000  3.600000
-0.011300  3.600000
-0.010500  3.700000
-0.007500  3.700000
-0.007500  3.700000
-0.009100  3.700000
-0.009100  3.700000
-0.009100  3.700000
-0.006800  3.700000
-0.006800  3.700000
-0.006800  3.700000
-0.008300  3.700000
-0.006800  3.700000
-0.004600  3.700000
-0.003800  3.700000
-0.006000  3.700000
-0.007500  3.700000
-0.003000  3.700000
-0.001500  3.800000
-0.002300  3.800000
-0.001500  3.800000
-0.001500  3.800000
-0.000800  3.800000
-0.001500  3.800000
-0.001500  3.800000
0.003000  3.800000
0.002200  3.800000
0.000700  3.900000
0.000000  3.900000
-0.000800  3.900000
0.000700  3.900000
0.001500  3.900000
0.002200  4.000000
0.003000  4.000000
0.003700  4.000000
0.003700  4.000000
0.003700  4.000000
0.000700  4.000000
0.000700  4.000000
0.001500  4.000000
0.000700  4.100000
0.000700  4.100000
-0.003000  4.100000
-0.000800  4.100000
0.001500  4.200000
0.000700  4.200000
0.001500  4.200000
0.000700  4.200000
-0.000800  4.300000
-0.003000  4.300000
-0.004600  4.300000
-0.003000  4.300000
-0.003000  4.400000
-0.001500  4.400000
-0.000800  4.400000
0.000000  4.500000
-0.000800  4.500000
-0.001500  4.500000
0.000700  4.500000
0.000000  4.500000
0.000700  4.500000
0.000700  4.600000
0.002200  4.600000
0.004500  4.600000
0.005200  4.600000
0.003700  4.700000
0.001500  4.700000
0.002200  4.700000
0.002200  4.700000
0.003000  4.700000
0.003700  4.700000
0.001500  4.700000
0.000700  4.700000
0.001500  4.800000
0.001500  4.800000
0.003000  4.800000
0.004500  4.800000
0.003000  4.800000
0.003700  4.800000
0.002200  4.800000
0.000700  4.800000
0.000000  4.800000
-0.000800  4.900000
0.000000  4.900000
-0.001500  4.900000
0.000000  4.900000
0.000700  4.900000
-0.001500  4.900000
0.000700  4.900000
-0.000800  4.900000
0.001500  4.900000
0.002200  4.900000
0.000700  4.900000
0.002200  4.900000
0.000700  4.900000
0.001500  4.900000
0.000700  5.000000
-0.001500  5.000000
0.000700  5.000000
-0.001500  5.000000
-0.003800  5.000000
-0.004600  5.000000
-0.003800  5.000000
-0.002300  5.000000
-0.004600  5.000000
-0.004600  5.100000
-0.001500  5.100000
-0.003000  5.100000
-0.003000  5.100000
-0.001500  5.100000
0.000700  5.100000
-0.000800  5.100000
-0.001500  5.100000
-0.003000  5.200000
-0.003800  5.200000
-0.005300  5.200000
-0.006800  5.200000
-0.006800  5.200000
-0.006000  5.200000
-0.005300  5.200000
-0.006000  5.200000
-0.006000  5.200000
-0.005300  5.300000
-0.006800  5.300000
-0.004600  5.300000
-0.004600  5.300000
-0.005300  5.300000
-0.003000  5.300000
-0.002300  5.300000
-0.001500  5.300000
-0.003000  5.300000
-0.003000  5.300000
0.000700  5.300000
0.000700  5.300000
0.001500  5.300000
0.001500  5.300000
-0.001500  5.300000
-0.004600  5.300000
-0.001500  5.300000
-0.000800  5.300000
0.000000  5.300000
0.003000  5.300000
0.000700  5.300000
0.002200  5.300000
0.001500  5.300000
0.002200  5.300000
0.003000  5.300000
0.003000  5.300000
0.006000  5.300000
0.005200  5.300000
0.005200  5.300000
0.001500  5.300000
0.002200  5.300000
0.005200  5.300000
0.004500  5.300000
0.004500  5.300000
0.005200  5.300000
0.006700  5.300000
0.005200  5.300000
0.006700  5.300000
0.006700  5.300000
0.006700  5.300000
0.006700  5.300000
0.006700  5.300000
0.005200  5.300000
0.004500  5.300000
0.003000  5.300000
-0.001500  5.300000
-0.001500  5.300000
0.000000  5.300000
0.002200  5.300000
0.005200  5.300000
0.006000  5.300000
0.008200  5.300000
0.008200  5.300000
0.008200  5.300000
0.008200  5.300000
0.005200  5.300000
0.003000  5.300000
0.001500  5.300000
0.000700  5.300000
-0.000800  5.300000
0.000000  5.300000
0.001500  5.200000
0.001500  5.200000
0.001500  5.200000
0.001500  5.200000
0.003700  5.200000
0.005200  5.200000
0.003000  5.200000
0.001500  5.200000
0.001500  5.200000
0.000700  5.200000
-0.001500  5.300000
-0.000800  5.300000
-0.001500  5.300000
-0.004600  5.300000
-0.003800  5.300000
-0.004600  5.300000
-0.005300  5.300000
-0.004600  5.300000
-0.005300  5.300000
-0.004600  5.300000
-0.005300  5.300000
-0.004600  5.300000
-0.003800  5.300000
-0.006000  5.300000
-0.006000  5.300000
-0.005300  5.300000
-0.003800  5.300000
-0.001500  5.300000
-0.000800  5.300000
-0.003000  5.300000
-0.003000  5.300000
-0.003000  5.300000
-0.001500  5.300000
0.001500  5.300000
0.000700  5.300000
0.001500  5.300000
0.002200  5.300000
-0.000800  5.300000
-0.009100  5.300000
-0.015800  5.300000
-0.017300  5.200000
-0.015000  5.200000
-0.015000  5.300000
-0.015000  5.300000
-0.012800  5.300000
-0.014300  5.300000
-0.014300  5.300000
-0.012800  5.300000
-0.016500  5.300000
-0.018800  5.400000
-0.020300  5.400000
-0.021800  5.400000
-0.018100  5.400000
-0.014300  5.400000
-0.012000  5.500000
-0.010500  5.500000
-0.008300  5.500000
-0.009100  5.500000
-0.009800  5.500000
-0.011300  5.600000
-0.013500  5.600000
-0.015800  5.600000
-0.015000  5.600000
-0.015000  5.600000
-0.016500  5.600000
-0.018100  5.700000
-0.015800  5.700000
-0.013500  5.700000
-0.013500  5.700000
-0.015000  5.700000
-0.015000  5.800000
-0.016500  5.800000
-0.018800  5.800000
-0.018100  5.800000
-0.015800  5.800000
-0.012800  5.800000
-0.006800  5.800000
-0.004600  5.800000
-0.003800  5.800000
-0.004600  5.900000
-0.003000  5.900000
-0.000800  5.900000
0.002200  5.900000
0.005200  6.000000
0.005200  6.000000
0.006700  6.000000
0.006700  6.100000
0.008200  6.100000
0.009000  6.100000
0.010500  6.200000
0.014200  6.200000
0.016500  6.200000
0.020200  6.300000
0.022500  6.300000
0.022500  6.300000
0.024000  6.300000
0.027000  6.300000
0.029200  6.400000
0.030700  6.400000
0.031500  6.400000
0.033700  6.500000
0.031500  6.500000
0.030700  6.600000
0.025500  6.700000
0.024000  6.700000
0.025500  6.700000
0.023200  6.800000
0.023200  6.800000
0.024700  6.900000
0.024700  7.000000
0.024000  7.000000
0.024000  7.100000
0.024000  7.100000
0.025500  7.200000
0.027000  7.200000
0.028500  7.300000
0.029200  7.300000
0.027000  7.400000
0.028500  7.500000
0.028500  7.500000
0.027000  7.600000
0.025500  7.600000
0.024000  7.700000
0.023200  7.700000
0.024000  7.800000
0.024000  7.900000
0.021700  8.000000
0.020200  8.000000
0.021700  8.100000
0.021700  8.100000
0.020200  8.200000
0.019500  8.300000
0.018000  8.300000
0.018000  8.400000
0.015700  8.500000
0.012700  8.500000
0.011200  8.600000
0.008200  8.700000
0.006700  8.700000
0.003000  8.800000
0.000700  8.900000
-0.001500  9.000000
-0.003000  9.000000
-0.005300  9.100000
-0.007500  9.200000
-0.007500  9.300000
-0.008300  9.400000
-0.010500  9.400000
-0.013500  9.500000
-0.012000  9.600000
-0.010500  9.700000
-0.012800  9.800000
-0.013500  9.900000
-0.015800  9.900000
-0.017300  10.000000
-0.016500  10.100000
-0.018100  10.200000
-0.020300  10.300000
-0.019500  10.300000
-0.021800  10.400000
-0.024000  10.500000
-0.024000  10.600000
-0.025600  10.700000
-0.025600  10.700000
-0.027000  10.900000
-0.027000  11.000000
-0.025600  11.100000
-0.025600  11.200000
-0.025600  11.200000
-0.023300  11.300000
-0.022500  11.500000
-0.021800  11.600000
-0.021800  11.700000
-0.020300  11.700000
-0.020300  11.800000
-0.020300  11.900000
-0.019500  12.000000
-0.018800  12.100000
-0.019500  12.200000
-0.018100  12.300000
-0.015800  12.400000
-0.015800  12.500000
-0.015800  12.600000
-0.015000  12.700000
-0.014300  12.800000
-0.015800  12.900000
-0.015800  13.000000
-0.013500  13.100000
-0.013500  13.200000
-0.010500  13.300000
-0.009100  13.400000
-0.006800  13.500000
-0.010500  13.600000
-0.014300  13.700000
-0.012800  13.800000
-0.012800  13.900000
-0.013500  13.900000
-0.015800  14.100000
-0.015000  14.200000
-0.014300  14.300000
-0.012000  14.400000
-0.008300  14.500000
-0.006000  14.600000
-0.006000  14.700000
-0.004600  14.800000
0.000700  15.000000
0.003000  15.100000
0.003700  15.200000
0.003000  15.300000
0.004500  15.400000
0.004500  15.600000
0.005200  15.700000
0.009000  15.800000
0.007500  15.900000
0.009000  16.100000
0.012000  16.200000
0.011200  16.300000
0.012700  16.400000
0.015000  16.600000
0.015700  16.600000
0.015700  16.800000
0.014200  17.000000
0.012700  17.100000
0.012700  17.300000
0.012700  17.500000
0.012700  17.700000
0.011200  17.900000
0.008200  18.000000
0.005200  18.200000
0.003000  18.400000
0.003700  18.600000
0.004500  18.800000
0.003700  18.900000
0.003000  19.100000
0.001500  19.300000
-0.000800  19.500000
0.000700  19.700000
0.003000  19.800000
-0.000800  20.000000
-0.000800  20.200000
-0.001500  20.400000
-0.001500  20.600000
0.000000  20.800000
-0.000800  21.100000
0.003000  21.300000
0.005200  21.500000
0.006700  21.800000
0.004500  22.000000
0.003700  22.200000
0.003700  22.500000
0.007500  22.700000
0.009000  22.900000
0.006700  23.100000
0.005200  23.400000
0.002200  23.600000
0.003700  23.800000
0.005200  24.100000
0.007500  24.300000
0.012000  24.500000
0.015000  24.700000
0.022500  25.000000
0.028500  25.200000
0.030700  25.500000
0.030000  25.700000
0.030000  26.000000
0.027700  26.300000
0.024700  26.500000
0.025500  26.800000
0.023200  27.000000
0.021700  27.300000
0.020200  27.600000
0.021700  27.900000
0.023200  28.100000
0.018700  28.300000
0.023200  28.600000
0.023200  28.900000
0.021700  29.200000
0.020200  29.400000
0.017200  29.700000
0.018000  29.900000
0.015700  30.200000
0.015700  30.500000
0.012000  30.800000
0.012700  31.100000
0.013500  31.400000
0.012000  31.700000
0.012700  32.000000
0.010500  32.300000
0.012000  32.600000
0.011200  32.900000
0.009000  33.200000
0.010500  33.500000
0.010500  33.800000
0.010500  34.100000
0.009700  34.400000
0.009700  34.700000
0.009000  35.000000
0.008200  35.300000
0.006000  35.600000
0.001500  35.900000
0.000700  36.200000
0.001500  36.500000
0.001500  36.800000
0.001500  37.100000
-0.003800  37.500000
-0.008300  37.800000
-0.011300  38.100000
-0.014300  38.400000
-0.014300  38.700000
-0.012000  39.100000
-0.012000  39.400000
-0.013500  39.700000
-0.014300  40.000000
-0.018100  40.400000
-0.018100  40.700000
-0.017300  41.000000
-0.018100  41.300000
-0.018100  41.700000
-0.021800  42.000000
-0.021000  42.300000
-0.018800  42.600000
-0.019500  42.900000
-0.016500  43.100000
-0.019500  43.500000
-0.017300  43.700000
-0.015800  44.000000
-0.015000  44.300000
-0.011300  44.500000
-0.010500  44.900000
-0.007500  45.100000
-0.006000  45.400000
-0.006800  45.700000
-0.007500  45.900000
-0.006800  46.300000
-0.003000  46.500000
-0.002300  46.800000
-0.001500  47.100000
0.000000  47.300000
0.000700  47.600000
0.001500  47.900000
0.003700  48.200000
0.004500  48.400000
0.006000  48.600000
0.005200  48.800000
0.003000  49.000000
0.000700  49.200000
0.000700  49.400000
0.002200  49.600000
0.003000  49.800000
0.001500  50.000000
-0.000800  50.300000
-0.003000  50.400000
-0.002300  50.700000
0.001500  50.800000
0.000700  51.100000
0.000700  51.300000
0.002200  51.500000
0.000700  51.700000
-0.000800  51.900000
-0.001500  52.100000
-0.000800  52.300000
0.000000  52.500000
-0.000800  52.600000
-0.001500  52.800000
-0.003000  53.000000
-0.004600  53.200000
-0.004600  53.400000
-0.006000  53.500000
-0.009100  53.700000
-0.010500  53.900000
-0.011300  54.100000
-0.011300  54.200000
-0.009800  54.400000
-0.008300  54.600000
-0.006000  54.800000
-0.003000  54.900000
-0.004600  55.100000
-0.002300  55.300000
-0.001500  55.500000
-0.003800  55.700000
-0.004600  55.800000
-0.002300  56.000000
-0.000800  56.200000
0.000000  56.300000
0.003000  56.400000
0.003000  56.600000
-0.001500  56.700000
-0.003000  56.900000
-0.002300  57.100000
-0.004600  57.200000
-0.003800  57.400000
0.000000  57.500000
0.000700  57.600000
0.000700  57.800000
0.000700  58.000000
0.002200  58.100000
0.003000  58.300000
0.003700  58.400000
0.004500  58.500000
0.003700  58.700000
0.003000  58.900000
0.002200  58.900000
0.000000  59.000000
-0.000800  59.100000
0.001500  59.200000
0.000700  59.300000
-0.000800  59.400000
0.000000  59.500000
0.000700  59.600000
0.003000  59.700000
0.005200  59.800000
0.004500  59.800000
0.004500  59.900000
0.005200  60.000000
0.006000  60.100000
0.006700  60.200000
0.003700  60.300000
0.003000  60.400000
0.001500  60.500000
0.001500  60.600000
0.001500  60.700000
0.000700  59.600000
0.002200  58.500000
0.001500  57.400000
0.001500  56.300000
0.003700  55.200000
0.002200  54.100000
0.003000  53.000000
0.003000  51.900000
0.003000  50.800000
0.006700  49.600000
0.007500  48.600000
0.006700  47.400000
0.005200  46.300000
0.006700  45.200000
0.006000  44.100000
0.003000  43.000000
0.000700  41.900000
-0.000800  40.800000
0.001500  39.700000
-0.000800  38.600000
0.001500  38.600000
-0.010500  38.600000
NaN  38.600000
NaN  38.600000
NaN  38.600000
NaN  38.600000
NaN  38.600000
NaN  38.600000
NaN  38.600000
NaN  38.600000
NaN  38.600000
NaN  38.600000
NaN  38.600000
NaN  38.600000
NaN  38.600000
NaN  38.600000
NaN  38.600000
NaN  38.600000
NaN  38.600000
