# Supplementary material for: Extracting time-frequency feature of single-channel vastus medialis EMG signals for knee exercise pattern recognition
Source: PLoS One. 2017 Jul 10;12(7):e0180526. doi: 10.1371/journal.pone.0180526 (PMC5503271; doi:10.1371/journal.pone.0180526)
Supplement: S1 File — The EMG orignial data of the vastus medialis muscle of the detected leg from 14 healthy subjects were collected and recorded in the file while performing three exercise programs, i.e., leg extension from a sitting position (sitting), flexion of the leg up (standing), and gait (walking). (ZIP) [file pone.0180526.s001.zip › Data/5standing.txt]

File Name: 5standing.log
Channel 3: 'VM', 15260 values, engineering units: mV, no filters.
Channel 5: 'FX', 763 values, engineering units: deg, no filters, extrapolated from 50 to 1000 samples per second.
0.000700  2.600000
0.000700  2.600000
0.000000  2.600000
0.000000  2.600000
-0.001500  2.600000
-0.001500  2.600000
0.000000  2.700000
0.000700  2.700000
0.000000  2.700000
0.003000  2.700000
0.004500  2.700000
0.004500  2.700000
0.001500  2.700000
-0.001500  2.700000
-0.004600  2.800000
-0.005300  2.800000
-0.006800  2.800000
-0.004600  2.800000
-0.003800  2.800000
-0.006800  2.800000
-0.006800  2.800000
-0.002300  2.800000
-0.001500  2.800000
0.000700  2.800000
0.007500  2.900000
0.009700  2.900000
0.007500  2.900000
0.004500  2.900000
0.002200  2.900000
0.001500  2.900000
0.002200  2.900000
0.000700  2.900000
0.001500  2.900000
0.002200  2.900000
0.001500  2.900000
0.003000  2.900000
0.003000  2.900000
0.002200  3.000000
0.000700  3.000000
0.000000  3.000000
-0.000800  3.000000
-0.004600  3.000000
-0.002300  3.000000
0.000000  3.000000
0.000700  3.000000
0.002200  3.000000
0.001500  3.000000
0.001500  3.000000
0.000700  3.000000
-0.000800  3.000000
-0.000800  3.000000
0.001500  3.000000
0.001500  3.000000
0.003000  3.000000
0.003000  3.000000
0.003000  3.000000
0.001500  3.000000
0.000700  3.000000
-0.000800  3.000000
-0.000800  3.000000
-0.001500  3.000000
-0.001500  3.000000
-0.003000  3.000000
-0.003000  3.000000
-0.001500  3.000000
-0.000800  3.100000
0.000000  3.100000
0.000000  3.100000
0.000000  3.100000
0.000700  3.100000
0.000700  3.100000
0.001500  3.100000
0.000700  3.100000
0.000700  3.100000
-0.001500  3.100000
0.000700  3.100000
0.001500  3.100000
0.000700  3.100000
0.003700  3.100000
0.006700  3.100000
0.008200  3.100000
0.003700  3.100000
0.000000  3.100000
-0.004600  3.100000
-0.006800  3.100000
-0.006800  3.100000
-0.004600  3.100000
-0.003000  3.100000
-0.006000  3.100000
-0.002300  3.100000
0.001500  3.100000
0.004500  3.100000
0.005200  3.100000
0.003700  3.100000
0.002200  3.100000
0.001500  3.100000
0.000000  3.100000
-0.000800  3.100000
0.000000  3.100000
-0.001500  3.100000
-0.001500  3.100000
-0.002300  3.100000
-0.000800  3.100000
0.003000  3.100000
0.001500  3.100000
0.003700  3.100000
0.003700  3.100000
0.003700  3.100000
0.005200  3.100000
0.003700  3.100000
0.001500  3.100000
-0.003000  3.100000
-0.003000  3.100000
0.000000  3.100000
-0.001500  3.100000
0.000700  3.100000
0.000700  3.100000
-0.000800  3.100000
-0.000800  3.100000
0.000000  3.100000
0.003700  3.100000
0.000700  3.100000
-0.001500  3.100000
-0.003000  3.100000
-0.003000  3.100000
-0.000800  3.200000
-0.001500  3.200000
-0.000800  3.200000
-0.000800  3.200000
-0.000800  3.200000
-0.003000  3.200000
-0.002300  3.200000
-0.000800  3.200000
-0.000800  3.200000
0.001500  3.200000
0.001500  3.200000
0.003000  3.200000
0.003000  3.200000
0.003000  3.200000
0.000700  3.200000
-0.001500  3.200000
0.000000  3.200000
0.003000  3.200000
0.003700  3.200000
0.005200  3.200000
0.003000  3.200000
0.000700  3.200000
-0.000800  3.200000
-0.002300  3.200000
0.001500  3.200000
0.001500  3.300000
0.003000  3.300000
0.000700  3.300000
-0.001500  3.300000
0.000700  3.300000
0.000000  3.300000
0.001500  3.300000
-0.000800  3.300000
0.000700  3.300000
0.003000  3.300000
0.004500  3.300000
0.005200  3.300000
0.004500  3.300000
-0.000800  3.300000
-0.006000  3.300000
-0.003800  3.300000
-0.001500  3.300000
-0.002300  3.300000
-0.000800  3.300000
-0.001500  3.300000
-0.000800  3.300000
0.001500  3.300000
0.002200  3.300000
0.003700  3.300000
0.004500  3.300000
0.003700  3.300000
0.001500  3.300000
0.001500  3.300000
0.000700  3.300000
-0.001500  3.300000
-0.001500  3.300000
-0.000800  3.300000
0.000700  3.300000
-0.001500  3.300000
-0.000800  3.300000
0.000700  3.300000
0.001500  3.300000
0.000700  3.300000
0.000700  3.300000
0.000700  3.300000
0.001500  3.300000
0.001500  3.300000
-0.000800  3.300000
0.000700  3.300000
0.002200  3.300000
0.001500  3.300000
0.000700  3.300000
-0.001500  3.300000
0.000700  3.300000
0.002200  3.300000
0.003700  3.300000
0.001500  3.300000
-0.002300  3.300000
0.000000  3.300000
-0.000800  3.300000
0.000000  3.300000
0.000700  3.300000
0.000000  3.300000
0.000700  3.300000
0.000700  3.300000
0.001500  3.300000
-0.000800  3.300000
-0.001500  3.300000
-0.000800  3.300000
0.000000  3.300000
-0.000800  3.300000
-0.000800  3.300000
-0.001500  3.300000
-0.004600  3.300000
-0.005300  3.300000
-0.005300  3.300000
-0.003000  3.300000
0.001500  3.300000
0.001500  3.300000
0.000700  3.300000
-0.000800  3.300000
-0.000800  3.300000
0.001500  3.300000
0.003700  3.300000
0.006000  3.300000
0.005200  3.300000
0.003000  3.300000
0.001500  3.300000
0.003700  3.300000
0.003700  3.300000
0.000700  3.300000
0.000000  3.300000
-0.001500  3.300000
-0.001500  3.300000
0.000700  3.300000
0.000700  3.300000
0.002200  3.300000
0.002200  3.300000
0.001500  3.300000
0.000700  3.300000
-0.000800  3.300000
-0.001500  3.300000
-0.000800  3.300000
-0.000800  3.300000
-0.003800  3.300000
-0.003000  3.300000
-0.003000  3.300000
-0.005300  3.300000
-0.003000  3.300000
-0.003000  3.300000
0.000000  3.300000
0.001500  3.300000
0.001500  3.300000
0.003000  3.300000
0.003000  3.300000
0.004500  3.300000
0.003000  3.300000
-0.000800  3.300000
-0.003800  3.300000
-0.001500  3.300000
0.000000  3.300000
-0.000800  3.300000
0.000000  3.300000
-0.001500  3.300000
0.000000  3.300000
0.001500  3.300000
0.001500  3.300000
0.000700  3.300000
-0.001500  3.300000
-0.000800  3.300000
0.000000  3.300000
0.000700  3.300000
0.003000  3.300000
0.000700  3.300000
0.003000  3.300000
0.004500  3.300000
0.004500  3.300000
0.004500  3.300000
0.001500  3.300000
0.002200  3.300000
0.000000  3.400000
-0.001500  3.400000
0.000700  3.400000
0.000700  3.400000
0.001500  3.400000
0.001500  3.400000
0.000000  3.400000
-0.000800  3.400000
-0.000800  3.400000
0.000700  3.400000
0.001500  3.400000
-0.000800  3.400000
0.002200  3.400000
0.001500  3.400000
0.001500  3.400000
0.000700  3.400000
-0.003000  3.400000
-0.001500  3.400000
-0.003800  3.400000
-0.003000  3.500000
-0.002300  3.500000
-0.000800  3.500000
0.001500  3.500000
0.002200  3.500000
0.001500  3.500000
0.000700  3.500000
0.000000  3.500000
0.000700  3.500000
0.001500  3.500000
-0.001500  3.500000
0.000000  3.500000
0.001500  3.500000
0.001500  3.600000
0.001500  3.600000
0.000700  3.600000
0.003000  3.600000
0.001500  3.600000
0.000700  3.600000
0.002200  3.600000
0.000700  3.600000
-0.000800  3.600000
-0.003000  3.600000
-0.004600  3.600000
-0.001500  3.600000
-0.000800  3.600000
0.001500  3.600000
0.000700  3.600000
0.001500  3.600000
0.000700  3.600000
0.000700  3.600000
0.003000  3.600000
-0.000800  3.600000
-0.003000  3.700000
-0.003800  3.700000
-0.003000  3.700000
-0.000800  3.700000
0.000700  3.700000
-0.000800  3.700000
0.000700  3.700000
0.000700  3.700000
0.001500  3.700000
0.005200  3.700000
0.003700  3.700000
0.004500  3.800000
0.003000  3.800000
0.003000  3.800000
0.003700  3.800000
0.000700  3.800000
0.000700  3.800000
-0.002300  3.800000
-0.000800  3.800000
0.000700  3.800000
0.000000  3.800000
0.001500  3.900000
0.002200  3.900000
0.002200  3.900000
0.003000  3.900000
0.003700  3.900000
0.001500  3.900000
-0.000800  3.900000
-0.002300  4.000000
0.000700  4.000000
0.001500  4.000000
0.001500  4.000000
0.002200  4.000000
0.001500  4.000000
0.000700  4.000000
0.000700  4.000000
0.000700  4.000000
0.000700  4.000000
0.002200  4.100000
0.001500  4.100000
0.001500  4.100000
0.000700  4.100000
0.001500  4.100000
0.004500  4.100000
0.003000  4.100000
0.002200  4.200000
0.003000  4.200000
0.003000  4.200000
0.001500  4.200000
0.000000  4.200000
-0.003800  4.300000
-0.003000  4.300000
-0.001500  4.300000
-0.003000  4.300000
-0.000800  4.300000
-0.000800  4.400000
0.003000  4.400000
0.005200  4.400000
0.004500  4.400000
0.004500  4.400000
0.002200  4.500000
0.003000  4.500000
0.001500  4.500000
-0.001500  4.500000
-0.003000  4.500000
-0.003000  4.500000
-0.001500  4.500000
-0.002300  4.600000
-0.001500  4.600000
-0.000800  4.600000
-0.000800  4.600000
0.001500  4.600000
0.002200  4.700000
0.003000  4.700000
0.001500  4.700000
-0.000800  4.700000
-0.001500  4.700000
-0.001500  4.800000
0.001500  4.800000
0.000700  4.800000
-0.000800  4.800000
-0.001500  4.800000
-0.004600  4.900000
-0.003000  4.900000
-0.001500  4.900000
0.000700  4.900000
0.003000  4.900000
0.001500  5.000000
-0.002300  5.000000
-0.004600  5.000000
-0.004600  5.100000
-0.004600  5.100000
-0.001500  5.100000
-0.003000  5.200000
-0.003800  5.200000
-0.003800  5.200000
-0.004600  5.300000
-0.000800  5.300000
0.000700  5.300000
0.001500  5.300000
0.001500  5.400000
0.000000  5.400000
-0.000800  5.400000
-0.000800  5.500000
-0.001500  5.500000
-0.000800  5.500000
0.000700  5.600000
0.002200  5.600000
0.004500  5.700000
0.001500  5.700000
0.000700  5.700000
0.001500  5.800000
0.000000  5.800000
0.002200  5.800000
0.003000  5.800000
0.005200  5.800000
0.006000  5.900000
0.001500  5.900000
0.001500  6.000000
-0.001500  6.000000
0.000000  6.000000
-0.000800  6.100000
-0.001500  6.100000
0.000700  6.100000
0.000000  6.200000
0.001500  6.200000
0.000000  6.300000
0.003000  6.300000
0.000700  6.300000
-0.001500  6.300000
-0.000800  6.400000
-0.001500  6.400000
-0.001500  6.500000
-0.001500  6.500000
-0.001500  6.500000
0.000700  6.600000
0.002200  6.600000
0.003000  6.700000
0.004500  6.700000
0.003000  6.700000
0.003000  6.700000
0.004500  6.800000
0.005200  6.800000
0.005200  6.900000
0.002200  6.900000
0.003000  7.000000
0.001500  7.000000
-0.000800  7.100000
0.000000  7.200000
0.000700  7.200000
-0.000800  7.200000
-0.003000  7.300000
0.000700  7.300000
-0.000800  7.400000
-0.003000  7.500000
-0.004600  7.500000
-0.003000  7.600000
-0.003000  7.600000
-0.000800  7.600000
-0.000800  7.700000
-0.000800  7.800000
-0.000800  7.800000
-0.000800  7.900000
0.000700  7.900000
0.000700  8.000000
0.003000  8.100000
0.001500  8.100000
0.000000  8.100000
0.000000  8.200000
0.000000  8.300000
0.001500  8.300000
0.003700  8.400000
0.003000  8.500000
0.003000  8.500000
0.002200  8.500000
0.000000  8.600000
0.000700  8.700000
-0.000800  8.700000
0.000700  8.800000
0.001500  8.900000
0.000700  8.900000
0.001500  9.000000
0.001500  9.000000
0.000700  9.100000
0.000700  9.200000
0.000700  9.200000
0.001500  9.300000
-0.001500  9.400000
-0.001500  9.400000
0.000700  9.500000
0.000700  9.600000
0.002200  9.600000
0.000000  9.700000
-0.001500  9.800000
-0.000800  9.900000
-0.002300  9.900000
-0.002300  10.000000
-0.005300  10.100000
-0.003000  10.100000
0.000000  10.200000
0.000700  10.300000
0.005200  10.300000
0.008200  10.400000
0.008200  10.500000
0.006700  10.600000
0.006700  10.600000
0.007500  10.700000
0.004500  10.700000
0.000000  10.800000
-0.000800  10.900000
-0.003000  11.000000
-0.003000  11.100000
-0.002300  11.100000
-0.001500  11.200000
-0.003000  11.300000
-0.003000  11.300000
0.000700  11.400000
-0.000800  11.500000
0.000000  11.600000
0.004500  11.700000
0.004500  11.700000
0.002200  11.800000
0.000000  11.800000
-0.001500  11.900000
-0.003000  12.000000
-0.003000  12.100000
-0.000800  12.100000
-0.000800  12.100000
0.000700  12.200000
-0.000800  12.300000
-0.001500  12.300000
-0.000800  12.400000
-0.000800  12.500000
0.000700  12.500000
0.000000  12.600000
0.000000  12.600000
-0.002300  12.700000
-0.001500  12.700000
-0.000800  12.800000
-0.003000  12.900000
0.000700  12.900000
-0.001500  13.000000
-0.004600  13.000000
-0.003000  13.100000
-0.006000  13.200000
-0.003000  13.200000
-0.002300  13.300000
-0.001500  13.400000
0.004500  13.500000
0.006000  13.500000
0.006700  13.600000
0.004500  13.600000
-0.000800  13.700000
-0.003800  13.800000
-0.000800  13.900000
0.001500  13.900000
0.002200  13.900000
0.005200  14.000000
0.006700  14.100000
0.009000  14.200000
0.006000  14.300000
-0.000800  14.300000
-0.002300  14.400000
-0.000800  14.400000
0.001500  14.500000
0.001500  14.600000
0.003000  14.600000
0.001500  14.700000
-0.001500  14.800000
-0.001500  14.800000
-0.002300  14.900000
-0.001500  14.900000
-0.000800  15.000000
0.001500  15.100000
0.003700  15.100000
0.003000  15.200000
0.000700  15.300000
-0.001500  15.300000
-0.000800  15.400000
0.001500  15.400000
0.003000  15.500000
0.003700  15.600000
0.003000  15.700000
0.001500  15.700000
0.000700  15.800000
-0.001500  15.900000
-0.003000  16.000000
-0.003000  16.100000
-0.003000  16.200000
-0.001500  16.200000
-0.002300  16.300000
-0.004600  16.400000
-0.006000  16.500000
-0.004600  16.600000
-0.001500  16.600000
-0.000800  16.700000
0.002200  16.800000
0.002200  16.900000
0.003000  17.000000
0.003700  17.100000
0.001500  17.200000
0.003000  17.300000
-0.000800  17.400000
0.000000  17.500000
0.000000  17.500000
0.000700  17.600000
0.005200  17.700000
0.005200  17.900000
0.004500  18.000000
0.006700  18.000000
0.006700  18.100000
0.001500  18.200000
0.002200  18.300000
0.001500  18.400000
-0.000800  18.500000
0.000700  18.600000
0.001500  18.700000
0.002200  18.800000
0.001500  18.900000
-0.000800  19.000000
0.000700  19.100000
0.002200  19.200000
0.003000  19.300000
0.003000  19.400000
-0.001500  19.500000
-0.004600  19.600000
-0.001500  19.700000
0.000000  19.800000
-0.002300  19.900000
-0.003000  20.000000
0.000000  20.100000
0.000700  20.200000
0.000000  20.200000
0.000000  20.400000
-0.003800  20.500000
-0.005300  20.600000
-0.005300  20.700000
-0.004600  20.700000
-0.002300  20.800000
-0.003000  20.900000
0.000000  21.100000
0.001500  21.100000
0.000700  21.200000
0.000700  21.300000
-0.003000  21.400000
-0.001500  21.500000
-0.000800  21.600000
0.001500  21.700000
0.003700  21.900000
0.004500  22.000000
0.003000  22.000000
0.001500  22.200000
0.002200  22.300000
-0.003000  22.400000
-0.003000  22.500000
0.000700  22.600000
0.000000  22.700000
0.000700  22.800000
0.001500  22.900000
0.002200  23.000000
0.000700  23.100000
-0.000800  23.200000
0.000700  23.400000
0.000700  23.400000
0.000700  23.600000
0.002200  23.700000
0.003700  23.800000
0.003000  23.900000
0.003700  24.100000
0.003000  24.200000
0.002200  24.300000
0.004500  24.400000
0.006000  24.600000
0.003000  24.700000
0.004500  24.800000
0.005200  24.900000
0.001500  25.100000
0.000700  25.200000
-0.001500  25.300000
-0.003000  25.400000
-0.003000  25.600000
-0.003000  25.600000
-0.003000  25.800000
-0.005300  25.900000
-0.005300  26.100000
-0.000800  26.200000
0.000000  26.300000
-0.001500  26.500000
-0.001500  26.600000
-0.001500  26.700000
-0.002300  26.900000
0.000000  27.000000
0.003000  27.100000
0.005200  27.300000
0.004500  27.400000
0.003000  27.600000
0.001500  27.700000
0.002200  27.900000
0.003000  28.000000
0.003700  28.100000
0.004500  28.300000
0.001500  28.400000
-0.000800  28.500000
0.000700  28.700000
0.003700  28.800000
0.004500  29.000000
0.003700  29.100000
0.006000  29.300000
0.003700  29.400000
0.001500  29.600000
0.001500  29.700000
0.000700  29.900000
-0.001500  30.100000
-0.004600  30.200000
-0.005300  30.300000
-0.006000  30.500000
-0.006800  30.600000
-0.007500  30.800000
-0.008300  31.000000
-0.006000  31.100000
-0.003800  31.300000
-0.004600  31.400000
-0.001500  31.600000
0.001500  31.700000
0.006700  31.900000
0.012000  32.000000
0.004500  32.200000
-0.000800  32.300000
-0.000800  32.500000
-0.002300  32.600000
0.001500  32.800000
0.005200  32.900000
0.006000  33.100000
0.004500  33.200000
0.003700  33.300000
0.000700  33.500000
-0.004600  33.700000
-0.005300  33.800000
-0.007500  34.000000
-0.003800  34.100000
-0.003800  34.200000
-0.001500  34.400000
0.000700  34.600000
0.000000  34.700000
0.003700  34.800000
0.002200  35.000000
0.006000  35.100000
0.006000  35.300000
0.004500  35.500000
0.008200  35.600000
0.004500  35.700000
0.006700  35.900000
0.004500  36.000000
0.000000  36.200000
-0.000800  36.400000
-0.003000  36.500000
-0.005300  36.700000
-0.008300  36.800000
-0.007500  36.900000
-0.007500  37.100000
-0.005300  37.300000
0.000700  37.400000
0.003700  37.600000
0.004500  37.700000
0.005200  37.800000
0.004500  38.000000
0.003700  38.200000
0.000700  38.300000
0.000700  38.500000
0.000700  38.600000
-0.001500  38.800000
-0.001500  39.000000
-0.001500  39.100000
-0.003000  39.300000
-0.004600  39.400000
-0.006000  39.600000
-0.002300  39.700000
-0.000800  39.900000
0.004500  40.000000
0.008200  40.200000
0.009000  40.400000
0.009000  40.500000
0.003000  40.700000
0.003000  40.800000
0.000700  40.900000
-0.003000  41.100000
0.000700  41.300000
-0.000800  41.400000
-0.001500  41.600000
-0.005300  41.800000
-0.006800  41.900000
-0.007500  42.100000
-0.006800  42.300000
-0.003000  42.400000
-0.003000  42.500000
-0.002300  42.700000
-0.001500  42.800000
0.000700  43.000000
0.001500  43.200000
0.002200  43.300000
0.002200  43.500000
0.000000  43.600000
0.003000  43.800000
0.005200  44.000000
0.006700  44.100000
0.007500  44.300000
0.008200  44.500000
0.009000  44.600000
0.006000  44.800000
0.001500  44.900000
0.000700  45.100000
0.000000  45.200000
0.000700  45.400000
-0.000800  45.600000
-0.001500  45.700000
-0.001500  45.900000
-0.001500  46.000000
-0.001500  46.200000
-0.000800  46.300000
-0.003000  46.500000
-0.005300  46.700000
-0.005300  46.800000
-0.003800  47.000000
-0.005300  47.200000
-0.004600  47.300000
-0.000800  47.500000
0.000700  47.600000
0.000700  47.800000
0.001500  47.900000
0.006000  48.100000
0.006700  48.200000
0.005200  48.400000
0.003700  48.600000
-0.000800  48.700000
-0.001500  48.900000
-0.002300  49.000000
-0.000800  49.200000
0.005200  49.300000
0.003000  49.500000
0.000700  49.600000
0.000000  49.800000
0.001500  49.900000
0.003000  50.100000
0.000700  50.300000
0.000700  50.400000
-0.001500  50.600000
0.000700  50.700000
0.000000  50.900000
0.000700  51.000000
0.000700  51.200000
0.000700  51.300000
0.001500  51.500000
0.000000  51.700000
0.002200  51.800000
0.003700  52.000000
0.007500  52.100000
0.008200  52.300000
0.009000  52.400000
0.008200  52.600000
0.001500  52.700000
-0.003000  52.900000
-0.010500  53.100000
-0.012000  53.200000
-0.009100  53.400000
-0.005300  53.500000
-0.002300  53.600000
-0.000800  53.800000
-0.000800  54.000000
-0.002300  54.100000
-0.001500  54.200000
-0.000800  54.400000
0.002200  54.500000
0.004500  54.700000
0.004500  54.800000
0.006700  54.900000
0.003000  55.100000
-0.002300  55.300000
-0.003800  55.400000
-0.003000  55.500000
-0.003000  55.700000
-0.000800  55.800000
0.003700  56.000000
0.006000  56.100000
0.010500  56.200000
0.009000  56.400000
0.009700  56.600000
0.011200  56.700000
0.006000  56.800000
0.000700  57.000000
-0.002300  57.100000
-0.003000  57.300000
0.000000  57.500000
0.004500  57.600000
0.003700  57.800000
0.001500  57.900000
0.001500  58.000000
0.003000  58.200000
0.003000  58.400000
-0.000800  58.500000
-0.004600  58.700000
-0.005300  58.800000
-0.007500  58.900000
-0.006000  59.100000
-0.005300  59.300000
-0.004600  59.400000
-0.004600  59.500000
-0.001500  59.700000
-0.000800  59.800000
0.000700  60.000000
0.003000  60.100000
0.002200  60.300000
0.004500  60.400000
0.003000  60.500000
0.003000  60.700000
0.001500  60.800000
-0.003000  60.900000
-0.000800  61.100000
-0.001500  61.200000
-0.001500  61.400000
-0.000800  61.500000
-0.003000  61.600000
-0.001500  61.800000
-0.000800  61.900000
0.000700  62.100000
0.002200  62.200000
0.006700  62.300000
0.005200  62.500000
0.004500  62.600000
0.004500  62.800000
0.003700  62.900000
0.003000  63.000000
0.000700  63.200000
0.000700  63.400000
0.000700  63.500000
-0.003000  63.600000
-0.005300  63.800000
-0.008300  63.900000
-0.009100  64.100000
-0.007500  64.200000
-0.003000  64.300000
0.003000  64.500000
0.007500  64.700000
0.007500  64.800000
0.004500  64.900000
0.012700  65.100000
0.011200  65.200000
0.006700  65.300000
0.005200  65.500000
-0.000800  65.700000
0.003000  65.800000
0.003700  65.900000
0.006000  66.100000
0.005200  66.200000
0.000700  66.400000
0.001500  66.500000
-0.001500  66.600000
-0.001500  66.800000
-0.000800  66.900000
-0.001500  67.000000
-0.004600  67.200000
-0.003800  67.400000
-0.002300  67.500000
-0.001500  67.600000
-0.002300  67.800000
-0.005300  67.900000
-0.006800  68.100000
-0.008300  68.200000
-0.007500  68.300000
-0.005300  68.500000
-0.006000  68.600000
-0.003800  68.800000
-0.003800  68.900000
-0.004600  69.100000
-0.003000  69.300000
-0.001500  69.400000
0.003000  69.500000
0.006000  69.700000
0.008200  69.800000
0.010500  70.000000
0.009000  70.100000
0.007500  70.200000
0.007500  70.400000
0.006700  70.600000
0.005200  70.700000
0.001500  70.800000
0.000000  71.000000
0.001500  71.100000
-0.001500  71.200000
0.001500  71.400000
0.001500  71.500000
-0.004600  71.600000
-0.004600  71.800000
-0.008300  71.900000
-0.010500  72.100000
-0.009100  72.200000
-0.004600  72.400000
-0.000800  72.500000
0.000700  72.600000
0.005200  72.800000
0.008200  72.900000
0.012000  73.000000
0.011200  73.200000
0.006700  73.300000
0.006000  73.400000
0.005200  73.600000
0.004500  73.700000
0.004500  73.800000
-0.001500  74.000000
-0.003000  74.200000
-0.004600  74.300000
-0.008300  74.400000
-0.005300  74.600000
-0.004600  74.700000
-0.003000  74.800000
-0.004600  75.000000
-0.008300  75.100000
-0.009100  75.200000
-0.010500  75.400000
-0.006800  75.600000
-0.000800  75.700000
0.005200  75.800000
0.003000  76.000000
0.001500  76.100000
-0.000800  76.200000
0.004500  76.400000
0.012700  76.500000
0.014200  76.600000
0.012700  76.800000
0.006000  76.900000
0.004500  77.100000
0.000700  77.200000
-0.002300  77.300000
0.001500  77.500000
0.000000  77.600000
0.003000  77.800000
0.001500  77.900000
-0.001500  78.000000
-0.001500  78.200000
-0.004600  78.300000
-0.002300  78.500000
-0.005300  78.600000
-0.003800  78.700000
-0.004600  78.900000
-0.005300  79.000000
-0.003000  79.200000
-0.006000  79.300000
-0.004600  79.400000
-0.001500  79.600000
0.004500  79.700000
0.006000  79.800000
0.008200  79.900000
0.007500  80.100000
0.004500  80.200000
0.000000  80.300000
-0.005300  80.500000
0.004500  80.600000
0.006700  80.700000
0.011200  80.900000
0.015700  81.000000
0.008200  81.100000
0.003700  81.200000
-0.006800  81.400000
-0.010500  81.500000
-0.012000  81.600000
-0.012800  81.800000
-0.012000  81.900000
-0.010500  82.000000
-0.008300  82.200000
-0.005300  82.300000
-0.000800  82.400000
0.005200  82.500000
0.015700  82.700000
0.018000  82.800000
0.009000  82.900000
0.010500  83.100000
0.015700  83.200000
0.013500  83.300000
0.010500  83.500000
0.006000  83.600000
0.003000  83.700000
-0.001500  83.800000
0.001500  84.000000
0.005200  84.100000
0.003000  84.200000
0.003000  84.400000
0.000000  84.500000
-0.004600  84.600000
-0.009100  84.700000
-0.012800  84.800000
-0.009100  85.000000
-0.009100  85.100000
-0.009100  85.200000
-0.009100  85.300000
-0.012000  85.500000
-0.006000  85.500000
-0.004600  85.700000
-0.000800  85.800000
0.003000  85.900000
0.004500  86.000000
0.003000  86.100000
0.000700  86.300000
0.005200  86.400000
0.005200  86.500000
0.005200  86.600000
0.002200  86.800000
-0.001500  86.800000
-0.003000  87.000000
-0.006800  87.100000
-0.003000  87.200000
0.001500  87.300000
0.006700  87.400000
0.007500  87.600000
0.007500  87.700000
0.006700  87.800000
0.002200  87.900000
0.004500  88.000000
0.003000  88.200000
0.004500  88.200000
0.006000  88.400000
0.003700  88.500000
0.005200  88.600000
0.002200  88.700000
0.003000  88.800000
0.003700  89.000000
0.000700  89.100000
-0.000800  89.200000
0.000000  89.300000
-0.000800  89.400000
-0.003800  89.500000
-0.002300  89.600000
-0.004600  89.800000
-0.004600  89.900000
-0.001500  90.000000
-0.003000  90.100000
-0.000800  90.200000
-0.003800  90.400000
-0.009800  90.400000
-0.016500  90.600000
-0.020300  90.700000
-0.015800  90.800000
-0.014300  90.900000
-0.012000  91.000000
-0.008300  91.100000
-0.006800  91.300000
-0.000800  91.300000
0.006000  91.500000
0.012700  91.600000
0.019500  91.700000
0.021000  91.800000
0.019500  91.900000
0.021700  92.000000
0.021700  92.200000
0.018700  92.200000
0.017200  92.400000
0.011200  92.500000
0.011200  92.600000
0.009700  92.700000
0.006000  92.800000
0.004500  92.900000
-0.000800  93.000000
-0.005300  93.100000
-0.007500  93.200000
-0.010500  93.400000
-0.010500  93.500000
-0.012800  93.600000
-0.016500  93.600000
-0.017300  93.800000
-0.020300  93.900000
-0.022500  94.000000
-0.018100  94.000000
-0.011300  94.100000
-0.003000  94.300000
0.005200  94.400000
0.006000  94.500000
0.002200  94.500000
0.004500  94.600000
0.012000  94.800000
0.020200  94.900000
0.025500  94.900000
0.027700  95.000000
0.024000  95.100000
0.015000  95.300000
0.004500  95.300000
-0.003000  95.400000
-0.000800  95.500000
-0.001500  95.600000
-0.002300  95.700000
-0.004600  95.800000
-0.010500  95.900000
-0.012800  96.000000
-0.012800  96.100000
-0.011300  96.200000
-0.012000  96.300000
-0.004600  96.400000
0.002200  96.500000
0.009000  96.600000
0.017200  96.700000
0.018000  96.800000
0.010500  96.900000
0.006700  97.000000
0.006700  97.100000
0.002200  97.200000
0.005200  97.300000
0.004500  97.400000
0.000700  97.500000
-0.001500  97.600000
-0.005300  97.700000
-0.006800  97.800000
-0.011300  97.900000
-0.011300  98.000000
-0.010500  98.100000
-0.009100  98.200000
-0.005300  98.300000
0.000000  98.500000
0.005200  98.500000
0.006700  98.600000
0.003000  98.800000
0.000700  98.900000
-0.004600  99.000000
-0.009100  99.100000
-0.003800  99.200000
-0.004600  99.300000
-0.001500  99.400000
0.000700  99.500000
0.000000  99.600000
0.004500  99.700000
0.005200  99.800000
0.006000  99.900000
0.007500  100.000000
0.005200  100.100000
-0.002300  100.200000
-0.018100  100.300000
-0.022500  100.400000
-0.021800  100.500000
-0.015800  100.600000
-0.003000  100.800000
0.009000  100.800000
0.023200  100.900000
0.025500  101.100000
0.024000  101.200000
0.022500  101.200000
0.021000  101.300000
0.023200  101.500000
0.019500  101.600000
0.012700  101.700000
0.005200  101.800000
0.003000  101.900000
-0.001500  102.000000
-0.009100  102.100000
-0.013500  102.200000
-0.014300  102.300000
-0.012000  102.400000
-0.010500  102.500000
-0.012000  102.600000
-0.021000  102.700000
-0.023300  102.800000
-0.018100  103.000000
-0.017300  103.000000
-0.010500  103.100000
-0.003800  103.300000
0.001500  103.400000
0.010500  103.500000
0.016500  103.600000
0.021700  103.700000
0.027000  103.800000
0.029200  103.900000
0.027700  104.000000
0.020200  104.100000
0.012700  104.200000
0.008200  104.300000
0.003000  104.400000
0.001500  104.500000
-0.001500  104.600000
-0.002300  104.700000
-0.003800  104.800000
-0.010500  104.900000
-0.019500  105.000000
-0.027000  105.100000
-0.030800  105.200000
-0.031500  105.300000
-0.027000  105.400000
-0.019500  105.500000
-0.009800  105.600000
-0.000800  105.700000
0.012700  105.800000
0.024000  105.900000
0.035200  106.000000
0.042000  106.100000
0.033000  106.200000
0.029200  106.300000
0.025500  106.400000
0.019500  106.500000
0.015000  106.600000
0.009000  106.700000
0.001500  106.800000
-0.004600  107.000000
-0.009100  107.100000
-0.014300  107.100000
-0.017300  107.300000
-0.016500  107.400000
-0.015000  107.500000
-0.012800  107.500000
-0.012800  107.700000
-0.011300  107.800000
-0.012800  107.900000
-0.012800  108.000000
-0.013500  108.100000
-0.013500  108.200000
-0.009100  108.300000
-0.000800  108.400000
0.008200  108.500000
0.013500  108.600000
0.020200  108.700000
0.020200  108.800000
0.015700  108.900000
0.008200  109.000000
0.003000  109.100000
0.005200  109.200000
0.006700  109.300000
0.004500  109.400000
-0.002300  109.500000
-0.004600  109.600000
-0.008300  109.700000
-0.008300  109.800000
-0.004600  109.900000
-0.000800  110.000000
0.001500  110.100000
0.005200  110.200000
0.011200  110.300000
0.013500  110.400000
0.012000  110.500000
0.009700  110.600000
0.006000  110.700000
0.004500  110.800000
0.003700  110.900000
-0.000800  111.000000
-0.006000  111.100000
-0.006800  111.200000
-0.008300  111.300000
-0.005300  111.400000
-0.004600  111.500000
-0.008300  111.600000
-0.005300  111.700000
-0.004600  111.800000
-0.000800  111.900000
0.003700  112.000000
0.004500  112.100000
0.009000  112.200000
0.008200  112.300000
0.009000  112.400000
0.003700  112.500000
-0.005300  112.600000
-0.004600  112.700000
-0.004600  112.800000
-0.000800  112.900000
-0.001500  113.000000
0.001500  113.100000
0.012000  113.200000
0.025500  113.300000
0.034500  113.400000
0.036000  113.500000
0.035200  113.600000
0.027000  113.700000
0.020200  113.800000
0.015000  113.800000
0.004500  113.900000
-0.000800  114.000000
-0.009100  114.100000
-0.019500  114.300000
-0.032300  114.300000
-0.044300  114.400000
-0.045800  114.500000
-0.040500  114.600000
-0.032300  114.700000
-0.023300  114.800000
-0.010500  114.900000
0.006700  115.000000
0.014200  115.100000
0.018000  115.200000
0.023200  115.300000
0.029200  115.400000
0.036700  115.500000
0.036000  115.600000
0.039000  115.600000
0.034500  115.700000
0.023200  115.800000
0.015700  115.900000
0.006700  116.000000
0.004500  116.100000
-0.006800  116.200000
-0.015000  116.300000
-0.021800  116.400000
-0.027000  116.500000
-0.026300  116.500000
-0.031500  116.600000
-0.025600  116.700000
-0.023300  116.800000
-0.019500  116.900000
-0.014300  117.000000
-0.010500  117.000000
0.000700  117.100000
0.000700  117.200000
-0.009100  117.300000
-0.014300  117.400000
-0.008300  117.500000
-0.001500  117.500000
-0.000800  117.600000
0.001500  117.700000
0.002200  117.800000
0.004500  117.900000
0.007500  117.900000
0.006700  118.000000
0.004500  118.100000
0.006000  118.200000
0.009000  118.200000
0.009000  118.300000
0.006000  118.300000
0.003700  118.400000
0.000700  118.500000
-0.003800  118.600000
-0.009100  118.700000
-0.016500  118.800000
-0.022500  118.800000
-0.027800  118.900000
-0.024800  118.900000
-0.016500  119.000000
-0.012800  119.100000
-0.001500  119.200000
0.012000  119.200000
0.012700  119.300000
0.009700  119.300000
0.010500  119.400000
0.016500  119.500000
0.018000  119.600000
0.021000  119.600000
0.033000  119.700000
0.033000  119.700000
0.025500  119.800000
0.014200  119.900000
0.002200  119.900000
-0.004600  120.000000
-0.009100  120.100000
-0.010500  120.100000
-0.010500  120.200000
-0.009100  120.200000
-0.009100  120.200000
-0.011300  120.300000
-0.016500  120.300000
-0.021000  120.400000
-0.025600  120.400000
-0.031500  120.400000
-0.031500  120.500000
-0.026300  120.500000
-0.018800  120.600000
-0.009800  120.600000
-0.003000  120.600000
0.006700  120.600000
0.021000  120.700000
0.029200  120.700000
0.027700  120.700000
0.012000  120.800000
-0.000800  120.800000
-0.011300  120.800000
-0.013500  120.900000
-0.013500  120.900000
-0.020300  120.900000
-0.019500  120.900000
-0.020300  120.900000
-0.016500  121.000000
-0.016500  121.000000
-0.016500  121.000000
-0.015800  121.000000
-0.020300  121.000000
-0.020300  121.000000
-0.026300  121.000000
-0.029300  121.000000
-0.028500  121.000000
-0.021800  121.000000
-0.012000  121.100000
-0.006800  121.100000
0.003000  121.100000
0.015000  121.100000
0.026200  121.100000
0.036000  121.100000
0.043500  121.100000
0.047200  121.100000
0.042000  121.100000
0.024700  121.200000
0.002200  121.200000
-0.012800  121.200000
-0.018800  121.200000
-0.020300  121.200000
-0.012000  121.200000
-0.001500  121.200000
0.008200  121.200000
0.021700  121.200000
0.027700  121.200000
0.023200  121.200000
0.015000  121.200000
0.011200  121.200000
0.010500  121.300000
0.006700  121.300000
-0.003800  121.300000
-0.015800  121.300000
-0.028500  121.300000
-0.034600  121.300000
-0.035300  121.300000
-0.030000  121.300000
-0.021800  121.200000
-0.006800  121.200000
0.006700  121.200000
0.015000  121.200000
0.015700  121.200000
0.015000  121.200000
0.018000  121.200000
0.012000  121.100000
0.009000  121.100000
0.008200  121.100000
-0.001500  121.100000
-0.014300  121.100000
-0.019500  121.100000
-0.015800  121.100000
-0.014300  121.000000
-0.015000  121.000000
-0.014300  121.000000
-0.014300  121.000000
-0.010500  121.000000
-0.005300  121.000000
-0.006000  121.000000
-0.004600  121.000000
-0.005300  121.000000
-0.005300  121.000000
-0.000800  121.000000
0.006000  121.000000
0.013500  121.000000
0.012700  121.000000
0.012700  120.900000
0.012700  120.900000
0.012700  120.900000
0.012000  120.900000
0.009000  120.900000
0.006700  120.900000
0.003000  120.900000
0.003000  120.800000
0.006700  120.800000
0.010500  120.800000
0.009700  120.800000
0.010500  120.800000
0.010500  120.800000
0.009000  120.800000
0.009000  120.700000
0.004500  120.700000
0.000700  120.700000
0.000000  120.700000
-0.001500  120.700000
-0.001500  120.600000
0.000700  120.600000
0.003000  120.600000
0.006700  120.600000
0.007500  120.600000
0.006700  120.600000
0.006700  120.600000
0.001500  120.500000
-0.002300  120.500000
-0.004600  120.500000
-0.010500  120.500000
-0.012800  120.500000
-0.012800  120.400000
-0.012000  120.400000
-0.005300  120.400000
0.001500  120.400000
0.010500  120.400000
0.019500  120.300000
0.030700  120.300000
0.034500  120.300000
0.027700  120.300000
0.015000  120.300000
0.006000  120.200000
0.003700  120.200000
-0.003000  120.200000
-0.008300  120.200000
-0.010500  120.200000
-0.016500  120.100000
-0.023300  120.100000
-0.032300  120.100000
-0.033800  120.100000
-0.027800  120.100000
-0.020300  120.100000
-0.005300  120.000000
0.010500  120.000000
0.023200  120.000000
0.025500  119.900000
0.024000  119.900000
0.024700  119.900000
0.025500  119.800000
0.021700  119.800000
0.009700  119.800000
0.002200  119.800000
0.000700  119.700000
-0.006000  119.700000
-0.007500  119.700000
-0.011300  119.700000
-0.016500  119.700000
-0.018100  119.600000
-0.023300  119.600000
-0.025600  119.600000
-0.023300  119.500000
-0.024800  119.500000
-0.025600  119.500000
-0.028500  119.400000
-0.026300  119.400000
-0.024000  119.400000
-0.023300  119.400000
-0.023300  119.300000
-0.027000  119.300000
-0.024000  119.300000
-0.024000  119.200000
-0.020300  119.200000
-0.018100  119.200000
-0.014300  119.200000
-0.011300  119.200000
-0.010500  119.100000
-0.005300  119.100000
-0.003800  119.000000
0.000700  119.000000
0.001500  119.000000
-0.002300  119.000000
0.000700  119.000000
-0.001500  118.900000
-0.000800  118.900000
-0.000800  118.900000
-0.000800  118.900000
0.001500  118.800000
0.000700  118.800000
0.004500  118.800000
0.010500  118.800000
0.023200  118.800000
0.036000  118.700000
0.036700  118.700000
0.038200  118.700000
0.038200  118.700000
0.035200  118.600000
0.034500  118.600000
0.030000  118.500000
0.027700  118.500000
0.024000  118.500000
0.018000  118.500000
0.016500  118.500000
0.016500  118.400000
0.021700  118.400000
0.025500  118.400000
0.030000  118.400000
0.031500  118.300000
0.029200  118.300000
0.017200  118.300000
0.006700  118.300000
0.004500  118.300000
0.003000  118.300000
-0.000800  118.200000
-0.005300  118.200000
-0.007500  118.200000
-0.006800  118.200000
-0.006800  118.100000
-0.006800  118.100000
-0.007500  118.100000
-0.007500  118.100000
-0.008300  118.000000
-0.006000  118.000000
-0.009100  118.000000
-0.009800  117.900000
-0.012800  117.900000
-0.014300  117.900000
-0.012800  117.900000
-0.009800  117.900000
-0.009800  117.800000
-0.012000  117.800000
-0.009100  117.800000
-0.009100  117.800000
-0.012000  117.700000
-0.012800  117.700000
-0.012800  117.700000
-0.009100  117.600000
-0.003800  117.600000
-0.000800  117.500000
-0.001500  117.500000
-0.000800  117.500000
-0.003000  117.500000
-0.005300  117.500000
-0.004600  117.400000
-0.006000  117.400000
-0.001500  117.400000
0.002200  117.400000
0.003000  117.400000
0.001500  117.300000
0.004500  117.300000
0.012000  117.300000
0.013500  117.300000
0.016500  117.200000
0.021700  117.200000
0.026200  117.200000
0.030700  117.200000
0.036000  117.100000
0.036700  117.100000
0.027700  117.000000
0.015700  117.000000
0.006700  117.000000
0.001500  117.000000
0.003000  117.000000
-0.000800  117.000000
-0.004600  117.000000
-0.000800  117.000000
0.006000  117.000000
0.014200  117.000000
0.018700  117.000000
0.020200  117.000000
0.018700  116.900000
0.017200  116.900000
0.019500  116.900000
0.019500  116.900000
0.016500  116.900000
0.012700  116.900000
0.009700  116.900000
0.005200  116.800000
0.001500  116.800000
0.002200  116.800000
0.003700  116.800000
0.000700  116.800000
0.000700  116.700000
0.004500  116.700000
0.003700  116.700000
0.004500  116.700000
0.006000  116.700000
0.004500  116.600000
0.005200  116.600000
0.005200  116.600000
0.001500  116.600000
-0.003800  116.600000
0.000000  116.500000
0.004500  116.500000
-0.003000  116.500000
-0.009100  116.500000
-0.010500  116.500000
-0.009800  116.500000
-0.006800  116.400000
-0.008300  116.400000
-0.011300  116.400000
-0.012800  116.400000
-0.013500  116.400000
-0.016500  116.400000
-0.012800  116.400000
-0.007500  116.400000
0.000000  116.400000
0.014200  116.300000
0.024000  116.300000
0.033700  116.300000
0.042000  116.300000
0.045000  116.300000
0.042000  116.300000
0.029200  116.200000
0.015000  116.200000
0.003000  116.200000
-0.005300  116.200000
-0.006800  116.200000
-0.009100  116.100000
-0.012800  116.100000
-0.015000  116.100000
-0.015800  116.100000
-0.017300  116.100000
-0.019500  116.100000
-0.016500  116.100000
-0.014300  116.100000
-0.009800  116.100000
-0.004600  116.100000
-0.000800  116.100000
0.006700  116.100000
0.007500  116.100000
0.005200  116.100000
0.006700  116.100000
0.006000  116.100000
0.004500  116.100000
0.000700  116.100000
-0.003000  116.000000
-0.001500  116.000000
-0.003000  116.000000
-0.005300  116.000000
-0.004600  116.000000
-0.001500  116.000000
-0.002300  116.000000
-0.003000  116.000000
-0.003000  116.000000
-0.006000  115.900000
-0.008300  115.900000
-0.007500  115.900000
-0.006800  115.900000
-0.003000  115.900000
0.000700  115.900000
0.001500  115.900000
0.001500  115.800000
0.000700  115.800000
0.001500  115.800000
0.003700  115.800000
0.008200  115.800000
0.014200  115.800000
0.016500  115.700000
0.015000  115.700000
0.009700  115.700000
0.003000  115.700000
0.000700  115.700000
-0.000800  115.700000
-0.000800  115.700000
0.002200  115.700000
0.007500  115.700000
0.014200  115.700000
0.022500  115.700000
0.025500  115.700000
0.024000  115.700000
0.025500  115.700000
0.026200  115.700000
0.023200  115.700000
0.010500  115.700000
-0.003000  115.600000
-0.006800  115.600000
-0.009100  115.600000
-0.008300  115.600000
-0.011300  115.600000
-0.015000  115.600000
-0.012800  115.600000
-0.009100  115.600000
-0.000800  115.600000
0.001500  115.600000
0.001500  115.600000
0.002200  115.600000
0.003000  115.600000
0.001500  115.600000
-0.001500  115.600000
-0.006800  115.600000
-0.012000  115.600000
-0.014300  115.600000
-0.015800  115.700000
-0.015000  115.700000
-0.015000  115.700000
-0.014300  115.700000
-0.014300  115.700000
-0.014300  115.700000
-0.015800  115.700000
-0.015800  115.700000
-0.014300  115.700000
-0.017300  115.700000
-0.015800  115.700000
-0.016500  115.700000
-0.014300  115.600000
-0.007500  115.600000
-0.006000  115.600000
-0.003000  115.600000
-0.005300  115.600000
-0.007500  115.600000
-0.006000  115.600000
-0.005300  115.600000
-0.004600  115.600000
-0.003800  115.600000
-0.000800  115.600000
0.000700  115.500000
0.004500  115.500000
0.006000  115.500000
0.004500  115.500000
0.004500  115.500000
0.003700  115.500000
0.005200  115.500000
0.004500  115.500000
0.004500  115.500000
0.008200  115.500000
0.007500  115.500000
0.009000  115.500000
0.008200  115.500000
0.006700  115.500000
0.006000  115.500000
0.003000  115.500000
0.004500  115.500000
0.000700  115.500000
-0.002300  115.500000
-0.003000  115.500000
-0.003800  115.500000
-0.001500  115.500000
-0.001500  115.400000
-0.000800  115.400000
0.008200  115.400000
0.014200  115.400000
0.016500  115.400000
0.016500  115.400000
0.019500  115.400000
0.016500  115.400000
0.009700  115.400000
0.001500  115.400000
-0.004600  115.300000
-0.003000  115.300000
-0.003000  115.300000
-0.001500  115.300000
0.000000  115.300000
-0.001500  115.300000
-0.003000  115.300000
-0.002300  115.300000
-0.004600  115.200000
-0.005300  115.200000
-0.004600  115.200000
-0.007500  115.200000
-0.008300  115.200000
-0.008300  115.200000
-0.008300  115.200000
-0.008300  115.200000
-0.008300  115.100000
-0.004600  115.100000
-0.004600  115.100000
-0.003000  115.100000
-0.003800  115.000000
-0.006800  115.000000
-0.005300  115.000000
-0.009100  115.000000
-0.013500  115.000000
-0.015000  114.900000
-0.015800  114.900000
-0.012800  114.900000
-0.010500  114.900000
-0.008300  114.800000
-0.004600  114.800000
-0.000800  114.800000
0.005200  114.700000
0.005200  114.700000
0.003700  114.700000
0.005200  114.700000
0.001500  114.600000
0.000700  114.600000
-0.000800  114.600000
-0.005300  114.500000
-0.004600  114.500000
-0.005300  114.400000
-0.006000  114.400000
-0.006800  114.400000
-0.009800  114.300000
-0.009800  114.300000
-0.008300  114.300000
-0.006800  114.200000
-0.006000  114.200000
-0.005300  114.200000
-0.003000  114.100000
0.001500  114.100000
0.004500  114.000000
0.006700  113.900000
0.007500  113.900000
0.006700  113.800000
0.006000  113.800000
0.005200  113.800000
0.006700  113.700000
0.009000  113.600000
0.010500  113.600000
0.006000  113.500000
0.000000  113.500000
-0.001500  113.400000
0.000700  113.400000
0.000700  113.300000
0.001500  113.300000
-0.000800  113.200000
-0.000800  113.100000
0.003000  113.100000
0.005200  113.000000
0.005200  112.900000
0.004500  112.900000
0.004500  112.800000
0.000700  112.700000
-0.001500  112.600000
-0.001500  112.600000
-0.002300  112.500000
-0.001500  112.400000
-0.002300  112.300000
0.001500  112.200000
0.002200  112.200000
0.001500  112.100000
0.003700  112.000000
0.003000  111.900000
0.003000  111.900000
0.003000  111.800000
0.001500  111.700000
-0.000800  111.600000
0.000700  111.600000
-0.000800  111.400000
-0.003000  111.400000
-0.000800  111.300000
0.000700  111.200000
0.000000  111.100000
-0.001500  111.000000
-0.001500  110.900000
-0.000800  110.800000
0.003000  110.700000
0.004500  110.700000
0.004500  110.600000
0.005200  110.500000
0.004500  110.400000
0.002200  110.300000
-0.001500  110.200000
-0.003000  110.100000
-0.004600  110.000000
-0.003800  109.900000
-0.003800  109.800000
-0.005300  109.800000
-0.005300  109.600000
-0.006800  109.500000
-0.006000  109.400000
-0.002300  109.300000
0.000700  109.200000
0.000000  109.000000
-0.001500  108.900000
-0.002300  108.800000
-0.004600  108.700000
-0.001500  108.500000
-0.003000  108.400000
-0.001500  108.300000
-0.003800  108.200000
-0.005300  108.000000
-0.000800  107.900000
-0.000800  107.800000
0.001500  107.700000
0.005200  107.500000
0.007500  107.400000
0.009000  107.300000
0.010500  107.100000
0.009000  107.100000
0.009700  106.900000
0.009000  106.800000
0.008200  106.600000
0.006700  106.500000
0.005200  106.300000
0.004500  106.200000
0.000700  106.100000
-0.005300  105.900000
-0.005300  105.700000
-0.003800  105.600000
-0.003000  105.500000
0.000700  105.300000
0.002200  105.200000
0.001500  105.100000
0.000700  104.900000
-0.000800  104.800000
-0.001500  104.600000
-0.004600  104.500000
-0.005300  104.300000
-0.001500  104.200000
0.003000  104.000000
0.006000  103.900000
0.010500  103.700000
0.012000  103.500000
0.012700  103.400000
0.012000  103.200000
0.010500  103.000000
0.011200  102.900000
0.006700  102.700000
0.004500  102.600000
-0.000800  102.400000
-0.002300  102.200000
-0.002300  102.100000
-0.004600  101.900000
-0.000800  101.700000
-0.001500  101.600000
-0.003800  101.400000
-0.000800  101.300000
0.003000  101.100000
0.000700  100.900000
0.000000  100.800000
0.002200  100.600000
0.003700  100.400000
0.005200  100.200000
0.003000  100.000000
0.001500  99.800000
0.003700  99.700000
0.000000  99.500000
-0.003000  99.300000
0.000000  99.200000
0.001500  99.000000
0.001500  98.800000
0.001500  98.600000
0.003000  98.500000
0.004500  98.300000
0.006700  98.100000
0.006700  97.900000
0.006700  97.700000
0.007500  97.500000
0.006700  97.400000
0.005200  97.200000
0.003000  97.000000
0.000000  96.800000
-0.003000  96.700000
-0.005300  96.500000
-0.005300  96.300000
-0.004600  96.100000
-0.003000  95.900000
0.000700  95.700000
0.000700  95.500000
0.003000  95.300000
0.005200  95.200000
0.007500  95.000000
0.010500  94.800000
0.009700  94.600000
0.006700  94.500000
0.006700  94.300000
0.006000  94.100000
0.007500  93.900000
0.007500  93.700000
0.004500  93.500000
0.001500  93.300000
-0.000800  93.100000
-0.003800  92.900000
-0.002300  92.700000
0.000700  92.600000
0.000000  92.300000
0.002200  92.200000
-0.001500  91.900000
-0.002300  91.800000
-0.000800  91.600000
-0.003800  91.300000
-0.003000  91.200000
-0.006000  91.000000
-0.006800  90.800000
-0.005300  90.600000
-0.003800  90.400000
-0.004600  90.200000
-0.005300  90.000000
-0.003800  89.800000
-0.007500  89.600000
-0.005300  89.500000
-0.004600  89.300000
-0.003000  89.100000
0.003000  88.900000
0.004500  88.700000
0.006700  88.500000
0.005200  88.300000
0.004500  88.200000
0.004500  88.000000
0.004500  87.800000
0.006700  87.600000
0.004500  87.400000
0.002200  87.200000
0.002200  87.000000
0.000000  86.800000
-0.003000  86.700000
-0.008300  86.500000
-0.009100  86.300000
-0.006800  86.100000
-0.003000  85.900000
-0.000800  85.700000
-0.000800  85.500000
-0.001500  85.300000
-0.000800  85.100000
0.000700  84.900000
0.004500  84.700000
0.005200  84.500000
0.005200  84.300000
0.006700  84.100000
0.002200  83.900000
-0.003000  83.700000
-0.005300  83.500000
-0.007500  83.200000
-0.009100  83.100000
-0.012000  82.900000
-0.006800  82.700000
-0.004600  82.400000
-0.004600  82.200000
-0.003000  82.100000
-0.005300  81.800000
-0.003000  81.700000
-0.003000  81.400000
-0.004600  81.300000
-0.003800  81.100000
-0.003800  80.900000
-0.001500  80.700000
0.000700  80.500000
0.000000  80.300000
0.003700  80.100000
0.006700  79.900000
0.009000  79.700000
0.010500  79.500000
0.008200  79.300000
0.003000  79.100000
-0.000800  78.900000
-0.003000  78.700000
-0.001500  78.500000
-0.001500  78.300000
-0.001500  78.100000
-0.000800  77.900000
-0.000800  77.700000
-0.000800  77.500000
-0.000800  77.300000
0.000000  77.100000
-0.000800  76.900000
-0.000800  76.800000
-0.003000  76.500000
-0.003000  76.400000
-0.003000  76.200000
-0.005300  76.000000
-0.003800  75.800000
-0.001500  75.600000
0.001500  75.400000
0.005200  75.200000
0.012000  75.000000
0.011200  74.800000
0.008200  74.600000
0.004500  74.400000
0.001500  74.200000
0.001500  74.000000
0.001500  73.800000
0.003000  73.700000
0.003000  73.400000
0.000700  73.300000
-0.000800  73.100000
-0.000800  72.800000
0.001500  72.700000
0.001500  72.400000
0.000000  72.300000
-0.001500  72.100000
-0.004600  71.900000
-0.007500  71.700000
-0.010500  71.500000
-0.006800  71.300000
-0.001500  71.100000
0.000700  70.900000
0.006700  70.700000
0.006700  70.500000
0.008200  70.300000
0.006700  70.200000
0.009000  69.900000
0.012000  69.700000
0.008200  69.600000
0.005200  69.400000
0.002200  69.200000
-0.000800  69.000000
-0.002300  68.800000
-0.001500  68.600000
-0.000800  68.400000
-0.000800  68.200000
-0.000800  68.000000
-0.000800  67.800000
-0.003000  67.600000
-0.004600  67.500000
-0.003000  67.300000
-0.003000  67.000000
-0.004600  66.900000
-0.003800  66.600000
0.000000  66.500000
0.000000  66.300000
-0.000800  66.100000
-0.000800  65.900000
-0.002300  65.700000
-0.003000  65.500000
-0.001500  65.300000
-0.003000  65.100000
-0.003000  64.900000
-0.004600  64.700000
-0.004600  64.500000
-0.006000  64.300000
-0.009100  64.100000
-0.004600  63.900000
-0.002300  63.700000
0.000700  63.500000
0.003000  63.300000
0.000000  63.100000
-0.000800  62.900000
0.000000  62.600000
0.004500  62.500000
0.003700  62.300000
0.007500  62.100000
0.004500  61.900000
0.000700  61.700000
0.002200  61.500000
-0.001500  61.300000
0.002200  61.100000
0.002200  60.900000
-0.000800  60.700000
0.000700  60.500000
0.001500  60.300000
0.003000  60.100000
0.000700  59.900000
0.001500  59.700000
0.003000  59.500000
0.000700  59.300000
0.000700  59.100000
-0.000800  58.900000
0.000700  58.700000
0.001500  58.500000
0.000000  58.300000
0.002200  58.100000
0.001500  57.900000
0.001500  57.700000
0.000700  57.600000
-0.002300  57.300000
-0.001500  57.100000
0.000700  56.900000
0.001500  56.700000
0.003700  56.600000
-0.000800  56.300000
-0.001500  56.200000
0.000000  55.900000
0.001500  55.800000
0.000700  55.600000
-0.000800  55.300000
0.000000  55.200000
0.000700  54.900000
0.000700  54.700000
-0.000800  54.600000
0.000700  54.400000
0.003000  54.200000
0.003000  54.000000
0.005200  53.800000
0.004500  53.600000
-0.000800  53.400000
-0.000800  53.200000
0.000000  53.000000
-0.003000  52.800000
-0.001500  52.600000
-0.000800  52.400000
0.000000  52.200000
0.001500  52.100000
0.002200  51.800000
0.000700  51.700000
-0.001500  51.500000
-0.001500  51.300000
-0.004600  51.100000
-0.003800  50.800000
-0.002300  50.700000
0.000700  50.500000
0.004500  50.400000
0.005200  50.200000
0.006000  50.000000
0.004500  49.800000
0.002200  49.600000
0.003000  49.500000
0.005200  49.300000
0.005200  49.100000
0.003000  48.900000
0.001500  48.700000
-0.004600  48.600000
-0.006000  48.400000
-0.006000  48.200000
-0.003000  48.000000
-0.000800  47.800000
-0.000800  47.600000
0.000700  47.500000
0.000000  47.200000
0.001500  47.100000
0.002200  46.900000
0.000700  46.700000
0.000700  46.500000
0.002200  46.300000
0.004500  46.200000
0.001500  45.900000
-0.000800  45.800000
-0.000800  45.600000
-0.003000  45.400000
0.000000  45.200000
0.004500  45.000000
0.003700  44.800000
0.004500  44.600000
0.004500  44.400000
0.005200  44.200000
0.010500  44.100000
0.012700  43.800000
0.010500  43.600000
0.008200  43.400000
0.000000  43.300000
-0.006000  43.100000
-0.009100  42.900000
-0.012000  42.800000
-0.012000  42.600000
-0.012000  42.400000
-0.012000  42.300000
-0.009100  42.100000
-0.006800  41.900000
-0.005300  41.700000
-0.004600  41.600000
-0.003000  41.400000
0.000000  41.200000
0.002200  41.000000
0.006000  40.900000
0.008200  40.700000
0.007500  40.500000
0.003700  40.400000
0.000700  40.200000
0.000700  40.000000
0.001500  39.800000
0.003000  39.600000
0.003000  39.500000
0.003000  39.300000
0.000000  39.100000
0.003000  39.000000
0.004500  38.800000
0.000700  38.600000
-0.000800  38.400000
0.000000  38.200000
0.003000  38.100000
0.001500  37.900000
0.000700  37.700000
0.000700  37.500000
0.001500  37.300000
0.000700  37.200000
-0.001500  37.000000
-0.003800  36.900000
-0.004600  36.700000
-0.004600  36.400000
-0.004600  36.300000
-0.003000  36.100000
-0.001500  36.000000
0.004500  35.800000
0.008200  35.600000
0.006000  35.500000
0.004500  35.300000
0.001500  35.100000
-0.003800  35.000000
-0.009100  34.800000
-0.012000  34.600000
-0.009100  34.400000
-0.007500  34.300000
-0.004600  34.100000
-0.000800  33.900000
0.002200  33.700000
0.004500  33.600000
0.003700  33.400000
0.004500  33.300000
0.003700  33.000000
0.005200  32.900000
0.005200  32.800000
0.003700  32.600000
0.001500  32.400000
0.003000  32.200000
0.003700  32.100000
0.003700  31.900000
0.005200  31.700000
0.003700  31.600000
0.001500  31.400000
-0.000800  31.200000
-0.002300  31.100000
-0.003000  30.900000
-0.005300  30.700000
-0.003000  30.600000
0.002200  30.400000
0.009700  30.200000
0.012000  30.100000
0.008200  29.900000
0.006000  29.700000
-0.000800  29.600000
-0.001500  29.400000
0.000700  29.200000
0.001500  29.100000
0.007500  28.900000
0.009000  28.800000
0.006000  28.600000
0.000700  28.400000
-0.000800  28.300000
-0.002300  28.100000
-0.000800  27.900000
0.000000  27.800000
0.000700  27.600000
0.001500  27.400000
-0.000800  27.200000
-0.000800  27.100000
-0.005300  26.900000
-0.006800  26.700000
-0.004600  26.600000
-0.003000  26.400000
-0.001500  26.300000
0.000000  26.100000
0.004500  26.000000
0.007500  25.800000
0.008200  25.600000
0.008200  25.500000
0.005200  25.300000
0.003000  25.200000
0.002200  25.000000
0.000700  24.900000
0.000000  24.700000
-0.001500  24.600000
-0.003800  24.400000
-0.005300  24.300000
-0.005300  24.100000
-0.003800  24.000000
-0.003000  23.800000
-0.001500  23.700000
-0.001500  23.500000
-0.002300  23.300000
-0.003800  23.200000
-0.003000  23.100000
-0.001500  23.000000
-0.000800  22.900000
0.001500  22.700000
-0.001500  22.600000
-0.001500  22.500000
-0.003000  22.400000
-0.003000  22.200000
-0.001500  22.100000
-0.001500  22.000000
-0.000800  21.900000
0.000700  21.700000
0.001500  21.600000
0.004500  21.500000
0.010500  21.400000
0.012700  21.200000
0.008200  21.100000
0.003000  21.000000
-0.001500  20.800000
-0.006000  20.800000
-0.005300  20.700000
-0.001500  20.600000
-0.000800  20.500000
0.000000  20.300000
0.000000  20.200000
-0.003000  20.200000
-0.002300  20.000000
-0.001500  19.900000
0.000700  19.800000
-0.000800  19.700000
0.000000  19.600000
0.003700  19.500000
0.003700  19.400000
0.003700  19.300000
0.001500  19.200000
0.000700  19.100000
-0.000800  19.000000
0.000000  18.900000
0.000700  18.700000
-0.000800  18.700000
0.000700  18.600000
-0.000800  18.500000
-0.001500  18.400000
0.000700  18.400000
0.000000  18.300000
0.003000  18.200000
0.006700  18.100000
0.006000  18.000000
0.003700  18.000000
0.003000  17.900000
0.003000  17.800000
0.000700  17.700000
-0.001500  17.700000
-0.003000  17.600000
-0.003000  17.500000
-0.007500  17.400000
-0.009100  17.300000
-0.006800  17.300000
-0.000800  17.100000
0.004500  17.100000
0.006700  17.000000
0.007500  17.000000
0.005200  17.000000
0.000700  16.900000
-0.001500  16.800000
-0.000800  16.800000
0.004500  16.700000
0.004500  16.600000
-0.000800  16.600000
-0.000800  16.500000
-0.003000  16.500000
-0.002300  16.400000
0.000700  16.300000
0.000700  16.300000
0.002200  16.200000
0.000700  16.200000
0.001500  16.100000
0.008200  16.000000
0.009000  15.900000
0.007500  15.900000
0.004500  15.900000
0.004500  15.800000
0.004500  15.800000
0.001500  15.700000
-0.001500  15.700000
-0.003800  15.700000
-0.001500  15.700000
-0.000800  15.600000
-0.002300  15.600000
-0.003800  15.500000
-0.003800  15.500000
-0.003000  15.400000
-0.004600  15.400000
-0.003000  15.300000
-0.001500  15.300000
0.000000  15.300000
0.002200  15.300000
0.005200  15.200000
0.004500  15.100000
0.001500  15.100000
-0.000800  15.100000
-0.005300  15.100000
-0.006000  15.100000
-0.007500  15.100000
-0.003000  15.000000
0.002200  15.000000
0.003000  15.000000
0.003000  15.000000
0.003000  14.900000
0.005200  14.900000
0.004500  14.900000
0.004500  14.900000
0.004500  14.900000
-0.000800  14.800000
-0.000800  14.800000
-0.000800  14.800000
0.000000  14.800000
0.000700  14.800000
-0.002300  14.700000
-0.004600  14.700000
-0.008300  14.700000
-0.008300  14.700000
-0.003000  14.700000
0.000700  14.600000
0.004500  14.600000
0.009000  14.600000
0.012000  14.600000
0.009000  14.600000
0.004500  14.500000
-0.001500  14.500000
-0.005300  14.500000
-0.006800  14.400000
-0.011300  14.400000
-0.009800  14.400000
-0.008300  14.400000
-0.010500  14.400000
-0.009100  14.400000
-0.005300  14.400000
0.000000  14.300000
0.002200  14.300000
0.004500  14.300000
0.008200  14.200000
0.005200  14.200000
0.001500  14.100000
0.000700  14.100000
0.001500  14.100000
0.005200  14.000000
0.006700  14.000000
0.004500  14.000000
0.000700  13.900000
-0.006800  13.900000
-0.008300  13.900000
-0.005300  13.900000
-0.000800  13.800000
0.001500  13.800000
0.000700  13.800000
-0.001500  13.700000
-0.004600  13.700000
-0.003000  13.600000
0.000700  13.600000
-0.003000  13.600000
-0.003000  13.500000
0.002200  13.500000
0.005200  13.400000
0.004500  13.400000
0.000000  13.300000
0.000700  13.300000
0.001500  13.200000
0.004500  13.200000
0.004500  13.100000
0.001500  13.100000
0.006000  13.000000
0.006000  13.000000
0.006000  12.900000
0.004500  12.900000
0.003700  12.800000
0.002200  12.800000
-0.000800  12.700000
0.000700  12.600000
-0.001500  12.600000
-0.000800  12.600000
-0.001500  12.600000
-0.003000  12.600000
-0.001500  12.500000
-0.003000  12.500000
-0.001500  12.400000
-0.001500  12.400000
0.002200  12.400000
0.006700  12.300000
0.013500  12.300000
0.020200  12.200000
0.012700  12.200000
0.006700  12.200000
0.003700  12.100000
-0.000800  12.100000
-0.002300  12.100000
-0.004600  12.100000
-0.003000  12.000000
-0.002300  11.900000
-0.006800  11.900000
-0.009100  11.900000
-0.005300  11.900000
-0.003000  11.800000
-0.000800  11.800000
0.002200  11.700000
0.001500  11.700000
-0.001500  11.700000
0.000700  11.700000
0.005200  11.600000
0.003000  11.600000
-0.002300  11.600000
-0.000800  11.500000
-0.001500  11.500000
-0.001500  11.500000
0.001500  11.400000
0.004500  11.400000
0.006000  11.300000
0.004500  11.300000
0.002200  11.200000
-0.004600  11.200000
-0.008300  11.200000
-0.004600  11.200000
-0.003000  11.200000
-0.003000  11.100000
0.000000  11.100000
0.001500  11.100000
0.004500  11.000000
0.004500  11.000000
0.003000  10.900000
0.003000  10.900000
0.001500  10.900000
-0.001500  10.800000
-0.004600  10.800000
-0.003000  10.800000
-0.001500  10.700000
0.000000  10.700000
0.003700  10.700000
0.005200  10.700000
0.004500  10.600000
0.002200  10.600000
0.000700  10.500000
0.000700  10.500000
-0.000800  10.400000
0.003000  10.400000
0.007500  10.300000
0.004500  10.300000
0.004500  10.300000
-0.000800  10.200000
-0.002300  10.200000
-0.001500  10.200000
0.000700  10.100000
0.006000  10.100000
0.005200  10.000000
-0.000800  10.000000
-0.006800  9.900000
-0.003000  9.900000
0.002200  9.900000
0.006700  9.800000
0.008200  9.700000
0.004500  9.700000
0.002200  9.700000
-0.005300  9.700000
-0.011300  9.700000
-0.009100  9.600000
-0.004600  9.600000
-0.004600  9.600000
-0.004600  9.500000
-0.001500  9.500000
0.003000  9.500000
0.007500  9.400000
0.008200  9.400000
0.008200  9.400000
0.004500  9.400000
0.004500  9.400000
0.002200  9.300000
0.001500  9.300000
0.001500  9.300000
-0.003800  9.300000
0.000000  9.200000
0.000700  9.200000
-0.000800  9.200000
-0.001500  9.100000
0.000700  9.100000
0.003700  9.100000
0.000700  9.000000
0.003700  9.000000
0.001500  9.000000
0.000700  9.000000
-0.003000  9.000000
-0.004600  8.900000
-0.000800  8.900000
-0.002300  8.900000
-0.000800  8.900000
0.000700  8.800000
-0.000800  8.800000
0.000700  8.800000
0.000700  8.700000
-0.000800  8.700000
-0.000800  8.600000
0.000700  8.600000
0.001500  8.600000
0.000000  8.600000
-0.004600  8.600000
-0.003000  8.500000
-0.001500  8.500000
-0.003800  8.500000
-0.005300  8.500000
-0.002300  8.500000
0.000000  8.500000
0.000700  8.400000
0.000700  8.400000
0.001500  8.400000
0.001500  8.400000
-0.002300  8.300000
0.000000  8.300000
0.000700  8.300000
-0.000800  8.300000
0.003000  8.300000
0.005200  8.200000
0.006700  8.200000
0.006700  8.200000
0.005200  8.100000
0.000700  8.100000
0.000000  8.100000
0.001500  8.100000
0.001500  8.100000
0.001500  8.100000
0.000700  8.000000
0.001500  8.000000
0.000000  8.000000
0.000000  7.900000
0.004500  7.900000
0.005200  7.900000
0.000000  7.900000
-0.007500  7.800000
-0.014300  7.800000
-0.012000  7.800000
-0.007500  7.800000
-0.005300  7.700000
-0.001500  7.700000
-0.003000  7.700000
0.001500  7.700000
0.005200  7.600000
0.006000  7.600000
0.005200  7.600000
0.004500  7.600000
0.009700  7.600000
0.009700  7.600000
0.008200  7.600000
0.006700  7.600000
0.002200  7.500000
0.000700  7.500000
-0.002300  7.500000
0.000000  7.500000
0.000700  7.500000
-0.004600  7.400000
-0.009100  7.400000
-0.012800  7.400000
-0.004600  7.300000
0.000000  7.300000
0.000000  7.300000
0.002200  7.300000
0.000700  7.300000
0.000700  7.300000
0.002200  7.300000
0.001500  7.300000
0.000000  7.300000
-0.001500  7.300000
-0.000800  7.300000
0.001500  7.300000
-0.001500  7.300000
-0.003000  7.300000
-0.001500  7.300000
-0.002300  7.300000
0.002200  7.300000
0.003700  7.300000
0.004500  7.300000
0.003000  7.300000
0.003700  7.300000
0.006700  7.300000
0.004500  7.300000
0.004500  7.300000
0.003000  7.300000
0.001500  7.300000
0.002200  7.200000
0.001500  7.200000
-0.000800  7.200000
-0.001500  7.200000
-0.000800  7.200000
-0.000800  7.200000
0.004500  7.200000
0.008200  7.200000
0.004500  7.200000
0.002200  7.200000
0.002200  7.200000
0.002200  7.200000
0.001500  7.100000
0.001500  7.100000
-0.000800  7.100000
-0.000800  7.100000
0.004500  7.100000
0.004500  7.100000
0.001500  7.100000
-0.002300  7.100000
-0.006000  7.100000
-0.005300  7.100000
-0.005300  7.000000
-0.006000  7.000000
-0.007500  7.000000
-0.006800  7.000000
-0.002300  7.000000
0.003000  7.000000
0.009000  7.000000
0.008200  7.000000
0.006000  7.000000
0.002200  7.000000
0.000000  6.900000
0.000700  6.900000
-0.001500  6.900000
-0.000800  6.900000
-0.003000  6.900000
-0.002300  6.900000
-0.000800  6.900000
-0.001500  6.900000
-0.002300  6.900000
-0.000800  6.900000
0.000700  6.900000
0.001500  6.900000
0.004500  6.900000
0.001500  6.900000
0.000700  6.900000
-0.000800  6.900000
-0.006800  6.900000
-0.007500  6.900000
-0.005300  6.900000
-0.003000  6.900000
-0.000800  6.900000
-0.002300  6.900000
-0.001500  6.800000
0.000700  6.800000
0.003000  6.800000
0.004500  6.800000
0.004500  6.800000
0.006000  6.800000
0.004500  6.800000
0.001500  6.800000
0.002200  6.800000
0.002200  6.800000
0.001500  6.800000
0.001500  6.800000
0.000700  6.800000
0.000000  6.800000
0.001500  6.800000
-0.003800  6.800000
-0.001500  6.800000
0.003000  6.800000
0.006700  6.800000
0.008200  6.800000
0.003000  6.700000
0.000700  6.700000
-0.003000  6.700000
-0.005300  6.700000
-0.003000  6.700000
-0.003000  6.700000
-0.000800  6.700000
0.001500  6.700000
0.000700  6.700000
0.003000  6.700000
0.000700  6.700000
-0.000800  6.700000
0.000700  6.700000
-0.000800  6.700000
0.000700  6.700000
0.003700  6.700000
0.003700  6.700000
-0.001500  6.700000
-0.006800  6.700000
-0.006800  6.700000
-0.004600  6.700000
-0.001500  6.700000
-0.003800  6.700000
-0.005300  6.700000
-0.005300  6.700000
-0.003800  6.700000
0.006000  6.700000
0.011200  6.700000
0.015000  6.700000
0.015700  6.700000
0.011200  6.700000
0.006700  6.700000
0.000700  6.700000
0.000000  6.700000
-0.002300  6.700000
-0.000800  6.700000
0.000000  6.700000
-0.003000  6.700000
-0.001500  6.700000
-0.006800  6.700000
-0.005300  6.700000
-0.003000  6.700000
-0.001500  6.700000
0.000700  6.700000
-0.002300  6.700000
-0.002300  6.700000
-0.000800  6.700000
0.002200  6.700000
-0.000800  6.700000
-0.002300  6.700000
-0.002300  6.600000
-0.003800  6.600000
-0.001500  6.600000
-0.000800  6.600000
0.001500  6.600000
0.004500  6.600000
0.006700  6.600000
0.008200  6.600000
0.003700  6.500000
0.002200  6.500000
-0.000800  6.500000
-0.000800  6.500000
0.002200  6.500000
-0.000800  6.500000
0.000700  6.500000
0.001500  6.500000
-0.001500  6.500000
-0.000800  6.500000
-0.000800  6.500000
-0.000800  6.500000
-0.000800  6.500000
-0.000800  6.500000
0.003000  6.500000
0.002200  6.500000
0.001500  6.500000
0.000700  6.500000
-0.001500  6.500000
-0.000800  6.500000
-0.000800  6.500000
0.003000  6.500000
0.004500  6.500000
0.002200  6.500000
0.003000  6.500000
0.003700  6.500000
0.005200  6.500000
0.003000  6.500000
0.000700  6.500000
0.000000  6.500000
0.001500  6.500000
0.001500  6.500000
0.000700  6.500000
-0.002300  6.500000
-0.001500  6.500000
0.000700  6.500000
-0.003800  6.500000
-0.003000  6.500000
-0.002300  6.500000
0.000000  6.500000
0.003000  6.500000
0.000000  6.500000
0.001500  6.400000
0.000000  6.400000
-0.000800  6.400000
0.000700  6.400000
-0.001500  6.400000
-0.001500  6.400000
-0.001500  6.400000
-0.002300  6.400000
-0.002300  6.400000
-0.000800  6.400000
-0.000800  6.500000
-0.001500  6.500000
-0.000800  6.500000
0.001500  6.500000
0.001500  6.500000
-0.000800  6.500000
-0.003000  6.500000
-0.003800  6.500000
-0.002300  6.500000
0.001500  6.500000
0.000700  6.500000
-0.000800  6.500000
0.001500  6.500000
0.000700  6.500000
0.002200  6.500000
0.003000  6.500000
0.003000  6.500000
0.002200  6.500000
0.002200  6.500000
0.004500  6.500000
0.004500  6.500000
0.004500  6.500000
0.004500  6.500000
0.002200  6.500000
-0.001500  6.500000
-0.001500  6.500000
0.000000  6.500000
0.000700  6.500000
0.001500  6.500000
-0.000800  6.500000
-0.000800  6.500000
-0.001500  6.500000
-0.003800  6.500000
-0.003000  6.500000
-0.002300  6.600000
-0.001500  6.600000
-0.003800  6.600000
-0.003000  6.600000
0.000000  6.600000
0.000700  6.700000
0.000000  6.700000
-0.001500  6.700000
0.000700  6.700000
0.005200  6.700000
0.009000  6.700000
0.009700  6.700000
0.008200  6.700000
0.007500  6.800000
0.004500  6.800000
-0.000800  6.800000
-0.002300  6.800000
-0.000800  6.800000
0.000700  6.900000
0.000700  6.900000
0.000700  6.900000
0.000000  6.900000
0.001500  6.900000
0.000700  7.000000
0.000700  7.000000
0.000000  7.000000
-0.000800  7.000000
-0.000800  7.000000
-0.002300  7.100000
-0.003000  7.100000
-0.001500  7.100000
-0.000800  7.100000
-0.001500  7.100000
-0.000800  7.200000
0.000700  7.200000
0.000700  7.200000
0.001500  7.200000
0.002200  7.200000
0.000700  7.200000
0.000700  7.200000
0.000700  7.300000
0.000700  7.300000
0.001500  7.300000
0.002200  7.300000
-0.000800  7.300000
0.000700  7.400000
0.001500  7.400000
-0.001500  7.400000
-0.000800  7.400000
-0.001500  7.400000
-0.004600  7.500000
-0.003800  7.500000
-0.000800  7.500000
0.000000  7.500000
0.000000  7.500000
-0.000800  7.600000
0.000000  7.600000
0.001500  7.600000
0.000700  7.600000
-0.003800  7.600000
-0.003000  7.600000
-0.002300  7.600000
-0.001500  7.700000
0.001500  7.700000
0.003000  7.700000
0.003000  7.700000
0.002200  7.800000
0.001500  7.800000
0.003000  7.800000
0.004500  7.800000
0.001500  7.800000
0.000700  7.900000
0.003000  7.900000
0.003000  7.900000
0.002200  7.900000
-0.001500  8.000000
-0.004600  8.000000
-0.000800  8.000000
0.000700  8.000000
-0.000800  8.100000
-0.001500  8.100000
-0.002300  8.100000
-0.000800  8.100000
0.001500  8.100000
0.003000  8.200000
0.006700  8.200000
0.004500  8.200000
0.001500  8.300000
0.002200  8.300000
-0.001500  8.300000
-0.001500  8.300000
-0.000800  8.400000
0.000700  8.400000
0.003000  8.400000
-0.000800  8.500000
-0.001500  8.500000
0.000700  8.500000
-0.001500  8.500000
-0.003000  8.500000
-0.000800  8.600000
0.000000  8.600000
0.000700  8.700000
-0.000800  8.700000
-0.003000  8.700000
-0.001500  8.800000
0.001500  8.800000
0.003000  8.900000
0.001500  8.900000
0.001500  8.900000
0.000000  9.000000
0.001500  9.000000
0.005200  9.000000
0.005200  9.000000
0.004500  9.100000
0.005200  9.100000
0.003700  9.100000
0.001500  9.200000
0.001500  9.200000
0.000700  9.300000
0.001500  9.300000
-0.001500  9.400000
-0.004600  9.400000
-0.003000  9.400000
-0.001500  9.500000
-0.001500  9.500000
-0.001500  9.600000
-0.003000  9.600000
-0.002300  9.700000
-0.000800  9.700000
-0.002300  9.800000
-0.000800  9.800000
-0.000800  9.900000
0.000700  9.900000
0.000700  9.900000
0.001500  10.000000
0.003700  10.000000
0.001500  10.100000
-0.000800  10.100000
-0.001500  10.200000
-0.001500  10.200000
-0.003000  10.300000
-0.001500  10.300000
-0.003000  10.400000
-0.003000  10.400000
-0.000800  10.500000
0.001500  10.500000
0.001500  10.600000
0.000000  10.600000
0.003000  10.700000
0.003000  10.700000
0.001500  10.700000
0.000700  10.800000
0.000000  10.900000
0.000700  10.900000
-0.002300  11.000000
-0.000800  11.000000
-0.000800  11.100000
-0.001500  11.100000
0.001500  11.200000
0.000000  11.200000
-0.002300  11.300000
-0.000800  11.400000
0.001500  11.400000
0.003700  11.500000
0.002200  11.600000
0.001500  11.700000
0.006000  11.700000
0.006700  11.700000
0.006700  11.800000
0.001500  11.900000
-0.000800  12.000000
-0.000800  12.000000
-0.000800  12.100000
0.000700  12.100000
-0.000800  12.200000
0.001500  12.300000
0.000700  12.300000
-0.000800  12.400000
0.000700  12.500000
-0.000800  12.600000
0.001500  12.600000
0.001500  12.700000
0.002200  12.800000
0.001500  12.900000
0.001500  12.900000
0.003000  13.000000
0.001500  13.100000
0.002200  13.100000
0.000700  13.200000
0.000700  13.300000
0.000700  13.400000
0.001500  13.500000
0.001500  13.500000
0.002200  13.600000
0.000700  13.700000
-0.002300  13.700000
-0.001500  13.800000
-0.001500  13.900000
-0.000800  13.900000
0.001500  14.000000
-0.000800  14.100000
0.000700  14.200000
-0.000800  14.300000
-0.001500  14.300000
-0.000800  14.400000
-0.001500  14.400000
-0.000800  14.500000
-0.001500  14.600000
-0.000800  14.700000
0.000700  14.800000
0.000700  14.800000
0.000000  14.900000
0.000700  15.000000
0.001500  15.000000
0.003000  15.100000
0.000700  15.200000
-0.000800  15.300000
-0.001500  15.300000
-0.002300  15.400000
-0.001500  15.500000
-0.000800  15.600000
0.000700  15.700000
0.000000  15.700000
-0.002300  15.800000
-0.002300  15.900000
-0.002300  16.000000
-0.001500  16.100000
-0.000800  16.200000
-0.000800  16.200000
0.000700  16.300000
0.002200  16.400000
0.003000  16.500000
0.003000  16.600000
0.003000  16.600000
0.004500  16.700000
0.004500  16.800000
0.003000  16.900000
0.003000  17.000000
0.000700  17.000000
-0.000800  17.100000
-0.000800  17.200000
-0.003800  17.300000
-0.002300  17.300000
-0.001500  17.400000
-0.000800  17.500000
-0.000800  17.500000
-0.000800  17.600000
0.000000  17.700000
0.001500  17.800000
0.003000  17.900000
0.001500  18.000000
0.000700  18.000000
-0.000800  18.100000
-0.000800  18.200000
-0.000800  18.300000
0.000700  18.300000
0.000700  18.400000
0.000700  18.500000
0.000700  18.600000
-0.001500  18.600000
0.001500  18.700000
0.003000  18.800000
0.000700  18.900000
0.000000  19.000000
0.000700  19.000000
-0.000800  19.100000
0.000000  19.200000
0.000700  19.300000
0.002200  19.400000
0.001500  19.400000
0.000700  19.500000
0.001500  19.600000
0.001500  19.700000
0.003000  19.800000
0.001500  19.800000
0.000700  19.900000
0.000700  20.000000
0.003000  20.100000
0.003000  20.200000
0.000700  20.200000
0.002200  20.300000
0.003000  20.400000
0.003000  20.500000
0.002200  20.600000
-0.000800  20.600000
-0.003000  20.700000
-0.006000  20.800000
-0.008300  20.800000
-0.008300  20.900000
-0.006000  21.000000
-0.004600  21.100000
0.000000  21.100000
0.003700  21.200000
0.002200  21.300000
0.003000  21.400000
0.001500  21.400000
-0.000800  21.500000
0.000700  21.600000
0.002200  21.600000
0.003000  21.700000
0.001500  21.800000
0.002200  21.900000
0.003700  22.000000
0.008200  22.000000
0.009000  22.100000
0.006000  22.200000
0.004500  22.300000
0.001500  22.300000
0.002200  22.400000
-0.000800  22.500000
-0.004600  22.500000
-0.009100  22.600000
-0.011300  22.700000
-0.006800  22.800000
-0.003000  22.900000
-0.000800  22.900000
-0.003000  23.000000
-0.006000  23.100000
-0.006800  23.200000
-0.006000  23.300000
-0.003800  23.400000
-0.001500  23.500000
-0.000800  23.600000
0.000700  23.700000
0.003000  23.800000
0.008200  23.800000
0.009700  24.000000
0.009000  24.100000
0.012000  24.200000
0.012000  24.300000
0.009000  24.300000
0.005200  24.400000
0.000700  24.500000
0.000700  24.700000
-0.003800  24.700000
-0.005300  24.800000
-0.006000  24.900000
-0.005300  25.000000
-0.003000  25.100000
-0.005300  25.200000
-0.006800  25.300000
-0.004600  25.400000
-0.003000  25.500000
-0.003800  25.600000
0.000700  25.700000
0.003000  25.800000
0.000700  25.900000
0.001500  26.000000
0.000700  26.100000
-0.000800  26.200000
0.000000  26.300000
0.003700  26.400000
0.003000  26.500000
0.001500  26.600000
0.000700  26.700000
0.001500  26.800000
0.007500  26.900000
0.008200  27.000000
0.009000  27.100000
0.008200  27.200000
0.004500  27.300000
0.003000  27.400000
0.003000  27.500000
0.000700  27.600000
-0.001500  27.800000
-0.003000  27.900000
-0.004600  28.000000
-0.004600  28.100000
-0.001500  28.200000
0.001500  28.300000
0.001500  28.400000
0.000000  28.500000
0.001500  28.600000
0.003000  28.700000
0.003700  28.800000
0.003000  28.900000
0.000000  29.000000
-0.004600  29.100000
-0.005300  29.200000
-0.003000  29.300000
-0.002300  29.400000
0.000700  29.600000
-0.001500  29.700000
-0.002300  29.700000
-0.000800  29.900000
-0.000800  30.000000
0.001500  30.100000
0.004500  30.200000
0.009000  30.300000
0.012000  30.400000
0.007500  30.500000
0.000700  30.600000
-0.003000  30.700000
-0.006000  30.800000
-0.009100  30.900000
-0.010500  31.000000
-0.009800  31.100000
-0.006000  31.300000
-0.006800  31.400000
-0.001500  31.500000
0.000700  31.600000
-0.000800  31.800000
-0.000800  31.900000
-0.000800  32.000000
0.000000  32.100000
0.002200  32.300000
0.003000  32.400000
0.005200  32.500000
0.005200  32.600000
0.005200  32.800000
0.007500  32.800000
0.006700  33.000000
0.002200  33.100000
-0.001500  33.300000
-0.003000  33.400000
-0.005300  33.500000
-0.006800  33.600000
-0.004600  33.700000
-0.000800  33.900000
0.003700  34.000000
0.003700  34.100000
0.007500  34.300000
0.009000  34.400000
0.006700  34.500000
0.009000  34.600000
0.005200  34.800000
0.000700  34.900000
0.001500  35.100000
-0.001500  35.200000
-0.005300  35.300000
-0.008300  35.500000
-0.009100  35.600000
-0.008300  35.700000
-0.004600  35.800000
0.003000  36.000000
0.003700  36.100000
0.005200  36.200000
0.006700  36.400000
0.005200  36.500000
0.006000  36.600000
0.006700  36.800000
0.003700  36.900000
0.004500  37.100000
0.007500  37.200000
0.005200  37.300000
0.003700  37.500000
-0.001500  37.600000
-0.006800  37.800000
-0.006800  37.900000
-0.009100  38.000000
-0.007500  38.200000
-0.007500  38.300000
-0.005300  38.500000
-0.002300  38.600000
-0.000800  38.700000
0.003000  38.900000
0.000700  39.000000
-0.000800  39.100000
-0.001500  39.300000
0.000000  39.400000
0.005200  39.600000
0.008200  39.700000
0.010500  39.900000
0.012000  40.000000
0.013500  40.100000
0.009000  40.300000
0.007500  40.400000
0.003000  40.500000
-0.005300  40.700000
-0.006000  40.800000
-0.007500  40.900000
-0.005300  41.100000
-0.003000  41.300000
-0.000800  41.400000
0.000000  41.500000
-0.001500  41.700000
-0.002300  41.800000
-0.003000  41.900000
-0.003000  42.100000
-0.003000  42.300000
-0.002300  42.400000
-0.000800  42.500000
-0.000800  42.700000
0.000000  42.800000
0.001500  43.000000
0.003000  43.100000
0.003700  43.200000
0.006700  43.400000
0.005200  43.500000
0.003700  43.700000
0.004500  43.800000
0.000000  44.000000
-0.005300  44.100000
-0.007500  44.200000
-0.008300  44.400000
-0.006000  44.500000
-0.000800  44.700000
0.000700  44.800000
0.001500  45.000000
-0.001500  45.100000
-0.003000  45.300000
-0.006000  45.400000
-0.006800  45.600000
-0.003800  45.800000
-0.004600  45.900000
-0.002300  46.100000
-0.001500  46.300000
0.000700  46.400000
0.001500  46.500000
0.000700  46.700000
-0.000800  46.800000
-0.001500  47.000000
-0.000800  47.200000
-0.000800  47.300000
0.001500  47.500000
0.005200  47.600000
0.009000  47.800000
0.012700  47.900000
0.011200  48.100000
0.007500  48.200000
0.005200  48.400000
0.002200  48.600000
-0.005300  48.700000
-0.006800  48.800000
-0.003000  49.000000
0.000700  49.100000
0.000700  49.300000
-0.000800  49.500000
0.004500  49.600000
0.003700  49.800000
0.003000  49.900000
0.003000  50.000000
0.002200  50.200000
0.002200  50.400000
0.000700  50.500000
0.001500  50.700000
-0.001500  50.800000
-0.001500  51.000000
-0.003000  51.100000
-0.004600  51.300000
-0.002300  51.400000
-0.001500  51.600000
0.000700  51.700000
0.000700  51.900000
-0.001500  52.100000
-0.000800  52.200000
0.001500  52.400000
0.003700  52.600000
0.004500  52.700000
0.004500  52.900000
0.004500  53.100000
0.005200  53.200000
0.005200  53.400000
0.003000  53.500000
0.001500  53.700000
0.000700  53.800000
-0.000800  54.000000
-0.002300  54.100000
-0.003000  54.300000
-0.001500  54.400000
-0.003000  54.600000
-0.002300  54.800000
-0.001500  54.900000
-0.005300  55.000000
-0.005300  55.200000
-0.002300  55.300000
0.000700  55.500000
-0.000800  55.700000
0.000700  55.800000
0.000700  56.000000
-0.001500  56.100000
-0.002300  56.200000
-0.006800  56.400000
-0.003800  56.600000
-0.003800  56.700000
-0.000800  56.900000
0.001500  57.000000
0.000000  57.100000
0.004500  57.300000
0.003000  57.500000
0.009000  57.600000
0.012700  57.800000
0.009700  57.900000
0.008200  58.100000
0.004500  58.200000
0.002200  58.400000
0.001500  58.500000
0.000000  58.700000
0.000000  58.900000
-0.000800  59.000000
-0.002300  59.200000
-0.006800  59.300000
-0.007500  59.400000
-0.004600  59.600000
-0.004600  59.800000
-0.003000  59.900000
-0.000800  60.100000
0.002200  60.200000
0.004500  60.300000
0.004500  60.500000
0.005200  60.700000
0.006700  60.800000
0.008200  60.900000
0.005200  61.100000
0.001500  61.200000
-0.000800  61.300000
-0.001500  61.500000
0.000700  61.600000
0.000700  61.800000
0.000000  61.900000
-0.001500  62.100000
-0.001500  62.200000
-0.004600  62.300000
-0.005300  62.500000
-0.000800  62.600000
0.003700  62.800000
0.006700  62.900000
0.004500  63.000000
0.003700  63.200000
0.003000  63.400000
0.000000  63.500000
-0.002300  63.600000
-0.004600  63.800000
-0.006800  63.900000
-0.006800  64.100000
-0.003800  64.200000
-0.004600  64.300000
-0.001500  64.500000
0.001500  64.600000
0.003000  64.800000
0.003000  64.900000
0.000000  65.100000
0.003000  65.200000
0.007500  65.300000
0.012000  65.500000
0.014200  65.700000
0.016500  65.800000
0.014200  65.900000
0.008200  66.100000
0.006000  66.200000
0.001500  66.400000
-0.000800  66.500000
-0.006000  66.600000
-0.010500  66.800000
-0.010500  67.000000
-0.011300  67.100000
-0.009100  67.200000
-0.007500  67.400000
-0.006000  67.500000
-0.005300  67.700000
-0.006800  67.800000
-0.004600  67.900000
-0.006800  68.100000
-0.005300  68.200000
-0.000800  68.400000
0.000700  68.500000
0.002200  68.700000
0.000000  68.800000
0.000000  68.900000
0.000700  69.100000
0.001500  69.300000
0.006000  69.400000
0.007500  69.500000
0.010500  69.700000
0.009700  69.800000
0.005200  69.900000
0.004500  70.100000
0.005200  70.200000
0.003000  70.400000
-0.000800  70.500000
-0.003000  70.600000
-0.003000  70.800000
-0.003000  70.900000
-0.005300  71.100000
-0.006000  71.200000
-0.003800  71.400000
0.001500  71.500000
0.000700  71.600000
0.004500  71.800000
0.005200  71.900000
0.004500  72.000000
0.006700  72.200000
0.004500  72.300000
0.003700  72.400000
0.001500  72.600000
-0.000800  72.700000
0.000700  72.900000
0.001500  73.000000
-0.000800  73.200000
-0.001500  73.300000
-0.002300  73.400000
-0.002300  73.600000
-0.003000  73.700000
-0.006800  73.800000
-0.006800  74.000000
-0.006800  74.100000
-0.003800  74.200000
-0.001500  74.400000
-0.000800  74.500000
0.003700  74.700000
0.006000  74.800000
0.009000  74.900000
0.010500  75.100000
0.004500  75.200000
-0.000800  75.300000
-0.003000  75.500000
0.000700  75.600000
0.004500  75.700000
0.003700  75.800000
0.008200  76.000000
0.008200  76.100000
0.008200  76.200000
0.005200  76.400000
0.004500  76.500000
0.004500  76.600000
0.000700  76.800000
-0.001500  76.900000
-0.003800  77.000000
-0.005300  77.200000
-0.006800  77.300000
-0.009100  77.400000
-0.012800  77.600000
-0.012000  77.700000
-0.006800  77.800000
-0.003000  78.000000
0.003700  78.100000
0.008200  78.300000
0.006700  78.400000
0.006700  78.500000
0.010500  78.700000
0.015700  78.800000
0.018000  78.900000
0.018700  79.100000
0.009000  79.200000
-0.003000  79.300000
-0.009100  79.500000
-0.005300  79.600000
-0.000800  79.700000
-0.002300  79.900000
-0.003000  80.000000
-0.006800  80.100000
-0.009800  80.300000
-0.010500  80.400000
-0.015000  80.500000
-0.014300  80.700000
-0.012000  80.800000
-0.010500  81.000000
-0.004600  81.000000
-0.003000  81.200000
-0.002300  81.300000
0.000700  81.400000
0.004500  81.600000
0.009700  81.700000
0.009700  81.800000
0.009000  82.000000
0.009000  82.100000
0.012000  82.300000
0.018000  82.400000
0.020200  82.500000
0.017200  82.700000
0.005200  82.800000
-0.005300  82.900000
-0.010500  83.100000
-0.010500  83.200000
-0.006800  83.300000
-0.003000  83.500000
0.000700  83.600000
0.000700  83.700000
0.003000  83.800000
0.003000  84.000000
-0.003000  84.100000
-0.006800  84.200000
-0.006800  84.400000
-0.004600  84.500000
-0.004600  84.600000
0.000700  84.800000
0.003000  84.900000
0.002200  85.000000
0.005200  85.200000
0.006700  85.300000
0.008200  85.400000
0.006700  85.500000
0.006700  85.700000
0.006000  85.800000
0.005200  85.900000
0.004500  86.100000
0.001500  86.200000
0.000000  86.300000
-0.004600  86.400000
-0.006000  86.600000
-0.004600  86.700000
-0.003000  86.800000
-0.003000  87.000000
-0.003000  87.100000
-0.000800  87.200000
0.000700  87.300000
-0.003000  87.500000
-0.005300  87.600000
-0.004600  87.700000
-0.007500  87.800000
-0.008300  88.000000
-0.006800  88.100000
-0.006800  88.200000
-0.006800  88.300000
-0.006000  88.500000
0.000000  88.600000
0.003000  88.700000
0.002200  88.800000
0.000000  89.000000
-0.000800  89.100000
0.001500  89.200000
0.002200  89.300000
0.007500  89.500000
0.010500  89.600000
0.011200  89.700000
0.008200  89.800000
0.004500  90.000000
-0.001500  90.100000
-0.002300  90.200000
0.000700  90.300000
0.003000  90.400000
0.003000  90.600000
-0.000800  90.700000
-0.001500  90.800000
-0.001500  90.900000
-0.000800  91.000000
0.002200  91.200000
0.003700  91.300000
0.003000  91.400000
0.004500  91.500000
0.005200  91.700000
0.007500  91.800000
0.008200  91.900000
0.005200  92.000000
0.003000  92.200000
0.001500  92.200000
-0.001500  92.400000
-0.008300  92.500000
-0.011300  92.600000
-0.009100  92.700000
-0.006000  92.800000
0.000000  93.000000
0.006700  93.100000
0.007500  93.200000
0.005200  93.300000
0.004500  93.400000
0.004500  93.600000
0.003000  93.600000
0.002200  93.800000
0.002200  93.900000
0.001500  94.000000
0.001500  94.100000
0.000000  94.200000
0.000700  94.300000
0.000000  94.500000
-0.003800  94.500000
-0.008300  94.700000
-0.011300  94.800000
-0.004600  94.900000
-0.001500  95.000000
-0.001500  95.100000
-0.001500  95.200000
-0.004600  95.300000
-0.004600  95.400000
-0.004600  95.500000
-0.001500  95.600000
-0.001500  95.700000
-0.003000  95.800000
0.000700  95.900000
0.001500  96.000000
0.005200  96.100000
0.004500  96.300000
0.002200  96.300000
0.008200  96.400000
0.008200  96.500000
0.006000  96.700000
0.002200  96.700000
-0.004600  96.800000
-0.008300  97.000000
-0.009100  97.100000
-0.006800  97.200000
-0.000800  97.300000
0.003000  97.400000
0.004500  97.500000
-0.000800  97.600000
-0.002300  97.700000
0.004500  97.800000
0.006700  97.900000
0.009000  98.000000
0.010500  98.100000
0.008200  98.200000
0.005200  98.300000
0.003700  98.500000
0.003700  98.500000
0.003000  98.600000
0.002200  98.800000
-0.001500  98.900000
-0.005300  99.000000
-0.006000  99.000000
-0.008300  99.100000
-0.005300  99.200000
-0.001500  99.400000
0.001500  99.400000
0.000000  99.500000
-0.003000  99.600000
-0.001500  99.700000
-0.002300  99.800000
-0.000800  99.900000
0.000700  100.000000
0.003000  100.100000
0.003700  100.200000
0.001500  100.300000
0.000000  100.400000
0.003700  100.500000
0.006700  100.600000
0.006700  100.700000
0.006000  100.800000
0.005200  100.800000
0.003000  100.900000
-0.000800  101.000000
-0.002300  101.100000
-0.000800  101.200000
0.003000  101.300000
0.001500  101.400000
-0.003000  101.500000
-0.005300  101.600000
-0.008300  101.700000
-0.007500  101.800000
-0.008300  101.900000
-0.004600  102.000000
0.001500  102.100000
0.004500  102.100000
0.003000  102.200000
0.000000  102.300000
0.000700  102.400000
0.002200  102.500000
0.003000  102.600000
-0.000800  102.700000
-0.000800  102.800000
-0.000800  102.900000
-0.002300  103.000000
0.001500  103.000000
-0.001500  103.100000
0.003000  103.200000
0.006000  103.300000
0.005200  103.400000
0.006700  103.500000
0.003700  103.500000
0.003000  103.600000
0.000700  103.700000
-0.000800  103.800000
0.000000  103.900000
-0.005300  104.000000
-0.009100  104.100000
-0.010500  104.200000
-0.011300  104.300000
-0.010500  104.400000
-0.008300  104.400000
-0.003000  104.500000
-0.001500  104.600000
0.000000  104.700000
0.003000  104.800000
0.008200  104.800000
0.008200  104.900000
0.006000  105.000000
0.004500  105.100000
0.000700  105.200000
0.003000  105.300000
0.008200  105.400000
0.012000  105.500000
0.012700  105.600000
0.012700  105.700000
0.012000  105.700000
0.008200  105.800000
0.006000  105.900000
0.000000  106.000000
-0.008300  106.100000
-0.012000  106.200000
-0.012800  106.200000
-0.012800  106.300000
-0.005300  106.400000
-0.005300  106.500000
-0.005300  106.500000
-0.002300  106.600000
-0.002300  106.700000
-0.005300  106.700000
-0.009800  106.800000
-0.009800  106.900000
-0.009800  107.000000
-0.009800  107.100000
-0.003000  107.100000
0.000000  107.200000
0.003700  107.300000
0.008200  107.400000
0.009000  107.500000
0.006700  107.500000
0.001500  107.600000
-0.000800  107.700000
-0.000800  107.700000
0.001500  107.800000
0.000700  107.900000
-0.004600  108.000000
-0.005300  108.000000
-0.001500  108.100000
0.005200  108.200000
0.009700  108.300000
0.009000  108.400000
0.003700  108.400000
0.002200  108.500000
0.003000  108.600000
0.000000  108.700000
-0.003000  108.800000
-0.006800  108.800000
-0.007500  108.900000
-0.006800  109.000000
-0.006800  109.000000
-0.004600  109.100000
-0.001500  109.200000
-0.000800  109.300000
-0.004600  109.300000
-0.005300  109.400000
-0.006000  109.500000
-0.008300  109.600000
-0.009800  109.600000
-0.008300  109.700000
0.000700  109.800000
0.009000  109.800000
0.018700  109.900000
0.021700  110.000000
0.018700  110.100000
0.012000  110.100000
0.007500  110.200000
0.007500  110.300000
0.003700  110.300000
0.001500  110.400000
-0.004600  110.500000
-0.012000  110.600000
-0.017300  110.600000
-0.019500  110.700000
-0.013500  110.700000
-0.009100  110.800000
-0.000800  110.900000
0.004500  111.000000
0.005200  111.000000
0.008200  111.100000
0.004500  111.100000
0.001500  111.200000
-0.006800  111.300000
-0.009800  111.300000
-0.006800  111.400000
-0.004600  111.500000
0.000700  111.600000
0.005200  111.600000
0.005200  111.700000
0.007500  111.700000
0.008200  111.800000
0.003700  111.900000
0.000700  111.900000
-0.001500  112.000000
-0.000800  112.000000
-0.003000  112.100000
-0.006000  112.200000
-0.003800  112.200000
-0.004600  112.300000
-0.004600  112.300000
-0.005300  112.400000
-0.004600  112.500000
-0.000800  112.500000
0.001500  112.600000
0.008200  112.600000
0.009000  112.700000
0.007500  112.800000
0.008200  112.800000
0.001500  112.900000
-0.005300  112.900000
-0.014300  113.000000
-0.021000  113.000000
-0.018100  113.100000
-0.011300  113.100000
-0.003000  113.200000
0.007500  113.300000
0.021700  113.300000
0.027000  113.400000
0.024000  113.400000
0.026200  113.400000
0.029200  113.500000
0.028500  113.600000
0.027000  113.600000
0.018000  113.700000
0.009000  113.700000
0.000000  113.800000
-0.004600  113.800000
-0.010500  113.800000
-0.017300  113.900000
-0.015800  114.000000
-0.018100  114.000000
-0.017300  114.100000
-0.018100  114.100000
-0.014300  114.200000
-0.012800  114.200000
-0.015000  114.300000
-0.012800  114.300000
-0.011300  114.400000
-0.007500  114.400000
-0.001500  114.500000
0.003000  114.500000
0.012000  114.600000
0.014200  114.600000
0.015000  114.700000
0.012000  114.700000
0.011200  114.700000
0.015700  114.800000
0.012000  114.900000
0.005200  114.900000
-0.003800  115.000000
-0.010500  115.000000
-0.012000  115.100000
-0.014300  115.100000
-0.018100  115.200000
-0.015800  115.200000
-0.008300  115.200000
-0.003800  115.300000
0.006700  115.300000
0.017200  115.400000
0.027000  115.400000
0.029200  115.500000
0.018700  115.500000
0.013500  115.600000
0.003000  115.600000
0.003000  115.600000
0.000700  115.700000
-0.003000  115.700000
-0.003000  115.800000
-0.011300  115.800000
-0.010500  115.900000
-0.012000  115.900000
-0.008300  116.000000
-0.003800  116.000000
-0.005300  116.000000
-0.001500  116.100000
-0.000800  116.100000
0.000700  116.100000
-0.001500  116.100000
-0.004600  116.200000
-0.000800  116.200000
-0.001500  116.200000
0.001500  116.300000
0.006700  116.300000
0.006700  116.300000
0.004500  116.400000
0.000700  116.400000
0.002200  116.500000
0.001500  116.500000
-0.003000  116.500000
-0.010500  116.500000
-0.015800  116.500000
-0.017300  116.600000
-0.016500  116.600000
-0.012800  116.600000
-0.007500  116.700000
0.003000  116.700000
0.012000  116.800000
0.016500  116.800000
0.020200  116.800000
0.027700  116.900000
0.035200  116.900000
0.033000  116.900000
0.030000  117.000000
0.016500  117.000000
0.003700  117.000000
-0.008300  117.000000
-0.012000  117.100000
-0.009100  117.100000
-0.011300  117.100000
-0.004600  117.200000
0.000000  117.200000
0.006700  117.200000
0.012000  117.300000
0.006000  117.300000
-0.000800  117.300000
-0.010500  117.300000
-0.015000  117.400000
-0.015800  117.400000
-0.014300  117.400000
-0.006800  117.400000
-0.001500  117.400000
0.006700  117.400000
0.018000  117.500000
0.025500  117.500000
0.032200  117.500000
0.030700  117.500000
0.026200  117.600000
0.018000  117.600000
0.008200  117.600000
-0.004600  117.600000
-0.021800  117.600000
-0.031500  117.700000
-0.027800  117.700000
-0.018100  117.700000
-0.014300  117.800000
-0.012800  117.800000
-0.000800  117.800000
0.012700  117.800000
0.021000  117.800000
0.022500  117.900000
0.021700  117.900000
0.015000  117.900000
0.004500  117.900000
-0.003800  117.900000
-0.012800  118.000000
-0.019500  118.000000
-0.029300  118.000000
-0.039800  118.000000
-0.040500  118.000000
-0.036100  118.100000
-0.024000  118.100000
-0.009100  118.100000
0.006700  118.100000
0.022500  118.200000
0.030700  118.200000
0.025500  118.200000
0.015000  118.200000
0.012000  118.200000
0.008200  118.200000
0.008200  118.300000
0.006700  118.300000
0.008200  118.300000
0.008200  118.300000
0.001500  118.300000
-0.012800  118.300000
-0.030800  118.300000
-0.041300  118.300000
-0.044300  118.400000
-0.038300  118.400000
-0.018100  118.400000
0.007500  118.400000
0.030000  118.400000
0.041200  118.400000
0.043500  118.400000
0.046500  118.500000
0.044200  118.500000
0.031500  118.500000
0.022500  118.500000
0.015700  118.500000
0.009000  118.500000
0.006700  118.500000
0.001500  118.600000
-0.002300  118.600000
-0.009800  118.600000
-0.013500  118.600000
-0.012800  118.600000
-0.016500  118.600000
-0.017300  118.600000
-0.025600  118.600000
-0.031500  118.700000
-0.030800  118.700000
-0.024800  118.700000
-0.012800  118.700000
-0.007500  118.700000
0.004500  118.700000
0.018700  118.700000
0.025500  118.700000
0.028500  118.700000
0.026200  118.700000
0.018700  118.700000
0.016500  118.700000
0.013500  118.800000
0.007500  118.800000
0.004500  118.800000
-0.000800  118.800000
-0.006800  118.800000
-0.009800  118.800000
-0.010500  118.800000
-0.009800  118.800000
-0.006800  118.800000
-0.005300  118.800000
-0.003000  118.800000
-0.006800  118.800000
-0.012800  118.800000
-0.018100  118.800000
-0.021800  118.800000
-0.021800  118.800000
-0.015000  118.800000
-0.006000  118.800000
0.005200  118.800000
0.021000  118.800000
0.032200  118.900000
0.042000  118.900000
0.045700  118.900000
0.041200  118.900000
0.033700  118.900000
0.026200  118.900000
0.016500  118.900000
0.010500  118.900000
0.006700  118.900000
0.000000  118.900000
-0.006000  118.900000
-0.010500  118.900000
-0.010500  118.900000
-0.012800  118.900000
-0.018100  118.900000
-0.021000  118.900000
-0.018100  118.900000
-0.016500  118.900000
-0.016500  118.900000
-0.010500  118.900000
-0.010500  118.900000
-0.007500  118.900000
-0.008300  118.900000
-0.006800  118.900000
-0.000800  118.900000
0.000700  118.900000
0.000700  118.900000
-0.003000  118.900000
-0.003000  118.900000
-0.000800  118.900000
0.000700  118.800000
0.004500  118.800000
0.004500  118.800000
0.004500  118.800000
0.004500  118.800000
0.009000  118.800000
0.015700  118.800000
0.012700  118.800000
0.002200  118.800000
-0.000800  118.800000
0.006700  118.800000
0.007500  118.800000
0.006700  118.800000
0.009700  118.800000
0.011200  118.800000
0.015700  118.800000
0.018000  118.800000
0.011200  118.800000
0.003700  118.800000
-0.000800  118.800000
-0.004600  118.800000
-0.003000  118.800000
-0.007500  118.800000
-0.014300  118.800000
-0.019500  118.800000
-0.020300  118.800000
-0.012800  118.800000
-0.006800  118.800000
0.000000  118.800000
0.006000  118.800000
0.009000  118.800000
0.012700  118.800000
0.021700  118.800000
0.021000  118.800000
0.009000  118.800000
-0.008300  118.700000
-0.019500  118.700000
-0.021800  118.700000
-0.024000  118.700000
-0.023300  118.700000
-0.025600  118.600000
-0.021800  118.600000
-0.015000  118.600000
-0.012800  118.600000
-0.006800  118.600000
-0.006800  118.600000
-0.007500  118.600000
-0.007500  118.600000
-0.003000  118.600000
-0.003000  118.600000
-0.004600  118.500000
-0.005300  118.500000
-0.009100  118.500000
-0.008300  118.500000
-0.006000  118.500000
-0.000800  118.500000
0.005200  118.500000
0.009000  118.500000
0.009000  118.400000
0.001500  118.400000
-0.001500  118.400000
-0.010500  118.400000
-0.011300  118.400000
-0.010500  118.400000
-0.012000  118.400000
-0.009100  118.300000
-0.003800  118.300000
0.004500  118.300000
0.009700  118.300000
0.013500  118.300000
0.012700  118.300000
0.006700  118.300000
0.008200  118.300000
0.008200  118.200000
0.012700  118.200000
0.021000  118.200000
0.022500  118.200000
0.019500  118.200000
0.011200  118.200000
0.007500  118.100000
0.005200  118.100000
0.004500  118.100000
0.008200  118.100000
0.007500  118.100000
0.006700  118.100000
0.005200  118.000000
0.003700  118.000000
-0.002300  118.000000
-0.010500  118.000000
-0.012000  118.000000
-0.016500  118.000000
-0.024000  118.000000
-0.027800  117.900000
-0.025600  117.900000
-0.015800  117.900000
-0.006000  117.900000
0.001500  117.900000
0.008200  117.900000
0.011200  117.900000
0.013500  117.900000
0.015000  117.800000
0.015700  117.800000
0.012700  117.800000
0.009700  117.800000
0.004500  117.800000
-0.003000  117.800000
-0.010500  117.800000
-0.015800  117.800000
-0.012800  117.700000
-0.006000  117.700000
0.000700  117.700000
0.006700  117.700000
0.009000  117.700000
0.012000  117.600000
0.011200  117.600000
-0.000800  117.600000
-0.008300  117.600000
-0.010500  117.600000
-0.012000  117.600000
-0.012000  117.500000
-0.011300  117.500000
-0.009100  117.500000
-0.003800  117.500000
0.001500  117.500000
0.007500  117.500000
0.015700  117.400000
0.018000  117.400000
0.024000  117.400000
0.027700  117.400000
0.024700  117.400000
0.021700  117.400000
0.012000  117.400000
0.000700  117.400000
-0.001500  117.400000
-0.004600  117.400000
-0.006000  117.300000
-0.003000  117.300000
-0.001500  117.300000
-0.002300  117.300000
-0.000800  117.300000
0.002200  117.200000
0.006700  117.200000
0.007500  117.200000
0.005200  117.200000
0.003700  117.200000
-0.000800  117.200000
-0.000800  117.200000
-0.003000  117.200000
-0.001500  117.200000
0.000700  117.200000
-0.002300  117.200000
-0.003800  117.200000
-0.008300  117.200000
-0.006000  117.100000
0.000700  117.100000
0.001500  117.100000
0.006000  117.100000
0.013500  117.100000
0.015700  117.100000
0.018700  117.100000
0.023200  117.000000
0.020200  117.000000
0.024000  117.000000
0.025500  117.000000
0.020200  117.000000
0.012000  117.000000
0.000000  117.000000
-0.005300  117.000000
-0.010500  117.000000
-0.014300  117.000000
-0.018100  117.000000
-0.020300  117.000000
-0.018800  117.000000
-0.019500  117.000000
-0.014300  117.000000
-0.005300  117.000000
-0.001500  117.000000
-0.003000  117.000000
-0.002300  117.000000
0.001500  117.000000
0.004500  116.900000
0.006700  116.900000
0.006700  116.900000
0.008200  116.900000
0.005200  116.900000
0.001500  116.900000
0.001500  116.900000
0.000700  116.900000
-0.001500  116.900000
-0.000800  116.900000
-0.001500  116.900000
-0.001500  116.900000
-0.001500  116.900000
-0.000800  116.900000
0.004500  116.900000
0.007500  116.900000
0.005200  116.900000
0.006700  116.900000
0.003700  116.900000
-0.000800  116.900000
-0.000800  116.900000
-0.003800  116.900000
-0.002300  116.900000
0.000700  116.900000
0.002200  116.900000
0.003700  116.900000
0.000700  116.900000
0.001500  116.900000
-0.000800  116.900000
-0.004600  116.900000
-0.004600  116.900000
-0.000800  116.900000
0.004500  116.900000
0.000000  116.900000
-0.000800  116.900000
0.003000  116.900000
0.007500  116.900000
0.010500  116.900000
0.006700  116.900000
0.003700  116.900000
0.000000  116.900000
-0.001500  116.900000
-0.002300  116.900000
-0.006800  116.900000
-0.008300  116.900000
-0.008300  116.900000
-0.009100  116.900000
-0.008300  116.900000
-0.005300  116.900000
-0.003000  116.900000
0.001500  116.900000
0.003000  116.900000
0.003700  116.900000
0.005200  116.900000
0.000700  116.900000
-0.009100  116.900000
-0.012000  116.900000
-0.008300  116.900000
-0.006000  116.900000
-0.006800  116.900000
-0.007500  116.900000
-0.005300  116.900000
-0.004600  116.900000
-0.003000  116.900000
-0.001500  117.000000
0.001500  117.000000
0.003000  117.000000
0.004500  117.000000
0.012700  117.000000
0.014200  117.000000
0.012700  117.000000
0.005200  117.000000
-0.007500  117.000000
-0.012000  117.000000
-0.012800  117.000000
-0.009100  117.000000
-0.003000  117.000000
0.000700  117.000000
0.007500  117.000000
0.006700  117.000000
0.000700  117.000000
-0.000800  117.000000
-0.006800  117.000000
-0.009800  117.000000
-0.006000  117.000000
-0.005300  117.000000
-0.006000  117.000000
-0.006800  117.000000
-0.001500  117.000000
0.000700  117.000000
-0.003000  117.100000
-0.003800  117.100000
-0.010500  117.100000
-0.016500  117.100000
-0.021800  117.100000
-0.024000  117.100000
-0.016500  117.100000
-0.010500  117.100000
0.001500  117.100000
0.008200  117.100000
0.018000  117.100000
0.030000  117.100000
0.037500  117.100000
0.040500  117.100000
0.035200  117.100000
0.029200  117.100000
0.018000  117.100000
0.012000  117.100000
0.005200  117.100000
-0.003000  117.100000
-0.006800  117.200000
-0.010500  117.200000
-0.014300  117.200000
-0.016500  117.200000
-0.014300  117.200000
-0.014300  117.200000
-0.014300  117.200000
-0.008300  117.200000
-0.003000  117.200000
-0.000800  117.200000
0.003000  117.200000
0.009000  117.200000
0.014200  117.200000
0.014200  117.200000
0.008200  117.200000
0.005200  117.200000
0.006000  117.200000
0.008200  117.200000
0.006700  117.200000
0.006000  117.200000
0.009000  117.300000
0.010500  117.300000
0.011200  117.300000
0.007500  117.300000
0.005200  117.300000
0.004500  117.300000
-0.001500  117.300000
-0.005300  117.300000
-0.006800  117.300000
-0.008300  117.300000
-0.005300  117.300000
-0.005300  117.300000
-0.008300  117.300000
-0.003800  117.300000
-0.004600  117.300000
-0.005300  117.300000
-0.003800  117.300000
-0.006000  117.300000
-0.003000  117.300000
-0.001500  117.300000
0.000700  117.300000
0.003700  117.300000
0.001500  117.300000
0.000700  117.300000
-0.001500  117.300000
-0.000800  117.300000
-0.000800  117.300000
-0.001500  117.300000
-0.003000  117.300000
-0.004600  117.300000
-0.003000  117.300000
-0.002300  117.300000
-0.001500  117.300000
0.000700  117.300000
0.000700  117.300000
0.001500  117.300000
-0.001500  117.300000
0.000000  117.300000
0.003000  117.300000
0.003700  117.300000
0.001500  117.300000
0.001500  117.300000
-0.003000  117.300000
-0.003000  117.300000
-0.003000  117.300000
-0.001500  117.300000
0.004500  117.300000
0.006700  117.300000
0.014200  117.300000
0.012700  117.300000
0.008200  117.300000
0.015000  117.300000
0.018000  117.300000
0.019500  117.300000
0.013500  117.300000
0.009700  117.300000
0.004500  117.300000
-0.005300  117.300000
-0.014300  117.300000
-0.016500  117.300000
-0.012800  117.300000
-0.007500  117.300000
0.000700  117.300000
0.008200  117.300000
0.016500  117.300000
0.017200  117.300000
0.018700  117.300000
0.015000  117.300000
0.008200  117.300000
0.005200  117.300000
-0.001500  117.300000
0.000700  117.300000
-0.003000  117.300000
-0.012800  117.300000
-0.014300  117.300000
-0.017300  117.300000
-0.016500  117.200000
-0.017300  117.200000
-0.017300  117.200000
-0.015000  117.200000
-0.014300  117.200000
-0.014300  117.200000
-0.015000  117.200000
-0.012000  117.200000
-0.011300  117.200000
-0.009100  117.100000
-0.009100  117.100000
-0.009800  117.100000
-0.006000  117.100000
-0.006800  117.100000
-0.006000  117.000000
-0.003000  117.000000
-0.003000  117.000000
-0.003000  117.000000
-0.003800  117.000000
-0.005300  117.000000
-0.001500  117.000000
-0.003000  117.000000
-0.001500  117.000000
-0.002300  117.000000
-0.003000  117.000000
-0.003000  117.000000
-0.000800  117.000000
0.003000  117.000000
0.006000  117.000000
0.006000  116.900000
0.009000  116.900000
0.009000  116.900000
0.009000  116.900000
0.011200  116.900000
0.010500  116.800000
0.010500  116.800000
0.009000  116.800000
0.007500  116.800000
0.008200  116.800000
0.004500  116.800000
0.003000  116.800000
0.006000  116.800000
0.008200  116.700000
0.012000  116.700000
0.012000  116.700000
0.012000  116.700000
0.012700  116.700000
0.011200  116.600000
0.012700  116.600000
0.012000  116.600000
0.009700  116.600000
0.009000  116.600000
0.008200  116.600000
0.009000  116.500000
0.009000  116.500000
0.010500  116.500000
0.010500  116.500000
0.011200  116.500000
0.012000  116.500000
0.009000  116.400000
0.010500  116.400000
0.010500  116.400000
0.009700  116.400000
0.006000  116.400000
0.003000  116.300000
0.004500  116.300000
0.005200  116.300000
0.005200  116.200000
0.006000  116.200000
0.006700  116.200000
0.005200  116.200000
0.004500  116.200000
0.003700  116.100000
0.003700  116.100000
0.003700  116.100000
0.000700  116.100000
-0.005300  116.000000
-0.009100  116.000000
-0.006800  116.000000
-0.005300  115.900000
-0.006800  115.900000
-0.005300  115.800000
-0.003000  115.800000
-0.000800  115.800000
-0.002300  115.700000
-0.006800  115.700000
-0.010500  115.600000
-0.012000  115.600000
-0.009800  115.600000
-0.009100  115.600000
-0.009100  115.500000
-0.012000  115.500000
-0.012800  115.500000
-0.012800  115.400000
-0.015000  115.300000
-0.011300  115.300000
-0.009800  115.300000
-0.009100  115.200000
-0.007500  115.200000
-0.006800  115.100000
-0.006800  115.000000
-0.008300  115.000000
-0.008300  114.900000
-0.009100  114.900000
-0.010500  114.800000
-0.009800  114.700000
-0.012800  114.700000
-0.012000  114.700000
-0.009800  114.600000
-0.010500  114.500000
-0.010500  114.500000
-0.012000  114.400000
-0.010500  114.300000
-0.006800  114.300000
-0.006800  114.200000
-0.006000  114.200000
-0.003000  114.100000
-0.004600  114.100000
-0.004600  114.000000
-0.006800  113.900000
-0.010500  113.900000
-0.008300  113.800000
-0.009100  113.800000
-0.009100  113.700000
-0.008300  113.600000
-0.007500  113.600000
-0.006800  113.500000
-0.006800  113.400000
-0.007500  113.400000
-0.009100  113.400000
-0.009800  113.300000
-0.010500  113.200000
-0.008300  113.200000
-0.007500  113.100000
-0.004600  113.000000
-0.003800  112.900000
-0.003800  112.900000
-0.005300  112.800000
-0.010500  112.600000
-0.008300  112.500000
-0.007500  112.500000
-0.009100  112.400000
-0.008300  112.300000
-0.004600  112.200000
-0.000800  112.000000
0.003000  112.000000
0.006700  111.900000
0.005200  111.800000
0.006700  111.700000
0.006700  111.600000
0.005200  111.500000
0.010500  111.400000
0.006000  111.300000
-0.005300  111.200000
-0.009100  111.100000
-0.006800  111.000000
-0.003000  110.800000
0.006000  110.700000
0.011200  110.600000
0.016500  110.500000
0.018700  110.300000
0.018000  110.200000
0.017200  110.100000
0.017200  109.900000
0.018700  109.800000
0.016500  109.700000
0.016500  109.600000
0.015700  109.400000
0.013500  109.300000
0.013500  109.200000
0.014200  109.000000
0.014200  108.900000
0.012700  108.800000
0.012000  108.700000
0.012700  108.500000
0.009000  108.400000
0.006000  108.200000
0.008200  108.100000
0.008200  108.000000
0.009700  107.800000
0.012000  107.600000
0.012700  107.500000
0.014200  107.400000
0.009700  107.200000
0.008200  107.100000
0.010500  106.900000
0.008200  106.700000
0.005200  106.600000
0.003700  106.500000
0.001500  106.300000
-0.003000  106.200000
-0.006800  106.000000
-0.006000  105.900000
-0.004600  105.700000
-0.003000  105.500000
-0.001500  105.400000
0.004500  105.300000
0.008200  105.100000
0.008200  104.900000
0.008200  104.700000
0.009000  104.600000
0.009000  104.400000
0.009000  104.200000
0.006000  104.100000
0.004500  103.900000
0.004500  103.700000
0.001500  103.600000
0.000000  103.400000
-0.000800  103.200000
-0.000800  103.000000
-0.000800  102.900000
0.000700  102.700000
-0.000800  102.600000
-0.001500  102.400000
0.000700  102.200000
-0.000800  102.100000
-0.003800  101.900000
-0.004600  101.700000
-0.006800  101.500000
-0.004600  101.300000
-0.000800  101.100000
0.001500  100.900000
0.001500  100.800000
0.000700  100.600000
0.003000  100.300000
0.001500  100.200000
0.001500  100.000000
0.004500  99.800000
0.006700  99.600000
0.010500  99.400000
0.010500  99.300000
0.012000  99.000000
0.010500  98.900000
0.007500  98.700000
0.003000  98.500000
-0.002300  98.300000
-0.002300  98.100000
-0.002300  97.900000
-0.000800  97.700000
0.003000  97.600000
0.005200  97.400000
0.006700  97.200000
0.008200  97.000000
0.006700  96.800000
0.006700  96.600000
0.003700  96.400000
-0.000800  96.300000
-0.002300  96.000000
0.000700  95.800000
0.002200  95.700000
0.003700  95.500000
0.003700  95.300000
0.003000  95.100000
0.005200  94.900000
0.004500  94.700000
0.004500  94.500000
0.005200  94.300000
0.001500  94.100000
0.001500  94.000000
-0.000800  93.700000
-0.003000  93.600000
-0.005300  93.400000
-0.005300  93.200000
-0.003000  93.000000
-0.004600  92.800000
-0.000800  92.600000
-0.003000  92.400000
-0.003000  92.200000
-0.001500  92.000000
-0.004600  91.800000
-0.002300  91.600000
-0.002300  91.400000
-0.006800  91.300000
-0.009100  91.000000
-0.008300  90.800000
-0.003000  90.700000
-0.000800  90.500000
0.002200  90.300000
0.008200  90.100000
0.008200  89.900000
0.012700  89.700000
0.012000  89.500000
0.007500  89.300000
0.006000  89.100000
0.001500  89.000000
0.003700  88.800000
0.002200  88.600000
0.003700  88.400000
0.004500  88.200000
0.003000  88.000000
0.003000  87.800000
-0.001500  87.700000
-0.001500  87.400000
-0.003800  87.300000
-0.003800  87.000000
-0.004600  86.900000
-0.005300  86.700000
-0.004600  86.500000
-0.003800  86.300000
-0.003000  86.100000
-0.003000  85.900000
-0.003000  85.800000
-0.004600  85.600000
-0.004600  85.400000
-0.002300  85.200000
-0.003000  85.000000
-0.003000  84.800000
-0.004600  84.600000
-0.005300  84.500000
-0.005300  84.300000
-0.004600  84.100000
-0.002300  83.900000
-0.000800  83.700000
0.000700  83.500000
0.000700  83.300000
0.000000  83.200000
0.000700  82.900000
0.001500  82.800000
0.000700  82.600000
0.001500  82.300000
0.001500  82.200000
-0.001500  82.000000
-0.004600  81.800000
-0.006800  81.600000
-0.006800  81.400000
-0.005300  81.200000
-0.003000  81.000000
-0.000800  80.800000
0.000000  80.600000
0.005200  80.400000
0.010500  80.200000
0.014200  80.100000
0.019500  79.900000
0.015700  79.600000
0.009700  79.400000
0.004500  79.300000
0.003000  79.100000
0.000700  78.900000
0.000700  78.700000
0.001500  78.500000
-0.001500  78.300000
-0.003000  78.100000
-0.006800  77.900000
-0.007500  77.700000
-0.006800  77.500000
-0.006000  77.300000
-0.003800  77.100000
-0.003000  76.900000
-0.003800  76.700000
-0.005300  76.500000
-0.003000  76.300000
-0.003800  76.100000
-0.003000  76.000000
-0.003000  75.700000
-0.000800  75.500000
0.003000  75.400000
0.003700  75.100000
0.003000  75.000000
0.000700  74.800000
-0.000800  74.600000
-0.001500  74.400000
-0.003000  74.200000
-0.002300  74.000000
-0.002300  73.800000
-0.000800  73.600000
0.001500  73.400000
0.001500  73.300000
0.001500  73.100000
0.003000  72.900000
0.002200  72.700000
0.001500  72.500000
0.002200  72.300000
-0.001500  72.100000
-0.001500  71.900000
-0.003000  71.700000
-0.003000  71.500000
-0.000800  71.400000
-0.000800  71.200000
-0.000800  71.000000
-0.003800  70.800000
-0.005300  70.600000
-0.004600  70.400000
-0.003000  70.200000
-0.001500  70.100000
0.000700  69.800000
0.001500  69.700000
0.001500  69.500000
0.006000  69.300000
0.004500  69.100000
0.001500  68.900000
0.001500  68.800000
0.000700  68.500000
0.004500  68.300000
0.003700  68.200000
0.003700  67.900000
0.001500  67.800000
-0.002300  67.600000
-0.003800  67.400000
-0.005300  67.200000
-0.001500  67.000000
-0.002300  66.800000
-0.001500  66.600000
0.000700  66.400000
-0.001500  66.200000
-0.003800  66.000000
-0.005300  65.700000
-0.004600  65.600000
-0.003800  65.400000
-0.001500  65.200000
-0.001500  64.900000
-0.001500  64.800000
-0.001500  64.500000
0.000700  64.300000
0.000700  64.200000
0.000700  63.900000
0.001500  63.700000
-0.003000  63.500000
-0.000800  63.300000
-0.000800  63.100000
-0.002300  62.900000
-0.000800  62.700000
-0.001500  62.500000
0.001500  62.300000
0.002200  62.100000
0.001500  61.900000
0.000000  61.600000
0.001500  61.500000
0.003700  61.200000
0.004500  61.100000
0.003700  60.800000
0.003000  60.600000
0.002200  60.400000
0.005200  60.200000
0.004500  60.000000
0.003700  59.800000
0.005200  59.600000
0.001500  59.400000
0.000700  59.200000
0.000700  58.900000
-0.000800  58.800000
0.003000  58.500000
0.006700  58.300000
0.006700  58.100000
0.003700  57.900000
0.001500  57.700000
-0.000800  57.500000
-0.001500  57.300000
-0.001500  57.100000
-0.003000  56.900000
-0.005300  56.700000
-0.004600  56.500000
-0.004600  56.200000
-0.005300  56.000000
0.000000  55.800000
0.001500  55.600000
0.000700  55.400000
0.002200  55.200000
0.000700  55.000000
-0.000800  54.800000
0.000700  54.600000
-0.002300  54.400000
-0.002300  54.200000
-0.001500  54.000000
0.000700  53.800000
0.003000  53.600000
0.000700  53.500000
-0.003800  53.200000
-0.004600  53.100000
-0.005300  52.800000
-0.005300  52.600000
-0.004600  52.500000
-0.005300  52.200000
-0.003000  52.100000
-0.001500  51.800000
-0.000800  51.600000
0.001500  51.500000
0.005200  51.300000
0.008200  51.100000
0.006000  50.900000
0.005200  50.700000
0.006700  50.500000
0.004500  50.400000
0.003000  50.100000
0.003000  49.900000
0.003000  49.800000
0.000000  49.600000
-0.000800  49.400000
0.000700  49.200000
0.003000  49.000000
0.003000  48.800000
0.000000  48.600000
0.000000  48.500000
0.000700  48.200000
0.000700  48.100000
0.000000  47.800000
-0.000800  47.700000
-0.000800  47.500000
-0.001500  47.300000
-0.003800  47.100000
-0.003000  46.900000
-0.004600  46.700000
-0.006800  46.500000
-0.006800  46.300000
-0.006000  46.100000
-0.003800  45.900000
-0.004600  45.800000
-0.001500  45.500000
0.002200  45.400000
0.004500  45.200000
0.004500  45.000000
0.003000  44.800000
0.003700  44.600000
0.000700  44.400000
0.000700  44.200000
-0.000800  44.000000
-0.003000  43.800000
-0.003800  43.600000
-0.001500  43.400000
-0.002300  43.200000
-0.004600  43.000000
-0.003000  42.800000
-0.002300  42.700000
0.000000  42.500000
-0.000800  42.300000
0.000700  42.100000
-0.000800  41.900000
-0.000800  41.700000
0.003700  41.500000
0.009000  41.300000
0.012000  41.100000
0.010500  40.900000
0.006700  40.700000
0.001500  40.500000
-0.001500  40.300000
-0.001500  40.100000
-0.005300  39.900000
-0.001500  39.700000
0.003700  39.500000
0.006700  39.300000
0.004500  39.100000
0.002200  38.900000
-0.001500  38.700000
-0.006800  38.500000
-0.010500  38.300000
-0.009100  38.100000
-0.004600  37.800000
-0.003800  37.700000
-0.000800  37.400000
-0.001500  37.300000
-0.003000  37.000000
0.000700  36.800000
0.005200  36.600000
0.004500  36.400000
0.004500  36.200000
0.002200  36.000000
-0.003000  35.800000
-0.000800  35.600000
-0.002300  35.400000
-0.001500  35.200000
-0.003000  35.000000
-0.003000  34.800000
0.001500  34.600000
0.003000  34.400000
0.004500  34.200000
0.000000  34.000000
0.000700  33.700000
0.003700  33.600000
0.005200  33.400000
0.002200  33.200000
-0.002300  32.900000
-0.001500  32.800000
-0.003800  32.500000
-0.003800  32.400000
-0.003000  32.200000
0.000000  31.900000
0.003000  31.800000
0.001500  31.500000
0.003700  31.400000
0.003000  31.200000
0.004500  31.000000
0.004500  30.800000
0.004500  30.600000
0.004500  30.400000
0.004500  30.200000
0.002200  30.000000
0.001500  29.800000
0.003000  29.600000
0.001500  29.400000
0.003700  29.200000
0.003000  29.000000
0.004500  28.800000
0.006700  28.600000
0.005200  28.400000
0.003000  28.200000
-0.000800  28.000000
0.000700  27.900000
0.000700  27.700000
-0.001500  27.500000
-0.004600  27.300000
-0.003000  27.100000
-0.003000  27.000000
-0.003000  26.800000
-0.002300  26.600000
-0.000800  26.500000
0.000700  26.300000
-0.003000  26.100000
-0.002300  25.900000
-0.001500  25.700000
-0.001500  25.600000
0.001500  25.400000
0.000000  25.200000
0.001500  25.100000
0.003000  24.900000
0.004500  24.700000
0.000700  24.500000
-0.000800  24.300000
0.000700  24.200000
0.002200  24.000000
0.004500  23.800000
0.003000  23.700000
0.003700  23.500000
0.010500  23.400000
0.017200  23.200000
0.012700  23.000000
0.004500  22.900000
-0.003000  22.700000
-0.009100  22.500000
-0.012000  22.400000
-0.013500  22.200000
-0.012800  22.000000
-0.006000  21.900000
-0.003800  21.700000
-0.008300  21.500000
-0.012000  21.400000
-0.006000  21.200000
0.002200  21.100000
0.006700  20.900000
0.003000  20.700000
-0.003000  20.600000
-0.001500  20.400000
-0.000800  20.300000
-0.001500  20.100000
-0.005300  20.000000
-0.003800  19.800000
0.001500  19.600000
-0.000800  19.500000
0.001500  19.300000
0.003000  19.200000
0.001500  19.000000
0.003000  18.900000
0.000700  18.700000
0.001500  18.500000
0.001500  18.400000
0.001500  18.200000
0.002200  18.000000
0.001500  17.900000
0.003700  17.800000
0.001500  17.600000
0.000700  17.500000
-0.002300  17.300000
-0.005300  17.200000
-0.003000  17.000000
-0.003800  16.900000
-0.003000  16.800000
-0.002300  16.600000
-0.002300  16.500000
0.000000  16.300000
0.001500  16.200000
0.003000  16.100000
0.004500  15.900000
0.001500  15.800000
0.000700  15.600000
-0.002300  15.500000
-0.003800  15.300000
-0.002300  15.200000
-0.002300  15.100000
0.003700  15.000000
0.006000  14.900000
0.007500  14.800000
0.009000  14.700000
0.008200  14.600000
0.006700  14.400000
0.003000  14.400000
0.003700  14.200000
0.005200  14.100000
0.007500  14.000000
0.006000  13.900000
0.005200  13.800000
0.005200  13.700000
0.000700  13.600000
0.001500  13.500000
-0.000800  13.400000
-0.003000  13.300000
-0.003000  13.100000
-0.003000  13.000000
0.001500  13.000000
0.003000  12.900000
0.002200  12.900000
0.001500  12.800000
0.001500  12.700000
0.000700  12.600000
-0.001500  12.600000
-0.003000  12.500000
-0.003000  12.500000
-0.003000  12.400000
-0.001500  12.300000
0.002200  12.300000
0.002200  12.200000
0.000700  12.100000
0.000700  12.100000
0.004500  12.000000
0.006000  11.900000
0.004500  11.900000
0.006700  11.800000
0.009000  11.700000
0.004500  11.700000
0.000700  11.700000
-0.001500  11.700000
-0.005300  11.600000
-0.002300  11.600000
0.000000  11.600000
0.005200  11.500000
0.005200  11.500000
0.005200  11.500000
0.001500  11.400000
-0.002300  11.400000
0.000700  11.400000
-0.002300  11.400000
-0.000800  11.300000
-0.004600  11.300000
-0.006000  11.300000
-0.005300  11.200000
-0.004600  11.200000
-0.000800  11.200000
-0.004600  11.100000
-0.006000  11.100000
-0.006800  11.100000
-0.007500  11.100000
-0.001500  11.100000
-0.001500  11.100000
-0.000800  11.100000
-0.000800  11.100000
-0.000800  11.100000
0.000700  11.100000
-0.000800  11.000000
-0.003000  11.000000
-0.005300  11.000000
-0.005300  11.000000
-0.001500  11.000000
0.001500  11.000000
0.003700  11.000000
0.003700  11.000000
0.003000  11.000000
0.000000  10.900000
0.000000  10.900000
0.000700  10.900000
-0.003000  10.900000
-0.001500  10.900000
0.000000  10.900000
0.001500  10.900000
0.003000  11.000000
0.001500  11.000000
0.001500  11.000000
0.000700  11.000000
0.003000  11.000000
0.000700  11.000000
-0.003800  11.000000
-0.000800  11.000000
0.000000  11.000000
0.001500  11.100000
0.003000  11.100000
0.002200  11.100000
0.002200  11.100000
0.001500  11.100000
0.003000  11.100000
0.003000  11.100000
0.003700  11.100000
0.004500  11.100000
-0.000800  11.100000
-0.002300  11.100000
-0.002300  11.100000
-0.000800  11.000000
0.000000  11.000000
0.000000  11.000000
0.002200  11.000000
0.000000  11.000000
0.000000  10.900000
0.000700  10.900000
-0.000800  10.900000
-0.003800  10.900000
-0.003000  10.900000
-0.000800  10.800000
-0.001500  10.800000
-0.003000  10.800000
-0.005300  10.700000
0.003700  10.700000
0.012700  10.700000
0.010500  10.700000
0.007500  10.600000
0.000700  10.600000
-0.005300  10.500000
-0.003000  10.500000
0.002200  10.400000
0.003000  10.400000
0.003000  10.300000
-0.005300  10.300000
-0.015800  10.200000
-0.012000  10.200000
-0.005300  10.100000
-0.001500  10.100000
0.000700  10.000000
-0.001500  10.000000
0.000000  9.900000
-0.001500  9.900000
-0.003000  9.800000
0.002200  9.800000
0.007500  9.800000
0.007500  9.800000
0.004500  9.800000
0.001500  9.700000
0.001500  9.700000
0.003000  9.700000
0.001500  9.600000
0.003000  9.600000
0.003700  9.600000
0.000700  9.500000
-0.000800  9.500000
-0.003000  9.500000
-0.001500  9.500000
-0.000800  9.400000
-0.001500  9.400000
0.000000  9.400000
-0.000800  9.400000
-0.001500  9.400000
-0.002300  9.300000
-0.005300  9.300000
-0.005300  9.300000
-0.004600  9.300000
-0.000800  9.300000
0.003700  9.300000
0.009700  9.200000
0.010500  9.200000
0.005200  9.200000
0.003700  9.200000
0.002200  9.200000
0.003700  9.200000
0.003000  9.200000
0.000700  9.200000
0.003000  9.200000
0.003700  9.100000
0.004500  9.100000
0.004500  9.100000
0.003700  9.100000
0.001500  9.100000
0.000700  9.000000
-0.003000  9.000000
-0.003800  9.000000
-0.003000  9.000000
-0.004600  9.000000
-0.004600  9.000000
-0.001500  9.000000
0.000700  9.000000
0.004500  8.900000
0.009700  8.900000
0.009000  8.900000
0.003000  8.900000
-0.000800  8.900000
-0.001500  8.800000
-0.004600  8.800000
-0.006800  8.800000
-0.009100  8.800000
-0.009100  8.700000
-0.006000  8.700000
-0.001500  8.700000
0.004500  8.600000
0.006700  8.600000
0.005200  8.600000
-0.001500  8.600000
-0.006800  8.500000
-0.007500  8.500000
-0.008300  8.500000
-0.006800  8.500000
-0.005300  8.500000
-0.006800  8.400000
-0.004600  8.400000
-0.003000  8.400000
-0.000800  8.300000
0.000000  8.300000
-0.000800  8.300000
0.001500  8.200000
-0.002300  8.200000
0.000700  8.200000
0.000700  8.100000
-0.000800  8.100000
0.003000  8.100000
0.002200  8.100000
0.006700  8.100000
0.006700  8.100000
0.006700  8.000000
0.008200  8.000000
0.009000  8.000000
0.014200  8.000000
0.012000  7.900000
0.008200  7.900000
0.004500  7.900000
0.001500  7.900000
0.001500  7.900000
0.001500  7.800000
0.003000  7.800000
0.001500  7.800000
0.001500  7.800000
0.003000  7.700000
-0.000800  7.700000
0.001500  7.700000
0.003700  7.600000
0.008200  7.600000
0.012700  7.600000
0.006700  7.600000
0.004500  7.600000
0.001500  7.600000
-0.002300  7.600000
-0.001500  7.600000
-0.007500  7.600000
-0.006800  7.600000
-0.003800  7.500000
-0.006800  7.500000
-0.009100  7.500000
-0.007500  7.500000
-0.004600  7.500000
0.003000  7.500000
0.006700  7.400000
0.003000  7.400000
0.004500  7.400000
0.003000  7.400000
0.005200  7.300000
0.005200  7.300000
0.001500  7.300000
-0.003000  7.300000
-0.003800  7.300000
0.003000  7.300000
0.005200  7.200000
0.003000  7.200000
-0.003000  7.200000
-0.009100  7.200000
-0.012000  7.200000
-0.014300  7.200000
-0.012000  7.200000
-0.006800  7.100000
-0.003000  7.100000
0.000000  7.100000
0.003000  7.100000
0.006700  7.000000
0.015700  7.000000
0.018000  7.000000
0.010500  6.900000
0.006000  6.900000
0.005200  6.900000
0.005200  6.900000
0.005200  6.900000
-0.000800  6.900000
-0.001500  6.900000
0.001500  6.900000
0.002200  6.800000
0.002200  6.800000
0.000700  6.800000
-0.001500  6.800000
-0.003800  6.800000
-0.001500  6.700000
-0.000800  6.700000
-0.001500  6.700000
-0.004600  6.700000
-0.006800  6.700000
-0.003000  6.700000
0.000700  6.700000
0.003000  6.600000
0.003000  6.600000
0.001500  6.600000
0.004500  6.600000
0.005200  6.600000
0.001500  6.600000
-0.001500  6.600000
-0.004600  6.600000
-0.003000  6.600000
-0.003000  6.600000
-0.005300  6.600000
-0.001500  6.600000
0.000700  6.600000
0.003000  6.600000
0.001500  6.600000
0.000700  6.600000
0.001500  6.600000
0.001500  6.500000
-0.000800  6.500000
-0.003800  6.500000
-0.004600  6.500000
-0.005300  6.500000
-0.003000  6.500000
0.000000  6.500000
0.000700  6.500000
0.000700  6.500000
-0.000800  6.500000
-0.000800  6.500000
0.001500  6.500000
0.006000  6.500000
0.008200  6.400000
0.003000  6.400000
-0.000800  6.400000
-0.006000  6.400000
-0.006800  6.400000
-0.005300  6.400000
-0.003800  6.400000
0.001500  6.400000
-0.000800  6.400000
0.000000  6.400000
0.006700  6.300000
0.009000  6.300000
0.007500  6.300000
0.004500  6.300000
0.001500  6.300000
-0.000800  6.300000
0.000700  6.300000
0.001500  6.300000
0.001500  6.300000
0.001500  6.300000
-0.001500  6.300000
-0.001500  6.300000
-0.002300  6.300000
-0.003000  6.300000
0.000000  6.300000
-0.000800  6.300000
0.000700  6.300000
0.001500  6.300000
0.004500  6.200000
0.002200  6.200000
-0.000800  6.200000
0.001500  6.200000
0.000700  6.200000
0.000700  6.200000
0.001500  6.200000
0.000700  6.200000
-0.001500  6.200000
-0.003000  6.200000
-0.003000  6.200000
-0.004600  6.200000
-0.003000  6.100000
-0.004600  6.100000
-0.006000  6.100000
-0.006800  6.100000
-0.005300  6.100000
-0.001500  6.100000
0.003700  6.100000
0.004500  6.100000
0.001500  6.100000
0.003000  6.100000
0.003700  6.000000
0.004500  6.000000
0.005200  6.000000
0.001500  6.000000
-0.000800  6.000000
-0.002300  6.000000
-0.003000  6.000000
-0.000800  6.000000
0.003700  6.000000
0.005200  6.000000
0.001500  6.000000
0.000700  6.000000
-0.001500  6.000000
-0.001500  6.000000
0.001500  6.000000
0.000700  6.000000
0.000000  6.000000
-0.000800  6.000000
-0.000800  6.000000
0.003700  6.000000
0.002200  6.000000
-0.000800  6.000000
-0.001500  6.000000
-0.001500  6.000000
0.006000  6.000000
0.010500  6.000000
0.009700  6.000000
0.004500  6.000000
-0.003800  6.000000
-0.006800  6.000000
-0.006000  6.000000
-0.002300  6.000000
-0.001500  6.000000
-0.004600  6.000000
-0.000800  6.000000
0.003000  6.000000
0.005200  6.000000
0.004500  5.900000
0.003000  5.900000
0.003700  5.900000
0.001500  5.900000
0.000700  5.900000
-0.000800  5.900000
-0.000800  5.900000
-0.000800  5.900000
0.000700  5.900000
0.002200  5.900000
0.003000  5.900000
0.000700  5.900000
-0.001500  5.900000
-0.001500  5.900000
-0.003000  5.900000
-0.002300  5.900000
-0.000800  5.900000
-0.000800  5.900000
-0.001500  5.800000
-0.000800  5.800000
-0.000800  5.800000
-0.001500  5.800000
-0.003000  5.800000
-0.004600  5.800000
-0.001500  5.800000
0.000000  5.800000
0.000000  5.800000
0.001500  5.800000
0.001500  5.800000
0.000700  5.800000
0.001500  5.800000
0.003000  5.800000
0.003000  5.800000
0.002200  5.800000
0.001500  5.800000
0.004500  5.800000
0.004500  5.800000
0.001500  5.800000
0.000700  5.800000
-0.000800  5.800000
0.000700  5.800000
0.001500  5.800000
0.003700  5.800000
0.003000  5.800000
0.001500  5.800000
0.001500  5.800000
0.004500  5.800000
0.004500  5.800000
0.001500  5.800000
0.000700  5.800000
-0.001500  5.800000
0.002200  5.800000
0.004500  5.800000
0.000700  5.700000
0.000700  5.700000
-0.000800  5.700000
-0.002300  5.700000
-0.003800  5.700000
-0.006000  5.700000
-0.004600  5.700000
-0.003000  5.700000
-0.001500  5.700000
0.001500  5.700000
0.003000  5.600000
0.003700  5.600000
0.003700  5.600000
0.002200  5.600000
0.000000  5.600000
0.000000  5.600000
-0.000800  5.600000
-0.000800  5.600000
-0.000800  5.600000
-0.002300  5.600000
0.002200  5.600000
0.000000  5.600000
-0.000800  5.600000
0.000700  5.600000
-0.000800  5.600000
0.001500  5.600000
0.000000  5.600000
0.003000  5.600000
0.003000  5.600000
0.000700  5.600000
0.000700  5.600000
-0.000800  5.600000
-0.000800  5.600000
0.000700  5.600000
0.006000  5.600000
0.007500  5.600000
0.004500  5.600000
0.000000  5.600000
-0.004600  5.600000
-0.003000  5.600000
-0.003000  5.600000
-0.001500  5.600000
-0.001500  5.600000
-0.005300  5.600000
-0.004600  5.600000
0.000700  5.600000
0.001500  5.600000
0.000700  5.600000
0.003000  5.600000
0.001500  5.600000
0.000000  5.500000
0.000000  5.500000
-0.004600  5.500000
-0.003800  5.500000
-0.000800  5.500000
0.001500  5.500000
0.000000  5.500000
-0.003000  5.500000
-0.000800  5.500000
0.001500  5.500000
0.004500  5.600000
0.002200  5.600000
0.003000  5.600000
0.005200  5.600000
0.006000  5.600000
0.006000  5.600000
-0.000800  5.600000
-0.005300  5.600000
-0.005300  5.600000
-0.003000  5.600000
0.000000  5.600000
-0.000800  5.600000
-0.001500  5.600000
0.000000  5.600000
0.000000  5.600000
0.001500  5.600000
0.003000  5.600000
0.001500  5.600000
-0.000800  5.600000
-0.000800  5.600000
-0.000800  5.600000
0.001500  5.600000
0.003000  5.600000
0.000000  5.600000
0.001500  5.600000
0.003000  5.700000
0.004500  5.700000
0.002200  5.700000
0.000700  5.700000
0.001500  5.700000
0.002200  5.700000
0.002200  5.700000
0.003700  5.700000
0.001500  5.700000
0.000700  5.700000
-0.000800  5.700000
-0.000800  5.700000
-0.000800  5.700000
-0.001500  5.800000
-0.000800  5.800000
-0.002300  5.800000
-0.003000  5.800000
-0.001500  5.800000
0.000000  5.800000
0.000000  5.800000
0.000700  5.800000
0.003000  5.800000
0.004500  5.800000
0.006000  5.800000
0.004500  5.800000
0.001500  5.800000
0.000700  5.800000
0.000700  5.900000
0.003000  5.900000
0.000700  5.900000
-0.000800  5.900000
-0.000800  5.900000
-0.003000  5.900000
-0.003000  5.900000
-0.002300  5.900000
-0.002300  6.000000
-0.003000  6.000000
-0.001500  6.000000
-0.001500  6.000000
-0.003800  6.000000
-0.000800  6.000000
-0.001500  6.000000
0.000700  6.000000
-0.000800  6.000000
-0.001500  6.100000
0.000000  6.100000
-0.004600  6.100000
-0.003800  6.100000
-0.000800  6.100000
-0.000800  6.200000
0.000000  6.200000
-0.000800  6.200000
0.002200  6.200000
0.006000  6.300000
0.010500  6.300000
0.010500  6.300000
0.007500  6.300000
0.003000  6.300000
0.002200  6.300000
0.001500  6.300000
0.000700  6.400000
0.000700  6.400000
-0.001500  6.400000
0.000000  6.400000
-0.000800  6.500000
0.002200  6.500000
0.001500  6.500000
-0.001500  6.500000
-0.001500  6.600000
-0.003000  6.600000
-0.002300  6.600000
-0.003800  6.700000
-0.001500  6.700000
0.001500  6.700000
0.003000  6.700000
0.006000  6.700000
0.003000  6.800000
0.000700  6.800000
-0.000800  6.800000
-0.000800  6.800000
0.003000  6.900000
0.000000  6.900000
-0.001500  6.900000
-0.000800  7.000000
0.001500  7.000000
0.004500  7.000000
0.003000  7.000000
0.001500  7.100000
-0.000800  7.100000
-0.001500  7.100000
-0.001500  7.100000
-0.000800  7.200000
0.000000  7.200000
-0.001500  7.200000
-0.000800  7.200000
-0.001500  7.200000
-0.001500  7.200000
-0.001500  7.200000
-0.001500  7.300000
0.000000  7.300000
-0.001500  7.300000
-0.001500  7.300000
-0.000800  7.400000
-0.001500  7.400000
0.002200  7.400000
0.000000  7.400000
-0.001500  7.500000
0.000000  7.500000
-0.000800  7.500000
0.000700  7.500000
0.000700  7.600000
0.003700  7.600000
0.005200  7.600000
0.004500  7.600000
0.006700  7.600000
0.003700  7.700000
0.000700  7.700000
0.003000  7.700000
0.003700  7.800000
0.004500  7.800000
0.003000  7.800000
0.001500  7.900000
0.000000  7.900000
-0.003000  7.900000
-0.002300  7.900000
-0.003000  8.000000
-0.004600  8.000000
-0.001500  8.100000
-0.001500  8.100000
-0.000800  8.100000
0.001500  8.100000
0.001500  8.200000
-0.000800  8.200000
-0.000800  8.200000
-0.000800  8.300000
-0.001500  8.300000
-0.000800  8.300000
-0.000800  8.400000
0.002200  8.400000
0.000000  8.400000
0.000000  8.500000
0.003000  8.500000
-0.001500  8.500000
-0.003000  8.500000
-0.006800  8.600000
-0.004600  8.600000
0.000700  8.700000
0.001500  8.700000
0.002200  8.700000
0.003000  8.700000
0.005200  8.800000
0.006000  8.800000
0.004500  8.800000
0.003000  8.900000
0.000700  8.900000
0.000700  8.900000
-0.000800  9.000000
-0.003000  9.000000
-0.003000  9.000000
-0.004600  9.000000
-0.002300  9.000000
-0.000800  9.100000
-0.000800  9.100000
-0.000800  9.100000
-0.001500  9.100000
0.000700  9.200000
0.001500  9.200000
-0.001500  9.200000
-0.000800  9.300000
0.000000  9.300000
0.001500  9.300000
0.006700  9.300000
0.011200  9.400000
0.008200  9.400000
0.003000  9.400000
0.004500  9.400000
0.002200  9.400000
0.000700  9.500000
-0.000800  9.500000
-0.003000  9.500000
-0.003000  9.500000
-0.003800  9.600000
-0.002300  9.600000
-0.001500  9.600000
-0.001500  9.600000
0.001500  9.700000
0.003000  9.700000
0.002200  9.800000
0.000700  9.800000
0.000700  9.900000
-0.000800  9.900000
0.000700  9.900000
0.001500  9.900000
0.003000  10.000000
0.001500  10.000000
0.000000  10.100000
0.001500  10.100000
-0.000800  10.200000
-0.000800  10.200000
-0.000800  10.300000
-0.001500  10.300000
-0.001500  10.300000
-0.001500  10.300000
0.000000  10.400000
0.000700  10.400000
-0.001500  10.500000
-0.002300  10.500000
-0.000800  10.500000
-0.000800  10.600000
0.000700  10.600000
-0.000800  10.700000
-0.001500  10.700000
0.000700  10.700000
0.001500  10.700000
0.004500  10.700000
0.004500  10.800000
0.004500  10.800000
0.006000  10.800000
0.006000  10.900000
0.004500  10.900000
0.000700  11.000000
0.000700  11.000000
-0.001500  11.000000
-0.002300  11.100000
0.000000  11.100000
-0.001500  11.100000
0.000000  11.200000
0.000700  11.200000
-0.001500  11.200000
-0.001500  11.300000
-0.001500  11.300000
-0.000800  11.400000
-0.000800  11.400000
0.001500  11.500000
0.002200  11.500000
0.001500  11.600000
0.000000  11.600000
-0.001500  11.600000
-0.002300  11.700000
-0.003000  11.700000
-0.002300  11.700000
-0.003000  11.800000
-0.003000  11.800000
0.000700  11.900000
0.003000  11.900000
0.006000  12.000000
0.005200  12.000000
0.001500  12.100000
0.003000  12.100000
-0.002300  12.200000
-0.003800  12.200000
-0.003000  12.300000
-0.004600  12.400000
-0.000800  12.400000
0.000000  12.500000
0.000700  12.600000
0.000000  12.600000
0.001500  12.600000
0.002200  12.700000
0.001500  12.700000
0.000000  12.800000
-0.003000  12.900000
-0.003000  12.900000
-0.003000  13.000000
-0.005300  13.000000
-0.003000  13.100000
-0.000800  13.100000
0.001500  13.200000
0.003000  13.300000
0.006000  13.300000
0.006700  13.400000
0.004500  13.500000
0.001500  13.500000
0.001500  13.500000
0.000700  13.600000
-0.001500  13.700000
-0.002300  13.700000
-0.000800  13.800000
0.003000  13.900000
0.004500  13.900000
0.004500  14.000000
0.002200  14.000000
0.000000  14.100000
-0.000800  14.100000
-0.000800  14.200000
0.000000  14.300000
0.000000  14.300000
0.000700  14.400000
0.000700  14.400000
0.001500  14.500000
0.003000  14.600000
0.000700  14.600000
-0.000800  14.700000
-0.001500  14.800000
0.000000  14.800000
0.000700  14.900000
0.003000  14.900000
0.002200  15.000000
-0.001500  15.100000
-0.000800  15.200000
-0.003000  15.200000
-0.001500  15.300000
-0.001500  15.300000
-0.002300  15.400000
0.000700  15.500000
0.001500  15.500000
0.004500  15.600000
0.006000  15.700000
0.003000  15.700000
0.002200  15.800000
0.000700  15.900000
-0.003000  16.000000
-0.002300  16.100000
-0.001500  16.200000
-0.003000  16.200000
-0.000800  16.300000
-0.000800  16.400000
0.000700  16.500000
0.000700  16.600000
0.000000  16.600000
0.000700  16.700000
-0.002300  16.800000
-0.004600  16.900000
-0.002300  16.900000
0.001500  17.000000
0.003700  17.100000
0.001500  17.200000
0.000700  17.300000
0.000700  17.400000
0.000700  17.500000
0.000700  17.500000
0.000700  17.600000
0.000700  17.700000
0.003700  17.800000
0.003000  17.900000
0.003000  18.000000
0.001500  18.000000
0.003000  18.100000
0.007500  18.200000
0.006000  18.300000
0.005200  18.400000
0.003700  18.500000
0.000700  18.600000
-0.001500  18.700000
-0.002300  18.800000
-0.002300  18.900000
-0.003000  18.900000
-0.001500  19.100000
-0.002300  19.200000
-0.002300  19.300000
-0.002300  19.400000
-0.003800  19.500000
-0.002300  19.600000
-0.002300  19.700000
-0.002300  19.800000
-0.003000  19.900000
-0.000800  20.000000
0.003000  20.100000
0.003700  20.200000
0.003000  20.300000
0.001500  20.400000
0.004500  20.500000
0.003700  20.600000
0.003000  20.700000
0.000700  20.800000
-0.001500  20.900000
0.002200  21.000000
0.004500  21.100000
0.006000  21.200000
0.004500  21.400000
0.004500  21.500000
0.001500  21.500000
0.000000  21.700000
0.000700  21.800000
0.000700  21.900000
0.004500  22.000000
0.003000  22.100000
0.002200  22.200000
0.002200  22.300000
-0.003000  22.500000
-0.005300  22.500000
-0.008300  22.600000
-0.007500  22.800000
-0.005300  22.900000
-0.006000  23.000000
-0.005300  23.100000
-0.003800  23.200000
-0.002300  23.400000
-0.003000  23.400000
-0.002300  23.600000
-0.000800  23.700000
-0.003000  23.800000
-0.003000  24.000000
0.000000  24.100000
0.000700  24.200000
0.000700  24.300000
0.001500  24.500000
0.005200  24.600000
0.003000  24.700000
0.000000  24.800000
-0.001500  25.000000
0.000700  25.100000
0.002200  25.200000
0.002200  25.300000
0.003000  25.500000
0.004500  25.600000
0.003000  25.700000
0.004500  25.900000
0.004500  26.000000
0.002200  26.100000
0.003000  26.300000
0.003000  26.500000
0.001500  26.600000
-0.001500  26.700000
-0.004600  26.900000
-0.003000  27.000000
-0.002300  27.100000
-0.000800  27.300000
0.000700  27.400000
-0.001500  27.500000
-0.000800  27.700000
0.000000  27.900000
0.003700  28.000000
0.006700  28.100000
0.005200  28.300000
0.006700  28.400000
0.005200  28.500000
0.004500  28.700000
0.006000  28.800000
0.005200  28.900000
0.006700  29.100000
0.001500  29.200000
-0.002300  29.300000
-0.003000  29.500000
-0.004600  29.600000
-0.002300  29.700000
-0.002300  29.800000
-0.003000  30.000000
-0.005300  30.100000
-0.006000  30.200000
-0.006800  30.400000
-0.007500  30.500000
-0.005300  30.600000
-0.004600  30.800000
-0.001500  30.900000
0.001500  31.000000
-0.000800  31.200000
-0.001500  31.300000
-0.001500  31.500000
-0.000800  31.600000
0.002200  31.800000
0.004500  31.900000
0.009000  32.000000
0.009000  32.200000
0.007500  32.300000
0.005200  32.500000
-0.000800  32.600000
-0.003000  32.800000
-0.003000  32.900000
-0.001500  33.000000
-0.000800  33.200000
-0.000800  33.300000
-0.001500  33.500000
-0.003000  33.600000
0.000000  33.700000
0.000700  33.900000
-0.000800  34.000000
-0.002300  34.200000
-0.003000  34.300000
-0.000800  34.500000
0.001500  34.600000
0.003000  34.800000
0.003700  34.900000
0.002200  35.100000
0.000700  35.200000
0.002200  35.400000
0.003700  35.500000
-0.001500  35.600000
-0.005300  35.800000
-0.005300  35.900000
-0.000800  36.100000
0.003000  36.200000
0.003000  36.400000
0.001500  36.500000
0.001500  36.700000
0.001500  36.800000
0.001500  36.900000
0.003000  37.100000
0.002200  37.300000
0.002200  37.400000
0.001500  37.500000
-0.001500  37.700000
-0.003000  37.800000
-0.000800  38.000000
-0.003000  38.100000
-0.000800  38.300000
-0.002300  38.400000
-0.003000  38.600000
-0.003000  38.700000
-0.006800  38.800000
-0.008300  39.000000
-0.004600  39.100000
0.000700  39.300000
0.002200  39.400000
0.002200  39.600000
0.004500  39.700000
0.011200  39.900000
0.014200  40.000000
0.011200  40.100000
0.009700  40.300000
0.009000  40.500000
0.005200  40.600000
0.000700  40.700000
-0.004600  40.900000
-0.009100  41.000000
-0.009100  41.100000
-0.009800  41.300000
-0.006800  41.400000
-0.001500  41.500000
-0.002300  41.700000
0.000700  41.800000
0.002200  42.000000
0.004500  42.100000
0.005200  42.300000
0.005200  42.400000
0.003000  42.500000
-0.000800  42.700000
-0.001500  42.800000
0.000700  42.900000
0.002200  43.100000
0.001500  43.200000
0.001500  43.300000
0.001500  43.500000
-0.002300  43.600000
0.002200  43.700000
0.006000  43.900000
0.005200  44.100000
0.003000  44.200000
0.002200  44.300000
0.003700  44.500000
0.003000  44.600000
0.005200  44.700000
0.001500  44.900000
-0.003000  45.000000
-0.001500  45.100000
-0.000800  45.300000
0.003000  45.400000
0.004500  45.600000
0.002200  45.700000
0.002200  45.900000
-0.000800  46.000000
-0.004600  46.200000
-0.008300  46.300000
-0.007500  46.400000
-0.002300  46.600000
0.000000  46.800000
0.003000  46.900000
0.001500  47.000000
0.004500  47.200000
0.006000  47.300000
0.000700  47.500000
-0.000800  47.600000
-0.001500  47.700000
-0.002300  47.900000
-0.001500  48.100000
-0.003000  48.200000
-0.000800  48.300000
-0.001500  48.500000
-0.001500  48.600000
0.001500  48.700000
-0.000800  48.900000
0.001500  49.000000
0.005200  49.200000
0.006700  49.300000
0.009000  49.500000
0.007500  49.600000
0.000700  49.700000
-0.001500  49.900000
-0.003000  50.000000
-0.002300  50.100000
-0.003000  50.300000
-0.000800  50.400000
-0.000800  50.600000
-0.001500  50.700000
0.003000  50.800000
0.003700  51.000000
0.003700  51.100000
0.003000  51.300000
0.001500  51.400000
0.005200  51.600000
0.009000  51.700000
0.008200  51.800000
0.003000  52.000000
-0.001500  52.100000
-0.002300  52.200000
-0.001500  52.400000
-0.003000  52.600000
-0.004600  52.700000
-0.004600  52.800000
-0.005300  53.000000
-0.007500  53.100000
-0.008300  53.200000
-0.008300  53.400000
-0.005300  53.500000
0.000000  53.700000
0.004500  53.800000
0.009000  54.000000
0.006000  54.100000
0.003700  54.200000
0.003000  54.400000
-0.001500  54.500000
-0.003000  54.700000
-0.002300  54.800000
-0.001500  54.900000
-0.003000  55.100000
-0.002300  55.200000
-0.000800  55.300000
0.001500  55.500000
0.001500  55.600000
0.001500  55.800000
0.001500  55.900000
0.000700  56.100000
0.000700  56.200000
0.003000  56.300000
0.003000  56.500000
0.001500  56.600000
0.000700  56.700000
0.003000  56.900000
0.001500  57.100000
-0.001500  57.200000
-0.003000  57.400000
-0.004600  57.500000
-0.004600  57.600000
-0.001500  57.800000
-0.001500  58.000000
-0.001500  58.100000
-0.001500  58.200000
-0.005300  58.400000
-0.002300  58.500000
-0.000800  58.700000
-0.002300  58.900000
-0.002300  59.000000
0.000700  59.100000
0.003700  59.300000
0.006700  59.400000
0.006700  59.600000
0.005200  59.800000
0.008200  59.900000
0.010500  60.100000
0.005200  60.200000
0.000700  60.400000
-0.001500  60.600000
-0.004600  60.700000
-0.005300  60.900000
-0.004600  61.000000
0.000000  61.200000
0.004500  61.400000
0.004500  61.500000
0.004500  61.700000
0.002200  61.800000
0.002200  62.000000
0.000000  62.200000
-0.003000  62.300000
-0.001500  62.500000
-0.005300  62.600000
-0.004600  62.800000
-0.003000  63.000000
-0.002300  63.100000
0.000000  63.300000
0.000700  63.400000
0.004500  63.600000
0.001500  63.800000
0.000700  63.900000
0.003700  64.100000
0.008200  64.200000
0.008200  64.400000
0.008200  64.600000
0.006000  64.700000
-0.001500  64.800000
-0.009100  65.000000
-0.012000  65.200000
-0.006000  65.300000
-0.004600  65.500000
-0.000800  65.700000
0.003000  65.800000
0.001500  66.000000
0.000700  66.100000
-0.000800  66.300000
0.000000  66.400000
0.000000  66.600000
-0.000800  66.700000
-0.003000  66.900000
-0.003000  67.000000
-0.000800  67.100000
-0.001500  67.300000
0.000700  67.500000
-0.000800  67.600000
0.000700  67.800000
0.000700  67.900000
0.003000  68.000000
0.009000  68.200000
0.008200  68.300000
0.009700  68.500000
0.005200  68.600000
-0.004600  68.800000
-0.012000  68.900000
-0.012800  69.100000
-0.003000  69.300000
0.001500  69.400000
0.003000  69.500000
0.000700  69.700000
0.000700  69.800000
0.005200  70.000000
0.006000  70.100000
0.007500  70.200000
0.003700  70.400000
-0.000800  70.600000
-0.004600  70.700000
-0.001500  70.800000
0.006000  71.000000
0.008200  71.100000
0.007500  71.300000
0.006000  71.400000
0.003700  71.500000
-0.001500  71.700000
-0.000800  71.900000
0.003000  72.000000
0.005200  72.200000
0.008200  72.300000
0.006700  72.400000
0.001500  72.600000
-0.004600  72.800000
-0.004600  72.900000
-0.005300  73.100000
-0.003800  73.200000
-0.003000  73.400000
-0.004600  73.500000
-0.004600  73.700000
-0.001500  73.800000
0.002200  74.000000
0.003000  74.100000
0.002200  74.300000
0.001500  74.400000
0.000700  74.600000
0.003000  74.700000
0.004500  74.900000
0.004500  75.000000
0.001500  75.100000
-0.003000  75.300000
-0.004600  75.400000
-0.005300  75.600000
-0.004600  75.700000
-0.003800  75.900000
-0.003000  76.000000
-0.003000  76.100000
-0.005300  76.300000
-0.004600  76.400000
-0.003000  76.500000
-0.001500  76.700000
0.000700  76.800000
0.000000  77.000000
-0.001500  77.100000
-0.003000  77.300000
-0.002300  77.400000
-0.001500  77.500000
0.000000  77.700000
0.006000  77.800000
0.004500  78.000000
0.002200  78.100000
0.003700  78.300000
0.000700  78.400000
-0.001500  78.600000
-0.000800  78.700000
0.000700  78.900000
0.008200  79.100000
0.012700  79.200000
0.007500  79.300000
0.005200  79.500000
0.005200  79.600000
0.006000  79.800000
0.008200  80.000000
0.005200  80.100000
0.001500  80.300000
-0.003000  80.400000
-0.009800  80.600000
-0.017300  80.700000
-0.018100  80.900000
-0.011300  81.000000
-0.006800  81.100000
0.000700  81.300000
0.003700  81.400000
-0.000800  81.500000
0.007500  81.700000
0.012000  81.800000
0.009000  81.900000
0.011200  82.100000
0.010500  82.200000
0.005200  82.300000
0.001500  82.400000
-0.000800  82.600000
-0.005300  82.700000
-0.006800  82.800000
-0.005300  83.000000
-0.004600  83.100000
-0.002300  83.200000
-0.003000  83.400000
-0.001500  83.500000
0.002200  83.700000
0.004500  83.800000
0.006000  83.900000
0.008200  84.100000
0.001500  84.100000
-0.000800  84.300000
0.001500  84.400000
0.000000  84.600000
-0.002300  84.700000
-0.005300  84.800000
-0.006000  85.000000
-0.006800  85.100000
-0.005300  85.200000
-0.004600  85.400000
-0.006800  85.500000
-0.003000  85.600000
0.002200  85.700000
0.009000  85.900000
0.011200  86.000000
0.006700  86.100000
0.001500  86.300000
-0.000800  86.300000
0.000700  86.500000
0.005200  86.600000
0.006700  86.800000
0.003000  86.900000
-0.001500  87.000000
-0.009100  87.100000
-0.012800  87.300000
-0.011300  87.400000
-0.009100  87.500000
-0.000800  87.600000
0.015700  87.700000
0.021700  87.900000
0.003700  88.000000
-0.005300  88.200000
-0.006800  88.200000
-0.006800  88.400000
0.003000  88.500000
0.003000  88.600000
0.003700  88.700000
0.004500  88.900000
0.006700  89.000000
0.007500  89.100000
0.003000  89.200000
0.000700  89.400000
-0.006800  89.500000
-0.009100  89.600000
-0.009100  89.700000
-0.009100  89.900000
-0.008300  90.000000
-0.004600  90.100000
-0.003000  90.200000
0.006700  90.400000
0.016500  90.400000
0.012000  90.600000
0.006700  90.700000
0.003000  90.800000
0.001500  90.900000
-0.000800  91.100000
-0.008300  91.200000
-0.010500  91.300000
-0.012800  91.400000
-0.012800  91.500000
-0.013500  91.600000
-0.013500  91.800000
0.001500  91.800000
0.015700  92.000000
0.021700  92.100000
0.030000  92.200000
0.027700  92.300000
0.015700  92.400000
0.015000  92.600000
0.011200  92.700000
0.006000  92.800000
0.003700  92.900000
0.001500  93.000000
0.000700  93.100000
-0.002300  93.200000
-0.000800  93.300000
-0.003000  93.400000
-0.006000  93.600000
-0.010500  93.600000
-0.013500  93.700000
-0.013500  93.800000
-0.010500  93.900000
-0.010500  94.000000
-0.009800  94.100000
-0.006800  94.200000
-0.006800  94.300000
-0.005300  94.400000
-0.003000  94.500000
-0.000800  94.600000
0.000000  94.700000
0.006700  94.800000
0.011200  94.900000
0.010500  95.000000
0.014200  95.100000
0.012700  95.200000
0.008200  95.300000
0.004500  95.400000
0.004500  95.500000
0.004500  95.600000
0.003000  95.700000
0.000700  95.800000
0.000700  95.900000
0.004500  96.000000
0.001500  96.100000
-0.000800  96.300000
-0.004600  96.300000
-0.010500  96.400000
-0.010500  96.500000
-0.009100  96.600000
-0.007500  96.700000
-0.006000  96.800000
-0.010500  96.900000
-0.010500  97.000000
-0.003800  97.200000
0.004500  97.200000
0.010500  97.300000
0.012000  97.400000
0.008200  97.500000
0.008200  97.600000
0.006700  97.700000
0.006000  97.800000
0.007500  97.900000
0.005200  98.000000
0.004500  98.100000
0.003000  98.200000
0.001500  98.300000
0.000000  98.400000
-0.001500  98.500000
-0.001500  98.500000
-0.001500  98.700000
-0.003000  98.800000
-0.006000  98.900000
-0.010500  99.000000
-0.009100  99.000000
-0.009100  99.100000
-0.009800  99.200000
-0.010500  99.300000
-0.007500  99.400000
-0.003000  99.500000
0.003700  99.600000
0.004500  99.600000
0.005200  99.700000
0.005200  99.800000
0.000700  99.900000
-0.000800  100.000000
-0.004600  100.100000
0.001500  100.200000
0.008200  100.300000
0.006000  100.300000
0.004500  100.400000
0.005200  100.500000
0.007500  100.600000
0.004500  100.700000
0.000700  100.800000
-0.003000  100.800000
-0.006000  100.900000
-0.005300  101.000000
-0.003000  101.100000
-0.000800  101.200000
0.000700  101.200000
0.003000  101.300000
0.003000  101.400000
-0.002300  101.500000
-0.006800  101.600000
-0.004600  101.700000
-0.002300  101.700000
0.001500  101.800000
0.005200  101.900000
0.000700  101.900000
0.003000  102.000000
0.003000  102.100000
0.002200  102.200000
0.002200  102.200000
-0.000800  102.300000
-0.003000  102.400000
-0.008300  102.500000
-0.009100  102.600000
-0.007500  102.600000
-0.003000  102.700000
-0.003000  102.800000
-0.001500  102.800000
0.000700  102.900000
0.001500  103.000000
0.008200  103.000000
0.008200  103.100000
0.008200  103.200000
0.007500  103.300000
0.005200  103.300000
0.004500  103.400000
0.006700  103.500000
0.008200  103.500000
0.004500  103.600000
0.003000  103.700000
0.000700  103.700000
-0.003000  103.800000
-0.002300  103.900000
-0.003000  103.900000
-0.003000  104.000000
-0.001500  104.000000
0.000700  104.100000
0.001500  104.200000
-0.003000  104.200000
-0.005300  104.300000
-0.009100  104.300000
-0.010500  104.400000
-0.009100  104.400000
-0.005300  104.500000
0.006700  104.500000
0.009700  104.600000
0.005200  104.700000
0.001500  104.700000
-0.007500  104.800000
-0.009800  104.800000
-0.005300  104.900000
-0.002300  104.900000
0.006000  105.000000
0.010500  105.000000
0.009000  105.100000
0.010500  105.100000
0.009000  105.200000
0.004500  105.200000
-0.001500  105.200000
-0.003000  105.300000
0.000700  105.300000
0.000000  105.300000
-0.002300  105.400000
-0.003000  105.400000
-0.004600  105.500000
-0.002300  105.500000
-0.001500  105.600000
-0.005300  105.600000
-0.006800  105.600000
-0.006800  105.700000
-0.001500  105.700000
0.002200  105.700000
0.003700  105.800000
0.004500  105.800000
0.005200  105.900000
0.009700  105.900000
0.006700  105.900000
0.009700  106.000000
0.017200  106.000000
0.012000  106.100000
0.008200  106.100000
0.003000  106.200000
-0.000800  106.200000
0.000000  106.200000
0.000700  106.200000
-0.000800  106.300000
0.003000  106.300000
0.003700  106.400000
0.000700  106.400000
0.001500  106.400000
-0.000800  106.500000
-0.001500  106.500000
-0.006800  106.600000
-0.012000  106.600000
-0.014300  106.600000
-0.015800  106.600000
-0.010500  106.700000
-0.009100  106.700000
-0.000800  106.700000
0.004500  106.800000
0.006700  106.800000
0.012700  106.900000
0.014200  106.900000
0.010500  106.900000
0.009000  107.000000
0.005200  107.000000
-0.000800  107.000000
0.000000  107.100000
0.000700  107.100000
0.000000  107.100000
0.004500  107.100000
0.009000  107.200000
0.005200  107.200000
0.002200  107.300000
0.001500  107.300000
0.000700  107.300000
-0.001500  107.400000
-0.006800  107.400000
-0.009100  107.500000
-0.011300  107.500000
-0.012000  107.500000
-0.013500  107.600000
-0.012000  107.600000
-0.012000  107.600000
-0.012000  107.700000
-0.004600  107.700000
0.001500  107.800000
0.008200  107.800000
0.008200  107.800000
0.009000  107.900000
0.016500  107.900000
0.019500  108.000000
0.016500  108.000000
0.009000  108.000000
0.001500  108.000000
-0.001500  108.100000
-0.000800  108.100000
0.000000  108.100000
0.003000  108.200000
0.002200  108.200000
-0.003000  108.200000
-0.004600  108.300000
-0.005300  108.300000
-0.008300  108.300000
-0.009100  108.300000
-0.009800  108.400000
-0.010500  108.400000
-0.009100  108.400000
-0.009800  108.400000
-0.008300  108.500000
-0.002300  108.500000
0.003700  108.500000
0.009000  108.600000
0.008200  108.600000
0.003000  108.600000
0.005200  108.700000
0.009700  108.700000
0.014200  108.700000
0.018000  108.800000
0.019500  108.800000
0.013500  108.800000
0.004500  108.900000
0.002200  108.900000
-0.001500  108.900000
-0.009100  108.900000
-0.009100  109.000000
-0.007500  109.000000
-0.010500  109.000000
-0.008300  109.100000
0.000000  109.100000
0.007500  109.100000
0.009000  109.200000
0.006700  109.200000
0.005200  109.200000
0.003700  109.300000
0.002200  109.300000
0.000700  109.300000
0.001500  109.300000
-0.000800  109.300000
-0.006800  109.400000
-0.010500  109.400000
-0.012800  109.400000
-0.008300  109.500000
-0.008300  109.500000
-0.009100  109.500000
-0.006800  109.500000
-0.005300  109.600000
0.000000  109.600000
0.007500  109.600000
0.012000  109.700000
0.011200  109.700000
0.012700  109.700000
0.009000  109.800000
0.005200  109.800000
0.005200  109.800000
0.002200  109.800000
0.002200  109.800000
0.003700  109.900000
0.004500  109.900000
0.005200  109.900000
0.000700  109.900000
-0.002300  110.000000
-0.004600  110.000000
-0.004600  110.000000
-0.001500  110.100000
0.000700  110.100000
-0.000800  110.100000
-0.001500  110.200000
-0.002300  110.200000
-0.002300  110.200000
-0.000800  110.200000
-0.006000  110.200000
-0.005300  110.300000
-0.006000  110.300000
-0.006800  110.300000
-0.003000  110.400000
-0.004600  110.400000
0.000000  110.500000
0.010500  110.500000
0.016500  110.500000
0.017200  110.600000
0.013500  110.600000
0.013500  110.600000
0.011200  110.700000
0.006700  110.700000
-0.000800  110.700000
-0.007500  110.700000
-0.009100  110.800000
-0.012800  110.800000
-0.012800  110.800000
-0.010500  110.900000
-0.009100  110.900000
-0.005300  111.000000
0.000700  111.000000
0.003700  111.000000
0.007500  111.000000
0.008200  111.100000
0.008200  111.100000
0.007500  111.100000
0.006700  111.100000
0.004500  111.100000
0.004500  111.200000
0.003000  111.200000
0.000700  111.200000
-0.001500  111.300000
-0.003000  111.300000
-0.002300  111.300000
-0.003000  111.400000
-0.004600  111.400000
-0.006800  111.400000
-0.009800  111.400000
-0.010500  111.500000
-0.012800  111.500000
-0.013500  111.500000
-0.015000  111.500000
-0.013500  111.600000
-0.004600  111.600000
0.000700  111.600000
0.004500  111.600000
0.012700  111.600000
0.020200  111.600000
0.021000  111.700000
0.016500  111.700000
0.009000  111.700000
0.001500  111.700000
0.000700  111.800000
-0.001500  111.800000
-0.003800  111.800000
-0.003000  111.900000
-0.001500  111.900000
0.002200  111.900000
0.004500  111.900000
0.006000  111.900000
0.005200  112.000000
0.000000  112.000000
-0.004600  112.000000
-0.003800  112.000000
-0.005300  112.000000
-0.007500  112.000000
-0.007500  112.000000
-0.010500  112.100000
-0.009100  112.100000
-0.003800  112.100000
0.000000  112.100000
0.005200  112.100000
0.001500  112.200000
-0.001500  112.200000
0.006700  112.200000
0.011200  112.200000
0.014200  112.200000
0.015700  112.300000
0.013500  112.300000
0.012700  112.300000
0.006700  112.300000
0.003000  112.300000
-0.001500  112.300000
-0.002300  112.300000
-0.004600  112.400000
-0.009100  112.400000
-0.007500  112.400000
-0.003000  112.400000
-0.000800  112.400000
0.005200  112.400000
0.009000  112.400000
0.005200  112.400000
0.008200  112.400000
0.003000  112.500000
-0.004600  112.500000
-0.008300  112.500000
-0.013500  112.500000
-0.013500  112.500000
-0.016500  112.500000
-0.014300  112.500000
-0.011300  112.500000
-0.008300  112.500000
-0.004600  112.500000
-0.001500  112.500000
0.005200  112.500000
0.013500  112.500000
0.014200  112.600000
0.010500  112.600000
0.015700  112.600000
0.018000  112.600000
0.019500  112.600000
0.019500  112.600000
0.012700  112.600000
0.009700  112.600000
0.006000  112.600000
0.003700  112.600000
0.000700  112.700000
-0.004600  112.700000
-0.008300  112.700000
-0.010500  112.700000
-0.015000  112.700000
-0.016500  112.700000
-0.013500  112.700000
-0.011300  112.700000
-0.005300  112.700000
-0.006000  112.700000
-0.005300  112.700000
0.003000  112.700000
0.006700  112.700000
0.009000  112.700000
0.006700  112.700000
0.001500  112.700000
-0.006800  112.700000
-0.010500  112.700000
-0.008300  112.700000
-0.006800  112.700000
-0.001500  112.700000
0.000700  112.700000
0.000000  112.700000
0.002200  112.700000
0.003700  112.700000
0.006000  112.700000
0.005200  112.700000
0.003700  112.700000
-0.001500  112.700000
-0.005300  112.700000
-0.004600  112.700000
-0.003000  112.700000
-0.003000  112.700000
-0.003000  112.700000
0.000000  112.700000
0.003000  112.700000
0.006700  112.700000
0.004500  112.700000
0.006700  112.700000
0.009000  112.700000
0.005200  112.700000
0.009000  112.700000
0.009700  112.700000
0.012700  112.700000
0.012000  112.700000
0.009000  112.700000
0.009700  112.700000
0.005200  112.700000
0.004500  112.700000
0.000700  112.700000
-0.005300  112.700000
-0.009800  112.700000
-0.009800  112.600000
-0.010500  112.600000
-0.012000  112.600000
-0.008300  112.600000
-0.005300  112.600000
-0.003000  112.600000
-0.005300  112.600000
-0.005300  112.600000
-0.001500  112.600000
-0.000800  112.600000
0.003700  112.500000
0.005200  112.500000
0.004500  112.500000
0.003700  112.500000
0.000000  112.500000
0.000000  112.500000
0.000000  112.500000
0.002200  112.500000
0.005200  112.500000
0.004500  112.500000
0.000700  112.500000
-0.004600  112.500000
-0.005300  112.500000
-0.005300  112.500000
0.000700  112.500000
0.004500  112.400000
0.001500  112.400000
-0.001500  112.400000
-0.001500  112.400000
0.000700  112.400000
0.001500  112.300000
0.000000  112.300000
-0.003000  112.300000
-0.004600  112.300000
-0.003800  112.300000
-0.004600  112.300000
0.000000  112.300000
0.006000  112.300000
0.004500  112.300000
0.004500  112.300000
0.006000  112.200000
0.004500  112.200000
0.002200  112.200000
0.000000  112.200000
0.001500  112.200000
0.003000  112.200000
0.003000  112.200000
0.001500  112.200000
0.003000  112.200000
0.005200  112.100000
0.006700  112.100000
0.006000  112.100000
0.001500  112.100000
-0.001500  112.100000
0.001500  112.100000
0.004500  112.100000
0.000000  112.100000
-0.004600  112.100000
-0.008300  112.000000
-0.012000  112.000000
-0.012000  112.000000
-0.008300  112.000000
-0.005300  112.000000
-0.003000  112.000000
0.000000  112.000000
0.005200  112.000000
0.010500  112.000000
0.006700  112.000000
0.005200  112.000000
0.006700  112.000000
0.003000  111.900000
0.001500  111.900000
-0.000800  111.900000
-0.001500  111.900000
-0.001500  111.900000
-0.002300  111.900000
0.001500  111.900000
-0.000800  111.900000
-0.001500  111.800000
-0.000800  111.800000
0.000000  111.800000
0.004500  111.800000
0.003000  111.800000
0.003000  111.700000
0.004500  111.700000
0.001500  111.700000
0.003000  111.700000
0.001500  111.700000
-0.007500  111.700000
-0.010500  111.600000
-0.008300  111.600000
-0.004600  111.600000
-0.001500  111.600000
-0.000800  111.600000
0.000700  111.600000
0.000700  111.600000
0.000700  111.600000
-0.001500  111.600000
-0.003000  111.600000
-0.005300  111.600000
-0.006000  111.600000
-0.005300  111.600000
-0.004600  111.600000
-0.001500  111.500000
0.003000  111.500000
0.005200  111.500000
0.010500  111.500000
0.014200  111.500000
0.018000  111.500000
0.018000  111.500000
0.015700  111.400000
0.012000  111.400000
0.007500  111.400000
0.003700  111.400000
-0.000800  111.400000
-0.003800  111.400000
-0.004600  111.400000
-0.006000  111.400000
-0.006800  111.400000
-0.004600  111.400000
-0.003000  111.400000
-0.001500  111.400000
-0.006000  111.400000
-0.006800  111.400000
-0.004600  111.400000
-0.003000  111.400000
-0.000800  111.400000
-0.001500  111.400000
0.000700  111.400000
0.000700  111.400000
-0.006000  111.300000
-0.010500  111.300000
-0.009100  111.300000
-0.006800  111.300000
-0.003000  111.300000
0.000000  111.300000
-0.003000  111.300000
-0.006000  111.300000
-0.000800  111.300000
0.008200  111.300000
0.012000  111.300000
0.009000  111.300000
0.006700  111.300000
0.003700  111.300000
0.005200  111.300000
0.010500  111.300000
0.008200  111.300000
0.005200  111.300000
0.001500  111.300000
-0.006000  111.300000
-0.012000  111.300000
-0.014300  111.300000
-0.012000  111.300000
-0.010500  111.300000
-0.006800  111.300000
-0.004600  111.300000
-0.001500  111.300000
0.009000  111.300000
0.015000  111.300000
0.021000  111.300000
0.015700  111.300000
0.003000  111.300000
-0.002300  111.300000
-0.005300  111.300000
-0.003000  111.300000
0.000700  111.300000
0.003000  111.300000
0.002200  111.300000
-0.000800  111.300000
-0.000800  111.300000
-0.001500  111.300000
-0.003000  111.300000
-0.003000  111.300000
0.000000  111.300000
0.002200  111.300000
0.002200  111.300000
0.003000  111.300000
0.001500  111.300000
0.000700  111.300000
0.000700  111.300000
0.001500  111.300000
0.006700  111.300000
0.008200  111.300000
0.006700  111.300000
0.008200  111.300000
0.005200  111.200000
0.000700  111.200000
-0.003000  111.200000
-0.006000  111.200000
-0.005300  111.200000
-0.007500  111.200000
-0.006000  111.200000
-0.003000  111.200000
-0.003000  111.200000
0.002200  111.200000
0.006000  111.200000
0.007500  111.200000
0.006700  111.200000
0.004500  111.200000
0.004500  111.200000
0.003000  111.200000
0.000700  111.200000
0.000700  111.200000
-0.000800  111.200000
-0.003000  111.200000
-0.000800  111.200000
0.000700  111.200000
0.000000  111.200000
-0.001500  111.200000
0.000700  111.200000
0.001500  111.200000
0.001500  111.200000
0.000000  111.200000
0.000700  111.200000
0.003000  111.200000
0.004500  111.200000
0.006000  111.200000
0.001500  111.200000
0.001500  111.200000
-0.001500  111.200000
-0.006000  111.200000
-0.006800  111.200000
-0.010500  111.200000
-0.014300  111.200000
-0.015800  111.200000
-0.014300  111.300000
-0.009800  111.300000
-0.006000  111.300000
-0.003000  111.300000
0.002200  111.300000
0.006700  111.300000
0.012000  111.300000
0.014200  111.300000
0.012000  111.300000
0.012000  111.300000
0.009000  111.300000
0.007500  111.300000
0.006700  111.300000
0.007500  111.300000
0.008200  111.300000
0.005200  111.300000
0.001500  111.300000
0.003000  111.300000
0.003000  111.300000
0.001500  111.300000
0.001500  111.400000
-0.001500  111.400000
-0.009100  111.400000
-0.012800  111.400000
-0.010500  111.400000
-0.006800  111.400000
-0.006800  111.400000
-0.007500  111.400000
-0.001500  111.400000
0.003700  111.400000
0.006700  111.400000
0.009000  111.400000
0.006000  111.400000
0.006000  111.400000
0.006000  111.400000
0.005200  111.400000
0.004500  111.400000
0.006000  111.400000
0.004500  111.400000
0.000000  111.400000
-0.002300  111.400000
-0.007500  111.400000
-0.006800  111.400000
-0.006000  111.400000
-0.005300  111.400000
-0.001500  111.400000
-0.004600  111.400000
-0.006000  111.400000
-0.006800  111.400000
-0.008300  111.400000
-0.014300  111.400000
-0.013500  111.400000
-0.006000  111.400000
-0.008300  111.400000
-0.006800  111.400000
-0.003800  111.400000
-0.001500  111.400000
0.006700  111.400000
0.015700  111.400000
0.027700  111.400000
0.037500  111.400000
0.036700  111.400000
0.031500  111.400000
0.023200  111.400000
0.010500  111.400000
0.005200  111.400000
0.002200  111.400000
-0.002300  111.400000
-0.008300  111.400000
-0.009100  111.400000
-0.009800  111.400000
-0.011300  111.400000
-0.009800  111.400000
-0.010500  111.400000
-0.012800  111.400000
-0.012000  111.400000
-0.008300  111.400000
-0.004600  111.400000
-0.001500  111.400000
-0.004600  111.400000
-0.009100  111.400000
-0.006800  111.400000
-0.005300  111.400000
-0.003000  111.400000
0.000700  111.400000
0.002200  111.400000
0.005200  111.400000
0.003700  111.400000
0.004500  111.400000
0.004500  111.400000
0.005200  111.400000
0.009000  111.400000
0.008200  111.400000
0.005200  111.400000
0.002200  111.400000
-0.000800  111.400000
0.000700  111.400000
-0.001500  111.400000
-0.001500  111.400000
0.000700  111.400000
0.000700  111.400000
0.003000  111.400000
-0.002300  111.400000
-0.001500  111.400000
-0.001500  111.400000
-0.003000  111.400000
-0.001500  111.400000
-0.001500  111.400000
0.000700  111.400000
-0.000800  111.400000
0.001500  111.400000
0.005200  111.400000
0.001500  111.400000
0.000000  111.400000
-0.003000  111.400000
-0.000800  111.500000
0.002200  111.500000
0.000700  111.500000
0.000000  111.500000
-0.003000  111.500000
-0.001500  111.500000
0.000000  111.500000
0.001500  111.500000
0.003700  111.500000
0.003000  111.500000
0.000700  111.500000
0.000700  111.500000
0.000000  111.500000
0.000700  111.500000
0.001500  111.500000
0.000700  111.500000
0.002200  111.500000
-0.001500  111.500000
-0.000800  111.500000
0.000700  111.500000
-0.001500  111.500000
-0.000800  111.500000
0.000700  111.500000
0.000700  111.500000
0.000700  111.500000
0.002200  111.500000
0.002200  111.500000
0.000000  111.500000
-0.000800  111.500000
-0.003800  111.500000
-0.006800  111.500000
-0.006800  111.500000
-0.001500  111.500000
0.001500  111.500000
0.004500  111.500000
0.008200  111.500000
0.012700  111.400000
0.010500  111.400000
0.004500  111.400000
0.001500  111.400000
0.000000  111.400000
-0.003000  111.400000
-0.006800  111.400000
-0.005300  111.400000
-0.005300  111.400000
-0.005300  111.300000
-0.003000  111.300000
0.000700  111.300000
0.001500  111.300000
0.003700  111.300000
0.005200  111.200000
0.005200  111.200000
0.007500  111.200000
0.004500  111.200000
0.003700  111.200000
0.004500  111.200000
0.001500  111.100000
0.000700  111.100000
0.001500  111.100000
0.001500  111.100000
0.000000  111.100000
-0.002300  111.100000
-0.002300  111.100000
0.000700  111.000000
0.001500  111.000000
0.004500  111.000000
-0.000800  111.000000
-0.004600  110.900000
-0.003000  110.900000
-0.004600  110.900000
-0.001500  110.800000
-0.000800  110.800000
0.000700  110.800000
0.000700  110.800000
-0.003000  110.700000
-0.000800  110.700000
0.000700  110.700000
0.000700  110.600000
-0.000800  110.600000
0.000000  110.600000
-0.000800  110.500000
-0.003000  110.500000
-0.004600  110.400000
-0.001500  110.400000
-0.001500  110.400000
-0.003000  110.300000
0.000700  110.300000
0.002200  110.200000
0.004500  110.200000
0.004500  110.200000
0.001500  110.100000
0.000700  110.100000
-0.003000  110.000000
-0.003800  110.000000
-0.003800  109.900000
-0.001500  109.800000
0.001500  109.800000
0.003000  109.800000
0.003700  109.700000
0.004500  109.600000
0.004500  109.600000
0.005200  109.500000
0.003700  109.400000
0.000700  109.400000
0.000700  109.300000
-0.000800  109.300000
-0.001500  109.200000
0.000000  109.200000
-0.001500  109.100000
0.000000  109.000000
0.000700  108.900000
0.002200  108.900000
0.004500  108.900000
0.001500  108.800000
0.000700  108.700000
0.000700  108.600000
-0.000800  108.500000
-0.001500  108.400000
-0.003000  108.400000
-0.003000  108.300000
-0.004600  108.200000
-0.003000  108.200000
-0.000800  108.100000
0.001500  108.000000
0.002200  108.000000
0.003700  107.900000
0.003000  107.800000
0.003000  107.700000
0.001500  107.600000
0.002200  107.600000
0.001500  107.500000
0.000700  107.400000
-0.000800  107.300000
-0.003000  107.200000
0.000000  107.100000
-0.002300  107.000000
-0.005300  106.900000
-0.005300  106.800000
-0.003000  106.700000
0.000000  106.600000
0.003000  106.500000
0.003700  106.400000
-0.000800  106.300000
-0.001500  106.200000
-0.001500  106.100000
0.002200  106.000000
0.006000  105.900000
0.004500  105.800000
0.002200  105.700000
0.000000  105.600000
0.000700  105.500000
0.001500  105.400000
0.002200  105.300000
0.003000  105.200000
0.000700  105.000000
0.001500  104.900000
0.003700  104.800000
0.004500  104.700000
0.001500  104.500000
0.001500  104.400000
0.003700  104.300000
0.003000  104.200000
0.003000  104.100000
-0.000800  103.900000
-0.005300  103.800000
-0.006800  103.700000
-0.006800  103.600000
-0.005300  103.500000
-0.006000  103.300000
-0.005300  103.200000
-0.003000  103.000000
0.001500  103.000000
0.006000  102.800000
0.008200  102.700000
0.006700  102.600000
0.003000  102.400000
0.004500  102.300000
0.008200  102.100000
0.008200  102.000000
0.006000  101.900000
0.003000  101.700000
-0.001500  101.600000
-0.004600  101.500000
-0.003000  101.300000
-0.004600  101.200000
-0.005300  101.100000
-0.005300  100.900000
-0.002300  100.800000
0.001500  100.700000
0.003000  100.500000
0.004500  100.300000
0.003000  100.300000
0.001500  100.100000
-0.000800  100.000000
0.000700  99.800000
0.000700  99.700000
0.001500  99.500000
0.000700  99.400000
0.000000  99.300000
0.002200  99.100000
0.001500  99.000000
0.000000  98.800000
-0.003800  98.700000
-0.006800  98.500000
-0.005300  98.400000
-0.003000  98.300000
-0.004600  98.100000
-0.004600  98.000000
-0.007500  97.800000
-0.008300  97.700000
-0.002300  97.500000
-0.002300  97.400000
-0.001500  97.200000
0.002200  97.100000
0.002200  96.900000
0.003700  96.800000
0.008200  96.700000
0.010500  96.500000
0.009700  96.300000
0.009700  96.200000
0.010500  96.000000
0.011200  95.900000
0.009000  95.700000
0.008200  95.600000
0.006700  95.400000
0.004500  95.300000
0.001500  95.100000
-0.005300  94.900000
-0.009100  94.800000
-0.012000  94.600000
-0.012000  94.500000
-0.010500  94.300000
-0.007500  94.200000
-0.004600  94.000000
-0.001500  93.900000
-0.001500  93.700000
-0.003000  93.500000
-0.003800  93.400000
-0.004600  93.200000
-0.005300  93.100000
-0.004600  92.900000
0.002200  92.700000
0.008200  92.600000
0.015700  92.400000
0.018700  92.200000
0.012000  92.100000
0.006700  91.900000
0.002200  91.800000
0.000000  91.600000
0.000700  91.400000
0.001500  91.200000
0.000700  91.100000
0.000700  90.900000
0.000700  90.800000
-0.001500  90.600000
-0.001500  90.500000
-0.003000  90.300000
-0.000800  90.200000
0.001500  90.000000
0.003700  89.900000
0.008200  89.700000
0.003000  89.500000
0.001500  89.400000
0.000700  89.200000
-0.001500  89.100000
-0.005300  88.900000
-0.009100  88.800000
-0.010500  88.600000
-0.011300  88.500000
-0.005300  88.300000
-0.001500  88.100000
0.000700  88.000000
0.000700  87.800000
-0.002300  87.700000
-0.003000  87.500000
-0.005300  87.300000
-0.004600  87.200000
-0.001500  87.000000
0.001500  86.800000
0.005200  86.700000
0.006700  86.500000
0.009700  86.300000
0.013500  86.200000
0.015700  86.000000
0.013500  85.900000
0.009000  85.700000
0.008200  85.500000
0.004500  85.400000
0.001500  85.200000
0.002200  85.100000
0.000700  84.900000
-0.003000  84.700000
-0.005300  84.600000
-0.005300  84.400000
-0.008300  84.200000
-0.012000  84.000000
-0.012800  83.900000
-0.008300  83.700000
-0.003800  83.500000
-0.003000  83.300000
0.001500  83.200000
0.001500  83.000000
0.003000  82.800000
0.006700  82.600000
0.009000  82.400000
0.012700  82.300000
0.010500  82.100000
0.004500  81.900000
-0.007500  81.800000
-0.012000  81.600000
-0.006800  81.400000
-0.006000  81.200000
-0.004600  81.000000
-0.003800  80.900000
-0.004600  80.700000
-0.003000  80.500000
-0.003000  80.300000
-0.000800  80.100000
-0.000800  80.000000
0.002200  79.800000
0.006000  79.600000
0.004500  79.500000
0.003000  79.300000
0.003000  79.100000
0.003000  78.900000
0.004500  78.700000
0.002200  78.600000
0.002200  78.400000
0.002200  78.200000
-0.000800  78.000000
0.003000  77.800000
0.002200  77.700000
0.003000  77.500000
0.001500  77.300000
-0.000800  77.100000
0.002200  76.900000
0.001500  76.800000
0.002200  76.600000
0.000000  76.400000
0.000700  76.200000
0.001500  76.000000
-0.002300  75.900000
-0.003800  75.700000
-0.006000  75.500000
-0.006800  75.300000
-0.005300  75.100000
-0.005300  75.000000
0.000700  74.800000
0.006700  74.600000
0.009000  74.400000
0.007500  74.200000
0.003700  74.100000
0.002200  73.900000
-0.000800  73.700000
0.000700  73.500000
0.002200  73.300000
0.005200  73.100000
0.009000  72.900000
0.009000  72.800000
0.008200  72.600000
0.004500  72.400000
0.003000  72.200000
0.000000  72.000000
-0.003000  71.800000
-0.005300  71.600000
-0.006000  71.500000
-0.000800  71.300000
0.003000  71.100000
0.000000  70.900000
-0.000800  70.700000
-0.004600  70.500000
-0.006000  70.300000
-0.006000  70.200000
-0.006800  70.000000
-0.003800  69.800000
-0.005300  69.600000
-0.003000  69.500000
-0.003800  69.300000
-0.004600  69.100000
-0.001500  68.900000
-0.003800  68.800000
-0.003000  68.600000
-0.002300  68.400000
0.001500  68.200000
0.005200  68.000000
0.008200  67.900000
0.012700  67.700000
0.009700  67.500000
0.006700  67.400000
-0.003000  67.200000
-0.008300  67.000000
-0.004600  66.800000
-0.000800  66.600000
0.001500  66.500000
-0.000800  66.300000
-0.003000  66.100000
-0.003000  65.900000
-0.000800  65.700000
0.000700  65.600000
-0.000800  65.400000
0.002200  65.200000
0.004500  65.100000
0.005200  64.900000
0.006000  64.700000
0.006000  64.500000
0.002200  64.300000
0.000000  64.200000
-0.002300  64.000000
-0.003800  63.800000
0.002200  63.600000
0.003000  63.400000
0.001500  63.300000
0.003000  63.100000
0.003700  63.000000
0.003700  62.800000
0.002200  62.600000
0.003000  62.500000
-0.000800  62.300000
0.000700  62.100000
0.001500  62.000000
-0.000800  61.800000
0.001500  61.600000
0.000000  61.500000
-0.001500  61.300000
-0.003800  61.100000
-0.003800  60.900000
-0.003000  60.800000
-0.003800  60.600000
-0.003800  60.400000
-0.004600  60.300000
-0.003800  60.100000
-0.004600  59.900000
-0.005300  59.800000
-0.006800  59.600000
-0.004600  59.500000
0.000000  59.300000
0.001500  59.200000
0.006700  59.000000
0.012700  58.900000
0.015000  58.700000
0.011200  58.500000
0.008200  58.400000
0.008200  58.200000
0.003000  58.000000
-0.002300  57.900000
-0.008300  57.700000
-0.010500  57.600000
-0.006800  57.400000
-0.004600  57.200000
0.003000  57.100000
0.006700  56.900000
0.006000  56.700000
0.006700  56.600000
0.004500  56.400000
0.003700  56.300000
0.001500  56.100000
0.001500  56.000000
0.000700  55.800000
-0.000800  55.700000
-0.000800  55.500000
-0.003000  55.300000
-0.003000  55.200000
-0.001500  55.000000
0.000700  54.900000
0.000000  54.700000
0.000000  54.500000
0.004500  54.400000
0.006000  54.200000
0.004500  54.000000
0.001500  53.900000
-0.000800  53.700000
-0.003000  53.600000
-0.003000  53.500000
-0.003000  53.300000
-0.004600  53.100000
-0.001500  53.000000
-0.001500  52.900000
-0.002300  52.700000
-0.003000  52.600000
-0.000800  52.400000
0.000700  52.300000
0.003000  52.200000
0.004500  52.000000
0.003000  51.800000
0.001500  51.700000
-0.001500  51.600000
0.000000  51.400000
-0.000800  51.300000
0.000700  51.100000
0.000700  51.000000
-0.001500  50.800000
0.000000  50.700000
-0.003800  50.600000
-0.003000  50.400000
-0.000800  50.300000
-0.000800  50.100000
-0.000800  50.000000
-0.000800  49.900000
0.003000  49.700000
0.000700  49.500000
0.000000  49.400000
0.000700  49.300000
-0.000800  49.100000
0.000700  49.000000
0.000000  48.800000
-0.001500  48.700000
-0.000800  48.600000
0.003700  48.400000
0.010500  48.200000
0.012700  48.100000
0.009000  47.900000
0.004500  47.800000
-0.001500  47.600000
-0.005300  47.500000
-0.005300  47.300000
-0.008300  47.100000
-0.006800  47.000000
-0.004600  46.800000
-0.006000  46.600000
-0.005300  46.500000
-0.003000  46.300000
-0.002300  46.100000
-0.003000  46.000000
-0.003800  45.800000
0.000000  45.600000
0.003000  45.400000
0.003700  45.300000
0.005200  45.100000
0.003000  45.000000
0.001500  44.800000
0.000700  44.600000
-0.000800  44.500000
-0.003000  44.300000
-0.003800  44.100000
-0.005300  44.000000
-0.003000  43.800000
0.000700  43.600000
-0.000800  43.500000
0.003700  43.300000
0.005200  43.100000
0.003000  43.000000
0.003000  42.800000
0.000700  42.700000
0.001500  42.500000
0.003000  42.300000
0.003000  42.100000
0.005200  42.000000
0.006000  41.800000
0.003000  41.600000
0.003000  41.500000
0.000000  41.300000
0.000000  41.100000
0.003000  41.000000
0.001500  40.800000
-0.000800  40.600000
-0.001500  40.500000
-0.000800  40.300000
-0.001500  40.100000
0.000700  40.000000
-0.000800  39.800000
-0.001500  39.600000
-0.000800  39.500000
-0.002300  39.300000
-0.003000  39.200000
-0.003800  39.000000
-0.004600  38.800000
-0.000800  38.700000
0.003000  38.500000
0.006700  38.300000
0.006000  38.200000
0.009000  38.000000
0.010500  37.800000
0.007500  37.700000
0.005200  37.500000
0.001500  37.300000
0.000700  37.200000
-0.001500  37.000000
-0.001500  36.900000
-0.000800  36.700000
-0.003000  36.500000
-0.003800  36.400000
-0.003000  36.200000
-0.005300  36.000000
-0.005300  35.900000
-0.005300  35.700000
-0.001500  35.500000
0.003700  35.400000
0.002200  35.200000
0.003000  35.000000
0.001500  34.900000
0.002200  34.600000
0.003000  34.500000
0.002200  34.400000
0.003000  34.200000
0.003700  34.100000
0.003700  33.900000
0.001500  33.700000
0.002200  33.600000
-0.000800  33.400000
0.000700  33.300000
0.004500  33.100000
0.009000  32.900000
0.006700  32.800000
0.001500  32.600000
-0.001500  32.400000
-0.003800  32.300000
-0.003000  32.100000
-0.005300  31.900000
-0.003000  31.800000
0.003700  31.600000
0.004500  31.400000
0.003000  31.300000
-0.000800  31.100000
-0.006800  31.000000
-0.014300  30.800000
-0.014300  30.600000
-0.010500  30.500000
-0.009100  30.300000
-0.005300  30.200000
-0.001500  30.000000
0.000000  29.800000
-0.000800  29.700000
-0.001500  29.500000
-0.001500  29.400000
0.004500  29.200000
0.011200  29.100000
0.012000  28.900000
0.006700  28.800000
0.001500  28.600000
0.000700  28.400000
0.000700  28.200000
-0.000800  28.100000
-0.000800  27.900000
-0.001500  27.800000
-0.001500  27.600000
-0.002300  27.400000
-0.001500  27.300000
0.000700  27.100000
0.001500  27.000000
0.003000  26.800000
0.001500  26.600000
-0.001500  26.500000
-0.002300  26.300000
-0.001500  26.100000
-0.000800  26.000000
0.001500  25.800000
0.004500  25.600000
0.004500  25.500000
0.004500  25.300000
0.006700  25.200000
0.009000  24.900000
0.008200  24.800000
0.006700  24.700000
0.007500  24.500000
0.006000  24.400000
0.003000  24.200000
0.002200  24.100000
0.001500  23.900000
0.005200  23.800000
0.010500  23.600000
0.009000  23.500000
0.005200  23.400000
0.003000  23.200000
-0.001500  23.000000
-0.001500  22.900000
-0.000800  22.700000
-0.001500  22.600000
-0.001500  22.500000
-0.003000  22.300000
-0.003800  22.100000
-0.003000  22.000000
-0.004600  21.900000
-0.004600  21.700000
-0.003800  21.600000
-0.002300  21.500000
-0.000800  21.300000
0.000700  21.200000
0.003000  21.100000
0.000000  20.900000
-0.000800  20.800000
-0.002300  20.700000
-0.005300  20.600000
-0.002300  20.400000
0.000700  20.300000
-0.000800  20.200000
-0.003000  20.000000
-0.003000  19.900000
-0.000800  19.800000
-0.001500  19.600000
-0.000800  19.500000
0.002200  19.300000
0.005200  19.300000
0.006700  19.100000
0.005200  19.000000
0.006700  18.900000
0.005200  18.800000
0.003000  18.700000
-0.003000  18.600000
-0.009100  18.500000
-0.006800  18.400000
-0.004600  18.300000
-0.007500  18.200000
-0.010500  18.000000
-0.003800  18.000000
-0.000800  17.800000
-0.003000  17.700000
-0.003000  17.600000
-0.003000  17.500000
-0.000800  17.400000
0.001500  17.300000
-0.000800  17.100000
-0.001500  17.100000
-0.001500  17.000000
0.000000  16.900000
0.001500  16.800000
0.004500  16.700000
0.005200  16.700000
0.009000  16.600000
0.006700  16.500000
0.001500  16.400000
0.004500  16.300000
0.005200  16.200000
0.006000  16.200000
0.003700  16.100000
-0.001500  16.000000
-0.003000  15.900000
-0.002300  15.800000
0.001500  15.700000
0.005200  15.700000
0.006700  15.600000
0.005200  15.400000
0.000700  15.400000
-0.001500  15.300000
-0.003000  15.300000
-0.002300  15.300000
-0.000800  15.200000
0.001500  15.100000
0.001500  15.100000
0.000000  15.000000
0.000700  14.900000
0.001500  14.900000
0.003000  14.800000
0.003000  14.800000
0.003000  14.700000
0.001500  14.700000
0.000700  14.600000
0.003700  14.500000
0.001500  14.500000
0.000700  14.400000
0.000700  14.400000
-0.001500  14.300000
-0.000800  14.300000
-0.000800  14.300000
0.000700  14.200000
0.000700  14.200000
-0.002300  14.200000
-0.003000  14.100000
-0.003800  14.100000
-0.001500  14.100000
-0.000800  14.000000
-0.000800  14.000000
0.002200  14.000000
0.001500  13.900000
0.001500  13.900000
0.003000  13.900000
0.000000  13.900000
0.003000  13.900000
0.001500  13.800000
0.000000  13.800000
0.001500  13.800000
0.001500  13.700000
0.003700  13.700000
0.001500  13.700000
0.001500  13.700000
0.001500  13.700000
-0.002300  13.600000
-0.003800  13.600000
-0.002300  13.600000
0.002200  13.600000
0.004500  13.600000
0.003700  13.600000
0.001500  13.600000
-0.003000  13.500000
-0.007500  13.500000
-0.009100  13.500000
-0.006800  13.500000
-0.006800  13.500000
-0.006000  13.500000
-0.007500  13.500000
-0.006800  13.500000
-0.003800  13.400000
-0.000800  13.400000
0.000700  13.400000
0.003000  13.400000
0.006700  13.400000
0.006700  13.400000
0.001500  13.400000
0.001500  13.400000
0.001500  13.400000
-0.001500  13.300000
-0.003800  13.300000
-0.003800  13.300000
-0.003000  13.300000
-0.003800  13.300000
-0.004600  13.300000
-0.005300  13.200000
-0.006000  13.200000
0.000000  13.200000
0.006000  13.200000
0.009000  13.200000
0.009700  13.100000
0.008200  13.100000
0.005200  13.100000
0.002200  13.100000
0.003000  13.100000
0.004500  13.100000
0.000700  13.100000
0.000000  13.100000
-0.000800  13.100000
-0.002300  13.100000
-0.002300  13.200000
-0.003000  13.200000
-0.003000  13.200000
-0.003000  13.200000
0.000700  13.200000
0.002200  13.200000
0.004500  13.200000
0.005200  13.200000
0.001500  13.200000
0.001500  13.200000
0.003700  13.200000
0.001500  13.200000
0.000700  13.200000
0.000700  13.200000
0.000700  13.200000
-0.001500  13.200000
-0.003000  13.200000
-0.004600  13.200000
-0.005300  13.100000
-0.003000  13.100000
-0.000800  13.100000
-0.000800  13.100000
0.001500  13.100000
0.006000  13.100000
0.008200  13.100000
0.007500  13.100000
0.009000  13.100000
0.010500  13.100000
0.005200  13.000000
0.003000  13.000000
-0.000800  13.000000
-0.002300  13.000000
-0.004600  13.000000
-0.009100  12.900000
-0.006800  12.900000
-0.009100  12.900000
-0.006800  12.800000
-0.003000  12.800000
0.002200  12.700000
0.003000  12.700000
0.001500  12.600000
0.003700  12.600000
-0.000800  12.600000
-0.001500  12.600000
-0.001500  12.500000
0.003000  12.500000
0.003000  12.400000
-0.000800  12.400000
0.000700  12.400000
0.001500  12.300000
0.004500  12.200000
0.003700  12.200000
0.006700  12.200000
0.005200  12.100000
0.001500  12.100000
-0.000800  12.100000
-0.006800  12.100000
-0.006000  12.000000
-0.004600  12.000000
-0.001500  11.900000
-0.002300  11.900000
-0.001500  11.900000
0.000700  11.800000
0.001500  11.800000
0.004500  11.700000
0.002200  11.700000
-0.000800  11.700000
-0.000800  11.700000
0.000000  11.600000
0.001500  11.600000
0.000700  11.500000
-0.000800  11.500000
0.000000  11.400000
0.001500  11.400000
0.002200  11.400000
0.003700  11.300000
0.003000  11.300000
-0.000800  11.300000
-0.000800  11.200000
0.000000  11.200000
-0.003800  11.200000
-0.004600  11.200000
-0.005300  11.100000
-0.006000  11.100000
-0.003000  11.100000
-0.000800  11.000000
0.003000  11.000000
0.003000  10.900000
0.005200  10.900000
0.011200  10.900000
0.010500  10.800000
0.006700  10.800000
0.005200  10.700000
0.005200  10.700000
0.005200  10.700000
0.005200  10.700000
0.001500  10.600000
-0.000800  10.600000
0.000700  10.600000
-0.000800  10.500000
-0.000800  10.500000
-0.003000  10.500000
-0.000800  10.400000
0.003700  10.400000
0.003000  10.400000
0.003000  10.300000
-0.001500  10.300000
-0.008300  10.300000
-0.010500  10.300000
-0.008300  10.200000
-0.003800  10.100000
-0.000800  10.100000
-0.000800  10.100000
0.000700  10.000000
0.003000  10.000000
0.003700  10.000000
0.003000  9.900000
0.001500  9.900000
-0.001500  9.900000
-0.001500  9.800000
0.000700  9.800000
0.001500  9.800000
0.000700  9.700000
0.000000  9.700000
0.000700  9.600000
-0.000800  9.600000
0.000700  9.500000
0.001500  9.500000
0.000000  9.500000
-0.003000  9.400000
-0.006800  9.400000
-0.001500  9.400000
0.003700  9.400000
0.004500  9.300000
0.003700  9.300000
-0.002300  9.300000
-0.000800  9.200000
0.001500  9.200000
0.005200  9.200000
0.012000  9.100000
0.009000  9.100000
0.008200  9.100000
0.003700  9.000000
0.000000  9.000000
-0.000800  9.000000
-0.003000  9.000000
-0.000800  9.000000
-0.000800  8.900000
0.000700  8.900000
0.000700  8.900000
0.000000  8.800000
0.001500  8.800000
-0.001500  8.800000
-0.002300  8.800000
-0.001500  8.700000
-0.000800  8.700000
0.003000  8.700000
0.005200  8.600000
0.004500  8.600000
0.004500  8.600000
0.001500  8.600000
-0.005300  8.500000
-0.003800  8.500000
-0.003000  8.500000
-0.003000  8.500000
-0.002300  8.500000
-0.003000  8.500000
0.000000  8.400000
0.003000  8.400000
0.004500  8.400000
-0.003000  8.300000
-0.003000  8.300000
-0.003000  8.300000
-0.003800  8.300000
0.000700  8.300000
-0.000800  8.300000
0.001500  8.300000
0.001500  8.200000
0.000000  8.200000
-0.002300  8.200000
0.001500  8.200000
0.006700  8.200000
0.003700  8.100000
0.000700  8.100000
0.001500  8.100000
0.003000  8.100000
0.001500  8.100000
0.000700  8.100000
-0.002300  8.100000
-0.000800  8.000000
-0.000800  8.000000
-0.003000  8.000000
-0.001500  8.000000
0.001500  8.000000
0.003700  8.000000
0.001500  7.900000
0.000000  7.900000
0.000000  7.900000
0.000000  7.900000
-0.000800  7.900000
0.002200  7.900000
0.003000  7.900000
0.000000  7.800000
-0.000800  7.800000
-0.001500  7.800000
0.000700  7.800000
0.002200  7.800000
0.000700  7.800000
-0.002300  7.800000
-0.003000  7.700000
-0.001500  7.700000
-0.001500  7.700000
0.001500  7.700000
0.007500  7.700000
0.009000  7.700000
0.007500  7.700000
0.003700  7.700000
-0.003000  7.700000
-0.006800  7.600000
-0.004600  7.600000
0.000700  7.600000
0.001500  7.600000
-0.000800  7.600000
-0.000800  7.600000
0.000000  7.600000
0.001500  7.600000
0.000700  7.600000
-0.000800  7.600000
-0.001500  7.600000
-0.001500  7.600000
-0.000800  7.500000
0.001500  7.500000
0.003000  7.500000
0.001500  7.500000
0.001500  7.500000
-0.001500  7.500000
-0.004600  7.500000
-0.003000  7.500000
-0.000800  7.500000
0.000700  7.500000
0.000000  7.500000
-0.001500  7.500000
-0.003000  7.500000
0.000700  7.500000
0.003000  7.500000
0.004500  7.500000
0.003000  7.500000
-0.000800  7.400000
0.003000  7.400000
0.007500  7.400000
0.008200  7.400000
0.002200  7.400000
-0.002300  7.400000
-0.006000  7.400000
-0.005300  7.400000
-0.003000  7.400000
-0.004600  7.400000
-0.003000  7.400000
-0.001500  7.400000
0.000700  7.400000
0.002200  7.400000
0.003000  7.400000
0.003000  7.400000
0.006000  7.400000
0.005200  7.400000
0.003000  7.300000
0.001500  7.300000
-0.001500  7.300000
0.000700  7.300000
-0.001500  7.300000
-0.000800  7.300000
0.000000  7.300000
-0.000800  7.300000
-0.000800  7.300000
-0.000800  7.300000
-0.000800  7.300000
-0.001500  7.300000
-0.001500  7.300000
-0.001500  7.300000
-0.000800  7.300000
0.002200  7.200000
0.005200  7.200000
0.006700  7.200000
0.004500  7.200000
0.001500  7.200000
0.003000  7.200000
0.003700  7.200000
0.001500  7.200000
-0.002300  7.200000
-0.003000  7.200000
-0.002300  7.200000
-0.003000  7.200000
-0.003000  7.200000
-0.001500  7.200000
-0.003000  7.200000
-0.001500  7.200000
0.003000  7.200000
0.001500  7.200000
0.002200  7.200000
0.004500  7.200000
0.001500  7.200000
0.001500  7.200000
-0.001500  7.200000
-0.001500  7.200000
-0.003000  7.200000
-0.003000  7.100000
0.003000  7.100000
0.005200  7.100000
0.006700  7.100000
0.000700  7.100000
0.000000  7.100000
0.003000  7.100000
0.001500  7.100000
-0.000800  7.100000
-0.003000  7.100000
-0.004600  7.100000
-0.005300  7.100000
-0.001500  7.100000
-0.000800  7.100000
0.001500  7.100000
0.003000  7.100000
0.000000  7.100000
-0.005300  7.100000
-0.008300  7.100000
-0.004600  7.100000
-0.000800  7.100000
0.000700  7.100000
0.001500  7.100000
0.004500  7.100000
0.005200  7.100000
0.002200  7.100000
0.003700  7.100000
0.004500  7.100000
0.009000  7.100000
0.012700  7.200000
0.006700  7.200000
0.000000  7.200000
-0.007500  7.200000
-0.013500  7.200000
-0.014300  7.200000
-0.011300  7.200000
-0.006800  7.200000
-0.003000  7.200000
0.003000  7.200000
0.008200  7.200000
0.006000  7.200000
0.005200  7.200000
0.008200  7.200000
0.008200  7.200000
0.009000  7.200000
0.007500  7.200000
0.003700  7.200000
-0.000800  7.200000
-0.001500  7.200000
0.000700  7.200000
0.001500  7.200000
0.000700  7.200000
-0.001500  7.200000
-0.002300  7.200000
-0.001500  7.200000
-0.003000  7.200000
-0.004600  7.200000
-0.003000  7.200000
-0.003000  7.200000
-0.000800  7.200000
0.003700  7.200000
0.004500  7.200000
0.000700  7.200000
-0.000800  7.200000
-0.002300  7.200000
-0.003000  7.200000
-0.001500  7.200000
-0.000800  7.200000
-0.000800  7.200000
0.000000  7.200000
0.001500  7.200000
0.004500  7.200000
0.003000  7.200000
0.001500  7.200000
0.000700  7.200000
-0.000800  7.200000
-0.003000  7.200000
-0.003000  7.200000
-0.000800  7.200000
-0.000800  7.200000
0.001500  7.200000
-0.000800  7.200000
-0.000800  7.200000
0.000700  7.200000
0.000000  7.200000
-0.000800  7.200000
-0.001500  7.200000
0.000700  7.200000
0.000700  7.200000
0.000700  7.200000
-0.000800  7.200000
-0.001500  7.200000
-0.003000  7.200000
-0.002300  7.200000
0.003000  7.200000
0.006000  7.200000
0.005200  7.200000
0.004500  7.200000
0.005200  7.200000
0.003700  7.200000
0.002200  7.200000
0.003000  7.200000
0.002200  7.200000
0.003000  7.200000
0.005200  7.200000
0.003700  7.200000
-0.000800  7.200000
-0.002300  7.200000
-0.000800  7.200000
0.000700  7.200000
0.001500  7.200000
0.001500  7.200000
0.003000  7.200000
0.004500  7.200000
0.004500  7.200000
0.003000  7.200000
0.003000  7.200000
0.000700  7.200000
-0.003800  7.200000
-0.006800  7.200000
-0.011300  7.200000
-0.009100  7.200000
-0.006800  7.300000
-0.002300  7.300000
-0.003000  7.300000
-0.005300  7.300000
-0.003800  7.300000
-0.000800  7.300000
0.002200  7.300000
0.002200  7.300000
0.001500  7.300000
0.005200  7.300000
0.006700  7.300000
0.001500  7.300000
0.001500  7.300000
0.006000  7.300000
0.007500  7.300000
0.005200  7.300000
0.001500  7.300000
-0.001500  7.300000
-0.003000  7.300000
0.000700  7.300000
0.000700  7.300000
0.000700  7.300000
0.002200  7.300000
0.000700  7.300000
0.001500  7.300000
0.001500  7.300000
-0.000800  7.300000
-0.001500  7.300000
-0.001500  7.300000
0.000700  7.300000
-0.000800  7.300000
-0.000800  7.300000
-0.001500  7.300000
-0.001500  7.400000
0.000000  7.400000
-0.000800  7.400000
0.001500  7.400000
0.000700  7.400000
0.000700  7.400000
0.003000  7.400000
0.002200  7.400000
0.001500  7.400000
0.000700  7.400000
0.000700  7.400000
-0.000800  7.400000
-0.001500  7.400000
0.000700  7.400000
0.003000  7.400000
0.003000  7.400000
0.001500  7.400000
0.001500  7.400000
-0.001500  7.400000
-0.001500  7.400000
-0.000800  7.500000
0.000700  7.500000
0.000000  7.500000
-0.002300  7.500000
-0.000800  7.500000
0.000700  7.500000
0.000700  7.500000
0.000700  7.500000
-0.001500  7.500000
-0.003000  7.500000
-0.000800  7.500000
0.000700  7.500000
0.001500  7.500000
-0.001500  7.500000
-0.001500  7.500000
0.000700  7.600000
-0.001500  7.600000
0.001500  7.600000
0.003000  7.600000
0.004500  7.600000
0.002200  7.600000
-0.001500  7.600000
-0.001500  7.600000
-0.002300  7.600000
0.002200  7.600000
0.001500  7.600000
0.000700  7.600000
0.002200  7.600000
0.000700  7.600000
0.000000  7.600000
0.002200  7.600000
0.004500  7.600000
0.003000  7.600000
0.002200  7.600000
0.000700  7.600000
-0.000800  7.600000
-0.001500  7.600000
-0.003800  7.600000
-0.001500  7.600000
-0.000800  7.600000
0.000700  7.700000
-0.003000  7.700000
-0.003000  7.700000
0.000700  7.700000
-0.001500  7.700000
0.000000  7.700000
0.002200  7.700000
0.003700  7.700000
0.005200  7.700000
0.005200  7.700000
0.004500  7.700000
0.001500  7.700000
0.000700  7.800000
0.000700  7.800000
-0.000800  7.800000
-0.000800  7.800000
-0.000800  7.800000
-0.001500  7.900000
-0.001500  7.900000
-0.002300  7.900000
-0.003800  7.900000
-0.000800  7.900000
0.000700  8.000000
0.000700  8.000000
0.000700  8.000000
0.000000  8.000000
-0.001500  8.000000
-0.003000  8.100000
-0.002300  8.100000
-0.001500  8.100000
-0.001500  8.100000
0.000700  8.100000
0.000700  8.100000
0.004500  8.100000
0.006700  8.100000
0.004500  8.200000
0.001500  8.200000
-0.001500  8.200000
-0.003000  8.200000
-0.003000  8.200000
-0.000800  8.200000
0.001500  8.200000
0.003000  8.300000
0.003000  8.300000
0.003000  8.300000
0.001500  8.300000
0.003000  8.300000
0.004500  8.300000
-0.000800  8.300000
-0.003000  8.400000
-0.003000  8.400000
-0.002300  8.400000
-0.000800  8.400000
0.001500  8.400000
0.003700  8.500000
0.003000  8.500000
-0.001500  8.500000
-0.000800  8.500000
-0.000800  8.500000
0.000000  8.500000
0.001500  8.500000
0.000000  8.500000
0.000700  8.600000
-0.001500  8.600000
-0.003000  8.600000
-0.003000  8.600000
-0.004600  8.600000
-0.001500  8.700000
-0.000800  8.700000
-0.000800  8.700000
0.000000  8.700000
-0.000800  8.800000
-0.000800  8.800000
0.000000  8.800000
0.003000  8.900000
0.004500  8.900000
0.004500  8.900000
0.000700  9.000000
0.000000  9.000000
0.002200  9.000000
-0.000800  9.000000
-0.001500  9.100000
-0.002300  9.100000
-0.002300  9.100000
-0.001500  9.200000
-0.000800  9.200000
0.003000  9.200000
0.004500  9.300000
0.008200  9.300000
0.009000  9.300000
0.009000  9.400000
0.009700  9.400000
0.003000  9.500000
-0.002300  9.500000
-0.003800  9.600000
-0.003800  9.600000
0.000000  9.700000
-0.000800  9.800000
0.000000  9.800000
-0.000800  9.900000
-0.004600  9.900000
-0.005300  10.000000
-0.004600  10.000000
-0.003000  10.100000
-0.003000  10.100000
-0.003800  10.200000
-0.005300  10.300000
-0.001500  10.300000
0.001500  10.300000
0.001500  10.400000
0.003000  10.500000
0.001500  10.600000
0.004500  10.600000
0.008200  10.700000
0.006700  10.700000
0.003700  10.800000
0.000000  10.900000
-0.001500  11.000000
-0.001500  11.100000
-0.003000  11.100000
-0.002300  11.200000
-0.000800  11.300000
0.000700  11.300000
0.000700  11.400000
-0.000800  11.500000
-0.000800  11.600000
-0.000800  11.700000
-0.003000  11.700000
-0.003800  11.800000
-0.004600  11.800000
-0.005300  11.900000
-0.005300  12.000000
-0.003000  12.100000
-0.001500  12.200000
0.000000  12.300000
0.006000  12.400000
0.009000  12.500000
0.008200  12.600000
0.004500  12.600000
0.001500  12.700000
0.001500  12.800000
0.003000  12.900000
0.005200  13.000000
0.004500  13.000000
0.003700  13.100000
0.003700  13.200000
0.002200  13.300000
0.005200  13.400000
0.003000  13.500000
0.000700  13.600000
-0.001500  13.700000
-0.003000  13.800000
-0.003000  13.900000
-0.001500  13.900000
0.000700  14.000000
-0.001500  14.200000
-0.001500  14.300000
-0.000800  14.400000
-0.001500  14.400000
-0.000800  14.500000
-0.001500  14.600000
-0.003000  14.700000
-0.003000  14.800000
-0.002300  14.900000
-0.000800  15.000000
0.001500  15.100000
0.001500  15.200000
0.000700  15.300000
0.001500  15.400000
0.003000  15.500000
0.002200  15.600000
0.003700  15.700000
0.001500  15.800000
0.001500  16.000000
0.000000  16.100000
0.000700  16.200000
0.003000  16.300000
0.005200  16.500000
0.003000  16.600000
0.003000  16.700000
0.004500  16.900000
0.002200  17.000000
0.001500  17.100000
0.003000  17.200000
0.003000  17.400000
0.002200  17.500000
0.003000  17.600000
0.003000  17.700000
0.000700  17.900000
-0.001500  18.000000
-0.002300  18.100000
0.002200  18.300000
0.001500  18.400000
0.000700  18.600000
0.003000  18.700000
0.001500  18.900000
0.000000  19.000000
-0.004600  19.200000
-0.004600  19.300000
-0.001500  19.400000
-0.003000  19.600000
-0.005300  19.800000
-0.003000  19.900000
-0.004600  20.000000
-0.003000  20.200000
-0.001500  20.300000
0.003000  20.500000
0.006700  20.600000
0.006000  20.700000
0.007500  20.900000
0.001500  21.100000
-0.005300  21.200000
-0.006800  21.400000
-0.006800  21.500000
-0.006000  21.600000
-0.004600  21.800000
-0.000800  22.000000
0.001500  22.100000
0.003000  22.300000
0.003000  22.400000
0.000700  22.600000
-0.003000  22.700000
-0.002300  22.900000
-0.000800  23.000000
-0.000800  23.200000
0.001500  23.300000
0.002200  23.500000
0.000700  23.600000
0.002200  23.800000
0.001500  23.900000
-0.001500  24.100000
-0.004600  24.300000
-0.004600  24.400000
-0.001500  24.600000
-0.003800  24.700000
-0.005300  24.900000
-0.006800  25.000000
-0.005300  25.200000
-0.000800  25.300000
-0.002300  25.500000
-0.004600  25.700000
-0.003800  25.800000
0.001500  26.000000
0.004500  26.100000
0.007500  26.300000
0.010500  26.500000
0.010500  26.600000
0.007500  26.800000
0.004500  27.000000
0.002200  27.100000
0.003700  27.300000
0.004500  27.400000
0.009000  27.600000
0.010500  27.700000
0.007500  27.900000
0.006700  28.000000
0.003000  28.200000
0.001500  28.300000
0.001500  28.400000
-0.001500  28.600000
-0.001500  28.800000
-0.004600  28.900000
-0.006000  29.100000
-0.003000  29.200000
-0.001500  29.300000
0.004500  29.500000
0.006700  29.700000
0.003000  29.800000
0.004500  29.900000
0.003700  30.100000
0.000700  30.200000
-0.003000  30.400000
-0.005300  30.500000
-0.004600  30.700000
-0.005300  30.800000
-0.003000  31.000000
-0.000800  31.100000
0.001500  31.200000
0.003000  31.400000
0.003000  31.500000
0.003000  31.700000
-0.002300  31.800000
-0.003000  31.900000
-0.000800  32.100000
-0.002300  32.300000
-0.000800  32.400000
-0.001500  32.500000
-0.002300  32.700000
-0.001500  32.800000
-0.003000  33.000000
-0.004600  33.100000
-0.003000  33.300000
-0.003000  33.400000
-0.003000  33.600000
-0.000800  33.700000
-0.001500  33.900000
0.000700  34.100000
0.002200  34.200000
0.004500  34.400000
0.006000  34.500000
0.001500  34.700000
-0.000800  34.900000
-0.003000  35.000000
-0.003800  35.100000
-0.002300  35.300000
-0.001500  35.500000
-0.002300  35.600000
0.000000  35.800000
0.004500  36.000000
0.003000  36.100000
0.004500  36.300000
0.003700  36.400000
0.003700  36.600000
0.005200  36.700000
0.004500  36.900000
0.001500  37.000000
-0.000800  37.200000
-0.000800  37.300000
-0.003800  37.500000
-0.000800  37.700000
0.000700  37.800000
0.000000  37.900000
0.000000  38.100000
-0.001500  38.200000
0.001500  38.400000
0.002200  38.600000
0.001500  38.700000
0.000700  38.900000
-0.000800  39.000000
0.003700  39.200000
0.007500  39.300000
0.005200  39.500000
0.004500  39.600000
0.005200  39.800000
0.001500  39.900000
-0.000800  40.100000
-0.001500  40.200000
-0.000800  40.400000
0.001500  40.500000
0.004500  40.700000
0.005200  40.900000
0.001500  41.000000
-0.001500  41.100000
-0.004600  41.300000
-0.006000  41.400000
-0.006800  41.600000
-0.006800  41.800000
-0.003000  41.900000
-0.001500  42.000000
0.000700  42.200000
0.001500  42.300000
0.000700  42.500000
-0.000800  42.700000
-0.002300  42.800000
-0.004600  43.000000
-0.003000  43.100000
0.001500  43.300000
0.003000  43.500000
0.004500  43.600000
0.004500  43.800000
0.001500  44.000000
-0.000800  44.100000
-0.004600  44.300000
-0.005300  44.400000
-0.005300  44.600000
-0.004600  44.700000
-0.003000  44.900000
-0.001500  45.000000
0.000700  45.200000
0.001500  45.400000
-0.001500  45.500000
-0.003000  45.700000
-0.002300  45.900000
-0.001500  46.000000
0.000000  46.200000
0.003000  46.300000
0.008200  46.500000
0.012700  46.700000
0.019500  46.800000
0.019500  46.900000
0.015700  47.100000
0.012000  47.300000
0.004500  47.400000
0.000000  47.600000
-0.001500  47.700000
-0.002300  47.900000
-0.004600  48.100000
-0.005300  48.200000
-0.008300  48.400000
-0.005300  48.500000
-0.004600  48.700000
-0.002300  48.800000
0.003000  49.000000
-0.001500  49.100000
0.000700  49.300000
0.001500  49.400000
0.000000  49.600000
0.003700  49.700000
0.000000  49.900000
0.002200  50.000000
0.001500  50.200000
-0.000800  50.300000
0.000700  50.400000
-0.003000  50.600000
-0.004600  50.700000
-0.001500  50.900000
-0.001500  51.000000
-0.001500  51.200000
0.000000  51.300000
-0.000800  51.500000
0.000700  51.600000
0.000000  51.700000
0.001500  51.900000
0.003000  52.100000
0.001500  52.200000
0.002200  52.400000
0.005200  52.500000
0.008200  52.600000
0.008200  52.800000
0.005200  53.000000
-0.003000  53.100000
-0.010500  53.300000
-0.012000  53.400000
-0.008300  53.600000
0.000700  53.700000
0.004500  53.900000
0.004500  54.000000
0.006000  54.200000
0.004500  54.300000
0.003000  54.500000
0.000700  54.600000
0.000700  54.800000
-0.003000  54.900000
-0.003000  55.100000
-0.003000  55.300000
-0.004600  55.400000
-0.001500  55.600000
0.003000  55.800000
0.004500  55.900000
0.001500  56.100000
0.002200  56.200000
0.001500  56.400000
0.002200  56.600000
0.005200  56.700000
0.007500  56.900000
0.007500  57.000000
0.000700  57.200000
-0.004600  57.300000
-0.003000  57.500000
-0.000800  57.600000
0.003000  57.800000
0.003000  58.000000
0.000000  58.100000
0.000700  58.300000
0.000700  58.400000
-0.001500  58.600000
-0.000800  58.700000
-0.001500  58.900000
-0.006000  59.000000
-0.008300  59.200000
-0.007500  59.400000
-0.006800  59.500000
-0.001500  59.600000
0.005200  59.800000
0.006700  59.900000
0.003000  60.100000
-0.000800  60.300000
-0.005300  60.400000
-0.005300  60.500000
-0.003000  60.700000
-0.000800  60.800000
0.005200  61.000000
0.004500  61.200000
0.002200  61.300000
0.003000  61.500000
0.005200  61.600000
0.005200  61.800000
0.004500  62.000000
0.000700  62.100000
-0.005300  62.200000
-0.006800  62.400000
-0.007500  62.600000
-0.007500  62.700000
-0.009100  62.900000
-0.008300  63.000000
-0.005300  63.200000
-0.003000  63.400000
0.011200  63.500000
0.018000  63.700000
0.021000  63.800000
0.021700  64.000000
0.012000  64.100000
0.005200  64.300000
-0.006000  64.400000
-0.012000  64.600000
-0.008300  64.800000
-0.006800  64.900000
0.000000  65.100000
0.006700  65.200000
0.008200  65.400000
0.004500  65.500000
0.001500  65.700000
0.001500  65.800000
-0.003000  66.000000
-0.003800  66.100000
-0.006000  66.300000
-0.009100  66.400000
-0.009100  66.600000
-0.009100  66.700000
-0.003000  66.900000
0.000000  67.000000
0.003000  67.200000
0.005200  67.400000
0.003000  67.500000
0.005200  67.700000
0.006000  67.800000
0.005200  68.000000
0.004500  68.100000
0.002200  68.300000
0.005200  68.400000
0.004500  68.600000
0.003000  68.800000
0.000700  68.900000
0.003000  69.100000
0.005200  69.200000
0.003000  69.400000
0.001500  69.500000
0.000700  69.700000
-0.003000  69.800000
-0.003800  70.000000
-0.001500  70.200000
-0.001500  70.300000
0.000000  70.500000
0.001500  70.600000
0.003000  70.700000
0.003000  70.900000
0.000700  71.100000
-0.001500  71.200000
-0.005300  71.400000
-0.006800  71.500000
-0.006000  71.700000
-0.005300  71.800000
-0.003000  72.000000
-0.000800  72.100000
-0.004600  72.300000
-0.003000  72.400000
-0.000800  72.600000
0.000700  72.700000
0.006000  72.800000
0.004500  73.000000
0.003000  73.200000
0.003000  73.300000
0.002200  73.500000
0.007500  73.600000
0.009000  73.800000
0.012000  73.900000
0.010500  74.100000
0.005200  74.200000
0.002200  74.400000
-0.003800  74.500000
-0.003000  74.700000
-0.000800  74.800000
-0.004600  75.000000
-0.004600  75.100000
-0.005300  75.300000
-0.003000  75.400000
0.000700  75.600000
-0.002300  75.700000
-0.004600  75.900000
-0.005300  76.000000
-0.002300  76.200000
-0.001500  76.300000
0.000700  76.500000
0.002200  76.600000
-0.001500  76.800000
-0.004600  76.900000
-0.003800  77.000000
-0.003000  77.200000
-0.003000  77.300000
-0.001500  77.500000
0.003000  77.600000
0.003700  77.800000
0.006000  77.900000
0.008200  78.100000
0.010500  78.200000
0.009700  78.300000
0.005200  78.500000
0.003700  78.600000
0.003000  78.800000
0.001500  78.900000
-0.001500  79.100000
-0.006800  79.200000
-0.009100  79.400000
-0.006800  79.500000
-0.004600  79.600000
-0.004600  79.800000
-0.005300  80.000000
-0.001500  80.100000
-0.000800  80.200000
-0.001500  80.400000
0.000000  80.500000
0.001500  80.700000
0.003000  80.800000
0.003000  81.000000
0.007500  81.100000
0.010500  81.300000
0.007500  81.400000
0.002200  81.500000
-0.005300  81.700000
-0.006800  81.800000
-0.006000  82.000000
-0.005300  82.100000
-0.006000  82.300000
-0.003000  82.400000
0.003000  82.600000
0.004500  82.700000
0.006700  82.800000
0.006000  83.000000
0.003000  83.100000
-0.000800  83.200000
-0.001500  83.400000
-0.000800  83.600000
0.001500  83.700000
0.003000  83.800000
0.002200  84.000000
0.003700  84.100000
0.001500  84.200000
0.001500  84.400000
0.002200  84.600000
0.002200  84.700000
0.003000  84.800000
0.001500  85.000000
0.000700  85.100000
0.000700  85.200000
0.002200  85.400000
0.003700  85.500000
-0.002300  85.600000
-0.009800  85.800000
-0.012000  85.900000
-0.009800  86.000000
-0.003000  86.200000
0.001500  86.300000
0.005200  86.400000
0.006700  86.600000
0.004500  86.700000
0.002200  86.800000
-0.003800  87.000000
-0.005300  87.100000
-0.004600  87.300000
-0.002300  87.400000
0.001500  87.500000
0.004500  87.700000
0.011200  87.800000
0.009700  87.900000
0.005200  88.100000
0.003000  88.200000
0.001500  88.300000
0.000000  88.500000
-0.003800  88.600000
-0.003000  88.700000
-0.003800  88.900000
-0.003000  89.000000
0.000700  89.100000
0.000700  89.200000
-0.003800  89.400000
-0.004600  89.500000
-0.006800  89.600000
-0.010500  89.800000
-0.004600  89.900000
-0.000800  90.000000
0.003000  90.200000
0.003700  90.300000
0.004500  90.400000
0.007500  90.500000
0.005200  90.700000
0.007500  90.800000
0.008200  90.900000
0.004500  91.000000
0.003000  91.200000
0.003000  91.300000
-0.000800  91.400000
-0.006000  91.500000
-0.003000  91.600000
-0.002300  91.800000
-0.003000  91.900000
-0.003000  92.000000
-0.003000  92.100000
-0.001500  92.200000
0.000700  92.400000
0.001500  92.500000
0.003000  92.600000
0.008200  92.700000
0.006700  92.800000
0.000700  92.900000
-0.004600  93.100000
-0.007500  93.200000
0.001500  93.300000
0.003000  93.400000
-0.000800  93.500000
0.000700  93.600000
-0.002300  93.700000
0.001500  93.900000
0.002200  94.000000
0.003000  94.000000
0.006000  94.200000
0.002200  94.300000
0.002200  94.400000
0.003000  94.500000
0.001500  94.600000
0.002200  94.700000
-0.000800  94.900000
-0.002300  94.900000
-0.000800  95.100000
0.000000  95.200000
-0.000800  95.300000
0.000000  95.400000
0.001500  95.500000
-0.004600  95.600000
-0.014300  95.700000
-0.012000  95.800000
-0.008300  95.900000
-0.004600  96.000000
-0.001500  96.100000
0.001500  96.300000
0.001500  96.300000
-0.002300  96.400000
-0.001500  96.600000
0.001500  96.700000
0.006700  96.700000
0.009000  96.900000
0.010500  97.000000
0.004500  97.100000
-0.006800  97.200000
-0.009100  97.300000
-0.004600  97.400000
0.000000  97.500000
0.007500  97.600000
0.009700  97.700000
0.010500  97.800000
0.018000  98.000000
0.018000  98.100000
0.009000  98.100000
-0.001500  98.300000
-0.003000  98.400000
-0.001500  98.500000
-0.001500  98.600000
0.000700  98.700000
-0.000800  98.800000
-0.005300  98.900000
-0.006800  99.000000
-0.001500  99.100000
0.006000  99.200000
0.014200  99.300000
0.018000  99.400000
0.009700  99.500000
0.004500  99.600000
-0.001500  99.700000
-0.012000  99.800000
-0.016500  99.900000
-0.020300  100.000000
-0.019500  100.100000
-0.014300  100.200000
-0.009100  100.300000
-0.002300  100.300000
0.003000  100.400000
0.005200  100.600000
0.008200  100.700000
0.008200  100.800000
0.008200  100.800000
0.012700  100.900000
0.009000  101.000000
0.006000  101.100000
0.003000  101.200000
-0.000800  101.200000
-0.000800  101.300000
-0.004600  101.400000
-0.004600  101.500000
-0.003000  101.600000
-0.006800  101.700000
-0.008300  101.700000
-0.009800  101.800000
-0.012000  101.900000
-0.010500  102.000000
-0.001500  102.100000
0.006700  102.100000
0.005200  102.200000
0.001500  102.300000
0.000700  102.400000
0.001500  102.400000
0.010500  102.500000
0.012700  102.600000
0.009700  102.700000
0.012000  102.700000
0.009700  102.800000
0.008200  102.900000
0.005200  103.000000
-0.001500  103.000000
-0.006800  103.100000
-0.006800  103.200000
-0.005300  103.300000
-0.004600  103.400000
-0.004600  103.500000
-0.005300  103.500000
-0.009100  103.600000
-0.012000  103.700000
-0.009100  103.800000
-0.007500  103.800000
-0.004600  103.900000
0.001500  104.000000
0.002200  104.000000
0.003700  104.100000
0.006700  104.200000
0.006000  104.300000
0.004500  104.300000
0.005200  104.400000
0.009000  104.400000
0.008200  104.500000
0.009000  104.500000
0.007500  104.600000
0.003000  104.700000
0.000700  104.800000
-0.001500  104.800000
0.000700  104.800000
0.001500  104.900000
0.003000  105.000000
0.001500  105.000000
-0.006800  105.100000
-0.006800  105.200000
-0.003000  105.200000
-0.002300  105.300000
-0.002300  105.300000
-0.001500  105.400000
-0.001500  105.400000
-0.004600  105.500000
-0.007500  105.600000
-0.009100  105.600000
-0.009100  105.700000
-0.007500  105.700000
-0.005300  105.800000
0.001500  105.800000
0.010500  105.900000
0.016500  105.900000
0.018000  106.000000
0.006700  106.100000
-0.001500  106.100000
-0.000800  106.200000
0.008200  106.200000
0.014200  106.200000
0.009700  106.300000
0.006000  106.400000
0.003000  106.400000
0.000000  106.500000
-0.004600  106.500000
-0.009100  106.600000
-0.008300  106.600000
-0.006800  106.600000
-0.005300  106.700000
-0.006000  106.700000
-0.005300  106.800000
-0.000800  106.800000
-0.000800  106.900000
-0.001500  106.900000
-0.004600  106.900000
-0.007500  107.000000
0.001500  107.000000
0.007500  107.100000
0.008200  107.100000
0.005200  107.100000
0.002200  107.200000
0.001500  107.200000
-0.004600  107.300000
-0.003000  107.300000
-0.001500  107.400000
-0.000800  107.400000
-0.000800  107.400000
-0.003800  107.500000
-0.000800  107.500000
-0.005300  107.500000
-0.006800  107.500000
-0.005300  107.600000
-0.003000  107.600000
0.003000  107.600000
0.003000  107.700000
0.001500  107.700000
0.004500  107.700000
0.006000  107.800000
0.006700  107.800000
0.004500  107.900000
0.003000  107.900000
0.006700  107.900000
0.002200  108.000000
0.003000  108.000000
0.008200  108.000000
0.006000  108.000000
0.002200  108.100000
-0.003800  108.100000
-0.006800  108.100000
-0.006000  108.200000
-0.002300  108.200000
0.001500  108.200000
0.000700  108.300000
0.004500  108.300000
0.005200  108.300000
0.004500  108.300000
0.003000  108.400000
-0.002300  108.400000
-0.003000  108.400000
-0.003800  108.400000
0.000700  108.500000
0.003000  108.500000
0.001500  108.500000
0.000700  108.600000
0.001500  108.600000
0.001500  108.600000
0.002200  108.600000
0.003700  108.700000
0.004500  108.700000
0.003000  108.700000
-0.003000  108.800000
-0.001500  108.800000
-0.001500  108.800000
-0.005300  108.900000
-0.006800  108.900000
-0.009100  108.900000
-0.005300  108.900000
-0.003000  108.900000
-0.000800  109.000000
0.003000  109.000000
0.005200  109.000000
0.009000  109.000000
0.008200  109.100000
0.003000  109.100000
-0.001500  109.100000
-0.003000  109.100000
-0.000800  109.200000
-0.001500  109.200000
-0.001500  109.200000
-0.000800  109.200000
0.002200  109.300000
0.006000  109.300000
0.005200  109.300000
0.002200  109.300000
-0.000800  109.300000
0.000000  109.300000
-0.000800  109.300000
-0.000800  109.400000
0.001500  109.400000
0.005200  109.400000
0.003700  109.400000
0.000700  109.500000
-0.001500  109.500000
-0.006800  109.500000
-0.003000  109.500000
0.001500  109.500000
-0.000800  109.600000
0.000700  109.600000
-0.000800  109.600000
-0.002300  109.600000
-0.003800  109.600000
-0.004600  109.700000
-0.002300  109.700000
-0.000800  109.700000
0.001500  109.700000
-0.001500  109.700000
-0.001500  109.800000
0.000000  109.800000
0.003000  109.800000
0.005200  109.800000
0.006700  109.800000
0.009000  109.800000
0.009700  109.800000
0.008200  109.800000
-0.001500  109.900000
-0.008300  109.900000
-0.008300  109.900000
-0.012000  109.900000
-0.010500  109.900000
-0.010500  110.000000
-0.006000  110.000000
-0.004600  110.000000
-0.005300  110.000000
0.000700  110.000000
0.006700  110.100000
0.009000  110.100000
0.008200  110.100000
0.008200  110.100000
0.011200  110.100000
0.012000  110.200000
0.010500  110.200000
0.009700  110.200000
0.006700  110.200000
0.002200  110.200000
0.000700  110.200000
0.000700  110.200000
0.001500  110.300000
-0.001500  110.300000
-0.009100  110.300000
-0.011300  110.300000
-0.008300  110.300000
-0.006000  110.400000
-0.005300  110.400000
-0.000800  110.400000
0.003700  110.400000
0.002200  110.400000
-0.000800  110.500000
-0.001500  110.500000
0.000700  110.500000
0.006000  110.500000
0.010500  110.500000
0.009000  110.600000
0.003000  110.600000
-0.005300  110.600000
-0.010500  110.600000
-0.005300  110.600000
0.000700  110.600000
0.006000  110.600000
0.007500  110.600000
0.006000  110.600000
0.003700  110.600000
0.003000  110.600000
0.000700  110.700000
-0.002300  110.700000
-0.005300  110.700000
-0.005300  110.700000
-0.006800  110.700000
-0.011300  110.700000
-0.009800  110.700000
-0.008300  110.700000
-0.006800  110.700000
-0.000800  110.700000
0.001500  110.700000
0.003000  110.700000
0.001500  110.700000
-0.001500  110.700000
-0.001500  110.700000
0.000700  110.700000
0.003700  110.700000
0.003000  110.700000
0.005200  110.700000
0.003700  110.700000
0.004500  110.800000
0.005200  110.800000
0.004500  110.800000
0.008200  110.800000
0.007500  110.800000
0.005200  110.800000
0.000700  110.800000
-0.000800  110.800000
0.001500  110.800000
-0.000800  110.800000
-0.001500  110.800000
0.003000  110.800000
0.009000  110.800000
0.008200  110.800000
0.005200  110.900000
0.000700  110.900000
-0.009100  110.900000
-0.014300  110.900000
-0.018800  110.900000
-0.015000  110.900000
-0.012800  110.900000
-0.014300  110.900000
-0.009800  110.900000
-0.006000  110.900000
-0.006000  110.900000
-0.000800  110.900000
0.006000  110.900000
0.012000  111.000000
0.020200  111.000000
0.016500  111.000000
0.014200  111.000000
0.018000  111.000000
0.015000  111.000000
0.005200  111.000000
-0.005300  111.000000
-0.006800  111.000000
-0.009100  111.000000
-0.006800  111.000000
0.001500  111.000000
0.004500  111.000000
0.009000  111.000000
0.010500  111.000000
0.010500  111.000000
0.008200  111.000000
0.001500  111.000000
-0.003000  111.000000
-0.006000  111.000000
-0.007500  111.000000
-0.009100  111.000000
-0.008300  111.000000
-0.006000  111.000000
-0.003000  111.000000
0.001500  111.100000
0.006000  111.100000
0.014200  111.100000
0.016500  111.100000
0.009700  111.100000
0.004500  111.100000
0.004500  111.100000
0.003700  111.100000
0.002200  111.100000
0.003000  111.100000
0.001500  111.200000
0.001500  111.200000
-0.003000  111.200000
-0.006800  111.200000
-0.005300  111.200000
-0.004600  111.200000
-0.004600  111.200000
-0.003000  111.300000
-0.002300  111.300000
-0.005300  111.300000
-0.012000  111.300000
-0.016500  111.300000
-0.014300  111.300000
-0.014300  111.300000
-0.012800  111.300000
-0.003000  111.300000
0.003000  111.300000
0.003700  111.300000
0.008200  111.400000
0.009000  111.400000
0.006700  111.400000
0.009000  111.400000
0.011200  111.400000
0.012000  111.400000
0.010500  111.400000
0.007500  111.400000
0.003700  111.400000
0.001500  111.400000
0.001500  111.400000
0.000000  111.400000
-0.002300  111.500000
-0.005300  111.500000
-0.005300  111.500000
-0.001500  111.500000
0.003000  111.600000
0.003700  111.600000
0.002200  111.600000
-0.001500  111.600000
0.001500  111.600000
0.004500  111.600000
0.000000  111.600000
-0.002300  111.700000
-0.009100  111.700000
-0.009100  111.700000
-0.011300  111.700000
-0.008300  111.800000
-0.001500  111.800000
0.003000  111.800000
0.013500  111.800000
0.014200  111.800000
0.012700  111.800000
0.013500  111.900000
0.009000  111.900000
0.008200  111.900000
0.008200  111.900000
0.005200  111.900000
0.001500  111.900000
-0.003000  111.900000
-0.006800  111.900000
-0.004600  111.900000
-0.003000  111.900000
-0.004600  112.000000
-0.003800  112.000000
-0.003000  112.000000
-0.000800  112.000000
-0.002300  112.000000
-0.005300  112.000000
-0.003000  112.000000
0.001500  112.000000
0.001500  112.000000
-0.001500  112.000000
-0.003000  112.000000
-0.001500  112.000000
0.000700  112.000000
0.003700  112.000000
0.004500  112.000000
0.006700  112.000000
0.003700  112.000000
-0.000800  112.100000
-0.000800  112.100000
-0.001500  112.100000
-0.006000  112.100000
-0.014300  112.100000
-0.022500  112.100000
-0.027800  112.100000
-0.023300  112.100000
-0.011300  112.100000
-0.001500  112.100000
0.008200  112.100000
0.016500  112.100000
0.027000  112.100000
0.033000  112.100000
0.029200  112.200000
0.021700  112.200000
0.014200  112.200000
0.014200  112.200000
0.012700  112.200000
0.006700  112.200000
-0.003800  112.200000
-0.008300  112.200000
-0.004600  112.200000
-0.004600  112.200000
-0.003000  112.200000
-0.003800  112.200000
-0.005300  112.200000
-0.003800  112.300000
-0.006000  112.300000
-0.005300  112.300000
-0.005300  112.300000
-0.005300  112.300000
-0.003800  112.300000
0.000000  112.300000
-0.000800  112.300000
-0.002300  112.300000
-0.004600  112.300000
-0.004600  112.300000
-0.005300  112.300000
-0.006800  112.300000
-0.006000  112.400000
-0.003000  112.400000
-0.000800  112.400000
-0.001500  112.400000
-0.000800  112.400000
-0.003000  112.400000
0.001500  112.400000
0.005200  112.400000
0.000000  112.400000
0.000700  112.400000
0.000700  112.400000
0.003700  112.400000
0.010500  112.400000
0.007500  112.400000
0.005200  112.400000
0.005200  112.400000
0.005200  112.400000
0.005200  112.400000
-0.001500  112.400000
-0.012000  112.400000
-0.009100  112.400000
-0.000800  112.400000
0.000000  112.400000
0.000000  112.400000
0.001500  112.400000
0.000700  112.400000
0.002200  112.400000
0.002200  112.400000
0.000700  112.400000
-0.002300  112.400000
-0.003000  112.400000
-0.001500  112.400000
0.000700  112.400000
0.002200  112.400000
0.004500  112.400000
0.009000  112.400000
0.009000  112.400000
0.007500  112.400000
0.005200  112.400000
0.001500  112.400000
0.005200  112.400000
0.006000  112.400000
0.004500  112.400000
-0.000800  112.400000
-0.005300  112.400000
-0.009100  112.400000
-0.014300  112.400000
-0.012000  112.400000
-0.009800  112.400000
-0.004600  112.400000
0.000000  112.400000
0.004500  112.400000
0.012000  112.400000
0.011200  112.400000
0.015000  112.400000
0.012000  112.300000
0.003000  112.300000
0.003000  112.300000
0.000700  112.300000
0.000700  112.300000
0.000000  112.300000
-0.002300  112.300000
-0.003000  112.200000
-0.003000  112.200000
-0.002300  112.200000
-0.003000  112.200000
-0.003000  112.200000
-0.002300  112.200000
-0.004600  112.200000
-0.005300  112.100000
-0.004600  112.100000
-0.003000  112.100000
-0.004600  112.100000
-0.005300  112.100000
-0.002300  112.100000
-0.000800  112.000000
0.000000  112.000000
0.001500  112.000000
0.003000  112.000000
-0.000800  112.000000
-0.003000  112.000000
-0.005300  112.000000
-0.005300  112.000000
-0.000800  112.000000
0.001500  112.000000
0.005200  111.900000
0.007500  111.900000
0.003700  111.900000
0.000700  111.900000
-0.002300  111.900000
-0.001500  111.800000
0.000700  111.800000
0.002200  111.800000
0.003000  111.800000
0.001500  111.700000
0.005200  111.700000
0.006000  111.700000
0.003000  111.600000
0.003700  111.600000
0.000700  111.600000
0.000700  111.600000
0.003700  111.500000
0.001500  111.500000
0.003000  111.500000
0.001500  111.400000
0.003000  111.400000
0.000700  111.400000
-0.003800  111.300000
-0.006000  111.300000
-0.009100  111.300000
-0.006800  111.200000
-0.004600  111.200000
-0.003000  111.100000
-0.001500  111.100000
-0.000800  111.100000
0.001500  111.100000
0.003700  111.000000
0.008200  111.000000
0.012000  110.900000
0.012700  110.900000
0.010500  110.800000
0.009000  110.800000
0.006000  110.800000
0.001500  110.700000
0.001500  110.700000
-0.000800  110.700000
-0.002300  110.600000
-0.003000  110.600000
-0.005300  110.600000
-0.008300  110.500000
-0.009100  110.400000
-0.006800  110.400000
-0.007500  110.400000
-0.003000  110.300000
-0.000800  110.200000
-0.000800  110.200000
0.003000  110.200000
0.006700  110.100000
0.003700  110.000000
0.001500  110.000000
0.001500  109.900000
-0.002300  109.900000
-0.004600  109.800000
-0.005300  109.800000
-0.006800  109.700000
-0.007500  109.700000
-0.003800  109.600000
-0.003000  109.600000
-0.001500  109.500000
0.000700  109.400000
0.002200  109.300000
0.007500  109.300000
0.005200  109.300000
0.006700  109.200000
0.004500  109.100000
0.000000  109.000000
0.003000  108.900000
0.003000  108.900000
0.001500  108.800000
0.000000  108.700000
0.000700  108.600000
-0.000800  108.500000
-0.003800  108.500000
-0.003000  108.400000
-0.004600  108.300000
-0.001500  108.200000
0.000000  108.200000
-0.001500  108.100000
0.000700  108.000000
0.003000  108.000000
0.004500  107.800000
0.005200  107.800000
0.004500  107.700000
0.004500  107.600000
0.000700  107.500000
-0.005300  107.400000
-0.006800  107.300000
-0.005300  107.200000
-0.003000  107.100000
-0.001500  107.100000
-0.000800  107.000000
0.002200  106.900000
0.003000  106.800000
0.004500  106.700000
0.006700  106.600000
0.005200  106.500000
0.006000  106.400000
0.003700  106.300000
0.004500  106.200000
0.005200  106.200000
0.000700  106.000000
0.000000  106.000000
0.000000  105.800000
-0.000800  105.700000
-0.001500  105.700000
-0.001500  105.600000
-0.000800  105.500000
-0.002300  105.300000
-0.005300  105.300000
-0.007500  105.200000
-0.001500  105.000000
0.003700  104.900000
0.006700  104.800000
0.006000  104.800000
0.000700  104.600000
0.001500  104.500000
0.000700  104.400000
-0.003000  104.400000
-0.003000  104.300000
-0.001500  104.100000
-0.001500  104.000000
0.000000  103.900000
0.003000  103.800000
0.002200  103.700000
0.003700  103.600000
0.001500  103.500000
0.000700  103.400000
0.003700  103.300000
0.005200  103.200000
0.008200  103.000000
0.006000  103.000000
0.005200  102.900000
0.002200  102.700000
-0.002300  102.600000
-0.004600  102.500000
-0.005300  102.400000
-0.006000  102.300000
-0.006800  102.200000
-0.002300  102.100000
-0.003800  102.000000
-0.003800  101.800000
0.000000  101.800000
0.000700  101.700000
0.005200  101.600000
0.011200  101.400000
0.012700  101.300000
0.010500  101.200000
0.008200  101.100000
0.001500  101.000000
-0.002300  100.800000
-0.004600  100.800000
-0.004600  100.700000
-0.001500  100.500000
-0.002300  100.400000
-0.004600  100.300000
-0.006000  100.200000
-0.003000  100.100000
-0.002300  99.900000
-0.003800  99.800000
-0.004600  99.700000
-0.003000  99.600000
0.000700  99.500000
0.002200  99.400000
0.003000  99.300000
0.003000  99.100000
0.001500  99.000000
-0.000800  98.900000
-0.004600  98.800000
-0.003800  98.700000
-0.003000  98.500000
-0.000800  98.400000
-0.001500  98.300000
-0.000800  98.200000
-0.000800  98.100000
-0.000800  98.000000
0.001500  97.800000
0.000000  97.700000
-0.000800  97.600000
0.000700  97.500000
0.005200  97.400000
0.006000  97.200000
0.000700  97.100000
-0.003000  97.000000
-0.003000  96.900000
-0.000800  96.700000
0.003000  96.600000
0.005200  96.500000
0.007500  96.300000
0.009000  96.300000
0.012000  96.100000
0.010500  96.000000
0.003700  95.800000
0.000700  95.700000
0.000700  95.600000
-0.000800  95.500000
-0.000800  95.300000
0.000000  95.200000
-0.002300  95.100000
-0.005300  95.000000
-0.006800  94.900000
-0.006800  94.700000
-0.005300  94.600000
-0.004600  94.500000
-0.004600  94.400000
-0.004600  94.200000
-0.005300  94.100000
-0.001500  94.000000
0.000000  93.800000
0.003000  93.700000
0.004500  93.600000
0.003000  93.500000
0.005200  93.300000
0.005200  93.200000
0.005200  93.100000
0.001500  93.000000
0.001500  92.800000
0.003000  92.700000
0.004500  92.600000
0.004500  92.500000
0.003700  92.300000
0.003700  92.200000
0.000700  92.100000
0.002200  91.900000
0.000700  91.800000
-0.000800  91.700000
0.001500  91.600000
0.001500  91.500000
-0.000800  91.300000
-0.004600  91.200000
-0.004600  91.100000
-0.002300  90.900000
0.001500  90.800000
-0.003000  90.700000
-0.004600  90.600000
-0.004600  90.400000
-0.004600  90.400000
-0.001500  90.200000
-0.000800  90.100000
0.001500  90.000000
0.002200  89.900000
0.003000  89.700000
0.003000  89.600000
0.004500  89.500000
0.006000  89.300000
0.006000  89.200000
0.004500  89.100000
0.000700  89.000000
-0.000800  88.800000
-0.004600  88.700000
-0.001500  88.600000
0.000700  88.400000
0.000000  88.300000
-0.000800  88.200000
-0.000800  88.000000
-0.001500  87.900000
0.001500  87.700000
0.005200  87.700000
0.004500  87.500000
0.003700  87.400000
0.002200  87.300000
0.001500  87.100000
0.001500  87.000000
-0.004600  86.800000
-0.005300  86.700000
-0.004600  86.600000
-0.003000  86.400000
-0.001500  86.300000
-0.001500  86.200000
-0.001500  86.000000
0.000700  85.900000
-0.001500  85.700000
-0.003000  85.600000
-0.000800  85.500000
0.000700  85.300000
0.001500  85.200000
0.001500  85.000000
-0.001500  84.900000
-0.000800  84.800000
0.000700  84.600000
-0.000800  84.500000
0.003700  84.300000
0.002200  84.200000
0.000000  84.100000
0.000700  84.000000
-0.000800  83.800000
0.003000  83.700000
0.003700  83.600000
0.004500  83.400000
0.006000  83.300000
0.001500  83.200000
0.003000  83.000000
0.003700  82.800000
0.002200  82.700000
0.002200  82.600000
-0.000800  82.400000
-0.006800  82.300000
-0.008300  82.200000
-0.008300  82.000000
-0.004600  81.900000
-0.001500  81.800000
-0.001500  81.600000
-0.001500  81.500000
-0.001500  81.400000
-0.000800  81.200000
0.003000  81.000000
0.004500  80.900000
0.005200  80.800000
0.005200  80.600000
0.004500  80.500000
0.000000  80.300000
-0.003000  80.200000
0.001500  80.100000
0.002200  79.900000
0.004500  79.700000
0.004500  79.600000
0.001500  79.500000
0.000700  79.300000
-0.000800  79.200000
0.000700  79.000000
0.000700  78.900000
-0.000800  78.700000
-0.001500  78.600000
-0.003000  78.500000
-0.003000  78.300000
-0.005300  78.200000
-0.005300  78.100000
-0.003000  77.900000
-0.000800  77.800000
0.001500  77.700000
0.002200  77.500000
0.003700  77.300000
0.004500  77.200000
0.005200  77.100000
0.002200  76.900000
-0.001500  76.800000
-0.004600  76.700000
-0.006800  76.500000
-0.005300  76.400000
-0.005300  76.300000
-0.003000  76.100000
-0.001500  76.000000
0.000000  75.900000
0.001500  75.700000
0.001500  75.600000
0.002200  75.400000
0.004500  75.300000
0.007500  75.100000
0.008200  75.000000
0.007500  74.800000
0.007500  74.700000
0.003700  74.600000
-0.000800  74.400000
0.002200  74.300000
0.001500  74.100000
0.002200  74.000000
0.003000  73.800000
-0.000800  73.700000
-0.001500  73.600000
-0.003800  73.400000
-0.003800  73.300000
-0.001500  73.100000
0.000700  73.000000
0.002200  72.800000
-0.001500  72.700000
-0.004600  72.500000
-0.005300  72.400000
-0.004600  72.300000
-0.001500  72.100000
-0.002300  72.000000
0.000700  71.800000
0.001500  71.700000
0.002200  71.500000
0.006000  71.400000
0.009000  71.200000
0.008200  71.100000
0.004500  71.000000
0.003000  70.800000
0.001500  70.700000
-0.000800  70.500000
-0.001500  70.400000
-0.001500  70.200000
-0.001500  70.100000
-0.002300  70.000000
-0.004600  69.800000
-0.006800  69.700000
-0.003800  69.600000
-0.003000  69.400000
-0.003000  69.300000
0.000700  69.200000
0.001500  69.000000
0.000700  68.800000
-0.000800  68.700000
-0.000800  68.600000
-0.000800  68.400000
0.000700  68.300000
0.001500  68.200000
0.003700  68.000000
0.002200  67.900000
0.000000  67.800000
0.003000  67.600000
0.003700  67.500000
0.003000  67.400000
0.000000  67.200000
0.001500  67.100000
0.001500  67.000000
0.000700  66.800000
0.001500  66.700000
0.003000  66.600000
0.003700  66.400000
0.001500  66.300000
0.002200  66.100000
0.000700  66.000000
-0.000800  65.800000
-0.001500  65.700000
-0.003000  65.600000
-0.001500  65.400000
-0.000800  65.300000
-0.000800  65.200000
-0.002300  65.000000
-0.000800  64.900000
-0.000800  64.700000
0.002200  64.600000
0.003000  64.400000
0.005200  64.300000
0.007500  64.200000
0.004500  64.000000
0.002200  63.900000
-0.000800  63.700000
-0.001500  63.600000
-0.003000  63.400000
-0.003000  63.300000
-0.000800  63.100000
-0.001500  63.000000
-0.001500  62.800000
-0.002300  62.700000
-0.003000  62.500000
-0.003800  62.400000
-0.004600  62.200000
-0.003000  62.100000
-0.005300  61.900000
-0.003800  61.700000
0.000000  61.600000
0.003000  61.500000
0.003700  61.400000
0.004500  61.200000
0.004500  61.100000
0.002200  60.900000
0.003000  60.800000
0.003000  60.700000
0.006700  60.500000
0.007500  60.400000
0.004500  60.300000
0.003000  60.100000
-0.001500  60.000000
-0.000800  59.800000
-0.002300  59.700000
-0.001500  59.500000
-0.001500  59.400000
-0.003000  59.300000
-0.003000  59.100000
-0.004600  58.900000
-0.003800  58.900000
-0.003000  58.700000
-0.002300  58.500000
-0.001500  58.400000
-0.001500  58.200000
-0.001500  58.100000
0.000700  58.000000
0.001500  57.800000
0.001500  57.600000
0.001500  57.500000
0.000700  57.400000
0.000700  57.200000
0.001500  57.100000
0.002200  56.900000
0.003000  56.700000
0.002200  56.600000
0.003000  56.500000
0.003000  56.300000
0.003000  56.200000
0.005200  56.000000
0.006700  55.900000
0.004500  55.700000
-0.000800  55.600000
-0.004600  55.400000
-0.003000  55.300000
-0.003000  55.100000
-0.002300  55.000000
-0.000800  54.900000
-0.001500  54.700000
-0.000800  54.500000
-0.000800  54.400000
-0.001500  54.200000
-0.001500  54.100000
0.000700  54.000000
0.001500  53.800000
0.002200  53.600000
0.002200  53.500000
0.000700  53.400000
0.000700  53.200000
-0.003000  53.000000
-0.000800  52.900000
0.002200  52.800000
0.003700  52.600000
0.003700  52.500000
0.000700  52.300000
-0.000800  52.200000
-0.000800  52.100000
0.000000  51.900000
0.001500  51.700000
0.001500  51.600000
0.001500  51.500000
0.003000  51.300000
0.002200  51.200000
0.000700  51.000000
0.001500  50.900000
0.000700  50.800000
-0.001500  50.600000
-0.001500  50.400000
-0.001500  50.300000
-0.000800  50.100000
-0.000800  50.000000
0.000700  49.900000
0.001500  49.700000
0.000700  49.500000
0.000700  49.400000
0.000700  49.200000
0.000000  49.000000
-0.001500  48.900000
-0.003000  48.700000
-0.000800  48.600000
0.000700  48.500000
0.002200  48.300000
0.001500  48.100000
0.000700  48.000000
0.003000  47.800000
0.001500  47.600000
0.001500  47.500000
0.000000  47.300000
-0.003000  47.200000
-0.001500  47.000000
-0.003000  46.800000
-0.002300  46.700000
-0.000800  46.500000
0.001500  46.300000
0.003000  46.200000
0.001500  46.000000
0.000700  45.800000
-0.000800  45.600000
-0.003000  45.400000
-0.003000  45.300000
0.000700  45.100000
0.005200  45.000000
0.003000  44.800000
0.001500  44.600000
-0.000800  44.400000
0.000000  44.200000
0.000700  44.100000
0.000000  43.900000
0.000700  43.700000
0.000000  43.500000
0.000700  43.400000
-0.000800  43.200000
-0.000800  43.000000
-0.000800  42.800000
-0.003000  42.700000
-0.001500  42.500000
-0.000800  42.300000
0.001500  42.100000
0.000700  41.900000
-0.001500  41.800000
-0.001500  41.600000
-0.000800  41.400000
-0.001500  41.200000
0.000000  41.000000
0.001500  40.900000
0.003000  40.700000
0.008200  40.500000
0.005200  40.300000
0.003000  40.100000
0.001500  39.900000
-0.000800  39.800000
0.000700  39.600000
-0.001500  39.400000
-0.002300  39.200000
-0.000800  39.000000
0.000700  38.800000
0.000000  38.600000
-0.001500  38.400000
-0.001500  38.200000
-0.003000  38.000000
-0.003000  37.800000
-0.001500  37.600000
-0.003000  37.400000
0.001500  37.300000
0.001500  37.000000
0.000700  36.900000
0.000700  36.700000
-0.001500  36.500000
0.000700  36.300000
0.003000  36.000000
0.003000  35.900000
0.004500  35.700000
0.005200  35.500000
0.008200  35.300000
0.012000  35.100000
0.010500  34.900000
0.008200  34.600000
0.001500  34.500000
-0.006000  34.200000
-0.006800  34.100000
-0.011300  33.900000
-0.009100  33.700000
0.001500  33.500000
0.007500  33.300000
0.006700  33.000000
0.004500  32.800000
0.001500  32.600000
-0.003000  32.400000
-0.004600  32.200000
-0.006800  32.000000
-0.005300  31.900000
-0.004600  31.600000
-0.003000  31.500000
-0.004600  31.200000
-0.009800  31.000000
-0.007500  30.800000
-0.003800  30.600000
0.000700  30.400000
0.005200  30.200000
0.006000  30.000000
0.008200  29.800000
0.008200  29.700000
0.006000  29.400000
0.008200  29.200000
0.006700  29.000000
0.005200  28.800000
0.004500  28.600000
0.003000  28.400000
0.000700  28.200000
-0.003800  28.000000
-0.001500  27.900000
0.000700  27.600000
0.000000  27.400000
-0.000800  27.300000
-0.002300  27.000000
0.000700  26.900000
0.002200  26.700000
0.002200  26.500000
0.004500  26.300000
0.003000  26.100000
0.003000  25.900000
0.000000  25.700000
-0.002300  25.500000
-0.003000  25.300000
-0.004600  25.100000
-0.003000  24.900000
-0.003000  24.700000
-0.000800  24.500000
-0.003800  24.300000
-0.000800  24.100000
-0.000800  23.900000
-0.001500  23.800000
0.000700  23.600000
-0.000800  23.400000
0.001500  23.200000
-0.000800  23.000000
0.000000  22.800000
0.002200  22.600000
0.000700  22.500000
0.005200  22.200000
0.009700  22.000000
0.008200  21.900000
0.006700  21.700000
0.006700  21.500000
0.005200  21.300000
0.006700  21.100000
0.010500  20.900000
0.008200  20.700000
0.006700  20.600000
0.000700  20.300000
-0.005300  20.200000
-0.007500  20.100000
-0.007500  19.900000
-0.008300  19.800000
-0.006800  19.600000
-0.004600  19.400000
-0.008300  19.300000
-0.009100  19.100000
-0.008300  18.900000
-0.004600  18.800000
-0.001500  18.600000
-0.000800  18.400000
0.001500  18.300000
0.001500  18.100000
0.006000  18.000000
0.005200  17.800000
0.002200  17.600000
0.003000  17.500000
0.002200  17.300000
0.002200  17.100000
-0.000800  17.000000
-0.000800  16.900000
-0.000800  16.700000
-0.001500  16.600000
0.000000  16.400000
-0.003800  16.300000
-0.003000  16.200000
-0.004600  16.000000
-0.003800  15.900000
-0.000800  15.700000
-0.002300  15.600000
-0.000800  15.500000
-0.003000  15.300000
-0.001500  15.200000
0.000700  15.000000
0.000700  14.900000
0.003000  14.800000
0.001500  14.600000
0.003000  14.500000
0.004500  14.300000
0.002200  14.300000
0.001500  14.100000
0.000700  14.000000
0.003000  13.900000
0.003000  13.800000
0.000700  13.700000
0.005200  13.600000
0.004500  13.500000
0.003000  13.400000
0.003000  13.300000
0.000700  13.200000
-0.000800  13.100000
-0.002300  13.000000
-0.003000  12.900000
-0.001500  12.800000
0.001500  12.700000
0.001500  12.600000
0.003000  12.500000
0.004500  12.400000
0.002200  12.200000
0.001500  12.200000
0.002200  12.100000
0.002200  12.100000
0.000700  12.100000
0.004500  12.000000
0.005200  11.900000
0.002200  11.900000
0.001500  11.800000
-0.002300  11.700000
-0.000800  11.700000
0.002200  11.700000
0.006700  11.600000
0.009000  11.500000
0.006000  11.500000
0.005200  11.400000
-0.000800  11.300000
-0.001500  11.300000
0.000000  11.200000
-0.000800  11.200000
-0.000800  11.100000
-0.003000  11.100000
-0.003000  11.100000
-0.001500  11.100000
-0.003000  11.100000
-0.004600  11.000000
-0.004600  11.000000
-0.001500  11.000000
0.000000  11.000000
-0.000800  11.000000
-0.000800  11.000000
-0.001500  11.000000
0.000700  10.900000
-0.001500  10.900000
-0.000800  10.900000
0.000700  10.900000
0.000000  10.900000
0.000700  10.900000
-0.000800  10.900000
-0.000800  10.800000
0.000700  10.800000
0.000700  10.800000
0.000000  10.800000
0.000000  10.800000
0.004500  10.900000
0.005200  10.900000
0.001500  10.900000
-0.000800  11.000000
-0.001500  11.000000
-0.004600  11.000000
-0.009800  11.000000
-0.009100  11.000000
-0.009100  11.100000
-0.012000  11.100000
-0.009100  11.100000
-0.005300  11.200000
0.002200  11.200000
0.005200  11.200000
0.004500  11.200000
0.006700  11.200000
0.006700  11.200000
0.006700  11.300000
0.001500  11.300000
0.000000  11.300000
0.000000  11.400000
0.001500  11.400000
0.004500  11.500000
0.003700  11.500000
0.004500  11.500000
0.003700  11.600000
0.001500  11.600000
0.003000  11.700000
0.000700  11.700000
0.000700  11.700000
0.002200  11.700000
0.001500  11.800000
0.004500  11.800000
0.007500  11.900000
0.003700  11.900000
0.000700  11.900000
-0.000800  12.000000
-0.001500  12.000000
-0.001500  12.000000
-0.000800  12.000000
0.002200  12.000000
0.001500  12.100000
-0.001500  12.100000
-0.003000  12.100000
-0.000800  12.100000
-0.000800  12.100000
-0.000800  12.100000
-0.000800  12.100000
-0.004600  12.100000
-0.005300  12.100000
-0.005300  12.100000
-0.001500  12.200000
0.000700  12.200000
-0.000800  12.200000
-0.000800  12.200000
0.000000  12.200000
-0.001500  12.200000
-0.000800  12.200000
-0.001500  12.200000
-0.004600  12.200000
-0.002300  12.200000
0.000000  12.200000
0.004500  12.200000
0.004500  12.200000
0.000000  12.200000
-0.001500  12.100000
-0.000800  12.100000
-0.000800  12.100000
-0.001500  12.100000
-0.001500  12.100000
-0.001500  12.100000
-0.000800  12.100000
-0.002300  12.100000
-0.005300  12.100000
-0.003000  12.100000
-0.000800  12.000000
0.000000  12.000000
-0.000800  12.000000
-0.000800  12.000000
-0.001500  11.900000
-0.004600  11.900000
-0.003800  11.900000
0.000700  11.800000
-0.001500  11.800000
-0.004600  11.800000
-0.006000  11.700000
-0.003800  11.700000
0.001500  11.700000
0.001500  11.700000
0.002200  11.700000
0.000700  11.600000
-0.000800  11.600000
0.000000  11.600000
0.000700  11.500000
0.004500  11.500000
0.005200  11.500000
0.002200  11.400000
-0.001500  11.400000
-0.003000  11.400000
-0.004600  11.400000
-0.002300  11.400000
0.000700  11.300000
0.001500  11.300000
0.003000  11.300000
0.002200  11.300000
0.005200  11.300000
0.007500  11.200000
0.002200  11.200000
-0.000800  11.200000
-0.001500  11.200000
-0.000800  11.200000
0.001500  11.200000
0.003700  11.200000
0.006000  11.200000
0.005200  11.200000
0.002200  11.100000
0.002200  11.100000
0.002200  11.100000
0.003000  11.100000
0.004500  11.100000
0.003700  11.100000
0.003000  11.000000
0.003700  11.000000
0.006000  11.000000
0.003700  11.000000
0.001500  11.000000
0.003000  11.000000
0.003000  11.000000
0.001500  10.900000
0.000700  10.900000
0.000700  10.900000
-0.001500  10.900000
-0.000800  10.900000
-0.000800  10.900000
-0.001500  10.900000
0.000000  10.800000
0.000700  10.800000
0.001500  10.800000
0.003000  10.800000
0.006700  10.700000
0.008200  10.700000
0.004500  10.700000
0.003000  10.700000
0.003700  10.700000
0.003700  10.600000
0.003700  10.600000
0.003000  10.600000
0.000000  10.500000
-0.003800  10.500000
-0.005300  10.500000
-0.004600  10.500000
-0.004600  10.400000
-0.004600  10.400000
-0.005300  10.400000
-0.004600  10.300000
-0.000800  10.300000
0.004500  10.300000
0.006700  10.300000
0.005200  10.300000
0.003000  10.200000
-0.000800  10.200000
-0.000800  10.200000
0.001500  10.100000
0.004500  10.100000
0.005200  10.100000
0.003000  10.000000
-0.001500  10.000000
-0.003000  10.000000
-0.004600  9.900000
-0.006800  9.900000
-0.006800  9.900000
-0.005300  9.900000
-0.001500  9.900000
-0.003000  9.800000
-0.008300  9.800000
-0.006800  9.800000
-0.000800  9.700000
-0.000800  9.700000
0.001500  9.700000
0.004500  9.600000
0.004500  9.600000
0.004500  9.600000
0.004500  9.600000
0.008200  9.500000
0.005200  9.500000
0.000000  9.500000
-0.000800  9.400000
-0.001500  9.400000
0.000700  9.400000
-0.000800  9.400000
0.002200  9.400000
0.003700  9.400000
0.003000  9.300000
0.003000  9.300000
0.003000  9.300000
0.002200  9.300000
0.000700  9.200000
0.001500  9.200000
-0.000800  9.200000
-0.000800  9.200000
0.000700  9.200000
-0.000800  9.200000
-0.001500  9.200000
-0.000800  9.100000
-0.000800  9.100000
-0.003000  9.100000
-0.003000  9.100000
-0.000800  9.100000
-0.000800  9.100000
0.000700  9.100000
0.004500  9.000000
0.002200  9.000000
0.001500  9.000000
0.000700  9.000000
-0.003000  9.000000
-0.000800  9.000000
0.001500  9.000000
0.000700  9.000000
0.002200  9.000000
0.000000  9.000000
-0.003000  8.900000
-0.003800  8.900000
-0.002300  8.900000
-0.005300  8.800000
-0.004600  8.800000
-0.000800  8.800000
0.000700  8.800000
0.001500  8.800000
-0.000800  8.700000
-0.000800  8.700000
-0.000800  8.700000
-0.001500  8.600000
0.000000  8.600000
0.000700  8.600000
0.002200  8.600000
0.005200  8.500000
0.004500  8.500000
0.003000  8.500000
0.003000  8.500000
0.001500  8.500000
0.001500  8.500000
0.003000  8.500000
0.002200  8.500000
0.005200  8.500000
0.006700  8.500000
0.002200  8.400000
0.000000  8.400000
-0.004600  8.400000
-0.009100  8.400000
-0.012800  8.400000
-0.012000  8.400000
-0.008300  8.300000
-0.006000  8.300000
-0.003800  8.300000
-0.003800  8.300000
0.000700  8.300000
0.008200  8.200000
0.010500  8.200000
0.010500  8.200000
0.008200  8.200000
0.006000  8.200000
0.003700  8.200000
0.005200  8.200000
0.002200  8.200000
-0.001500  8.200000
-0.003000  8.200000
-0.004600  8.200000
-0.003000  8.200000
-0.000800  8.200000
0.000700  8.200000
0.002200  8.200000
0.003000  8.200000
0.001500  8.200000
0.000700  8.200000
0.000700  8.200000
0.000700  8.200000
0.000000  8.200000
0.002200  8.200000
0.001500  8.200000
0.001500  8.200000
0.001500  8.200000
0.000700  8.200000
0.003000  8.200000
0.000700  8.200000
-0.001500  8.200000
0.000700  8.200000
0.002200  8.200000
0.001500  8.200000
0.000700  8.200000
0.002200  8.200000
0.001500  8.200000
0.000700  8.200000
-0.001500  8.200000
-0.001500  8.200000
0.000000  8.200000
-0.001500  8.200000
0.000700  8.200000
0.001500  8.200000
0.001500  8.200000
0.000700  8.200000
0.000700  8.200000
0.001500  8.200000
-0.000800  8.200000
0.000700  8.200000
0.000700  8.200000
-0.000800  8.200000
-0.001500  8.200000
-0.004600  8.200000
-0.003800  8.200000
-0.003000  8.200000
-0.000800  8.200000
-0.000800  8.200000
0.000700  8.200000
0.004500  8.200000
0.003000  8.200000
0.003000  8.200000
0.003000  8.100000
0.004500  8.100000
0.003700  8.100000
0.004500  8.100000
0.002200  8.100000
0.000700  8.100000
0.000700  8.100000
0.000000  8.100000
-0.000800  8.100000
-0.004600  8.100000
0.000700  8.100000
0.005200  8.100000
0.003700  8.100000
0.000000  8.100000
-0.003800  8.000000
-0.004600  8.000000
-0.003000  8.000000
-0.003000  8.000000
-0.003000  8.000000
-0.002300  8.000000
-0.001500  7.900000
-0.000800  7.900000
0.003000  7.900000
0.006000  7.900000
0.005200  7.900000
0.004500  7.900000
0.004500  7.900000
0.002200  7.900000
0.001500  7.900000
0.001500  7.900000
0.000700  7.900000
-0.001500  7.900000
0.000700  7.900000
0.006000  7.900000
0.008200  7.900000
0.006700  7.900000
0.003000  7.900000
0.001500  7.800000
0.000000  7.800000
-0.001500  7.800000
-0.001500  7.800000
-0.005300  7.800000
-0.005300  7.800000
-0.003800  7.800000
-0.002300  7.800000
-0.000800  7.800000
-0.000800  7.800000
-0.002300  7.800000
0.000700  7.800000
0.001500  7.800000
-0.000800  7.900000
0.000700  7.900000
-0.000800  7.900000
-0.002300  7.900000
-0.001500  7.900000
0.000700  7.900000
0.004500  7.900000
0.004500  7.900000
0.002200  7.900000
0.000700  7.900000
-0.000800  7.900000
0.000000  7.900000
0.001500  7.900000
0.000700  7.900000
0.000000  7.900000
-0.001500  7.900000
-0.001500  7.900000
-0.001500  7.900000
-0.001500  7.900000
-0.003800  7.900000
-0.003800  7.900000
-0.001500  7.900000
-0.000800  7.900000
-0.001500  7.900000
-0.003000  7.900000
-0.002300  7.900000
-0.000800  7.900000
-0.000800  7.900000
-0.000800  7.900000
0.001500  7.900000
0.002200  7.800000
0.001500  7.800000
0.001500  7.800000
0.000700  7.800000
0.005200  7.800000
0.005200  7.800000
0.000700  7.800000
-0.001500  7.800000
-0.003000  7.800000
-0.004600  7.800000
-0.003000  7.800000
0.001500  7.800000
0.001500  7.800000
0.000700  7.800000
0.003000  7.800000
0.001500  7.800000
0.000700  7.800000
-0.000800  7.800000
0.001500  7.800000
0.005200  7.800000
0.005200  7.700000
0.000700  7.700000
-0.003000  7.700000
-0.005300  7.700000
-0.006800  7.700000
-0.005300  7.700000
-0.005300  7.700000
-0.004600  7.700000
-0.001500  7.700000
-0.000800  7.700000
0.005200  7.700000
0.006700  7.700000
0.008200  7.700000
0.011200  7.700000
0.009000  7.700000
0.005200  7.700000
0.005200  7.700000
0.004500  7.700000
0.003000  7.700000
0.003000  7.700000
-0.001500  7.700000
-0.001500  7.700000
0.000700  7.700000
0.001500  7.700000
0.001500  7.700000
-0.000800  7.700000
0.000700  7.700000
0.000700  7.700000
-0.000800  7.700000
-0.001500  7.700000
-0.001500  7.700000
0.001500  7.700000
0.000700  7.700000
-0.000800  7.700000
-0.003000  7.700000
-0.003000  7.700000
-0.000800  7.700000
-0.003000  7.700000
-0.002300  7.700000
-0.001500  7.700000
-0.000800  7.700000
0.000700  7.700000
-0.000800  7.700000
-0.003000  7.700000
-0.004600  7.700000
-0.003000  7.700000
-0.000800  7.700000
-0.002300  7.700000
-0.001500  7.700000
-0.001500  7.700000
-0.004600  7.700000
-0.002300  7.700000
0.000000  7.700000
0.003000  7.700000
0.003000  7.700000
0.004500  7.800000
0.006700  7.800000
0.005200  7.800000
0.004500  7.800000
0.004500  7.800000
0.005200  7.800000
0.003700  7.800000
0.004500  7.800000
0.005200  7.800000
0.003000  7.800000
0.001500  7.800000
0.000700  7.800000
0.000000  7.800000
-0.003000  7.800000
-0.001500  7.800000
-0.000800  7.800000
-0.004600  7.800000
-0.003800  7.800000
-0.004600  7.800000
-0.003800  7.800000
-0.001500  7.700000
-0.001500  7.700000
0.000000  7.700000
0.000700  7.700000
0.000700  7.700000
0.003000  7.700000
0.004500  7.700000
0.004500  7.700000
0.003700  7.700000
0.000000  7.700000
0.000700  7.700000
0.003000  7.700000
0.002200  7.700000
0.001500  7.700000
0.000700  7.700000
0.000700  7.700000
-0.000800  7.700000
0.000700  7.700000
0.001500  7.700000
0.000700  7.700000
0.001500  7.700000
0.000700  7.700000
0.000700  7.700000
0.000700  7.700000
0.003000  7.700000
0.004500  7.600000
0.004500  7.600000
0.003000  7.600000
-0.003000  7.600000
-0.006000  7.600000
-0.008300  7.700000
-0.008300  7.700000
-0.003000  7.700000
-0.004600  7.700000
-0.005300  7.700000
-0.001500  7.700000
0.000700  7.700000
0.001500  7.700000
0.000700  7.700000
0.003000  7.700000
0.001500  7.700000
0.000700  7.700000
0.000000  7.700000
0.000000  7.700000
0.001500  7.700000
0.001500  7.700000
0.000000  7.700000
0.002200  7.700000
0.008200  7.700000
0.009700  7.700000
0.006000  7.700000
0.003000  7.700000
-0.001500  7.700000
-0.001500  7.700000
-0.000800  7.700000
0.000000  7.700000
-0.002300  7.700000
-0.002300  7.700000
-0.000800  7.700000
-0.000800  7.700000
0.002200  7.700000
0.000000  7.700000
0.000700  7.700000
0.004500  7.700000
0.003000  7.700000
0.003000  7.700000
0.002200  7.700000
0.000000  7.700000
-0.000800  7.700000
0.000000  7.700000
-0.000800  7.800000
-0.003000  7.800000
-0.001500  7.800000
-0.001500  7.800000
-0.002300  7.800000
-0.001500  7.800000
-0.000800  7.800000
0.001500  7.800000
0.000700  7.800000
0.000000  7.800000
-0.001500  7.800000
-0.001500  7.800000
-0.001500  7.800000
-0.002300  7.800000
-0.000800  7.800000
0.001500  7.800000
0.000000  7.800000
-0.000800  7.800000
-0.000800  7.800000
-0.003000  7.800000
-0.001500  7.900000
-0.001500  7.900000
0.000700  7.900000
0.000700  7.900000
0.000700  7.900000
0.006000  7.900000
0.006000  7.900000
0.005200  7.900000
0.000700  7.900000
-0.001500  7.900000
0.001500  7.900000
0.002200  7.900000
0.000000  7.900000
-0.000800  7.900000
0.001500  7.900000
-0.000800  7.900000
-0.001500  7.900000
-0.001500  7.900000
0.000000  7.900000
0.001500  7.900000
0.000700  7.900000
0.000700  7.900000
0.000000  7.900000
0.000000  7.900000
0.000000  7.900000
0.000000  7.900000
0.001500  7.900000
0.002200  7.900000
0.001500  7.900000
0.002200  7.900000
0.004500  7.900000
0.003700  7.900000
0.004500  7.900000
0.003000  7.900000
0.001500  7.900000
0.001500  7.900000
0.001500  7.900000
0.005200  8.000000
0.004500  8.000000
0.002200  8.000000
-0.002300  8.000000
-0.003000  8.000000
-0.000800  8.000000
0.000700  8.000000
0.004500  8.100000
0.005200  8.100000
0.003700  8.100000
-0.000800  8.100000
-0.002300  8.100000
-0.003800  8.100000
-0.003000  8.100000
-0.000800  8.100000
-0.003000  8.100000
-0.003000  8.100000
-0.000800  8.200000
-0.001500  8.200000
-0.003000  8.200000
-0.000800  8.200000
-0.000800  8.200000
0.003000  8.200000
0.003000  8.300000
0.001500  8.300000
0.000700  8.300000
-0.001500  8.300000
-0.001500  8.300000
-0.002300  8.400000
-0.000800  8.400000
-0.001500  8.400000
-0.003000  8.400000
-0.001500  8.400000
-0.002300  8.400000
-0.001500  8.500000
0.000000  8.500000
-0.000800  8.500000
-0.001500  8.500000
-0.000800  8.500000
0.000700  8.500000
0.001500  8.500000
0.000000  8.500000
-0.000800  8.500000
-0.000800  8.600000
-0.003000  8.600000
-0.002300  8.600000
-0.003000  8.600000
-0.003000  8.600000
-0.003800  8.600000
-0.005300  8.600000
-0.000800  8.700000
0.006000  8.700000
0.010500  8.700000
0.015000  8.700000
0.016500  8.700000
0.012000  8.700000
0.008200  8.700000
0.003000  8.800000
0.000700  8.800000
-0.003000  8.800000
-0.005300  8.800000
-0.003000  8.900000
-0.001500  8.900000
0.000700  8.900000
0.000700  8.900000
-0.000800  9.000000
-0.003000  9.000000
-0.006000  9.000000
-0.005300  9.000000
-0.003000  9.000000
0.001500  9.100000
0.000700  9.100000
0.003700  9.100000
0.003000  9.100000
-0.000800  9.200000
-0.000800  9.200000
-0.000800  9.200000
0.001500  9.200000
0.003000  9.300000
0.001500  9.300000
0.003700  9.400000
0.003000  9.400000
-0.000800  9.400000
0.000700  9.400000
-0.001500  9.400000
-0.005300  9.500000
-0.003000  9.500000
-0.000800  9.600000
0.002200  9.600000
0.002200  9.600000
0.001500  9.700000
0.001500  9.700000
0.000000  9.800000
0.001500  9.800000
0.003700  9.800000
0.008200  9.900000
0.008200  9.900000
0.003000  9.900000
0.000700  9.900000
-0.000800  10.000000
-0.001500  10.000000
-0.003000  10.100000
-0.001500  10.100000
0.000700  10.200000
-0.001500  10.200000
0.001500  10.300000
0.003000  10.300000
-0.000800  10.300000
-0.001500  10.400000
-0.003000  10.400000
0.000700  10.500000
0.000700  10.500000
0.000000  10.600000
-0.000800  10.600000
-0.003000  10.700000
-0.001500  10.700000
-0.000800  10.700000
0.001500  10.800000
0.003000  10.800000
0.003000  10.900000
0.001500  11.000000
-0.003000  11.000000
-0.006800  11.100000
-0.005300  11.100000
-0.003000  11.200000
-0.002300  11.200000
0.003000  11.300000
0.005200  11.300000
0.005200  11.400000
0.006700  11.500000
0.005200  11.500000
0.004500  11.600000
0.002200  11.700000
0.000700  11.700000
0.000700  11.700000
-0.000800  11.800000
-0.000800  11.800000
-0.003800  11.900000
-0.002300  12.000000
0.001500  12.000000
-0.003000  12.100000
-0.005300  12.100000
-0.005300  12.200000
-0.002300  12.300000
-0.000800  12.400000
-0.000800  12.500000
0.001500  12.500000
0.003700  12.600000
0.005200  12.600000
0.005200  12.700000
0.005200  12.800000
-0.000800  12.800000
-0.002300  12.900000
-0.003000  13.000000
-0.003000  13.000000
0.000700  13.100000
0.000700  13.200000
0.003700  13.300000
0.002200  13.300000
0.002200  13.400000
0.001500  13.500000
0.001500  13.500000
0.001500  13.600000
-0.001500  13.700000
0.000000  13.800000
0.000000  13.800000
0.000700  13.900000
0.001500  13.900000
0.004500  14.000000
0.005200  14.100000
0.001500  14.200000
0.003700  14.300000
0.000700  14.300000
-0.002300  14.400000
-0.002300  14.500000
-0.001500  14.500000
-0.003800  14.600000
-0.003000  14.700000
-0.000800  14.800000
-0.000800  14.800000
0.003000  14.900000
0.003700  15.000000
0.002200  15.100000
0.000700  15.200000
-0.000800  15.200000
0.000000  15.300000
-0.000800  15.400000
0.000700  15.400000
0.000700  15.500000
0.000700  15.600000
-0.000800  15.700000
-0.001500  15.700000
-0.002300  15.800000
-0.003000  15.900000
-0.002300  16.000000
-0.003000  16.100000
-0.000800  16.200000
-0.000800  16.200000
0.001500  16.300000
0.004500  16.400000
0.004500  16.500000
0.007500  16.600000
0.003700  16.600000
-0.003800  16.700000
-0.001500  16.800000
-0.001500  16.900000
-0.003000  17.000000
-0.003000  17.000000
-0.003000  17.100000
-0.000800  17.200000
0.000700  17.300000
0.003700  17.400000
0.005200  17.500000
0.005200  17.600000
0.004500  17.600000
0.001500  17.700000
-0.002300  17.800000
-0.002300  17.900000
0.000700  18.000000
0.001500  18.100000
0.007500  18.200000
0.009000  18.300000
0.006000  18.400000
0.003000  18.500000
-0.000800  18.600000
-0.003000  18.700000
-0.004600  18.800000
-0.001500  18.900000
0.000700  19.000000
0.000700  19.100000
0.000700  19.200000
-0.000800  19.300000
0.001500  19.400000
0.003000  19.500000
0.002200  19.600000
-0.000800  19.700000
-0.005300  19.800000
-0.006800  19.900000
-0.004600  20.000000
-0.003000  20.100000
-0.002300  20.200000
-0.000800  20.300000
0.001500  20.500000
0.001500  20.600000
-0.000800  20.700000
0.000700  20.800000
0.002200  20.900000
0.006000  21.100000
0.006700  21.200000
0.002200  21.300000
0.004500  21.400000
-0.000800  21.500000
-0.000800  21.600000
-0.000800  21.800000
-0.002300  21.900000
0.003000  22.000000
0.001500  22.100000
0.004500  22.200000
0.003000  22.400000
-0.003800  22.500000
-0.004600  22.600000
-0.006800  22.800000
-0.003800  22.900000
0.001500  23.000000
0.000700  23.100000
0.004500  23.300000
0.007500  23.400000
0.003000  23.500000
-0.003000  23.700000
-0.006800  23.800000
-0.004600  23.900000
-0.004600  24.000000
-0.001500  24.200000
0.002200  24.300000
0.004500  24.400000
0.005200  24.500000
0.003000  24.700000
0.003000  24.800000
-0.001500  24.900000
0.000000  25.100000
0.004500  25.200000
0.003700  25.300000
0.003000  25.500000
0.002200  25.600000
0.001500  25.700000
-0.000800  25.800000
-0.000800  26.000000
-0.001500  26.100000
-0.003000  26.200000
-0.002300  26.400000
-0.003000  26.500000
0.000700  26.600000
0.002200  26.800000
0.005200  26.900000
0.003700  27.000000
0.000700  27.100000
0.002200  27.300000
0.001500  27.400000
0.003000  27.500000
0.000700  27.700000
-0.003000  27.800000
-0.003800  27.900000
-0.003800  28.100000
-0.001500  28.200000
-0.000800  28.300000
0.002200  28.500000
0.004500  28.600000
0.003000  28.800000
0.006000  28.900000
0.006700  29.100000
0.006700  29.200000
0.006000  29.300000
0.004500  29.500000
0.003000  29.600000
-0.003000  29.700000
-0.006800  29.900000
-0.009800  30.000000
-0.012800  30.100000
-0.009100  30.300000
-0.002300  30.400000
0.003000  30.600000
0.004500  30.700000
0.003700  30.800000
0.006000  31.000000
0.004500  31.100000
0.003000  31.200000
0.000700  31.400000
-0.004600  31.500000
-0.005300  31.600000
-0.003000  31.700000
0.003000  31.900000
0.005200  32.000000
0.003700  32.100000
0.000000  32.300000
-0.005300  32.400000
-0.005300  32.500000
-0.005300  32.700000
-0.005300  32.800000
-0.001500  32.900000
0.001500  33.100000
0.004500  33.200000
0.003000  33.400000
-0.000800  33.500000
0.000700  33.700000
-0.001500  33.800000
-0.002300  33.900000
-0.001500  34.100000
-0.000800  34.200000
0.001500  34.400000
0.002200  34.500000
0.004500  34.600000
0.004500  34.800000
0.008200  35.000000
0.006700  35.100000
0.005200  35.200000
0.006700  35.400000
0.004500  35.500000
-0.000800  35.700000
-0.007500  35.800000
-0.006000  36.000000
-0.006000  36.100000
-0.006000  36.200000
-0.003000  36.400000
-0.004600  36.500000
-0.003000  36.700000
-0.005300  36.800000
-0.000800  36.900000
0.003700  37.100000
0.005200  37.300000
0.005200  37.400000
0.001500  37.500000
0.003000  37.700000
0.000700  37.800000
0.003000  37.900000
0.006700  38.100000
0.007500  38.200000
0.007500  38.400000
0.005200  38.500000
0.004500  38.600000
0.000700  38.800000
-0.004600  39.000000
-0.008300  39.100000
-0.007500  39.200000
-0.012000  39.400000
-0.012800  39.600000
-0.011300  39.700000
-0.006800  39.800000
0.002200  40.000000
0.003700  40.100000
0.006700  40.300000
0.008200  40.500000
0.006000  40.600000
0.005200  40.700000
0.003000  40.900000
-0.000800  41.000000
-0.003000  41.200000
-0.002300  41.300000
-0.001500  41.500000
-0.001500  41.600000
0.000000  41.800000
0.000000  41.900000
-0.000800  42.100000
0.000000  42.300000
0.000700  42.400000
-0.000800  42.600000
-0.000800  42.700000
0.003700  42.900000
0.004500  43.100000
0.006000  43.200000
0.006700  43.400000
0.006000  43.600000
0.006700  43.700000
0.003000  43.900000
0.000700  44.000000
-0.001500  44.200000
-0.003000  44.300000
-0.005300  44.500000
-0.003000  44.600000
-0.000800  44.800000
0.001500  45.000000
0.001500  45.100000
-0.000800  45.300000
-0.000800  45.500000
-0.004600  45.600000
-0.005300  45.800000
-0.004600  46.000000
0.000700  46.100000
0.003000  46.300000
0.003000  46.500000
0.003000  46.600000
0.001500  46.800000
0.003000  46.900000
0.001500  47.100000
0.003000  47.300000
0.002200  47.400000
0.002200  47.600000
0.006700  47.800000
0.009700  47.900000
0.009000  48.100000
0.006000  48.300000
0.000700  48.500000
-0.004600  48.600000
-0.006800  48.800000
-0.005300  49.000000
-0.003800  49.100000
-0.005300  49.300000
-0.000800  49.500000
0.002200  49.600000
0.000700  49.800000
0.001500  50.000000
0.000700  50.200000
-0.000800  50.300000
-0.004600  50.500000
-0.006800  50.700000
-0.006800  50.800000
-0.006800  51.000000
-0.005300  51.200000
-0.004600  51.300000
-0.000800  51.500000
0.003700  51.700000
0.005200  51.800000
0.010500  52.000000
0.015700  52.200000
0.018000  52.300000
0.023200  52.500000
0.022500  52.700000
0.018700  52.800000
0.009700  53.000000
-0.005300  53.200000
-0.012800  53.300000
-0.015800  53.500000
-0.011300  53.600000
-0.004600  53.800000
-0.002300  54.000000
0.000000  54.100000
-0.001500  54.300000
-0.003000  54.500000
-0.004600  54.600000
-0.004600  54.800000
-0.001500  54.900000
-0.002300  55.100000
-0.001500  55.300000
-0.003000  55.400000
-0.000800  55.600000
0.001500  55.800000
0.000700  55.900000
0.003000  56.100000
0.002200  56.200000
0.002200  56.400000
0.001500  56.500000
0.001500  56.700000
0.003700  56.800000
0.005200  57.000000
0.006700  57.100000
0.005200  57.300000
0.001500  57.500000
-0.004600  57.600000
-0.003000  57.800000
-0.003000  57.900000
-0.001500  58.000000
0.000700  58.200000
0.003700  58.400000
0.005200  58.500000
0.001500  58.700000
-0.000800  58.800000
-0.001500  58.900000
-0.000800  59.100000
-0.004600  59.300000
-0.003800  59.400000
-0.000800  59.600000
-0.000800  59.700000
0.001500  59.900000
0.003000  60.000000
0.002200  60.200000
-0.002300  60.300000
-0.000800  60.500000
0.001500  60.600000
0.000700  60.800000
0.002200  60.900000
0.003000  61.100000
0.005200  61.200000
0.003700  61.400000
0.005200  61.500000
0.004500  61.700000
0.000700  61.800000
-0.000800  62.000000
-0.004600  62.100000
-0.001500  62.300000
-0.003000  62.400000
-0.002300  62.500000
-0.002300  62.700000
-0.004600  62.900000
-0.000800  63.000000
-0.001500  63.200000
-0.001500  63.300000
-0.003800  63.400000
-0.004600  63.600000
-0.003800  63.800000
-0.003000  63.900000
0.001500  64.000000
0.003700  64.200000
0.006000  64.300000
0.008200  64.500000
0.012000  64.700000
0.006700  64.800000
-0.002300  64.900000
-0.006000  65.100000
-0.010500  65.200000
-0.009100  65.400000
-0.006800  65.600000
-0.006000  65.700000
-0.003000  65.900000
-0.000800  66.000000
0.005200  66.100000
0.011200  66.300000
0.012000  66.500000
0.009700  66.600000
0.008200  66.800000
0.004500  66.900000
0.006000  67.000000
0.004500  67.200000
0.004500  67.300000
0.001500  67.500000
-0.002300  67.600000
-0.001500  67.800000
-0.006800  67.900000
-0.010500  68.000000
-0.011300  68.200000
-0.012000  68.300000
-0.006800  68.400000
-0.005300  68.600000
-0.003800  68.700000
-0.001500  68.800000
0.003000  69.000000
0.005200  69.200000
0.004500  69.300000
0.005200  69.400000
0.009000  69.600000
0.010500  69.700000
0.008200  69.800000
0.010500  70.000000
0.009000  70.100000
0.010500  70.200000
0.007500  70.400000
-0.003000  70.500000
-0.011300  70.600000
-0.018100  70.800000
-0.015800  70.900000
-0.006800  71.100000
-0.001500  71.100000
-0.003000  71.300000
0.003000  71.400000
0.005200  71.500000
0.001500  71.700000
0.005200  71.800000
0.009000  72.000000
0.012000  72.100000
0.009000  72.200000
0.004500  72.400000
-0.000800  72.500000
-0.005300  72.600000
-0.000800  72.700000
0.001500  72.800000
0.003000  73.000000
0.003700  73.100000
0.000000  73.300000
-0.000800  73.300000
-0.001500  73.500000
-0.003000  73.600000
-0.004600  73.800000
-0.006800  73.900000
-0.007500  74.000000
-0.008300  74.100000
-0.003000  74.200000
0.000700  74.400000
0.002200  74.500000
0.002200  74.600000
-0.000800  74.700000
-0.001500  74.900000
-0.001500  75.000000
-0.002300  75.100000
-0.001500  75.200000
-0.003000  75.400000
0.001500  75.500000
0.005200  75.600000
0.008200  75.700000
0.009700  75.800000
0.004500  76.000000
0.000000  76.100000
-0.000800  76.200000
-0.000800  76.300000
0.000000  76.400000
-0.002300  76.500000
-0.005300  76.700000
0.000700  76.800000
0.003000  76.900000
-0.000800  77.000000
0.000700  77.100000
0.002200  77.300000
-0.000800  77.400000
-0.003000  77.500000
-0.007500  77.600000
-0.000800  77.800000
0.004500  77.800000
0.000700  78.000000
0.003000  78.100000
-0.001500  78.200000
-0.000800  78.300000
0.000700  78.500000
-0.000800  78.600000
0.005200  78.700000
0.001500  78.800000
0.004500  78.900000
0.009000  79.100000
0.009700  79.200000
0.006700  79.300000
0.000700  79.400000
0.000000  79.500000
0.000700  79.600000
0.002200  79.800000
0.000700  79.900000
-0.001500  80.000000
-0.001500  80.100000
-0.004600  80.300000
-0.000800  80.400000
0.001500  80.500000
0.001500  80.600000
0.003000  80.800000
-0.000800  80.900000
-0.000800  81.000000
0.003000  81.100000
0.002200  81.300000
0.001500  81.400000
-0.001500  81.500000
0.001500  81.600000
0.001500  81.800000
0.000700  81.800000
0.004500  82.000000
0.002200  82.100000
0.001500  82.300000
-0.000800  82.300000
-0.000800  82.500000
-0.003000  82.600000
-0.008300  82.800000
-0.006800  82.800000
-0.012000  83.000000
-0.004600  83.100000
0.003000  83.200000
0.003000  83.300000
0.006000  83.500000
0.000700  83.600000
-0.003000  83.700000
-0.005300  83.800000
-0.008300  84.000000
-0.003000  84.100000
0.001500  84.200000
0.000700  84.300000
0.006000  84.400000
0.008200  84.600000
0.004500  84.700000
0.006700  84.800000
0.009000  84.900000
0.006700  85.000000
0.006700  85.200000
0.005200  85.300000
0.005200  85.400000
0.003700  85.500000
0.000700  85.700000
0.000700  85.800000
-0.001500  85.900000
-0.002300  86.000000
-0.006000  86.200000
-0.012000  86.300000
-0.012800  86.400000
-0.009800  86.500000
-0.008300  86.700000
-0.009100  86.800000
-0.007500  86.900000
-0.007500  87.000000
-0.006800  87.200000
0.000000  87.300000
0.006700  87.400000
0.012700  87.500000
0.018000  87.700000
0.016500  87.700000
0.014200  87.900000
0.009000  88.000000
0.008200  88.100000
0.009000  88.200000
0.003000  88.400000
-0.000800  88.500000
-0.002300  88.600000
-0.001500  88.700000
-0.003800  88.900000
-0.005300  89.000000
-0.003800  89.100000
-0.004600  89.200000
-0.003000  89.300000
-0.003800  89.500000
-0.003000  89.600000
-0.003800  89.700000
-0.003000  89.800000
-0.005300  89.900000
-0.007500  90.000000
-0.000800  90.100000
0.002200  90.300000
0.000700  90.400000
-0.003000  90.500000
-0.004600  90.600000
-0.008300  90.700000
-0.006000  90.800000
-0.000800  90.900000
-0.000800  91.100000
0.004500  91.200000
0.012000  91.300000
0.013500  91.400000
0.012700  91.500000
0.012000  91.600000
0.006000  91.800000
0.005200  91.900000
0.004500  92.000000
0.000700  92.100000
0.001500  92.200000
-0.003000  92.300000
-0.004600  92.500000
-0.003000  92.600000
-0.005300  92.700000
-0.004600  92.800000
-0.006800  92.900000
-0.006800  93.100000
-0.005300  93.100000
-0.003800  93.300000
-0.001500  93.400000
-0.000800  93.500000
0.001500  93.600000
0.005200  93.700000
0.010500  93.900000
0.012000  94.000000
0.010500  94.100000
0.006000  94.200000
0.003000  94.300000
0.001500  94.400000
0.003000  94.500000
0.002200  94.600000
0.000700  94.700000
0.000700  94.800000
0.003000  94.900000
0.003700  95.000000
-0.000800  95.100000
-0.004600  95.200000
-0.006800  95.300000
-0.006000  95.400000
-0.008300  95.500000
-0.006800  95.700000
-0.003000  95.800000
-0.003000  95.800000
0.000700  95.900000
0.004500  96.100000
0.000700  96.200000
-0.003000  96.300000
-0.000800  96.400000
0.001500  96.500000
0.005200  96.600000
0.006700  96.700000
0.003000  96.800000
0.001500  96.900000
0.003700  97.000000
0.001500  97.100000
0.001500  97.200000
-0.001500  97.300000
0.001500  97.400000
0.005200  97.600000
0.005200  97.600000
0.007500  97.700000
0.003000  97.900000
-0.000800  98.000000
-0.009100  98.100000
-0.014300  98.200000
-0.012800  98.300000
-0.012000  98.400000
-0.008300  98.500000
-0.005300  98.500000
-0.004600  98.600000
-0.006000  98.700000
0.000700  98.800000
0.007500  98.900000
0.014200  99.000000
0.017200  99.100000
0.012000  99.200000
0.006700  99.300000
0.004500  99.400000
0.010500  99.400000
0.009700  99.500000
0.002200  99.600000
-0.000800  99.700000
-0.000800  99.800000
0.000700  99.900000
0.002200  100.000000
0.005200  100.100000
0.004500  100.200000
0.001500  100.300000
-0.000800  100.300000
-0.004600  100.400000
-0.006800  100.500000
-0.009100  100.600000
-0.011300  100.700000
-0.009800  100.800000
-0.005300  100.900000
-0.006800  101.000000
-0.006800  101.100000
-0.008300  101.200000
-0.008300  101.200000
-0.004600  101.300000
-0.004600  101.400000
0.000700  101.500000
0.003000  101.600000
0.003700  101.700000
0.005200  101.800000
0.008200  101.900000
0.014200  102.000000
0.014200  102.100000
0.012700  102.100000
0.010500  102.200000
0.006000  102.300000
-0.000800  102.400000
-0.003000  102.500000
-0.002300  102.600000
-0.004600  102.600000
-0.003800  102.700000
-0.002300  102.800000
-0.009100  102.900000
-0.007500  103.000000
-0.005300  103.000000
-0.005300  103.100000
-0.005300  103.200000
-0.005300  103.300000
0.009700  103.400000
0.020200  103.500000
0.022500  103.500000
0.021700  103.600000
0.008200  103.700000
-0.005300  103.800000
-0.012800  103.900000
-0.012000  103.900000
-0.012000  104.000000
-0.006000  104.100000
-0.001500  104.200000
0.000000  104.200000
0.006700  104.300000
0.008200  104.400000
0.010500  104.400000
0.010500  104.500000
0.005200  104.600000
-0.000800  104.700000
-0.005300  104.800000
-0.006800  104.800000
-0.008300  104.900000
-0.003000  105.000000
0.000000  105.100000
-0.000800  105.100000
0.002200  105.200000
0.000700  105.300000
-0.003000  105.300000
-0.004600  105.400000
-0.009100  105.500000
-0.006000  105.600000
-0.005300  105.600000
-0.003000  105.700000
-0.000800  105.700000
-0.001500  105.800000
0.002200  105.900000
0.002200  105.900000
0.000000  106.000000
-0.001500  106.100000
-0.005300  106.200000
-0.003000  106.200000
0.004500  106.300000
0.009000  106.400000
0.012000  106.400000
0.012700  106.500000
0.009700  106.600000
0.006700  106.600000
0.006700  106.700000
0.007500  106.700000
0.007500  106.800000
0.009000  106.900000
0.006700  106.900000
0.003000  107.000000
-0.003000  107.100000
-0.013500  107.100000
-0.017300  107.200000
-0.012800  107.200000
-0.012800  107.300000
-0.010500  107.400000
-0.005300  107.400000
-0.001500  107.500000
0.001500  107.500000
0.004500  107.600000
0.010500  107.700000
0.010500  107.700000
0.005200  107.800000
0.000700  107.900000
-0.001500  107.900000
0.002200  108.000000
0.003000  108.000000
0.003000  108.100000
0.002200  108.100000
0.000000  108.200000
0.000000  108.300000
-0.003000  108.300000
-0.004600  108.400000
-0.003000  108.400000
-0.000800  108.500000
0.001500  108.500000
-0.000800  108.600000
-0.001500  108.600000
-0.001500  108.700000
0.003000  108.800000
0.004500  108.800000
0.003000  108.900000
0.004500  108.900000
0.003000  109.000000
0.003000  109.000000
0.002200  109.100000
0.006700  109.200000
0.006700  109.200000
0.000000  109.300000
-0.001500  109.300000
-0.000800  109.400000
0.000700  109.400000
-0.002300  109.500000
-0.000800  109.600000
0.000700  109.600000
0.000700  109.700000
0.003700  109.800000
0.001500  109.800000
0.001500  109.800000
0.000700  109.900000
-0.004600  110.000000
-0.007500  110.000000
-0.008300  110.100000
-0.006800  110.100000
-0.007500  110.200000
-0.001500  110.200000
0.004500  110.300000
0.006700  110.300000
0.003700  110.400000
0.003000  110.400000
0.004500  110.500000
0.003700  110.600000
0.002200  110.600000
-0.001500  110.700000
-0.004600  110.700000
-0.006800  110.700000
-0.005300  110.800000
-0.003000  110.900000
-0.000800  110.900000
0.002200  111.000000
0.003700  111.000000
0.004500  111.100000
-0.001500  111.100000
0.000700  111.100000
0.001500  111.200000
-0.001500  111.200000
0.001500  111.300000
0.000700  111.300000
0.003000  111.400000
0.003000  111.400000
0.001500  111.500000
-0.001500  111.600000
-0.005300  111.600000
-0.003000  111.600000
-0.003000  111.700000
-0.004600  111.700000
-0.007500  111.800000
-0.009100  111.800000
-0.001500  111.900000
0.013500  111.900000
0.021700  112.000000
0.015700  112.000000
0.012000  112.000000
0.014200  112.100000
0.014200  112.100000
0.013500  112.200000
0.008200  112.200000
-0.001500  112.300000
-0.014300  112.300000
-0.025600  112.400000
-0.026300  112.400000
-0.020300  112.400000
-0.006800  112.500000
0.006700  112.500000
0.005200  112.500000
0.004500  112.600000
0.008200  112.600000
0.009700  112.700000
0.016500  112.700000
0.016500  112.800000
0.011200  112.800000
0.006000  112.900000
0.002200  112.900000
0.000000  112.900000
-0.001500  113.000000
-0.001500  113.000000
-0.003800  113.000000
-0.005300  113.100000
-0.002300  113.100000
-0.002300  113.200000
-0.004600  113.200000
-0.001500  113.300000
-0.004600  113.300000
-0.005300  113.400000
-0.003800  113.400000
-0.004600  113.400000
0.000700  113.400000
0.000000  113.500000
-0.000800  113.500000
0.001500  113.600000
0.003000  113.600000
0.006700  113.700000
0.003700  113.700000
0.003000  113.700000
0.001500  113.800000
-0.008300  113.800000
-0.012000  113.800000
-0.010500  113.800000
-0.004600  113.900000
0.000000  113.900000
0.003000  114.000000
0.009000  114.000000
0.012000  114.000000
0.010500  114.100000
0.005200  114.100000
0.004500  114.100000
0.005200  114.200000
0.004500  114.200000
0.001500  114.200000
-0.003000  114.300000
-0.006000  114.300000
-0.008300  114.300000
-0.007500  114.300000
-0.004600  114.400000
-0.002300  114.400000
-0.001500  114.400000
-0.001500  114.500000
-0.002300  114.500000
-0.004600  114.500000
-0.007500  114.500000
-0.004600  114.600000
0.008200  114.600000
0.017200  114.600000
0.016500  114.700000
0.011200  114.700000
0.004500  114.700000
0.003700  114.700000
0.000000  114.700000
-0.002300  114.800000
-0.000800  114.800000
-0.000800  114.800000
0.000000  114.900000
-0.001500  114.900000
-0.002300  114.900000
-0.004600  114.900000
-0.004600  115.000000
-0.005300  115.000000
-0.008300  115.000000
-0.010500  115.000000
-0.016500  115.100000
-0.017300  115.100000
-0.012000  115.100000
-0.008300  115.200000
0.003000  115.200000
0.011200  115.200000
0.017200  115.200000
0.020200  115.200000
0.016500  115.200000
0.013500  115.300000
0.013500  115.300000
0.012700  115.300000
0.010500  115.300000
0.008200  115.400000
0.004500  115.400000
0.000000  115.400000
-0.004600  115.400000
-0.005300  115.400000
-0.006000  115.400000
-0.004600  115.400000
-0.004600  115.500000
-0.007500  115.500000
-0.004600  115.500000
-0.003800  115.500000
-0.007500  115.500000
-0.007500  115.500000
-0.007500  115.600000
-0.006000  115.600000
-0.004600  115.600000
-0.000800  115.600000
0.001500  115.600000
-0.000800  115.600000
-0.003000  115.600000
-0.005300  115.600000
-0.002300  115.600000
0.001500  115.600000
0.005200  115.600000
0.010500  115.600000
0.009700  115.600000
0.007500  115.700000
0.003000  115.700000
0.001500  115.700000
0.000700  115.700000
-0.003000  115.700000
0.000000  115.700000
-0.000800  115.700000
-0.003800  115.700000
-0.005300  115.700000
-0.007500  115.700000
-0.004600  115.800000
-0.001500  115.800000
0.003000  115.800000
0.005200  115.800000
0.001500  115.800000
0.004500  115.800000
0.006000  115.800000
0.003700  115.800000
0.000000  115.800000
0.000000  115.800000
0.003700  115.700000
0.005200  115.700000
0.008200  115.700000
0.009000  115.700000
0.006000  115.700000
0.002200  115.700000
-0.004600  115.700000
-0.001500  115.700000
0.006000  115.700000
0.004500  115.700000
0.000700  115.600000
-0.002300  115.600000
-0.006800  115.600000
-0.008300  115.600000
-0.009100  115.600000
-0.010500  115.600000
-0.008300  115.600000
-0.001500  115.600000
0.000000  115.600000
0.001500  115.600000
0.001500  115.500000
-0.000800  115.500000
0.003000  115.500000
0.006000  115.500000
0.006000  115.500000
0.006700  115.400000
0.008200  115.400000
0.008200  115.400000
0.008200  115.400000
0.008200  115.400000
0.003000  115.400000
-0.000800  115.300000
-0.002300  115.300000
-0.006800  115.300000
-0.012800  115.300000
-0.012800  115.200000
-0.008300  115.200000
-0.003800  115.200000
-0.002300  115.200000
-0.001500  115.100000
0.004500  115.100000
0.010500  115.100000
0.013500  115.000000
0.015000  115.000000
0.011200  115.000000
0.006000  114.900000
-0.000800  114.900000
-0.009100  114.800000
-0.012800  114.800000
-0.012800  114.800000
-0.009800  114.700000
-0.004600  114.700000
-0.000800  114.700000
0.006700  114.700000
0.010500  114.600000
0.009700  114.600000
0.009700  114.600000
0.010500  114.500000
0.005200  114.500000
0.003000  114.500000
-0.000800  114.400000
-0.003000  114.400000
-0.000800  114.300000
-0.000800  114.300000
-0.002300  114.300000
-0.006800  114.300000
-0.008300  114.200000
-0.009800  114.200000
-0.009800  114.200000
-0.012000  114.100000
-0.015800  114.100000
-0.010500  114.100000
-0.008300  114.000000
-0.002300  114.000000
0.005200  113.900000
0.016500  113.900000
0.025500  113.800000
0.023200  113.800000
0.020200  113.800000
0.006700  113.700000
-0.001500  113.700000
-0.003000  113.600000
-0.000800  113.600000
0.001500  113.500000
-0.003800  113.500000
-0.005300  113.400000
-0.003800  113.400000
0.001500  113.400000
0.003000  113.300000
0.002200  113.300000
0.001500  113.200000
-0.003000  113.200000
-0.003000  113.100000
-0.003000  113.100000
-0.008300  113.000000
-0.011300  113.000000
-0.012000  113.000000
-0.012000  112.900000
-0.010500  112.900000
-0.008300  112.900000
-0.004600  112.900000
-0.003000  112.800000
0.009000  112.800000
0.024000  112.800000
0.027700  112.700000
0.025500  112.700000
0.019500  112.600000
0.012700  112.600000
0.012000  112.600000
0.011200  112.500000
0.007500  112.500000
0.000700  112.500000
-0.003000  112.400000
-0.003000  112.400000
-0.005300  112.400000
-0.006800  112.400000
-0.004600  112.300000
-0.009100  112.300000
-0.010500  112.300000
-0.010500  112.200000
-0.014300  112.200000
-0.011300  112.200000
-0.007500  112.100000
-0.000800  112.100000
0.004500  112.100000
0.008200  112.100000
0.015000  112.000000
0.014200  112.000000
0.012000  112.000000
0.004500  112.000000
-0.002300  111.900000
-0.003000  111.900000
-0.004600  111.800000
-0.005300  111.800000
-0.006000  111.800000
0.003000  111.800000
0.008200  111.800000
0.006000  111.800000
0.005200  111.800000
0.006700  111.800000
0.010500  111.700000
0.010500  111.700000
0.008200  111.700000
0.005200  111.700000
-0.000800  111.700000
-0.006800  111.600000
-0.012000  111.600000
-0.014300  111.600000
-0.012800  111.600000
-0.008300  111.600000
-0.002300  111.600000
-0.001500  111.600000
-0.003800  111.500000
-0.003800  111.500000
-0.000800  111.500000
0.006000  111.500000
0.012000  111.500000
0.014200  111.500000
0.009700  111.500000
0.005200  111.500000
0.003000  111.500000
0.005200  111.500000
0.009000  111.500000
0.012700  111.500000
0.018000  111.500000
0.014200  111.500000
0.009000  111.500000
-0.003800  111.500000
-0.017300  111.500000
-0.021800  111.400000
-0.015800  111.400000
-0.012000  111.400000
-0.009800  111.400000
-0.008300  111.400000
-0.010500  111.400000
-0.008300  111.400000
-0.006800  111.400000
-0.003000  111.400000
0.003000  111.400000
0.006700  111.400000
0.009000  111.400000
0.009000  111.400000
0.008200  111.400000
0.008200  111.400000
0.011200  111.400000
0.013500  111.400000
0.015000  111.400000
0.011200  111.400000
0.004500  111.400000
0.001500  111.400000
-0.003000  111.400000
-0.006000  111.400000
-0.006800  111.300000
-0.009100  111.300000
-0.010500  111.300000
-0.015800  111.300000
-0.018800  111.300000
-0.015800  111.400000
-0.014300  111.400000
-0.007500  111.400000
0.005200  111.400000
0.008200  111.400000
0.012700  111.400000
0.009700  111.400000
0.002200  111.400000
0.004500  111.400000
0.006700  111.400000
0.003000  111.400000
0.000000  111.400000
0.001500  111.400000
-0.003000  111.400000
-0.006800  111.400000
-0.005300  111.400000
-0.004600  111.400000
-0.001500  111.500000
0.005200  111.500000
0.010500  111.500000
0.012000  111.500000
0.014200  111.500000
0.012000  111.500000
0.008200  111.600000
0.003000  111.600000
0.001500  111.600000
-0.000800  111.600000
-0.009100  111.600000
-0.010500  111.600000
-0.012000  111.600000
-0.013500  111.600000
-0.009800  111.700000
-0.009100  111.700000
-0.006800  111.700000
-0.003000  111.700000
0.000000  111.700000
0.002200  111.700000
0.003000  111.700000
0.004500  111.800000
0.008200  111.800000
0.006700  111.800000
0.006700  111.800000
0.006700  111.800000
0.004500  111.800000
0.004500  111.800000
0.003700  111.800000
-0.000800  111.800000
0.001500  111.800000
0.000700  111.900000
-0.002300  111.900000
-0.005300  111.900000
-0.006000  111.900000
0.000000  111.900000
-0.001500  111.900000
0.000700  111.900000
-0.000800  111.900000
-0.008300  111.900000
-0.009100  111.900000
-0.009800  112.000000
-0.005300  112.000000
-0.004600  112.000000
0.000000  112.000000
0.003700  112.000000
0.004500  112.000000
0.009700  112.000000
0.009000  112.000000
0.006700  112.000000
0.004500  112.000000
0.003000  112.000000
0.005200  112.000000
0.010500  112.000000
0.010500  112.000000
0.012700  112.000000
0.012000  112.100000
0.013500  112.100000
0.010500  112.100000
0.000700  112.100000
-0.005300  112.100000
-0.005300  112.100000
-0.006800  112.100000
-0.006800  112.100000
-0.003000  112.100000
-0.001500  112.100000
0.000000  112.100000
-0.001500  112.100000
-0.006800  112.200000
-0.006000  112.200000
-0.005300  112.200000
-0.003800  112.200000
-0.001500  112.200000
-0.003000  112.200000
-0.006800  112.200000
-0.010500  112.200000
-0.012800  112.200000
-0.008300  112.200000
-0.002300  112.200000
-0.000800  112.200000
0.004500  112.200000
0.008200  112.300000
0.008200  112.300000
0.010500  112.300000
0.012700  112.300000
0.014200  112.300000
0.010500  112.300000
0.010500  112.300000
0.010500  112.300000
0.007500  112.300000
0.006700  112.300000
0.003000  112.400000
-0.006000  112.400000
-0.009800  112.400000
-0.009800  112.400000
-0.008300  112.400000
-0.005300  112.400000
-0.003800  112.400000
-0.003000  112.400000
-0.001500  112.400000
-0.000800  112.400000
-0.000800  112.400000
-0.000800  112.400000
-0.000800  112.400000
0.000700  112.400000
0.000000  112.400000
-0.000800  112.400000
-0.003800  112.400000
-0.003000  112.500000
0.000000  112.500000
-0.001500  112.500000
-0.000800  112.500000
0.001500  112.500000
0.003000  112.500000
0.003700  112.500000
0.002200  112.500000
0.004500  112.500000
0.000700  112.500000
0.000700  112.500000
0.000000  112.500000
-0.001500  112.500000
-0.000800  112.500000
-0.003000  112.500000
-0.001500  112.500000
-0.000800  112.500000
0.000700  112.500000
-0.000800  112.500000
-0.001500  112.500000
-0.000800  112.500000
-0.000800  112.500000
-0.000800  112.500000
0.001500  112.500000
0.003000  112.500000
0.003000  112.500000
0.003000  112.500000
0.002200  112.500000
0.000700  112.500000
0.002200  112.500000
0.003000  112.500000
0.001500  112.500000
0.000700  112.500000
0.000700  112.500000
0.000700  112.500000
0.001500  112.500000
0.003700  112.500000
0.005200  112.500000
0.003000  112.400000
0.003000  112.400000
0.001500  112.400000
0.003000  112.400000
0.003000  112.400000
0.000000  112.400000
-0.003800  112.400000
-0.005300  112.400000
-0.004600  112.400000
-0.005300  112.400000
-0.003000  112.300000
-0.001500  112.300000
-0.000800  112.300000
0.000700  112.300000
-0.000800  112.300000
0.000000  112.300000
-0.000800  112.300000
-0.000800  112.300000
-0.003000  112.300000
-0.006000  112.300000
-0.003000  112.200000
-0.003000  112.200000
-0.002300  112.200000
-0.001500  112.200000
0.002200  112.200000
0.008200  112.200000
0.006000  112.200000
0.002200  112.200000
0.000000  112.200000
0.001500  112.200000
0.007500  112.100000
0.010500  112.100000
0.010500  112.100000
0.006700  112.100000
0.006700  112.000000
0.007500  112.000000
0.001500  112.000000
-0.003000  112.000000
-0.003800  111.900000
-0.003000  111.900000
-0.004600  111.800000
-0.006800  111.800000
-0.006800  111.700000
-0.004600  111.700000
-0.003000  111.700000
-0.000800  111.600000
0.000700  111.600000
0.001500  111.600000
0.005200  111.500000
0.006700  111.500000
0.006000  111.500000
0.006700  111.400000
0.004500  111.300000
0.001500  111.300000
0.000700  111.300000
-0.001500  111.200000
-0.000800  111.200000
0.002200  111.200000
0.003000  111.100000
0.003700  111.100000
0.003000  111.100000
0.001500  111.000000
0.003000  111.000000
0.000700  111.000000
0.000700  110.900000
-0.002300  110.900000
-0.004600  110.800000
-0.002300  110.800000
-0.003800  110.700000
-0.006000  110.700000
-0.010500  110.700000
-0.011300  110.700000
-0.009100  110.600000
-0.006000  110.500000
-0.006800  110.500000
-0.004600  110.400000
-0.003000  110.300000
0.001500  110.200000
0.012700  110.200000
0.012700  110.100000
0.010500  110.000000
0.012700  110.000000
0.012000  109.900000
0.009700  109.800000
0.006700  109.800000
0.000700  109.700000
-0.003000  109.600000
-0.005300  109.500000
-0.003000  109.400000
-0.001500  109.400000
-0.005300  109.300000
-0.004600  109.300000
-0.003800  109.100000
-0.000800  109.100000
-0.000800  109.000000
-0.005300  108.900000
-0.005300  108.800000
-0.006800  108.700000
-0.008300  108.600000
-0.008300  108.500000
-0.005300  108.400000
-0.002300  108.300000
-0.001500  108.200000
-0.001500  108.100000
0.000700  108.000000
0.003000  107.900000
0.003000  107.800000
0.004500  107.700000
0.003000  107.600000
0.001500  107.500000
0.003000  107.400000
-0.000800  107.300000
0.000000  107.100000
0.000700  107.100000
0.000000  107.000000
0.000700  106.900000
-0.000800  106.700000
0.001500  106.600000
0.002200  106.500000
0.003000  106.400000
0.001500  106.300000
0.000000  106.200000
0.003000  106.100000
0.003000  106.000000
0.003000  105.800000
0.006700  105.700000
0.004500  105.600000
0.003000  105.500000
0.005200  105.400000
0.003000  105.300000
-0.002300  105.200000
-0.004600  105.000000
-0.003800  104.900000
-0.001500  104.800000
-0.001500  104.700000
-0.003800  104.500000
-0.004600  104.400000
0.000700  104.300000
0.004500  104.100000
0.006700  104.000000
0.010500  103.900000
0.012000  103.700000
0.011200  103.600000
0.005200  103.500000
0.004500  103.300000
0.001500  103.200000
-0.000800  103.000000
0.000000  102.900000
-0.002300  102.800000
-0.000800  102.600000
-0.001500  102.500000
-0.003000  102.400000
-0.003000  102.200000
-0.003800  102.100000
-0.003000  101.900000
0.000000  101.800000
0.002200  101.700000
0.001500  101.500000
0.003000  101.400000
0.003700  101.200000
0.003000  101.100000
0.000000  100.900000
0.002200  100.800000
0.004500  100.600000
0.005200  100.500000
0.003700  100.300000
-0.001500  100.200000
-0.000800  100.000000
0.002200  99.900000
-0.000800  99.800000
-0.002300  99.600000
-0.003000  99.400000
-0.004600  99.300000
-0.003000  99.200000
-0.002300  99.000000
-0.001500  98.900000
-0.003000  98.700000
-0.003800  98.500000
-0.002300  98.400000
-0.005300  98.200000
-0.005300  98.100000
-0.006000  97.900000
-0.004600  97.700000
-0.001500  97.600000
-0.001500  97.500000
0.002200  97.300000
0.009000  97.200000
0.015000  97.000000
0.014200  96.800000
0.011200  96.700000
0.003700  96.500000
0.001500  96.300000
0.002200  96.200000
0.001500  96.100000
0.005200  95.900000
0.004500  95.800000
0.004500  95.600000
0.001500  95.400000
-0.001500  95.300000
-0.003800  95.100000
-0.006800  95.000000
-0.004600  94.800000
-0.005300  94.700000
-0.004600  94.500000
-0.004600  94.400000
-0.008300  94.200000
-0.006800  94.000000
-0.006800  93.900000
-0.007500  93.800000
-0.005300  93.600000
-0.003800  93.500000
-0.000800  93.300000
0.000700  93.100000
0.003000  93.000000
0.004500  92.800000
0.006000  92.700000
0.009000  92.500000
0.011200  92.400000
0.013500  92.200000
0.005200  92.100000
0.000700  91.900000
-0.000800  91.800000
0.001500  91.600000
0.003700  91.500000
0.004500  91.300000
0.003700  91.200000
0.000000  91.000000
-0.004600  90.800000
-0.005300  90.700000
-0.004600  90.500000
-0.008300  90.400000
-0.006800  90.200000
-0.003800  90.000000
-0.001500  89.900000
0.003000  89.800000
0.006700  89.600000
0.009000  89.400000
0.009700  89.300000
0.007500  89.100000
0.003700  88.900000
0.000700  88.800000
0.000000  88.600000
-0.000800  88.400000
-0.002300  88.300000
0.000000  88.100000
0.000700  88.000000
-0.001500  87.800000
-0.001500  87.600000
-0.001500  87.500000
0.000000  87.300000
0.002200  87.100000
0.001500  87.000000
0.003000  86.800000
0.001500  86.600000
0.003000  86.500000
0.004500  86.300000
0.002200  86.100000
-0.000800  85.900000
-0.001500  85.800000
-0.002300  85.600000
-0.004600  85.500000
-0.001500  85.300000
-0.001500  85.100000
-0.002300  85.000000
0.000000  84.800000
0.003000  84.600000
0.002200  84.500000
0.002200  84.300000
0.001500  84.100000
0.002200  84.000000
0.003000  83.800000
-0.000800  83.700000
-0.003000  83.400000
-0.000800  83.300000
0.003000  83.200000
0.001500  83.000000
0.000700  82.800000
0.000000  82.700000
0.001500  82.500000
0.001500  82.300000
-0.001500  82.200000
-0.005300  82.000000
-0.012000  81.900000
-0.009100  81.800000
-0.004600  81.600000
0.000700  81.400000
0.001500  81.300000
-0.001500  81.100000
-0.002300  81.000000
-0.002300  80.800000
-0.001500  80.600000
-0.002300  80.500000
-0.003000  80.300000
-0.000800  80.100000
0.002200  80.000000
0.006000  79.800000
0.007500  79.600000
0.009000  79.500000
0.012000  79.300000
0.009700  79.200000
0.006700  79.000000
0.006000  78.800000
0.008200  78.700000
0.006700  78.500000
0.005200  78.300000
0.003700  78.200000
0.003700  78.000000
0.002200  77.800000
-0.002300  77.700000
-0.004600  77.500000
-0.006000  77.300000
-0.005300  77.200000
-0.005300  77.000000
-0.001500  76.900000
0.004500  76.700000
0.003700  76.500000
-0.000800  76.400000
-0.008300  76.200000
-0.009100  76.100000
-0.007500  75.900000
-0.008300  75.800000
-0.004600  75.600000
-0.001500  75.400000
0.000000  75.300000
0.001500  75.100000
0.003000  75.000000
0.005200  74.800000
0.005200  74.700000
0.004500  74.500000
0.003700  74.300000
0.000700  74.200000
-0.003800  74.000000
-0.005300  73.800000
-0.006000  73.700000
-0.004600  73.500000
-0.002300  73.300000
0.000000  73.200000
0.000700  73.000000
-0.000800  72.800000
0.000700  72.700000
0.000700  72.500000
0.000700  72.400000
0.003000  72.200000
0.004500  72.000000
0.005200  71.900000
0.003700  71.700000
0.006000  71.500000
0.007500  71.300000
0.008200  71.200000
0.009000  71.000000
0.008200  70.800000
0.006000  70.700000
-0.000800  70.500000
-0.004600  70.400000
-0.006000  70.200000
-0.006000  70.100000
-0.004600  69.900000
-0.003000  69.700000
-0.001500  69.600000
0.001500  69.500000
0.002200  69.300000
0.000700  69.200000
-0.000800  69.000000
-0.004600  68.800000
-0.006000  68.700000
-0.003000  68.500000
-0.000800  68.400000
0.000700  68.300000
-0.002300  68.100000
-0.002300  67.900000
-0.000800  67.800000
0.002200  67.600000
0.006700  67.500000
0.005200  67.400000
0.004500  67.200000
0.002200  67.000000
0.004500  66.900000
0.003700  66.700000
0.006700  66.600000
0.006000  66.500000
0.004500  66.300000
0.004500  66.100000
0.001500  66.000000
-0.001500  65.900000
-0.004600  65.700000
-0.001500  65.600000
-0.002300  65.400000
-0.001500  65.200000
-0.000800  65.100000
-0.001500  65.000000
0.000700  64.800000
0.000700  64.700000
0.001500  64.500000
0.000700  64.400000
-0.000800  64.300000
0.000700  64.100000
-0.000800  64.000000
-0.001500  63.900000
-0.002300  63.700000
-0.003000  63.600000
-0.003000  63.400000
-0.001500  63.300000
0.000700  63.100000
-0.000800  63.000000
0.001500  62.900000
0.004500  62.700000
0.003000  62.600000
0.001500  62.500000
-0.001500  62.300000
-0.000800  62.200000
-0.000800  62.100000
-0.001500  61.900000
0.000700  61.700000
0.000000  61.600000
-0.001500  61.500000
-0.000800  61.400000
0.003000  61.200000
0.001500  61.100000
-0.002300  60.900000
-0.001500  60.800000
-0.001500  60.700000
-0.001500  60.500000
-0.002300  60.400000
0.000700  60.300000
0.000000  60.100000
-0.001500  60.000000
-0.000800  59.800000
-0.000800  59.700000
-0.000800  59.500000
0.002200  59.400000
0.003000  59.300000
0.003700  59.100000
0.005200  58.900000
0.004500  58.900000
0.006700  58.700000
0.002200  58.600000
-0.000800  58.500000
0.000700  58.400000
0.000700  58.300000
0.000700  58.100000
0.000000  58.000000
0.001500  57.900000
0.000700  57.700000
0.001500  57.600000
0.000700  57.500000
0.000000  57.400000
0.001500  57.200000
-0.000800  57.100000
-0.002300  57.000000
-0.000800  56.900000
0.000700  56.800000
0.000700  56.700000
0.001500  56.500000
0.000700  56.400000
0.000700  56.200000
0.003000  56.100000
0.003700  56.000000
0.006700  55.900000
0.006700  55.800000
0.003000  55.600000
0.003000  55.500000
0.000700  55.300000
-0.000800  55.200000
-0.004600  55.100000
-0.008300  55.000000
-0.005300  54.900000
-0.005300  54.700000
-0.000800  54.600000
0.001500  54.400000
0.001500  54.400000
0.002200  54.200000
-0.001500  54.100000
-0.000800  53.900000
0.000000  53.800000
0.001500  53.700000
0.003000  53.500000
0.003000  53.500000
0.000700  53.300000
-0.001500  53.200000
0.000700  53.100000
0.000000  52.900000
-0.001500  52.800000
0.000700  52.600000
0.002200  52.600000
0.003000  52.400000
0.001500  52.300000
0.001500  52.200000
-0.000800  52.000000
-0.001500  51.900000
0.000000  51.800000
0.000700  51.700000
0.002200  51.500000
0.001500  51.300000
0.000000  51.300000
-0.000800  51.100000
-0.001500  51.000000
-0.001500  50.900000
-0.001500  50.800000
-0.003000  50.600000
-0.003800  50.500000
-0.001500  50.400000
0.001500  50.200000
0.003000  50.100000
0.002200  50.000000
0.000000  49.900000
0.000000  49.700000
-0.000800  49.600000
-0.000800  49.500000
-0.001500  49.300000
-0.001500  49.200000
-0.000800  49.100000
0.000700  49.000000
0.003000  48.800000
0.001500  48.700000
0.000700  48.600000
-0.001500  48.400000
-0.000800  48.300000
0.002200  48.100000
0.000000  48.000000
-0.000800  47.900000
-0.000800  47.700000
-0.001500  47.600000
-0.002300  47.400000
-0.004600  47.300000
-0.000800  47.200000
0.003000  47.000000
0.000700  46.900000
0.002200  46.800000
0.004500  46.600000
0.004500  46.500000
0.003000  46.300000
0.003000  46.200000
0.003000  46.000000
0.003700  45.900000
0.005200  45.800000
0.002200  45.700000
0.000700  45.500000
0.001500  45.400000
-0.000800  45.200000
-0.002300  45.100000
-0.000800  45.000000
-0.002300  44.800000
-0.002300  44.600000
-0.002300  44.500000
0.000000  44.400000
0.000700  44.200000
-0.000800  44.100000
-0.001500  44.000000
-0.003000  43.800000
-0.000800  43.600000
-0.000800  43.500000
0.000700  43.400000
0.002200  43.200000
0.003000  43.100000
0.004500  42.900000
0.003700  42.800000
0.004500  42.700000
0.001500  42.500000
0.000000  42.300000
0.000700  42.200000
0.001500  42.100000
0.001500  41.900000
0.000700  41.800000
-0.000800  41.600000
-0.001500  41.400000
0.001500  41.300000
-0.000800  41.200000
0.000000  41.000000
0.001500  40.900000
0.000700  40.700000
0.003000  40.600000
0.001500  40.400000
0.001500  40.200000
0.000700  40.100000
0.001500  40.000000
0.003000  39.800000
0.000700  39.600000
0.000000  39.500000
-0.004600  39.300000
-0.005300  39.200000
-0.003000  39.000000
-0.003000  38.900000
-0.000800  38.700000
-0.003800  38.600000
0.000000  38.400000
0.000700  38.200000
-0.000800  38.100000
0.001500  37.900000
0.000700  37.800000
0.002200  37.600000
0.003000  37.500000
0.004500  37.300000
0.002200  37.100000
-0.000800  37.000000
0.000000  36.900000
0.000700  36.700000
0.003000  36.600000
0.003000  36.400000
0.004500  36.300000
0.004500  36.100000
0.003000  36.000000
0.001500  35.900000
-0.001500  35.700000
0.000000  35.500000
0.000000  35.400000
-0.000800  35.300000
-0.003800  35.100000
-0.004600  35.000000
0.000700  34.800000
0.000700  34.700000
-0.000800  34.600000
-0.000800  34.400000
0.000700  34.200000
0.003000  34.100000
0.002200  33.900000
0.003000  33.700000
0.003700  33.600000
0.002200  33.400000
0.002200  33.200000
0.004500  33.000000
0.003700  32.900000
0.005200  32.700000
0.004500  32.500000
0.002200  32.400000
-0.001500  32.200000
-0.002300  32.000000
-0.000800  31.900000
-0.001500  31.700000
-0.000800  31.500000
-0.000800  31.300000
-0.001500  31.200000
0.001500  31.000000
0.001500  30.800000
0.003000  30.600000
0.008200  30.500000
0.009000  30.300000
0.005200  30.100000
0.000700  30.000000
-0.002300  29.800000
-0.001500  29.700000
-0.003000  29.500000
-0.004600  29.300000
-0.003000  29.100000
-0.005300  29.000000
-0.003000  28.800000
-0.000800  28.600000
-0.002300  28.400000
-0.002300  28.300000
-0.001500  28.100000
0.000700  27.900000
0.005200  27.800000
0.008200  27.600000
0.004500  27.400000
0.003000  27.300000
0.000700  27.200000
-0.003000  27.000000
-0.006000  26.900000
-0.008300  26.700000
-0.006800  26.600000
-0.004600  26.500000
-0.002300  26.300000
-0.003000  26.100000
-0.004600  26.000000
-0.003000  25.900000
0.000000  25.700000
0.003700  25.600000
0.004500  25.400000
0.004500  25.300000
0.004500  25.200000
0.001500  25.000000
0.002200  24.800000
0.004500  24.700000
0.001500  24.500000
0.001500  24.400000
0.001500  24.300000
0.001500  24.100000
0.000000  24.000000
0.001500  23.800000
-0.000800  23.700000
-0.003000  23.500000
-0.003800  23.400000
-0.003000  23.300000
0.000000  23.100000
-0.000800  22.900000
0.002200  22.800000
0.001500  22.700000
0.000700  22.500000
0.001500  22.400000
0.000700  22.200000
0.003000  22.100000
0.001500  22.000000
0.001500  21.800000
0.003000  21.600000
0.004500  21.500000
0.004500  21.400000
0.006700  21.200000
0.005200  21.100000
0.000700  20.900000
0.000700  20.800000
0.000000  20.700000
0.001500  20.500000
-0.001500  20.300000
-0.002300  20.200000
-0.002300  20.100000
-0.003000  19.900000
-0.001500  19.800000
-0.002300  19.600000
0.001500  19.500000
0.002200  19.300000
0.006700  19.200000
0.006700  19.000000
0.001500  18.900000
0.000000  18.700000
-0.003000  18.700000
-0.001500  18.500000
0.001500  18.400000
0.005200  18.300000
0.005200  18.200000
0.002200  18.100000
0.000700  18.000000
-0.006000  17.900000
-0.006800  17.800000
-0.009100  17.700000
-0.008300  17.600000
-0.006000  17.500000
-0.003000  17.400000
-0.000800  17.200000
-0.003000  17.100000
0.001500  17.000000
0.004500  16.900000
0.005200  16.800000
0.003000  16.700000
-0.000800  16.600000
0.000000  16.600000
0.000700  16.500000
0.001500  16.400000
0.003000  16.400000
0.000700  16.300000
-0.004600  16.200000
-0.003000  16.200000
-0.000800  16.100000
-0.001500  16.100000
-0.000800  16.000000
-0.001500  15.900000
-0.000800  15.900000
-0.001500  15.800000
-0.002300  15.700000
0.002200  15.700000
0.001500  15.600000
0.000700  15.600000
0.002200  15.500000
0.003000  15.400000
0.002200  15.300000
0.000700  15.300000
0.002200  15.300000
0.000700  15.300000
-0.004600  15.200000
-0.003000  15.200000
-0.003000  15.200000
-0.002300  15.100000
0.001500  15.100000
0.002200  15.000000
0.001500  15.000000
0.001500  14.900000
0.005200  14.900000
0.008200  14.800000
0.006000  14.800000
0.003000  14.800000
-0.000800  14.800000
-0.000800  14.700000
-0.000800  14.700000
0.001500  14.600000
0.003700  14.500000
0.003700  14.500000
0.004500  14.500000
0.003000  14.500000
0.004500  14.500000
0.003700  14.400000
0.001500  14.400000
-0.000800  14.400000
-0.000800  14.400000
0.001500  14.400000
0.003700  14.300000
0.007500  14.300000
0.005200  14.300000
0.003000  14.300000
0.003700  14.200000
0.002200  14.200000
0.001500  14.200000
0.000700  14.200000
-0.000800  14.100000
-0.000800  14.100000
0.001500  14.000000
-0.000800  14.000000
0.000700  14.000000
-0.000800  14.000000
0.001500  14.000000
0.001500  14.000000
-0.000800  14.000000
-0.000800  14.000000
-0.004600  14.000000
-0.004600  14.000000
-0.005300  14.000000
-0.006800  14.000000
-0.006800  14.000000
-0.004600  14.000000
-0.001500  14.000000
0.002200  14.000000
0.006700  14.000000
0.005200  13.900000
0.004500  13.900000
0.000700  13.900000
-0.001500  13.900000
0.000700  13.900000
0.004500  13.900000
0.007500  13.900000
0.004500  13.900000
0.001500  13.800000
-0.001500  13.800000
-0.006800  13.800000
-0.010500  13.700000
-0.013500  13.700000
-0.011300  13.700000
-0.008300  13.600000
-0.010500  13.600000
-0.013500  13.600000
-0.008300  13.600000
0.000700  13.500000
0.001500  13.500000
0.003000  13.500000
0.000000  13.500000
-0.001500  13.500000
0.000700  13.400000
0.001500  13.400000
0.003700  13.300000
0.000700  13.300000
-0.000800  13.300000
0.002200  13.200000
0.005200  13.200000
0.006700  13.100000
0.001500  13.100000
-0.003000  13.100000
-0.003000  13.000000
-0.000800  13.000000
0.003000  13.000000
0.002200  13.000000
0.000700  12.900000
-0.002300  12.900000
-0.003000  12.800000
-0.001500  12.800000
-0.001500  12.800000
-0.000800  12.700000
0.000700  12.600000
0.001500  12.600000
0.004500  12.600000
0.005200  12.600000
0.004500  12.500000
0.001500  12.500000
0.001500  12.400000
-0.003800  12.400000
0.000000  12.300000
0.003000  12.300000
0.002200  12.200000
0.004500  12.200000
0.003000  12.200000
0.004500  12.100000
0.001500  12.100000
-0.000800  12.100000
0.001500  12.000000
0.000700  12.000000
0.000700  11.900000
0.001500  11.900000
0.000000  11.800000
-0.000800  11.800000
-0.000800  11.800000
-0.002300  11.700000
-0.000800  11.700000
-0.000800  11.700000
-0.001500  11.700000
0.000700  11.700000
-0.001500  11.700000
-0.001500  11.600000
0.007500  11.600000
0.009000  11.600000
0.007500  11.500000
0.007500  11.500000
0.012700  11.500000
0.012700  11.500000
0.006700  11.400000
0.005200  11.400000
0.000700  11.400000
-0.004600  11.400000
-0.006800  11.300000
-0.003000  11.300000
-0.000800  11.300000
-0.003000  11.200000
-0.003000  11.200000
-0.000800  11.200000
0.004500  11.200000
0.004500  11.200000
0.003700  11.200000
0.000700  11.100000
-0.001500  11.100000
-0.000800  11.100000
0.000700  11.000000
0.003000  11.000000
0.000700  11.000000
0.000000  11.000000
-0.003000  10.900000
-0.002300  10.900000
-0.000800  10.900000
-0.003800  10.900000
-0.001500  10.800000
-0.003000  10.800000
-0.005300  10.800000
0.000700  10.700000
-0.001500  10.700000
-0.002300  10.700000
0.000000  10.700000
0.000700  10.600000
0.004500  10.600000
0.002200  10.600000
0.001500  10.500000
0.001500  10.500000
0.003000  10.500000
0.001500  10.500000
0.000000  10.400000
-0.000800  10.400000
0.003700  10.400000
0.006000  10.300000
0.003000  10.300000
0.002200  10.300000
-0.000800  10.200000
-0.001500  10.200000
-0.001500  10.200000
-0.003000  10.200000
-0.001500  10.100000
-0.000800  10.100000
0.005200  10.100000
0.006700  10.000000
0.003000  10.000000
0.003000  10.000000
0.003000  9.900000
0.003000  9.900000
0.002200  9.900000
-0.000800  9.900000
-0.003000  9.900000
-0.002300  9.800000
-0.003000  9.800000
-0.002300  9.800000
-0.003800  9.700000
-0.005300  9.700000
-0.001500  9.600000
0.001500  9.600000
0.003700  9.600000
-0.000800  9.600000
-0.001500  9.600000
-0.000800  9.600000
0.000700  9.500000
0.004500  9.500000
0.004500  9.500000
0.001500  9.500000
-0.001500  9.400000
-0.006000  9.400000
-0.006800  9.400000
-0.006000  9.400000
-0.005300  9.400000
-0.002300  9.400000
-0.001500  9.400000
-0.002300  9.300000
0.001500  9.300000
0.009000  9.300000
0.006000  9.200000
0.002200  9.200000
0.003000  9.200000
-0.000800  9.200000
-0.000800  9.200000
0.001500  9.200000
0.000700  9.200000
0.001500  9.200000
0.000700  9.200000
-0.001500  9.200000
-0.004600  9.200000
-0.003000  9.200000
-0.001500  9.200000
-0.000800  9.100000
-0.000800  9.100000
0.000700  9.100000
0.004500  9.100000
0.006000  9.100000
0.011200  9.100000
0.006700  9.100000
0.001500  9.000000
0.000000  9.000000
-0.003000  9.000000
0.000700  9.000000
-0.000800  9.000000
-0.001500  9.000000
0.000700  9.000000
-0.000800  9.000000
-0.000800  9.000000
-0.001500  9.000000
-0.000800  9.000000
-0.001500  9.000000
0.000700  8.900000
0.003000  8.900000
0.002200  8.900000
0.006000  8.900000
0.005200  8.900000
0.003700  8.900000
0.002200  8.900000
0.002200  8.800000
0.006000  8.800000
0.005200  8.800000
0.000700  8.800000
-0.001500  8.800000
-0.003000  8.800000
-0.004600  8.800000
-0.005300  8.800000
-0.003000  8.800000
-0.000800  8.800000
0.000700  8.800000
0.003000  8.800000
0.000000  8.800000
0.000700  8.800000
0.002200  8.800000
-0.000800  8.800000
-0.000800  8.800000
-0.001500  8.800000
0.004500  8.800000
0.008200  8.800000
0.006000  8.800000
0.003700  8.800000
-0.006000  8.800000
-0.012000  8.800000
-0.014300  8.800000
-0.012800  8.800000
-0.008300  8.800000
-0.006800  8.800000
-0.003000  8.800000
0.005200  8.800000
0.012700  8.800000
0.014200  8.800000
0.014200  8.800000
0.009700  8.800000
0.003000  8.800000
0.000700  8.800000
0.000000  8.800000
0.000000  8.800000
-0.003000  8.800000
-0.004600  8.800000
-0.002300  8.800000
-0.000800  8.700000
-0.000800  8.700000
-0.002300  8.700000
-0.001500  8.700000
-0.001500  8.700000
-0.000800  8.700000
0.000000  8.700000
-0.000800  8.700000
-0.002300  8.700000
-0.003800  8.700000
-0.002300  8.800000
0.000000  8.800000
0.003000  8.800000
0.002200  8.800000
0.002200  8.800000
0.003700  8.800000
0.003000  8.800000
0.006000  8.800000
0.006700  8.800000
0.003000  8.800000
-0.001500  8.800000
-0.002300  8.800000
0.000000  8.800000
0.000700  8.800000
0.000000  8.800000
-0.003000  8.800000
-0.004600  8.800000
-0.003800  8.800000
-0.003000  8.800000
-0.002300  8.800000
0.001500  8.800000
0.007500  8.800000
0.010500  8.800000
0.008200  8.800000
0.005200  8.800000
0.001500  8.800000
-0.001500  8.800000
-0.002300  8.800000
-0.003800  8.800000
-0.001500  8.800000
-0.000800  8.800000
-0.001500  8.800000
-0.001500  8.800000
-0.003000  8.800000
-0.005300  8.800000
-0.004600  8.800000
-0.000800  8.800000
0.001500  8.800000
0.006700  8.800000
0.008200  8.800000
0.006000  8.900000
0.000700  8.900000
-0.005300  8.900000
-0.010500  8.900000
-0.008300  8.900000
0.002200  8.900000
0.005200  8.900000
0.002200  8.900000
-0.003000  8.900000
-0.003000  8.900000
0.000700  8.900000
0.000700  8.900000
0.001500  8.900000
0.000700  8.900000
0.002200  8.900000
0.002200  8.900000
0.002200  8.900000
-0.000800  8.900000
-0.002300  8.900000
-0.001500  8.900000
0.000700  8.900000
0.005200  8.900000
0.003000  8.900000
0.003000  8.900000
0.004500  8.900000
0.004500  9.000000
0.001500  9.000000
-0.001500  9.000000
-0.000800  9.000000
-0.001500  9.000000
0.001500  9.000000
0.004500  9.000000
0.003700  9.000000
0.004500  9.000000
0.004500  9.000000
0.004500  9.000000
0.000700  9.000000
-0.000800  9.000000
0.000700  9.000000
-0.001500  9.000000
-0.003800  9.000000
-0.004600  9.000000
-0.003000  9.000000
-0.001500  9.000000
-0.001500  9.000000
0.000700  9.000000
0.000700  9.000000
0.001500  9.000000
0.001500  9.000000
-0.000800  9.000000
-0.004600  8.900000
-0.004600  8.900000
-0.000800  8.900000
-0.002300  8.900000
0.000700  8.900000
-0.001500  8.900000
-0.001500  8.900000
0.003000  8.900000
0.001500  8.900000
0.004500  8.900000
0.006000  8.900000
0.005200  8.900000
0.001500  8.900000
0.001500  8.900000
0.001500  8.900000
0.000000  8.900000
0.003000  8.900000
0.000700  8.800000
-0.003000  8.800000
0.002200  8.800000
0.004500  8.800000
0.008200  8.800000
0.005200  8.800000
-0.003000  8.800000
-0.004600  8.800000
-0.006000  8.800000
-0.006800  8.800000
-0.003000  8.800000
-0.003800  8.800000
-0.004600  8.800000
-0.006800  8.800000
-0.006800  8.800000
0.000700  8.800000
0.000700  8.800000
0.000700  8.800000
0.005200  8.700000
0.004500  8.700000
0.001500  8.700000
-0.001500  8.700000
-0.000800  8.700000
0.003000  8.700000
0.005200  8.700000
0.012700  8.700000
0.018000  8.700000
0.010500  8.700000
0.001500  8.700000
-0.001500  8.700000
-0.001500  8.700000
-0.001500  8.600000
-0.001500  8.600000
0.001500  8.600000
0.003000  8.600000
0.003000  8.600000
0.003000  8.600000
-0.001500  8.600000
-0.004600  8.600000
-0.001500  8.600000
-0.004600  8.600000
-0.000800  8.500000
-0.001500  8.500000
-0.005300  8.500000
0.001500  8.500000
0.003700  8.500000
0.004500  8.500000
0.001500  8.500000
0.000700  8.500000
0.003000  8.500000
0.001500  8.500000
-0.000800  8.500000
-0.001500  8.500000
0.003700  8.500000
0.000000  8.500000
-0.004600  8.500000
-0.004600  8.500000
-0.005300  8.500000
-0.001500  8.500000
0.000000  8.500000
0.001500  8.400000
-0.001500  8.400000
-0.004600  8.400000
-0.003800  8.400000
-0.004600  8.400000
-0.002300  8.400000
-0.003000  8.400000
0.000700  8.400000
0.006700  8.400000
0.012000  8.400000
0.016500  8.400000
0.011200  8.300000
0.003700  8.300000
-0.000800  8.300000
-0.005300  8.300000
-0.008300  8.300000
-0.006800  8.300000
-0.005300  8.300000
-0.004600  8.300000
-0.006800  8.300000
-0.005300  8.300000
-0.001500  8.200000
0.000700  8.200000
0.003000  8.200000
0.000700  8.200000
0.000000  8.200000
0.000000  8.200000
0.001500  8.200000
0.001500  8.200000
0.001500  8.200000
0.005200  8.200000
0.005200  8.200000
0.001500  8.200000
-0.002300  8.200000
0.000700  8.200000
0.003000  8.200000
0.004500  8.200000
0.006700  8.200000
0.006000  8.100000
0.007500  8.100000
0.001500  8.100000
-0.003000  8.100000
-0.002300  8.100000
-0.004600  8.100000
-0.003800  8.100000
-0.000800  8.100000
0.003000  8.100000
0.002200  8.100000
-0.000800  8.100000
-0.003000  8.100000
-0.005300  8.100000
-0.003000  8.100000
0.000000  8.100000
0.005200  8.100000
0.005200  8.100000
0.005200  8.100000
0.005200  8.000000
0.005200  8.000000
0.004500  8.000000
0.003700  8.000000
0.004500  8.000000
-0.000800  8.000000
-0.005300  8.000000
-0.004600  7.900000
-0.003800  7.900000
-0.000800  7.900000
-0.001500  7.900000
-0.003000  7.900000
-0.000800  7.900000
-0.003800  7.900000
-0.003800  7.900000
-0.005300  7.900000
-0.004600  7.900000
-0.000800  7.900000
0.000700  7.900000
0.003000  7.900000
0.001500  7.900000
-0.001500  7.900000
0.000700  7.900000
0.008200  7.900000
0.010500  7.900000
0.006700  7.900000
0.003700  7.900000
-0.003000  7.900000
-0.005300  7.900000
-0.001500  7.900000
0.002200  7.900000
0.000700  7.900000
-0.003000  7.900000
-0.004600  7.900000
-0.003000  7.800000
0.000000  7.800000
0.000700  7.800000
0.001500  7.800000
0.002200  7.800000
0.006000  7.800000
0.007500  7.800000
0.000000  7.700000
0.000000  7.700000
0.003000  7.700000
0.004500  7.700000
0.003700  7.700000
-0.000800  7.700000
-0.000800  7.600000
-0.002300  7.600000
-0.000800  7.600000
-0.000800  7.600000
-0.004600  7.600000
-0.000800  7.600000
-0.000800  7.600000
-0.003000  7.600000
-0.004600  7.600000
-0.007500  7.600000
-0.005300  7.600000
-0.005300  7.600000
-0.001500  7.600000
0.003700  7.600000
0.001500  7.600000
-0.002300  7.600000
-0.004600  7.600000
-0.001500  7.600000
0.002200  7.600000
0.001500  7.600000
0.000700  7.600000
0.005200  7.600000
0.004500  7.600000
0.000700  7.600000
0.002200  7.600000
0.004500  7.600000
0.007500  7.600000
0.005200  7.600000
0.007500  7.600000
0.006700  7.600000
0.003700  7.600000
0.003000  7.600000
0.001500  7.600000
0.001500  7.600000
-0.001500  7.600000
-0.001500  7.500000
-0.003800  7.500000
-0.001500  7.500000
0.001500  7.500000
0.002200  7.500000
0.003700  7.500000
-0.001500  7.500000
-0.005300  7.500000
-0.009100  7.500000
-0.006800  7.500000
-0.000800  7.500000
0.002200  7.500000
0.003000  7.500000
-0.000800  7.400000
-0.000800  7.400000
-0.003000  7.400000
-0.003000  7.400000
-0.000800  7.400000
0.000700  7.400000
0.000000  7.400000
-0.000800  7.400000
0.000700  7.400000
-0.000800  7.400000
-0.001500  7.300000
-0.000800  7.300000
0.000000  7.300000
0.001500  7.300000
0.001500  7.300000
0.000700  7.300000
-0.001500  7.300000
0.000000  7.300000
0.003700  7.300000
0.000700  7.300000
0.004500  7.300000
0.004500  7.300000
0.001500  7.300000
0.001500  7.300000
0.000700  7.300000
0.001500  7.300000
0.000000  7.300000
-0.004600  7.200000
-0.008300  7.200000
-0.008300  7.200000
-0.003000  7.200000
0.000000  7.200000
0.008200  7.200000
0.012700  7.200000
0.014200  7.200000
0.016500  7.200000
0.006700  7.200000
0.002200  7.200000
0.000000  7.200000
-0.002300  7.200000
-0.001500  7.200000
0.000700  7.200000
-0.000800  7.200000
-0.002300  7.200000
0.001500  7.200000
0.001500  7.200000
-0.001500  7.200000
-0.004600  7.200000
-0.001500  7.200000
0.000000  7.100000
0.003700  7.100000
0.002200  7.100000
0.000000  7.100000
0.004500  7.100000
0.003000  7.100000
0.002200  7.100000
-0.003000  7.100000
-0.005300  7.100000
-0.006800  7.100000
-0.009100  7.000000
-0.004600  7.000000
-0.004600  7.000000
-0.003000  7.000000
0.002200  7.000000
0.005200  7.000000
0.006000  7.000000
0.006700  6.900000
0.004500  6.900000
0.002200  6.900000
-0.000800  6.900000
-0.004600  6.900000
-0.000800  6.900000
0.000700  6.800000
0.000700  6.800000
0.000700  6.800000
0.000700  6.800000
-0.001500  6.800000
0.000000  6.800000
0.002200  6.800000
0.001500  6.800000
0.004500  6.800000
-0.000800  6.800000
-0.002300  6.800000
-0.001500  6.800000
0.001500  6.800000
0.006700  6.700000
0.001500  6.700000
-0.003000  6.700000
-0.004600  6.700000
-0.002300  6.700000
0.000700  6.700000
0.001500  6.700000
0.006000  6.700000
0.006000  6.700000
0.006700  6.700000
0.005200  6.700000
0.002200  6.700000
0.002200  6.700000
-0.001500  6.700000
-0.003000  6.700000
-0.001500  6.600000
-0.001500  6.600000
-0.001500  6.600000
-0.004600  6.600000
-0.001500  6.600000
0.001500  6.600000
-0.000800  6.600000
-0.001500  6.600000
-0.000800  6.600000
-0.000800  6.600000
-0.003000  6.500000
-0.001500  6.500000
0.003700  6.500000
0.008200  6.500000
0.009700  6.500000
0.008200  6.500000
-0.000800  6.500000
-0.005300  6.500000
-0.006800  6.500000
-0.005300  6.500000
-0.000800  6.500000
-0.000800  6.500000
-0.004600  6.400000
-0.008300  6.400000
-0.004600  6.400000
-0.001500  6.400000
0.000000  6.400000
0.004500  6.400000
0.009700  6.400000
0.010500  6.400000
0.003700  6.400000
0.003000  6.400000
0.006000  6.300000
0.006700  6.300000
0.004500  6.300000
-0.001500  6.300000
-0.003800  6.300000
-0.004600  6.300000
-0.005300  6.300000
-0.004600  6.300000
-0.005300  6.300000
-0.008300  6.300000
-0.007500  6.300000
-0.003000  6.300000
-0.000800  6.300000
0.001500  6.300000
0.003000  6.200000
0.003000  6.200000
0.001500  6.200000
0.004500  6.200000
0.006700  6.200000
0.001500  6.200000
0.001500  6.100000
0.005200  6.100000
0.006700  6.100000
0.001500  6.100000
-0.001500  6.100000
-0.001500  6.100000
-0.000800  6.100000
0.004500  6.100000
0.003000  6.100000
0.000000  6.100000
-0.000800  6.100000
-0.000800  6.100000
0.000700  6.100000
0.001500  6.100000
0.004500  6.100000
0.002200  6.100000
-0.000800  6.100000
0.000700  6.000000
-0.001500  6.000000
-0.002300  6.000000
-0.003000  6.000000
-0.001500  6.000000
-0.002300  6.000000
-0.003000  6.000000
0.001500  6.000000
0.009700  6.000000
0.015000  6.000000
0.012700  6.000000
0.006700  5.900000
0.005200  5.900000
0.000700  5.900000
-0.008300  5.900000
-0.012000  5.900000
-0.013500  5.900000
-0.009100  5.900000
-0.005300  5.900000
-0.005300  5.900000
-0.002300  5.900000
-0.000800  5.800000
-0.000800  5.800000
-0.000800  5.800000
-0.003000  5.800000
-0.005300  5.800000
-0.000800  5.800000
0.008200  5.800000
0.008200  5.800000
0.009700  5.800000
0.006700  5.800000
-0.000800  5.800000
0.008200  5.800000
0.015000  5.700000
0.008200  5.700000
0.002200  5.700000
-0.003000  5.700000
-0.001500  5.700000
-0.000800  5.700000
-0.002300  5.700000
-0.000800  5.700000
-0.003800  5.700000
-0.003000  5.600000
-0.003000  5.600000
-0.002300  5.600000
-0.000800  5.600000
-0.003000  5.600000
-0.003800  5.600000
-0.000800  5.600000
0.001500  5.600000
0.004500  5.600000
0.006000  5.600000
0.006000  5.600000
0.003000  5.600000
-0.001500  5.600000
-0.001500  5.600000
-0.003000  5.600000
0.000700  5.600000
0.006700  5.500000
0.001500  5.500000
-0.003000  5.500000
-0.006000  5.500000
-0.004600  5.500000
-0.000800  5.500000
0.003000  5.500000
0.003000  5.500000
0.001500  5.500000
0.001500  5.500000
-0.000800  5.500000
0.000700  5.500000
0.000700  5.500000
-0.003000  5.500000
-0.000800  5.500000
0.002200  5.400000
-0.001500  5.400000
-0.000800  5.400000
-0.005300  5.400000
-0.006800  5.400000
-0.003800  5.400000
-0.002300  5.400000
0.004500  5.400000
0.003700  5.400000
0.001500  5.400000
0.000000  5.300000
-0.001500  5.300000
0.004500  5.300000
0.006000  5.300000
0.003700  5.300000
0.002200  5.300000
0.000700  5.300000
0.000700  5.300000
-0.000800  5.300000
-0.001500  5.300000
-0.000800  5.300000
0.003000  5.300000
0.008200  5.300000
0.007500  5.300000
0.004500  5.300000
0.001500  5.300000
0.000700  5.300000
-0.000800  5.300000
-0.003000  5.300000
-0.002300  5.300000
-0.003000  5.200000
0.000700  5.200000
0.000700  5.200000
-0.001500  5.200000
-0.004600  5.200000
-0.006800  5.200000
0.007500  5.200000
0.012000  5.200000
0.009000  5.200000
0.006700  5.200000
0.000700  5.200000
-0.000800  5.200000
-0.005300  5.200000
-0.009100  5.200000
-0.009100  5.200000
-0.006800  5.200000
-0.003000  5.200000
-0.000800  5.100000
-0.002300  5.100000
-0.003800  5.100000
0.003000  5.100000
0.005200  5.100000
-0.000800  5.100000
-0.003800  5.100000
0.004500  5.100000
0.006700  5.100000
0.003700  5.100000
0.006700  5.100000
0.009700  5.100000
0.006700  5.100000
0.004500  5.100000
-0.003000  5.100000
-0.009100  5.100000
-0.009100  5.100000
-0.007500  5.100000
-0.001500  5.000000
-0.003000  5.000000
-0.005300  5.000000
-0.002300  5.000000
0.000700  5.000000
0.000000  5.000000
0.001500  5.000000
0.003000  5.000000
0.004500  5.000000
0.003000  5.000000
0.000700  5.000000
0.001500  5.000000
0.000000  5.000000
-0.003000  5.000000
-0.000800  5.000000
0.004500  5.000000
0.006000  5.000000
0.009000  5.000000
0.007500  5.000000
0.003700  5.000000
0.003000  5.000000
-0.000800  5.000000
-0.000800  5.000000
-0.000800  5.000000
0.000700  5.000000
-0.000800  4.900000
-0.001500  4.900000
-0.003000  4.900000
-0.005300  4.900000
-0.003000  4.900000
-0.000800  4.900000
0.000000  4.900000
-0.002300  4.900000
-0.000800  4.900000
-0.000800  4.900000
0.001500  4.900000
0.008200  4.900000
0.011200  4.900000
0.008200  4.900000
0.003700  4.900000
0.008200  4.900000
0.009000  4.900000
-0.003000  4.900000
-0.009100  4.800000
-0.009100  4.800000
-0.006000  4.800000
-0.000800  4.800000
-0.000800  4.800000
0.000700  4.800000
-0.001500  4.800000
-0.003000  4.800000
0.000000  4.800000
0.003000  4.800000
0.006000  4.800000
0.001500  4.800000
0.001500  4.800000
0.000000  4.800000
0.000700  4.800000
0.003700  4.800000
0.002200  4.800000
-0.000800  4.700000
-0.005300  4.700000
-0.006000  4.700000
-0.001500  4.700000
0.005200  4.700000
0.001500  4.700000
-0.004600  4.700000
-0.009100  4.700000
-0.009100  4.700000
-0.004600  4.700000
0.001500  4.700000
0.006000  4.700000
0.003000  4.700000
0.000700  4.700000
-0.004600  4.700000
-0.001500  4.700000
0.005200  4.700000
0.008200  4.700000
0.009700  4.700000
0.006700  4.700000
0.004500  4.700000
0.002200  4.700000
-0.000800  4.700000
0.000700  4.700000
0.001500  4.700000
-0.000800  4.600000
-0.003800  4.600000
-0.006000  4.600000
-0.004600  4.600000
-0.000800  4.600000
0.000700  4.600000
-0.000800  4.600000
-0.003000  4.600000
-0.007500  4.600000
-0.010500  4.600000
-0.005300  4.600000
0.003700  4.600000
0.009700  4.600000
0.015700  4.600000
0.019500  4.600000
0.015700  4.600000
0.013500  4.600000
0.006700  4.600000
0.001500  4.600000
-0.002300  4.600000
-0.011300  4.600000
-0.012000  4.600000
-0.008300  4.600000
0.003000  4.600000
0.006700  4.600000
0.003000  4.600000
0.009000  4.600000
0.009700  4.600000
0.009000  4.600000
0.005200  4.600000
-0.001500  4.600000
-0.007500  4.600000
-0.011300  4.600000
-0.012000  4.600000
-0.012000  4.600000
-0.012000  4.600000
-0.010500  4.600000
-0.006000  4.600000
-0.003000  4.600000
-0.005300  4.600000
-0.002300  4.600000
0.002200  4.600000
0.003700  4.600000
0.000700  4.600000
0.000000  4.600000
-0.000800  4.600000
-0.001500  4.600000
0.000000  4.600000
0.005200  4.600000
0.006000  4.600000
0.007500  4.600000
0.008200  4.600000
0.003000  4.600000
0.003000  4.600000
0.005200  4.600000
0.004500  4.600000
-0.004600  4.600000
-0.007500  4.600000
-0.003000  4.600000
-0.001500  4.600000
0.001500  4.500000
0.000000  4.500000
0.001500  4.500000
0.004500  4.500000
0.006700  4.500000
0.009000  4.500000
0.004500  4.500000
0.001500  4.500000
0.003000  4.500000
0.003700  4.500000
0.000000  4.500000
-0.003000  4.500000
-0.010500  4.500000
-0.009100  4.500000
0.000700  4.500000
-0.002300  4.500000
-0.001500  4.500000
-0.000800  4.500000
-0.006800  4.400000
-0.005300  4.400000
-0.003000  4.400000
0.003000  4.400000
0.015000  4.400000
0.016500  4.400000
0.004500  4.400000
0.004500  4.400000
0.006700  4.400000
0.004500  4.400000
0.003700  4.400000
-0.001500  4.400000
0.002200  4.400000
0.000700  4.400000
-0.006000  4.400000
-0.006800  4.400000
-0.012000  4.400000
-0.009100  4.300000
-0.003800  4.300000
0.006700  4.300000
0.009700  4.300000
0.004500  4.300000
0.000700  4.300000
0.002200  4.300000
0.006700  4.300000
0.003000  4.300000
-0.002300  4.300000
-0.005300  4.300000
-0.006800  4.300000
-0.004600  4.300000
-0.002300  4.300000
-0.000800  4.300000
0.000700  4.300000
-0.000800  4.300000
0.000700  4.300000
0.003000  4.300000
-0.002300  4.300000
-0.005300  4.300000
-0.005300  4.300000
-0.002300  4.300000
0.001500  4.300000
0.001500  4.300000
0.006000  4.200000
0.007500  4.200000
0.003700  4.200000
-0.000800  4.200000
-0.001500  4.200000
0.000000  4.200000
0.006700  4.200000
0.006700  4.200000
-0.000800  4.200000
-0.003000  4.200000
-0.003800  4.200000
-0.000800  4.200000
-0.000800  4.200000
0.000700  4.200000
0.004500  4.200000
0.009000  4.200000
0.012000  4.200000
0.003700  4.100000
0.003000  4.100000
0.000700  4.100000
-0.002300  4.100000
-0.006800  4.100000
-0.012800  4.100000
-0.009100  4.100000
-0.005300  4.100000
-0.009800  4.100000
-0.007500  4.100000
0.006700  4.100000
0.012000  4.100000
0.016500  4.100000
0.010500  4.100000
0.001500  4.100000
0.001500  4.100000
-0.006000  4.100000
-0.006800  4.100000
-0.006800  4.100000
-0.006800  4.100000
-0.006800  4.100000
-0.006800  4.100000
-0.006800  4.100000
