# Supplementary material for: Extracting time-frequency feature of single-channel vastus medialis EMG signals for knee exercise pattern recognition
Source: PLoS One. 2017 Jul 10;12(7):e0180526. doi: 10.1371/journal.pone.0180526 (PMC5503271; doi:10.1371/journal.pone.0180526)
Supplement: S1 File — The EMG orignial data of the vastus medialis muscle of the detected leg from 14 healthy subjects were collected and recorded in the file while performing three exercise programs, i.e., leg extension from a sitting position (sitting), flexion of the leg up (standing), and gait (walking). (ZIP) [file pone.0180526.s001.zip › Data/6gait.txt]

File Name: 6gait.log
Channel 3: 'VM', 20500 values, engineering units: mV, no filters.
Channel 5: 'FX', 1025 values, engineering units: deg, no filters, extrapolated from 50 to 1000 samples per second.
0.005200  -77.500000
0.009000  -77.500000
0.005200  -77.500000
-0.001500  -77.400000
-0.004600  -77.400000
-0.006800  -77.400000
-0.006800  -77.400000
-0.004600  -77.400000
-0.004600  -77.400000
-0.000800  -77.300000
-0.000800  -77.300000
-0.000800  -77.300000
-0.000800  -77.300000
-0.003000  -77.200000
-0.001500  -77.200000
-0.002300  -77.200000
0.001500  -77.200000
0.004500  -77.100000
0.006700  -77.100000
0.005200  -77.100000
-0.000800  -77.100000
0.000000  -77.100000
0.000700  -77.100000
0.001500  -77.000000
0.001500  -77.000000
0.000700  -77.000000
0.001500  -77.000000
0.000700  -77.000000
-0.001500  -77.000000
-0.004600  -77.000000
-0.003800  -77.000000
0.000700  -77.000000
0.003000  -77.000000
0.004500  -77.000000
0.003000  -77.000000
0.000700  -77.000000
-0.001500  -77.000000
-0.002300  -77.000000
0.001500  -76.900000
0.002200  -76.900000
0.000700  -76.900000
0.003000  -76.900000
0.001500  -76.900000
0.001500  -76.900000
0.002200  -76.900000
0.000700  -76.900000
0.004500  -76.900000
0.005200  -76.900000
0.006000  -76.900000
0.007500  -76.900000
0.005200  -76.800000
0.004500  -76.800000
0.003700  -76.800000
0.003000  -76.800000
0.003000  -76.800000
0.001500  -76.800000
0.000700  -76.800000
-0.001500  -76.800000
-0.003000  -76.800000
-0.003000  -76.800000
-0.003000  -76.800000
-0.001500  -76.800000
-0.000800  -76.700000
0.000000  -76.700000
0.000700  -76.700000
-0.001500  -76.700000
-0.003000  -76.700000
-0.000800  -76.700000
-0.000800  -76.700000
0.001500  -76.700000
0.003000  -76.600000
0.003000  -76.600000
0.003000  -76.600000
0.001500  -76.600000
0.003000  -76.600000
0.003000  -76.600000
0.004500  -76.600000
0.005200  -76.600000
0.003700  -76.500000
0.004500  -76.500000
0.000700  -76.500000
0.000000  -76.500000
0.000700  -76.500000
0.001500  -76.500000
0.001500  -76.500000
-0.000800  -76.500000
0.003000  -76.500000
0.005200  -76.500000
0.008200  -76.500000
0.008200  -76.500000
0.003000  -76.500000
0.006700  -76.500000
0.006700  -76.500000
0.004500  -76.400000
0.003000  -76.400000
0.001500  -76.400000
0.003000  -76.400000
0.003000  -76.400000
0.004500  -76.400000
0.003700  -76.400000
0.000700  -76.400000
-0.001500  -76.400000
-0.002300  -76.400000
-0.002300  -76.400000
-0.002300  -76.300000
0.000700  -76.300000
-0.000800  -76.300000
-0.003000  -76.300000
-0.002300  -76.300000
-0.003000  -76.300000
-0.002300  -76.300000
-0.003800  -76.300000
-0.000800  -76.300000
0.003000  -76.300000
0.002200  -76.300000
0.005200  -76.300000
0.004500  -76.300000
0.004500  -76.200000
0.004500  -76.200000
-0.000800  -76.200000
-0.001500  -76.200000
0.000000  -76.200000
0.000700  -76.200000
0.002200  -76.200000
0.003700  -76.200000
0.004500  -76.200000
0.004500  -76.200000
0.008200  -76.200000
0.007500  -76.200000
0.006000  -76.200000
0.009000  -76.200000
0.005200  -76.200000
0.005200  -76.200000
0.005200  -76.200000
0.001500  -76.200000
-0.001500  -76.200000
-0.002300  -76.200000
-0.000800  -76.200000
-0.002300  -76.200000
-0.002300  -76.200000
-0.002300  -76.200000
-0.002300  -76.200000
-0.003000  -76.200000
-0.003000  -76.200000
0.001500  -76.200000
0.001500  -76.200000
0.003000  -76.200000
0.002200  -76.200000
0.002200  -76.200000
0.003000  -76.200000
0.000700  -76.200000
-0.000800  -76.200000
-0.002300  -76.200000
-0.001500  -76.200000
-0.000800  -76.200000
-0.003800  -76.300000
-0.002300  -76.300000
-0.001500  -76.300000
-0.000800  -76.300000
0.001500  -76.300000
0.000700  -76.300000
0.002200  -76.300000
0.001500  -76.300000
-0.003000  -76.300000
-0.001500  -76.300000
0.001500  -76.400000
0.004500  -76.400000
0.005200  -76.400000
0.005200  -76.400000
0.006700  -76.400000
0.005200  -76.500000
0.003000  -76.500000
0.000700  -76.500000
-0.000800  -76.500000
0.000700  -76.500000
-0.004600  -76.500000
-0.006800  -76.500000
-0.008300  -76.500000
-0.006800  -76.500000
-0.003800  -76.600000
-0.003000  -76.600000
0.001500  -76.600000
0.001500  -76.600000
0.001500  -76.600000
0.004500  -76.700000
0.005200  -76.700000
0.007500  -76.700000
0.003700  -76.700000
0.001500  -76.800000
0.000700  -76.800000
-0.000800  -76.800000
-0.000800  -76.800000
-0.001500  -76.800000
-0.005300  -76.900000
-0.006000  -76.900000
0.000700  -76.900000
0.003700  -76.900000
0.007500  -77.000000
0.010500  -77.000000
0.011200  -77.000000
0.012000  -77.000000
0.009000  -77.000000
0.005200  -77.000000
0.001500  -77.100000
-0.002300  -77.100000
-0.006800  -77.100000
-0.005300  -77.100000
-0.001500  -77.100000
-0.001500  -77.200000
-0.004600  -77.200000
-0.005300  -77.200000
-0.003800  -77.300000
-0.000800  -77.300000
0.006000  -77.300000
0.006700  -77.300000
0.006700  -77.400000
0.005200  -77.400000
0.000700  -77.400000
0.000700  -77.400000
-0.001500  -77.400000
-0.002300  -77.500000
0.000000  -77.500000
0.001500  -77.500000
0.004500  -77.500000
0.006700  -77.500000
0.004500  -77.600000
0.000700  -77.600000
-0.002300  -77.600000
-0.002300  -77.600000
-0.000800  -77.700000
-0.001500  -77.700000
-0.001500  -77.700000
0.000700  -77.800000
0.003700  -77.800000
0.002200  -77.800000
-0.000800  -77.800000
-0.003800  -77.900000
-0.006800  -77.900000
-0.003000  -77.900000
-0.002300  -77.900000
0.000700  -78.000000
0.005200  -78.000000
0.006700  -78.000000
0.005200  -78.000000
0.005200  -78.000000
0.005200  -78.000000
-0.000800  -78.000000
-0.003800  -78.000000
-0.003000  -78.000000
0.001500  -78.100000
0.008200  -78.100000
0.009700  -78.100000
0.010500  -78.100000
0.009000  -78.100000
0.007500  -78.100000
0.006700  -78.200000
0.008200  -78.200000
0.008200  -78.200000
0.005200  -78.200000
0.004500  -78.200000
0.000700  -78.300000
-0.000800  -78.300000
-0.003800  -78.300000
-0.006800  -78.300000
-0.004600  -78.300000
-0.003000  -78.300000
-0.001500  -78.300000
0.000000  -78.300000
-0.003800  -78.300000
-0.001500  -78.300000
-0.000800  -78.300000
0.000000  -78.300000
0.003000  -78.400000
-0.000800  -78.400000
-0.003000  -78.400000
-0.003800  -78.400000
-0.000800  -78.400000
0.003000  -78.400000
0.000700  -78.400000
0.003000  -78.500000
0.004500  -78.500000
0.005200  -78.500000
0.003000  -78.500000
0.000700  -78.500000
0.003000  -78.500000
0.002200  -78.500000
0.006000  -78.500000
0.005200  -78.500000
0.002200  -78.500000
0.001500  -78.500000
0.000000  -78.500000
-0.000800  -78.500000
-0.000800  -78.500000
0.005200  -78.500000
0.004500  -78.500000
0.001500  -78.500000
0.003000  -78.500000
0.001500  -78.500000
0.003000  -78.500000
0.002200  -78.500000
0.003000  -78.500000
0.004500  -78.500000
0.003000  -78.500000
0.001500  -78.500000
-0.001500  -78.500000
-0.000800  -78.500000
0.003700  -78.500000
0.003700  -78.500000
0.004500  -78.500000
0.008200  -78.500000
0.006700  -78.500000
0.005200  -78.500000
0.006700  -78.500000
0.008200  -78.500000
0.008200  -78.500000
0.004500  -78.500000
-0.000800  -78.500000
-0.002300  -78.500000
-0.005300  -78.500000
-0.003000  -78.500000
-0.000800  -78.600000
0.000000  -78.600000
0.001500  -78.600000
0.000000  -78.600000
0.001500  -78.600000
0.001500  -78.600000
-0.000800  -78.600000
0.000700  -78.600000
-0.002300  -78.600000
-0.000800  -78.600000
-0.000800  -78.700000
0.001500  -78.700000
0.005200  -78.700000
0.004500  -78.700000
0.003700  -78.700000
0.002200  -78.700000
-0.001500  -78.700000
-0.002300  -78.700000
-0.003000  -78.700000
-0.003000  -78.800000
0.001500  -78.800000
0.004500  -78.800000
0.004500  -78.800000
0.003700  -78.800000
0.004500  -78.800000
0.006000  -78.800000
0.007500  -78.800000
0.005200  -78.800000
0.003000  -78.800000
0.004500  -78.800000
0.003700  -78.800000
0.005200  -78.800000
0.005200  -78.800000
0.000700  -78.800000
-0.002300  -78.800000
-0.005300  -78.800000
-0.005300  -78.800000
-0.004600  -78.800000
-0.006800  -78.800000
-0.002300  -78.800000
0.000000  -78.800000
0.000000  -78.800000
0.001500  -78.800000
-0.000800  -78.800000
-0.003000  -78.800000
-0.003000  -78.800000
-0.002300  -78.800000
-0.002300  -78.800000
-0.003800  -78.800000
-0.003000  -78.800000
0.000000  -78.800000
0.003000  -78.800000
0.000700  -78.800000
-0.002300  -78.800000
-0.003000  -78.800000
-0.006000  -78.800000
-0.005300  -78.800000
-0.003000  -78.800000
-0.002300  -78.800000
-0.000800  -78.800000
-0.000800  -78.900000
0.001500  -78.900000
0.003000  -78.900000
0.003700  -78.900000
0.006700  -78.900000
0.005200  -78.900000
0.006000  -78.900000
0.006000  -78.900000
0.005200  -78.900000
0.006000  -78.900000
-0.000800  -78.800000
-0.003000  -78.800000
-0.005300  -78.800000
-0.004600  -78.800000
0.000700  -78.800000
0.005200  -78.800000
0.008200  -78.800000
0.009000  -78.800000
0.006700  -78.800000
0.006700  -78.800000
0.005200  -78.800000
0.005200  -78.800000
0.003000  -78.800000
0.000000  -78.800000
0.001500  -78.800000
0.002200  -78.800000
0.002200  -78.800000
0.004500  -78.800000
0.001500  -78.800000
0.001500  -78.800000
0.000700  -78.800000
0.000700  -78.800000
0.003700  -78.800000
0.003000  -78.800000
0.003700  -78.800000
0.003000  -78.900000
0.000000  -78.900000
0.000700  -78.900000
0.001500  -78.900000
0.002200  -78.900000
-0.000800  -78.900000
-0.002300  -78.900000
0.000700  -78.900000
0.002200  -78.900000
0.003000  -78.900000
0.001500  -78.900000
0.000700  -78.900000
-0.003000  -78.900000
-0.003000  -78.900000
-0.001500  -78.900000
-0.004600  -78.900000
-0.003000  -78.900000
-0.003800  -78.900000
-0.005300  -78.900000
-0.002300  -78.900000
0.000000  -78.900000
0.004500  -78.900000
0.004500  -78.900000
0.003700  -78.900000
0.005200  -78.900000
0.009700  -78.900000
0.009700  -78.900000
0.009000  -78.900000
0.010500  -78.900000
0.006700  -78.900000
0.003700  -78.900000
0.002200  -78.900000
0.003700  -78.900000
0.002200  -78.900000
-0.000800  -78.900000
0.000700  -78.800000
-0.001500  -78.800000
-0.005300  -78.800000
-0.005300  -78.800000
-0.006000  -78.800000
-0.003000  -78.800000
-0.000800  -78.800000
0.000000  -78.800000
0.000000  -78.800000
0.000700  -78.800000
0.004500  -78.800000
0.004500  -78.800000
0.004500  -78.800000
0.002200  -78.800000
0.001500  -78.800000
0.004500  -78.800000
0.005200  -78.800000
0.006000  -78.800000
0.004500  -78.800000
0.000700  -78.900000
0.001500  -78.900000
0.003700  -78.900000
0.003000  -78.900000
0.006000  -78.900000
0.006000  -78.900000
0.009000  -79.000000
0.009000  -79.000000
0.004500  -79.000000
0.002200  -79.000000
-0.003800  -79.000000
-0.003800  -79.100000
-0.000800  -79.100000
0.000700  -79.100000
0.003000  -79.100000
0.000000  -79.100000
-0.002300  -79.100000
-0.001500  -79.100000
0.000700  -79.100000
0.000700  -79.100000
0.001500  -79.100000
0.005200  -79.100000
0.006700  -79.100000
0.006000  -79.100000
0.006700  -79.100000
0.003700  -79.100000
0.003000  -79.100000
-0.002300  -79.100000
-0.004600  -79.100000
-0.001500  -79.100000
-0.000800  -79.100000
0.002200  -79.100000
0.000700  -79.100000
0.002200  -79.100000
0.001500  -79.100000
0.001500  -79.100000
0.001500  -79.100000
-0.006000  -79.100000
-0.003800  -79.100000
-0.003000  -79.100000
0.000700  -79.100000
0.004500  -79.100000
0.005200  -79.100000
0.005200  -79.100000
0.001500  -79.100000
0.001500  -79.100000
0.004500  -79.100000
0.003700  -79.100000
0.003000  -79.100000
0.002200  -79.100000
0.003000  -79.100000
0.004500  -79.100000
0.003700  -79.100000
0.004500  -79.100000
-0.000800  -79.100000
-0.003800  -79.100000
-0.001500  -79.100000
-0.000800  -79.100000
0.000000  -79.100000
-0.000800  -79.100000
-0.004600  -79.100000
-0.003000  -79.100000
-0.000800  -79.100000
0.000700  -79.100000
-0.001500  -79.100000
-0.003000  -79.100000
-0.001500  -79.100000
-0.001500  -79.100000
0.000700  -79.100000
0.005200  -79.100000
0.003700  -79.100000
0.003700  -79.200000
0.002200  -79.200000
0.000700  -79.200000
0.001500  -79.200000
-0.000800  -79.200000
0.000700  -79.100000
0.001500  -79.100000
0.001500  -79.100000
0.000000  -79.100000
0.001500  -79.100000
0.004500  -79.100000
0.006700  -79.100000
0.008200  -79.100000
0.010500  -79.100000
0.012700  -79.100000
0.009000  -79.100000
0.004500  -79.100000
0.000000  -79.100000
-0.001500  -79.100000
-0.001500  -79.100000
-0.003000  -79.100000
-0.003800  -79.100000
-0.005300  -79.100000
-0.007500  -79.100000
-0.006800  -79.000000
-0.006000  -79.000000
-0.003000  -79.000000
-0.000800  -79.000000
-0.000800  -79.000000
-0.001500  -79.000000
-0.000800  -79.000000
0.000700  -79.000000
0.000000  -79.000000
0.004500  -79.000000
0.005200  -79.000000
0.003000  -79.000000
0.005200  -79.000000
0.004500  -78.900000
0.005200  -78.900000
0.004500  -78.900000
0.003000  -78.900000
0.001500  -78.900000
-0.003000  -78.900000
-0.002300  -78.900000
-0.001500  -78.900000
-0.003000  -78.900000
-0.000800  -78.900000
0.000000  -78.900000
0.000000  -78.900000
0.000700  -78.900000
-0.001500  -78.900000
-0.003800  -78.900000
-0.002300  -78.900000
0.001500  -78.900000
0.000700  -78.900000
-0.000800  -78.800000
-0.000800  -78.800000
-0.001500  -78.800000
0.000700  -78.800000
0.003000  -78.800000
0.005200  -78.800000
0.006700  -78.800000
0.002200  -78.800000
0.003000  -78.800000
0.001500  -78.800000
0.001500  -78.800000
0.003000  -78.800000
0.003000  -78.800000
0.006700  -78.800000
0.006700  -78.800000
0.005200  -78.800000
0.004500  -78.800000
0.005200  -78.800000
0.006700  -78.800000
0.004500  -78.800000
0.008200  -78.800000
0.008200  -78.800000
0.004500  -78.800000
0.003700  -78.800000
0.005200  -78.800000
0.006700  -78.800000
0.001500  -78.800000
-0.000800  -78.800000
0.001500  -78.800000
-0.001500  -78.800000
-0.000800  -78.800000
-0.001500  -78.800000
-0.003000  -78.800000
-0.001500  -78.800000
-0.004600  -78.800000
-0.005300  -78.800000
-0.008300  -78.800000
-0.006800  -78.800000
-0.003000  -78.800000
0.000000  -78.800000
0.006000  -78.800000
0.006700  -78.800000
0.001500  -78.800000
-0.001500  -78.800000
-0.003000  -78.800000
-0.005300  -78.800000
-0.006800  -78.800000
-0.001500  -78.800000
-0.000800  -78.800000
-0.000800  -78.800000
-0.002300  -78.800000
-0.004600  -78.800000
-0.002300  -78.800000
0.003000  -78.800000
0.004500  -78.800000
0.007500  -78.800000
0.012000  -78.800000
0.010500  -78.800000
0.009000  -78.800000
0.006000  -78.800000
0.005200  -78.800000
0.005200  -78.800000
0.001500  -78.800000
0.003700  -78.800000
0.006700  -78.800000
0.005200  -78.800000
0.002200  -78.800000
-0.001500  -78.800000
0.003000  -78.800000
0.003000  -78.800000
0.003700  -78.800000
0.004500  -78.800000
0.000000  -78.800000
-0.000800  -78.800000
-0.001500  -78.800000
-0.001500  -78.700000
0.000700  -78.700000
-0.000800  -78.700000
0.000700  -78.700000
0.001500  -78.700000
-0.001500  -78.700000
-0.003000  -78.700000
-0.003800  -78.700000
-0.004600  -78.700000
-0.003800  -78.700000
-0.003800  -78.700000
-0.003000  -78.700000
-0.002300  -78.700000
-0.003000  -78.700000
0.000700  -78.700000
0.004500  -78.700000
0.003000  -78.700000
0.005200  -78.700000
0.004500  -78.700000
0.004500  -78.700000
0.005200  -78.700000
0.003700  -78.700000
0.005200  -78.700000
0.005200  -78.700000
0.009000  -78.700000
0.010500  -78.600000
0.008200  -78.600000
0.010500  -78.600000
0.004500  -78.600000
0.002200  -78.600000
0.000700  -78.600000
0.000700  -78.600000
0.003000  -78.600000
0.002200  -78.600000
0.004500  -78.600000
-0.001500  -78.600000
-0.001500  -78.600000
-0.004600  -78.600000
-0.006000  -78.600000
-0.003000  -78.600000
-0.004600  -78.600000
-0.000800  -78.600000
-0.003000  -78.600000
-0.003800  -78.600000
-0.001500  -78.600000
-0.004600  -78.600000
0.000700  -78.600000
0.000700  -78.600000
0.003000  -78.600000
0.004500  -78.600000
0.000700  -78.700000
0.003700  -78.700000
0.002200  -78.700000
0.001500  -78.700000
0.004500  -78.700000
0.000000  -78.700000
-0.000800  -78.700000
0.001500  -78.700000
0.001500  -78.700000
0.001500  -78.700000
-0.003000  -78.700000
-0.001500  -78.700000
0.000700  -78.700000
0.000700  -78.700000
0.002200  -78.700000
0.000700  -78.700000
0.002200  -78.700000
0.006700  -78.700000
0.003000  -78.700000
0.002200  -78.700000
0.005200  -78.800000
0.006700  -78.800000
0.006700  -78.800000
0.006000  -78.800000
0.004500  -78.800000
0.000700  -78.800000
-0.001500  -78.800000
-0.000800  -78.800000
0.000700  -78.800000
0.004500  -78.800000
0.004500  -78.800000
0.003000  -78.800000
0.000000  -78.800000
0.001500  -78.800000
0.001500  -78.800000
0.000700  -78.800000
0.001500  -78.800000
-0.003000  -78.800000
-0.002300  -78.800000
-0.000800  -78.800000
-0.003000  -78.800000
-0.002300  -78.800000
-0.002300  -78.800000
0.000000  -78.800000
0.000700  -78.800000
-0.000800  -78.800000
0.001500  -78.800000
0.000700  -78.800000
0.003000  -78.800000
0.003000  -78.800000
-0.000800  -78.800000
0.001500  -78.800000
0.003000  -78.800000
0.006700  -78.800000
0.009700  -78.800000
0.006700  -78.800000
0.005200  -78.800000
0.003700  -78.800000
0.002200  -78.800000
0.002200  -78.800000
0.000700  -78.800000
0.001500  -78.800000
0.000700  -78.800000
-0.001500  -78.800000
-0.000800  -78.800000
-0.003800  -78.800000
-0.004600  -78.800000
-0.003000  -78.800000
-0.002300  -78.800000
0.000700  -78.800000
-0.001500  -78.800000
-0.004600  -78.800000
-0.002300  -78.800000
-0.002300  -78.800000
0.003000  -78.800000
0.007500  -78.800000
0.006700  -78.800000
0.005200  -78.800000
0.002200  -78.800000
0.001500  -78.800000
0.000700  -78.800000
0.000000  -78.800000
0.003000  -78.800000
0.004500  -78.800000
0.005200  -78.800000
0.008200  -78.800000
0.006700  -78.800000
0.003700  -78.800000
0.000700  -78.800000
-0.003800  -78.800000
-0.003000  -78.800000
-0.000800  -78.800000
0.003000  -78.800000
0.006700  -78.800000
0.004500  -78.800000
0.004500  -78.800000
0.003000  -78.800000
0.001500  -78.800000
0.000000  -78.800000
0.002200  -78.800000
0.004500  -78.900000
0.003000  -78.900000
0.003000  -78.900000
0.002200  -78.900000
0.001500  -78.900000
0.000700  -78.900000
0.000000  -78.900000
0.001500  -78.900000
0.000700  -78.900000
-0.001500  -78.900000
0.000000  -78.900000
0.000700  -78.900000
0.000700  -78.900000
0.000700  -79.000000
0.000000  -79.000000
0.000000  -79.000000
-0.002300  -79.000000
-0.003800  -79.000000
-0.005300  -79.000000
-0.005300  -79.000000
-0.001500  -79.100000
-0.002300  -79.100000
0.002200  -79.100000
0.001500  -79.100000
0.002200  -79.100000
0.003000  -79.100000
-0.003800  -79.100000
0.003000  -79.100000
0.003700  -79.100000
0.004500  -79.100000
0.003700  -79.100000
-0.004600  -79.100000
-0.004600  -79.100000
-0.006000  -79.100000
-0.000800  -79.100000
0.002200  -79.100000
0.000700  -79.100000
0.005200  -79.100000
0.004500  -79.100000
0.006000  -79.100000
0.006700  -79.100000
0.003700  -79.100000
0.001500  -79.100000
0.001500  -79.100000
0.003000  -79.100000
0.003700  -79.100000
0.004500  -79.100000
0.003700  -79.100000
-0.000800  -79.100000
0.000000  -79.100000
0.000700  -79.100000
-0.000800  -79.100000
0.002200  -79.100000
0.002200  -79.100000
-0.000800  -79.100000
-0.000800  -79.100000
-0.000800  -79.100000
0.001500  -79.100000
0.002200  -79.100000
0.005200  -79.100000
0.007500  -79.200000
0.006000  -79.200000
0.004500  -79.200000
0.007500  -79.200000
0.007500  -79.200000
0.003000  -79.200000
0.003000  -79.200000
-0.000800  -79.200000
-0.000800  -79.200000
0.000000  -79.200000
-0.000800  -79.200000
0.001500  -79.200000
0.000700  -79.200000
0.000700  -79.200000
0.003000  -79.200000
0.004500  -79.200000
0.008200  -79.200000
0.004500  -79.200000
-0.001500  -79.200000
-0.003000  -79.200000
-0.004600  -79.200000
-0.003000  -79.200000
-0.000800  -79.200000
-0.000800  -79.200000
0.002200  -79.200000
-0.000800  -79.200000
-0.003000  -79.200000
0.000700  -79.200000
-0.003000  -79.200000
0.000700  -79.200000
0.001500  -79.100000
-0.002300  -79.100000
-0.001500  -79.100000
0.003000  -79.100000
0.003000  -79.100000
0.001500  -79.100000
0.005200  -79.100000
0.003000  -79.100000
0.001500  -79.100000
0.001500  -79.100000
-0.000800  -79.100000
0.000700  -79.100000
-0.001500  -79.100000
0.000700  -79.100000
-0.001500  -79.100000
-0.002300  -79.100000
0.000000  -79.100000
-0.004600  -79.100000
-0.000800  -79.100000
0.001500  -79.100000
0.003000  -79.100000
0.004500  -79.100000
0.003000  -79.100000
0.003000  -79.100000
0.001500  -79.100000
-0.000800  -79.100000
0.000000  -79.100000
0.000700  -79.100000
0.000000  -79.100000
0.006000  -79.100000
0.006000  -79.200000
0.006700  -79.200000
0.008200  -79.200000
0.002200  -79.200000
0.004500  -79.200000
0.005200  -79.200000
0.005200  -79.200000
0.007500  -79.200000
0.002200  -79.200000
0.004500  -79.200000
0.006000  -79.200000
0.003000  -79.200000
0.002200  -79.200000
-0.002300  -79.200000
-0.003000  -79.200000
-0.000800  -79.200000
-0.001500  -79.200000
-0.001500  -79.200000
0.000700  -79.200000
0.000000  -79.200000
-0.000800  -79.200000
0.004500  -79.200000
0.004500  -79.200000
0.003000  -79.200000
-0.003000  -79.200000
-0.006800  -79.200000
-0.002300  -79.200000
-0.003000  -79.200000
0.000700  -79.200000
0.004500  -79.200000
0.005200  -79.200000
0.006700  -79.200000
0.004500  -79.200000
0.001500  -79.200000
-0.000800  -79.200000
-0.001500  -79.200000
0.000700  -79.200000
0.003000  -79.200000
0.003700  -79.200000
0.003000  -79.200000
0.005200  -79.200000
0.000700  -79.200000
-0.003000  -79.200000
-0.006800  -79.200000
-0.005300  -79.200000
0.001500  -79.200000
0.003700  -79.200000
0.006000  -79.200000
0.003000  -79.200000
0.000700  -79.200000
0.004500  -79.200000
0.000000  -79.200000
-0.003800  -79.200000
-0.003800  -79.200000
-0.004600  -79.200000
0.000700  -79.200000
0.001500  -79.200000
0.000700  -79.300000
0.003700  -79.300000
0.006700  -79.300000
0.005200  -79.300000
0.002200  -79.300000
0.003700  -79.300000
0.001500  -79.300000
-0.000800  -79.300000
0.002200  -79.300000
0.001500  -79.300000
0.001500  -79.300000
0.000700  -79.300000
-0.001500  -79.300000
-0.001500  -79.300000
-0.000800  -79.300000
-0.000800  -79.300000
0.003000  -79.300000
0.003000  -79.300000
0.000700  -79.300000
0.001500  -79.300000
-0.001500  -79.300000
-0.002300  -79.300000
-0.003000  -79.300000
-0.003000  -79.300000
-0.002300  -79.300000
-0.001500  -79.300000
0.004500  -79.300000
0.002200  -79.300000
0.001500  -79.300000
0.005200  -79.300000
0.007500  -79.300000
0.010500  -79.300000
0.006700  -79.300000
0.004500  -79.300000
0.005200  -79.300000
0.003000  -79.300000
0.000000  -79.300000
0.000700  -79.300000
0.001500  -79.300000
0.002200  -79.300000
0.003000  -79.300000
0.003700  -79.300000
0.001500  -79.300000
-0.001500  -79.400000
-0.000800  -79.400000
-0.000800  -79.400000
0.000000  -79.400000
-0.002300  -79.400000
-0.004600  -79.400000
0.000700  -79.400000
0.001500  -79.400000
0.003000  -79.400000
0.004500  -79.400000
0.003000  -79.400000
0.004500  -79.400000
0.004500  -79.400000
0.002200  -79.400000
0.003000  -79.400000
0.000700  -79.400000
0.000000  -79.400000
0.001500  -79.400000
0.003000  -79.400000
0.005200  -79.400000
0.003700  -79.400000
0.001500  -79.400000
-0.000800  -79.400000
-0.001500  -79.400000
-0.000800  -79.400000
-0.001500  -79.400000
-0.000800  -79.400000
0.000700  -79.400000
-0.000800  -79.400000
-0.000800  -79.400000
-0.003000  -79.400000
-0.003000  -79.400000
-0.001500  -79.400000
-0.001500  -79.400000
0.003700  -79.400000
0.004500  -79.400000
0.003000  -79.400000
0.005200  -79.400000
0.004500  -79.400000
0.000700  -79.400000
-0.000800  -79.500000
0.000700  -79.500000
0.002200  -79.500000
0.003000  -79.500000
0.005200  -79.500000
0.006700  -79.500000
0.006700  -79.500000
0.006700  -79.500000
0.005200  -79.500000
0.005200  -79.500000
0.004500  -79.500000
0.004500  -79.500000
0.008200  -79.500000
0.008200  -79.500000
0.006700  -79.500000
0.000700  -79.500000
-0.002300  -79.500000
-0.002300  -79.500000
-0.005300  -79.500000
-0.004600  -79.500000
-0.003000  -79.500000
0.000700  -79.500000
0.001500  -79.500000
0.003000  -79.500000
0.003000  -79.500000
-0.001500  -79.500000
-0.004600  -79.500000
-0.004600  -79.500000
0.000000  -79.500000
0.001500  -79.500000
0.001500  -79.600000
0.001500  -79.600000
-0.000800  -79.600000
-0.003800  -79.600000
-0.007500  -79.600000
-0.007500  -79.600000
-0.006000  -79.600000
-0.004600  -79.600000
-0.004600  -79.600000
-0.004600  -79.600000
0.002200  -79.700000
0.006000  -79.700000
0.006700  -79.700000
0.006700  -79.700000
0.005200  -79.700000
0.004500  -79.700000
0.003000  -79.700000
0.006700  -79.700000
0.009700  -79.700000
0.004500  -79.700000
-0.001500  -79.700000
-0.001500  -79.700000
-0.001500  -79.700000
-0.000800  -79.700000
0.000000  -79.700000
0.002200  -79.700000
0.002200  -79.700000
0.002200  -79.700000
0.005200  -79.700000
0.003700  -79.700000
0.005200  -79.700000
0.006700  -79.700000
0.006700  -79.700000
0.008200  -79.700000
0.006700  -79.700000
0.004500  -79.700000
0.000700  -79.700000
-0.000800  -79.700000
-0.001500  -79.700000
-0.001500  -79.700000
-0.003000  -79.800000
-0.005300  -79.800000
-0.003800  -79.800000
-0.000800  -79.800000
0.001500  -79.800000
0.003700  -79.800000
0.005200  -79.800000
0.006700  -79.800000
0.005200  -79.800000
0.000700  -79.800000
-0.001500  -79.900000
-0.001500  -79.900000
-0.000800  -79.900000
-0.003000  -79.900000
-0.005300  -79.900000
-0.003000  -79.900000
-0.002300  -79.900000
-0.001500  -79.900000
-0.002300  -79.900000
-0.003000  -79.900000
-0.000800  -79.900000
-0.001500  -79.900000
-0.000800  -79.900000
-0.001500  -79.900000
-0.005300  -79.900000
-0.004600  -79.900000
-0.003000  -79.900000
0.001500  -79.900000
0.006000  -79.900000
0.011200  -79.900000
0.012000  -79.900000
0.011200  -79.900000
0.009000  -79.900000
0.007500  -79.900000
0.011200  -79.900000
0.010500  -79.900000
0.006700  -79.900000
0.003700  -79.900000
0.001500  -79.900000
0.000700  -79.900000
0.000700  -80.000000
0.000000  -80.000000
0.000700  -80.000000
0.001500  -80.000000
-0.003000  -80.000000
-0.005300  -80.000000
-0.004600  -80.000000
-0.005300  -80.000000
-0.001500  -80.000000
0.000700  -80.000000
0.000700  -80.100000
0.001500  -80.100000
-0.000800  -80.100000
-0.001500  -80.100000
-0.004600  -80.100000
-0.001500  -80.100000
0.004500  -80.100000
0.008200  -80.100000
0.009000  -80.100000
0.005200  -80.100000
0.006700  -80.100000
0.008200  -80.100000
0.006700  -80.100000
0.008200  -80.100000
0.006000  -80.100000
0.001500  -80.100000
-0.000800  -80.100000
-0.002300  -80.100000
-0.000800  -80.200000
0.000700  -80.200000
0.001500  -80.200000
0.001500  -80.200000
0.000700  -80.200000
0.003000  -80.200000
-0.000800  -80.200000
-0.006000  -80.200000
-0.004600  -80.200000
-0.003000  -80.200000
-0.001500  -80.200000
0.000000  -80.200000
0.001500  -80.200000
0.000000  -80.200000
-0.003800  -80.200000
-0.002300  -80.200000
-0.003000  -80.200000
-0.001500  -80.200000
0.003000  -80.200000
0.005200  -80.200000
0.004500  -80.200000
0.002200  -80.200000
0.000700  -80.300000
-0.000800  -80.300000
0.000000  -80.300000
0.000700  -80.300000
0.000700  -80.300000
0.000700  -80.300000
0.000000  -80.300000
0.003000  -80.300000
0.005200  -80.300000
0.004500  -80.300000
0.003000  -80.300000
0.001500  -80.300000
0.001500  -80.300000
0.002200  -80.300000
0.002200  -80.300000
0.000000  -80.300000
-0.001500  -80.300000
0.002200  -80.300000
0.006000  -80.300000
0.005200  -80.300000
0.005200  -80.400000
0.005200  -80.400000
0.005200  -80.400000
0.002200  -80.400000
0.000700  -80.400000
0.000000  -80.400000
0.000000  -80.400000
-0.001500  -80.400000
-0.004600  -80.400000
-0.004600  -80.400000
-0.004600  -80.400000
-0.000800  -80.400000
0.000700  -80.400000
-0.001500  -80.400000
-0.001500  -80.400000
-0.001500  -80.400000
0.006700  -80.400000
0.006700  -80.500000
0.004500  -80.500000
0.001500  -80.500000
-0.003800  -80.500000
-0.000800  -80.500000
-0.000800  -80.500000
0.001500  -80.500000
0.000700  -80.500000
0.000000  -80.500000
0.004500  -80.500000
0.008200  -80.500000
0.009000  -80.500000
0.009000  -80.500000
0.008200  -80.500000
0.009000  -80.500000
0.009000  -80.500000
0.005200  -80.500000
0.004500  -80.500000
-0.000800  -80.600000
-0.004600  -80.600000
-0.003000  -80.600000
-0.003800  -80.600000
-0.001500  -80.600000
-0.001500  -80.600000
0.000700  -80.600000
0.003000  -80.600000
0.003000  -80.600000
0.006000  -80.600000
0.000000  -80.600000
-0.002300  -80.600000
-0.000800  -80.600000
-0.003000  -80.600000
-0.003000  -80.600000
-0.002300  -80.600000
0.002200  -80.600000
0.002200  -80.600000
0.001500  -80.600000
0.003000  -80.600000
0.000000  -80.600000
-0.005300  -80.600000
-0.009100  -80.600000
-0.009100  -80.600000
-0.008300  -80.600000
-0.006000  -80.700000
-0.003800  -80.700000
-0.001500  -80.700000
-0.001500  -80.700000
-0.000800  -80.700000
-0.000800  -80.700000
-0.002300  -80.700000
0.002200  -80.700000
0.006000  -80.700000
0.009000  -80.700000
0.012700  -80.700000
0.014200  -80.700000
0.015700  -80.700000
0.015700  -80.700000
0.015700  -80.700000
0.010500  -80.700000
0.005200  -80.700000
0.008200  -80.700000
0.006700  -80.700000
0.004500  -80.700000
0.001500  -80.800000
0.000700  -80.800000
0.003000  -80.800000
0.002200  -80.800000
0.001500  -80.800000
0.002200  -80.800000
0.003000  -80.800000
0.004500  -80.800000
0.000700  -80.800000
-0.003000  -80.800000
-0.005300  -80.800000
-0.003800  -80.800000
0.000700  -80.800000
-0.000800  -80.800000
-0.000800  -80.800000
-0.004600  -80.800000
-0.006800  -80.800000
-0.007500  -80.800000
-0.007500  -80.800000
-0.003000  -80.800000
-0.001500  -80.800000
0.000700  -80.800000
0.001500  -80.800000
-0.000800  -80.800000
0.001500  -80.800000
0.001500  -80.800000
0.002200  -80.800000
0.004500  -80.800000
-0.000800  -80.800000
-0.003000  -80.800000
-0.004600  -80.800000
-0.006000  -80.800000
-0.005300  -80.800000
-0.005300  -80.800000
-0.003000  -80.800000
0.002200  -80.800000
0.006000  -80.800000
0.010500  -80.800000
0.012700  -80.800000
0.014200  -80.800000
0.009700  -80.900000
0.005200  -80.900000
0.005200  -80.900000
0.002200  -80.900000
0.003000  -80.900000
0.005200  -80.900000
0.003000  -80.900000
0.004500  -80.900000
0.003000  -80.900000
0.003700  -80.900000
0.003000  -80.900000
0.000700  -80.900000
-0.000800  -80.900000
-0.003800  -80.900000
-0.003000  -80.900000
-0.000800  -80.900000
0.000700  -80.900000
0.000700  -80.900000
-0.003000  -80.900000
-0.005300  -80.900000
-0.004600  -80.900000
-0.001500  -80.900000
-0.000800  -80.900000
0.001500  -80.900000
0.001500  -80.900000
-0.000800  -80.900000
-0.003000  -80.900000
-0.005300  -80.900000
-0.004600  -80.900000
-0.004600  -80.900000
-0.007500  -80.800000
-0.005300  -80.800000
-0.001500  -80.800000
0.001500  -80.800000
0.005200  -80.800000
0.008200  -80.800000
0.010500  -80.800000
0.012000  -80.800000
0.011200  -80.800000
0.012700  -80.800000
0.012700  -80.800000
0.014200  -80.800000
0.012000  -80.800000
0.008200  -80.800000
0.008200  -80.800000
0.001500  -80.800000
0.000700  -80.800000
0.001500  -80.800000
-0.002300  -80.800000
-0.003000  -80.800000
-0.003800  -80.800000
-0.004600  -80.800000
-0.003800  -80.800000
-0.000800  -80.800000
0.001500  -80.800000
0.001500  -80.800000
0.002200  -80.800000
0.003000  -80.800000
0.008200  -80.800000
0.008200  -80.800000
0.008200  -80.800000
0.005200  -80.800000
-0.000800  -80.800000
0.002200  -80.800000
0.000700  -80.800000
-0.003000  -80.800000
-0.004600  -80.800000
-0.006800  -80.800000
-0.004600  -80.800000
-0.003800  -80.800000
-0.004600  -80.800000
-0.000800  -80.800000
0.000700  -80.800000
-0.001500  -80.800000
0.000000  -80.800000
0.000700  -80.800000
-0.001500  -80.800000
-0.001500  -80.800000
-0.003000  -80.800000
0.000700  -80.800000
0.003000  -80.900000
0.008200  -80.900000
0.008200  -80.900000
0.003700  -80.900000
0.006700  -80.900000
0.003000  -80.900000
0.001500  -80.900000
-0.001500  -80.900000
-0.002300  -80.900000
0.000700  -80.900000
-0.002300  -80.900000
-0.000800  -80.900000
-0.001500  -80.900000
-0.000800  -80.900000
0.000700  -80.900000
-0.000800  -80.900000
0.000700  -80.900000
-0.004600  -80.900000
-0.006800  -80.900000
-0.004600  -80.900000
-0.003000  -81.000000
0.003000  -81.000000
0.004500  -81.000000
0.001500  -81.000000
-0.000800  -81.000000
-0.000800  -81.000000
0.002200  -81.000000
0.006700  -81.000000
0.009700  -81.000000
0.008200  -81.000000
0.000700  -81.000000
-0.001500  -81.000000
-0.001500  -81.000000
-0.002300  -81.000000
0.002200  -81.000000
0.003000  -81.000000
0.005200  -81.000000
0.003700  -81.000000
0.000000  -81.000000
0.001500  -81.000000
0.000000  -81.000000
0.005200  -81.000000
0.008200  -81.000000
0.009000  -81.000000
0.008200  -81.000000
0.007500  -81.000000
0.009000  -81.000000
0.003700  -81.000000
0.003000  -81.000000
0.001500  -81.000000
0.003000  -81.000000
0.001500  -81.000000
-0.001500  -81.000000
-0.001500  -81.000000
-0.005300  -81.000000
-0.004600  -81.000000
-0.005300  -81.000000
-0.003000  -81.000000
0.003000  -81.000000
0.003700  -81.000000
0.004500  -81.000000
0.001500  -81.000000
0.003000  -81.000000
0.005200  -81.000000
0.005200  -81.000000
0.006700  -81.000000
0.004500  -81.000000
0.004500  -81.000000
0.003000  -81.000000
0.001500  -81.000000
-0.004600  -81.000000
-0.011300  -81.000000
-0.013500  -81.000000
-0.010500  -81.000000
-0.005300  -81.000000
0.002200  -81.000000
0.009700  -81.000000
0.012700  -81.000000
0.018000  -81.000000
0.021700  -81.000000
0.020200  -81.000000
0.021000  -81.000000
0.014200  -81.000000
0.003700  -81.000000
-0.001500  -81.000000
-0.003000  -81.000000
-0.005300  -81.000000
-0.002300  -81.000000
-0.000800  -81.000000
-0.001500  -81.000000
-0.001500  -81.000000
-0.001500  -81.000000
0.000000  -81.000000
-0.000800  -81.000000
-0.000800  -81.000000
-0.001500  -81.000000
-0.003800  -81.000000
-0.003800  -81.000000
-0.005300  -81.000000
-0.003000  -81.000000
-0.002300  -81.000000
0.000000  -81.000000
0.004500  -81.000000
0.001500  -81.000000
-0.001500  -81.000000
-0.001500  -81.000000
-0.001500  -81.000000
-0.002300  -81.000000
-0.004600  -81.000000
-0.003000  -81.000000
-0.003000  -80.900000
-0.000800  -80.900000
0.004500  -80.900000
0.006000  -80.900000
0.005200  -80.900000
0.006000  -80.900000
0.005200  -80.900000
0.006700  -80.900000
0.008200  -80.900000
0.006700  -80.900000
0.001500  -80.900000
-0.000800  -80.900000
-0.003000  -80.900000
-0.010500  -80.900000
-0.013500  -80.900000
-0.009800  -80.900000
-0.005300  -80.900000
0.000000  -80.900000
0.001500  -80.900000
0.000700  -80.900000
-0.001500  -80.900000
0.000700  -80.900000
0.004500  -80.900000
0.004500  -80.900000
0.005200  -80.900000
0.001500  -80.900000
-0.002300  -80.900000
-0.001500  -80.900000
0.000700  -80.900000
0.007500  -80.900000
0.006000  -80.900000
0.001500  -80.900000
0.000000  -80.900000
0.001500  -80.900000
0.005200  -80.900000
0.008200  -80.900000
0.008200  -80.900000
0.006700  -80.900000
0.004500  -80.900000
0.000700  -80.900000
-0.003800  -80.900000
-0.004600  -80.900000
-0.003000  -80.900000
0.000000  -80.900000
0.000700  -80.900000
-0.000800  -80.900000
-0.000800  -80.900000
-0.001500  -80.900000
-0.001500  -80.900000
-0.001500  -80.900000
-0.000800  -80.900000
0.000700  -80.900000
0.002200  -80.900000
0.004500  -80.900000
-0.000800  -80.900000
-0.001500  -80.900000
-0.000800  -80.900000
0.000000  -80.900000
0.005200  -80.900000
0.006700  -80.900000
0.006700  -80.900000
0.008200  -80.900000
0.004500  -80.900000
0.001500  -80.900000
-0.003000  -80.900000
-0.001500  -80.900000
-0.000800  -80.900000
-0.005300  -80.900000
-0.003000  -80.900000
-0.000800  -80.900000
0.006700  -80.900000
0.012000  -80.900000
0.012000  -80.900000
0.012700  -80.900000
0.007500  -80.800000
-0.003000  -80.800000
-0.006800  -80.800000
-0.007500  -80.800000
0.000000  -80.800000
0.009000  -80.800000
0.010500  -80.800000
0.012000  -80.800000
0.015000  -80.800000
0.015000  -80.800000
0.012700  -80.800000
0.009000  -80.800000
0.004500  -80.800000
-0.002300  -80.700000
-0.012800  -80.700000
-0.021800  -80.700000
-0.023300  -80.700000
-0.019500  -80.700000
-0.014300  -80.700000
-0.008300  -80.700000
-0.001500  -80.700000
0.000000  -80.600000
-0.001500  -80.600000
-0.001500  -80.600000
-0.004600  -80.600000
-0.009800  -80.600000
-0.012000  -80.600000
-0.008300  -80.600000
-0.002300  -80.600000
0.003000  -80.600000
0.009700  -80.600000
0.012700  -80.500000
0.018000  -80.500000
0.021700  -80.500000
0.021700  -80.500000
0.019500  -80.500000
0.012000  -80.500000
0.003700  -80.500000
-0.000800  -80.400000
-0.001500  -80.400000
0.000000  -80.400000
0.003000  -80.400000
0.007500  -80.400000
0.005200  -80.400000
-0.005300  -80.300000
-0.012000  -80.300000
-0.012000  -80.300000
-0.010500  -80.300000
-0.006800  -80.300000
-0.009100  -80.200000
-0.006000  -80.200000
-0.000800  -80.200000
0.006000  -80.200000
0.017200  -80.200000
0.019500  -80.200000
0.015700  -80.100000
0.008200  -80.100000
0.006700  -80.100000
0.005200  -80.100000
-0.000800  -80.100000
-0.000800  -80.100000
-0.003000  -80.000000
-0.003000  -80.000000
-0.003000  -80.000000
-0.000800  -80.000000
0.003000  -79.900000
-0.000800  -79.900000
0.000000  -79.900000
-0.001500  -79.900000
-0.003000  -79.800000
0.000700  -79.800000
-0.001500  -79.800000
-0.000800  -79.800000
0.000700  -79.800000
0.000000  -79.700000
0.000000  -79.700000
0.000000  -79.700000
0.000700  -79.700000
-0.003000  -79.600000
-0.001500  -79.600000
0.000700  -79.600000
-0.001500  -79.500000
0.003700  -79.500000
0.007500  -79.400000
0.012700  -79.400000
0.015700  -79.400000
0.012000  -79.300000
0.006000  -79.300000
-0.002300  -79.200000
-0.001500  -79.200000
0.001500  -79.200000
-0.000800  -79.200000
0.000700  -79.100000
0.003700  -79.100000
0.006700  -79.100000
0.010500  -79.000000
0.016500  -79.000000
0.019500  -78.900000
0.009700  -78.900000
0.000000  -78.800000
-0.005300  -78.800000
-0.006800  -78.700000
-0.006800  -78.700000
-0.008300  -78.600000
-0.012000  -78.500000
-0.015800  -78.500000
-0.014300  -78.400000
-0.007500  -78.400000
-0.000800  -78.300000
0.000700  -78.300000
-0.000800  -78.200000
0.001500  -78.200000
0.003000  -78.100000
0.003000  -78.100000
0.006700  -78.000000
0.008200  -77.900000
0.012000  -77.900000
0.010500  -77.900000
0.008200  -77.800000
0.005200  -77.700000
0.000000  -77.600000
-0.004600  -77.500000
-0.004600  -77.500000
-0.003000  -77.400000
-0.003000  -77.400000
-0.003000  -77.300000
-0.004600  -77.200000
-0.010500  -77.200000
-0.014300  -77.100000
-0.014300  -77.000000
-0.009100  -77.000000
-0.003000  -76.900000
-0.000800  -76.800000
0.004500  -76.800000
0.014200  -76.700000
0.016500  -76.600000
0.015000  -76.500000
0.012700  -76.500000
0.005200  -76.400000
0.001500  -76.300000
-0.001500  -76.200000
-0.000800  -76.200000
0.006700  -76.100000
0.018700  -76.000000
0.021700  -76.000000
0.016500  -75.900000
0.010500  -75.800000
0.007500  -75.700000
0.003000  -75.600000
-0.002300  -75.600000
-0.003000  -75.500000
-0.006800  -75.400000
-0.007500  -75.400000
-0.004600  -75.300000
-0.007500  -75.200000
-0.006800  -75.200000
-0.009100  -75.100000
-0.006800  -75.000000
0.000000  -74.900000
0.006700  -74.800000
0.010500  -74.700000
0.008200  -74.700000
0.010500  -74.600000
0.008200  -74.500000
0.003700  -74.400000
0.006000  -74.300000
-0.000800  -74.300000
-0.006000  -74.200000
-0.006800  -74.100000
-0.005300  -74.000000
-0.006800  -73.900000
-0.010500  -73.800000
-0.008300  -73.800000
-0.006800  -73.700000
-0.000800  -73.600000
0.004500  -73.500000
0.006700  -73.400000
0.009700  -73.400000
0.004500  -73.300000
0.003000  -73.200000
0.000700  -73.100000
0.000700  -73.000000
0.003000  -72.900000
0.004500  -72.900000
0.010500  -72.800000
0.010500  -72.700000
0.012000  -72.600000
0.010500  -72.500000
0.006000  -72.400000
0.004500  -72.300000
0.001500  -72.200000
-0.001500  -72.100000
-0.004600  -72.100000
-0.006000  -72.000000
-0.009100  -71.900000
-0.009100  -71.800000
-0.006800  -71.700000
-0.001500  -71.600000
0.004500  -71.600000
0.009700  -71.500000
0.015700  -71.400000
0.015700  -71.300000
0.013500  -71.200000
0.010500  -71.100000
0.004500  -71.000000
0.000700  -70.900000
-0.003000  -70.800000
-0.008300  -70.700000
-0.007500  -70.700000
-0.006800  -70.600000
-0.005300  -70.500000
-0.002300  -70.400000
-0.003800  -70.300000
-0.000800  -70.200000
0.002200  -70.100000
0.004500  -70.000000
0.008200  -69.900000
0.005200  -69.800000
0.005200  -69.800000
0.003000  -69.700000
-0.001500  -69.600000
-0.002300  -69.500000
-0.001500  -69.400000
0.004500  -69.300000
0.012000  -69.200000
0.011200  -69.100000
0.008200  -69.000000
0.002200  -68.900000
-0.003000  -68.900000
-0.009100  -68.800000
-0.012000  -68.700000
-0.004600  -68.600000
-0.001500  -68.500000
0.000000  -68.400000
0.003000  -68.300000
0.001500  -68.200000
0.004500  -68.100000
0.004500  -68.000000
0.003700  -68.000000
0.000700  -67.900000
-0.003800  -67.800000
-0.006800  -67.700000
-0.009100  -67.600000
-0.006800  -67.500000
-0.008300  -67.500000
-0.004600  -67.400000
0.000000  -67.300000
-0.004600  -67.200000
0.000000  -67.100000
0.004500  -67.100000
0.015700  -67.000000
0.024700  -66.900000
0.024000  -66.800000
0.019500  -66.700000
0.006700  -66.700000
-0.001500  -66.600000
-0.005300  -66.500000
-0.006800  -66.400000
-0.003000  -66.400000
-0.004600  -66.300000
-0.004600  -66.200000
-0.002300  -66.200000
-0.000800  -66.100000
0.003000  -66.000000
0.006700  -66.000000
0.009000  -65.900000
0.006700  -65.800000
0.003000  -65.700000
-0.007500  -65.700000
-0.014300  -65.600000
-0.014300  -65.500000
-0.010500  -65.500000
0.001500  -65.400000
0.009000  -65.300000
0.012700  -65.300000
0.014200  -65.200000
0.009000  -65.100000
-0.000800  -65.000000
-0.004600  -65.000000
-0.003000  -64.900000
0.001500  -64.800000
0.005200  -64.800000
0.011200  -64.700000
0.015700  -64.600000
0.012000  -64.500000
0.006700  -64.500000
0.002200  -64.400000
0.001500  -64.300000
0.000700  -64.300000
-0.004600  -64.200000
-0.001500  -64.100000
-0.006800  -64.000000
-0.009800  -63.900000
-0.006800  -63.900000
-0.007500  -63.800000
-0.001500  -63.800000
0.001500  -63.700000
0.006000  -63.600000
0.009700  -63.500000
0.014200  -63.500000
0.018000  -63.400000
0.008200  -63.300000
0.003000  -63.300000
-0.005300  -63.200000
-0.010500  -63.100000
-0.012800  -63.000000
-0.014300  -63.000000
-0.008300  -62.900000
-0.004600  -62.800000
0.006000  -62.800000
0.010500  -62.700000
0.009000  -62.600000
0.005200  -62.600000
-0.003000  -62.500000
-0.006800  -62.400000
-0.009100  -62.400000
-0.010500  -62.300000
-0.008300  -62.200000
-0.004600  -62.100000
-0.001500  -62.100000
0.001500  -62.000000
0.006700  -62.000000
0.003700  -61.900000
-0.000800  -61.800000
0.003000  -61.800000
0.007500  -61.700000
0.014200  -61.700000
0.015700  -61.600000
0.012700  -61.500000
0.008200  -61.500000
0.004500  -61.400000
-0.004600  -61.300000
-0.012800  -61.300000
-0.014300  -61.200000
-0.018100  -61.200000
-0.015800  -61.100000
-0.008300  -61.000000
0.001500  -61.000000
0.012700  -60.900000
0.017200  -60.800000
0.023200  -60.800000
0.027000  -60.700000
0.026200  -60.600000
0.020200  -60.600000
0.010500  -60.500000
0.000700  -60.400000
-0.005300  -60.300000
-0.000800  -60.300000
0.006700  -60.200000
0.001500  -60.100000
-0.008300  -60.100000
-0.012800  -60.000000
-0.015800  -59.900000
-0.015800  -59.900000
-0.012000  -59.800000
-0.006000  -59.700000
0.002200  -59.700000
0.012000  -59.600000
0.019500  -59.500000
0.020200  -59.500000
0.009000  -59.400000
0.000700  -59.400000
0.000700  -59.300000
-0.000800  -59.200000
-0.000800  -59.100000
0.001500  -59.100000
0.003700  -59.000000
0.003000  -59.000000
-0.001500  -58.900000
-0.007500  -58.800000
-0.010500  -58.800000
-0.011300  -58.700000
-0.010500  -58.600000
-0.009100  -58.500000
-0.008300  -58.500000
-0.004600  -58.400000
0.002200  -58.400000
0.008200  -58.300000
0.012000  -58.200000
0.014200  -58.200000
0.019500  -58.100000
0.027000  -58.100000
0.023200  -58.000000
0.012000  -57.900000
-0.001500  -57.800000
-0.012000  -57.800000
-0.020300  -57.700000
-0.023300  -57.600000
-0.018800  -57.600000
-0.012800  -57.500000
-0.000800  -57.500000
0.008200  -57.400000
0.013500  -57.300000
0.012000  -57.200000
0.006700  -57.200000
0.009000  -57.100000
0.007500  -57.100000
0.010500  -57.000000
0.018000  -56.900000
0.023200  -56.800000
0.030700  -56.700000
0.030700  -56.700000
0.024700  -56.600000
0.010500  -56.500000
0.002200  -56.400000
-0.006000  -56.300000
-0.014300  -56.300000
-0.015000  -56.200000
-0.018800  -56.100000
-0.012800  -56.000000
-0.012000  -55.900000
-0.012800  -55.800000
-0.012000  -55.800000
-0.015000  -55.700000
-0.007500  -55.600000
0.000700  -55.500000
0.008200  -55.400000
0.009000  -55.400000
-0.003000  -55.300000
-0.010500  -55.200000
-0.016500  -55.100000
-0.016500  -55.000000
-0.013500  -54.900000
-0.007500  -54.900000
-0.000800  -54.800000
0.002200  -54.700000
0.006700  -54.600000
0.005200  -54.500000
0.010500  -54.400000
0.012700  -54.300000
0.006700  -54.200000
0.000000  -54.100000
-0.009100  -54.100000
-0.001500  -54.000000
0.000700  -53.900000
-0.006800  -53.800000
-0.003000  -53.700000
0.000700  -53.600000
0.012700  -53.600000
0.024000  -53.500000
0.027000  -53.400000
0.029200  -53.300000
0.024000  -53.200000
0.014200  -53.100000
0.001500  -53.000000
-0.010500  -52.900000
-0.015800  -52.800000
-0.012800  -52.700000
-0.009100  -52.600000
-0.000800  -52.500000
0.006700  -52.400000
0.009000  -52.300000
0.008200  -52.200000
0.003000  -52.200000
-0.006800  -52.100000
-0.010500  -52.000000
-0.010500  -51.900000
-0.003800  -51.800000
0.010500  -51.700000
0.021000  -51.600000
0.029200  -51.500000
0.028500  -51.400000
0.014200  -51.300000
-0.000800  -51.200000
-0.012800  -51.100000
-0.018100  -51.000000
-0.018100  -50.900000
-0.014300  -50.800000
-0.007500  -50.700000
-0.007500  -50.600000
-0.007500  -50.500000
-0.006000  -50.400000
-0.003000  -50.300000
-0.003000  -50.200000
-0.003800  -50.100000
-0.002300  -50.000000
-0.006000  -49.900000
-0.003800  -49.800000
-0.000800  -49.700000
0.005200  -49.600000
0.012700  -49.500000
0.003000  -49.400000
-0.006800  -49.300000
-0.011300  -49.200000
-0.009800  -49.100000
-0.002300  -49.000000
0.003000  -48.900000
0.014200  -48.800000
0.024000  -48.700000
0.027000  -48.600000
0.024000  -48.500000
0.012700  -48.400000
0.004500  -48.300000
-0.000800  -48.200000
-0.003000  -48.100000
-0.000800  -48.000000
-0.003000  -47.900000
-0.006800  -47.800000
-0.012800  -47.700000
-0.018100  -47.600000
-0.014300  -47.500000
-0.003800  -47.400000
0.016500  -47.300000
0.024000  -47.200000
0.019500  -47.100000
0.013500  -47.000000
0.001500  -46.800000
-0.006800  -46.800000
-0.017300  -46.700000
-0.014300  -46.600000
-0.004600  -46.400000
-0.000800  -46.400000
0.005200  -46.300000
0.005200  -46.200000
0.012000  -46.000000
0.012700  -45.900000
0.008200  -45.900000
0.009000  -45.800000
0.001500  -45.700000
-0.002300  -45.500000
-0.003000  -45.500000
-0.006800  -45.400000
-0.004600  -45.300000
-0.006000  -45.100000
-0.007500  -45.000000
-0.006800  -45.000000
-0.001500  -44.800000
0.003700  -44.700000
0.000700  -44.600000
0.003000  -44.600000
0.003000  -44.400000
-0.000800  -44.300000
-0.005300  -44.200000
-0.006800  -44.100000
-0.004600  -44.000000
-0.008300  -43.900000
-0.010500  -43.800000
-0.009100  -43.700000
-0.001500  -43.700000
0.011200  -43.500000
0.021700  -43.400000
0.031500  -43.300000
0.030700  -43.200000
0.024000  -43.100000
0.016500  -43.000000
0.005200  -42.900000
-0.002300  -42.800000
-0.007500  -42.700000
-0.005300  -42.600000
-0.003000  -42.500000
-0.002300  -42.400000
-0.001500  -42.300000
-0.005300  -42.200000
-0.004600  -42.100000
-0.006800  -42.000000
-0.021800  -41.900000
-0.030000  -41.800000
-0.024000  -41.700000
-0.012000  -41.600000
0.000000  -41.500000
0.014200  -41.400000
0.027700  -41.300000
0.041200  -41.200000
0.049500  -41.100000
0.044200  -41.000000
0.025500  -40.900000
0.000700  -40.800000
-0.009800  -40.700000
-0.008300  -40.600000
-0.009100  -40.500000
-0.006000  -40.400000
-0.003800  -40.300000
0.000700  -40.200000
0.004500  -40.100000
-0.006800  -40.000000
-0.015800  -39.900000
-0.019500  -39.800000
-0.028500  -39.700000
-0.036100  -39.600000
-0.029300  -39.500000
-0.006800  -39.400000
0.010500  -39.300000
0.018000  -39.200000
0.021000  -39.100000
0.021700  -39.000000
0.028500  -38.900000
0.042000  -38.800000
0.046500  -38.700000
0.030700  -38.700000
0.012700  -38.600000
0.007500  -38.500000
0.009700  -38.300000
0.014200  -38.300000
0.010500  -38.200000
0.000000  -38.100000
-0.018800  -38.000000
-0.033000  -37.900000
-0.033000  -37.800000
-0.027000  -37.700000
-0.008300  -37.600000
0.003000  -37.500000
0.008200  -37.400000
0.005200  -37.400000
0.004500  -37.300000
0.018000  -37.200000
0.023200  -37.100000
0.025500  -37.000000
0.015700  -36.900000
0.005200  -36.900000
0.006700  -36.800000
0.004500  -36.700000
0.001500  -36.600000
-0.012000  -36.500000
-0.024800  -36.400000
-0.030800  -36.300000
-0.035300  -36.200000
-0.030000  -36.100000
-0.025600  -36.000000
-0.016500  -36.000000
-0.005300  -35.900000
0.000700  -35.800000
0.012000  -35.700000
0.018000  -35.600000
0.015700  -35.600000
0.008200  -35.500000
-0.003000  -35.400000
-0.013500  -35.300000
-0.016500  -35.200000
-0.007500  -35.100000
0.009700  -35.100000
0.019500  -35.000000
0.023200  -34.900000
0.030700  -34.800000
0.038200  -34.700000
0.041200  -34.700000
0.024000  -34.600000
0.000700  -34.500000
-0.014300  -34.400000
-0.023300  -34.300000
-0.025600  -34.200000
-0.027000  -34.200000
-0.026300  -34.100000
-0.024000  -34.000000
-0.020300  -34.000000
-0.000800  -33.900000
0.013500  -33.800000
0.012000  -33.800000
0.002200  -33.700000
-0.008300  -33.600000
-0.011300  -33.500000
-0.003800  -33.500000
0.008200  -33.400000
0.012000  -33.300000
0.009700  -33.300000
0.010500  -33.200000
0.006700  -33.100000
0.006700  -33.000000
0.014200  -32.900000
0.019500  -32.900000
0.024000  -32.800000
0.024700  -32.800000
0.012700  -32.700000
-0.005300  -32.600000
-0.016500  -32.500000
-0.024000  -32.500000
-0.025600  -32.400000
-0.020300  -32.300000
-0.018100  -32.300000
-0.011300  -32.200000
-0.001500  -32.100000
0.008200  -32.000000
0.017200  -32.000000
0.018000  -31.900000
0.009000  -31.900000
-0.006800  -31.800000
-0.019500  -31.700000
-0.024000  -31.600000
-0.016500  -31.500000
-0.003000  -31.500000
0.002200  -31.400000
0.012000  -31.400000
0.023200  -31.300000
0.025500  -31.200000
0.033000  -31.100000
0.033000  -31.100000
0.021000  -31.000000
0.009700  -30.900000
0.003000  -30.900000
-0.006000  -30.800000
-0.018100  -30.700000
-0.015800  -30.600000
-0.012000  -30.600000
-0.003000  -30.500000
0.006700  -30.500000
0.007500  -30.400000
0.009000  -30.300000
0.011200  -30.200000
0.009000  -30.200000
0.006700  -30.100000
0.010500  -30.100000
0.012000  -30.000000
0.009700  -29.900000
0.005200  -29.900000
-0.006000  -29.800000
-0.014300  -29.800000
-0.016500  -29.700000
-0.014300  -29.700000
-0.003000  -29.600000
0.004500  -29.500000
0.008200  -29.500000
0.009700  -29.400000
0.003000  -29.300000
-0.005300  -29.300000
-0.014300  -29.300000
-0.025600  -29.200000
-0.023300  -29.100000
-0.015000  -29.100000
0.000000  -29.000000
0.010500  -29.000000
0.006000  -28.900000
0.008200  -28.800000
0.003700  -28.800000
-0.007500  -28.800000
-0.012800  -28.700000
-0.009100  -28.700000
0.009700  -28.600000
0.021000  -28.500000
0.018000  -28.500000
0.009700  -28.400000
0.012700  -28.400000
0.018700  -28.400000
0.019500  -28.300000
0.012700  -28.300000
0.001500  -28.200000
0.000700  -28.100000
-0.009100  -28.100000
-0.015800  -28.000000
-0.010500  -28.000000
-0.009800  -27.900000
-0.003000  -27.900000
-0.008300  -27.900000
-0.009800  -27.800000
-0.008300  -27.800000
-0.015800  -27.700000
-0.011300  -27.700000
-0.003800  -27.600000
0.010500  -27.500000
0.021700  -27.500000
0.029200  -27.500000
0.038200  -27.400000
0.024000  -27.400000
0.003700  -27.300000
-0.006800  -27.300000
-0.010500  -27.200000
0.005200  -27.200000
0.035200  -27.100000
0.052500  -27.100000
0.042000  -27.000000
0.027000  -27.000000
0.001500  -27.000000
-0.023300  -26.900000
-0.041300  -26.900000
-0.057800  -26.900000
-0.061500  -26.800000
-0.063000  -26.800000
-0.051100  -26.700000
-0.029300  -26.700000
-0.011300  -26.600000
0.006700  -26.600000
0.006700  -26.600000
0.008200  -26.500000
0.018000  -26.500000
0.030000  -26.500000
0.045000  -26.400000
0.054700  -26.400000
0.050200  -26.300000
0.027700  -26.300000
0.001500  -26.200000
-0.015800  -26.200000
-0.022500  -26.100000
-0.018100  -26.100000
-0.012000  -26.100000
0.000700  -26.000000
0.004500  -26.000000
0.005200  -25.900000
0.011200  -25.900000
0.016500  -25.800000
0.027000  -25.700000
0.017200  -25.700000
0.003000  -25.700000
-0.005300  -25.600000
-0.014300  -25.600000
-0.012000  -25.500000
-0.015800  -25.500000
-0.010500  -25.400000
-0.010500  -25.400000
-0.013500  -25.300000
0.000700  -25.300000
0.010500  -25.200000
0.018000  -25.200000
0.018700  -25.200000
0.014200  -25.100000
0.006700  -25.100000
-0.000800  -25.000000
0.002200  -25.000000
0.005200  -24.900000
0.021000  -24.900000
0.031500  -24.900000
0.018000  -24.800000
0.000700  -24.800000
-0.016500  -24.800000
-0.035300  -24.700000
-0.049500  -24.700000
-0.051800  -24.600000
-0.036100  -24.600000
-0.011300  -24.500000
0.007500  -24.500000
0.016500  -24.400000
0.028500  -24.400000
0.042000  -24.300000
0.046500  -24.300000
0.037500  -24.300000
0.015700  -24.200000
-0.000800  -24.200000
-0.003000  -24.100000
-0.006800  -24.100000
-0.007500  -24.000000
-0.009100  -24.000000
-0.014300  -24.000000
-0.016500  -23.900000
-0.014300  -23.900000
0.001500  -23.900000
0.020200  -23.800000
0.027000  -23.800000
0.027000  -23.700000
0.017200  -23.700000
0.004500  -23.600000
-0.009100  -23.600000
-0.023300  -23.500000
-0.022500  -23.500000
-0.016500  -23.400000
-0.001500  -23.400000
0.004500  -23.400000
-0.007500  -23.300000
-0.012000  -23.300000
-0.012800  -23.200000
-0.006000  -23.100000
0.000000  -23.100000
0.005200  -23.000000
0.012000  -23.000000
0.012000  -23.000000
0.019500  -22.900000
0.009700  -22.900000
-0.008300  -22.800000
-0.009100  -22.800000
-0.005300  -22.700000
0.011200  -22.700000
0.027700  -22.600000
0.031500  -22.600000
0.024000  -22.600000
0.010500  -22.500000
0.001500  -22.500000
0.003000  -22.500000
-0.000800  -22.400000
-0.014300  -22.400000
-0.000800  -22.400000
0.033000  -22.300000
0.048000  -22.300000
0.050200  -22.200000
0.033000  -22.200000
-0.009800  -22.200000
-0.044300  -22.100000
-0.057000  -22.100000
-0.053300  -22.100000
-0.049500  -22.100000
-0.049500  -22.000000
-0.036800  -22.000000
-0.022500  -21.900000
-0.009100  -21.900000
0.000700  -21.900000
0.011200  -21.800000
0.019500  -21.800000
0.030700  -21.800000
0.037500  -21.700000
0.020200  -21.700000
0.007500  -21.700000
0.004500  -21.600000
0.001500  -21.600000
0.004500  -21.600000
0.011200  -21.600000
0.027700  -21.500000
0.051700  -21.500000
0.084000  -21.500000
0.089200  -21.400000
0.048700  -21.400000
0.000000  -21.400000
-0.051800  -21.300000
-0.080300  -21.300000
-0.085600  -21.300000
-0.080300  -21.200000
-0.053300  -21.200000
-0.033000  -21.200000
-0.012800  -21.200000
-0.003800  -21.100000
0.001500  -21.100000
0.011200  -21.100000
0.007500  -21.000000
0.009000  -21.000000
0.003700  -21.000000
-0.006000  -20.900000
-0.001500  -20.900000
0.006000  -20.800000
0.019500  -20.800000
0.030700  -20.800000
0.032200  -20.700000
0.021700  -20.700000
0.006700  -20.700000
0.003000  -20.700000
0.006700  -20.700000
0.006700  -20.600000
0.009000  -20.600000
0.015700  -20.500000
0.021000  -20.500000
0.025500  -20.500000
0.031500  -20.400000
0.031500  -20.400000
0.027000  -20.300000
0.012000  -20.300000
-0.006800  -20.300000
-0.017300  -20.300000
-0.024000  -20.300000
-0.021800  -20.200000
-0.019500  -20.200000
-0.013500  -20.100000
-0.008300  -20.100000
-0.010500  -20.100000
-0.007500  -20.000000
-0.006000  -20.000000
-0.001500  -20.000000
-0.000800  -19.900000
-0.003000  -19.900000
0.001500  -19.900000
0.003000  -19.800000
0.009700  -19.800000
0.009700  -19.800000
0.002200  -19.800000
-0.004600  -19.700000
-0.013500  -19.700000
-0.021800  -19.700000
-0.018100  -19.700000
-0.006800  -19.600000
0.003000  -19.600000
0.018000  -19.600000
0.024000  -19.500000
0.018000  -19.500000
0.016500  -19.500000
0.011200  -19.400000
0.004500  -19.400000
0.001500  -19.400000
-0.004600  -19.400000
-0.003800  -19.300000
0.000700  -19.300000
0.000000  -19.200000
-0.015000  -19.200000
-0.028500  -19.200000
-0.029300  -19.100000
-0.021800  -19.100000
0.000000  -19.100000
0.029200  -19.000000
0.042700  -19.000000
0.042000  -19.000000
0.031500  -18.900000
0.009000  -18.900000
-0.005300  -18.900000
-0.005300  -18.800000
-0.012800  -18.800000
-0.014300  -18.800000
-0.009100  -18.700000
-0.008300  -18.700000
-0.007500  -18.700000
-0.015000  -18.600000
-0.008300  -18.600000
0.017200  -18.600000
0.041200  -18.500000
0.060700  -18.500000
0.052500  -18.500000
0.021000  -18.500000
-0.009100  -18.500000
-0.035300  -18.400000
-0.049500  -18.400000
-0.051800  -18.400000
-0.042800  -18.300000
-0.020300  -18.300000
0.021700  -18.300000
0.069700  -18.200000
0.063700  -18.200000
0.036700  -18.200000
0.005200  -18.100000
-0.036800  -18.100000
-0.050300  -18.100000
-0.063800  -18.100000
-0.063000  -18.000000
-0.045800  -18.000000
-0.040500  -18.000000
-0.019500  -18.000000
-0.003800  -18.000000
-0.001500  -18.000000
0.004500  -17.900000
0.011200  -17.900000
0.015700  -17.900000
0.024700  -17.900000
0.048000  -17.800000
0.054700  -17.800000
0.051000  -17.800000
0.046500  -17.800000
0.027000  -17.800000
0.012000  -17.700000
0.003700  -17.700000
0.004500  -17.700000
0.009000  -17.600000
0.004500  -17.600000
0.001500  -17.600000
-0.003000  -17.600000
0.003000  -17.600000
0.009000  -17.600000
-0.004600  -17.500000
-0.016500  -17.500000
-0.024000  -17.500000
-0.016500  -17.400000
0.001500  -17.400000
0.010500  -17.400000
0.005200  -17.400000
-0.018100  -17.300000
-0.033800  -17.300000
-0.027800  -17.300000
-0.006800  -17.300000
0.012000  -17.200000
0.011200  -17.200000
0.007500  -17.200000
-0.006000  -17.100000
-0.010500  -17.100000
0.008200  -17.100000
0.027700  -17.100000
0.039700  -17.000000
0.025500  -17.000000
0.002200  -17.000000
-0.019500  -16.900000
-0.035300  -16.900000
-0.039000  -16.900000
-0.042800  -16.900000
-0.038300  -16.800000
-0.021000  -16.800000
-0.000800  -16.800000
0.022500  -16.700000
0.058500  -16.700000
0.084700  -16.700000
0.062200  -16.700000
0.035200  -16.700000
0.009000  -16.600000
-0.016500  -16.600000
-0.023300  -16.600000
-0.041300  -16.600000
-0.040500  -16.500000
-0.025600  -16.500000
-0.015000  -16.500000
0.004500  -16.500000
0.008200  -16.400000
0.009000  -16.400000
0.006700  -16.400000
0.007500  -16.400000
0.042000  -16.400000
0.117700  -16.300000
0.167200  -16.300000
0.117000  -16.300000
0.046500  -16.300000
-0.040500  -16.200000
-0.117800  -16.200000
-0.144100  -16.200000
-0.159800  -16.200000
-0.124500  -16.200000
-0.065300  -16.200000
0.000700  -16.200000
0.040500  -16.200000
0.032200  -16.100000
0.024000  -16.100000
-0.001500  -16.100000
-0.006800  -16.100000
-0.009100  -16.100000
-0.006800  -16.000000
0.010500  -16.000000
0.005200  -16.000000
0.012700  -16.000000
0.014200  -16.000000
0.013500  -15.900000
0.019500  -15.900000
0.016500  -15.900000
0.020200  -15.900000
0.010500  -15.900000
-0.004600  -15.800000
-0.006000  -15.800000
0.001500  -15.800000
0.031500  -15.800000
0.054000  -15.800000
0.054000  -15.800000
0.079500  -15.800000
0.108000  -15.700000
0.081000  -15.700000
0.039000  -15.700000
-0.009100  -15.700000
-0.060800  -15.700000
-0.079500  -15.600000
-0.095300  -15.600000
-0.089300  -15.600000
-0.067500  -15.600000
-0.051800  -15.600000
-0.028500  -15.500000
-0.021800  -15.500000
-0.007500  -15.500000
0.014200  -15.500000
0.027700  -15.500000
0.036700  -15.400000
0.031500  -15.400000
0.033000  -15.400000
0.035200  -15.400000
0.019500  -15.300000
0.012000  -15.300000
0.030700  -15.300000
0.032200  -15.300000
0.013500  -15.300000
0.001500  -15.300000
-0.012000  -15.300000
-0.010500  -15.200000
-0.018800  -15.200000
-0.031500  -15.200000
-0.027800  -15.200000
-0.023300  -15.100000
-0.007500  -15.100000
0.007500  -15.100000
0.029200  -15.100000
0.050200  -15.100000
0.044200  -15.100000
0.019500  -15.000000
-0.014300  -15.000000
-0.039000  -15.000000
-0.057000  -15.000000
-0.057000  -15.000000
-0.048000  -14.900000
-0.042000  -14.900000
-0.034600  -14.900000
-0.022500  -14.900000
0.003000  -14.900000
0.019500  -14.900000
0.024000  -14.900000
0.027000  -14.900000
0.021700  -14.900000
0.016500  -14.800000
0.019500  -14.800000
0.025500  -14.800000
0.029200  -14.800000
0.036700  -14.800000
0.040500  -14.800000
0.029200  -14.800000
0.012700  -14.800000
0.003000  -14.800000
0.000700  -14.700000
0.001500  -14.700000
0.009700  -14.700000
0.020200  -14.700000
0.021700  -14.700000
0.009700  -14.700000
-0.009100  -14.700000
-0.012800  -14.700000
-0.008300  -14.700000
-0.008300  -14.700000
-0.005300  -14.600000
-0.010500  -14.600000
-0.012000  -14.600000
-0.013500  -14.600000
-0.014300  -14.600000
-0.003800  -14.600000
-0.000800  -14.600000
0.015700  -14.600000
0.031500  -14.600000
0.030000  -14.600000
0.040500  -14.600000
0.049500  -14.600000
0.032200  -14.600000
0.005200  -14.600000
-0.027000  -14.600000
-0.060000  -14.600000
-0.072800  -14.600000
-0.072800  -14.600000
-0.051800  -14.600000
-0.027000  -14.600000
-0.018100  -14.600000
-0.002300  -14.600000
0.003700  -14.600000
0.006700  -14.600000
0.008200  -14.600000
0.004500  -14.600000
0.003700  -14.600000
0.010500  -14.600000
0.033700  -14.600000
0.038200  -14.600000
0.025500  -14.600000
0.009000  -14.600000
-0.009100  -14.600000
-0.003000  -14.600000
0.006000  -14.600000
0.004500  -14.600000
0.008200  -14.600000
0.009700  -14.600000
0.006700  -14.600000
0.001500  -14.600000
0.001500  -14.600000
0.001500  -14.600000
-0.003000  -14.700000
-0.007500  -14.700000
-0.015000  -14.700000
-0.018100  -14.700000
-0.015800  -14.700000
-0.008300  -14.700000
0.006000  -14.800000
0.026200  -14.800000
0.044200  -14.800000
0.056200  -14.800000
0.068200  -14.900000
0.095200  -14.900000
0.095200  -14.900000
0.032200  -14.900000
-0.024000  -14.900000
-0.077300  -14.900000
-0.113300  -14.900000
-0.109500  -15.000000
-0.106500  -15.000000
-0.080300  -15.000000
-0.059300  -15.100000
-0.038300  -15.100000
-0.010500  -15.100000
0.003000  -15.100000
0.027000  -15.100000
0.045700  -15.100000
0.048000  -15.100000
0.042000  -15.100000
0.030700  -15.100000
0.021700  -15.200000
0.015700  -15.200000
0.007500  -15.200000
0.001500  -15.200000
0.000700  -15.200000
0.000000  -15.200000
0.004500  -15.300000
0.008200  -15.300000
0.015700  -15.300000
0.016500  -15.300000
0.010500  -15.300000
0.006700  -15.300000
0.004500  -15.300000
0.009000  -15.300000
0.005200  -15.300000
0.004500  -15.300000
0.006000  -15.300000
0.008200  -15.400000
0.015700  -15.400000
0.014200  -15.400000
0.011200  -15.400000
0.000700  -15.400000
-0.010500  -15.400000
-0.014300  -15.400000
-0.018800  -15.400000
-0.015000  -15.400000
-0.014300  -15.500000
-0.003000  -15.500000
0.012000  -15.500000
0.020200  -15.500000
0.020200  -15.500000
0.013500  -15.600000
0.013500  -15.600000
0.008200  -15.600000
-0.001500  -15.600000
-0.008300  -15.600000
-0.005300  -15.600000
0.001500  -15.600000
-0.003000  -15.600000
0.000000  -15.600000
0.012000  -15.700000
0.010500  -15.700000
0.005200  -15.700000
-0.002300  -15.700000
-0.009800  -15.700000
-0.009100  -15.700000
-0.010500  -15.800000
-0.012800  -15.800000
-0.016500  -15.800000
-0.021800  -15.800000
-0.019500  -15.800000
-0.014300  -15.800000
-0.003000  -15.800000
0.009000  -15.800000
0.012700  -15.800000
0.005200  -15.900000
0.003700  -15.900000
0.009000  -15.900000
0.009000  -15.900000
0.012000  -16.000000
0.015700  -16.000000
0.023200  -16.000000
0.039000  -16.000000
0.039000  -16.000000
0.029200  -16.100000
0.024700  -16.100000
0.003000  -16.100000
-0.016500  -16.100000
-0.031500  -16.200000
-0.050300  -16.200000
-0.044300  -16.200000
-0.030000  -16.200000
-0.018100  -16.200000
-0.006800  -16.200000
0.005200  -16.300000
0.022500  -16.300000
0.026200  -16.400000
0.014200  -16.400000
0.006700  -16.400000
0.004500  -16.500000
-0.001500  -16.500000
-0.009100  -16.500000
-0.012800  -16.600000
-0.014300  -16.600000
-0.013500  -16.600000
-0.008300  -16.700000
-0.002300  -16.700000
0.008200  -16.700000
0.017200  -16.700000
0.021700  -16.800000
0.023200  -16.800000
0.023200  -16.900000
0.021000  -16.900000
0.008200  -16.900000
0.003000  -16.900000
0.005200  -17.000000
0.003000  -17.000000
0.000000  -17.000000
-0.006000  -17.100000
-0.006800  -17.100000
-0.005300  -17.100000
-0.006000  -17.100000
-0.012000  -17.200000
-0.012800  -17.200000
-0.003800  -17.200000
0.000700  -17.300000
0.003000  -17.300000
0.006000  -17.300000
0.012700  -17.400000
0.017200  -17.400000
0.018000  -17.400000
0.027700  -17.500000
0.021700  -17.500000
0.000700  -17.600000
-0.012800  -17.600000
-0.028500  -17.600000
-0.027800  -17.700000
-0.016500  -17.700000
-0.010500  -17.800000
0.003000  -17.800000
0.007500  -17.900000
0.009000  -17.900000
0.014200  -17.900000
0.011200  -18.000000
0.010500  -18.000000
0.009000  -18.000000
0.006700  -18.100000
0.003700  -18.100000
0.002200  -18.200000
-0.000800  -18.200000
-0.008300  -18.300000
-0.003000  -18.400000
-0.000800  -18.400000
0.001500  -18.400000
0.001500  -18.500000
-0.008300  -18.500000
-0.010500  -18.600000
-0.014300  -18.600000
-0.009800  -18.700000
0.003700  -18.800000
0.015700  -18.800000
0.015700  -18.900000
0.012700  -18.900000
0.010500  -18.900000
0.001500  -19.000000
-0.001500  -19.100000
-0.003800  -19.100000
-0.009100  -19.200000
-0.010500  -19.200000
-0.008300  -19.300000
-0.003000  -19.400000
0.003000  -19.400000
0.007500  -19.500000
0.009000  -19.500000
0.015000  -19.600000
0.012700  -19.700000
0.003700  -19.800000
-0.007500  -19.800000
-0.019500  -19.900000
-0.014300  -19.900000
-0.007500  -20.000000
-0.002300  -20.100000
0.004500  -20.200000
0.007500  -20.300000
0.008200  -20.300000
-0.001500  -20.400000
-0.003000  -20.400000
-0.000800  -20.500000
0.001500  -20.600000
0.004500  -20.700000
-0.003000  -20.700000
-0.004600  -20.800000
-0.006800  -20.900000
-0.009100  -20.900000
-0.004600  -21.000000
-0.004600  -21.100000
-0.003000  -21.200000
0.000000  -21.200000
0.003000  -21.300000
0.011200  -21.400000
0.024000  -21.500000
0.040500  -21.600000
0.040500  -21.600000
0.031500  -21.700000
0.018700  -21.700000
0.004500  -21.800000
-0.004600  -21.900000
-0.009100  -22.000000
-0.006800  -22.100000
-0.007500  -22.100000
-0.009100  -22.200000
-0.007500  -22.300000
-0.010500  -22.300000
-0.005300  -22.400000
-0.002300  -22.500000
-0.002300  -22.500000
0.006700  -22.600000
0.016500  -22.600000
0.023200  -22.700000
0.018000  -22.800000
0.005200  -22.900000
-0.009100  -22.900000
-0.018800  -23.000000
-0.017300  -23.000000
-0.012000  -23.100000
-0.005300  -23.200000
0.000700  -23.200000
-0.000800  -23.300000
-0.008300  -23.400000
-0.010500  -23.400000
-0.005300  -23.500000
0.004500  -23.600000
0.008200  -23.600000
0.000700  -23.600000
-0.003800  -23.700000
-0.010500  -23.700000
-0.008300  -23.800000
0.005200  -23.800000
0.016500  -23.900000
0.023200  -23.900000
0.021700  -23.900000
0.019500  -24.000000
0.016500  -24.000000
0.008200  -24.100000
-0.000800  -24.100000
-0.005300  -24.200000
-0.004600  -24.200000
-0.005300  -24.300000
-0.003000  -24.300000
0.000700  -24.300000
0.003000  -24.400000
0.000700  -24.500000
-0.005300  -24.500000
-0.004600  -24.500000
-0.008300  -24.600000
-0.008300  -24.600000
-0.006800  -24.700000
-0.010500  -24.800000
-0.012000  -24.800000
-0.008300  -24.800000
-0.003000  -24.900000
0.000700  -24.900000
0.003000  -25.000000
0.007500  -25.000000
0.014200  -25.100000
0.016500  -25.100000
0.012700  -25.200000
0.012700  -25.200000
0.009000  -25.300000
0.005200  -25.300000
0.003700  -25.400000
-0.002300  -25.500000
0.003700  -25.500000
0.012000  -25.600000
0.014200  -25.700000
0.014200  -25.700000
0.003000  -25.800000
0.001500  -25.900000
0.004500  -26.000000
-0.002300  -26.100000
-0.004600  -26.200000
-0.013500  -26.300000
-0.020300  -26.300000
-0.019500  -26.400000
-0.010500  -26.500000
0.006700  -26.600000
0.006700  -26.700000
0.000700  -26.800000
-0.006800  -26.800000
-0.014300  -26.900000
-0.012000  -27.000000
-0.009100  -27.100000
-0.006000  -27.200000
0.009000  -27.300000
0.027700  -27.400000
0.027000  -27.500000
0.009000  -27.600000
-0.008300  -27.700000
-0.014300  -27.800000
-0.009100  -27.900000
-0.003000  -28.000000
0.009000  -28.100000
0.017200  -28.200000
0.017200  -28.400000
0.015700  -28.400000
0.005200  -28.500000
-0.004600  -28.700000
-0.009100  -28.800000
-0.012000  -28.800000
-0.009800  -28.900000
0.000700  -29.100000
0.021700  -29.200000
0.036000  -29.300000
0.033700  -29.300000
0.018700  -29.400000
0.000000  -29.500000
-0.006000  -29.600000
-0.011300  -29.700000
-0.009800  -29.700000
-0.001500  -29.800000
-0.000800  -29.900000
-0.003800  -30.000000
-0.009800  -30.100000
-0.008300  -30.200000
-0.009100  -30.200000
-0.009100  -30.300000
-0.000800  -30.400000
0.003000  -30.500000
0.009000  -30.600000
0.012000  -30.600000
0.008200  -30.700000
0.005200  -30.800000
0.006000  -30.800000
0.006000  -30.900000
-0.004600  -31.000000
-0.018100  -31.100000
-0.023300  -31.100000
-0.022500  -31.200000
-0.016500  -31.200000
-0.014300  -31.300000
-0.010500  -31.400000
0.003700  -31.500000
0.009000  -31.500000
0.012000  -31.500000
0.015700  -31.600000
0.012700  -31.700000
0.012700  -31.800000
0.003000  -31.800000
-0.001500  -31.900000
-0.002300  -32.000000
0.000000  -32.000000
0.015000  -32.100000
0.023200  -32.200000
0.025500  -32.200000
0.021700  -32.300000
0.012000  -32.400000
0.004500  -32.400000
-0.004600  -32.500000
-0.005300  -32.600000
-0.003000  -32.600000
0.000000  -32.700000
0.004500  -32.800000
0.004500  -32.900000
0.001500  -32.900000
-0.001500  -33.000000
-0.009800  -33.100000
-0.015000  -33.100000
-0.015800  -33.200000
-0.015800  -33.300000
-0.003000  -33.300000
0.002200  -33.400000
0.001500  -33.500000
-0.000800  -33.600000
-0.004600  -33.700000
-0.005300  -33.700000
-0.005300  -33.800000
-0.000800  -33.900000
0.000700  -34.000000
0.003000  -34.100000
0.003000  -34.100000
-0.003000  -34.200000
-0.005300  -34.300000
-0.010500  -34.400000
-0.006000  -34.500000
0.007500  -34.500000
0.018000  -34.600000
0.028500  -34.700000
0.029200  -34.800000
0.027000  -34.900000
0.024700  -34.900000
0.015700  -35.000000
0.003700  -35.100000
-0.005300  -35.200000
-0.012000  -35.300000
-0.014300  -35.300000
-0.009100  -35.400000
-0.001500  -35.500000
0.001500  -35.600000
0.003000  -35.700000
0.003000  -35.700000
0.000700  -35.800000
-0.006000  -35.900000
-0.008300  -36.000000
-0.007500  -36.100000
-0.009100  -36.100000
-0.007500  -36.200000
-0.003000  -36.300000
-0.007500  -36.400000
-0.010500  -36.500000
-0.013500  -36.500000
-0.014300  -36.600000
-0.012000  -36.800000
-0.009100  -36.800000
0.006700  -36.900000
0.021700  -36.900000
0.025500  -37.000000
0.029200  -37.100000
0.027000  -37.200000
0.018000  -37.300000
0.012000  -37.400000
0.012000  -37.400000
0.015700  -37.500000
0.012000  -37.600000
0.004500  -37.700000
-0.002300  -37.800000
-0.008300  -37.800000
-0.008300  -37.900000
-0.002300  -38.000000
-0.003000  -38.100000
-0.003000  -38.200000
-0.003800  -38.200000
-0.005300  -38.300000
-0.000800  -38.400000
0.000700  -38.500000
0.005200  -38.500000
0.001500  -38.600000
-0.008300  -38.700000
-0.012000  -38.800000
-0.012800  -38.900000
-0.006000  -38.900000
0.008200  -39.000000
0.015000  -39.100000
0.015700  -39.200000
0.015700  -39.300000
0.012700  -39.300000
0.012000  -39.400000
0.007500  -39.500000
0.003000  -39.600000
-0.006800  -39.700000
-0.015800  -39.700000
-0.014300  -39.800000
-0.009100  -40.000000
0.005200  -40.000000
0.012700  -40.100000
0.012000  -40.100000
0.015700  -40.200000
0.009000  -40.300000
0.002200  -40.400000
-0.006800  -40.500000
-0.008300  -40.500000
-0.000800  -40.600000
0.002200  -40.700000
0.008200  -40.700000
0.004500  -40.800000
0.001500  -40.900000
0.002200  -41.000000
-0.002300  -41.000000
-0.005300  -41.100000
-0.004600  -41.200000
0.000700  -41.300000
0.005200  -41.300000
0.006000  -41.400000
0.005200  -41.400000
0.003700  -41.500000
0.000000  -41.600000
-0.006000  -41.700000
-0.008300  -41.700000
-0.006800  -41.800000
-0.001500  -41.900000
0.003000  -41.900000
0.004500  -42.000000
0.003700  -42.000000
0.000000  -42.100000
0.001500  -42.200000
0.003000  -42.200000
0.005200  -42.300000
0.006700  -42.300000
0.003700  -42.400000
0.009000  -42.500000
0.012700  -42.500000
0.017200  -42.600000
0.023200  -42.700000
0.008200  -42.800000
-0.004600  -42.800000
-0.009100  -42.900000
-0.013500  -42.900000
-0.014300  -43.000000
-0.016500  -43.100000
-0.012000  -43.200000
-0.012000  -43.200000
-0.008300  -43.300000
-0.003000  -43.400000
0.000000  -43.400000
0.008200  -43.500000
0.005200  -43.600000
0.001500  -43.700000
-0.001500  -43.700000
-0.000800  -43.800000
0.008200  -43.800000
0.013500  -43.900000
0.016500  -44.000000
0.015700  -44.100000
0.009700  -44.100000
0.004500  -44.200000
0.000000  -44.200000
-0.000800  -44.300000
-0.000800  -44.400000
-0.002300  -44.500000
-0.008300  -44.500000
-0.012000  -44.600000
-0.005300  -44.600000
0.005200  -44.700000
0.011200  -44.800000
0.014200  -44.800000
0.014200  -44.900000
0.012700  -45.000000
0.005200  -45.000000
-0.006800  -45.100000
-0.012800  -45.200000
-0.012000  -45.200000
-0.003000  -45.300000
0.002200  -45.400000
0.007500  -45.500000
0.012700  -45.500000
0.014200  -45.600000
0.015700  -45.700000
0.014200  -45.800000
0.007500  -45.800000
-0.006800  -45.900000
-0.014300  -46.000000
-0.015000  -46.000000
-0.012800  -46.100000
-0.006000  -46.200000
-0.001500  -46.300000
0.002200  -46.400000
0.000700  -46.400000
-0.003000  -46.500000
0.000000  -46.600000
0.001500  -46.700000
-0.002300  -46.800000
-0.004600  -46.800000
-0.004600  -46.900000
-0.003800  -47.000000
-0.003000  -47.000000
0.000000  -47.100000
0.003000  -47.200000
0.003000  -47.300000
0.003000  -47.300000
0.003000  -47.400000
0.000000  -47.500000
-0.000800  -47.600000
0.000000  -47.700000
0.002200  -47.700000
0.004500  -47.800000
0.003000  -47.900000
0.003700  -48.000000
0.001500  -48.100000
0.001500  -48.100000
0.000700  -48.200000
0.000700  -48.300000
0.003000  -48.300000
0.001500  -48.500000
0.003700  -48.500000
0.006700  -48.600000
0.005200  -48.600000
0.009700  -48.700000
0.012000  -48.800000
0.009700  -48.800000
0.001500  -48.900000
-0.006800  -49.000000
-0.010500  -49.100000
-0.009800  -49.100000
-0.004600  -49.200000
0.000000  -49.300000
0.003700  -49.300000
0.005200  -49.400000
0.003000  -49.500000
0.003700  -49.500000
-0.003000  -49.600000
-0.005300  -49.700000
-0.003800  -49.700000
-0.005300  -49.900000
-0.004600  -49.900000
-0.008300  -50.000000
-0.007500  -50.000000
-0.007500  -50.100000
-0.006800  -50.200000
0.000700  -50.200000
0.005200  -50.300000
0.009000  -50.400000
0.011200  -50.400000
0.015000  -50.500000
0.018000  -50.600000
0.015700  -50.600000
0.012700  -50.700000
0.009000  -50.800000
0.003700  -50.900000
-0.003800  -50.900000
-0.011300  -50.900000
-0.013500  -51.000000
-0.012000  -51.100000
-0.005300  -51.200000
0.000700  -51.200000
0.001500  -51.300000
-0.003000  -51.300000
-0.004600  -51.400000
-0.006000  -51.500000
-0.008300  -51.600000
-0.005300  -51.600000
0.000700  -51.700000
0.008200  -51.800000
0.013500  -51.800000
0.021700  -51.900000
0.034500  -51.900000
0.043500  -52.000000
0.042700  -52.100000
0.030700  -52.200000
0.012000  -52.200000
-0.006000  -52.300000
-0.015800  -52.300000
-0.024000  -52.400000
-0.024000  -52.500000
-0.021000  -52.600000
-0.020300  -52.600000
-0.012800  -52.700000
-0.008300  -52.800000
-0.000800  -52.800000
0.001500  -52.900000
-0.001500  -53.000000
0.003000  -53.100000
0.003000  -53.100000
0.006700  -53.200000
0.005200  -53.300000
-0.000800  -53.400000
0.000000  -53.400000
0.000000  -53.500000
0.000700  -53.600000
-0.001500  -53.600000
-0.002300  -53.700000
0.000700  -53.800000
0.001500  -53.900000
0.000700  -54.000000
-0.000800  -54.000000
-0.001500  -54.100000
0.001500  -54.200000
0.004500  -54.300000
0.003700  -54.300000
0.005200  -54.400000
0.005200  -54.500000
0.006700  -54.500000
0.009000  -54.600000
0.005200  -54.700000
0.001500  -54.800000
0.000000  -54.900000
-0.006000  -54.900000
-0.004600  -55.000000
-0.001500  -55.100000
-0.001500  -55.100000
0.003000  -55.200000
0.003000  -55.300000
0.000700  -55.400000
-0.000800  -55.500000
0.000700  -55.500000
0.003000  -55.600000
0.000700  -55.700000
0.003000  -55.700000
0.004500  -55.800000
0.003000  -55.800000
0.003700  -55.900000
0.005200  -56.000000
0.003700  -56.100000
0.004500  -56.200000
0.006700  -56.200000
0.000700  -56.300000
-0.002300  -56.300000
-0.006800  -56.400000
-0.005300  -56.500000
-0.001500  -56.600000
-0.003000  -56.600000
-0.001500  -56.700000
-0.003000  -56.700000
0.000000  -56.900000
0.002200  -56.900000
-0.000800  -57.000000
0.003700  -57.100000
0.003000  -57.200000
0.004500  -57.200000
0.003000  -57.300000
-0.003800  -57.400000
-0.003000  -57.500000
-0.002300  -57.500000
0.000700  -57.600000
0.002200  -57.700000
0.000700  -57.700000
0.001500  -57.800000
0.003700  -57.900000
0.006700  -58.000000
0.009000  -58.100000
0.005200  -58.100000
-0.000800  -58.200000
-0.003800  -58.300000
-0.006000  -58.400000
-0.005300  -58.500000
-0.003000  -58.500000
-0.005300  -58.600000
-0.009100  -58.700000
-0.013500  -58.800000
-0.006800  -58.900000
-0.002300  -58.900000
-0.001500  -59.000000
0.003000  -59.100000
0.008200  -59.200000
0.015000  -59.200000
0.024700  -59.300000
0.030700  -59.400000
0.027000  -59.400000
0.018000  -59.500000
0.008200  -59.600000
-0.003800  -59.700000
-0.009100  -59.800000
-0.009100  -59.900000
-0.006000  -60.000000
-0.003800  -60.000000
-0.002300  -60.100000
0.000700  -60.200000
0.000700  -60.300000
0.003700  -60.400000
0.006700  -60.500000
0.006700  -60.600000
0.003000  -60.700000
-0.002300  -60.800000
-0.008300  -60.800000
-0.012800  -60.900000
-0.008300  -61.000000
-0.001500  -61.100000
0.000700  -61.200000
0.006700  -61.200000
0.008200  -61.300000
0.005200  -61.400000
0.006700  -61.500000
0.002200  -61.600000
0.003000  -61.700000
0.004500  -61.800000
0.003000  -61.900000
0.005200  -62.000000
0.003000  -62.100000
0.004500  -62.100000
0.004500  -62.200000
-0.001500  -62.300000
-0.000800  -62.400000
-0.001500  -62.500000
-0.000800  -62.600000
-0.003000  -62.600000
-0.005300  -62.700000
-0.003000  -62.800000
-0.003800  -62.900000
-0.001500  -63.000000
0.000700  -63.100000
0.001500  -63.200000
0.001500  -63.300000
-0.000800  -63.400000
0.005200  -63.500000
0.007500  -63.500000
0.006700  -63.600000
0.006700  -63.800000
0.003700  -63.900000
0.001500  -63.900000
0.000700  -64.100000
0.001500  -64.200000
0.001500  -64.300000
0.001500  -64.400000
0.004500  -64.500000
0.003000  -64.600000
0.000700  -64.700000
0.001500  -64.800000
0.003000  -64.800000
0.003000  -65.000000
0.001500  -65.100000
0.003000  -65.200000
0.005200  -65.300000
0.005200  -65.400000
0.004500  -65.500000
0.002200  -65.600000
0.000700  -65.700000
-0.002300  -65.700000
-0.005300  -65.800000
-0.006800  -65.900000
-0.005300  -66.000000
-0.006000  -66.100000
-0.008300  -66.200000
-0.005300  -66.300000
-0.004600  -66.400000
-0.005300  -66.500000
-0.005300  -66.600000
-0.005300  -66.700000
-0.005300  -66.800000
-0.006000  -66.900000
-0.003800  -67.000000
0.002200  -67.100000
0.008200  -67.100000
0.014200  -67.200000
0.017200  -67.400000
0.020200  -67.400000
0.020200  -67.500000
0.016500  -67.600000
0.012700  -67.700000
0.006700  -67.800000
0.005200  -67.900000
0.004500  -68.000000
-0.002300  -68.100000
-0.001500  -68.200000
-0.004600  -68.300000
-0.006800  -68.400000
-0.006800  -68.500000
-0.005300  -68.600000
-0.003000  -68.700000
-0.003000  -68.800000
-0.003000  -68.900000
-0.005300  -69.000000
-0.005300  -69.100000
-0.004600  -69.200000
-0.003000  -69.300000
-0.001500  -69.300000
0.000700  -69.400000
0.006000  -69.500000
0.008200  -69.600000
0.010500  -69.700000
0.012000  -69.800000
0.012000  -69.900000
0.008200  -70.000000
0.001500  -70.100000
0.000700  -70.200000
-0.003800  -70.300000
-0.001500  -70.400000
0.001500  -70.500000
0.001500  -70.600000
0.004500  -70.700000
0.000700  -70.700000
-0.000800  -70.800000
0.000700  -70.900000
-0.001500  -71.000000
-0.000800  -71.100000
-0.004600  -71.200000
-0.006000  -71.300000
-0.003800  -71.400000
-0.003000  -71.500000
-0.001500  -71.600000
-0.003000  -71.600000
0.000700  -71.700000
0.003700  -71.800000
0.004500  -71.900000
0.007500  -72.000000
0.009000  -72.100000
0.010500  -72.200000
0.008200  -72.300000
0.009000  -72.400000
0.009000  -72.500000
0.005200  -72.500000
0.008200  -72.600000
0.004500  -72.700000
-0.001500  -72.800000
-0.004600  -72.900000
-0.007500  -73.000000
-0.006000  -73.100000
-0.007500  -73.200000
-0.005300  -73.300000
0.001500  -73.400000
0.001500  -73.400000
0.000000  -73.500000
-0.002300  -73.600000
-0.002300  -73.700000
-0.000800  -73.800000
0.003000  -73.900000
0.005200  -74.000000
0.004500  -74.100000
0.006700  -74.200000
0.005200  -74.300000
0.003000  -74.400000
0.001500  -74.500000
0.000000  -74.600000
0.000700  -74.700000
-0.001500  -74.800000
-0.000800  -74.800000
0.000700  -74.900000
0.001500  -75.000000
0.005200  -75.100000
0.003700  -75.200000
0.000700  -75.300000
0.001500  -75.400000
0.001500  -75.500000
0.001500  -75.600000
-0.000800  -75.600000
-0.000800  -75.700000
0.000700  -75.800000
0.003000  -75.900000
0.004500  -76.000000
0.003000  -76.100000
0.001500  -76.200000
-0.000800  -76.300000
0.000700  -76.400000
0.001500  -76.500000
0.001500  -76.600000
0.005200  -76.600000
0.005200  -76.700000
0.005200  -76.800000
0.003000  -76.900000
0.001500  -77.000000
0.001500  -77.000000
0.000700  -77.100000
-0.000800  -77.200000
-0.000800  -77.300000
-0.000800  -77.400000
0.000700  -77.500000
-0.001500  -77.600000
-0.000800  -77.700000
0.003000  -77.800000
0.004500  -77.900000
0.002200  -77.900000
0.002200  -78.000000
0.000700  -78.100000
0.000000  -78.200000
0.001500  -78.300000
0.000700  -78.300000
0.002200  -78.400000
0.002200  -78.500000
0.003700  -78.600000
0.003000  -78.700000
0.001500  -78.800000
0.005200  -78.900000
0.004500  -79.000000
0.006000  -79.100000
0.003000  -79.200000
-0.003000  -79.200000
-0.003800  -79.300000
-0.005300  -79.400000
-0.003000  -79.500000
-0.003800  -79.600000
-0.002300  -79.700000
-0.001500  -79.700000
-0.003000  -79.800000
-0.005300  -79.900000
-0.008300  -80.100000
-0.005300  -80.100000
-0.004600  -80.100000
-0.001500  -80.200000
0.006700  -80.300000
0.010500  -80.400000
0.015000  -80.500000
0.015700  -80.600000
0.013500  -80.600000
0.008200  -80.700000
0.000000  -80.800000
-0.001500  -80.900000
-0.006000  -80.900000
-0.010500  -81.000000
-0.005300  -81.100000
-0.003000  -81.200000
-0.000800  -81.200000
0.000000  -81.300000
-0.003000  -81.400000
-0.000800  -81.500000
0.000700  -81.600000
0.003000  -81.600000
0.003000  -81.700000
0.004500  -81.800000
0.003700  -81.900000
0.002200  -81.900000
0.000000  -82.000000
-0.001500  -82.100000
0.000700  -82.200000
0.001500  -82.200000
0.003000  -82.300000
0.005200  -82.400000
0.003700  -82.400000
0.006700  -82.500000
0.006700  -82.600000
0.004500  -82.700000
0.008200  -82.800000
0.004500  -82.800000
-0.000800  -82.900000
-0.001500  -83.000000
-0.004600  -83.100000
-0.001500  -83.200000
-0.001500  -83.200000
-0.001500  -83.300000
0.000000  -83.300000
0.000000  -83.400000
0.000700  -83.500000
0.000700  -83.600000
0.000700  -83.600000
-0.000800  -83.700000
-0.003000  -83.800000
-0.003800  -83.800000
-0.003000  -83.900000
-0.000800  -84.000000
-0.001500  -84.100000
0.000700  -84.100000
0.003700  -84.200000
0.003000  -84.200000
0.003000  -84.300000
0.002200  -84.400000
0.003000  -84.500000
0.004500  -84.600000
0.003000  -84.600000
0.002200  -84.700000
0.003000  -84.800000
0.006700  -84.800000
0.005200  -84.900000
0.004500  -85.000000
0.004500  -85.100000
0.001500  -85.100000
0.003000  -85.200000
0.002200  -85.300000
0.000700  -85.400000
0.001500  -85.400000
-0.001500  -85.500000
-0.000800  -85.600000
0.000000  -85.600000
0.000700  -85.700000
0.003700  -85.800000
0.003700  -85.900000
0.001500  -86.000000
0.002200  -86.000000
0.000700  -86.100000
-0.003800  -86.200000
-0.003800  -86.300000
-0.005300  -86.400000
-0.007500  -86.400000
-0.004600  -86.500000
-0.003000  -86.600000
-0.000800  -86.600000
0.000700  -86.700000
0.000700  -86.800000
0.003000  -86.900000
0.003700  -86.900000
0.004500  -87.000000
0.003000  -87.100000
0.000700  -87.200000
0.000700  -87.300000
0.003700  -87.300000
0.002200  -87.400000
0.001500  -87.500000
0.003000  -87.500000
0.000700  -87.600000
0.000700  -87.700000
-0.000800  -87.800000
0.002200  -87.800000
0.008200  -87.800000
0.003000  -87.900000
0.003700  -88.000000
0.000700  -88.100000
-0.002300  -88.100000
-0.000800  -88.200000
0.000700  -88.200000
0.004500  -88.300000
0.003700  -88.400000
0.003000  -88.400000
0.000000  -88.500000
-0.004600  -88.600000
-0.005300  -88.600000
-0.008300  -88.700000
-0.006800  -88.800000
-0.003000  -88.800000
0.003000  -88.800000
0.005200  -88.900000
0.000000  -89.000000
0.000000  -89.000000
0.001500  -89.100000
0.002200  -89.100000
0.006700  -89.200000
0.009000  -89.200000
0.009000  -89.300000
0.006700  -89.300000
0.006700  -89.400000
0.007500  -89.500000
0.006700  -89.500000
0.006700  -89.600000
0.004500  -89.600000
0.006000  -89.600000
0.005200  -89.700000
0.002200  -89.800000
0.004500  -89.900000
0.003000  -89.900000
0.003700  -89.900000
0.001500  -90.000000
-0.001500  -90.000000
-0.003000  -90.100000
-0.005300  -90.100000
-0.005300  -90.200000
-0.003800  -90.200000
-0.001500  -90.300000
-0.001500  -90.400000
0.000700  -90.400000
0.000700  -90.500000
0.000700  -90.500000
0.006000  -90.500000
0.004500  -90.600000
0.002200  -90.600000
0.001500  -90.700000
0.000000  -90.800000
0.004500  -90.800000
0.000000  -90.900000
-0.000800  -90.900000
0.001500  -90.900000
-0.000800  -91.000000
0.003000  -91.000000
0.004500  -91.100000
0.005200  -91.100000
0.009000  -91.200000
0.008200  -91.200000
0.008200  -91.300000
0.009000  -91.400000
0.006700  -91.400000
0.004500  -91.400000
0.000700  -91.500000
-0.000800  -91.500000
0.002200  -91.600000
0.000000  -91.600000
-0.002300  -91.700000
-0.003000  -91.700000
-0.006800  -91.800000
-0.006800  -91.800000
-0.005300  -91.800000
-0.005300  -91.900000
-0.000800  -91.900000
0.000700  -92.000000
0.003000  -92.000000
0.004500  -92.100000
0.002200  -92.100000
0.001500  -92.200000
0.003000  -92.200000
0.003000  -92.300000
0.004500  -92.300000
0.004500  -92.300000
0.001500  -92.300000
0.000700  -92.400000
-0.001500  -92.400000
-0.005300  -92.500000
-0.003000  -92.500000
-0.001500  -92.600000
-0.000800  -92.600000
0.000700  -92.700000
0.001500  -92.700000
0.005200  -92.700000
0.009000  -92.800000
0.008200  -92.800000
0.002200  -92.800000
0.003700  -92.900000
0.006000  -92.900000
0.004500  -93.000000
0.006000  -93.000000
0.001500  -93.100000
-0.000800  -93.100000
-0.002300  -93.100000
-0.003800  -93.200000
-0.000800  -93.200000
-0.001500  -93.200000
0.000000  -93.300000
0.000000  -93.300000
-0.000800  -93.300000
0.001500  -93.400000
0.000700  -93.500000
0.000700  -93.500000
-0.000800  -93.500000
-0.002300  -93.500000
-0.001500  -93.600000
-0.000800  -93.600000
-0.000800  -93.600000
-0.001500  -93.600000
0.001500  -93.600000
0.004500  -93.700000
0.005200  -93.700000
0.004500  -93.700000
0.002200  -93.800000
0.000700  -93.800000
0.000700  -93.800000
0.000700  -93.900000
0.001500  -93.900000
0.002200  -93.900000
0.000700  -94.000000
-0.001500  -94.000000
-0.000800  -94.100000
0.001500  -94.100000
0.003000  -94.100000
0.008200  -94.100000
0.009000  -94.100000
0.006700  -94.100000
0.005200  -94.100000
0.005200  -94.100000
0.006000  -94.200000
0.006700  -94.200000
0.004500  -94.200000
-0.001500  -94.300000
-0.003000  -94.300000
-0.006000  -94.300000
-0.009100  -94.300000
-0.009100  -94.400000
-0.006800  -94.400000
-0.000800  -94.400000
-0.001500  -94.400000
-0.001500  -94.400000
0.004500  -94.500000
0.005200  -94.500000
0.005200  -94.500000
0.005200  -94.500000
0.005200  -94.500000
0.007500  -94.500000
0.006700  -94.500000
0.004500  -94.500000
0.003000  -94.600000
0.002200  -94.600000
0.001500  -94.600000
0.000700  -94.600000
-0.000800  -94.600000
-0.001500  -94.700000
0.000000  -94.700000
0.001500  -94.700000
-0.000800  -94.700000
-0.000800  -94.700000
0.000000  -94.700000
0.000700  -94.800000
0.000700  -94.800000
-0.000800  -94.800000
0.000000  -94.800000
-0.002300  -94.800000
0.000700  -94.800000
0.001500  -94.800000
0.000700  -94.900000
0.000700  -94.900000
-0.000800  -94.900000
-0.000800  -94.900000
-0.002300  -94.900000
-0.001500  -94.900000
-0.004600  -94.900000
-0.003000  -94.900000
0.003000  -94.900000
0.001500  -95.000000
0.005200  -95.000000
0.009000  -95.000000
0.005200  -95.000000
0.004500  -95.000000
0.000700  -95.000000
-0.004600  -95.000000
-0.004600  -95.000000
-0.004600  -95.000000
-0.003000  -95.000000
-0.001500  -95.000000
0.003000  -95.000000
0.003000  -95.000000
0.003000  -95.100000
0.003000  -95.100000
-0.000800  -95.100000
-0.001500  -95.100000
-0.000800  -95.100000
0.001500  -95.100000
0.004500  -95.100000
0.008200  -95.100000
0.009000  -95.100000
0.006700  -95.100000
0.002200  -95.200000
0.000000  -95.200000
0.003000  -95.200000
0.006700  -95.200000
0.006700  -95.200000
0.005200  -95.200000
0.005200  -95.200000
0.001500  -95.200000
0.000000  -95.200000
0.000700  -95.200000
0.000700  -95.200000
0.001500  -95.200000
0.001500  -95.200000
0.001500  -95.200000
0.003000  -95.200000
0.003000  -95.200000
0.003000  -95.200000
0.001500  -95.200000
0.002200  -95.200000
0.003000  -95.200000
-0.000800  -95.200000
0.000000  -95.200000
0.001500  -95.300000
0.002200  -95.300000
0.001500  -95.300000
-0.001500  -95.300000
0.000700  -95.300000
-0.000800  -95.300000
-0.004600  -95.300000
-0.006800  -95.300000
-0.008300  -95.300000
-0.005300  -95.300000
-0.004600  -95.300000
-0.001500  -95.300000
0.000700  -95.300000
-0.002300  -95.300000
0.001500  -95.300000
0.002200  -95.300000
0.003700  -95.300000
0.001500  -95.300000
0.000700  -95.300000
0.001500  -95.300000
-0.001500  -95.300000
0.003700  -95.300000
0.005200  -95.300000
0.003000  -95.200000
0.003700  -95.200000
-0.002300  -95.200000
0.000700  -95.200000
0.000700  -95.200000
0.000000  -95.200000
0.004500  -95.200000
0.000000  -95.200000
0.003000  -95.200000
0.002200  -95.200000
0.003000  -95.100000
0.007500  -95.100000
0.007500  -95.100000
0.012000  -95.100000
0.009000  -95.100000
0.009700  -95.100000
0.009700  -95.100000
0.008200  -95.100000
0.009000  -95.100000
0.004500  -95.100000
0.002200  -95.100000
-0.001500  -95.000000
-0.002300  -95.000000
0.000000  -95.000000
-0.001500  -95.000000
0.003000  -95.000000
0.004500  -95.000000
0.003700  -95.000000
0.001500  -95.000000
-0.003000  -95.000000
-0.003000  -95.000000
-0.003000  -95.000000
-0.000800  -95.000000
0.000700  -95.000000
0.001500  -95.000000
0.004500  -95.000000
0.000700  -95.000000
0.000700  -95.000000
0.001500  -95.000000
-0.003000  -95.000000
-0.006800  -95.000000
-0.008300  -94.900000
-0.003000  -94.900000
-0.002300  -94.900000
-0.001500  -94.900000
-0.000800  -94.900000
0.001500  -94.900000
0.002200  -94.900000
0.003000  -94.900000
0.003000  -94.900000
0.000700  -94.900000
0.003000  -94.900000
0.004500  -94.900000
0.005200  -94.900000
0.005200  -94.800000
0.003000  -94.800000
0.003000  -94.800000
0.003000  -94.800000
0.001500  -94.800000
0.000700  -94.800000
0.001500  -94.800000
0.003000  -94.800000
0.000700  -94.800000
0.000700  -94.800000
0.001500  -94.800000
0.000700  -94.800000
-0.000800  -94.800000
-0.000800  -94.800000
-0.001500  -94.800000
-0.002300  -94.800000
-0.000800  -94.800000
-0.001500  -94.800000
-0.001500  -94.700000
0.000700  -94.700000
-0.001500  -94.700000
-0.004600  -94.700000
-0.003800  -94.700000
-0.001500  -94.700000
0.000700  -94.700000
0.003000  -94.700000
0.004500  -94.700000
0.008200  -94.700000
0.010500  -94.700000
0.009700  -94.700000
0.009000  -94.700000
0.008200  -94.700000
0.003000  -94.700000
0.000700  -94.700000
0.001500  -94.700000
0.001500  -94.700000
0.002200  -94.700000
0.000700  -94.700000
0.000000  -94.700000
0.004500  -94.700000
0.004500  -94.700000
0.003000  -94.700000
0.000700  -94.700000
-0.001500  -94.700000
-0.000800  -94.700000
0.000700  -94.700000
0.001500  -94.700000
0.002200  -94.700000
-0.000800  -94.700000
-0.005300  -94.700000
-0.003000  -94.700000
-0.001500  -94.700000
-0.000800  -94.700000
0.001500  -94.700000
-0.001500  -94.700000
-0.001500  -94.700000
-0.001500  -94.700000
-0.000800  -94.700000
0.003700  -94.700000
0.004500  -94.700000
0.006700  -94.700000
0.004500  -94.700000
-0.000800  -94.700000
-0.000800  -94.700000
-0.002300  -94.700000
-0.004600  -94.700000
-0.001500  -94.700000
-0.003000  -94.700000
-0.002300  -94.700000
0.000000  -94.700000
0.000700  -94.700000
0.001500  -94.700000
-0.001500  -94.700000
-0.001500  -94.700000
-0.002300  -94.700000
-0.005300  -94.700000
-0.003800  -94.700000
0.001500  -94.700000
0.006700  -94.700000
0.009000  -94.700000
0.012700  -94.700000
0.013500  -94.700000
0.015000  -94.700000
0.013500  -94.700000
0.004500  -94.700000
0.000700  -94.700000
-0.003000  -94.700000
-0.001500  -94.700000
-0.000800  -94.700000
-0.001500  -94.700000
-0.002300  -94.700000
-0.006800  -94.700000
-0.009100  -94.700000
-0.008300  -94.700000
-0.005300  -94.700000
-0.005300  -94.700000
-0.006800  -94.700000
-0.005300  -94.700000
-0.008300  -94.700000
-0.003000  -94.700000
0.004500  -94.700000
0.008200  -94.700000
0.015700  -94.700000
0.018000  -94.700000
0.015700  -94.700000
0.011200  -94.700000
0.009000  -94.700000
0.009000  -94.700000
0.006000  -94.700000
0.004500  -94.700000
0.003000  -94.700000
0.004500  -94.700000
0.005200  -94.700000
0.003000  -94.700000
0.003000  -94.700000
-0.001500  -94.700000
-0.004600  -94.700000
-0.007500  -94.700000
-0.011300  -94.700000
-0.012800  -94.700000
-0.013500  -94.700000
-0.012000  -94.700000
-0.009100  -94.700000
-0.006800  -94.800000
-0.003800  -94.800000
0.001500  -94.800000
0.006700  -94.800000
0.010500  -94.800000
0.014200  -94.800000
0.014200  -94.800000
0.012700  -94.800000
0.010500  -94.800000
0.008200  -94.800000
0.006000  -94.800000
0.000700  -94.800000
-0.003000  -94.800000
-0.003000  -94.800000
-0.000800  -94.800000
0.000700  -94.800000
0.000700  -94.800000
0.000000  -94.800000
0.002200  -94.800000
0.004500  -94.800000
0.003000  -94.800000
-0.000800  -94.800000
0.001500  -94.800000
0.006000  -94.800000
0.006700  -94.800000
0.004500  -94.800000
0.004500  -94.800000
0.003700  -94.800000
0.001500  -94.800000
-0.000800  -94.800000
-0.005300  -94.700000
-0.006800  -94.700000
-0.006800  -94.700000
-0.004600  -94.700000
-0.001500  -94.700000
-0.000800  -94.700000
0.000000  -94.700000
0.000700  -94.700000
0.003000  -94.700000
0.005200  -94.700000
0.004500  -94.700000
0.005200  -94.700000
0.002200  -94.700000
-0.001500  -94.700000
-0.003000  -94.700000
-0.002300  -94.700000
-0.000800  -94.700000
-0.003000  -94.700000
-0.000800  -94.700000
0.002200  -94.700000
0.003700  -94.600000
0.005200  -94.600000
0.006000  -94.600000
0.010500  -94.600000
0.009700  -94.600000
0.009000  -94.600000
0.007500  -94.600000
0.004500  -94.600000
-0.000800  -94.600000
-0.003800  -94.600000
-0.000800  -94.600000
0.000700  -94.600000
0.006700  -94.600000
0.009000  -94.500000
0.008200  -94.500000
0.004500  -94.500000
-0.003800  -94.500000
-0.007500  -94.500000
-0.014300  -94.500000
-0.012800  -94.500000
-0.008300  -94.500000
-0.007500  -94.500000
-0.000800  -94.500000
0.000700  -94.500000
0.001500  -94.500000
0.000700  -94.400000
0.002200  -94.400000
0.003000  -94.400000
-0.001500  -94.400000
0.001500  -94.400000
0.003000  -94.400000
0.003000  -94.400000
0.008200  -94.300000
0.010500  -94.300000
0.006000  -94.300000
-0.001500  -94.300000
-0.009800  -94.300000
-0.012800  -94.200000
-0.011300  -94.200000
-0.010500  -94.200000
-0.005300  -94.200000
-0.000800  -94.200000
0.005200  -94.100000
0.017200  -94.100000
0.023200  -94.100000
0.021700  -94.100000
0.011200  -94.100000
0.004500  -94.100000
0.003700  -94.100000
0.004500  -94.000000
0.004500  -94.000000
0.005200  -94.000000
0.003700  -93.900000
-0.000800  -93.900000
-0.000800  -93.900000
0.001500  -93.800000
0.001500  -93.800000
0.002200  -93.700000
0.000700  -93.700000
0.000700  -93.700000
0.001500  -93.600000
0.000000  -93.600000
-0.000800  -93.600000
-0.006800  -93.600000
-0.008300  -93.500000
-0.007500  -93.500000
-0.008300  -93.400000
-0.003800  -93.400000
-0.004600  -93.400000
-0.000800  -93.300000
0.003000  -93.300000
0.003000  -93.200000
0.007500  -93.200000
0.006700  -93.200000
0.006700  -93.100000
0.006000  -93.100000
0.002200  -93.000000
0.003700  -93.000000
0.002200  -92.900000
-0.000800  -92.900000
-0.001500  -92.800000
-0.002300  -92.700000
-0.002300  -92.700000
0.002200  -92.700000
0.001500  -92.600000
0.003000  -92.600000
0.006700  -92.500000
0.007500  -92.500000
0.006700  -92.400000
0.003700  -92.400000
0.000700  -92.300000
-0.003800  -92.300000
-0.006000  -92.200000
-0.006000  -92.200000
-0.009100  -92.100000
-0.013500  -92.000000
-0.013500  -91.900000
-0.005300  -91.900000
-0.000800  -91.800000
0.006000  -91.800000
0.010500  -91.700000
0.001500  -91.600000
0.000700  -91.600000
0.003700  -91.500000
0.012700  -91.400000
0.026200  -91.400000
0.026200  -91.300000
0.022500  -91.200000
0.016500  -91.200000
0.008200  -91.100000
0.004500  -91.000000
-0.000800  -90.900000
-0.005300  -90.900000
-0.000800  -90.800000
0.012700  -90.700000
0.023200  -90.600000
0.013500  -90.600000
0.003700  -90.500000
-0.003800  -90.400000
-0.012000  -90.400000
-0.012000  -90.300000
-0.020300  -90.200000
-0.020300  -90.100000
-0.019500  -90.000000
-0.019500  -90.000000
-0.012000  -89.900000
-0.006800  -89.800000
-0.000800  -89.700000
0.004500  -89.600000
0.004500  -89.600000
0.001500  -89.500000
0.002200  -89.400000
0.004500  -89.300000
0.003000  -89.200000
0.001500  -89.100000
-0.002300  -89.100000
-0.004600  -89.000000
-0.003000  -88.900000
0.001500  -88.800000
0.005200  -88.700000
0.007500  -88.600000
0.008200  -88.500000
0.006700  -88.400000
0.007500  -88.300000
0.011200  -88.200000
0.011200  -88.100000
0.003700  -88.000000
-0.003000  -87.900000
-0.003800  -87.800000
-0.003000  -87.800000
0.000700  -87.700000
0.003000  -87.600000
0.004500  -87.500000
0.008200  -87.300000
0.009000  -87.300000
0.012000  -87.200000
0.009000  -87.000000
0.003000  -86.900000
-0.001500  -86.900000
-0.009100  -86.800000
-0.009100  -86.600000
-0.008300  -86.500000
-0.003000  -86.400000
0.001500  -86.400000
-0.000800  -86.300000
0.002200  -86.100000
0.006700  -86.000000
0.008200  -86.000000
0.004500  -85.800000
-0.001500  -85.700000
0.000700  -85.600000
0.006000  -85.500000
0.012000  -85.400000
0.015700  -85.300000
0.013500  -85.200000
0.008200  -85.100000
0.000000  -85.000000
-0.004600  -84.900000
-0.009100  -84.800000
-0.008300  -84.700000
-0.006800  -84.600000
-0.004600  -84.500000
0.001500  -84.400000
0.002200  -84.200000
0.002200  -84.200000
0.002200  -84.100000
0.003000  -83.900000
0.003000  -83.800000
0.004500  -83.700000
0.008200  -83.600000
0.004500  -83.500000
0.000700  -83.400000
0.001500  -83.300000
0.002200  -83.200000
0.000700  -83.100000
-0.001500  -83.000000
0.000000  -82.900000
0.001500  -82.800000
0.000700  -82.700000
-0.006800  -82.500000
-0.010500  -82.400000
-0.015800  -82.400000
-0.018100  -82.200000
-0.011300  -82.100000
-0.008300  -82.000000
-0.001500  -81.900000
0.003000  -81.800000
0.011200  -81.700000
0.027000  -81.600000
0.031500  -81.500000
0.030700  -81.400000
0.021700  -81.300000
0.010500  -81.100000
0.005200  -81.000000
-0.005300  -80.900000
-0.015000  -80.800000
-0.021800  -80.700000
-0.020300  -80.600000
-0.016500  -80.500000
-0.012800  -80.400000
-0.006800  -80.200000
-0.005300  -80.100000
-0.002300  -80.100000
0.005200  -79.900000
0.007500  -79.800000
0.008200  -79.700000
0.006700  -79.600000
0.002200  -79.500000
0.001500  -79.400000
-0.001500  -79.200000
-0.001500  -79.200000
0.003000  -79.100000
0.001500  -78.900000
0.004500  -78.800000
0.008200  -78.700000
0.009700  -78.600000
0.008200  -78.500000
0.008200  -78.400000
0.012000  -78.300000
0.012000  -78.200000
0.012000  -78.000000
0.008200  -77.900000
0.005200  -77.900000
0.001500  -77.700000
-0.004600  -77.600000
-0.001500  -77.500000
-0.001500  -77.400000
0.000000  -77.300000
0.002200  -77.200000
-0.002300  -77.000000
-0.005300  -77.000000
-0.006800  -76.900000
-0.006800  -76.700000
-0.005300  -76.600000
-0.001500  -76.500000
0.000000  -76.400000
-0.003000  -76.300000
-0.006800  -76.200000
-0.010500  -76.100000
-0.012000  -76.000000
-0.009100  -75.800000
-0.003800  -75.700000
0.005200  -75.600000
0.014200  -75.500000
0.027700  -75.400000
0.029200  -75.300000
0.021700  -75.200000
0.014200  -75.100000
0.008200  -75.000000
0.005200  -74.800000
0.006700  -74.700000
0.006700  -74.600000
0.000700  -74.500000
-0.002300  -74.400000
-0.003000  -74.300000
-0.008300  -74.200000
-0.006800  -74.100000
-0.009800  -74.000000
-0.014300  -73.800000
-0.012000  -73.800000
-0.014300  -73.600000
-0.009800  -73.500000
-0.003800  -73.400000
0.001500  -73.300000
0.005200  -73.200000
0.006000  -73.000000
0.020200  -72.900000
0.034500  -72.900000
0.036700  -72.700000
0.021700  -72.600000
0.001500  -72.500000
-0.014300  -72.400000
-0.021800  -72.300000
-0.016500  -72.100000
-0.009100  -72.000000
-0.003800  -71.900000
-0.001500  -71.800000
0.001500  -71.700000
-0.000800  -71.600000
-0.001500  -71.500000
-0.001500  -71.400000
-0.010500  -71.200000
-0.009800  -71.100000
-0.009800  -71.000000
-0.009100  -70.900000
-0.003000  -70.800000
-0.004600  -70.700000
0.002200  -70.600000
0.009700  -70.500000
0.014200  -70.400000
0.015700  -70.200000
0.009000  -70.100000
0.007500  -70.000000
-0.001500  -69.900000
-0.012800  -69.800000
-0.019500  -69.700000
-0.026300  -69.600000
-0.021000  -69.500000
-0.004600  -69.300000
0.019500  -69.300000
0.042000  -69.100000
0.048000  -69.000000
0.042000  -68.900000
0.027700  -68.800000
0.012000  -68.700000
-0.001500  -68.500000
-0.009100  -68.400000
-0.015800  -68.400000
-0.024000  -68.200000
-0.028500  -68.100000
-0.029300  -68.000000
-0.029300  -67.900000
-0.024000  -67.800000
-0.015000  -67.600000
-0.005300  -67.500000
0.006700  -67.400000
0.021000  -67.300000
0.025500  -67.200000
0.024000  -67.100000
0.020200  -67.000000
0.008200  -66.900000
0.000700  -66.700000
0.001500  -66.600000
0.006700  -66.500000
0.012700  -66.400000
0.015700  -66.300000
0.016500  -66.200000
0.015000  -66.100000
0.007500  -66.000000
0.003700  -65.900000
0.003000  -65.700000
0.005200  -65.600000
0.000700  -65.500000
-0.006800  -65.400000
-0.000800  -65.300000
0.003700  -65.200000
0.004500  -65.100000
0.006700  -64.900000
0.005200  -64.800000
0.010500  -64.700000
0.009000  -64.600000
0.002200  -64.500000
-0.001500  -64.400000
-0.005300  -64.300000
-0.009100  -64.100000
-0.012000  -64.000000
-0.015800  -63.900000
-0.020300  -63.800000
-0.020300  -63.700000
-0.012800  -63.600000
-0.009100  -63.500000
-0.006800  -63.300000
-0.003000  -63.200000
0.003000  -63.100000
0.008200  -63.000000
0.003000  -62.800000
0.000000  -62.700000
0.000000  -62.600000
0.003700  -62.500000
0.008200  -62.400000
0.011200  -62.200000
0.017200  -62.100000
0.015000  -62.000000
0.008200  -61.900000
0.003700  -61.700000
-0.006000  -61.600000
-0.009100  -61.500000
-0.007500  -61.400000
-0.004600  -61.200000
0.006700  -61.200000
0.015700  -61.000000
0.025500  -60.900000
0.033700  -60.800000
0.027700  -60.700000
0.013500  -60.500000
-0.000800  -60.400000
-0.018100  -60.300000
-0.029300  -60.100000
-0.030000  -60.000000
-0.030800  -59.900000
-0.023300  -59.800000
-0.015000  -59.600000
-0.004600  -59.500000
0.003000  -59.400000
0.010500  -59.300000
0.021700  -59.100000
0.027000  -59.000000
0.027000  -58.900000
0.017200  -58.800000
0.004500  -58.600000
-0.002300  -58.500000
-0.006800  -58.400000
-0.001500  -58.200000
0.000700  -58.100000
0.002200  -58.000000
0.007500  -57.900000
0.009000  -57.700000
0.012000  -57.600000
0.014200  -57.500000
0.012700  -57.400000
0.008200  -57.200000
0.000700  -57.100000
-0.003000  -57.000000
-0.009100  -56.900000
-0.015000  -56.700000
-0.014300  -56.600000
-0.012800  -56.500000
-0.009100  -56.300000
-0.003800  -56.300000
0.006000  -56.100000
0.018700  -56.000000
0.024000  -55.800000
0.026200  -55.700000
0.022500  -55.600000
0.020200  -55.400000
0.016500  -55.300000
0.000700  -55.200000
-0.015000  -55.100000
-0.029300  -54.900000
-0.035300  -54.800000
-0.027800  -54.700000
-0.020300  -54.500000
-0.010500  -54.400000
0.000700  -54.300000
0.007500  -54.100000
0.008200  -54.000000
-0.005300  -53.900000
-0.017300  -53.800000
-0.021800  -53.600000
-0.024800  -53.500000
-0.012800  -53.400000
0.000700  -53.200000
0.011200  -53.100000
0.024700  -53.000000
0.035200  -52.900000
0.036700  -52.700000
0.030000  -52.600000
0.017200  -52.500000
0.000700  -52.300000
-0.004600  -52.200000
-0.003000  -52.100000
0.006000  -52.000000
0.011200  -51.800000
0.003700  -51.700000
-0.006000  -51.600000
-0.013500  -51.400000
-0.013500  -51.300000
-0.009800  -51.200000
-0.005300  -51.100000
0.001500  -50.900000
0.010500  -50.800000
0.015700  -50.700000
0.012700  -50.600000
0.009000  -50.400000
0.000700  -50.400000
-0.002300  -50.200000
-0.005300  -50.100000
-0.010500  -50.000000
-0.015800  -49.900000
-0.018100  -49.800000
-0.002300  -49.600000
0.015700  -49.500000
0.015000  -49.400000
0.009000  -49.300000
0.001500  -49.200000
-0.008300  -49.100000
-0.009800  -49.000000
0.003000  -48.900000
0.020200  -48.700000
0.015000  -48.600000
0.004500  -48.500000
-0.005300  -48.400000
-0.016500  -48.300000
-0.019500  -48.200000
-0.018100  -48.100000
-0.008300  -47.900000
0.003000  -47.800000
0.012000  -47.700000
0.018000  -47.600000
0.027000  -47.500000
0.030700  -47.300000
0.021700  -47.300000
0.015700  -47.100000
0.006700  -47.000000
0.002200  -46.900000
0.001500  -46.800000
-0.003000  -46.700000
-0.000800  -46.600000
-0.000800  -46.400000
-0.005300  -46.400000
-0.006000  -46.200000
-0.005300  -46.100000
-0.002300  -46.000000
0.000000  -45.900000
0.001500  -45.800000
-0.000800  -45.600000
0.000700  -45.500000
0.000700  -45.400000
0.000000  -45.300000
0.006700  -45.200000
0.002200  -45.000000
-0.003000  -45.000000
-0.000800  -44.800000
0.000000  -44.700000
0.001500  -44.600000
-0.000800  -44.500000
0.006700  -44.400000
0.016500  -44.300000
0.016500  -44.100000
0.011200  -44.100000
0.005200  -43.900000
-0.005300  -43.800000
-0.017300  -43.700000
-0.019500  -43.600000
-0.018100  -43.500000
-0.015800  -43.300000
-0.019500  -43.200000
-0.027000  -43.100000
-0.027800  -43.000000
-0.023300  -42.900000
-0.008300  -42.800000
0.014200  -42.600000
0.024000  -42.500000
0.021000  -42.400000
0.025500  -42.300000
0.034500  -42.200000
0.039000  -42.000000
0.034500  -41.900000
0.020200  -41.800000
0.007500  -41.700000
0.005200  -41.600000
0.011200  -41.400000
0.015000  -41.400000
0.015000  -41.200000
0.005200  -41.100000
-0.005300  -41.000000
-0.014300  -40.900000
-0.027800  -40.700000
-0.030800  -40.600000
-0.029300  -40.500000
-0.024000  -40.400000
-0.022500  -40.300000
-0.017300  -40.100000
-0.003000  -40.100000
0.010500  -39.900000
0.021700  -39.800000
0.017200  -39.700000
0.005200  -39.600000
0.000700  -39.400000
0.001500  -39.300000
0.002200  -39.200000
0.000700  -39.100000
0.005200  -39.000000
0.016500  -38.900000
0.021000  -38.700000
0.018000  -38.700000
0.012000  -38.500000
0.001500  -38.400000
-0.001500  -38.300000
-0.008300  -38.200000
-0.025600  -38.100000
-0.027000  -38.000000
-0.023300  -37.900000
-0.013500  -37.800000
-0.001500  -37.700000
-0.003000  -37.500000
0.002200  -37.400000
0.006700  -37.300000
0.006000  -37.200000
0.013500  -37.100000
0.015000  -37.000000
0.012700  -36.900000
0.015700  -36.800000
0.021000  -36.700000
0.027000  -36.500000
0.016500  -36.500000
0.007500  -36.400000
-0.008300  -36.200000
-0.012000  -36.100000
0.000000  -36.000000
0.005200  -35.900000
0.010500  -35.800000
-0.006000  -35.700000
-0.020300  -35.600000
-0.015800  -35.500000
-0.012800  -35.400000
0.000000  -35.300000
0.009700  -35.100000
0.011200  -35.100000
0.004500  -34.900000
-0.009100  -34.800000
-0.015800  -34.700000
-0.021800  -34.700000
-0.007500  -34.600000
0.014200  -34.500000
0.023200  -34.300000
0.026200  -34.200000
0.018000  -34.200000
0.009000  -34.100000
0.001500  -34.000000
-0.003000  -33.900000
0.010500  -33.800000
0.016500  -33.700000
0.010500  -33.600000
0.010500  -33.500000
0.003000  -33.400000
-0.009100  -33.300000
-0.033000  -33.200000
-0.059300  -33.100000
-0.069100  -33.000000
-0.057000  -32.900000
-0.026300  -32.900000
-0.006800  -32.800000
0.009700  -32.700000
0.029200  -32.700000
0.035200  -32.600000
0.046500  -32.500000
0.048000  -32.400000
0.042000  -32.400000
0.032200  -32.300000
0.017200  -32.200000
0.014200  -32.100000
0.018000  -32.100000
0.009700  -32.000000
-0.006800  -32.000000
-0.024000  -31.900000
-0.026300  -31.800000
-0.016500  -31.700000
-0.007500  -31.600000
-0.002300  -31.600000
-0.003000  -31.500000
-0.001500  -31.400000
0.003000  -31.400000
0.012700  -31.300000
0.026200  -31.200000
0.027000  -31.100000
0.007500  -31.100000
-0.019500  -31.000000
-0.034600  -30.900000
-0.035300  -30.800000
-0.016500  -30.700000
0.023200  -30.700000
0.046500  -30.600000
0.048700  -30.600000
0.030700  -30.500000
0.006700  -30.400000
-0.009100  -30.300000
-0.028500  -30.200000
-0.031500  -30.200000
-0.023300  -30.100000
-0.011300  -30.000000
-0.000800  -30.000000
0.000700  -29.900000
0.006000  -29.800000
0.004500  -29.800000
-0.001500  -29.700000
-0.011300  -29.700000
-0.017300  -29.600000
-0.010500  -29.600000
-0.012000  -29.500000
0.008200  -29.400000
0.027000  -29.400000
0.024000  -29.300000
0.023200  -29.300000
0.008200  -29.200000
-0.003000  -29.100000
-0.006000  -29.100000
-0.006800  -29.000000
0.006700  -29.000000
0.015700  -28.900000
0.021000  -28.800000
0.021000  -28.800000
0.019500  -28.800000
0.015000  -28.700000
-0.009100  -28.600000
-0.038300  -28.600000
-0.061500  -28.500000
-0.053300  -28.500000
-0.019500  -28.400000
0.003000  -28.400000
0.027700  -28.300000
0.044200  -28.300000
0.044200  -28.200000
0.038200  -28.100000
0.020200  -28.100000
0.001500  -28.000000
0.001500  -28.000000
0.008200  -27.900000
0.006000  -27.900000
-0.001500  -27.800000
-0.012000  -27.800000
-0.014300  -27.700000
-0.006000  -27.700000
-0.001500  -27.600000
-0.004600  -27.600000
-0.003000  -27.500000
0.002200  -27.500000
-0.009100  -27.500000
-0.018800  -27.400000
-0.012800  -27.400000
0.000700  -27.300000
0.019500  -27.200000
0.027000  -27.200000
0.023200  -27.100000
0.003000  -27.100000
-0.018800  -27.000000
-0.028500  -27.000000
-0.035300  -27.000000
-0.024800  -26.900000
-0.006800  -26.900000
0.010500  -26.800000
0.018700  -26.800000
0.011200  -26.700000
0.011200  -26.700000
0.006000  -26.600000
-0.003800  -26.600000
-0.000800  -26.600000
0.005200  -26.600000
0.012000  -26.500000
0.013500  -26.500000
0.005200  -26.400000
-0.003000  -26.400000
-0.013500  -26.300000
-0.023300  -26.300000
-0.026300  -26.200000
-0.024000  -26.200000
-0.000800  -26.200000
0.045700  -26.100000
0.081000  -26.100000
0.076500  -26.100000
0.054000  -26.000000
0.030700  -26.000000
-0.003000  -25.900000
-0.029300  -25.900000
-0.063000  -25.900000
-0.077300  -25.800000
-0.067500  -25.800000
-0.057000  -25.700000
-0.021800  -25.700000
0.011200  -25.700000
0.030700  -25.600000
0.021700  -25.600000
-0.003800  -25.600000
-0.014300  -25.500000
-0.010500  -25.500000
0.009000  -25.400000
0.024000  -25.400000
0.024000  -25.400000
0.015000  -25.300000
0.006700  -25.300000
0.009000  -25.200000
0.015000  -25.200000
0.039000  -25.200000
0.055500  -25.100000
0.045000  -25.100000
0.026200  -25.100000
0.003000  -25.000000
-0.000800  -25.000000
0.005200  -24.900000
0.003000  -24.900000
0.003000  -24.800000
-0.009100  -24.800000
-0.015800  -24.800000
-0.021800  -24.800000
-0.023300  -24.700000
-0.023300  -24.700000
-0.023300  -24.600000
-0.006000  -24.600000
0.003000  -24.600000
0.014200  -24.500000
0.020200  -24.500000
0.010500  -24.400000
0.006000  -24.400000
0.000700  -24.400000
0.001500  -24.300000
0.003700  -24.300000
0.004500  -24.300000
-0.001500  -24.300000
-0.011300  -24.300000
-0.010500  -24.200000
-0.013500  -24.200000
-0.004600  -24.200000
0.006000  -24.100000
-0.001500  -24.100000
-0.001500  -24.100000
0.021700  -24.000000
0.038200  -24.000000
0.024000  -24.000000
0.003000  -23.900000
-0.020300  -23.900000
-0.031500  -23.900000
-0.021800  -23.900000
-0.014300  -23.800000
-0.012800  -23.800000
-0.015000  -23.800000
-0.004600  -23.700000
0.003000  -23.700000
0.001500  -23.600000
0.003000  -23.600000
-0.012800  -23.600000
-0.001500  -23.500000
0.002200  -23.500000
-0.003000  -23.400000
0.008200  -23.400000
-0.003000  -23.400000
0.000700  -23.400000
-0.000800  -23.300000
-0.002300  -23.300000
0.024000  -23.300000
0.037500  -23.200000
0.051000  -23.200000
0.050200  -23.100000
0.034500  -23.100000
0.012000  -23.100000
-0.011300  -23.000000
-0.027000  -23.000000
-0.045800  -23.000000
-0.051800  -22.900000
-0.045000  -22.900000
-0.026300  -22.900000
-0.004600  -22.800000
0.005200  -22.800000
-0.000800  -22.700000
-0.003800  -22.700000
0.000700  -22.700000
-0.001500  -22.600000
0.003000  -22.600000
0.009000  -22.500000
0.017200  -22.500000
0.030000  -22.500000
0.029200  -22.500000
0.033000  -22.400000
0.024700  -22.400000
0.010500  -22.300000
-0.001500  -22.300000
-0.018800  -22.200000
-0.024000  -22.200000
-0.006800  -22.200000
0.027700  -22.100000
0.048000  -22.100000
0.063000  -22.100000
0.059200  -22.000000
0.012000  -22.000000
-0.014300  -21.900000
-0.033000  -21.900000
-0.050300  -21.800000
-0.045000  -21.800000
-0.039800  -21.800000
-0.025600  -21.700000
-0.024000  -21.700000
-0.033000  -21.600000
-0.030800  -21.600000
-0.022500  -21.600000
-0.008300  -21.600000
0.001500  -21.500000
0.013500  -21.500000
0.009700  -21.500000
0.006000  -21.400000
0.023200  -21.400000
0.028500  -21.400000
0.026200  -21.300000
0.024000  -21.300000
0.029200  -21.300000
0.042000  -21.200000
0.039700  -21.200000
0.030700  -21.200000
0.024000  -21.200000
0.009000  -21.100000
-0.012800  -21.100000
-0.025600  -21.100000
-0.023300  -21.000000
-0.012800  -21.000000
-0.000800  -21.000000
0.014200  -20.900000
0.025500  -20.900000
0.017200  -20.800000
0.004500  -20.800000
-0.004600  -20.800000
-0.009100  -20.700000
0.003000  -20.700000
0.009700  -20.700000
0.003000  -20.700000
-0.008300  -20.700000
-0.015800  -20.600000
-0.020300  -20.600000
-0.030800  -20.500000
-0.040500  -20.500000
-0.048800  -20.500000
-0.043600  -20.400000
-0.009100  -20.400000
0.021700  -20.400000
0.033000  -20.300000
0.048000  -20.300000
0.087700  -20.300000
0.121500  -20.300000
0.098200  -20.200000
0.039700  -20.200000
0.008200  -20.200000
-0.015800  -20.100000
-0.044300  -20.100000
-0.059300  -20.000000
-0.075000  -20.000000
-0.078000  -20.000000
-0.067500  -19.900000
-0.057800  -19.900000
-0.038300  -19.900000
-0.019500  -19.800000
0.003000  -19.800000
0.009700  -19.800000
0.004500  -19.800000
0.003000  -19.700000
0.001500  -19.700000
0.003000  -19.700000
0.002200  -19.600000
0.021000  -19.600000
0.046500  -19.600000
0.052500  -19.500000
0.048000  -19.500000
0.027000  -19.500000
0.017200  -19.500000
0.008200  -19.400000
-0.012000  -19.400000
-0.016500  -19.400000
-0.018800  -19.400000
-0.010500  -19.400000
0.029200  -19.300000
0.069000  -19.300000
0.064500  -19.300000
0.044200  -19.200000
0.009000  -19.200000
-0.036800  -19.200000
-0.063800  -19.100000
-0.087800  -19.100000
-0.095300  -19.100000
-0.087100  -19.100000
-0.072800  -19.000000
-0.050300  -19.000000
-0.022500  -19.000000
0.027000  -18.900000
0.078700  -18.900000
0.102000  -18.900000
0.091500  -18.900000
0.060700  -18.900000
0.027700  -18.800000
0.011200  -18.800000
0.029200  -18.800000
0.054700  -18.700000
0.037500  -18.700000
0.004500  -18.700000
-0.020300  -18.700000
-0.035300  -18.600000
-0.027800  -18.600000
-0.030800  -18.600000
-0.036800  -18.500000
-0.038300  -18.500000
-0.038300  -18.500000
-0.023300  -18.500000
-0.010500  -18.400000
-0.007500  -18.400000
-0.009800  -18.400000
-0.015800  -18.300000
-0.016500  -18.300000
-0.011300  -18.300000
-0.000800  -18.300000
0.010500  -18.200000
0.021000  -18.200000
0.034500  -18.200000
0.045000  -18.100000
0.042000  -18.100000
0.027000  -18.100000
0.008200  -18.000000
-0.008300  -18.000000
-0.016500  -18.000000
-0.022500  -18.000000
-0.022500  -18.000000
-0.007500  -17.900000
0.014200  -17.900000
0.029200  -17.900000
0.038200  -17.900000
0.039000  -17.800000
0.026200  -17.800000
0.012700  -17.800000
0.005200  -17.700000
-0.005300  -17.700000
-0.008300  -17.700000
-0.009100  -17.700000
-0.009100  -17.600000
-0.010500  -17.600000
-0.013500  -17.600000
-0.006800  -17.600000
-0.003000  -17.600000
-0.003000  -17.500000
-0.003800  -17.500000
-0.010500  -17.500000
-0.006800  -17.500000
0.005200  -17.400000
0.012000  -17.400000
0.008200  -17.400000
0.004500  -17.300000
0.000700  -17.300000
-0.006800  -17.300000
-0.012800  -17.200000
-0.015000  -17.200000
-0.012000  -17.200000
-0.003800  -17.200000
0.012700  -17.100000
0.040500  -17.100000
0.063700  -17.100000
0.051000  -17.100000
0.019500  -17.100000
-0.004600  -17.000000
-0.034600  -17.000000
-0.046500  -17.000000
-0.046500  -17.000000
-0.048000  -16.900000
-0.033000  -16.900000
-0.014300  -16.900000
0.008200  -16.800000
0.024000  -16.800000
0.030000  -16.800000
0.039700  -16.800000
0.035200  -16.700000
0.020200  -16.700000
0.007500  -16.700000
-0.003000  -16.700000
-0.012800  -16.700000
-0.015800  -16.700000
-0.013500  -16.600000
-0.021000  -16.600000
-0.025600  -16.600000
-0.019500  -16.600000
-0.004600  -16.600000
0.023200  -16.500000
0.038200  -16.500000
0.027000  -16.500000
0.011200  -16.500000
0.003700  -16.500000
-0.004600  -16.500000
-0.006800  -16.500000
-0.005300  -16.400000
-0.003800  -16.400000
0.000000  -16.400000
-0.003800  -16.400000
-0.006000  -16.400000
-0.005300  -16.400000
-0.000800  -16.300000
0.012700  -16.300000
0.018700  -16.300000
0.012700  -16.300000
0.010500  -16.300000
-0.003000  -16.300000
-0.018100  -16.300000
-0.022500  -16.300000
-0.017300  -16.300000
0.018000  -16.300000
0.075700  -16.300000
0.115500  -16.300000
0.096700  -16.300000
0.042000  -16.300000
-0.019500  -16.300000
-0.078000  -16.200000
-0.100600  -16.200000
-0.094500  -16.200000
-0.074300  -16.200000
-0.057000  -16.200000
-0.039800  -16.200000
-0.012800  -16.200000
0.009000  -16.200000
0.034500  -16.200000
0.042000  -16.200000
0.023200  -16.200000
0.003000  -16.200000
0.000700  -16.200000
0.000700  -16.200000
-0.005300  -16.200000
-0.001500  -16.200000
0.005200  -16.200000
0.016500  -16.200000
0.017200  -16.200000
0.006000  -16.200000
0.018000  -16.200000
0.074200  -16.200000
0.148500  -16.200000
0.138700  -16.200000
0.065200  -16.200000
-0.014300  -16.200000
-0.100600  -16.200000
-0.129800  -16.200000
-0.138100  -16.200000
-0.118500  -16.200000
-0.064500  -16.200000
-0.029300  -16.200000
0.023200  -16.200000
0.042700  -16.200000
0.034500  -16.200000
0.051700  -16.200000
0.063000  -16.200000
0.059200  -16.200000
0.035200  -16.200000
0.009000  -16.200000
-0.008300  -16.200000
-0.021800  -16.200000
-0.027800  -16.200000
-0.025600  -16.200000
-0.015000  -16.200000
-0.002300  -16.200000
0.012000  -16.200000
0.018700  -16.200000
0.020200  -16.200000
0.016500  -16.200000
0.014200  -16.200000
0.015000  -16.200000
0.005200  -16.100000
0.012700  -16.100000
0.014200  -16.100000
-0.004600  -16.100000
-0.019500  -16.100000
-0.043600  -16.100000
-0.045800  -16.000000
-0.038300  -16.000000
-0.024000  -16.000000
0.001500  -16.000000
0.009000  -16.000000
0.012000  -15.900000
0.009700  -15.900000
0.004500  -15.900000
0.005200  -15.900000
0.012000  -15.900000
0.023200  -15.900000
0.027700  -15.800000
0.027700  -15.800000
0.030000  -15.800000
0.032200  -15.800000
0.024000  -15.800000
0.011200  -15.800000
0.000700  -15.800000
-0.017300  -15.800000
-0.034600  -15.800000
-0.036800  -15.700000
-0.030800  -15.700000
-0.023300  -15.700000
-0.010500  -15.700000
0.009000  -15.700000
0.030700  -15.600000
0.033700  -15.600000
0.018700  -15.600000
0.006700  -15.600000
0.003700  -15.600000
0.005200  -15.600000
-0.000800  -15.500000
-0.006800  -15.500000
0.000000  -15.500000
0.012000  -15.500000
0.027000  -15.500000
0.037500  -15.500000
0.039000  -15.400000
0.041200  -15.400000
0.024700  -15.400000
-0.000800  -15.400000
-0.018800  -15.400000
-0.044300  -15.300000
-0.057000  -15.300000
-0.059300  -15.300000
-0.057000  -15.300000
-0.039000  -15.300000
-0.025600  -15.300000
-0.006000  -15.300000
0.006700  -15.300000
0.007500  -15.300000
0.012700  -15.200000
0.016500  -15.200000
0.013500  -15.200000
0.005200  -15.200000
0.002200  -15.200000
0.000700  -15.200000
-0.000800  -15.200000
-0.005300  -15.200000
-0.011300  -15.200000
-0.006800  -15.200000
0.013500  -15.200000
0.033000  -15.200000
0.030000  -15.200000
0.014200  -15.200000
0.005200  -15.200000
0.012000  -15.200000
0.015000  -15.200000
0.006700  -15.200000
0.000700  -15.200000
-0.008300  -15.200000
-0.010500  -15.200000
-0.006800  -15.300000
-0.005300  -15.300000
-0.001500  -15.300000
0.016500  -15.300000
0.042700  -15.300000
0.046500  -15.300000
0.033000  -15.300000
0.015000  -15.300000
-0.010500  -15.300000
-0.024800  -15.300000
-0.032300  -15.300000
-0.044300  -15.300000
-0.042000  -15.300000
-0.037500  -15.300000
-0.023300  -15.300000
-0.006800  -15.300000
0.000700  -15.300000
0.019500  -15.300000
0.033700  -15.300000
0.039000  -15.300000
0.036700  -15.400000
0.021700  -15.400000
0.008200  -15.400000
-0.003800  -15.400000
-0.008300  -15.400000
-0.006800  -15.400000
-0.006800  -15.500000
-0.005300  -15.500000
-0.006800  -15.500000
-0.006800  -15.500000
-0.008300  -15.600000
-0.010500  -15.600000
-0.013500  -15.600000
-0.008300  -15.600000
0.000700  -15.600000
0.003700  -15.700000
0.007500  -15.700000
0.011200  -15.700000
0.022500  -15.700000
0.025500  -15.800000
0.014200  -15.800000
0.003700  -15.800000
-0.003000  -15.800000
-0.005300  -15.800000
-0.006000  -15.800000
0.009000  -15.800000
0.036700  -15.900000
0.042000  -15.900000
0.029200  -15.900000
0.021700  -15.900000
0.000700  -16.000000
-0.034600  -16.000000
-0.057800  -16.000000
-0.064500  -16.000000
-0.055500  -16.000000
-0.036100  -16.100000
-0.010500  -16.100000
0.010500  -16.100000
0.021700  -16.100000
0.025500  -16.200000
0.029200  -16.200000
0.031500  -16.200000
0.027000  -16.200000
0.010500  -16.200000
-0.003000  -16.200000
-0.006800  -16.200000
-0.006000  -16.200000
-0.000800  -16.200000
0.003700  -16.200000
0.000700  -16.200000
-0.007500  -16.200000
-0.010500  -16.200000
-0.000800  -16.200000
0.014200  -16.300000
0.021000  -16.300000
0.020200  -16.300000
0.018000  -16.300000
0.014200  -16.300000
0.006700  -16.300000
-0.005300  -16.300000
-0.014300  -16.400000
-0.021800  -16.400000
-0.024000  -16.400000
-0.012800  -16.400000
-0.008300  -16.400000
-0.003800  -16.400000
0.007500  -16.500000
0.009700  -16.500000
0.010500  -16.500000
0.016500  -16.500000
0.015700  -16.600000
0.008200  -16.600000
0.000700  -16.600000
-0.006000  -16.600000
-0.008300  -16.600000
-0.007500  -16.700000
-0.006800  -16.700000
-0.003000  -16.700000
0.003000  -16.700000
0.009700  -16.700000
0.014200  -16.800000
0.009700  -16.800000
0.004500  -16.800000
-0.003000  -16.800000
-0.007500  -16.900000
-0.010500  -16.900000
-0.006800  -16.900000
-0.000800  -17.000000
-0.002300  -17.000000
0.005200  -17.000000
0.009000  -17.100000
0.008200  -17.100000
0.009000  -17.100000
0.009700  -17.100000
0.012700  -17.100000
0.009000  -17.200000
-0.001500  -17.200000
-0.006800  -17.200000
-0.006800  -17.300000
-0.001500  -17.300000
0.008200  -17.400000
0.010500  -17.400000
0.005200  -17.400000
-0.001500  -17.500000
-0.009100  -17.500000
-0.012000  -17.600000
-0.014300  -17.600000
-0.009100  -17.700000
0.001500  -17.700000
0.006000  -17.800000
0.008200  -17.800000
0.005200  -17.900000
0.001500  -17.900000
-0.001500  -18.000000
-0.001500  -18.000000
0.006000  -18.100000
0.016500  -18.100000
0.023200  -18.200000
0.014200  -18.200000
0.003700  -18.300000
-0.001500  -18.400000
-0.010500  -18.400000
-0.012000  -18.500000
-0.014300  -18.500000
-0.009100  -18.600000
-0.006800  -18.600000
-0.006000  -18.700000
-0.001500  -18.800000
-0.004600  -18.900000
0.003000  -18.900000
0.016500  -19.000000
0.021700  -19.000000
0.019500  -19.100000
0.015700  -19.200000
0.006700  -19.200000
-0.001500  -19.300000
-0.005300  -19.400000
-0.009100  -19.400000
-0.010500  -19.500000
-0.009100  -19.600000
0.000700  -19.700000
0.012700  -19.700000
0.012700  -19.800000
0.008200  -19.800000
0.003000  -19.900000
-0.004600  -20.000000
-0.012000  -20.100000
-0.012000  -20.200000
-0.005300  -20.200000
-0.002300  -20.300000
-0.005300  -20.400000
-0.012000  -20.400000
-0.019500  -20.500000
-0.025600  -20.600000
-0.027000  -20.700000
-0.013500  -20.700000
0.006000  -20.800000
0.030000  -20.900000
0.044200  -21.000000
0.032200  -21.000000
0.027000  -21.200000
0.018000  -21.200000
0.012700  -21.300000
0.030700  -21.400000
0.037500  -21.400000
0.032200  -21.500000
0.016500  -21.600000
-0.005300  -21.700000
-0.015800  -21.800000
-0.024000  -21.900000
-0.025600  -22.000000
-0.023300  -22.000000
-0.021800  -22.100000
-0.015800  -22.200000
-0.009100  -22.300000
-0.005300  -22.400000
-0.007500  -22.500000
-0.009800  -22.500000
-0.008300  -22.600000
-0.007500  -22.700000
-0.003000  -22.800000
0.000700  -22.900000
0.005200  -23.000000
0.008200  -23.000000
0.003000  -23.100000
0.008200  -23.200000
0.012700  -23.300000
0.014200  -23.400000
0.016500  -23.500000
0.009000  -23.600000
0.007500  -23.700000
0.011200  -23.800000
0.012000  -23.900000
0.009000  -23.900000
0.005200  -24.000000
0.005200  -24.100000
-0.000800  -24.200000
-0.006000  -24.300000
-0.011300  -24.400000
-0.010500  -24.500000
-0.007500  -24.600000
-0.005300  -24.700000
0.000000  -24.800000
0.001500  -24.800000
-0.003000  -24.900000
-0.006800  -25.000000
-0.006800  -25.100000
-0.008300  -25.200000
-0.001500  -25.300000
0.006000  -25.400000
0.012700  -25.500000
0.017200  -25.600000
0.008200  -25.700000
0.001500  -25.800000
-0.000800  -25.900000
-0.001500  -26.000000
-0.005300  -26.100000
-0.014300  -26.100000
-0.009100  -26.200000
-0.000800  -26.300000
0.006700  -26.500000
0.010500  -26.500000
0.004500  -26.600000
0.004500  -26.700000
0.006000  -26.800000
0.001500  -26.900000
-0.000800  -27.000000
0.000700  -27.000000
0.000700  -27.100000
0.003000  -27.200000
0.010500  -27.300000
0.007500  -27.400000
0.004500  -27.500000
0.006000  -27.600000
0.006700  -27.700000
0.012700  -27.800000
0.018000  -27.900000
0.012700  -27.900000
0.000000  -28.000000
-0.004600  -28.100000
-0.001500  -28.300000
0.004500  -28.300000
0.012000  -28.400000
0.008200  -28.500000
0.003000  -28.600000
0.001500  -28.700000
-0.002300  -28.800000
-0.006800  -28.800000
-0.014300  -28.900000
-0.017300  -29.000000
-0.016500  -29.200000
-0.013500  -29.300000
-0.007500  -29.300000
0.002200  -29.400000
0.011200  -29.500000
0.010500  -29.600000
0.014200  -29.700000
0.014200  -29.800000
0.006700  -29.900000
0.001500  -30.000000
0.003000  -30.100000
0.009000  -30.200000
0.003000  -30.200000
-0.001500  -30.300000
-0.001500  -30.400000
0.000000  -30.500000
0.007500  -30.600000
0.005200  -30.700000
-0.000800  -30.800000
-0.005300  -30.900000
-0.009100  -31.000000
-0.006800  -31.000000
-0.006800  -31.100000
-0.002300  -31.200000
0.005200  -31.300000
0.006000  -31.400000
0.001500  -31.500000
-0.004600  -31.500000
-0.003800  -31.600000
0.002200  -31.700000
0.003700  -31.900000
0.001500  -31.900000
-0.005300  -32.000000
-0.006800  -32.100000
-0.002300  -32.200000
0.004500  -32.300000
0.012000  -32.400000
0.012700  -32.400000
0.006700  -32.500000
-0.000800  -32.600000
-0.009100  -32.700000
-0.012800  -32.800000
-0.014300  -32.900000
-0.012000  -32.900000
-0.006800  -33.000000
0.003000  -33.100000
0.010500  -33.200000
0.009700  -33.300000
0.006700  -33.400000
0.006000  -33.500000
0.009000  -33.600000
0.010500  -33.700000
0.011200  -33.800000
0.012700  -33.800000
0.008200  -33.900000
0.005200  -34.000000
0.004500  -34.100000
-0.000800  -34.200000
-0.003800  -34.200000
-0.003800  -34.300000
-0.004600  -34.400000
-0.009100  -34.500000
-0.018100  -34.600000
-0.025600  -34.700000
-0.025600  -34.800000
-0.023300  -34.900000
-0.012800  -34.900000
0.006000  -35.000000
0.030000  -35.100000
0.054700  -35.200000
0.061500  -35.300000
0.046500  -35.400000
0.020200  -35.500000
-0.002300  -35.600000
-0.009100  -35.700000
-0.010500  -35.800000
-0.006800  -35.900000
-0.006000  -36.000000
-0.017300  -36.000000
-0.022500  -36.100000
-0.021000  -36.300000
-0.015000  -36.400000
-0.008300  -36.500000
0.001500  -36.500000
0.010500  -36.600000
0.007500  -36.700000
0.003700  -36.800000
0.000000  -36.900000
-0.008300  -37.000000
-0.008300  -37.100000
-0.002300  -37.300000
0.012000  -37.400000
0.027700  -37.400000
0.030000  -37.500000
0.023200  -37.700000
0.005200  -37.800000
-0.006800  -37.900000
-0.009800  -38.000000
-0.009800  -38.100000
-0.001500  -38.200000
0.003700  -38.300000
0.013500  -38.500000
0.020200  -38.600000
0.015000  -38.700000
0.003700  -38.800000
-0.005300  -38.900000
-0.006000  -39.000000
-0.003000  -39.200000
-0.003000  -39.200000
-0.010500  -39.300000
-0.015000  -39.500000
-0.018100  -39.600000
-0.017300  -39.700000
-0.009100  -39.800000
0.000700  -39.900000
0.011200  -40.000000
0.015700  -40.100000
0.010500  -40.200000
0.000700  -40.400000
-0.006800  -40.500000
-0.006000  -40.600000
-0.004600  -40.700000
0.000700  -40.800000
0.005200  -40.900000
0.012700  -41.000000
0.023200  -41.100000
0.012000  -41.200000
0.003700  -41.400000
0.000700  -41.400000
-0.000800  -41.600000
-0.002300  -41.700000
-0.006000  -41.800000
-0.007500  -41.900000
-0.007500  -42.000000
-0.008300  -42.100000
-0.006800  -42.200000
-0.003800  -42.300000
-0.000800  -42.400000
0.003000  -42.500000
0.003000  -42.600000
0.006700  -42.800000
0.010500  -42.800000
0.010500  -42.900000
0.014200  -43.100000
0.012000  -43.200000
0.006700  -43.200000
0.000000  -43.400000
-0.003800  -43.500000
-0.003000  -43.600000
-0.004600  -43.700000
-0.004600  -43.800000
-0.006000  -43.900000
-0.005300  -44.000000
-0.004600  -44.100000
-0.010500  -44.200000
-0.012800  -44.300000
-0.016500  -44.400000
-0.015800  -44.600000
-0.006800  -44.600000
0.003000  -44.800000
0.018000  -44.900000
0.034500  -45.000000
0.040500  -45.100000
0.039000  -45.200000
0.031500  -45.300000
0.013500  -45.400000
-0.005300  -45.500000
-0.012800  -45.600000
-0.012800  -45.700000
-0.012000  -45.900000
-0.014300  -46.000000
-0.019500  -46.000000
-0.021000  -46.200000
-0.017300  -46.300000
-0.009800  -46.400000
-0.003800  -46.500000
0.000700  -46.600000
0.006000  -46.700000
0.012700  -46.800000
0.019500  -46.900000
0.014200  -47.000000
-0.000800  -47.100000
-0.006800  -47.200000
-0.005300  -47.300000
-0.006800  -47.400000
-0.001500  -47.500000
0.008200  -47.600000
0.025500  -47.700000
0.038200  -47.800000
0.036700  -47.900000
0.020200  -48.100000
0.005200  -48.100000
-0.001500  -48.200000
-0.006800  -48.300000
-0.008300  -48.400000
-0.006000  -48.600000
-0.003800  -48.600000
-0.003800  -48.700000
-0.012000  -48.800000
-0.018100  -49.000000
-0.014300  -49.100000
-0.012800  -49.100000
-0.006800  -49.300000
-0.003000  -49.400000
-0.002300  -49.500000
0.007500  -49.600000
0.009000  -49.700000
0.006000  -49.800000
0.000700  -49.900000
-0.004600  -50.000000
-0.000800  -50.100000
-0.000800  -50.200000
0.002200  -50.300000
-0.000800  -50.400000
-0.003000  -50.500000
-0.001500  -50.600000
-0.002300  -50.700000
0.006000  -50.800000
0.006700  -50.900000
0.005200  -51.000000
0.005200  -51.100000
0.001500  -51.200000
0.003000  -51.300000
0.004500  -51.400000
0.009000  -51.500000
0.012000  -51.600000
0.006700  -51.700000
0.003000  -51.800000
-0.000800  -51.900000
-0.009100  -52.000000
-0.018100  -52.100000
-0.016500  -52.200000
-0.015800  -52.200000
-0.011300  -52.400000
-0.004600  -52.500000
0.000000  -52.600000
0.006000  -52.700000
0.011200  -52.700000
0.013500  -52.900000
0.015000  -53.000000
0.014200  -53.100000
0.013500  -53.100000
0.012700  -53.200000
0.013500  -53.400000
0.012000  -53.500000
0.010500  -53.600000
0.008200  -53.600000
0.004500  -53.700000
0.004500  -53.900000
0.000700  -54.000000
-0.003000  -54.100000
-0.003800  -54.100000
-0.006800  -54.200000
-0.005300  -54.300000
-0.004600  -54.400000
-0.006000  -54.500000
-0.005300  -54.600000
-0.007500  -54.700000
-0.005300  -54.800000
-0.004600  -54.900000
-0.007500  -55.000000
-0.005300  -55.100000
-0.000800  -55.200000
0.005200  -55.300000
0.005200  -55.400000
0.006700  -55.400000
0.010500  -55.500000
0.012000  -55.600000
0.018000  -55.700000
0.018000  -55.800000
0.017200  -55.900000
0.021000  -56.000000
0.018700  -56.100000
0.014200  -56.200000
0.004500  -56.300000
0.000000  -56.300000
-0.000800  -56.400000
-0.008300  -56.500000
-0.006800  -56.600000
-0.007500  -56.700000
-0.000800  -56.800000
0.006700  -56.900000
0.002200  -57.000000
0.003700  -57.100000
-0.001500  -57.200000
-0.002300  -57.300000
-0.000800  -57.400000
-0.009100  -57.500000
-0.015000  -57.600000
-0.016500  -57.600000
-0.010500  -57.800000
-0.003800  -57.800000
-0.000800  -57.900000
0.005200  -58.000000
0.009000  -58.100000
0.012000  -58.200000
0.018000  -58.300000
0.020200  -58.400000
0.014200  -58.500000
0.006700  -58.600000
-0.000800  -58.700000
-0.001500  -58.800000
-0.002300  -58.900000
-0.003800  -59.000000
-0.000800  -59.100000
-0.003000  -59.200000
-0.006000  -59.300000
-0.005300  -59.400000
-0.006800  -59.500000
-0.003000  -59.600000
-0.001500  -59.700000
-0.002300  -59.800000
-0.000800  -59.900000
-0.005300  -59.900000
-0.004600  -60.000000
-0.003800  -60.100000
-0.007500  -60.200000
-0.005300  -60.300000
-0.003000  -60.400000
0.000700  -60.500000
0.003000  -60.600000
0.004500  -60.600000
0.010500  -60.700000
0.023200  -60.800000
0.028500  -60.900000
0.025500  -61.000000
0.014200  -61.100000
0.000700  -61.200000
-0.005300  -61.200000
-0.005300  -61.300000
-0.003000  -61.500000
-0.001500  -61.500000
-0.001500  -61.600000
0.000000  -61.700000
-0.003000  -61.700000
-0.006000  -61.800000
-0.006800  -61.900000
-0.003800  -62.000000
0.001500  -62.100000
-0.002300  -62.100000
-0.003000  -62.200000
-0.001500  -62.300000
-0.003800  -62.400000
-0.003000  -62.500000
-0.006800  -62.600000
-0.006800  -62.600000
-0.003000  -62.700000
0.002200  -62.800000
0.010500  -62.900000
0.014200  -63.000000
0.019500  -63.100000
0.020200  -63.100000
0.014200  -63.200000
0.008200  -63.300000
0.005200  -63.400000
0.001500  -63.500000
-0.005300  -63.500000
-0.006800  -63.600000
-0.009100  -63.700000
-0.009800  -63.800000
-0.007500  -63.900000
-0.004600  -63.900000
0.003000  -64.000000
0.005200  -64.100000
0.005200  -64.100000
0.006000  -64.200000
0.004500  -64.300000
0.000700  -64.400000
0.001500  -64.400000
0.000700  -64.500000
-0.003800  -64.700000
-0.001500  -64.700000
-0.002300  -64.800000
-0.000800  -64.900000
0.003700  -64.900000
0.003000  -65.000000
0.004500  -65.100000
0.005200  -65.200000
0.000700  -65.300000
-0.004600  -65.400000
-0.012000  -65.500000
-0.011300  -65.500000
-0.008300  -65.600000
-0.009800  -65.700000
-0.009100  -65.800000
-0.008300  -65.900000
-0.001500  -66.000000
0.008200  -66.000000
0.015000  -66.100000
0.024000  -66.200000
0.024000  -66.300000
0.020200  -66.400000
0.019500  -66.500000
0.018000  -66.600000
0.012000  -66.600000
0.006700  -66.700000
0.001500  -66.800000
-0.005300  -66.900000
-0.006000  -67.000000
-0.003000  -67.100000
-0.000800  -67.100000
0.002200  -67.200000
-0.000800  -67.300000
-0.002300  -67.400000
-0.004600  -67.500000
-0.002300  -67.500000
0.002200  -67.600000
0.001500  -67.700000
0.003700  -67.800000
0.005200  -67.900000
0.001500  -68.000000
0.000700  -68.000000
0.004500  -68.100000
0.007500  -68.200000
0.005200  -68.300000
0.000000  -68.400000
-0.004600  -68.500000
-0.003800  -68.600000
-0.005300  -68.700000
-0.006800  -68.800000
-0.005300  -68.900000
-0.005300  -68.900000
0.000700  -69.000000
0.000700  -69.100000
0.001500  -69.200000
0.000700  -69.300000
-0.000800  -69.300000
0.002200  -69.400000
0.002200  -69.500000
0.002200  -69.600000
0.000700  -69.800000
0.000700  -69.800000
0.001500  -69.900000
0.002200  -69.900000
0.001500  -70.000000
0.001500  -70.100000
0.004500  -70.200000
0.003000  -70.200000
0.005200  -70.300000
0.007500  -70.400000
0.003700  -70.500000
0.001500  -70.600000
-0.001500  -70.700000
-0.003000  -70.700000
-0.001500  -70.800000
-0.002300  -70.900000
-0.003000  -71.000000
-0.002300  -71.100000
-0.002300  -71.100000
-0.001500  -71.200000
0.002200  -71.300000
0.006700  -71.400000
0.009000  -71.500000
0.012000  -71.600000
0.008200  -71.600000
0.002200  -71.700000
0.000000  -71.800000
-0.003000  -71.900000
-0.005300  -72.000000
-0.005300  -72.000000
-0.005300  -72.100000
-0.004600  -72.200000
-0.001500  -72.300000
0.004500  -72.400000
0.006700  -72.500000
0.005200  -72.500000
0.004500  -72.600000
0.001500  -72.700000
0.003000  -72.800000
0.006700  -72.900000
0.005200  -73.000000
0.000700  -73.000000
-0.000800  -73.100000
0.000000  -73.200000
0.001500  -73.300000
0.004500  -73.400000
0.000000  -73.400000
-0.004600  -73.500000
-0.003000  -73.600000
-0.004600  -73.700000
-0.000800  -73.800000
0.001500  -73.800000
0.003700  -73.900000
0.010500  -74.000000
0.010500  -74.100000
0.006700  -74.200000
-0.000800  -74.300000
-0.006000  -74.300000
-0.007500  -74.400000
-0.008300  -74.500000
-0.006800  -74.700000
-0.005300  -74.700000
-0.003000  -74.800000
0.000700  -74.800000
0.006700  -74.900000
0.012000  -75.000000
0.009000  -75.100000
0.009000  -75.200000
0.004500  -75.200000
-0.000800  -75.300000
-0.002300  -75.400000
-0.006800  -75.500000
-0.004600  -75.600000
-0.000800  -75.600000
0.001500  -75.700000
0.001500  -75.800000
0.003000  -75.900000
0.011200  -76.000000
0.010500  -76.100000
0.005200  -76.100000
0.000000  -76.300000
-0.003000  -76.300000
-0.000800  -76.400000
-0.000800  -76.500000
0.000700  -76.600000
0.001500  -76.700000
-0.001500  -76.700000
-0.000800  -76.800000
-0.000800  -76.900000
-0.000800  -77.000000
-0.000800  -77.100000
-0.001500  -77.200000
-0.000800  -77.300000
-0.003000  -77.400000
-0.004600  -77.400000
-0.001500  -77.500000
-0.001500  -77.600000
0.000000  -77.700000
-0.000800  -77.800000
0.000700  -77.900000
0.004500  -78.000000
0.008200  -78.000000
0.006700  -78.100000
0.004500  -78.200000
0.005200  -78.300000
0.004500  -78.400000
0.003000  -78.400000
0.002200  -78.500000
0.000000  -78.600000
0.003000  -78.700000
0.002200  -78.800000
0.003000  -78.900000
0.003000  -79.000000
0.001500  -79.100000
0.000700  -79.200000
-0.000800  -79.200000
0.001500  -79.300000
0.000000  -79.400000
0.000000  -79.500000
-0.003000  -79.600000
-0.003800  -79.700000
0.000000  -79.700000
-0.002300  -79.800000
-0.001500  -79.900000
-0.003800  -80.000000
-0.003000  -80.100000
-0.001500  -80.200000
-0.001500  -80.300000
0.003700  -80.400000
0.003000  -80.500000
0.005200  -80.600000
0.006700  -80.600000
0.005200  -80.700000
0.005200  -80.800000
0.002200  -80.900000
0.001500  -81.000000
0.001500  -81.000000
0.000700  -81.100000
0.002200  -81.200000
0.002200  -81.300000
0.002200  -81.500000
0.004500  -81.500000
0.006700  -81.600000
0.006700  -81.600000
0.003000  -81.700000
0.003000  -81.800000
0.003000  -81.900000
0.001500  -82.000000
0.003000  -82.000000
0.002200  -82.100000
-0.000800  -82.200000
-0.000800  -82.300000
-0.000800  -82.400000
0.003700  -82.400000
0.004500  -82.500000
0.000700  -82.600000
0.002200  -82.700000
0.000000  -82.800000
0.001500  -82.800000
0.001500  -82.900000
-0.003800  -83.100000
-0.003000  -83.100000
-0.003000  -83.200000
-0.000800  -83.300000
0.000000  -83.300000
0.003000  -83.400000
0.009700  -83.500000
0.010500  -83.600000
0.010500  -83.700000
0.008200  -83.700000
0.007500  -83.800000
0.004500  -83.900000
0.000700  -84.000000
0.000700  -84.100000
-0.002300  -84.200000
0.001500  -84.200000
-0.000800  -84.300000
-0.007500  -84.400000
-0.006800  -84.500000
-0.008300  -84.600000
-0.006000  -84.700000
-0.001500  -84.700000
-0.000800  -84.800000
0.000700  -84.900000
0.003000  -84.900000
0.006000  -85.000000
0.010500  -85.100000
0.011200  -85.100000
0.011200  -85.200000
0.009000  -85.300000
0.005200  -85.400000
0.005200  -85.500000
0.002200  -85.500000
0.000000  -85.600000
0.001500  -85.600000
0.002200  -85.700000
0.000700  -85.800000
-0.003000  -85.900000
-0.005300  -86.000000
-0.003800  -86.000000
-0.002300  -86.100000
-0.001500  -86.200000
-0.001500  -86.200000
-0.000800  -86.300000
-0.001500  -86.400000
-0.000800  -86.400000
0.002200  -86.500000
0.000000  -86.600000
0.000700  -86.700000
-0.001500  -86.800000
0.000700  -86.900000
0.006700  -86.900000
0.009000  -87.000000
0.009000  -87.000000
0.005200  -87.100000
0.001500  -87.200000
0.001500  -87.300000
0.000700  -87.300000
0.004500  -87.400000
0.003000  -87.500000
-0.000800  -87.600000
-0.002300  -87.700000
-0.003000  -87.700000
-0.005300  -87.800000
-0.007500  -87.800000
-0.004600  -87.900000
-0.003800  -88.000000
-0.002300  -88.100000
0.000700  -88.100000
0.000700  -88.200000
0.004500  -88.200000
0.004500  -88.300000
0.004500  -88.400000
0.006000  -88.400000
0.004500  -88.500000
0.006000  -88.600000
0.005200  -88.700000
0.003000  -88.700000
0.004500  -88.800000
0.002200  -88.800000
0.000700  -89.000000
0.003000  -89.000000
0.000700  -89.100000
0.003000  -89.100000
0.000700  -89.200000
0.000700  -89.300000
0.000700  -89.400000
0.000000  -89.400000
0.001500  -89.500000
0.001500  -89.600000
0.001500  -89.600000
-0.001500  -89.700000
-0.003000  -89.800000
-0.003000  -89.900000
-0.006800  -89.900000
-0.003000  -90.000000
-0.000800  -90.100000
0.004500  -90.100000
0.005200  -90.200000
0.002200  -90.300000
0.005200  -90.400000
0.004500  -90.400000
0.005200  -90.500000
0.002200  -90.500000
-0.000800  -90.600000
-0.003000  -90.600000
-0.005300  -90.700000
-0.006800  -90.800000
-0.005300  -90.800000
0.000700  -90.900000
0.003000  -90.900000
0.006000  -91.000000
0.005200  -91.000000
0.004500  -91.100000
0.005200  -91.100000
0.003700  -91.200000
0.006700  -91.300000
0.004500  -91.300000
0.002200  -91.400000
0.004500  -91.400000
0.003000  -91.500000
0.003000  -91.500000
0.003000  -91.600000
0.004500  -91.600000
0.006700  -91.700000
0.006700  -91.700000
0.003000  -91.800000
0.001500  -91.800000
0.000000  -91.800000
0.003700  -91.900000
0.004500  -91.900000
0.000000  -92.000000
-0.002300  -92.000000
-0.006800  -92.100000
-0.008300  -92.100000
-0.008300  -92.200000
-0.009100  -92.200000
-0.007500  -92.300000
-0.005300  -92.300000
-0.000800  -92.300000
-0.000800  -92.400000
0.001500  -92.400000
0.003000  -92.400000
0.003000  -92.500000
0.006000  -92.500000
0.005200  -92.600000
0.003000  -92.600000
0.001500  -92.600000
0.003000  -92.700000
0.005200  -92.700000
0.004500  -92.700000
0.006700  -92.700000
0.009700  -92.700000
0.013500  -92.800000
0.014200  -92.800000
0.010500  -92.900000
0.005200  -92.900000
0.003700  -92.900000
0.000700  -93.000000
0.000000  -93.000000
0.003700  -93.100000
0.001500  -93.100000
0.001500  -93.100000
-0.000800  -93.100000
-0.003000  -93.200000
-0.003000  -93.200000
-0.003000  -93.200000
-0.000800  -93.200000
-0.003000  -93.200000
-0.006000  -93.300000
-0.003800  -93.300000
-0.003800  -93.300000
-0.000800  -93.400000
0.000700  -93.400000
-0.000800  -93.400000
0.000000  -93.500000
0.000000  -93.500000
0.000000  -93.500000
-0.003000  -93.600000
-0.002300  -93.600000
0.001500  -93.600000
0.000700  -93.600000
0.000000  -93.600000
-0.004600  -93.700000
-0.006000  -93.700000
-0.003800  -93.700000
-0.005300  -93.800000
-0.000800  -93.800000
0.003000  -93.800000
0.006000  -93.800000
0.008200  -93.900000
0.008200  -93.900000
0.011200  -93.900000
0.009000  -94.000000
0.003700  -94.000000
0.000700  -94.000000
0.000000  -94.100000
0.002200  -94.100000
-0.000800  -94.100000
0.000000  -94.100000
0.000700  -94.200000
0.000700  -94.200000
0.003000  -94.200000
0.003000  -94.200000
0.002200  -94.200000
-0.005300  -94.200000
-0.004600  -94.200000
-0.003000  -94.300000
-0.001500  -94.300000
0.003700  -94.300000
0.000700  -94.300000
0.000000  -94.300000
-0.004600  -94.400000
-0.005300  -94.400000
-0.003800  -94.400000
-0.006800  -94.400000
-0.004600  -94.400000
-0.000800  -94.500000
0.001500  -94.500000
0.005200  -94.500000
0.005200  -94.500000
0.007500  -94.500000
0.006000  -94.500000
0.006700  -94.500000
0.009000  -94.500000
0.010500  -94.600000
0.011200  -94.600000
0.006700  -94.600000
0.006700  -94.600000
0.004500  -94.600000
0.005200  -94.600000
0.005200  -94.600000
0.001500  -94.700000
0.003000  -94.700000
0.001500  -94.700000
0.004500  -94.700000
0.004500  -94.700000
0.000700  -94.700000
0.000700  -94.700000
-0.003000  -94.800000
-0.001500  -94.800000
-0.003800  -94.800000
-0.006000  -94.800000
-0.004600  -94.800000
-0.003000  -94.800000
-0.000800  -94.800000
-0.000800  -94.800000
0.002200  -94.800000
0.002200  -94.800000
0.003700  -94.800000
0.004500  -94.900000
0.001500  -94.900000
0.003000  -94.900000
0.001500  -94.900000
-0.001500  -94.900000
-0.002300  -94.900000
-0.000800  -94.900000
0.003000  -94.900000
0.000700  -94.900000
0.003000  -94.900000
0.002200  -95.000000
0.000000  -95.000000
0.001500  -95.000000
-0.000800  -95.000000
0.001500  -95.000000
0.003000  -95.000000
0.003000  -95.000000
0.004500  -95.000000
0.005200  -95.000000
0.009000  -95.000000
0.006000  -94.900000
0.004500  -94.900000
0.001500  -94.900000
-0.003000  -94.900000
-0.001500  -94.900000
-0.003800  -94.900000
-0.001500  -94.900000
-0.001500  -94.900000
0.001500  -94.900000
0.005200  -94.900000
0.003000  -94.900000
0.004500  -94.900000
0.003700  -94.900000
0.004500  -94.900000
-0.001500  -94.900000
-0.006000  -94.900000
-0.002300  -94.900000
-0.003000  -94.900000
-0.000800  -94.900000
-0.001500  -94.900000
-0.000800  -94.900000
0.000700  -94.900000
0.000700  -94.900000
0.004500  -94.900000
0.005200  -94.900000
0.006700  -94.800000
0.005200  -94.800000
0.010500  -94.800000
0.015000  -94.800000
0.013500  -94.800000
0.012700  -94.800000
0.012000  -94.800000
0.009700  -94.800000
0.007500  -94.800000
0.001500  -94.800000
-0.002300  -94.800000
0.000000  -94.800000
-0.000800  -94.800000
-0.001500  -94.800000
-0.004600  -94.800000
-0.006800  -94.700000
-0.007500  -94.700000
-0.009100  -94.700000
-0.009100  -94.700000
-0.009100  -94.700000
-0.009800  -94.700000
-0.006800  -94.700000
-0.003800  -94.700000
-0.001500  -94.700000
0.000000  -94.700000
0.003000  -94.700000
0.003700  -94.700000
0.003000  -94.700000
0.004500  -94.700000
0.004500  -94.700000
0.000700  -94.600000
-0.001500  -94.600000
-0.000800  -94.600000
0.001500  -94.600000
0.004500  -94.600000
0.003000  -94.600000
-0.001500  -94.600000
-0.003800  -94.600000
-0.003000  -94.600000
-0.004600  -94.600000
-0.001500  -94.600000
0.002200  -94.600000
0.004500  -94.600000
0.005200  -94.600000
0.004500  -94.600000
0.004500  -94.600000
0.009000  -94.600000
0.010500  -94.600000
0.006000  -94.600000
-0.001500  -94.500000
-0.005300  -94.500000
-0.003800  -94.500000
-0.000800  -94.500000
0.005200  -94.500000
0.009000  -94.500000
0.014200  -94.500000
0.012700  -94.500000
0.006000  -94.500000
0.001500  -94.500000
-0.000800  -94.500000
-0.002300  -94.500000
-0.002300  -94.500000
-0.002300  -94.500000
-0.003000  -94.500000
-0.002300  -94.500000
-0.002300  -94.500000
-0.006800  -94.500000
-0.006800  -94.500000
-0.001500  -94.400000
-0.001500  -94.400000
0.001500  -94.400000
0.003000  -94.400000
0.001500  -94.400000
0.001500  -94.400000
-0.000800  -94.400000
0.000000  -94.400000
-0.001500  -94.400000
-0.003000  -94.400000
-0.001500  -94.300000
-0.001500  -94.300000
0.001500  -94.300000
0.001500  -94.300000
0.004500  -94.300000
0.005200  -94.300000
0.004500  -94.300000
0.004500  -94.300000
0.000700  -94.300000
-0.000800  -94.200000
0.001500  -94.200000
0.000700  -94.200000
-0.002300  -94.200000
-0.003000  -94.200000
-0.005300  -94.200000
-0.005300  -94.200000
-0.004600  -94.200000
-0.005300  -94.100000
-0.006800  -94.100000
-0.005300  -94.100000
0.001500  -94.100000
0.009000  -94.100000
0.015000  -94.100000
0.018000  -94.100000
0.017200  -94.100000
0.014200  -94.100000
0.010500  -94.100000
0.009000  -94.100000
0.009000  -94.100000
0.009000  -94.000000
0.003700  -94.000000
-0.003800  -94.000000
-0.008300  -94.000000
-0.010500  -93.900000
-0.008300  -93.900000
-0.006800  -93.900000
-0.004600  -93.900000
-0.004600  -93.800000
-0.003000  -93.800000
-0.000800  -93.800000
-0.003000  -93.800000
-0.004600  -93.800000
-0.003000  -93.700000
-0.003000  -93.700000
-0.004600  -93.700000
-0.001500  -93.700000
0.002200  -93.600000
0.006700  -93.600000
0.009000  -93.600000
0.009000  -93.600000
0.010500  -93.600000
0.006000  -93.600000
0.003000  -93.600000
0.005200  -93.500000
0.007500  -93.500000
0.010500  -93.500000
0.012000  -93.500000
0.010500  -93.400000
0.008200  -93.400000
0.008200  -93.400000
0.003000  -93.400000
-0.002300  -93.400000
-0.004600  -93.300000
-0.005300  -93.300000
-0.004600  -93.300000
-0.006000  -93.300000
-0.003000  -93.200000
-0.002300  -93.200000
-0.002300  -93.200000
-0.000800  -93.200000
-0.000800  -93.200000
0.001500  -93.200000
0.003700  -93.100000
0.003000  -93.100000
0.001500  -93.100000
0.000700  -93.100000
-0.003800  -93.000000
-0.002300  -93.000000
-0.003000  -93.000000
-0.001500  -92.900000
0.003000  -92.900000
0.005200  -92.900000
0.009700  -92.900000
0.010500  -92.800000
0.013500  -92.800000
0.011200  -92.800000
0.003000  -92.800000
-0.006000  -92.700000
-0.015800  -92.700000
-0.015800  -92.700000
-0.012800  -92.700000
-0.006800  -92.600000
0.000700  -92.600000
0.003000  -92.600000
0.009000  -92.500000
0.015700  -92.500000
0.021700  -92.500000
0.024000  -92.400000
0.022500  -92.400000
0.019500  -92.400000
0.008200  -92.400000
-0.001500  -92.300000
-0.008300  -92.300000
-0.012000  -92.300000
-0.009100  -92.300000
-0.009100  -92.200000
-0.005300  -92.200000
-0.003000  -92.200000
-0.001500  -92.100000
0.001500  -92.100000
0.002200  -92.000000
0.003000  -92.000000
-0.000800  -91.900000
-0.007500  -91.900000
-0.012800  -91.900000
-0.011300  -91.800000
-0.009100  -91.800000
-0.004600  -91.800000
0.001500  -91.700000
0.001500  -91.700000
0.000000  -91.600000
0.000000  -91.600000
0.001500  -91.500000
0.004500  -91.500000
0.011200  -91.500000
0.014200  -91.400000
0.014200  -91.400000
0.010500  -91.400000
0.000700  -91.300000
-0.008300  -91.300000
-0.012000  -91.200000
-0.006800  -91.200000
0.001500  -91.100000
0.009000  -91.100000
0.009000  -91.000000
0.006700  -91.000000
0.008200  -90.900000
0.010500  -90.900000
0.012700  -90.900000
0.008200  -90.800000
0.003000  -90.800000
-0.002300  -90.700000
-0.006000  -90.700000
-0.009100  -90.600000
-0.015000  -90.600000
-0.014300  -90.500000
-0.009100  -90.500000
-0.003000  -90.500000
-0.002300  -90.400000
0.004500  -90.400000
0.008200  -90.300000
0.005200  -90.300000
0.010500  -90.200000
0.013500  -90.100000
0.015700  -90.100000
0.018000  -90.000000
0.009700  -90.000000
0.003700  -90.000000
-0.002300  -89.900000
-0.005300  -89.900000
-0.004600  -89.800000
-0.003800  -89.800000
-0.000800  -89.700000
0.000000  -89.600000
0.001500  -89.600000
-0.000800  -89.600000
-0.004600  -89.500000
-0.000800  -89.500000
0.000700  -89.400000
0.001500  -89.400000
0.006700  -89.300000
0.003000  -89.200000
0.000000  -89.200000
0.000700  -89.100000
0.000700  -89.100000
0.004500  -89.000000
0.002200  -89.000000
-0.000800  -88.900000
0.000700  -88.900000
-0.001500  -88.800000
0.000000  -88.700000
0.000700  -88.700000
0.002200  -88.700000
0.008200  -88.600000
0.008200  -88.600000
0.009000  -88.500000
0.010500  -88.400000
0.012700  -88.400000
0.014200  -88.300000
0.010500  -88.200000
0.005200  -88.200000
-0.005300  -88.200000
-0.013500  -88.100000
-0.011300  -88.000000
-0.010500  -88.000000
-0.010500  -87.900000
-0.012000  -87.800000
-0.012000  -87.800000
-0.006800  -87.800000
-0.003000  -87.700000
0.000700  -87.600000
0.001500  -87.600000
0.003000  -87.500000
0.000700  -87.400000
0.000700  -87.400000
0.008200  -87.300000
0.012700  -87.300000
0.012700  -87.200000
0.004500  -87.200000
0.001500  -87.100000
0.002200  -87.000000
0.003000  -87.000000
0.003000  -86.900000
0.000700  -86.900000
-0.002300  -86.800000
-0.005300  -86.700000
-0.004600  -86.700000
0.000700  -86.600000
0.008200  -86.500000
0.014200  -86.500000
0.010500  -86.400000
0.003700  -86.400000
-0.000800  -86.300000
-0.002300  -86.200000
-0.005300  -86.200000
-0.003800  -86.100000
0.001500  -86.000000
-0.002300  -86.000000
-0.004600  -85.900000
-0.005300  -85.900000
-0.006000  -85.800000
-0.003000  -85.700000
-0.003000  -85.600000
-0.000800  -85.600000
0.001500  -85.500000
0.004500  -85.500000
0.008200  -85.400000
0.006000  -85.300000
0.004500  -85.200000
0.005200  -85.200000
0.008200  -85.100000
0.015000  -85.100000
0.017200  -85.000000
0.008200  -84.900000
-0.003000  -84.800000
-0.004600  -84.800000
-0.003000  -84.700000
0.004500  -84.600000
0.005200  -84.600000
-0.001500  -84.500000
-0.004600  -84.400000
-0.013500  -84.400000
-0.012000  -84.300000
-0.008300  -84.200000
-0.004600  -84.200000
0.006000  -84.100000
0.011200  -84.000000
0.015000  -83.900000
0.009000  -83.800000
0.003700  -83.800000
-0.000800  -83.700000
-0.009800  -83.700000
-0.015800  -83.600000
-0.019500  -83.500000
-0.018100  -83.400000
-0.010500  -83.300000
-0.000800  -83.300000
0.008200  -83.200000
0.013500  -83.100000
0.019500  -83.100000
0.023200  -83.000000
0.024000  -82.900000
0.024000  -82.800000
0.018700  -82.800000
0.017200  -82.700000
0.010500  -82.600000
0.001500  -82.600000
-0.004600  -82.500000
-0.014300  -82.400000
-0.010500  -82.400000
-0.009100  -82.300000
-0.010500  -82.200000
-0.009800  -82.100000
-0.012000  -82.000000
-0.004600  -82.000000
-0.001500  -81.900000
-0.001500  -81.900000
0.000700  -81.800000
-0.000800  -81.700000
0.002200  -81.600000
-0.003000  -81.500000
-0.004600  -81.500000
0.000000  -81.400000
0.000700  -81.300000
0.003000  -81.200000
-0.000800  -81.200000
0.002200  -81.100000
0.000000  -81.000000
-0.000800  -81.000000
0.012700  -80.900000
0.025500  -80.800000
0.025500  -80.700000
0.001500  -80.600000
-0.015000  -80.600000
-0.018800  -80.500000
-0.013500  -80.400000
-0.004600  -80.400000
-0.003800  -80.300000
0.000700  -80.200000
0.000700  -80.100000
0.005200  -80.000000
0.006700  -79.900000
0.006000  -79.800000
0.006000  -79.800000
-0.000800  -79.700000
0.001500  -79.600000
-0.000800  -79.500000
-0.003000  -79.400000
0.001500  -79.300000
0.002200  -79.200000
0.010500  -79.200000
0.018000  -79.100000
0.023200  -79.000000
0.025500  -78.900000
0.024000  -78.800000
0.018000  -78.800000
0.008200  -78.700000
0.002200  -78.600000
-0.004600  -78.500000
-0.012000  -78.400000
-0.016500  -78.300000
-0.019500  -78.300000
-0.018800  -78.200000
-0.015800  -78.100000
-0.010500  -78.000000
-0.006800  -77.900000
-0.005300  -77.800000
0.000000  -77.700000
0.003700  -77.700000
0.003000  -77.600000
0.006700  -77.500000
0.004500  -77.400000
0.005200  -77.300000
0.008200  -77.200000
0.010500  -77.200000
0.014200  -77.100000
0.008200  -77.000000
0.006700  -76.900000
0.003000  -76.800000
0.000000  -76.700000
-0.000800  -76.600000
-0.005300  -76.500000
-0.004600  -76.500000
-0.002300  -76.400000
-0.000800  -76.300000
0.000000  -76.200000
0.000700  -76.100000
0.000700  -76.000000
-0.001500  -75.900000
-0.001500  -75.800000
-0.000800  -75.700000
0.000000  -75.600000
0.003000  -75.600000
0.008200  -75.500000
0.012000  -75.400000
0.012700  -75.300000
0.010500  -75.200000
0.003000  -75.100000
-0.004600  -75.000000
-0.009800  -74.900000
-0.015800  -74.800000
-0.016500  -74.700000
-0.010500  -74.700000
-0.003000  -74.600000
0.004500  -74.500000
0.009700  -74.400000
0.010500  -74.300000
0.009700  -74.200000
0.012000  -74.100000
0.012000  -74.000000
0.008200  -73.900000
0.004500  -73.800000
0.000000  -73.700000
-0.003000  -73.600000
0.000000  -73.500000
0.000000  -73.400000
0.003000  -73.400000
0.002200  -73.300000
-0.003000  -73.200000
-0.003000  -73.100000
-0.000800  -73.000000
0.003000  -72.900000
0.006700  -72.800000
0.009700  -72.700000
0.012000  -72.600000
0.008200  -72.500000
0.000700  -72.400000
-0.003000  -72.300000
-0.003800  -72.200000
-0.006800  -72.100000
-0.006800  -72.000000
-0.010500  -71.900000
-0.009100  -71.800000
-0.001500  -71.700000
0.005200  -71.600000
0.012000  -71.500000
0.003000  -71.400000
-0.002300  -71.300000
0.000000  -71.200000
0.000000  -71.100000
0.003000  -71.000000
0.005200  -70.900000
0.012700  -70.800000
0.020200  -70.700000
0.025500  -70.700000
0.023200  -70.500000
0.014200  -70.400000
0.005200  -70.300000
-0.005300  -70.200000
-0.011300  -70.200000
-0.015000  -70.000000
-0.014300  -69.900000
-0.010500  -69.800000
-0.014300  -69.800000
-0.017300  -69.700000
-0.015000  -69.500000
-0.011300  -69.400000
-0.009800  -69.300000
-0.007500  -69.300000
-0.001500  -69.200000
0.004500  -69.100000
0.009000  -68.900000
0.004500  -68.900000
0.006700  -68.800000
0.014200  -68.700000
0.014200  -68.600000
0.016500  -68.500000
0.013500  -68.400000
0.000000  -68.300000
-0.009800  -68.200000
-0.020300  -68.100000
-0.021800  -68.000000
-0.012000  -67.900000
0.016500  -67.800000
0.053200  -67.700000
0.063700  -67.600000
0.055500  -67.500000
0.030000  -67.400000
0.000700  -67.300000
-0.012000  -67.200000
-0.020300  -67.100000
-0.025600  -67.000000
-0.030800  -66.900000
-0.031500  -66.800000
-0.032300  -66.700000
-0.030800  -66.600000
-0.020300  -66.500000
-0.012800  -66.400000
-0.004600  -66.300000
0.003000  -66.200000
0.006700  -66.100000
0.012000  -66.000000
0.015700  -65.900000
0.008200  -65.800000
-0.000800  -65.700000
-0.003800  -65.600000
-0.003000  -65.500000
0.003000  -65.400000
0.011200  -65.300000
0.018700  -65.300000
0.015000  -65.200000
0.005200  -65.100000
0.005200  -64.900000
0.003700  -64.800000
0.003700  -64.800000
0.001500  -64.700000
-0.000800  -64.600000
-0.000800  -64.500000
-0.001500  -64.400000
0.004500  -64.300000
0.008200  -64.200000
0.009000  -64.100000
0.010500  -64.000000
0.009700  -63.900000
0.004500  -63.800000
-0.004600  -63.700000
-0.009100  -63.600000
-0.010500  -63.500000
-0.008300  -63.500000
-0.001500  -63.400000
0.003000  -63.300000
0.009000  -63.200000
0.010500  -63.100000
0.008200  -63.000000
0.006700  -62.900000
-0.002300  -62.800000
-0.013500  -62.700000
-0.018800  -62.600000
-0.018800  -62.600000
-0.005300  -62.500000
0.016500  -62.400000
0.035200  -62.300000
0.039700  -62.200000
0.032200  -62.100000
0.021700  -62.000000
0.010500  -61.900000
0.008200  -61.800000
-0.001500  -61.700000
-0.015800  -61.700000
-0.021800  -61.600000
-0.021800  -61.500000
-0.020300  -61.400000
-0.016500  -61.200000
-0.011300  -61.200000
-0.007500  -61.100000
-0.003800  -61.000000
0.003000  -60.900000
0.006700  -60.800000
0.006700  -60.700000
0.009000  -60.600000
0.011200  -60.500000
0.010500  -60.400000
0.014200  -60.300000
0.014200  -60.200000
0.008200  -60.100000
0.003000  -60.000000
-0.004600  -59.900000
-0.011300  -59.900000
-0.015000  -59.800000
-0.012000  -59.700000
-0.008300  -59.600000
-0.006800  -59.500000
-0.006800  -59.400000
-0.003000  -59.300000
0.006700  -59.200000
0.012700  -59.100000
0.012700  -59.000000
0.006000  -59.000000
-0.003000  -58.900000
-0.006800  -58.800000
-0.001500  -58.700000
0.003700  -58.600000
0.000700  -58.500000
-0.003000  -58.400000
-0.008300  -58.300000
-0.013500  -58.200000
-0.015800  -58.100000
-0.015000  -58.100000
-0.006000  -58.000000
0.007500  -57.900000
0.015700  -57.800000
0.023200  -57.700000
0.024700  -57.600000
0.023200  -57.500000
0.030700  -57.400000
0.036000  -57.300000
0.021700  -57.200000
-0.003800  -57.100000
-0.027800  -57.000000
-0.042000  -56.900000
-0.038300  -56.800000
-0.024000  -56.700000
-0.005300  -56.700000
0.007500  -56.600000
0.000700  -56.500000
-0.009100  -56.400000
-0.009800  -56.300000
-0.000800  -56.200000
0.015700  -56.100000
0.027000  -56.000000
0.031500  -55.900000
0.026200  -55.800000
0.012700  -55.800000
0.004500  -55.700000
0.004500  -55.600000
0.007500  -55.500000
0.016500  -55.400000
0.015000  -55.300000
0.001500  -55.300000
-0.008300  -55.200000
-0.014300  -55.100000
-0.015000  -55.000000
-0.012800  -54.900000
-0.004600  -54.800000
0.008200  -54.700000
0.009000  -54.600000
0.010500  -54.500000
0.008200  -54.500000
0.003700  -54.400000
0.004500  -54.300000
0.003000  -54.200000
0.004500  -54.100000
0.003700  -54.000000
-0.003000  -53.900000
-0.010500  -53.800000
-0.012800  -53.700000
-0.009100  -53.600000
-0.003800  -53.600000
-0.000800  -53.500000
-0.003000  -53.400000
0.003700  -53.300000
0.003700  -53.200000
-0.003000  -53.100000
-0.006800  -53.100000
-0.015800  -53.000000
-0.020300  -52.900000
-0.021800  -52.800000
-0.018100  -52.700000
-0.007500  -52.600000
0.008200  -52.500000
0.018000  -52.400000
0.021700  -52.300000
0.033000  -52.200000
0.046500  -52.200000
0.050200  -52.100000
0.034500  -52.000000
0.019500  -51.900000
0.009700  -51.800000
-0.003800  -51.700000
-0.009100  -51.600000
-0.012800  -51.500000
-0.015000  -51.400000
-0.012000  -51.300000
-0.009100  -51.200000
-0.010500  -51.100000
-0.010500  -51.000000
-0.006800  -50.900000
-0.004600  -50.900000
-0.004600  -50.800000
-0.007500  -50.700000
-0.014300  -50.600000
-0.016500  -50.500000
-0.013500  -50.400000
-0.008300  -50.300000
-0.000800  -50.200000
0.006700  -50.100000
0.009700  -50.000000
0.009000  -50.000000
0.004500  -49.900000
-0.000800  -49.800000
-0.000800  -49.700000
-0.005300  -49.600000
-0.009800  -49.500000
-0.003000  -49.400000
0.004500  -49.300000
0.009700  -49.200000
0.012000  -49.100000
0.005200  -49.100000
-0.003000  -49.000000
-0.003000  -48.900000
0.010500  -48.800000
0.033700  -48.700000
0.039700  -48.600000
0.048700  -48.500000
0.052500  -48.400000
0.022500  -48.300000
-0.008300  -48.200000
-0.045800  -48.100000
-0.072800  -48.000000
-0.060800  -47.900000
-0.039800  -47.800000
-0.009100  -47.700000
0.017200  -47.700000
0.024000  -47.600000
0.033000  -47.500000
0.030000  -47.400000
0.008200  -47.300000
-0.012800  -47.200000
-0.021800  -47.100000
-0.012000  -47.000000
0.001500  -46.900000
0.014200  -46.800000
0.027700  -46.800000
0.029200  -46.700000
0.022500  -46.600000
0.012700  -46.500000
-0.001500  -46.400000
-0.012800  -46.300000
-0.024000  -46.200000
-0.030800  -46.100000
-0.021800  -46.000000
-0.012800  -45.900000
0.001500  -45.900000
0.021000  -45.800000
0.030700  -45.700000
0.034500  -45.600000
0.033000  -45.500000
0.027000  -45.400000
0.011200  -45.300000
-0.006000  -45.200000
-0.009800  -45.100000
-0.008300  -45.000000
-0.005300  -44.900000
-0.001500  -44.800000
-0.001500  -44.700000
-0.002300  -44.600000
-0.008300  -44.600000
-0.014300  -44.400000
-0.014300  -44.300000
-0.012800  -44.200000
-0.015000  -44.100000
-0.018800  -44.100000
-0.016500  -44.000000
-0.024800  -43.900000
-0.033000  -43.700000
-0.026300  -43.700000
-0.018100  -43.600000
-0.003000  -43.500000
0.020200  -43.400000
0.049500  -43.200000
0.075000  -43.200000
0.078700  -43.100000
0.063700  -43.000000
0.034500  -42.800000
0.010500  -42.800000
0.000700  -42.700000
-0.006000  -42.600000
-0.004600  -42.400000
-0.000800  -42.300000
-0.006000  -42.300000
-0.021800  -42.200000
-0.031500  -42.100000
-0.030800  -41.900000
-0.025600  -41.900000
-0.016500  -41.800000
-0.012000  -41.700000
0.000700  -41.500000
0.009700  -41.400000
0.007500  -41.400000
0.000000  -41.200000
-0.009100  -41.100000
0.004500  -41.000000
0.021000  -41.000000
0.030000  -40.800000
0.034500  -40.700000
0.024700  -40.600000
0.016500  -40.500000
0.007500  -40.400000
-0.019500  -40.300000
-0.033000  -40.200000
-0.026300  -40.100000
-0.017300  -40.100000
-0.016500  -39.900000
-0.023300  -39.800000
-0.020300  -39.700000
-0.012800  -39.600000
-0.012000  -39.500000
-0.014300  -39.400000
-0.014300  -39.300000
-0.009100  -39.200000
0.003000  -39.100000
0.020200  -39.000000
0.026200  -38.900000
0.027700  -38.800000
0.021700  -38.700000
0.015700  -38.600000
0.012000  -38.500000
0.001500  -38.300000
0.001500  -38.300000
0.019500  -38.200000
0.034500  -38.000000
0.027700  -37.900000
0.005200  -37.800000
-0.020300  -37.700000
-0.040500  -37.600000
-0.042800  -37.500000
-0.025600  -37.400000
-0.000800  -37.300000
0.014200  -37.200000
0.016500  -37.100000
0.008200  -37.000000
-0.005300  -36.900000
-0.015800  -36.800000
-0.014300  -36.700000
0.000700  -36.600000
0.014200  -36.500000
0.021000  -36.400000
0.025500  -36.300000
0.029200  -36.200000
0.031500  -36.100000
0.029200  -36.000000
0.020200  -35.900000
0.012000  -35.800000
0.003000  -35.700000
-0.008300  -35.600000
-0.012000  -35.500000
-0.010500  -35.400000
-0.006800  -35.300000
0.001500  -35.200000
0.007500  -35.100000
0.000000  -35.000000
-0.009100  -34.900000
-0.015800  -34.800000
-0.023300  -34.700000
-0.016500  -34.700000
-0.003000  -34.600000
0.000000  -34.500000
-0.000800  -34.300000
-0.003000  -34.200000
-0.003800  -34.200000
0.004500  -34.100000
0.005200  -34.000000
0.001500  -33.900000
0.003000  -33.800000
-0.002300  -33.700000
-0.005300  -33.600000
0.010500  -33.500000
0.036000  -33.400000
0.039000  -33.300000
0.029200  -33.300000
0.027000  -33.200000
0.020200  -33.100000
0.003000  -33.100000
-0.013500  -33.000000
-0.025600  -32.900000
-0.036800  -32.900000
-0.037500  -32.800000
-0.028500  -32.700000
-0.018100  -32.600000
-0.021800  -32.500000
-0.034600  -32.500000
-0.038300  -32.400000
-0.036100  -32.300000
-0.015800  -32.300000
0.020200  -32.200000
0.046500  -32.100000
0.063700  -32.000000
0.062200  -32.000000
0.050200  -31.900000
0.040500  -31.800000
0.019500  -31.800000
0.001500  -31.700000
-0.005300  -31.600000
-0.012000  -31.600000
-0.011300  -31.500000
-0.014300  -31.500000
-0.015800  -31.400000
-0.014300  -31.300000
-0.014300  -31.300000
-0.003000  -31.200000
0.006000  -31.100000
0.003000  -31.100000
-0.000800  -31.100000
-0.009800  -31.000000
-0.021800  -30.900000
-0.016500  -30.900000
-0.000800  -30.800000
0.019500  -30.700000
0.032200  -30.700000
0.034500  -30.600000
0.031500  -30.600000
0.018700  -30.500000
0.001500  -30.400000
-0.012000  -30.300000
-0.019500  -30.300000
-0.021000  -30.200000
-0.024000  -30.200000
-0.027800  -30.100000
-0.033800  -30.000000
-0.030800  -30.000000
-0.016500  -29.900000
-0.004600  -29.800000
0.025500  -29.700000
0.045000  -29.700000
0.039000  -29.600000
0.036000  -29.600000
0.033000  -29.500000
0.042000  -29.400000
0.039000  -29.400000
0.015700  -29.300000
-0.010500  -29.300000
-0.034600  -29.200000
-0.029300  -29.100000
-0.018800  -29.100000
-0.005300  -29.000000
0.025500  -29.000000
0.053200  -28.900000
0.060700  -28.800000
0.044200  -28.800000
0.019500  -28.700000
-0.016500  -28.700000
-0.042000  -28.600000
-0.052500  -28.500000
-0.050300  -28.500000
-0.029300  -28.400000
-0.019500  -28.400000
-0.005300  -28.300000
0.006000  -28.300000
0.006700  -28.200000
0.006000  -28.200000
0.000000  -28.100000
0.005200  -28.100000
0.004500  -28.000000
-0.011300  -28.000000
-0.027800  -27.900000
-0.031500  -27.900000
-0.022500  -27.900000
-0.014300  -27.800000
-0.003800  -27.800000
0.000700  -27.700000
-0.009100  -27.700000
-0.012800  -27.600000
-0.007500  -27.600000
-0.003000  -27.500000
0.002200  -27.500000
0.021700  -27.500000
0.051000  -27.400000
0.065200  -27.400000
0.071200  -27.300000
0.082500  -27.300000
0.066700  -27.200000
0.039700  -27.200000
0.011200  -27.100000
-0.022500  -27.100000
-0.039000  -27.000000
-0.054000  -27.000000
-0.057800  -27.000000
-0.047300  -26.900000
-0.040500  -26.800000
-0.029300  -26.800000
-0.024000  -26.700000
-0.019500  -26.700000
-0.016500  -26.600000
-0.018100  -26.600000
-0.010500  -26.600000
0.000000  -26.500000
0.013500  -26.500000
0.024000  -26.400000
0.030000  -26.400000
0.025500  -26.300000
0.006700  -26.200000
0.000700  -26.200000
-0.001500  -26.100000
0.003700  -26.100000
0.010500  -26.100000
0.003700  -26.000000
0.000700  -25.900000
0.012000  -25.900000
0.031500  -25.800000
0.045700  -25.800000
0.041200  -25.700000
0.023200  -25.700000
0.001500  -25.600000
-0.016500  -25.600000
-0.031500  -25.500000
-0.028500  -25.400000
-0.022500  -25.400000
-0.018100  -25.300000
-0.006000  -25.300000
0.003000  -25.200000
0.005200  -25.200000
-0.010500  -25.100000
-0.024000  -25.100000
-0.021000  -25.000000
-0.007500  -25.000000
0.020200  -24.900000
0.031500  -24.900000
0.018700  -24.800000
0.004500  -24.800000
0.006000  -24.700000
0.011200  -24.700000
0.018000  -24.600000
0.020200  -24.600000
0.009700  -24.500000
0.006700  -24.400000
0.011200  -24.400000
0.012700  -24.300000
0.006700  -24.300000
0.013500  -24.300000
0.020200  -24.200000
0.000700  -24.200000
-0.012000  -24.100000
-0.027000  -24.100000
-0.039000  -24.000000
-0.040500  -24.000000
-0.039000  -23.900000
-0.019500  -23.900000
0.009000  -23.800000
0.039000  -23.800000
0.053200  -23.700000
0.054700  -23.700000
0.049500  -23.600000
0.015700  -23.600000
-0.018100  -23.500000
-0.027800  -23.500000
-0.027800  -23.400000
-0.018100  -23.400000
-0.003000  -23.400000
0.008200  -23.300000
0.005200  -23.300000
-0.009100  -23.200000
-0.020300  -23.200000
-0.025600  -23.200000
-0.023300  -23.100000
-0.009100  -23.100000
0.021700  -23.000000
0.053200  -23.000000
0.053200  -23.000000
0.029200  -23.000000
0.000700  -22.900000
-0.019500  -22.900000
-0.024000  -22.800000
-0.019500  -22.800000
-0.008300  -22.700000
-0.001500  -22.700000
0.000000  -22.700000
-0.006800  -22.600000
-0.016500  -22.600000
-0.010500  -22.500000
-0.007500  -22.500000
-0.000800  -22.500000
0.004500  -22.400000
0.003000  -22.400000
-0.000800  -22.300000
-0.016500  -22.300000
-0.015800  -22.200000
-0.009100  -22.200000
0.016500  -22.100000
0.063000  -22.100000
0.071200  -22.100000
0.044200  -22.100000
0.024000  -22.000000
0.019500  -22.000000
0.018700  -21.900000
0.006000  -21.900000
-0.010500  -21.800000
-0.039800  -21.800000
-0.069100  -21.700000
-0.069100  -21.700000
-0.063000  -21.600000
-0.038300  -21.600000
-0.019500  -21.600000
-0.023300  -21.600000
-0.019500  -21.500000
-0.027000  -21.500000
-0.026300  -21.400000
-0.021800  -21.400000
-0.018800  -21.300000
0.006000  -21.300000
0.027000  -21.300000
0.042000  -21.200000
0.060700  -21.200000
0.061500  -21.200000
0.029200  -21.100000
-0.006800  -21.100000
-0.012800  -21.100000
-0.000800  -21.000000
0.011200  -21.000000
0.022500  -20.900000
0.045700  -20.900000
0.054000  -20.800000
0.039700  -20.800000
0.027700  -20.700000
0.018000  -20.700000
0.009000  -20.700000
0.003000  -20.700000
-0.003000  -20.600000
-0.003000  -20.600000
-0.002300  -20.500000
-0.003000  -20.500000
0.001500  -20.400000
0.004500  -20.400000
0.012000  -20.300000
0.009700  -20.300000
-0.003800  -20.300000
-0.009800  -20.300000
-0.022500  -20.200000
-0.033000  -20.200000
-0.027800  -20.100000
-0.015800  -20.100000
0.005200  -20.100000
0.005200  -20.000000
0.001500  -20.000000
0.000000  -19.900000
-0.000800  -19.900000
0.006700  -19.900000
0.013500  -19.800000
0.021000  -19.800000
0.023200  -19.800000
0.023200  -19.700000
0.015700  -19.700000
0.003000  -19.700000
0.002200  -19.600000
-0.009800  -19.600000
-0.020300  -19.500000
-0.015800  -19.500000
-0.012800  -19.500000
-0.012800  -19.400000
-0.005300  -19.400000
0.051700  -19.400000
0.120700  -19.300000
0.111700  -19.300000
0.076500  -19.300000
0.033000  -19.200000
-0.040500  -19.200000
-0.089300  -19.100000
-0.121500  -19.100000
-0.119300  -19.000000
-0.066800  -19.000000
0.009000  -19.000000
0.055500  -18.900000
0.042000  -18.900000
0.003700  -18.900000
-0.056300  -18.800000
-0.090000  -18.800000
-0.099000  -18.800000
-0.089300  -18.700000
-0.051800  -18.700000
-0.019500  -18.600000
0.024700  -18.600000
0.045000  -18.600000
0.038200  -18.500000
0.035200  -18.500000
0.029200  -18.500000
0.033000  -18.500000
0.029200  -18.500000
0.024000  -18.400000
0.015700  -18.400000
0.006700  -18.400000
0.003000  -18.300000
-0.001500  -18.300000
0.012700  -18.300000
0.012700  -18.200000
0.015000  -18.200000
0.033700  -18.200000
0.045700  -18.100000
0.051700  -18.100000
0.034500  -18.100000
0.007500  -18.000000
-0.010500  -18.000000
-0.010500  -18.000000
0.001500  -18.000000
0.014200  -17.900000
0.018700  -17.900000
0.014200  -17.900000
0.030700  -17.800000
0.045700  -17.800000
0.024000  -17.700000
-0.006800  -17.700000
-0.039000  -17.700000
-0.063000  -17.600000
-0.069100  -17.600000
-0.069100  -17.600000
-0.047300  -17.600000
-0.014300  -17.500000
0.012700  -17.500000
0.031500  -17.500000
0.049500  -17.400000
0.071200  -17.400000
0.084700  -17.300000
0.096700  -17.300000
0.072000  -17.300000
0.026200  -17.200000
-0.015800  -17.200000
-0.061500  -17.100000
-0.076500  -17.100000
-0.072800  -17.100000
-0.057000  -17.000000
-0.035300  -17.000000
-0.024800  -17.000000
-0.006800  -16.900000
0.003000  -16.900000
0.004500  -16.800000
0.000700  -16.800000
0.002200  -16.800000
0.033700  -16.700000
0.059200  -16.700000
0.057000  -16.700000
0.037500  -16.600000
0.003000  -16.600000
-0.026300  -16.600000
-0.040500  -16.500000
-0.040500  -16.500000
-0.029300  -16.500000
-0.024000  -16.400000
-0.014300  -16.400000
0.003700  -16.400000
0.015000  -16.300000
0.016500  -16.300000
0.016500  -16.300000
0.024700  -16.200000
0.021700  -16.200000
0.014200  -16.200000
0.014200  -16.200000
-0.004600  -16.100000
-0.020300  -16.100000
-0.024000  -16.100000
-0.027800  -16.000000
-0.027800  -16.000000
-0.031500  -16.000000
-0.024000  -15.900000
-0.006800  -15.900000
0.006700  -15.800000
0.008200  -15.800000
0.000000  -15.800000
0.004500  -15.800000
0.009000  -15.800000
0.003000  -15.700000
-0.006800  -15.700000
0.000700  -15.700000
0.038200  -15.600000
0.070500  -15.600000
0.072700  -15.500000
0.051700  -15.500000
0.024000  -15.500000
-0.018100  -15.400000
-0.046500  -15.400000
-0.050300  -15.400000
-0.055500  -15.300000
-0.036800  -15.300000
0.022500  -15.300000
0.137200  -15.300000
0.213700  -15.300000
0.187500  -15.300000
0.112500  -15.200000
-0.032300  -15.200000
-0.153800  -15.200000
-0.216000  -15.200000
-0.225800  -15.100000
-0.178500  -15.100000
-0.138800  -15.100000
-0.078800  -15.100000
-0.039000  -15.000000
-0.004600  -15.000000
0.033700  -15.000000
0.039000  -15.000000
0.045700  -15.000000
0.042700  -14.900000
0.045700  -14.900000
0.042000  -14.900000
0.051000  -14.900000
0.066700  -14.900000
0.052500  -14.900000
0.048000  -14.900000
0.029200  -14.800000
0.006700  -14.800000
-0.003800  -14.800000
-0.020300  -14.800000
-0.019500  -14.800000
-0.017300  -14.700000
-0.013500  -14.700000
-0.003000  -14.700000
0.005200  -14.700000
0.016500  -14.700000
0.034500  -14.600000
0.053200  -14.600000
0.042700  -14.600000
0.030000  -14.600000
0.020200  -14.600000
-0.006800  -14.500000
-0.019500  -14.500000
-0.023300  -14.500000
-0.024800  -14.500000
-0.021000  -14.500000
-0.022500  -14.400000
-0.009800  -14.400000
0.002200  -14.400000
0.001500  -14.400000
0.007500  -14.400000
0.004500  -14.400000
0.003700  -14.400000
0.000000  -14.300000
-0.001500  -14.300000
0.024000  -14.300000
0.031500  -14.300000
0.009700  -14.300000
0.007500  -14.200000
0.014200  -14.200000
0.008200  -14.200000
0.001500  -14.200000
0.001500  -14.200000
-0.012000  -14.200000
-0.036800  -14.100000
-0.042800  -14.100000
-0.039800  -14.100000
-0.042000  -14.100000
-0.035300  -14.100000
-0.019500  -14.000000
0.006000  -14.000000
0.027000  -14.000000
0.032200  -14.000000
0.028500  -14.000000
0.024000  -14.000000
0.027700  -14.000000
0.024000  -14.000000
0.006700  -14.000000
0.002200  -13.900000
0.004500  -13.900000
-0.006800  -13.900000
-0.009100  -13.900000
-0.004600  -13.900000
-0.000800  -13.900000
0.003000  -13.900000
-0.002300  -13.900000
-0.003000  -13.900000
-0.015000  -13.900000
-0.027800  -13.900000
-0.024000  -13.800000
-0.023300  -13.800000
-0.009800  -13.800000
0.008200  -13.800000
0.030000  -13.800000
0.036700  -13.800000
0.024000  -13.800000
0.019500  -13.800000
0.006700  -13.800000
0.006700  -13.800000
0.016500  -13.800000
0.015700  -13.800000
0.013500  -13.800000
0.001500  -13.800000
-0.008300  -13.700000
-0.007500  -13.700000
-0.005300  -13.700000
-0.004600  -13.700000
-0.003000  -13.700000
-0.005300  -13.700000
-0.005300  -13.700000
0.017200  -13.700000
0.054000  -13.700000
0.097500  -13.700000
0.109500  -13.700000
0.053200  -13.700000
0.006700  -13.700000
-0.028500  -13.600000
-0.083300  -13.600000
-0.121500  -13.600000
-0.155300  -13.600000
-0.151500  -13.600000
-0.117800  -13.600000
-0.070600  -13.600000
-0.012000  -13.600000
0.035200  -13.600000
0.073500  -13.600000
0.072000  -13.600000
0.064500  -13.600000
0.046500  -13.600000
0.009000  -13.600000
0.003000  -13.600000
0.008200  -13.600000
0.017200  -13.600000
0.018700  -13.600000
0.012700  -13.500000
0.026200  -13.500000
0.051700  -13.500000
0.072700  -13.500000
0.071200  -13.500000
0.060700  -13.500000
0.044200  -13.500000
0.022500  -13.500000
0.015700  -13.500000
0.006700  -13.500000
-0.020300  -13.500000
-0.048000  -13.500000
-0.067500  -13.500000
-0.071300  -13.500000
-0.057800  -13.500000
-0.054800  -13.500000
-0.036800  -13.500000
0.036700  -13.500000
0.156000  -13.500000
0.189000  -13.500000
0.110200  -13.600000
0.029200  -13.600000
-0.076500  -13.600000
-0.149300  -13.600000
-0.162800  -13.600000
-0.147800  -13.600000
-0.099800  -13.600000
-0.059300  -13.600000
-0.012000  -13.600000
0.024000  -13.600000
0.086200  -13.600000
0.147700  -13.600000
0.116200  -13.600000
0.061500  -13.600000
-0.011300  -13.600000
-0.075800  -13.600000
-0.094500  -13.600000
-0.096800  -13.600000
-0.066800  -13.600000
-0.035300  -13.600000
0.000000  -13.600000
0.039000  -13.600000
0.051000  -13.600000
0.058500  -13.600000
0.057000  -13.600000
0.038200  -13.600000
0.021700  -13.600000
0.019500  -13.600000
0.020200  -13.600000
0.015700  -13.500000
0.009700  -13.500000
-0.002300  -13.500000
-0.020300  -13.500000
-0.030800  -13.500000
-0.021800  -13.500000
-0.003000  -13.500000
0.020200  -13.500000
0.031500  -13.500000
0.027700  -13.500000
0.025500  -13.500000
0.019500  -13.500000
0.010500  -13.500000
0.016500  -13.500000
0.014200  -13.500000
0.015700  -13.500000
0.019500  -13.500000
0.006700  -13.500000
0.003000  -13.500000
-0.002300  -13.500000
-0.012000  -13.400000
-0.022500  -13.400000
-0.033000  -13.400000
-0.029300  -13.400000
-0.018800  -13.400000
-0.002300  -13.400000
-0.003000  -13.400000
-0.015000  -13.400000
-0.021800  -13.400000
-0.019500  -13.400000
-0.012800  -13.400000
-0.021800  -13.400000
-0.021800  -13.400000
-0.019500  -13.300000
-0.009100  -13.300000
0.000700  -13.300000
0.001500  -13.300000
0.009000  -13.300000
0.011200  -13.300000
0.020200  -13.300000
0.014200  -13.300000
0.003000  -13.300000
0.004500  -13.300000
0.005200  -13.300000
0.014200  -13.300000
0.010500  -13.300000
0.006700  -13.300000
0.008200  -13.300000
0.006700  -13.300000
0.012000  -13.300000
0.012700  -13.300000
0.019500  -13.300000
0.038200  -13.300000
0.057000  -13.300000
0.074200  -13.300000
0.066000  -13.300000
0.027000  -13.400000
-0.020300  -13.400000
-0.057000  -13.400000
-0.065300  -13.400000
-0.065300  -13.400000
-0.066800  -13.400000
-0.049500  -13.400000
-0.042800  -13.400000
-0.035300  -13.400000
-0.019500  -13.400000
-0.016500  -13.400000
-0.003000  -13.400000
0.010500  -13.400000
0.016500  -13.400000
0.018000  -13.400000
0.010500  -13.400000
0.012000  -13.400000
0.009700  -13.500000
0.009000  -13.500000
0.010500  -13.500000
0.014200  -13.500000
0.022500  -13.500000
0.028500  -13.500000
0.039700  -13.500000
0.039700  -13.500000
0.023200  -13.500000
0.009700  -13.500000
0.001500  -13.500000
0.009000  -13.500000
0.008200  -13.500000
-0.000800  -13.500000
-0.003800  -13.500000
-0.012000  -13.500000
-0.009100  -13.500000
-0.002300  -13.500000
-0.005300  -13.500000
-0.005300  -13.500000
-0.000800  -13.500000
0.008200  -13.500000
0.008200  -13.500000
0.009700  -13.500000
0.010500  -13.500000
-0.004600  -13.500000
-0.012000  -13.500000
-0.017300  -13.500000
-0.020300  -13.500000
-0.015800  -13.500000
-0.008300  -13.500000
0.004500  -13.500000
0.006700  -13.500000
0.007500  -13.500000
0.009000  -13.500000
0.003000  -13.500000
0.002200  -13.500000
-0.001500  -13.500000
-0.007500  -13.500000
-0.012000  -13.500000
-0.012000  -13.500000
-0.003800  -13.500000
-0.002300  -13.500000
0.000700  -13.600000
0.000000  -13.600000
-0.003800  -13.600000
0.003700  -13.600000
0.012700  -13.600000
0.018700  -13.600000
0.015700  -13.600000
0.012700  -13.600000
0.010500  -13.600000
0.005200  -13.600000
0.009700  -13.600000
0.009700  -13.600000
0.004500  -13.600000
-0.006000  -13.700000
-0.014300  -13.700000
-0.014300  -13.700000
-0.009800  -13.700000
-0.005300  -13.700000
-0.008300  -13.700000
-0.010500  -13.700000
-0.013500  -13.800000
-0.011300  -13.800000
0.000700  -13.800000
0.018000  -13.800000
0.037500  -13.800000
0.048000  -13.800000
0.042700  -13.900000
0.017200  -13.900000
-0.003800  -13.900000
-0.006800  -13.900000
-0.010500  -14.000000
-0.012000  -14.000000
-0.009100  -14.000000
-0.005300  -14.000000
-0.005300  -14.000000
-0.009800  -14.000000
-0.009800  -14.000000
-0.010500  -14.100000
-0.006000  -14.100000
0.000000  -14.100000
0.010500  -14.200000
0.020200  -14.200000
0.012700  -14.200000
0.004500  -14.300000
0.006700  -14.300000
0.012700  -14.300000
0.005200  -14.400000
-0.008300  -14.400000
-0.015800  -14.400000
-0.021000  -14.500000
-0.015000  -14.500000
-0.007500  -14.500000
0.004500  -14.600000
0.013500  -14.600000
0.012700  -14.700000
0.018000  -14.700000
0.018000  -14.800000
0.012700  -14.800000
0.006700  -14.800000
-0.003000  -14.900000
-0.000800  -14.900000
-0.002300  -14.900000
-0.012000  -15.000000
-0.018100  -15.100000
-0.020300  -15.100000
-0.020300  -15.200000
-0.017300  -15.300000
-0.012800  -15.300000
0.000700  -15.300000
0.015000  -15.400000
0.023200  -15.500000
0.023200  -15.500000
0.015700  -15.600000
0.006000  -15.600000
0.003700  -15.700000
0.006700  -15.800000
0.007500  -15.800000
0.005200  -15.800000
0.002200  -15.900000
0.000700  -16.000000
-0.003000  -16.100000
-0.001500  -16.100000
-0.001500  -16.200000
-0.003000  -16.200000
-0.001500  -16.300000
0.001500  -16.400000
0.002200  -16.500000
-0.002300  -16.500000
-0.001500  -16.600000
0.004500  -16.700000
0.006700  -16.700000
-0.000800  -16.800000
-0.018100  -16.900000
-0.026300  -17.000000
-0.018100  -17.000000
0.006000  -17.100000
0.034500  -17.200000
0.042000  -17.200000
0.029200  -17.300000
0.012000  -17.400000
-0.001500  -17.500000
-0.004600  -17.600000
-0.008300  -17.600000
-0.009100  -17.700000
-0.007500  -17.800000
-0.012800  -17.900000
-0.012800  -17.900000
-0.010500  -18.000000
-0.007500  -18.100000
0.000700  -18.100000
0.006700  -18.200000
0.024700  -18.300000
0.040500  -18.400000
0.029200  -18.500000
0.014200  -18.500000
0.009000  -18.600000
0.002200  -18.700000
-0.000800  -18.800000
0.002200  -18.900000
-0.003000  -18.900000
-0.007500  -19.000000
-0.010500  -19.100000
-0.010500  -19.200000
0.001500  -19.300000
0.003000  -19.400000
-0.007500  -19.500000
-0.016500  -19.600000
-0.029300  -19.700000
-0.033800  -19.800000
-0.027800  -19.800000
-0.016500  -19.900000
0.001500  -20.000000
0.008200  -20.100000
0.009700  -20.200000
0.014200  -20.300000
0.018000  -20.400000
0.024000  -20.500000
0.018700  -20.600000
0.011200  -20.700000
0.005200  -20.800000
-0.001500  -20.900000
0.000000  -21.000000
-0.000800  -21.100000
0.000000  -21.200000
-0.000800  -21.300000
-0.002300  -21.400000
0.000700  -21.500000
0.003700  -21.600000
0.006700  -21.700000
0.008200  -21.800000
0.009000  -22.000000
0.009700  -22.100000
0.006000  -22.100000
0.003000  -22.300000
0.004500  -22.400000
0.001500  -22.500000
-0.002300  -22.600000
-0.004600  -22.700000
-0.005300  -22.800000
-0.000800  -22.900000
-0.003800  -23.000000
-0.004600  -23.100000
0.001500  -23.200000
0.003000  -23.400000
0.006700  -23.400000
0.000700  -23.600000
-0.006000  -23.700000
-0.010500  -23.800000
-0.014300  -23.900000
-0.005300  -24.000000
0.006700  -24.200000
0.023200  -24.300000
0.031500  -24.400000
0.024000  -24.500000
0.019500  -24.600000
0.011200  -24.700000
-0.001500  -24.800000
-0.003000  -24.900000
-0.002300  -25.100000
-0.002300  -25.200000
-0.003000  -25.300000
-0.009100  -25.400000
-0.011300  -25.500000
-0.006800  -25.600000
0.001500  -25.700000
0.009000  -25.700000
0.009700  -25.800000
0.001500  -25.900000
-0.012000  -26.000000
-0.015000  -26.100000
-0.012000  -26.200000
-0.008300  -26.300000
-0.006800  -26.400000
-0.007500  -26.500000
-0.001500  -26.600000
0.003000  -26.600000
0.008200  -26.700000
0.012700  -26.800000
0.019500  -26.900000
0.024000  -27.000000
0.014200  -27.100000
0.001500  -27.200000
-0.005300  -27.300000
-0.008300  -27.300000
-0.009100  -27.400000
-0.007500  -27.500000
-0.000800  -27.600000
0.000700  -27.700000
-0.000800  -27.700000
0.000000  -27.800000
0.006700  -27.900000
0.012700  -28.000000
0.010500  -28.100000
0.003000  -28.100000
0.001500  -28.200000
0.001500  -28.300000
0.003700  -28.400000
0.006000  -28.500000
0.006000  -28.500000
0.005200  -28.600000
0.000000  -28.800000
-0.001500  -28.800000
-0.003800  -28.900000
-0.006800  -28.900000
-0.003000  -29.000000
-0.003000  -29.100000
-0.006000  -29.200000
-0.011300  -29.300000
-0.015800  -29.300000
-0.013500  -29.400000
-0.005300  -29.500000
0.007500  -29.600000
0.012700  -29.700000
0.009000  -29.700000
0.000700  -29.800000
-0.003000  -29.900000
0.006700  -30.000000
0.012000  -30.100000
0.009000  -30.200000
0.011200  -30.200000
0.012700  -30.400000
0.009700  -30.400000
0.008200  -30.500000
0.004500  -30.600000
-0.001500  -30.600000
0.000700  -30.700000
0.003700  -30.800000
0.006700  -30.900000
0.006000  -31.000000
0.002200  -31.100000
-0.001500  -31.100000
-0.002300  -31.200000
-0.005300  -31.300000
-0.012800  -31.400000
-0.015800  -31.500000
-0.012000  -31.500000
-0.008300  -31.600000
-0.003800  -31.700000
0.007500  -31.800000
0.010500  -31.900000
0.010500  -32.000000
0.011200  -32.000000
0.012700  -32.100000
0.021700  -32.200000
0.026200  -32.300000
0.033000  -32.400000
0.021700  -32.500000
0.005200  -32.600000
-0.005300  -32.700000
-0.019500  -32.800000
-0.024800  -32.900000
-0.027800  -33.000000
-0.025600  -33.100000
-0.020300  -33.200000
-0.018100  -33.300000
-0.006800  -33.300000
-0.002300  -33.400000
-0.000800  -33.500000
0.000700  -33.600000
-0.004600  -33.700000
-0.006800  -33.800000
-0.001500  -33.900000
0.004500  -34.000000
0.005200  -34.100000
0.001500  -34.200000
0.007500  -34.300000
0.022500  -34.400000
0.028500  -34.500000
0.024700  -34.600000
0.018000  -34.700000
0.006700  -34.800000
-0.004600  -34.900000
-0.011300  -35.000000
-0.012800  -35.100000
-0.007500  -35.200000
0.001500  -35.300000
0.003700  -35.400000
-0.003000  -35.500000
-0.006800  -35.600000
-0.008300  -35.700000
-0.007500  -35.800000
-0.002300  -35.900000
0.007500  -36.000000
0.017200  -36.100000
0.018700  -36.200000
0.016500  -36.300000
0.012700  -36.400000
0.008200  -36.500000
0.003700  -36.600000
-0.005300  -36.700000
-0.003800  -36.800000
0.004500  -36.900000
0.005200  -36.900000
0.003000  -37.100000
0.000000  -37.200000
-0.002300  -37.300000
-0.003000  -37.400000
-0.000800  -37.400000
0.003000  -37.600000
0.002200  -37.700000
-0.003800  -37.800000
-0.005300  -37.900000
-0.006000  -38.000000
-0.010500  -38.100000
-0.009100  -38.200000
-0.003800  -38.300000
0.003000  -38.500000
0.001500  -38.600000
0.000000  -38.700000
0.003700  -38.800000
0.005200  -38.900000
0.006000  -39.100000
-0.000800  -39.200000
-0.009800  -39.300000
-0.010500  -39.400000
-0.007500  -39.500000
0.001500  -39.600000
0.010500  -39.700000
0.015700  -39.900000
0.014200  -40.000000
0.015700  -40.100000
0.006700  -40.200000
-0.004600  -40.300000
-0.003800  -40.400000
-0.003800  -40.500000
0.006000  -40.700000
0.010500  -40.800000
0.004500  -40.900000
0.004500  -41.000000
-0.000800  -41.100000
0.001500  -41.200000
0.005200  -41.400000
0.008200  -41.400000
0.009000  -41.500000
0.003000  -41.700000
-0.002300  -41.800000
-0.003000  -41.900000
-0.001500  -42.000000
-0.002300  -42.100000
-0.000800  -42.200000
-0.001500  -42.400000
-0.005300  -42.400000
-0.005300  -42.600000
-0.005300  -42.700000
-0.006000  -42.800000
-0.008300  -42.900000
-0.011300  -43.000000
-0.003000  -43.100000
0.006700  -43.200000
0.004500  -43.300000
-0.003000  -43.400000
-0.003000  -43.500000
-0.004600  -43.600000
-0.006800  -43.700000
-0.003000  -43.800000
0.003700  -43.900000
0.012700  -44.000000
0.021700  -44.100000
0.023200  -44.200000
0.021000  -44.300000
0.016500  -44.500000
0.010500  -44.500000
0.006700  -44.600000
0.009000  -44.700000
0.006700  -44.800000
0.005200  -45.000000
-0.000800  -45.000000
-0.009100  -45.100000
-0.012000  -45.300000
-0.018100  -45.400000
-0.016500  -45.500000
-0.012800  -45.600000
-0.006000  -45.700000
0.002200  -45.800000
0.010500  -45.900000
0.023200  -46.000000
0.027700  -46.100000
0.026200  -46.200000
0.018000  -46.300000
0.011200  -46.400000
0.003000  -46.600000
-0.005300  -46.700000
-0.006800  -46.800000
-0.008300  -46.800000
-0.006800  -47.000000
-0.009100  -47.100000
-0.010500  -47.200000
-0.013500  -47.300000
-0.015000  -47.400000
-0.015000  -47.500000
-0.015800  -47.700000
-0.012800  -47.800000
-0.006800  -47.900000
0.006700  -48.000000
0.020200  -48.100000
0.027000  -48.200000
0.024000  -48.300000
0.018700  -48.500000
0.018000  -48.600000
0.007500  -48.600000
-0.001500  -48.800000
-0.005300  -48.900000
-0.011300  -49.000000
-0.012800  -49.100000
-0.012800  -49.200000
-0.017300  -49.400000
-0.015800  -49.500000
-0.013500  -49.600000
-0.005300  -49.700000
0.005200  -49.800000
0.004500  -49.900000
0.006000  -50.000000
0.011200  -50.100000
0.015700  -50.200000
0.021000  -50.400000
0.019500  -50.500000
0.008200  -50.600000
-0.006800  -50.700000
-0.013500  -50.800000
-0.013500  -50.900000
-0.007500  -51.100000
0.000000  -51.100000
0.001500  -51.300000
0.007500  -51.300000
0.010500  -51.400000
0.010500  -51.500000
0.009000  -51.700000
0.004500  -51.800000
0.001500  -51.800000
-0.002300  -51.900000
-0.003000  -52.100000
-0.003000  -52.200000
-0.003000  -52.200000
-0.003800  -52.300000
-0.006000  -52.400000
-0.006800  -52.600000
-0.006000  -52.700000
-0.004600  -52.700000
0.003000  -52.800000
0.009000  -53.000000
0.009700  -53.100000
0.005200  -53.100000
0.000700  -53.200000
0.000000  -53.300000
0.003000  -53.500000
0.004500  -53.600000
0.000700  -53.600000
0.003000  -53.700000
0.004500  -53.800000
0.006700  -53.900000
0.006000  -54.000000
0.002200  -54.100000
0.003000  -54.200000
0.001500  -54.300000
0.001500  -54.400000
0.001500  -54.500000
0.000700  -54.600000
0.006700  -54.700000
0.010500  -54.800000
0.014200  -54.900000
0.012700  -55.000000
0.003000  -55.100000
-0.004600  -55.200000
-0.010500  -55.300000
-0.012000  -55.400000
-0.012800  -55.500000
-0.018100  -55.600000
-0.016500  -55.700000
-0.012000  -55.800000
-0.007500  -55.900000
0.003700  -56.000000
0.015700  -56.100000
0.029200  -56.300000
0.036000  -56.300000
0.031500  -56.400000
0.021700  -56.600000
0.008200  -56.700000
-0.002300  -56.700000
-0.006000  -56.800000
-0.007500  -57.000000
-0.009100  -57.100000
-0.010500  -57.200000
-0.011300  -57.300000
-0.009800  -57.400000
-0.009100  -57.500000
-0.004600  -57.600000
0.001500  -57.700000
0.001500  -57.800000
0.004500  -57.900000
0.006700  -58.000000
0.005200  -58.100000
0.001500  -58.200000
-0.003000  -58.300000
-0.007500  -58.500000
-0.009800  -58.500000
-0.012000  -58.600000
-0.017300  -58.800000
-0.021000  -58.900000
-0.019500  -59.000000
-0.014300  -59.100000
-0.007500  -59.200000
0.003700  -59.300000
0.018700  -59.400000
0.033000  -59.500000
0.036700  -59.600000
0.030000  -59.800000
0.021000  -59.900000
0.016500  -60.000000
0.012700  -60.100000
0.009700  -60.200000
0.003000  -60.300000
0.002200  -60.400000
0.004500  -60.600000
0.002200  -60.700000
0.000700  -60.800000
-0.002300  -60.900000
-0.008300  -61.000000
-0.011300  -61.100000
-0.008300  -61.200000
-0.008300  -61.300000
-0.012000  -61.500000
-0.011300  -61.600000
-0.012800  -61.700000
-0.012800  -61.800000
-0.010500  -61.900000
-0.008300  -62.100000
-0.001500  -62.100000
0.004500  -62.300000
0.010500  -62.400000
0.015700  -62.500000
0.023200  -62.600000
0.024000  -62.700000
0.021700  -62.800000
0.018000  -62.900000
0.009700  -63.000000
0.004500  -63.200000
-0.003000  -63.300000
-0.007500  -63.400000
-0.006000  -63.500000
-0.009100  -63.600000
-0.007500  -63.800000
-0.004600  -63.800000
-0.000800  -63.900000
0.001500  -64.000000
0.003000  -64.100000
0.003000  -64.300000
0.000000  -64.400000
0.001500  -64.400000
-0.002300  -64.500000
-0.009100  -64.700000
-0.007500  -64.800000
-0.005300  -64.800000
0.000700  -65.000000
0.005200  -65.100000
0.004500  -65.200000
0.008200  -65.300000
0.012000  -65.400000
0.018700  -65.500000
0.016500  -65.600000
0.006000  -65.700000
0.004500  -65.800000
0.000000  -65.900000
-0.001500  -66.000000
-0.000800  -66.100000
-0.000800  -66.200000
0.003700  -66.300000
0.003700  -66.400000
0.001500  -66.500000
0.000700  -66.600000
0.000700  -66.700000
-0.000800  -66.800000
-0.003000  -66.900000
-0.004600  -67.000000
-0.005300  -67.100000
-0.006800  -67.200000
-0.009100  -67.300000
-0.013500  -67.400000
-0.014300  -67.500000
-0.015800  -67.600000
-0.010500  -67.700000
-0.005300  -67.800000
-0.002300  -67.900000
0.004500  -68.000000
0.008200  -68.000000
0.012000  -68.100000
0.019500  -68.200000
0.023200  -68.300000
0.021700  -68.400000
0.016500  -68.500000
0.012700  -68.600000
0.009700  -68.700000
0.005200  -68.800000
0.003000  -68.900000
0.000700  -69.000000
0.000000  -69.100000
-0.004600  -69.200000
-0.008300  -69.300000
-0.010500  -69.300000
-0.012800  -69.400000
-0.009800  -69.500000
-0.008300  -69.700000
-0.005300  -69.700000
-0.000800  -69.800000
0.003700  -69.900000
0.009000  -70.000000
0.012700  -70.100000
0.015700  -70.200000
0.015000  -70.200000
0.014200  -70.300000
0.010500  -70.400000
0.004500  -70.600000
0.004500  -70.700000
0.005200  -70.700000
0.002200  -70.800000
-0.000800  -70.900000
-0.003000  -71.000000
-0.006000  -71.100000
-0.008300  -71.200000
-0.010500  -71.300000
-0.011300  -71.400000
-0.008300  -71.500000
-0.008300  -71.600000
-0.003800  -71.600000
0.000700  -71.700000
0.000000  -71.800000
0.005200  -71.900000
0.006700  -72.000000
0.005200  -72.100000
0.003000  -72.200000
0.000700  -72.300000
0.002200  -72.400000
0.006700  -72.400000
0.010500  -72.500000
0.009000  -72.600000
0.006700  -72.700000
0.001500  -72.800000
-0.000800  -72.900000
-0.001500  -72.900000
-0.002300  -73.000000
-0.000800  -73.100000
-0.000800  -73.300000
-0.000800  -73.300000
-0.001500  -73.400000
-0.001500  -73.500000
0.003000  -73.500000
0.003700  -73.600000
0.000700  -73.700000
0.000000  -73.800000
-0.000800  -73.900000
-0.000800  -74.000000
-0.001500  -74.100000
-0.000800  -74.100000
0.000000  -74.200000
-0.001500  -74.300000
-0.002300  -74.400000
-0.002300  -74.500000
-0.003000  -74.600000
-0.001500  -74.600000
-0.000800  -74.700000
0.003000  -74.800000
0.003000  -74.900000
0.000700  -75.000000
0.001500  -75.100000
0.002200  -75.100000
0.005200  -75.200000
0.008200  -75.300000
0.008200  -75.400000
0.009700  -75.500000
0.008200  -75.500000
0.004500  -75.600000
-0.000800  -75.700000
-0.006800  -75.800000
-0.006000  -75.900000
-0.003000  -75.900000
-0.003000  -76.000000
-0.001500  -76.100000
0.000700  -76.200000
0.003700  -76.300000
0.006700  -76.300000
0.008200  -76.400000
0.006000  -76.500000
0.009000  -76.600000
0.008200  -76.600000
0.000000  -76.700000
-0.003800  -76.800000
-0.005300  -76.900000
-0.003800  -76.900000
-0.003800  -77.000000
-0.001500  -77.000000
0.000700  -77.100000
-0.002300  -77.200000
-0.001500  -77.300000
0.000700  -77.400000
0.003000  -77.400000
0.007500  -77.500000
0.009000  -77.500000
0.006000  -77.600000
0.005200  -77.700000
0.004500  -77.800000
0.003000  -77.800000
0.000700  -77.900000
-0.001500  -78.000000
-0.002300  -78.000000
-0.000800  -78.100000
0.001500  -78.200000
0.003000  -78.300000
0.000700  -78.300000
-0.003000  -78.400000
-0.004600  -78.400000
-0.004600  -78.500000
-0.003000  -78.600000
0.000000  -78.700000
0.002200  -78.700000
0.003000  -78.800000
0.001500  -78.800000
0.003000  -78.900000
0.002200  -79.000000
0.001500  -79.100000
0.003000  -79.100000
0.000700  -79.200000
-0.000800  -79.300000
-0.001500  -79.300000
-0.000800  -79.400000
0.003000  -79.400000
0.005200  -79.500000
0.006700  -79.600000
0.003000  -79.700000
0.004500  -79.700000
0.006700  -79.800000
0.007500  -79.800000
0.003000  -79.900000
0.000700  -80.000000
0.001500  -80.000000
-0.000800  -80.100000
0.002200  -80.100000
0.000700  -80.200000
-0.000800  -80.300000
0.001500  -80.400000
0.000700  -80.400000
0.005200  -80.500000
0.003700  -80.600000
0.001500  -80.600000
0.000700  -80.700000
0.001500  -80.700000
0.005200  -80.800000
0.000700  -80.900000
0.000700  -81.000000
-0.000800  -81.000000
0.001500  -81.100000
0.003000  -81.100000
-0.002300  -81.200000
-0.004600  -81.300000
-0.007500  -81.300000
-0.006800  -81.400000
-0.004600  -81.500000
-0.003800  -81.500000
-0.003000  -81.600000
-0.001500  -81.700000
0.000000  -81.700000
0.001500  -81.800000
0.000700  -81.900000
0.000700  -81.900000
0.003000  -82.000000
0.005200  -82.000000
0.007500  -82.100000
0.007500  -82.200000
0.006000  -82.200000
0.008200  -82.300000
0.008200  -82.300000
0.008200  -82.400000
0.006700  -82.400000
0.003000  -82.500000
-0.000800  -82.600000
-0.001500  -82.600000
-0.003000  -82.700000
-0.004600  -82.800000
-0.002300  -82.800000
0.000000  -82.800000
0.004500  -82.900000
0.008200  -83.000000
0.008200  -83.100000
0.006000  -83.100000
0.001500  -83.200000
0.000700  -83.200000
0.003000  -83.300000
0.003700  -83.300000
0.000700  -83.400000
0.000000  -83.400000
-0.000800  -83.500000
0.000000  -83.600000
0.002200  -83.600000
0.000700  -83.700000
0.001500  -83.700000
0.004500  -83.800000
0.003700  -83.800000
0.002200  -83.900000
-0.000800  -84.000000
-0.001500  -84.000000
-0.000800  -84.100000
-0.000800  -84.200000
0.000700  -84.200000
-0.000800  -84.200000
-0.000800  -84.300000
0.000700  -84.400000
-0.000800  -84.400000
-0.000800  -84.500000
0.000700  -84.600000
0.004500  -84.600000
0.001500  -84.600000
0.002200  -84.700000
0.004500  -84.800000
0.003000  -84.800000
0.003700  -84.900000
-0.002300  -84.900000
-0.002300  -85.000000
-0.000800  -85.100000
0.000700  -85.100000
0.003700  -85.100000
0.001500  -85.200000
0.001500  -85.300000
0.000000  -85.400000
0.000700  -85.400000
-0.000800  -85.400000
-0.003000  -85.500000
-0.000800  -85.500000
-0.000800  -85.600000
0.001500  -85.600000
0.000000  -85.700000
-0.003000  -85.800000
-0.003800  -85.800000
-0.007500  -85.900000
-0.001500  -85.900000
0.000000  -86.000000
0.001500  -86.000000
0.005200  -86.100000
0.003000  -86.100000
0.005200  -86.200000
0.003700  -86.200000
0.001500  -86.300000
0.001500  -86.400000
-0.002300  -86.400000
-0.001500  -86.400000
-0.001500  -86.500000
-0.000800  -86.600000
0.000000  -86.600000
0.000700  -86.700000
0.003700  -86.700000
0.004500  -86.800000
0.005200  -86.900000
0.004500  -86.900000
0.002200  -86.900000
0.003000  -87.000000
0.003000  -87.000000
0.005200  -87.100000
0.007500  -87.200000
0.005200  -87.200000
0.003700  -87.300000
0.001500  -87.300000
-0.000800  -87.400000
0.001500  -87.400000
0.000000  -87.500000
-0.002300  -87.500000
-0.001500  -87.600000
-0.005300  -87.700000
-0.005300  -87.700000
-0.003000  -87.800000
0.000000  -87.800000
0.003000  -87.800000
0.003000  -87.900000
0.005200  -88.000000
0.004500  -88.000000
0.005200  -88.100000
0.005200  -88.100000
0.006000  -88.200000
0.008200  -88.200000
0.006000  -88.300000
0.007500  -88.300000
0.005200  -88.400000
0.002200  -88.500000
0.001500  -88.500000
-0.001500  -88.600000
-0.001500  -88.600000
-0.001500  -88.700000
-0.003000  -88.700000
-0.001500  -88.700000
0.000700  -88.800000
0.004500  -88.800000
0.003000  -88.900000
0.002200  -88.900000
0.001500  -89.000000
0.000700  -89.100000
0.001500  -89.100000
0.000700  -89.100000
-0.001500  -89.200000
-0.004600  -89.200000
-0.006800  -89.300000
-0.004600  -89.300000
-0.003000  -89.400000
-0.004600  -89.400000
-0.003000  -89.500000
-0.001500  -89.600000
0.002200  -89.600000
0.006700  -89.600000
0.010500  -89.600000
0.012000  -89.700000
0.010500  -89.800000
0.008200  -89.800000
0.003700  -89.900000
0.004500  -89.900000
0.003700  -90.000000
-0.000800  -90.000000
-0.003000  -90.000000
-0.005300  -90.100000
-0.003800  -90.100000
0.000700  -90.200000
0.001500  -90.300000
0.003000  -90.300000
0.000700  -90.400000
-0.000800  -90.400000
-0.001500  -90.500000
-0.000800  -90.500000
0.001500  -90.500000
0.001500  -90.600000
0.003700  -90.600000
0.004500  -90.600000
0.004500  -90.700000
0.004500  -90.700000
0.000000  -90.800000
-0.001500  -90.800000
-0.006800  -90.900000
-0.008300  -90.900000
-0.008300  -90.900000
-0.012000  -90.900000
-0.009100  -91.000000
-0.005300  -91.000000
-0.000800  -91.100000
0.005200  -91.100000
0.008200  -91.100000
0.012000  -91.200000
0.014200  -91.200000
0.012000  -91.300000
0.006700  -91.300000
0.003000  -91.400000
0.000700  -91.400000
0.000700  -91.400000
0.000000  -91.400000
0.000700  -91.500000
0.005200  -91.500000
0.004500  -91.500000
0.001500  -91.600000
-0.003000  -91.600000
-0.005300  -91.700000
-0.001500  -91.700000
0.000700  -91.700000
0.005200  -91.800000
0.006700  -91.800000
0.004500  -91.800000
0.001500  -91.900000
-0.001500  -91.900000
-0.002300  -91.900000
-0.003000  -92.000000
-0.000800  -92.000000
0.003000  -92.000000
0.001500  -92.100000
0.000700  -92.100000
-0.000800  -92.200000
0.001500  -92.200000
0.001500  -92.200000
0.001500  -92.300000
0.003000  -92.300000
0.002200  -92.300000
0.006700  -92.300000
0.007500  -92.300000
0.005200  -92.400000
0.004500  -92.400000
0.001500  -92.500000
0.000700  -92.500000
0.000700  -92.500000
-0.000800  -92.600000
-0.000800  -92.600000
-0.002300  -92.700000
0.001500  -92.700000
0.003000  -92.700000
0.004500  -92.700000
0.003000  -92.700000
0.001500  -92.700000
0.004500  -92.800000
0.004500  -92.800000
0.005200  -92.800000
0.005200  -92.900000
0.003700  -92.900000
0.006000  -92.900000
0.005200  -93.000000
0.001500  -93.000000
-0.000800  -93.000000
-0.001500  -93.100000
-0.001500  -93.100000
-0.001500  -93.100000
0.000000  -93.200000
0.000000  -93.200000
0.003700  -93.200000
0.003700  -93.200000
0.000000  -93.200000
-0.000800  -93.200000
-0.003800  -93.300000
-0.003800  -93.300000
-0.003800  -93.300000
-0.004600  -93.400000
-0.000800  -93.400000
0.000700  -93.400000
0.003000  -93.400000
0.003000  -93.500000
0.003000  -93.500000
0.001500  -93.500000
-0.000800  -93.500000
0.003700  -93.600000
0.003000  -93.600000
0.000700  -93.600000
0.001500  -93.600000
0.000700  -93.600000
0.001500  -93.700000
0.002200  -93.700000
0.003000  -93.700000
0.004500  -93.700000
0.000000  -93.700000
0.000700  -93.700000
0.000700  -93.700000
0.000700  -93.800000
-0.000800  -93.800000
-0.001500  -93.800000
0.000000  -93.800000
-0.000800  -93.800000
-0.000800  -93.900000
-0.003000  -93.900000
-0.000800  -93.900000
0.003000  -93.900000
0.003700  -93.900000
0.007500  -94.000000
0.005200  -94.000000
0.005200  -94.000000
0.006700  -94.100000
0.005200  -94.100000
0.004500  -94.100000
0.000700  -94.100000
-0.000800  -94.100000
0.000700  -94.100000
0.001500  -94.100000
0.003000  -94.100000
0.003000  -94.100000
0.000700  -94.100000
-0.004600  -94.100000
-0.006000  -94.100000
-0.005300  -94.100000
-0.002300  -94.100000
0.000700  -94.100000
0.002200  -94.100000
0.001500  -94.100000
0.003000  -94.100000
0.003000  -94.200000
0.001500  -94.200000
0.003000  -94.200000
0.003000  -94.200000
0.002200  -94.200000
0.001500  -94.200000
0.000000  -94.200000
0.000700  -94.200000
0.000700  -94.200000
0.000700  -94.200000
0.000000  -94.200000
-0.000800  -94.200000
-0.001500  -94.200000
-0.000800  -94.200000
0.001500  -94.200000
0.003000  -94.200000
0.002200  -94.200000
0.003700  -94.300000
0.003000  -94.300000
0.003700  -94.300000
-0.000800  -94.300000
-0.005300  -94.300000
-0.003800  -94.300000
-0.002300  -94.300000
0.001500  -94.300000
0.001500  -94.300000
0.000000  -94.300000
0.000700  -94.300000
-0.000800  -94.300000
-0.000800  -94.300000
-0.002300  -94.300000
0.001500  -94.300000
0.003700  -94.300000
0.004500  -94.300000
0.008200  -94.300000
0.008200  -94.300000
0.008200  -94.300000
0.008200  -94.300000
0.005200  -94.300000
0.005200  -94.300000
0.005200  -94.300000
0.003700  -94.300000
0.003000  -94.300000
0.001500  -94.300000
0.000700  -94.300000
-0.000800  -94.300000
-0.001500  -94.300000
0.000700  -94.300000
-0.002300  -94.300000
-0.003000  -94.300000
0.003000  -94.200000
0.001500  -94.200000
0.001500  -94.200000
0.000700  -94.200000
-0.001500  -94.200000
0.001500  -94.200000
0.000700  -94.200000
-0.000800  -94.200000
0.000700  -94.200000
0.001500  -94.200000
0.000700  -94.100000
0.002200  -94.100000
0.004500  -94.100000
0.000700  -94.100000
-0.003000  -94.100000
-0.003000  -94.100000
-0.001500  -94.100000
0.000000  -94.100000
-0.002300  -94.100000
-0.001500  -94.100000
-0.000800  -94.100000
-0.001500  -94.100000
-0.001500  -94.000000
-0.002300  -94.000000
-0.004600  -94.000000
-0.004600  -94.000000
-0.001500  -94.000000
-0.003000  -94.000000
-0.004600  -94.000000
0.000700  -94.000000
0.002200  -94.000000
0.007500  -93.900000
0.010500  -93.900000
0.012000  -93.900000
0.013500  -93.900000
0.010500  -93.900000
0.009000  -93.900000
0.006700  -93.800000
0.004500  -93.800000
0.002200  -93.800000
-0.000800  -93.800000
-0.003000  -93.800000
-0.008300  -93.800000
-0.009100  -93.800000
-0.009100  -93.700000
-0.006800  -93.700000
-0.000800  -93.700000
0.002200  -93.700000
0.006700  -93.700000
0.008200  -93.700000
0.007500  -93.700000
0.008200  -93.600000
0.007500  -93.600000
0.008200  -93.600000
0.006700  -93.600000
0.006700  -93.600000
0.004500  -93.600000
0.001500  -93.600000
0.000700  -93.600000
-0.000800  -93.600000
0.003000  -93.600000
0.004500  -93.600000
0.004500  -93.600000
0.004500  -93.600000
0.000700  -93.600000
0.000700  -93.600000
-0.002300  -93.600000
-0.001500  -93.600000
-0.001500  -93.600000
-0.003000  -93.500000
-0.001500  -93.500000
-0.005300  -93.500000
-0.004600  -93.500000
0.000000  -93.500000
0.004500  -93.500000
0.006700  -93.500000
0.004500  -93.500000
0.003700  -93.500000
-0.000800  -93.500000
-0.004600  -93.500000
-0.003000  -93.500000
-0.004600  -93.500000
-0.003000  -93.500000
-0.005300  -93.500000
-0.004600  -93.500000
-0.001500  -93.500000
0.000000  -93.500000
0.004500  -93.400000
0.003000  -93.400000
0.004500  -93.400000
0.006000  -93.400000
0.003700  -93.400000
0.003000  -93.400000
0.000700  -93.400000
0.003000  -93.400000
0.003700  -93.400000
0.001500  -93.400000
-0.003000  -93.400000
-0.005300  -93.400000
-0.000800  -93.400000
0.001500  -93.400000
-0.000800  -93.400000
-0.003000  -93.400000
-0.005300  -93.400000
-0.001500  -93.400000
0.000700  -93.400000
-0.003000  -93.400000
-0.000800  -93.400000
0.003000  -93.400000
0.003700  -93.400000
0.004500  -93.400000
0.005200  -93.400000
0.011200  -93.400000
0.014200  -93.400000
0.014200  -93.400000
0.015000  -93.400000
0.010500  -93.400000
0.006700  -93.400000
0.003000  -93.400000
0.003700  -93.400000
0.005200  -93.400000
0.001500  -93.400000
-0.000800  -93.400000
-0.005300  -93.400000
-0.006000  -93.400000
-0.006000  -93.400000
-0.006800  -93.400000
-0.005300  -93.400000
-0.007500  -93.400000
-0.006800  -93.400000
-0.004600  -93.400000
-0.000800  -93.400000
0.001500  -93.400000
0.004500  -93.400000
0.005200  -93.400000
0.003000  -93.400000
0.003000  -93.400000
0.000700  -93.400000
0.000700  -93.400000
0.000000  -93.400000
-0.001500  -93.400000
0.000000  -93.400000
0.000700  -93.400000
-0.000800  -93.400000
-0.003000  -93.400000
-0.003000  -93.400000
0.000700  -93.400000
0.006700  -93.400000
0.010500  -93.400000
0.010500  -93.400000
0.009000  -93.400000
0.005200  -93.400000
0.003000  -93.500000
0.000700  -93.500000
0.000000  -93.500000
0.000000  -93.500000
-0.001500  -93.500000
0.000000  -93.500000
0.001500  -93.500000
-0.001500  -93.500000
-0.003000  -93.500000
-0.002300  -93.500000
-0.006000  -93.500000
-0.009100  -93.500000
-0.006800  -93.500000
-0.005300  -93.500000
-0.000800  -93.500000
0.003000  -93.500000
0.006000  -93.500000
0.009000  -93.500000
0.011200  -93.500000
0.014200  -93.500000
0.015700  -93.600000
0.019500  -93.600000
0.019500  -93.600000
0.014200  -93.600000
0.009000  -93.600000
0.000700  -93.600000
-0.003000  -93.600000
-0.006800  -93.600000
-0.010500  -93.600000
-0.008300  -93.600000
-0.008300  -93.600000
-0.006000  -93.600000
-0.005300  -93.600000
-0.006000  -93.600000
-0.004600  -93.600000
-0.006800  -93.600000
-0.005300  -93.600000
-0.000800  -93.600000
0.000000  -93.600000
0.003000  -93.600000
0.003700  -93.600000
0.003700  -93.600000
0.003700  -93.600000
0.003700  -93.600000
0.004500  -93.600000
-0.000800  -93.600000
-0.000800  -93.600000
0.000700  -93.600000
-0.001500  -93.600000
-0.002300  -93.600000
-0.001500  -93.600000
0.004500  -93.600000
0.006700  -93.600000
0.003700  -93.600000
0.000700  -93.600000
-0.009100  -93.600000
-0.015000  -93.600000
-0.016500  -93.600000
-0.016500  -93.600000
-0.009100  -93.600000
-0.003800  -93.600000
0.001500  -93.600000
0.003000  -93.600000
0.005200  -93.600000
0.009000  -93.600000
0.009000  -93.600000
0.010500  -93.600000
0.011200  -93.600000
0.010500  -93.600000
0.008200  -93.600000
0.008200  -93.600000
0.009000  -93.600000
0.010500  -93.600000
0.013500  -93.600000
0.011200  -93.600000
0.012000  -93.600000
0.010500  -93.600000
0.008200  -93.600000
0.009000  -93.600000
0.005200  -93.600000
0.001500  -93.600000
-0.002300  -93.600000
-0.004600  -93.600000
-0.006000  -93.600000
-0.008300  -93.600000
-0.006800  -93.600000
-0.005300  -93.600000
-0.004600  -93.600000
-0.004600  -93.600000
-0.003000  -93.600000
-0.001500  -93.600000
0.000700  -93.600000
0.002200  -93.600000
0.003000  -93.600000
0.003000  -93.600000
0.007500  -93.500000
0.008200  -93.500000
0.006700  -93.500000
0.011200  -93.500000
0.012700  -93.500000
0.011200  -93.500000
0.008200  -93.500000
0.001500  -93.500000
0.003000  -93.500000
-0.000800  -93.500000
-0.001500  -93.500000
-0.001500  -93.400000
0.000000  -93.400000
0.005200  -93.400000
0.003700  -93.400000
0.004500  -93.400000
0.001500  -93.400000
-0.001500  -93.400000
-0.004600  -93.400000
-0.010500  -93.400000
-0.010500  -93.300000
-0.011300  -93.300000
-0.010500  -93.300000
-0.007500  -93.300000
-0.005300  -93.300000
-0.005300  -93.300000
-0.009100  -93.300000
-0.006800  -93.200000
-0.006800  -93.200000
-0.003000  -93.200000
0.000700  -93.200000
0.006000  -93.200000
0.014200  -93.200000
0.012700  -93.200000
0.012000  -93.200000
0.010500  -93.200000
0.009700  -93.200000
0.006700  -93.100000
0.003000  -93.100000
0.003700  -93.100000
0.001500  -93.100000
0.003000  -93.100000
0.006000  -93.100000
0.006700  -93.100000
0.003000  -93.000000
0.000000  -93.000000
0.000700  -93.000000
0.000000  -93.000000
0.001500  -93.000000
-0.000800  -93.000000
-0.000800  -92.900000
-0.003000  -92.900000
-0.006800  -92.900000
-0.003000  -92.900000
-0.002300  -92.900000
-0.000800  -92.800000
-0.001500  -92.800000
-0.003800  -92.800000
-0.000800  -92.800000
0.000000  -92.800000
0.001500  -92.800000
0.005200  -92.700000
0.009000  -92.700000
0.007500  -92.700000
0.005200  -92.700000
0.003000  -92.700000
0.001500  -92.700000
0.003700  -92.700000
0.001500  -92.600000
-0.002300  -92.600000
-0.005300  -92.600000
-0.005300  -92.600000
-0.004600  -92.500000
-0.006800  -92.500000
-0.006800  -92.500000
-0.006000  -92.400000
-0.003000  -92.400000
0.002200  -92.400000
0.006700  -92.400000
0.013500  -92.300000
0.013500  -92.300000
0.012000  -92.300000
0.008200  -92.300000
0.003000  -92.300000
0.005200  -92.300000
0.005200  -92.200000
0.005200  -92.200000
0.003000  -92.200000
-0.003800  -92.100000
-0.003000  -92.100000
-0.003000  -92.000000
0.000000  -92.000000
0.004500  -92.000000
0.008200  -91.900000
0.008200  -91.900000
0.005200  -91.900000
0.003000  -91.800000
0.002200  -91.800000
-0.003000  -91.800000
-0.002300  -91.800000
-0.006000  -91.700000
-0.005300  -91.700000
-0.001500  -91.700000
-0.001500  -91.600000
0.003000  -91.600000
0.000000  -91.600000
-0.001500  -91.500000
-0.003800  -91.500000
-0.010500  -91.400000
-0.009100  -91.400000
-0.009800  -91.400000
-0.008300  -91.400000
-0.008300  -91.300000
-0.004600  -91.300000
0.005200  -91.200000
0.011200  -91.200000
0.015700  -91.200000
0.015700  -91.100000
0.015700  -91.100000
0.015700  -91.000000
0.014200  -91.000000
0.009700  -90.900000
0.006000  -90.900000
0.000700  -90.900000
-0.003800  -90.900000
-0.009100  -90.800000
-0.013500  -90.800000
-0.009100  -90.700000
-0.010500  -90.700000
-0.012000  -90.600000
-0.007500  -90.600000
-0.004600  -90.500000
0.004500  -90.500000
0.012700  -90.500000
0.018700  -90.400000
0.021700  -90.400000
0.020200  -90.400000
0.018000  -90.300000
0.010500  -90.300000
0.004500  -90.200000
-0.003800  -90.200000
-0.009800  -90.100000
-0.012000  -90.100000
-0.012800  -90.000000
-0.011300  -90.000000
-0.006800  -90.000000
-0.003000  -89.900000
0.000700  -89.900000
0.006000  -89.800000
0.010500  -89.700000
0.009700  -89.700000
0.009000  -89.600000
0.006700  -89.600000
0.001500  -89.600000
0.000700  -89.500000
-0.001500  -89.400000
-0.001500  -89.400000
0.000700  -89.300000
-0.001500  -89.300000
-0.002300  -89.200000
-0.002300  -89.200000
0.001500  -89.100000
0.006700  -89.100000
0.010500  -89.000000
0.014200  -89.000000
0.011200  -88.900000
0.003000  -88.900000
-0.007500  -88.800000
-0.011300  -88.800000
-0.009100  -88.700000
-0.008300  -88.700000
-0.009100  -88.600000
-0.012800  -88.600000
-0.012800  -88.500000
-0.012000  -88.500000
-0.009100  -88.400000
-0.003000  -88.400000
0.002200  -88.300000
0.012000  -88.300000
0.019500  -88.200000
0.018700  -88.200000
0.016500  -88.100000
0.011200  -88.100000
0.009000  -88.000000
0.021700  -88.000000
0.030000  -87.900000
0.018000  -87.900000
0.003000  -87.800000
-0.012800  -87.800000
-0.025600  -87.700000
-0.024000  -87.700000
-0.024000  -87.600000
-0.020300  -87.500000
-0.015000  -87.500000
-0.007500  -87.400000
-0.001500  -87.300000
-0.001500  -87.300000
0.003000  -87.300000
0.005200  -87.200000
0.006700  -87.200000
0.007500  -87.100000
0.003000  -87.000000
-0.000800  -87.000000
-0.003000  -86.900000
-0.000800  -86.900000
-0.003000  -86.800000
-0.001500  -86.800000
0.003700  -86.700000
0.005200  -86.600000
0.007500  -86.500000
0.012000  -86.500000
0.016500  -86.400000
0.015000  -86.400000
0.008200  -86.300000
0.003000  -86.200000
0.001500  -86.100000
0.003000  -86.100000
0.003700  -86.000000
0.005200  -86.000000
0.001500  -85.900000
-0.003000  -85.800000
-0.008300  -85.800000
-0.012000  -85.700000
-0.008300  -85.600000
-0.006000  -85.500000
-0.003800  -85.500000
-0.000800  -85.400000
-0.003800  -85.300000
-0.006800  -85.300000
-0.000800  -85.200000
0.003700  -85.100000
0.009000  -85.000000
0.018000  -85.000000
0.021700  -84.900000
0.024700  -84.800000
0.024700  -84.700000
0.024700  -84.600000
0.017200  -84.600000
0.006700  -84.500000
0.002200  -84.400000
0.000000  -84.300000
-0.000800  -84.200000
-0.006800  -84.200000
-0.009100  -84.100000
-0.010500  -84.000000
-0.013500  -83.900000
-0.011300  -83.800000
-0.008300  -83.700000
-0.008300  -83.700000
-0.008300  -83.600000
-0.004600  -83.500000
-0.000800  -83.400000
0.001500  -83.300000
0.000700  -83.200000
0.002200  -83.100000
0.004500  -83.000000
0.006700  -82.900000
0.006700  -82.800000
0.000700  -82.800000
-0.001500  -82.700000
-0.003000  -82.600000
-0.000800  -82.500000
-0.003000  -82.400000
-0.008300  -82.300000
-0.009100  -82.200000
-0.009100  -82.100000
-0.004600  -82.000000
0.000700  -81.900000
0.001500  -81.800000
0.005200  -81.700000
0.004500  -81.600000
0.004500  -81.500000
0.005200  -81.500000
0.006700  -81.300000
0.009000  -81.200000
0.004500  -81.100000
0.003000  -81.000000
0.003000  -81.000000
0.002200  -80.800000
0.000700  -80.700000
-0.007500  -80.600000
-0.012800  -80.600000
-0.015000  -80.500000
-0.007500  -80.300000
0.005200  -80.200000
0.006700  -80.100000
0.012000  -80.100000
0.016500  -79.900000
0.015700  -79.800000
0.019500  -79.700000
0.020200  -79.600000
0.025500  -79.500000
0.025500  -79.400000
0.018000  -79.300000
0.010500  -79.200000
0.000700  -79.100000
-0.003000  -79.000000
-0.006800  -78.900000
-0.008300  -78.800000
-0.007500  -78.700000
-0.006800  -78.600000
-0.003800  -78.500000
-0.003000  -78.400000
-0.003800  -78.300000
-0.006800  -78.200000
-0.008300  -78.100000
-0.008300  -78.000000
-0.006800  -77.900000
-0.001500  -77.800000
-0.000800  -77.700000
0.000700  -77.500000
0.001500  -77.400000
0.001500  -77.400000
0.001500  -77.300000
0.000700  -77.100000
-0.000800  -77.000000
-0.003000  -77.000000
-0.003000  -76.800000
-0.000800  -76.700000
-0.001500  -76.600000
-0.000800  -76.500000
-0.003000  -76.400000
-0.002300  -76.300000
0.002200  -76.200000
0.009000  -76.100000
0.012700  -76.000000
0.010500  -75.900000
0.012700  -75.800000
0.015000  -75.700000
0.011200  -75.600000
0.005200  -75.500000
-0.002300  -75.400000
-0.001500  -75.300000
-0.000800  -75.200000
-0.005300  -75.100000
-0.009800  -75.000000
-0.008300  -74.900000
-0.001500  -74.700000
0.002200  -74.700000
0.002200  -74.600000
-0.003000  -74.400000
-0.007500  -74.300000
-0.008300  -74.300000
-0.001500  -74.200000
0.004500  -74.000000
0.003700  -73.900000
0.006700  -73.800000
0.012700  -73.700000
0.012000  -73.600000
0.010500  -73.500000
0.009000  -73.400000
0.003700  -73.300000
-0.008300  -73.200000
-0.014300  -73.100000
-0.015800  -73.000000
-0.014300  -72.900000
-0.012800  -72.800000
-0.010500  -72.700000
-0.002300  -72.600000
0.006700  -72.500000
0.013500  -72.400000
0.015000  -72.300000
0.012000  -72.200000
0.008200  -72.100000
0.006700  -72.000000
0.009700  -71.900000
0.014200  -71.800000
0.024000  -71.700000
0.040500  -71.600000
0.040500  -71.500000
0.019500  -71.400000
-0.003800  -71.300000
-0.024800  -71.200000
-0.036800  -71.100000
-0.040500  -71.100000
-0.040500  -70.900000
-0.032300  -70.800000
-0.023300  -70.700000
-0.012800  -70.700000
0.000700  -70.600000
0.006000  -70.500000
0.012000  -70.400000
0.016500  -70.200000
0.020200  -70.200000
0.028500  -70.100000
0.025500  -70.000000
0.019500  -69.900000
0.010500  -69.800000
-0.001500  -69.700000
-0.003000  -69.600000
0.000700  -69.500000
0.003000  -69.400000
0.001500  -69.300000
-0.001500  -69.200000
-0.008300  -69.100000
-0.015000  -69.000000
-0.018100  -68.900000
-0.016500  -68.800000
-0.008300  -68.700000
0.000000  -68.600000
0.008200  -68.500000
0.015000  -68.400000
0.018000  -68.300000
0.016500  -68.200000
0.012000  -68.100000
0.012700  -68.000000
0.010500  -68.000000
0.008200  -67.900000
0.006000  -67.800000
0.000700  -67.700000
0.000700  -67.600000
0.001500  -67.500000
0.006000  -67.400000
0.010500  -67.300000
0.005200  -67.200000
-0.001500  -67.100000
-0.009800  -67.100000
-0.012800  -67.000000
-0.014300  -66.900000
-0.016500  -66.800000
-0.012000  -66.700000
-0.010500  -66.600000
-0.005300  -66.600000
0.002200  -66.500000
0.001500  -66.400000
0.003700  -66.300000
0.003000  -66.200000
0.008200  -66.100000
0.012000  -66.000000
0.012000  -65.900000
0.014200  -65.800000
0.012000  -65.700000
0.010500  -65.700000
0.005200  -65.600000
0.000700  -65.500000
0.000700  -65.400000
-0.000800  -65.300000
-0.003000  -65.200000
-0.005300  -65.100000
-0.008300  -65.000000
-0.009800  -64.900000
-0.010500  -64.800000
-0.013500  -64.800000
-0.010500  -64.700000
-0.004600  -64.600000
0.001500  -64.500000
0.004500  -64.400000
0.003000  -64.300000
0.005200  -64.200000
0.006700  -64.100000
0.006700  -64.000000
0.012700  -63.900000
0.018000  -63.900000
0.018000  -63.800000
0.011200  -63.700000
0.003000  -63.600000
0.000700  -63.500000
-0.001500  -63.400000
-0.003800  -63.300000
-0.008300  -63.200000
-0.012000  -63.100000
-0.011300  -63.000000
-0.008300  -63.000000
-0.004600  -62.900000
-0.005300  -62.800000
-0.006800  -62.700000
-0.003000  -62.600000
0.009000  -62.500000
0.023200  -62.500000
0.030700  -62.400000
0.030000  -62.300000
0.019500  -62.200000
0.004500  -62.100000
-0.005300  -62.100000
-0.007500  -62.000000
-0.006000  -61.900000
-0.004600  -61.800000
-0.002300  -61.700000
-0.000800  -61.700000
0.001500  -61.600000
0.003000  -61.500000
0.003000  -61.400000
0.003000  -61.300000
-0.000800  -61.200000
-0.005300  -61.200000
-0.005300  -61.100000
-0.009800  -61.000000
-0.012800  -60.900000
-0.010500  -60.800000
-0.012000  -60.700000
-0.012000  -60.600000
0.001500  -60.600000
0.021000  -60.500000
0.027000  -60.400000
0.013500  -60.300000
-0.000800  -60.200000
-0.009100  -60.100000
-0.012000  -60.000000
-0.001500  -59.900000
0.006700  -59.900000
0.010500  -59.800000
0.009700  -59.700000
0.001500  -59.600000
-0.001500  -59.500000
-0.005300  -59.400000
-0.008300  -59.400000
-0.005300  -59.300000
-0.008300  -59.200000
-0.006800  -59.100000
-0.009100  -59.000000
-0.013500  -59.000000
-0.013500  -58.900000
-0.010500  -58.800000
-0.004600  -58.700000
0.003700  -58.600000
0.019500  -58.500000
0.032200  -58.500000
0.033000  -58.400000
0.030700  -58.300000
0.021700  -58.200000
0.015000  -58.100000
0.006700  -58.000000
-0.001500  -58.000000
-0.004600  -57.900000
-0.009800  -57.800000
-0.010500  -57.700000
-0.008300  -57.600000
-0.004600  -57.600000
0.006700  -57.500000
0.011200  -57.400000
0.012700  -57.300000
0.009000  -57.200000
0.003000  -57.200000
-0.000800  -57.100000
-0.000800  -57.100000
0.005200  -57.000000
0.005200  -56.900000
0.001500  -56.800000
-0.000800  -56.700000
-0.007500  -56.700000
-0.012800  -56.600000
-0.015800  -56.500000
-0.014300  -56.500000
-0.008300  -56.400000
-0.000800  -56.300000
0.006000  -56.300000
0.003700  -56.200000
-0.006800  -56.100000
-0.015000  -56.000000
-0.015000  -56.000000
-0.007500  -55.900000
0.002200  -55.800000
0.012000  -55.800000
0.016500  -55.700000
0.021700  -55.600000
0.025500  -55.500000
0.015000  -55.400000
0.004500  -55.400000
0.003000  -55.300000
0.000700  -55.300000
0.004500  -55.200000
0.009000  -55.100000
0.012700  -55.000000
0.010500  -54.900000
-0.000800  -54.900000
-0.005300  -54.800000
-0.006800  -54.700000
-0.008300  -54.700000
-0.011300  -54.600000
-0.018800  -54.500000
-0.019500  -54.400000
-0.023300  -54.400000
-0.018800  -54.300000
-0.008300  -54.200000
0.001500  -54.100000
0.010500  -54.000000
0.012000  -54.000000
0.014200  -53.900000
0.019500  -53.800000
0.017200  -53.700000
0.014200  -53.600000
0.009000  -53.600000
0.009000  -53.500000
0.009700  -53.400000
0.009700  -53.400000
0.008200  -53.300000
0.009000  -53.200000
0.012000  -53.100000
0.012000  -53.100000
0.012700  -53.000000
0.009000  -52.900000
0.001500  -52.800000
-0.005300  -52.700000
-0.008300  -52.700000
-0.009100  -52.600000
-0.009800  -52.500000
-0.009100  -52.400000
-0.014300  -52.400000
-0.023300  -52.300000
-0.027000  -52.200000
-0.016500  -52.100000
0.000000  -52.100000
0.005200  -52.000000
0.009000  -51.900000
0.003700  -51.800000
-0.004600  -51.800000
-0.001500  -51.700000
0.004500  -51.600000
0.019500  -51.500000
0.020200  -51.400000
0.008200  -51.300000
0.004500  -51.300000
-0.001500  -51.200000
-0.005300  -51.100000
-0.002300  -51.100000
0.010500  -51.000000
0.018000  -50.900000
0.008200  -50.900000
-0.005300  -50.800000
-0.020300  -50.700000
-0.023300  -50.600000
-0.020300  -50.500000
-0.012800  -50.400000
-0.001500  -50.400000
0.000000  -50.300000
0.010500  -50.200000
0.019500  -50.200000
0.019500  -50.100000
0.025500  -50.000000
0.025500  -50.000000
0.024700  -49.900000
0.015000  -49.800000
-0.000800  -49.700000
-0.009800  -49.700000
-0.019500  -49.600000
-0.021800  -49.500000
-0.020300  -49.500000
-0.013500  -49.400000
-0.001500  -49.400000
0.005200  -49.300000
0.006700  -49.200000
0.004500  -49.100000
0.001500  -49.100000
-0.000800  -49.000000
0.000700  -48.900000
0.010500  -48.900000
0.019500  -48.800000
0.025500  -48.700000
0.027000  -48.700000
0.021000  -48.600000
0.015000  -48.500000
0.005200  -48.500000
-0.000800  -48.400000
0.000000  -48.300000
-0.001500  -48.200000
-0.008300  -48.200000
-0.012800  -48.200000
-0.019500  -48.100000
-0.024000  -48.000000
-0.020300  -47.900000
-0.012000  -47.800000
-0.002300  -47.800000
0.000700  -47.700000
-0.001500  -47.700000
-0.008300  -47.600000
-0.015800  -47.500000
-0.015800  -47.500000
-0.008300  -47.400000
0.001500  -47.300000
0.007500  -47.300000
0.013500  -47.200000
0.021000  -47.100000
0.026200  -47.100000
0.027000  -47.000000
0.016500  -46.900000
0.008200  -46.800000
0.000000  -46.800000
-0.006800  -46.800000
-0.009100  -46.700000
-0.006800  -46.600000
0.002200  -46.500000
0.012700  -46.500000
0.019500  -46.400000
0.016500  -46.400000
0.004500  -46.300000
-0.005300  -46.200000
-0.009800  -46.200000
-0.009800  -46.100000
-0.001500  -46.000000
0.013500  -46.000000
0.020200  -45.900000
0.018000  -45.900000
0.009000  -45.800000
-0.002300  -45.700000
-0.012000  -45.700000
-0.020300  -45.600000
-0.026300  -45.500000
-0.023300  -45.500000
-0.015800  -45.400000
-0.006800  -45.400000
-0.002300  -45.300000
-0.007500  -45.200000
-0.000800  -45.200000
0.014200  -45.100000
0.025500  -45.000000
0.042000  -45.000000
0.042000  -45.000000
0.030000  -44.900000
0.025500  -44.800000
0.014200  -44.800000
0.004500  -44.700000
-0.008300  -44.600000
-0.029300  -44.600000
-0.038300  -44.600000
-0.037500  -44.500000
-0.029300  -44.400000
-0.011300  -44.400000
0.016500  -44.300000
0.039000  -44.200000
0.035200  -44.200000
0.019500  -44.100000
-0.000800  -44.100000
-0.018100  -44.000000
-0.031500  -44.000000
-0.039000  -43.900000
-0.037500  -43.800000
-0.033000  -43.800000
-0.020300  -43.700000
-0.007500  -43.700000
0.010500  -43.600000
0.035200  -43.500000
0.060000  -43.500000
0.072000  -43.400000
0.057700  -43.300000
0.028500  -43.200000
0.001500  -43.200000
-0.023300  -43.200000
-0.038300  -43.100000
-0.027000  -43.000000
-0.013500  -42.900000
-0.000800  -42.900000
0.004500  -42.800000
0.003700  -42.800000
0.009000  -42.700000
0.007500  -42.600000
0.006700  -42.600000
0.005200  -42.500000
0.003000  -42.400000
0.003000  -42.400000
-0.003000  -42.300000
-0.004600  -42.300000
0.000000  -42.300000
0.006000  -42.200000
0.005200  -42.100000
-0.003000  -42.100000
-0.006800  -42.000000
-0.012000  -41.900000
-0.010500  -41.900000
-0.003000  -41.900000
0.002200  -41.800000
0.010500  -41.700000
0.012000  -41.700000
0.009000  -41.600000
0.001500  -41.600000
-0.006000  -41.500000
-0.006800  -41.400000
-0.012800  -41.400000
-0.012000  -41.400000
-0.001500  -41.300000
0.006700  -41.200000
0.014200  -41.200000
0.015700  -41.100000
0.012000  -41.100000
0.004500  -41.000000
-0.006800  -41.000000
-0.008300  -40.900000
-0.009100  -40.900000
-0.006000  -40.800000
-0.003000  -40.700000
-0.008300  -40.700000
-0.004600  -40.600000
0.001500  -40.600000
0.003700  -40.500000
0.004500  -40.500000
0.005200  -40.400000
0.012000  -40.400000
0.013500  -40.300000
0.009000  -40.200000
-0.000800  -40.200000
-0.003800  -40.100000
0.003000  -40.100000
0.004500  -40.100000
0.001500  -40.000000
-0.008300  -39.900000
-0.008300  -39.900000
-0.006800  -39.800000
0.000700  -39.700000
0.020200  -39.700000
0.020200  -39.600000
0.013500  -39.600000
0.002200  -39.500000
-0.006800  -39.500000
-0.006800  -39.400000
-0.006800  -39.400000
-0.004600  -39.300000
-0.004600  -39.200000
-0.005300  -39.200000
-0.005300  -39.100000
-0.004600  -39.100000
0.001500  -39.000000
0.001500  -38.900000
0.002200  -38.900000
0.006000  -38.800000
0.015000  -38.800000
0.021700  -38.700000
0.018000  -38.700000
0.014200  -38.600000
0.006000  -38.500000
-0.001500  -38.500000
-0.003000  -38.400000
-0.003000  -38.300000
-0.004600  -38.300000
-0.008300  -38.300000
0.000700  -38.200000
0.008200  -38.100000
0.002200  -38.100000
-0.005300  -38.000000
-0.018100  -38.000000
-0.018100  -37.900000
-0.009800  -37.800000
-0.003000  -37.800000
0.015700  -37.800000
0.023200  -37.700000
0.015700  -37.600000
0.004500  -37.600000
-0.003000  -37.500000
-0.004600  -37.500000
-0.001500  -37.400000
0.005200  -37.400000
0.011200  -37.300000
0.015700  -37.300000
0.014200  -37.200000
0.001500  -37.200000
-0.010500  -37.100000
-0.019500  -37.000000
-0.023300  -37.000000
-0.019500  -36.900000
-0.012800  -36.900000
-0.006000  -36.900000
-0.001500  -36.800000
0.006700  -36.800000
0.020200  -36.700000
0.033000  -36.700000
0.035200  -36.600000
0.015000  -36.600000
-0.011300  -36.500000
-0.018100  -36.500000
-0.015000  -36.400000
0.001500  -36.400000
0.016500  -36.300000
0.018000  -36.300000
0.017200  -36.200000
0.006700  -36.200000
-0.000800  -36.100000
-0.003800  -36.100000
-0.007500  -36.000000
-0.006800  -36.000000
-0.008300  -36.000000
-0.006800  -35.900000
-0.009800  -35.800000
-0.012000  -35.800000
-0.014300  -35.700000
-0.020300  -35.700000
-0.018100  -35.600000
-0.010500  -35.600000
-0.002300  -35.500000
0.008200  -35.500000
0.016500  -35.400000
0.025500  -35.400000
0.017200  -35.300000
0.006700  -35.300000
0.012000  -35.200000
0.018700  -35.100000
0.027000  -35.100000
0.025500  -35.100000
0.016500  -35.000000
0.012000  -35.000000
0.006700  -34.900000
0.001500  -34.800000
-0.001500  -34.800000
-0.007500  -34.700000
-0.011300  -34.700000
-0.010500  -34.700000
-0.010500  -34.600000
-0.012800  -34.500000
-0.018100  -34.500000
-0.018100  -34.400000
-0.014300  -34.400000
-0.004600  -34.300000
0.005200  -34.200000
0.001500  -34.200000
-0.006800  -34.200000
-0.006000  -34.100000
0.003700  -34.000000
0.023200  -34.000000
0.033000  -33.900000
0.022500  -33.900000
0.014200  -33.800000
0.012700  -33.800000
0.009700  -33.700000
0.008200  -33.700000
0.000000  -33.600000
-0.008300  -33.600000
-0.007500  -33.500000
-0.016500  -33.400000
-0.021800  -33.400000
-0.017300  -33.300000
-0.003800  -33.300000
0.015700  -33.200000
0.030700  -33.200000
0.039700  -33.100000
0.036000  -33.100000
0.018000  -33.000000
-0.002300  -32.900000
-0.005300  -32.900000
-0.008300  -32.900000
-0.024000  -32.800000
-0.036100  -32.800000
-0.047300  -32.700000
-0.041300  -32.700000
-0.022500  -32.600000
-0.012000  -32.600000
-0.002300  -32.500000
0.008200  -32.500000
0.022500  -32.400000
0.030700  -32.400000
0.042000  -32.400000
0.044200  -32.400000
0.027700  -32.300000
0.014200  -32.300000
-0.004600  -32.200000
-0.012800  -32.200000
-0.009100  -32.100000
-0.003000  -32.100000
0.006000  -32.000000
0.005200  -32.000000
0.005200  -32.000000
-0.005300  -31.900000
-0.009100  -31.900000
-0.008300  -31.800000
-0.018800  -31.800000
-0.012800  -31.700000
-0.008300  -31.700000
0.000700  -31.600000
0.008200  -31.600000
0.006700  -31.500000
0.009000  -31.500000
-0.003000  -31.400000
-0.010500  -31.400000
-0.012000  -31.300000
-0.005300  -31.300000
0.020200  -31.200000
0.033000  -31.200000
0.031500  -31.100000
0.023200  -31.100000
0.018700  -31.100000
0.009700  -31.000000
-0.007500  -31.000000
-0.015800  -30.900000
-0.028500  -30.900000
-0.028500  -30.800000
-0.025600  -30.800000
-0.027000  -30.700000
-0.015000  -30.700000
-0.007500  -30.600000
0.003700  -30.600000
0.013500  -30.600000
0.020200  -30.500000
0.030000  -30.500000
0.028500  -30.400000
0.027000  -30.400000
0.024000  -30.300000
0.014200  -30.300000
0.002200  -30.200000
-0.003800  -30.200000
-0.000800  -30.200000
0.009000  -30.100000
0.012700  -30.100000
0.001500  -30.000000
-0.000800  -30.000000
-0.001500  -29.900000
-0.012000  -29.900000
-0.014300  -29.800000
-0.015000  -29.800000
-0.010500  -29.700000
-0.007500  -29.700000
-0.009800  -29.700000
-0.005300  -29.600000
-0.003800  -29.600000
-0.001500  -29.500000
0.002200  -29.500000
0.001500  -29.400000
0.008200  -29.400000
0.014200  -29.300000
0.018000  -29.300000
0.024700  -29.300000
0.023200  -29.200000
0.010500  -29.200000
-0.000800  -29.100000
-0.002300  -29.100000
-0.001500  -29.000000
-0.005300  -28.900000
-0.012800  -28.900000
-0.009100  -28.800000
0.006700  -28.800000
0.015700  -28.800000
0.015700  -28.700000
0.006700  -28.700000
-0.003800  -28.600000
-0.016500  -28.600000
-0.030000  -28.500000
-0.035300  -28.400000
-0.040500  -28.400000
-0.026300  -28.400000
-0.009100  -28.300000
0.003700  -28.300000
0.024700  -28.200000
0.028500  -28.200000
0.030700  -28.100000
0.038200  -28.000000
0.040500  -28.000000
0.028500  -27.900000
0.004500  -27.900000
-0.006800  -27.800000
-0.005300  -27.800000
-0.004600  -27.700000
-0.012800  -27.700000
-0.016500  -27.600000
-0.020300  -27.500000
-0.024800  -27.500000
-0.024000  -27.500000
-0.029300  -27.400000
-0.023300  -27.400000
-0.014300  -27.300000
-0.002300  -27.200000
0.018700  -27.200000
0.019500  -27.100000
0.010500  -27.100000
0.008200  -27.000000
0.001500  -27.000000
-0.012000  -27.000000
-0.016500  -26.900000
-0.008300  -26.900000
0.006000  -26.800000
0.018000  -26.800000
0.024000  -26.700000
0.021700  -26.600000
0.004500  -26.600000
-0.006800  -26.600000
-0.002300  -26.500000
0.005200  -26.500000
0.021700  -26.400000
0.033700  -26.400000
0.031500  -26.300000
0.027700  -26.300000
0.012000  -26.200000
-0.000800  -26.200000
-0.004600  -26.100000
-0.006800  -26.100000
-0.003800  -26.100000
0.002200  -26.100000
0.011200  -26.000000
0.020200  -26.000000
0.024000  -25.900000
0.023200  -25.900000
0.013500  -25.800000
-0.006800  -25.800000
-0.024800  -25.800000
-0.036100  -25.700000
-0.042800  -25.700000
-0.035300  -25.700000
-0.025600  -25.600000
-0.007500  -25.600000
0.004500  -25.600000
0.000000  -25.500000
-0.001500  -25.500000
-0.003000  -25.400000
0.005200  -25.400000
0.009000  -25.300000
-0.000800  -25.300000
0.002200  -25.300000
0.010500  -25.200000
0.021700  -25.200000
0.025500  -25.200000
0.023200  -25.100000
0.031500  -25.100000
0.029200  -25.100000
0.020200  -25.000000
0.010500  -25.000000
-0.003000  -24.900000
-0.011300  -24.900000
-0.019500  -24.800000
-0.027000  -24.800000
-0.033800  -24.800000
-0.035300  -24.800000
-0.028500  -24.700000
-0.016500  -24.700000
0.003000  -24.600000
0.039000  -24.600000
0.084700  -24.500000
0.100500  -24.500000
0.078700  -24.500000
0.046500  -24.400000
-0.003800  -24.400000
-0.050300  -24.300000
-0.072100  -24.300000
-0.084000  -24.300000
-0.080300  -24.200000
-0.072800  -24.200000
-0.051100  -24.100000
-0.019500  -24.100000
0.003000  -24.100000
0.013500  -24.000000
0.021700  -24.000000
0.027700  -23.900000
0.020200  -23.900000
0.019500  -23.900000
0.014200  -23.800000
0.008200  -23.800000
0.015700  -23.700000
0.007500  -23.700000
0.000700  -23.700000
-0.006800  -23.600000
-0.016500  -23.600000
-0.009100  -23.500000
0.000000  -23.500000
0.018000  -23.400000
0.032200  -23.400000
0.025500  -23.400000
0.012000  -23.300000
-0.000800  -23.300000
-0.008300  -23.300000
-0.010500  -23.200000
0.000700  -23.200000
0.021000  -23.100000
0.039000  -23.100000
0.051000  -23.000000
0.039000  -23.000000
0.020200  -23.000000
0.001500  -23.000000
-0.027800  -22.900000
-0.045800  -22.900000
-0.045800  -22.900000
-0.037500  -22.800000
-0.027000  -22.800000
-0.025600  -22.700000
-0.019500  -22.700000
-0.002300  -22.700000
0.010500  -22.600000
0.014200  -22.600000
0.020200  -22.600000
0.033000  -22.500000
0.034500  -22.500000
0.029200  -22.500000
0.020200  -22.500000
-0.000800  -22.400000
-0.013500  -22.400000
-0.020300  -22.300000
-0.027000  -22.300000
-0.025600  -22.300000
-0.020300  -22.200000
-0.018100  -22.200000
-0.006800  -22.100000
0.016500  -22.100000
0.039700  -22.100000
0.054000  -22.100000
0.040500  -22.000000
0.021700  -22.000000
0.009700  -22.000000
-0.006800  -21.900000
-0.012000  -21.900000
-0.016500  -21.800000
-0.019500  -21.800000
-0.018800  -21.800000
-0.020300  -21.700000
-0.018100  -21.700000
-0.015800  -21.600000
-0.008300  -21.600000
0.006700  -21.600000
0.011200  -21.600000
0.003000  -21.600000
-0.006800  -21.600000
-0.011300  -21.500000
-0.008300  -21.500000
-0.007500  -21.500000
-0.006000  -21.400000
0.004500  -21.400000
0.009700  -21.400000
0.010500  -21.400000
0.010500  -21.300000
0.012000  -21.300000
0.013500  -21.300000
0.014200  -21.300000
0.011200  -21.200000
0.005200  -21.200000
0.004500  -21.200000
0.027000  -21.200000
0.072700  -21.200000
0.086200  -21.100000
0.055500  -21.100000
0.026200  -21.000000
-0.014300  -21.000000
-0.049500  -21.000000
-0.060000  -20.900000
-0.063800  -20.900000
-0.054000  -20.900000
-0.048800  -20.800000
-0.036800  -20.800000
-0.009100  -20.800000
0.012700  -20.700000
0.027700  -20.700000
0.029200  -20.700000
0.023200  -20.700000
0.018000  -20.600000
0.006700  -20.600000
0.000700  -20.600000
-0.000800  -20.500000
0.001500  -20.500000
0.001500  -20.500000
-0.006000  -20.400000
-0.012000  -20.400000
-0.009800  -20.400000
0.005200  -20.300000
0.012700  -20.300000
0.004500  -20.300000
-0.005300  -20.300000
-0.009800  -20.200000
-0.010500  -20.200000
-0.012000  -20.200000
-0.012000  -20.100000
-0.003800  -20.100000
0.018000  -20.100000
0.038200  -20.000000
0.040500  -20.000000
0.033000  -20.000000
0.021700  -19.900000
0.012700  -19.900000
0.009000  -19.800000
0.005200  -19.800000
-0.000800  -19.800000
0.000700  -19.800000
0.002200  -19.800000
-0.011300  -19.700000
-0.024800  -19.700000
-0.038300  -19.600000
-0.042000  -19.600000
-0.033000  -19.600000
-0.018100  -19.500000
0.009700  -19.500000
0.029200  -19.400000
0.036000  -19.400000
0.030000  -19.400000
0.012700  -19.400000
-0.008300  -19.400000
-0.023300  -19.300000
-0.023300  -19.300000
-0.022500  -19.200000
-0.010500  -19.200000
-0.007500  -19.200000
-0.007500  -19.200000
0.003000  -19.100000
0.001500  -19.100000
0.012000  -19.100000
0.024000  -19.100000
0.027700  -19.000000
0.033700  -19.000000
0.027000  -19.000000
0.020200  -18.900000
0.009700  -18.900000
-0.003800  -18.900000
-0.012800  -18.900000
-0.021800  -18.900000
-0.015800  -18.900000
-0.004600  -18.800000
0.000700  -18.800000
-0.003800  -18.800000
-0.011300  -18.700000
-0.008300  -18.700000
-0.010500  -18.700000
-0.009800  -18.600000
-0.003000  -18.600000
-0.000800  -18.600000
-0.006000  -18.500000
-0.008300  -18.500000
0.004500  -18.500000
0.018700  -18.500000
0.024000  -18.500000
0.021700  -18.400000
0.010500  -18.400000
0.001500  -18.400000
0.001500  -18.300000
0.015700  -18.300000
0.031500  -18.300000
0.030700  -18.200000
0.025500  -18.200000
0.010500  -18.200000
-0.009100  -18.200000
0.006000  -18.100000
0.021000  -18.100000
0.013500  -18.100000
0.000700  -18.100000
-0.013500  -18.000000
-0.015800  -18.000000
-0.029300  -18.000000
-0.045800  -18.000000
-0.044300  -18.000000
-0.041300  -18.000000
-0.026300  -18.000000
0.008200  -17.900000
0.041200  -17.900000
0.037500  -17.900000
0.006700  -17.900000
-0.012000  -17.800000
-0.031500  -17.800000
-0.039000  -17.800000
-0.033800  -17.800000
-0.019500  -17.800000
-0.006800  -17.700000
-0.006800  -17.700000
0.015700  -17.700000
0.042700  -17.700000
0.045700  -17.700000
0.039000  -17.700000
0.024700  -17.600000
0.012700  -17.600000
0.000700  -17.600000
-0.011300  -17.600000
-0.012000  -17.600000
-0.008300  -17.600000
0.009700  -17.600000
0.027700  -17.600000
0.028500  -17.500000
0.019500  -17.500000
0.003000  -17.500000
-0.003000  -17.500000
-0.004600  -17.500000
-0.012800  -17.500000
-0.012800  -17.400000
-0.009800  -17.400000
-0.004600  -17.400000
-0.005300  -17.400000
-0.009100  -17.400000
-0.012800  -17.300000
-0.019500  -17.300000
-0.023300  -17.300000
-0.010500  -17.300000
0.043500  -17.300000
0.111700  -17.200000
0.121500  -17.200000
0.087700  -17.200000
0.049500  -17.200000
-0.000800  -17.200000
-0.036100  -17.100000
-0.072800  -17.100000
-0.089300  -17.100000
-0.071300  -17.100000
-0.057800  -17.100000
-0.029300  -17.100000
-0.013500  -17.100000
-0.011300  -17.000000
0.002200  -17.000000
0.012000  -17.000000
0.009000  -17.000000
-0.008300  -17.000000
-0.011300  -16.900000
-0.003800  -16.900000
-0.001500  -16.900000
0.004500  -16.900000
0.012000  -16.900000
0.014200  -16.800000
0.006700  -16.800000
0.004500  -16.800000
0.004500  -16.800000
0.012000  -16.800000
0.015000  -16.700000
0.009700  -16.700000
0.005200  -16.700000
-0.008300  -16.700000
-0.008300  -16.700000
-0.003000  -16.700000
-0.005300  -16.700000
-0.006800  -16.700000
-0.002300  -16.700000
0.018700  -16.600000
0.028500  -16.600000
0.024000  -16.600000
0.008200  -16.600000
-0.003000  -16.600000
-0.000800  -16.500000
0.000000  -16.500000
0.003700  -16.500000
0.000000  -16.500000
0.003000  -16.500000
0.003000  -16.500000
-0.014300  -16.400000
-0.019500  -16.400000
-0.014300  -16.400000
-0.004600  -16.400000
0.009000  -16.400000
0.024000  -16.400000
0.051700  -16.400000
0.063700  -16.400000
0.042000  -16.300000
0.018000  -16.300000
-0.004600  -16.300000
-0.035300  -16.300000
-0.055500  -16.300000
-0.065300  -16.300000
-0.035300  -16.300000
0.067500  -16.200000
0.161200  -16.200000
0.133500  -16.200000
0.062200  -16.200000
-0.000800  -16.200000
-0.090800  -16.200000
-0.135000  -16.200000
-0.144800  -16.200000
-0.121500  -16.200000
-0.082500  -16.200000
-0.048800  -16.200000
0.004500  -16.200000
0.031500  -16.200000
0.035200  -16.200000
0.023200  -16.100000
0.006000  -16.100000
-0.007500  -16.100000
-0.025600  -16.100000
-0.026300  -16.100000
-0.015800  -16.100000
-0.001500  -16.100000
0.012000  -16.100000
0.027700  -16.100000
0.054000  -16.100000
0.072700  -16.000000
0.059200  -16.000000
0.033000  -16.000000
-0.000800  -16.000000
-0.012800  -16.000000
-0.006800  -16.000000
-0.012000  -16.000000
-0.004600  -16.000000
0.001500  -16.000000
0.021700  -15.900000
0.037500  -15.900000
0.027700  -15.900000
0.024000  -15.900000
0.006700  -15.900000
-0.003000  -15.900000
0.000000  -15.900000
-0.000800  -15.800000
-0.008300  -15.800000
-0.019500  -15.800000
-0.021800  -15.800000
-0.018100  -15.800000
-0.023300  -15.800000
-0.037500  -15.800000
-0.038300  -15.800000
-0.033000  -15.800000
-0.019500  -15.800000
0.005200  -15.800000
0.027700  -15.800000
0.045700  -15.800000
0.048700  -15.700000
0.045700  -15.700000
0.029200  -15.700000
0.019500  -15.700000
0.038200  -15.700000
0.051700  -15.700000
0.035200  -15.700000
-0.001500  -15.600000
-0.027800  -15.600000
-0.055500  -15.600000
-0.066800  -15.600000
-0.060000  -15.600000
-0.044300  -15.600000
-0.018800  -15.600000
-0.002300  -15.600000
0.017200  -15.600000
0.015700  -15.600000
0.003000  -15.600000
-0.006800  -15.600000
-0.015000  -15.600000
0.026200  -15.600000
0.089200  -15.600000
0.097500  -15.600000
0.067500  -15.500000
0.020200  -15.500000
-0.035300  -15.500000
-0.066800  -15.500000
-0.083300  -15.500000
-0.069100  -15.500000
-0.035300  -15.500000
-0.012800  -15.500000
0.002200  -15.500000
0.001500  -15.500000
0.005200  -15.500000
0.008200  -15.500000
0.012000  -15.500000
0.020200  -15.500000
0.017200  -15.500000
0.019500  -15.500000
0.018000  -15.500000
0.015000  -15.500000
0.021000  -15.500000
0.015700  -15.500000
0.005200  -15.500000
0.002200  -15.500000
-0.001500  -15.500000
0.000700  -15.500000
-0.000800  -15.500000
0.000700  -15.600000
0.011200  -15.600000
0.017200  -15.600000
0.022500  -15.600000
0.011200  -15.600000
-0.009100  -15.600000
-0.012800  -15.600000
-0.004600  -15.600000
0.000700  -15.600000
-0.006800  -15.600000
-0.014300  -15.600000
-0.003800  -15.600000
0.006000  -15.600000
0.000000  -15.600000
-0.004600  -15.600000
-0.014300  -15.700000
-0.018100  -15.700000
-0.016500  -15.700000
-0.016500  -15.700000
-0.009100  -15.700000
-0.005300  -15.700000
0.003000  -15.700000
0.019500  -15.700000
0.040500  -15.700000
0.068200  -15.700000
0.081700  -15.800000
0.054000  -15.800000
0.027000  -15.800000
0.010500  -15.800000
-0.005300  -15.800000
-0.005300  -15.800000
-0.009100  -15.800000
-0.024000  -15.800000
-0.046500  -15.800000
-0.059300  -15.800000
-0.059300  -15.700000
-0.045800  -15.700000
-0.027000  -15.700000
-0.026300  -15.700000
-0.021000  -15.700000
-0.009800  -15.700000
-0.009100  -15.700000
-0.008300  -15.700000
-0.006800  -15.700000
-0.004600  -15.700000
-0.000800  -15.700000
0.004500  -15.700000
0.013500  -15.700000
0.020200  -15.700000
0.018700  -15.700000
0.015700  -15.700000
0.009000  -15.700000
0.005200  -15.700000
0.011200  -15.700000
0.018700  -15.700000
0.024700  -15.700000
0.023200  -15.700000
0.027700  -15.700000
0.028500  -15.700000
0.025500  -15.700000
0.019500  -15.700000
0.006000  -15.700000
0.012700  -15.700000
0.024700  -15.700000
0.019500  -15.700000
0.008200  -15.700000
-0.007500  -15.700000
-0.020300  -15.700000
-0.026300  -15.700000
-0.005300  -15.700000
0.027000  -15.700000
0.025500  -15.700000
0.010500  -15.700000
-0.012000  -15.700000
-0.038300  -15.700000
-0.049500  -15.700000
-0.053300  -15.700000
-0.040500  -15.700000
-0.024000  -15.700000
-0.012800  -15.700000
0.001500  -15.700000
0.009000  -15.700000
0.007500  -15.700000
0.001500  -15.700000
-0.003000  -15.700000
-0.004600  -15.800000
-0.005300  -15.800000
0.001500  -15.800000
0.015700  -15.800000
0.020200  -15.800000
0.021700  -15.800000
0.027000  -15.800000
0.016500  -15.800000
0.000700  -15.800000
-0.003800  -15.800000
0.004500  -15.900000
0.010500  -15.900000
0.006700  -15.900000
0.007500  -15.900000
0.011200  -15.900000
0.009000  -15.900000
0.012700  -16.000000
0.010500  -16.000000
0.002200  -16.000000
0.002200  -16.000000
-0.003000  -16.100000
-0.000800  -16.100000
-0.003000  -16.100000
-0.012800  -16.100000
-0.006000  -16.100000
0.001500  -16.200000
-0.000800  -16.200000
-0.009800  -16.200000
-0.012800  -16.200000
-0.005300  -16.200000
0.009000  -16.200000
0.024700  -16.200000
0.035200  -16.300000
0.038200  -16.300000
0.024700  -16.300000
0.005200  -16.400000
-0.003800  -16.400000
-0.004600  -16.400000
-0.005300  -16.400000
-0.005300  -16.500000
-0.009800  -16.500000
-0.015800  -16.500000
-0.016500  -16.500000
-0.014300  -16.500000
-0.003000  -16.600000
0.007500  -16.600000
0.010500  -16.600000
0.010500  -16.600000
0.005200  -16.700000
-0.002300  -16.700000
-0.011300  -16.700000
-0.013500  -16.700000
-0.011300  -16.700000
-0.009100  -16.700000
-0.004600  -16.700000
-0.005300  -16.800000
-0.001500  -16.800000
0.005200  -16.800000
0.007500  -16.800000
0.012700  -16.900000
0.006700  -16.900000
0.000700  -16.900000
0.003700  -16.900000
0.004500  -16.900000
0.006700  -17.000000
0.003700  -17.000000
0.001500  -17.000000
0.012000  -17.000000
0.025500  -17.000000
0.027000  -17.100000
0.009000  -17.100000
-0.005300  -17.100000
-0.014300  -17.100000
-0.018100  -17.100000
-0.018100  -17.100000
-0.024000  -17.100000
-0.030800  -17.100000
-0.034600  -17.200000
-0.023300  -17.200000
-0.009100  -17.200000
0.000700  -17.300000
0.006700  -17.300000
0.004500  -17.300000
0.009000  -17.300000
0.006000  -17.300000
0.002200  -17.400000
0.005200  -17.400000
0.001500  -17.400000
0.008200  -17.500000
0.018000  -17.500000
0.025500  -17.500000
0.017200  -17.600000
-0.000800  -17.600000
-0.011300  -17.600000
-0.009800  -17.600000
0.004500  -17.600000
0.014200  -17.700000
0.015700  -17.700000
0.015700  -17.700000
0.012000  -17.700000
0.004500  -17.800000
-0.000800  -17.800000
0.005200  -17.900000
0.009700  -17.900000
0.018700  -17.900000
0.036700  -18.000000
0.049500  -18.000000
0.049500  -18.000000
0.029200  -18.000000
0.000700  -18.100000
-0.026300  -18.100000
-0.050300  -18.100000
-0.061500  -18.200000
-0.054800  -18.200000
-0.049500  -18.300000
-0.045000  -18.300000
-0.024000  -18.300000
-0.006000  -18.400000
-0.000800  -18.400000
-0.001500  -18.400000
0.002200  -18.500000
0.012000  -18.500000
0.012700  -18.500000
0.013500  -18.600000
0.021700  -18.600000
0.030700  -18.700000
0.046500  -18.700000
0.061500  -18.700000
0.050200  -18.800000
0.025500  -18.800000
0.003700  -18.900000
-0.015800  -18.900000
-0.010500  -18.900000
0.009000  -19.000000
0.015000  -19.000000
0.000700  -19.100000
-0.019500  -19.100000
-0.036800  -19.100000
-0.045800  -19.200000
-0.042800  -19.200000
-0.036800  -19.300000
-0.029300  -19.300000
-0.023300  -19.400000
-0.012000  -19.400000
0.001500  -19.400000
0.012700  -19.500000
0.014200  -19.600000
0.012000  -19.600000
0.020200  -19.700000
0.024000  -19.700000
0.022500  -19.800000
0.021000  -19.800000
0.019500  -19.800000
0.010500  -19.900000
-0.004600  -19.900000
-0.009800  -20.000000
-0.009100  -20.100000
-0.006800  -20.100000
0.003000  -20.200000
0.018700  -20.200000
0.031500  -20.300000
0.036700  -20.300000
0.029200  -20.300000
0.009000  -20.400000
-0.001500  -20.400000
-0.007500  -20.500000
-0.009800  -20.500000
-0.012800  -20.500000
-0.018100  -20.600000
-0.015800  -20.600000
-0.012800  -20.700000
-0.007500  -20.700000
-0.003800  -20.700000
0.000700  -20.800000
0.005200  -20.800000
0.005200  -20.900000
0.009700  -20.900000
0.013500  -20.900000
0.018000  -21.000000
0.018000  -21.000000
0.012000  -21.100000
0.006700  -21.100000
0.000700  -21.200000
-0.000800  -21.200000
-0.003000  -21.200000
-0.004600  -21.200000
-0.004600  -21.300000
-0.006800  -21.300000
-0.008300  -21.400000
-0.004600  -21.400000
0.003000  -21.500000
-0.001500  -21.500000
-0.009800  -21.500000
-0.007500  -21.600000
-0.005300  -21.600000
0.000700  -21.600000
0.014200  -21.700000
0.022500  -21.700000
0.015000  -21.700000
0.000000  -21.800000
-0.006800  -21.900000
-0.009100  -21.900000
-0.006800  -21.900000
-0.001500  -22.000000
0.005200  -22.000000
0.012700  -22.100000
0.012700  -22.100000
0.006700  -22.100000
-0.001500  -22.100000
-0.009100  -22.200000
-0.010500  -22.200000
-0.007500  -22.300000
-0.006800  -22.300000
-0.008300  -22.400000
-0.007500  -22.400000
-0.005300  -22.500000
-0.004600  -22.500000
0.007500  -22.500000
0.016500  -22.500000
0.021000  -22.600000
0.024700  -22.700000
0.016500  -22.700000
0.009700  -22.700000
-0.001500  -22.800000
-0.008300  -22.800000
-0.004600  -22.900000
-0.003800  -22.900000
0.004500  -23.000000
0.012700  -23.000000
0.021000  -23.000000
0.027000  -23.100000
0.012000  -23.200000
-0.004600  -23.200000
-0.012800  -23.300000
-0.017300  -23.300000
-0.023300  -23.400000
-0.027800  -23.400000
-0.019500  -23.400000
-0.005300  -23.500000
0.008200  -23.500000
0.013500  -23.600000
0.006000  -23.600000
0.007500  -23.700000
0.011200  -23.700000
0.010500  -23.800000
0.012000  -23.800000
0.003000  -23.900000
-0.010500  -23.900000
-0.018800  -23.900000
-0.024800  -24.000000
-0.030000  -24.000000
-0.027800  -24.000000
-0.014300  -24.100000
-0.001500  -24.100000
0.009700  -24.200000
0.030000  -24.200000
0.049500  -24.300000
0.053200  -24.300000
0.042000  -24.300000
0.017200  -24.400000
-0.008300  -24.500000
-0.021800  -24.500000
-0.021000  -24.500000
-0.018100  -24.600000
-0.018800  -24.600000
-0.014300  -24.700000
-0.007500  -24.700000
-0.001500  -24.800000
0.005200  -24.800000
0.006700  -24.800000
0.009700  -24.900000
0.012700  -24.900000
0.007500  -25.000000
0.000700  -25.000000
-0.000800  -25.100000
-0.003000  -25.100000
-0.001500  -25.200000
0.003700  -25.200000
0.003000  -25.200000
0.000700  -25.300000
0.000700  -25.400000
0.000000  -25.400000
-0.001500  -25.400000
-0.000800  -25.500000
0.001500  -25.600000
-0.001500  -25.600000
-0.007500  -25.700000
-0.015000  -25.700000
-0.018800  -25.800000
-0.015000  -25.800000
-0.009100  -25.900000
0.010500  -25.900000
0.033000  -26.000000
0.041200  -26.100000
0.035200  -26.100000
0.015700  -26.100000
0.006000  -26.200000
0.004500  -26.200000
0.004500  -26.300000
0.001500  -26.400000
-0.006800  -26.500000
-0.012800  -26.500000
-0.015000  -26.500000
-0.011300  -26.600000
-0.007500  -26.600000
-0.003800  -26.600000
0.000000  -26.700000
0.003700  -26.700000
0.008200  -26.800000
0.005200  -26.800000
-0.005300  -26.900000
-0.012800  -26.900000
-0.010500  -27.000000
-0.009100  -27.000000
-0.003000  -27.000000
0.006700  -27.100000
0.021700  -27.100000
0.024000  -27.200000
0.012000  -27.200000
0.012000  -27.300000
0.009000  -27.400000
0.009000  -27.400000
0.002200  -27.400000
-0.003000  -27.500000
-0.000800  -27.500000
-0.012800  -27.500000
-0.018100  -27.500000
-0.023300  -27.600000
-0.025600  -27.600000
-0.015800  -27.700000
0.004500  -27.700000
0.030700  -27.800000
0.034500  -27.800000
0.036700  -27.900000
0.029200  -27.900000
0.018700  -27.900000
0.018700  -27.900000
0.006700  -28.000000
0.003700  -28.000000
0.003000  -28.100000
-0.001500  -28.200000
-0.008300  -28.200000
-0.014300  -28.200000
-0.012000  -28.300000
-0.012800  -28.300000
-0.010500  -28.400000
-0.014300  -28.400000
-0.015800  -28.400000
-0.009100  -28.500000
-0.000800  -28.500000
0.012000  -28.600000
0.015700  -28.700000
0.012000  -28.700000
0.004500  -28.800000
0.003700  -28.800000
0.002200  -28.800000
0.001500  -28.900000
0.003000  -28.900000
-0.004600  -29.000000
-0.013500  -29.000000
-0.019500  -29.100000
-0.015800  -29.100000
-0.008300  -29.200000
-0.004600  -29.200000
0.004500  -29.300000
0.007500  -29.300000
0.004500  -29.300000
0.003700  -29.400000
0.012000  -29.400000
0.023200  -29.500000
0.017200  -29.500000
0.004500  -29.500000
0.000700  -29.600000
-0.003800  -29.600000
0.000000  -29.700000
0.003700  -29.700000
0.001500  -29.700000
-0.001500  -29.800000
-0.006800  -29.800000
-0.006800  -29.900000
-0.003000  -30.000000
-0.000800  -30.000000
0.006000  -30.000000
0.012700  -30.100000
0.013500  -30.100000
0.012700  -30.200000
0.014200  -30.200000
0.015700  -30.200000
0.014200  -30.300000
0.010500  -30.300000
0.009000  -30.400000
0.003700  -30.400000
-0.003000  -30.400000
-0.008300  -30.500000
-0.008300  -30.500000
-0.006800  -30.600000
-0.011300  -30.600000
-0.012800  -30.600000
-0.006000  -30.700000
0.012000  -30.700000
0.029200  -30.800000
0.039700  -30.800000
0.032200  -30.900000
0.003000  -30.900000
-0.017300  -31.000000
-0.033000  -31.000000
-0.036800  -31.000000
-0.033000  -31.100000
-0.031500  -31.100000
-0.021800  -31.100000
-0.014300  -31.200000
-0.005300  -31.200000
0.008200  -31.300000
0.012700  -31.300000
0.016500  -31.400000
0.014200  -31.400000
0.015000  -31.400000
0.012700  -31.500000
0.005200  -31.500000
0.005200  -31.500000
0.000700  -31.600000
-0.000800  -31.600000
0.003000  -31.600000
0.004500  -31.700000
0.004500  -31.700000
-0.000800  -31.800000
0.000700  -31.800000
0.009000  -31.800000
0.012000  -31.900000
0.014200  -31.900000
0.010500  -31.900000
0.006700  -32.000000
0.003700  -32.000000
-0.000800  -32.000000
-0.001500  -32.000000
-0.003000  -32.100000
-0.001500  -32.100000
-0.003800  -32.100000
-0.006800  -32.200000
-0.008300  -32.200000
-0.007500  -32.300000
-0.004600  -32.300000
-0.005300  -32.300000
-0.001500  -32.300000
-0.002300  -32.300000
-0.006800  -32.400000
-0.005300  -32.400000
-0.003000  -32.400000
0.005200  -32.400000
0.006700  -32.400000
0.009700  -32.500000
0.012700  -32.500000
0.008200  -32.500000
0.006000  -32.600000
-0.000800  -32.600000
-0.003800  -32.600000
-0.001500  -32.700000
0.001500  -32.700000
0.008200  -32.700000
0.008200  -32.700000
0.009000  -32.800000
0.006700  -32.800000
-0.000800  -32.800000
-0.004600  -32.900000
-0.012000  -32.900000
-0.008300  -32.900000
-0.002300  -32.900000
0.000000  -33.000000
0.002200  -33.000000
0.000700  -33.000000
0.001500  -33.100000
-0.002300  -33.100000
-0.009100  -33.100000
-0.012800  -33.100000
-0.011300  -33.200000
-0.003000  -33.200000
0.006700  -33.200000
0.018000  -33.300000
0.027700  -33.300000
0.030700  -33.300000
0.018000  -33.400000
0.008200  -33.400000
-0.004600  -33.400000
-0.015000  -33.400000
-0.007500  -33.500000
-0.004600  -33.500000
0.004500  -33.500000
0.008200  -33.600000
0.004500  -33.600000
0.000700  -33.600000
-0.005300  -33.700000
-0.003000  -33.700000
-0.006800  -33.700000
-0.007500  -33.800000
-0.001500  -33.800000
0.015700  -33.800000
0.030000  -33.800000
0.015700  -33.900000
0.000700  -33.900000
-0.009100  -33.900000
-0.018100  -34.000000
-0.015000  -34.000000
-0.011300  -34.100000
-0.004600  -34.100000
0.000700  -34.200000
0.005200  -34.200000
0.003700  -34.200000
0.001500  -34.200000
0.005200  -34.300000
0.007500  -34.300000
0.007500  -34.400000
0.001500  -34.400000
0.002200  -34.500000
0.005200  -34.500000
0.000000  -34.600000
-0.000800  -34.600000
-0.006000  -34.600000
-0.011300  -34.700000
-0.010500  -34.700000
-0.012800  -34.700000
-0.012000  -34.800000
-0.009100  -34.800000
0.000700  -34.900000
0.009700  -34.900000
0.014200  -35.000000
0.021700  -35.000000
0.016500  -35.100000
0.010500  -35.100000
0.008200  -35.100000
0.009000  -35.200000
0.012700  -35.200000
0.012000  -35.200000
0.011200  -35.300000
0.009000  -35.300000
0.003000  -35.400000
0.000000  -35.400000
-0.005300  -35.500000
-0.009100  -35.500000
-0.006000  -35.600000
-0.001500  -35.600000
0.003000  -35.700000
-0.003000  -35.700000
-0.006800  -35.700000
-0.010500  -35.800000
-0.015000  -35.800000
-0.012000  -35.900000
-0.012000  -35.900000
-0.006000  -36.000000
-0.001500  -36.000000
0.003000  -36.000000
0.010500  -36.100000
0.010500  -36.100000
0.009000  -36.200000
0.009000  -36.200000
0.010500  -36.300000
0.005200  -36.300000
-0.001500  -36.400000
-0.003000  -36.400000
-0.003800  -36.500000
0.000000  -36.500000
0.000700  -36.600000
0.004500  -36.600000
0.013500  -36.600000
0.018700  -36.700000
0.021700  -36.700000
0.015000  -36.700000
0.008200  -36.800000
0.000000  -36.800000
-0.005300  -36.900000
-0.004600  -36.900000
-0.006800  -36.900000
-0.005300  -36.900000
-0.003800  -37.000000
-0.008300  -37.000000
-0.012000  -37.100000
-0.012000  -37.100000
-0.005300  -37.200000
0.008200  -37.200000
0.021700  -37.200000
0.026200  -37.300000
0.020200  -37.400000
0.012000  -37.400000
0.001500  -37.400000
-0.004600  -37.400000
-0.000800  -37.500000
0.006000  -37.500000
0.010500  -37.600000
0.006700  -37.600000
-0.001500  -37.700000
-0.010500  -37.700000
-0.016500  -37.800000
-0.021800  -37.800000
-0.030800  -37.800000
-0.036800  -37.800000
-0.039000  -37.900000
-0.036800  -37.900000
-0.024800  -38.000000
-0.009800  -38.000000
0.000700  -38.100000
0.012700  -38.100000
0.027700  -38.200000
0.044200  -38.200000
0.051700  -38.300000
0.045700  -38.300000
0.029200  -38.300000
0.009000  -38.400000
0.003000  -38.400000
0.003000  -38.500000
-0.001500  -38.500000
0.000700  -38.600000
-0.003000  -38.600000
-0.003800  -38.600000
-0.000800  -38.700000
-0.003000  -38.700000
0.000000  -38.700000
0.000700  -38.800000
0.000700  -38.800000
0.003000  -38.900000
-0.000800  -38.900000
-0.001500  -39.000000
-0.004600  -39.100000
-0.004600  -39.100000
-0.004600  -39.100000
-0.006800  -39.200000
-0.005300  -39.200000
-0.004600  -39.200000
0.000700  -39.300000
0.004500  -39.300000
0.008200  -39.400000
0.009000  -39.400000
0.005200  -39.500000
0.001500  -39.500000
-0.001500  -39.600000
-0.000800  -39.600000
-0.000800  -39.600000
0.000700  -39.700000
0.004500  -39.700000
0.003700  -39.800000
0.000700  -39.800000
-0.003000  -39.900000
-0.002300  -40.000000
0.000700  -40.000000
0.000700  -40.000000
0.009700  -40.100000
0.013500  -40.100000
0.007500  -40.100000
0.003000  -40.200000
-0.000800  -40.200000
-0.005300  -40.300000
-0.006800  -40.300000
-0.008300  -40.400000
-0.005300  -40.500000
-0.000800  -40.500000
-0.001500  -40.500000
0.000700  -40.600000
0.003700  -40.600000
0.007500  -40.700000
0.010500  -40.700000
0.008200  -40.800000
0.007500  -40.800000
0.004500  -40.900000
0.000700  -40.900000
-0.001500  -41.000000
-0.003800  -41.000000
0.000000  -41.000000
0.005200  -41.100000
0.015700  -41.100000
0.015700  -41.100000
0.011200  -41.200000
0.008200  -41.200000
-0.000800  -41.300000
-0.004600  -41.300000
-0.008300  -41.400000
-0.003000  -41.400000
0.004500  -41.400000
-0.000800  -41.500000
-0.006000  -41.500000
-0.010500  -41.500000
-0.012000  -41.600000
-0.006000  -41.600000
-0.000800  -41.700000
0.004500  -41.700000
0.006700  -41.800000
0.006700  -41.800000
0.008200  -41.900000
0.006700  -41.900000
0.005200  -41.900000
0.000700  -42.000000
0.000000  -42.000000
0.004500  -42.100000
-0.000800  -42.200000
-0.001500  -42.200000
-0.003000  -42.300000
-0.003000  -42.300000
-0.005300  -42.300000
-0.008300  -42.400000
-0.006000  -42.400000
-0.008300  -42.500000
-0.010500  -42.500000
-0.006800  -42.600000
-0.001500  -42.700000
0.004500  -42.700000
0.010500  -42.700000
0.016500  -42.800000
0.024000  -42.800000
0.027700  -42.800000
0.021700  -42.900000
0.012000  -42.900000
0.003000  -43.000000
-0.007500  -43.000000
-0.009100  -43.100000
-0.007500  -43.100000
-0.003000  -43.200000
0.004500  -43.200000
0.006000  -43.200000
0.003000  -43.300000
-0.003000  -43.300000
-0.003800  -43.400000
-0.002300  -43.400000
-0.006000  -43.500000
-0.006800  -43.600000
-0.009800  -43.600000
-0.009100  -43.600000
0.000700  -43.700000
0.005200  -43.700000
0.009000  -43.700000
0.012000  -43.800000
0.016500  -43.800000
0.021700  -43.900000
0.022500  -43.900000
0.012700  -44.000000
0.001500  -44.100000
-0.006000  -44.100000
-0.010500  -44.100000
-0.012000  -44.200000
-0.014300  -44.200000
-0.014300  -44.300000
-0.009800  -44.300000
-0.008300  -44.400000
-0.004600  -44.400000
-0.006000  -44.500000
-0.006800  -44.500000
-0.006000  -44.600000
-0.004600  -44.600000
-0.000800  -44.600000
0.001500  -44.700000
0.003000  -44.800000
0.006700  -44.800000
0.010500  -44.900000
0.009000  -44.900000
0.005200  -45.000000
0.003000  -45.000000
0.000000  -45.000000
-0.001500  -45.100000
-0.003800  -45.100000
-0.004600  -45.200000
-0.001500  -45.300000
-0.001500  -45.300000
-0.000800  -45.400000
0.002200  -45.400000
0.008200  -45.500000
0.016500  -45.500000
0.015700  -45.600000
0.009000  -45.600000
0.003000  -45.700000
-0.000800  -45.700000
-0.004600  -45.800000
-0.008300  -45.900000
-0.006800  -45.900000
-0.004600  -45.900000
0.002200  -46.000000
0.006700  -46.100000
0.009000  -46.100000
0.009000  -46.200000
0.003700  -46.300000
0.003000  -46.300000
0.004500  -46.400000
0.008200  -46.400000
0.010500  -46.400000
0.009000  -46.500000
0.009000  -46.600000
0.003700  -46.600000
0.000700  -46.700000
-0.002300  -46.700000
-0.006800  -46.800000
-0.006800  -46.800000
-0.009100  -46.900000
-0.006800  -46.900000
-0.005300  -47.000000
-0.006800  -47.000000
-0.004600  -47.100000
-0.003000  -47.100000
0.001500  -47.200000
0.005200  -47.200000
0.005200  -47.300000
0.002200  -47.300000
-0.002300  -47.400000
-0.005300  -47.400000
-0.004600  -47.500000
0.003000  -47.500000
0.009000  -47.600000
0.012000  -47.600000
0.014200  -47.700000
0.009000  -47.700000
0.012000  -47.800000
0.017200  -47.900000
0.017200  -47.900000
0.013500  -48.000000
0.005200  -48.000000
0.006000  -48.100000
0.004500  -48.200000
0.000700  -48.200000
-0.001500  -48.300000
-0.006000  -48.300000
-0.007500  -48.400000
-0.007500  -48.500000
-0.007500  -48.500000
-0.005300  -48.600000
-0.003800  -48.600000
-0.002300  -48.700000
-0.002300  -48.800000
-0.003800  -48.800000
-0.006800  -48.900000
-0.007500  -48.900000
-0.009100  -49.000000
-0.009100  -49.100000
-0.006800  -49.100000
-0.001500  -49.100000
0.003700  -49.200000
0.008200  -49.300000
0.012000  -49.400000
0.015700  -49.400000
0.024000  -49.500000
0.023200  -49.500000
0.009000  -49.600000
-0.002300  -49.600000
-0.012000  -49.700000
-0.012800  -49.800000
-0.010500  -49.800000
-0.009100  -49.900000
-0.003800  -50.000000
-0.004600  -50.000000
-0.006800  -50.100000
-0.005300  -50.100000
-0.007500  -50.200000
-0.006800  -50.300000
-0.003000  -50.300000
0.000000  -50.400000
0.003000  -50.400000
0.005200  -50.500000
0.005200  -50.600000
0.003700  -50.600000
0.009000  -50.700000
0.018000  -50.800000
0.020200  -50.900000
0.021700  -50.900000
0.014200  -50.900000
0.006700  -51.000000
0.004500  -51.100000
0.000000  -51.200000
0.000700  -51.300000
0.003000  -51.300000
0.000700  -51.300000
-0.001500  -51.400000
-0.004600  -51.400000
-0.003000  -51.500000
-0.003000  -51.600000
-0.005300  -51.600000
-0.003000  -51.700000
-0.002300  -51.800000
-0.000800  -51.800000
-0.000800  -51.900000
-0.001500  -51.900000
0.000700  -52.000000
0.000700  -52.100000
0.000700  -52.100000
0.001500  -52.200000
0.003700  -52.200000
0.003700  -52.300000
-0.001500  -52.400000
-0.004600  -52.500000
-0.003800  -52.500000
0.000000  -52.600000
0.005200  -52.600000
0.006000  -52.700000
0.004500  -52.700000
0.003000  -52.800000
0.001500  -52.900000
0.002200  -53.000000
0.005200  -53.000000
0.006000  -53.100000
0.005200  -53.100000
0.007500  -53.200000
0.008200  -53.300000
0.006700  -53.300000
0.002200  -53.400000
-0.001500  -53.500000
-0.000800  -53.600000
0.000700  -53.600000
0.001500  -53.700000
0.000000  -53.800000
0.000700  -53.800000
-0.002300  -53.900000
-0.008300  -53.900000
-0.012000  -54.000000
-0.012800  -54.100000
-0.010500  -54.100000
-0.004600  -54.200000
0.001500  -54.300000
0.004500  -54.400000
0.008200  -54.400000
0.010500  -54.500000
0.008200  -54.500000
0.005200  -54.600000
0.003000  -54.700000
0.004500  -54.800000
0.005200  -54.800000
0.001500  -54.900000
-0.002300  -54.900000
0.000000  -55.000000
0.000700  -55.100000
0.000700  -55.100000
0.000700  -55.200000
-0.000800  -55.300000
0.001500  -55.400000
0.001500  -55.400000
0.000700  -55.500000
0.000700  -55.500000
-0.004600  -55.600000
-0.006800  -55.700000
-0.006000  -55.800000
-0.003800  -55.800000
-0.001500  -55.800000
0.000700  -55.900000
0.005200  -56.000000
0.010500  -56.100000
0.015700  -56.100000
0.020200  -56.200000
0.021700  -56.300000
0.023200  -56.300000
0.011200  -56.400000
-0.003000  -56.400000
-0.006800  -56.500000
-0.012000  -56.600000
-0.012000  -56.600000
-0.009800  -56.700000
-0.011300  -56.700000
-0.004600  -56.800000
0.003000  -56.900000
0.011200  -56.900000
0.019500  -57.000000
0.019500  -57.100000
0.016500  -57.100000
0.005200  -57.200000
0.000000  -57.200000
-0.003800  -57.300000
-0.009800  -57.400000
-0.008300  -57.400000
-0.006000  -57.500000
-0.004600  -57.600000
0.000000  -57.600000
0.003700  -57.600000
0.007500  -57.700000
0.009000  -57.800000
0.006700  -57.800000
0.004500  -57.900000
-0.000800  -58.000000
-0.009100  -58.000000
-0.012000  -58.100000
-0.010500  -58.100000
-0.010500  -58.200000
-0.012000  -58.300000
-0.009100  -58.300000
-0.004600  -58.400000
-0.001500  -58.500000
0.001500  -58.500000
0.001500  -58.600000
0.000700  -58.600000
0.003000  -58.700000
0.001500  -58.800000
0.003700  -58.900000
0.004500  -58.900000
0.004500  -59.000000
0.003700  -59.000000
0.001500  -59.100000
0.006700  -59.100000
0.006700  -59.200000
0.005200  -59.300000
0.003000  -59.300000
0.000700  -59.400000
0.002200  -59.400000
0.001500  -59.500000
0.003000  -59.600000
0.006700  -59.600000
0.006000  -59.700000
0.003700  -59.800000
0.000000  -59.800000
0.000700  -59.900000
0.003000  -59.900000
0.000700  -60.000000
-0.001500  -60.100000
-0.000800  -60.100000
-0.001500  -60.200000
-0.005300  -60.300000
-0.005300  -60.300000
-0.005300  -60.400000
-0.005300  -60.400000
-0.003000  -60.500000
-0.000800  -60.600000
0.000700  -60.600000
-0.000800  -60.700000
0.000000  -60.800000
0.001500  -60.800000
0.001500  -60.900000
0.001500  -60.900000
0.002200  -61.000000
0.004500  -61.100000
0.004500  -61.100000
0.005200  -61.200000
0.007500  -61.200000
0.005200  -61.300000
0.004500  -61.300000
0.004500  -61.400000
0.006000  -61.500000
0.007500  -61.600000
0.008200  -61.600000
0.008200  -61.700000
0.010500  -61.700000
0.010500  -61.800000
0.005200  -61.900000
0.000700  -62.000000
-0.003800  -62.000000
-0.004600  -62.100000
-0.001500  -62.100000
-0.001500  -62.200000
0.000700  -62.300000
0.001500  -62.300000
0.001500  -62.400000
0.000700  -62.500000
0.000000  -62.600000
0.003000  -62.600000
0.004500  -62.600000
0.005200  -62.700000
0.005200  -62.800000
0.009000  -62.900000
0.011200  -62.900000
0.006000  -63.000000
0.004500  -63.000000
0.000000  -63.100000
-0.002300  -63.200000
-0.005300  -63.200000
-0.007500  -63.300000
-0.004600  -63.400000
-0.006000  -63.400000
-0.002300  -63.500000
0.002200  -63.500000
0.001500  -63.600000
0.000700  -63.700000
-0.003000  -63.700000
-0.002300  -63.800000
-0.001500  -63.900000
0.000000  -63.900000
0.005200  -64.000000
0.003000  -64.000000
0.001500  -64.100000
-0.004600  -64.200000
-0.009100  -64.300000
-0.009100  -64.300000
-0.009100  -64.400000
-0.001500  -64.400000
0.000700  -64.500000
0.004500  -64.600000
0.009000  -64.600000
0.013500  -64.700000
0.015000  -64.800000
0.014200  -64.800000
0.017200  -64.900000
0.014200  -65.000000
0.007500  -65.000000
-0.000800  -65.100000
-0.007500  -65.200000
-0.006800  -65.200000
-0.002300  -65.300000
0.001500  -65.300000
0.001500  -65.400000
0.001500  -65.500000
0.000000  -65.500000
-0.000800  -65.600000
-0.000800  -65.700000
-0.000800  -65.700000
0.001500  -65.800000
0.000000  -65.800000
0.003700  -65.900000
0.006700  -66.000000
0.003700  -66.000000
0.003700  -66.100000
0.004500  -66.200000
0.005200  -66.200000
0.003700  -66.200000
0.003000  -66.300000
0.000700  -66.400000
-0.000800  -66.500000
0.002200  -66.500000
0.005200  -66.600000
0.009700  -66.600000
0.011200  -66.700000
0.012000  -66.800000
0.011200  -66.900000
0.005200  -66.900000
-0.001500  -67.000000
-0.007500  -67.100000
-0.009100  -67.100000
-0.010500  -67.200000
-0.008300  -67.300000
-0.005300  -67.400000
-0.005300  -67.400000
-0.004600  -67.500000
-0.004600  -67.500000
-0.003000  -67.600000
-0.003000  -67.700000
-0.003000  -67.800000
-0.001500  -67.800000
-0.003800  -67.900000
-0.003000  -68.000000
-0.001500  -68.000000
-0.003000  -68.100000
-0.006800  -68.200000
-0.008300  -68.200000
-0.006800  -68.300000
-0.004600  -68.400000
-0.000800  -68.400000
0.000700  -68.500000
-0.000800  -68.500000
0.000700  -68.600000
0.004500  -68.700000
0.007500  -68.800000
0.008200  -68.800000
0.006700  -68.900000
0.005200  -68.900000
0.006700  -69.000000
0.006000  -69.100000
0.004500  -69.100000
0.006700  -69.200000
0.005200  -69.300000
0.006700  -69.300000
0.010500  -69.400000
0.006700  -69.500000
0.005200  -69.600000
0.004500  -69.600000
0.003000  -69.700000
0.003700  -69.800000
0.002200  -69.800000
-0.001500  -69.900000
-0.001500  -69.900000
-0.000800  -70.000000
0.003700  -70.100000
0.003000  -70.200000
-0.001500  -70.200000
-0.001500  -70.300000
-0.004600  -70.400000
-0.003800  -70.500000
-0.000800  -70.500000
-0.001500  -70.600000
-0.001500  -70.600000
-0.003000  -70.700000
0.000700  -70.700000
0.001500  -70.800000
-0.000800  -70.800000
0.000700  -70.900000
-0.001500  -71.000000
-0.002300  -71.100000
-0.000800  -71.100000
0.004500  -71.100000
0.002200  -71.200000
-0.001500  -71.300000
-0.001500  -71.300000
-0.006000  -71.400000
-0.006800  -71.500000
-0.006800  -71.500000
-0.006800  -71.600000
-0.004600  -71.700000
-0.004600  -71.700000
-0.000800  -71.800000
0.000700  -71.800000
0.002200  -71.900000
0.008200  -72.000000
0.010500  -72.000000
0.012000  -72.100000
0.009000  -72.200000
0.005200  -72.300000
0.005200  -72.300000
0.006000  -72.400000
0.007500  -72.500000
0.010500  -72.500000
0.011200  -72.600000
0.009000  -72.700000
0.009700  -72.700000
0.010500  -72.800000
0.009000  -72.900000
0.007500  -72.900000
0.006700  -73.000000
0.006700  -73.000000
0.003000  -73.100000
0.003000  -73.200000
-0.001500  -73.200000
-0.005300  -73.300000
-0.004600  -73.400000
-0.006000  -73.400000
-0.002300  -73.500000
-0.003000  -73.500000
-0.003000  -73.600000
-0.002300  -73.700000
-0.004600  -73.700000
-0.002300  -73.800000
-0.001500  -73.800000
0.003000  -73.900000
0.000700  -74.000000
0.000700  -74.000000
0.002200  -74.100000
0.000000  -74.200000
0.002200  -74.300000
-0.001500  -74.300000
-0.000800  -74.300000
0.004500  -74.400000
0.003000  -74.500000
0.003000  -74.500000
-0.003000  -74.600000
-0.003000  -74.700000
-0.003000  -74.700000
-0.003800  -74.800000
-0.001500  -74.800000
-0.002300  -74.900000
-0.000800  -75.000000
-0.001500  -75.000000
-0.003000  -75.100000
-0.000800  -75.200000
0.000000  -75.200000
0.002200  -75.300000
0.004500  -75.300000
0.002200  -75.400000
0.004500  -75.500000
0.006000  -75.500000
0.005200  -75.600000
0.009000  -75.600000
0.009000  -75.700000
0.004500  -75.800000
0.003000  -75.800000
0.004500  -75.900000
0.001500  -76.000000
0.002200  -76.100000
0.001500  -76.100000
-0.000800  -76.100000
-0.000800  -76.200000
-0.003800  -76.300000
-0.001500  -76.400000
-0.003000  -76.400000
-0.003000  -76.500000
0.003000  -76.500000
-0.000800  -76.600000
0.000000  -76.700000
-0.003000  -76.800000
-0.006800  -76.800000
-0.003000  -76.900000
-0.000800  -76.900000
0.004500  -77.000000
0.006700  -77.000000
0.008200  -77.100000
0.007500  -77.100000
0.006700  -77.200000
0.008200  -77.300000
0.004500  -77.400000
0.003000  -77.400000
0.001500  -77.400000
-0.000800  -77.500000
0.000000  -77.600000
-0.001500  -77.600000
-0.003800  -77.700000
-0.004600  -77.800000
-0.003000  -77.800000
0.000700  -77.900000
0.002200  -78.000000
0.000700  -78.000000
-0.001500  -78.100000
-0.001500  -78.100000
-0.001500  -78.200000
-0.003000  -78.200000
-0.003000  -78.300000
-0.002300  -78.300000
-0.004600  -78.400000
-0.005300  -78.400000
-0.003000  -78.500000
-0.000800  -78.600000
0.002200  -78.600000
0.003700  -78.700000
0.003000  -78.800000
0.003000  -78.800000
0.005200  -78.800000
0.005200  -78.900000
0.003000  -78.900000
0.002200  -79.000000
-0.001500  -79.100000
0.000000  -79.100000
0.003700  -79.200000
0.003000  -79.200000
0.003000  -79.300000
0.005200  -79.300000
0.006000  -79.400000
0.007500  -79.500000
0.006700  -79.500000
0.005200  -79.600000
0.003700  -79.700000
0.003700  -79.700000
0.006000  -79.700000
0.003000  -79.800000
0.000700  -79.900000
0.001500  -79.900000
0.004500  -80.000000
0.006000  -80.000000
0.003700  -80.100000
0.006000  -80.100000
0.010500  -80.200000
0.012000  -80.200000
0.010500  -80.300000
0.009000  -80.300000
0.008200  -80.400000
0.008200  -80.500000
0.005200  -80.500000
-0.001500  -80.600000
-0.006800  -80.600000
-0.005300  -80.600000
-0.003000  -80.700000
-0.002300  -80.800000
-0.002300  -80.800000
-0.003000  -80.900000
-0.003800  -80.900000
-0.003000  -81.000000
-0.002300  -81.000000
-0.005300  -81.100000
-0.006800  -81.100000
-0.005300  -81.200000
-0.003000  -81.300000
-0.003800  -81.300000
-0.005300  -81.300000
-0.002300  -81.400000
-0.000800  -81.500000
-0.000800  -81.500000
0.000700  -81.500000
0.001500  -81.600000
0.003000  -81.600000
0.000000  -81.700000
-0.000800  -81.800000
-0.003000  -81.800000
-0.006000  -81.900000
-0.009100  -81.900000
-0.009800  -81.900000
-0.005300  -82.000000
-0.004600  -82.000000
-0.001500  -82.100000
0.001500  -82.200000
0.002200  -82.200000
0.006700  -82.300000
0.006000  -82.300000
0.006700  -82.400000
0.008200  -82.400000
0.009000  -82.400000
0.011200  -82.500000
0.011200  -82.600000
0.009000  -82.600000
0.003700  -82.700000
0.000700  -82.700000
0.000700  -82.800000
-0.000800  -82.800000
-0.000800  -82.800000
0.001500  -82.900000
0.004500  -82.900000
0.006700  -83.000000
0.008200  -83.100000
0.008200  -83.100000
0.006700  -83.200000
0.004500  -83.200000
0.004500  -83.300000
0.006000  -83.300000
0.003000  -83.300000
0.000700  -83.400000
-0.000800  -83.400000
-0.000800  -83.500000
0.001500  -83.600000
0.003000  -83.600000
0.005200  -83.700000
0.006000  -83.700000
0.005200  -83.700000
0.003000  -83.800000
0.002200  -83.800000
0.002200  -83.900000
0.000700  -83.900000
-0.000800  -84.000000
0.000700  -84.100000
-0.000800  -84.100000
-0.001500  -84.200000
-0.003000  -84.200000
-0.001500  -84.300000
0.000700  -84.300000
-0.000800  -84.300000
0.001500  -84.400000
0.001500  -84.400000
0.000700  -84.500000
0.000700  -84.500000
-0.004600  -84.600000
-0.009100  -84.600000
-0.007500  -84.600000
-0.003000  -84.700000
0.000700  -84.800000
-0.001500  -84.800000
-0.003000  -84.900000
-0.000800  -84.900000
0.003000  -85.000000
0.003700  -85.000000
0.005200  -85.100000
0.002200  -85.100000
0.004500  -85.100000
0.009000  -85.200000
0.008200  -85.200000
0.008200  -85.300000
0.006700  -85.300000
0.004500  -85.400000
0.003000  -85.400000
0.006000  -85.500000
0.000700  -85.500000
-0.006800  -85.500000
-0.005300  -85.600000
-0.009100  -85.600000
-0.007500  -85.600000
-0.002300  -85.700000
-0.005300  -85.700000
-0.003800  -85.800000
-0.004600  -85.800000
-0.001500  -85.900000
-0.000800  -85.900000
-0.000800  -86.000000
0.001500  -86.000000
-0.001500  -86.100000
0.000000  -86.100000
0.001500  -86.100000
0.001500  -86.100000
0.004500  -86.200000
0.004500  -86.200000
0.002200  -86.300000
0.001500  -86.300000
0.003000  -86.300000
0.002200  -86.400000
0.004500  -86.400000
0.006000  -86.400000
0.005200  -86.500000
0.008200  -86.500000
0.006000  -86.500000
0.006700  -86.600000
0.008200  -86.600000
0.004500  -86.700000
0.000700  -86.700000
-0.003000  -86.700000
0.000700  -86.800000
0.003000  -86.800000
0.001500  -86.900000
0.003000  -86.900000
0.001500  -86.900000
0.002200  -86.900000
0.000000  -87.000000
-0.003000  -87.000000
-0.000800  -87.000000
-0.002300  -87.100000
0.002200  -87.100000
0.006700  -87.200000
0.003700  -87.200000
0.000700  -87.200000
-0.000800  -87.300000
-0.001500  -87.300000
-0.001500  -87.300000
-0.003000  -87.400000
-0.003800  -87.400000
-0.004600  -87.400000
-0.000800  -87.500000
0.003000  -87.500000
0.003000  -87.500000
0.003000  -87.600000
0.004500  -87.600000
0.005200  -87.700000
0.006700  -87.700000
0.009000  -87.700000
0.007500  -87.800000
0.007500  -87.800000
0.005200  -87.800000
0.002200  -87.800000
0.002200  -87.800000
0.000700  -87.900000
-0.002300  -87.900000
-0.001500  -88.000000
-0.001500  -88.000000
-0.006000  -88.000000
-0.006800  -88.100000
-0.006000  -88.100000
-0.006800  -88.200000
-0.007500  -88.200000
-0.006000  -88.200000
-0.003000  -88.200000
-0.000800  -88.200000
0.005200  -88.200000
0.006700  -88.300000
0.003000  -88.300000
0.000700  -88.300000
0.000700  -88.400000
0.001500  -88.400000
0.004500  -88.400000
0.008200  -88.500000
0.006700  -88.500000
0.005200  -88.500000
0.004500  -88.600000
0.001500  -88.600000
0.001500  -88.600000
0.003000  -88.700000
0.004500  -88.700000
0.006700  -88.700000
0.006000  -88.700000
0.008200  -88.700000
0.010500  -88.700000
0.009000  -88.800000
0.008200  -88.800000
0.005200  -88.800000
0.003000  -88.800000
-0.001500  -88.900000
-0.006800  -88.900000
-0.006800  -88.900000
-0.006800  -88.900000
-0.006800  -88.900000
-0.005300  -89.000000
-0.002300  -89.000000
-0.000800  -89.000000
0.000700  -89.000000
0.000700  -89.100000
0.001500  -89.100000
0.000700  -89.100000
-0.002300  -89.100000
-0.001500  -89.100000
-0.004600  -89.100000
-0.006000  -89.100000
-0.003800  -89.100000
-0.004600  -89.100000
-0.000800  -89.100000
0.000000  -89.100000
0.000000  -89.200000
0.000700  -89.200000
-0.000800  -89.200000
-0.003000  -89.200000
-0.003000  -89.200000
-0.000800  -89.200000
0.000700  -89.200000
0.000700  -89.200000
0.000700  -89.200000
-0.000800  -89.200000
-0.001500  -89.300000
-0.001500  -89.300000
-0.000800  -89.300000
-0.000800  -89.300000
0.000700  -89.300000
0.003700  -89.300000
0.007500  -89.300000
0.008200  -89.300000
0.007500  -89.300000
0.009000  -89.300000
0.006700  -89.300000
0.006700  -89.300000
0.009000  -89.300000
0.008200  -89.300000
0.008200  -89.300000
0.005200  -89.300000
0.003700  -89.300000
0.006700  -89.300000
0.007500  -89.300000
0.005200  -89.300000
0.001500  -89.300000
-0.000800  -89.300000
0.000000  -89.400000
0.003000  -89.400000
0.003700  -89.400000
0.006000  -89.400000
0.006000  -89.300000
0.004500  -89.300000
0.002200  -89.300000
-0.001500  -89.300000
0.000700  -89.300000
-0.000800  -89.300000
-0.004600  -89.300000
-0.004600  -89.300000
-0.003000  -89.300000
-0.003800  -89.300000
-0.005300  -89.300000
-0.005300  -89.300000
-0.006800  -89.300000
-0.006800  -89.200000
-0.004600  -89.200000
-0.001500  -89.200000
0.000700  -89.200000
0.001500  -89.200000
0.004500  -89.200000
0.001500  -89.200000
0.000700  -89.200000
0.003000  -89.200000
0.003000  -89.200000
0.006700  -89.100000
0.009000  -89.100000
0.005200  -89.100000
0.004500  -89.100000
0.003000  -89.100000
0.004500  -89.100000
0.005200  -89.100000
0.005200  -89.100000
0.003700  -89.100000
0.001500  -89.100000
0.003000  -89.100000
0.005200  -89.100000
0.003700  -89.000000
0.001500  -89.000000
0.000700  -89.000000
0.000000  -89.000000
0.001500  -89.000000
0.001500  -89.000000
0.001500  -88.900000
0.002200  -88.900000
0.003000  -88.900000
0.002200  -88.900000
0.000700  -88.900000
-0.003000  -88.800000
-0.003800  -88.800000
-0.003800  -88.800000
-0.002300  -88.800000
-0.002300  -88.800000
-0.004600  -88.800000
-0.007500  -88.700000
-0.006800  -88.700000
-0.004600  -88.700000
-0.004600  -88.700000
-0.000800  -88.700000
0.003000  -88.700000
0.004500  -88.700000
0.004500  -88.700000
0.005200  -88.700000
0.008200  -88.600000
0.008200  -88.600000
0.010500  -88.600000
0.010500  -88.600000
0.010500  -88.600000
0.012000  -88.500000
0.009000  -88.500000
0.005200  -88.500000
0.000700  -88.500000
0.001500  -88.500000
0.003000  -88.500000
0.003000  -88.400000
0.000700  -88.400000
0.000700  -88.400000
0.000700  -88.400000
-0.002300  -88.400000
-0.003000  -88.400000
-0.003800  -88.400000
-0.002300  -88.400000
0.000700  -88.400000
0.000700  -88.300000
-0.001500  -88.300000
-0.003000  -88.300000
-0.003000  -88.300000
-0.004600  -88.300000
-0.004600  -88.300000
-0.003800  -88.300000
-0.000800  -88.300000
0.002200  -88.300000
0.003000  -88.300000
0.005200  -88.300000
0.006000  -88.300000
0.006700  -88.300000
0.009000  -88.300000
0.010500  -88.300000
0.011200  -88.300000
0.009700  -88.300000
0.005200  -88.300000
0.000700  -88.300000
-0.006800  -88.300000
-0.012000  -88.200000
-0.010500  -88.200000
-0.004600  -88.200000
0.004500  -88.200000
0.003700  -88.200000
-0.001500  -88.200000
-0.002300  -88.200000
-0.005300  -88.200000
-0.004600  -88.200000
-0.002300  -88.200000
-0.001500  -88.200000
0.001500  -88.200000
0.007500  -88.200000
0.012000  -88.200000
0.012000  -88.200000
0.006700  -88.200000
0.005200  -88.200000
0.000700  -88.200000
-0.000800  -88.200000
0.000700  -88.200000
0.000700  -88.200000
0.003000  -88.200000
-0.000800  -88.200000
-0.001500  -88.200000
-0.000800  -88.200000
0.000000  -88.200000
0.003000  -88.200000
0.000700  -88.200000
0.000700  -88.200000
0.001500  -88.200000
0.003000  -88.200000
0.007500  -88.200000
0.009000  -88.300000
0.006000  -88.300000
0.001500  -88.300000
-0.002300  -88.300000
-0.006800  -88.300000
-0.007500  -88.300000
-0.007500  -88.300000
-0.005300  -88.300000
-0.001500  -88.300000
-0.000800  -88.300000
0.002200  -88.300000
-0.000800  -88.300000
0.000700  -88.300000
0.000700  -88.300000
0.000000  -88.300000
0.004500  -88.300000
0.005200  -88.300000
0.006000  -88.300000
0.001500  -88.400000
0.001500  -88.400000
0.005200  -88.400000
0.004500  -88.400000
0.006000  -88.400000
0.003700  -88.400000
-0.001500  -88.400000
-0.005300  -88.400000
-0.006800  -88.400000
-0.005300  -88.400000
-0.003800  -88.400000
-0.000800  -88.400000
0.000700  -88.400000
0.000000  -88.400000
-0.000800  -88.400000
-0.003000  -88.400000
-0.000800  -88.400000
-0.000800  -88.400000
0.000700  -88.400000
-0.000800  -88.400000
-0.000800  -88.400000
0.004500  -88.400000
0.006000  -88.400000
0.006700  -88.400000
0.009000  -88.400000
0.007500  -88.500000
0.003000  -88.500000
0.003000  -88.500000
0.002200  -88.500000
-0.000800  -88.500000
0.000000  -88.500000
0.002200  -88.500000
0.005200  -88.500000
0.004500  -88.500000
0.001500  -88.500000
-0.000800  -88.500000
-0.005300  -88.500000
-0.001500  -88.500000
0.001500  -88.500000
-0.000800  -88.500000
0.003000  -88.500000
0.001500  -88.500000
0.003000  -88.500000
0.006700  -88.500000
0.006000  -88.500000
0.005200  -88.500000
0.004500  -88.500000
0.007500  -88.500000
0.006000  -88.500000
0.001500  -88.500000
-0.000800  -88.500000
-0.003000  -88.500000
-0.004600  -88.500000
-0.005300  -88.500000
-0.005300  -88.500000
-0.005300  -88.500000
-0.005300  -88.500000
-0.003800  -88.500000
-0.004600  -88.500000
-0.001500  -88.500000
0.002200  -88.500000
0.004500  -88.500000
0.007500  -88.500000
0.010500  -88.500000
0.012700  -88.500000
0.010500  -88.500000
0.006700  -88.500000
0.003700  -88.500000
0.003000  -88.500000
0.005200  -88.500000
0.000700  -88.400000
-0.004600  -88.400000
-0.005300  -88.400000
-0.007500  -88.400000
-0.010500  -88.400000
-0.010500  -88.400000
-0.008300  -88.400000
-0.003000  -88.400000
-0.000800  -88.400000
0.002200  -88.400000
0.006700  -88.400000
0.008200  -88.400000
0.009000  -88.400000
0.006700  -88.400000
0.006700  -88.400000
0.003000  -88.400000
-0.002300  -88.400000
-0.008300  -88.300000
-0.012800  -88.300000
-0.010500  -88.300000
-0.005300  -88.300000
0.001500  -88.300000
0.010500  -88.300000
0.013500  -88.300000
0.015700  -88.200000
0.015700  -88.200000
0.015700  -88.200000
0.015700  -88.200000
0.012700  -88.200000
0.007500  -88.200000
0.003000  -88.200000
0.000700  -88.200000
-0.001500  -88.200000
-0.003000  -88.200000
-0.000800  -88.100000
0.002200  -88.100000
-0.001500  -88.100000
-0.000800  -88.100000
-0.001500  -88.100000
-0.003800  -88.100000
-0.001500  -88.000000
0.000700  -88.000000
0.007500  -88.000000
0.010500  -88.000000
0.005200  -88.000000
0.000700  -87.900000
-0.004600  -87.900000
-0.006000  -87.900000
-0.004600  -87.900000
-0.002300  -87.900000
0.004500  -87.900000
0.009700  -87.800000
0.012000  -87.800000
0.012000  -87.800000
0.009000  -87.800000
0.006000  -87.800000
0.001500  -87.800000
-0.000800  -87.800000
-0.004600  -87.800000
-0.003800  -87.700000
0.000700  -87.700000
-0.001500  -87.700000
-0.004600  -87.600000
-0.010500  -87.600000
-0.018100  -87.600000
-0.020300  -87.600000
-0.018800  -87.600000
-0.012800  -87.500000
-0.005300  -87.500000
0.000700  -87.500000
0.005200  -87.400000
0.004500  -87.400000
0.002200  -87.400000
0.006700  -87.400000
0.009700  -87.300000
0.011200  -87.300000
0.010500  -87.300000
0.010500  -87.300000
0.006700  -87.300000
0.006000  -87.300000
0.005200  -87.200000
-0.000800  -87.200000
-0.000800  -87.200000
-0.000800  -87.100000
-0.004600  -87.100000
-0.001500  -87.100000
0.000000  -87.000000
0.000700  -87.000000
0.004500  -87.000000
0.006000  -87.000000
0.010500  -86.900000
0.015000  -86.900000
0.012000  -86.900000
0.004500  -86.900000
-0.001500  -86.900000
-0.005300  -86.800000
-0.008300  -86.800000
-0.008300  -86.700000
-0.009100  -86.700000
-0.010500  -86.700000
-0.009100  -86.600000
-0.005300  -86.600000
-0.004600  -86.500000
-0.004600  -86.500000
-0.002300  -86.400000
0.003000  -86.400000
0.005200  -86.400000
0.002200  -86.400000
0.000700  -86.300000
0.000000  -86.300000
0.000700  -86.200000
0.006000  -86.200000
0.007500  -86.200000
0.008200  -86.100000
0.007500  -86.100000
0.003700  -86.000000
0.008200  -86.000000
0.012700  -86.000000
0.018700  -85.900000
0.024000  -85.900000
0.022500  -85.800000
0.015700  -85.800000
-0.000800  -85.700000
-0.014300  -85.700000
-0.018100  -85.600000
-0.021800  -85.600000
-0.020300  -85.500000
-0.015000  -85.500000
-0.009800  -85.500000
-0.000800  -85.400000
0.006700  -85.400000
0.015700  -85.300000
0.021000  -85.300000
0.018700  -85.200000
0.009700  -85.200000
-0.001500  -85.100000
-0.005300  -85.100000
-0.009800  -85.000000
-0.008300  -85.000000
-0.004600  -84.900000
-0.006000  -84.800000
-0.001500  -84.800000
0.000700  -84.700000
0.003700  -84.600000
0.006000  -84.600000
0.008200  -84.500000
0.010500  -84.500000
0.012000  -84.400000
0.012000  -84.300000
0.006700  -84.300000
0.004500  -84.200000
-0.000800  -84.200000
-0.003000  -84.100000
-0.004600  -84.100000
-0.004600  -84.000000
-0.001500  -83.900000
-0.001500  -83.900000
0.004500  -83.800000
0.006700  -83.700000
0.006700  -83.700000
0.006700  -83.600000
0.003700  -83.500000
0.004500  -83.400000
0.000000  -83.400000
-0.002300  -83.300000
-0.000800  -83.300000
-0.000800  -83.200000
-0.002300  -83.100000
-0.002300  -83.100000
0.001500  -83.000000
0.003000  -82.900000
0.006700  -82.800000
0.006700  -82.800000
0.003700  -82.700000
0.003000  -82.600000
0.003700  -82.600000
0.004500  -82.500000
0.000700  -82.400000
-0.001500  -82.400000
-0.003000  -82.300000
-0.003000  -82.200000
0.003000  -82.100000
0.003000  -82.000000
0.001500  -81.900000
-0.003000  -81.900000
-0.005300  -81.800000
-0.000800  -81.700000
-0.000800  -81.700000
-0.003800  -81.600000
-0.006800  -81.500000
-0.004600  -81.400000
0.003000  -81.400000
0.000700  -81.300000
0.000700  -81.200000
-0.001500  -81.100000
-0.002300  -81.000000
0.000700  -81.000000
-0.000800  -80.900000
0.006000  -80.800000
0.011200  -80.700000
0.016500  -80.600000
0.020200  -80.600000
0.018700  -80.500000
0.018000  -80.400000
0.011200  -80.300000
0.001500  -80.200000
-0.006800  -80.100000
-0.008300  -80.100000
-0.004600  -80.000000
-0.004600  -79.900000
-0.003800  -79.800000
-0.005300  -79.700000
-0.003800  -79.700000
0.001500  -79.600000
0.000000  -79.500000
-0.004600  -79.400000
-0.004600  -79.300000
0.003000  -79.200000
0.006700  -79.200000
0.007500  -79.100000
0.006700  -79.000000
0.001500  -78.900000
0.001500  -78.800000
0.001500  -78.800000
0.001500  -78.700000
0.010500  -78.600000
0.013500  -78.500000
0.012000  -78.400000
0.008200  -78.300000
0.001500  -78.200000
0.002200  -78.100000
-0.001500  -78.100000
0.000000  -78.000000
0.003700  -77.900000
0.001500  -77.800000
0.000700  -77.700000
-0.005300  -77.600000
-0.006800  -77.500000
-0.006800  -77.400000
-0.007500  -77.400000
-0.005300  -77.300000
-0.009100  -77.200000
-0.008300  -77.100000
-0.006000  -77.000000
-0.007500  -76.900000
-0.006800  -76.800000
-0.005300  -76.800000
0.003000  -76.700000
0.007500  -76.600000
0.003000  -76.500000
0.000000  -76.400000
-0.002300  -76.300000
-0.004600  -76.200000
-0.005300  -76.100000
-0.009800  -76.100000
-0.009100  -76.000000
-0.003000  -75.900000
-0.000800  -75.800000
0.002200  -75.700000
0.003700  -75.600000
0.002200  -75.500000
0.003000  -75.500000
0.005200  -75.400000
0.009000  -75.300000
0.006700  -75.200000
0.005200  -75.100000
0.005200  -75.000000
0.003700  -74.900000
0.009000  -74.800000
0.010500  -74.700000
0.014200  -74.700000
0.015700  -74.600000
0.016500  -74.500000
0.015000  -74.400000
0.003000  -74.300000
-0.006800  -74.300000
-0.012800  -74.200000
-0.012000  -74.100000
-0.010500  -74.000000
-0.006800  -73.900000
-0.006000  -73.800000
-0.009800  -73.800000
-0.011300  -73.700000
-0.010500  -73.600000
-0.010500  -73.500000
-0.010500  -73.400000
-0.006000  -73.400000
-0.003000  -73.300000
0.003000  -73.200000
0.007500  -73.100000
0.006000  -73.000000
0.009000  -72.900000
0.006700  -72.900000
0.004500  -72.800000
0.004500  -72.700000
0.001500  -72.600000
0.001500  -72.500000
-0.001500  -72.400000
-0.001500  -72.300000
0.000000  -72.300000
0.005200  -72.200000
0.011200  -72.100000
0.014200  -72.000000
0.012000  -71.900000
0.005200  -71.800000
0.003700  -71.700000
0.006700  -71.700000
0.007500  -71.600000
0.007500  -71.500000
0.004500  -71.400000
-0.000800  -71.300000
-0.001500  -71.200000
0.000000  -71.200000
-0.001500  -71.100000
-0.003000  -71.000000
-0.007500  -70.900000
-0.009100  -70.800000
-0.006800  -70.700000
-0.005300  -70.700000
-0.000800  -70.600000
0.003000  -70.500000
0.008200  -70.400000
0.015000  -70.300000
0.019500  -70.200000
0.018700  -70.200000
0.010500  -70.100000
0.003700  -70.000000
0.001500  -69.900000
0.001500  -69.800000
0.000700  -69.800000
0.000000  -69.700000
-0.001500  -69.600000
0.000700  -69.500000
0.004500  -69.400000
0.006700  -69.300000
0.008200  -69.300000
0.009000  -69.200000
0.010500  -69.100000
0.009000  -69.000000
0.012000  -68.900000
0.014200  -68.900000
0.010500  -68.800000
0.000000  -68.700000
-0.015000  -68.600000
-0.024800  -68.500000
-0.030800  -68.400000
-0.030000  -68.400000
-0.027800  -68.300000
-0.024800  -68.200000
-0.012000  -68.100000
-0.005300  -68.000000
0.000700  -68.000000
0.006700  -67.900000
0.006000  -67.800000
0.003000  -67.700000
0.003000  -67.600000
0.001500  -67.500000
0.003700  -67.500000
0.012000  -67.400000
0.027700  -67.300000
0.030000  -67.200000
0.012700  -67.200000
-0.005300  -67.100000
-0.020300  -67.000000
-0.025600  -67.000000
-0.018800  -66.900000
-0.008300  -66.800000
0.000000  -66.700000
0.001500  -66.600000
0.001500  -66.600000
0.000700  -66.500000
0.005200  -66.400000
0.009000  -66.300000
0.008200  -66.200000
0.006000  -66.200000
0.005200  -66.100000
0.006700  -66.000000
0.002200  -66.000000
-0.003800  -65.900000
-0.006000  -65.800000
-0.008300  -65.700000
-0.006800  -65.700000
-0.006800  -65.600000
-0.004600  -65.500000
-0.006000  -65.500000
-0.006800  -65.400000
0.001500  -65.300000
0.004500  -65.300000
0.011200  -65.200000
0.014200  -65.100000
0.011200  -65.000000
0.004500  -64.900000
-0.002300  -64.900000
0.003700  -64.800000
0.012000  -64.800000
0.020200  -64.700000
0.024000  -64.600000
0.018700  -64.500000
0.013500  -64.400000
0.009000  -64.400000
0.006700  -64.300000
0.001500  -64.300000
-0.004600  -64.200000
-0.008300  -64.100000
-0.009100  -64.000000
-0.008300  -63.900000
-0.009100  -63.900000
-0.008300  -63.800000
-0.006800  -63.800000
-0.008300  -63.700000
-0.003800  -63.600000
0.003000  -63.500000
0.009700  -63.500000
0.019500  -63.400000
0.021000  -63.400000
0.015700  -63.300000
0.005200  -63.200000
-0.005300  -63.100000
-0.009100  -63.100000
-0.006000  -63.000000
-0.004600  -63.000000
-0.003800  -62.900000
0.000700  -62.800000
0.001500  -62.700000
0.001500  -62.700000
0.007500  -62.600000
0.007500  -62.600000
0.002200  -62.500000
0.001500  -62.400000
0.001500  -62.400000
-0.003000  -62.300000
-0.006000  -62.200000
-0.003000  -62.100000
0.000700  -62.100000
0.004500  -62.000000
0.005200  -62.000000
0.003000  -61.900000
0.003000  -61.800000
0.001500  -61.700000
0.003700  -61.700000
0.001500  -61.600000
0.001500  -61.600000
0.004500  -61.500000
0.006700  -61.400000
0.010500  -61.300000
0.009000  -61.200000
0.009000  -61.200000
0.006700  -61.100000
0.001500  -61.100000
0.003700  -61.000000
0.008200  -60.900000
0.009000  -60.800000
0.006000  -60.800000
0.005200  -60.700000
0.008200  -60.700000
0.010500  -60.600000
0.016500  -60.500000
0.015700  -60.400000
0.010500  -60.400000
0.001500  -60.300000
-0.008300  -60.200000
-0.010500  -60.200000
-0.010500  -60.100000
-0.003000  -60.000000
0.003700  -59.900000
0.006700  -59.900000
0.013500  -59.900000
0.015700  -59.800000
0.012700  -59.700000
0.003000  -59.600000
-0.014300  -59.500000
-0.030800  -59.500000
-0.039800  -59.400000
-0.038300  -59.400000
-0.027800  -59.300000
-0.005300  -59.200000
0.025500  -59.200000
0.033700  -59.100000
0.021700  -59.000000
0.000700  -59.000000
-0.016500  -58.900000
-0.023300  -58.900000
-0.024000  -58.800000
-0.021800  -58.700000
-0.018800  -58.600000
-0.012000  -58.600000
-0.006800  -58.500000
0.000000  -58.500000
0.005200  -58.400000
0.004500  -58.300000
0.006700  -58.300000
0.008200  -58.200000
0.010500  -58.100000
0.014200  -58.100000
0.021000  -58.000000
0.027700  -58.000000
0.031500  -57.900000
0.018000  -57.800000
0.000700  -57.800000
-0.002300  -57.700000
-0.000800  -57.600000
-0.004600  -57.600000
-0.011300  -57.500000
-0.012000  -57.400000
-0.009100  -57.300000
-0.003000  -57.300000
0.001500  -57.200000
0.001500  -57.200000
0.008200  -57.100000
0.010500  -57.000000
0.015000  -56.900000
0.018000  -56.900000
0.014200  -56.800000
0.012700  -56.700000
0.000700  -56.700000
0.003000  -56.600000
0.008200  -56.600000
0.008200  -56.500000
0.012700  -56.400000
0.005200  -56.300000
0.001500  -56.300000
-0.004600  -56.300000
-0.006000  -56.200000
0.001500  -56.100000
0.004500  -56.000000
0.009000  -56.000000
0.005200  -55.900000
0.000700  -55.800000
-0.004600  -55.800000
-0.010500  -55.700000
-0.010500  -55.700000
-0.010500  -55.600000
-0.005300  -55.500000
-0.000800  -55.500000
0.004500  -55.400000
0.007500  -55.400000
0.004500  -55.300000
-0.000800  -55.200000
-0.006800  -55.100000
-0.008300  -55.100000
-0.003000  -55.000000
-0.000800  -54.900000
-0.003000  -54.900000
-0.004600  -54.800000
-0.004600  -54.700000
-0.002300  -54.600000
-0.003000  -54.600000
-0.006800  -54.500000
-0.009100  -54.500000
-0.013500  -54.400000
-0.017300  -54.300000
-0.012800  -54.200000
-0.006800  -54.200000
-0.002300  -54.100000
-0.000800  -54.000000
0.005200  -54.000000
0.021700  -53.900000
0.033700  -53.800000
0.035200  -53.700000
0.035200  -53.700000
0.036000  -53.600000
0.031500  -53.500000
0.018700  -53.500000
0.005200  -53.400000
-0.005300  -53.300000
-0.013500  -53.200000
-0.015800  -53.100000
-0.015000  -53.100000
-0.018100  -53.000000
-0.021800  -53.000000
-0.024800  -52.900000
-0.021800  -52.800000
-0.013500  -52.700000
-0.004600  -52.700000
0.005200  -52.600000
0.021000  -52.500000
0.035200  -52.400000
0.042000  -52.400000
0.046500  -52.300000
0.036000  -52.200000
0.009000  -52.200000
-0.012800  -52.100000
-0.031500  -52.000000
-0.042000  -51.900000
-0.036800  -51.900000
-0.027800  -51.800000
-0.018100  -51.700000
-0.009100  -51.700000
0.000000  -51.600000
0.007500  -51.500000
0.012000  -51.400000
0.015700  -51.300000
0.019500  -51.300000
0.019500  -51.200000
0.020200  -51.200000
0.021700  -51.100000
0.018700  -51.000000
0.014200  -50.900000
0.009000  -50.900000
0.009000  -50.800000
0.005200  -50.700000
-0.003800  -50.700000
-0.009100  -50.600000
-0.012800  -50.500000
-0.020300  -50.400000
-0.027800  -50.400000
-0.027000  -50.300000
-0.023300  -50.200000
-0.018100  -50.200000
-0.009100  -50.100000
0.003000  -50.000000
0.016500  -50.000000
0.019500  -49.900000
0.015700  -49.800000
0.016500  -49.800000
0.028500  -49.700000
0.035200  -49.600000
0.029200  -49.500000
0.012700  -49.500000
-0.005300  -49.400000
-0.015000  -49.300000
-0.018800  -49.200000
-0.014300  -49.200000
-0.010500  -49.100000
-0.012800  -49.100000
-0.010500  -49.000000
-0.007500  -48.900000
-0.000800  -48.800000
0.004500  -48.700000
0.003000  -48.700000
0.007500  -48.600000
0.006700  -48.500000
0.005200  -48.500000
0.004500  -48.400000
0.004500  -48.300000
0.006700  -48.200000
-0.001500  -48.200000
-0.014300  -48.100000
-0.020300  -48.000000
-0.016500  -48.000000
-0.010500  -47.900000
0.000000  -47.800000
0.015700  -47.700000
0.024000  -47.700000
0.018000  -47.600000
0.008200  -47.500000
-0.000800  -47.500000
-0.006800  -47.400000
-0.015800  -47.300000
-0.018800  -47.300000
-0.018100  -47.200000
-0.015800  -47.100000
-0.003800  -47.100000
0.006000  -47.000000
0.012000  -46.900000
0.017200  -46.800000
0.017200  -46.800000
0.020200  -46.700000
0.019500  -46.700000
0.014200  -46.600000
0.001500  -46.500000
-0.015800  -46.400000
-0.020300  -46.400000
-0.019500  -46.300000
-0.010500  -46.300000
0.001500  -46.200000
0.014200  -46.100000
0.016500  -46.100000
0.011200  -46.000000
0.008200  -45.900000
0.005200  -45.900000
0.005200  -45.800000
0.004500  -45.700000
0.000700  -45.700000
0.003000  -45.600000
0.000000  -45.500000
0.001500  -45.500000
0.008200  -45.400000
0.006000  -45.400000
0.003000  -45.300000
-0.000800  -45.200000
0.005200  -45.100000
0.017200  -45.100000
0.016500  -45.000000
0.012700  -45.000000
0.012700  -44.900000
0.009700  -44.800000
0.009700  -44.800000
0.006700  -44.700000
0.000700  -44.600000
-0.005300  -44.600000
-0.012800  -44.500000
-0.010500  -44.400000
-0.009100  -44.400000
-0.004600  -44.300000
-0.002300  -44.200000
-0.000800  -44.200000
0.002200  -44.100000
-0.000800  -44.100000
-0.004600  -44.000000
-0.019500  -43.900000
-0.030000  -43.800000
-0.034600  -43.800000
-0.032300  -43.700000
-0.018100  -43.700000
-0.001500  -43.600000
0.016500  -43.500000
0.026200  -43.500000
0.022500  -43.400000
0.006000  -43.300000
-0.008300  -43.200000
-0.009800  -43.200000
-0.006000  -43.100000
-0.001500  -43.100000
-0.006800  -43.000000
-0.009100  -42.900000
-0.006000  -42.800000
-0.000800  -42.800000
0.003000  -42.700000
0.003000  -42.700000
0.007500  -42.600000
0.014200  -42.500000
0.015700  -42.400000
0.009700  -42.300000
0.008200  -42.300000
0.006000  -42.200000
0.009000  -42.100000
0.007500  -42.100000
-0.000800  -42.000000
-0.005300  -41.900000
-0.007500  -41.900000
-0.002300  -41.800000
0.004500  -41.700000
0.012700  -41.600000
0.024700  -41.600000
0.031500  -41.500000
0.027000  -41.400000
0.025500  -41.400000
0.020200  -41.300000
0.009000  -41.200000
-0.003800  -41.100000
-0.013500  -41.100000
-0.015800  -41.000000
-0.020300  -41.000000
-0.017300  -40.900000
-0.012800  -40.800000
-0.008300  -40.700000
0.003700  -40.600000
0.008200  -40.600000
0.007500  -40.500000
0.001500  -40.500000
-0.010500  -40.400000
-0.019500  -40.300000
-0.027000  -40.200000
-0.026300  -40.200000
-0.020300  -40.100000
-0.013500  -40.100000
-0.002300  -40.000000
0.006000  -39.900000
0.010500  -39.900000
0.006700  -39.800000
0.006700  -39.700000
0.015700  -39.700000
0.024700  -39.600000
0.032200  -39.600000
0.026200  -39.500000
0.021700  -39.400000
0.016500  -39.400000
0.000700  -39.300000
-0.007500  -39.200000
-0.014300  -39.200000
-0.015800  -39.100000
-0.009800  -39.100000
-0.010500  -39.000000
-0.010500  -38.900000
-0.012800  -38.900000
-0.018100  -38.800000
-0.010500  -38.700000
0.000000  -38.700000
0.009000  -38.700000
0.025500  -38.600000
0.030700  -38.500000
0.025500  -38.500000
0.015000  -38.400000
-0.004600  -38.300000
-0.015000  -38.300000
-0.015800  -38.200000
-0.003800  -38.200000
0.008200  -38.100000
0.012700  -38.000000
0.023200  -38.000000
0.025500  -37.900000
0.024700  -37.800000
0.019500  -37.800000
0.014200  -37.700000
0.010500  -37.700000
-0.004600  -37.600000
-0.008300  -37.500000
-0.004600  -37.500000
-0.006000  -37.400000
-0.006000  -37.400000
-0.006800  -37.300000
-0.003800  -37.300000
-0.006800  -37.200000
-0.010500  -37.100000
-0.008300  -37.100000
-0.009800  -37.000000
-0.004600  -36.900000
0.003000  -36.900000
-0.001500  -36.900000
-0.006800  -36.800000
-0.003000  -36.700000
0.003700  -36.700000
0.010500  -36.600000
0.013500  -36.500000
0.025500  -36.500000
0.049500  -36.500000
0.049500  -36.400000
0.036000  -36.300000
0.029200  -36.300000
0.010500  -36.200000
-0.001500  -36.100000
-0.010500  -36.100000
-0.020300  -36.000000
-0.023300  -36.000000
-0.039000  -35.900000
-0.045000  -35.900000
-0.045800  -35.800000
-0.040500  -35.700000
-0.018100  -35.700000
-0.006800  -35.600000
0.006700  -35.600000
0.009000  -35.500000
0.011200  -35.500000
0.025500  -35.400000
0.019500  -35.300000
0.013500  -35.300000
0.012700  -35.200000
0.010500  -35.100000
0.005200  -35.100000
-0.006000  -35.000000
-0.005300  -35.000000
-0.002300  -34.900000
-0.003000  -34.800000
-0.009800  -34.800000
-0.014300  -34.700000
-0.013500  -34.700000
-0.015800  -34.600000
-0.008300  -34.500000
0.009000  -34.500000
0.027000  -34.400000
0.034500  -34.300000
0.027700  -34.300000
0.012000  -34.200000
-0.005300  -34.200000
-0.010500  -34.100000
-0.012800  -34.100000
-0.006800  -34.000000
0.006700  -33.900000
0.009000  -33.900000
0.014200  -33.800000
0.014200  -33.800000
-0.000800  -33.700000
-0.005300  -33.600000
-0.006800  -33.600000
0.001500  -33.500000
0.018700  -33.400000
0.016500  -33.400000
0.007500  -33.300000
-0.003000  -33.300000
-0.006000  -33.200000
-0.006800  -33.100000
-0.006800  -33.100000
0.001500  -33.000000
0.009000  -32.900000
0.018000  -32.900000
0.012700  -32.900000
-0.006800  -32.800000
-0.020300  -32.700000
-0.020300  -32.700000
-0.019500  -32.600000
-0.018800  -32.500000
-0.019500  -32.500000
-0.025600  -32.400000
-0.022500  -32.400000
-0.014300  -32.300000
-0.003800  -32.300000
0.010500  -32.200000
0.018700  -32.100000
0.020200  -32.100000
0.018700  -32.000000
0.013500  -32.000000
0.016500  -31.900000
0.018000  -31.900000
0.018000  -31.800000
0.013500  -31.700000
0.001500  -31.700000
-0.000800  -31.600000
-0.003800  -31.600000
-0.010500  -31.500000
-0.018100  -31.500000
-0.025600  -31.400000
-0.025600  -31.400000
-0.021800  -31.300000
-0.009100  -31.300000
0.001500  -31.200000
0.014200  -31.200000
0.031500  -31.100000
0.035200  -31.100000
0.024000  -31.100000
0.011200  -31.000000
0.005200  -30.900000
0.002200  -30.900000
0.012000  -30.800000
0.020200  -30.800000
0.021000  -30.700000
0.021700  -30.700000
0.012700  -30.600000
0.004500  -30.600000
-0.005300  -30.600000
-0.014300  -30.500000
-0.014300  -30.400000
-0.009800  -30.400000
-0.007500  -30.300000
-0.014300  -30.300000
-0.020300  -30.200000
-0.021800  -30.200000
-0.009100  -30.200000
0.008200  -30.100000
0.020200  -30.100000
0.027000  -30.000000
0.030700  -29.900000
0.034500  -29.900000
0.029200  -29.800000
0.015700  -29.800000
0.007500  -29.700000
0.005200  -29.700000
0.003700  -29.700000
0.003000  -29.600000
0.000700  -29.500000
-0.009800  -29.500000
-0.022500  -29.400000
-0.033000  -29.400000
-0.035300  -29.300000
-0.027000  -29.300000
-0.015000  -29.200000
0.006700  -29.200000
0.027700  -29.100000
0.026200  -29.000000
0.011200  -29.000000
-0.004600  -28.900000
-0.014300  -28.900000
-0.013500  -28.800000
-0.015800  -28.800000
-0.021800  -28.700000
-0.027000  -28.700000
-0.026300  -28.600000
-0.009100  -28.600000
0.018000  -28.500000
0.045700  -28.500000
0.048000  -28.400000
0.033700  -28.400000
0.031500  -28.400000
0.023200  -28.300000
0.014200  -28.300000
-0.009100  -28.200000
-0.025600  -28.100000
-0.028500  -28.100000
-0.036800  -28.000000
-0.028500  -28.000000
-0.012000  -27.900000
0.024000  -27.900000
0.051000  -27.900000
0.048000  -27.800000
0.039000  -27.800000
0.006700  -27.700000
-0.015800  -27.700000
-0.024000  -27.600000
-0.031500  -27.600000
-0.031500  -27.500000
-0.033800  -27.500000
-0.034600  -27.500000
-0.023300  -27.400000
-0.000800  -27.400000
0.016500  -27.300000
0.025500  -27.200000
0.015700  -27.200000
0.004500  -27.100000
-0.003000  -27.100000
-0.015000  -27.000000
-0.014300  -27.000000
-0.014300  -27.000000
-0.007500  -26.900000
0.001500  -26.900000
-0.000800  -26.800000
-0.008300  -26.800000
-0.011300  -26.700000
-0.003000  -26.700000
0.003000  -26.600000
0.014200  -26.600000
0.023200  -26.600000
0.028500  -26.500000
0.039700  -26.500000
0.045000  -26.400000
0.045700  -26.400000
0.023200  -26.300000
-0.003000  -26.300000
-0.014300  -26.300000
-0.030000  -26.200000
-0.040500  -26.200000
-0.040500  -26.100000
-0.036100  -26.100000
-0.024000  -26.100000
-0.006800  -26.000000
0.010500  -26.000000
0.016500  -25.900000
0.020200  -25.900000
0.024000  -25.800000
0.025500  -25.800000
0.024000  -25.700000
0.015700  -25.700000
0.010500  -25.700000
0.012000  -25.600000
0.016500  -25.600000
0.021700  -25.500000
0.015000  -25.500000
-0.000800  -25.500000
-0.003000  -25.400000
0.004500  -25.400000
0.010500  -25.300000
0.009700  -25.300000
0.001500  -25.200000
-0.008300  -25.200000
-0.003000  -25.200000
0.000000  -25.100000
-0.009100  -25.100000
-0.008300  -25.000000
0.000000  -25.000000
-0.000800  -24.900000
-0.009100  -24.900000
-0.012800  -24.800000
-0.012000  -24.800000
-0.019500  -24.800000
-0.015800  -24.700000
-0.009100  -24.700000
-0.001500  -24.600000
0.010500  -24.600000
0.009700  -24.600000
0.012700  -24.500000
0.014200  -24.500000
0.008200  -24.400000
0.004500  -24.400000
0.006700  -24.300000
0.010500  -24.300000
-0.002300  -24.300000
-0.008300  -24.200000
-0.012800  -24.200000
-0.024800  -24.100000
-0.024800  -24.100000
-0.027000  -24.100000
-0.015000  -24.000000
-0.001500  -24.000000
0.012700  -24.000000
0.027700  -23.900000
0.024700  -23.900000
0.023200  -23.900000
0.023200  -23.900000
0.018700  -23.800000
0.005200  -23.800000
-0.000800  -23.700000
-0.001500  -23.700000
0.009000  -23.700000
0.030700  -23.600000
0.033700  -23.600000
0.026200  -23.600000
0.006700  -23.500000
-0.005300  -23.500000
-0.006800  -23.400000
-0.009800  -23.400000
-0.008300  -23.400000
-0.014300  -23.400000
-0.015800  -23.400000
-0.019500  -23.300000
-0.019500  -23.300000
-0.014300  -23.200000
-0.014300  -23.200000
-0.011300  -23.200000
-0.014300  -23.100000
-0.012000  -23.100000
-0.003000  -23.000000
0.005200  -23.000000
0.018700  -23.000000
0.023200  -23.000000
0.026200  -23.000000
0.023200  -22.900000
0.012700  -22.900000
0.000000  -22.800000
-0.018100  -22.800000
-0.018800  -22.800000
-0.015800  -22.700000
-0.020300  -22.700000
-0.016500  -22.700000
-0.015800  -22.600000
-0.011300  -22.600000
0.000000  -22.600000
0.004500  -22.500000
0.009700  -22.500000
0.015700  -22.500000
0.027700  -22.500000
0.042700  -22.500000
0.035200  -22.400000
0.020200  -22.400000
0.009000  -22.400000
0.016500  -22.300000
0.038200  -22.300000
0.026200  -22.300000
0.020200  -22.200000
0.015700  -22.200000
-0.004600  -22.200000
-0.018800  -22.100000
-0.050300  -22.100000
-0.064500  -22.100000
-0.071300  -22.100000
-0.063000  -22.100000
-0.038300  -22.000000
-0.022500  -22.000000
0.004500  -22.000000
0.014200  -21.900000
0.024000  -21.900000
0.027000  -21.900000
0.020200  -21.800000
0.024000  -21.800000
0.016500  -21.800000
0.019500  -21.700000
0.020200  -21.700000
0.015000  -21.700000
0.016500  -21.600000
0.019500  -21.600000
0.019500  -21.600000
0.012000  -21.600000
0.013500  -21.600000
0.009700  -21.500000
0.001500  -21.500000
-0.003000  -21.500000
-0.006000  -21.400000
0.000000  -21.400000
0.000700  -21.400000
0.002200  -21.300000
0.005200  -21.300000
0.000700  -21.300000
-0.004600  -21.200000
-0.009100  -21.200000
-0.008300  -21.200000
-0.003800  -21.200000
0.003000  -21.200000
0.001500  -21.100000
-0.001500  -21.100000
0.006700  -21.000000
0.008200  -21.000000
0.021000  -21.000000
0.044200  -20.900000
0.027700  -20.900000
-0.006800  -20.900000
-0.037500  -20.800000
-0.057000  -20.800000
-0.050300  -20.700000
-0.044300  -20.700000
-0.023300  -20.700000
0.006000  -20.700000
0.016500  -20.600000
0.014200  -20.600000
0.012700  -20.600000
0.028500  -20.500000
0.033000  -20.500000
0.027000  -20.500000
0.012700  -20.400000
0.000000  -20.400000
0.000000  -20.400000
-0.008300  -20.300000
-0.009100  -20.300000
-0.000800  -20.300000
0.000000  -20.300000
-0.001500  -20.200000
-0.007500  -20.200000
-0.019500  -20.200000
-0.027000  -20.100000
-0.023300  -20.100000
-0.008300  -20.100000
0.004500  -20.000000
0.006000  -20.000000
0.004500  -19.900000
0.001500  -19.900000
0.006700  -19.900000
0.018000  -19.800000
0.028500  -19.800000
0.041200  -19.800000
0.038200  -19.800000
0.031500  -19.800000
0.018000  -19.700000
0.001500  -19.700000
-0.005300  -19.700000
-0.018100  -19.600000
-0.024000  -19.600000
-0.028500  -19.600000
-0.024800  -19.500000
-0.011300  -19.500000
0.003000  -19.500000
0.023200  -19.400000
0.027000  -19.400000
0.015000  -19.400000
0.004500  -19.400000
-0.004600  -19.400000
-0.001500  -19.300000
-0.000800  -19.300000
-0.002300  -19.300000
-0.003800  -19.200000
-0.008300  -19.200000
-0.018800  -19.200000
-0.026300  -19.200000
-0.023300  -19.100000
-0.014300  -19.100000
0.004500  -19.100000
0.024000  -19.000000
0.028500  -19.000000
0.030700  -19.000000
0.020200  -19.000000
0.000700  -19.000000
-0.009800  -18.900000
-0.012800  -18.900000
-0.012800  -18.900000
-0.014300  -18.900000
-0.014300  -18.900000
-0.008300  -18.800000
-0.004600  -18.800000
-0.003000  -18.800000
0.000700  -18.800000
0.006700  -18.800000
0.010500  -18.700000
0.010500  -18.700000
0.009000  -18.700000
0.006700  -18.700000
0.009000  -18.700000
0.005200  -18.700000
0.001500  -18.700000
-0.000800  -18.600000
-0.012800  -18.600000
-0.014300  -18.600000
-0.003800  -18.600000
0.006000  -18.600000
0.009000  -18.600000
0.008200  -18.500000
0.010500  -18.500000
0.009700  -18.500000
0.000700  -18.500000
-0.008300  -18.500000
-0.006800  -18.500000
0.000700  -18.500000
0.011200  -18.500000
0.018000  -18.500000
0.015700  -18.500000
0.020200  -18.500000
0.042700  -18.500000
0.064500  -18.400000
0.055500  -18.400000
0.036000  -18.400000
0.016500  -18.400000
-0.005300  -18.400000
-0.028500  -18.400000
-0.071300  -18.400000
-0.083300  -18.300000
-0.072800  -18.300000
-0.063000  -18.300000
-0.035300  -18.300000
-0.024000  -18.300000
-0.019500  -18.300000
-0.014300  -18.300000
-0.006800  -18.300000
0.012000  -18.300000
0.016500  -18.300000
0.018700  -18.200000
0.024700  -18.200000
0.030000  -18.200000
0.042000  -18.200000
0.042700  -18.200000
0.027000  -18.200000
0.010500  -18.200000
-0.006000  -18.200000
-0.013500  -18.200000
-0.008300  -18.200000
0.003000  -18.200000
0.012000  -18.200000
0.015700  -18.200000
0.015000  -18.100000
0.006700  -18.100000
-0.001500  -18.100000
-0.012000  -18.100000
-0.006000  -18.100000
0.012000  -18.100000
0.025500  -18.100000
0.050200  -18.100000
0.060700  -18.100000
0.057000  -18.100000
0.041200  -18.000000
0.012000  -18.000000
-0.012800  -18.000000
-0.033000  -18.000000
-0.041300  -18.000000
-0.042800  -18.000000
-0.046500  -18.000000
-0.044300  -18.000000
-0.045800  -18.000000
-0.044300  -18.000000
-0.035300  -18.000000
-0.026300  -18.000000
-0.016500  -17.900000
-0.013500  -17.900000
-0.010500  -17.900000
0.000700  -17.900000
0.014200  -17.900000
0.033000  -17.900000
0.058500  -17.900000
0.078700  -17.900000
0.063700  -17.800000
0.033000  -17.800000
-0.004600  -17.800000
-0.039800  -17.800000
-0.051800  -17.800000
-0.054000  -17.800000
-0.039000  -17.800000
-0.018100  -17.700000
0.003000  -17.700000
0.014200  -17.700000
0.009700  -17.700000
0.009000  -17.700000
0.001500  -17.700000
0.006000  -17.700000
0.012000  -17.700000
0.012700  -17.600000
0.019500  -17.600000
0.010500  -17.600000
0.000700  -17.600000
0.012700  -17.600000
0.028500  -17.600000
0.021000  -17.600000
0.015700  -17.600000
0.021700  -17.600000
0.014200  -17.600000
0.003700  -17.500000
-0.004600  -17.500000
-0.006800  -17.500000
-0.011300  -17.500000
-0.016500  -17.500000
-0.011300  -17.500000
-0.002300  -17.500000
-0.003000  -17.400000
-0.000800  -17.400000
0.010500  -17.400000
0.009000  -17.400000
0.004500  -17.400000
-0.006800  -17.400000
-0.015800  -17.400000
-0.012000  -17.400000
-0.008300  -17.300000
-0.002300  -17.300000
0.010500  -17.300000
0.024000  -17.300000
0.027000  -17.300000
0.039000  -17.300000
0.084000  -17.300000
0.096700  -17.200000
0.066700  -17.200000
0.027000  -17.200000
-0.036800  -17.200000
-0.078000  -17.200000
-0.098300  -17.200000
-0.114800  -17.200000
-0.105800  -17.200000
-0.087100  -17.100000
-0.050300  -17.100000
-0.012800  -17.100000
0.009700  -17.100000
0.031500  -17.100000
0.038200  -17.100000
0.044200  -17.100000
0.057700  -17.100000
0.054000  -17.100000
0.042000  -17.100000
0.021700  -17.100000
0.008200  -17.100000
0.006700  -17.000000
0.003700  -17.000000
0.014200  -17.000000
0.014200  -17.000000
0.010500  -17.000000
0.009000  -17.000000
0.003000  -17.000000
-0.003000  -17.000000
-0.006800  -16.900000
-0.012000  -16.900000
-0.027000  -16.900000
-0.027800  -16.900000
-0.018100  -16.900000
-0.004600  -16.800000
0.019500  -16.800000
0.030700  -16.800000
0.036700  -16.800000
0.042000  -16.800000
0.048000  -16.700000
0.057000  -16.700000
0.053200  -16.700000
0.020200  -16.700000
-0.029300  -16.700000
-0.057800  -16.700000
-0.080300  -16.700000
-0.078800  -16.600000
-0.071300  -16.600000
-0.070600  -16.600000
-0.045800  -16.600000
-0.009800  -16.600000
0.029200  -16.600000
0.041200  -16.500000
0.036700  -16.500000
0.036700  -16.500000
0.018000  -16.500000
0.006700  -16.500000
-0.005300  -16.400000
-0.012000  -16.400000
-0.014300  -16.400000
-0.016500  -16.400000
-0.003000  -16.400000
-0.004600  -16.400000
-0.009100  -16.300000
-0.008300  -16.300000
-0.002300  -16.300000
0.015700  -16.300000
0.028500  -16.300000
0.034500  -16.300000
0.023200  -16.200000
0.012000  -16.200000
0.018000  -16.200000
0.015700  -16.200000
-0.000800  -16.200000
-0.013500  -16.100000
-0.019500  -16.100000
-0.022500  -16.100000
-0.018800  -16.100000
-0.009800  -16.100000
0.012000  -16.000000
0.042700  -16.000000
0.060700  -16.000000
0.057700  -15.900000
0.039700  -15.900000
0.012700  -15.900000
-0.009100  -15.900000
-0.027000  -15.800000
-0.042800  -15.800000
-0.042800  -15.800000
-0.034600  -15.800000
-0.012000  -15.800000
0.018000  -15.800000
0.021000  -15.800000
0.012000  -15.800000
0.005200  -15.700000
0.003000  -15.700000
-0.000800  -15.700000
-0.003800  -15.700000
-0.001500  -15.700000
-0.001500  -15.600000
-0.003800  -15.600000
-0.006800  -15.600000
-0.012800  -15.600000
-0.020300  -15.600000
-0.024000  -15.500000
-0.015000  -15.500000
-0.003800  -15.500000
0.010500  -15.500000
0.045700  -15.500000
0.066700  -15.400000
0.057700  -15.400000
0.049500  -15.400000
0.029200  -15.400000
-0.008300  -15.400000
-0.031500  -15.400000
-0.046500  -15.400000
-0.039800  -15.300000
-0.027000  -15.300000
-0.015000  -15.300000
0.002200  -15.300000
0.003000  -15.300000
-0.001500  -15.300000
-0.003000  -15.300000
-0.000800  -15.300000
0.004500  -15.300000
-0.002300  -15.300000
-0.008300  -15.200000
-0.009100  -15.200000
-0.009100  -15.200000
-0.000800  -15.200000
0.018700  -15.200000
0.039700  -15.200000
0.049500  -15.200000
0.055500  -15.200000
0.058500  -15.200000
0.036700  -15.200000
0.000700  -15.200000
-0.028500  -15.200000
-0.051100  -15.200000
-0.063000  -15.200000
-0.062300  -15.200000
-0.048000  -15.200000
-0.034600  -15.100000
-0.027800  -15.100000
-0.007500  -15.100000
0.013500  -15.100000
0.023200  -15.100000
0.030000  -15.100000
0.020200  -15.100000
0.012000  -15.100000
0.027000  -15.100000
0.047200  -15.100000
0.040500  -15.100000
0.019500  -15.100000
-0.004600  -15.100000
-0.027000  -15.100000
-0.024000  -15.100000
-0.024000  -15.100000
-0.019500  -15.100000
-0.008300  -15.100000
-0.003800  -15.100000
0.000000  -15.100000
-0.003800  -15.000000
-0.004600  -15.000000
0.003000  -15.000000
0.010500  -15.000000
0.013500  -15.000000
0.012000  -15.000000
0.021000  -15.000000
0.023200  -15.000000
0.015000  -15.000000
0.006000  -15.000000
-0.006800  -15.000000
-0.008300  -15.000000
-0.005300  -15.000000
-0.009100  -15.000000
-0.010500  -15.000000
-0.002300  -15.000000
0.009000  -15.000000
0.012000  -15.000000
0.013500  -15.000000
0.027700  -15.000000
0.049500  -15.000000
0.053200  -15.000000
0.049500  -15.000000
0.024000  -15.000000
-0.013500  -15.000000
-0.044300  -15.000000
-0.070600  -15.000000
-0.075000  -15.000000
-0.071300  -15.000000
-0.052500  -15.000000
-0.024800  -15.000000
-0.004600  -15.000000
0.009700  -15.000000
0.006000  -15.000000
0.013500  -15.000000
0.030700  -15.000000
0.038200  -15.000000
0.049500  -15.000000
0.056200  -15.000000
0.045700  -15.000000
0.021700  -15.000000
-0.000800  -15.000000
-0.012800  -15.000000
-0.012000  -15.000000
-0.005300  -15.000000
-0.003000  -15.000000
-0.008300  -15.000000
-0.016500  -15.000000
-0.012800  -15.000000
-0.004600  -15.000000
-0.001500  -15.000000
-0.000800  -15.000000
0.003000  -15.000000
0.009700  -15.000000
0.013500  -15.000000
0.009000  -15.000000
0.000700  -15.000000
-0.003000  -15.000000
-0.009100  -15.000000
-0.016500  -15.000000
-0.018100  -15.000000
-0.016500  -15.000000
-0.008300  -15.100000
-0.004600  -15.100000
0.000700  -15.100000
0.006000  -15.100000
0.012700  -15.100000
0.040500  -15.100000
0.063000  -15.100000
0.046500  -15.100000
0.018700  -15.100000
-0.008300  -15.100000
-0.030000  -15.100000
-0.035300  -15.100000
-0.042000  -15.100000
-0.036800  -15.100000
-0.030800  -15.100000
-0.033000  -15.100000
-0.016500  -15.100000
0.008200  -15.100000
0.030700  -15.200000
0.029200  -15.200000
0.016500  -15.200000
0.003000  -15.200000
-0.005300  -15.200000
-0.009100  -15.200000
-0.024800  -15.200000
-0.024800  -15.200000
-0.010500  -15.200000
0.004500  -15.200000
0.014200  -15.200000
0.019500  -15.200000
0.022500  -15.200000
0.021700  -15.200000
0.020200  -15.200000
0.009700  -15.200000
0.000700  -15.200000
-0.006800  -15.200000
-0.008300  -15.200000
-0.000800  -15.200000
0.001500  -15.200000
0.000700  -15.200000
-0.012000  -15.200000
-0.021800  -15.200000
-0.020300  -15.200000
-0.006800  -15.200000
0.020200  -15.200000
0.035200  -15.200000
0.038200  -15.200000
0.031500  -15.200000
0.021000  -15.200000
0.016500  -15.200000
0.003700  -15.200000
-0.004600  -15.200000
-0.003800  -15.200000
-0.004600  -15.200000
-0.008300  -15.200000
-0.016500  -15.200000
-0.023300  -15.200000
-0.018800  -15.200000
-0.007500  -15.200000
0.006700  -15.200000
0.014200  -15.200000
0.015700  -15.200000
0.014200  -15.200000
0.025500  -15.200000
0.038200  -15.200000
0.031500  -15.200000
0.010500  -15.200000
-0.009100  -15.200000
-0.020300  -15.200000
-0.013500  -15.200000
0.010500  -15.200000
0.023200  -15.200000
0.012700  -15.200000
0.003700  -15.300000
-0.006800  -15.300000
-0.016500  -15.300000
-0.012800  -15.300000
-0.012000  -15.300000
-0.014300  -15.300000
-0.024000  -15.300000
-0.034600  -15.300000
-0.027000  -15.300000
-0.019500  -15.300000
-0.009100  -15.300000
-0.002300  -15.300000
-0.001500  -15.300000
0.001500  -15.300000
0.000700  -15.300000
0.016500  -15.400000
0.042000  -15.400000
0.048000  -15.400000
0.039700  -15.400000
0.019500  -15.400000
-0.005300  -15.400000
-0.024800  -15.400000
-0.028500  -15.500000
0.015700  -15.500000
0.099000  -15.500000
0.118500  -15.500000
0.066700  -15.500000
0.012000  -15.500000
-0.060000  -15.500000
-0.111800  -15.600000
-0.141800  -15.600000
-0.144800  -15.600000
-0.093800  -15.600000
-0.042800  -15.600000
0.012000  -15.700000
0.044200  -15.700000
0.042700  -15.700000
0.040500  -15.800000
0.027700  -15.800000
0.018700  -15.800000
0.009700  -15.800000
0.000000  -15.800000
-0.002300  -15.800000
0.007500  -15.800000
0.027000  -15.900000
0.031500  -15.900000
0.029200  -15.900000
0.026200  -16.000000
0.020200  -16.000000
0.015700  -16.000000
0.010500  -16.100000
0.003000  -16.100000
-0.006800  -16.100000
-0.012000  -16.100000
-0.009800  -16.100000
-0.006000  -16.100000
-0.002300  -16.200000
-0.003000  -16.200000
-0.005300  -16.200000
-0.007500  -16.200000
-0.005300  -16.200000
0.006000  -16.200000
0.015700  -16.200000
0.008200  -16.300000
-0.003800  -16.300000
-0.009100  -16.300000
-0.006800  -16.300000
0.008200  -16.400000
0.020200  -16.400000
0.024000  -16.400000
0.030000  -16.500000
0.027000  -16.500000
0.015700  -16.500000
0.009000  -16.500000
0.004500  -16.500000
-0.002300  -16.500000
-0.009100  -16.500000
-0.018100  -16.500000
-0.024000  -16.500000
-0.020300  -16.600000
-0.001500  -16.600000
0.033000  -16.600000
0.057000  -16.600000
0.054700  -16.600000
0.023200  -16.600000
-0.014300  -16.700000
-0.031500  -16.700000
-0.048800  -16.700000
-0.061500  -16.700000
-0.057800  -16.700000
-0.047300  -16.700000
-0.036100  -16.700000
-0.015800  -16.700000
0.008200  -16.700000
0.024000  -16.700000
0.027700  -16.700000
0.029200  -16.700000
0.030700  -16.800000
0.020200  -16.800000
0.003000  -16.800000
0.001500  -16.800000
0.007500  -16.800000
0.017200  -16.800000
0.012700  -16.800000
0.004500  -16.900000
0.005200  -16.900000
0.001500  -16.900000
-0.002300  -16.900000
-0.009100  -16.900000
-0.010500  -16.900000
-0.004600  -17.000000
-0.003800  -17.000000
0.000000  -17.000000
0.003700  -17.000000
0.005200  -17.000000
0.007500  -17.000000
-0.001500  -17.000000
-0.010500  -17.100000
-0.009100  -17.100000
-0.005300  -17.100000
0.000700  -17.100000
0.004500  -17.100000
0.003000  -17.100000
0.000700  -17.100000
-0.000800  -17.200000
0.005200  -17.200000
0.016500  -17.200000
0.021000  -17.200000
0.015700  -17.200000
0.010500  -17.300000
0.015700  -17.300000
0.026200  -17.300000
0.050200  -17.300000
0.054000  -17.400000
0.021000  -17.400000
-0.003000  -17.400000
-0.034600  -17.500000
-0.064500  -17.500000
-0.072800  -17.500000
-0.075000  -17.500000
-0.061500  -17.600000
-0.045800  -17.600000
-0.021800  -17.600000
0.006000  -17.600000
0.020200  -17.600000
0.023200  -17.700000
0.021000  -17.700000
0.018700  -17.700000
0.020200  -17.800000
0.020200  -17.800000
0.006700  -17.900000
-0.009100  -17.900000
-0.015800  -17.900000
-0.005300  -17.900000
0.016500  -18.000000
0.035200  -18.000000
0.037500  -18.000000
0.031500  -18.000000
0.027000  -18.000000
0.007500  -18.100000
-0.000800  -18.100000
-0.003000  -18.100000
-0.005300  -18.200000
0.003000  -18.200000
-0.008300  -18.200000
-0.006800  -18.300000
-0.005300  -18.300000
-0.012800  -18.300000
-0.006000  -18.400000
-0.006000  -18.400000
0.003000  -18.500000
0.000700  -18.500000
-0.009100  -18.500000
-0.003800  -18.500000
0.000700  -18.500000
0.008200  -18.500000
0.011200  -18.600000
0.014200  -18.600000
0.012000  -18.600000
0.005200  -18.600000
0.005200  -18.700000
-0.000800  -18.700000
0.005200  -18.700000
0.008200  -18.800000
-0.001500  -18.800000
-0.006800  -18.800000
-0.010500  -18.900000
-0.004600  -18.900000
-0.003000  -18.900000
-0.002300  -18.900000
-0.000800  -19.000000
0.000000  -19.000000
0.003000  -19.000000
0.005200  -19.000000
0.020200  -19.000000
0.039000  -19.000000
0.038200  -19.000000
0.016500  -19.100000
-0.003000  -19.100000
-0.023300  -19.100000
-0.038300  -19.100000
-0.032300  -19.100000
-0.018100  -19.200000
-0.000800  -19.200000
0.010500  -19.200000
0.023200  -19.200000
0.035200  -19.200000
0.023200  -19.300000
0.006000  -19.300000
-0.015000  -19.300000
-0.036100  -19.400000
-0.039800  -19.400000
-0.036800  -19.400000
-0.027000  -19.400000
-0.012000  -19.400000
0.012700  -19.400000
0.032200  -19.400000
0.036700  -19.400000
0.027700  -19.400000
0.009000  -19.400000
0.004500  -19.400000
0.004500  -19.400000
0.025500  -19.400000
0.057000  -19.400000
0.054700  -19.400000
0.040500  -19.400000
0.023200  -19.400000
-0.007500  -19.400000
-0.027800  -19.500000
-0.042800  -19.500000
-0.048000  -19.500000
-0.036800  -19.500000
-0.019500  -19.500000
0.011200  -19.500000
0.024700  -19.500000
0.007500  -19.500000
-0.015800  -19.500000
-0.035300  -19.500000
-0.038300  -19.500000
-0.030000  -19.500000
-0.019500  -19.500000
-0.007500  -19.500000
0.003000  -19.500000
0.014200  -19.500000
0.018000  -19.500000
0.020200  -19.500000
0.031500  -19.500000
0.033000  -19.500000
0.019500  -19.500000
0.006000  -19.500000
-0.005300  -19.600000
-0.018100  -19.600000
-0.030800  -19.600000
-0.038300  -19.600000
-0.034600  -19.600000
-0.024000  -19.600000
-0.006800  -19.600000
0.013500  -19.600000
0.025500  -19.600000
0.021000  -19.600000
0.015000  -19.600000
0.018000  -19.600000
0.042700  -19.600000
0.060000  -19.600000
0.045700  -19.600000
0.030000  -19.600000
-0.000800  -19.600000
-0.030800  -19.600000
-0.044300  -19.600000
-0.047300  -19.600000
-0.033000  -19.600000
-0.023300  -19.600000
-0.011300  -19.600000
-0.006000  -19.600000
-0.009100  -19.600000
-0.009100  -19.600000
-0.003000  -19.600000
0.019500  -19.600000
0.031500  -19.600000
0.033000  -19.600000
0.028500  -19.600000
0.020200  -19.600000
0.013500  -19.600000
0.004500  -19.600000
0.001500  -19.600000
0.000700  -19.600000
0.003000  -19.600000
0.010500  -19.700000
0.020200  -19.700000
0.022500  -19.700000
0.021700  -19.700000
0.018700  -19.700000
0.006700  -19.700000
-0.001500  -19.700000
-0.012800  -19.700000
-0.021800  -19.700000
-0.026300  -19.700000
-0.031500  -19.700000
-0.032300  -19.700000
-0.030000  -19.700000
-0.025600  -19.700000
-0.016500  -19.700000
0.000700  -19.700000
0.010500  -19.700000
0.016500  -19.700000
0.031500  -19.700000
0.031500  -19.700000
0.027700  -19.700000
0.020200  -19.700000
0.009000  -19.700000
0.003000  -19.800000
-0.010500  -19.800000
-0.015000  -19.800000
-0.016500  -19.800000
-0.018800  -19.800000
-0.007500  -19.800000
0.005200  -19.800000
0.022500  -19.800000
0.015700  -19.800000
0.003000  -19.800000
0.000700  -19.800000
-0.006800  -19.800000
-0.003800  -19.800000
-0.001500  -19.800000
0.002200  -19.800000
0.003700  -19.800000
-0.001500  -19.800000
-0.000800  -19.800000
-0.004600  -19.800000
0.000700  -19.800000
0.002200  -19.800000
0.002200  -19.800000
0.006000  -19.800000
0.005200  -19.800000
0.008200  -19.800000
0.006000  -19.800000
0.005200  -19.800000
0.009000  -19.800000
0.012000  -19.900000
0.012000  -19.900000
0.003000  -19.900000
-0.006000  -19.900000
-0.015800  -19.900000
-0.022500  -19.900000
-0.020300  -19.900000
-0.018100  -19.900000
-0.005300  -19.900000
0.012700  -19.900000
0.018700  -20.000000
0.014200  -20.000000
0.006000  -20.000000
0.003000  -20.000000
0.005200  -20.000000
0.004500  -20.000000
0.005200  -20.000000
0.001500  -20.000000
-0.003000  -20.000000
-0.008300  -20.000000
-0.007500  -20.000000
-0.009100  -20.000000
-0.012000  -20.100000
-0.006800  -20.100000
-0.003000  -20.100000
0.007500  -20.100000
0.018700  -20.100000
0.017200  -20.100000
0.016500  -20.100000
0.015700  -20.100000
0.008200  -20.100000
0.002200  -20.100000
0.001500  -20.200000
-0.001500  -20.200000
-0.004600  -20.200000
-0.009800  -20.200000
-0.023300  -20.200000
-0.030800  -20.200000
-0.030800  -20.200000
-0.021000  -20.200000
-0.003000  -20.200000
0.020200  -20.200000
0.036000  -20.200000
0.048000  -20.200000
0.060700  -20.200000
0.051700  -20.300000
0.018700  -20.300000
-0.010500  -20.300000
-0.028500  -20.300000
-0.035300  -20.300000
-0.030800  -20.300000
-0.027000  -20.300000
-0.019500  -20.300000
-0.002300  -20.300000
0.015000  -20.300000
0.024000  -20.300000
0.025500  -20.300000
0.012000  -20.400000
0.001500  -20.400000
-0.002300  -20.400000
-0.006800  -20.400000
-0.004600  -20.400000
-0.006000  -20.500000
-0.006000  -20.500000
-0.004600  -20.500000
-0.006800  -20.500000
-0.004600  -20.500000
-0.001500  -20.500000
0.000700  -20.600000
0.000000  -20.600000
0.005200  -20.600000
0.012700  -20.600000
0.010500  -20.700000
0.007500  -20.700000
0.003000  -20.700000
-0.000800  -20.700000
0.000700  -20.700000
0.000700  -20.700000
0.000700  -20.700000
0.001500  -20.700000
0.003700  -20.800000
0.003000  -20.800000
0.000700  -20.800000
0.004500  -20.800000
0.005200  -20.800000
0.003700  -20.900000
0.000700  -20.900000
-0.000800  -20.900000
-0.000800  -20.900000
-0.000800  -21.000000
-0.001500  -21.000000
-0.005300  -21.000000
-0.008300  -21.100000
-0.009800  -21.100000
-0.009100  -21.100000
-0.006000  -21.100000
-0.003800  -21.100000
0.006000  -21.200000
0.012700  -21.200000
0.011200  -21.200000
0.012700  -21.200000
0.012000  -21.200000
0.006700  -21.300000
-0.001500  -21.300000
-0.005300  -21.300000
-0.010500  -21.400000
-0.007500  -21.400000
0.008200  -21.400000
0.019500  -21.500000
0.021700  -21.500000
0.015700  -21.500000
0.010500  -21.500000
0.000700  -21.600000
-0.004600  -21.600000
-0.002300  -21.600000
-0.003800  -21.600000
-0.000800  -21.600000
-0.002300  -21.700000
-0.001500  -21.700000
-0.003000  -21.700000
-0.004600  -21.700000
0.006700  -21.800000
0.012000  -21.800000
0.010500  -21.800000
0.001500  -21.800000
-0.006800  -21.800000
-0.005300  -21.900000
-0.001500  -21.900000
-0.006000  -21.900000
-0.006800  -22.000000
0.000700  -22.000000
-0.000800  -22.000000
-0.001500  -22.100000
0.004500  -22.100000
0.022500  -22.100000
0.037500  -22.100000
0.041200  -22.100000
0.036700  -22.200000
0.013500  -22.200000
-0.004600  -22.200000
-0.023300  -22.300000
-0.036100  -22.300000
-0.036100  -22.400000
-0.031500  -22.400000
-0.021000  -22.400000
-0.018100  -22.500000
-0.014300  -22.500000
-0.009800  -22.500000
-0.004600  -22.500000
0.004500  -22.600000
0.009000  -22.600000
0.010500  -22.600000
0.009000  -22.700000
0.003000  -22.700000
0.000700  -22.800000
-0.003000  -22.800000
-0.003800  -22.900000
0.002200  -22.900000
0.008200  -23.000000
0.012000  -23.000000
0.012700  -23.000000
0.018000  -23.100000
0.024000  -23.100000
0.021700  -23.200000
0.012000  -23.200000
0.001500  -23.300000
0.000000  -23.300000
-0.003000  -23.400000
-0.001500  -23.400000
0.001500  -23.400000
-0.003000  -23.500000
-0.003000  -23.500000
-0.006000  -23.600000
-0.009100  -23.600000
-0.005300  -23.700000
-0.003000  -23.700000
-0.000800  -23.800000
-0.001500  -23.800000
0.000000  -23.900000
0.002200  -23.900000
-0.001500  -23.900000
-0.001500  -24.000000
-0.004600  -24.100000
-0.006800  -24.100000
-0.009100  -24.200000
-0.008300  -24.200000
0.001500  -24.300000
0.006700  -24.300000
0.009700  -24.300000
0.016500  -24.400000
0.025500  -24.400000
0.025500  -24.500000
0.018000  -24.600000
0.008200  -24.600000
0.000700  -24.600000
-0.007500  -24.700000
-0.012800  -24.700000
-0.012800  -24.800000
-0.015000  -24.800000
-0.014300  -24.800000
-0.009100  -24.800000
-0.004600  -24.900000
0.001500  -24.900000
0.006700  -25.000000
0.012700  -25.000000
0.018700  -25.100000
0.018000  -25.100000
0.014200  -25.200000
0.009700  -25.200000
0.009000  -25.200000
0.002200  -25.200000
-0.009800  -25.300000
-0.019500  -25.400000
-0.020300  -25.400000
-0.018800  -25.400000
-0.014300  -25.500000
-0.006000  -25.500000
-0.004600  -25.600000
0.001500  -25.600000
0.000000  -25.700000
-0.009800  -25.700000
-0.009100  -25.700000
-0.012800  -25.800000
-0.003800  -25.900000
0.013500  -25.900000
0.024000  -26.000000
0.024700  -26.000000
0.008200  -26.100000
0.000000  -26.100000
-0.000800  -26.100000
-0.001500  -26.200000
0.004500  -26.200000
0.006700  -26.300000
0.008200  -26.300000
0.006000  -26.400000
0.001500  -26.400000
0.000000  -26.500000
-0.001500  -26.500000
0.001500  -26.600000
0.005200  -26.600000
0.005200  -26.600000
0.003000  -26.700000
0.008200  -26.800000
0.012700  -26.800000
0.015700  -26.900000
0.023200  -26.900000
0.016500  -27.000000
0.005200  -27.000000
0.000700  -27.000000
-0.006000  -27.100000
-0.009100  -27.100000
-0.011300  -27.200000
-0.009100  -27.300000
-0.012000  -27.300000
-0.015000  -27.300000
-0.006800  -27.400000
-0.000800  -27.400000
0.004500  -27.500000
0.010500  -27.500000
0.010500  -27.500000
0.004500  -27.600000
0.000700  -27.600000
-0.006000  -27.700000
-0.012000  -27.800000
-0.006800  -27.800000
-0.008300  -27.900000
-0.008300  -27.900000
-0.004600  -27.900000
-0.000800  -28.000000
0.006000  -28.000000
0.006700  -28.100000
0.003000  -28.100000
-0.000800  -28.200000
-0.003000  -28.200000
-0.003000  -28.300000
-0.004600  -28.300000
0.000700  -28.400000
-0.000800  -28.400000
-0.007500  -28.400000
0.000700  -28.500000
0.015700  -28.500000
0.027700  -28.600000
0.023200  -28.700000
0.012700  -28.700000
0.007500  -28.800000
0.004500  -28.800000
0.006000  -28.800000
0.006700  -28.900000
0.009000  -28.900000
0.005200  -29.000000
0.005200  -29.000000
0.009000  -29.100000
0.006700  -29.200000
0.002200  -29.200000
-0.008300  -29.200000
-0.012800  -29.300000
-0.014300  -29.300000
-0.015800  -29.400000
-0.011300  -29.400000
-0.008300  -29.500000
0.000000  -29.600000
0.004500  -29.600000
0.000000  -29.700000
-0.003800  -29.700000
-0.004600  -29.700000
-0.000800  -29.800000
0.007500  -29.900000
0.006000  -29.900000
-0.003000  -30.000000
-0.005300  -30.000000
-0.008300  -30.100000
-0.007500  -30.200000
-0.000800  -30.200000
0.009000  -30.200000
0.020200  -30.300000
0.025500  -30.400000
0.024000  -30.400000
0.011200  -30.500000
0.003700  -30.600000
-0.000800  -30.600000
-0.000800  -30.600000
0.008200  -30.700000
0.007500  -30.800000
0.003000  -30.800000
0.000700  -30.900000
-0.000800  -31.000000
0.000700  -31.000000
-0.001500  -31.100000
-0.002300  -31.100000
-0.003000  -31.200000
-0.002300  -31.200000
-0.003000  -31.300000
-0.006000  -31.400000
-0.007500  -31.400000
-0.009100  -31.500000
-0.005300  -31.500000
-0.004600  -31.600000
-0.005300  -31.600000
-0.004600  -31.700000
-0.003000  -31.800000
0.003000  -31.800000
0.005200  -31.900000
0.005200  -32.000000
0.004500  -32.000000
0.002200  -32.000000
0.002200  -32.100000
0.002200  -32.200000
0.008200  -32.200000
0.008200  -32.300000
0.007500  -32.300000
0.006700  -32.400000
0.002200  -32.400000
-0.003800  -32.500000
-0.010500  -32.500000
-0.012000  -32.600000
-0.012800  -32.700000
-0.005300  -32.700000
0.008200  -32.800000
0.020200  -32.900000
0.027700  -32.900000
0.029200  -33.000000
0.027000  -33.000000
0.022500  -33.100000
0.019500  -33.200000
0.011200  -33.200000
0.002200  -33.300000
-0.006000  -33.300000
-0.012000  -33.400000
-0.016500  -33.500000
-0.015800  -33.500000
-0.012800  -33.600000
-0.012000  -33.700000
-0.011300  -33.800000
-0.010500  -33.800000
-0.008300  -33.800000
-0.004600  -33.900000
-0.003000  -34.000000
-0.003000  -34.000000
-0.003000  -34.100000
-0.004600  -34.200000
-0.003000  -34.200000
0.001500  -34.300000
0.003000  -34.300000
0.005200  -34.400000
0.011200  -34.500000
0.018000  -34.500000
0.021700  -34.600000
0.015700  -34.700000
0.008200  -34.700000
-0.003000  -34.800000
-0.012000  -34.800000
-0.012800  -34.900000
-0.019500  -35.000000
-0.021000  -35.000000
-0.023300  -35.100000
-0.018100  -35.100000
-0.000800  -35.200000
0.015700  -35.300000
0.030000  -35.400000
0.036700  -35.400000
0.041200  -35.500000
0.038200  -35.600000
0.022500  -35.600000
-0.001500  -35.700000
-0.018100  -35.700000
-0.022500  -35.800000
-0.024000  -35.900000
-0.015000  -36.000000
-0.004600  -36.000000
0.001500  -36.100000
0.005200  -36.100000
0.002200  -36.200000
0.000000  -36.300000
-0.000800  -36.300000
-0.000800  -36.400000
0.000000  -36.500000
-0.001500  -36.500000
-0.004600  -36.600000
-0.004600  -36.700000
-0.005300  -36.700000
-0.003000  -36.800000
-0.000800  -36.900000
-0.002300  -36.900000
-0.004600  -37.000000
-0.003800  -37.000000
0.000000  -37.100000
-0.001500  -37.200000
-0.002300  -37.300000
0.001500  -37.300000
0.004500  -37.400000
0.006700  -37.400000
0.010500  -37.500000
0.023200  -37.600000
0.024700  -37.700000
0.013500  -37.700000
0.005200  -37.800000
0.003000  -37.800000
0.006000  -37.900000
0.001500  -38.000000
-0.006800  -38.100000
-0.014300  -38.200000
-0.023300  -38.200000
-0.020300  -38.300000
-0.018100  -38.400000
-0.012000  -38.400000
-0.001500  -38.500000
0.009000  -38.600000
0.027000  -38.700000
0.033000  -38.700000
0.031500  -38.800000
0.027000  -38.900000
0.009000  -38.900000
-0.006000  -39.100000
-0.012800  -39.100000
-0.011300  -39.200000
-0.006800  -39.200000
-0.008300  -39.300000
-0.003800  -39.400000
-0.001500  -39.500000
-0.000800  -39.600000
0.000700  -39.600000
0.000700  -39.700000
0.003000  -39.800000
-0.001500  -39.900000
-0.006000  -40.000000
-0.006000  -40.100000
-0.006800  -40.100000
-0.001500  -40.200000
0.003000  -40.300000
0.002200  -40.400000
0.004500  -40.500000
0.003000  -40.500000
0.003000  -40.700000
0.003000  -40.700000
0.003000  -40.800000
0.006700  -40.900000
0.008200  -41.000000
0.009000  -41.100000
0.019500  -41.100000
0.031500  -41.200000
0.024000  -41.300000
0.009700  -41.400000
0.003000  -41.500000
-0.000800  -41.600000
0.001500  -41.700000
-0.001500  -41.800000
-0.009800  -41.900000
-0.013500  -41.900000
-0.020300  -42.000000
-0.021800  -42.100000
-0.018100  -42.200000
-0.012000  -42.300000
0.000700  -42.400000
0.009000  -42.400000
0.018000  -42.500000
0.020200  -42.600000
0.019500  -42.700000
0.015700  -42.800000
0.007500  -42.800000
0.002200  -42.900000
0.001500  -43.000000
0.001500  -43.000000
-0.000800  -43.100000
-0.004600  -43.200000
-0.009100  -43.200000
-0.012000  -43.300000
-0.006800  -43.400000
-0.002300  -43.500000
-0.004600  -43.600000
-0.004600  -43.700000
0.001500  -43.700000
0.003700  -43.800000
0.008200  -43.900000
0.012000  -44.000000
0.007500  -44.000000
0.005200  -44.100000
-0.002300  -44.200000
-0.004600  -44.300000
-0.001500  -44.300000
-0.000800  -44.400000
0.003000  -44.500000
0.003000  -44.600000
-0.000800  -44.600000
-0.006000  -44.700000
-0.008300  -44.800000
-0.010500  -44.900000
-0.012000  -45.000000
-0.011300  -45.000000
-0.012000  -45.100000
-0.006800  -45.200000
-0.001500  -45.300000
0.006000  -45.300000
0.009000  -45.500000
0.009700  -45.500000
0.015000  -45.500000
0.014200  -45.600000
0.018700  -45.700000
0.018000  -45.800000
0.011200  -45.800000
0.009000  -45.900000
0.001500  -45.900000
-0.001500  -46.000000
-0.003800  -46.100000
-0.003000  -46.200000
0.000000  -46.300000
-0.001500  -46.300000
-0.001500  -46.400000
-0.001500  -46.400000
-0.002300  -46.500000
-0.004600  -46.600000
-0.005300  -46.700000
-0.003000  -46.700000
-0.006800  -46.800000
-0.007500  -46.800000
-0.012000  -46.900000
-0.015000  -47.000000
-0.010500  -47.100000
-0.003000  -47.100000
0.006700  -47.200000
0.012700  -47.300000
0.018000  -47.300000
0.018700  -47.400000
0.017200  -47.500000
0.018700  -47.500000
0.017200  -47.600000
0.016500  -47.700000
0.009700  -47.700000
0.000700  -47.800000
-0.006000  -47.800000
-0.006000  -47.900000
-0.006800  -48.000000
-0.012800  -48.100000
-0.016500  -48.200000
-0.018100  -48.200000
-0.018100  -48.200000
-0.014300  -48.300000
-0.006800  -48.400000
0.000700  -48.500000
0.009000  -48.600000
0.024700  -48.600000
0.033000  -48.700000
0.035200  -48.700000
0.030700  -48.800000
0.018000  -48.900000
0.006700  -49.000000
-0.003000  -49.100000
-0.007500  -49.100000
-0.010500  -49.200000
-0.012000  -49.300000
-0.009100  -49.300000
-0.008300  -49.400000
-0.003000  -49.500000
-0.004600  -49.600000
-0.005300  -49.600000
0.000000  -49.700000
0.000700  -49.800000
0.000700  -49.800000
-0.003000  -49.900000
-0.004600  -50.000000
-0.000800  -50.000000
0.002200  -50.100000
0.006700  -50.200000
0.006700  -50.300000
0.006700  -50.400000
0.007500  -50.400000
0.009000  -50.500000
0.010500  -50.500000
0.008200  -50.600000
0.004500  -50.700000
0.004500  -50.800000
-0.000800  -50.900000
-0.006000  -50.900000
-0.009100  -51.000000
-0.012000  -51.100000
-0.011300  -51.100000
-0.012800  -51.200000
-0.012000  -51.300000
-0.003800  -51.300000
0.000700  -51.400000
0.004500  -51.500000
0.006000  -51.600000
0.000700  -51.700000
-0.004600  -51.800000
-0.004600  -51.800000
-0.001500  -51.900000
0.003000  -51.900000
0.004500  -52.000000
0.002200  -52.100000
-0.005300  -52.200000
-0.005300  -52.200000
0.000700  -52.300000
0.009000  -52.400000
0.015700  -52.500000
0.018000  -52.600000
0.020200  -52.600000
0.021000  -52.700000
0.018000  -52.700000
0.015700  -52.800000
0.015700  -52.900000
0.012000  -53.000000
0.003000  -53.100000
-0.004600  -53.100000
-0.009100  -53.200000
-0.012800  -53.300000
-0.011300  -53.300000
-0.004600  -53.400000
0.001500  -53.500000
0.004500  -53.600000
0.005200  -53.600000
0.004500  -53.700000
0.004500  -53.800000
0.000700  -53.800000
-0.000800  -54.000000
0.000700  -54.000000
-0.001500  -54.000000
-0.003800  -54.100000
-0.006800  -54.200000
-0.008300  -54.300000
-0.006000  -54.400000
-0.004600  -54.400000
-0.002300  -54.500000
-0.000800  -54.500000
0.000700  -54.600000
0.003000  -54.700000
0.005200  -54.800000
0.000700  -54.900000
-0.003800  -54.900000
-0.000800  -55.000000
0.000700  -55.100000
0.000000  -55.100000
0.000000  -55.200000
-0.000800  -55.300000
0.000000  -55.400000
-0.003000  -55.400000
-0.004600  -55.500000
-0.006800  -55.600000
-0.006800  -55.600000
0.003000  -55.700000
0.009000  -55.800000
0.009700  -55.800000
0.006700  -55.900000
0.007500  -56.000000
0.010500  -56.100000
0.006700  -56.200000
0.005200  -56.200000
0.003000  -56.300000
-0.001500  -56.300000
-0.000800  -56.400000
0.000000  -56.500000
-0.000800  -56.600000
0.000700  -56.700000
0.000000  -56.700000
-0.001500  -56.800000
-0.003000  -56.800000
-0.001500  -56.900000
0.001500  -57.000000
0.006000  -57.100000
0.016500  -57.200000
0.023200  -57.200000
0.013500  -57.300000
0.001500  -57.300000
-0.012000  -57.400000
-0.021000  -57.500000
-0.013500  -57.500000
-0.009100  -57.600000
-0.006000  -57.600000
-0.001500  -57.700000
-0.002300  -57.800000
-0.002300  -57.900000
0.000000  -58.000000
0.003000  -58.000000
0.002200  -58.100000
0.006700  -58.200000
0.009000  -58.200000
0.005200  -58.300000
0.005200  -58.400000
0.001500  -58.400000
0.002200  -58.500000
0.004500  -58.500000
0.004500  -58.600000
0.004500  -58.700000
-0.002300  -58.800000
0.000700  -58.900000
0.000000  -58.900000
-0.003000  -59.000000
-0.003000  -59.000000
-0.003000  -59.100000
0.000700  -59.200000
-0.000800  -59.300000
0.003000  -59.300000
0.005200  -59.400000
0.008200  -59.400000
0.015000  -59.600000
0.015000  -59.600000
0.011200  -59.700000
0.005200  -59.800000
0.001500  -59.900000
-0.001500  -59.900000
-0.001500  -60.000000
-0.003000  -60.100000
-0.005300  -60.100000
-0.003000  -60.200000
-0.001500  -60.300000
-0.000800  -60.300000
-0.002300  -60.400000
-0.006000  -60.500000
-0.008300  -60.600000
-0.005300  -60.700000
-0.004600  -60.700000
-0.000800  -60.800000
0.001500  -60.900000
-0.000800  -60.900000
0.000000  -61.100000
0.001500  -61.100000
0.000700  -61.200000
0.003000  -61.200000
0.002200  -61.300000
0.000700  -61.400000
0.003000  -61.500000
0.000000  -61.600000
-0.000800  -61.600000
0.003000  -61.700000
0.003000  -61.800000
0.009000  -61.800000
0.015000  -61.900000
0.013500  -62.000000
0.008200  -62.100000
0.005200  -62.100000
0.000700  -62.200000
-0.000800  -62.300000
-0.001500  -62.400000
-0.004600  -62.400000
-0.002300  -62.600000
-0.000800  -62.600000
0.000000  -62.600000
0.001500  -62.700000
0.003000  -62.800000
0.003700  -62.900000
0.006000  -62.900000
0.009700  -63.000000
0.008200  -63.000000
0.005200  -63.100000
0.003000  -63.200000
0.000700  -63.300000
0.000000  -63.400000
-0.001500  -63.400000
-0.005300  -63.500000
-0.003000  -63.500000
0.000700  -63.600000
0.003000  -63.700000
0.005200  -63.800000
0.007500  -63.800000
0.006700  -63.900000
0.005200  -64.000000
0.001500  -64.000000
0.000700  -64.100000
0.000000  -64.200000
0.000700  -64.300000
0.003000  -64.300000
0.000700  -64.400000
0.000700  -64.400000
-0.000800  -64.500000
-0.001500  -64.600000
-0.005300  -64.700000
-0.007500  -64.800000
-0.003000  -64.800000
-0.001500  -64.900000
-0.000800  -64.900000
0.000700  -65.000000
-0.001500  -65.100000
-0.000800  -65.200000
-0.003800  -65.200000
-0.004600  -65.300000
-0.003000  -65.300000
0.000000  -65.400000
0.004500  -65.500000
0.001500  -65.600000
0.000700  -65.600000
0.000000  -65.700000
0.001500  -65.700000
0.004500  -65.800000
0.004500  -65.900000
-0.000800  -66.000000
-0.006800  -66.000000
-0.006800  -66.100000
-0.007500  -66.200000
-0.009100  -66.200000
-0.008300  -66.300000
-0.005300  -66.300000
0.001500  -66.400000
0.009000  -66.500000
0.012000  -66.600000
0.014200  -66.600000
0.017200  -66.600000
0.014200  -66.700000
0.010500  -66.800000
0.006700  -66.800000
0.006000  -66.900000
0.006000  -67.000000
0.002200  -67.000000
0.003000  -67.100000
0.000000  -67.100000
-0.005300  -67.200000
-0.004600  -67.300000
-0.003000  -67.300000
0.003700  -67.400000
0.004500  -67.500000
-0.000800  -67.500000
-0.000800  -67.600000
-0.003800  -67.600000
-0.004600  -67.700000
-0.005300  -67.800000
-0.003000  -67.900000
-0.000800  -67.900000
0.001500  -67.900000
0.003000  -68.000000
0.003700  -68.000000
0.006700  -68.100000
0.006700  -68.100000
0.005200  -68.200000
0.005200  -68.300000
0.003000  -68.300000
0.000700  -68.400000
-0.003000  -68.400000
0.000000  -68.400000
0.003000  -68.500000
0.003000  -68.600000
0.007500  -68.600000
0.003700  -68.700000
0.000700  -68.700000
0.001500  -68.800000
0.003000  -68.900000
0.004500  -68.900000
0.003700  -68.900000
0.005200  -69.000000
0.004500  -69.000000
0.005200  -69.100000
0.001500  -69.200000
-0.006800  -69.200000
-0.005300  -69.300000
-0.006800  -69.300000
-0.003000  -69.300000
0.003000  -69.400000
0.003000  -69.500000
0.005200  -69.500000
0.006000  -69.600000
0.010500  -69.600000
0.014200  -69.700000
0.015000  -69.700000
0.012000  -69.800000
0.005200  -69.800000
0.000700  -69.900000
-0.002300  -70.000000
0.000000  -70.000000
-0.002300  -70.000000
-0.004600  -70.100000
-0.003000  -70.100000
-0.001500  -70.200000
-0.000800  -70.200000
-0.002300  -70.200000
-0.003000  -70.300000
-0.002300  -70.300000
-0.000800  -70.400000
-0.000800  -70.400000
0.000700  -70.500000
-0.001500  -70.500000
-0.002300  -70.600000
0.000700  -70.600000
-0.002300  -70.700000
0.000000  -70.700000
-0.000800  -70.700000
-0.001500  -70.800000
0.000700  -70.900000
-0.000800  -70.900000
0.003000  -70.900000
0.005200  -71.000000
0.002200  -71.000000
0.003000  -71.100000
0.000700  -71.100000
0.001500  -71.100000
0.001500  -71.200000
0.001500  -71.200000
0.001500  -71.300000
-0.003000  -71.400000
-0.003800  -71.400000
-0.002300  -71.500000
-0.001500  -71.500000
-0.001500  -71.600000
0.001500  -71.600000
0.002200  -71.600000
0.000000  -71.700000
-0.001500  -71.700000
-0.002300  -71.800000
-0.002300  -71.800000
0.000700  -71.900000
0.000700  -71.900000
0.002200  -72.000000
0.002200  -72.000000
0.002200  -72.000000
0.006000  -72.000000
0.012000  -72.100000
0.012700  -72.100000
0.008200  -72.200000
0.004500  -72.200000
0.000000  -72.300000
-0.000800  -72.300000
-0.000800  -72.400000
-0.004600  -72.400000
-0.003800  -72.400000
-0.003000  -72.500000
-0.004600  -72.500000
-0.003800  -72.500000
-0.003000  -72.600000
-0.000800  -72.600000
0.001500  -72.700000
0.002200  -72.700000
0.004500  -72.800000
0.002200  -72.800000
-0.003800  -72.900000
-0.005300  -72.900000
-0.004600  -72.900000
-0.005300  -73.000000
-0.006800  -73.000000
-0.007500  -73.000000
-0.001500  -73.100000
0.002200  -73.100000
0.003000  -73.200000
0.002200  -73.200000
0.003000  -73.300000
0.003000  -73.300000
0.004500  -73.400000
0.008200  -73.400000
0.009000  -73.500000
0.009000  -73.500000
0.006000  -73.500000
0.006000  -73.600000
0.009000  -73.600000
0.009000  -73.700000
0.012700  -73.700000
0.011200  -73.800000
0.008200  -73.800000
0.006000  -73.800000
-0.000800  -73.900000
-0.001500  -73.900000
-0.003000  -73.900000
-0.003800  -74.000000
-0.001500  -74.000000
-0.000800  -74.100000
0.000700  -74.100000
0.000700  -74.200000
0.001500  -74.200000
-0.000800  -74.300000
-0.001500  -74.300000
-0.001500  -74.300000
-0.003000  -74.400000
-0.001500  -74.400000
-0.003000  -74.500000
-0.000800  -74.500000
0.002200  -74.600000
0.002200  -74.600000
0.005200  -74.700000
0.004500  -74.700000
0.003700  -74.700000
-0.000800  -74.700000
-0.002300  -74.800000
-0.001500  -74.800000
-0.002300  -74.900000
0.001500  -74.900000
0.002200  -75.000000
0.001500  -75.000000
0.003700  -75.100000
0.003700  -75.100000
0.003000  -75.200000
-0.003000  -75.200000
-0.004600  -75.200000
-0.003000  -75.300000
-0.002300  -75.300000
0.000700  -75.400000
0.003000  -75.500000
0.003700  -75.500000
0.001500  -75.600000
0.003000  -75.600000
0.004500  -75.600000
0.003000  -75.700000
0.003700  -75.700000
0.003000  -75.800000
0.001500  -75.800000
0.001500  -75.900000
-0.001500  -76.000000
-0.000800  -76.000000
0.000700  -76.100000
-0.001500  -76.100000
-0.001500  -76.200000
0.001500  -76.200000
0.002200  -76.200000
0.003700  -76.300000
0.004500  -76.300000
0.003700  -76.400000
0.008200  -76.400000
0.006700  -76.500000
0.001500  -76.500000
0.000700  -76.500000
-0.000800  -76.600000
-0.000800  -76.600000
-0.001500  -76.700000
-0.003000  -76.700000
-0.002300  -76.800000
0.000700  -76.800000
0.004500  -76.900000
0.003700  -76.900000
0.006000  -77.000000
0.007500  -77.000000
0.008200  -77.100000
0.008200  -77.100000
0.009000  -77.100000
0.008200  -77.200000
0.005200  -77.200000
0.002200  -77.300000
0.000700  -77.300000
-0.001500  -77.400000
-0.005300  -77.400000
-0.008300  -77.400000
-0.008300  -77.500000
-0.006800  -77.500000
-0.005300  -77.600000
-0.002300  -77.600000
0.000700  -77.700000
0.004500  -77.700000
0.004500  -77.800000
0.004500  -77.800000
0.009000  -77.900000
0.008200  -77.900000
0.009000  -78.000000
0.009700  -78.000000
0.006000  -78.000000
0.001500  -78.100000
0.000000  -78.100000
-0.000800  -78.200000
-0.005300  -78.200000
-0.004600  -78.300000
0.000700  -78.300000
0.000700  -78.300000
0.001500  -78.400000
-0.000800  -78.500000
-0.000800  -78.500000
-0.002300  -78.600000
-0.006800  -78.600000
-0.004600  -78.700000
-0.002300  -78.700000
-0.001500  -78.800000
-0.001500  -78.800000
0.000700  -78.800000
0.004500  -78.900000
0.009700  -78.900000
0.010500  -79.000000
0.006000  -79.000000
0.004500  -79.100000
0.002200  -79.100000
0.001500  -79.200000
0.000700  -79.200000
-0.000800  -79.200000
0.002200  -79.300000
0.001500  -79.300000
0.000700  -79.300000
0.000700  -79.400000
0.001500  -79.400000
0.000000  -79.500000
-0.003000  -79.500000
-0.006800  -79.600000
-0.007500  -79.600000
-0.005300  -79.700000
-0.003800  -79.700000
0.000700  -79.800000
0.003700  -79.800000
0.005200  -79.800000
0.003700  -79.900000
0.000700  -79.900000
-0.001500  -80.000000
-0.005300  -80.100000
-0.003000  -80.100000
0.000000  -80.100000
0.000700  -80.200000
0.000000  -80.200000
-0.003000  -80.300000
0.000700  -80.300000
0.003700  -80.400000
0.005200  -80.400000
0.006000  -80.500000
0.003700  -80.600000
0.004500  -80.600000
0.002200  -80.600000
0.002200  -80.700000
0.002200  -80.800000
0.003000  -80.800000
0.006700  -80.800000
0.006700  -80.900000
0.009000  -80.900000
0.005200  -81.000000
0.002200  -81.000000
0.005200  -81.000000
0.000700  -81.100000
0.001500  -81.100000
0.000700  -81.200000
0.000000  -81.200000
0.001500  -81.200000
-0.000800  -81.300000
-0.000800  -81.300000
-0.001500  -81.400000
0.000700  -81.400000
0.003700  -81.500000
0.004500  -81.500000
0.006700  -81.500000
0.005200  -81.600000
0.003000  -81.600000
0.002200  -81.700000
0.000700  -81.700000
-0.003000  -81.800000
-0.005300  -81.800000
-0.006000  -81.800000
-0.001500  -81.900000
0.003700  -81.900000
0.003700  -81.900000
0.004500  -82.000000
0.002200  -82.000000
0.001500  -82.100000
0.000700  -82.100000
-0.003000  -82.200000
-0.004600  -82.200000
-0.006000  -82.200000
-0.001500  -82.300000
0.000700  -82.300000
0.000700  -82.400000
0.003000  -82.400000
0.004500  -82.400000
0.005200  -82.500000
0.003000  -82.500000
0.002200  -82.500000
0.001500  -82.600000
0.000700  -82.600000
0.002200  -82.700000
0.004500  -82.700000
0.005200  -82.700000
0.004500  -82.800000
0.006700  -82.800000
0.011200  -82.800000
0.007500  -82.800000
0.006700  -82.900000
0.005200  -82.900000
0.003700  -83.000000
0.001500  -83.000000
-0.001500  -83.000000
-0.003000  -83.100000
-0.003000  -83.200000
-0.003000  -83.200000
-0.003000  -83.200000
-0.003000  -83.200000
0.001500  -83.300000
0.001500  -83.300000
0.001500  -83.300000
0.003000  -83.300000
-0.000800  -83.300000
0.000700  -83.400000
0.003000  -83.400000
0.003700  -83.400000
0.007500  -83.500000
0.006700  -83.500000
0.008200  -83.500000
0.006000  -83.600000
0.000700  -83.600000
-0.005300  -83.600000
-0.010500  -83.700000
-0.010500  -83.700000
-0.009800  -83.700000
-0.009100  -83.700000
-0.004600  -83.700000
-0.001500  -83.700000
-0.003000  -83.800000
-0.003000  -83.800000
-0.003000  -83.800000
-0.003000  -83.800000
0.003000  -83.900000
0.000700  -83.900000
-0.000800  -83.900000
-0.003000  -83.900000
-0.006000  -83.900000
-0.001500  -84.000000
-0.004600  -84.000000
-0.002300  -84.000000
-0.001500  -84.000000
-0.000800  -84.100000
0.002200  -84.100000
0.000700  -84.100000
0.004500  -84.200000
0.005200  -84.200000
0.006000  -84.200000
0.007500  -84.200000
0.006700  -84.200000
0.006700  -84.200000
0.009000  -84.200000
0.011200  -84.200000
0.009700  -84.200000
0.006700  -84.300000
0.003700  -84.300000
-0.000800  -84.300000
-0.003000  -84.300000
-0.005300  -84.300000
-0.003800  -84.400000
-0.000800  -84.400000
0.000700  -84.400000
0.003000  -84.400000
0.000000  -84.400000
0.001500  -84.500000
0.006000  -84.500000
0.008200  -84.500000
0.010500  -84.500000
0.007500  -84.500000
0.008200  -84.500000
0.006700  -84.600000
0.001500  -84.600000
0.003000  -84.600000
0.002200  -84.600000
-0.000800  -84.600000
-0.005300  -84.600000
-0.007500  -84.600000
-0.006800  -84.600000
-0.005300  -84.700000
0.000000  -84.700000
0.005200  -84.700000
0.006700  -84.700000
0.006700  -84.700000
0.006700  -84.700000
0.003000  -84.800000
-0.000800  -84.800000
0.001500  -84.800000
0.001500  -84.800000
-0.001500  -84.800000
-0.002300  -84.800000
-0.001500  -84.800000
-0.000800  -84.800000
-0.001500  -84.800000
-0.001500  -84.900000
-0.001500  -84.900000
-0.002300  -84.900000
-0.002300  -84.900000
0.001500  -84.900000
0.000700  -84.900000
-0.002300  -84.900000
-0.001500  -84.900000
0.000000  -84.900000
0.003000  -84.900000
0.004500  -85.000000
0.001500  -85.000000
0.000700  -85.000000
0.004500  -85.000000
0.005200  -85.000000
0.007500  -85.000000
0.006000  -85.000000
0.000700  -85.000000
-0.001500  -85.000000
-0.002300  -85.000000
-0.001500  -85.000000
-0.003000  -85.000000
-0.004600  -85.100000
-0.003000  -85.100000
-0.003000  -85.100000
-0.000800  -85.100000
0.000700  -85.100000
-0.000800  -85.100000
0.004500  -85.100000
0.008200  -85.100000
0.010500  -85.100000
0.010500  -85.100000
0.009700  -85.100000
0.011200  -85.100000
0.008200  -85.100000
0.004500  -85.100000
0.002200  -85.100000
0.001500  -85.100000
0.003700  -85.100000
-0.000800  -85.100000
-0.000800  -85.100000
-0.002300  -85.100000
-0.008300  -85.100000
-0.005300  -85.100000
-0.006000  -85.100000
-0.004600  -85.100000
-0.001500  -85.100000
-0.005300  -85.100000
-0.004600  -85.100000
-0.003800  -85.100000
-0.001500  -85.100000
0.000700  -85.100000
0.000700  -85.200000
0.001500  -85.200000
-0.002300  -85.200000
-0.001500  -85.200000
0.001500  -85.200000
0.003700  -85.200000
0.004500  -85.200000
0.005200  -85.200000
0.007500  -85.200000
0.008200  -85.200000
0.007500  -85.200000
0.008200  -85.200000
0.006700  -85.200000
0.007500  -85.200000
0.006700  -85.200000
0.003000  -85.200000
0.003000  -85.200000
0.003700  -85.200000
0.005200  -85.200000
0.003700  -85.200000
0.001500  -85.200000
0.003000  -85.200000
0.000000  -85.200000
-0.001500  -85.200000
0.000700  -85.200000
-0.000800  -85.200000
0.000700  -85.200000
0.003000  -85.200000
0.003000  -85.200000
0.000700  -85.200000
-0.000800  -85.100000
-0.002300  -85.100000
-0.003000  -85.100000
0.000700  -85.100000
0.001500  -85.100000
0.000700  -85.100000
0.002200  -85.100000
-0.000800  -85.100000
-0.000800  -85.100000
0.002200  -85.100000
0.001500  -85.100000
-0.000800  -85.100000
-0.005300  -85.100000
-0.009100  -85.100000
-0.006800  -85.100000
-0.002300  -85.100000
0.001500  -85.100000
0.005200  -85.100000
0.008200  -85.100000
0.008200  -85.100000
0.007500  -85.100000
0.006700  -85.100000
0.006700  -85.100000
0.006700  -85.000000
0.002200  -85.000000
0.001500  -85.000000
0.003700  -85.000000
0.002200  -85.000000
0.002200  -85.000000
-0.000800  -85.000000
0.000700  -85.000000
0.000000  -85.000000
-0.000800  -84.900000
0.003000  -84.900000
-0.001500  -84.900000
-0.000800  -84.900000
0.002200  -84.900000
0.003000  -84.900000
0.005200  -84.800000
0.002200  -84.800000
0.003700  -84.800000
0.003000  -84.800000
0.001500  -84.800000
0.003000  -84.700000
0.000700  -84.700000
-0.000800  -84.700000
-0.005300  -84.700000
-0.004600  -84.700000
-0.003800  -84.700000
-0.003800  -84.600000
-0.000800  -84.600000
0.003000  -84.600000
0.005200  -84.600000
0.004500  -84.600000
0.004500  -84.600000
0.005200  -84.600000
0.004500  -84.600000
0.003000  -84.600000
-0.000800  -84.600000
-0.003000  -84.500000
-0.001500  -84.500000
-0.003000  -84.500000
0.001500  -84.500000
0.002200  -84.500000
-0.003000  -84.500000
-0.003800  -84.400000
-0.004600  -84.400000
-0.003800  -84.400000
-0.003000  -84.400000
-0.003000  -84.400000
-0.001500  -84.400000
-0.000800  -84.400000
0.005200  -84.400000
0.006700  -84.400000
0.000700  -84.400000
0.003000  -84.300000
0.005200  -84.300000
0.004500  -84.300000
0.006700  -84.300000
0.006000  -84.300000
0.005200  -84.300000
0.002200  -84.300000
0.000700  -84.300000
0.002200  -84.300000
-0.000800  -84.300000
0.000000  -84.300000
-0.000800  -84.300000
0.000000  -84.300000
0.002200  -84.300000
0.001500  -84.300000
0.003000  -84.300000
0.004500  -84.300000
0.003700  -84.300000
0.004500  -84.300000
0.001500  -84.300000
-0.002300  -84.300000
-0.001500  -84.300000
-0.001500  -84.300000
-0.004600  -84.300000
-0.002300  -84.300000
-0.000800  -84.300000
0.000700  -84.300000
0.002200  -84.300000
0.005200  -84.300000
0.004500  -84.300000
-0.000800  -84.300000
0.000000  -84.300000
0.000700  -84.300000
0.000700  -84.300000
0.002200  -84.300000
0.003000  -84.400000
0.004500  -84.400000
0.003000  -84.400000
0.000700  -84.400000
0.003000  -84.400000
0.001500  -84.400000
0.002200  -84.400000
0.003000  -84.400000
0.003700  -84.400000
0.004500  -84.400000
0.003000  -84.500000
0.001500  -84.500000
0.000000  -84.500000
0.000700  -84.500000
0.005200  -84.500000
0.005200  -84.500000
0.001500  -84.500000
0.000000  -84.500000
-0.003000  -84.500000
-0.003000  -84.600000
-0.003000  -84.600000
-0.002300  -84.600000
-0.000800  -84.600000
-0.000800  -84.600000
0.001500  -84.600000
0.000700  -84.600000
-0.000800  -84.600000
0.001500  -84.600000
0.000700  -84.600000
0.000000  -84.600000
0.000000  -84.600000
-0.000800  -84.600000
-0.004600  -84.600000
-0.004600  -84.600000
-0.002300  -84.600000
-0.003800  -84.600000
-0.003000  -84.600000
-0.003800  -84.700000
-0.004600  -84.700000
-0.000800  -84.700000
0.001500  -84.700000
0.005200  -84.700000
0.004500  -84.700000
0.004500  -84.700000
0.006700  -84.700000
0.004500  -84.700000
0.006700  -84.700000
0.006000  -84.700000
0.005200  -84.700000
0.010500  -84.700000
0.009000  -84.800000
0.003700  -84.800000
-0.001500  -84.800000
-0.006000  -84.800000
-0.006800  -84.800000
-0.008300  -84.800000
-0.003800  -84.800000
0.003700  -84.800000
0.010500  -84.800000
0.019500  -84.800000
0.023200  -84.900000
0.023200  -84.900000
0.021000  -84.900000
0.021000  -84.900000
0.020200  -84.900000
0.023200  -84.900000
0.021000  -84.900000
0.013500  -84.900000
0.009000  -84.900000
0.003700  -84.900000
-0.000800  -84.900000
-0.005300  -84.900000
-0.009800  -84.900000
-0.014300  -84.900000
-0.016500  -84.900000
-0.016500  -84.900000
-0.014300  -84.900000
-0.007500  -84.900000
-0.007500  -84.900000
-0.008300  -84.900000
-0.005300  -84.900000
-0.004600  -84.900000
-0.008300  -84.900000
-0.012800  -84.900000
-0.012000  -84.900000
-0.011300  -84.900000
-0.010500  -84.900000
-0.006800  -84.900000
-0.003800  -84.900000
-0.002300  -84.900000
-0.000800  -84.900000
0.000700  -84.900000
-0.001500  -84.900000
-0.001500  -84.900000
0.001500  -84.900000
0.003000  -84.900000
0.004500  -84.900000
0.006700  -84.900000
0.009000  -84.900000
0.009000  -84.900000
0.006700  -85.000000
0.001500  -85.000000
-0.002300  -85.000000
0.000700  -85.000000
0.004500  -85.000000
0.004500  -85.000000
0.005200  -85.000000
0.005200  -85.000000
0.004500  -85.000000
0.003000  -85.000000
-0.000800  -85.000000
-0.001500  -85.000000
0.000700  -85.000000
0.005200  -85.000000
0.008200  -85.000000
0.006000  -85.000000
0.000700  -85.000000
-0.003000  -85.000000
-0.004600  -85.000000
-0.004600  -85.000000
-0.002300  -85.000000
0.000700  -85.000000
0.004500  -85.000000
0.003700  -85.000000
0.000700  -85.000000
-0.001500  -85.000000
-0.004600  -85.000000
-0.003800  -85.000000
-0.003000  -85.000000
-0.001500  -85.000000
-0.000800  -84.900000
-0.000800  -84.900000
-0.000800  -84.900000
-0.003800  -84.900000
-0.004600  -84.900000
-0.002300  -84.900000
0.001500  -84.900000
0.009000  -84.900000
0.014200  -84.900000
0.018000  -84.900000
0.021000  -84.900000
0.029200  -84.900000
0.031500  -84.900000
0.027000  -84.900000
0.024000  -84.900000
0.014200  -84.900000
0.006000  -84.900000
0.003000  -84.900000
-0.000800  -84.900000
-0.004600  -84.900000
-0.005300  -84.900000
-0.006800  -84.900000
-0.012000  -84.900000
-0.014300  -84.900000
-0.014300  -84.900000
-0.009100  -84.900000
-0.003800  -84.900000
-0.002300  -84.900000
-0.000800  -84.900000
-0.003000  -84.900000
-0.006000  -85.000000
-0.006800  -85.000000
-0.006800  -85.000000
-0.005300  -85.000000
0.000700  -85.000000
0.004500  -85.000000
0.004500  -85.000000
0.009000  -85.000000
0.014200  -85.000000
0.012700  -85.000000
0.009000  -84.900000
0.000700  -84.900000
-0.004600  -84.900000
-0.004600  -84.900000
-0.005300  -84.900000
-0.003800  -84.900000
-0.001500  -84.900000
-0.000800  -84.900000
0.000000  -84.900000
0.000700  -84.900000
0.003000  -84.900000
0.002200  -84.900000
0.003000  -84.900000
0.000700  -84.900000
-0.001500  -84.900000
-0.000800  -84.900000
-0.003000  -84.900000
-0.000800  -84.900000
0.003000  -84.800000
0.005200  -84.800000
0.006700  -84.800000
0.006700  -84.800000
0.006000  -84.800000
0.002200  -84.800000
0.000700  -84.800000
0.004500  -84.800000
0.008200  -84.800000
0.006700  -84.800000
0.004500  -84.700000
0.003000  -84.700000
0.003000  -84.700000
0.001500  -84.700000
0.001500  -84.700000
0.002200  -84.700000
-0.000800  -84.700000
-0.006800  -84.600000
-0.010500  -84.600000
-0.009100  -84.600000
-0.005300  -84.600000
-0.002300  -84.600000
0.001500  -84.600000
0.002200  -84.600000
0.003700  -84.600000
0.003700  -84.600000
-0.000800  -84.600000
0.000700  -84.500000
0.000700  -84.500000
-0.005300  -84.500000
-0.006800  -84.500000
-0.003000  -84.500000
-0.006000  -84.500000
-0.006000  -84.500000
-0.005300  -84.400000
-0.006800  -84.400000
-0.008300  -84.400000
-0.010500  -84.400000
-0.005300  -84.400000
-0.000800  -84.400000
0.004500  -84.400000
0.009000  -84.400000
0.009000  -84.300000
0.014200  -84.300000
0.016500  -84.300000
0.016500  -84.300000
0.015700  -84.300000
0.011200  -84.300000
0.014200  -84.300000
0.009000  -84.300000
0.006700  -84.300000
0.008200  -84.200000
0.005200  -84.200000
0.005200  -84.200000
0.003000  -84.200000
-0.001500  -84.200000
-0.006000  -84.200000
-0.006800  -84.100000
-0.006000  -84.100000
-0.006800  -84.100000
-0.004600  -84.100000
-0.001500  -84.000000
-0.001500  -84.000000
0.000000  -84.000000
-0.000800  -84.000000
-0.002300  -84.000000
-0.000800  -83.900000
-0.001500  -83.900000
0.001500  -83.900000
0.004500  -83.800000
0.006700  -83.800000
0.005200  -83.800000
0.003700  -83.800000
0.007500  -83.700000
0.009000  -83.700000
0.009000  -83.700000
0.006000  -83.700000
0.006000  -83.700000
0.004500  -83.600000
0.003700  -83.600000
0.005200  -83.600000
0.003000  -83.500000
0.004500  -83.500000
0.003000  -83.500000
0.000700  -83.400000
0.001500  -83.400000
-0.001500  -83.400000
-0.006000  -83.300000
-0.006800  -83.300000
-0.006800  -83.300000
-0.011300  -83.300000
-0.006800  -83.300000
0.000700  -83.200000
0.001500  -83.200000
0.000700  -83.100000
-0.005300  -83.100000
-0.009100  -83.100000
-0.007500  -83.000000
-0.003800  -83.000000
0.001500  -82.900000
0.003000  -82.900000
0.006000  -82.900000
0.005200  -82.800000
0.003000  -82.800000
0.001500  -82.800000
0.000700  -82.800000
0.003000  -82.700000
0.002200  -82.700000
0.005200  -82.600000
0.012000  -82.600000
0.016500  -82.600000
0.020200  -82.500000
0.011200  -82.500000
0.003000  -82.400000
0.000000  -82.400000
-0.006800  -82.400000
-0.008300  -82.300000
-0.008300  -82.300000
-0.006000  -82.200000
-0.005300  -82.200000
-0.003000  -82.100000
-0.000800  -82.100000
-0.000800  -82.000000
0.001500  -82.000000
-0.000800  -81.900000
-0.001500  -81.900000
0.000700  -81.900000
0.001500  -81.800000
0.004500  -81.800000
0.002200  -81.700000
0.000700  -81.700000
-0.003000  -81.600000
-0.006800  -81.600000
-0.006000  -81.500000
-0.006800  -81.500000
-0.003000  -81.500000
-0.001500  -81.400000
-0.003000  -81.300000
-0.001500  -81.300000
-0.000800  -81.200000
-0.000800  -81.200000
-0.003000  -81.100000
0.001500  -81.100000
0.004500  -81.000000
0.004500  -81.000000
0.008200  -81.000000
0.013500  -80.900000
0.012700  -80.800000
0.009700  -80.800000
0.009000  -80.700000
0.013500  -80.700000
0.014200  -80.600000
0.012700  -80.600000
0.004500  -80.600000
-0.012000  -80.500000
-0.024000  -80.400000
-0.031500  -80.400000
-0.030800  -80.300000
-0.019500  -80.300000
-0.009800  -80.200000
-0.000800  -80.100000
0.004500  -80.100000
0.012000  -80.000000
0.024700  -80.000000
0.033700  -79.900000
0.038200  -79.900000
0.032200  -79.800000
0.016500  -79.700000
0.003700  -79.700000
-0.004600  -79.700000
-0.006800  -79.600000
-0.004600  -79.500000
-0.003000  -79.500000
-0.003000  -79.400000
0.000700  -79.300000
0.006700  -79.300000
0.018000  -79.200000
0.023200  -79.200000
0.015000  -79.100000
0.004500  -79.000000
-0.012000  -78.900000
-0.026300  -78.900000
-0.029300  -78.800000
-0.032300  -78.800000
-0.023300  -78.700000
-0.014300  -78.600000
-0.004600  -78.600000
0.006700  -78.500000
0.010500  -78.400000
0.014200  -78.300000
0.009700  -78.300000
0.004500  -78.200000
0.002200  -78.200000
-0.003800  -78.100000
-0.006800  -78.000000
-0.004600  -77.900000
-0.007500  -77.900000
-0.015000  -77.800000
-0.014300  -77.700000
-0.005300  -77.600000
0.000700  -77.600000
0.007500  -77.500000
0.012700  -77.400000
0.015000  -77.400000
0.021000  -77.300000
0.023200  -77.200000
0.017200  -77.100000
0.003700  -77.000000
-0.003800  -77.000000
-0.006800  -76.900000
-0.009100  -76.800000
-0.009100  -76.800000
-0.010500  -76.700000
-0.009100  -76.600000
-0.005300  -76.500000
-0.002300  -76.500000
0.003000  -76.400000
0.007500  -76.300000
0.010500  -76.200000
0.009700  -76.100000
0.012000  -76.100000
0.015700  -76.000000
0.010500  -75.900000
0.005200  -75.900000
0.001500  -75.800000
0.002200  -75.700000
0.010500  -75.600000
0.011200  -75.600000
0.012700  -75.500000
0.016500  -75.400000
0.016500  -75.300000
0.015000  -75.300000
0.012700  -75.200000
0.009700  -75.100000
0.005200  -75.000000
0.003700  -75.000000
0.004500  -74.900000
0.003000  -74.800000
0.000700  -74.700000
-0.003000  -74.700000
-0.004600  -74.600000
-0.003800  -74.500000
0.000700  -74.400000
0.003000  -74.300000
-0.001500  -74.300000
-0.004600  -74.200000
-0.006800  -74.100000
-0.009800  -74.000000
-0.013500  -73.900000
-0.014300  -73.800000
-0.013500  -73.800000
-0.014300  -73.700000
-0.007500  -73.600000
-0.006000  -73.500000
-0.003000  -73.400000
0.004500  -73.400000
0.009000  -73.300000
0.015700  -73.200000
0.014200  -73.100000
0.012000  -73.000000
0.011200  -73.000000
0.008200  -72.900000
0.004500  -72.800000
0.002200  -72.700000
0.002200  -72.600000
0.003000  -72.600000
0.005200  -72.500000
0.005200  -72.400000
0.010500  -72.300000
0.012000  -72.200000
0.005200  -72.200000
0.003000  -72.100000
0.001500  -72.000000
-0.003000  -71.900000
-0.006000  -71.800000
-0.015000  -71.700000
-0.021000  -71.600000
-0.020300  -71.600000
-0.019500  -71.500000
-0.018100  -71.400000
-0.012800  -71.300000
-0.003800  -71.200000
0.009700  -71.100000
0.025500  -71.100000
0.036700  -71.000000
0.040500  -70.900000
0.030000  -70.800000
0.007500  -70.700000
-0.006000  -70.700000
-0.009100  -70.600000
-0.009800  -70.500000
-0.006800  -70.400000
-0.003000  -70.300000
-0.002300  -70.200000
-0.001500  -70.100000
-0.006000  -70.000000
-0.009100  -69.900000
-0.005300  -69.800000
-0.001500  -69.800000
0.006000  -69.700000
0.005200  -69.600000
0.003000  -69.500000
0.006700  -69.300000
0.003700  -69.300000
0.002200  -69.200000
0.002200  -69.100000
-0.001500  -69.000000
-0.006800  -68.900000
-0.012800  -68.800000
-0.021000  -68.700000
-0.027000  -68.600000
-0.023300  -68.500000
-0.019500  -68.400000
-0.019500  -68.400000
-0.015000  -68.300000
-0.006800  -68.200000
-0.000800  -68.100000
0.002200  -68.000000
0.000000  -67.900000
0.001500  -67.800000
0.009000  -67.700000
0.012700  -67.600000
0.015700  -67.500000
0.012000  -67.500000
0.008200  -67.400000
0.006700  -67.300000
0.000000  -67.200000
-0.003000  -67.100000
-0.007500  -67.000000
-0.006800  -66.900000
0.005200  -66.800000
0.017200  -66.700000
0.015700  -66.600000
0.003000  -66.600000
-0.003800  -66.500000
-0.003000  -66.400000
-0.003000  -66.300000
0.004500  -66.200000
0.012700  -66.100000
0.021000  -66.000000
0.025500  -65.900000
0.019500  -65.800000
0.009700  -65.700000
0.003700  -65.600000
-0.000800  -65.500000
-0.004600  -65.400000
-0.008300  -65.300000
-0.006800  -65.300000
-0.000800  -65.200000
0.000700  -65.100000
0.002200  -65.000000
0.001500  -64.900000
-0.002300  -64.800000
-0.006800  -64.700000
-0.006800  -64.600000
-0.006000  -64.500000
-0.004600  -64.400000
0.003000  -64.400000
0.001500  -64.300000
-0.006800  -64.200000
-0.012000  -64.100000
-0.012800  -64.000000
-0.012800  -63.900000
-0.004600  -63.800000
0.004500  -63.700000
0.006700  -63.600000
0.014200  -63.500000
0.018700  -63.400000
0.021700  -63.300000
0.015700  -63.200000
0.008200  -63.100000
0.007500  -63.000000
0.003700  -63.000000
0.001500  -62.900000
-0.000800  -62.800000
-0.001500  -62.700000
-0.000800  -62.600000
-0.000800  -62.600000
0.000700  -62.500000
0.006000  -62.400000
0.009000  -62.300000
0.004500  -62.200000
0.001500  -62.100000
-0.003800  -62.100000
-0.006800  -62.000000
-0.005300  -61.900000
-0.007500  -61.800000
-0.012000  -61.700000
-0.018800  -61.600000
-0.015800  -61.600000
-0.008300  -61.500000
0.003000  -61.400000
0.018700  -61.300000
0.029200  -61.200000
0.034500  -61.100000
0.039000  -61.000000
0.033000  -60.900000
0.017200  -60.800000
0.003000  -60.800000
-0.007500  -60.700000
-0.014300  -60.600000
-0.015800  -60.500000
-0.015800  -60.300000
-0.010500  -60.300000
-0.006800  -60.200000
-0.002300  -60.100000
-0.000800  -60.000000
-0.002300  -59.900000
0.000700  -59.800000
0.000700  -59.700000
-0.003000  -59.600000
-0.004600  -59.500000
-0.008300  -59.400000
-0.009100  -59.400000
-0.003000  -59.300000
0.003000  -59.200000
0.004500  -59.100000
0.005200  -59.000000
0.004500  -59.000000
0.003700  -58.900000
0.005200  -58.800000
0.006700  -58.700000
0.007500  -58.600000
0.006700  -58.500000
0.004500  -58.400000
0.004500  -58.300000
0.006000  -58.200000
0.010500  -58.100000
0.010500  -58.100000
0.009000  -58.000000
0.006700  -57.900000
-0.001500  -57.800000
-0.006800  -57.700000
-0.001500  -57.600000
0.014200  -57.600000
0.019500  -57.500000
0.009000  -57.400000
-0.000800  -57.300000
-0.020300  -57.200000
-0.039000  -57.200000
-0.048000  -57.100000
-0.048800  -57.000000
-0.037500  -56.900000
-0.029300  -56.800000
-0.015000  -56.700000
0.004500  -56.600000
0.027700  -56.500000
0.057700  -56.400000
0.067500  -56.400000
0.058500  -56.300000
0.035200  -56.200000
0.018000  -56.100000
0.010500  -56.000000
0.003000  -55.900000
-0.003000  -55.800000
-0.011300  -55.800000
-0.008300  -55.700000
-0.006000  -55.600000
-0.002300  -55.500000
0.001500  -55.400000
0.000700  -55.300000
0.004500  -55.200000
0.006000  -55.100000
0.015700  -55.100000
0.024700  -55.000000
0.014200  -54.900000
-0.001500  -54.800000
-0.016500  -54.700000
-0.030800  -54.600000
-0.033800  -54.500000
-0.031500  -54.500000
-0.030000  -54.400000
-0.021800  -54.300000
-0.012000  -54.200000
-0.001500  -54.100000
0.009700  -54.000000
0.016500  -53.900000
0.018700  -53.800000
0.020200  -53.700000
0.019500  -53.600000
0.012000  -53.600000
0.002200  -53.500000
-0.001500  -53.400000
-0.001500  -53.300000
-0.003000  -53.200000
-0.000800  -53.100000
0.003000  -53.100000
0.009000  -53.000000
0.012700  -52.900000
0.015700  -52.800000
0.009700  -52.700000
0.002200  -52.600000
0.002200  -52.500000
0.005200  -52.400000
-0.003000  -52.300000
-0.014300  -52.200000
-0.015000  -52.200000
-0.009800  -52.100000
-0.001500  -52.000000
0.008200  -51.900000
0.015700  -51.800000
0.017200  -51.800000
0.014200  -51.700000
0.014200  -51.600000
0.014200  -51.500000
0.014200  -51.400000
0.009000  -51.300000
-0.003000  -51.200000
-0.013500  -51.200000
-0.021800  -51.100000
-0.024000  -51.000000
-0.024000  -50.900000
-0.024000  -50.800000
-0.018100  -50.700000
-0.012000  -50.600000
-0.000800  -50.500000
0.009000  -50.400000
0.014200  -50.400000
0.021700  -50.300000
0.015700  -50.200000
0.012700  -50.100000
0.006000  -50.000000
-0.002300  -50.000000
-0.002300  -49.900000
-0.008300  -49.800000
-0.004600  -49.700000
-0.005300  -49.600000
-0.003000  -49.500000
0.000700  -49.500000
-0.005300  -49.400000
-0.006000  -49.300000
-0.014300  -49.200000
-0.013500  -49.100000
-0.010500  -49.000000
-0.003000  -49.000000
0.011200  -48.900000
0.012700  -48.800000
0.018700  -48.700000
0.026200  -48.600000
0.033700  -48.600000
0.036000  -48.500000
0.021700  -48.400000
0.000700  -48.300000
-0.017300  -48.200000
-0.021800  -48.200000
-0.023300  -48.100000
-0.018100  -48.000000
-0.010500  -47.900000
-0.002300  -47.900000
0.009700  -47.800000
0.031500  -47.700000
0.051700  -47.700000
0.048000  -47.600000
0.030700  -47.500000
0.009000  -47.400000
-0.006000  -47.300000
-0.013500  -47.300000
-0.012800  -47.200000
-0.004600  -47.100000
-0.009100  -47.000000
-0.014300  -46.900000
-0.015800  -46.800000
-0.015000  -46.800000
0.000700  -46.700000
0.005200  -46.600000
0.009000  -46.500000
0.013500  -46.400000
0.009000  -46.400000
0.006000  -46.300000
-0.001500  -46.200000
-0.012000  -46.100000
-0.022500  -46.000000
-0.027800  -45.900000
-0.019500  -45.900000
-0.012000  -45.800000
-0.001500  -45.700000
0.009000  -45.600000
0.015000  -45.500000
0.027700  -45.500000
0.035200  -45.400000
0.033000  -45.300000
0.027000  -45.200000
0.005200  -45.100000
-0.014300  -45.100000
-0.020300  -45.000000
-0.015800  -44.900000
-0.014300  -44.800000
-0.015800  -44.800000
-0.010500  -44.700000
-0.006000  -44.600000
0.001500  -44.600000
0.012000  -44.500000
0.018700  -44.400000
0.020200  -44.300000
0.018000  -44.200000
0.015700  -44.100000
0.010500  -44.100000
0.005200  -44.000000
-0.003000  -43.900000
-0.010500  -43.800000
-0.009800  -43.700000
-0.003800  -43.700000
0.001500  -43.600000
-0.000800  -43.500000
-0.003000  -43.500000
0.000700  -43.400000
0.003700  -43.300000
0.003000  -43.200000
0.001500  -43.200000
0.000700  -43.100000
0.003000  -43.000000
0.007500  -42.900000
0.006700  -42.800000
0.000000  -42.800000
-0.003000  -42.700000
-0.001500  -42.600000
0.001500  -42.600000
0.006700  -42.500000
0.007500  -42.400000
0.000700  -42.300000
-0.005300  -42.300000
-0.003800  -42.200000
0.005200  -42.100000
0.008200  -42.000000
0.002200  -42.000000
-0.008300  -41.900000
-0.013500  -41.900000
-0.015800  -41.800000
-0.015000  -41.700000
-0.008300  -41.600000
0.002200  -41.500000
0.012700  -41.500000
0.010500  -41.400000
0.003000  -41.400000
-0.009100  -41.300000
-0.024800  -41.200000
-0.028500  -41.100000
-0.023300  -41.000000
-0.011300  -41.000000
0.006700  -40.900000
0.021700  -40.900000
0.034500  -40.800000
0.052500  -40.700000
0.071200  -40.700000
0.069000  -40.600000
0.037500  -40.500000
0.005200  -40.500000
-0.018800  -40.400000
-0.031500  -40.300000
-0.024000  -40.200000
-0.015800  -40.200000
-0.006000  -40.100000
0.000700  -40.100000
0.000700  -40.000000
-0.008300  -39.900000
-0.014300  -39.900000
-0.012000  -39.800000
-0.014300  -39.700000
-0.008300  -39.600000
-0.006000  -39.600000
-0.001500  -39.500000
0.006700  -39.400000
0.003000  -39.400000
0.001500  -39.300000
-0.003000  -39.200000
-0.004600  -39.200000
-0.001500  -39.100000
-0.000800  -39.000000
0.003000  -39.000000
0.001500  -38.900000
0.006000  -38.800000
0.012700  -38.700000
0.019500  -38.700000
0.021700  -38.600000
0.017200  -38.600000
0.014200  -38.500000
0.010500  -38.400000
0.008200  -38.300000
0.000700  -38.300000
-0.003800  -38.200000
-0.006800  -38.200000
-0.015000  -38.100000
-0.021800  -38.000000
-0.025600  -37.900000
-0.021800  -37.800000
-0.016500  -37.800000
-0.010500  -37.700000
-0.006800  -37.700000
-0.009100  -37.600000
-0.002300  -37.500000
0.000000  -37.400000
-0.003000  -37.400000
-0.012000  -37.300000
-0.012800  -37.300000
0.002200  -37.200000
0.015700  -37.100000
0.032200  -37.000000
0.049500  -37.000000
0.054000  -36.900000
0.042000  -36.900000
0.022500  -36.800000
-0.003000  -36.700000
-0.018800  -36.600000
-0.015000  -36.600000
-0.012000  -36.500000
-0.003000  -36.500000
-0.000800  -36.400000
-0.012000  -36.300000
-0.020300  -36.300000
-0.036800  -36.200000
-0.040500  -36.100000
-0.034600  -36.000000
-0.018100  -36.000000
0.003000  -36.000000
0.008200  -35.900000
0.013500  -35.800000
0.010500  -35.700000
0.009000  -35.700000
0.012700  -35.600000
0.010500  -35.600000
0.015700  -35.500000
0.015700  -35.400000
0.018000  -35.300000
0.018700  -35.300000
0.008200  -35.200000
0.000700  -35.100000
-0.006000  -35.100000
-0.003000  -35.000000
-0.004600  -35.000000
-0.003000  -34.900000
0.008200  -34.800000
0.012700  -34.700000
0.013500  -34.700000
0.015700  -34.700000
0.012000  -34.600000
0.001500  -34.500000
-0.006800  -34.500000
-0.012000  -34.400000
-0.018800  -34.400000
-0.021000  -34.300000
-0.008300  -34.200000
0.009000  -34.200000
0.015000  -34.200000
0.020200  -34.100000
0.025500  -34.100000
0.026200  -34.000000
0.022500  -33.900000
0.006700  -33.900000
-0.011300  -33.800000
-0.025600  -33.800000
-0.031500  -33.700000
-0.031500  -33.700000
-0.025600  -33.600000
-0.018100  -33.600000
-0.016500  -33.500000
-0.008300  -33.400000
0.005200  -33.300000
0.015700  -33.300000
0.023200  -33.300000
0.022500  -33.200000
0.022500  -33.100000
0.019500  -33.000000
0.015700  -33.000000
0.008200  -32.900000
-0.006000  -32.900000
-0.006800  -32.800000
0.003000  -32.700000
0.014200  -32.700000
0.023200  -32.600000
0.019500  -32.500000
0.008200  -32.500000
0.000700  -32.400000
-0.003800  -32.400000
-0.012800  -32.300000
-0.025600  -32.300000
-0.029300  -32.200000
-0.019500  -32.100000
0.000700  -32.100000
0.018700  -32.000000
0.024700  -32.000000
0.011200  -32.000000
0.000700  -31.900000
-0.003800  -31.800000
-0.010500  -31.800000
-0.008300  -31.700000
-0.012800  -31.700000
-0.010500  -31.600000
-0.002300  -31.600000
-0.010500  -31.500000
-0.004600  -31.500000
-0.005300  -31.400000
-0.012800  -31.400000
-0.016500  -31.300000
-0.021800  -31.300000
-0.012000  -31.200000
-0.003000  -31.100000
0.009000  -31.100000
0.019500  -31.100000
0.018000  -31.000000
0.021000  -31.000000
0.030000  -30.900000
0.033700  -30.800000
0.024700  -30.800000
0.012000  -30.700000
-0.001500  -30.700000
-0.001500  -30.600000
0.008200  -30.600000
0.015700  -30.500000
0.018700  -30.500000
0.002200  -30.400000
-0.011300  -30.300000
-0.021800  -30.300000
-0.030800  -30.200000
-0.017300  -30.200000
-0.004600  -30.200000
0.000700  -30.100000
0.000000  -30.100000
-0.005300  -30.000000
-0.007500  -30.000000
-0.006000  -29.900000
0.001500  -29.900000
0.009000  -29.800000
0.020200  -29.800000
0.026200  -29.800000
0.021000  -29.700000
0.015700  -29.700000
0.006000  -29.700000
0.000700  -29.600000
0.000700  -29.600000
-0.005300  -29.500000
-0.007500  -29.500000
-0.004600  -29.400000
0.001500  -29.400000
0.012000  -29.300000
0.011200  -29.300000
0.007500  -29.300000
0.003700  -29.200000
-0.003800  -29.100000
-0.003000  -29.100000
-0.009100  -29.000000
-0.023300  -29.000000
-0.029300  -28.900000
-0.031500  -28.800000
-0.026300  -28.800000
-0.018100  -28.800000
0.002200  -28.700000
0.041200  -28.700000
0.054700  -28.600000
0.046500  -28.600000
0.034500  -28.500000
0.010500  -28.400000
0.000700  -28.400000
0.014200  -28.400000
0.026200  -28.300000
0.022500  -28.300000
0.009000  -28.200000
-0.006800  -28.200000
-0.015000  -28.100000
-0.024000  -28.100000
-0.037500  -28.000000
-0.040500  -28.000000
-0.035300  -27.900000
-0.019500  -27.900000
-0.009100  -27.800000
-0.003800  -27.800000
-0.000800  -27.700000
-0.006800  -27.700000
-0.005300  -27.600000
0.000700  -27.600000
0.008200  -27.500000
0.008200  -27.500000
0.000700  -27.500000
-0.002300  -27.400000
-0.002300  -27.400000
0.005200  -27.300000
0.012000  -27.300000
0.021700  -27.200000
0.030700  -27.100000
0.033000  -27.100000
0.031500  -27.000000
0.022500  -27.000000
0.004500  -27.000000
-0.009100  -26.900000
-0.015800  -26.900000
-0.017300  -26.800000
-0.010500  -26.800000
-0.006800  -26.700000
0.012700  -26.600000
0.048000  -26.600000
0.057700  -26.600000
0.037500  -26.500000
0.021700  -26.500000
0.006700  -26.400000
-0.019500  -26.400000
-0.039000  -26.300000
-0.055500  -26.300000
-0.063000  -26.200000
-0.056300  -26.200000
-0.034600  -26.100000
-0.006800  -26.100000
0.010500  -26.100000
0.012000  -26.000000
-0.000800  -26.000000
-0.009800  -25.900000
-0.011300  -25.900000
-0.015800  -25.800000
-0.019500  -25.800000
-0.012800  -25.700000
-0.006800  -25.700000
-0.001500  -25.700000
0.015700  -25.600000
0.034500  -25.600000
0.036700  -25.500000
0.028500  -25.500000
0.020200  -25.400000
0.016500  -25.400000
0.019500  -25.300000
0.027700  -25.300000
0.031500  -25.200000
0.031500  -25.200000
0.018000  -25.200000
-0.000800  -25.100000
-0.005300  -25.100000
-0.009100  -25.100000
-0.010500  -25.000000
-0.012800  -25.000000
-0.009100  -24.900000
-0.009100  -24.900000
-0.019500  -24.800000
-0.019500  -24.800000
-0.014300  -24.800000
-0.001500  -24.700000
0.012700  -24.700000
0.016500  -24.600000
0.013500  -24.600000
0.019500  -24.600000
0.025500  -24.500000
0.023200  -24.500000
0.024000  -24.500000
0.015700  -24.400000
0.004500  -24.400000
-0.005300  -24.300000
-0.015800  -24.300000
-0.019500  -24.300000
-0.018800  -24.300000
-0.018100  -24.200000
-0.006000  -24.200000
0.016500  -24.200000
0.030700  -24.100000
0.034500  -24.100000
0.038200  -24.100000
0.020200  -24.000000
-0.008300  -24.000000
-0.027800  -23.900000
-0.041300  -23.900000
-0.045800  -23.900000
-0.038300  -23.900000
-0.019500  -23.900000
-0.007500  -23.800000
-0.010500  -23.800000
-0.016500  -23.800000
-0.024800  -23.700000
-0.018800  -23.700000
-0.010500  -23.700000
0.001500  -23.600000
0.014200  -23.600000
0.023200  -23.600000
0.035200  -23.500000
0.039000  -23.500000
0.051700  -23.500000
0.054700  -23.400000
0.038200  -23.400000
0.017200  -23.400000
-0.006000  -23.400000
-0.021000  -23.300000
-0.032300  -23.300000
-0.027800  -23.300000
-0.004600  -23.200000
0.014200  -23.200000
0.011200  -23.200000
0.003000  -23.100000
0.005200  -23.100000
-0.003000  -23.000000
-0.015000  -23.000000
-0.025600  -23.000000
-0.030000  -23.000000
-0.019500  -22.900000
-0.008300  -22.900000
-0.004600  -22.900000
-0.008300  -22.800000
-0.009100  -22.800000
0.000000  -22.800000
0.030000  -22.700000
0.063000  -22.700000
0.051700  -22.600000
0.030700  -22.600000
0.009700  -22.500000
-0.020300  -22.500000
-0.010500  -22.500000
-0.000800  -22.400000
-0.007500  -22.400000
-0.016500  -22.300000
-0.048800  -22.300000
-0.057800  -22.300000
-0.053300  -22.200000
-0.036800  -22.200000
-0.005300  -22.100000
0.019500  -22.100000
0.033700  -22.100000
0.021700  -22.000000
0.011200  -22.000000
-0.002300  -21.900000
-0.010500  -21.900000
0.006700  -21.800000
0.025500  -21.800000
0.030000  -21.700000
0.011200  -21.700000
0.004500  -21.600000
0.000000  -21.600000
-0.001500  -21.600000
0.012700  -21.600000
0.016500  -21.500000
0.031500  -21.500000
0.033700  -21.400000
0.024700  -21.400000
0.024000  -21.300000
0.015000  -21.300000
0.015700  -21.200000
0.008200  -21.200000
0.009000  -21.200000
0.005200  -21.200000
-0.016500  -21.100000
-0.014300  -21.100000
-0.015800  -21.000000
-0.014300  -21.000000
0.000000  -21.000000
0.008200  -20.900000
0.027700  -20.900000
0.033000  -20.900000
0.022500  -20.800000
0.013500  -20.800000
-0.004600  -20.800000
-0.024000  -20.700000
-0.036800  -20.700000
-0.041300  -20.700000
-0.045800  -20.700000
-0.040500  -20.600000
-0.027800  -20.600000
-0.012000  -20.600000
0.009000  -20.500000
0.021700  -20.500000
0.019500  -20.500000
0.006000  -20.400000
-0.004600  -20.400000
-0.003000  -20.400000
0.009000  -20.300000
0.017200  -20.300000
0.005200  -20.300000
0.001500  -20.300000
0.000700  -20.200000
0.000700  -20.200000
0.008200  -20.200000
0.004500  -20.100000
0.010500  -20.100000
0.014200  -20.100000
0.000000  -20.000000
0.001500  -20.000000
0.015000  -19.900000
0.020200  -19.900000
0.017200  -19.900000
0.002200  -19.800000
-0.008300  -19.800000
-0.009100  -19.800000
-0.008300  -19.800000
-0.003800  -19.800000
-0.012000  -19.700000
-0.025600  -19.700000
-0.026300  -19.700000
-0.027000  -19.600000
-0.018100  -19.600000
-0.002300  -19.600000
0.012000  -19.600000
0.025500  -19.500000
0.027700  -19.500000
0.027000  -19.500000
0.031500  -19.400000
0.057000  -19.400000
0.061500  -19.400000
0.036000  -19.400000
0.014200  -19.400000
-0.018100  -19.300000
-0.039000  -19.300000
-0.054800  -19.300000
-0.055500  -19.200000
-0.040500  -19.200000
-0.019500  -19.200000
0.008200  -19.100000
0.025500  -19.100000
0.039700  -19.100000
0.021700  -19.000000
-0.004600  -19.000000
-0.009100  -19.000000
-0.012800  -18.900000
0.000000  -18.900000
0.006000  -18.900000
0.003000  -18.900000
-0.012800  -18.800000
-0.017300  -18.800000
-0.003000  -18.800000
-0.000800  -18.700000
0.000700  -18.700000
-0.006000  -18.700000
0.003000  -18.600000
0.015700  -18.600000
0.010500  -18.500000
0.011200  -18.500000
0.008200  -18.500000
0.023200  -18.500000
0.056200  -18.400000
0.069000  -18.400000
0.042700  -18.300000
0.009700  -18.300000
-0.033000  -18.200000
-0.074300  -18.200000
-0.083300  -18.200000
-0.096800  -18.100000
-0.081800  -18.100000
-0.052500  -18.000000
-0.025600  -18.000000
0.012000  -18.000000
0.033000  -18.000000
0.054700  -17.900000
0.053200  -17.900000
0.045700  -17.800000
0.047200  -17.800000
0.031500  -17.700000
0.027000  -17.700000
0.010500  -17.700000
0.003000  -17.600000
0.009000  -17.600000
-0.004600  -17.600000
-0.006800  -17.500000
-0.012000  -17.500000
-0.015800  -17.500000
-0.012000  -17.400000
-0.006800  -17.400000
-0.000800  -17.300000
-0.007500  -17.300000
-0.003800  -17.200000
0.018000  -17.200000
0.038200  -17.200000
0.032200  -17.100000
0.019500  -17.100000
0.005200  -17.100000
-0.016500  -17.100000
-0.027800  -17.000000
-0.036800  -17.000000
-0.020300  -17.000000
0.008200  -16.900000
0.016500  -16.900000
0.026200  -16.900000
0.039700  -16.900000
0.042700  -16.800000
0.032200  -16.800000
0.019500  -16.800000
0.009000  -16.700000
0.001500  -16.700000
-0.004600  -16.700000
-0.012000  -16.700000
-0.015000  -16.700000
-0.009800  -16.600000
-0.000800  -16.600000
-0.002300  -16.600000
-0.009100  -16.600000
-0.015800  -16.500000
-0.024800  -16.500000
-0.024000  -16.500000
-0.015000  -16.400000
0.003000  -16.400000
0.019500  -16.400000
0.038200  -16.400000
0.049500  -16.300000
0.038200  -16.300000
0.018700  -16.300000
-0.009100  -16.300000
-0.027000  -16.300000
-0.027800  -16.200000
-0.011300  -16.200000
0.006700  -16.200000
-0.006800  -16.200000
-0.017300  -16.200000
-0.027000  -16.100000
-0.030800  -16.100000
-0.027800  -16.100000
-0.034600  -16.100000
-0.029300  -16.100000
-0.009800  -16.100000
0.030700  -16.000000
0.059200  -16.000000
0.042000  -16.000000
0.014200  -16.000000
-0.022500  -16.000000
-0.045800  -15.900000
-0.044300  -15.900000
-0.027800  -15.900000
0.000000  -15.900000
0.003700  -15.900000
-0.001500  -15.900000
0.004500  -15.800000
0.009700  -15.800000
0.015700  -15.800000
0.021700  -15.800000
0.021700  -15.800000
0.027000  -15.800000
0.048700  -15.800000
0.131200  -15.800000
0.225700  -15.800000
0.177000  -15.700000
0.075700  -15.700000
-0.020300  -15.700000
-0.151500  -15.700000
-0.222000  -15.700000
-0.247500  -15.700000
-0.207000  -15.700000
-0.127500  -15.600000
-0.053300  -15.600000
0.033000  -15.600000
0.060700  -15.600000
0.069000  -15.600000
0.074200  -15.600000
0.053200  -15.600000
0.033000  -15.500000
0.016500  -15.500000
0.004500  -15.500000
0.000700  -15.500000
-0.003000  -15.500000
-0.009800  -15.500000
0.000700  -15.400000
0.008200  -15.400000
0.012700  -15.400000
0.027000  -15.400000
0.035200  -15.400000
0.057700  -15.400000
0.093700  -15.400000
0.104200  -15.300000
0.072000  -15.300000
0.025500  -15.300000
-0.035300  -15.300000
-0.077300  -15.300000
-0.090000  -15.300000
-0.093000  -15.300000
-0.067500  -15.300000
-0.044300  -15.300000
-0.012800  -15.300000
0.011200  -15.200000
0.015000  -15.200000
0.019500  -15.200000
0.013500  -15.200000
0.008200  -15.200000
0.012700  -15.200000
0.016500  -15.200000
0.010500  -15.200000
0.003700  -15.100000
0.009000  -15.100000
0.009000  -15.100000
0.000000  -15.100000
-0.010500  -15.100000
-0.010500  -15.100000
-0.005300  -15.100000
-0.003000  -15.100000
0.003000  -15.100000
0.006700  -15.000000
0.009000  -15.000000
0.016500  -15.000000
0.019500  -15.000000
0.024000  -15.000000
0.031500  -15.000000
0.030700  -15.000000
0.012700  -15.000000
0.002200  -15.000000
0.012000  -14.900000
0.030700  -14.900000
0.033000  -14.900000
0.025500  -14.900000
0.006700  -14.900000
-0.022500  -14.900000
-0.034600  -14.900000
-0.045800  -14.900000
-0.048000  -14.900000
-0.039800  -14.900000
-0.031500  -14.900000
-0.006800  -14.900000
0.035200  -14.900000
0.061500  -14.900000
0.039000  -14.800000
0.010500  -14.800000
-0.018800  -14.800000
-0.044300  -14.800000
-0.039000  -14.800000
-0.023300  -14.800000
-0.002300  -14.800000
0.011200  -14.800000
0.016500  -14.700000
0.010500  -14.700000
-0.007500  -14.700000
-0.018800  -14.700000
-0.018100  -14.700000
0.009000  -14.700000
0.058500  -14.700000
0.093000  -14.700000
0.071200  -14.700000
0.026200  -14.600000
-0.014300  -14.600000
-0.042800  -14.600000
-0.045800  -14.600000
-0.053300  -14.600000
-0.057800  -14.600000
-0.035300  -14.600000
-0.004600  -14.600000
0.021000  -14.600000
0.014200  -14.500000
0.006700  -14.500000
0.006700  -14.500000
0.003700  -14.500000
0.014200  -14.500000
0.012000  -14.500000
0.000700  -14.500000
-0.008300  -14.500000
-0.013500  -14.500000
0.000000  -14.500000
0.005200  -14.400000
0.016500  -14.400000
0.039700  -14.400000
0.038200  -14.400000
0.027000  -14.400000
0.001500  -14.400000
-0.026300  -14.400000
-0.029300  -14.400000
-0.033800  -14.400000
-0.025600  -14.400000
-0.006800  -14.400000
0.009000  -14.400000
0.006700  -14.400000
-0.015800  -14.400000
-0.024000  -14.400000
-0.012000  -14.400000
0.012700  -14.400000
0.024700  -14.400000
0.024000  -14.400000
0.029200  -14.300000
0.057700  -14.300000
0.096700  -14.300000
0.081000  -14.300000
0.033700  -14.300000
-0.013500  -14.300000
-0.078800  -14.300000
-0.107300  -14.300000
-0.091500  -14.300000
0.005200  -14.300000
0.097500  -14.300000
0.075000  -14.300000
0.057000  -14.300000
0.016500  -14.200000
-0.036800  -14.200000
-0.069100  -14.200000
-0.108000  -14.200000
-0.106500  -14.200000
-0.105000  -14.200000
-0.081800  -14.200000
-0.057800  -14.200000
-0.041300  -14.200000
-0.012800  -14.200000
0.000000  -14.200000
0.033700  -14.200000
0.053200  -14.200000
0.053200  -14.200000
0.054700  -14.100000
0.050200  -14.100000
0.046500  -14.100000
0.035200  -14.100000
0.024000  -14.100000
0.011200  -14.100000
0.006700  -14.100000
0.023200  -14.100000
0.042700  -14.100000
0.051700  -14.100000
0.038200  -14.100000
0.023200  -14.100000
0.012700  -14.100000
0.012000  -14.000000
0.009700  -14.000000
-0.008300  -14.000000
-0.016500  -14.000000
-0.022500  -14.000000
-0.019500  -14.000000
-0.007500  -14.000000
-0.000800  -14.000000
0.008200  -14.000000
0.000700  -14.000000
-0.006800  -14.000000
-0.008300  -14.000000
-0.010500  -14.000000
-0.008300  -14.000000
0.003000  -14.000000
0.010500  -14.000000
-0.003000  -13.900000
-0.009100  -13.900000
-0.004600  -13.900000
-0.004600  -13.900000
-0.005300  -13.900000
-0.010500  -13.900000
-0.008300  -13.900000
-0.006000  -13.900000
-0.010500  -13.900000
-0.005300  -13.800000
0.007500  -13.800000
0.010500  -13.800000
0.008200  -13.800000
0.006000  -13.800000
0.000700  -13.800000
0.008200  -13.800000
0.032200  -13.800000
0.048000  -13.700000
0.038200  -13.700000
0.018700  -13.700000
-0.008300  -13.700000
-0.035300  -13.700000
-0.041300  -13.700000
-0.042000  -13.700000
-0.025600  -13.700000
-0.006000  -13.700000
0.023200  -13.600000
0.052500  -13.600000
0.041200  -13.600000
0.046500  -13.600000
0.073500  -13.600000
0.071200  -13.600000
0.030000  -13.600000
-0.029300  -13.600000
-0.074300  -13.600000
-0.099000  -13.600000
-0.097500  -13.600000
-0.078000  -13.500000
-0.053300  -13.500000
-0.031500  -13.500000
-0.006800  -13.500000
0.012000  -13.500000
0.018000  -13.500000
0.027700  -13.500000
0.029200  -13.500000
0.033000  -13.500000
0.035200  -13.500000
0.030000  -13.500000
0.022500  -13.500000
0.008200  -13.500000
0.012700  -13.500000
0.028500  -13.500000
0.060700  -13.500000
0.081700  -13.500000
0.054000  -13.500000
0.018000  -13.500000
-0.039000  -13.500000
-0.093000  -13.500000
-0.110300  -13.500000
-0.109500  -13.500000
-0.075800  -13.500000
-0.037500  -13.500000
-0.009100  -13.500000
0.017200  -13.500000
0.029200  -13.500000
0.027000  -13.500000
0.023200  -13.500000
0.027000  -13.600000
0.018000  -13.600000
0.010500  -13.600000
0.021700  -13.600000
0.045700  -13.600000
0.066000  -13.600000
0.057000  -13.600000
0.035200  -13.600000
0.012700  -13.700000
-0.000800  -13.700000
-0.003800  -13.700000
-0.005300  -13.700000
-0.000800  -13.700000
0.003000  -13.800000
0.001500  -13.800000
-0.006800  -13.800000
-0.024000  -13.800000
-0.039800  -13.800000
-0.041300  -13.800000
-0.021800  -13.900000
-0.009100  -13.900000
-0.008300  -13.900000
-0.010500  -13.900000
-0.012800  -13.900000
-0.003000  -13.900000
0.010500  -14.000000
0.018000  -14.000000
0.023200  -14.000000
0.025500  -14.000000
0.024700  -14.000000
0.019500  -14.000000
0.006000  -14.000000
0.000700  -14.000000
0.003000  -14.000000
-0.003800  -14.000000
-0.011300  -14.100000
-0.012000  -14.100000
-0.008300  -14.100000
-0.000800  -14.100000
0.005200  -14.100000
0.008200  -14.200000
0.006700  -14.200000
0.005200  -14.200000
0.005200  -14.200000
0.001500  -14.200000
0.001500  -14.200000
0.011200  -14.200000
0.017200  -14.200000
0.022500  -14.200000
0.023200  -14.200000
0.007500  -14.200000
-0.005300  -14.200000
-0.018100  -14.200000
-0.031500  -14.300000
-0.037500  -14.300000
-0.042000  -14.300000
-0.034600  -14.300000
-0.023300  -14.300000
-0.011300  -14.300000
0.000700  -14.300000
0.002200  -14.400000
0.006700  -14.400000
0.005200  -14.400000
0.003700  -14.400000
0.008200  -14.400000
0.014200  -14.400000
0.022500  -14.400000
0.021000  -14.400000
0.023200  -14.400000
0.027000  -14.400000
0.025500  -14.400000
0.019500  -14.400000
0.009000  -14.400000
0.000700  -14.400000
-0.006800  -14.400000
-0.009800  -14.400000
-0.009100  -14.400000
-0.009100  -14.400000
-0.006800  -14.400000
-0.005300  -14.400000
-0.003000  -14.400000
-0.003000  -14.400000
-0.007500  -14.400000
-0.011300  -14.400000
-0.013500  -14.400000
-0.003800  -14.400000
0.006000  -14.400000
0.012700  -14.400000
0.020200  -14.500000
0.024000  -14.500000
0.018000  -14.500000
0.003000  -14.500000
0.004500  -14.500000
0.029200  -14.500000
0.045700  -14.500000
0.029200  -14.500000
0.004500  -14.500000
0.000700  -14.500000
0.001500  -14.600000
-0.001500  -14.600000
0.000700  -14.600000
-0.014300  -14.600000
-0.039800  -14.600000
-0.048000  -14.600000
-0.065300  -14.700000
-0.067500  -14.700000
-0.046500  -14.700000
-0.016500  -14.700000
0.005200  -14.700000
0.012700  -14.800000
0.021000  -14.800000
0.014200  -14.800000
0.008200  -14.800000
0.005200  -14.800000
0.005200  -14.900000
0.015700  -14.900000
0.022500  -14.900000
0.031500  -14.900000
0.025500  -14.900000
0.024000  -14.900000
0.030000  -15.000000
0.010500  -15.000000
-0.002300  -15.000000
-0.005300  -15.000000
-0.010500  -15.000000
-0.015000  -15.100000
-0.018100  -15.100000
-0.015800  -15.100000
-0.010500  -15.200000
0.000700  -15.200000
0.012000  -15.200000
0.021700  -15.300000
0.035200  -15.300000
0.038200  -15.300000
0.031500  -15.300000
0.018000  -15.300000
-0.003000  -15.400000
-0.009100  -15.400000
0.001500  -15.400000
0.004500  -15.400000
-0.009100  -15.500000
-0.031500  -15.500000
-0.054800  -15.500000
-0.059300  -15.600000
-0.044300  -15.600000
-0.020300  -15.600000
0.003000  -15.700000
0.012000  -15.700000
0.009700  -15.700000
0.009000  -15.800000
0.009000  -15.800000
0.014200  -15.800000
0.011200  -15.800000
0.008200  -15.800000
0.010500  -15.900000
0.015000  -15.900000
0.020200  -15.900000
0.021700  -16.000000
0.021700  -16.000000
0.021700  -16.000000
0.023200  -16.100000
0.016500  -16.100000
0.007500  -16.100000
-0.003000  -16.200000
-0.015800  -16.200000
-0.013500  -16.200000
-0.009100  -16.200000
-0.008300  -16.300000
-0.008300  -16.300000
-0.001500  -16.300000
0.003000  -16.400000
0.001500  -16.400000
0.006700  -16.400000
0.013500  -16.500000
0.009700  -16.500000
0.006700  -16.600000
0.002200  -16.600000
-0.003800  -16.600000
0.001500  -16.700000
0.007500  -16.700000
0.006700  -16.700000
0.005200  -16.700000
0.002200  -16.800000
-0.004600  -16.800000
-0.009800  -16.800000
-0.005300  -16.900000
0.009000  -16.900000
0.024000  -17.000000
0.025500  -17.000000
0.023200  -17.100000
0.012000  -17.100000
-0.002300  -17.100000
-0.006800  -17.100000
-0.019500  -17.200000
-0.027800  -17.200000
-0.029300  -17.300000
-0.031500  -17.300000
-0.027000  -17.300000
-0.023300  -17.400000
-0.015000  -17.400000
-0.006800  -17.500000
0.006000  -17.500000
0.024000  -17.600000
0.031500  -17.600000
0.030000  -17.600000
0.029200  -17.700000
0.014200  -17.700000
-0.000800  -17.700000
-0.006800  -17.800000
-0.020300  -17.800000
-0.025600  -17.900000
-0.020300  -17.900000
-0.009100  -18.000000
-0.001500  -18.000000
-0.006800  -18.000000
0.002200  -18.100000
0.025500  -18.100000
0.038200  -18.100000
0.030700  -18.200000
0.009000  -18.200000
-0.009100  -18.300000
-0.020300  -18.300000
-0.028500  -18.400000
-0.023300  -18.400000
-0.012800  -18.500000
0.000700  -18.500000
0.012000  -18.500000
0.015700  -18.600000
0.019500  -18.600000
0.019500  -18.700000
0.013500  -18.800000
0.009000  -18.800000
0.012000  -18.900000
0.015000  -18.900000
0.011200  -18.900000
0.005200  -19.000000
-0.000800  -19.000000
-0.009100  -19.100000
-0.018100  -19.100000
-0.018800  -19.200000
-0.008300  -19.300000
0.002200  -19.300000
0.008200  -19.300000
0.013500  -19.400000
0.010500  -19.400000
0.003000  -19.400000
0.003000  -19.500000
0.000700  -19.500000
0.002200  -19.600000
0.018700  -19.600000
0.033000  -19.700000
0.027700  -19.700000
0.014200  -19.800000
0.000700  -19.800000
-0.023300  -19.800000
-0.038300  -19.900000
-0.038300  -19.900000
-0.039000  -20.000000
-0.027000  -20.000000
-0.010500  -20.100000
0.003700  -20.200000
0.025500  -20.200000
0.045700  -20.200000
0.047200  -20.200000
0.031500  -20.300000
0.017200  -20.300000
0.000000  -20.300000
-0.012800  -20.300000
-0.025600  -20.400000
-0.034600  -20.400000
-0.027000  -20.500000
-0.020300  -20.500000
-0.018800  -20.500000
-0.019500  -20.600000
-0.012800  -20.600000
-0.002300  -20.600000
0.001500  -20.700000
0.006000  -20.700000
0.017200  -20.700000
0.033000  -20.700000
0.042000  -20.800000
0.039700  -20.800000
0.024000  -20.900000
0.005200  -20.900000
-0.003000  -20.900000
-0.006000  -21.000000
-0.006800  -21.000000
-0.012800  -21.000000
-0.018100  -21.100000
-0.015800  -21.100000
-0.012000  -21.200000
-0.005300  -21.200000
-0.004600  -21.200000
-0.003800  -21.200000
0.000700  -21.300000
0.002200  -21.300000
0.002200  -21.300000
-0.001500  -21.400000
-0.000800  -21.400000
-0.001500  -21.400000
0.000700  -21.500000
0.003000  -21.500000
0.004500  -21.500000
0.014200  -21.500000
0.021700  -21.600000
0.018000  -21.600000
0.006000  -21.600000
-0.001500  -21.600000
-0.006800  -21.600000
-0.008300  -21.600000
-0.003000  -21.700000
-0.002300  -21.700000
-0.005300  -21.700000
-0.006800  -21.700000
-0.009100  -21.700000
-0.011300  -21.800000
-0.009800  -21.800000
0.003000  -21.800000
0.019500  -21.800000
0.024700  -21.900000
0.017200  -21.900000
0.018700  -21.900000
0.025500  -21.900000
0.024700  -22.000000
0.017200  -22.000000
0.010500  -22.000000
0.004500  -22.100000
-0.003800  -22.100000
-0.012000  -22.100000
-0.018100  -22.100000
-0.019500  -22.200000
-0.016500  -22.200000
-0.011300  -22.200000
-0.006800  -22.200000
0.000000  -22.300000
0.013500  -22.300000
0.015700  -22.300000
0.009700  -22.400000
0.011200  -22.400000
0.009000  -22.400000
0.003000  -22.500000
-0.003000  -22.500000
-0.004600  -22.500000
-0.000800  -22.600000
-0.003800  -22.600000
-0.001500  -22.700000
0.000700  -22.700000
0.001500  -22.800000
0.005200  -22.800000
0.004500  -22.900000
0.002200  -22.900000
0.004500  -23.000000
0.006000  -23.000000
0.000000  -23.000000
-0.008300  -23.100000
-0.014300  -23.100000
-0.015800  -23.200000
-0.009800  -23.200000
0.001500  -23.300000
0.005200  -23.300000
0.006700  -23.400000
0.012000  -23.400000
0.012700  -23.400000
0.012700  -23.500000
0.008200  -23.500000
0.008200  -23.600000
0.009700  -23.700000
0.006700  -23.700000
0.003000  -23.800000
0.000000  -23.800000
[truncated: 39,567 more chars]
