# Supplementary material for: Extracting time-frequency feature of single-channel vastus medialis EMG signals for knee exercise pattern recognition
Source: PLoS One. 2017 Jul 10;12(7):e0180526. doi: 10.1371/journal.pone.0180526 (PMC5503271; doi:10.1371/journal.pone.0180526)
Supplement: S1 File — The EMG orignial data of the vastus medialis muscle of the detected leg from 14 healthy subjects were collected and recorded in the file while performing three exercise programs, i.e., leg extension from a sitting position (sitting), flexion of the leg up (standing), and gait (walking). (ZIP) [file pone.0180526.s001.zip › Data/6sitting.txt]

File Name: 6sitting.log
Channel 3: 'VM', 7300 values, engineering units: mV, no filters.
Channel 5: 'FX', 366 values, engineering units: deg, no filters, extrapolated from 50 to 1000 samples per second.
0.003000  -59.100000
0.001500  -59.200000
0.003000  -59.300000
0.006700  -59.400000
0.005200  -59.400000
0.006000  -59.500000
0.005200  -59.600000
0.004500  -59.700000
0.006700  -59.800000
0.004500  -59.900000
0.004500  -60.000000
0.003700  -60.100000
0.004500  -60.200000
0.003000  -60.300000
0.000700  -60.400000
0.000700  -60.500000
0.000700  -60.600000
0.001500  -60.700000
0.001500  -60.800000
-0.000800  -60.800000
-0.000800  -61.000000
-0.003000  -61.000000
-0.000800  -61.000000
0.002200  -61.100000
0.003000  -61.200000
0.005200  -61.200000
0.005200  -61.200000
0.004500  -61.300000
0.005200  -61.400000
0.006700  -61.400000
0.006700  -61.500000
0.005200  -61.500000
0.006700  -61.600000
0.005200  -61.700000
0.004500  -61.700000
0.003000  -61.700000
0.002200  -61.800000
0.003000  -61.800000
0.002200  -61.900000
0.001500  -62.000000
0.000700  -62.100000
0.000000  -62.100000
-0.000800  -62.100000
-0.001500  -62.100000
-0.001500  -62.100000
0.000700  -62.100000
0.000000  -62.100000
-0.003000  -62.100000
-0.003800  -62.200000
-0.001500  -62.200000
-0.000800  -62.200000
0.000000  -62.200000
-0.001500  -62.200000
-0.000800  -62.300000
0.001500  -62.300000
0.003000  -62.300000
0.002200  -62.300000
0.001500  -62.400000
0.000000  -62.400000
-0.001500  -62.400000
-0.001500  -62.500000
-0.001500  -62.500000
0.000000  -62.400000
0.000700  -62.400000
0.001500  -62.400000
0.001500  -62.400000
0.003000  -62.300000
0.003000  -62.300000
0.003000  -62.300000
0.002200  -62.300000
0.001500  -62.200000
0.003000  -62.200000
0.000000  -62.200000
-0.000800  -62.200000
-0.000800  -62.200000
-0.001500  -62.100000
0.000700  -62.100000
0.000700  -62.100000
0.001500  -62.100000
0.003000  -62.100000
0.002200  -62.100000
0.003000  -62.000000
0.001500  -62.000000
-0.001500  -61.900000
-0.000800  -61.800000
-0.000800  -61.800000
-0.000800  -61.700000
-0.000800  -61.700000
-0.000800  -61.600000
0.000700  -61.600000
0.000700  -61.500000
0.001500  -61.400000
0.000700  -61.400000
0.002200  -61.300000
0.005200  -61.200000
0.003000  -61.200000
0.002200  -61.200000
0.003000  -61.100000
0.002200  -61.000000
0.001500  -61.000000
0.000700  -60.900000
0.000000  -60.800000
-0.000800  -60.800000
0.000700  -60.700000
0.000700  -60.600000
0.000700  -60.400000
0.001500  -60.300000
0.001500  -60.300000
0.001500  -60.200000
0.001500  -60.100000
0.001500  -60.000000
0.001500  -59.900000
0.001500  -59.800000
0.003000  -59.700000
0.004500  -59.600000
0.003000  -59.500000
0.004500  -59.400000
0.005200  -59.300000
0.003000  -59.200000
0.001500  -59.100000
0.000700  -59.000000
0.001500  -58.900000
0.001500  -58.800000
0.001500  -58.600000
0.000000  -58.500000
-0.000800  -58.400000
0.001500  -58.300000
0.001500  -58.100000
0.000700  -58.000000
0.000700  -57.900000
0.000700  -57.700000
0.002200  -57.600000
0.002200  -57.500000
0.004500  -57.300000
0.003700  -57.200000
0.002200  -57.100000
0.001500  -57.000000
0.001500  -56.800000
0.003000  -56.700000
0.000700  -56.600000
0.000000  -56.400000
-0.001500  -56.300000
-0.001500  -56.100000
-0.000800  -56.000000
0.001500  -55.800000
0.003000  -55.700000
0.003000  -55.500000
0.003700  -55.400000
0.003700  -55.200000
0.003700  -55.000000
0.000700  -54.900000
0.000700  -54.800000
0.003000  -54.600000
0.001500  -54.500000
0.001500  -54.300000
0.000700  -54.100000
-0.001500  -54.000000
0.000000  -53.800000
0.000700  -53.700000
0.000700  -53.500000
0.003000  -53.400000
0.001500  -53.200000
0.004500  -53.000000
0.002200  -52.800000
0.000700  -52.700000
0.003000  -52.500000
0.001500  -52.300000
0.000700  -52.100000
-0.000800  -51.900000
0.000700  -51.800000
0.003000  -51.600000
0.004500  -51.400000
0.006000  -51.300000
0.005200  -51.100000
0.003000  -50.900000
0.001500  -50.700000
0.000700  -50.500000
0.001500  -50.400000
0.000700  -50.200000
0.003000  -50.000000
-0.000800  -49.800000
-0.001500  -49.600000
-0.000800  -49.400000
-0.003000  -49.200000
-0.003000  -49.000000
-0.003000  -48.700000
-0.003000  -48.600000
-0.003000  -48.300000
-0.003000  -48.100000
-0.000800  -47.900000
-0.001500  -47.700000
-0.002300  -47.500000
0.000000  -47.300000
0.000700  -47.100000
0.001500  -46.800000
0.003000  -46.600000
0.001500  -46.400000
0.003000  -46.200000
0.000700  -46.000000
-0.002300  -45.800000
0.000700  -45.600000
0.000700  -45.400000
0.001500  -45.100000
0.002200  -44.900000
0.003000  -44.600000
0.004500  -44.400000
0.001500  -44.100000
0.001500  -43.900000
0.001500  -43.600000
0.000700  -43.400000
0.001500  -43.100000
0.000700  -42.900000
0.000700  -42.700000
0.001500  -42.400000
0.003700  -42.200000
0.005200  -41.900000
0.001500  -41.700000
-0.000800  -41.400000
-0.003000  -41.200000
-0.004600  -40.900000
-0.003000  -40.700000
-0.001500  -40.400000
0.000000  -40.200000
-0.001500  -39.900000
0.000000  -39.600000
0.002200  -39.400000
0.002200  -39.100000
0.004500  -38.900000
0.002200  -38.600000
0.000700  -38.300000
0.000000  -38.100000
0.002200  -37.800000
0.006000  -37.600000
0.004500  -37.300000
0.005200  -37.100000
0.005200  -36.800000
0.004500  -36.500000
0.001500  -36.300000
0.000000  -36.000000
0.001500  -35.800000
0.000000  -35.500000
0.000700  -35.200000
0.003000  -35.000000
0.003000  -34.700000
0.001500  -34.400000
-0.000800  -34.100000
0.000700  -33.800000
-0.000800  -33.600000
0.000700  -33.300000
0.001500  -33.000000
0.000000  -32.800000
-0.001500  -32.500000
-0.003000  -32.200000
0.001500  -32.000000
0.004500  -31.700000
0.003000  -31.400000
0.001500  -31.100000
0.002200  -30.800000
0.003700  -30.600000
0.004500  -30.300000
0.003000  -30.000000
0.004500  -29.700000
0.000700  -29.500000
0.000000  -29.200000
0.000700  -28.900000
0.000700  -28.600000
0.000700  -28.400000
0.000700  -28.100000
0.000700  -27.800000
0.001500  -27.500000
0.000700  -27.200000
0.000000  -27.000000
0.000700  -26.700000
0.003000  -26.400000
0.003000  -26.100000
0.003000  -25.800000
0.000700  -25.600000
-0.001500  -25.300000
-0.001500  -25.000000
0.000700  -24.700000
0.001500  -24.400000
0.002200  -24.200000
0.003000  -23.900000
0.003700  -23.700000
0.001500  -23.400000
0.000000  -23.100000
-0.000800  -22.900000
-0.000800  -22.600000
0.000000  -22.400000
0.000000  -22.100000
-0.000800  -21.800000
-0.000800  -21.600000
-0.000800  -21.300000
-0.000800  -21.100000
0.001500  -20.800000
0.003700  -20.600000
0.004500  -20.300000
0.005200  -20.000000
0.003000  -19.800000
0.003000  -19.500000
0.000000  -19.300000
-0.002300  -19.100000
-0.000800  -18.900000
-0.003000  -18.700000
-0.003000  -18.500000
-0.003000  -18.300000
0.000000  -18.000000
0.003000  -17.900000
0.003700  -17.600000
0.006700  -17.500000
0.009000  -17.200000
0.006700  -17.100000
0.003700  -16.900000
0.002200  -16.700000
0.001500  -16.500000
0.001500  -16.200000
0.003700  -16.100000
0.003000  -15.800000
0.000700  -15.700000
0.000700  -15.400000
0.001500  -15.300000
0.001500  -15.100000
0.001500  -14.900000
0.000700  -14.800000
0.000000  -14.700000
-0.001500  -14.500000
-0.003000  -14.400000
-0.002300  -14.200000
-0.003800  -14.100000
-0.001500  -14.000000
0.000700  -13.800000
0.001500  -13.600000
0.002200  -13.500000
0.001500  -13.400000
0.000700  -13.200000
-0.001500  -13.100000
-0.001500  -12.900000
0.002200  -12.800000
0.000700  -12.600000
-0.000800  -12.500000
0.001500  -12.300000
-0.000800  -12.200000
0.000000  -12.100000
0.001500  -12.000000
0.000700  -11.900000
0.002200  -11.800000
0.000700  -11.700000
-0.001500  -11.600000
0.000700  -11.500000
0.001500  -11.400000
0.004500  -11.300000
0.003700  -11.200000
0.000000  -11.100000
0.001500  -11.000000
0.002200  -10.900000
0.002200  -10.800000
0.005200  -10.700000
0.000700  -10.600000
0.002200  -10.500000
0.010500  -10.400000
0.012000  -10.300000
0.011200  -10.300000
0.005200  -10.200000
-0.001500  -10.100000
-0.005300  -10.100000
-0.004600  -10.000000
-0.005300  -9.900000
-0.004600  -9.900000
-0.000800  -9.900000
0.001500  -9.800000
0.001500  -9.700000
-0.003000  -9.700000
-0.008300  -9.600000
-0.008300  -9.500000
-0.006800  -9.500000
-0.003000  -9.400000
0.004500  -9.400000
0.009700  -9.300000
0.016500  -9.300000
0.021000  -9.200000
0.012000  -9.100000
0.001500  -9.100000
-0.003800  -9.100000
-0.009100  -9.100000
-0.010500  -9.100000
-0.015000  -9.100000
-0.014300  -9.000000
-0.009800  -9.000000
-0.006800  -9.000000
-0.002300  -9.000000
-0.000800  -9.000000
0.000700  -9.000000
0.008200  -9.000000
0.018000  -9.000000
0.029200  -9.000000
0.035200  -9.000000
0.023200  -9.000000
0.008200  -9.000000
0.000000  -9.000000
-0.005300  -8.900000
-0.009800  -8.900000
-0.012800  -8.900000
-0.015800  -8.900000
-0.016500  -9.000000
-0.016500  -9.000000
-0.013500  -9.000000
-0.012800  -9.000000
-0.008300  -9.000000
-0.005300  -9.000000
-0.003800  -9.100000
-0.000800  -9.100000
0.005200  -9.100000
0.011200  -9.200000
0.006700  -9.200000
0.005200  -9.200000
0.012000  -9.200000
0.024000  -9.300000
0.048700  -9.300000
0.073500  -9.300000
0.055500  -9.300000
0.012700  -9.400000
-0.016500  -9.400000
-0.042800  -9.500000
-0.050300  -9.500000
-0.051100  -9.600000
-0.051800  -9.700000
-0.042800  -9.800000
-0.035300  -9.800000
-0.024000  -9.900000
-0.019500  -9.900000
-0.013500  -10.000000
-0.005300  -10.100000
-0.002300  -10.100000
0.004500  -10.200000
0.011200  -10.300000
0.017200  -10.400000
0.020200  -10.400000
0.024700  -10.500000
0.031500  -10.500000
0.030700  -10.600000
0.020200  -10.700000
0.015000  -10.800000
0.017200  -10.800000
0.018000  -10.900000
0.019500  -11.000000
0.012700  -11.100000
0.011200  -11.200000
0.022500  -11.300000
0.029200  -11.300000
0.022500  -11.400000
0.010500  -11.500000
0.001500  -11.600000
0.009000  -11.700000
0.024000  -11.800000
0.018000  -11.900000
-0.005300  -12.000000
-0.021800  -12.000000
-0.024800  -12.100000
-0.010500  -12.200000
0.000700  -12.300000
-0.010500  -12.400000
-0.010500  -12.500000
-0.011300  -12.600000
-0.012800  -12.600000
0.004500  -12.700000
0.018000  -12.800000
0.015000  -12.900000
0.017200  -13.000000
0.011200  -13.000000
-0.006800  -13.100000
-0.020300  -13.200000
-0.042800  -13.300000
-0.039000  -13.400000
-0.008300  -13.400000
0.021700  -13.500000
0.032200  -13.600000
0.016500  -13.700000
-0.013500  -13.800000
-0.050300  -13.800000
-0.064500  -13.900000
-0.060000  -14.000000
-0.036100  -14.000000
0.004500  -14.100000
0.031500  -14.100000
0.048700  -14.100000
0.054700  -14.200000
0.045700  -14.200000
0.031500  -14.300000
0.041200  -14.300000
0.057700  -14.300000
0.051000  -14.400000
0.017200  -14.400000
-0.009800  -14.400000
-0.035300  -14.400000
-0.046500  -14.500000
-0.040500  -14.500000
-0.051800  -14.600000
-0.049500  -14.600000
-0.020300  -14.600000
0.010500  -14.700000
0.031500  -14.800000
0.028500  -14.900000
0.018700  -15.200000
0.015700  -15.300000
0.018700  -15.600000
0.024000  -15.800000
0.015000  -16.000000
-0.008300  -16.200000
-0.031500  -16.400000
-0.034600  -16.700000
-0.023300  -16.900000
-0.010500  -17.100000
0.003000  -17.300000
0.008200  -17.500000
0.014200  -17.700000
0.021000  -17.900000
0.022500  -18.100000
0.020200  -18.400000
0.023200  -18.500000
0.030000  -18.800000
0.027700  -19.000000
0.033000  -19.200000
0.039000  -19.400000
0.023200  -19.600000
0.011200  -19.800000
0.003000  -20.000000
-0.033000  -20.300000
-0.066800  -20.500000
-0.067500  -20.700000
-0.051800  -20.900000
-0.042800  -21.100000
-0.042800  -21.300000
-0.029300  -21.500000
-0.022500  -21.700000
-0.008300  -21.900000
0.012700  -22.100000
0.023200  -22.300000
0.031500  -22.500000
0.031500  -22.800000
0.035200  -23.000000
0.030700  -23.200000
0.019500  -23.200000
0.019500  -23.300000
0.030700  -23.300000
0.038200  -23.400000
0.027000  -23.400000
0.036000  -23.500000
0.032200  -23.500000
-0.004600  -23.600000
-0.033000  -23.600000
-0.059300  -23.700000
-0.060800  -23.800000
-0.051100  -23.800000
-0.045800  -23.900000
-0.026300  -23.900000
-0.012000  -23.900000
-0.008300  -24.000000
-0.002300  -24.100000
0.006700  -24.100000
0.015700  -24.200000
0.026200  -24.300000
0.026200  -24.200000
0.029200  -24.200000
0.042000  -24.200000
0.035200  -24.200000
0.023200  -24.100000
0.022500  -24.100000
0.040500  -24.100000
0.054700  -24.000000
0.021700  -24.000000
-0.011300  -24.000000
-0.025600  -23.900000
-0.040500  -23.900000
-0.042000  -23.900000
-0.046500  -23.900000
-0.042000  -23.900000
-0.024000  -23.800000
-0.008300  -23.800000
0.008200  -23.800000
0.024000  -23.800000
0.053200  -23.700000
0.061500  -23.700000
0.036000  -23.600000
0.012700  -23.600000
-0.008300  -23.600000
-0.019500  -23.500000
-0.019500  -23.500000
-0.005300  -23.500000
0.022500  -23.400000
0.018700  -23.400000
-0.010500  -23.400000
-0.027000  -23.400000
-0.036100  -23.300000
-0.024800  -23.300000
-0.015000  -23.300000
-0.008300  -23.200000
0.001500  -23.200000
0.006700  -23.100000
0.014200  -23.100000
0.017200  -23.100000
0.018000  -23.000000
0.018000  -23.000000
0.015000  -23.000000
0.014200  -23.000000
0.010500  -23.000000
0.010500  -23.000000
0.008200  -23.000000
0.005200  -23.000000
0.007500  -23.000000
0.012700  -23.000000
0.029200  -23.000000
0.039000  -23.000000
0.016500  -23.000000
-0.006000  -23.000000
-0.021000  -23.000000
-0.042800  -23.000000
-0.036800  -23.000000
-0.025600  -23.000000
-0.021000  -23.000000
-0.012000  -23.000000
-0.008300  -23.000000
-0.002300  -23.000000
-0.004600  -23.000000
-0.006000  -23.000000
0.003000  -22.900000
0.009000  -22.900000
0.017200  -22.900000
0.021000  -22.800000
0.014200  -22.800000
0.008200  -22.800000
0.003700  -22.800000
0.003000  -22.700000
0.003000  -22.700000
0.001500  -22.700000
-0.002300  -22.700000
-0.003800  -22.600000
-0.002300  -22.600000
-0.003000  -22.600000
-0.003800  -22.600000
-0.000800  -22.600000
0.000700  -22.500000
0.001500  -22.500000
0.005200  -22.500000
0.012700  -22.500000
0.035200  -22.400000
0.057700  -22.400000
0.054700  -22.400000
0.048700  -22.300000
0.017200  -22.300000
-0.030800  -22.200000
-0.050300  -22.200000
-0.072800  -22.200000
-0.072800  -22.100000
-0.059300  -22.100000
-0.045800  -22.100000
-0.020300  -22.100000
-0.008300  -22.000000
0.003700  -22.000000
0.008200  -22.000000
0.004500  -21.900000
0.005200  -21.900000
0.005200  -21.900000
0.009700  -21.900000
0.014200  -21.900000
0.017200  -21.900000
0.017200  -21.900000
0.010500  -21.900000
0.005200  -21.900000
0.005200  -21.900000
0.006700  -21.900000
0.011200  -21.900000
0.018700  -21.900000
0.018000  -21.900000
0.010500  -21.900000
0.003700  -21.900000
0.000700  -21.900000
-0.000800  -21.900000
-0.000800  -21.900000
0.001500  -21.900000
-0.001500  -21.900000
0.002200  -21.900000
0.012000  -21.900000
0.005200  -21.900000
0.000700  -21.900000
0.001500  -21.800000
-0.005300  -21.800000
-0.005300  -21.800000
-0.004600  -21.800000
-0.001500  -21.800000
0.006700  -21.800000
0.009700  -21.800000
0.008200  -21.800000
-0.001500  -21.800000
0.001500  -21.800000
0.021000  -21.800000
0.033000  -21.800000
0.018700  -21.800000
-0.005300  -21.700000
-0.019500  -21.700000
-0.034600  -21.700000
-0.035300  -21.700000
-0.029300  -21.700000
-0.018100  -21.700000
-0.005300  -21.700000
-0.000800  -21.600000
0.007500  -21.600000
0.006700  -21.600000
0.006700  -21.600000
0.006700  -21.600000
0.006700  -21.600000
0.006700  -21.500000
0.004500  -21.500000
0.011200  -21.500000
0.026200  -21.500000
0.038200  -21.500000
0.017200  -21.400000
-0.004600  -21.400000
-0.012800  -21.400000
-0.023300  -21.400000
-0.015800  -21.300000
-0.012800  -21.300000
-0.004600  -21.300000
0.006700  -21.300000
0.011200  -21.300000
0.018700  -21.200000
0.012000  -21.200000
0.005200  -21.200000
0.003700  -21.200000
0.004500  -21.200000
0.006000  -21.200000
0.006700  -21.200000
0.004500  -21.200000
0.003000  -21.100000
0.005200  -21.100000
0.006000  -21.100000
0.006700  -21.100000
0.005200  -21.100000
0.005200  -21.000000
0.004500  -21.000000
0.001500  -21.000000
0.000000  -21.000000
-0.001500  -21.000000
-0.002300  -21.000000
-0.001500  -20.900000
-0.001500  -20.900000
-0.001500  -20.900000
-0.002300  -20.900000
-0.001500  -20.900000
-0.002300  -20.900000
-0.001500  -20.900000
-0.003000  -20.900000
-0.004600  -20.900000
-0.005300  -20.900000
-0.003000  -20.800000
-0.003000  -20.800000
-0.001500  -20.800000
0.000700  -20.800000
0.002200  -20.800000
0.008200  -20.800000
0.012000  -20.800000
0.008200  -20.800000
0.009000  -20.800000
0.009700  -20.800000
0.011200  -20.800000
0.009000  -20.800000
0.006700  -20.800000
0.008200  -20.800000
0.006000  -20.800000
0.003000  -20.800000
0.000700  -20.800000
-0.000800  -20.700000
-0.003800  -20.700000
-0.005300  -20.700000
-0.007500  -20.700000
-0.012800  -20.700000
-0.014300  -20.700000
-0.013500  -20.700000
-0.011300  -20.700000
-0.005300  -20.700000
-0.002300  -20.700000
-0.001500  -20.700000
-0.001500  -20.700000
-0.001500  -20.700000
-0.001500  -20.700000
0.008200  -20.700000
0.023200  -20.700000
0.023200  -20.700000
0.012700  -20.700000
0.003000  -20.600000
-0.002300  -20.600000
-0.005300  -20.600000
-0.010500  -20.600000
-0.012800  -20.600000
-0.012000  -20.500000
-0.012000  -20.500000
-0.015000  -20.500000
-0.012800  -20.500000
-0.005300  -20.500000
-0.000800  -20.500000
0.003000  -20.400000
0.006700  -20.400000
0.009000  -20.400000
0.011200  -20.400000
0.009700  -20.300000
0.009000  -20.300000
0.008200  -20.300000
0.006700  -20.300000
0.005200  -20.300000
0.003700  -20.300000
0.004500  -20.200000
0.005200  -20.200000
0.002200  -20.200000
-0.001500  -20.100000
-0.001500  -20.100000
-0.000800  -20.100000
-0.003000  -20.100000
-0.004600  -20.000000
-0.002300  -20.000000
-0.000800  -20.000000
-0.000800  -20.000000
-0.001500  -19.900000
0.000700  -19.900000
0.003700  -19.900000
0.006000  -19.800000
0.006700  -19.800000
0.004500  -19.800000
0.003000  -19.800000
0.003000  -19.700000
0.003000  -19.700000
0.002200  -19.700000
0.000700  -19.600000
-0.000800  -19.600000
0.000000  -19.600000
0.001500  -19.500000
0.001500  -19.500000
0.004500  -19.400000
0.004500  -19.400000
0.003000  -19.400000
0.004500  -19.400000
0.003000  -19.400000
0.003000  -19.300000
0.003000  -19.300000
-0.000800  -19.300000
-0.003000  -19.200000
-0.002300  -19.200000
0.001500  -19.200000
0.000700  -19.100000
0.000000  -19.100000
0.002200  -19.100000
0.001500  -19.000000
0.003000  -19.000000
0.004500  -19.000000
0.005200  -18.900000
0.007500  -18.900000
0.004500  -18.900000
0.002200  -18.900000
0.001500  -18.900000
0.001500  -18.800000
0.001500  -18.800000
0.000700  -18.800000
0.000700  -18.700000
0.000700  -18.700000
0.001500  -18.700000
0.000700  -18.600000
-0.000800  -18.600000
0.000700  -18.500000
0.000700  -18.500000
-0.001500  -18.500000
-0.000800  -18.500000
0.000700  -18.500000
0.000700  -18.400000
0.000700  -18.400000
0.001500  -18.400000
0.000700  -18.300000
0.000700  -18.300000
-0.001500  -18.200000
-0.003000  -18.200000
-0.003000  -18.200000
-0.003800  -18.100000
-0.004600  -18.100000
-0.004600  -18.100000
-0.005300  -18.000000
-0.005300  -18.000000
-0.005300  -18.000000
-0.005300  -18.000000
-0.004600  -17.900000
-0.003800  -17.900000
0.003000  -17.900000
0.009700  -17.800000
0.006700  -17.800000
0.006000  -17.800000
0.005200  -17.700000
0.006000  -17.700000
0.006700  -17.700000
0.005200  -17.600000
0.003000  -17.600000
0.000700  -17.600000
-0.003000  -17.600000
-0.003000  -17.500000
-0.002300  -17.500000
-0.003000  -17.500000
-0.003000  -17.500000
-0.000800  -17.400000
0.000000  -17.400000
0.001500  -17.400000
-0.000800  -17.300000
-0.002300  -17.300000
-0.003000  -17.300000
-0.000800  -17.300000
0.000000  -17.200000
-0.002300  -17.200000
-0.001500  -17.200000
0.000000  -17.200000
-0.000800  -17.200000
0.000000  -17.100000
0.000700  -17.100000
0.003000  -17.100000
0.003700  -17.100000
0.003000  -17.100000
0.001500  -17.000000
0.003000  -17.000000
0.004500  -17.000000
0.001500  -17.000000
0.000000  -17.000000
0.002200  -16.900000
0.001500  -16.900000
0.000000  -16.900000
0.000700  -16.800000
0.000700  -16.800000
0.001500  -16.800000
0.003000  -16.800000
0.003700  -16.800000
0.001500  -16.700000
-0.001500  -16.700000
0.001500  -16.700000
0.004500  -16.700000
0.006700  -16.700000
0.006700  -16.600000
0.006000  -16.600000
0.005200  -16.600000
0.003000  -16.600000
0.002200  -16.500000
0.004500  -16.500000
0.003000  -16.500000
0.002200  -16.400000
0.003000  -16.400000
0.004500  -16.400000
0.003700  -16.300000
0.003000  -16.300000
0.005200  -16.300000
0.006700  -16.200000
0.006000  -16.200000
0.003700  -16.200000
0.003700  -16.200000
0.002200  -16.100000
0.001500  -16.100000
0.003000  -16.100000
0.003700  -16.000000
0.003700  -16.000000
0.000700  -16.000000
0.000000  -15.900000
0.000000  -15.900000
-0.001500  -15.800000
-0.000800  -15.800000
0.001500  -15.800000
0.001500  -15.800000
-0.000800  -15.800000
0.000700  -15.700000
0.003000  -15.700000
0.003000  -15.600000
0.003000  -15.600000
0.003000  -15.600000
0.004500  -15.500000
0.001500  -15.500000
0.000700  -15.400000
0.003000  -15.400000
0.001500  -15.400000
0.000000  -15.300000
-0.000800  -15.300000
-0.001500  -15.300000
-0.001500  -15.300000
-0.005300  -15.200000
-0.003000  -15.200000
0.000700  -15.200000
0.001500  -15.100000
0.002200  -15.100000
0.000700  -15.000000
0.001500  -15.000000
-0.000800  -15.000000
-0.001500  -14.900000
0.000700  -14.900000
-0.000800  -14.900000
-0.001500  -14.800000
-0.001500  -14.800000
-0.000800  -14.800000
0.000700  -14.700000
0.000700  -14.700000
0.004500  -14.600000
0.007500  -14.600000
0.004500  -14.600000
0.000700  -14.500000
-0.000800  -14.500000
0.000700  -14.400000
0.000700  -14.400000
-0.003000  -14.400000
-0.006000  -14.400000
-0.006800  -14.300000
-0.007500  -14.300000
-0.001500  -14.300000
0.004500  -14.200000
0.006000  -14.200000
0.003000  -14.100000
0.000000  -14.100000
-0.000800  -14.100000
0.000700  -14.000000
-0.001500  -14.000000
-0.001500  -14.000000
0.000700  -13.900000
-0.001500  -13.900000
-0.003000  -13.900000
-0.003000  -13.800000
-0.002300  -13.800000
-0.000800  -13.800000
-0.001500  -13.700000
-0.001500  -13.700000
0.005200  -13.700000
0.006700  -13.600000
0.004500  -13.600000
0.004500  -13.600000
0.001500  -13.600000
0.003000  -13.500000
0.004500  -13.500000
0.006700  -13.500000
0.009700  -13.500000
0.005200  -13.500000
0.003000  -13.400000
0.001500  -13.400000
-0.000800  -13.400000
0.002200  -13.300000
0.004500  -13.300000
0.003700  -13.300000
0.000700  -13.300000
0.001500  -13.200000
-0.000800  -13.200000
-0.000800  -13.200000
0.000700  -13.200000
0.003000  -13.200000
0.008200  -13.100000
0.006000  -13.100000
0.003700  -13.100000
-0.001500  -13.100000
-0.005300  -13.100000
-0.004600  -13.100000
-0.007500  -13.100000
-0.003000  -13.000000
0.003000  -13.000000
0.001500  -13.000000
0.004500  -13.000000
0.003700  -13.000000
0.004500  -12.900000
0.005200  -12.900000
0.002200  -12.900000
0.000700  -12.900000
-0.000800  -12.900000
0.001500  -12.900000
0.004500  -12.900000
0.003700  -12.900000
0.006700  -12.900000
0.005200  -12.900000
0.004500  -12.900000
0.003700  -12.900000
0.000700  -12.900000
0.002200  -12.900000
0.001500  -12.900000
0.000000  -12.900000
0.000700  -12.900000
0.000700  -12.900000
0.001500  -12.900000
0.003000  -12.900000
0.001500  -12.900000
0.002200  -13.000000
-0.000800  -13.000000
-0.001500  -13.000000
0.000000  -13.000000
0.000700  -13.000000
0.006700  -13.000000
0.015700  -13.100000
0.027000  -13.100000
0.027700  -13.100000
0.018700  -13.100000
0.008200  -13.100000
-0.003800  -13.100000
-0.010500  -13.100000
-0.021800  -13.200000
-0.025600  -13.200000
-0.020300  -13.200000
-0.019500  -13.200000
-0.015000  -13.300000
-0.014300  -13.300000
-0.012800  -13.300000
-0.011300  -13.400000
0.001500  -13.400000
0.018700  -13.400000
0.016500  -13.400000
0.012700  -13.500000
0.008200  -13.500000
0.003000  -13.500000
-0.001500  -13.500000
-0.006800  -13.600000
-0.009100  -13.600000
-0.006800  -13.600000
-0.004600  -13.700000
-0.002300  -13.700000
0.000700  -13.700000
0.003000  -13.800000
0.003700  -13.800000
0.008200  -13.800000
0.009000  -13.900000
0.008200  -13.900000
0.009000  -13.900000
0.007500  -14.000000
0.009000  -14.000000
0.009000  -14.000000
0.008200  -14.100000
0.007500  -14.100000
0.005200  -14.200000
0.006700  -14.200000
0.008200  -14.300000
0.006700  -14.300000
0.006000  -14.400000
0.005200  -14.400000
0.003000  -14.400000
0.001500  -14.400000
0.001500  -14.500000
0.000700  -14.500000
0.003000  -14.600000
0.000700  -14.600000
-0.000800  -14.700000
0.000700  -14.700000
0.001500  -14.800000
0.002200  -14.900000
0.003000  -14.900000
0.003700  -14.900000
0.003700  -15.000000
0.001500  -15.000000
0.000700  -15.100000
0.000000  -15.100000
0.000700  -15.200000
-0.000800  -15.300000
-0.003800  -15.300000
-0.002300  -15.400000
-0.002300  -15.400000
-0.001500  -15.500000
0.000700  -15.500000
0.001500  -15.600000
0.002200  -15.700000
-0.000800  -15.700000
-0.001500  -15.800000
-0.001500  -15.800000
0.000700  -15.900000
0.000700  -16.000000
-0.001500  -16.000000
-0.000800  -16.100000
-0.001500  -16.100000
-0.003000  -16.200000
-0.001500  -16.300000
-0.000800  -16.300000
0.003000  -16.400000
0.000700  -16.500000
-0.002300  -16.600000
-0.003000  -16.600000
-0.001500  -16.700000
0.001500  -16.700000
0.000700  -16.800000
0.003000  -16.900000
0.003700  -17.000000
0.004500  -17.000000
0.003700  -17.100000
0.000700  -17.100000
0.000700  -17.200000
-0.000800  -17.300000
0.001500  -17.400000
0.002200  -17.500000
0.000700  -17.600000
0.004500  -17.600000
0.005200  -17.800000
0.006700  -17.900000
0.007500  -18.000000
0.006700  -18.000000
0.006000  -18.100000
0.004500  -18.200000
0.003700  -18.300000
0.002200  -18.400000
0.001500  -18.500000
0.002200  -18.600000
0.001500  -18.700000
0.000700  -18.800000
0.001500  -18.900000
0.000700  -19.000000
-0.000800  -19.100000
-0.001500  -19.200000
-0.001500  -19.300000
0.002200  -19.400000
0.004500  -19.500000
0.001500  -19.700000
0.000700  -19.800000
-0.000800  -19.900000
-0.001500  -20.000000
-0.000800  -20.100000
-0.002300  -20.300000
-0.003000  -20.400000
-0.002300  -20.500000
-0.002300  -20.600000
0.000700  -20.700000
0.001500  -20.800000
-0.000800  -21.000000
-0.000800  -21.100000
-0.001500  -21.200000
-0.001500  -21.300000
-0.000800  -21.400000
-0.001500  -21.600000
-0.001500  -21.700000
-0.000800  -21.900000
0.000000  -22.100000
-0.000800  -22.200000
-0.000800  -22.400000
0.000700  -22.500000
-0.001500  -22.700000
-0.003000  -22.900000
-0.003000  -23.000000
-0.002300  -23.200000
0.000000  -23.400000
0.001500  -23.500000
0.003000  -23.700000
0.003700  -23.800000
0.003000  -24.000000
0.004500  -24.200000
0.001500  -24.300000
-0.000800  -24.500000
-0.001500  -24.600000
-0.004600  -24.800000
-0.003000  -25.000000
-0.000800  -25.200000
-0.001500  -25.500000
-0.003000  -25.700000
-0.003000  -26.000000
-0.001500  -26.200000
0.002200  -26.400000
0.003000  -26.600000
0.003000  -26.900000
0.005200  -27.100000
0.006000  -27.400000
0.004500  -27.600000
0.001500  -27.800000
0.000700  -28.000000
0.002200  -28.300000
0.005200  -28.500000
0.003000  -28.800000
-0.000800  -29.000000
0.000000  -29.200000
-0.000800  -29.500000
-0.001500  -29.700000
-0.004600  -30.000000
-0.006000  -30.200000
-0.007500  -30.500000
-0.008300  -30.800000
-0.005300  -31.100000
-0.003000  -31.300000
-0.001500  -31.600000
-0.004600  -31.900000
-0.004600  -32.200000
-0.003000  -32.400000
-0.003800  -32.700000
-0.004600  -33.000000
-0.004600  -33.300000
-0.003000  -33.500000
-0.001500  -33.800000
0.000000  -34.100000
0.001500  -34.300000
0.002200  -34.600000
0.003000  -34.900000
0.004500  -35.100000
0.004500  -35.400000
0.004500  -35.700000
0.004500  -36.000000
0.005200  -36.200000
0.008200  -36.500000
0.009700  -36.800000
0.006700  -37.000000
0.004500  -37.300000
0.006700  -37.600000
0.009000  -37.900000
0.009700  -38.200000
0.012000  -38.400000
0.012000  -38.700000
0.014200  -39.000000
0.012000  -39.200000
0.010500  -39.500000
0.012000  -39.800000
0.010500  -40.100000
0.009000  -40.400000
0.008200  -40.600000
0.010500  -40.900000
0.012700  -41.200000
0.012700  -41.500000
0.015000  -41.900000
0.013500  -42.100000
0.012000  -42.400000
0.010500  -42.800000
0.007500  -43.100000
0.008200  -43.400000
0.010500  -43.700000
0.009700  -44.000000
0.010500  -44.300000
0.009700  -44.600000
0.008200  -44.900000
0.010500  -45.200000
0.009700  -45.500000
0.006700  -45.800000
0.005200  -46.100000
0.001500  -46.400000
0.000700  -46.700000
-0.000800  -46.900000
0.000000  -47.200000
0.000700  -47.500000
0.000000  -47.800000
0.000700  -48.100000
0.001500  -48.300000
0.002200  -48.600000
0.000700  -48.900000
0.000700  -49.200000
0.002200  -49.500000
0.003000  -49.700000
0.004500  -50.000000
0.004500  -50.300000
0.002200  -50.500000
0.003000  -50.800000
0.003000  -51.100000
0.000700  -51.400000
-0.001500  -51.700000
-0.001500  -52.000000
-0.003000  -52.200000
-0.005300  -52.400000
-0.006800  -52.700000
-0.005300  -52.900000
-0.003000  -53.100000
-0.002300  -53.400000
-0.003000  -53.600000
-0.004600  -53.900000
-0.005300  -54.100000
-0.004600  -54.400000
-0.005300  -54.600000
-0.006800  -54.900000
-0.005300  -55.100000
-0.005300  -55.400000
-0.004600  -55.600000
-0.004600  -55.800000
-0.005300  -56.100000
-0.004600  -56.300000
-0.003000  -56.600000
-0.001500  -56.900000
-0.000800  -57.100000
-0.001500  -57.200000
-0.003000  -57.500000
-0.003800  -57.700000
-0.003800  -57.900000
-0.003800  -58.100000
-0.004600  -58.300000
-0.006800  -58.500000
-0.006000  -58.800000
-0.005300  -59.000000
-0.005300  -59.200000
-0.001500  -59.400000
0.000700  -59.600000
-0.000800  -59.900000
-0.000800  -60.000000
0.000700  -60.300000
0.000700  -60.500000
0.000700  -60.700000
0.000000  -60.900000
0.000700  -61.200000
0.001500  -61.300000
0.000700  -61.500000
0.000700  -61.700000
0.000700  -61.900000
0.000000  -62.100000
0.000700  -62.200000
0.000000  -62.500000
-0.001500  -62.600000
-0.000800  -62.800000
-0.002300  -63.000000
-0.002300  -63.200000
-0.004600  -63.400000
-0.004600  -63.600000
-0.003000  -63.800000
-0.003000  -64.000000
-0.004600  -64.200000
-0.004600  -64.400000
-0.003000  -64.600000
-0.001500  -64.800000
0.000000  -65.000000
-0.000800  -65.000000
-0.000800  -65.200000
0.000700  -65.300000
0.000700  -65.300000
0.003000  -65.500000
0.004500  -65.600000
0.005200  -65.700000
0.005200  -65.700000
0.006000  -65.900000
0.006000  -66.000000
0.005200  -66.100000
0.004500  -66.200000
0.000700  -66.300000
-0.001500  -66.400000
0.001500  -66.500000
0.001500  -66.600000
0.003000  -66.700000
0.001500  -66.800000
0.000000  -66.900000
0.000700  -67.100000
-0.001500  -67.100000
-0.002300  -67.100000
-0.000800  -67.100000
-0.001500  -67.100000
0.000700  -67.200000
0.004500  -67.200000
0.003700  -67.300000
0.003000  -67.300000
0.000700  -67.300000
-0.000800  -67.400000
0.000700  -67.400000
0.000700  -67.500000
0.000700  -67.500000
0.004500  -67.500000
0.004500  -67.500000
0.005200  -67.600000
0.006700  -67.600000
0.006000  -67.600000
0.006700  -67.700000
0.006700  -67.800000
0.004500  -67.800000
0.004500  -67.800000
0.004500  -67.800000
0.005200  -67.800000
0.003000  -67.800000
0.001500  -67.800000
0.003000  -67.800000
0.001500  -67.800000
0.001500  -67.800000
0.003000  -67.900000
0.002200  -67.900000
0.002200  -67.900000
0.000700  -67.900000
0.000700  -67.900000
-0.000800  -67.900000
0.001500  -67.900000
0.003700  -67.900000
0.003000  -68.000000
0.002200  -68.000000
0.000000  -68.000000
0.000700  -68.000000
0.003000  -68.000000
0.003000  -67.900000
0.001500  -67.900000
0.004500  -67.900000
0.003000  -67.800000
0.003000  -67.800000
0.004500  -67.800000
-0.000800  -67.800000
-0.001500  -67.700000
-0.001500  -67.700000
-0.002300  -67.700000
-0.000800  -67.600000
0.000700  -67.600000
0.001500  -67.600000
0.000700  -67.500000
0.001500  -67.500000
0.000700  -67.500000
0.000700  -67.500000
0.000700  -67.500000
0.000700  -67.400000
0.001500  -67.300000
0.000700  -67.200000
0.000000  -67.100000
0.000000  -67.100000
0.000000  -67.000000
0.000700  -66.900000
-0.000800  -66.800000
0.000700  -66.700000
0.004500  -66.600000
0.005200  -66.600000
0.005200  -66.500000
0.005200  -66.400000
0.004500  -66.300000
0.004500  -66.200000
0.003000  -66.200000
0.003000  -66.100000
0.001500  -66.000000
0.000000  -65.900000
-0.000800  -65.800000
-0.003000  -65.700000
-0.003800  -65.600000
-0.000800  -65.400000
0.000700  -65.300000
-0.000800  -65.200000
-0.001500  -65.000000
0.000700  -64.900000
0.003000  -64.800000
0.000700  -64.600000
0.001500  -64.500000
0.000000  -64.400000
0.001500  -64.300000
0.003700  -64.100000
0.001500  -64.000000
0.002200  -63.900000
0.002200  -63.700000
0.001500  -63.600000
0.003700  -63.500000
0.001500  -63.300000
0.000700  -63.200000
0.000700  -63.000000
-0.000800  -62.900000
0.000700  -62.700000
0.001500  -62.600000
0.003000  -62.400000
0.004500  -62.200000
0.001500  -62.100000
0.001500  -61.900000
0.001500  -61.700000
0.000700  -61.600000
0.001500  -61.400000
0.002200  -61.200000
-0.000800  -61.100000
0.001500  -60.900000
0.003000  -60.800000
0.003700  -60.600000
0.003700  -60.500000
0.002200  -60.300000
0.002200  -60.200000
0.003000  -60.000000
0.001500  -59.800000
0.000700  -59.600000
0.000700  -59.400000
-0.000800  -59.200000
-0.000800  -59.000000
0.000700  -58.800000
0.001500  -58.600000
0.003700  -58.500000
0.004500  -58.200000
0.004500  -58.100000
0.003700  -57.900000
0.003700  -57.600000
0.004500  -57.500000
0.004500  -57.300000
0.004500  -57.100000
0.005200  -56.900000
0.003000  -56.700000
0.003000  -56.500000
0.004500  -56.300000
0.002200  -56.100000
0.003000  -55.900000
0.000700  -55.700000
0.000700  -55.400000
0.000700  -55.200000
-0.001500  -55.000000
-0.001500  -54.800000
0.000000  -54.500000
0.003000  -54.300000
0.003000  -54.100000
0.002200  -53.900000
0.003000  -53.700000
0.003000  -53.500000
0.004500  -53.200000
0.004500  -53.000000
0.003700  -52.800000
0.001500  -52.600000
0.000700  -52.300000
-0.000800  -52.100000
-0.000800  -51.900000
-0.002300  -51.700000
-0.002300  -51.400000
-0.000800  -51.200000
-0.003800  -50.900000
-0.004600  -50.700000
-0.001500  -50.400000
-0.001500  -50.100000
-0.000800  -49.900000
0.000700  -49.600000
0.001500  -49.400000
0.001500  -49.100000
0.003000  -48.900000
0.005200  -48.600000
0.006000  -48.400000
0.004500  -48.200000
0.005200  -47.900000
0.004500  -47.600000
0.003700  -47.400000
0.003000  -47.100000
0.001500  -46.900000
0.002200  -46.600000
0.001500  -46.300000
0.000000  -46.000000
-0.001500  -45.700000
-0.003000  -45.500000
0.000000  -45.100000
-0.000800  -44.800000
0.000700  -44.600000
0.001500  -44.200000
-0.000800  -44.000000
-0.001500  -43.700000
0.000000  -43.300000
-0.000800  -43.100000
-0.001500  -42.800000
0.000700  -42.500000
0.000700  -42.200000
0.002200  -41.900000
0.004500  -41.600000
0.001500  -41.300000
0.003000  -41.000000
0.003000  -40.700000
0.003700  -40.400000
0.001500  -40.100000
0.002200  -39.700000
0.005200  -39.400000
0.001500  -39.100000
-0.002300  -38.800000
-0.001500  -38.500000
-0.002300  -38.200000
-0.003000  -37.800000
-0.002300  -37.500000
0.000700  -37.200000
0.001500  -36.900000
-0.000800  -36.500000
-0.003000  -36.200000
-0.001500  -35.900000
0.000000  -35.600000
-0.000800  -35.300000
-0.000800  -35.000000
-0.000800  -34.700000
0.002200  -34.300000
0.003700  -34.000000
0.001500  -33.700000
0.000700  -33.400000
-0.000800  -33.100000
0.000700  -32.700000
0.001500  -32.400000
0.000000  -32.100000
0.000700  -31.800000
0.000700  -31.500000
-0.000800  -31.100000
-0.001500  -30.800000
-0.003000  -30.500000
-0.000800  -30.200000
0.000700  -29.900000
0.001500  -29.500000
0.003000  -29.200000
0.001500  -28.900000
0.001500  -28.600000
0.000700  -28.300000
0.000700  -27.900000
0.000000  -27.600000
0.000000  -27.400000
-0.000800  -27.000000
0.001500  -26.800000
0.003700  -26.500000
0.003700  -26.100000
0.004500  -25.900000
0.001500  -25.600000
0.000000  -25.300000
0.000700  -25.000000
0.000700  -24.700000
-0.003000  -24.400000
0.001500  -24.100000
0.008200  -23.800000
0.010500  -23.500000
0.012700  -23.200000
0.009000  -22.900000
0.006700  -22.600000
0.006000  -22.300000
0.005200  -22.000000
0.003700  -21.800000
0.004500  -21.600000
0.002200  -21.300000
-0.001500  -21.100000
0.000700  -20.800000
-0.000800  -20.600000
-0.001500  -20.300000
0.000700  -20.100000
-0.001500  -19.900000
-0.000800  -19.600000
-0.000800  -19.400000
-0.001500  -19.200000
0.000000  -18.900000
0.000700  -18.700000
0.003000  -18.500000
0.000700  -18.200000
0.001500  -18.000000
0.001500  -17.700000
0.000700  -17.500000
0.002200  -17.300000
0.000700  -17.100000
-0.002300  -17.000000
-0.002300  -16.800000
-0.003000  -16.700000
-0.003000  -16.500000
-0.001500  -16.300000
0.000700  -16.200000
-0.000800  -16.000000
-0.003800  -15.800000
-0.004600  -15.700000
-0.002300  -15.500000
-0.003000  -15.300000
0.001500  -15.200000
0.009700  -15.000000
0.014200  -14.900000
0.011200  -14.700000
0.003000  -14.500000
-0.004600  -14.400000
-0.013500  -14.200000
-0.016500  -14.000000
-0.015800  -14.000000
-0.012000  -13.800000
-0.006800  -13.700000
-0.003000  -13.600000
0.003000  -13.500000
0.005200  -13.400000
0.008200  -13.300000
0.009700  -13.200000
0.005200  -13.100000
0.005200  -13.000000
0.009000  -12.900000
0.010500  -12.700000
0.009000  -12.600000
0.006700  -12.500000
0.002200  -12.400000
-0.002300  -12.300000
-0.002300  -12.200000
-0.003000  -12.100000
0.000000  -12.000000
0.001500  -11.900000
0.000700  -11.800000
0.000700  -11.700000
-0.001500  -11.700000
-0.003000  -11.600000
-0.004600  -11.600000
-0.004600  -11.500000
0.002200  -11.400000
0.006700  -11.300000
0.009000  -11.300000
0.008200  -11.200000
0.005200  -11.200000
0.006700  -11.100000
0.006000  -11.000000
0.004500  -11.000000
0.006000  -10.900000
0.006700  -10.800000
0.004500  -10.800000
-0.000800  -10.700000
-0.004600  -10.600000
-0.003000  -10.600000
-0.003800  -10.600000
-0.004600  -10.500000
-0.002300  -10.500000
-0.001500  -10.500000
-0.001500  -10.500000
0.000000  -10.500000
-0.000800  -10.500000
-0.000800  -10.500000
0.001500  -10.400000
0.001500  -10.400000
0.003000  -10.400000
0.008200  -10.400000
0.022500  -10.400000
0.044200  -10.400000
0.061500  -10.400000
0.049500  -10.400000
0.016500  -10.400000
-0.015800  -10.400000
-0.046500  -10.300000
-0.063000  -10.300000
-0.068300  -10.300000
-0.063000  -10.300000
-0.048000  -10.400000
-0.037500  -10.400000
-0.021000  -10.400000
-0.003000  -10.400000
0.009700  -10.500000
0.031500  -10.500000
0.054700  -10.500000
0.054000  -10.600000
0.031500  -10.600000
0.009000  -10.600000
-0.009800  -10.600000
-0.017300  -10.700000
-0.018100  -10.700000
-0.015800  -10.700000
-0.003000  -10.800000
0.009700  -10.800000
0.009700  -10.800000
0.009700  -10.900000
0.012700  -10.900000
0.016500  -11.000000
0.014200  -11.000000
0.009000  -11.100000
0.012000  -11.200000
0.006700  -11.200000
-0.010500  -11.300000
-0.021000  -11.300000
-0.017300  -11.400000
-0.008300  -11.500000
0.005200  -11.500000
0.018000  -11.600000
0.015000  -11.700000
0.015700  -11.700000
0.029200  -11.700000
0.024700  -11.800000
0.012000  -11.900000
0.006000  -11.900000
0.002200  -12.000000
0.013500  -12.100000
0.021000  -12.200000
0.029200  -12.200000
0.038200  -12.300000
0.005200  -12.400000
-0.022500  -12.500000
-0.034600  -12.600000
-0.046500  -12.700000
-0.038300  -12.800000
-0.031500  -12.900000
-0.020300  -13.000000
-0.015800  -13.100000
-0.014300  -13.100000
-0.005300  -13.200000
-0.000800  -13.300000
0.003000  -13.400000
-0.002300  -13.500000
0.006000  -13.600000
0.027700  -13.700000
0.051000  -13.800000
0.044200  -13.900000
0.016500  -14.000000
0.015000  -14.100000
0.008200  -14.200000
-0.000800  -14.300000
-0.008300  -14.400000
-0.017300  -14.500000
-0.011300  -14.700000
-0.001500  -14.800000
0.003000  -14.900000
-0.012800  -15.000000
-0.023300  -15.100000
-0.014300  -15.300000
0.005200  -15.300000
0.016500  -15.500000
0.016500  -15.600000
0.014200  -15.700000
0.008200  -15.800000
0.006700  -15.900000
-0.005300  -16.000000
-0.003800  -16.200000
-0.001500  -16.200000
-0.014300  -16.400000
-0.003000  -16.500000
0.003000  -16.600000
-0.015800  -16.700000
-0.039800  -16.800000
-0.046500  -16.900000
-0.048000  -17.100000
-0.036800  -17.100000
-0.016500  -17.300000
-0.003000  -17.400000
0.010500  -17.500000
0.028500  -17.600000
0.060000  -17.700000
0.055500  -17.800000
0.010500  -17.900000
-0.032300  -18.000000
-0.040500  -18.100000
-0.016500  -18.300000
0.004500  -18.400000
0.024700  -18.400000
0.040500  -18.300000
0.051700  -18.300000
0.049500  -18.200000
0.036700  -18.200000
0.027000  -18.100000
0.015700  -18.100000
0.011200  -18.000000
0.008200  -18.000000
0.004500  -17.900000
0.003000  -17.900000
0.001500  -17.800000
0.015700  -17.800000
0.044200  -17.700000
0.039000  -17.700000
0.000700  -17.600000
-0.033000  -17.600000
-0.058500  -17.600000
-0.046500  -17.500000
-0.009100  -17.500000
0.006700  -17.500000
-0.006800  -17.500000
-0.030800  -17.600000
-0.045000  -17.600000
-0.050300  -17.700000
-0.038300  -17.700000
-0.006000  -17.800000
0.044200  -17.900000
0.064500  -17.900000
0.038200  -18.000000
0.014200  -18.000000
-0.010500  -18.100000
-0.025600  -18.100000
-0.027000  -18.200000
-0.025600  -18.300000
-0.020300  -18.300000
-0.012800  -18.400000
0.012000  -18.500000
0.033000  -18.500000
0.041200  -18.600000
0.048000  -18.700000
0.048700  -18.800000
0.047200  -18.900000
0.051700  -19.100000
0.051700  -19.200000
0.019500  -19.300000
-0.039000  -19.400000
-0.078800  -19.600000
-0.099000  -19.700000
-0.103500  -19.800000
-0.086300  -20.000000
-0.062300  -20.100000
-0.027800  -20.300000
0.001500  -20.400000
0.016500  -20.500000
0.020200  -20.600000
0.025500  -20.700000
0.027000  -20.900000
0.023200  -21.000000
0.025500  -21.200000
0.021700  -21.200000
0.021700  -21.200000
0.016500  -21.300000
0.014200  -21.300000
0.016500  -21.400000
0.013500  -21.400000
0.012000  -21.500000
0.006700  -21.500000
0.005200  -21.600000
0.006000  -21.600000
0.007500  -21.700000
0.015700  -21.700000
0.036000  -21.800000
0.042700  -21.800000
0.021700  -21.900000
0.010500  -21.900000
-0.004600  -22.000000
-0.025600  -22.000000
-0.034600  -22.100000
-0.034600  -22.100000
-0.024800  -22.100000
-0.015800  -22.000000
-0.002300  -22.000000
0.004500  -21.900000
0.005200  -21.800000
0.012000  -21.800000
0.015700  -21.700000
0.019500  -21.700000
0.021700  -21.600000
0.046500  -21.600000
0.073500  -21.500000
0.071200  -21.400000
0.046500  -21.400000
-0.009800  -21.300000
-0.051100  -21.200000
-0.063000  -21.200000
-0.070600  -21.200000
-0.057000  -21.100000
-0.042000  -21.000000
-0.020300  -21.000000
0.003700  -20.900000
0.016500  -20.900000
0.030000  -20.800000
0.026200  -20.800000
0.016500  -20.700000
0.014200  -20.700000
0.008200  -20.700000
0.006000  -20.600000
0.010500  -20.600000
0.012000  -20.500000
0.005200  -20.500000
-0.005300  -20.500000
-0.012000  -20.400000
-0.012800  -20.400000
-0.009100  -20.300000
0.000000  -20.300000
0.002200  -20.300000
0.003000  -20.200000
0.004500  -20.200000
0.003000  -20.100000
0.006700  -20.100000
0.009700  -20.000000
0.020200  -20.000000
0.043500  -19.900000
0.057000  -19.900000
0.033700  -19.800000
-0.003000  -19.800000
-0.020300  -19.800000
-0.021000  -19.700000
-0.021800  -19.700000
-0.024000  -19.700000
-0.019500  -19.600000
-0.010500  -19.600000
0.000000  -19.500000
0.001500  -19.500000
-0.006800  -19.400000
-0.012000  -19.400000
-0.015800  -19.400000
-0.017300  -19.300000
-0.018800  -19.300000
-0.022500  -19.300000
-0.023300  -19.200000
-0.012000  -19.200000
-0.001500  -19.200000
0.001500  -19.200000
0.006700  -19.100000
0.009000  -19.100000
0.009000  -19.100000
0.008200  -19.100000
0.006700  -19.000000
0.009000  -19.000000
0.012000  -19.000000
0.012700  -19.000000
0.008200  -19.000000
0.004500  -18.900000
0.004500  -18.900000
0.003700  -18.900000
0.003000  -18.900000
0.000700  -18.900000
-0.000800  -18.900000
-0.001500  -18.900000
-0.004600  -18.900000
-0.005300  -18.800000
-0.005300  -18.800000
-0.003000  -18.800000
-0.003000  -18.800000
-0.003000  -18.800000
-0.001500  -18.800000
0.000700  -18.800000
0.001500  -18.800000
0.000000  -18.800000
0.001500  -18.800000
0.003700  -18.700000
0.003000  -18.700000
0.003000  -18.700000
0.002200  -18.700000
0.005200  -18.700000
0.005200  -18.700000
0.003700  -18.700000
0.006700  -18.700000
0.006700  -18.700000
0.003700  -18.700000
0.003700  -18.700000
0.005200  -18.600000
0.005200  -18.600000
0.006000  -18.600000
0.003000  -18.600000
0.003000  -18.600000
0.005200  -18.600000
0.011200  -18.600000
0.035200  -18.600000
0.047200  -18.600000
0.027000  -18.600000
0.004500  -18.600000
-0.014300  -18.600000
-0.035300  -18.600000
-0.042800  -18.500000
-0.035300  -18.500000
0.004500  -18.500000
0.045700  -18.500000
0.035200  -18.500000
0.007500  -18.500000
-0.014300  -18.500000
-0.035300  -18.500000
-0.030800  -18.400000
-0.021000  -18.400000
-0.008300  -18.400000
0.005200  -18.400000
0.008200  -18.300000
0.015700  -18.300000
0.010500  -18.300000
0.006700  -18.300000
0.009000  -18.200000
0.009000  -18.200000
0.010500  -18.200000
0.009000  -18.200000
0.006000  -18.200000
0.001500  -18.100000
-0.000800  -18.100000
-0.001500  -18.100000
-0.002300  -18.000000
-0.001500  -18.000000
-0.004600  -18.000000
-0.008300  -17.900000
-0.010500  -17.900000
-0.009800  -17.800000
-0.008300  -17.800000
-0.004600  -17.700000
0.003000  -17.700000
0.003700  -17.600000
-0.001500  -17.600000
-0.006800  -17.600000
-0.009100  -17.600000
-0.012000  -17.500000
-0.012000  -17.500000
-0.006800  -17.400000
-0.008300  -17.400000
-0.009100  -17.300000
-0.005300  -17.300000
-0.002300  -17.200000
-0.000800  -17.200000
0.001500  -17.200000
0.005200  -17.100000
0.005200  -17.100000
0.008200  -17.100000
0.012700  -17.100000
0.009000  -17.000000
0.009700  -17.000000
0.010500  -16.900000
0.012000  -16.900000
0.016500  -16.900000
0.014200  -16.800000
0.010500  -16.800000
0.007500  -16.700000
0.006700  -16.700000
0.004500  -16.700000
0.003700  -16.700000
0.004500  -16.600000
0.004500  -16.600000
0.003000  -16.600000
0.001500  -16.500000
0.003000  -16.500000
0.006000  -16.500000
0.006700  -16.400000
0.006700  -16.400000
0.003700  -16.400000
0.007500  -16.300000
0.008200  -16.300000
0.005200  -16.300000
0.004500  -16.200000
0.001500  -16.200000
0.001500  -16.200000
0.001500  -16.200000
0.001500  -16.100000
0.003700  -16.100000
0.003000  -16.100000
0.005200  -16.000000
0.006000  -16.000000
0.004500  -16.000000
0.005200  -15.900000
0.003700  -15.900000
0.004500  -15.800000
0.001500  -15.800000
0.001500  -15.800000
0.000700  -15.800000
0.000000  -15.700000
0.001500  -15.700000
-0.000800  -15.700000
-0.001500  -15.600000
-0.003000  -15.600000
-0.004600  -15.500000
-0.004600  -15.500000
-0.003000  -15.500000
0.000000  -15.400000
0.001500  -15.400000
-0.001500  -15.300000
-0.003000  -15.300000
-0.002300  -15.300000
-0.003000  -15.300000
-0.002300  -15.200000
-0.000800  -15.200000
-0.002300  -15.100000
-0.003800  -15.100000
-0.003000  -15.000000
-0.003000  -15.000000
-0.000800  -14.900000
0.005200  -14.900000
0.004500  -14.900000
0.003000  -14.800000
0.003000  -14.800000
-0.000800  -14.800000
-0.003000  -14.700000
-0.007500  -14.700000
-0.009100  -14.600000
-0.008300  -14.600000
-0.006000  -14.500000
0.001500  -14.500000
0.008200  -14.400000
0.011200  -14.400000
0.016500  -14.400000
0.018000  -14.300000
0.018700  -14.300000
0.019500  -14.200000
0.018000  -14.200000
0.012000  -14.100000
0.003000  -14.100000
-0.003000  -14.000000
-0.008300  -14.000000
-0.014300  -14.000000
-0.013500  -13.900000
-0.011300  -13.900000
-0.010500  -13.900000
-0.010500  -13.800000
-0.011300  -13.800000
-0.012000  -13.700000
-0.012800  -13.700000
-0.013500  -13.600000
-0.014300  -13.600000
-0.012800  -13.500000
-0.012000  -13.500000
-0.009800  -13.500000
-0.006000  -13.500000
-0.003800  -13.400000
-0.003000  -13.400000
-0.003800  -13.300000
-0.003000  -13.300000
0.000700  -13.300000
0.003000  -13.200000
0.003000  -13.200000
0.001500  -13.200000
0.003000  -13.100000
0.000700  -13.100000
-0.000800  -13.100000
0.001500  -13.100000
-0.000800  -13.000000
0.000000  -13.000000
0.000700  -13.000000
0.000700  -12.900000
0.001500  -12.900000
0.000700  -12.900000
0.003000  -12.800000
0.003000  -12.800000
0.000700  -12.800000
0.001500  -12.800000
0.002200  -12.700000
0.001500  -12.700000
0.003000  -12.700000
0.004500  -12.700000
0.003000  -12.600000
0.003000  -12.600000
0.003000  -12.600000
0.005200  -12.600000
0.004500  -12.600000
0.001500  -12.500000
0.000700  -12.500000
0.002200  -12.500000
0.003000  -12.500000
0.001500  -12.400000
0.000000  -12.400000
0.000000  -12.400000
-0.000800  -12.400000
0.000000  -12.300000
0.000700  -12.300000
0.000700  -12.300000
0.001500  -12.300000
0.001500  -12.300000
0.001500  -12.300000
0.002200  -12.200000
0.003000  -12.200000
0.003700  -12.200000
0.001500  -12.200000
0.002200  -12.200000
0.003000  -12.200000
0.004500  -12.200000
0.008200  -12.200000
0.010500  -12.100000
0.010500  -12.100000
0.008200  -12.100000
0.005200  -12.100000
0.003000  -12.100000
0.003000  -12.100000
0.003000  -12.100000
0.006000  -12.000000
0.006700  -12.000000
0.006000  -12.000000
0.007500  -12.000000
0.006700  -12.000000
0.005200  -12.000000
0.006700  -12.000000
0.006700  -11.900000
0.007500  -11.900000
0.009000  -11.900000
0.009000  -11.900000
0.006700  -11.900000
0.004500  -11.900000
0.003700  -11.900000
0.001500  -11.900000
0.002200  -11.800000
0.004500  -11.800000
0.004500  -11.800000
0.005200  -11.800000
0.006000  -11.800000
0.005200  -11.800000
0.007500  -11.700000
0.008200  -11.700000
0.006700  -11.700000
0.004500  -11.700000
0.003000  -11.700000
0.000700  -11.700000
0.000700  -11.700000
0.001500  -11.700000
-0.000800  -11.600000
-0.002300  -11.600000
-0.001500  -11.600000
-0.001500  -11.600000
-0.000800  -11.600000
-0.002300  -11.500000
-0.001500  -11.500000
-0.001500  -11.500000
-0.000800  -11.500000
-0.000800  -11.500000
-0.001500  -11.500000
-0.001500  -11.400000
-0.004600  -11.400000
-0.001500  -11.400000
-0.004600  -11.400000
-0.005300  -11.400000
-0.003000  -11.400000
-0.004600  -11.400000
-0.003000  -11.400000
-0.000800  -11.400000
0.000700  -11.400000
0.000000  -11.300000
0.000700  -11.300000
0.005200  -11.300000
0.005200  -11.300000
0.005200  -11.300000
0.004500  -11.300000
0.005200  -11.300000
0.005200  -11.300000
0.003700  -11.300000
0.001500  -11.300000
-0.000800  -11.300000
0.000700  -11.300000
0.002200  -11.200000
0.001500  -11.200000
0.000700  -11.200000
-0.001500  -11.200000
-0.000800  -11.200000
-0.000800  -11.200000
-0.000800  -11.200000
0.001500  -11.100000
0.003000  -11.100000
0.003700  -11.100000
0.001500  -11.100000
0.000700  -11.100000
0.000000  -11.100000
0.000000  -11.100000
0.000000  -11.000000
-0.000800  -11.000000
-0.000800  -11.000000
-0.000800  -11.000000
0.001500  -11.000000
0.001500  -11.000000
0.004500  -11.000000
0.005200  -11.000000
0.001500  -10.900000
0.001500  -10.900000
-0.000800  -10.900000
0.000700  -10.900000
0.003000  -10.900000
0.000700  -10.900000
0.000700  -10.900000
0.000000  -10.800000
-0.003000  -10.800000
-0.003800  -10.800000
-0.004600  -10.800000
-0.002300  -10.800000
0.000000  -10.800000
0.000700  -10.800000
0.001500  -10.800000
0.001500  -10.800000
0.001500  -10.800000
0.001500  -10.800000
0.003000  -10.800000
0.005200  -10.800000
0.005200  -10.800000
0.004500  -10.700000
0.004500  -10.700000
0.002200  -10.700000
0.000700  -10.700000
0.004500  -10.700000
0.003000  -10.700000
-0.000800  -10.700000
0.000700  -10.700000
-0.001500  -10.700000
0.000000  -10.700000
0.000700  -10.600000
-0.003000  -10.600000
-0.001500  -10.600000
-0.000800  -10.600000
-0.001500  -10.600000
-0.000800  -10.600000
0.000000  -10.600000
0.001500  -10.600000
0.003700  -10.600000
0.003000  -10.600000
-0.001500  -10.600000
-0.003000  -10.600000
-0.003000  -10.600000
-0.002300  -10.600000
0.000000  -10.600000
-0.000800  -10.600000
0.001500  -10.600000
0.003700  -10.600000
0.003700  -10.600000
0.005200  -10.600000
0.005200  -10.600000
0.004500  -10.600000
0.004500  -10.700000
0.005200  -10.700000
0.003700  -10.700000
0.000700  -10.700000
0.002200  -10.700000
0.004500  -10.700000
0.003700  -10.700000
0.004500  -10.700000
0.006700  -10.700000
0.007500  -10.700000
0.005200  -10.800000
0.004500  -10.800000
0.003700  -10.800000
0.004500  -10.800000
0.005200  -10.800000
0.003000  -10.800000
0.001500  -10.800000
-0.000800  -10.800000
-0.001500  -10.800000
-0.000800  -10.800000
-0.003000  -10.900000
-0.003000  -10.900000
-0.000800  -10.900000
0.000700  -10.900000
0.005200  -10.900000
0.006000  -11.000000
0.003700  -11.000000
0.004500  -11.000000
0.001500  -11.000000
0.003000  -11.100000
0.000700  -11.100000
-0.001500  -11.100000
0.000000  -11.200000
0.000000  -11.200000
-0.001500  -11.200000
-0.001500  -11.200000
-0.002300  -11.300000
-0.002300  -11.300000
-0.002300  -11.300000
-0.003000  -11.300000
-0.004600  -11.400000
-0.001500  -11.400000
0.001500  -11.400000
0.004500  -11.400000
0.006700  -11.500000
0.004500  -11.500000
0.000700  -11.500000
0.001500  -11.600000
-0.000800  -11.600000
0.000000  -11.600000
0.000700  -11.700000
0.003000  -11.700000
0.006700  -11.700000
0.005200  -11.700000
0.007500  -11.800000
0.008200  -11.800000
0.006000  -11.800000
0.007500  -11.900000
0.006700  -11.900000
0.001500  -11.900000
-0.005300  -12.000000
-0.010500  -12.000000
-0.013500  -12.100000
-0.012800  -12.100000
-0.009100  -12.200000
-0.008300  -12.200000
-0.003000  -12.200000
0.009000  -12.200000
0.021700  -12.300000
0.018000  -12.300000
0.003000  -12.400000
-0.006000  -12.400000
-0.011300  -12.500000
-0.010500  -12.500000
-0.006800  -12.600000
-0.003000  -12.600000
0.001500  -12.600000
0.003000  -12.600000
0.007500  -12.700000
0.009700  -12.700000
0.010500  -12.800000
0.008200  -12.800000
0.003000  -12.900000
0.003000  -12.900000
0.003000  -13.000000
0.001500  -13.000000
0.005200  -13.100000
0.005200  -13.100000
0.005200  -13.100000
0.004500  -13.200000
0.000700  -13.300000
0.000000  -13.300000
0.001500  -13.400000
0.002200  -13.400000
0.002200  -13.500000
0.000700  -13.500000
0.000700  -13.500000
0.003000  -13.600000
0.003000  -13.600000
0.006700  -13.700000
0.006000  -13.800000
0.002200  -13.800000
0.001500  -13.900000
-0.000800  -13.900000
-0.000800  -14.000000
-0.003000  -14.000000
-0.004600  -14.100000
-0.003000  -14.100000
-0.003800  -14.200000
-0.003000  -14.300000
-0.003000  -14.300000
-0.004600  -14.400000
-0.003000  -14.400000
0.000000  -14.500000
0.000700  -14.500000
0.000700  -14.600000
0.001500  -14.700000
0.004500  -14.700000
0.005200  -14.800000
0.006700  -14.900000
0.006000  -14.900000
0.003000  -15.000000
0.001500  -15.000000
0.003000  -15.100000
0.006700  -15.200000
0.005200  -15.300000
0.005200  -15.300000
0.006700  -15.400000
0.004500  -15.500000
0.003000  -15.600000
0.000700  -15.700000
0.000000  -15.800000
0.003000  -15.800000
0.002200  -15.900000
0.002200  -16.000000
0.003700  -16.100000
0.003000  -16.100000
0.000000  -16.200000
-0.000800  -16.300000
0.001500  -16.300000
0.002200  -16.500000
0.003000  -16.500000
0.003700  -16.600000
0.001500  -16.700000
0.001500  -16.800000
0.003000  -16.900000
0.003000  -17.100000
0.001500  -17.100000
0.000000  -17.200000
-0.001500  -17.300000
-0.001500  -17.500000
-0.001500  -17.600000
0.000000  -17.600000
0.000700  -17.700000
0.001500  -17.800000
0.001500  -18.000000
-0.000800  -18.000000
-0.001500  -18.100000
-0.001500  -18.300000
-0.001500  -18.400000
0.000000  -18.500000
0.000000  -18.600000
0.000000  -18.700000
-0.000800  -18.900000
0.000700  -19.000000
0.000700  -19.200000
-0.001500  -19.400000
-0.003000  -19.500000
-0.004600  -19.600000
-0.005300  -19.800000
-0.006800  -19.900000
-0.005300  -20.100000
-0.004600  -20.200000
-0.004600  -20.300000
-0.003000  -20.500000
-0.003000  -20.700000
-0.003000  -20.800000
-0.001500  -20.900000
0.000700  -21.100000
0.001500  -21.200000
0.000700  -21.400000
0.000700  -21.600000
-0.001500  -21.800000
-0.001500  -22.000000
-0.003000  -22.200000
-0.003000  -22.400000
-0.003000  -22.600000
-0.004600  -22.800000
-0.004600  -23.000000
-0.005300  -23.200000
-0.006000  -23.400000
-0.005300  -23.600000
-0.003800  -23.900000
-0.006000  -24.000000
-0.005300  -24.300000
-0.003800  -24.400000
-0.002300  -24.700000
0.000700  -24.800000
0.000700  -25.100000
0.003000  -25.200000
0.006000  -25.500000
0.004500  -25.700000
0.003000  -26.000000
0.002200  -26.300000
-0.000800  -26.600000
-0.000800  -26.900000
0.000700  -27.100000
0.001500  -27.400000
0.002200  -27.700000
0.003000  -27.900000
0.001500  -28.300000
0.003000  -28.500000
0.001500  -28.800000
0.000000  -29.100000
0.000700  -29.300000
0.002200  -29.600000
0.001500  -29.900000
0.001500  -30.200000
-0.000800  -30.500000
-0.001500  -30.700000
-0.000800  -31.100000
-0.000800  -31.300000
-0.001500  -31.600000
-0.000800  -32.000000
0.001500  -32.300000
0.002200  -32.600000
0.002200  -32.900000
0.000700  -33.200000
0.000700  -33.500000
0.003000  -33.800000
0.004500  -34.100000
0.005200  -34.400000
0.008200  -34.700000
0.009000  -35.100000
0.008200  -35.400000
0.010500  -35.700000
0.010500  -36.000000
0.009000  -36.300000
0.010500  -36.600000
0.010500  -36.900000
0.008200  -37.300000
0.009700  -37.500000
0.012000  -37.800000
0.012000  -38.100000
0.010500  -38.400000
0.009700  -38.700000
0.009000  -39.000000
0.007500  -39.300000
0.007500  -39.600000
0.009000  -39.900000
0.009000  -40.200000
0.009000  -40.500000
0.008200  -40.800000
0.009000  -41.100000
0.008200  -41.400000
0.008200  -41.700000
0.007500  -42.000000
0.006700  -42.300000
0.006700  -42.600000
0.004500  -42.900000
0.005200  -43.200000
0.005200  -43.500000
0.005200  -43.800000
0.006700  -44.100000
0.006000  -44.400000
0.005200  -44.600000
0.005200  -44.900000
0.003000  -45.200000
0.004500  -45.500000
0.004500  -45.800000
0.004500  -46.100000
0.004500  -46.400000
0.004500  -46.700000
0.006000  -46.900000
0.006700  -47.300000
0.006000  -47.500000
0.005200  -47.800000
0.004500  -48.100000
0.003000  -48.400000
0.005200  -48.700000
0.006700  -49.000000
0.005200  -49.200000
0.005200  -49.500000
0.004500  -49.800000
0.003000  -50.000000
0.001500  -50.300000
-0.001500  -50.500000
-0.002300  -50.800000
-0.001500  -51.100000
-0.001500  -51.300000
-0.001500  -51.600000
-0.002300  -51.900000
-0.003000  -52.200000
-0.003000  -52.400000
-0.004600  -52.700000
-0.006000  -53.000000
-0.005300  -53.200000
-0.005300  -53.500000
-0.004600  -53.700000
-0.004600  -54.000000
-0.004600  -54.300000
-0.003000  -54.500000
-0.004600  -54.700000
-0.002300  -54.900000
-0.000800  -55.200000
-0.003000  -55.400000
-0.003800  -55.700000
-0.003800  -55.900000
-0.003800  -56.100000
-0.004600  -56.300000
-0.004600  -56.600000
-0.003800  -56.800000
-0.003000  -57.100000
-0.003000  -57.300000
-0.003000  -57.500000
-0.002300  -57.700000
-0.004600  -58.000000
-0.007500  -58.200000
-0.005300  -58.500000
-0.003800  -58.700000
-0.003800  -59.000000
-0.004600  -59.100000
-0.005300  -59.300000
-0.006000  -59.500000
-0.003800  -59.800000
-0.001500  -59.900000
-0.000800  -60.200000
0.000700  -60.400000
-0.000800  -60.600000
-0.003000  -60.800000
-0.004600  -61.000000
-0.005300  -61.200000
-0.004600  -61.400000
-0.005300  -61.600000
-0.005300  -61.800000
-0.004600  -62.100000
-0.003800  -62.200000
-0.003000  -62.500000
-0.004600  -62.700000
-0.004600  -62.900000
-0.003000  -63.100000
-0.002300  -63.200000
-0.004600  -63.400000
-0.003800  -63.500000
-0.001500  -63.700000
-0.004600  -63.900000
-0.004600  -64.000000
-0.004600  -64.100000
-0.004600  -64.300000
-0.000800  -64.400000
0.000000  -64.600000
0.001500  -64.700000
0.001500  -64.900000
-0.000800  -65.000000
0.000700  -65.200000
0.000700  -65.300000
0.001500  -65.500000
0.001500  -65.600000
0.001500  -65.700000
0.003000  -65.900000
0.004500  -66.100000
0.004500  -66.100000
0.005200  -66.200000
0.006700  -66.200000
0.006000  -66.300000
0.004500  -66.300000
0.005200  -66.400000
0.006700  -66.400000
0.006700  -66.500000
0.004500  -66.600000
0.005200  -66.600000
0.005200  -66.600000
0.007500  -66.700000
0.006700  -66.800000
0.005200  -66.800000
0.006700  -66.900000
0.005200  -66.900000
0.005200  -67.000000
0.005200  -67.100000
0.003000  -67.100000
0.002200  -67.200000
0.002200  -67.200000
0.001500  -67.200000
0.001500  -67.200000
0.001500  -67.200000
0.000700  -67.300000
0.000000  -67.300000
-0.000800  -67.300000
-0.001500  -67.400000
-0.001500  -67.400000
-0.000800  -67.400000
-0.000800  -67.500000
0.000700  -67.500000
0.001500  -67.500000
0.003000  -67.500000
0.004500  -67.500000
0.003700  -67.600000
0.006000  -67.600000
0.006700  -67.600000
0.007500  -67.600000
0.009000  -67.700000
0.006700  -67.700000
0.006700  -67.700000
0.005200  -67.700000
0.005200  -67.700000
0.007500  -67.700000
0.006700  -67.700000
0.006700  -67.700000
0.006000  -67.700000
0.003700  -67.700000
0.003000  -67.700000
0.003000  -67.700000
0.002200  -67.700000
0.003000  -67.700000
0.003000  -67.700000
0.000700  -67.600000
0.000000  -67.600000
0.000700  -67.600000
0.000700  -67.600000
-0.000800  -67.600000
-0.000800  -67.600000
0.000000  -67.600000
0.000700  -67.500000
0.001500  -67.500000
-0.000800  -67.500000
0.000700  -67.400000
0.003000  -67.400000
0.000700  -67.300000
-0.000800  -67.300000
-0.000800  -67.200000
-0.001500  -67.200000
-0.001500  -67.100000
-0.001500  -67.100000
0.000700  -67.100000
0.000000  -67.000000
-0.002300  -67.000000
-0.003000  -66.900000
-0.000800  -66.900000
0.003000  -66.800000
0.001500  -66.800000
0.000700  -66.700000
0.003000  -66.600000
0.001500  -66.600000
0.002200  -66.500000
0.002200  -66.400000
0.001500  -66.300000
0.003000  -66.200000
0.004500  -66.100000
0.005200  -66.000000
0.004500  -65.900000
0.004500  -65.800000
0.004500  -65.700000
0.003000  -65.600000
0.001500  -65.500000
-0.000800  -65.400000
0.001500  -65.300000
0.000700  -65.300000
-0.000800  -65.200000
0.001500  -65.100000
0.000000  -65.000000
-0.002300  -64.900000
-0.003800  -64.800000
-0.001500  -64.600000
0.000700  -64.500000
0.001500  -64.400000
0.003000  -64.200000
0.003000  -64.100000
0.003000  -63.900000
0.003000  -63.800000
0.004500  -63.700000
0.006000  -63.500000
0.003000  -63.400000
0.001500  -63.200000
0.003000  -63.100000
0.001500  -63.000000
0.000000  -62.800000
-0.000800  -62.700000
-0.001500  -62.600000
-0.000800  -62.400000
0.000000  -62.300000
-0.000800  -62.100000
0.000700  -62.000000
0.001500  -61.800000
0.000700  -61.600000
-0.000800  -61.400000
-0.003000  -61.200000
-0.004600  -61.100000
-0.003000  -60.900000
-0.003000  -60.700000
-0.003000  -60.500000
-0.003000  -60.300000
-0.001500  -60.100000
0.000000  -59.900000
0.000700  -59.800000
0.003000  -59.600000
0.004500  -59.400000
0.003700  -59.200000
0.002200  -59.000000
0.000700  -58.900000
0.002200  -58.700000
0.001500  -58.500000
0.001500  -58.300000
0.003000  -58.100000
0.002200  -57.800000
0.003000  -57.600000
0.001500  -57.400000
0.000700  -57.200000
0.001500  -57.000000
0.000000  -56.700000
0.000700  -56.500000
0.001500  -56.300000
0.003000  -56.100000
0.004500  -55.800000
0.004500  -55.600000
0.007500  -55.400000
0.009000  -55.200000
0.006700  -55.000000
0.004500  -54.800000
0.004500  -54.500000
0.003000  -54.300000
0.003700  -54.100000
0.003000  -53.800000
0.003000  -53.600000
0.003000  -53.300000
0.004500  -53.100000
0.004500  -52.800000
0.004500  -52.600000
0.004500  -52.300000
0.005200  -52.100000
0.006700  -51.800000
0.005200  -51.500000
0.006000  -51.300000
0.003000  -51.000000
0.000700  -50.800000
0.000700  -50.500000
-0.000800  -50.300000
-0.001500  -50.000000
-0.003800  -49.800000
-0.004600  -49.500000
-0.001500  -49.300000
-0.001500  -49.000000
-0.003000  -48.700000
-0.001500  -48.400000
-0.003000  -48.200000
-0.003800  -47.900000
-0.003000  -47.600000
-0.001500  -47.300000
-0.000800  -47.000000
0.000700  -46.700000
0.002200  -46.400000
0.003700  -46.100000
0.004500  -45.900000
0.004500  -45.600000
0.004500  -45.300000
0.003700  -45.000000
0.004500  -44.700000
0.003700  -44.400000
0.000700  -44.100000
-0.001500  -43.900000
-0.001500  -43.600000
0.000700  -43.300000
0.001500  -43.000000
0.001500  -42.700000
0.003700  -42.300000
0.004500  -42.000000
0.006700  -41.700000
0.006000  -41.400000
0.004500  -41.100000
0.003000  -40.800000
0.000700  -40.500000
-0.001500  -40.100000
-0.001500  -39.800000
0.000700  -39.500000
-0.000800  -39.200000
-0.005300  -38.900000
-0.005300  -38.600000
-0.003800  -38.300000
-0.005300  -37.900000
-0.005300  -37.600000
-0.006000  -37.300000
-0.003000  -37.000000
0.000000  -36.700000
-0.001500  -36.400000
-0.003000  -36.000000
0.001500  -35.700000
0.003000  -35.400000
0.002200  -35.100000
0.005200  -34.700000
0.003000  -34.400000
0.004500  -34.100000
0.008200  -33.800000
0.009000  -33.400000
0.010500  -33.100000
0.005200  -32.800000
0.003000  -32.500000
0.008200  -32.200000
0.008200  -31.900000
0.004500  -31.500000
0.003000  -31.200000
-0.000800  -30.900000
-0.002300  -30.600000
-0.003000  -30.200000
-0.007500  -29.900000
-0.010500  -29.600000
-0.011300  -29.200000
-0.009100  -28.900000
-0.007500  -28.600000
-0.004600  -28.200000
0.000000  -27.900000
0.006700  -27.500000
0.004500  -27.200000
-0.005300  -26.900000
-0.005300  -26.600000
-0.001500  -26.200000
0.003000  -25.900000
0.005200  -25.600000
0.005200  -25.200000
0.004500  -24.900000
0.006700  -24.600000
0.011200  -24.200000
0.008200  -23.900000
0.010500  -23.600000
0.015000  -23.400000
0.009000  -23.000000
0.002200  -22.800000
0.000700  -22.500000
0.005200  -22.200000
0.003700  -22.000000
0.001500  -21.600000
0.000700  -21.400000
0.001500  -21.100000
0.001500  -20.800000
-0.001500  -20.600000
0.001500  -20.300000
0.004500  -20.000000
0.012700  -19.700000
0.021700  -19.400000
0.015700  -19.200000
0.006700  -18.900000
0.000000  -18.600000
-0.001500  -18.300000
-0.001500  -18.100000
-0.009800  -17.900000
-0.018100  -17.700000
-0.018100  -17.500000
-0.009100  -17.200000
-0.003000  -17.100000
-0.001500  -16.800000
0.002200  -16.600000
0.003000  -16.400000
0.006700  -16.200000
0.021700  -16.000000
0.024000  -15.800000
0.018000  -15.600000
0.009000  -15.300000
-0.003000  -15.100000
-0.005300  -14.900000
-0.008300  -14.700000
-0.021000  -14.500000
-0.030000  -14.300000
-0.032300  -14.100000
-0.024000  -14.000000
-0.012800  -13.800000
-0.003800  -13.700000
0.003700  -13.500000
0.004500  -13.400000
0.015700  -13.300000
0.030700  -13.100000
0.033000  -13.000000
0.040500  -12.900000
0.047200  -12.700000
0.027700  -12.600000
0.005200  -12.500000
-0.014300  -12.400000
-0.035300  -12.200000
-0.039800  -12.100000
-0.040500  -12.000000
-0.033000  -11.800000
-0.025600  -11.700000
-0.018100  -11.600000
-0.009100  -11.400000
-0.003000  -11.400000
0.003000  -11.300000
0.006000  -11.300000
0.009700  -11.200000
0.012000  -11.100000
0.012700  -11.100000
0.012700  -11.000000
0.014200  -11.000000
0.015700  -10.900000
0.025500  -10.800000
0.049500  -10.800000
0.034500  -10.700000
-0.003000  -10.700000
-0.015000  -10.600000
-0.015000  -10.500000
-0.012000  -10.500000
-0.018100  -10.400000
-0.026300  -10.400000
-0.026300  -10.300000
-0.013500  -10.300000
-0.001500  -10.300000
-0.006000  -10.300000
0.003000  -10.300000
0.004500  -10.300000
0.001500  -10.300000
0.000000  -10.300000
-0.011300  -10.300000
-0.005300  -10.300000
0.000700  -10.300000
0.007500  -10.300000
0.014200  -10.300000
0.023200  -10.300000
0.027700  -10.300000
0.018000  -10.300000
0.011200  -10.300000
0.003000  -10.300000
-0.005300  -10.300000
-0.008300  -10.300000
0.000700  -10.300000
0.015700  -10.300000
0.036000  -10.300000
0.043500  -10.400000
0.005200  -10.400000
-0.023300  -10.500000
-0.016500  -10.600000
0.015700  -10.600000
0.024700  -10.700000
0.000000  -10.700000
-0.010500  -10.800000
-0.039800  -10.800000
-0.059300  -10.900000
-0.057800  -11.000000
-0.047300  -11.000000
-0.024000  -11.100000
-0.008300  -11.200000
0.012000  -11.200000
0.016500  -11.300000
0.016500  -11.300000
0.012700  -11.400000
0.008200  -11.500000
0.017200  -11.600000
0.015000  -11.700000
0.018000  -11.800000
0.015000  -11.900000
0.008200  -12.000000
0.008200  -12.100000
0.010500  -12.200000
0.031500  -12.300000
0.038200  -12.500000
0.010500  -12.600000
-0.006800  -12.700000
-0.008300  -12.800000
0.006000  -12.900000
0.024700  -13.100000
0.020200  -13.100000
0.005200  -13.300000
-0.028500  -13.400000
-0.050300  -13.500000
-0.042800  -13.600000
-0.033800  -13.800000
-0.015800  -13.800000
-0.000800  -14.000000
0.012000  -14.000000
0.021000  -14.200000
0.021700  -14.300000
0.027000  -14.400000
0.038200  -14.500000
0.045700  -14.600000
0.024000  -14.700000
-0.000800  -14.800000
-0.024000  -14.900000
-0.037500  -15.000000
-0.035300  -15.100000
-0.038300  -15.300000
-0.033800  -15.300000
-0.032300  -15.400000
-0.020300  -15.600000
0.005200  -15.700000
0.018000  -15.800000
0.033000  -15.900000
0.036700  -16.000000
0.018000  -16.200000
-0.000800  -16.300000
-0.010500  -16.400000
-0.000800  -16.500000
0.021000  -16.700000
0.036700  -16.800000
0.012700  -16.900000
-0.010500  -17.100000
-0.013500  -17.200000
-0.025600  -17.300000
-0.034600  -17.400000
-0.039000  -17.600000
-0.033800  -17.700000
-0.030800  -17.800000
-0.024000  -18.000000
0.004500  -18.000000
0.024000  -18.200000
0.027000  -18.300000
0.022500  -18.500000
0.020200  -18.700000
0.012000  -18.900000
0.003000  -19.100000
0.010500  -19.400000
0.010500  -19.600000
0.003000  -19.800000
0.010500  -20.000000
0.040500  -20.300000
0.056200  -20.500000
0.038200  -20.700000
0.029200  -21.000000
0.038200  -21.200000
0.022500  -21.400000
-0.012000  -21.600000
-0.035300  -21.900000
-0.046500  -22.100000
-0.034600  -22.300000
-0.022500  -22.500000
-0.015800  -22.800000
-0.009100  -23.000000
-0.006800  -23.100000
0.007500  -23.100000
0.036700  -23.200000
0.063000  -23.300000
0.055500  -23.400000
0.026200  -23.400000
-0.004600  -23.500000
-0.030800  -23.600000
-0.033000  -23.600000
-0.021800  -23.700000
-0.012800  -23.800000
-0.007500  -23.900000
-0.009100  -23.900000
-0.009800  -24.000000
-0.015800  -24.100000
-0.021800  -24.200000
-0.012000  -24.200000
0.000700  -24.300000
0.008200  -24.300000
0.014200  -24.500000
0.018000  -24.500000
0.014200  -24.500000
0.010500  -24.400000
0.013500  -24.400000
0.008200  -24.400000
0.002200  -24.400000
0.001500  -24.400000
-0.000800  -24.400000
0.000000  -24.400000
0.000000  -24.400000
-0.004600  -24.400000
0.006700  -24.400000
0.057700  -24.300000
0.085500  -24.300000
0.040500  -24.300000
-0.006800  -24.300000
-0.045800  -24.300000
-0.072800  -24.300000
-0.063000  -24.300000
-0.052500  -24.300000
-0.032300  -24.200000
-0.012000  -24.100000
0.003000  -24.000000
0.012000  -23.900000
0.005200  -23.800000
0.003700  -23.700000
0.000700  -23.600000
0.012700  -23.500000
0.027000  -23.400000
0.027000  -23.300000
0.027700  -23.200000
0.016500  -23.000000
0.006700  -23.000000
0.003700  -22.900000
0.006700  -22.700000
0.012000  -22.600000
0.006000  -22.500000
0.000700  -22.500000
0.004500  -22.300000
0.008200  -22.200000
0.015000  -22.200000
0.019500  -22.200000
0.003700  -22.100000
-0.009100  -22.100000
-0.018100  -22.100000
-0.021800  -22.100000
-0.015000  -22.000000
-0.006000  -22.000000
0.032200  -22.000000
0.060700  -21.900000
0.046500  -21.900000
0.027000  -21.900000
-0.003000  -21.800000
-0.019500  -21.800000
-0.001500  -21.700000
0.007500  -21.700000
-0.010500  -21.700000
-0.023300  -21.600000
-0.023300  -21.600000
-0.021000  -21.600000
-0.027000  -21.600000
-0.031500  -21.600000
-0.027800  -21.600000
-0.024800  -21.600000
-0.009800  -21.500000
0.003000  -21.500000
0.024700  -21.500000
0.057700  -21.500000
0.048700  -21.500000
0.006000  -21.400000
-0.011300  -21.400000
-0.022500  -21.400000
-0.024000  -21.400000
-0.009100  -21.400000
-0.009100  -21.400000
-0.011300  -21.300000
-0.015000  -21.300000
-0.016500  -21.300000
-0.006800  -21.300000
-0.002300  -21.300000
0.000700  -21.300000
0.012000  -21.300000
0.012700  -21.300000
0.006000  -21.300000
0.004500  -21.300000
0.001500  -21.300000
0.009700  -21.300000
0.042700  -21.300000
0.072000  -21.300000
0.060700  -21.400000
0.024000  -21.400000
-0.011300  -21.400000
-0.048000  -21.400000
-0.057800  -21.400000
-0.055500  -21.400000
-0.040500  -21.400000
-0.019500  -21.400000
-0.015800  -21.500000
-0.005300  -21.500000
0.000000  -21.500000
0.002200  -21.500000
0.006700  -21.500000
0.012000  -21.500000
0.021000  -21.500000
0.033000  -21.500000
0.036000  -21.500000
0.021700  -21.500000
0.021000  -21.500000
0.030700  -21.500000
0.020200  -21.500000
-0.009100  -21.500000
-0.028500  -21.500000
-0.040500  -21.500000
-0.048800  -21.500000
-0.045800  -21.500000
-0.032300  -21.500000
-0.014300  -21.500000
0.001500  -21.500000
0.018700  -21.500000
0.042700  -21.500000
0.062200  -21.500000
0.054000  -21.500000
0.051700  -21.500000
0.048700  -21.500000
0.012000  -21.500000
-0.010500  -21.500000
-0.021800  -21.500000
-0.030000  -21.600000
-0.033000  -21.600000
-0.037500  -21.600000
-0.027000  -21.600000
-0.018100  -21.600000
-0.005300  -21.600000
0.003000  -21.600000
0.004500  -21.600000
0.024000  -21.600000
0.046500  -21.600000
0.048700  -21.600000
0.042700  -21.600000
0.029200  -21.700000
-0.015800  -21.700000
-0.039800  -21.700000
-0.051800  -21.700000
-0.055500  -21.700000
-0.040500  -21.700000
-0.030800  -21.700000
-0.011300  -21.700000
-0.000800  -21.700000
0.006700  -21.700000
0.022500  -21.700000
0.023200  -21.700000
0.019500  -21.700000
0.018000  -21.700000
0.016500  -21.700000
0.016500  -21.700000
0.015700  -21.700000
0.010500  -21.800000
0.009000  -21.800000
0.006700  -21.800000
0.005200  -21.800000
0.008200  -21.800000
0.006700  -21.800000
0.006700  -21.800000
0.009000  -21.800000
0.005200  -21.800000
0.005200  -21.800000
0.010500  -21.800000
0.009000  -21.800000
0.004500  -21.800000
0.004500  -21.700000
0.003000  -21.700000
0.001500  -21.700000
0.000700  -21.700000
-0.000800  -21.700000
0.000700  -21.700000
-0.003000  -21.700000
-0.003800  -21.700000
-0.001500  -21.700000
0.001500  -21.700000
0.003000  -21.700000
0.004500  -21.700000
0.009000  -21.600000
0.004500  -21.600000
0.003700  -21.600000
0.003000  -21.600000
-0.000800  -21.600000
-0.002300  -21.600000
-0.009800  -21.600000
-0.011300  -21.600000
-0.010500  -21.500000
-0.008300  -21.500000
-0.006800  -21.500000
-0.006800  -21.500000
-0.003800  -21.500000
-0.000800  -21.500000
0.003000  -21.400000
0.008200  -21.400000
0.012700  -21.400000
0.008200  -21.400000
-0.001500  -21.400000
-0.012000  -21.400000
-0.018100  -21.300000
-0.021800  -21.300000
-0.023300  -21.300000
-0.020300  -21.300000
-0.016500  -21.300000
-0.015800  -21.300000
-0.014300  -21.200000
-0.009100  -21.200000
-0.008300  -21.200000
-0.001500  -21.200000
0.002200  -21.200000
0.001500  -21.200000
0.004500  -21.200000
0.006000  -21.200000
0.010500  -21.100000
0.012700  -21.100000
0.010500  -21.100000
0.012700  -21.100000
0.010500  -21.100000
0.008200  -21.000000
0.010500  -21.000000
0.009000  -21.000000
0.009000  -21.000000
0.006000  -20.900000
0.005200  -20.900000
0.009000  -20.900000
0.009000  -20.900000
0.008200  -20.800000
0.009700  -20.800000
0.012700  -20.800000
0.017200  -20.700000
0.018000  -20.700000
0.015000  -20.700000
0.015700  -20.700000
0.014200  -20.700000
0.014200  -20.700000
0.016500  -20.600000
0.012700  -20.600000
0.009000  -20.600000
0.002200  -20.500000
-0.003000  -20.500000
-0.003800  -20.400000
-0.005300  -20.400000
-0.004600  -20.300000
-0.000800  -20.300000
-0.003000  -20.300000
-0.002300  -20.200000
0.000000  -20.200000
-0.001500  -20.100000
-0.001500  -20.100000
-0.003000  -20.100000
-0.003000  -20.000000
-0.001500  -20.000000
-0.001500  -19.900000
-0.002300  -19.900000
-0.001500  -19.800000
-0.001500  -19.800000
-0.001500  -19.800000
-0.001500  -19.700000
-0.001500  -19.700000
0.000700  -19.600000
0.000700  -19.600000
-0.002300  -19.600000
-0.004600  -19.500000
-0.001500  -19.500000
0.000000  -19.400000
-0.001500  -19.400000
-0.003800  -19.400000
-0.004600  -19.400000
-0.005300  -19.300000
-0.003800  -19.300000
0.000000  -19.300000
-0.000800  -19.200000
-0.003800  -19.200000
-0.005300  -19.100000
-0.005300  -19.100000
-0.003000  -19.100000
-0.004600  -19.000000
-0.003800  -19.000000
-0.001500  -18.900000
-0.000800  -18.900000
0.001500  -18.900000
-0.000800  -18.800000
-0.002300  -18.700000
-0.001500  -18.700000
-0.000800  -18.600000
-0.000800  -18.600000
-0.000800  -18.500000
-0.000800  -18.500000
0.000700  -18.500000
0.000700  -18.400000
-0.000800  -18.400000
0.001500  -18.300000
0.000700  -18.200000
0.002200  -18.200000
0.001500  -18.100000
-0.000800  -18.100000
0.000700  -18.000000
0.000000  -18.000000
-0.002300  -18.000000
-0.003000  -17.900000
-0.001500  -17.900000
-0.000800  -17.800000
0.012000  -17.800000
0.033000  -17.700000
0.030700  -17.700000
0.003700  -17.600000
-0.013500  -17.600000
-0.029300  -17.600000
-0.033000  -17.600000
-0.023300  -17.500000
-0.019500  -17.500000
-0.011300  -17.400000
-0.003800  -17.400000
0.007500  -17.300000
0.014200  -17.300000
0.009000  -17.200000
0.009000  -17.200000
0.003700  -17.100000
0.001500  -17.100000
0.000000  -17.100000
-0.004600  -17.100000
-0.001500  -17.000000
-0.004600  -17.000000
-0.002300  -16.900000
0.001500  -16.900000
0.000700  -16.900000
0.003000  -16.800000
0.006700  -16.800000
0.009000  -16.700000
0.008200  -16.700000
0.010500  -16.700000
0.009700  -16.700000
0.010500  -16.600000
0.011200  -16.600000
0.011200  -16.500000
0.016500  -16.500000
0.019500  -16.500000
0.014200  -16.400000
0.007500  -16.400000
0.003000  -16.400000
-0.000800  -16.300000
-0.003000  -16.300000
-0.003000  -16.200000
-0.000800  -16.200000
0.001500  -16.200000
-0.000800  -16.200000
0.000700  -16.100000
0.000700  -16.100000
0.004500  -16.100000
0.010500  -16.000000
0.008200  -16.000000
0.008200  -16.000000
0.009000  -15.900000
0.008200  -15.900000
0.008200  -15.800000
0.021700  -15.800000
0.046500  -15.800000
0.039000  -15.800000
0.012000  -15.700000
-0.006000  -15.700000
-0.027000  -15.700000
-0.034600  -15.600000
-0.039000  -15.600000
-0.036800  -15.500000
-0.019500  -15.500000
-0.012800  -15.500000
-0.006800  -15.400000
-0.004600  -15.400000
-0.005300  -15.400000
-0.000800  -15.300000
0.004500  -15.300000
0.006700  -15.300000
0.006700  -15.300000
0.005200  -15.200000
0.004500  -15.200000
0.006700  -15.100000
0.009700  -15.100000
0.015000  -15.100000
0.017200  -15.000000
0.012000  -15.000000
0.010500  -15.000000
0.008200  -14.900000
0.003000  -14.900000
-0.001500  -14.900000
-0.005300  -14.900000
-0.007500  -14.800000
-0.010500  -14.800000
-0.014300  -14.700000
-0.007500  -14.700000
0.011200  -14.700000
0.026200  -14.600000
0.020200  -14.600000
0.006700  -14.600000
-0.004600  -14.500000
-0.017300  -14.500000
-0.020300  -14.400000
-0.019500  -14.400000
-0.016500  -14.400000
-0.010500  -14.400000
-0.007500  -14.400000
-0.005300  -14.300000
-0.004600  -14.300000
0.000700  -14.200000
0.007500  -14.200000
0.009000  -14.200000
0.009700  -14.100000
0.010500  -14.100000
0.012000  -14.000000
0.014200  -14.000000
0.015700  -14.000000
0.018000  -14.000000
0.026200  -14.000000
0.036700  -13.900000
0.027000  -13.900000
0.009000  -13.800000
-0.004600  -13.800000
-0.020300  -13.800000
-0.029300  -13.700000
-0.038300  -13.700000
-0.038300  -13.600000
-0.028500  -13.600000
-0.023300  -13.600000
-0.012800  -13.500000
-0.011300  -13.500000
-0.009800  -13.500000
-0.003000  -13.400000
0.003000  -13.400000
0.013500  -13.300000
0.020200  -13.300000
0.020200  -13.300000
0.020200  -13.200000
0.023200  -13.200000
0.027000  -13.100000
0.026200  -13.100000
0.019500  -13.100000
0.010500  -13.100000
0.005200  -13.000000
0.003700  -13.000000
0.004500  -12.900000
0.005200  -12.900000
0.006700  -12.900000
0.012700  -12.900000
0.014200  -12.800000
0.006700  -12.800000
0.000700  -12.800000
-0.002300  -12.800000
-0.005300  -12.700000
-0.005300  -12.700000
-0.004600  -12.700000
-0.003800  -12.600000
-0.002300  -12.600000
-0.006800  -12.600000
-0.009100  -12.600000
-0.004600  -12.600000
0.007500  -12.600000
0.011200  -12.500000
0.009000  -12.500000
0.009000  -12.500000
0.001500  -12.500000
-0.001500  -12.400000
-0.002300  -12.400000
-0.006800  -12.400000
-0.005300  -12.400000
-0.008300  -12.400000
-0.008300  -12.400000
-0.006800  -12.400000
-0.003000  -12.300000
0.002200  -12.300000
0.003000  -12.300000
0.005200  -12.300000
0.006000  -12.300000
0.006000  -12.300000
0.006700  -12.200000
0.004500  -12.200000
0.004500  -12.200000
0.003700  -12.200000
0.002200  -12.200000
0.001500  -12.200000
0.001500  -12.200000
0.002200  -12.200000
0.000700  -12.200000
-0.001500  -12.200000
0.000700  -12.200000
0.001500  -12.200000
0.004500  -12.200000
0.004500  -12.200000
0.002200  -12.200000
0.003000  -12.200000
0.001500  -12.200000
0.002200  -12.200000
0.000700  -12.200000
-0.002300  -12.200000
-0.001500  -12.200000
-0.001500  -12.200000
-0.000800  -12.200000
0.000700  -12.200000
0.000700  -12.200000
0.000700  -12.200000
0.000000  -12.200000
-0.001500  -12.200000
-0.000800  -12.200000
0.001500  -12.300000
0.000000  -12.300000
0.001500  -12.300000
0.003700  -12.300000
0.003000  -12.400000
0.003000  -12.400000
0.003000  -12.400000
0.002200  -12.400000
-0.000800  -12.400000
-0.002300  -12.500000
-0.000800  -12.500000
-0.000800  -12.500000
0.000700  -12.500000
0.003000  -12.600000
0.005200  -12.600000
0.008200  -12.600000
0.007500  -12.600000
0.001500  -12.600000
-0.000800  -12.700000
0.001500  -12.700000
0.000700  -12.700000
-0.005300  -12.800000
-0.005300  -12.800000
-0.005300  -12.900000
-0.006800  -12.900000
-0.006800  -12.900000
-0.005300  -13.000000
-0.001500  -13.000000
-0.000800  -13.100000
0.003000  -13.100000
0.006700  -13.100000
0.004500  -13.100000
0.004500  -13.200000
0.005200  -13.200000
0.004500  -13.200000
0.001500  -13.300000
-0.000800  -13.400000
0.000700  -13.400000
0.000700  -13.400000
0.001500  -13.500000
0.000700  -13.500000
-0.001500  -13.500000
-0.000800  -13.600000
-0.000800  -13.600000
0.001500  -13.700000
0.000700  -13.700000
0.000700  -13.800000
0.003700  -13.900000
0.003700  -13.900000
0.003000  -14.000000
0.001500  -14.000000
0.001500  -14.000000
0.003700  -14.100000
0.003700  -14.100000
0.000000  -14.200000
-0.001500  -14.200000
-0.001500  -14.300000
-0.001500  -14.300000
0.000700  -14.400000
0.003000  -14.400000
0.003700  -14.500000
0.004500  -14.600000
0.005200  -14.600000
0.004500  -14.700000
0.004500  -14.800000
0.006700  -14.800000
0.005200  -14.900000
0.003000  -14.900000
0.000700  -15.000000
0.000700  -15.100000
0.002200  -15.100000
0.003700  -15.200000
0.000700  -15.300000
0.001500  -15.300000
0.005200  -15.300000
0.004500  -15.400000
0.003000  -15.500000
0.002200  -15.600000
0.001500  -15.700000
0.003000  -15.800000
0.003700  -15.800000
0.005200  -15.900000
0.004500  -16.000000
0.000700  -16.100000
0.000700  -16.200000
0.002200  -16.200000
0.002200  -16.300000
0.002200  -16.400000
0.000000  -16.500000
-0.002300  -16.600000
-0.005300  -16.700000
-0.006000  -16.800000
-0.005300  -16.800000
-0.006800  -16.900000
-0.004600  -17.000000
-0.005300  -17.100000
-0.001500  -17.200000
0.000000  -17.300000
0.000700  -17.400000
0.003000  -17.600000
0.003000  -17.600000
0.005200  -17.800000
0.007500  -17.900000
0.006700  -18.000000
0.008200  -18.100000
0.005200  -18.200000
0.004500  -18.400000
0.004500  -18.500000
0.004500  -18.600000
0.006000  -18.700000
0.008200  -18.800000
0.006700  -18.900000
0.005200  -19.000000
0.005200  -19.100000
0.002200  -19.300000
0.002200  -19.400000
0.003700  -19.500000
0.001500  -19.700000
-0.000800  -19.800000
-0.002300  -20.000000
-0.001500  -20.100000
-0.000800  -20.300000
-0.000800  -20.400000
-0.000800  -20.600000
-0.003000  -20.700000
-0.003000  -20.900000
-0.004600  -21.100000
-0.005300  -21.200000
-0.005300  -21.400000
-0.005300  -21.600000
-0.006800  -21.700000
-0.009100  -21.900000
-0.007500  -22.100000
-0.005300  -22.200000
-0.006800  -22.400000
-0.008300  -22.500000
-0.006800  -22.700000
-0.006800  -22.900000
-0.006000  -23.100000
-0.006800  -23.400000
-0.006000  -23.600000
-0.004600  -23.800000
-0.005300  -24.000000
-0.003800  -24.300000
-0.004600  -24.500000
-0.008300  -24.700000
-0.008300  -24.900000
-0.008300  -25.200000
-0.003800  -25.400000
-0.004600  -25.600000
-0.006800  -25.800000
-0.006000  -26.100000
-0.008300  -26.300000
-0.008300  -26.500000
-0.008300  -26.700000
-0.006800  -27.000000
-0.006000  -27.200000
-0.006800  -27.500000
-0.008300  -27.800000
-0.008300  -28.000000
-0.005300  -28.400000
-0.003000  -28.600000
-0.000800  -28.900000
0.002200  -29.200000
0.004500  -29.500000
0.004500  -29.800000
0.002200  -30.100000
0.002200  -30.400000
0.004500  -30.600000
0.003000  -31.000000
0.003000  -31.200000
0.006700  -31.500000
0.006000  -31.800000
0.006000  -32.100000
0.006700  -32.400000
0.008200  -32.700000
0.007500  -33.000000
0.006000  -33.300000
0.007500  -33.600000
0.006000  -33.900000
0.006700  -34.200000
0.006700  -34.600000
0.006000  -34.900000
0.007500  -35.200000
0.008200  -35.500000
0.009000  -35.800000
0.006700  -36.100000
0.006700  -36.400000
0.006700  -36.700000
0.006700  -37.000000
0.010500  -37.400000
0.012700  -37.700000
0.013500  -38.000000
0.013500  -38.300000
0.014200  -38.600000
0.012700  -38.900000
0.011200  -39.300000
0.013500  -39.600000
0.012700  -39.900000
0.012000  -40.200000
0.012700  -40.500000
0.015000  -40.800000
0.012000  -41.100000
0.009000  -41.400000
0.008200  -41.700000
0.009000  -42.000000
0.012000  -42.300000
0.014200  -42.600000
0.015700  -42.900000
0.017200  -43.200000
0.018700  -43.600000
0.018000  -43.900000
0.016500  -44.200000
0.016500  -44.500000
0.014200  -44.800000
0.011200  -45.100000
0.012000  -45.500000
0.012000  -45.700000
0.012700  -46.000000
0.014200  -46.300000
0.012000  -46.600000
0.009700  -46.900000
0.010500  -47.200000
0.009700  -47.500000
0.009000  -47.700000
0.008200  -48.100000
0.007500  -48.400000
0.005200  -48.600000
0.002200  -49.000000
-0.001500  -49.200000
-0.002300  -49.500000
-0.003000  -49.800000
-0.003000  -50.100000
-0.002300  -50.400000
-0.002300  -50.700000
-0.003000  -51.000000
-0.003000  -51.300000
-0.006800  -51.600000
-0.007500  -51.800000
-0.008300  -52.100000
-0.009800  -52.400000
-0.009100  -52.700000
-0.009100  -53.000000
-0.008300  -53.200000
-0.006800  -53.500000
-0.006800  -53.800000
-0.008300  -54.000000
-0.010500  -54.300000
-0.008300  -54.600000
-0.004600  -54.900000
-0.004600  -55.100000
-0.005300  -55.400000
-0.006800  -55.700000
-0.008300  -56.000000
-0.010500  -56.300000
-0.009800  -56.500000
-0.008300  -56.800000
-0.009100  -57.000000
-0.007500  -57.300000
-0.006800  -57.500000
-0.005300  -57.800000
-0.004600  -58.000000
-0.005300  -58.200000
-0.006000  -58.500000
-0.003800  -58.700000
-0.003000  -59.000000
-0.005300  -59.200000
-0.006000  -59.400000
-0.007500  -59.700000
-0.007500  -59.900000
-0.009100  -60.200000
-0.006800  -60.400000
-0.003800  -60.700000
-0.004600  -60.900000
-0.003000  -61.200000
-0.001500  -61.400000
-0.003000  -61.700000
-0.003800  -61.800000
-0.005300  -62.100000
-0.001500  -62.200000
-0.000800  -62.400000
0.000700  -62.600000
0.001500  -62.800000
0.001500  -63.000000
0.000700  -63.200000
-0.000800  -63.400000
-0.001500  -63.600000
-0.005300  -63.800000
-0.006800  -64.000000
-0.007500  -64.200000
-0.009100  -64.400000
-0.009100  -64.600000
-0.006800  -64.800000
-0.003000  -64.900000
-0.000800  -65.100000
0.001500  -65.300000
0.001500  -65.600000
0.001500  -65.600000
0.004500  -65.700000
0.005200  -65.800000
0.004500  -66.000000
0.004500  -66.100000
0.002200  -66.200000
0.003000  -66.300000
0.006000  -66.400000
0.005200  -66.500000
0.006000  -66.600000
0.003000  -66.700000
0.001500  -66.800000
0.003700  -66.900000
0.003000  -67.100000
0.005200  -67.100000
0.005200  -67.200000
0.005200  -67.400000
0.006000  -67.500000
0.004500  -67.600000
0.004500  -67.700000
0.003000  -67.700000
0.003000  -67.800000
0.004500  -67.800000
0.003000  -67.800000
0.000700  -67.900000
0.001500  -67.900000
0.001500  -68.000000
0.001500  -68.000000
0.003000  -68.000000
0.003000  -68.000000
0.004500  -68.100000
0.005200  -68.100000
0.005200  -68.100000
0.003000  -68.200000
-0.000800  -68.200000
-0.000800  -68.300000
-0.000800  -68.300000
0.000700  -68.300000
0.002200  -68.400000
0.003000  -68.400000
0.003700  -68.400000
0.003000  -68.400000
0.002200  -68.400000
0.001500  -68.500000
0.003000  -68.500000
0.005200  -68.500000
0.008200  -68.500000
0.008200  -68.600000
0.006700  -68.600000
0.006700  -68.600000
0.003700  -68.600000
0.003000  -68.600000
0.006700  -68.700000
0.007500  -68.700000
0.006700  -68.700000
0.006700  -68.700000
0.004500  -68.800000
0.003700  -68.800000
0.004500  -68.800000
0.003000  -68.900000
0.001500  -68.800000
0.000000  -68.800000
0.001500  -68.800000
0.003000  -68.700000
0.000700  -68.700000
0.001500  -68.600000
0.001500  -68.600000
0.001500  -68.600000
0.001500  -68.500000
0.000000  -68.500000
0.000700  -68.400000
-0.001500  -68.400000
-0.003000  -68.400000
-0.000800  -68.400000
-0.000800  -68.300000
0.000700  -68.300000
-0.000800  -68.200000
-0.002300  -68.200000
-0.001500  -68.200000
-0.000800  -68.100000
-0.001500  -68.000000
0.000700  -68.000000
0.001500  -67.900000
0.002200  -67.800000
0.003000  -67.700000
0.003700  -67.600000
0.004500  -67.500000
0.003000  -67.500000
0.003000  -67.400000
0.003700  -67.300000
0.001500  -67.200000
0.003000  -67.100000
0.003000  -67.100000
0.001500  -67.000000
0.000700  -66.900000
0.001500  -66.800000
0.001500  -66.700000
0.001500  -66.600000
0.001500  -66.600000
0.000700  -66.500000
0.001500  -66.300000
0.000700  -66.200000
0.001500  -66.100000
0.002200  -66.000000
0.000700  -65.800000
0.001500  -65.700000
0.003000  -65.600000
0.003000  -65.400000
0.002200  -65.300000
0.002200  -65.200000
0.004500  -65.100000
0.004500  -64.900000
0.003000  -64.800000
0.003700  -64.700000
0.003700  -64.500000
0.003000  -64.400000
0.001500  -64.300000
-0.001500  -64.200000
-0.003000  -64.000000
-0.003800  -63.900000
-0.001500  -63.800000
0.000700  -63.600000
-0.002300  -63.500000
-0.001500  -63.300000
-0.001500  -63.100000
-0.002300  -63.000000
-0.001500  -62.800000
-0.000800  -62.600000
0.001500  -62.500000
0.000700  -62.300000
-0.000800  -62.200000
0.000700  -62.100000
-0.000800  -61.900000
0.000700  -61.700000
0.001500  -61.600000
0.001500  -61.400000
0.001500  -61.200000
0.000700  -61.100000
0.000700  -60.900000
-0.000800  -60.800000
0.000700  -60.600000
0.001500  -60.400000
0.000700  -60.200000
-0.000800  -60.000000
-0.000800  -59.800000
0.003700  -59.500000
0.004500  -59.400000
0.003000  -59.100000
0.003700  -59.000000
0.005200  -58.700000
0.005200  -58.500000
0.003000  -58.300000
0.001500  -58.100000
0.001500  -57.900000
0.001500  -57.700000
0.004500  -57.500000
0.005200  -57.300000
0.004500  -57.100000
0.003700  -56.900000
0.002200  -56.700000
0.002200  -56.400000
0.003000  -56.200000
0.003700  -55.900000
0.005200  -55.700000
0.003000  -55.400000
0.001500  -55.200000
0.002200  -54.900000
0.001500  -54.700000
0.003700  -54.500000
0.004500  -54.200000
0.003000  -54.000000
0.003000  -53.700000
0.002200  -53.500000
0.002200  -53.200000
0.003000  -53.000000
0.003000  -52.700000
0.001500  -52.500000
0.000700  -52.200000
-0.001500  -52.000000
-0.002300  -51.800000
-0.001500  -51.500000
0.003000  -51.200000
0.004500  -50.900000
0.003000  -50.700000
0.002200  -50.400000
0.001500  -50.100000
0.003000  -49.900000
0.001500  -49.600000
0.001500  -49.300000
0.003000  -49.000000
0.003700  -48.700000
0.001500  -48.500000
-0.000800  -48.200000
0.000700  -47.900000
0.002200  -47.700000
0.003000  -47.400000
0.002200  -47.100000
0.000000  -46.800000
-0.001500  -46.600000
-0.001500  -46.300000
-0.002300  -46.000000
-0.000800  -45.700000
0.000000  -45.500000
-0.000800  -45.100000
0.000700  -44.900000
0.001500  -44.600000
-0.000800  -44.300000
-0.001500  -44.000000
-0.001500  -43.700000
-0.001500  -43.400000
-0.003000  -43.100000
0.000000  -42.800000
0.004500  -42.500000
0.004500  -42.300000
0.004500  -41.900000
0.004500  -41.700000
0.004500  -41.400000
0.004500  -41.100000
0.001500  -40.800000
0.000700  -40.500000
-0.000800  -40.200000
-0.003000  -39.900000
-0.003000  -39.600000
-0.000800  -39.200000
-0.001500  -38.900000
-0.003000  -38.600000
-0.004600  -38.300000
-0.004600  -38.000000
-0.003000  -37.700000
-0.001500  -37.400000
0.000700  -37.000000
0.000000  -36.700000
0.000700  -36.400000
0.000700  -36.100000
0.003000  -35.800000
0.005200  -35.500000
0.004500  -35.100000
0.005200  -34.800000
0.003000  -34.500000
-0.000800  -34.200000
-0.006000  -33.900000
-0.008300  -33.500000
-0.001500  -33.200000
-0.003000  -32.900000
-0.003000  -32.500000
0.003000  -32.200000
0.004500  -31.900000
0.004500  -31.500000
0.007500  -31.200000
0.012000  -30.900000
0.010500  -30.600000
0.005200  -30.200000
0.001500  -29.900000
0.008200  -29.500000
0.015000  -29.200000
0.014200  -28.900000
0.011200  -28.500000
0.003000  -28.200000
-0.002300  -27.900000
-0.006000  -27.500000
-0.009100  -27.200000
-0.009100  -26.900000
-0.007500  -26.600000
-0.006000  -26.300000
-0.003800  -26.000000
-0.002300  -25.700000
0.003700  -25.300000
0.015700  -25.000000
0.030700  -24.700000
0.032200  -24.400000
0.014200  -24.100000
0.008200  -23.800000
0.006000  -23.500000
-0.003000  -23.200000
-0.008300  -22.900000
-0.014300  -22.500000
-0.018100  -22.200000
-0.018800  -21.900000
-0.020300  -21.600000
-0.020300  -21.300000
-0.016500  -21.100000
-0.003000  -20.800000
0.001500  -20.600000
0.002200  -20.300000
0.007500  -20.100000
0.011200  -19.800000
0.015000  -19.600000
0.016500  -19.400000
0.015700  -19.200000
0.010500  -18.900000
0.004500  -18.700000
0.002200  -18.500000
-0.004600  -18.200000
-0.009800  -18.000000
-0.003000  -17.700000
0.003700  -17.500000
0.011200  -17.300000
0.021700  -17.000000
0.021700  -16.800000
0.015000  -16.600000
0.011200  -16.400000
0.008200  -16.200000
0.014200  -16.100000
0.012700  -15.900000
0.000700  -15.800000
-0.005300  -15.600000
-0.016500  -15.500000
-0.023300  -15.300000
-0.023300  -15.200000
-0.027800  -15.000000
-0.027000  -14.800000
-0.024000  -14.700000
-0.018100  -14.500000
-0.010500  -14.400000
-0.007500  -14.200000
-0.003000  -14.000000
0.002200  -13.900000
0.006000  -13.700000
0.011200  -13.600000
0.012700  -13.400000
0.011200  -13.300000
0.011200  -13.300000
0.009000  -13.200000
0.012000  -13.100000
0.018700  -13.100000
0.013500  -13.000000
0.006700  -12.900000
0.005200  -12.800000
0.005200  -12.700000
0.000700  -12.600000
-0.003800  -12.600000
0.005200  -12.500000
0.014200  -12.500000
0.010500  -12.400000
0.003000  -12.300000
-0.010500  -12.200000
-0.018800  -12.200000
-0.021000  -12.100000
-0.021800  -12.000000
-0.013500  -11.900000
-0.008300  -11.900000
0.006700  -11.900000
0.033700  -11.900000
0.034500  -11.900000
0.013500  -11.800000
-0.005300  -11.800000
-0.015800  -11.800000
0.006700  -11.800000
0.036000  -11.800000
0.036700  -11.700000
0.027700  -11.700000
0.002200  -11.700000
-0.030000  -11.700000
-0.052500  -11.700000
-0.072800  -11.700000
-0.066800  -11.700000
-0.051800  -11.700000
-0.035300  -11.700000
-0.014300  -11.600000
-0.005300  -11.600000
0.005200  -11.600000
0.017200  -11.600000
0.031500  -11.700000
0.035200  -11.700000
0.033000  -11.700000
0.046500  -11.700000
0.054000  -11.700000
0.040500  -11.700000
0.015000  -11.800000
0.000700  -11.800000
-0.004600  -11.800000
-0.012800  -11.900000
-0.020300  -11.900000
-0.009100  -11.900000
0.010500  -11.900000
0.008200  -12.000000
0.003000  -12.000000
-0.003800  -12.000000
-0.015800  -12.000000
-0.021000  -12.100000
-0.029300  -12.200000
-0.029300  -12.200000
-0.024000  -12.300000
-0.012800  -12.400000
0.000700  -12.500000
0.006700  -12.600000
0.008200  -12.600000
0.000700  -12.700000
0.009700  -12.800000
0.040500  -12.900000
0.059200  -13.000000
0.048000  -13.100000
0.027700  -13.100000
-0.000800  -13.200000
-0.024000  -13.300000
-0.020300  -13.400000
-0.012000  -13.500000
0.003000  -13.500000
0.015700  -13.600000
0.038200  -13.800000
0.074200  -13.900000
0.087700  -14.000000
0.087700  -14.100000
0.045000  -14.300000
-0.027800  -14.400000
-0.074300  -14.500000
-0.105000  -14.600000
-0.094500  -14.800000
-0.067500  -14.900000
-0.049500  -15.000000
-0.027800  -15.200000
-0.027000  -15.300000
-0.023300  -15.400000
-0.021000  -15.600000
-0.012000  -15.700000
0.005200  -15.800000
0.012700  -15.900000
0.012000  -16.100000
0.001500  -16.200000
-0.001500  -16.400000
-0.009100  -16.400000
0.000700  -16.500000
0.021000  -16.500000
0.035200  -16.600000
0.059200  -16.700000
0.078700  -16.700000
0.073500  -16.800000
0.055500  -16.900000
0.035200  -16.900000
0.005200  -17.000000
-0.012000  -17.100000
-0.027000  -17.100000
-0.035300  -17.200000
-0.029300  -17.200000
-0.027800  -17.300000
-0.019500  -17.400000
-0.016500  -17.500000
-0.009100  -17.500000
0.004500  -17.600000
0.002200  -17.700000
-0.005300  -17.800000
0.003700  -17.900000
0.012700  -18.000000
0.006000  -18.100000
0.004500  -18.200000
0.001500  -18.300000
0.001500  -18.500000
0.005200  -18.500000
0.012700  -18.700000
0.039000  -18.800000
0.060000  -18.900000
0.057700  -19.000000
0.031500  -19.100000
-0.006800  -19.300000
-0.029300  -19.400000
-0.006800  -19.500000
0.060000  -19.600000
0.091500  -19.700000
0.033000  -19.800000
-0.033000  -20.000000
-0.090800  -20.100000
-0.126800  -20.200000
-0.114800  -20.300000
-0.100600  -20.500000
-0.064500  -20.600000
-0.031500  -20.700000
-0.008300  -20.900000
0.020200  -21.000000
0.029200  -21.200000
0.039000  -21.300000
0.042700  -21.500000
0.036700  -21.600000
0.036700  -21.700000
0.033000  -21.900000
0.024700  -22.000000
0.024000  -22.100000
0.023200  -22.300000
0.009700  -22.400000
-0.004600  -22.500000
-0.006800  -22.700000
-0.007500  -22.700000
-0.014300  -22.800000
-0.012000  -22.800000
-0.001500  -22.800000
0.005200  -22.900000
0.003000  -22.900000
0.005200  -23.000000
0.015000  -23.000000
0.015700  -23.000000
0.012000  -23.000000
0.003700  -23.100000
-0.003000  -23.100000
-0.004600  -23.100000
-0.008300  -23.200000
-0.012000  -23.200000
-0.010500  -23.300000
-0.004600  -23.300000
0.001500  -23.300000
0.026200  -23.400000
0.051700  -23.400000
0.033700  -23.400000
0.000700  -23.300000
-0.012000  -23.300000
-0.023300  -23.200000
-0.030000  -23.100000
-0.031500  -23.100000
-0.029300  -23.000000
-0.021000  -23.000000
-0.004600  -22.900000
0.021000  -22.800000
0.040500  -22.800000
0.045000  -22.700000
0.038200  -22.600000
0.035200  -22.500000
0.037500  -22.500000
0.021000  -22.500000
-0.003000  -22.400000
-0.019500  -22.300000
-0.032300  -22.200000
-0.036100  -22.200000
-0.033000  -22.100000
-0.020300  -22.100000
-0.005300  -22.000000
-0.001500  -21.900000
0.000700  -21.800000
-0.002300  -21.800000
-0.003000  -21.700000
0.001500  -21.600000
0.005200  -21.600000
0.009000  -21.500000
0.012700  -21.400000
0.026200  -21.300000
0.051700  -21.300000
0.064500  -21.200000
0.050200  -21.200000
0.018000  -21.100000
-0.018100  -21.000000
-0.022500  -20.900000
0.000700  -20.900000
-0.003800  -20.800000
-0.027000  -20.700000
-0.037500  -20.700000
-0.051800  -20.700000
-0.046500  -20.600000
-0.033000  -20.600000
-0.027000  -20.600000
-0.008300  -20.500000
0.003000  -20.500000
0.014200  -20.400000
0.015700  -20.400000
0.007500  -20.300000
0.009000  -20.300000
0.012000  -20.300000
0.019500  -20.200000
0.020200  -20.200000
0.021000  -20.200000
0.023200  -20.100000
0.012700  -20.100000
0.004500  -20.000000
0.003000  -20.000000
0.003000  -20.000000
0.003700  -19.900000
0.005200  -19.900000
0.004500  -19.900000
0.001500  -19.900000
-0.006000  -19.900000
-0.012800  -19.800000
-0.015800  -19.800000
-0.012800  -19.800000
-0.004600  -19.800000
-0.012000  -19.800000
-0.020300  -19.800000
-0.021000  -19.800000
-0.012800  -19.700000
-0.001500  -19.700000
0.004500  -19.700000
0.013500  -19.700000
0.015700  -19.700000
0.015700  -19.600000
0.013500  -19.600000
0.012000  -19.600000
0.018000  -19.600000
0.018000  -19.600000
0.012000  -19.600000
0.008200  -19.600000
0.003000  -19.500000
-0.003000  -19.500000
-0.009800  -19.500000
-0.014300  -19.500000
-0.008300  -19.500000
-0.001500  -19.500000
-0.003000  -19.500000
-0.001500  -19.500000
0.000700  -19.500000
0.001500  -19.400000
0.004500  -19.400000
0.001500  -19.400000
-0.000800  -19.400000
-0.000800  -19.400000
-0.003000  -19.400000
-0.005300  -19.400000
-0.004600  -19.400000
-0.006800  -19.400000
-0.009800  -19.400000
-0.009800  -19.400000
-0.002300  -19.400000
0.024000  -19.400000
0.045000  -19.400000
0.029200  -19.400000
0.004500  -19.300000
-0.013500  -19.300000
-0.027800  -19.300000
-0.027000  -19.300000
-0.021800  -19.300000
-0.006800  -19.300000
0.005200  -19.300000
0.002200  -19.300000
0.000000  -19.300000
0.000700  -19.300000
0.001500  -19.300000
0.003000  -19.300000
0.006700  -19.200000
0.009000  -19.200000
0.011200  -19.200000
0.012700  -19.200000
0.014200  -19.200000
0.012000  -19.200000
0.008200  -19.200000
0.008200  -19.100000
0.008200  -19.100000
0.006000  -19.100000
0.004500  -19.100000
0.004500  -19.100000
0.001500  -19.100000
0.002200  -19.000000
0.004500  -19.000000
0.003000  -19.000000
0.004500  -19.000000
0.004500  -19.000000
0.003000  -19.000000
0.003000  -19.000000
0.003000  -18.900000
0.003700  -18.900000
0.006700  -18.900000
0.012000  -18.900000
0.007500  -18.900000
0.002200  -18.900000
0.002200  -18.900000
-0.000800  -18.800000
-0.000800  -18.800000
0.002200  -18.800000
0.004500  -18.800000
0.005200  -18.800000
0.007500  -18.700000
0.006700  -18.700000
0.004500  -18.700000
0.003000  -18.700000
0.002200  -18.700000
-0.000800  -18.600000
-0.004600  -18.600000
-0.001500  -18.600000
0.006700  -18.600000
0.029200  -18.500000
0.030700  -18.500000
0.004500  -18.500000
-0.012000  -18.500000
-0.027000  -18.400000
-0.038300  -18.400000
-0.035300  -18.400000
-0.031500  -18.300000
-0.020300  -18.300000
-0.014300  -18.300000
-0.005300  -18.200000
-0.000800  -18.200000
-0.001500  -18.100000
0.000700  -18.100000
0.001500  -18.100000
0.000700  -18.000000
0.000700  -18.000000
0.000000  -18.000000
-0.000800  -18.000000
-0.002300  -18.000000
-0.004600  -17.900000
0.009000  -17.900000
0.030000  -17.900000
0.024700  -17.900000
-0.001500  -17.900000
-0.016500  -17.800000
-0.030800  -17.800000
-0.035300  -17.800000
-0.030800  -17.700000
-0.021000  -17.700000
0.016500  -17.700000
0.059200  -17.700000
0.053200  -17.600000
0.014200  -17.600000
-0.014300  -17.600000
-0.039000  -17.600000
-0.040500  -17.600000
-0.029300  -17.600000
-0.015000  -17.600000
0.000700  -17.600000
0.004500  -17.500000
0.012700  -17.500000
0.012700  -17.500000
0.010500  -17.500000
0.015000  -17.500000
0.014200  -17.500000
0.014200  -17.500000
0.014200  -17.500000
0.023200  -17.500000
0.029200  -17.500000
0.031500  -17.400000
0.027700  -17.400000
0.020200  -17.400000
0.016500  -17.400000
0.015000  -17.400000
0.015000  -17.400000
0.010500  -17.400000
0.008200  -17.400000
0.009700  -17.400000
0.003700  -17.300000
0.003000  -17.300000
0.004500  -17.300000
0.001500  -17.300000
0.004500  -17.300000
0.003000  -17.300000
0.003000  -17.200000
0.007500  -17.200000
0.002200  -17.200000
-0.001500  -17.200000
-0.001500  -17.200000
-0.004600  -17.100000
-0.008300  -17.100000
-0.012000  -17.100000
-0.007500  -17.100000
-0.005300  -17.100000
-0.006800  -17.100000
-0.009100  -17.100000
-0.012800  -17.100000
-0.009800  -17.000000
-0.008300  -17.000000
-0.010500  -17.000000
-0.008300  -16.900000
-0.009100  -16.900000
-0.008300  -16.800000
-0.005300  -16.800000
-0.004600  -16.800000
-0.003000  -16.700000
-0.001500  -16.700000
-0.001500  -16.700000
-0.000800  -16.700000
0.003000  -16.600000
0.003000  -16.600000
0.000700  -16.600000
-0.003800  -16.500000
-0.004600  -16.500000
-0.003000  -16.400000
0.000700  -16.400000
0.006000  -16.400000
0.008200  -16.300000
0.010500  -16.300000
0.008200  -16.300000
0.006700  -16.200000
0.005200  -16.200000
0.005200  -16.200000
0.003000  -16.200000
0.001500  -16.200000
0.001500  -16.100000
0.001500  -16.100000
0.002200  -16.100000
0.000700  -16.000000
-0.000800  -16.000000
0.000000  -16.000000
-0.000800  -15.900000
0.000000  -15.900000
-0.000800  -15.900000
-0.001500  -15.800000
-0.001500  -15.800000
-0.000800  -15.800000
-0.003800  -15.800000
-0.003000  -15.800000
-0.002300  -15.700000
-0.000800  -15.700000
0.000700  -15.700000
0.001500  -15.600000
0.004500  -15.600000
0.001500  -15.600000
0.000700  -15.500000
0.001500  -15.500000
0.000000  -15.500000
0.000700  -15.400000
0.000700  -15.400000
0.001500  -15.400000
0.000700  -15.300000
0.000700  -15.300000
0.000000  -15.300000
-0.002300  -15.300000
-0.000800  -15.300000
0.000000  -15.200000
0.000000  -15.200000
-0.000800  -15.200000
-0.000800  -15.200000
-0.002300  -15.200000
-0.003000  -15.100000
-0.003800  -15.100000
-0.001500  -15.100000
0.000700  -15.100000
-0.001500  -15.100000
0.000000  -15.100000
0.001500  -15.100000
0.003000  -15.000000
0.000700  -15.000000
-0.001500  -15.000000
0.000700  -15.000000
0.001500  -15.000000
0.001500  -15.000000
0.000700  -15.000000
0.000700  -14.900000
0.000700  -14.900000
0.000700  -14.900000
0.001500  -14.900000
0.002200  -14.900000
0.001500  -14.900000
0.002200  -14.900000
0.003000  -14.900000
0.005200  -14.900000
0.004500  -14.800000
0.001500  -14.800000
0.000700  -14.800000
0.001500  -14.800000
0.001500  -14.800000
0.000700  -14.700000
0.000700  -14.700000
0.000700  -14.700000
-0.000800  -14.700000
-0.000800  -14.700000
0.001500  -14.700000
0.003000  -14.600000
0.004500  -14.600000
0.005200  -14.600000
0.003000  -14.600000
0.005200  -14.600000
0.008200  -14.600000
0.006700  -14.500000
0.004500  -14.500000
0.002200  -14.500000
0.006000  -14.500000
0.009000  -14.500000
0.008200  -14.500000
0.006000  -14.500000
0.005200  -14.400000
0.003000  -14.400000
0.003000  -14.400000
0.004500  -14.400000
0.008200  -14.400000
0.009700  -14.400000
0.009000  -14.400000
0.008200  -14.400000
0.006000  -14.400000
0.005200  -14.400000
0.003000  -14.300000
0.001500  -14.300000
0.003000  -14.300000
0.001500  -14.300000
0.000700  -14.300000
0.000700  -14.300000
0.003000  -14.200000
0.003700  -14.200000
0.003700  -14.200000
0.002200  -14.200000
0.000700  -14.200000
0.000700  -14.100000
0.000700  -14.100000
0.002200  -14.100000
0.000700  -14.100000
0.000700  -14.100000
-0.000800  -14.100000
0.000000  -14.000000
0.003000  -14.000000
0.002200  -14.000000
0.001500  -14.000000
0.001500  -14.000000
0.000700  -14.000000
0.000000  -13.900000
-0.000800  -13.900000
-0.000800  -13.900000
-0.000800  -13.900000
-0.002300  -13.800000
-0.003000  -13.800000
-0.001500  -13.800000
-0.001500  -13.700000
-0.000800  -13.700000
-0.002300  -13.700000
-0.003000  -13.700000
-0.001500  -13.600000
-0.003000  -13.600000
0.000000  -13.600000
0.002200  -13.600000
0.000700  -13.500000
0.001500  -13.500000
0.000700  -13.500000
0.000700  -13.500000
0.001500  -13.400000
0.000700  -13.400000
0.003000  -13.400000
0.001500  -13.300000
0.003000  -13.300000
0.009000  -13.300000
0.007500  -13.200000
0.007500  -13.200000
0.008200  -13.200000
0.001500  -13.200000
0.002200  -13.100000
0.004500  -13.100000
-0.001500  -13.100000
-0.012800  -13.100000
-0.019500  -13.000000
-0.015800  -13.000000
-0.015800  -13.000000
-0.010500  -12.900000
-0.003000  -12.900000
0.002200  -12.900000
0.008200  -12.800000
0.013500  -12.800000
0.018700  -12.800000
0.015700  -12.700000
0.010500  -12.700000
0.005200  -12.700000
-0.001500  -12.600000
-0.000800  -12.600000
-0.000800  -12.600000
0.000000  -12.600000
0.004500  -12.500000
0.003000  -12.500000
0.001500  -12.500000
0.004500  -12.400000
0.003700  -12.400000
0.001500  -12.400000
0.003000  -12.300000
0.001500  -12.300000
0.000700  -12.300000
0.001500  -12.200000
0.000000  -12.200000
0.000000  -12.200000
-0.001500  -12.200000
0.000000  -12.200000
0.001500  -12.100000
0.003700  -12.100000
0.004500  -12.100000
0.002200  -12.000000
0.003000  -12.000000
0.003000  -12.000000
0.000700  -12.000000
0.000700  -11.900000
0.000700  -11.900000
0.000700  -11.900000
0.000000  -11.800000
0.001500  -11.800000
0.002200  -11.800000
0.001500  -11.800000
0.004500  -11.800000
0.006000  -11.700000
0.006700  -11.700000
0.006700  -11.700000
0.003000  -11.700000
0.003000  -11.700000
0.004500  -11.700000
0.002200  -11.700000
0.002200  -11.700000
0.001500  -11.700000
0.003000  -11.700000
0.004500  -11.700000
0.001500  -11.700000
0.000000  -11.600000
-0.001500  -11.600000
-0.001500  -11.600000
-0.000800  -11.600000
-0.000800  -11.600000
-0.001500  -11.600000
-0.003000  -11.600000
-0.001500  -11.600000
0.001500  -11.600000
0.004500  -11.600000
0.005200  -11.600000
0.004500  -11.600000
0.001500  -11.600000
0.000700  -11.600000
-0.000800  -11.600000
-0.000800  -11.600000
0.000700  -11.600000
0.002200  -11.600000
0.000000  -11.600000
-0.003000  -11.600000
-0.003000  -11.600000
-0.004600  -11.600000
-0.006000  -11.600000
-0.006800  -11.600000
-0.005300  -11.600000
-0.001500  -11.600000
0.006000  -11.600000
0.010500  -11.600000
0.005200  -11.700000
0.002200  -11.700000
-0.001500  -11.700000
-0.002300  -11.700000
0.005200  -11.700000
0.007500  -11.700000
0.009700  -11.700000
0.009700  -11.800000
0.006700  -11.800000
0.005200  -11.800000
0.003000  -11.900000
0.001500  -11.900000
-0.003000  -11.900000
-0.004600  -11.900000
-0.005300  -11.900000
-0.008300  -12.000000
-0.004600  -12.000000
-0.003000  -12.100000
0.000700  -12.100000
0.004500  -12.100000
0.004500  -12.100000
0.003700  -12.200000
0.001500  -12.200000
0.002200  -12.200000
0.003700  -12.300000
0.003000  -12.300000
-0.001500  -12.300000
-0.008300  -12.400000
-0.012000  -12.400000
-0.009100  -12.500000
-0.003000  -12.500000
0.001500  -12.500000
0.004500  -12.600000
0.003000  -12.600000
0.003000  -12.600000
0.004500  -12.600000
0.006700  -12.700000
0.005200  -12.800000
0.000700  -12.800000
0.000700  -12.800000
0.000700  -12.900000
0.001500  -12.900000
0.003000  -13.000000
0.003000  -13.000000
0.003000  -13.100000
0.001500  -13.100000
0.002200  -13.100000
0.002200  -13.200000
-0.000800  -13.200000
0.001500  -13.200000
0.003000  -13.300000
0.003000  -13.300000
0.002200  -13.400000
0.000700  -13.400000
0.002200  -13.500000
0.001500  -13.500000
0.000700  -13.500000
0.000000  -13.600000
-0.001500  -13.600000
0.000700  -13.700000
0.000700  -13.800000
0.000700  -13.800000
0.000700  -13.900000
0.001500  -13.900000
0.001500  -14.000000
0.001500  -14.000000
0.000700  -14.100000
0.001500  -14.100000
0.003000  -14.200000
0.000700  -14.200000
-0.002300  -14.300000
0.000000  -14.400000
0.001500  -14.400000
0.002200  -14.400000
0.003000  -14.500000
0.001500  -14.600000
0.001500  -14.600000
0.004500  -14.700000
0.003000  -14.800000
0.001500  -14.800000
0.001500  -14.900000
0.003700  -14.900000
0.003000  -15.000000
0.000700  -15.100000
0.003700  -15.200000
0.003700  -15.300000
0.004500  -15.300000
0.008200  -15.400000
0.004500  -15.500000
0.003700  -15.500000
0.005200  -15.600000
0.004500  -15.700000
0.004500  -15.800000
0.003000  -15.800000
0.003000  -15.900000
0.004500  -16.000000
0.002200  -16.000000
0.004500  -16.200000
0.003700  -16.200000
0.000700  -16.300000
-0.000800  -16.400000
-0.003800  -16.500000
-0.005300  -16.600000
-0.005300  -16.700000
-0.005300  -16.800000
-0.004600  -16.900000
-0.003000  -17.000000
-0.003000  -17.100000
-0.003800  -17.100000
-0.004600  -17.200000
-0.003800  -17.300000
-0.002300  -17.400000
-0.001500  -17.600000
-0.001500  -17.600000
-0.001500  -17.700000
0.000700  -17.800000
0.001500  -17.900000
0.001500  -18.000000
0.001500  -18.100000
0.000000  -18.300000
0.001500  -18.400000
-0.000800  -18.500000
-0.001500  -18.600000
-0.000800  -18.800000
-0.000800  -18.900000
0.000700  -19.000000
0.000700  -19.200000
0.001500  -19.300000
0.003000  -19.400000
0.003000  -19.500000
0.005200  -19.700000
0.005200  -19.800000
0.006700  -19.900000
0.008200  -20.100000
0.009700  -20.200000
0.008200  -20.300000
0.006700  -20.400000
0.005200  -20.600000
0.004500  -20.700000
0.005200  -20.900000
0.004500  -21.100000
0.000700  -21.300000
0.000700  -21.500000
0.000000  -21.600000
-0.003000  -21.800000
-0.005300  -22.000000
-0.003800  -22.200000
-0.004600  -22.400000
-0.004600  -22.500000
-0.003800  -22.700000
-0.005300  -22.900000
-0.006800  -23.100000
-0.007500  -23.300000
-0.006800  -23.400000
-0.004600  -23.600000
-0.006000  -23.800000
-0.006800  -24.000000
-0.006000  -24.200000
-0.009100  -24.400000
-0.009100  -24.700000
-0.009100  -24.900000
-0.010500  -25.100000
-0.006800  -25.400000
-0.004600  -25.600000
-0.003000  -25.800000
-0.002300  -26.100000
-0.003000  -26.300000
-0.000800  -26.600000
-0.000800  -26.800000
-0.001500  -27.000000
-0.002300  -27.300000
-0.003000  -27.500000
-0.001500  -27.800000
-0.000800  -28.000000
-0.001500  -28.200000
0.000700  -28.400000
-0.000800  -28.700000
-0.001500  -29.000000
-0.000800  -29.300000
-0.001500  -29.500000
-0.001500  -29.800000
-0.003000  -30.100000
-0.001500  -30.400000
-0.001500  -30.700000
-0.000800  -31.000000
0.000000  -31.300000
-0.003800  -31.500000
-0.004600  -31.900000
-0.004600  -32.200000
-0.004600  -32.400000
-0.000800  -32.700000
0.000700  -33.000000
0.003000  -33.300000
0.005200  -33.600000
0.006700  -33.900000
0.009000  -34.200000
0.010500  -34.500000
0.010500  -34.800000
0.012000  -35.100000
0.014200  -35.400000
0.013500  -35.700000
0.011200  -36.000000
0.010500  -36.300000
0.012000  -36.600000
0.013500  -36.900000
0.015700  -37.200000
0.018700  -37.500000
0.019500  -37.800000
0.016500  -38.200000
0.016500  -38.500000
0.014200  -38.700000
0.012700  -39.100000
0.012700  -39.400000
0.012700  -39.700000
0.012700  -40.000000
0.012700  -40.300000
0.014200  -40.600000
0.015000  -41.000000
0.015700  -41.200000
0.014200  -41.500000
0.010500  -41.900000
0.012000  -42.200000
0.010500  -42.500000
0.010500  -42.800000
0.012000  -43.100000
0.012000  -43.400000
0.012000  -43.700000
0.012000  -44.100000
0.010500  -44.300000
0.011200  -44.600000
0.012700  -45.000000
0.009700  -45.300000
0.006700  -45.600000
0.006700  -45.900000
0.005200  -46.200000
0.002200  -46.500000
0.000000  -46.800000
-0.000800  -47.200000
0.000700  -47.400000
0.001500  -47.700000
-0.000800  -48.000000
0.001500  -48.200000
0.001500  -48.600000
0.000700  -48.800000
0.000000  -49.100000
-0.001500  -49.400000
-0.001500  -49.600000
-0.003000  -49.900000
-0.003800  -50.200000
-0.003000  -50.400000
-0.006000  -50.700000
-0.006800  -51.000000
-0.006800  -51.300000
-0.008300  -51.600000
-0.008300  -51.800000
-0.006000  -52.100000
-0.004600  -52.400000
-0.001500  -52.700000
-0.005300  -52.900000
-0.006800  -53.100000
-0.005300  -53.400000
-0.008300  -53.600000
-0.007500  -53.900000
-0.005300  -54.100000
-0.004600  -54.300000
-0.001500  -54.500000
-0.003000  -54.800000
-0.004600  -55.000000
-0.002300  -55.300000
0.000700  -55.500000
0.000000  -55.800000
-0.001500  -56.000000
-0.000800  -56.300000
-0.003000  -56.500000
-0.005300  -56.700000
-0.008300  -56.900000
-0.009800  -57.200000
-0.010500  -57.500000
-0.007500  -57.600000
-0.004600  -57.900000
-0.002300  -58.100000
-0.001500  -58.300000
-0.004600  -58.500000
-0.005300  -58.800000
-0.004600  -59.000000
-0.005300  -59.200000
-0.004600  -59.400000
-0.003800  -59.700000
-0.003800  -59.900000
-0.001500  -60.100000
-0.002300  -60.300000
-0.003800  -60.600000
-0.005300  -60.800000
-0.005300  -61.000000
-0.005300  -61.200000
-0.006000  -61.500000
-0.003800  -61.700000
-0.003800  -62.000000
-0.003000  -62.100000
-0.000800  -62.300000
-0.002300  -62.500000
-0.004600  -62.700000
-0.003800  -63.000000
-0.003800  -63.100000
-0.002300  -63.400000
0.000700  -63.500000
0.000700  -63.700000
0.000700  -63.900000
0.000700  -64.200000
0.001500  -64.400000
0.002200  -64.500000
0.000700  -64.800000
0.001500  -65.000000
0.000700  -65.200000
0.001500  -65.400000
0.000700  -65.600000
-0.000800  -65.700000
0.000700  -66.000000
0.000000  -66.100000
-0.000800  -66.200000
0.000700  -66.300000
0.002200  -66.400000
0.004500  -66.500000
0.003000  -66.600000
0.005200  -66.700000
0.005200  -66.900000
0.003000  -67.000000
0.005200  -67.100000
0.006700  -67.200000
0.007500  -67.300000
0.006700  -67.400000
0.006700  -67.500000
0.006700  -67.600000
0.006000  -67.700000
0.004500  -67.900000
0.001500  -68.000000
0.000700  -68.100000
0.000700  -68.200000
0.000700  -68.200000
0.001500  -68.300000
0.000700  -68.300000
-0.001500  -68.400000
-0.001500  -68.400000
0.001500  -68.400000
0.001500  -68.500000
-0.001500  -68.500000
0.000000  -68.600000
0.002200  -68.600000
0.000700  -68.600000
-0.000800  -68.700000
0.001500  -68.700000
0.001500  -68.800000
0.002200  -68.800000
0.003000  -68.900000
0.003000  -68.900000
0.001500  -68.900000
0.003000  -69.000000
0.003000  -69.100000
0.005200  -69.100000
0.005200  -69.100000
0.004500  -69.100000
0.005200  -69.100000
0.004500  -69.200000
0.003700  -69.200000
0.003700  -69.200000
0.005200  -69.300000
0.005200  -69.300000
0.006000  -69.300000
0.007500  -69.300000
0.008200  -69.300000
0.007500  -69.400000
0.005200  -69.400000
0.001500  -69.400000
0.002200  -69.500000
0.002200  -69.500000
0.002200  -69.500000
0.003000  -69.500000
0.003700  -69.600000
0.003000  -69.600000
0.003000  -69.600000
0.001500  -69.600000
0.000700  -69.500000
0.001500  -69.500000
0.000000  -69.500000
0.000700  -69.500000
0.000700  -69.500000
-0.002300  -69.400000
-0.000800  -69.400000
-0.000800  -69.400000
0.000000  -69.400000
0.001500  -69.400000
0.002200  -69.300000
0.000700  -69.300000
0.000000  -69.300000
-0.000800  -69.300000
-0.001500  -69.300000
-0.000800  -69.300000
-0.000800  -69.300000
0.001500  -69.200000
0.003700  -69.100000
0.003000  -69.100000
0.002200  -69.000000
0.003700  -68.900000
0.004500  -68.900000
0.003700  -68.800000
0.003000  -68.700000
0.003000  -68.700000
0.001500  -68.600000
0.000700  -68.500000
0.000700  -68.500000
0.001500  -68.400000
0.003000  -68.400000
0.004500  -68.300000
0.003000  -68.200000
0.003000  -68.100000
0.001500  -68.100000
0.003000  -68.000000
0.003700  -68.000000
0.000700  -67.900000
-0.000800  -67.700000
0.001500  -67.600000
0.000700  -67.500000
0.000700  -67.500000
0.002200  -67.300000
0.005200  -67.200000
0.007500  -67.100000
0.005200  -67.100000
0.005200  -66.900000
0.003000  -66.800000
0.000000  -66.700000
0.000700  -66.600000
-0.000800  -66.600000
-0.001500  -66.400000
-0.001500  -66.300000
-0.000800  -66.200000
-0.000800  -66.200000
0.000000  -66.000000
0.000000  -65.900000
0.000700  -65.800000
0.000700  -65.700000
0.000000  -65.500000
0.001500  -65.400000
0.003000  -65.300000
0.002200  -65.100000
0.000700  -65.000000
0.000000  -64.800000
-0.001500  -64.700000
0.001500  -64.500000
0.004500  -64.400000
0.001500  -64.300000
0.003000  -64.100000
0.002200  -64.000000
0.003000  -63.900000
0.001500  -63.700000
0.000700  -63.600000
0.000700  -63.500000
-0.000800  -63.300000
0.002200  -63.200000
0.003700  -63.000000
0.003700  -62.800000
0.005200  -62.600000
0.003700  -62.400000
0.001500  -62.200000
0.000700  -62.100000
-0.000800  -61.900000
-0.000800  -61.700000
-0.001500  -61.500000
0.000000  -61.300000
0.000700  -61.100000
0.001500  -60.900000
0.003000  -60.700000
0.001500  -60.500000
0.001500  -60.300000
0.002200  -60.200000
0.001500  -60.000000
0.003000  -59.800000
0.002200  -59.600000
0.002200  -59.400000
0.002200  -59.200000
0.000700  -59.000000
0.000700  -58.700000
0.001500  -58.500000
0.001500  -58.300000
0.003000  -58.100000
0.004500  -57.800000
0.001500  -57.600000
0.001500  -57.400000
0.002200  -57.200000
0.000700  -57.000000
0.000700  -56.700000
0.002200  -56.500000
0.002200  -56.300000
0.000700  -56.100000
0.001500  -55.800000
0.003000  -55.600000
0.003000  -55.400000
0.003000  -55.200000
0.001500  -54.900000
-0.000800  -54.700000
-0.000800  -54.500000
-0.001500  -54.200000
-0.001500  -53.900000
-0.000800  -53.600000
0.000000  -53.400000
0.000000  -53.100000
-0.000800  -52.900000
-0.000800  -52.700000
-0.000800  -52.400000
-0.001500  -52.100000
-0.001500  -51.900000
0.000000  -51.600000
0.002200  -51.300000
0.002200  -51.100000
-0.000800  -50.900000
0.000700  -50.600000
0.000000  -50.300000
0.000700  -50.100000
0.001500  -49.800000
0.001500  -49.500000
0.001500  -49.200000
-0.001500  -49.000000
0.001500  -48.700000
0.004500  -48.400000
0.003000  -48.100000
0.004500  -47.800000
0.004500  -47.500000
0.003000  -47.300000
0.002200  -46.900000
-0.000800  -46.700000
0.000700  -46.400000
0.000700  -46.100000
0.000700  -45.800000
0.000700  -45.500000
-0.000800  -45.200000
-0.000800  -45.000000
-0.000800  -44.700000
0.001500  -44.400000
0.001500  -44.100000
0.002200  -43.800000
0.002200  -43.500000
0.000700  -43.200000
-0.001500  -42.800000
-0.001500  -42.500000
-0.000800  -42.200000
-0.000800  -41.900000
0.000700  -41.600000
0.000700  -41.300000
0.003000  -41.000000
0.006000  -40.600000
0.003700  -40.300000
0.003000  -40.000000
0.006700  -39.700000
0.005200  -39.400000
0.003000  -39.100000
0.001500  -38.700000
-0.000800  -38.400000
0.000000  -38.100000
-0.003000  -37.800000
-0.001500  -37.500000
0.000700  -37.200000
0.001500  -36.900000
0.001500  -36.500000
-0.001500  -36.200000
0.002200  -35.900000
0.008200  -35.600000
0.005200  -35.200000
0.006700  -34.900000
0.006700  -34.600000
0.010500  -34.300000
0.018000  -34.000000
0.014200  -33.700000
0.002200  -33.300000
-0.006800  -33.000000
-0.009800  -32.700000
-0.007500  -32.400000
-0.004600  -32.000000
-0.007500  -31.700000
-0.006800  -31.400000
-0.007500  -31.100000
-0.009100  -30.800000
-0.006800  -30.500000
-0.006800  -30.100000
-0.006800  -29.800000
-0.006000  -29.500000
-0.006000  -29.200000
-0.003000  -28.800000
0.007500  -28.500000
0.024000  -28.200000
0.021700  -27.900000
0.014200  -27.500000
0.009000  -27.200000
0.000000  -26.900000
0.000000  -26.600000
-0.003000  -26.300000
-0.003000  -25.900000
0.005200  -25.600000
0.008200  -25.300000
0.006700  -25.000000
0.005200  -24.700000
0.008200  -24.400000
0.004500  -24.200000
0.003000  -23.900000
0.001500  -23.600000
-0.004600  -23.400000
-0.004600  -23.100000
-0.004600  -22.800000
-0.001500  -22.500000
-0.001500  -22.200000
-0.002300  -22.000000
-0.002300  -21.700000
-0.003000  -21.400000
0.001500  -21.200000
0.003700  -20.900000
0.006700  -20.600000
0.009700  -20.300000
0.010500  -20.100000
0.013500  -19.800000
0.012000  -19.500000
0.007500  -19.400000
0.007500  -19.200000
0.005200  -19.000000
-0.001500  -18.800000
0.000000  -18.600000
0.014200  -18.400000
0.039000  -18.200000
0.035200  -18.000000
0.006000  -17.900000
-0.014300  -17.600000
-0.044300  -17.500000
-0.057800  -17.300000
-0.057000  -17.100000
-0.055500  -16.900000
-0.051800  -16.700000
-0.042800  -16.600000
-0.022500  -16.300000
-0.005300  -16.200000
0.007500  -16.000000
0.013500  -15.800000
0.014200  -15.700000
0.016500  -15.600000
0.021700  -15.500000
0.025500  -15.300000
0.024000  -15.300000
0.024000  -15.200000
0.014200  -15.000000
0.008200  -14.900000
0.008200  -14.800000
0.005200  -14.700000
0.009700  -14.600000
0.008200  -14.500000
0.008200  -14.400000
0.024000  -14.300000
0.031500  -14.200000
0.015700  -14.100000
-0.001500  -14.000000
-0.012800  -13.900000
-0.013500  -13.700000
-0.007500  -13.600000
-0.012000  -13.600000
-0.010500  -13.500000
0.006700  -13.500000
0.027000  -13.500000
0.013500  -13.400000
-0.014300  -13.400000
-0.030000  -13.300000
-0.045800  -13.300000
-0.035300  -13.200000
-0.019500  -13.200000
-0.010500  -13.100000
-0.013500  -13.100000
-0.020300  -13.100000
-0.008300  -13.000000
0.006700  -13.000000
0.031500  -12.900000
0.051700  -12.900000
0.044200  -12.800000
0.033000  -12.800000
0.038200  -12.700000
0.033000  -12.700000
-0.001500  -12.700000
-0.024000  -12.700000
-0.023300  -12.800000
-0.012000  -12.800000
-0.008300  -12.800000
-0.014300  -12.900000
-0.008300  -12.900000
0.005200  -12.900000
0.018000  -12.900000
0.017200  -13.000000
0.004500  -13.000000
-0.006000  -13.000000
-0.013500  -13.000000
-0.016500  -13.100000
-0.018100  -13.100000
-0.007500  -13.100000
-0.003000  -13.100000
-0.005300  -13.100000
0.004500  -13.200000
0.006700  -13.200000
0.006000  -13.300000
0.006700  -13.300000
0.001500  -13.400000
0.003000  -13.500000
0.005200  -13.500000
0.012000  -13.500000
0.019500  -13.600000
0.012000  -13.700000
0.003000  -13.700000
0.003000  -13.800000
0.003700  -13.900000
0.005200  -13.900000
0.001500  -14.000000
-0.003000  -14.000000
-0.003000  -14.100000
-0.002300  -14.100000
-0.001500  -14.200000
0.005200  -14.300000
0.030700  -14.400000
0.064500  -14.400000
0.071200  -14.600000
0.039000  -14.700000
-0.000800  -14.900000
-0.032300  -15.000000
-0.054000  -15.100000
-0.048800  -15.200000
-0.039800  -15.300000
-0.034600  -15.500000
-0.028500  -15.600000
-0.027000  -15.800000
-0.024000  -15.900000
-0.021800  -16.000000
-0.015800  -16.200000
-0.012000  -16.300000
0.000000  -16.400000
0.010500  -16.500000
0.018000  -16.700000
0.035200  -16.800000
0.051000  -17.000000
0.066700  -17.000000
0.053200  -17.100000
0.031500  -17.100000
0.024700  -17.200000
0.024000  -17.300000
0.040500  -17.400000
0.021700  -17.500000
-0.008300  -17.600000
-0.027800  -17.600000
-0.046500  -17.700000
-0.040500  -17.800000
-0.029300  -17.900000
-0.004600  -18.000000
0.008200  -18.000000
0.005200  -18.100000
-0.000800  -18.200000
-0.009100  -18.300000
-0.009100  -18.300000
-0.019500  -18.400000
-0.025600  -18.500000
-0.027000  -18.600000
-0.021800  -18.700000
-0.010500  -18.700000
-0.009100  -18.800000
-0.009100  -18.900000
-0.009800  -19.000000
0.009700  -19.000000
0.019500  -19.100000
0.021000  -19.200000
0.039000  -19.300000
0.036700  -19.400000
0.028500  -19.400000
0.023200  -19.500000
0.012000  -19.600000
0.019500  -19.700000
0.035200  -19.800000
0.042000  -19.800000
0.032200  -19.900000
0.005200  -20.000000
-0.015800  -20.100000
-0.023300  -20.200000
-0.027000  -20.200000
-0.020300  -20.300000
-0.012000  -20.300000
-0.004600  -20.400000
0.007500  -20.500000
0.027700  -20.600000
0.023200  -20.700000
-0.006800  -20.700000
0.000700  -20.800000
0.038200  -20.900000
0.050200  -20.900000
0.012000  -21.000000
-0.030800  -21.100000
-0.058500  -21.200000
-0.070600  -21.200000
-0.058500  -21.300000
-0.048000  -21.400000
-0.034600  -21.400000
-0.020300  -21.600000
-0.019500  -21.600000
-0.023300  -21.600000
-0.018100  -21.700000
-0.002300  -21.700000
0.018000  -21.800000
0.036700  -21.900000
0.033700  -21.900000
0.023200  -22.000000
0.021000  -22.100000
0.012000  -22.100000
0.001500  -22.200000
0.006700  -22.200000
0.035200  -22.300000
0.063000  -22.400000
0.040500  -22.400000
0.001500  -22.500000
-0.021800  -22.500000
-0.035300  -22.600000
-0.027000  -22.700000
-0.020300  -22.800000
-0.001500  -22.800000
0.012700  -22.800000
0.010500  -22.800000
0.015000  -22.800000
0.008200  -22.800000
0.005200  -22.800000
0.005200  -22.800000
0.012700  -22.800000
0.039000  -22.900000
0.050200  -22.900000
0.034500  -22.900000
0.008200  -22.900000
-0.018100  -22.900000
-0.030000  -22.900000
-0.020300  -23.000000
-0.009800  -23.000000
-0.017300  -23.000000
-0.019500  -23.000000
-0.011300  -23.000000
-0.009100  -23.000000
-0.012000  -23.000000
-0.022500  -23.000000
-0.021000  -22.900000
-0.009100  -22.900000
-0.004600  -22.800000
-0.007500  -22.800000
-0.005300  -22.700000
0.009000  -22.700000
0.020200  -22.600000
0.018000  -22.500000
0.013500  -22.500000
0.009000  -22.500000
0.013500  -22.400000
0.014200  -22.400000
0.006000  -22.300000
0.003700  -22.300000
-0.000800  -22.200000
-0.004600  -22.200000
-0.004600  -22.100000
-0.005300  -22.100000
0.000000  -22.100000
0.008200  -22.000000
0.013500  -22.000000
0.008200  -21.900000
-0.004600  -21.900000
-0.006000  -21.800000
0.009700  -21.800000
0.038200  -21.700000
0.041200  -21.700000
0.023200  -21.600000
0.014200  -21.600000
0.014200  -21.600000
0.023200  -21.500000
0.014200  -21.500000
-0.005300  -21.400000
-0.021800  -21.400000
-0.035300  -21.300000
-0.033000  -21.300000
-0.033000  -21.200000
-0.030800  -21.200000
-0.024000  -21.200000
-0.018100  -21.200000
-0.006800  -21.100000
0.000700  -21.100000
0.001500  -21.000000
0.003000  -21.000000
0.006700  -21.000000
0.010500  -20.900000
0.014200  -20.900000
0.015700  -20.900000
0.016500  -20.800000
0.013500  -20.800000
0.006000  -20.800000
-0.000800  -20.700000
-0.006000  -20.700000
-0.012800  -20.700000
-0.015000  -20.700000
-0.012000  -20.600000
-0.003000  -20.600000
0.009700  -20.600000
0.017200  -20.600000
0.017200  -20.500000
0.015700  -20.500000
0.012000  -20.500000
0.012000  -20.500000
0.009700  -20.400000
0.012700  -20.400000
0.014200  -20.400000
0.006700  -20.400000
0.006000  -20.300000
-0.000800  -20.300000
-0.006800  -20.300000
-0.008300  -20.300000
-0.009100  -20.300000
-0.005300  -20.300000
-0.004600  -20.300000
0.019500  -20.200000
0.048700  -20.200000
0.030700  -20.200000
-0.009100  -20.200000
-0.035300  -20.200000
-0.056300  -20.200000
-0.054000  -20.200000
-0.040500  -20.200000
-0.015800  -20.100000
0.021700  -20.100000
0.033000  -20.100000
0.017200  -20.100000
-0.003800  -20.100000
-0.022500  -20.100000
-0.024800  -20.100000
-0.017300  -20.100000
-0.010500  -20.100000
-0.000800  -20.100000
0.006000  -20.100000
0.015700  -20.100000
0.020200  -20.100000
0.020200  -20.100000
0.016500  -20.100000
0.017200  -20.100000
0.020200  -20.100000
0.012000  -20.100000
0.003700  -20.100000
0.000700  -20.100000
0.003000  -20.000000
0.009000  -20.000000
0.010500  -20.000000
0.009000  -20.000000
0.004500  -20.000000
0.004500  -20.000000
0.003700  -20.000000
0.002200  -20.000000
0.009700  -20.000000
0.015700  -20.000000
0.008200  -20.000000
-0.001500  -20.000000
-0.006800  -20.000000
-0.011300  -20.000000
-0.006800  -20.000000
-0.000800  -20.000000
0.003000  -20.000000
0.003000  -19.900000
0.000000  -19.900000
0.001500  -19.900000
0.004500  -19.900000
0.000700  -19.900000
-0.000800  -19.900000
-0.000800  -19.900000
-0.001500  -19.900000
-0.001500  -19.800000
0.001500  -19.800000
0.015000  -19.800000
0.025500  -19.800000
0.009000  -19.800000
-0.009100  -19.800000
-0.020300  -19.800000
-0.027000  -19.800000
-0.023300  -19.800000
-0.016500  -19.800000
-0.009100  -19.800000
-0.002300  -19.800000
0.014200  -19.700000
0.025500  -19.700000
0.012700  -19.700000
0.001500  -19.700000
-0.001500  -19.600000
-0.003000  -19.600000
0.000000  -19.600000
0.000700  -19.600000
0.000700  -19.500000
-0.000800  -19.500000
-0.003800  -19.500000
-0.003000  -19.500000
-0.003000  -19.500000
0.006700  -19.400000
0.033000  -19.400000
0.042700  -19.400000
0.019500  -19.400000
0.002200  -19.400000
-0.009800  -19.400000
-0.017300  -19.300000
-0.012800  -19.300000
-0.015800  -19.300000
-0.009100  -19.200000
0.003000  -19.200000
0.010500  -19.200000
0.011200  -19.100000
0.000700  -19.100000
-0.000800  -19.100000
-0.003000  -19.000000
-0.004600  -19.000000
0.000700  -19.000000
-0.000800  -18.900000
-0.003000  -18.900000
-0.003800  -18.900000
-0.009800  -18.900000
-0.010500  -18.800000
-0.006800  -18.800000
-0.000800  -18.800000
0.009000  -18.700000
0.012000  -18.700000
0.013500  -18.700000
0.015700  -18.700000
0.015700  -18.600000
0.012700  -18.600000
0.010500  -18.600000
0.009000  -18.600000
0.004500  -18.500000
-0.001500  -18.500000
-0.006800  -18.500000
-0.008300  -18.500000
-0.010500  -18.500000
-0.012000  -18.500000
-0.009100  -18.500000
-0.005300  -18.400000
-0.004600  -18.400000
-0.004600  -18.400000
-0.003000  -18.400000
-0.003800  -18.300000
-0.005300  -18.300000
-0.002300  -18.300000
-0.000800  -18.300000
0.002200  -18.300000
0.001500  -18.200000
0.001500  -18.200000
0.001500  -18.200000
0.003000  -18.200000
0.005200  -18.200000
0.004500  -18.100000
0.001500  -18.100000
0.004500  -18.100000
0.005200  -18.100000
0.006700  -18.100000
0.007500  -18.000000
0.006700  -18.000000
0.006700  -18.000000
0.006000  -18.000000
0.005200  -18.000000
0.006000  -18.000000
0.008200  -18.000000
0.006700  -17.900000
0.004500  -17.900000
0.006700  -17.900000
0.011200  -17.900000
0.009700  -17.800000
0.004500  -17.800000
0.003000  -17.800000
0.000700  -17.800000
0.000000  -17.700000
0.004500  -17.700000
0.009000  -17.700000
0.008200  -17.600000
-0.004600  -17.600000
-0.009100  -17.600000
-0.010500  -17.600000
-0.012800  -17.600000
-0.010500  -17.600000
-0.011300  -17.500000
-0.009100  -17.500000
-0.011300  -17.500000
-0.011300  -17.400000
-0.007500  -17.400000
-0.006000  -17.400000
-0.000800  -17.300000
0.003000  -17.300000
0.003000  -17.200000
0.005200  -17.200000
0.006700  -17.200000
0.003700  -17.100000
0.003700  -17.100000
0.006700  -17.100000
0.003700  -17.000000
0.003000  -17.000000
0.003700  -17.000000
0.005200  -16.900000
0.003700  -16.900000
0.002200  -16.800000
0.003700  -16.800000
0.003000  -16.800000
0.003700  -16.700000
0.001500  -16.700000
0.000700  -16.700000
0.003000  -16.700000
0.000700  -16.600000
-0.000800  -16.600000
-0.001500  -16.500000
-0.000800  -16.500000
0.002200  -16.500000
0.003000  -16.400000
0.003700  -16.400000
0.003000  -16.400000
0.004500  -16.300000
0.005200  -16.300000
0.004500  -16.300000
0.005200  -16.200000
0.008200  -16.200000
0.006700  -16.200000
0.004500  -16.200000
0.003000  -16.100000
0.002200  -16.100000
0.001500  -16.000000
0.000700  -16.000000
0.003000  -16.000000
0.004500  -15.900000
0.003700  -15.900000
0.000700  -15.900000
0.000700  -15.800000
0.001500  -15.800000
0.000700  -15.800000
0.001500  -15.800000
0.000700  -15.700000
-0.000800  -15.700000
-0.000800  -15.700000
-0.003000  -15.600000
-0.001500  -15.600000
-0.002300  -15.600000
-0.002300  -15.500000
-0.001500  -15.500000
-0.003000  -15.500000
0.000700  -15.400000
-0.001500  -15.400000
-0.003000  -15.400000
-0.003800  -15.400000
-0.004600  -15.300000
-0.003000  -15.300000
-0.001500  -15.300000
-0.000800  -15.300000
0.000000  -15.300000
0.001500  -15.300000
0.000000  -15.300000
-0.001500  -15.300000
-0.006800  -15.200000
-0.009100  -15.200000
-0.004600  -15.200000
-0.001500  -15.200000
0.006700  -15.200000
0.008200  -15.100000
0.005200  -15.100000
0.009700  -15.100000
0.008200  -15.100000
0.006000  -15.100000
0.008200  -15.100000
0.008200  -15.100000
0.005200  -15.000000
0.002200  -15.000000
0.003700  -15.000000
0.002200  -15.000000
-0.001500  -15.000000
-0.002300  -15.000000
-0.000800  -15.000000
0.000700  -15.000000
0.000700  -15.000000
-0.001500  -15.000000
-0.003000  -15.000000
0.000000  -15.000000
0.000700  -15.000000
0.003700  -14.900000
0.004500  -14.900000
0.000700  -14.900000
0.001500  -14.900000
-0.001500  -14.900000
-0.002300  -14.900000
-0.001500  -14.900000
-0.000800  -14.900000
0.002200  -14.900000
0.008200  -14.900000
0.009000  -14.900000
0.006700  -14.900000
0.008200  -14.900000
0.005200  -14.900000
0.004500  -14.900000
0.005200  -14.900000
0.001500  -14.900000
0.000700  -14.900000
-0.000800  -15.000000
0.000000  -15.000000
0.000700  -15.000000
0.001500  -15.000000
0.008200  -15.000000
0.008200  -15.000000
0.004500  -15.000000
0.003000  -15.000000
0.001500  -15.000000
0.002200  -15.000000
0.003000  -15.000000
0.000700  -15.100000
0.000700  -15.100000
0.000000  -15.100000
-0.000800  -15.100000
-0.003000  -15.100000
-0.003000  -15.100000
0.000000  -15.100000
0.001500  -15.100000
0.001500  -15.100000
-0.000800  -15.200000
-0.001500  -15.200000
-0.001500  -15.200000
-0.001500  -15.200000
-0.002300  -15.200000
-0.002300  -15.300000
0.000000  -15.300000
0.002200  -15.300000
0.003000  -15.300000
0.002200  -15.300000
0.001500  -15.300000
0.002200  -15.300000
0.004500  -15.300000
0.003700  -15.300000
0.003000  -15.300000
0.004500  -15.300000
0.009000  -15.300000
0.010500  -15.300000
0.007500  -15.300000
0.001500  -15.300000
-0.001500  -15.300000
-0.003800  -15.300000
-0.009100  -15.300000
-0.010500  -15.400000
-0.008300  -15.400000
-0.010500  -15.400000
-0.012000  -15.400000
-0.009100  -15.400000
-0.005300  -15.400000
-0.000800  -15.400000
0.000700  -15.400000
0.003000  -15.400000
0.004500  -15.400000
0.002200  -15.400000
0.002200  -15.400000
0.001500  -15.400000
-0.000800  -15.400000
-0.000800  -15.400000
-0.003000  -15.400000
-0.003000  -15.400000
-0.004600  -15.500000
-0.004600  -15.500000
0.001500  -15.500000
0.005200  -15.500000
0.005200  -15.500000
0.008200  -15.500000
0.010500  -15.500000
0.008200  -15.500000
0.006000  -15.500000
0.008200  -15.500000
0.008200  -15.500000
0.004500  -15.500000
-0.000800  -15.500000
-0.000800  -15.500000
0.001500  -15.500000
0.001500  -15.500000
0.001500  -15.500000
-0.000800  -15.500000
-0.000800  -15.500000
0.000700  -15.500000
0.000700  -15.500000
0.003700  -15.500000
0.004500  -15.500000
0.004500  -15.500000
0.003700  -15.500000
0.003000  -15.500000
0.003000  -15.500000
0.001500  -15.500000
0.003000  -15.500000
0.001500  -15.500000
0.000700  -15.500000
-0.000800  -15.400000
0.000000  -15.400000
0.000000  -15.400000
0.001500  -15.400000
0.003000  -15.400000
0.000700  -15.400000
0.000000  -15.400000
0.002200  -15.400000
0.003000  -15.400000
0.003000  -15.300000
0.003000  -15.300000
0.003700  -15.300000
0.003000  -15.300000
0.004500  -15.300000
0.003700  -15.300000
0.002200  -15.300000
0.003000  -15.300000
0.002200  -15.300000
0.001500  -15.200000
0.001500  -15.200000
0.000000  -15.200000
0.000700  -15.200000
0.001500  -15.100000
0.000700  -15.100000
0.001500  -15.100000
0.000000  -15.100000
0.000000  -15.100000
0.001500  -15.000000
0.001500  -15.000000
0.001500  -15.000000
0.001500  -15.000000
0.000700  -14.900000
0.002200  -14.900000
0.003000  -14.900000
-0.001500  -14.900000
-0.002300  -14.900000
0.000700  -14.900000
0.000000  -14.900000
0.003000  -14.800000
0.005200  -14.800000
0.005200  -14.800000
0.012700  -14.700000
0.015000  -14.700000
0.014200  -14.700000
0.012700  -14.700000
0.005200  -14.600000
0.001500  -14.600000
-0.000800  -14.600000
-0.003000  -14.600000
-0.004600  -14.500000
-0.005300  -14.500000
-0.009800  -14.500000
-0.010500  -14.500000
-0.006000  -14.500000
-0.002300  -14.400000
-0.001500  -14.400000
0.000000  -14.400000
0.000700  -14.400000
0.003000  -14.400000
0.003700  -14.400000
0.000700  -14.400000
0.000000  -14.300000
0.000700  -14.300000
0.003000  -14.300000
0.004500  -14.300000
0.004500  -14.300000
0.003000  -14.200000
0.001500  -14.200000
0.000000  -14.200000
-0.000800  -14.200000
0.000000  -14.200000
0.001500  -14.100000
0.003000  -14.100000
0.001500  -14.100000
0.000700  -14.100000
0.000700  -14.100000
0.001500  -14.100000
0.000000  -14.100000
-0.002300  -14.100000
-0.000800  -14.100000
-0.003000  -14.100000
-0.003800  -14.100000
-0.001500  -14.100000
-0.006000  -14.100000
-0.005300  -14.000000
0.000000  -14.000000
-0.001500  -14.000000
-0.004600  -14.000000
-0.003000  -14.000000
-0.001500  -14.000000
0.000000  -14.000000
0.003000  -14.000000
0.004500  -14.000000
0.006000  -14.000000
0.008200  -14.000000
0.011200  -14.000000
0.010500  -14.000000
0.005200  -14.000000
0.000700  -14.000000
-0.003000  -14.000000
-0.001500  -14.000000
-0.004600  -14.000000
-0.004600  -14.000000
-0.000800  -14.000000
0.000700  -14.100000
0.002200  -14.100000
0.001500  -14.100000
0.003000  -14.100000
0.001500  -14.100000
0.000700  -14.100000
0.000700  -14.100000
0.000000  -14.100000
0.008200  -14.100000
0.020200  -14.100000
0.019500  -14.200000
0.012700  -14.200000
0.005200  -14.200000
-0.004600  -14.200000
-0.010500  -14.200000
-0.013500  -14.300000
-0.017300  -14.300000
-0.013500  -14.300000
-0.010500  -14.300000
-0.005300  -14.300000
-0.001500  -14.400000
-0.003000  -14.400000
-0.001500  -14.400000
-0.001500  -14.400000
0.000700  -14.400000
0.002200  -14.500000
0.004500  -14.500000
0.001500  -14.500000
-0.000800  -14.500000
-0.000800  -14.500000
-0.000800  -14.600000
0.003000  -14.600000
0.003000  -14.600000
0.003000  -14.600000
0.006700  -14.700000
0.006700  -14.700000
0.006700  -14.700000
0.005200  -14.700000
0.004500  -14.800000
0.003700  -14.800000
0.002200  -14.800000
0.002200  -14.800000
0.003000  -14.800000
0.003700  -14.900000
0.004500  -14.900000
0.006700  -14.900000
0.006700  -14.900000
0.003000  -14.900000
0.004500  -14.900000
0.003700  -15.000000
0.003700  -15.000000
0.005200  -15.000000
0.004500  -15.000000
0.004500  -15.100000
0.004500  -15.100000
0.001500  -15.100000
0.000700  -15.100000
0.000700  -15.200000
0.000700  -15.200000
0.001500  -15.200000
0.002200  -15.300000
0.001500  -15.300000
0.003700  -15.300000
0.004500  -15.300000
0.004500  -15.300000
0.003000  -15.300000
0.001500  -15.400000
0.000700  -15.400000
-0.000800  -15.400000
0.001500  -15.400000
0.001500  -15.500000
0.000000  -15.500000
0.002200  -15.500000
0.000700  -15.600000
-0.001500  -15.600000
-0.003000  -15.600000
-0.001500  -15.600000
-0.000800  -15.700000
-0.000800  -15.700000
0.000700  -15.700000
-0.000800  -15.800000
0.000700  -15.800000
0.001500  -15.800000
0.000700  -15.800000
0.001500  -15.800000
0.001500  -15.800000
0.001500  -15.900000
0.003000  -15.900000
0.001500  -15.900000
0.001500  -15.900000
0.003000  -16.000000
0.002200  -16.000000
0.005200  -16.000000
0.003000  -16.100000
0.000000  -16.100000
0.000000  -16.100000
0.000700  -16.200000
0.004500  -16.200000
0.001500  -16.200000
0.000700  -16.200000
-0.000800  -16.300000
-0.000800  -16.300000
0.005200  -16.300000
0.006000  -16.300000
0.006700  -16.400000
0.005200  -16.400000
0.002200  -16.400000
0.003700  -16.500000
0.003000  -16.500000
0.004500  -16.500000
0.000700  -16.600000
0.000000  -16.600000
0.001500  -16.700000
0.000700  -16.700000
0.004500  -16.700000
0.007500  -16.800000
0.007500  -16.800000
0.009000  -16.900000
0.014200  -16.900000
0.010500  -17.000000
-0.001500  -17.000000
-0.008300  -17.100000
-0.008300  -17.100000
-0.004600  -17.100000
-0.001500  -17.200000
0.004500  -17.200000
0.008200  -17.300000
0.005200  -17.300000
0.007500  -17.400000
0.011200  -17.400000
0.009700  -17.500000
0.003000  -17.600000
-0.000800  -17.600000
-0.001500  -17.700000
-0.003800  -17.700000
-0.004600  -17.800000
-0.005300  -17.900000
-0.006000  -18.000000
-0.004600  -18.000000
-0.003800  -18.100000
-0.003000  -18.200000
-0.004600  -18.200000
-0.003000  -18.300000
-0.003000  -18.400000
-0.004600  -18.500000
-0.003800  -18.500000
-0.002300  -18.600000
-0.003000  -18.600000
-0.002300  -18.700000
0.000000  -18.800000
-0.001500  -18.900000
-0.001500  -18.900000
-0.003000  -19.100000
-0.003000  -19.200000
-0.003000  -19.300000
-0.003000  -19.400000
-0.002300  -19.500000
-0.003000  -19.600000
0.000700  -19.700000
0.004500  -19.800000
0.002200  -19.900000
0.002200  -20.000000
0.004500  -20.100000
0.005200  -20.200000
0.006000  -20.300000
0.004500  -20.400000
0.004500  -20.500000
0.001500  -20.600000
0.001500  -20.700000
0.000700  -20.800000
-0.002300  -20.900000
-0.000800  -21.000000
0.000700  -21.200000
0.001500  -21.300000
0.003700  -21.500000
0.003700  -21.600000
0.005200  -21.800000
0.003000  -21.900000
0.001500  -22.100000
0.003000  -22.200000
0.001500  -22.400000
0.002200  -22.500000
0.001500  -22.600000
-0.003800  -22.800000
-0.006800  -22.900000
-0.007500  -23.100000
-0.004600  -23.200000
-0.001500  -23.400000
-0.000800  -23.500000
-0.003000  -23.700000
-0.003800  -23.900000
-0.004600  -24.000000
-0.005300  -24.200000
-0.003800  -24.400000
-0.000800  -24.600000
0.001500  -24.800000
0.003000  -25.000000
0.001500  -25.200000
0.000000  -25.300000
-0.000800  -25.600000
-0.003800  -25.700000
-0.004600  -25.900000
-0.003000  -26.100000
0.000000  -26.300000
0.000700  -26.500000
0.001500  -26.700000
0.002200  -26.900000
0.003000  -27.100000
0.001500  -27.300000
0.001500  -27.500000
0.001500  -27.700000
0.001500  -27.900000
0.001500  -28.100000
0.003000  -28.400000
0.000700  -28.600000
0.000700  -28.800000
0.000700  -29.100000
0.000700  -29.300000
0.001500  -29.500000
0.000000  -29.700000
0.000700  -30.000000
0.003000  -30.200000
0.000700  -30.500000
0.001500  -30.700000
0.001500  -30.900000
0.001500  -31.100000
0.001500  -31.400000
0.003000  -31.600000
0.003000  -31.900000
0.001500  -32.100000
0.000700  -32.400000
-0.001500  -32.500000
-0.001500  -32.800000
-0.000800  -33.000000
0.000000  -33.300000
0.001500  -33.500000
0.000000  -33.800000
0.000700  -34.000000
0.002200  -34.200000
0.004500  -34.500000
0.006700  -34.700000
0.007500  -34.900000
0.009700  -35.200000
0.011200  -35.400000
0.012000  -35.600000
0.012000  -35.900000
0.009700  -36.100000
0.011200  -36.400000
0.010500  -36.600000
0.008200  -36.900000
0.012000  -37.100000
0.010500  -37.300000
0.008200  -37.600000
0.007500  -37.800000
0.005200  -38.000000
0.004500  -38.300000
0.004500  -38.500000
0.005200  -38.700000
0.007500  -39.000000
0.006700  -39.200000
0.006700  -39.500000
0.007500  -39.700000
0.006000  -39.900000
0.006700  -40.100000
0.005200  -40.400000
0.003000  -40.600000
0.004500  -40.900000
0.003000  -41.100000
0.004500  -41.300000
0.004500  -41.600000
0.004500  -41.900000
0.004500  -42.000000
0.004500  -42.200000
0.005200  -42.400000
0.006000  -42.700000
0.003700  -42.800000
0.004500  -43.100000
0.006000  -43.300000
0.005200  -43.500000
0.004500  -43.700000
0.004500  -43.900000
0.005200  -44.100000
0.003700  -44.300000
0.003700  -44.500000
0.003700  -44.700000
0.000000  -45.000000
0.000000  -45.100000
0.001500  -45.400000
0.000700  -45.600000
0.002200  -45.800000
0.001500  -46.000000
0.000700  -46.200000
0.000000  -46.400000
0.000000  -46.500000
-0.000800  -46.700000
-0.001500  -46.900000
-0.000800  -47.100000
0.000700  -47.300000
0.000700  -47.400000
0.000700  -47.600000
0.000000  -47.800000
-0.000800  -48.000000
-0.003000  -48.200000
-0.003800  -48.400000
-0.003800  -48.600000
-0.006800  -48.700000
-0.007500  -48.900000
-0.009100  -49.100000
-0.009100  -49.300000
-0.006800  -49.500000
-0.008300  -49.700000
-0.006000  -49.800000
-0.003800  -50.000000
-0.003000  -50.200000
-0.004600  -50.400000
-0.006000  -50.600000
-0.008300  -50.800000
-0.007500  -51.000000
-0.005300  -51.200000
-0.004600  -51.400000
-0.006000  -51.600000
-0.006800  -51.800000
-0.004600  -52.000000
-0.004600  -52.200000
-0.005300  -52.400000
-0.004600  -52.600000
-0.004600  -52.800000
-0.005300  -53.000000
-0.003800  -53.100000
-0.004600  -53.400000
-0.004600  -53.600000
-0.003000  -53.700000
-0.005300  -53.900000
-0.007500  -54.100000
-0.007500  -54.300000
-0.006800  -54.500000
-0.004600  -54.700000
-0.005300  -54.900000
-0.003000  -55.000000
-0.001500  -55.200000
0.000000  -55.400000
0.003700  -55.600000
0.002200  -55.800000
0.003000  -55.900000
0.000700  -56.100000
0.000000  -56.300000
-0.000800  -56.500000
-0.001500  -56.700000
-0.000800  -56.900000
-0.001500  -57.100000
0.001500  -57.300000
0.001500  -57.400000
0.002200  -57.500000
0.003000  -57.600000
0.003000  -57.800000
0.005200  -57.900000
0.006000  -58.000000
0.006700  -58.100000
0.008200  -58.300000
0.008200  -58.400000
0.006700  -58.500000
0.005200  -58.700000
0.005200  -58.800000
0.006000  -59.000000
0.005200  -59.100000
0.004500  -59.200000
0.005200  -59.300000
0.006000  -59.400000
0.004500  -59.600000
0.001500  -59.700000
0.000700  -59.900000
0.000700  -59.900000
-0.000800  -60.000000
-0.000800  -60.100000
-0.001500  -60.200000
0.001500  -60.300000
0.003700  -60.400000
0.003700  -60.500000
0.002200  -60.600000
0.001500  -60.700000
0.001500  -60.800000
0.001500  -60.900000
0.003000  -61.000000
0.001500  -61.100000
0.002200  -61.200000
0.003000  -61.300000
0.004500  -61.400000
0.006700  -61.500000
0.006000  -61.600000
0.003700  -61.700000
0.003700  -61.800000
0.004500  -61.800000
0.004500  -61.900000
0.004500  -62.000000
0.005200  -62.100000
0.004500  -62.100000
0.004500  -62.200000
0.001500  -62.300000
0.000700  -62.400000
-0.000800  -62.400000
-0.001500  -62.500000
0.000000  -62.600000
0.000700  -62.600000
0.001500  -62.700000
0.002200  -62.800000
0.002200  -62.900000
0.001500  -63.000000
0.002200  -63.000000
0.002200  -63.100000
0.003000  -63.200000
0.004500  -63.300000
0.005200  -63.300000
0.004500  -63.400000
0.003000  -63.400000
0.003700  -63.500000
0.004500  -63.500000
0.000700  -63.500000
0.001500  -63.500000
0.001500  -63.600000
0.001500  -63.600000
0.003000  -63.700000
0.001500  -63.700000
0.002200  -63.800000
0.002200  -63.800000
0.001500  -63.900000
-0.000800  -63.900000
0.000000  -63.900000
0.000000  -63.900000
-0.000800  -64.000000
-0.002300  -64.000000
-0.005300  -64.100000
-0.003800  -64.100000
-0.001500  -64.100000
-0.001500  -64.100000
-0.000800  -64.100000
0.001500  -64.200000
0.003000  -64.200000
0.003000  -64.200000
0.003700  -64.200000
0.002200  -64.200000
0.005200  -64.200000
0.006000  -64.200000
0.003000  -64.300000
0.000700  -64.300000
-0.000800  -64.300000
0.000700  -64.300000
0.003000  -64.300000
0.001500  -64.300000
0.002200  -64.300000
0.005200  -64.400000
0.004500  -64.400000
0.005200  -64.400000
0.006700  -64.400000
0.006000  -64.300000
0.003000  -64.300000
0.001500  -64.300000
0.003000  -64.300000
0.003000  -64.200000
0.003000  -64.200000
0.003000  -64.200000
0.004500  -64.100000
0.003000  -64.100000
0.001500  -64.100000
0.003000  -64.100000
0.001500  -64.000000
0.000700  -64.000000
0.000700  -64.000000
-0.000800  -64.000000
0.002200  -63.900000
0.002200  -63.900000
-0.000800  -63.900000
0.000700  -63.900000
0.001500  -63.800000
0.001500  -63.700000
0.001500  -63.600000
0.002200  -63.600000
0.003000  -63.500000
0.002200  -63.500000
0.003000  -63.400000
0.001500  -63.300000
0.000700  -63.300000
-0.001500  -63.200000
-0.003000  -63.100000
-0.002300  -63.100000
-0.001500  -63.000000
-0.000800  -63.000000
0.000000  -62.900000
0.001500  -62.800000
0.003000  -62.800000
0.005200  -62.700000
0.004500  -62.600000
0.003000  -62.600000
0.003000  -62.400000
0.002200  -62.300000
0.003700  -62.200000
0.003000  -62.100000
0.003000  -62.000000
0.004500  -61.900000
0.003700  -61.800000
0.004500  -61.700000
0.003000  -61.600000
0.001500  -61.500000
0.001500  -61.400000
0.002200  -61.300000
0.003000  -61.200000
0.001500  -61.100000
-0.000800  -61.000000
-0.003000  -60.900000
-0.004600  -60.800000
-0.001500  -60.700000
-0.003000  -60.600000
-0.000800  -60.400000
0.001500  -60.300000
0.000000  -60.200000
-0.000800  -60.100000
0.000700  -59.900000
0.000700  -59.800000
0.000000  -59.700000
-0.000800  -59.500000
-0.000800  -59.400000
0.001500  -59.300000
-0.000800  -59.200000
-0.003000  -59.000000
-0.003000  -58.900000
-0.002300  -58.800000
0.000700  -58.600000
0.001500  -58.500000
0.000700  -58.400000
-0.001500  -58.300000
-0.001500  -58.100000
0.002200  -58.000000
0.003000  -57.900000
0.003000  -57.700000
0.001500  -57.600000
0.001500  -57.400000
0.000700  -57.300000
0.001500  -57.100000
0.003000  -57.000000
0.001500  -56.800000
0.003700  -56.700000
0.004500  -56.500000
0.004500  -56.400000
0.006000  -56.300000
0.006000  -56.100000
0.006700  -56.000000
0.006000  -55.800000
0.004500  -55.700000
0.004500  -55.500000
0.003700  -55.400000
0.001500  -55.200000
0.003000  -55.100000
0.003700  -54.900000
0.003000  -54.800000
0.003700  -54.600000
0.000000  -54.500000
-0.000800  -54.300000
0.000700  -54.100000
-0.001500  -54.000000
-0.002300  -53.800000
-0.000800  -53.600000
-0.004600  -53.500000
-0.006800  -53.300000
-0.004600  -53.100000
-0.003000  -53.000000
-0.003000  -52.800000
-0.001500  -52.700000
-0.000800  -52.500000
0.000000  -52.300000
0.000700  -52.200000
0.000700  -52.000000
-0.000800  -51.800000
-0.000800  -51.700000
0.002200  -51.500000
0.003000  -51.300000
0.001500  -51.100000
0.002200  -50.900000
0.000700  -50.700000
-0.002300  -50.500000
-0.003800  -50.400000
-0.003000  -50.200000
-0.000800  -50.000000
0.000000  -49.800000
0.000000  -49.600000
-0.000800  -49.500000
-0.000800  -49.300000
-0.000800  -49.100000
0.000700  -48.900000
-0.001500  -48.700000
0.000000  -48.500000
0.003000  -48.300000
0.000700  -48.200000
0.001500  -48.000000
0.001500  -47.700000
0.003700  -47.600000
0.003000  -47.400000
0.000700  -47.200000
0.001500  -47.000000
0.003700  -46.800000
0.004500  -46.600000
0.002200  -46.400000
0.000700  -46.200000
-0.002300  -46.000000
-0.001500  -45.800000
0.000700  -45.600000
0.001500  -45.400000
0.004500  -45.200000
0.000700  -45.000000
-0.001500  -44.800000
-0.000800  -44.600000
0.000700  -44.400000
0.002200  -44.200000
0.002200  -44.000000
0.003000  -43.800000
0.000700  -43.600000
0.000000  -43.400000
0.002200  -43.200000
0.001500  -43.000000
-0.000800  -42.800000
-0.001500  -42.600000
-0.002300  -42.400000
-0.000800  -42.200000
0.002200  -41.900000
0.003000  -41.800000
0.003000  -41.500000
0.001500  -41.400000
0.001500  -41.100000
0.002200  -40.900000
0.003700  -40.700000
0.004500  -40.500000
0.003000  -40.300000
0.003000  -40.100000
0.003000  -39.900000
0.001500  -39.700000
0.001500  -39.500000
0.001500  -39.200000
0.000700  -39.000000
0.000700  -38.800000
0.001500  -38.600000
-0.001500  -38.400000
-0.001500  -38.200000
-0.001500  -38.000000
-0.001500  -37.800000
-0.000800  -37.600000
-0.000800  -37.400000
-0.002300  -37.100000
-0.002300  -36.900000
-0.000800  -36.700000
0.000700  -36.500000
0.001500  -36.300000
0.003000  -36.100000
0.003000  -35.900000
0.004500  -35.700000
0.003000  -35.500000
0.002200  -35.300000
0.003000  -35.100000
0.000700  -34.900000
0.001500  -34.700000
0.005200  -34.600000
0.006700  -34.400000
0.004500  -34.200000
0.005200  -34.000000
0.005200  -33.800000
0.004500  -33.600000
0.002200  -33.400000
0.000700  -33.300000
0.003000  -33.100000
0.002200  -32.900000
0.000700  -32.700000
0.000700  -32.500000
0.000700  -32.300000
0.001500  -32.100000
-0.000800  -32.000000
-0.001500  -31.800000
-0.000800  -31.700000
0.001500  -31.500000
0.002200  -31.400000
-0.000800  -31.200000
-0.000800  -31.100000
-0.000800  -30.900000
-0.001500  -30.700000
-0.000800  -30.600000
-0.003000  -30.400000
-0.002300  -30.300000
-0.003000  -30.100000
-0.003800  -30.000000
0.001500  -29.800000
0.006000  -29.700000
0.008200  -29.500000
0.006700  -29.300000
0.004500  -29.200000
0.003700  -29.000000
0.002200  -28.900000
0.001500  -28.800000
0.001500  -28.700000
0.002200  -28.500000
0.001500  -28.400000
0.002200  -28.300000
0.000000  -28.100000
-0.002300  -28.000000
-0.000800  -27.900000
0.000700  -27.800000
0.003700  -27.600000
0.005200  -27.500000
0.007500  -27.400000
0.009000  -27.300000
0.004500  -27.100000
-0.000800  -27.000000
-0.005300  -26.900000
-0.006800  -26.800000
-0.003000  -26.600000
-0.000800  -26.500000
-0.002300  -26.400000
-0.001500  -26.300000
-0.001500  -26.200000
-0.001500  -26.100000
-0.003000  -26.000000
-0.001500  -25.900000
0.002200  -25.800000
0.003000  -25.700000
0.000000  -25.600000
0.001500  -25.400000
0.005200  -25.300000
0.007500  -25.200000
0.006700  -25.100000
0.005200  -25.000000
0.003000  -24.900000
0.003700  -24.800000
0.002200  -24.700000
0.001500  -24.600000
0.001500  -24.500000
0.001500  -24.400000
0.002200  -24.300000
0.004500  -24.200000
0.004500  -24.100000
0.001500  -24.000000
0.001500  -23.900000
0.005200  -23.900000
0.004500  -23.800000
0.004500  -23.700000
0.003700  -23.600000
0.000000  -23.500000
0.000000  -23.400000
0.001500  -23.400000
0.001500  -23.300000
0.002200  -23.200000
-0.000800  -23.100000
-0.002300  -23.000000
-0.004600  -22.900000
-0.004600  -22.800000
-0.003000  -22.700000
-0.005300  -22.600000
-0.003000  -22.500000
-0.000800  -22.500000
-0.001500  -22.400000
-0.001500  -22.300000
0.000000  -22.200000
0.002200  -22.200000
0.000700  -22.100000
0.000700  -22.000000
0.001500  -22.000000
0.001500  -21.900000
0.003000  -21.800000
0.000700  -21.700000
0.001500  -21.600000
-0.000800  -21.600000
-0.001500  -21.500000
0.000700  -21.400000
0.000700  -21.300000
0.001500  -21.200000
0.000700  -21.200000
0.000700  -21.100000
0.001500  -21.000000
0.001500  -21.000000
0.001500  -20.900000
0.003000  -20.800000
0.004500  -20.700000
0.003000  -20.700000
0.006000  -20.600000
0.006700  -20.500000
0.006700  -20.500000
0.005200  -20.400000
0.003000  -20.300000
0.002200  -20.300000
0.001500  -20.200000
0.003000  -20.100000
0.003000  -20.000000
0.002200  -19.900000
0.003000  -19.900000
0.001500  -19.800000
0.003000  -19.800000
0.003000  -19.700000
0.001500  -19.600000
0.000700  -19.500000
0.000700  -19.500000
0.000700  -19.400000
0.003000  -19.400000
0.004500  -19.300000
0.004500  -19.200000
0.002200  -19.200000
0.003700  -19.100000
0.004500  -19.000000
0.003700  -19.000000
0.004500  -18.900000
0.001500  -18.900000
0.001500  -18.800000
0.000700  -18.700000
-0.001500  -18.700000
-0.000800  -18.600000
-0.003000  -18.500000
-0.000800  -18.500000
0.001500  -18.400000
0.006000  -18.400000
0.015700  -18.300000
0.027700  -18.300000
0.024700  -18.200000
0.010500  -18.200000
0.003700  -18.100000
-0.006800  -18.100000
-0.012800  -18.000000
-0.014300  -18.000000
-0.016500  -18.000000
-0.012800  -18.000000
-0.009100  -17.900000
-0.003000  -17.900000
0.000000  -17.800000
-0.000800  -17.800000
-0.003800  -17.700000
-0.003000  -17.700000
0.000700  -17.600000
0.003700  -17.600000
0.006700  -17.600000
0.006000  -19.900000
0.003000  -22.400000
0.000700  -24.800000
-0.001500  -27.300000
-0.001500  -29.700000
-0.003000  -32.200000
-0.006000  -34.600000
-0.005300  -37.100000
-0.000800  -39.500000
0.001500  -42.000000
0.006000  -44.400000
0.011200  -46.800000
0.012700  -49.300000
0.010500  -51.800000
0.006700  -54.200000
0.005200  -56.700000
0.003700  -59.100000
0.001500  -61.500000
0.004500  -64.000000
NaN  -66.500000
NaN  -66.500000
NaN  -66.500000
NaN  -66.500000
NaN  -66.500000
NaN  -66.500000
NaN  -66.500000
NaN  -66.500000
NaN  -66.500000
NaN  -66.500000
NaN  -66.500000
NaN  -66.500000
NaN  -66.500000
NaN  -66.500000
NaN  -66.500000
NaN  -66.500000
NaN  -66.500000
NaN  -66.500000
NaN  -66.500000
NaN  -66.500000
