# Supplementary material for: Extracting time-frequency feature of single-channel vastus medialis EMG signals for knee exercise pattern recognition
Source: PLoS One. 2017 Jul 10;12(7):e0180526. doi: 10.1371/journal.pone.0180526 (PMC5503271; doi:10.1371/journal.pone.0180526)
Supplement: S1 File — The EMG orignial data of the vastus medialis muscle of the detected leg from 14 healthy subjects were collected and recorded in the file while performing three exercise programs, i.e., leg extension from a sitting position (sitting), flexion of the leg up (standing), and gait (walking). (ZIP) [file pone.0180526.s001.zip › Data/6standing.txt]

File Name: 6standing.log
Channel 3: 'VM', 15480 values, engineering units: mV, no filters.
Channel 5: 'FX', 774 values, engineering units: deg, no filters, extrapolated from 50 to 1000 samples per second.
-0.000800  -13.500000
-0.004600  -13.500000
-0.006000  -13.500000
-0.006000  -13.500000
-0.006000  -13.500000
-0.002300  -13.500000
-0.004600  -13.500000
-0.005300  -13.500000
-0.001500  -13.500000
0.002200  -13.500000
0.003700  -13.500000
0.006700  -13.500000
0.006000  -13.500000
0.003000  -13.500000
0.003000  -13.500000
0.003000  -13.500000
0.004500  -13.500000
0.003000  -13.500000
0.002200  -13.500000
0.000700  -13.500000
-0.003000  -13.500000
0.000700  -13.500000
0.003000  -13.500000
0.004500  -13.500000
0.004500  -13.500000
0.003700  -13.500000
0.004500  -13.500000
0.003000  -13.500000
0.000700  -13.500000
-0.000800  -13.500000
0.001500  -13.500000
0.003000  -13.500000
0.000700  -13.500000
0.000000  -13.500000
0.001500  -13.500000
0.000700  -13.500000
0.000000  -13.500000
0.001500  -13.500000
0.000700  -13.500000
0.000700  -13.500000
-0.000800  -13.500000
-0.000800  -13.500000
-0.000800  -13.500000
-0.000800  -13.500000
0.000700  -13.500000
0.000700  -13.500000
-0.001500  -13.500000
-0.000800  -13.500000
0.000700  -13.500000
0.003000  -13.500000
0.006700  -13.500000
0.004500  -13.500000
0.003700  -13.500000
0.001500  -13.500000
0.001500  -13.500000
0.002200  -13.500000
0.001500  -13.500000
0.000000  -13.500000
-0.003000  -13.500000
-0.008300  -13.500000
-0.008300  -13.500000
-0.003000  -13.500000
0.001500  -13.500000
0.005200  -13.500000
0.003700  -13.500000
0.005200  -13.500000
0.005200  -13.500000
0.000700  -13.500000
0.000700  -13.500000
0.000000  -13.500000
0.000700  -13.400000
0.000700  -13.400000
-0.000800  -13.400000
-0.000800  -13.400000
-0.001500  -13.400000
0.003000  -13.400000
0.005200  -13.400000
0.001500  -13.400000
-0.004600  -13.400000
-0.008300  -13.400000
-0.000800  -13.400000
0.006700  -13.400000
0.014200  -13.400000
0.019500  -13.400000
0.016500  -13.400000
0.012000  -13.400000
0.006700  -13.400000
0.004500  -13.400000
0.006700  -13.400000
0.008200  -13.400000
0.005200  -13.400000
-0.003000  -13.400000
-0.008300  -13.400000
-0.011300  -13.400000
-0.009100  -13.400000
-0.005300  -13.400000
-0.006800  -13.400000
-0.004600  -13.400000
-0.001500  -13.400000
-0.003000  -13.400000
-0.003800  -13.500000
-0.003000  -13.500000
0.001500  -13.500000
0.008200  -13.500000
0.007500  -13.500000
0.006700  -13.500000
0.006700  -13.500000
0.001500  -13.500000
0.001500  -13.500000
0.001500  -13.500000
0.000700  -13.500000
-0.001500  -13.500000
-0.000800  -13.500000
-0.002300  -13.500000
-0.004600  -13.500000
-0.002300  -13.500000
-0.001500  -13.500000
0.000700  -13.500000
0.002200  -13.500000
0.006000  -13.500000
0.012000  -13.500000
0.012700  -13.500000
0.008200  -13.500000
0.001500  -13.500000
-0.000800  -13.500000
0.000700  -13.500000
-0.001500  -13.500000
-0.004600  -13.500000
-0.004600  -13.500000
-0.003000  -13.500000
-0.001500  -13.500000
0.003000  -13.500000
0.004500  -13.500000
0.005200  -13.500000
0.006700  -13.500000
0.003700  -13.500000
0.001500  -13.500000
0.000700  -13.500000
0.000700  -13.500000
-0.000800  -13.500000
-0.002300  -13.500000
-0.000800  -13.500000
-0.001500  -13.500000
0.000000  -13.500000
0.003700  -13.500000
0.003000  -13.500000
0.003000  -13.500000
0.003000  -13.500000
0.004500  -13.500000
0.002200  -13.500000
0.000700  -13.400000
0.000700  -13.400000
-0.001500  -13.400000
0.000000  -13.400000
-0.002300  -13.400000
-0.003000  -13.400000
-0.000800  -13.400000
-0.000800  -13.400000
0.001500  -13.400000
0.002200  -13.400000
-0.000800  -13.400000
-0.003000  -13.400000
-0.003000  -13.400000
-0.001500  -13.400000
0.003700  -13.400000
0.007500  -13.400000
0.008200  -13.400000
0.004500  -13.400000
-0.002300  -13.400000
-0.009100  -13.400000
-0.008300  -13.400000
0.000700  -13.400000
0.010500  -13.400000
0.014200  -13.400000
0.012000  -13.400000
0.007500  -13.400000
0.006000  -13.400000
0.003700  -13.400000
0.004500  -13.400000
0.000700  -13.400000
-0.000800  -13.400000
-0.001500  -13.400000
-0.006800  -13.400000
-0.005300  -13.400000
-0.006000  -13.400000
-0.004600  -13.400000
-0.002300  -13.400000
-0.001500  -13.400000
0.000700  -13.400000
0.001500  -13.400000
0.000700  -13.400000
-0.001500  -13.400000
-0.001500  -13.400000
0.000700  -13.400000
0.002200  -13.400000
0.003000  -13.400000
0.001500  -13.400000
0.000700  -13.400000
0.003000  -13.400000
0.006000  -13.400000
0.009000  -13.400000
0.010500  -13.400000
0.010500  -13.400000
0.008200  -13.400000
0.005200  -13.400000
0.006700  -13.400000
0.006000  -13.400000
0.001500  -13.400000
-0.003800  -13.400000
-0.005300  -13.400000
-0.003000  -13.400000
-0.003000  -13.400000
0.000700  -13.400000
0.001500  -13.400000
0.003000  -13.400000
0.005200  -13.400000
0.002200  -13.400000
0.002200  -13.400000
0.000700  -13.400000
0.000700  -13.400000
0.000000  -13.400000
-0.003000  -13.400000
0.000000  -13.400000
0.000000  -13.400000
-0.003000  -13.400000
-0.002300  -13.400000
-0.003800  -13.400000
-0.003000  -13.400000
0.000000  -13.400000
0.002200  -13.400000
0.004500  -13.400000
0.002200  -13.400000
-0.000800  -13.400000
0.000700  -13.400000
0.001500  -13.400000
0.000700  -13.400000
-0.000800  -13.400000
-0.000800  -13.400000
0.001500  -13.400000
0.003000  -13.400000
0.005200  -13.400000
0.003700  -13.400000
0.003000  -13.400000
0.001500  -13.400000
0.001500  -13.400000
0.004500  -13.400000
0.004500  -13.400000
0.003000  -13.400000
0.003000  -13.400000
0.003000  -13.400000
0.001500  -13.400000
-0.005300  -13.400000
-0.003800  -13.400000
0.001500  -13.400000
0.005200  -13.400000
0.006700  -13.400000
0.006000  -13.400000
0.005200  -13.400000
0.004500  -13.400000
0.006000  -13.400000
0.006000  -13.400000
0.006000  -13.400000
0.005200  -13.400000
-0.004600  -13.400000
-0.015000  -13.400000
-0.019500  -13.300000
-0.009800  -13.300000
0.002200  -13.300000
0.012700  -13.300000
0.018000  -13.300000
0.012000  -13.300000
0.006000  -13.300000
-0.000800  -13.300000
-0.002300  -13.300000
0.003000  -13.300000
0.004500  -13.300000
0.003000  -13.300000
-0.003000  -13.300000
-0.005300  -13.300000
-0.004600  -13.300000
-0.003000  -13.300000
0.001500  -13.300000
0.003000  -13.300000
0.003000  -13.300000
0.000700  -13.300000
-0.000800  -13.300000
0.001500  -13.300000
0.002200  -13.300000
0.000700  -13.300000
-0.001500  -13.300000
-0.003000  -13.300000
-0.000800  -13.300000
-0.000800  -13.300000
-0.000800  -13.300000
-0.000800  -13.300000
0.001500  -13.300000
0.002200  -13.300000
0.003000  -13.300000
0.005200  -13.300000
0.005200  -13.300000
0.008200  -13.300000
0.005200  -13.300000
0.000000  -13.300000
-0.001500  -13.300000
-0.004600  -13.300000
-0.002300  -13.300000
-0.003000  -13.300000
-0.005300  -13.300000
-0.003000  -13.300000
-0.003000  -13.300000
-0.000800  -13.300000
-0.001500  -13.300000
-0.001500  -13.300000
0.003000  -13.300000
0.003000  -13.300000
0.004500  -13.300000
0.006700  -13.300000
0.006700  -13.300000
0.006700  -13.300000
-0.000800  -13.300000
-0.005300  -13.300000
-0.004600  -13.300000
-0.003800  -13.300000
0.000700  -13.300000
0.003700  -13.300000
0.001500  -13.300000
-0.000800  -13.300000
-0.000800  -13.300000
0.004500  -13.300000
0.004500  -13.300000
0.005200  -13.300000
0.008200  -13.300000
0.003700  -13.300000
0.003700  -13.300000
0.004500  -13.300000
0.001500  -13.300000
0.004500  -13.300000
0.005200  -13.300000
0.007500  -13.300000
0.009000  -13.300000
0.003700  -13.300000
0.003000  -13.300000
0.002200  -13.300000
0.001500  -13.300000
0.003000  -13.300000
-0.001500  -13.300000
-0.002300  -13.300000
-0.003000  -13.300000
-0.007500  -13.300000
-0.008300  -13.300000
-0.007500  -13.300000
-0.006800  -13.300000
-0.003000  -13.300000
-0.001500  -13.300000
-0.003000  -13.300000
-0.000800  -13.300000
0.000000  -13.300000
0.000000  -13.300000
0.006700  -13.300000
0.010500  -13.300000
0.012700  -13.300000
0.012000  -13.300000
0.008200  -13.300000
0.005200  -13.300000
0.002200  -13.300000
0.000700  -13.300000
0.003000  -13.300000
0.003000  -13.300000
-0.003000  -13.300000
-0.009800  -13.300000
-0.009800  -13.300000
-0.006000  -13.300000
-0.001500  -13.300000
0.008200  -13.300000
0.015700  -13.300000
0.016500  -13.300000
0.015700  -13.300000
0.010500  -13.300000
0.009000  -13.300000
0.009000  -13.300000
0.008200  -13.300000
0.006700  -13.300000
0.003000  -13.300000
-0.001500  -13.300000
-0.006800  -13.300000
-0.001500  -13.300000
0.001500  -13.300000
0.000000  -13.300000
-0.001500  -13.300000
-0.002300  -13.300000
-0.000800  -13.300000
-0.001500  -13.300000
-0.003000  -13.300000
-0.003000  -13.300000
-0.002300  -13.300000
-0.002300  -13.300000
-0.005300  -13.300000
-0.006800  -13.300000
-0.005300  -13.300000
-0.004600  -13.300000
-0.001500  -13.300000
0.001500  -13.300000
0.004500  -13.300000
0.007500  -13.300000
0.005200  -13.300000
0.000700  -13.300000
0.001500  -13.300000
0.003000  -13.300000
0.005200  -13.300000
0.003700  -13.300000
0.001500  -13.300000
0.003000  -13.300000
0.000700  -13.300000
0.003700  -13.300000
0.002200  -13.300000
0.000700  -13.300000
0.001500  -13.300000
0.000000  -13.300000
0.000700  -13.300000
-0.003000  -13.300000
-0.001500  -13.300000
-0.001500  -13.300000
-0.003800  -13.300000
0.000700  -13.300000
0.000700  -13.300000
0.003700  -13.300000
0.004500  -13.300000
0.001500  -13.300000
0.003700  -13.300000
0.004500  -13.300000
0.005200  -13.300000
0.003700  -13.300000
0.005200  -13.300000
0.006700  -13.300000
0.000700  -13.300000
-0.000800  -13.300000
-0.003000  -13.300000
-0.005300  -13.300000
-0.003000  -13.300000
-0.005300  -13.300000
-0.005300  -13.300000
-0.003000  -13.300000
-0.002300  -13.300000
-0.002300  -13.300000
-0.004600  -13.300000
-0.003000  -13.300000
0.000700  -13.300000
0.001500  -13.300000
0.005200  -13.300000
0.009000  -13.300000
0.006700  -13.300000
0.004500  -13.300000
0.002200  -13.300000
0.001500  -13.300000
0.006000  -13.300000
0.003000  -13.300000
-0.007500  -13.300000
-0.013500  -13.300000
-0.008300  -13.300000
0.000700  -13.300000
0.007500  -13.300000
0.010500  -13.300000
0.008200  -13.300000
0.006000  -13.300000
0.003000  -13.300000
0.003700  -13.300000
0.005200  -13.300000
0.000700  -13.300000
-0.004600  -13.300000
-0.005300  -13.300000
-0.005300  -13.300000
-0.001500  -13.300000
0.005200  -13.300000
0.004500  -13.300000
0.003000  -13.300000
-0.000800  -13.300000
-0.006000  -13.300000
-0.005300  -13.300000
-0.008300  -13.300000
-0.006800  -13.300000
-0.003000  -13.400000
-0.000800  -13.400000
0.000700  -13.400000
0.004500  -13.400000
0.008200  -13.400000
0.007500  -13.400000
0.006700  -13.400000
0.005200  -13.400000
0.004500  -13.400000
0.005200  -13.400000
0.002200  -13.400000
0.002200  -13.400000
0.005200  -13.400000
0.003000  -13.400000
0.001500  -13.400000
0.001500  -13.400000
-0.001500  -13.400000
-0.003000  -13.400000
-0.001500  -13.400000
0.000700  -13.400000
0.003000  -13.400000
0.004500  -13.400000
0.003000  -13.400000
0.003700  -13.400000
0.005200  -13.400000
0.006000  -13.400000
0.006700  -13.400000
0.006000  -13.400000
0.005200  -13.400000
0.004500  -13.400000
0.003000  -13.400000
0.000700  -13.400000
-0.000800  -13.400000
-0.002300  -13.400000
-0.004600  -13.400000
-0.005300  -13.400000
-0.006000  -13.400000
-0.005300  -13.400000
-0.003000  -13.400000
-0.002300  -13.400000
0.001500  -13.400000
0.007500  -13.400000
0.005200  -13.400000
0.000000  -13.400000
-0.002300  -13.400000
-0.000800  -13.400000
0.004500  -13.400000
0.007500  -13.400000
0.000700  -13.400000
-0.006800  -13.400000
-0.009100  -13.400000
-0.012000  -13.400000
-0.008300  -13.400000
-0.002300  -13.400000
-0.000800  -13.400000
0.003700  -13.400000
0.004500  -13.400000
0.005200  -13.400000
0.003700  -13.400000
0.003000  -13.400000
0.003700  -13.400000
0.003700  -13.400000
0.001500  -13.400000
-0.001500  -13.400000
0.002200  -13.400000
0.004500  -13.400000
0.000700  -13.400000
-0.009100  -13.400000
-0.017300  -13.400000
-0.012800  -13.400000
-0.000800  -13.400000
0.010500  -13.400000
0.015700  -13.400000
0.016500  -13.400000
0.014200  -13.400000
0.005200  -13.400000
0.005200  -13.400000
0.006000  -13.400000
0.003000  -13.400000
0.002200  -13.400000
-0.000800  -13.400000
-0.002300  -13.400000
-0.000800  -13.400000
0.001500  -13.400000
0.002200  -13.400000
0.003700  -13.400000
0.004500  -13.400000
0.006000  -13.400000
0.005200  -13.400000
0.003000  -13.400000
0.001500  -13.400000
-0.000800  -13.400000
0.000000  -13.400000
0.003000  -13.400000
0.000700  -13.400000
0.000700  -13.400000
0.003000  -13.400000
0.002200  -13.400000
0.002200  -13.400000
0.002200  -13.400000
0.004500  -13.500000
0.005200  -13.500000
0.000700  -13.500000
-0.000800  -13.500000
0.003000  -13.500000
0.003700  -13.500000
0.003700  -13.500000
0.003000  -13.500000
0.003000  -13.500000
-0.001500  -13.500000
-0.003000  -13.400000
-0.003800  -13.400000
-0.003000  -13.400000
-0.001500  -13.400000
-0.001500  -13.400000
-0.000800  -13.400000
0.001500  -13.400000
0.003000  -13.400000
0.004500  -13.400000
0.005200  -13.400000
0.002200  -13.400000
0.002200  -13.400000
0.003000  -13.400000
0.004500  -13.400000
0.010500  -13.400000
0.009000  -13.400000
0.006000  -13.400000
0.003000  -13.400000
-0.002300  -13.400000
-0.003000  -13.400000
0.000000  -13.400000
0.000700  -13.400000
-0.003000  -13.400000
-0.008300  -13.400000
-0.007500  -13.400000
-0.004600  -13.400000
-0.003000  -13.400000
-0.004600  -13.400000
-0.001500  -13.400000
0.003000  -13.400000
0.005200  -13.400000
0.008200  -13.400000
0.009000  -13.400000
0.007500  -13.400000
0.007500  -13.400000
0.009000  -13.400000
0.006700  -13.400000
0.003000  -13.400000
-0.001500  -13.400000
-0.006000  -13.400000
-0.003000  -13.400000
-0.001500  -13.400000
-0.000800  -13.400000
-0.006800  -13.400000
-0.009100  -13.400000
-0.003000  -13.400000
-0.008300  -13.400000
-0.009100  -13.400000
-0.001500  -13.400000
0.006700  -13.400000
0.015700  -13.500000
0.018700  -13.500000
0.016500  -13.500000
0.012000  -13.500000
0.005200  -13.500000
0.003000  -13.500000
0.001500  -13.500000
-0.000800  -13.500000
-0.001500  -13.500000
-0.002300  -13.500000
-0.005300  -13.400000
-0.003800  -13.400000
-0.003000  -13.400000
-0.002300  -13.400000
0.000000  -13.400000
0.001500  -13.400000
0.003000  -13.400000
0.001500  -13.400000
0.003000  -13.400000
0.003700  -13.400000
0.000000  -13.400000
-0.001500  -13.400000
-0.003800  -13.400000
-0.002300  -13.400000
0.001500  -13.400000
0.000000  -13.400000
0.001500  -13.400000
0.004500  -13.400000
0.001500  -13.400000
-0.000800  -13.400000
-0.001500  -13.400000
0.001500  -13.400000
0.005200  -13.400000
0.006000  -13.400000
0.006700  -13.400000
0.004500  -13.500000
0.000700  -13.500000
0.000700  -13.500000
0.001500  -13.500000
0.004500  -13.500000
0.004500  -13.500000
0.003000  -13.500000
0.004500  -13.500000
0.004500  -13.500000
0.005200  -13.500000
0.004500  -13.500000
0.000700  -13.500000
0.000000  -13.500000
-0.000800  -13.500000
0.000700  -13.500000
0.003000  -13.500000
0.005200  -13.500000
0.005200  -13.500000
0.005200  -13.500000
0.003700  -13.500000
0.000700  -13.500000
-0.002300  -13.500000
-0.001500  -13.500000
-0.002300  -13.500000
-0.003000  -13.500000
-0.001500  -13.500000
-0.001500  -13.500000
-0.003000  -13.500000
-0.003000  -13.500000
-0.003000  -13.500000
0.001500  -13.500000
0.005200  -13.500000
0.006700  -13.500000
0.005200  -13.500000
0.003700  -13.500000
0.003700  -13.500000
0.000700  -13.500000
-0.002300  -13.500000
-0.001500  -13.500000
-0.003000  -13.500000
-0.001500  -13.500000
-0.001500  -13.500000
-0.005300  -13.500000
-0.004600  -13.500000
-0.003800  -13.500000
-0.003800  -13.500000
-0.001500  -13.500000
0.000700  -13.500000
0.000000  -13.500000
-0.003800  -13.500000
-0.004600  -13.500000
0.004500  -13.500000
0.014200  -13.500000
0.023200  -13.500000
0.024000  -13.500000
0.012000  -13.500000
0.003700  -13.500000
-0.003000  -13.500000
-0.012800  -13.500000
-0.008300  -13.500000
-0.001500  -13.500000
0.000700  -13.500000
0.003000  -13.500000
-0.002300  -13.500000
-0.003800  -13.500000
-0.002300  -13.500000
-0.004600  -13.500000
-0.003000  -13.500000
-0.004600  -13.500000
-0.005300  -13.500000
-0.000800  -13.500000
-0.001500  -13.500000
0.000700  -13.500000
0.009000  -13.500000
0.010500  -13.500000
0.008200  -13.500000
0.006700  -13.500000
0.007500  -13.500000
0.009700  -13.500000
0.010500  -13.500000
0.006700  -13.500000
0.002200  -13.500000
-0.005300  -13.500000
-0.005300  -13.500000
-0.003000  -13.500000
-0.004600  -13.500000
-0.002300  -13.500000
-0.003000  -13.500000
-0.003800  -13.500000
-0.003000  -13.500000
-0.002300  -13.500000
0.000700  -13.500000
0.003000  -13.500000
0.006700  -13.500000
0.003700  -13.500000
0.001500  -13.500000
0.003700  -13.500000
0.000700  -13.500000
-0.000800  -13.500000
0.001500  -13.500000
0.003000  -13.400000
0.004500  -13.400000
0.003000  -13.400000
0.000700  -13.400000
0.000000  -13.400000
0.000000  -13.400000
0.000700  -13.400000
-0.000800  -13.400000
0.001500  -13.400000
0.004500  -13.400000
0.004500  -13.400000
0.005200  -13.400000
0.001500  -13.400000
0.002200  -13.400000
0.000700  -13.400000
0.000700  -13.400000
0.000700  -13.400000
0.000700  -13.400000
0.003700  -13.400000
0.003000  -13.400000
0.004500  -13.400000
0.006000  -13.400000
0.004500  -13.400000
0.003000  -13.400000
0.001500  -13.400000
0.001500  -13.400000
-0.000800  -13.400000
0.000700  -13.400000
0.000700  -13.400000
-0.003000  -13.400000
-0.002300  -13.400000
-0.000800  -13.400000
-0.001500  -13.400000
-0.002300  -13.400000
0.000700  -13.400000
0.004500  -13.400000
0.003000  -13.400000
0.000700  -13.400000
-0.001500  -13.400000
-0.000800  -13.400000
-0.000800  -13.400000
-0.001500  -13.400000
-0.000800  -13.400000
-0.000800  -13.400000
0.000700  -13.400000
0.000700  -13.400000
0.003000  -13.400000
0.004500  -13.400000
0.005200  -13.400000
0.008200  -13.400000
0.006000  -13.400000
-0.000800  -13.400000
-0.006800  -13.400000
-0.006800  -13.400000
-0.006000  -13.400000
-0.003800  -13.400000
0.008200  -13.400000
0.012700  -13.400000
0.012700  -13.400000
0.012700  -13.400000
0.006700  -13.400000
0.006700  -13.400000
0.006000  -13.400000
0.006700  -13.400000
0.009000  -13.400000
0.003700  -13.400000
-0.003000  -13.400000
-0.003800  -13.400000
-0.005300  -13.400000
-0.008300  -13.400000
-0.004600  -13.400000
-0.002300  -13.400000
-0.002300  -13.400000
-0.000800  -13.400000
0.000000  -13.400000
0.001500  -13.400000
0.003000  -13.400000
0.005200  -13.400000
0.006000  -13.400000
0.003000  -13.400000
0.001500  -13.400000
-0.000800  -13.400000
0.002200  -13.400000
0.004500  -13.400000
0.000700  -13.400000
0.001500  -13.400000
0.002200  -13.400000
0.003700  -13.400000
0.003700  -13.400000
0.004500  -13.400000
0.003000  -13.400000
0.001500  -13.400000
0.000000  -13.400000
-0.001500  -13.400000
0.002200  -13.400000
0.003000  -13.400000
0.001500  -13.400000
-0.000800  -13.400000
-0.008300  -13.400000
-0.010500  -13.400000
-0.009100  -13.400000
-0.004600  -13.400000
-0.000800  -13.400000
-0.003000  -13.400000
-0.001500  -13.400000
-0.000800  -13.400000
-0.003000  -13.400000
0.000700  -13.400000
0.004500  -13.400000
0.003000  -13.400000
0.002200  -13.400000
0.000700  -13.400000
-0.001500  -13.400000
-0.003000  -13.400000
-0.004600  -13.400000
-0.001500  -13.400000
0.000700  -13.400000
0.000700  -13.400000
0.005200  -13.400000
0.006700  -13.400000
0.005200  -13.400000
0.003700  -13.400000
0.000700  -13.400000
0.001500  -13.400000
0.003000  -13.400000
0.003000  -13.400000
0.006000  -13.400000
0.007500  -13.400000
0.003000  -13.400000
0.000700  -13.400000
0.000700  -13.400000
-0.000800  -13.400000
-0.000800  -13.400000
-0.003000  -13.400000
-0.000800  -13.400000
0.002200  -13.400000
0.003000  -13.400000
0.008200  -13.400000
0.009000  -13.400000
0.006700  -13.400000
0.003700  -13.400000
0.001500  -13.400000
0.004500  -13.400000
0.001500  -13.400000
0.000000  -13.400000
0.001500  -13.400000
-0.000800  -13.400000
-0.001500  -13.400000
-0.003000  -13.400000
-0.006800  -13.400000
-0.008300  -13.400000
-0.003000  -13.400000
0.001500  -13.400000
0.004500  -13.400000
0.009700  -13.400000
0.007500  -13.400000
0.004500  -13.400000
0.003000  -13.400000
-0.001500  -13.400000
-0.007500  -13.400000
-0.007500  -13.400000
-0.000800  -13.400000
0.003000  -13.400000
0.009000  -13.400000
0.008200  -13.400000
0.006700  -13.400000
0.009000  -13.400000
0.005200  -13.400000
0.006700  -13.400000
0.005200  -13.400000
0.003700  -13.400000
-0.000800  -13.400000
-0.003800  -13.400000
0.000700  -13.400000
-0.001500  -13.400000
-0.000800  -13.400000
-0.001500  -13.400000
-0.000800  -13.400000
0.003000  -13.400000
0.001500  -13.400000
0.000700  -13.400000
-0.000800  -13.400000
-0.004600  -13.400000
-0.006800  -13.400000
-0.006800  -13.400000
-0.004600  -13.400000
-0.001500  -13.400000
-0.000800  -13.400000
0.000000  -13.400000
0.002200  -13.400000
0.000000  -13.400000
-0.003000  -13.400000
-0.004600  -13.400000
-0.005300  -13.400000
-0.003000  -13.400000
-0.004600  -13.400000
-0.001500  -13.400000
0.001500  -13.400000
-0.000800  -13.400000
-0.000800  -13.400000
0.001500  -13.400000
0.008200  -13.400000
0.014200  -13.400000
0.019500  -13.400000
0.019500  -13.400000
0.012700  -13.400000
0.005200  -13.400000
0.003000  -13.400000
0.004500  -13.400000
0.003000  -13.400000
0.003700  -13.400000
0.004500  -13.400000
0.001500  -13.400000
0.000700  -13.400000
0.000700  -13.400000
-0.001500  -13.400000
-0.004600  -13.400000
-0.004600  -13.400000
-0.005300  -13.400000
-0.004600  -13.400000
-0.001500  -13.400000
-0.002300  -13.400000
0.000000  -13.400000
0.000700  -13.400000
0.000000  -13.400000
0.001500  -13.400000
0.004500  -13.400000
0.005200  -13.400000
0.001500  -13.400000
0.004500  -13.400000
0.006700  -13.400000
0.002200  -13.400000
-0.001500  -13.400000
-0.005300  -13.400000
-0.002300  -13.400000
-0.003800  -13.400000
-0.008300  -13.400000
-0.005300  -13.400000
-0.003800  -13.400000
-0.003800  -13.400000
-0.005300  -13.400000
-0.005300  -13.400000
0.000000  -13.400000
0.009700  -13.400000
0.016500  -13.400000
0.020200  -13.400000
0.021700  -13.400000
0.015700  -13.400000
0.004500  -13.400000
-0.003000  -13.400000
-0.005300  -13.400000
-0.005300  -13.400000
-0.006000  -13.400000
-0.006800  -13.400000
-0.005300  -13.400000
-0.001500  -13.300000
0.000000  -13.300000
0.001500  -13.300000
0.001500  -13.300000
0.001500  -13.300000
0.003700  -13.300000
0.005200  -13.300000
0.004500  -13.300000
0.000000  -13.300000
-0.004600  -13.300000
-0.005300  -13.300000
-0.004600  -13.300000
-0.004600  -13.300000
0.000000  -13.300000
0.003000  -13.300000
0.003000  -13.300000
0.005200  -13.300000
0.005200  -13.300000
0.006700  -13.300000
0.008200  -13.300000
0.006700  -13.300000
0.008200  -13.300000
0.003000  -13.300000
0.001500  -13.300000
0.004500  -13.300000
0.003000  -13.300000
0.005200  -13.300000
0.003000  -13.300000
0.001500  -13.300000
0.000700  -13.300000
0.000700  -13.300000
0.003000  -13.300000
0.005200  -13.300000
0.006700  -13.300000
0.003000  -13.300000
0.003000  -13.300000
0.005200  -13.300000
0.007500  -13.300000
0.008200  -13.300000
0.003700  -13.300000
-0.000800  -13.300000
-0.006000  -13.300000
-0.006800  -13.300000
-0.006000  -13.300000
-0.008300  -13.300000
-0.007500  -13.300000
-0.006800  -13.300000
-0.004600  -13.300000
-0.000800  -13.300000
0.000000  -13.300000
-0.000800  -13.300000
-0.000800  -13.300000
0.000700  -13.300000
0.003700  -13.300000
0.002200  -13.300000
0.000700  -13.300000
0.003000  -13.300000
0.003000  -13.300000
0.003000  -13.300000
0.003000  -13.300000
0.001500  -13.300000
0.005200  -13.300000
0.006700  -13.300000
0.006000  -13.300000
0.006700  -13.300000
0.008200  -13.300000
0.008200  -13.300000
0.006000  -13.300000
0.003000  -13.300000
0.002200  -13.300000
0.006700  -13.300000
0.008200  -13.300000
0.009000  -13.300000
0.009000  -13.300000
0.005200  -13.300000
0.000700  -13.300000
-0.003000  -13.300000
-0.005300  -13.300000
-0.003800  -13.300000
-0.003800  -13.300000
-0.004600  -13.300000
-0.003800  -13.300000
-0.003800  -13.300000
-0.006800  -13.300000
-0.012800  -13.300000
-0.019500  -13.300000
-0.015800  -13.300000
-0.006800  -13.300000
0.001500  -13.300000
0.010500  -13.300000
0.012000  -13.300000
0.010500  -13.300000
0.009000  -13.300000
0.006000  -13.300000
0.005200  -13.300000
0.007500  -13.300000
0.009700  -13.300000
0.007500  -13.300000
0.000000  -13.300000
-0.004600  -13.300000
-0.005300  -13.300000
-0.000800  -13.300000
0.000700  -13.300000
-0.001500  -13.300000
-0.003000  -13.300000
-0.003000  -13.300000
0.001500  -13.300000
0.004500  -13.300000
0.006700  -13.300000
0.006700  -13.300000
0.006000  -13.300000
0.004500  -13.300000
0.003000  -13.300000
0.006700  -13.300000
0.003700  -13.300000
-0.000800  -13.300000
-0.003000  -13.300000
-0.005300  -13.300000
-0.003000  -13.300000
-0.003000  -13.300000
0.000000  -13.300000
0.003700  -13.300000
0.002200  -13.300000
0.004500  -13.300000
0.006700  -13.300000
0.005200  -13.300000
0.001500  -13.300000
0.000000  -13.300000
0.000000  -13.300000
0.000000  -13.300000
-0.000800  -13.300000
-0.002300  -13.300000
-0.003000  -13.300000
-0.000800  -13.300000
0.000700  -13.300000
0.000700  -13.300000
0.002200  -13.300000
0.003000  -13.300000
0.004500  -13.300000
0.003700  -13.300000
-0.000800  -13.300000
-0.000800  -13.300000
-0.001500  -13.300000
-0.001500  -13.300000
-0.000800  -13.300000
-0.002300  -13.300000
-0.001500  -13.300000
-0.001500  -13.300000
-0.004600  -13.300000
-0.004600  -13.300000
-0.001500  -13.400000
-0.000800  -13.400000
0.000700  -13.400000
0.003000  -13.400000
0.005200  -13.400000
0.009700  -13.400000
0.010500  -13.400000
0.011200  -13.400000
0.014200  -13.400000
0.009000  -13.400000
0.008200  -13.400000
0.006700  -13.400000
-0.000800  -13.400000
0.001500  -13.400000
0.001500  -13.400000
0.000000  -13.400000
0.001500  -13.400000
0.000700  -13.400000
0.001500  -13.400000
0.000000  -13.400000
-0.000800  -13.400000
-0.000800  -13.400000
-0.001500  -13.400000
-0.001500  -13.400000
-0.002300  -13.400000
-0.004600  -13.400000
-0.002300  -13.400000
-0.000800  -13.400000
-0.000800  -13.400000
0.000000  -13.400000
-0.003000  -13.400000
-0.005300  -13.400000
0.000700  -13.400000
0.004500  -13.400000
0.002200  -13.400000
0.003700  -13.400000
0.006000  -13.400000
0.006000  -13.400000
0.004500  -13.400000
0.003700  -13.400000
-0.000800  -13.400000
-0.004600  -13.400000
-0.003800  -13.400000
0.000700  -13.400000
0.006000  -13.400000
0.006700  -13.400000
0.003000  -13.400000
0.001500  -13.400000
0.004500  -13.400000
0.004500  -13.400000
0.003700  -13.400000
0.004500  -13.400000
0.000000  -13.400000
-0.003000  -13.400000
-0.007500  -13.400000
-0.012800  -13.500000
-0.004600  -13.500000
0.005200  -13.500000
0.012700  -13.500000
0.019500  -13.500000
0.015700  -13.500000
0.009000  -13.500000
0.006000  -13.500000
0.004500  -13.500000
0.003000  -13.500000
0.003000  -13.500000
0.000700  -13.500000
-0.001500  -13.500000
-0.001500  -13.500000
-0.005300  -13.500000
-0.006000  -13.500000
-0.003000  -13.500000
-0.001500  -13.500000
-0.002300  -13.500000
-0.003000  -13.500000
-0.004600  -13.500000
-0.000800  -13.500000
0.000000  -13.500000
0.000700  -13.500000
0.005200  -13.500000
0.000700  -13.500000
0.000000  -13.500000
0.000700  -13.500000
0.000000  -13.500000
0.000000  -13.500000
-0.001500  -13.500000
-0.003000  -13.500000
-0.000800  -13.500000
0.001500  -13.500000
0.000000  -13.500000
-0.003800  -13.500000
-0.003000  -13.500000
-0.003000  -13.500000
0.000000  -13.500000
0.002200  -13.500000
0.000700  -13.500000
0.002200  -13.500000
0.003000  -13.500000
0.004500  -13.500000
0.003700  -13.500000
0.003000  -13.500000
0.004500  -13.500000
0.004500  -13.500000
0.003000  -13.500000
-0.000800  -13.500000
-0.003000  -13.500000
-0.003000  -13.500000
-0.001500  -13.500000
-0.000800  -13.500000
-0.003000  -13.500000
-0.001500  -13.500000
0.000000  -13.500000
0.001500  -13.500000
0.002200  -13.500000
0.003000  -13.500000
0.003700  -13.500000
0.003000  -13.500000
0.007500  -13.500000
0.009000  -13.500000
0.009000  -13.500000
0.006000  -13.600000
0.001500  -13.600000
-0.000800  -13.600000
-0.003000  -13.600000
-0.004600  -13.600000
-0.000800  -13.600000
0.003000  -13.600000
0.006000  -13.600000
0.005200  -13.600000
0.001500  -13.600000
-0.004600  -13.600000
-0.006800  -13.600000
-0.006000  -13.600000
-0.005300  -13.600000
-0.001500  -13.600000
0.000700  -13.600000
0.000700  -13.600000
0.003000  -13.600000
0.004500  -13.600000
0.004500  -13.600000
0.006000  -13.700000
0.006700  -13.700000
0.004500  -13.700000
0.003000  -13.700000
0.003700  -13.700000
0.004500  -13.700000
0.006000  -13.700000
0.006700  -13.700000
0.001500  -13.700000
-0.000800  -13.700000
0.001500  -13.700000
0.003000  -13.700000
0.006700  -13.700000
0.008200  -13.700000
0.008200  -13.700000
0.008200  -13.700000
0.006700  -13.700000
0.006000  -13.700000
0.005200  -13.700000
0.001500  -13.700000
-0.000800  -13.700000
0.000000  -13.700000
-0.001500  -13.700000
-0.004600  -13.700000
-0.005300  -13.700000
-0.003800  -13.700000
-0.000800  -13.700000
0.000700  -13.700000
0.000700  -13.700000
-0.000800  -13.700000
-0.003800  -13.700000
-0.004600  -13.700000
-0.004600  -13.700000
-0.003800  -13.700000
-0.003000  -13.700000
0.000700  -13.700000
0.003000  -13.700000
0.000000  -13.700000
0.001500  -13.700000
0.001500  -13.700000
0.001500  -13.800000
0.003000  -13.800000
0.000700  -13.800000
0.000700  -13.800000
0.000700  -13.800000
0.004500  -13.800000
0.004500  -13.800000
0.001500  -13.800000
0.003000  -13.800000
0.003700  -13.800000
0.005200  -13.800000
0.008200  -13.800000
0.004500  -13.800000
0.001500  -13.800000
0.001500  -13.800000
0.003000  -13.800000
0.003000  -13.800000
0.004500  -13.800000
0.004500  -13.800000
0.004500  -13.800000
0.005200  -13.800000
0.003700  -13.800000
0.001500  -13.800000
-0.001500  -13.800000
-0.005300  -13.800000
-0.006000  -13.800000
-0.006800  -13.800000
-0.004600  -13.800000
-0.006800  -13.800000
-0.007500  -13.800000
-0.003000  -13.800000
0.003700  -13.800000
0.009000  -13.800000
0.009700  -13.800000
0.009700  -13.800000
0.008200  -13.900000
0.004500  -13.900000
0.005200  -13.900000
0.004500  -13.900000
0.001500  -13.900000
-0.001500  -13.900000
-0.004600  -13.900000
-0.003800  -13.900000
-0.000800  -13.900000
0.003700  -13.900000
0.005200  -13.900000
0.003000  -13.900000
0.001500  -13.900000
-0.000800  -13.900000
-0.002300  -13.900000
-0.003000  -13.900000
-0.003800  -13.900000
-0.005300  -13.900000
-0.006800  -13.900000
-0.008300  -13.900000
-0.008300  -13.900000
-0.004600  -13.900000
0.000700  -13.900000
0.003700  -13.900000
0.006000  -13.900000
0.003700  -13.900000
0.002200  -13.900000
0.000700  -13.900000
-0.000800  -13.900000
-0.001500  -13.900000
-0.002300  -13.900000
-0.002300  -13.900000
-0.000800  -13.900000
0.002200  -13.900000
0.003000  -13.900000
0.003000  -14.000000
0.004500  -14.000000
0.001500  -14.000000
0.000700  -14.000000
0.001500  -14.000000
-0.000800  -14.000000
-0.000800  -14.000000
0.001500  -14.000000
0.003700  -14.000000
0.006700  -14.000000
0.006700  -14.000000
0.005200  -14.000000
0.008200  -14.000000
0.006700  -14.000000
0.005200  -14.000000
0.005200  -14.000000
0.003700  -14.000000
0.002200  -14.000000
0.003700  -14.000000
0.005200  -14.000000
0.005200  -14.000000
0.004500  -14.000000
0.003000  -14.000000
0.003000  -14.000000
0.005200  -14.000000
0.005200  -14.000000
0.003700  -14.000000
0.005200  -14.000000
0.006000  -14.000000
0.003000  -14.000000
0.003000  -14.100000
-0.001500  -14.100000
-0.004600  -14.100000
0.000000  -14.100000
-0.000800  -14.100000
0.000700  -14.100000
0.001500  -14.100000
-0.000800  -14.100000
-0.003800  -14.100000
-0.004600  -14.100000
-0.003800  -14.100000
-0.001500  -14.100000
-0.001500  -14.100000
-0.001500  -14.100000
-0.001500  -14.100000
-0.001500  -14.100000
0.000000  -14.100000
-0.001500  -14.100000
-0.002300  -14.100000
0.000700  -14.100000
0.001500  -14.100000
0.003000  -14.100000
0.003000  -14.100000
-0.000800  -14.100000
-0.000800  -14.100000
0.000700  -14.100000
0.002200  -14.100000
0.006700  -14.100000
0.005200  -14.100000
0.003700  -14.100000
0.001500  -14.100000
0.000700  -14.100000
0.000700  -14.100000
-0.000800  -14.200000
0.001500  -14.200000
0.000000  -14.200000
0.003000  -14.200000
0.006000  -14.200000
0.002200  -14.200000
0.000000  -14.200000
-0.002300  -14.300000
-0.001500  -14.300000
0.000000  -14.300000
-0.002300  -14.300000
-0.002300  -14.300000
-0.003000  -14.300000
-0.000800  -14.300000
0.000000  -14.300000
0.000700  -14.300000
0.004500  -14.300000
0.004500  -14.300000
0.009000  -14.300000
0.012000  -14.300000
0.012000  -14.300000
0.006700  -14.300000
0.000700  -14.300000
-0.000800  -14.300000
0.000700  -14.300000
0.001500  -14.300000
0.001500  -14.300000
0.000700  -14.400000
-0.000800  -14.400000
-0.001500  -14.400000
0.000700  -14.400000
0.001500  -14.400000
0.004500  -14.400000
0.003700  -14.400000
0.001500  -14.400000
0.001500  -14.400000
-0.000800  -14.400000
0.001500  -14.400000
0.001500  -14.400000
0.000700  -14.500000
0.001500  -14.500000
0.000000  -14.500000
-0.000800  -14.500000
0.000700  -14.500000
0.001500  -14.500000
0.000700  -14.500000
-0.001500  -14.600000
-0.001500  -14.600000
0.000000  -14.600000
0.001500  -14.600000
0.000700  -14.600000
0.000000  -14.700000
-0.001500  -14.700000
-0.005300  -14.700000
-0.003000  -14.700000
-0.001500  -14.700000
0.000000  -14.800000
0.001500  -14.800000
0.001500  -14.800000
0.003000  -14.800000
0.001500  -14.800000
0.000000  -14.900000
0.001500  -14.900000
0.003000  -14.900000
0.003700  -14.900000
0.003000  -14.900000
0.001500  -14.900000
0.005200  -15.000000
0.006000  -15.000000
0.008200  -15.000000
0.006700  -15.000000
0.003000  -15.000000
0.001500  -15.100000
-0.002300  -15.100000
-0.003000  -15.100000
-0.002300  -15.200000
-0.000800  -15.200000
0.000700  -15.200000
-0.000800  -15.300000
-0.000800  -15.300000
-0.001500  -15.300000
0.001500  -15.300000
0.003000  -15.300000
0.003000  -15.400000
0.003000  -15.400000
0.002200  -15.400000
0.001500  -15.400000
-0.000800  -15.500000
-0.001500  -15.500000
0.000000  -15.600000
0.001500  -15.600000
0.001500  -15.600000
0.003700  -15.700000
0.004500  -15.700000
0.005200  -15.800000
0.006700  -15.800000
0.006700  -15.800000
0.007500  -15.900000
0.003000  -15.900000
0.000700  -15.900000
0.000700  -16.000000
-0.000800  -16.000000
0.000700  -16.100000
-0.000800  -16.100000
-0.000800  -16.100000
-0.000800  -16.200000
-0.000800  -16.200000
0.002200  -16.300000
0.000700  -16.300000
-0.002300  -16.300000
-0.004600  -16.400000
-0.006000  -16.400000
-0.005300  -16.500000
-0.004600  -16.500000
-0.000800  -16.600000
0.000700  -16.600000
0.001500  -16.700000
0.000700  -16.700000
-0.000800  -16.800000
0.002200  -16.800000
0.001500  -16.900000
0.002200  -16.900000
0.003000  -17.000000
0.005200  -17.000000
0.004500  -17.100000
0.001500  -17.100000
0.000700  -17.100000
0.000700  -17.200000
0.000700  -17.200000
0.000700  -17.300000
0.000700  -17.300000
0.001500  -17.400000
0.001500  -17.400000
0.003700  -17.500000
0.005200  -17.500000
0.008200  -17.600000
0.009000  -17.600000
0.005200  -17.700000
0.003000  -17.700000
0.002200  -17.800000
0.000000  -17.800000
0.000000  -17.900000
-0.000800  -17.900000
-0.000800  -18.000000
0.000700  -18.000000
-0.000800  -18.000000
0.000000  -18.100000
0.001500  -18.200000
0.003000  -18.200000
0.005200  -18.300000
0.005200  -18.400000
0.003700  -18.400000
0.000700  -18.500000
0.001500  -18.500000
0.002200  -18.600000
0.000700  -18.700000
0.001500  -18.800000
0.001500  -18.800000
0.000700  -18.900000
0.000700  -18.900000
-0.001500  -19.000000
-0.004600  -19.100000
-0.004600  -19.200000
-0.001500  -19.200000
0.001500  -19.300000
0.005200  -19.400000
0.006700  -19.400000
0.005200  -19.500000
0.003700  -19.600000
0.000700  -19.700000
-0.003000  -19.800000
-0.001500  -19.800000
0.001500  -19.900000
0.001500  -20.000000
0.001500  -20.100000
0.001500  -20.200000
0.002200  -20.300000
0.000000  -20.300000
-0.002300  -20.400000
-0.002300  -20.500000
-0.004600  -20.600000
-0.005300  -20.700000
-0.003800  -20.800000
-0.001500  -20.800000
-0.001500  -20.900000
-0.003000  -21.000000
-0.000800  -21.100000
0.003000  -21.200000
0.001500  -21.300000
0.002200  -21.400000
0.005200  -21.500000
0.003000  -21.600000
0.001500  -21.700000
0.005200  -21.800000
0.006700  -21.900000
0.004500  -22.000000
0.004500  -22.100000
0.004500  -22.200000
0.000700  -22.300000
0.001500  -22.400000
0.003000  -22.500000
0.003000  -22.600000
0.006700  -22.700000
0.005200  -22.800000
0.003000  -22.900000
0.001500  -23.000000
0.000000  -23.100000
0.000700  -23.300000
-0.000800  -23.400000
-0.000800  -23.400000
-0.002300  -23.600000
-0.003000  -23.700000
-0.001500  -23.800000
-0.005300  -23.900000
-0.004600  -24.000000
-0.001500  -24.200000
-0.003000  -24.300000
-0.000800  -24.400000
0.000700  -24.500000
0.000700  -24.600000
0.001500  -24.800000
0.000000  -24.800000
-0.000800  -25.000000
0.000000  -25.100000
0.001500  -25.200000
0.001500  -25.300000
-0.003000  -25.400000
-0.002300  -25.600000
0.001500  -25.700000
0.001500  -25.800000
0.000700  -25.900000
0.000700  -26.000000
0.000700  -26.100000
0.001500  -26.300000
0.001500  -26.400000
0.000700  -26.500000
0.001500  -26.600000
0.003000  -26.700000
0.004500  -26.900000
0.006000  -27.000000
0.004500  -27.100000
0.004500  -27.200000
0.006000  -27.300000
0.009000  -27.500000
0.008200  -27.500000
0.005200  -27.700000
0.003000  -27.800000
0.001500  -27.900000
0.004500  -28.000000
0.001500  -28.100000
0.001500  -28.300000
0.002200  -28.400000
-0.000800  -28.500000
-0.000800  -28.600000
-0.000800  -28.800000
0.000700  -28.800000
0.000700  -29.000000
0.001500  -29.100000
0.003700  -29.200000
0.004500  -29.300000
0.004500  -29.400000
0.005200  -29.600000
0.006000  -29.700000
0.003000  -29.800000
0.000000  -29.900000
0.000000  -30.100000
-0.003000  -30.200000
-0.003000  -30.300000
-0.001500  -30.400000
-0.003000  -30.500000
-0.003000  -30.600000
-0.003800  -30.700000
-0.003000  -30.900000
0.000000  -31.000000
0.001500  -31.100000
0.002200  -31.200000
0.001500  -31.300000
0.003000  -31.400000
0.004500  -31.500000
0.006000  -31.600000
0.004500  -31.800000
0.004500  -31.900000
0.005200  -32.000000
0.006700  -32.100000
0.009700  -32.200000
0.008200  -32.300000
0.004500  -32.400000
0.000700  -32.600000
0.000700  -32.600000
0.000700  -32.800000
0.000700  -32.900000
0.001500  -33.000000
0.000700  -33.100000
-0.000800  -33.200000
0.000700  -33.300000
0.001500  -33.400000
0.001500  -33.500000
0.000700  -33.700000
-0.001500  -33.800000
-0.004600  -33.800000
-0.004600  -34.000000
-0.001500  -34.100000
0.000700  -34.200000
0.000700  -34.300000
0.000700  -34.400000
0.003000  -34.500000
0.000000  -34.700000
-0.002300  -34.800000
-0.003000  -34.800000
-0.005300  -35.000000
-0.005300  -35.100000
-0.005300  -35.100000
-0.004600  -35.300000
0.002200  -35.400000
0.002200  -35.500000
0.001500  -35.600000
-0.000800  -35.700000
-0.003000  -35.800000
-0.001500  -35.900000
0.000700  -36.000000
0.003000  -36.100000
0.000700  -36.200000
0.001500  -36.300000
0.003000  -36.500000
0.003000  -36.500000
0.003000  -36.600000
0.003000  -36.800000
0.000700  -36.900000
0.000700  -36.900000
0.003000  -37.100000
0.003000  -37.200000
0.003700  -37.300000
0.004500  -37.400000
0.004500  -37.500000
0.001500  -37.600000
-0.002300  -37.800000
0.000000  -37.800000
0.000700  -38.000000
0.002200  -38.100000
0.006700  -38.200000
0.006700  -38.300000
0.004500  -38.400000
0.004500  -38.500000
0.001500  -38.600000
-0.001500  -38.700000
0.000700  -38.800000
0.003000  -39.000000
0.004500  -39.100000
0.006700  -39.200000
0.004500  -39.300000
0.000000  -39.400000
-0.001500  -39.500000
-0.001500  -39.600000
0.003000  -39.700000
0.006000  -39.800000
0.000700  -40.000000
-0.000800  -40.100000
0.000700  -40.200000
0.000700  -40.300000
0.003000  -40.400000
0.003700  -40.500000
0.003700  -40.600000
0.000700  -40.700000
0.001500  -40.800000
0.005200  -41.000000
0.005200  -41.000000
0.005200  -41.200000
0.004500  -41.300000
0.001500  -41.400000
-0.000800  -41.500000
0.000000  -41.600000
-0.003000  -41.700000
-0.003800  -41.800000
-0.000800  -41.900000
-0.003000  -42.000000
-0.001500  -42.200000
-0.000800  -42.300000
0.000000  -42.400000
-0.001500  -42.500000
-0.004600  -42.600000
-0.000800  -42.700000
0.001500  -42.800000
0.006700  -42.900000
0.006000  -43.000000
0.005200  -43.200000
0.009000  -43.200000
0.006000  -43.400000
0.005200  -43.500000
0.004500  -43.600000
0.001500  -43.700000
0.001500  -43.800000
0.002200  -43.900000
0.001500  -44.000000
0.002200  -44.100000
0.001500  -44.200000
-0.000800  -44.300000
-0.000800  -44.400000
-0.000800  -44.500000
0.001500  -44.600000
0.003000  -44.700000
0.000700  -44.800000
0.000700  -44.900000
0.001500  -45.000000
0.002200  -45.100000
0.001500  -45.200000
0.004500  -45.300000
0.005200  -45.500000
0.001500  -45.600000
0.001500  -45.600000
0.000000  -45.700000
-0.003000  -45.900000
-0.005300  -45.900000
-0.003000  -46.000000
0.004500  -46.100000
0.006000  -46.300000
0.006000  -46.400000
0.001500  -46.400000
-0.002300  -46.600000
-0.003000  -46.700000
-0.002300  -46.800000
0.001500  -46.800000
0.002200  -47.000000
0.008200  -47.100000
0.004500  -47.200000
-0.000800  -47.300000
-0.001500  -47.400000
-0.005300  -47.500000
-0.004600  -47.600000
-0.000800  -47.700000
0.003000  -47.700000
0.000700  -47.900000
0.000700  -48.000000
0.004500  -48.100000
0.001500  -48.200000
0.003000  -48.200000
0.000700  -48.400000
-0.001500  -48.500000
-0.003000  -48.600000
-0.003000  -48.600000
-0.000800  -48.700000
-0.001500  -48.900000
0.003700  -49.000000
0.005200  -49.100000
0.004500  -49.100000
0.000000  -49.200000
-0.005300  -49.400000
-0.003000  -49.500000
-0.000800  -49.600000
0.001500  -49.600000
0.004500  -49.700000
0.005200  -49.800000
0.005200  -49.900000
0.003700  -50.000000
0.003000  -50.100000
0.000700  -50.200000
-0.003800  -50.300000
-0.003000  -50.400000
-0.002300  -50.500000
-0.000800  -50.600000
0.001500  -50.700000
0.003700  -50.800000
0.004500  -50.900000
0.004500  -51.000000
0.005200  -51.100000
0.009000  -51.200000
0.006700  -51.300000
0.005200  -51.300000
0.003700  -51.500000
0.001500  -51.500000
0.003700  -51.600000
0.000700  -51.700000
0.001500  -51.800000
0.000700  -51.900000
0.000000  -52.000000
0.001500  -52.100000
0.002200  -52.200000
0.003700  -52.300000
0.000700  -52.400000
-0.001500  -52.500000
-0.000800  -52.600000
0.001500  -52.700000
0.004500  -52.800000
0.001500  -52.900000
-0.002300  -53.000000
-0.001500  -53.100000
0.000700  -53.200000
0.000700  -53.300000
0.001500  -53.400000
0.003000  -53.500000
0.002200  -53.600000
0.000000  -53.600000
-0.000800  -53.700000
-0.000800  -53.800000
-0.003000  -53.900000
-0.001500  -54.000000
-0.000800  -54.100000
-0.001500  -54.200000
-0.000800  -54.300000
-0.001500  -54.400000
-0.001500  -54.500000
-0.000800  -54.500000
0.001500  -54.600000
0.003000  -54.700000
0.003000  -54.800000
0.002200  -54.900000
0.000700  -55.000000
0.001500  -55.100000
0.003000  -55.200000
0.005200  -55.300000
0.003700  -55.400000
0.003000  -55.400000
0.004500  -55.500000
0.003000  -55.600000
0.006700  -55.700000
0.004500  -55.800000
0.000700  -55.900000
0.000000  -56.000000
0.000700  -56.100000
0.006000  -56.200000
0.005200  -56.300000
0.004500  -56.400000
0.004500  -56.500000
0.001500  -56.600000
0.001500  -56.700000
-0.000800  -56.700000
-0.001500  -56.800000
0.000700  -56.900000
-0.001500  -57.100000
-0.000800  -57.100000
0.000700  -57.200000
-0.000800  -57.300000
0.001500  -57.400000
0.000700  -57.500000
-0.000800  -57.600000
-0.001500  -57.600000
-0.002300  -57.700000
0.001500  -57.800000
-0.000800  -57.900000
-0.001500  -58.000000
-0.001500  -58.100000
-0.002300  -58.100000
0.001500  -58.200000
0.003000  -58.300000
0.004500  -58.400000
0.003000  -58.500000
-0.000800  -58.600000
-0.001500  -58.700000
-0.000800  -58.800000
0.000700  -58.900000
0.001500  -59.000000
0.003000  -59.000000
0.004500  -59.100000
0.001500  -59.200000
0.003000  -59.300000
0.004500  -59.400000
0.005200  -59.400000
0.004500  -59.500000
0.003000  -59.600000
0.006700  -59.700000
0.003700  -59.800000
0.003000  -59.900000
0.003000  -59.900000
0.001500  -60.000000
0.004500  -60.100000
0.001500  -60.200000
0.001500  -60.300000
0.003700  -60.300000
0.004500  -60.500000
0.004500  -60.500000
0.003000  -60.600000
0.002200  -60.700000
0.000700  -60.800000
0.000700  -60.800000
-0.000800  -60.900000
0.001500  -61.000000
0.001500  -61.100000
-0.002300  -61.200000
-0.005300  -61.200000
-0.005300  -61.300000
-0.001500  -61.400000
0.000700  -61.500000
0.002200  -61.600000
0.003000  -61.600000
0.001500  -61.700000
-0.001500  -61.800000
-0.001500  -61.900000
-0.001500  -61.900000
-0.000800  -62.100000
0.001500  -62.100000
0.000700  -62.100000
0.000000  -62.200000
-0.001500  -62.300000
0.000700  -62.400000
0.002200  -62.500000
-0.002300  -62.600000
-0.000800  -62.600000
0.000700  -62.700000
0.000700  -62.800000
0.004500  -62.800000
0.003700  -62.900000
0.003000  -63.000000
0.003700  -63.000000
0.003000  -63.100000
0.003000  -63.200000
0.003700  -63.300000
0.001500  -63.400000
-0.003000  -63.400000
-0.006800  -63.500000
-0.003000  -63.600000
0.000700  -63.600000
0.003700  -63.700000
0.006700  -63.800000
0.005200  -63.900000
0.003700  -63.900000
0.001500  -64.000000
0.000000  -64.100000
0.001500  -64.200000
0.001500  -64.300000
0.002200  -64.300000
0.001500  -64.400000
0.000700  -64.400000
0.000700  -64.500000
0.000700  -64.600000
0.000700  -64.700000
0.001500  -64.800000
-0.000800  -64.800000
-0.001500  -64.900000
-0.002300  -65.000000
-0.001500  -65.100000
-0.000800  -65.100000
0.000700  -65.200000
0.004500  -65.300000
0.005200  -65.300000
0.004500  -65.400000
0.005200  -65.500000
0.004500  -65.500000
0.003000  -65.600000
-0.002300  -65.700000
-0.003000  -65.700000
-0.001500  -65.800000
-0.001500  -65.900000
-0.001500  -66.000000
-0.000800  -66.000000
-0.003000  -66.100000
-0.006800  -66.200000
-0.005300  -66.200000
-0.002300  -66.300000
0.002200  -66.400000
0.005200  -66.400000
0.004500  -66.500000
0.005200  -66.600000
0.006700  -66.600000
0.006700  -66.700000
0.005200  -66.700000
0.005200  -66.800000
0.004500  -66.900000
0.004500  -67.000000
0.004500  -67.000000
0.006000  -67.100000
0.006700  -67.100000
0.003700  -67.200000
0.001500  -67.300000
0.002200  -67.300000
0.004500  -67.400000
0.003000  -67.500000
0.002200  -67.500000
0.001500  -67.600000
0.000700  -67.700000
0.001500  -67.700000
0.000700  -67.800000
0.001500  -67.900000
0.000700  -67.900000
-0.002300  -68.000000
-0.003000  -68.000000
-0.004600  -68.100000
-0.003000  -68.200000
-0.003000  -68.300000
-0.002300  -68.300000
0.000700  -68.400000
0.000000  -68.400000
-0.001500  -68.500000
-0.001500  -68.600000
-0.001500  -68.700000
-0.000800  -68.700000
0.000700  -68.800000
0.000700  -68.900000
0.000700  -68.900000
-0.001500  -69.000000
-0.004600  -69.000000
-0.003800  -69.100000
-0.001500  -69.200000
0.003700  -69.300000
0.004500  -69.300000
0.003000  -69.400000
0.003000  -69.400000
0.003000  -69.500000
0.004500  -69.600000
0.004500  -69.700000
0.003000  -69.700000
0.003000  -69.800000
0.003000  -69.800000
0.004500  -69.900000
0.004500  -70.000000
0.003000  -70.000000
0.003000  -70.100000
0.001500  -70.200000
-0.003000  -70.200000
-0.003000  -70.300000
-0.002300  -70.300000
-0.000800  -70.400000
0.003000  -70.500000
0.000700  -70.600000
-0.000800  -70.700000
-0.000800  -70.700000
0.001500  -70.700000
0.004500  -70.800000
0.003000  -70.900000
-0.000800  -71.000000
0.000700  -71.000000
0.000700  -71.100000
0.000700  -71.200000
0.001500  -71.200000
0.004500  -71.300000
0.006000  -71.400000
0.004500  -71.400000
0.003000  -71.500000
0.003000  -71.600000
0.005200  -71.700000
0.005200  -71.700000
0.006700  -71.800000
0.009000  -71.900000
0.004500  -71.900000
0.000000  -72.000000
-0.001500  -72.000000
0.000000  -72.100000
0.004500  -72.200000
0.003000  -72.300000
0.000700  -72.300000
-0.001500  -72.400000
-0.004600  -72.500000
-0.009100  -72.500000
-0.007500  -72.600000
-0.001500  -72.700000
-0.000800  -72.700000
0.003000  -72.800000
0.006700  -72.900000
0.007500  -72.900000
0.003700  -73.000000
0.000000  -73.100000
0.003700  -73.100000
0.005200  -73.200000
0.006000  -73.300000
0.006000  -73.400000
0.003000  -73.400000
0.001500  -73.500000
-0.000800  -73.600000
-0.000800  -73.700000
-0.001500  -73.800000
-0.000800  -73.800000
0.000700  -73.900000
0.000700  -73.900000
0.001500  -74.000000
-0.000800  -74.100000
0.000700  -74.200000
0.000700  -74.300000
0.000700  -74.300000
0.002200  -74.400000
0.000000  -74.500000
0.000700  -74.600000
-0.000800  -74.600000
-0.001500  -74.700000
-0.000800  -74.800000
-0.000800  -74.800000
0.002200  -74.900000
0.003000  -75.000000
0.002200  -75.100000
-0.000800  -75.200000
-0.003800  -75.200000
-0.002300  -75.300000
-0.005300  -75.400000
-0.003000  -75.400000
-0.001500  -75.500000
-0.003800  -75.600000
-0.001500  -75.600000
0.000700  -75.700000
0.004500  -75.800000
0.008200  -75.900000
0.007500  -76.000000
0.006700  -76.100000
0.006000  -76.100000
0.006000  -76.200000
0.005200  -76.300000
0.003000  -76.400000
0.002200  -76.500000
0.003000  -76.500000
0.003000  -76.600000
0.004500  -76.700000
0.004500  -76.800000
0.004500  -76.900000
0.004500  -77.000000
0.005200  -77.100000
0.005200  -77.200000
0.002200  -77.300000
-0.000800  -77.300000
-0.003000  -77.400000
-0.004600  -77.500000
-0.004600  -77.600000
-0.003000  -77.700000
-0.003000  -77.800000
-0.002300  -77.900000
0.001500  -77.900000
0.004500  -78.000000
0.002200  -78.100000
-0.001500  -78.200000
-0.003000  -78.300000
-0.001500  -78.400000
0.000700  -78.500000
0.000700  -78.600000
-0.000800  -78.700000
-0.000800  -78.800000
0.000700  -78.800000
0.003000  -78.900000
0.006000  -79.000000
0.006000  -79.100000
0.003000  -79.200000
0.000700  -79.300000
0.000700  -79.400000
0.000700  -79.500000
0.000700  -79.600000
0.001500  -79.700000
0.001500  -79.700000
0.003000  -79.800000
0.005200  -79.900000
0.005200  -80.000000
0.004500  -80.100000
0.003000  -80.200000
0.000000  -80.300000
0.001500  -80.400000
0.003700  -80.500000
0.003000  -80.600000
0.001500  -80.600000
-0.001500  -80.700000
0.000700  -80.800000
0.002200  -80.900000
0.002200  -81.000000
0.003000  -81.100000
0.001500  -81.200000
0.004500  -81.300000
0.001500  -81.400000
0.000000  -81.500000
0.002200  -81.500000
0.005200  -81.600000
0.005200  -81.700000
0.001500  -81.800000
-0.000800  -81.900000
-0.000800  -82.000000
-0.000800  -82.100000
0.000700  -82.200000
-0.001500  -82.300000
-0.001500  -82.400000
0.001500  -82.500000
0.004500  -82.600000
0.005200  -82.700000
0.005200  -82.800000
0.004500  -82.800000
0.001500  -82.900000
0.000700  -83.000000
0.000700  -83.200000
0.002200  -83.200000
0.000700  -83.300000
-0.003000  -83.400000
0.000000  -83.500000
-0.000800  -83.600000
-0.000800  -83.700000
0.001500  -83.700000
0.000000  -83.800000
-0.000800  -83.900000
-0.001500  -84.100000
-0.000800  -84.200000
0.001500  -84.200000
0.001500  -84.300000
0.000700  -84.400000
0.003000  -84.500000
0.003000  -84.600000
-0.002300  -84.700000
-0.001500  -84.800000
-0.000800  -84.900000
-0.001500  -85.000000
-0.001500  -85.100000
-0.003800  -85.100000
-0.003000  -85.200000
-0.000800  -85.300000
0.003000  -85.400000
0.002200  -85.500000
0.000000  -85.500000
-0.003800  -85.600000
-0.004600  -85.700000
0.000700  -85.800000
0.000700  -85.900000
0.003700  -86.000000
0.003000  -86.100000
0.000700  -86.200000
0.004500  -86.300000
0.003000  -86.300000
0.003000  -86.400000
0.003000  -86.500000
0.000700  -86.600000
0.000700  -86.700000
0.001500  -86.800000
0.000700  -86.900000
0.001500  -86.900000
0.003000  -87.000000
0.003000  -87.100000
0.005200  -87.200000
0.008200  -87.300000
0.007500  -87.300000
0.006700  -87.400000
0.006000  -87.500000
0.004500  -87.600000
0.003000  -87.700000
0.001500  -87.800000
0.000000  -87.900000
-0.000800  -88.000000
0.000700  -88.000000
0.005200  -88.100000
0.004500  -88.200000
0.000700  -88.300000
0.000700  -88.400000
0.000700  -88.500000
-0.001500  -88.600000
-0.003000  -88.600000
-0.006800  -88.700000
-0.007500  -88.800000
-0.006000  -88.900000
-0.004600  -89.000000
-0.003000  -89.000000
-0.001500  -89.100000
-0.000800  -89.200000
0.000700  -89.300000
0.003000  -89.400000
0.000700  -89.400000
0.000700  -89.500000
0.004500  -89.600000
0.006000  -89.700000
0.008200  -89.800000
0.008200  -89.800000
0.008200  -89.900000
0.008200  -90.000000
0.005200  -90.100000
0.000700  -90.100000
0.000000  -90.200000
0.001500  -90.300000
0.002200  -90.400000
0.000700  -90.500000
-0.001500  -90.500000
-0.001500  -90.600000
-0.001500  -90.700000
-0.001500  -90.800000
0.000000  -90.900000
0.003700  -90.900000
0.004500  -91.000000
0.003000  -91.100000
0.002200  -91.200000
0.001500  -91.200000
-0.000800  -91.300000
-0.003000  -91.400000
-0.003000  -91.400000
-0.001500  -91.600000
0.000700  -91.600000
0.004500  -91.700000
0.004500  -91.800000
0.005200  -91.800000
0.005200  -91.900000
0.003000  -92.000000
0.003000  -92.100000
0.003700  -92.200000
0.003000  -92.300000
0.003000  -92.300000
0.004500  -92.400000
0.003000  -92.500000
0.003000  -92.600000
0.003000  -92.700000
-0.002300  -92.700000
-0.005300  -92.800000
-0.002300  -92.900000
-0.000800  -93.000000
0.002200  -93.000000
0.001500  -93.200000
-0.003000  -93.200000
0.000700  -93.200000
0.005200  -93.300000
0.005200  -93.400000
0.005200  -93.500000
0.006000  -93.600000
0.006000  -93.600000
0.003700  -93.700000
0.001500  -93.800000
-0.002300  -93.900000
-0.001500  -94.000000
0.001500  -94.000000
0.002200  -94.100000
0.001500  -94.200000
0.004500  -94.300000
0.006700  -94.300000
0.006000  -94.400000
0.003700  -94.500000
0.001500  -94.500000
0.002200  -94.700000
0.000000  -94.700000
-0.002300  -94.800000
-0.001500  -94.900000
-0.000800  -94.900000
0.000700  -95.000000
0.000700  -95.100000
0.000700  -95.100000
0.001500  -95.200000
0.004500  -95.300000
0.004500  -95.400000
0.000700  -95.400000
-0.000800  -95.500000
-0.000800  -95.600000
0.000700  -95.600000
0.001500  -95.700000
0.002200  -95.800000
0.000700  -95.900000
-0.001500  -95.900000
-0.002300  -96.000000
-0.004600  -96.100000
-0.004600  -96.200000
-0.000800  -96.200000
0.001500  -96.300000
0.001500  -96.300000
0.003000  -96.400000
0.001500  -96.500000
-0.000800  -96.600000
-0.002300  -96.600000
-0.003000  -96.700000
-0.001500  -96.800000
0.001500  -96.800000
0.001500  -96.900000
0.004500  -97.000000
0.004500  -97.100000
0.003700  -97.100000
0.003000  -97.200000
0.002200  -97.200000
0.003000  -97.300000
0.003000  -97.400000
0.004500  -97.500000
0.004500  -97.600000
0.001500  -97.600000
0.002200  -97.700000
-0.001500  -97.800000
-0.001500  -97.900000
0.000700  -97.900000
-0.002300  -98.000000
0.000700  -98.100000
-0.003000  -98.200000
-0.004600  -98.300000
-0.001500  -98.300000
-0.001500  -98.400000
-0.000800  -98.500000
-0.003800  -98.600000
-0.003000  -98.600000
-0.002300  -98.700000
0.000000  -98.800000
0.002200  -98.900000
0.000700  -99.000000
0.000700  -99.100000
-0.000800  -99.100000
0.001500  -99.200000
0.003000  -99.300000
0.003000  -99.300000
0.004500  -99.400000
0.005200  -99.500000
0.008200  -99.500000
0.008200  -99.600000
0.009700  -99.700000
0.008200  -99.800000
0.003000  -99.900000
0.002200  -99.900000
-0.000800  -100.000000
-0.004600  -100.000000
-0.006800  -100.100000
-0.009100  -100.200000
-0.004600  -100.300000
0.002200  -100.400000
0.004500  -100.400000
0.002200  -100.500000
0.003000  -100.600000
0.004500  -100.700000
0.005200  -100.800000
0.005200  -100.800000
0.004500  -100.900000
0.005200  -101.000000
0.001500  -101.100000
0.001500  -101.200000
0.002200  -101.300000
0.001500  -101.300000
0.001500  -101.400000
0.000700  -101.500000
0.003000  -101.600000
0.001500  -101.700000
-0.001500  -101.700000
-0.000800  -101.800000
-0.001500  -101.900000
-0.003000  -102.000000
-0.003000  -102.100000
-0.002300  -102.200000
-0.001500  -102.200000
0.003000  -102.300000
0.005200  -102.400000
0.002200  -102.500000
0.003700  -102.600000
0.001500  -102.600000
0.003700  -102.700000
0.003700  -102.800000
0.002200  -102.800000
0.003700  -102.900000
0.001500  -103.000000
0.007500  -103.100000
0.010500  -103.100000
0.006000  -103.200000
0.001500  -103.300000
0.000700  -103.400000
0.000700  -103.500000
0.000000  -103.500000
-0.003000  -103.600000
-0.003000  -103.700000
0.004500  -103.800000
0.006000  -103.800000
0.006000  -103.900000
0.001500  -104.000000
-0.006000  -104.000000
-0.005300  -104.100000
-0.001500  -104.100000
0.003000  -104.200000
0.003000  -104.300000
0.002200  -104.400000
0.004500  -104.400000
0.002200  -104.500000
0.001500  -104.600000
0.000700  -104.600000
-0.001500  -104.700000
-0.001500  -104.800000
-0.001500  -104.800000
-0.000800  -104.900000
0.001500  -104.900000
0.005200  -105.100000
0.005200  -105.100000
0.005200  -105.200000
0.004500  -105.200000
0.003000  -105.300000
-0.000800  -105.300000
0.003000  -105.400000
0.006700  -105.400000
0.004500  -105.500000
0.005200  -105.600000
0.005200  -105.700000
0.006000  -105.700000
0.006700  -105.800000
0.004500  -105.800000
0.001500  -105.900000
0.000700  -105.900000
-0.000800  -106.000000
-0.000800  -106.100000
-0.001500  -106.100000
-0.003000  -106.200000
-0.002300  -106.300000
-0.003800  -106.300000
-0.000800  -106.400000
0.001500  -106.400000
-0.000800  -106.500000
0.003000  -106.600000
0.003000  -106.600000
0.000700  -106.700000
0.001500  -106.700000
-0.000800  -106.800000
-0.004600  -106.800000
-0.006800  -106.900000
-0.006800  -107.000000
-0.001500  -107.000000
-0.001500  -107.100000
-0.003000  -107.100000
-0.003000  -107.200000
-0.002300  -107.200000
-0.001500  -107.300000
0.000000  -107.400000
0.003700  -107.500000
0.003000  -107.500000
0.006700  -107.500000
0.009700  -107.600000
0.005200  -107.600000
0.003000  -107.700000
-0.000800  -107.700000
0.000000  -107.800000
0.003700  -107.800000
0.004500  -107.900000
0.004500  -108.000000
0.006000  -108.000000
0.003700  -108.000000
0.001500  -108.100000
-0.001500  -108.100000
-0.003000  -108.200000
-0.002300  -108.200000
0.000700  -108.300000
0.001500  -108.400000
-0.002300  -108.400000
-0.005300  -108.500000
-0.008300  -108.500000
-0.005300  -108.500000
-0.003000  -108.600000
-0.002300  -108.600000
0.000700  -108.700000
0.003700  -108.700000
0.004500  -108.800000
0.003700  -108.800000
0.007500  -108.900000
0.010500  -108.900000
0.008200  -109.000000
0.005200  -109.000000
0.001500  -109.100000
0.004500  -109.100000
0.007500  -109.200000
0.006000  -109.200000
0.004500  -109.300000
0.005200  -109.300000
0.000700  -109.400000
-0.003000  -109.400000
-0.001500  -109.400000
0.000000  -109.500000
0.001500  -109.500000
0.003000  -109.500000
0.003000  -109.600000
0.001500  -109.600000
0.003000  -109.700000
0.003000  -109.700000
0.000700  -109.700000
-0.002300  -109.800000
-0.003800  -109.800000
-0.003800  -109.800000
0.000700  -109.800000
0.006000  -109.900000
0.006000  -109.900000
0.003000  -110.000000
0.000700  -110.000000
-0.000800  -110.000000
0.000000  -110.100000
0.002200  -110.200000
0.002200  -110.200000
0.000000  -110.200000
0.000700  -110.300000
-0.000800  -110.300000
-0.003800  -110.300000
-0.005300  -110.300000
-0.005300  -110.400000
-0.007500  -110.400000
-0.006000  -110.500000
-0.002300  -110.500000
-0.000800  -110.500000
-0.001500  -110.600000
-0.002300  -110.600000
-0.003000  -110.700000
-0.001500  -110.700000
0.000700  -110.700000
-0.000800  -110.700000
-0.000800  -110.800000
-0.001500  -110.800000
0.003000  -110.900000
0.006700  -110.900000
0.006700  -110.900000
0.012000  -111.000000
0.015700  -111.000000
0.016500  -111.100000
0.018000  -111.100000
0.019500  -111.100000
0.017200  -111.200000
0.009000  -111.200000
0.004500  -111.200000
0.003000  -111.200000
0.001500  -111.200000
-0.002300  -111.300000
-0.005300  -111.300000
-0.006000  -111.400000
-0.010500  -111.400000
-0.009800  -111.400000
-0.006800  -111.500000
-0.006000  -111.500000
-0.006800  -111.600000
-0.009100  -111.600000
-0.010500  -111.600000
-0.008300  -111.600000
-0.008300  -111.600000
-0.006800  -111.600000
-0.002300  -111.700000
0.000000  -111.700000
0.001500  -111.700000
0.003000  -111.700000
0.005200  -111.800000
0.006700  -111.800000
0.004500  -111.800000
0.004500  -111.900000
0.005200  -111.900000
0.005200  -111.900000
0.004500  -112.000000
0.003700  -112.000000
0.001500  -112.000000
0.000700  -112.000000
0.000700  -112.100000
-0.000800  -112.100000
0.003700  -112.100000
0.006700  -112.100000
0.005200  -112.200000
0.003000  -112.200000
0.001500  -112.300000
-0.001500  -112.300000
-0.004600  -112.300000
-0.005300  -112.400000
-0.006800  -112.400000
-0.006800  -112.500000
-0.001500  -112.500000
-0.004600  -112.500000
-0.004600  -112.500000
-0.000800  -112.600000
-0.001500  -112.600000
0.000700  -112.700000
0.002200  -112.700000
0.002200  -112.700000
0.006700  -112.800000
0.006700  -112.800000
0.006000  -112.900000
0.008200  -112.900000
0.009000  -113.000000
0.009700  -113.000000
0.008200  -113.000000
0.006700  -113.100000
0.005200  -113.100000
0.004500  -113.200000
0.001500  -113.200000
-0.001500  -113.300000
-0.003000  -113.300000
-0.003800  -113.400000
-0.001500  -113.400000
0.002200  -113.400000
0.004500  -113.500000
0.001500  -113.500000
0.003700  -113.600000
0.008200  -113.600000
0.008200  -113.700000
0.008200  -113.700000
0.003700  -113.800000
-0.000800  -113.900000
0.000000  -113.900000
0.002200  -113.900000
0.003000  -114.000000
0.003000  -114.100000
0.002200  -114.100000
0.002200  -114.200000
0.000700  -114.300000
0.000700  -114.300000
0.000700  -114.300000
0.000000  -114.400000
-0.000800  -114.400000
-0.000800  -114.500000
0.000700  -114.600000
0.000000  -114.600000
0.001500  -114.700000
0.000700  -114.800000
-0.000800  -114.800000
-0.003800  -114.800000
-0.006800  -114.900000
-0.005300  -115.000000
-0.005300  -115.100000
-0.006000  -115.100000
-0.005300  -115.200000
-0.002300  -115.200000
0.000700  -115.300000
-0.003800  -115.400000
-0.001500  -115.500000
0.005200  -115.500000
0.007500  -115.600000
0.009000  -115.700000
0.009700  -115.700000
0.009000  -115.800000
0.006700  -115.800000
0.000700  -115.900000
-0.001500  -116.000000
-0.002300  -116.100000
-0.004600  -116.100000
-0.004600  -116.100000
-0.004600  -116.200000
0.001500  -116.300000
0.009700  -116.300000
0.014200  -116.400000
0.015700  -116.500000
0.016500  -116.500000
0.015000  -116.600000
0.012000  -116.600000
0.008200  -116.700000
0.004500  -116.700000
0.003000  -116.800000
0.004500  -116.900000
-0.001500  -116.900000
-0.003000  -117.000000
-0.005300  -117.000000
-0.006000  -117.100000
-0.006800  -117.100000
-0.006800  -117.200000
-0.006000  -117.300000
-0.003800  -117.300000
-0.000800  -117.400000
-0.000800  -117.500000
0.001500  -117.500000
0.001500  -117.600000
-0.001500  -117.600000
-0.003800  -117.700000
-0.003800  -117.800000
-0.000800  -117.800000
0.002200  -117.900000
0.001500  -117.900000
0.000000  -118.000000
-0.000800  -118.100000
0.000000  -118.100000
0.004500  -118.200000
0.006000  -118.300000
0.003000  -118.300000
0.000000  -118.400000
-0.001500  -118.400000
0.000000  -118.500000
0.001500  -118.500000
0.001500  -118.600000
-0.002300  -118.700000
-0.003000  -118.700000
-0.000800  -118.800000
0.001500  -118.800000
0.001500  -118.800000
0.002200  -118.900000
0.003700  -119.000000
-0.001500  -119.000000
-0.000800  -119.100000
0.000700  -119.100000
0.001500  -119.200000
0.004500  -119.300000
0.000700  -119.300000
0.000000  -119.300000
0.000700  -119.400000
0.001500  -119.500000
0.003700  -119.500000
0.002200  -119.600000
0.005200  -119.600000
0.001500  -119.700000
0.001500  -119.700000
0.001500  -119.800000
0.000000  -119.800000
0.000000  -119.900000
-0.004600  -119.900000
-0.000800  -120.000000
0.001500  -120.100000
0.000700  -120.100000
0.004500  -120.200000
0.004500  -120.200000
0.004500  -120.300000
0.004500  -120.300000
0.005200  -120.400000
0.004500  -120.400000
0.004500  -120.500000
0.004500  -120.600000
0.000700  -120.600000
0.001500  -120.700000
0.003000  -120.700000
0.004500  -120.700000
0.001500  -120.800000
-0.002300  -120.800000
0.000700  -120.900000
0.000700  -120.900000
-0.000800  -121.000000
-0.003000  -121.000000
-0.003000  -121.100000
-0.003000  -121.100000
-0.006800  -121.100000
-0.006000  -121.100000
-0.003000  -121.200000
0.000700  -121.200000
0.006700  -121.300000
0.008200  -121.300000
0.006700  -121.400000
0.004500  -121.400000
0.005200  -121.500000
0.006000  -121.500000
0.006700  -121.500000
0.008200  -121.500000
0.009000  -121.600000
0.006700  -121.600000
0.004500  -121.700000
0.001500  -121.700000
-0.000800  -121.700000
-0.000800  -121.800000
-0.001500  -121.800000
-0.001500  -121.900000
-0.000800  -121.900000
0.000000  -121.900000
-0.001500  -122.000000
-0.001500  -122.000000
-0.000800  -122.000000
-0.002300  -122.000000
-0.004600  -122.100000
-0.006000  -122.100000
-0.002300  -122.100000
0.003700  -122.200000
0.005200  -122.200000
0.006700  -122.200000
0.008200  -122.200000
0.009700  -122.200000
0.010500  -122.300000
0.008200  -122.300000
0.004500  -122.300000
0.002200  -122.300000
-0.001500  -122.300000
-0.004600  -122.300000
-0.006800  -122.300000
-0.008300  -122.400000
-0.003000  -122.400000
-0.003000  -122.400000
0.000000  -122.400000
0.000000  -122.400000
-0.000800  -122.400000
0.003700  -122.400000
0.003000  -122.400000
0.003700  -122.500000
0.001500  -122.500000
-0.000800  -122.500000
-0.000800  -122.500000
-0.004600  -122.500000
-0.005300  -122.500000
-0.005300  -122.500000
-0.003000  -122.500000
-0.000800  -122.500000
0.000700  -122.500000
0.005200  -122.500000
0.007500  -122.500000
0.009000  -122.500000
0.009700  -122.500000
0.007500  -122.500000
0.006700  -122.500000
0.006700  -122.500000
0.004500  -122.500000
0.000700  -122.500000
-0.000800  -122.500000
0.000000  -122.500000
0.001500  -122.500000
0.000700  -122.500000
-0.000800  -122.500000
0.001500  -122.500000
0.001500  -122.400000
0.000700  -122.400000
0.000700  -122.400000
0.001500  -122.400000
0.001500  -122.400000
0.000700  -122.400000
-0.000800  -122.400000
0.000700  -122.400000
0.000700  -122.400000
-0.000800  -122.400000
-0.003000  -122.300000
-0.004600  -122.300000
-0.004600  -122.300000
-0.000800  -122.300000
0.003000  -122.300000
0.003000  -122.300000
0.006700  -122.200000
0.005200  -122.200000
0.003000  -122.200000
0.002200  -122.200000
-0.000800  -122.100000
-0.001500  -122.100000
0.003000  -122.100000
0.004500  -122.100000
0.004500  -122.000000
0.002200  -122.000000
0.001500  -122.000000
0.006700  -122.000000
0.011200  -122.000000
0.013500  -121.900000
0.012000  -121.900000
0.009000  -121.900000
0.008200  -121.900000
0.007500  -121.800000
0.006700  -121.800000
0.001500  -121.800000
-0.002300  -121.700000
-0.005300  -121.700000
-0.004600  -121.700000
-0.001500  -121.600000
0.000700  -121.600000
0.003700  -121.500000
0.004500  -121.500000
0.001500  -121.500000
0.001500  -121.500000
0.000700  -121.400000
0.000700  -121.400000
0.000000  -121.400000
-0.001500  -121.300000
-0.003000  -121.300000
-0.006000  -121.300000
-0.006000  -121.200000
-0.006000  -121.200000
-0.003800  -121.100000
0.000000  -121.100000
-0.001500  -121.100000
0.000000  -121.100000
0.000700  -121.000000
-0.000800  -121.000000
0.001500  -120.900000
-0.000800  -120.900000
-0.001500  -120.800000
-0.001500  -120.800000
-0.001500  -120.700000
0.000000  -120.700000
0.000000  -120.600000
0.001500  -120.600000
0.003000  -120.600000
0.003700  -120.500000
0.003700  -120.500000
0.004500  -120.400000
0.006700  -120.400000
0.003000  -120.300000
-0.000800  -120.300000
0.000700  -120.200000
0.002200  -120.200000
0.006700  -120.200000
0.006000  -120.100000
0.002200  -120.000000
-0.001500  -120.000000
-0.002300  -119.900000
0.001500  -119.800000
0.000700  -119.800000
0.000700  -119.700000
0.000700  -119.700000
0.000000  -119.600000
0.000000  -119.600000
-0.001500  -119.500000
-0.001500  -119.500000
-0.003000  -119.400000
-0.004600  -119.300000
-0.003800  -119.300000
-0.003000  -119.300000
-0.001500  -119.200000
-0.000800  -119.100000
-0.001500  -119.100000
-0.000800  -119.000000
0.002200  -118.900000
0.006700  -118.900000
0.009700  -118.800000
0.008200  -118.800000
0.006700  -118.700000
0.006700  -118.700000
0.003700  -118.600000
0.002200  -118.500000
0.000700  -118.400000
-0.003000  -118.400000
-0.004600  -118.400000
-0.003000  -118.300000
-0.001500  -118.200000
0.000000  -118.200000
0.000700  -118.100000
-0.003000  -118.000000
-0.001500  -118.000000
-0.002300  -117.900000
0.000700  -117.900000
0.001500  -117.800000
0.000000  -117.700000
0.000000  -117.700000
-0.001500  -117.600000
0.002200  -117.500000
0.007500  -117.500000
0.009700  -117.400000
0.010500  -117.400000
0.006000  -117.300000
0.005200  -117.200000
0.003000  -117.200000
0.001500  -117.100000
0.001500  -117.000000
0.000700  -117.000000
-0.000800  -116.900000
-0.004600  -116.900000
-0.004600  -116.800000
-0.003000  -116.700000
-0.000800  -116.600000
0.000700  -116.600000
0.004500  -116.500000
0.007500  -116.500000
0.006000  -116.400000
0.002200  -116.300000
0.000700  -116.200000
0.000000  -116.200000
0.003000  -116.100000
0.006700  -116.100000
0.005200  -116.000000
0.003000  -115.900000
0.002200  -115.800000
0.002200  -115.800000
0.006700  -115.700000
0.004500  -115.700000
0.003000  -115.600000
0.001500  -115.500000
0.001500  -115.500000
0.006700  -115.400000
0.005200  -115.300000
0.000700  -115.200000
-0.001500  -115.200000
-0.003800  -115.100000
-0.000800  -115.100000
-0.001500  -115.000000
-0.003800  -114.900000
-0.004600  -114.900000
-0.003000  -114.800000
-0.001500  -114.800000
-0.003000  -114.700000
-0.003000  -114.600000
-0.000800  -114.600000
0.001500  -114.500000
0.003000  -114.400000
0.004500  -114.400000
0.004500  -114.300000
0.001500  -114.300000
0.001500  -114.200000
0.001500  -114.200000
0.001500  -114.100000
0.004500  -114.000000
0.007500  -114.000000
0.006700  -113.900000
0.004500  -113.900000
0.000700  -113.800000
0.000700  -113.700000
0.000700  -113.700000
0.000700  -113.600000
0.003000  -113.500000
0.002200  -113.400000
0.001500  -113.400000
0.000000  -113.400000
-0.003000  -113.300000
-0.003000  -113.200000
-0.002300  -113.100000
-0.001500  -113.100000
0.000700  -113.000000
0.003000  -113.000000
0.001500  -112.900000
-0.001500  -112.800000
0.000700  -112.800000
0.003700  -112.700000
0.003700  -112.700000
0.000700  -112.600000
-0.002300  -112.500000
-0.001500  -112.500000
0.000700  -112.500000
0.002200  -112.400000
0.001500  -112.400000
0.001500  -112.300000
0.000000  -112.200000
0.003000  -112.200000
0.006700  -112.100000
0.007500  -112.100000
0.004500  -112.100000
0.001500  -112.000000
0.003000  -112.000000
0.002200  -111.900000
0.000700  -111.800000
0.001500  -111.800000
0.003000  -111.700000
0.002200  -111.700000
0.000700  -111.600000
-0.000800  -111.600000
-0.003000  -111.600000
-0.006000  -111.500000
-0.004600  -111.500000
-0.002300  -111.400000
0.000700  -111.400000
0.003700  -111.300000
0.004500  -111.200000
0.005200  -111.200000
0.004500  -111.200000
0.001500  -111.100000
0.001500  -111.100000
0.001500  -111.000000
0.000700  -111.000000
-0.003000  -110.900000
-0.006000  -110.900000
-0.004600  -110.800000
-0.004600  -110.800000
0.000700  -110.700000
0.003700  -110.700000
0.002200  -110.700000
0.004500  -110.700000
0.004500  -110.600000
0.004500  -110.600000
0.004500  -110.500000
0.003000  -110.500000
0.003700  -110.400000
0.001500  -110.400000
0.000700  -110.400000
0.000000  -110.300000
0.000000  -110.300000
0.000000  -110.300000
-0.002300  -110.200000
0.000700  -110.200000
0.003700  -110.200000
0.004500  -110.100000
0.001500  -110.100000
-0.003000  -110.000000
-0.001500  -110.000000
0.000700  -110.000000
0.001500  -109.900000
0.003000  -109.900000
0.003000  -109.800000
0.003700  -109.800000
0.001500  -109.800000
0.000700  -109.800000
0.000000  -109.800000
-0.000800  -109.700000
-0.000800  -109.700000
-0.000800  -109.700000
-0.000800  -109.600000
-0.003000  -109.600000
-0.003000  -109.500000
0.000700  -109.500000
0.005200  -109.500000
0.007500  -109.400000
0.006700  -109.400000
0.003700  -109.400000
-0.000800  -109.400000
0.000700  -109.400000
0.000000  -109.300000
0.000000  -109.300000
0.004500  -109.300000
0.006000  -109.300000
0.005200  -109.200000
0.004500  -109.200000
0.003000  -109.200000
0.000700  -109.100000
0.000700  -109.100000
0.000000  -109.100000
-0.000800  -109.100000
0.000000  -109.000000
-0.001500  -109.000000
-0.000800  -109.000000
-0.000800  -109.000000
0.001500  -108.900000
0.001500  -108.900000
0.000700  -108.900000
0.001500  -108.900000
0.001500  -108.900000
0.000700  -108.800000
0.000700  -108.800000
0.003700  -108.800000
0.005200  -108.800000
0.006700  -108.800000
0.004500  -108.700000
-0.001500  -108.700000
-0.002300  -108.700000
-0.002300  -108.600000
-0.001500  -108.600000
-0.002300  -108.600000
-0.003800  -108.600000
-0.002300  -108.500000
0.000700  -108.500000
0.003000  -108.500000
0.001500  -108.500000
0.000700  -108.500000
0.000000  -108.500000
-0.000800  -108.500000
0.001500  -108.500000
0.001500  -108.400000
0.001500  -108.400000
-0.001500  -108.400000
-0.000800  -108.400000
0.004500  -108.400000
0.003000  -108.400000
0.005200  -108.400000
0.008200  -108.300000
0.010500  -108.300000
0.011200  -108.300000
0.005200  -108.300000
-0.001500  -108.300000
-0.003000  -108.300000
-0.003800  -108.300000
-0.003800  -108.300000
-0.004600  -108.200000
-0.001500  -108.200000
-0.001500  -108.200000
-0.000800  -108.200000
0.000700  -108.200000
0.000000  -108.200000
0.005200  -108.200000
0.008200  -108.200000
0.003000  -108.200000
0.000000  -108.200000
-0.004600  -108.200000
-0.004600  -108.200000
-0.002300  -108.200000
-0.000800  -108.200000
0.001500  -108.200000
0.003000  -108.200000
0.000000  -108.200000
-0.001500  -108.200000
-0.000800  -108.200000
-0.001500  -108.200000
-0.000800  -108.200000
-0.000800  -108.200000
-0.000800  -108.200000
-0.003000  -108.200000
-0.000800  -108.200000
0.000000  -108.200000
-0.000800  -108.200000
0.000700  -108.200000
-0.000800  -108.200000
0.000700  -108.200000
0.001500  -108.200000
0.000700  -108.200000
0.001500  -108.200000
0.002200  -108.200000
0.004500  -108.200000
0.006700  -108.200000
0.008200  -108.200000
0.007500  -108.200000
0.005200  -108.200000
0.005200  -108.300000
0.003700  -108.300000
0.002200  -108.300000
0.001500  -108.300000
0.003700  -108.300000
0.006700  -108.300000
0.003700  -108.300000
0.003000  -108.300000
0.003700  -108.400000
0.000700  -108.400000
-0.003000  -108.400000
-0.005300  -108.400000
-0.005300  -108.400000
-0.005300  -108.400000
-0.003800  -108.400000
0.000700  -108.500000
0.003000  -108.500000
0.006000  -108.500000
0.005200  -108.500000
0.005200  -108.500000
0.004500  -108.500000
0.001500  -108.500000
0.003000  -108.500000
0.000000  -108.600000
-0.002300  -108.600000
-0.000800  -108.600000
0.000700  -108.600000
0.003000  -108.600000
0.004500  -108.600000
0.001500  -108.600000
0.001500  -108.600000
0.003000  -108.600000
0.002200  -108.700000
0.001500  -108.700000
-0.000800  -108.700000
-0.003000  -108.700000
0.000700  -108.700000
0.002200  -108.700000
0.002200  -108.800000
0.002200  -108.800000
0.001500  -108.800000
0.002200  -108.800000
0.003700  -108.800000
0.005200  -108.900000
0.005200  -108.900000
0.006700  -108.900000
0.006000  -108.900000
0.004500  -108.900000
0.002200  -108.900000
0.000700  -108.900000
0.000700  -108.900000
0.004500  -108.900000
0.002200  -109.000000
0.000000  -109.000000
0.003000  -109.000000
0.000700  -109.000000
-0.002300  -109.000000
-0.002300  -109.100000
-0.004600  -109.100000
-0.003800  -109.100000
-0.003800  -109.100000
-0.001500  -109.100000
-0.000800  -109.200000
0.000700  -109.200000
0.003000  -109.200000
0.004500  -109.200000
0.004500  -109.200000
0.001500  -109.200000
0.000000  -109.200000
0.000700  -109.300000
0.000700  -109.300000
0.001500  -109.300000
0.003000  -109.300000
0.004500  -109.300000
0.006700  -109.300000
0.007500  -109.300000
0.006700  -109.300000
0.004500  -109.300000
0.002200  -109.400000
0.000700  -109.400000
-0.000800  -109.400000
-0.000800  -109.400000
-0.000800  -109.400000
-0.000800  -109.400000
0.000700  -109.400000
0.000700  -109.400000
-0.000800  -109.400000
-0.000800  -109.400000
-0.001500  -109.400000
-0.003800  -109.400000
-0.003800  -109.400000
-0.002300  -109.400000
-0.002300  -109.400000
-0.003000  -109.500000
-0.000800  -109.500000
0.002200  -109.500000
0.002200  -109.500000
0.002200  -109.500000
0.002200  -109.500000
0.001500  -109.500000
0.001500  -109.500000
0.003000  -109.500000
0.001500  -109.500000
0.003000  -109.600000
0.004500  -109.600000
0.002200  -109.600000
0.002200  -109.600000
0.000700  -109.600000
0.001500  -109.600000
0.004500  -109.600000
0.001500  -109.600000
0.000700  -109.600000
0.000700  -109.600000
-0.000800  -109.600000
0.004500  -109.600000
0.004500  -109.600000
0.001500  -109.600000
0.001500  -109.600000
0.000700  -109.600000
0.003000  -109.600000
0.003000  -109.600000
0.005200  -109.600000
0.006700  -109.600000
0.005200  -109.600000
0.002200  -109.600000
-0.000800  -109.600000
-0.003800  -109.600000
-0.005300  -109.600000
-0.003000  -109.600000
0.000000  -109.600000
0.001500  -109.600000
0.000700  -109.600000
-0.000800  -109.600000
0.003000  -109.500000
0.005200  -109.500000
0.003700  -109.500000
0.001500  -109.500000
-0.000800  -109.500000
-0.000800  -109.500000
0.000000  -109.500000
0.001500  -109.500000
0.001500  -109.500000
-0.001500  -109.500000
-0.001500  -109.500000
0.000700  -109.500000
0.000700  -109.400000
0.002200  -109.400000
0.001500  -109.400000
0.001500  -109.400000
0.000700  -109.400000
0.001500  -109.400000
0.000700  -109.400000
-0.001500  -109.400000
0.001500  -109.400000
0.004500  -109.400000
0.003700  -109.300000
0.005200  -109.300000
0.004500  -109.300000
0.003000  -109.300000
0.004500  -109.300000
0.004500  -109.300000
0.003000  -109.300000
0.003000  -109.200000
0.001500  -109.200000
-0.001500  -109.200000
-0.003000  -109.200000
-0.002300  -109.200000
-0.001500  -109.100000
-0.001500  -109.100000
-0.001500  -109.100000
-0.001500  -109.100000
-0.002300  -109.100000
0.000000  -109.000000
0.000000  -109.000000
0.001500  -109.000000
0.003000  -109.000000
-0.000800  -109.000000
-0.001500  -108.900000
-0.000800  -108.900000
-0.000800  -108.900000
0.001500  -108.900000
0.001500  -108.900000
0.001500  -108.900000
0.003000  -108.900000
0.002200  -108.900000
0.002200  -108.800000
0.003000  -108.800000
0.000000  -108.800000
0.003000  -108.800000
0.002200  -108.700000
0.002200  -108.700000
0.003700  -108.700000
0.002200  -108.700000
0.003000  -108.600000
0.000700  -108.600000
0.000000  -108.600000
0.002200  -108.600000
0.001500  -108.600000
0.003000  -108.500000
0.001500  -108.500000
0.001500  -108.500000
0.005200  -108.500000
0.007500  -108.500000
0.007500  -108.500000
0.004500  -108.500000
0.003000  -108.400000
0.002200  -108.400000
0.002200  -108.400000
0.001500  -108.400000
0.000700  -108.300000
-0.001500  -108.300000
-0.003000  -108.300000
-0.000800  -108.300000
0.001500  -108.200000
0.001500  -108.200000
0.001500  -108.200000
0.001500  -108.200000
0.001500  -108.200000
-0.003000  -108.100000
-0.001500  -108.100000
0.000700  -108.100000
0.001500  -108.100000
0.003000  -108.000000
0.005200  -108.000000
0.008200  -108.000000
0.009000  -108.000000
0.006700  -108.000000
0.003000  -108.000000
0.001500  -107.900000
0.004500  -107.900000
0.003000  -107.900000
0.001500  -107.900000
0.003000  -107.800000
-0.001500  -107.800000
-0.000800  -107.800000
-0.000800  -107.700000
-0.003000  -107.700000
-0.000800  -107.700000
-0.004600  -107.700000
-0.003800  -107.600000
-0.000800  -107.600000
-0.003000  -107.600000
0.000000  -107.600000
0.000000  -107.600000
-0.002300  -107.600000
-0.000800  -107.500000
-0.002300  -107.500000
-0.001500  -107.500000
0.000700  -107.500000
0.000000  -107.500000
0.002200  -107.400000
0.003000  -107.400000
0.005200  -107.400000
0.004500  -107.400000
0.000700  -107.400000
0.003000  -107.300000
0.005200  -107.300000
0.003000  -107.300000
0.004500  -107.300000
0.003700  -107.300000
0.006700  -107.200000
0.006700  -107.200000
0.003000  -107.200000
0.000000  -107.200000
-0.004600  -107.100000
-0.001500  -107.100000
-0.003000  -107.100000
-0.001500  -107.100000
0.000700  -107.100000
-0.003800  -107.100000
-0.003000  -107.100000
-0.002300  -107.000000
-0.000800  -107.000000
0.001500  -107.000000
-0.000800  -106.900000
0.000000  -106.900000
-0.000800  -106.900000
-0.001500  -106.900000
-0.003000  -106.800000
-0.002300  -106.800000
0.000000  -106.800000
0.001500  -106.800000
0.004500  -106.800000
0.004500  -106.700000
0.003000  -106.700000
0.004500  -106.700000
0.003700  -106.700000
0.003000  -106.600000
0.003000  -106.600000
0.005200  -106.600000
0.005200  -106.500000
0.002200  -106.500000
0.003700  -106.500000
0.001500  -106.400000
0.000700  -106.400000
-0.000800  -106.400000
0.000700  -106.300000
0.004500  -106.300000
-0.000800  -106.200000
-0.000800  -106.200000
-0.000800  -106.200000
-0.000800  -106.200000
0.000700  -106.200000
0.000700  -106.100000
0.003000  -106.100000
0.001500  -106.000000
0.001500  -106.000000
0.003000  -105.900000
0.004500  -105.900000
0.004500  -105.800000
0.001500  -105.800000
0.003000  -105.800000
0.004500  -105.700000
0.004500  -105.700000
0.001500  -105.700000
0.001500  -105.600000
0.002200  -105.600000
0.001500  -105.500000
0.000000  -105.500000
-0.000800  -105.400000
0.000700  -105.400000
0.000000  -105.300000
0.000700  -105.300000
0.000000  -105.300000
-0.001500  -105.200000
-0.001500  -105.200000
-0.001500  -105.100000
-0.000800  -105.100000
0.000700  -105.000000
0.002200  -105.000000
0.001500  -104.900000
0.000700  -104.900000
0.000700  -104.900000
0.000700  -104.800000
0.003000  -104.700000
0.005200  -104.700000
0.005200  -104.600000
0.003700  -104.600000
0.003700  -104.500000
0.003000  -104.500000
0.003000  -104.400000
0.006700  -104.400000
0.009000  -104.400000
0.007500  -104.300000
0.004500  -104.300000
0.003000  -104.200000
0.003700  -104.100000
0.001500  -104.100000
-0.000800  -104.000000
-0.003000  -104.000000
-0.001500  -104.000000
-0.000800  -103.900000
-0.000800  -103.800000
0.001500  -103.800000
0.003000  -103.700000
0.001500  -103.700000
0.001500  -103.600000
-0.000800  -103.500000
-0.001500  -103.500000
0.000700  -103.500000
-0.001500  -103.400000
-0.001500  -103.300000
-0.002300  -103.300000
-0.003000  -103.200000
-0.000800  -103.200000
-0.000800  -103.100000
0.001500  -103.100000
0.003000  -103.000000
0.001500  -102.900000
-0.000800  -102.900000
0.000000  -102.800000
0.000000  -102.700000
0.001500  -102.600000
0.003000  -102.600000
0.000700  -102.600000
0.000700  -102.500000
0.000700  -102.400000
-0.000800  -102.300000
0.000000  -102.300000
0.001500  -102.200000
0.003700  -102.200000
0.003700  -102.100000
0.001500  -102.000000
0.001500  -102.000000
0.001500  -101.900000
0.000700  -101.800000
-0.000800  -101.700000
-0.004600  -101.700000
-0.004600  -101.600000
-0.001500  -101.500000
-0.002300  -101.500000
0.000000  -101.400000
0.000700  -101.300000
0.000000  -101.300000
0.001500  -101.200000
-0.000800  -101.100000
-0.001500  -101.000000
0.000700  -101.000000
-0.001500  -100.900000
-0.003000  -100.800000
-0.001500  -100.800000
0.002200  -100.700000
0.002200  -100.600000
0.001500  -100.500000
0.005200  -100.400000
0.004500  -100.400000
0.003000  -100.300000
0.002200  -100.200000
0.001500  -100.200000
0.003700  -100.100000
0.005200  -100.000000
0.004500  -99.900000
0.004500  -99.900000
0.001500  -99.800000
0.000700  -99.700000
0.003000  -99.600000
0.004500  -99.600000
0.004500  -99.500000
0.005200  -99.400000
0.005200  -99.400000
0.004500  -99.300000
0.006000  -99.200000
0.004500  -99.100000
0.004500  -99.000000
0.005200  -99.000000
-0.000800  -98.900000
-0.003000  -98.800000
0.000700  -98.800000
-0.001500  -98.700000
-0.003800  -98.600000
-0.000800  -98.600000
0.003000  -98.500000
0.003700  -98.400000
0.001500  -98.300000
-0.000800  -98.200000
0.000700  -98.200000
0.000700  -98.100000
0.000000  -98.100000
-0.000800  -98.000000
-0.003000  -97.900000
-0.001500  -97.800000
0.001500  -97.700000
0.004500  -97.700000
0.005200  -97.600000
0.003000  -97.500000
0.002200  -97.500000
-0.001500  -97.400000
-0.003800  -97.300000
-0.002300  -97.200000
-0.003000  -97.200000
-0.000800  -97.100000
-0.000800  -97.000000
-0.001500  -96.900000
-0.000800  -96.800000
-0.003000  -96.800000
-0.003000  -96.700000
-0.002300  -96.600000
-0.003000  -96.500000
-0.000800  -96.400000
0.001500  -96.400000
0.001500  -96.300000
0.003700  -96.200000
0.003000  -96.200000
0.005200  -96.100000
0.005200  -96.000000
0.005200  -95.900000
0.004500  -95.900000
0.002200  -95.800000
0.004500  -95.700000
0.004500  -95.600000
0.005200  -95.600000
0.006700  -95.500000
0.006700  -95.400000
0.009000  -95.400000
0.006700  -95.300000
0.006700  -95.200000
0.005200  -95.100000
0.001500  -95.100000
-0.000800  -95.000000
-0.000800  -94.900000
0.004500  -94.900000
0.006700  -94.800000
0.004500  -94.700000
-0.000800  -94.600000
-0.004600  -94.500000
-0.004600  -94.500000
-0.005300  -94.400000
-0.003000  -94.400000
-0.004600  -94.300000
-0.004600  -94.200000
-0.000800  -94.200000
0.000700  -94.100000
0.001500  -94.100000
0.004500  -94.000000
0.004500  -93.900000
0.003700  -93.800000
0.006000  -93.700000
0.005200  -93.700000
0.004500  -93.600000
0.001500  -93.600000
-0.000800  -93.500000
0.003000  -93.400000
0.001500  -93.400000
-0.002300  -93.300000
-0.002300  -93.200000
-0.001500  -93.200000
0.000000  -93.100000
0.001500  -93.000000
0.001500  -92.900000
0.000000  -92.900000
-0.001500  -92.800000
-0.003800  -92.700000
-0.002300  -92.700000
0.004500  -92.600000
0.003000  -92.500000
0.000700  -92.500000
0.001500  -92.400000
-0.000800  -92.300000
0.003000  -92.300000
0.001500  -92.200000
0.000700  -92.200000
0.001500  -92.100000
-0.000800  -92.000000
0.001500  -91.900000
0.003000  -91.800000
0.001500  -91.800000
0.000700  -91.700000
0.001500  -91.700000
0.002200  -91.600000
0.003000  -91.500000
0.002200  -91.400000
0.000000  -91.400000
-0.001500  -91.300000
-0.001500  -91.200000
-0.003000  -91.200000
-0.002300  -91.100000
-0.000800  -91.000000
-0.000800  -90.900000
-0.001500  -90.900000
0.001500  -90.800000
0.005200  -90.800000
0.003000  -90.700000
0.000700  -90.600000
0.001500  -90.500000
0.000000  -90.500000
0.000700  -90.400000
0.001500  -90.300000
0.002200  -90.300000
0.002200  -90.200000
0.001500  -90.100000
0.003700  -90.100000
0.003700  -90.000000
0.003000  -90.000000
0.004500  -89.900000
0.004500  -89.800000
0.003700  -89.700000
0.004500  -89.600000
0.005200  -89.600000
0.003000  -89.500000
0.001500  -89.500000
0.001500  -89.400000
0.003000  -89.300000
0.003000  -89.300000
0.002200  -89.200000
0.002200  -89.100000
0.000000  -89.100000
0.001500  -89.000000
-0.000800  -88.900000
-0.003000  -88.900000
0.000000  -88.800000
0.000700  -88.700000
0.002200  -88.700000
-0.000800  -88.600000
-0.003000  -88.500000
-0.002300  -88.500000
-0.000800  -88.400000
0.000000  -88.300000
-0.002300  -88.300000
0.000000  -88.200000
0.000000  -88.200000
0.003000  -88.100000
0.003000  -88.000000
0.000000  -87.900000
0.000000  -87.900000
0.002200  -87.800000
0.005200  -87.800000
0.001500  -87.700000
0.003000  -87.600000
0.006000  -87.600000
0.004500  -87.500000
0.005200  -87.400000
0.004500  -87.400000
0.001500  -87.300000
-0.001500  -87.300000
-0.001500  -87.200000
-0.001500  -87.100000
-0.004600  -87.100000
-0.003000  -87.000000
-0.003800  -86.900000
-0.002300  -86.900000
0.000700  -86.800000
0.002200  -86.800000
0.006700  -86.700000
0.006700  -86.600000
0.007500  -86.600000
0.007500  -86.500000
0.005200  -86.400000
0.003700  -86.400000
0.003000  -86.300000
0.001500  -86.300000
0.001500  -86.200000
0.001500  -86.100000
-0.001500  -86.100000
-0.002300  -86.000000
-0.001500  -86.000000
0.000000  -85.900000
0.000700  -85.800000
0.003000  -85.800000
0.003700  -85.700000
0.002200  -85.600000
0.003000  -85.600000
0.002200  -85.500000
0.006000  -85.500000
0.007500  -85.400000
0.005200  -85.400000
0.004500  -85.300000
0.001500  -85.200000
0.002200  -85.100000
0.003000  -85.100000
0.003000  -85.000000
0.001500  -85.000000
-0.000800  -84.900000
-0.000800  -84.800000
-0.000800  -84.700000
-0.002300  -84.700000
-0.001500  -84.600000
0.001500  -84.600000
0.000000  -84.500000
0.001500  -84.400000
0.001500  -84.400000
-0.002300  -84.300000
-0.001500  -84.200000
-0.005300  -84.200000
-0.004600  -84.100000
-0.003000  -84.100000
-0.001500  -84.000000
0.002200  -83.900000
0.001500  -83.800000
0.003700  -83.800000
0.003000  -83.700000
0.002200  -83.700000
0.005200  -83.600000
0.004500  -83.500000
0.004500  -83.500000
0.006000  -83.400000
0.003700  -83.300000
0.002200  -83.300000
-0.000800  -83.200000
-0.004600  -83.200000
-0.000800  -83.100000
0.000700  -83.000000
-0.000800  -83.000000
0.000700  -82.900000
0.003000  -82.800000
0.001500  -82.800000
-0.003000  -82.700000
-0.003000  -82.700000
-0.000800  -82.600000
-0.000800  -82.500000
0.001500  -82.500000
-0.001500  -82.400000
-0.003800  -82.400000
-0.005300  -82.300000
-0.005300  -82.200000
-0.006800  -82.200000
-0.009800  -82.100000
-0.006800  -82.000000
-0.004600  -81.900000
-0.000800  -81.900000
0.000700  -81.900000
0.002200  -81.800000
0.006000  -81.700000
0.005200  -81.600000
0.005200  -81.600000
0.005200  -81.500000
-0.000800  -81.500000
0.000000  -81.400000
0.001500  -81.300000
0.002200  -81.300000
0.004500  -81.200000
0.006000  -81.100000
0.005200  -81.100000
0.005200  -81.000000
0.004500  -81.000000
0.003000  -80.900000
0.003700  -80.800000
0.001500  -80.800000
0.000700  -80.700000
0.003000  -80.600000
0.003000  -80.600000
0.003000  -80.500000
0.002200  -80.500000
0.000700  -80.400000
0.001500  -80.300000
0.001500  -80.300000
0.001500  -80.200000
-0.000800  -80.100000
0.001500  -80.100000
0.003000  -80.000000
0.004500  -79.900000
0.004500  -79.900000
0.001500  -79.800000
0.003000  -79.700000
0.003000  -79.700000
0.002200  -79.600000
0.001500  -79.600000
-0.000800  -79.500000
0.000000  -79.400000
0.001500  -79.300000
0.001500  -79.300000
0.000700  -79.200000
-0.001500  -79.200000
-0.003000  -79.100000
-0.003000  -79.000000
-0.002300  -78.900000
-0.001500  -78.900000
-0.001500  -78.800000
0.000700  -78.800000
0.001500  -78.700000
-0.000800  -78.600000
0.000700  -78.500000
0.001500  -78.500000
0.003000  -78.400000
0.001500  -78.300000
-0.001500  -78.300000
-0.001500  -78.200000
-0.002300  -78.100000
-0.001500  -78.000000
-0.003000  -78.000000
0.000000  -77.900000
0.003700  -77.900000
0.003000  -77.800000
0.005200  -77.700000
0.005200  -77.600000
0.004500  -77.500000
0.005200  -77.500000
0.003000  -77.400000
0.004500  -77.300000
0.005200  -77.200000
0.004500  -77.200000
0.005200  -77.100000
0.005200  -77.000000
0.003700  -77.000000
0.003000  -76.900000
0.003000  -76.800000
0.002200  -76.700000
0.000700  -76.600000
0.003000  -76.500000
0.005200  -76.500000
0.007500  -76.400000
0.008200  -76.300000
0.003700  -76.200000
0.003000  -76.200000
0.000700  -76.100000
0.001500  -76.000000
0.003000  -76.000000
0.000700  -75.900000
0.003000  -75.800000
0.003000  -75.700000
0.001500  -75.600000
0.001500  -75.600000
0.001500  -75.500000
0.002200  -75.400000
-0.000800  -75.300000
-0.001500  -75.200000
0.000700  -75.200000
-0.000800  -75.100000
-0.004600  -75.000000
-0.004600  -74.900000
-0.003000  -74.900000
-0.006000  -74.800000
-0.005300  -74.700000
-0.001500  -74.700000
0.000700  -74.600000
0.003000  -74.500000
0.006700  -74.400000
0.005200  -74.300000
0.000700  -74.300000
0.000000  -74.200000
0.000700  -74.100000
0.001500  -74.000000
0.001500  -73.900000
0.001500  -73.800000
0.003000  -73.800000
0.003000  -73.700000
0.001500  -73.600000
-0.000800  -73.500000
-0.003000  -73.400000
0.001500  -73.400000
0.003000  -73.300000
0.003000  -73.200000
0.003000  -73.100000
0.000700  -73.000000
-0.000800  -72.900000
-0.000800  -72.900000
0.000000  -72.800000
0.000000  -72.700000
0.001500  -72.600000
0.005200  -72.500000
0.003000  -72.500000
-0.001500  -72.400000
-0.003000  -72.300000
-0.004600  -72.200000
-0.000800  -72.100000
0.003000  -72.000000
0.002200  -72.000000
0.001500  -71.900000
0.000700  -71.800000
-0.000800  -71.700000
0.002200  -71.600000
0.004500  -71.600000
0.003000  -71.500000
0.001500  -71.400000
-0.000800  -71.300000
-0.002300  -71.200000
-0.003000  -71.100000
-0.000800  -71.000000
0.001500  -70.900000
0.003700  -70.800000
0.005200  -70.800000
0.003700  -70.700000
0.003000  -70.600000
0.007500  -70.500000
0.006700  -70.400000
0.006000  -70.300000
0.006000  -70.200000
0.003000  -70.200000
0.000700  -70.100000
0.001500  -70.000000
0.000700  -69.900000
0.001500  -69.800000
0.003000  -69.800000
0.003700  -69.700000
0.003000  -69.600000
0.005200  -69.500000
0.005200  -69.400000
0.003700  -69.300000
0.003000  -69.300000
-0.001500  -69.200000
-0.003000  -69.100000
-0.003800  -69.000000
-0.001500  -68.900000
0.003000  -68.800000
0.003000  -68.700000
0.000700  -68.700000
0.000700  -68.600000
0.001500  -68.500000
0.001500  -68.400000
0.000700  -68.300000
0.000700  -68.200000
-0.000800  -68.200000
-0.000800  -68.100000
-0.002300  -68.000000
-0.004600  -67.900000
-0.006800  -67.800000
-0.006000  -67.700000
-0.004600  -67.600000
-0.001500  -67.600000
0.000700  -67.500000
0.000700  -67.400000
0.000700  -67.300000
0.000700  -67.200000
0.000700  -67.100000
0.003700  -67.100000
0.006000  -67.000000
0.006700  -66.900000
0.004500  -66.800000
0.005200  -66.700000
0.006700  -66.600000
0.005200  -66.600000
0.004500  -66.500000
0.004500  -66.400000
0.001500  -66.300000
0.001500  -66.200000
0.001500  -66.200000
0.001500  -66.100000
0.002200  -66.000000
-0.001500  -65.900000
-0.005300  -65.800000
-0.003800  -65.700000
-0.005300  -65.700000
-0.004600  -65.600000
0.001500  -65.500000
0.003000  -65.400000
0.000700  -65.300000
-0.000800  -65.200000
0.000700  -65.100000
0.001500  -65.000000
0.001500  -64.900000
0.003700  -64.900000
0.003000  -64.800000
0.002200  -64.700000
0.004500  -64.600000
0.003700  -64.500000
0.003000  -64.400000
0.004500  -64.400000
0.007500  -64.300000
0.008200  -64.200000
0.006700  -64.100000
0.004500  -64.000000
0.001500  -63.900000
0.003000  -63.800000
0.005200  -63.700000
0.006000  -63.600000
0.005200  -63.600000
0.003000  -63.500000
0.001500  -63.400000
0.000700  -63.300000
-0.000800  -63.200000
0.000700  -63.100000
0.003000  -63.000000
0.004500  -63.000000
0.001500  -62.900000
0.000700  -62.800000
0.001500  -62.700000
-0.001500  -62.600000
-0.000800  -62.500000
0.001500  -62.400000
0.002200  -62.300000
0.004500  -62.200000
0.003000  -62.100000
0.000700  -62.000000
-0.002300  -61.900000
-0.004600  -61.800000
-0.006800  -61.700000
-0.007500  -61.700000
-0.003000  -61.600000
0.000700  -61.500000
0.003000  -61.300000
0.002200  -61.200000
0.000700  -61.200000
-0.001500  -61.100000
-0.000800  -61.000000
0.000700  -60.900000
0.001500  -60.800000
0.002200  -60.700000
0.003000  -60.600000
0.004500  -60.500000
0.003700  -60.400000
0.000700  -60.300000
-0.002300  -60.200000
-0.001500  -60.100000
-0.003000  -60.000000
-0.002300  -59.900000
-0.003000  -59.800000
-0.004600  -59.700000
-0.000800  -59.600000
0.002200  -59.500000
0.002200  -59.400000
0.001500  -59.400000
0.000700  -59.200000
0.000700  -59.100000
-0.000800  -59.000000
0.000700  -59.000000
0.002200  -58.900000
0.003000  -58.800000
0.000700  -58.600000
-0.000800  -58.500000
-0.000800  -58.500000
0.001500  -58.400000
0.002200  -58.300000
0.001500  -58.100000
0.005200  -58.100000
0.006700  -58.000000
0.006700  -57.900000
0.005200  -57.800000
0.002200  -57.600000
0.004500  -57.600000
0.005200  -57.500000
0.009000  -57.400000
0.007500  -57.300000
0.005200  -57.200000
0.003700  -57.100000
-0.000800  -57.000000
0.000700  -56.900000
0.001500  -56.700000
0.001500  -56.700000
0.001500  -56.600000
-0.000800  -56.400000
-0.000800  -56.300000
0.000000  -56.300000
0.003000  -56.200000
0.005200  -56.000000
0.004500  -55.900000
0.005200  -55.800000
0.003700  -55.700000
0.004500  -55.600000
0.003700  -55.500000
0.001500  -55.400000
0.001500  -55.300000
0.000700  -55.200000
0.000700  -55.100000
0.000700  -55.000000
0.001500  -54.900000
0.001500  -54.800000
-0.000800  -54.700000
-0.002300  -54.600000
-0.003000  -54.500000
-0.003000  -54.400000
-0.002300  -54.300000
-0.003000  -54.200000
-0.003000  -54.100000
-0.001500  -54.000000
-0.000800  -53.900000
0.001500  -53.800000
0.004500  -53.700000
0.001500  -53.600000
-0.001500  -53.500000
-0.001500  -53.400000
-0.003000  -53.300000
-0.001500  -53.200000
0.000000  -53.100000
-0.002300  -53.000000
-0.000800  -52.900000
-0.001500  -52.800000
-0.002300  -52.700000
-0.000800  -52.600000
0.000700  -52.500000
0.003700  -52.400000
0.003000  -52.300000
0.003000  -52.200000
0.003700  -52.100000
0.004500  -52.000000
0.005200  -51.900000
0.005200  -51.800000
0.004500  -51.700000
-0.000800  -51.600000
-0.003000  -51.500000
-0.004600  -51.400000
-0.003800  -51.300000
-0.000800  -51.200000
0.001500  -51.100000
0.004500  -51.000000
0.006000  -50.900000
0.006000  -50.800000
0.003000  -50.700000
0.003000  -50.600000
0.003700  -50.500000
0.000700  -50.400000
0.003000  -50.300000
0.004500  -50.200000
0.000700  -50.100000
-0.001500  -50.000000
-0.003000  -49.900000
-0.003000  -49.800000
0.000700  -49.700000
0.002200  -49.600000
0.000700  -49.500000
0.000700  -49.500000
0.001500  -49.400000
-0.001500  -49.200000
0.000000  -49.100000
0.004500  -49.100000
0.003000  -49.000000
0.000000  -48.900000
-0.000800  -48.800000
0.003000  -48.700000
0.005200  -48.600000
0.004500  -48.500000
0.004500  -48.400000
0.001500  -48.300000
0.000700  -48.200000
-0.001500  -48.100000
-0.000800  -48.000000
-0.001500  -47.900000
-0.000800  -47.800000
0.003000  -47.700000
0.001500  -47.600000
0.004500  -47.500000
0.004500  -47.400000
0.001500  -47.300000
0.000700  -47.200000
-0.003000  -47.100000
0.000000  -47.000000
0.001500  -46.900000
-0.000800  -46.800000
0.000700  -46.800000
0.000000  -46.700000
0.000000  -46.600000
0.000700  -46.500000
-0.001500  -46.400000
-0.000800  -46.300000
-0.000800  -46.200000
-0.002300  -46.100000
-0.000800  -46.100000
-0.000800  -46.000000
0.000000  -45.900000
-0.001500  -45.800000
-0.002300  -45.700000
-0.002300  -45.600000
-0.002300  -45.500000
0.000700  -45.500000
0.003700  -45.400000
0.005200  -45.300000
0.006700  -45.200000
0.006000  -45.100000
0.003000  -45.000000
0.003000  -44.900000
0.002200  -44.800000
0.001500  -44.800000
0.002200  -44.700000
0.000700  -44.600000
0.001500  -44.500000
0.003000  -44.400000
0.001500  -44.300000
0.003000  -44.200000
0.005200  -44.100000
0.003000  -44.100000
0.000700  -44.000000
0.003700  -43.900000
0.003700  -43.800000
0.001500  -43.700000
-0.000800  -43.700000
-0.003800  -43.600000
-0.003000  -43.500000
-0.001500  -43.400000
0.000700  -43.300000
-0.001500  -43.200000
-0.001500  -43.200000
0.000700  -43.100000
0.002200  -43.000000
0.006000  -42.900000
0.004500  -42.800000
0.004500  -42.700000
0.006000  -42.700000
0.003700  -42.600000
0.006700  -42.500000
0.006000  -42.400000
0.003700  -42.300000
0.003000  -42.200000
0.001500  -42.200000
0.002200  -42.100000
0.001500  -42.000000
0.000700  -41.900000
0.000700  -41.800000
0.003000  -41.800000
0.005200  -41.700000
0.006700  -41.600000
0.007500  -41.500000
0.005200  -41.400000
0.004500  -41.400000
0.004500  -41.300000
0.003000  -41.200000
0.002200  -41.100000
-0.000800  -41.000000
0.000000  -41.000000
-0.001500  -40.900000
-0.003800  -40.800000
-0.003000  -40.700000
-0.005300  -40.700000
-0.002300  -40.600000
-0.002300  -40.500000
-0.003000  -40.500000
-0.000800  -40.400000
-0.000800  -40.300000
0.000000  -40.200000
-0.001500  -40.100000
-0.000800  -40.100000
0.000700  -40.000000
0.000000  -39.900000
0.001500  -39.800000
0.003700  -39.800000
0.006700  -39.700000
0.005200  -39.600000
0.005200  -39.600000
0.005200  -39.500000
0.006000  -39.400000
0.006700  -39.300000
0.003000  -39.200000
0.003000  -39.200000
0.002200  -39.100000
0.001500  -39.000000
0.003000  -39.000000
0.001500  -38.900000
0.003000  -38.800000
0.009000  -38.700000
0.006700  -38.700000
0.003700  -38.600000
0.006000  -38.500000
0.003700  -38.400000
-0.000800  -38.300000
-0.004600  -38.300000
-0.009100  -38.200000
-0.010500  -38.100000
-0.007500  -38.000000
-0.005300  -38.000000
-0.004600  -37.900000
-0.003000  -37.800000
-0.001500  -37.700000
0.000000  -37.700000
-0.000800  -37.600000
-0.000800  -37.500000
-0.002300  -37.400000
-0.002300  -37.400000
-0.000800  -37.300000
-0.000800  -37.200000
0.000000  -37.100000
0.000700  -37.100000
0.000000  -37.000000
0.000700  -36.900000
0.001500  -36.900000
0.001500  -36.800000
0.000700  -36.700000
0.002200  -36.600000
0.003700  -36.500000
0.000700  -36.500000
0.000700  -36.400000
0.004500  -36.400000
0.006700  -36.300000
0.010500  -36.200000
0.008200  -36.100000
0.004500  -36.000000
0.000000  -36.000000
-0.000800  -35.900000
-0.000800  -35.800000
-0.001500  -35.800000
0.000700  -35.700000
0.001500  -35.600000
0.003700  -35.500000
0.006700  -35.500000
0.007500  -35.400000
0.006700  -35.300000
0.000700  -35.200000
-0.004600  -35.100000
-0.005300  -35.100000
-0.001500  -35.000000
0.004500  -34.900000
0.010500  -34.800000
0.012700  -34.700000
0.009700  -34.700000
0.008200  -34.600000
0.003700  -34.500000
-0.001500  -34.500000
-0.003800  -34.400000
-0.004600  -34.300000
-0.000800  -34.200000
0.001500  -34.200000
0.010500  -34.100000
0.020200  -34.000000
0.015700  -34.000000
0.012700  -33.900000
0.009000  -33.800000
0.004500  -33.800000
-0.000800  -33.700000
-0.005300  -33.600000
-0.010500  -33.500000
-0.014300  -33.500000
-0.013500  -33.400000
-0.008300  -33.300000
-0.003800  -33.300000
-0.001500  -33.200000
0.001500  -33.100000
0.003000  -33.100000
0.001500  -33.000000
0.000700  -32.900000
-0.000800  -32.900000
-0.003000  -32.800000
-0.003000  -32.700000
-0.000800  -32.700000
-0.001500  -32.600000
-0.003000  -32.500000
-0.002300  -32.400000
-0.000800  -32.400000
0.000000  -32.300000
0.000700  -32.300000
0.004500  -32.200000
0.004500  -32.100000
0.003000  -32.100000
0.002200  -32.000000
-0.001500  -32.000000
0.000000  -31.900000
0.000700  -31.800000
0.000700  -31.700000
0.004500  -31.700000
0.008200  -31.600000
0.009700  -31.500000
0.005200  -31.500000
0.000700  -31.400000
0.000700  -31.300000
0.000700  -31.300000
0.003000  -31.200000
0.003000  -31.100000
0.003000  -31.100000
0.003000  -31.000000
0.002200  -30.900000
0.000700  -30.900000
0.000000  -30.800000
0.001500  -30.700000
0.003000  -30.600000
0.002200  -30.600000
0.000700  -30.600000
-0.000800  -30.500000
0.002200  -30.400000
0.001500  -30.300000
-0.000800  -30.200000
0.001500  -30.200000
0.003000  -30.100000
0.000700  -30.100000
-0.000800  -30.000000
-0.004600  -29.900000
-0.005300  -29.800000
-0.005300  -29.800000
-0.005300  -29.700000
-0.003000  -29.600000
-0.004600  -29.600000
-0.003800  -29.500000
0.000000  -29.400000
-0.000800  -29.300000
0.000000  -29.300000
0.000700  -29.200000
0.003700  -29.200000
0.004500  -29.100000
0.004500  -29.000000
0.006700  -28.900000
0.005200  -28.900000
0.003000  -28.800000
0.001500  -28.800000
-0.000800  -28.700000
-0.003000  -28.600000
-0.002300  -28.500000
0.000000  -28.500000
0.000700  -28.400000
0.002200  -28.400000
0.002200  -28.300000
0.002200  -28.200000
0.001500  -28.200000
0.003000  -28.100000
0.006700  -28.000000
0.005200  -27.900000
0.004500  -27.900000
0.005200  -27.800000
0.005200  -27.800000
0.006700  -27.700000
0.008200  -27.600000
0.007500  -27.600000
0.006700  -27.500000
0.007500  -27.500000
0.007500  -27.400000
0.006700  -27.300000
0.006700  -27.300000
0.003000  -27.200000
-0.003800  -27.200000
-0.003800  -27.100000
-0.001500  -27.000000
-0.002300  -27.000000
0.000700  -26.900000
0.001500  -26.900000
-0.001500  -26.800000
-0.005300  -26.700000
-0.009100  -26.700000
-0.004600  -26.600000
-0.005300  -26.600000
-0.004600  -26.500000
-0.003800  -26.500000
-0.006800  -26.400000
-0.003000  -26.400000
-0.003000  -26.300000
-0.003000  -26.200000
0.000000  -26.200000
0.002200  -26.100000
0.003700  -26.100000
0.003000  -26.100000
0.001500  -26.000000
0.003000  -25.900000
0.004500  -25.900000
0.005200  -25.800000
0.007500  -25.800000
0.006000  -25.700000
0.006700  -25.700000
0.005200  -25.700000
0.006000  -25.600000
0.015700  -25.500000
0.014200  -25.500000
0.007500  -25.400000
0.001500  -25.400000
-0.007500  -25.300000
-0.011300  -25.300000
-0.015800  -25.200000
-0.010500  -25.200000
-0.006000  -25.200000
-0.005300  -25.200000
0.000700  -25.100000
0.001500  -25.100000
0.002200  -25.000000
0.003000  -25.000000
0.003000  -24.900000
0.005200  -24.900000
0.005200  -24.800000
0.004500  -24.800000
0.003000  -24.800000
0.001500  -24.800000
-0.000800  -24.700000
-0.002300  -24.700000
-0.003800  -24.600000
-0.004600  -24.600000
-0.002300  -24.500000
-0.001500  -24.500000
-0.000800  -24.400000
0.002200  -24.400000
0.006700  -24.400000
0.008200  -24.300000
0.008200  -24.300000
0.006700  -24.300000
0.002200  -24.200000
-0.000800  -24.200000
-0.003000  -24.100000
-0.003000  -24.100000
0.001500  -24.000000
0.004500  -24.000000
0.004500  -24.000000
0.004500  -23.900000
0.003000  -23.900000
0.003000  -23.900000
0.001500  -23.800000
-0.001500  -23.800000
-0.000800  -23.700000
-0.002300  -23.700000
0.000000  -23.700000
0.000700  -23.600000
-0.002300  -23.600000
0.000700  -23.500000
0.001500  -23.500000
0.000000  -23.500000
0.003000  -23.400000
0.006700  -23.400000
0.004500  -23.400000
0.001500  -23.400000
0.000000  -23.300000
-0.000800  -23.300000
0.001500  -23.200000
0.003000  -23.200000
0.002200  -23.200000
0.003700  -23.100000
0.009700  -23.100000
0.012700  -23.000000
0.012000  -23.000000
0.010500  -23.000000
0.009000  -23.000000
0.007500  -22.900000
0.005200  -22.900000
0.003700  -22.900000
0.005200  -22.800000
0.002200  -22.800000
-0.000800  -22.800000
-0.001500  -22.700000
-0.008300  -22.700000
-0.007500  -22.700000
-0.004600  -22.600000
-0.003000  -22.600000
-0.001500  -22.600000
-0.006800  -22.500000
-0.008300  -22.500000
-0.009100  -22.500000
-0.004600  -22.500000
0.004500  -22.400000
0.009700  -22.400000
0.012700  -22.400000
0.008200  -22.300000
0.003000  -22.300000
-0.003000  -22.300000
-0.003000  -22.200000
0.009000  -22.200000
0.019500  -22.200000
0.017200  -22.100000
0.005200  -22.100000
-0.003800  -22.100000
-0.017300  -22.100000
-0.021800  -22.100000
-0.019500  -22.000000
-0.016500  -22.000000
-0.012000  -22.000000
-0.008300  -21.900000
0.000000  -21.900000
0.001500  -21.900000
0.005200  -21.800000
0.006700  -21.800000
0.006700  -21.800000
0.012000  -21.700000
0.012700  -21.700000
0.011200  -21.700000
0.010500  -21.600000
0.012000  -21.600000
0.009000  -21.600000
0.005200  -21.600000
0.004500  -21.500000
0.001500  -21.500000
-0.000800  -21.500000
-0.003800  -21.400000
-0.001500  -21.400000
0.000700  -21.400000
0.002200  -21.300000
0.003000  -21.300000
0.003000  -21.300000
0.003000  -21.200000
0.002200  -21.200000
0.000000  -21.200000
0.001500  -21.200000
0.004500  -21.200000
0.003000  -21.100000
-0.000800  -21.100000
-0.002300  -21.100000
-0.002300  -21.000000
-0.003800  -21.000000
-0.003000  -21.000000
-0.000800  -20.900000
0.001500  -20.900000
0.005200  -20.900000
0.006700  -20.900000
0.006700  -20.800000
0.008200  -20.800000
0.007500  -20.800000
0.004500  -20.700000
-0.000800  -20.700000
-0.001500  -20.700000
-0.002300  -20.700000
-0.002300  -20.700000
-0.001500  -20.600000
-0.005300  -20.600000
-0.004600  -20.500000
-0.000800  -20.500000
-0.000800  -20.500000
0.000700  -20.400000
0.001500  -20.400000
0.003000  -20.300000
0.006700  -20.300000
0.006000  -20.300000
0.003000  -20.300000
0.000700  -20.300000
-0.001500  -20.200000
-0.005300  -20.200000
-0.003000  -20.100000
0.001500  -20.100000
0.005200  -20.100000
0.009000  -20.000000
0.006700  -20.000000
0.003700  -20.000000
0.003000  -19.900000
0.000700  -19.900000
-0.000800  -19.800000
-0.003000  -19.800000
0.000700  -19.800000
0.004500  -19.800000
0.002200  -19.800000
0.000700  -19.700000
-0.000800  -19.700000
-0.000800  -19.700000
0.000700  -19.600000
-0.001500  -19.600000
-0.001500  -19.500000
0.000700  -19.500000
0.000700  -19.500000
0.000700  -19.400000
-0.001500  -19.400000
-0.008300  -19.400000
-0.008300  -19.400000
0.000000  -19.400000
0.005200  -19.300000
0.012700  -19.300000
0.012700  -19.300000
0.006000  -19.200000
0.004500  -19.200000
0.003000  -19.200000
0.002200  -19.100000
0.002200  -19.100000
0.003000  -19.100000
0.004500  -19.000000
0.000700  -19.000000
-0.000800  -19.000000
-0.000800  -18.900000
0.000700  -18.900000
0.002200  -18.900000
-0.001500  -18.900000
-0.003000  -18.900000
-0.003000  -18.800000
-0.001500  -18.800000
-0.003000  -18.800000
-0.000800  -18.700000
0.004500  -18.700000
0.005200  -18.700000
0.009000  -18.600000
0.010500  -18.600000
0.006700  -18.600000
0.003000  -18.600000
0.003000  -18.500000
0.003000  -18.500000
0.001500  -18.500000
0.001500  -18.500000
0.012000  -18.500000
0.024700  -18.400000
0.020200  -18.400000
0.005200  -18.400000
-0.004600  -18.300000
-0.015800  -18.300000
-0.020300  -18.300000
-0.022500  -18.200000
-0.022500  -18.200000
-0.016500  -18.200000
-0.012000  -18.200000
-0.001500  -18.100000
0.006700  -18.100000
0.006700  -18.100000
0.006700  -18.100000
0.005200  -18.000000
0.005200  -18.000000
0.003000  -18.000000
-0.001500  -18.000000
-0.002300  -18.000000
0.000700  -17.900000
0.003700  -17.900000
0.008200  -17.900000
0.008200  -17.900000
0.008200  -17.800000
0.009700  -17.800000
0.006700  -17.800000
0.006700  -17.800000
0.006700  -17.700000
0.004500  -17.700000
0.003700  -17.700000
0.001500  -17.700000
0.001500  -17.700000
0.003000  -17.600000
0.000700  -17.600000
-0.001500  -17.600000
-0.000800  -17.600000
0.001500  -17.600000
0.003000  -17.600000
0.003000  -17.600000
0.000000  -17.500000
-0.003000  -17.500000
-0.006800  -17.500000
-0.008300  -17.500000
-0.005300  -17.500000
-0.001500  -17.400000
0.003000  -17.400000
0.004500  -17.400000
0.003000  -17.400000
0.001500  -17.400000
0.004500  -17.300000
0.001500  -17.300000
-0.003000  -17.300000
-0.001500  -17.300000
0.004500  -17.200000
0.009000  -17.200000
0.014200  -17.200000
0.012700  -17.200000
0.010500  -17.200000
0.009000  -17.100000
0.006700  -17.100000
0.004500  -17.100000
-0.001500  -17.100000
-0.008300  -17.100000
-0.010500  -17.100000
-0.011300  -17.000000
-0.013500  -17.000000
-0.009100  -17.000000
-0.005300  -17.000000
-0.005300  -17.000000
-0.002300  -17.000000
-0.003000  -16.900000
-0.001500  -16.900000
0.001500  -16.900000
0.000700  -16.900000
0.001500  -16.900000
0.000700  -16.900000
-0.000800  -16.900000
0.000000  -16.800000
-0.004600  -16.800000
-0.002300  -16.800000
-0.000800  -16.800000
-0.001500  -16.800000
-0.001500  -16.800000
-0.001500  -16.800000
0.002200  -16.700000
0.009000  -16.700000
0.012000  -16.700000
0.010500  -16.700000
0.006700  -16.700000
0.003000  -16.700000
0.001500  -16.700000
0.003000  -16.700000
0.005200  -16.700000
0.006000  -16.700000
0.006700  -16.700000
0.004500  -16.700000
0.002200  -16.700000
0.000700  -16.700000
0.000000  -16.600000
-0.000800  -16.600000
0.000700  -16.600000
0.000700  -16.600000
-0.002300  -16.600000
-0.003800  -16.600000
-0.004600  -16.600000
0.000000  -16.600000
0.006000  -16.600000
0.006700  -16.500000
0.008200  -16.500000
0.006000  -16.500000
0.006000  -16.500000
0.006700  -16.500000
0.004500  -16.500000
0.003700  -16.500000
0.000700  -16.500000
-0.001500  -16.400000
0.002200  -16.400000
0.011200  -16.400000
0.028500  -16.400000
0.027700  -16.400000
0.006700  -16.400000
-0.008300  -16.400000
-0.024000  -16.400000
-0.029300  -16.400000
-0.025600  -16.300000
-0.015800  -16.300000
-0.007500  -16.300000
-0.001500  -16.300000
0.007500  -16.300000
0.008200  -16.200000
0.006700  -16.200000
0.007500  -16.200000
0.010500  -16.200000
0.009000  -16.200000
0.003000  -16.200000
0.001500  -16.100000
0.000700  -16.100000
0.001500  -16.100000
0.000000  -16.100000
-0.001500  -16.100000
0.000000  -16.000000
-0.001500  -16.000000
0.000700  -16.000000
0.001500  -16.000000
0.001500  -15.900000
-0.001500  -15.900000
-0.011300  -15.900000
-0.010500  -15.900000
-0.004600  -15.800000
0.000700  -15.800000
0.007500  -15.800000
0.006700  -15.800000
0.003700  -15.800000
0.003000  -15.700000
0.001500  -15.700000
0.003000  -15.700000
0.000700  -15.600000
0.003000  -15.600000
0.007500  -15.600000
0.001500  -15.600000
-0.005300  -15.500000
-0.006000  -15.500000
-0.003000  -15.500000
0.006700  -15.400000
0.013500  -15.400000
0.015700  -15.400000
0.013500  -15.300000
0.006700  -15.300000
-0.000800  -15.300000
-0.005300  -15.300000
-0.005300  -15.300000
-0.004600  -15.200000
-0.003000  -15.200000
-0.003000  -15.200000
-0.002300  -15.100000
-0.001500  -15.100000
-0.003000  -15.100000
-0.002300  -15.000000
-0.000800  -15.000000
-0.002300  -15.000000
0.001500  -14.900000
0.006700  -14.900000
0.009000  -14.900000
0.010500  -14.900000
0.006000  -14.900000
0.003000  -14.800000
0.001500  -14.800000
0.003000  -14.800000
0.003000  -14.700000
0.001500  -14.700000
0.006700  -14.700000
0.006700  -14.700000
0.003000  -14.600000
0.001500  -14.600000
-0.000800  -14.600000
0.000000  -14.500000
-0.000800  -14.500000
-0.001500  -14.500000
-0.000800  -14.500000
-0.002300  -14.400000
-0.004600  -14.400000
-0.004600  -14.400000
-0.005300  -14.400000
-0.006000  -14.400000
-0.006000  -14.400000
-0.005300  -14.300000
-0.000800  -14.300000
0.001500  -14.300000
0.003700  -14.300000
0.006700  -14.300000
0.006700  -14.200000
0.009000  -14.200000
0.012700  -14.200000
0.012000  -14.200000
0.010500  -14.200000
0.010500  -14.100000
0.009000  -14.100000
0.007500  -14.100000
0.004500  -14.100000
0.002200  -14.100000
0.003000  -14.100000
0.000700  -14.000000
-0.003800  -14.000000
-0.006800  -14.000000
-0.006000  -14.000000
-0.001500  -14.000000
0.001500  -14.000000
0.000700  -14.000000
0.000000  -14.000000
-0.001500  -13.900000
-0.005300  -13.900000
-0.003800  -13.900000
-0.005300  -13.900000
-0.005300  -13.900000
-0.003000  -13.800000
-0.003800  -13.800000
-0.003000  -13.800000
-0.001500  -13.800000
0.001500  -13.800000
0.001500  -13.700000
0.002200  -13.700000
0.006700  -13.700000
0.008200  -13.700000
0.009700  -13.700000
0.008200  -13.600000
0.004500  -13.600000
0.002200  -13.600000
0.000000  -13.600000
0.001500  -13.600000
0.003000  -13.600000
-0.003000  -13.500000
-0.006800  -13.500000
-0.006000  -13.500000
-0.001500  -13.500000
0.000700  -13.500000
-0.000800  -13.500000
0.000700  -13.500000
0.004500  -13.500000
0.006700  -13.500000
0.007500  -13.500000
0.006700  -13.400000
0.006700  -13.400000
0.005200  -13.400000
0.005200  -13.400000
0.000000  -13.400000
-0.007500  -13.400000
-0.003000  -13.400000
0.004500  -13.300000
0.009000  -13.300000
0.017200  -13.300000
0.014200  -13.300000
0.010500  -13.300000
0.009000  -13.300000
0.002200  -13.300000
0.001500  -13.200000
0.003000  -13.200000
0.003000  -13.200000
0.001500  -13.200000
0.000700  -13.200000
0.001500  -13.200000
-0.000800  -13.100000
-0.002300  -13.100000
-0.000800  -13.100000
-0.003000  -13.100000
-0.006800  -13.100000
-0.006000  -13.100000
-0.006800  -13.100000
-0.006000  -13.100000
-0.003800  -13.100000
0.000700  -13.100000
0.000700  -13.100000
-0.000800  -13.100000
-0.000800  -13.100000
0.000000  -13.000000
0.003000  -13.000000
0.003000  -13.000000
0.000700  -13.000000
0.003000  -13.000000
0.004500  -13.000000
0.001500  -13.000000
-0.002300  -13.000000
-0.001500  -13.000000
0.000700  -13.000000
0.000000  -12.900000
-0.003000  -12.900000
-0.005300  -12.900000
-0.006800  -12.900000
-0.004600  -12.900000
-0.003000  -12.900000
0.001500  -12.900000
0.005200  -12.900000
0.003700  -12.900000
0.000700  -12.900000
-0.001500  -12.900000
-0.000800  -12.900000
-0.003000  -12.900000
-0.004600  -12.900000
-0.003000  -12.900000
-0.003800  -12.900000
-0.002300  -12.900000
0.000000  -12.900000
0.000700  -12.900000
0.003000  -12.900000
0.003700  -12.900000
0.006700  -12.900000
0.008200  -12.900000
0.005200  -12.900000
0.004500  -12.900000
0.001500  -12.900000
0.000700  -12.900000
0.006000  -12.900000
0.008200  -12.900000
0.009000  -12.900000
0.006700  -12.900000
0.006000  -12.900000
0.004500  -12.800000
0.003000  -12.800000
0.001500  -12.800000
0.000700  -12.800000
0.000000  -12.800000
0.001500  -12.800000
0.004500  -12.800000
0.005200  -12.800000
0.005200  -12.800000
0.005200  -12.800000
0.006700  -12.800000
0.008200  -12.800000
0.009000  -12.800000
0.006700  -12.800000
0.002200  -12.800000
0.000700  -12.800000
-0.000800  -12.800000
-0.001500  -12.800000
-0.003800  -12.800000
-0.005300  -12.800000
-0.004600  -12.800000
-0.006800  -12.800000
-0.005300  -12.800000
-0.002300  -12.800000
-0.003800  -12.800000
-0.007500  -12.800000
-0.012000  -12.800000
-0.009800  -12.800000
-0.002300  -12.800000
0.007500  -12.800000
0.010500  -12.800000
0.010500  -12.800000
0.009000  -12.800000
0.005200  -12.800000
0.003000  -12.800000
0.005200  -12.800000
0.006000  -12.800000
0.004500  -12.800000
-0.004600  -12.800000
-0.009100  -12.800000
-0.003000  -12.800000
0.004500  -12.800000
0.015700  -12.800000
0.021000  -12.800000
0.015000  -12.800000
0.010500  -12.800000
0.007500  -12.800000
0.007500  -12.800000
0.008200  -12.800000
0.006700  -12.800000
0.005200  -12.800000
0.000700  -12.800000
0.000700  -12.800000
0.000700  -12.800000
-0.003000  -12.800000
-0.005300  -12.800000
-0.005300  -12.800000
-0.003000  -12.800000
0.000700  -12.800000
-0.001500  -12.800000
-0.003000  -12.800000
-0.000800  -12.800000
0.000700  -12.800000
0.005200  -12.800000
0.006700  -12.800000
0.005200  -12.900000
0.003000  -12.900000
-0.000800  -12.900000
-0.003000  -12.900000
-0.006800  -12.900000
-0.009100  -12.900000
-0.006800  -12.900000
-0.003000  -12.900000
0.003700  -12.900000
0.004500  -12.900000
0.003700  -12.900000
0.003000  -12.900000
0.000000  -12.900000
0.001500  -12.900000
0.002200  -12.900000
0.001500  -12.900000
0.001500  -12.900000
-0.000800  -12.900000
-0.002300  -12.900000
-0.003800  -12.900000
-0.006800  -12.900000
-0.003000  -12.900000
0.000700  -12.900000
0.002200  -12.900000
0.003000  -12.900000
-0.000800  -12.900000
-0.000800  -12.900000
-0.001500  -12.900000
-0.000800  -12.900000
0.000700  -12.900000
-0.002300  -12.900000
-0.002300  -12.900000
0.000700  -12.900000
0.000000  -13.000000
0.001500  -13.000000
0.002200  -13.000000
0.003000  -13.000000
0.002200  -13.000000
0.001500  -13.000000
0.000000  -13.000000
-0.000800  -13.000000
-0.001500  -13.000000
-0.000800  -13.000000
0.000000  -13.100000
0.000000  -13.100000
-0.000800  -13.100000
-0.001500  -13.100000
-0.000800  -13.100000
0.001500  -13.100000
0.003000  -13.100000
0.006000  -13.100000
0.006700  -13.100000
0.004500  -13.100000
0.003000  -13.100000
0.004500  -13.100000
0.003000  -13.100000
0.000700  -13.100000
-0.000800  -13.100000
0.000700  -13.100000
0.003000  -13.100000
0.000700  -13.100000
-0.000800  -13.100000
-0.001500  -13.200000
-0.000800  -13.200000
0.006700  -13.200000
0.009000  -13.200000
0.012700  -13.200000
0.013500  -13.200000
0.006700  -13.200000
0.001500  -13.200000
-0.006000  -13.200000
-0.009100  -13.200000
-0.003000  -13.200000
0.001500  -13.200000
0.006000  -13.200000
0.003000  -13.200000
-0.003800  -13.200000
-0.002300  -13.200000
0.000700  -13.200000
0.002200  -13.200000
0.003000  -13.300000
0.005200  -13.300000
0.003000  -13.300000
-0.000800  -13.300000
-0.000800  -13.300000
0.000700  -13.300000
0.003000  -13.300000
0.001500  -13.300000
0.000700  -13.300000
0.000700  -13.300000
-0.000800  -13.300000
-0.003000  -13.300000
-0.008300  -13.300000
-0.003000  -13.300000
0.006700  -13.300000
0.008200  -13.400000
0.014200  -13.400000
0.013500  -13.400000
0.012700  -13.400000
0.009700  -13.400000
0.002200  -13.400000
0.001500  -13.400000
-0.000800  -13.400000
-0.001500  -13.400000
0.000000  -13.400000
-0.001500  -13.500000
-0.001500  -13.500000
-0.003800  -13.500000
-0.006800  -13.500000
-0.004600  -13.500000
-0.005300  -13.500000
-0.008300  -13.500000
-0.008300  -13.500000
-0.008300  -13.500000
-0.003800  -13.500000
-0.001500  -13.500000
0.000700  -13.500000
0.004500  -13.500000
0.005200  -13.500000
0.004500  -13.500000
0.001500  -13.500000
-0.001500  -13.500000
-0.001500  -13.500000
-0.001500  -13.500000
-0.002300  -13.500000
-0.003000  -13.500000
-0.000800  -13.500000
0.000700  -13.500000
0.001500  -13.500000
0.001500  -13.500000
-0.003000  -13.500000
-0.005300  -13.500000
-0.006800  -13.500000
-0.005300  -13.500000
-0.003000  -13.500000
-0.002300  -13.500000
0.001500  -13.500000
0.005200  -13.500000
0.008200  -13.500000
0.004500  -13.500000
0.001500  -13.600000
0.002200  -13.600000
0.001500  -13.600000
0.004500  -13.600000
0.006700  -13.600000
0.006700  -13.600000
0.009000  -13.600000
0.009000  -13.600000
0.008200  -13.600000
0.006700  -13.600000
0.007500  -13.600000
0.004500  -13.600000
0.004500  -13.600000
0.004500  -13.600000
0.003000  -13.600000
0.005200  -13.600000
0.005200  -13.600000
0.004500  -13.600000
0.005200  -13.600000
0.005200  -13.600000
0.005200  -13.600000
0.005200  -13.600000
0.006700  -13.600000
0.005200  -13.600000
0.003000  -13.600000
0.002200  -13.700000
0.000000  -13.700000
0.003000  -13.700000
0.006700  -13.700000
0.006700  -13.700000
0.007500  -13.700000
0.005200  -13.700000
-0.000800  -13.700000
-0.002300  -13.700000
0.000000  -13.700000
-0.000800  -13.700000
-0.000800  -13.700000
-0.004600  -13.700000
-0.008300  -13.700000
-0.006800  -13.700000
-0.007500  -13.700000
-0.005300  -13.700000
-0.002300  -13.700000
-0.003000  -13.700000
0.001500  -13.700000
0.003700  -13.800000
0.002200  -13.800000
0.004500  -13.800000
0.005200  -13.800000
0.003700  -13.800000
0.003000  -13.800000
0.003000  -13.800000
0.004500  -13.800000
0.004500  -13.800000
0.005200  -13.800000
0.006000  -13.800000
0.006700  -13.800000
0.005200  -13.800000
0.001500  -13.800000
0.001500  -13.800000
0.000700  -13.800000
0.000000  -13.800000
0.000700  -13.800000
-0.004600  -13.800000
-0.008300  -13.800000
-0.009100  -13.800000
-0.007500  -13.800000
-0.000800  -13.800000
0.002200  -13.800000
0.007500  -13.800000
0.011200  -13.800000
0.009700  -13.800000
0.009000  -13.800000
0.006700  -13.800000
0.003000  -13.800000
-0.003000  -13.800000
-0.003000  -13.800000
-0.003000  -13.800000
-0.004600  -13.800000
-0.004600  -13.800000
-0.006800  -13.800000
-0.010500  -13.800000
-0.005300  -13.800000
0.000000  -13.800000
0.004500  -13.800000
0.006700  -13.900000
0.003000  -13.900000
0.000700  -13.900000
0.000700  -13.900000
0.001500  -13.900000
0.009000  -13.900000
0.006700  -13.900000
0.003000  -13.900000
0.000000  -13.900000
-0.003800  -13.900000
-0.003800  -13.900000
-0.002300  -13.900000
0.000700  -13.900000
0.002200  -13.900000
0.001500  -13.900000
0.001500  -13.900000
0.003000  -13.900000
0.003000  -13.900000
0.004500  -13.900000
0.003000  -13.900000
0.000700  -14.000000
0.001500  -14.000000
0.003000  -14.000000
0.004500  -14.000000
0.003700  -14.000000
0.001500  -14.000000
-0.001500  -14.000000
-0.000800  -14.000000
0.003000  -14.000000
0.005200  -14.000000
0.005200  -14.000000
0.001500  -14.000000
0.002200  -14.000000
0.002200  -14.000000
0.005200  -14.000000
0.007500  -14.000000
0.002200  -14.000000
0.003700  -14.000000
0.003000  -14.000000
0.000000  -14.000000
0.001500  -14.000000
0.003000  -14.000000
0.003000  -14.000000
0.002200  -14.000000
0.001500  -14.000000
-0.000800  -14.000000
-0.001500  -14.000000
-0.000800  -14.000000
-0.000800  -14.000000
0.000000  -14.000000
-0.003000  -14.000000
-0.001500  -14.000000
0.000000  -14.000000
0.002200  -14.000000
0.004500  -14.000000
0.000700  -14.000000
0.000700  -14.000000
-0.000800  -14.100000
-0.001500  -14.100000
0.001500  -14.100000
-0.001500  -14.100000
-0.003800  -14.100000
-0.004600  -14.100000
-0.003800  -14.100000
-0.003000  -14.100000
-0.002300  -14.100000
0.000700  -14.100000
0.001500  -14.100000
0.000700  -14.100000
0.001500  -14.100000
0.003700  -14.100000
0.005200  -14.100000
0.007500  -14.100000
0.006700  -14.100000
0.006700  -14.100000
0.004500  -14.100000
0.001500  -14.100000
0.005200  -14.100000
0.007500  -14.100000
0.008200  -14.100000
0.006000  -14.200000
0.001500  -14.200000
0.001500  -14.200000
-0.000800  -14.200000
-0.000800  -14.200000
0.001500  -14.200000
0.000000  -14.200000
0.000000  -14.200000
0.003000  -14.200000
0.003000  -14.200000
0.003700  -14.200000
0.000700  -14.200000
-0.000800  -14.200000
0.000700  -14.200000
-0.004600  -14.200000
-0.006000  -14.200000
-0.003800  -14.200000
-0.001500  -14.200000
0.000700  -14.200000
-0.000800  -14.200000
-0.000800  -14.200000
-0.000800  -14.200000
0.003000  -14.200000
0.004500  -14.200000
0.003700  -14.200000
0.004500  -14.200000
0.003700  -14.200000
0.004500  -14.200000
0.001500  -14.200000
-0.003800  -14.200000
-0.006800  -14.200000
-0.004600  -14.200000
-0.003000  -14.200000
-0.001500  -14.200000
-0.000800  -14.200000
-0.001500  -14.200000
0.001500  -14.200000
0.003000  -14.200000
0.003000  -14.200000
-0.002300  -14.200000
-0.012800  -14.200000
-0.009100  -14.200000
0.000700  -14.200000
0.008200  -14.200000
0.015700  -14.200000
0.015000  -14.200000
0.014200  -14.200000
0.012700  -14.200000
0.008200  -14.200000
0.008200  -14.200000
0.006000  -14.300000
0.007500  -14.300000
0.006700  -14.300000
0.001500  -14.300000
-0.001500  -14.300000
0.000700  -14.300000
0.001500  -14.300000
0.001500  -14.300000
0.000700  -14.300000
-0.000800  -14.300000
-0.000800  -14.400000
0.000000  -14.400000
0.001500  -14.400000
0.000700  -14.400000
0.000000  -14.400000
0.001500  -14.400000
0.000700  -14.400000
-0.000800  -14.400000
0.002200  -14.400000
0.000700  -14.400000
0.002200  -14.400000
0.003000  -14.400000
-0.002300  -14.400000
-0.005300  -14.400000
-0.012000  -14.400000
-0.010500  -14.400000
-0.003800  -14.400000
0.001500  -14.400000
0.008200  -14.400000
0.005200  -14.400000
0.006000  -14.400000
0.007500  -14.400000
0.005200  -14.400000
0.004500  -14.400000
0.003700  -14.400000
0.003700  -14.400000
0.002200  -14.400000
-0.000800  -14.400000
-0.000800  -14.500000
0.003000  -14.500000
0.003000  -14.500000
0.003000  -14.500000
0.001500  -14.500000
0.002200  -14.500000
0.000700  -14.500000
0.000000  -14.500000
0.000700  -14.500000
0.000700  -14.500000
0.000700  -14.600000
-0.000800  -14.600000
-0.000800  -14.600000
-0.002300  -14.600000
-0.001500  -14.600000
0.000700  -14.600000
0.002200  -14.600000
0.005200  -14.600000
0.006700  -14.600000
0.005200  -14.600000
0.001500  -14.700000
-0.001500  -14.700000
-0.001500  -14.700000
-0.004600  -14.700000
-0.004600  -14.700000
-0.001500  -14.700000
-0.001500  -14.700000
0.000700  -14.700000
-0.000800  -14.700000
-0.002300  -14.700000
-0.000800  -14.800000
-0.000800  -14.800000
-0.000800  -14.800000
0.003700  -14.800000
0.004500  -14.800000
0.003000  -14.800000
0.000000  -14.800000
-0.002300  -14.800000
-0.003000  -14.800000
0.000700  -14.800000
0.002200  -14.900000
0.003000  -14.900000
0.003000  -14.900000
0.001500  -14.900000
0.004500  -14.900000
-0.000800  -14.900000
-0.002300  -14.900000
0.002200  -14.900000
0.007500  -14.900000
0.011200  -14.900000
0.008200  -14.900000
0.005200  -14.900000
0.003700  -15.000000
0.003000  -15.000000
-0.000800  -15.000000
-0.003000  -15.000000
-0.004600  -15.000000
-0.006000  -15.000000
-0.001500  -15.000000
0.000700  -15.000000
0.000700  -15.000000
0.000000  -15.000000
0.002200  -15.100000
0.004500  -15.100000
0.005200  -15.100000
0.001500  -15.100000
-0.000800  -15.100000
-0.000800  -15.100000
0.001500  -15.100000
0.006000  -15.100000
0.007500  -15.100000
0.006700  -15.200000
0.004500  -15.200000
0.003700  -15.200000
0.004500  -15.200000
-0.000800  -15.200000
0.000700  -15.200000
0.003000  -15.300000
0.001500  -15.300000
0.002200  -15.300000
0.002200  -15.300000
0.003000  -15.300000
0.003700  -15.300000
0.003700  -15.300000
0.006000  -15.300000
0.006700  -15.400000
0.005200  -15.400000
0.003700  -15.400000
0.000700  -15.400000
-0.001500  -15.400000
-0.000800  -15.400000
-0.002300  -15.500000
-0.003800  -15.500000
-0.006000  -15.500000
-0.009100  -15.500000
-0.009100  -15.500000
-0.009100  -15.500000
-0.005300  -15.600000
-0.001500  -15.600000
-0.000800  -15.600000
0.001500  -15.600000
0.001500  -15.600000
0.000700  -15.600000
0.001500  -15.600000
0.001500  -15.700000
0.002200  -15.700000
0.003000  -15.700000
0.000700  -15.700000
-0.003000  -15.700000
-0.005300  -15.700000
-0.001500  -15.700000
0.000700  -15.800000
0.001500  -15.800000
0.003700  -15.800000
0.003700  -15.800000
0.004500  -15.800000
0.003000  -15.800000
0.004500  -15.800000
0.004500  -15.800000
0.004500  -15.800000
0.004500  -15.800000
0.003000  -15.900000
0.004500  -15.900000
0.005200  -15.900000
0.003700  -15.900000
0.000000  -15.900000
-0.001500  -15.900000
-0.001500  -16.000000
-0.002300  -16.000000
0.000000  -16.000000
0.005200  -16.000000
0.005200  -16.000000
0.001500  -16.100000
-0.002300  -16.100000
-0.004600  -16.100000
-0.003000  -16.100000
-0.003800  -16.100000
-0.003800  -16.100000
-0.000800  -16.100000
0.003000  -16.100000
0.006700  -16.200000
0.009000  -16.200000
0.008200  -16.200000
0.004500  -16.200000
0.000000  -16.200000
0.000700  -16.200000
0.003000  -16.200000
0.002200  -16.200000
0.000700  -16.300000
0.001500  -16.300000
-0.000800  -16.300000
-0.003800  -16.300000
-0.001500  -16.400000
0.000000  -16.400000
0.003000  -16.400000
0.004500  -16.400000
0.008200  -16.400000
0.014200  -16.400000
0.016500  -16.500000
0.014200  -16.500000
0.009000  -16.500000
0.009000  -16.500000
0.005200  -16.600000
0.004500  -16.600000
0.003700  -16.600000
-0.004600  -16.600000
-0.005300  -16.600000
-0.005300  -16.700000
-0.003800  -16.700000
-0.000800  -16.700000
-0.003000  -16.700000
-0.000800  -16.700000
0.001500  -16.800000
0.001500  -16.800000
0.001500  -16.800000
0.000700  -16.800000
-0.003000  -16.800000
-0.003800  -16.900000
-0.003000  -16.900000
-0.003800  -16.900000
-0.004600  -17.000000
-0.003000  -17.000000
0.000000  -17.000000
-0.001500  -17.100000
0.000000  -17.100000
0.000700  -17.100000
-0.003800  -17.100000
0.000000  -17.100000
-0.001500  -17.200000
0.000700  -17.200000
0.003700  -17.200000
0.003000  -17.200000
0.010500  -17.300000
0.009700  -17.300000
0.006700  -17.400000
0.004500  -17.400000
0.001500  -17.500000
0.003000  -17.500000
0.005200  -17.500000
0.005200  -17.600000
0.003700  -17.600000
0.003000  -17.600000
0.003000  -17.700000
0.002200  -17.700000
0.003000  -17.800000
0.000000  -17.800000
-0.003000  -17.900000
-0.006800  -17.900000
-0.005300  -17.900000
-0.002300  -18.000000
-0.000800  -18.000000
0.006700  -18.000000
0.009000  -18.100000
0.008200  -18.100000
0.006700  -18.200000
0.003000  -18.200000
0.000700  -18.300000
0.000700  -18.400000
0.000000  -18.400000
-0.003000  -18.500000
-0.003000  -18.500000
-0.003000  -18.500000
-0.004600  -18.600000
-0.003000  -18.600000
0.003000  -18.700000
0.006700  -18.700000
0.007500  -18.800000
0.005200  -18.900000
0.003700  -18.900000
0.004500  -18.900000
0.007500  -19.000000
0.005200  -19.000000
0.004500  -19.100000
0.003000  -19.100000
-0.001500  -19.200000
0.001500  -19.300000
0.001500  -19.300000
0.000000  -19.400000
0.000700  -19.400000
0.000700  -19.500000
0.001500  -19.500000
0.001500  -19.600000
0.003000  -19.700000
0.003000  -19.700000
0.004500  -19.800000
0.003000  -19.800000
0.000000  -19.900000
-0.002300  -20.000000
-0.003000  -20.000000
-0.003800  -20.100000
-0.006800  -20.100000
-0.006000  -20.200000
-0.006800  -20.300000
-0.005300  -20.300000
-0.003000  -20.400000
-0.002300  -20.400000
-0.000800  -20.500000
0.000700  -20.600000
0.004500  -20.700000
0.005200  -20.700000
0.006000  -20.800000
0.006700  -20.800000
0.006700  -20.900000
0.004500  -21.000000
0.000000  -21.000000
-0.000800  -21.100000
-0.003000  -21.200000
-0.002300  -21.200000
0.002200  -21.300000
0.005200  -21.400000
0.009000  -21.400000
0.006700  -21.500000
0.004500  -21.600000
0.000700  -21.600000
-0.000800  -21.700000
-0.003000  -21.700000
-0.005300  -21.800000
-0.003000  -21.900000
-0.000800  -22.000000
-0.000800  -22.100000
0.002200  -22.100000
0.001500  -22.100000
0.002200  -22.200000
0.005200  -22.300000
0.003700  -22.400000
0.003000  -22.400000
0.000700  -22.500000
0.000700  -22.600000
0.003000  -22.600000
0.006700  -22.700000
0.008200  -22.800000
0.007500  -22.800000
0.004500  -23.000000
-0.001500  -23.000000
-0.004600  -23.000000
-0.004600  -23.100000
-0.006000  -23.200000
-0.006000  -23.300000
-0.002300  -23.400000
-0.003000  -23.400000
-0.001500  -23.500000
0.001500  -23.600000
0.000700  -23.700000
0.000700  -23.700000
0.001500  -23.800000
0.000700  -23.900000
0.000000  -23.900000
0.000000  -24.000000
0.001500  -24.100000
0.003700  -24.200000
0.006700  -24.300000
0.006000  -24.300000
0.001500  -24.400000
0.004500  -24.500000
0.006000  -24.500000
0.003000  -24.600000
0.003000  -24.700000
0.002200  -24.800000
0.000700  -24.800000
0.000700  -24.900000
-0.000800  -25.000000
0.000700  -25.100000
0.000700  -25.200000
0.000700  -25.200000
0.003700  -25.300000
0.001500  -25.400000
0.000700  -25.500000
-0.003000  -25.600000
-0.004600  -25.600000
-0.004600  -25.700000
-0.003000  -25.800000
-0.000800  -25.800000
0.000700  -26.000000
0.003000  -26.000000
0.004500  -26.100000
0.004500  -26.200000
0.005200  -26.200000
0.006700  -26.300000
0.006000  -26.400000
0.003000  -26.500000
0.002200  -26.600000
-0.000800  -26.700000
-0.004600  -26.800000
-0.006800  -26.800000
-0.003000  -26.900000
0.003000  -27.000000
0.008200  -27.100000
0.008200  -27.200000
0.001500  -27.300000
-0.003000  -27.300000
-0.003000  -27.400000
0.000700  -27.500000
0.000700  -27.600000
-0.003000  -27.700000
-0.004600  -27.800000
-0.003000  -27.800000
-0.000800  -27.900000
0.000700  -28.000000
0.001500  -28.100000
0.001500  -28.100000
0.000000  -28.200000
0.000700  -28.300000
0.000700  -28.400000
0.003000  -28.400000
0.003000  -28.500000
0.003700  -28.600000
0.004500  -28.700000
0.006700  -28.800000
0.009700  -28.800000
0.010500  -28.900000
0.011200  -29.000000
0.008200  -29.100000
0.006700  -29.200000
0.003700  -29.300000
0.003000  -29.300000
0.006000  -29.400000
0.003000  -29.500000
0.000000  -29.600000
-0.003800  -29.700000
-0.001500  -29.700000
0.003700  -29.800000
-0.001500  -29.900000
-0.002300  -30.000000
-0.001500  -30.100000
-0.003000  -30.200000
-0.002300  -30.200000
-0.001500  -30.300000
-0.003800  -30.400000
-0.003800  -30.500000
0.000700  -30.600000
-0.002300  -30.600000
-0.005300  -30.700000
-0.006800  -30.800000
-0.005300  -30.900000
0.000700  -31.000000
0.000700  -31.000000
0.000700  -31.100000
0.000700  -31.200000
0.000000  -31.300000
0.002200  -31.300000
0.003700  -31.400000
0.005200  -31.500000
0.007500  -31.600000
0.007500  -31.600000
0.005200  -31.700000
0.003700  -31.800000
0.003000  -31.900000
0.003000  -32.000000
0.003000  -32.000000
0.003000  -32.100000
0.003700  -32.200000
0.001500  -32.300000
0.000700  -32.400000
0.000000  -32.400000
0.000700  -32.500000
0.004500  -32.600000
0.005200  -32.600000
0.005200  -32.700000
0.001500  -32.800000
0.000000  -32.900000
-0.000800  -32.900000
0.001500  -33.000000
0.006700  -33.100000
0.005200  -33.200000
0.004500  -33.200000
0.003700  -33.300000
0.002200  -33.300000
0.001500  -33.400000
0.000700  -33.500000
0.001500  -33.600000
0.001500  -33.700000
0.000700  -33.700000
0.000700  -33.800000
0.005200  -33.900000
0.009000  -34.000000
0.006000  -34.000000
0.003000  -34.100000
-0.000800  -34.200000
-0.002300  -34.300000
-0.002300  -34.300000
-0.000800  -34.400000
-0.000800  -34.500000
-0.003000  -34.600000
-0.001500  -34.700000
-0.000800  -34.700000
0.000700  -34.800000
0.000000  -34.900000
-0.000800  -35.000000
-0.000800  -35.100000
-0.002300  -35.100000
0.000000  -35.200000
0.003000  -35.300000
0.001500  -35.400000
0.000000  -35.500000
-0.001500  -35.500000
0.000000  -35.600000
0.002200  -35.700000
0.002200  -35.700000
0.004500  -35.800000
0.007500  -35.900000
0.009000  -36.000000
0.006000  -36.000000
0.001500  -36.100000
0.003000  -36.200000
0.005200  -36.300000
0.003000  -36.300000
0.001500  -36.400000
0.001500  -36.500000
0.002200  -36.500000
-0.001500  -36.600000
-0.003000  -36.700000
-0.003000  -36.800000
-0.003800  -36.900000
-0.003800  -36.900000
-0.000800  -37.000000
0.000700  -37.100000
0.000700  -37.100000
0.003000  -37.200000
0.002200  -37.300000
-0.000800  -37.400000
-0.001500  -37.400000
-0.004600  -37.500000
-0.003000  -37.600000
-0.001500  -37.600000
0.000700  -37.700000
0.003700  -37.800000
0.006700  -37.800000
0.009000  -37.900000
0.005200  -38.000000
0.000700  -38.000000
-0.001500  -38.100000
-0.000800  -38.200000
0.000700  -38.300000
0.003000  -38.300000
0.001500  -38.400000
-0.001500  -38.500000
-0.001500  -38.600000
-0.005300  -38.600000
-0.006000  -38.700000
-0.006800  -38.800000
-0.006000  -38.800000
-0.004600  -38.900000
-0.001500  -39.000000
-0.000800  -39.100000
-0.002300  -39.200000
-0.005300  -39.200000
-0.007500  -39.300000
-0.004600  -39.400000
-0.003000  -39.400000
-0.000800  -39.500000
0.004500  -39.600000
0.006700  -39.600000
0.009700  -39.800000
0.010500  -39.800000
0.010500  -39.900000
0.009700  -40.000000
0.006700  -40.100000
0.006700  -40.100000
0.003000  -40.200000
0.003700  -40.300000
0.006700  -40.300000
0.005200  -40.400000
0.004500  -40.500000
0.000700  -40.500000
-0.003800  -40.600000
-0.000800  -40.700000
0.000000  -40.800000
0.000700  -40.900000
0.000000  -40.900000
-0.000800  -41.000000
0.003000  -41.100000
0.004500  -41.100000
0.010500  -41.300000
0.014200  -41.300000
0.011200  -41.400000
0.007500  -41.400000
0.003700  -41.500000
0.004500  -41.600000
0.003000  -41.700000
0.002200  -41.700000
0.003000  -41.800000
-0.000800  -41.900000
-0.004600  -41.900000
-0.003800  -42.000000
-0.003000  -42.100000
-0.004600  -42.200000
-0.004600  -42.200000
-0.006800  -42.300000
-0.005300  -42.400000
-0.006800  -42.400000
-0.008300  -42.500000
-0.003000  -42.600000
-0.001500  -42.700000
-0.000800  -42.800000
-0.001500  -42.800000
-0.002300  -42.900000
0.002200  -42.900000
0.003000  -43.000000
0.003000  -43.100000
0.003000  -43.200000
0.005200  -43.200000
0.008200  -43.300000
0.006000  -43.400000
0.006000  -43.500000
0.003700  -43.500000
0.003000  -43.600000
0.003700  -43.700000
0.004500  -43.700000
0.002200  -43.800000
0.001500  -43.900000
0.004500  -44.000000
0.005200  -44.000000
0.006700  -44.100000
0.007500  -44.200000
0.007500  -44.300000
0.008200  -44.400000
0.004500  -44.500000
0.003700  -44.600000
0.004500  -44.600000
0.004500  -44.700000
0.006700  -44.800000
0.005200  -44.900000
0.008200  -45.000000
0.005200  -45.000000
0.003000  -45.100000
0.000000  -45.200000
-0.001500  -45.300000
-0.000800  -45.400000
-0.001500  -45.500000
-0.001500  -45.500000
-0.001500  -45.600000
-0.004600  -45.700000
-0.004600  -45.900000
-0.004600  -45.900000
-0.004600  -45.900000
0.000000  -46.000000
0.001500  -46.100000
0.000700  -46.200000
0.000000  -46.300000
-0.001500  -46.400000
-0.001500  -46.400000
-0.000800  -46.500000
-0.000800  -46.600000
-0.001500  -46.700000
-0.000800  -46.700000
-0.001500  -46.800000
-0.001500  -46.900000
-0.001500  -47.000000
-0.000800  -47.000000
0.002200  -47.100000
0.001500  -47.200000
0.001500  -47.300000
0.001500  -47.400000
0.003000  -47.400000
0.003000  -47.500000
0.000000  -47.600000
-0.000800  -47.700000
0.002200  -47.700000
0.000700  -47.800000
-0.003800  -47.900000
-0.001500  -48.000000
-0.001500  -48.100000
-0.000800  -48.200000
-0.000800  -48.200000
0.000700  -48.300000
0.004500  -48.400000
0.000700  -48.400000
-0.000800  -48.500000
-0.000800  -48.600000
-0.000800  -48.700000
0.001500  -48.700000
-0.001500  -48.800000
-0.001500  -49.000000
0.000000  -49.000000
0.001500  -49.100000
0.006700  -49.100000
0.008200  -49.200000
0.008200  -49.300000
0.012000  -49.400000
0.012000  -49.500000
0.012700  -49.500000
0.006700  -49.600000
0.003700  -49.700000
0.006000  -49.800000
0.004500  -49.900000
0.006000  -50.000000
0.003000  -50.000000
0.000700  -50.100000
-0.000800  -50.200000
-0.001500  -50.300000
-0.005300  -50.400000
-0.006800  -50.400000
-0.005300  -50.600000
-0.003800  -50.600000
-0.003000  -50.700000
-0.003800  -50.800000
0.001500  -50.900000
0.001500  -50.900000
0.000000  -51.000000
0.003700  -51.100000
0.003000  -51.200000
0.006700  -51.300000
0.006000  -51.300000
0.004500  -51.400000
0.004500  -51.500000
0.001500  -51.600000
0.004500  -51.700000
0.005200  -51.800000
0.009000  -51.800000
0.009000  -51.900000
0.004500  -52.000000
0.000000  -52.100000
-0.004600  -52.200000
-0.002300  -52.200000
-0.001500  -52.300000
0.004500  -52.400000
0.004500  -52.500000
0.003700  -52.600000
0.007500  -52.700000
0.004500  -52.700000
0.001500  -52.800000
-0.001500  -52.900000
-0.003000  -53.000000
-0.001500  -53.000000
-0.000800  -53.100000
-0.000800  -53.200000
-0.002300  -53.200000
-0.005300  -53.300000
-0.005300  -53.400000
-0.004600  -53.500000
-0.003000  -53.600000
-0.001500  -53.600000
-0.002300  -53.800000
-0.000800  -53.800000
0.000700  -53.900000
-0.000800  -54.000000
0.000700  -54.000000
-0.000800  -54.100000
0.000000  -54.200000
0.000700  -54.300000
0.000000  -54.400000
0.000700  -54.500000
0.001500  -54.600000
0.003000  -54.600000
0.002200  -54.700000
0.003000  -54.800000
0.003000  -54.900000
0.003700  -55.000000
0.006000  -55.100000
0.004500  -55.100000
0.004500  -55.200000
0.005200  -55.300000
0.004500  -55.400000
0.004500  -55.500000
0.006000  -55.500000
0.004500  -55.600000
0.003000  -55.700000
0.002200  -55.800000
-0.000800  -55.800000
0.000000  -55.900000
0.003700  -56.000000
0.008200  -56.100000
0.004500  -56.200000
0.001500  -56.200000
0.000000  -56.300000
0.000000  -56.300000
0.004500  -56.400000
0.003000  -56.500000
0.001500  -56.600000
0.000700  -56.700000
0.001500  -56.700000
0.000700  -56.800000
0.000700  -56.900000
0.003000  -57.000000
0.000000  -57.000000
-0.002300  -57.100000
-0.006000  -57.200000
-0.011300  -57.200000
-0.008300  -57.300000
-0.004600  -57.400000
0.003000  -57.500000
0.006700  -57.600000
0.006700  -57.600000
0.007500  -57.700000
0.005200  -57.800000
0.003700  -57.800000
0.003000  -57.900000
0.001500  -58.000000
0.000700  -58.100000
-0.000800  -58.100000
-0.000800  -58.200000
-0.001500  -58.300000
0.000700  -58.400000
0.000700  -58.500000
0.002200  -58.500000
0.001500  -58.600000
0.002200  -58.700000
0.004500  -58.800000
0.003700  -58.900000
0.003000  -59.000000
-0.000800  -59.000000
-0.000800  -59.100000
0.002200  -59.200000
0.002200  -59.300000
0.006000  -59.400000
0.006700  -59.400000
0.005200  -59.500000
0.004500  -59.600000
0.000700  -59.700000
0.000700  -59.800000
0.001500  -59.800000
0.000000  -59.900000
0.001500  -60.000000
0.003000  -60.100000
0.003700  -60.100000
0.002200  -60.200000
-0.001500  -60.300000
-0.003000  -60.300000
-0.006000  -60.400000
-0.007500  -60.500000
-0.009100  -60.600000
-0.009100  -60.600000
-0.007500  -60.700000
-0.004600  -60.800000
-0.000800  -60.800000
0.000700  -60.900000
0.000700  -61.000000
0.003000  -61.100000
0.006700  -61.200000
0.004500  -61.200000
0.005200  -61.300000
0.009000  -61.300000
0.006700  -61.500000
0.005200  -61.500000
0.001500  -61.600000
0.000000  -61.700000
0.000700  -61.700000
0.001500  -61.800000
0.003000  -61.800000
0.003000  -61.900000
0.003000  -62.000000
0.005200  -62.100000
0.003700  -62.100000
0.003000  -62.200000
0.003000  -62.300000
0.002200  -62.300000
0.005200  -62.400000
0.006700  -62.500000
0.007500  -62.600000
0.009700  -62.600000
0.008200  -62.700000
0.004500  -62.700000
-0.003000  -62.900000
-0.006800  -62.900000
-0.003000  -63.000000
-0.001500  -63.000000
-0.000800  -63.100000
0.000700  -63.200000
0.001500  -63.200000
-0.001500  -63.300000
-0.002300  -63.400000
0.001500  -63.500000
0.003000  -63.500000
0.005200  -63.600000
0.004500  -63.700000
0.001500  -63.700000
-0.001500  -63.800000
-0.002300  -63.900000
-0.003000  -63.900000
0.000700  -64.000000
0.004500  -64.100000
0.000700  -64.100000
-0.000800  -64.300000
-0.003000  -64.300000
-0.003000  -64.400000
-0.000800  -64.400000
-0.000800  -64.500000
0.001500  -64.600000
0.002200  -64.600000
0.000700  -64.700000
0.000000  -64.800000
-0.000800  -64.800000
0.000000  -64.900000
-0.002300  -65.000000
-0.000800  -65.100000
-0.000800  -65.100000
0.003000  -65.200000
0.006000  -65.300000
0.006700  -65.300000
0.008200  -65.400000
0.006700  -65.500000
0.002200  -65.500000
0.001500  -65.700000
0.000700  -65.700000
-0.001500  -65.700000
0.000700  -65.800000
0.002200  -65.900000
0.003000  -66.000000
0.006000  -66.100000
0.004500  -66.100000
0.000000  -66.200000
-0.004600  -66.200000
-0.005300  -66.300000
-0.003000  -66.400000
-0.002300  -66.500000
-0.001500  -66.600000
0.001500  -66.600000
0.001500  -66.700000
-0.000800  -66.800000
0.001500  -66.800000
0.003000  -66.900000
0.004500  -67.000000
0.003000  -67.100000
0.000700  -67.100000
0.000700  -67.200000
0.000000  -67.300000
0.000700  -67.400000
0.002200  -67.500000
0.001500  -67.500000
0.003700  -67.600000
0.003700  -67.700000
0.000700  -67.700000
-0.000800  -67.800000
0.000700  -67.900000
0.003000  -68.000000
0.005200  -68.000000
0.008200  -68.100000
0.008200  -68.200000
0.004500  -68.300000
0.000700  -68.400000
-0.003000  -68.400000
-0.005300  -68.500000
-0.004600  -68.600000
-0.001500  -68.700000
0.001500  -68.800000
0.003000  -68.900000
0.003000  -68.900000
0.002200  -69.000000
0.003000  -69.100000
0.001500  -69.200000
0.001500  -69.300000
0.001500  -69.300000
0.000700  -69.400000
0.001500  -69.500000
0.001500  -69.600000
0.003000  -69.700000
0.003000  -69.800000
0.005200  -69.800000
0.009700  -69.900000
0.009700  -70.000000
0.009700  -70.100000
0.008200  -70.200000
0.003000  -70.300000
0.002200  -70.300000
0.001500  -70.400000
-0.000800  -70.500000
-0.000800  -70.600000
0.000700  -70.700000
-0.000800  -70.700000
-0.001500  -70.800000
-0.001500  -70.900000
-0.001500  -71.000000
-0.000800  -71.100000
-0.002300  -71.200000
-0.003800  -71.300000
-0.003000  -71.400000
-0.004600  -71.500000
-0.003000  -71.600000
-0.001500  -71.600000
-0.001500  -71.700000
0.000700  -71.800000
0.000000  -71.900000
-0.001500  -72.000000
-0.002300  -72.000000
-0.003000  -72.100000
-0.001500  -72.200000
0.000000  -72.300000
0.003000  -72.400000
0.004500  -72.500000
0.005200  -72.500000
0.005200  -72.600000
0.003700  -72.700000
0.003000  -72.800000
0.000700  -72.900000
-0.000800  -73.000000
-0.000800  -73.100000
0.001500  -73.200000
0.006000  -73.300000
0.005200  -73.300000
0.003000  -73.400000
0.002200  -73.500000
0.003000  -73.600000
0.003700  -73.700000
0.004500  -73.800000
0.006700  -73.800000
0.005200  -73.900000
0.003700  -74.000000
0.002200  -74.100000
0.001500  -74.200000
0.000700  -74.300000
0.001500  -74.400000
0.000700  -74.500000
0.000700  -74.600000
0.001500  -74.600000
0.003000  -74.700000
-0.000800  -74.800000
-0.004600  -74.900000
-0.002300  -75.000000
0.001500  -75.100000
0.000700  -75.200000
0.000000  -75.200000
-0.000800  -75.300000
-0.001500  -75.500000
-0.001500  -75.500000
-0.003000  -75.600000
-0.003800  -75.700000
-0.000800  -75.700000
0.002200  -75.800000
0.001500  -75.900000
0.001500  -76.000000
0.002200  -76.100000
0.000700  -76.200000
-0.000800  -76.300000
-0.000800  -76.300000
-0.001500  -76.400000
0.000000  -76.500000
0.000000  -76.600000
-0.000800  -76.700000
0.002200  -76.800000
0.003000  -76.800000
0.007500  -76.900000
0.010500  -77.000000
0.009000  -77.100000
0.006700  -77.200000
0.002200  -77.300000
0.003700  -77.400000
0.002200  -77.400000
-0.000800  -77.500000
0.000000  -77.600000
-0.000800  -77.700000
0.000000  -77.800000
-0.000800  -77.900000
0.000000  -77.900000
0.002200  -78.000000
0.006000  -78.100000
0.009000  -78.200000
0.006000  -78.300000
0.002200  -78.300000
0.000700  -78.400000
-0.000800  -78.500000
-0.000800  -78.600000
-0.001500  -78.700000
-0.001500  -78.800000
-0.002300  -78.800000
-0.000800  -78.900000
0.000000  -79.000000
0.000700  -79.100000
0.001500  -79.200000
0.001500  -79.200000
0.003700  -79.300000
0.004500  -79.400000
0.003000  -79.500000
0.005200  -79.600000
0.005200  -79.700000
0.003000  -79.700000
-0.001500  -79.800000
-0.004600  -79.900000
-0.003000  -80.000000
-0.003800  -80.100000
-0.004600  -80.100000
-0.003000  -80.200000
-0.004600  -80.300000
-0.007500  -80.400000
-0.006800  -80.500000
-0.008300  -80.600000
-0.006800  -80.600000
-0.003800  -80.700000
-0.003000  -80.800000
-0.001500  -80.900000
-0.000800  -81.000000
0.000700  -81.000000
0.005200  -81.100000
0.010500  -81.200000
0.010500  -81.300000
0.008200  -81.400000
0.006000  -81.400000
0.003000  -81.500000
0.001500  -81.600000
0.000000  -81.700000
0.003000  -81.800000
0.008200  -81.800000
0.011200  -81.900000
0.010500  -82.000000
0.007500  -82.100000
0.006700  -82.100000
0.008200  -82.200000
0.008200  -82.300000
0.006700  -82.400000
0.003000  -82.400000
0.001500  -82.500000
-0.000800  -82.600000
-0.004600  -82.700000
-0.004600  -82.800000
-0.006800  -82.800000
-0.005300  -82.900000
-0.005300  -83.000000
-0.005300  -83.100000
-0.003800  -83.200000
-0.003000  -83.200000
-0.001500  -83.300000
-0.004600  -83.400000
-0.003000  -83.400000
0.000700  -83.600000
0.000700  -83.600000
-0.001500  -83.700000
-0.002300  -83.700000
-0.000800  -83.800000
0.001500  -83.900000
0.002200  -84.000000
0.003000  -84.000000
0.003000  -84.100000
0.004500  -84.200000
0.004500  -84.200000
0.003000  -84.300000
0.000700  -84.400000
0.000000  -84.500000
-0.000800  -84.500000
0.001500  -84.600000
0.001500  -84.700000
0.000700  -84.700000
0.002200  -84.800000
0.003700  -84.900000
0.003000  -85.000000
0.005200  -85.100000
0.006700  -85.100000
0.005200  -85.200000
0.008200  -85.200000
0.009000  -85.300000
0.006700  -85.400000
0.006700  -85.500000
0.003700  -85.500000
0.003000  -85.600000
0.003000  -85.700000
0.000700  -85.800000
0.000700  -85.800000
0.001500  -85.900000
-0.000800  -86.000000
-0.003000  -86.000000
-0.001500  -86.100000
0.000700  -86.200000
0.003000  -86.300000
0.000000  -86.300000
-0.004600  -86.400000
-0.005300  -86.500000
-0.004600  -86.500000
0.000700  -86.600000
0.001500  -86.700000
0.000700  -86.800000
0.001500  -86.800000
0.003000  -86.900000
0.007500  -86.900000
0.006700  -87.000000
0.003700  -87.100000
0.005200  -87.200000
0.003000  -87.300000
0.003000  -87.300000
0.008200  -87.400000
0.009000  -87.400000
0.005200  -87.500000
0.003000  -87.600000
0.001500  -87.700000
0.000700  -87.700000
-0.001500  -87.800000
-0.001500  -87.900000
-0.000800  -87.900000
-0.000800  -88.000000
0.000000  -88.100000
0.000700  -88.200000
0.000700  -88.200000
-0.000800  -88.300000
-0.003000  -88.300000
-0.005300  -88.400000
-0.004600  -88.500000
-0.001500  -88.600000
0.001500  -88.600000
0.003000  -88.700000
0.003000  -88.700000
0.004500  -88.800000
0.007500  -88.900000
0.006700  -89.000000
0.005200  -89.000000
0.003700  -89.100000
0.003000  -89.200000
0.004500  -89.200000
0.005200  -89.300000
0.004500  -89.300000
0.001500  -89.400000
0.000000  -89.500000
0.000700  -89.600000
-0.001500  -89.600000
-0.004600  -89.700000
-0.001500  -89.700000
-0.003000  -89.800000
-0.003000  -89.900000
-0.003000  -89.900000
-0.003800  -90.000000
-0.003000  -90.000000
-0.005300  -90.100000
-0.003000  -90.200000
-0.001500  -90.300000
-0.000800  -90.300000
0.003700  -90.400000
0.003000  -90.500000
0.007500  -90.500000
0.007500  -90.600000
0.006700  -90.600000
0.009000  -90.700000
0.001500  -90.800000
-0.000800  -90.900000
-0.001500  -90.900000
-0.003000  -91.000000
-0.001500  -91.000000
-0.001500  -91.100000
0.000700  -91.200000
0.003700  -91.200000
0.003700  -91.300000
0.002200  -91.400000
0.001500  -91.400000
0.003000  -91.500000
0.003700  -91.600000
0.003000  -91.600000
0.000700  -91.700000
-0.002300  -91.800000
-0.001500  -91.800000
-0.003000  -91.900000
-0.005300  -91.900000
-0.006800  -92.000000
-0.004600  -92.100000
-0.001500  -92.100000
-0.003000  -92.200000
0.000000  -92.300000
0.004500  -92.300000
0.003000  -92.400000
0.005200  -92.400000
0.008200  -92.500000
0.004500  -92.600000
0.005200  -92.700000
0.005200  -92.700000
0.003000  -92.700000
0.002200  -92.800000
0.001500  -92.900000
0.001500  -93.000000
0.004500  -93.100000
0.004500  -93.100000
0.003000  -93.200000
-0.002300  -93.200000
-0.004600  -93.300000
-0.000800  -93.400000
-0.001500  -93.400000
-0.001500  -93.500000
-0.001500  -93.600000
0.000700  -93.600000
0.000700  -93.700000
-0.001500  -93.800000
0.000700  -93.800000
0.002200  -93.900000
0.005200  -94.000000
0.004500  -94.100000
0.003000  -94.100000
0.005200  -94.200000
0.008200  -94.200000
0.011200  -94.300000
0.010500  -94.400000
0.007500  -94.400000
0.004500  -94.500000
0.000700  -94.500000
0.000000  -94.600000
-0.000800  -94.700000
-0.001500  -94.700000
0.000000  -94.800000
0.000000  -94.900000
-0.002300  -94.900000
-0.004600  -95.000000
-0.001500  -95.000000
0.003000  -95.100000
0.001500  -95.200000
-0.000800  -95.200000
-0.000800  -95.300000
-0.003000  -95.400000
-0.002300  -95.400000
-0.000800  -95.400000
-0.003000  -95.500000
-0.003000  -95.600000
-0.000800  -95.600000
0.000000  -95.700000
0.001500  -95.800000
0.001500  -95.900000
0.004500  -95.900000
0.005200  -96.000000
0.001500  -96.000000
0.000700  -96.100000
0.000000  -96.200000
-0.001500  -96.300000
0.001500  -96.300000
0.003700  -96.300000
0.005200  -96.400000
0.008200  -96.500000
0.006700  -96.600000
0.004500  -96.600000
0.003000  -96.700000
0.000700  -96.800000
-0.000800  -96.800000
-0.000800  -96.900000
0.000000  -96.900000
0.001500  -97.000000
0.002200  -97.100000
0.004500  -97.200000
0.006700  -97.200000
0.005200  -97.300000
0.000700  -97.300000
-0.001500  -97.400000
-0.004600  -97.500000
-0.005300  -97.600000
-0.005300  -97.600000
-0.002300  -97.700000
-0.001500  -97.700000
0.000700  -97.800000
0.005200  -97.900000
0.006700  -97.900000
0.006700  -98.000000
0.005200  -98.100000
0.001500  -98.100000
0.000700  -98.200000
0.001500  -98.300000
0.006700  -98.300000
0.005200  -98.400000
0.003700  -98.500000
0.006700  -98.600000
0.003700  -98.600000
0.003700  -98.700000
0.004500  -98.800000
0.003000  -98.800000
0.001500  -98.900000
0.002200  -99.000000
0.003700  -99.000000
0.004500  -99.100000
0.001500  -99.200000
-0.003000  -99.300000
-0.003000  -99.400000
-0.001500  -99.400000
0.000000  -99.500000
0.000000  -99.500000
-0.003000  -99.700000
-0.003000  -99.700000
-0.005300  -99.800000
-0.006000  -99.800000
-0.000800  -99.900000
0.002200  -99.900000
0.004500  -100.000000
0.008200  -100.100000
0.006000  -100.100000
0.004500  -100.200000
0.006700  -100.300000
0.006000  -100.300000
0.006000  -100.400000
0.003000  -100.400000
-0.001500  -100.500000
-0.004600  -100.600000
-0.006800  -100.600000
-0.005300  -100.700000
-0.001500  -100.800000
0.001500  -100.800000
0.002200  -100.900000
0.003700  -100.900000
0.003000  -101.000000
0.000700  -101.100000
0.000700  -101.200000
0.000000  -101.200000
0.002200  -101.300000
0.004500  -101.300000
0.005200  -101.400000
0.003000  -101.500000
-0.001500  -101.600000
-0.001500  -101.600000
-0.003000  -101.700000
-0.003000  -101.700000
-0.006000  -101.800000
-0.009100  -101.900000
-0.006800  -101.900000
-0.005300  -102.000000
-0.004600  -102.100000
-0.003000  -102.200000
-0.003000  -102.200000
-0.000800  -102.200000
0.001500  -102.300000
0.000000  -102.400000
-0.003000  -102.400000
-0.001500  -102.500000
-0.000800  -102.600000
-0.000800  -102.600000
0.001500  -102.700000
0.000700  -102.700000
-0.000800  -102.800000
-0.002300  -102.900000
0.003700  -102.900000
0.011200  -103.000000
0.012700  -103.100000
0.014200  -103.100000
0.012000  -103.200000
0.011200  -103.200000
0.006000  -103.300000
0.004500  -103.400000
0.006700  -103.500000
0.003700  -103.500000
0.003000  -103.500000
0.004500  -103.600000
0.004500  -103.700000
0.007500  -103.700000
0.006000  -103.800000
0.001500  -103.900000
-0.000800  -104.000000
-0.001500  -104.000000
-0.000800  -104.100000
-0.002300  -104.100000
0.000000  -104.200000
0.003700  -104.300000
0.003700  -104.300000
0.004500  -104.400000
0.003000  -104.400000
0.000700  -104.500000
0.003700  -104.600000
0.002200  -104.700000
-0.001500  -104.800000
-0.001500  -104.800000
0.003000  -104.900000
0.003000  -104.900000
-0.001500  -104.900000
-0.003800  -105.000000
-0.006000  -105.100000
-0.004600  -105.100000
-0.002300  -105.200000
-0.001500  -105.200000
0.000700  -105.300000
0.000000  -105.300000
0.000000  -105.400000
0.001500  -105.400000
-0.000800  -105.500000
0.000700  -105.600000
-0.001500  -105.600000
-0.003800  -105.700000
-0.001500  -105.700000
-0.003800  -105.800000
-0.006800  -105.900000
-0.006800  -105.900000
-0.004600  -106.000000
-0.003000  -106.000000
-0.001500  -106.100000
-0.000800  -106.100000
0.001500  -106.200000
0.005200  -106.200000
0.006700  -106.300000
0.012000  -106.300000
0.010500  -106.400000
0.001500  -106.500000
-0.001500  -106.500000
-0.002300  -106.600000
0.004500  -106.600000
0.012000  -106.700000
0.010500  -106.700000
0.010500  -106.800000
0.007500  -106.800000
0.005200  -106.900000
0.001500  -107.000000
-0.004600  -107.000000
-0.002300  -107.100000
-0.003000  -107.100000
-0.000800  -107.200000
0.001500  -107.200000
0.000700  -107.300000
0.003000  -107.300000
0.004500  -107.400000
0.003000  -107.400000
0.003000  -107.500000
0.003000  -107.600000
0.004500  -107.600000
0.006000  -107.600000
0.006700  -107.700000
0.007500  -107.700000
0.007500  -107.800000
0.004500  -107.900000
0.003000  -107.900000
0.001500  -108.000000
0.000700  -108.000000
0.002200  -108.000000
0.001500  -108.100000
-0.000800  -108.100000
-0.003000  -108.200000
-0.001500  -108.300000
0.000700  -108.300000
0.003000  -108.400000
0.004500  -108.400000
0.003000  -108.500000
0.003000  -108.500000
0.001500  -108.500000
0.002200  -108.600000
0.001500  -108.600000
-0.000800  -108.700000
-0.003000  -108.800000
-0.001500  -108.800000
-0.001500  -108.900000
-0.006000  -108.900000
-0.005300  -108.900000
-0.006000  -109.000000
-0.005300  -109.000000
-0.003000  -109.100000
0.003000  -109.100000
0.008200  -109.200000
0.005200  -109.200000
0.005200  -109.300000
0.000700  -109.300000
-0.003800  -109.400000
-0.003000  -109.400000
-0.003000  -109.400000
-0.003000  -109.500000
-0.003800  -109.500000
-0.004600  -109.600000
-0.003000  -109.600000
-0.003800  -109.700000
-0.000800  -109.700000
0.000700  -109.800000
0.000700  -109.800000
0.001500  -109.800000
-0.001500  -109.900000
-0.005300  -109.900000
-0.003000  -110.000000
-0.000800  -110.000000
0.000000  -110.100000
-0.003800  -110.100000
-0.004600  -110.100000
-0.003800  -110.200000
-0.001500  -110.200000
0.002200  -110.300000
0.008200  -110.300000
0.010500  -110.300000
0.009000  -110.400000
0.014200  -110.400000
0.017200  -110.500000
0.018000  -110.500000
0.016500  -110.500000
0.009000  -110.600000
0.006700  -110.600000
0.003700  -110.700000
0.004500  -110.700000
0.009000  -110.700000
0.006700  -110.800000
0.001500  -110.800000
0.000700  -110.800000
0.000000  -110.900000
0.001500  -110.900000
-0.000800  -110.900000
-0.005300  -111.000000
-0.006800  -111.000000
-0.003800  -111.100000
-0.001500  -111.100000
-0.000800  -111.100000
0.000700  -111.200000
0.000700  -111.200000
0.000000  -111.200000
-0.003000  -111.200000
-0.005300  -111.300000
-0.005300  -111.300000
-0.004600  -111.300000
-0.000800  -111.400000
0.000700  -111.400000
-0.000800  -111.400000
0.001500  -111.500000
0.007500  -111.500000
0.009700  -111.500000
0.009000  -111.600000
0.009700  -111.600000
0.005200  -111.600000
0.005200  -111.600000
0.003000  -111.700000
0.000000  -111.700000
0.000700  -111.700000
0.000000  -111.700000
0.001500  -111.800000
0.001500  -111.800000
-0.003800  -111.800000
-0.006000  -111.900000
-0.004600  -111.900000
-0.003000  -111.900000
-0.000800  -112.000000
-0.000800  -112.000000
-0.003800  -112.000000
-0.000800  -112.000000
-0.001500  -112.100000
-0.004600  -112.100000
-0.005300  -112.100000
-0.005300  -112.100000
-0.001500  -112.100000
-0.000800  -112.100000
0.000700  -112.200000
0.002200  -112.200000
0.004500  -112.200000
0.002200  -112.200000
0.001500  -112.200000
0.003000  -112.300000
0.006700  -112.300000
0.006700  -112.300000
0.004500  -112.300000
0.003700  -112.400000
0.004500  -112.400000
0.002200  -112.400000
-0.000800  -112.400000
0.003000  -112.400000
0.003000  -112.500000
0.000700  -112.500000
0.003000  -112.500000
0.000000  -112.500000
0.001500  -112.500000
0.001500  -112.500000
0.000700  -112.600000
0.001500  -112.600000
0.000700  -112.600000
0.001500  -112.600000
0.000700  -112.700000
0.003700  -112.700000
0.005200  -112.700000
0.005200  -112.800000
0.008200  -112.800000
0.009000  -112.800000
0.012000  -112.900000
0.012000  -112.900000
0.008200  -112.900000
0.004500  -112.900000
0.001500  -112.900000
0.000700  -112.900000
-0.000800  -113.000000
0.000700  -113.000000
0.000700  -113.000000
-0.000800  -113.000000
-0.000800  -113.000000
-0.000800  -113.000000
0.001500  -113.000000
0.001500  -113.100000
0.000700  -113.100000
-0.003000  -113.100000
-0.004600  -113.100000
-0.002300  -113.200000
-0.001500  -113.200000
-0.003000  -113.200000
-0.004600  -113.300000
-0.003000  -113.300000
-0.004600  -113.300000
-0.007500  -113.300000
-0.008300  -113.300000
-0.008300  -113.400000
-0.001500  -113.400000
0.003000  -113.400000
0.006000  -113.400000
0.008200  -113.400000
0.006000  -113.400000
0.006700  -113.500000
0.005200  -113.500000
0.006000  -113.500000
0.008200  -113.500000
0.006000  -113.600000
0.006700  -113.600000
0.006700  -113.600000
0.009000  -113.600000
0.006700  -113.600000
-0.000800  -113.700000
-0.006000  -113.700000
-0.009100  -113.700000
-0.006800  -113.700000
-0.006000  -113.800000
-0.003000  -113.800000
-0.002300  -113.800000
-0.006800  -113.900000
-0.008300  -113.900000
-0.006800  -113.900000
-0.003000  -113.900000
0.000700  -113.900000
0.000700  -113.900000
0.001500  -113.900000
0.003000  -114.000000
0.000700  -114.000000
0.001500  -114.000000
0.005200  -114.100000
0.010500  -114.100000
0.014200  -114.100000
0.012700  -114.200000
0.015700  -114.200000
0.012000  -114.200000
0.006700  -114.200000
0.006700  -114.200000
0.000000  -114.300000
-0.001500  -114.300000
-0.003000  -114.300000
-0.004600  -114.300000
-0.003800  -114.300000
-0.006000  -114.400000
-0.003800  -114.400000
-0.003000  -114.400000
-0.006000  -114.500000
-0.003000  -114.500000
-0.001500  -114.500000
-0.003000  -114.600000
-0.001500  -114.600000
0.003000  -114.600000
0.004500  -114.600000
0.004500  -114.700000
0.005200  -114.700000
0.003000  -114.700000
-0.001500  -114.800000
-0.006000  -114.800000
-0.005300  -114.800000
-0.000800  -114.800000
0.003700  -114.900000
0.008200  -114.900000
0.007500  -114.900000
0.008200  -115.000000
0.009000  -115.000000
0.004500  -115.000000
-0.001500  -115.000000
-0.003000  -115.100000
-0.000800  -115.100000
0.000700  -115.100000
0.004500  -115.200000
0.006700  -115.200000
0.006700  -115.200000
0.009000  -115.300000
0.009000  -115.300000
0.009000  -115.300000
0.006700  -115.300000
0.005200  -115.300000
0.004500  -115.400000
0.002200  -115.400000
0.000700  -115.400000
-0.001500  -115.500000
-0.005300  -115.500000
-0.009100  -115.500000
-0.012000  -115.600000
-0.011300  -115.600000
-0.006800  -115.600000
0.000700  -115.600000
0.003000  -115.700000
0.001500  -115.700000
0.000700  -115.700000
0.000700  -115.700000
0.001500  -115.700000
0.003700  -115.800000
0.006700  -115.800000
0.007500  -115.800000
0.006700  -115.900000
0.005200  -115.900000
0.004500  -115.900000
0.003000  -116.000000
0.000700  -116.000000
0.001500  -116.000000
0.003000  -116.100000
0.003000  -116.100000
0.004500  -116.100000
0.001500  -116.100000
0.000000  -116.100000
-0.000800  -116.200000
-0.002300  -116.200000
-0.003000  -116.200000
-0.006000  -116.300000
-0.006000  -116.300000
-0.006800  -116.300000
-0.009100  -116.400000
-0.005300  -116.400000
-0.000800  -116.400000
0.001500  -116.500000
0.005200  -116.500000
0.007500  -116.500000
0.007500  -116.600000
0.007500  -116.600000
0.012700  -116.600000
0.012700  -116.600000
0.006000  -116.700000
0.001500  -116.700000
-0.000800  -116.700000
-0.001500  -116.700000
-0.000800  -116.800000
-0.000800  -116.800000
0.000700  -116.800000
0.001500  -116.900000
-0.000800  -116.900000
0.000000  -116.900000
0.000700  -117.000000
0.003000  -117.000000
0.005200  -117.000000
0.005200  -117.000000
0.007500  -117.000000
0.009000  -117.100000
0.004500  -117.100000
-0.000800  -117.100000
-0.003000  -117.200000
-0.004600  -117.200000
-0.003800  -117.200000
-0.000800  -117.300000
-0.001500  -117.300000
-0.003000  -117.300000
0.000700  -117.300000
0.001500  -117.400000
0.003700  -117.400000
0.009000  -117.400000
0.012700  -117.500000
0.016500  -117.500000
0.016500  -117.500000
0.012700  -117.500000
0.008200  -117.500000
0.000000  -117.600000
-0.009100  -117.600000
-0.012800  -117.600000
-0.010500  -117.600000
-0.006000  -117.700000
-0.003000  -117.700000
-0.002300  -117.700000
-0.001500  -117.800000
0.000700  -117.800000
0.000000  -117.800000
0.000700  -117.800000
0.004500  -117.900000
0.008200  -117.900000
0.008200  -117.900000
0.007500  -117.900000
0.005200  -117.900000
0.001500  -117.900000
0.001500  -118.000000
-0.001500  -118.000000
-0.003800  -118.000000
-0.006800  -118.000000
-0.012000  -118.100000
-0.011300  -118.100000
-0.008300  -118.100000
-0.007500  -118.100000
-0.005300  -118.200000
-0.004600  -118.200000
-0.001500  -118.200000
0.003000  -118.200000
0.003700  -118.200000
0.006700  -118.300000
0.007500  -118.300000
0.006700  -118.300000
0.008200  -118.300000
0.004500  -118.400000
0.004500  -118.400000
0.003700  -118.400000
0.000000  -118.400000
-0.001500  -118.400000
-0.006000  -118.400000
-0.006800  -118.500000
-0.003800  -118.500000
-0.001500  -118.500000
0.000700  -118.500000
0.006700  -118.600000
0.007500  -118.600000
0.004500  -118.600000
0.003700  -118.700000
0.005200  -118.700000
0.006700  -118.700000
0.006700  -118.700000
0.008200  -118.800000
0.006000  -118.800000
0.005200  -118.800000
0.003000  -118.800000
0.002200  -118.800000
0.001500  -118.800000
-0.003800  -118.900000
-0.004600  -118.900000
-0.005300  -118.900000
-0.003800  -118.900000
-0.003000  -119.000000
-0.007500  -119.000000
-0.004600  -119.000000
-0.005300  -119.000000
-0.005300  -119.100000
-0.003000  -119.100000
0.000700  -119.100000
0.004500  -119.100000
0.005200  -119.100000
0.006700  -119.200000
0.009000  -119.200000
0.014200  -119.200000
0.015700  -119.200000
0.015000  -119.300000
0.015700  -119.300000
0.010500  -119.300000
0.004500  -119.300000
-0.002300  -119.300000
-0.005300  -119.300000
-0.006800  -119.300000
-0.004600  -119.300000
0.000700  -119.400000
0.003000  -119.400000
0.006700  -119.400000
0.007500  -119.400000
0.005200  -119.400000
0.000700  -119.400000
-0.006800  -119.400000
-0.009100  -119.500000
-0.007500  -119.500000
-0.003800  -119.500000
0.001500  -119.500000
0.006700  -119.500000
0.006700  -119.500000
0.002200  -119.500000
0.003000  -119.600000
0.008200  -119.600000
0.009000  -119.600000
0.006700  -119.600000
0.006700  -119.600000
0.006700  -119.600000
0.006000  -119.600000
0.005200  -119.600000
0.000700  -119.600000
-0.001500  -119.600000
-0.004600  -119.600000
-0.008300  -119.600000
-0.012800  -119.600000
-0.016500  -119.600000
-0.016500  -119.600000
-0.012800  -119.600000
-0.009800  -119.700000
-0.006800  -119.700000
-0.005300  -119.700000
0.001500  -119.700000
0.005200  -119.700000
0.005200  -119.700000
0.004500  -119.700000
-0.000800  -119.700000
-0.001500  -119.700000
0.002200  -119.700000
0.000700  -119.700000
0.001500  -119.700000
0.007500  -119.700000
0.009700  -119.700000
0.012000  -119.700000
0.012700  -119.700000
0.008200  -119.700000
0.003000  -119.700000
0.003700  -119.700000
0.003000  -119.700000
0.004500  -119.700000
0.004500  -119.700000
0.000700  -119.700000
-0.003000  -119.700000
-0.004600  -119.700000
-0.005300  -119.800000
-0.002300  -119.800000
0.000700  -119.800000
0.000700  -119.800000
0.002200  -119.800000
0.000700  -119.800000
-0.003000  -119.800000
0.000000  -119.800000
0.003000  -119.800000
0.004500  -119.800000
0.004500  -119.700000
0.005200  -119.700000
0.006000  -119.700000
0.001500  -119.700000
0.002200  -119.700000
0.003700  -119.700000
0.007500  -119.700000
0.012700  -119.700000
0.013500  -119.700000
0.012700  -119.700000
0.008200  -119.700000
0.005200  -119.700000
0.005200  -119.700000
0.003000  -119.700000
-0.000800  -119.700000
-0.003000  -119.700000
-0.003000  -119.700000
0.000000  -119.700000
0.004500  -119.700000
0.004500  -119.700000
0.005200  -119.700000
0.004500  -119.700000
-0.001500  -119.700000
-0.005300  -119.600000
-0.009100  -119.600000
-0.009800  -119.600000
-0.009800  -119.600000
-0.010500  -119.600000
-0.006800  -119.600000
-0.003800  -119.600000
-0.002300  -119.600000
0.000000  -119.600000
0.000700  -119.500000
0.001500  -119.500000
0.001500  -119.500000
0.003000  -119.500000
0.000700  -119.500000
0.000700  -119.500000
0.000700  -119.500000
0.002200  -119.500000
0.002200  -119.400000
0.001500  -119.400000
0.002200  -119.400000
0.002200  -119.400000
0.000700  -119.400000
-0.001500  -119.400000
-0.003000  -119.400000
-0.001500  -119.400000
-0.000800  -119.400000
0.000700  -119.300000
0.003000  -119.300000
0.003000  -119.300000
0.004500  -119.300000
0.006700  -119.300000
0.004500  -119.300000
0.001500  -119.300000
0.004500  -119.300000
0.000700  -119.300000
0.000000  -119.200000
0.000000  -119.200000
-0.004600  -119.200000
-0.009100  -119.200000
-0.006000  -119.200000
0.000700  -119.100000
0.001500  -119.100000
0.002200  -119.100000
0.005200  -119.100000
0.008200  -119.100000
0.009700  -119.100000
0.008200  -119.000000
0.010500  -119.000000
0.009000  -119.000000
0.005200  -119.000000
0.005200  -119.000000
0.002200  -118.900000
0.001500  -118.900000
0.000700  -118.900000
-0.002300  -118.900000
-0.002300  -118.800000
0.000700  -118.800000
0.000700  -118.800000
0.000000  -118.800000
0.001500  -118.800000
0.001500  -118.800000
0.003000  -118.800000
0.000700  -118.700000
0.000700  -118.700000
0.000700  -118.700000
-0.000800  -118.700000
-0.003800  -118.600000
-0.006800  -118.600000
-0.005300  -118.600000
-0.006000  -118.600000
-0.005300  -118.600000
0.000000  -118.500000
0.000700  -118.500000
0.001500  -118.500000
0.009000  -118.500000
0.014200  -118.500000
0.012000  -118.400000
0.005200  -118.400000
0.001500  -118.400000
-0.001500  -118.400000
-0.005300  -118.400000
-0.007500  -118.400000
-0.009100  -118.400000
-0.009100  -118.400000
-0.006800  -118.300000
0.000000  -118.300000
0.006000  -118.300000
0.007500  -118.300000
0.006700  -118.300000
0.006700  -118.200000
0.006000  -118.200000
0.006000  -118.200000
0.006000  -118.200000
0.004500  -118.200000
0.004500  -118.200000
0.003000  -118.100000
0.003000  -118.100000
0.005200  -118.100000
0.007500  -118.100000
0.009000  -118.100000
0.006700  -118.000000
0.004500  -118.000000
0.002200  -118.000000
0.001500  -118.000000
0.001500  -118.000000
-0.002300  -118.000000
-0.000800  -117.900000
-0.001500  -117.900000
-0.003800  -117.900000
-0.004600  -117.900000
-0.002300  -117.900000
-0.000800  -117.900000
-0.001500  -117.900000
-0.004600  -117.900000
-0.006000  -117.900000
-0.004600  -117.900000
-0.002300  -117.800000
-0.000800  -117.800000
0.000000  -117.800000
0.001500  -117.800000
0.002200  -117.800000
0.003000  -117.800000
0.004500  -117.700000
0.004500  -117.700000
0.005200  -117.700000
0.000700  -117.700000
-0.004600  -117.700000
-0.001500  -117.700000
-0.002300  -117.700000
0.000700  -117.600000
0.001500  -117.600000
0.000700  -117.600000
0.001500  -117.600000
0.003000  -117.600000
0.004500  -117.600000
0.003000  -117.500000
0.000700  -117.500000
0.001500  -117.500000
0.000700  -117.500000
-0.000800  -117.500000
0.000700  -117.500000
0.003000  -117.500000
0.006700  -117.500000
0.007500  -117.400000
0.005200  -117.400000
0.003000  -117.400000
0.001500  -117.400000
0.000700  -117.400000
0.000000  -117.400000
-0.000800  -117.300000
0.001500  -117.300000
0.001500  -117.300000
0.000700  -117.300000
-0.000800  -117.300000
-0.000800  -117.300000
0.001500  -117.300000
0.000700  -117.200000
0.000700  -117.200000
0.000700  -117.200000
-0.000800  -117.200000
0.002200  -117.200000
0.004500  -117.200000
0.003000  -117.100000
0.002200  -117.100000
0.003700  -117.100000
0.004500  -117.100000
0.004500  -117.100000
0.005200  -117.100000
0.003000  -117.100000
0.000700  -117.000000
-0.001500  -117.000000
-0.000800  -117.000000
0.000700  -117.000000
0.002200  -117.000000
0.002200  -117.000000
0.003000  -117.000000
0.006000  -117.000000
0.005200  -117.000000
0.003000  -117.000000
0.000000  -116.900000
-0.003000  -116.900000
-0.000800  -116.900000
-0.000800  -116.900000
0.000700  -116.900000
-0.000800  -116.900000
-0.003800  -116.900000
-0.006000  -116.800000
-0.009100  -116.800000
-0.008300  -116.800000
-0.005300  -116.800000
-0.001500  -116.800000
0.000000  -116.800000
0.004500  -116.700000
0.004500  -116.700000
0.001500  -116.700000
0.003000  -116.700000
0.001500  -116.700000
0.001500  -116.700000
0.000700  -116.700000
-0.001500  -116.600000
-0.004600  -116.600000
-0.003000  -116.600000
0.004500  -116.600000
0.009000  -116.600000
0.007500  -116.600000
0.004500  -116.600000
0.005200  -116.600000
0.004500  -116.600000
0.005200  -116.600000
0.004500  -116.500000
0.003000  -116.500000
0.005200  -116.500000
0.005200  -116.500000
0.003700  -116.400000
0.001500  -116.400000
0.001500  -116.400000
-0.000800  -116.400000
-0.006800  -116.300000
-0.006000  -116.300000
-0.003000  -116.300000
-0.000800  -116.300000
0.000700  -116.300000
-0.001500  -116.200000
0.000700  -116.200000
0.001500  -116.200000
0.000700  -116.200000
0.004500  -116.100000
0.006700  -116.100000
0.007500  -116.100000
0.005200  -116.100000
0.006000  -116.100000
0.007500  -116.100000
0.005200  -116.000000
0.002200  -116.000000
0.001500  -116.000000
0.001500  -116.000000
0.002200  -115.900000
0.001500  -115.900000
0.000700  -115.900000
0.003000  -115.800000
0.003000  -115.800000
0.003000  -115.800000
0.003000  -115.800000
0.001500  -115.700000
0.001500  -115.700000
0.000700  -115.700000
-0.002300  -115.700000
-0.003000  -115.700000
-0.004600  -115.600000
-0.004600  -115.600000
-0.003000  -115.600000
0.002200  -115.600000
0.006700  -115.500000
0.008200  -115.500000
0.007500  -115.500000
0.008200  -115.400000
0.006700  -115.400000
0.007500  -115.400000
0.005200  -115.300000
0.003700  -115.300000
0.004500  -115.300000
0.000700  -115.300000
-0.003800  -115.200000
-0.005300  -115.200000
-0.003000  -115.200000
-0.003000  -115.200000
-0.006800  -115.200000
-0.007500  -115.100000
-0.006800  -115.100000
-0.005300  -115.000000
-0.002300  -115.000000
-0.003000  -115.000000
-0.001500  -114.900000
0.003000  -114.900000
0.004500  -114.800000
0.005200  -114.800000
0.003000  -114.800000
0.001500  -114.700000
0.000000  -114.700000
0.000700  -114.700000
0.004500  -114.600000
0.005200  -114.600000
0.009000  -114.500000
0.006000  -114.500000
0.004500  -114.500000
0.005200  -114.400000
0.005200  -114.400000
0.004500  -114.300000
0.001500  -114.300000
-0.000800  -114.300000
-0.000800  -114.300000
-0.000800  -114.200000
-0.001500  -114.200000
-0.003000  -114.100000
-0.005300  -114.100000
-0.003000  -114.100000
0.000000  -114.000000
0.000700  -114.000000
0.003700  -113.900000
0.006700  -113.900000
0.006700  -113.900000
0.006000  -113.900000
0.003700  -113.800000
0.000700  -113.800000
-0.001500  -113.700000
-0.002300  -113.700000
-0.003000  -113.700000
-0.002300  -113.600000
-0.001500  -113.600000
-0.000800  -113.500000
0.000700  -113.500000
0.000700  -113.400000
0.001500  -113.400000
0.002200  -113.400000
0.004500  -113.300000
0.003700  -113.300000
0.001500  -113.200000
0.000700  -113.200000
0.002200  -113.200000
0.002200  -113.100000
0.000000  -113.100000
-0.001500  -113.000000
-0.003000  -113.000000
-0.004600  -113.000000
-0.004600  -112.900000
-0.000800  -112.900000
-0.002300  -112.800000
-0.004600  -112.800000
-0.000800  -112.700000
0.005200  -112.600000
0.008200  -112.600000
0.009700  -112.500000
0.011200  -112.500000
0.009700  -112.400000
0.005200  -112.400000
0.003000  -112.300000
0.004500  -112.300000
0.003700  -112.200000
0.005200  -112.100000
0.005200  -112.100000
0.005200  -112.100000
0.004500  -112.000000
0.003000  -111.900000
0.000700  -111.900000
-0.002300  -111.800000
-0.001500  -111.800000
0.000700  -111.700000
0.002200  -111.600000
0.003000  -111.600000
0.002200  -111.500000
0.000700  -111.500000
-0.001500  -111.400000
0.000700  -111.300000
0.001500  -111.200000
0.002200  -111.200000
0.003700  -111.100000
0.002200  -111.100000
0.004500  -111.000000
0.002200  -110.900000
-0.001500  -110.800000
-0.000800  -110.800000
-0.001500  -110.700000
-0.000800  -110.600000
0.001500  -110.600000
0.001500  -110.500000
0.000000  -110.400000
-0.000800  -110.400000
0.000000  -110.300000
-0.001500  -110.200000
-0.000800  -110.200000
0.001500  -110.100000
0.000700  -110.000000
-0.000800  -109.900000
-0.000800  -109.800000
-0.001500  -109.800000
-0.003000  -109.700000
-0.004600  -109.700000
-0.004600  -109.600000
-0.003800  -109.500000
-0.001500  -109.400000
0.000000  -109.400000
-0.000800  -109.300000
-0.000800  -109.200000
-0.000800  -109.100000
0.000700  -109.100000
0.004500  -109.000000
0.004500  -108.900000
0.005200  -108.900000
0.005200  -108.800000
0.005200  -108.700000
0.004500  -108.600000
0.002200  -108.500000
0.005200  -108.500000
0.008200  -108.400000
0.008200  -108.300000
0.008200  -108.200000
0.004500  -108.100000
0.001500  -108.000000
0.000700  -108.000000
0.001500  -107.900000
0.002200  -107.800000
0.002200  -107.700000
0.003000  -107.600000
0.002200  -107.500000
0.001500  -107.500000
0.001500  -107.400000
0.000000  -107.300000
0.003700  -107.200000
0.007500  -107.100000
0.004500  -107.000000
0.003700  -106.900000
0.002200  -106.800000
-0.001500  -106.700000
-0.003800  -106.700000
-0.006000  -106.600000
-0.006800  -106.500000
-0.006800  -106.400000
-0.008300  -106.300000
-0.003000  -106.200000
0.000000  -106.100000
-0.001500  -106.000000
-0.001500  -105.900000
0.000700  -105.800000
0.003700  -105.800000
0.004500  -105.700000
0.004500  -105.600000
0.005200  -105.500000
0.001500  -105.400000
0.001500  -105.300000
0.000700  -105.200000
0.000000  -105.100000
-0.000800  -105.000000
-0.002300  -104.900000
0.000000  -104.900000
-0.000800  -104.800000
-0.000800  -104.700000
-0.002300  -104.600000
-0.000800  -104.400000
-0.000800  -104.400000
-0.001500  -104.300000
0.003000  -104.200000
0.002200  -104.100000
0.005200  -104.000000
0.006000  -103.900000
0.005200  -103.800000
0.005200  -103.700000
0.000700  -103.600000
0.001500  -103.500000
0.002200  -103.500000
0.004500  -103.400000
0.003700  -103.300000
0.003000  -103.200000
0.003000  -103.100000
0.001500  -103.000000
0.002200  -102.900000
0.001500  -102.800000
0.000700  -102.700000
0.001500  -102.600000
0.003700  -102.500000
0.006700  -102.400000
0.010500  -102.300000
0.010500  -102.200000
0.006700  -102.200000
0.004500  -102.100000
0.004500  -102.000000
0.004500  -101.900000
0.004500  -101.800000
0.003000  -101.700000
0.002200  -101.600000
0.003000  -101.500000
0.001500  -101.400000
-0.003000  -101.300000
-0.006000  -101.200000
-0.007500  -101.100000
-0.006800  -101.000000
-0.006800  -100.900000
-0.009100  -100.800000
-0.008300  -100.700000
-0.005300  -100.600000
-0.005300  -100.500000
-0.006800  -100.400000
-0.006800  -100.300000
-0.005300  -100.200000
-0.004600  -100.100000
-0.004600  -100.000000
-0.004600  -99.900000
-0.005300  -99.800000
-0.003000  -99.700000
-0.001500  -99.600000
0.001500  -99.500000
0.006000  -99.400000
0.006700  -99.200000
0.007500  -99.100000
0.009000  -99.000000
0.008200  -98.900000
0.006700  -98.800000
0.009000  -98.700000
0.008200  -98.600000
0.004500  -98.500000
0.004500  -98.400000
0.003700  -98.200000
0.004500  -98.100000
0.010500  -98.000000
0.011200  -97.900000
0.010500  -97.800000
0.007500  -97.700000
0.003700  -97.600000
0.000700  -97.500000
0.000700  -97.400000
0.000700  -97.200000
0.001500  -97.200000
0.003000  -97.100000
0.001500  -96.900000
0.000700  -96.800000
0.000700  -96.800000
-0.001500  -96.600000
-0.001500  -96.500000
-0.003800  -96.400000
-0.003800  -96.300000
-0.003000  -96.200000
-0.002300  -96.100000
0.000700  -96.000000
0.001500  -95.900000
0.005200  -95.800000
0.007500  -95.700000
0.006700  -95.600000
0.005200  -95.400000
0.003000  -95.400000
0.003000  -95.300000
0.004500  -95.200000
0.001500  -95.000000
0.000000  -95.000000
0.000700  -94.900000
0.001500  -94.800000
0.000700  -94.700000
0.000700  -94.500000
0.000700  -94.500000
-0.002300  -94.400000
-0.000800  -94.300000
-0.001500  -94.200000
-0.000800  -94.100000
0.000700  -94.000000
-0.001500  -93.900000
-0.000800  -93.800000
0.000700  -93.700000
0.000700  -93.600000
0.000700  -93.500000
0.001500  -93.400000
0.003700  -93.300000
0.006000  -93.200000
0.006000  -93.100000
0.003000  -93.000000
0.001500  -92.900000
0.002200  -92.800000
0.000700  -92.700000
0.001500  -92.700000
0.001500  -92.600000
-0.000800  -92.500000
0.002200  -92.400000
0.001500  -92.300000
0.001500  -92.200000
0.003700  -92.100000
0.001500  -92.000000
0.002200  -91.900000
0.000700  -91.800000
-0.000800  -91.800000
0.001500  -91.700000
-0.002300  -91.600000
-0.004600  -91.500000
-0.003000  -91.400000
0.000700  -91.300000
0.001500  -91.200000
0.003000  -91.100000
0.001500  -90.900000
0.003000  -90.900000
0.006700  -90.800000
0.006000  -90.700000
0.006700  -90.500000
0.009000  -90.500000
0.006700  -90.400000
0.001500  -90.300000
0.000000  -90.200000
-0.000800  -90.000000
-0.001500  -90.000000
0.000700  -89.900000
-0.000800  -89.800000
-0.003000  -89.600000
-0.002300  -89.600000
-0.001500  -89.500000
-0.000800  -89.300000
-0.003800  -89.200000
-0.003800  -89.100000
-0.003000  -89.100000
-0.002300  -88.900000
-0.001500  -88.800000
-0.003000  -88.700000
-0.005300  -88.700000
-0.004600  -88.500000
-0.001500  -88.400000
0.001500  -88.300000
0.003000  -88.200000
0.004500  -88.200000
0.004500  -88.000000
0.003000  -87.900000
0.004500  -87.800000
0.003700  -87.800000
0.002200  -87.600000
0.003700  -87.500000
0.004500  -87.400000
0.005200  -87.300000
0.005200  -87.300000
0.003000  -87.200000
0.000000  -87.000000
0.000700  -86.900000
0.000700  -86.900000
0.002200  -86.800000
0.004500  -86.700000
0.005200  -86.600000
0.004500  -86.500000
0.004500  -86.400000
0.006700  -86.300000
0.006700  -86.200000
0.006000  -86.100000
0.004500  -86.000000
0.001500  -85.900000
-0.002300  -85.800000
-0.004600  -85.700000
-0.003000  -85.600000
-0.001500  -85.500000
-0.001500  -85.500000
0.000000  -85.400000
0.000000  -85.300000
0.000700  -85.100000
0.002200  -85.100000
0.003000  -85.000000
0.001500  -84.900000
0.000700  -84.800000
0.002200  -84.700000
0.003000  -84.600000
0.005200  -84.500000
0.005200  -84.400000
0.005200  -84.300000
0.008200  -84.200000
0.008200  -84.100000
0.006000  -84.000000
0.001500  -83.900000
-0.000800  -83.800000
-0.001500  -83.700000
-0.003000  -83.700000
-0.002300  -83.600000
-0.002300  -83.500000
-0.001500  -83.400000
-0.002300  -83.300000
-0.005300  -83.200000
-0.003800  -83.100000
-0.003800  -83.000000
-0.004600  -82.900000
-0.003800  -82.800000
-0.003800  -82.800000
-0.000800  -82.700000
-0.000800  -82.600000
0.000000  -82.500000
0.000700  -82.400000
0.001500  -82.300000
0.001500  -82.200000
0.001500  -82.100000
0.003000  -82.000000
-0.000800  -81.900000
-0.001500  -81.900000
-0.001500  -81.800000
-0.000800  -81.700000
0.000700  -81.600000
0.000700  -81.500000
0.000700  -81.400000
0.000700  -81.300000
-0.000800  -81.200000
-0.001500  -81.100000
0.001500  -81.000000
0.003000  -80.900000
0.005200  -80.800000
0.006000  -80.700000
0.003000  -80.600000
0.005200  -80.600000
0.006000  -80.500000
0.005200  -80.400000
0.006000  -80.300000
0.003000  -80.200000
0.000700  -80.100000
-0.003000  -80.000000
-0.003000  -80.000000
-0.001500  -79.900000
0.000700  -79.800000
0.002200  -79.700000
0.000700  -79.700000
0.000700  -79.600000
-0.001500  -79.500000
-0.001500  -79.400000
0.000700  -79.300000
-0.000800  -79.200000
0.000000  -79.200000
-0.001500  -79.100000
-0.000800  -79.000000
0.003000  -78.900000
0.004500  -78.900000
0.004500  -78.800000
0.002200  -78.700000
0.003000  -78.700000
0.006000  -78.600000
0.007500  -78.500000
0.008200  -78.400000
0.008200  -78.300000
0.006000  -78.300000
0.003000  -78.200000
0.000700  -78.100000
-0.000800  -78.000000
-0.000800  -77.900000
0.000700  -77.900000
0.000700  -77.800000
0.000700  -77.700000
0.000000  -77.600000
-0.000800  -77.500000
0.001500  -77.400000
0.000700  -77.400000
0.000700  -77.300000
-0.000800  -77.200000
-0.002300  -77.100000
-0.004600  -77.000000
-0.005300  -77.000000
-0.003000  -76.900000
-0.001500  -76.800000
0.001500  -76.700000
0.004500  -76.700000
0.005200  -76.600000
0.006000  -76.500000
0.006000  -76.500000
0.006700  -76.400000
0.006700  -76.300000
0.006700  -76.200000
0.006700  -76.100000
0.004500  -76.100000
0.003000  -76.000000
0.005200  -76.000000
0.005200  -75.900000
0.003000  -75.800000
0.003700  -75.700000
0.002200  -75.600000
0.000000  -75.600000
-0.003000  -75.500000
-0.003000  -75.400000
-0.003000  -75.400000
-0.004600  -75.300000
-0.002300  -75.200000
-0.003000  -75.200000
-0.003000  -75.100000
-0.001500  -75.000000
-0.000800  -75.000000
0.000700  -74.900000
0.000000  -74.800000
0.001500  -74.700000
0.001500  -74.700000
0.003700  -74.700000
0.005200  -74.600000
0.006000  -74.500000
0.004500  -74.400000
0.003000  -74.300000
0.002200  -74.300000
0.001500  -74.300000
0.003700  -74.200000
0.004500  -74.100000
0.000700  -74.000000
-0.001500  -73.900000
0.003000  -73.900000
0.002200  -73.800000
0.002200  -73.800000
0.004500  -73.700000
0.005200  -73.600000
0.007500  -73.500000
0.003000  -73.400000
0.000700  -73.400000
-0.000800  -73.300000
-0.000800  -73.300000
0.001500  -73.200000
0.000700  -73.100000
0.003000  -73.000000
0.000000  -73.000000
-0.003000  -72.900000
-0.002300  -72.900000
-0.006800  -72.800000
-0.004600  -72.700000
-0.003800  -72.600000
-0.004600  -72.600000
-0.004600  -72.500000
-0.002300  -72.500000
0.001500  -72.400000
0.001500  -72.300000
0.000700  -72.200000
0.005200  -72.200000
0.003000  -72.100000
0.000700  -72.000000
-0.001500  -72.000000
-0.003000  -71.900000
-0.000800  -71.900000
0.003000  -71.800000
0.005200  -71.700000
0.005200  -71.600000
0.005200  -71.600000
0.006700  -71.500000
0.005200  -71.500000
0.006000  -71.400000
0.007500  -71.300000
0.006700  -71.300000
0.006000  -71.200000
0.004500  -71.100000
0.001500  -71.100000
-0.000800  -71.000000
0.000700  -70.900000
0.004500  -70.900000
0.004500  -70.800000
0.003000  -70.700000
0.003000  -70.700000
0.005200  -70.600000
0.005200  -70.500000
0.003700  -70.400000
0.003000  -70.400000
0.000000  -70.300000
0.000700  -70.200000
0.001500  -70.200000
-0.001500  -70.100000
0.000000  -70.000000
0.000000  -69.900000
-0.001500  -69.900000
-0.000800  -69.800000
-0.001500  -69.700000
-0.005300  -69.600000
-0.005300  -69.600000
-0.004600  -69.500000
-0.006800  -69.400000
-0.008300  -69.300000
-0.003000  -69.300000
-0.000800  -69.200000
0.000000  -69.100000
0.000700  -69.000000
0.001500  -68.900000
0.003000  -68.900000
0.004500  -68.800000
0.003000  -68.700000
0.004500  -68.600000
0.003000  -68.500000
0.003000  -68.400000
0.006700  -68.400000
0.004500  -68.300000
0.001500  -68.200000
-0.001500  -68.100000
-0.004600  -68.100000
-0.001500  -68.000000
0.000000  -67.900000
0.001500  -67.900000
0.001500  -67.800000
0.001500  -67.700000
0.004500  -67.600000
0.003700  -67.500000
0.003000  -67.500000
0.003000  -67.400000
0.000700  -67.300000
-0.000800  -67.200000
-0.000800  -67.100000
-0.003000  -67.100000
-0.001500  -67.000000
0.000700  -66.900000
0.000700  -66.800000
0.001500  -66.700000
0.000700  -66.700000
0.003000  -66.600000
0.003000  -66.500000
0.004500  -66.400000
0.006000  -66.300000
0.005200  -66.200000
0.005200  -66.200000
0.003000  -66.100000
-0.000800  -66.000000
0.000700  -65.900000
0.003700  -65.800000
0.004500  -65.700000
0.003000  -65.700000
0.000700  -65.600000
-0.000800  -65.500000
-0.000800  -65.400000
-0.001500  -65.300000
-0.000800  -65.300000
0.000700  -65.200000
0.001500  -65.100000
0.003000  -65.000000
0.000700  -64.900000
-0.000800  -64.800000
-0.000800  -64.800000
-0.000800  -64.700000
0.001500  -64.600000
0.002200  -64.500000
0.000000  -64.400000
-0.002300  -64.400000
-0.000800  -64.300000
-0.000800  -64.200000
-0.000800  -64.100000
-0.000800  -64.000000
-0.001500  -63.900000
-0.000800  -63.900000
0.000700  -63.800000
0.003000  -63.700000
0.005200  -63.600000
0.003000  -63.500000
0.003700  -63.400000
0.004500  -63.300000
0.004500  -63.200000
0.003700  -63.200000
0.004500  -63.100000
0.004500  -63.000000
0.002200  -62.900000
0.003000  -62.800000
0.005200  -62.700000
0.005200  -62.600000
0.004500  -62.600000
0.004500  -62.500000
0.003000  -62.400000
0.003700  -62.300000
0.006700  -62.200000
0.006700  -62.100000
0.002200  -62.100000
0.003700  -62.000000
0.005200  -61.900000
0.006000  -61.800000
0.005200  -61.700000
0.001500  -61.700000
0.000700  -61.600000
-0.004600  -61.500000
-0.007500  -61.400000
-0.007500  -61.300000
-0.003000  -61.200000
0.000700  -61.200000
0.001500  -61.100000
0.004500  -61.000000
0.004500  -60.900000
0.004500  -60.800000
0.000700  -60.800000
-0.003000  -60.700000
-0.000800  -60.600000
-0.001500  -60.500000
-0.003800  -60.400000
-0.004600  -60.300000
-0.005300  -60.300000
-0.005300  -60.200000
-0.006800  -60.100000
-0.006000  -60.000000
-0.002300  -59.900000
-0.001500  -59.900000
-0.000800  -59.800000
0.000700  -59.700000
0.002200  -59.700000
0.003000  -59.600000
0.003000  -59.500000
0.004500  -59.400000
0.007500  -59.400000
0.006700  -59.300000
0.004500  -59.200000
0.003000  -59.100000
0.000700  -59.000000
0.001500  -59.000000
0.000700  -58.900000
0.000700  -58.800000
0.003000  -58.700000
0.004500  -58.600000
0.004500  -58.600000
0.004500  -58.500000
0.004500  -58.400000
0.004500  -58.300000
0.004500  -58.200000
0.003000  -58.200000
0.001500  -58.100000
0.001500  -58.000000
0.003000  -57.900000
0.003000  -57.800000
0.000700  -57.800000
0.001500  -57.700000
0.000700  -57.600000
0.000000  -57.500000
0.000700  -57.400000
0.001500  -57.400000
0.003000  -57.300000
0.000700  -57.200000
0.002200  -57.100000
-0.000800  -57.100000
-0.003800  -57.000000
-0.002300  -56.900000
-0.003800  -56.800000
-0.002300  -56.700000
-0.002300  -56.700000
-0.003800  -56.600000
-0.001500  -56.500000
-0.001500  -56.400000
-0.002300  -56.400000
-0.000800  -56.300000
0.002200  -56.300000
0.000700  -56.200000
0.000000  -56.100000
0.004500  -56.000000
0.007500  -55.900000
0.006700  -55.800000
0.003000  -55.800000
0.003700  -55.700000
0.003700  -55.600000
0.000700  -55.600000
0.003000  -55.500000
0.005200  -55.400000
0.004500  -55.400000
0.003700  -55.300000
0.003700  -55.200000
0.001500  -55.100000
-0.000800  -55.000000
0.003000  -54.900000
0.002200  -54.900000
0.003000  -54.800000
0.005200  -54.800000
0.005200  -54.700000
0.006700  -54.600000
0.003000  -54.500000
0.001500  -54.500000
0.001500  -54.400000
-0.000800  -54.300000
0.000700  -54.200000
-0.001500  -54.100000
-0.003000  -54.100000
-0.003000  -54.000000
-0.000800  -54.000000
0.000700  -53.900000
-0.001500  -53.800000
0.000700  -53.700000
0.003000  -53.600000
0.003700  -53.600000
0.003700  -53.500000
0.002200  -53.400000
0.001500  -53.400000
0.000700  -53.300000
0.002200  -53.200000
0.003000  -53.100000
0.004500  -53.100000
0.005200  -53.000000
0.003700  -52.900000
0.001500  -52.900000
-0.000800  -52.800000
-0.000800  -52.700000
0.000000  -52.700000
0.002200  -52.600000
0.004500  -52.500000
0.003000  -52.400000
0.006700  -52.300000
0.005200  -52.200000
0.003000  -52.200000
0.005200  -52.100000
0.003700  -52.000000
0.002200  -52.000000
0.003000  -51.900000
0.003000  -51.800000
0.001500  -51.800000
0.001500  -51.700000
0.000700  -51.600000
-0.000800  -51.500000
-0.000800  -51.400000
-0.000800  -51.400000
-0.000800  -51.300000
-0.000800  -51.200000
-0.003800  -51.200000
-0.004600  -51.100000
-0.003800  -51.000000
-0.000800  -50.900000
0.001500  -50.900000
0.004500  -50.800000
0.003000  -50.800000
0.000700  -50.700000
0.000700  -50.600000
-0.003800  -50.500000
-0.003800  -50.400000
-0.001500  -50.400000
0.001500  -50.300000
0.003000  -50.300000
-0.003000  -50.200000
-0.005300  -50.100000
-0.003000  -50.000000
-0.001500  -50.000000
0.000700  -49.900000
0.000000  -49.800000
0.000000  -49.800000
0.000700  -49.700000
0.000700  -49.600000
0.002200  -49.500000
0.003000  -49.500000
0.002200  -49.400000
0.003700  -49.400000
0.005200  -49.300000
0.006700  -49.200000
0.006700  -49.100000
0.005200  -49.100000
0.003000  -49.000000
0.004500  -48.900000
0.001500  -48.900000
-0.001500  -48.800000
0.001500  -48.700000
0.000700  -48.600000
-0.001500  -48.600000
0.001500  -48.500000
0.000000  -48.400000
0.001500  -48.400000
0.000700  -48.300000
0.000000  -48.200000
0.000000  -48.200000
0.000700  -48.100000
0.005200  -48.000000
0.002200  -48.000000
0.001500  -47.900000
0.000700  -47.800000
-0.004600  -47.700000
-0.004600  -47.700000
-0.004600  -47.700000
-0.000800  -47.600000
0.001500  -47.500000
0.001500  -47.400000
0.003000  -47.300000
0.002200  -47.300000
0.003000  -47.300000
0.001500  -47.200000
0.000000  -47.100000
-0.000800  -47.000000
-0.002300  -47.000000
0.003700  -46.900000
0.006700  -46.800000
0.004500  -46.800000
0.003700  -46.700000
0.003000  -46.600000
0.003000  -46.600000
0.003700  -46.500000
0.003000  -46.400000
0.005200  -46.400000
0.005200  -46.300000
0.003000  -46.200000
0.003000  -46.100000
0.003000  -46.100000
0.001500  -46.000000
0.000000  -45.900000
-0.001500  -45.900000
-0.003000  -45.800000
-0.003000  -45.800000
-0.003000  -45.700000
-0.004600  -45.600000
-0.002300  -45.500000
-0.000800  -45.500000
0.000000  -45.400000
-0.000800  -45.400000
-0.002300  -45.300000
-0.000800  -45.200000
0.000700  -45.100000
0.002200  -45.100000
0.003700  -45.000000
0.000000  -45.000000
-0.002300  -44.900000
-0.001500  -44.800000
0.001500  -44.800000
0.003000  -44.700000
0.001500  -44.600000
0.002200  -44.600000
0.003000  -44.500000
0.002200  -44.500000
0.001500  -44.400000
0.003000  -44.300000
0.001500  -44.300000
0.000000  -44.200000
-0.000800  -44.100000
-0.002300  -44.100000
-0.003800  -44.000000
-0.005300  -44.000000
-0.003000  -43.900000
-0.001500  -43.800000
-0.001500  -43.800000
0.000700  -43.700000
0.001500  -43.700000
0.003000  -43.600000
0.002200  -43.500000
-0.001500  -43.500000
-0.000800  -43.400000
0.000700  -43.300000
0.004500  -43.300000
0.005200  -43.200000
0.006000  -43.200000
0.005200  -43.100000
0.003000  -43.100000
0.005200  -43.000000
0.005200  -42.900000
0.006000  -42.900000
0.004500  -42.800000
0.005200  -42.800000
0.004500  -42.700000
-0.001500  -42.700000
-0.003000  -42.600000
-0.000800  -42.500000
0.000700  -42.500000
0.001500  -42.400000
0.001500  -42.300000
0.004500  -42.300000
0.005200  -42.300000
0.003700  -42.200000
0.003700  -42.100000
0.004500  -42.100000
0.006700  -42.000000
0.006700  -41.900000
0.005200  -41.900000
0.005200  -41.800000
0.005200  -41.700000
0.004500  -41.700000
0.003700  -41.600000
0.002200  -41.500000
0.002200  -41.400000
0.000700  -41.400000
-0.004600  -41.400000
-0.003800  -41.300000
-0.001500  -41.200000
-0.000800  -41.100000
0.000700  -41.100000
0.000700  -41.000000
0.001500  -41.000000
0.003700  -40.900000
0.004500  -40.800000
0.001500  -40.700000
0.000700  -40.700000
0.002200  -40.600000
0.002200  -40.500000
-0.000800  -40.500000
-0.003000  -40.400000
-0.000800  -40.300000
-0.000800  -40.300000
-0.003000  -40.200000
-0.000800  -40.100000
0.002200  -40.100000
0.004500  -40.000000
0.001500  -39.900000
0.000700  -39.800000
0.000700  -39.800000
0.000000  -39.700000
0.000700  -39.600000
0.000700  -39.600000
0.000000  -39.500000
-0.001500  -39.400000
-0.000800  -39.300000
0.000700  -39.200000
0.001500  -39.200000
0.004500  -39.100000
0.004500  -39.000000
0.004500  -38.900000
0.003000  -38.800000
0.001500  -38.700000
0.003000  -38.700000
0.001500  -38.600000
0.001500  -38.500000
0.003000  -38.400000
0.003000  -38.300000
0.002200  -38.200000
-0.000800  -38.100000
-0.004600  -38.100000
-0.003000  -38.000000
-0.001500  -37.900000
-0.002300  -37.800000
-0.001500  -37.700000
0.000000  -37.600000
0.000000  -37.500000
0.003000  -37.400000
0.003700  -37.400000
0.003000  -37.300000
0.002200  -37.200000
0.000700  -37.100000
0.000000  -37.000000
-0.002300  -36.900000
0.000000  -36.800000
0.001500  -36.700000
0.001500  -36.600000
0.003000  -36.500000
0.003000  -36.500000
0.002200  -36.400000
0.002200  -36.300000
-0.000800  -36.200000
-0.000800  -36.100000
-0.000800  -36.000000
-0.000800  -35.900000
-0.002300  -35.800000
-0.003000  -35.700000
0.001500  -35.600000
0.003700  -35.500000
0.005200  -35.400000
0.005200  -35.300000
0.001500  -35.200000
0.002200  -35.100000
0.004500  -35.000000
0.007500  -34.900000
0.006700  -34.800000
0.006000  -34.700000
0.005200  -34.600000
-0.001500  -34.500000
-0.002300  -34.400000
-0.001500  -34.300000
-0.003800  -34.200000
-0.000800  -34.100000
-0.000800  -34.000000
-0.000800  -33.900000
0.000700  -33.800000
-0.000800  -33.800000
0.001500  -33.700000
0.000700  -33.500000
0.000000  -33.400000
0.000000  -33.300000
-0.001500  -33.300000
-0.001500  -33.200000
-0.000800  -33.100000
-0.000800  -32.900000
0.000000  -32.900000
0.003000  -32.800000
0.005200  -32.700000
0.007500  -32.600000
0.009000  -32.500000
0.008200  -32.400000
0.009000  -32.300000
0.006000  -32.200000
0.000700  -32.100000
0.000000  -32.000000
0.000000  -31.900000
-0.000800  -31.800000
0.001500  -31.700000
0.002200  -31.600000
0.001500  -31.500000
0.001500  -31.400000
0.001500  -31.300000
0.003000  -31.200000
0.001500  -31.100000
0.000700  -31.000000
0.000700  -30.900000
-0.001500  -30.800000
-0.001500  -30.700000
0.005200  -30.600000
0.006700  -30.600000
0.005200  -30.500000
0.005200  -30.300000
0.003000  -30.200000
0.000000  -30.200000
-0.003800  -30.100000
-0.003800  -30.000000
-0.003000  -29.900000
-0.003000  -29.800000
-0.003000  -29.700000
0.000000  -29.600000
0.000700  -29.500000
-0.001500  -29.400000
0.000700  -29.300000
-0.001500  -29.300000
-0.003800  -29.100000
0.000700  -29.000000
0.000700  -28.900000
0.001500  -28.800000
0.003700  -28.800000
0.003000  -28.700000
0.004500  -28.600000
0.005200  -28.500000
0.003000  -28.400000
0.003700  -28.300000
0.003000  -28.200000
0.000700  -28.100000
-0.001500  -28.000000
-0.003000  -27.900000
0.009000  -27.900000
0.019500  -27.800000
0.015700  -27.700000
0.013500  -27.600000
0.004500  -27.500000
-0.003000  -27.400000
-0.007500  -27.300000
-0.010500  -27.200000
-0.009100  -27.100000
-0.010500  -27.000000
-0.006800  -26.900000
-0.009100  -26.800000
-0.010500  -26.700000
-0.004600  -26.600000
-0.004600  -26.600000
-0.002300  -26.500000
-0.000800  -26.400000
0.000700  -26.300000
0.003000  -26.200000
0.005200  -26.100000
0.010500  -26.100000
0.010500  -26.000000
0.009000  -25.900000
0.010500  -25.800000
0.008200  -25.700000
0.012000  -25.700000
0.015700  -25.600000
0.011200  -25.500000
0.006700  -25.400000
0.004500  -25.300000
0.001500  -25.200000
-0.000800  -25.200000
-0.000800  -25.100000
0.003000  -25.000000
0.001500  -24.900000
0.000000  -24.800000
0.000700  -24.800000
-0.001500  -24.700000
-0.003000  -24.600000
0.002200  -24.500000
0.004500  -24.500000
0.001500  -24.400000
0.001500  -24.300000
-0.000800  -24.300000
-0.001500  -24.200000
-0.000800  -24.100000
-0.001500  -24.000000
-0.002300  -23.900000
-0.003800  -23.900000
-0.006800  -23.800000
-0.008300  -23.800000
-0.007500  -23.700000
-0.007500  -23.600000
-0.002300  -23.500000
0.000700  -23.400000
-0.000800  -23.400000
0.002200  -23.300000
0.001500  -23.300000
0.003000  -23.200000
0.006700  -23.100000
0.006700  -23.100000
0.006700  -23.000000
0.006000  -23.000000
0.006700  -22.900000
0.003000  -22.900000
-0.003000  -22.800000
-0.005300  -22.700000
-0.006000  -22.700000
-0.005300  -22.600000
-0.003000  -22.500000
0.002200  -22.500000
0.004500  -22.400000
0.000000  -22.400000
0.000000  -22.300000
-0.000800  -22.300000
-0.001500  -22.200000
0.000700  -22.100000
0.000700  -22.100000
0.002200  -22.100000
0.005200  -22.000000
0.009700  -21.900000
0.012000  -21.900000
0.015700  -21.800000
0.016500  -21.800000
0.008200  -21.700000
0.005200  -21.600000
0.005200  -21.600000
0.003000  -21.600000
0.000700  -21.500000
-0.001500  -21.400000
-0.000800  -21.400000
-0.003000  -21.300000
-0.006800  -21.300000
-0.006800  -21.200000
-0.006800  -21.200000
-0.003000  -21.100000
-0.002300  -21.100000
-0.004600  -21.000000
-0.006800  -21.000000
-0.009100  -20.900000
-0.009100  -20.900000
-0.006800  -20.800000
-0.005300  -20.800000
-0.004600  -20.700000
-0.001500  -20.700000
-0.002300  -20.700000
-0.001500  -20.600000
0.004500  -20.600000
0.018700  -20.600000
0.033000  -20.500000
0.026200  -20.500000
0.008200  -20.400000
-0.006800  -20.400000
-0.016500  -20.300000
-0.018800  -20.300000
-0.018100  -20.300000
-0.015800  -20.200000
-0.015000  -20.200000
-0.011300  -20.100000
-0.005300  -20.100000
-0.001500  -20.100000
0.000700  -20.000000
0.001500  -20.000000
0.003000  -19.900000
0.007500  -19.900000
0.009700  -19.900000
0.012000  -19.800000
0.012700  -19.800000
0.012000  -19.800000
0.009700  -19.800000
0.006700  -19.700000
0.004500  -19.700000
0.003000  -19.600000
0.001500  -19.600000
0.002200  -19.600000
0.003000  -19.500000
0.003000  -19.500000
0.004500  -19.400000
0.006000  -19.400000
0.003700  -19.400000
0.003000  -19.400000
0.003700  -19.300000
0.002200  -19.300000
0.005200  -19.300000
0.005200  -19.200000
0.002200  -19.200000
0.000000  -19.200000
0.000700  -19.100000
0.001500  -19.100000
0.000000  -19.100000
0.002200  -19.000000
0.004500  -19.000000
0.007500  -19.000000
0.007500  -18.900000
0.006000  -18.900000
0.006700  -18.900000
0.003000  -18.900000
0.004500  -18.800000
0.004500  -18.800000
0.004500  -18.800000
0.001500  -18.800000
-0.000800  -18.700000
-0.000800  -18.700000
-0.002300  -18.700000
0.000700  -18.700000
-0.001500  -18.600000
-0.001500  -18.600000
-0.003000  -18.600000
-0.003000  -18.500000
-0.003000  -18.500000
-0.006800  -18.500000
-0.006800  -18.500000
-0.003000  -18.500000
-0.001500  -18.500000
0.005200  -18.400000
0.009700  -18.400000
0.004500  -18.400000
0.000000  -18.400000
-0.001500  -18.300000
-0.000800  -18.300000
0.003000  -18.300000
0.003000  -18.300000
0.000700  -18.200000
-0.001500  -18.200000
-0.002300  -18.200000
-0.002300  -18.200000
-0.003000  -18.100000
-0.001500  -18.100000
0.001500  -18.100000
0.001500  -18.100000
0.001500  -18.100000
0.004500  -18.000000
0.004500  -18.000000
0.006000  -18.000000
0.005200  -18.000000
0.003000  -18.000000
-0.000800  -18.000000
-0.005300  -18.000000
-0.004600  -17.900000
-0.001500  -17.900000
0.002200  -17.900000
0.003000  -17.900000
0.002200  -17.800000
0.002200  -17.800000
-0.002300  -17.800000
-0.001500  -17.800000
0.003000  -17.700000
0.008200  -17.700000
0.009000  -17.700000
0.006700  -17.700000
0.004500  -17.700000
0.005200  -17.600000
0.003700  -17.600000
-0.000800  -17.600000
-0.000800  -17.600000
-0.001500  -17.600000
-0.000800  -17.600000
0.000000  -17.500000
-0.001500  -17.500000
-0.000800  -17.500000
0.001500  -17.500000
0.001500  -17.400000
-0.002300  -17.400000
-0.003000  -17.400000
-0.004600  -17.400000
-0.002300  -17.400000
0.000700  -17.300000
-0.000800  -17.300000
0.000000  -17.300000
-0.003000  -17.300000
-0.004600  -17.200000
-0.003000  -17.200000
-0.001500  -17.200000
0.005200  -17.100000
0.007500  -17.100000
0.008200  -17.100000
0.005200  -17.100000
0.005200  -17.100000
0.008200  -17.100000
0.009000  -17.100000
0.017200  -17.000000
0.027700  -17.000000
0.023200  -17.000000
0.006700  -16.900000
-0.005300  -16.900000
-0.018100  -16.900000
-0.021800  -16.900000
-0.023300  -16.800000
-0.023300  -16.800000
-0.015800  -16.800000
-0.012000  -16.800000
-0.003000  -16.700000
0.004500  -16.700000
0.005200  -16.700000
0.012000  -16.700000
0.014200  -16.700000
0.015000  -16.700000
0.012700  -16.600000
0.010500  -16.600000
0.009700  -16.600000
0.005200  -16.600000
0.004500  -16.500000
0.000700  -16.500000
0.000700  -16.500000
0.002200  -16.500000
0.000700  -16.400000
-0.000800  -16.400000
-0.004600  -16.400000
-0.001500  -16.300000
-0.001500  -16.300000
-0.006000  -16.300000
-0.006800  -16.300000
-0.004600  -16.200000
0.005200  -16.200000
0.012000  -16.200000
0.016500  -16.200000
0.015000  -16.200000
0.008200  -16.200000
0.005200  -16.100000
0.000000  -16.100000
-0.003800  -16.100000
-0.003000  -16.100000
-0.001500  -16.100000
0.000000  -16.000000
0.000700  -16.000000
0.000000  -16.000000
-0.001500  -16.000000
-0.000800  -16.000000
0.003000  -15.900000
0.002200  -15.900000
0.001500  -15.900000
0.003000  -15.900000
0.003000  -15.900000
0.003000  -15.800000
0.001500  -15.800000
0.001500  -15.800000
0.000000  -15.800000
-0.003000  -15.800000
-0.003000  -15.800000
-0.000800  -15.800000
0.000000  -15.700000
-0.001500  -15.700000
-0.004600  -15.700000
-0.004600  -15.700000
-0.003000  -15.700000
-0.000800  -15.600000
0.000700  -15.600000
0.000700  -15.600000
-0.001500  -15.600000
-0.000800  -15.600000
0.003700  -15.500000
0.003000  -15.500000
0.001500  -15.500000
0.006700  -15.500000
0.009000  -15.500000
0.008200  -15.400000
0.004500  -15.400000
0.000700  -15.400000
0.000700  -15.400000
-0.000800  -15.400000
-0.001500  -15.400000
0.000700  -15.300000
-0.000800  -15.300000
0.000000  -15.300000
0.000700  -15.300000
0.000000  -15.300000
0.001500  -15.300000
-0.000800  -15.300000
-0.001500  -15.300000
-0.002300  -15.300000
-0.003000  -15.300000
0.001500  -15.200000
0.002200  -15.200000
0.006000  -15.200000
0.012000  -15.200000
0.012000  -15.200000
0.011200  -15.200000
0.006700  -15.100000
0.002200  -15.100000
0.003000  -15.100000
0.002200  -15.100000
0.000700  -15.000000
-0.001500  -15.000000
-0.003000  -15.000000
-0.001500  -15.000000
-0.003000  -15.000000
-0.003800  -14.900000
0.000000  -14.900000
0.004500  -14.900000
0.005200  -14.900000
0.003700  -14.900000
0.004500  -14.800000
0.003000  -14.800000
0.005200  -14.800000
0.001500  -14.800000
0.000700  -14.800000
0.003000  -14.700000
0.000700  -14.700000
0.003700  -14.700000
-0.000800  -14.700000
-0.003000  -14.600000
0.001500  -14.600000
0.000000  -14.600000
0.001500  -14.500000
0.001500  -14.500000
-0.002300  -14.500000
-0.003000  -14.500000
-0.006000  -14.400000
-0.006800  -14.400000
-0.001500  -14.400000
0.003000  -14.400000
0.004500  -14.400000
0.006700  -14.400000
0.007500  -14.300000
0.006700  -14.300000
0.003700  -14.300000
0.002200  -14.300000
-0.000800  -14.200000
-0.000800  -14.200000
0.001500  -14.200000
0.000700  -14.200000
0.001500  -14.100000
0.000700  -14.100000
0.002200  -14.100000
0.000700  -14.000000
0.000700  -14.000000
0.001500  -14.000000
-0.002300  -14.000000
0.000700  -14.000000
0.000000  -13.900000
0.000700  -13.900000
0.001500  -13.900000
-0.000800  -13.800000
0.000000  -13.800000
0.003000  -13.800000
0.003000  -13.800000
0.001500  -13.700000
0.002200  -13.700000
0.000700  -13.700000
-0.000800  -13.600000
-0.008300  -13.600000
-0.011300  -13.500000
-0.005300  -13.500000
0.000700  -13.500000
0.009000  -13.500000
0.013500  -13.500000
0.012700  -13.400000
0.010500  -13.400000
0.003700  -13.400000
0.000700  -13.300000
-0.000800  -13.300000
-0.000800  -13.200000
-0.001500  -13.200000
-0.004600  -13.200000
0.000700  -13.100000
0.000700  -13.100000
0.000000  -13.100000
0.001500  -13.100000
0.001500  -13.100000
0.004500  -13.000000
0.004500  -13.000000
0.000700  -13.000000
0.002200  -12.900000
0.000700  -12.900000
0.000700  -12.900000
0.001500  -12.900000
-0.002300  -12.800000
-0.001500  -12.800000
0.000700  -12.800000
0.002200  -12.700000
0.003000  -12.700000
0.003000  -12.700000
0.003000  -12.600000
0.004500  -12.600000
0.005200  -12.600000
0.003700  -12.600000
0.000000  -12.600000
0.000000  -12.500000
-0.001500  -12.500000
-0.001500  -12.500000
0.002200  -12.500000
0.004500  -12.400000
0.005200  -12.400000
0.003000  -12.400000
0.000700  -12.400000
-0.000800  -12.300000
-0.001500  -12.300000
-0.004600  -12.300000
-0.006800  -12.200000
-0.003800  -12.200000
-0.000800  -12.200000
0.000700  -12.200000
0.001500  -12.200000
0.000700  -12.200000
0.001500  -12.100000
0.000700  -12.100000
0.000000  -12.100000
0.000000  -12.100000
0.000000  -12.000000
0.001500  -12.000000
0.001500  -12.000000
0.003000  -12.000000
0.004500  -12.000000
0.005200  -12.000000
0.006700  -11.900000
0.006000  -11.900000
0.008200  -11.900000
0.009000  -11.900000
0.006700  -11.900000
0.003000  -11.800000
0.001500  -11.800000
-0.001500  -11.800000
-0.003000  -11.800000
-0.004600  -11.800000
-0.006800  -11.800000
-0.003800  -11.700000
-0.003000  -11.700000
-0.004600  -11.700000
-0.001500  -11.700000
0.002200  -11.700000
0.003700  -11.700000
0.015700  -11.700000
0.035200  -11.700000
0.040500  -11.700000
0.021700  -11.700000
0.004500  -11.600000
-0.008300  -11.600000
-0.015800  -11.600000
-0.016500  -11.600000
-0.021800  -11.600000
-0.018800  -11.600000
-0.016500  -11.500000
-0.015800  -11.500000
-0.006800  -11.500000
-0.002300  -11.500000
0.000700  -11.500000
0.006700  -11.500000
0.009700  -11.500000
0.009000  -11.500000
0.007500  -11.400000
0.005200  -11.400000
0.005200  -11.400000
0.002200  -11.400000
0.000700  -11.400000
-0.006000  -11.400000
-0.009800  -11.400000
0.000700  -11.400000
0.003000  -11.400000
0.009000  -11.400000
0.012700  -11.300000
0.008200  -11.300000
0.005200  -11.300000
-0.000800  -11.300000
0.000700  -11.300000
0.004500  -11.300000
0.005200  -11.300000
0.003700  -11.300000
0.002200  -11.300000
-0.000800  -11.300000
0.000700  -11.300000
0.001500  -11.300000
0.000000  -11.300000
0.001500  -11.300000
0.000000  -11.300000
-0.000800  -11.300000
-0.000800  -11.300000
-0.002300  -11.200000
0.000000  -11.200000
0.000700  -11.200000
0.004500  -11.200000
0.004500  -11.200000
0.003000  -11.200000
0.003700  -11.200000
0.002200  -11.200000
0.003000  -11.200000
0.000000  -11.200000
-0.001500  -11.200000
0.000700  -11.200000
0.000700  -11.200000
0.000700  -11.200000
0.003000  -11.100000
0.002200  -11.100000
0.000000  -11.100000
-0.004600  -11.100000
-0.000800  -11.100000
0.000700  -11.100000
0.003000  -11.100000
0.004500  -11.100000
0.001500  -11.100000
0.003000  -11.100000
0.000000  -11.100000
-0.000800  -11.100000
-0.000800  -11.100000
-0.002300  -11.000000
0.000700  -11.000000
0.000000  -11.000000
-0.000800  -11.000000
-0.003000  -11.000000
-0.003800  -11.000000
-0.002300  -11.000000
0.000700  -11.000000
0.004500  -11.000000
0.007500  -11.000000
0.005200  -11.000000
0.006700  -11.000000
0.006000  -11.000000
0.003700  -11.000000
0.002200  -11.000000
0.000700  -11.000000
0.001500  -11.000000
0.003000  -11.000000
0.004500  -11.000000
0.003000  -11.000000
0.000000  -11.000000
0.000700  -11.000000
-0.001500  -11.000000
0.001500  -11.000000
0.001500  -11.000000
0.000700  -11.000000
0.003000  -11.000000
0.001500  -11.000000
0.000000  -11.000000
0.000700  -11.000000
0.005200  -11.000000
0.007500  -11.000000
0.006700  -11.000000
0.003000  -10.900000
-0.000800  -10.900000
-0.004600  -10.900000
-0.004600  -10.900000
0.000000  -10.900000
0.000700  -10.900000
-0.001500  -10.900000
-0.003000  -10.900000
-0.006800  -10.900000
-0.004600  -10.900000
0.000700  -10.900000
0.005200  -10.900000
0.006700  -10.900000
0.003700  -10.900000
-0.000800  -10.900000
-0.005300  -10.900000
-0.005300  -10.900000
-0.000800  -10.900000
0.004500  -10.900000
0.011200  -10.900000
0.009700  -10.900000
0.005200  -10.900000
0.003000  -10.900000
0.000700  -10.900000
0.004500  -10.900000
0.005200  -10.900000
0.003000  -10.900000
-0.000800  -10.900000
-0.003000  -10.900000
-0.004600  -10.900000
-0.004600  -11.000000
-0.003000  -11.000000
-0.002300  -11.000000
-0.002300  -11.000000
-0.008300  -11.000000
-0.010500  -11.000000
-0.005300  -11.000000
-0.002300  -11.000000
0.006000  -11.000000
0.009700  -11.000000
0.009000  -11.000000
0.011200  -11.000000
0.009000  -11.000000
0.009000  -11.000000
0.006700  -11.000000
0.003000  -11.000000
0.003000  -11.000000
-0.001500  -11.000000
-0.001500  -11.000000
0.000700  -11.000000
0.004500  -11.100000
0.005200  -11.100000
0.003700  -11.100000
0.003000  -11.100000
-0.000800  -11.100000
-0.005300  -11.100000
-0.007500  -11.100000
-0.005300  -11.100000
-0.001500  -11.100000
0.000000  -11.100000
0.000000  -11.100000
0.000700  -11.100000
0.002200  -11.100000
0.005200  -11.100000
0.008200  -11.100000
0.005200  -11.100000
0.005200  -11.100000
0.006000  -11.200000
0.005200  -11.200000
0.008200  -11.200000
0.004500  -11.200000
0.000700  -11.200000
-0.000800  -11.200000
0.002200  -11.200000
0.004500  -11.200000
0.000000  -11.200000
-0.001500  -11.200000
-0.003000  -11.200000
-0.000800  -11.300000
0.000000  -11.300000
-0.003000  -11.300000
0.000700  -11.300000
0.001500  -11.300000
0.003000  -11.300000
0.003000  -11.300000
0.001500  -11.300000
0.003700  -11.300000
0.001500  -11.300000
0.000700  -11.300000
0.000700  -11.300000
0.002200  -11.400000
0.003000  -11.400000
0.000000  -11.400000
-0.000800  -11.400000
0.002200  -11.400000
0.001500  -11.400000
0.003000  -11.400000
0.004500  -11.400000
0.002200  -11.400000
-0.000800  -11.400000
-0.000800  -11.400000
0.001500  -11.400000
0.001500  -11.400000
0.001500  -11.400000
0.001500  -11.400000
0.003000  -11.400000
0.002200  -11.400000
-0.003000  -11.400000
-0.005300  -11.400000
-0.005300  -11.400000
-0.005300  -11.500000
-0.003800  -11.500000
-0.001500  -11.500000
0.000000  -11.500000
0.004500  -11.500000
0.005200  -11.500000
0.005200  -11.500000
0.005200  -11.500000
0.004500  -11.500000
0.006700  -11.500000
0.002200  -11.500000
-0.003800  -11.500000
-0.001500  -11.500000
-0.002300  -11.500000
-0.002300  -11.500000
-0.000800  -11.500000
-0.001500  -11.500000
0.000700  -11.600000
0.000000  -11.600000
0.000000  -11.600000
0.001500  -11.600000
-0.000800  -11.600000
-0.000800  -11.600000
0.000000  -11.600000
0.003000  -11.600000
0.004500  -11.600000
0.003000  -11.600000
0.003000  -11.600000
0.002200  -11.600000
0.000700  -11.600000
-0.000800  -11.700000
-0.005300  -11.700000
-0.005300  -11.700000
-0.002300  -11.700000
0.005200  -11.700000
0.009700  -11.700000
0.008200  -11.700000
0.009000  -11.700000
0.004500  -11.700000
0.003000  -11.700000
0.004500  -11.700000
0.002200  -11.700000
0.005200  -11.700000
0.005200  -11.700000
0.001500  -11.700000
0.001500  -11.700000
-0.000800  -11.700000
0.000700  -11.700000
0.004500  -11.700000
0.003000  -11.700000
-0.000800  -11.700000
-0.000800  -11.700000
-0.002300  -11.700000
-0.003000  -11.700000
-0.003000  -11.700000
-0.008300  -11.800000
-0.016500  -11.800000
-0.012800  -11.800000
-0.003800  -11.800000
0.002200  -11.800000
0.012000  -11.800000
0.014200  -11.800000
0.012000  -11.800000
0.006700  -11.800000
0.003000  -11.800000
0.005200  -11.800000
0.003700  -11.800000
0.004500  -11.800000
0.006000  -11.800000
0.001500  -11.800000
-0.000800  -11.900000
-0.003000  -11.900000
-0.003000  -11.900000
-0.000800  -11.900000
-0.000800  -11.900000
0.000000  -11.900000
0.003000  -11.900000
0.001500  -11.900000
-0.000800  -11.900000
-0.003000  -11.900000
-0.003000  -12.000000
-0.001500  -12.000000
-0.000800  -12.000000
0.000700  -12.000000
0.000000  -12.000000
0.000000  -12.000000
0.001500  -12.000000
0.001500  -12.000000
-0.000800  -12.000000
-0.000800  -12.000000
0.000700  -12.000000
0.001500  -12.000000
0.003000  -12.000000
0.001500  -12.000000
0.003700  -12.000000
0.005200  -12.000000
0.004500  -12.000000
0.005200  -12.000000
0.003700  -12.000000
0.003000  -12.000000
0.003000  -12.100000
0.003000  -12.100000
0.003700  -12.100000
0.005200  -12.100000
0.006700  -12.100000
0.005200  -12.100000
0.003700  -12.100000
0.003000  -12.100000
-0.000800  -12.100000
-0.003000  -12.100000
-0.005300  -12.100000
-0.004600  -12.100000
-0.000800  -12.100000
0.002200  -12.100000
0.004500  -12.100000
0.001500  -12.100000
-0.003000  -12.100000
-0.001500  -12.100000
-0.000800  -12.100000
-0.003000  -12.100000
0.000700  -12.200000
0.004500  -12.200000
0.004500  -12.200000
0.003700  -12.200000
0.001500  -12.200000
0.000700  -12.200000
0.001500  -12.200000
0.002200  -12.200000
0.000700  -12.200000
0.002200  -12.200000
0.003000  -12.200000
0.001500  -12.200000
0.002200  -12.200000
0.000700  -12.200000
-0.000800  -12.200000
-0.000800  -12.200000
0.001500  -12.200000
0.001500  -12.200000
0.003000  -12.200000
0.007500  -12.200000
0.006700  -12.200000
0.006000  -12.200000
0.004500  -12.200000
0.003000  -12.200000
0.002200  -12.200000
-0.000800  -12.200000
0.001500  -12.200000
0.002200  -12.200000
0.001500  -12.200000
0.003700  -12.200000
0.003700  -12.200000
0.001500  -12.200000
-0.000800  -12.200000
-0.002300  -12.200000
-0.002300  -12.200000
-0.003000  -12.200000
-0.005300  -12.200000
-0.005300  -12.300000
-0.002300  -12.300000
-0.000800  -12.300000
0.001500  -12.300000
0.003000  -12.300000
0.004500  -12.300000
0.006700  -12.300000
0.006700  -12.300000
0.006700  -12.300000
0.008200  -12.300000
0.006000  -12.300000
0.004500  -12.300000
0.003000  -12.300000
0.000000  -12.400000
-0.000800  -12.400000
-0.001500  -12.400000
-0.000800  -12.400000
-0.001500  -12.400000
-0.001500  -12.400000
-0.000800  -12.400000
-0.003000  -12.400000
-0.001500  -12.400000
-0.000800  -12.400000
-0.002300  -12.500000
-0.003000  -12.500000
-0.000800  -12.500000
0.000700  -12.500000
0.003000  -12.500000
0.005200  -12.500000
0.005200  -12.500000
0.004500  -12.500000
0.003000  -12.500000
0.000700  -12.500000
0.004500  -12.500000
0.004500  -12.500000
0.003000  -12.500000
0.003000  -12.500000
-0.001500  -12.500000
-0.000800  -12.500000
0.003000  -12.500000
0.006000  -12.600000
0.005200  -12.600000
0.001500  -12.600000
0.001500  -12.600000
-0.003000  -12.600000
-0.003000  -12.600000
-0.000800  -12.600000
-0.002300  -12.600000
-0.001500  -12.600000
-0.003800  -12.600000
-0.001500  -12.600000
0.003000  -12.600000
0.001500  -12.600000
0.000700  -12.700000
0.000700  -12.700000
0.000700  -12.700000
0.000700  -12.700000
0.003000  -12.700000
0.003000  -12.700000
0.003000  -12.700000
0.004500  -12.700000
0.000000  -12.700000
-0.000800  -12.800000
-0.000800  -12.800000
-0.001500  -12.800000
-0.000800  -12.800000
-0.001500  -12.800000
-0.008300  -12.900000
-0.012800  -12.900000
-0.005300  -12.900000
0.003700  -12.900000
0.010500  -12.900000
0.017200  -13.000000
0.016500  -13.000000
0.009700  -13.000000
0.007500  -13.000000
0.005200  -13.000000
0.003700  -13.100000
0.003700  -13.100000
0.004500  -13.100000
0.005200  -13.100000
0.004500  -13.100000
0.003700  -13.100000
0.005200  -13.200000
0.003000  -13.200000
0.000700  -13.200000
0.000700  -13.200000
0.000000  -13.200000
-0.000800  -13.300000
-0.001500  -13.300000
-0.002300  -13.300000
-0.002300  -13.300000
0.001500  -13.300000
0.001500  -13.400000
-0.000800  -13.400000
0.001500  -13.400000
-0.000800  -13.400000
-0.002300  -13.500000
-0.000800  -13.500000
0.000000  -13.500000
0.003000  -13.500000
0.006000  -13.500000
0.004500  -13.500000
0.003000  -13.600000
-0.000800  -13.600000
-0.003000  -13.600000
-0.001500  -13.700000
0.001500  -13.700000
0.003700  -13.700000
0.003000  -13.700000
0.001500  -13.800000
-0.001500  -13.800000
-0.004600  -13.800000
-0.003000  -13.900000
-0.003000  -13.900000
-0.001500  -13.900000
-0.002300  -13.900000
-0.001500  -14.000000
0.000000  -14.000000
0.000700  -14.000000
0.001500  -14.000000
-0.000800  -14.000000
0.000700  -14.000000
0.001500  -14.100000
0.001500  -14.100000
0.004500  -14.100000
0.003000  -14.100000
0.005200  -14.200000
0.009000  -14.200000
0.006700  -14.200000
0.005200  -14.300000
0.004500  -14.300000
0.003000  -14.300000
0.003000  -14.300000
0.001500  -14.400000
0.002200  -14.400000
0.005200  -14.400000
0.008200  -14.400000
0.005200  -14.400000
0.001500  -14.400000
-0.001500  -14.500000
-0.002300  -14.500000
-0.000800  -14.500000
0.000000  -14.600000
0.000700  -14.600000
-0.000800  -14.600000
-0.001500  -14.600000
-0.003000  -14.600000
-0.002300  -14.700000
-0.001500  -14.700000
-0.003000  -14.700000
-0.005300  -14.700000
-0.004600  -14.800000
-0.000800  -14.800000
0.000000  -14.800000
-0.000800  -14.900000
0.000000  -14.900000
0.004500  -14.900000
0.005200  -14.900000
0.003000  -14.900000
0.004500  -14.900000
0.005200  -15.000000
0.004500  -15.000000
0.003000  -15.100000
0.000700  -15.100000
0.000700  -15.100000
0.000000  -15.100000
-0.001500  -15.100000
-0.000800  -15.200000
0.000700  -15.200000
0.001500  -15.200000
0.003000  -15.200000
0.000700  -15.200000
0.000700  -15.300000
0.000700  -15.300000
0.001500  -15.300000
0.006000  -15.300000
0.004500  -15.300000
0.004500  -15.400000
0.005200  -15.400000
0.003700  -15.400000
0.005200  -15.400000
0.001500  -15.400000
-0.001500  -15.500000
-0.001500  -15.500000
-0.003000  -15.500000
-0.001500  -15.600000
-0.002300  -15.600000
0.001500  -15.600000
0.005200  -15.700000
0.005200  -15.700000
0.003000  -15.700000
-0.001500  -15.800000
-0.003000  -15.800000
-0.002300  -15.800000
-0.000800  -15.800000
0.000000  -15.800000
-0.000800  -15.900000
-0.000800  -15.900000
-0.001500  -15.900000
0.000700  -16.000000
-0.000800  -16.000000
0.000700  -16.000000
0.001500  -16.100000
-0.001500  -16.100000
0.000000  -16.100000
0.000700  -16.200000
0.003000  -16.200000
0.000700  -16.200000
-0.001500  -16.200000
0.000700  -16.300000
0.000000  -16.300000
0.004500  -16.300000
0.003000  -16.400000
0.000700  -16.400000
0.003000  -16.400000
0.000000  -16.400000
0.002200  -16.500000
0.004500  -16.500000
0.006000  -16.500000
0.005200  -16.600000
0.004500  -16.600000
0.004500  -16.600000
0.004500  -16.700000
0.003000  -16.700000
0.003000  -16.700000
0.003000  -16.800000
0.000000  -16.800000
0.001500  -16.800000
0.002200  -16.900000
-0.001500  -16.900000
-0.002300  -17.000000
-0.003800  -17.000000
-0.001500  -17.100000
-0.001500  -17.100000
-0.000800  -17.100000
0.000700  -17.100000
-0.001500  -17.200000
0.000000  -17.200000
-0.001500  -17.300000
0.001500  -17.300000
0.003000  -17.300000
0.003000  -17.400000
0.000700  -17.500000
0.001500  -17.500000
0.006700  -17.500000
0.006700  -17.600000
0.006700  -17.600000
0.005200  -17.600000
0.004500  -17.700000
0.005200  -17.700000
0.004500  -17.800000
0.001500  -17.800000
-0.001500  -17.900000
0.000700  -17.900000
0.001500  -18.000000
0.001500  -18.000000
0.003700  -18.000000
0.003700  -18.100000
0.004500  -18.100000
0.003000  -18.200000
0.000000  -18.200000
-0.002300  -18.300000
-0.003800  -18.400000
-0.003000  -18.400000
-0.001500  -18.400000
-0.001500  -18.500000
0.003000  -18.500000
0.005200  -18.600000
0.004500  -18.600000
0.002200  -18.700000
0.001500  -18.700000
0.001500  -18.800000
0.001500  -18.800000
0.000000  -18.900000
0.000700  -18.900000
0.000700  -18.900000
-0.000800  -19.000000
0.000700  -19.100000
-0.001500  -19.100000
-0.000800  -19.200000
0.002200  -19.200000
0.000700  -19.300000
0.001500  -19.400000
0.000700  -19.400000
0.001500  -19.400000
0.003700  -19.500000
0.003000  -19.500000
0.000700  -19.600000
0.003700  -19.700000
0.002200  -19.700000
0.000700  -19.800000
0.003700  -19.800000
0.003000  -19.900000
0.001500  -20.000000
0.000700  -20.000000
-0.000800  -20.100000
-0.001500  -20.200000
0.000700  -20.200000
-0.000800  -20.300000
-0.001500  -20.300000
0.003000  -20.400000
0.005200  -20.500000
0.007500  -20.600000
0.007500  -20.600000
0.006000  -20.700000
0.006000  -20.700000
0.004500  -20.800000
0.003000  -20.900000
0.000700  -21.000000
-0.001500  -21.100000
-0.000800  -21.100000
0.001500  -21.200000
0.005200  -21.300000
0.003700  -21.300000
0.003700  -21.400000
0.003700  -21.500000
-0.000800  -21.600000
-0.002300  -21.600000
-0.006000  -21.700000
-0.009100  -21.800000
-0.008300  -21.900000
-0.007500  -21.900000
-0.004600  -22.100000
-0.002300  -22.100000
-0.001500  -22.200000
0.000700  -22.200000
0.000700  -22.300000
0.000000  -22.400000
0.000700  -22.500000
0.002200  -22.500000
0.003000  -22.600000
0.002200  -22.700000
0.000700  -22.800000
-0.000800  -22.900000
-0.003000  -23.000000
-0.002300  -23.000000
-0.001500  -23.100000
0.001500  -23.200000
0.006700  -23.300000
0.008200  -23.400000
0.006000  -23.400000
0.007500  -23.500000
0.009000  -23.600000
0.008200  -23.700000
0.008200  -23.800000
0.006700  -23.900000
0.005200  -23.900000
0.003700  -24.000000
0.002200  -24.100000
0.003700  -24.200000
0.003000  -24.300000
0.000000  -24.400000
0.000700  -24.500000
0.000700  -24.500000
0.000700  -24.600000
0.001500  -24.700000
0.002200  -24.800000
0.000000  -24.900000
-0.000800  -25.000000
0.001500  -25.100000
0.001500  -25.200000
0.003000  -25.200000
0.001500  -25.400000
0.001500  -25.400000
0.001500  -25.600000
0.000700  -25.700000
0.000700  -25.700000
0.001500  -25.800000
0.003000  -25.900000
0.000700  -26.100000
-0.001500  -26.100000
-0.000800  -26.200000
0.000700  -26.400000
0.000700  -26.500000
0.002200  -26.600000
0.001500  -26.600000
0.001500  -26.800000
0.004500  -26.900000
0.003700  -27.000000
0.003000  -27.000000
0.000700  -27.100000
-0.002300  -27.300000
-0.003000  -27.400000
-0.001500  -27.500000
0.000700  -27.600000
0.000000  -27.700000
-0.000800  -27.800000
0.000000  -27.900000
-0.003000  -28.000000
-0.004600  -28.100000
-0.006000  -28.200000
-0.006800  -28.400000
-0.004600  -28.400000
-0.000800  -28.500000
0.000700  -28.700000
-0.000800  -28.800000
0.000700  -28.900000
0.000700  -29.000000
0.003000  -29.100000
0.002200  -29.200000
0.000700  -29.300000
0.001500  -29.400000
-0.000800  -29.600000
-0.001500  -29.600000
0.000000  -29.700000
0.000700  -29.800000
0.000700  -30.000000
0.000700  -30.100000
-0.001500  -30.200000
-0.003800  -30.300000
-0.001500  -30.400000
-0.000800  -30.500000
-0.001500  -30.600000
0.000700  -30.700000
0.006000  -30.800000
0.009000  -30.900000
0.009000  -31.100000
0.010500  -31.100000
0.006700  -31.200000
0.000700  -31.400000
0.004500  -31.500000
0.005200  -31.600000
0.003700  -31.700000
0.000700  -31.800000
-0.002300  -31.900000
-0.000800  -32.000000
0.001500  -32.100000
0.002200  -32.300000
0.003000  -32.400000
-0.000800  -32.500000
-0.003000  -32.600000
0.001500  -32.700000
0.000700  -32.900000
0.000700  -32.900000
0.002200  -33.100000
0.003700  -33.200000
0.004500  -33.300000
0.006000  -33.400000
0.006000  -33.500000
0.003000  -33.600000
0.000000  -33.800000
0.000700  -33.800000
0.003000  -34.000000
0.003000  -34.100000
0.004500  -34.200000
0.003000  -34.300000
0.001500  -34.400000
0.005200  -34.600000
0.001500  -34.700000
-0.003000  -34.800000
-0.002300  -34.900000
-0.000800  -35.000000
0.000700  -35.100000
-0.001500  -35.200000
-0.001500  -35.400000
0.001500  -35.500000
0.000700  -35.600000
0.001500  -35.700000
-0.001500  -35.800000
-0.004600  -35.900000
-0.001500  -36.000000
0.000700  -36.100000
0.002200  -36.300000
0.004500  -36.400000
0.004500  -36.500000
0.006700  -36.600000
0.006700  -36.800000
0.005200  -36.900000
0.003000  -37.000000
0.001500  -37.100000
-0.001500  -37.200000
-0.004600  -37.400000
-0.004600  -37.500000
-0.003000  -37.600000
0.000000  -37.700000
0.002200  -37.800000
0.002200  -37.900000
0.001500  -38.100000
0.000700  -38.200000
0.003000  -38.300000
0.004500  -38.400000
0.004500  -38.500000
0.003000  -38.700000
0.001500  -38.800000
-0.000800  -38.900000
-0.001500  -39.000000
-0.001500  -39.100000
-0.003000  -39.200000
0.000700  -39.300000
0.003700  -39.500000
0.003000  -39.600000
0.005200  -39.700000
0.001500  -39.800000
-0.000800  -39.900000
0.001500  -40.100000
0.001500  -40.100000
0.004500  -40.300000
0.005200  -40.400000
0.003700  -40.500000
0.001500  -40.600000
-0.000800  -40.700000
-0.002300  -40.800000
-0.003000  -41.000000
0.002200  -41.100000
0.002200  -41.200000
-0.001500  -41.300000
-0.002300  -41.400000
-0.003000  -41.500000
-0.000800  -41.600000
-0.000800  -41.800000
-0.000800  -41.900000
0.002200  -42.000000
0.001500  -42.100000
0.003000  -42.200000
0.005200  -42.300000
0.005200  -42.400000
0.002200  -42.600000
0.002200  -42.700000
0.004500  -42.800000
0.004500  -42.900000
0.004500  -43.000000
0.003000  -43.100000
0.000000  -43.300000
-0.001500  -43.400000
-0.001500  -43.500000
0.000700  -43.600000
0.003000  -43.700000
0.001500  -43.800000
-0.000800  -43.900000
0.000000  -44.100000
0.000000  -44.100000
0.003000  -44.300000
0.005200  -44.400000
0.008200  -44.500000
0.009000  -44.600000
0.006700  -44.700000
0.004500  -44.900000
0.000000  -45.000000
0.000700  -45.100000
0.003700  -45.200000
0.005200  -45.300000
0.003000  -45.400000
0.001500  -45.600000
0.002200  -45.600000
0.000700  -45.800000
0.000000  -45.900000
0.000700  -46.000000
0.000700  -46.100000
0.000700  -46.200000
-0.000800  -46.300000
0.000700  -46.400000
0.001500  -46.500000
0.001500  -46.700000
0.000700  -46.800000
0.000000  -46.800000
-0.000800  -47.000000
0.000700  -47.100000
-0.000800  -47.200000
-0.000800  -47.300000
0.001500  -47.400000
0.002200  -47.500000
-0.001500  -47.700000
-0.001500  -47.800000
-0.000800  -47.800000
-0.000800  -48.000000
-0.001500  -48.100000
-0.001500  -48.200000
-0.000800  -48.300000
-0.003000  -48.400000
-0.001500  -48.500000
-0.001500  -48.600000
-0.004600  -48.700000
-0.003000  -48.800000
-0.003800  -48.900000
-0.001500  -49.000000
0.000700  -49.100000
-0.000800  -49.200000
0.000700  -49.300000
0.000000  -49.500000
0.002200  -49.500000
0.004500  -49.600000
0.004500  -49.800000
0.001500  -49.900000
0.000000  -50.000000
0.000000  -50.100000
0.000700  -50.200000
0.000000  -50.300000
0.001500  -50.400000
0.005200  -50.500000
0.006700  -50.600000
0.007500  -50.700000
0.007500  -50.800000
0.005200  -50.900000
0.001500  -51.000000
0.001500  -51.100000
0.003700  -51.300000
0.003700  -51.300000
0.003700  -51.400000
0.003700  -51.600000
0.002200  -51.700000
0.003000  -51.800000
0.006000  -51.900000
0.006000  -52.000000
0.003700  -52.100000
0.003000  -52.200000
0.003000  -52.300000
0.000700  -52.400000
0.001500  -52.500000
0.003000  -52.600000
0.000000  -52.700000
-0.000800  -52.800000
-0.000800  -52.900000
-0.001500  -53.000000
-0.003000  -53.100000
-0.003800  -53.100000
-0.002300  -53.300000
-0.001500  -53.400000
-0.002300  -53.500000
-0.003800  -53.600000
-0.001500  -53.600000
0.001500  -53.800000
0.003000  -53.900000
0.004500  -54.000000
0.003000  -54.000000
0.004500  -54.200000
0.006700  -54.300000
0.007500  -54.400000
0.008200  -54.500000
0.005200  -54.500000
0.003000  -54.700000
0.001500  -54.800000
-0.000800  -54.900000
0.000700  -55.000000
-0.000800  -55.100000
-0.001500  -55.200000
0.000700  -55.300000
0.001500  -55.400000
0.002200  -55.500000
-0.001500  -55.600000
-0.003000  -55.700000
-0.003000  -55.800000
-0.001500  -55.900000
0.000700  -56.000000
0.000700  -56.100000
0.001500  -56.200000
0.000000  -56.300000
-0.001500  -56.400000
-0.000800  -56.500000
0.001500  -56.600000
0.001500  -56.700000
0.000700  -56.800000
0.001500  -56.900000
-0.000800  -57.000000
-0.000800  -57.100000
0.003000  -57.200000
0.006000  -57.300000
0.008200  -57.400000
0.005200  -57.500000
0.005200  -57.600000
0.003700  -57.600000
0.001500  -57.800000
0.001500  -57.900000
0.004500  -58.000000
0.005200  -58.100000
0.000700  -58.100000
0.000000  -58.200000
0.001500  -58.400000
0.000700  -58.500000
0.000700  -58.500000
0.001500  -58.600000
0.001500  -58.700000
0.000700  -58.800000
0.003700  -59.000000
0.003000  -59.000000
0.003000  -59.100000
-0.000800  -59.200000
-0.003000  -59.300000
0.000000  -59.400000
-0.001500  -59.500000
-0.001500  -59.600000
-0.002300  -59.700000
0.000700  -59.800000
0.004500  -59.900000
0.005200  -60.000000
0.003700  -60.100000
0.002200  -60.200000
0.002200  -60.300000
0.000000  -60.400000
0.001500  -60.500000
0.003700  -60.600000
0.003000  -60.700000
0.001500  -60.800000
-0.000800  -60.900000
0.000000  -61.000000
-0.000800  -61.100000
0.000000  -61.200000
-0.001500  -61.300000
-0.001500  -61.400000
-0.000800  -61.500000
-0.003000  -61.600000
-0.001500  -61.700000
0.000700  -61.800000
0.001500  -61.900000
0.003000  -62.000000
0.000700  -62.100000
0.001500  -62.100000
-0.000800  -62.200000
-0.003800  -62.400000
-0.000800  -62.500000
0.002200  -62.600000
0.003000  -62.600000
0.001500  -62.700000
0.000700  -62.800000
-0.000800  -62.900000
-0.000800  -63.000000
0.001500  -63.100000
0.004500  -63.200000
0.008200  -63.300000
0.009000  -63.400000
0.006700  -63.500000
0.005200  -63.600000
0.005200  -63.700000
0.003700  -63.800000
0.003000  -63.900000
0.002200  -63.900000
0.000700  -64.000000
0.000000  -64.200000
0.001500  -64.300000
0.001500  -64.400000
0.000700  -64.400000
0.000000  -64.500000
-0.000800  -64.600000
0.003000  -64.800000
0.002200  -64.800000
-0.002300  -64.900000
-0.003000  -65.000000
-0.005300  -65.100000
-0.004600  -65.200000
-0.002300  -65.300000
-0.000800  -65.400000
0.000700  -65.500000
0.000700  -65.600000
0.001500  -65.700000
0.000700  -65.800000
0.001500  -65.900000
0.000000  -66.000000
0.003000  -66.100000
0.006000  -66.200000
0.004500  -66.300000
0.006700  -66.400000
0.008200  -66.500000
0.006700  -66.600000
0.004500  -66.700000
0.001500  -66.800000
0.000700  -66.900000
-0.001500  -67.000000
-0.000800  -67.100000
0.001500  -67.100000
0.000700  -67.200000
-0.001500  -67.400000
-0.003800  -67.500000
-0.003800  -67.500000
-0.003000  -67.700000
-0.001500  -67.700000
-0.000800  -67.900000
-0.000800  -68.000000
-0.000800  -68.000000
-0.000800  -68.100000
-0.000800  -68.200000
-0.002300  -68.400000
-0.000800  -68.400000
-0.000800  -68.500000
0.000700  -68.700000
0.006000  -68.800000
0.006000  -68.900000
0.005200  -68.900000
0.003700  -69.100000
0.000700  -69.200000
-0.000800  -69.300000
0.000700  -69.300000
0.003000  -69.400000
0.004500  -69.600000
0.004500  -69.700000
0.001500  -69.800000
0.000700  -69.900000
0.004500  -70.000000
0.003000  -70.100000
0.001500  -70.200000
0.002200  -70.300000
0.002200  -70.400000
0.004500  -70.500000
0.004500  -70.600000
0.005200  -70.700000
0.003000  -70.800000
-0.000800  -70.900000
0.000700  -71.000000
0.000700  -71.100000
0.000000  -71.200000
0.000000  -71.300000
-0.000800  -71.400000
0.000700  -71.500000
-0.000800  -71.600000
-0.002300  -71.800000
-0.001500  -71.800000
-0.000800  -72.000000
-0.000800  -72.000000
-0.000800  -72.200000
-0.002300  -72.300000
-0.001500  -72.400000
-0.001500  -72.500000
-0.002300  -72.600000
0.000000  -72.700000
0.000700  -72.800000
0.002200  -72.900000
0.003000  -73.000000
0.001500  -73.100000
0.003700  -73.300000
0.004500  -73.400000
0.004500  -73.400000
0.003000  -73.600000
0.000700  -73.700000
0.003700  -73.800000
0.002200  -73.900000
0.003000  -74.000000
0.003700  -74.100000
0.001500  -74.200000
0.003000  -74.300000
0.003700  -74.400000
0.004500  -74.600000
0.004500  -74.700000
-0.000800  -74.800000
0.000000  -74.900000
0.000700  -75.000000
-0.001500  -75.100000
0.000700  -75.200000
-0.000800  -75.300000
-0.000800  -75.400000
0.004500  -75.600000
0.004500  -75.600000
0.004500  -75.800000
0.003700  -75.900000
0.000700  -76.000000
-0.001500  -76.100000
0.000700  -76.200000
0.000000  -76.300000
-0.001500  -76.400000
-0.003000  -76.500000
-0.004600  -76.600000
-0.001500  -76.700000
0.000700  -76.800000
0.003700  -77.000000
0.004500  -77.000000
0.005200  -77.200000
0.004500  -77.300000
0.001500  -77.400000
0.004500  -77.500000
0.005200  -77.600000
0.005200  -77.700000
0.006000  -77.800000
0.003000  -77.900000
0.000700  -78.000000
0.000700  -78.100000
0.001500  -78.300000
0.008200  -78.300000
0.009000  -78.400000
0.003000  -78.500000
-0.000800  -78.600000
-0.003000  -78.700000
-0.002300  -78.800000
-0.003800  -78.900000
-0.000800  -79.000000
0.000700  -79.100000
0.000000  -79.200000
0.001500  -79.300000
0.000000  -79.400000
-0.000800  -79.500000
0.000700  -79.700000
0.000700  -79.700000
0.000000  -79.800000
0.002200  -79.900000
0.007500  -80.000000
0.009000  -80.100000
0.009000  -80.300000
0.005200  -80.300000
0.001500  -80.400000
0.002200  -80.500000
0.001500  -80.600000
0.002200  -80.700000
0.003000  -80.800000
0.000700  -80.900000
-0.000800  -81.000000
-0.003000  -81.000000
-0.000800  -81.200000
0.000700  -81.300000
0.000700  -81.400000
0.001500  -81.500000
0.000700  -81.500000
0.000700  -81.600000
-0.000800  -81.700000
-0.001500  -81.800000
-0.002300  -81.900000
-0.003000  -82.000000
0.000000  -82.100000
0.002200  -82.200000
-0.000800  -82.300000
0.001500  -82.400000
0.002200  -82.400000
0.002200  -82.500000
0.003000  -82.600000
0.003000  -82.700000
0.003000  -82.800000
0.001500  -82.900000
0.003000  -83.000000
0.004500  -83.100000
0.004500  -83.200000
0.006000  -83.300000
0.006700  -83.400000
0.005200  -83.500000
0.003000  -83.600000
0.001500  -83.700000
0.000700  -83.700000
0.001500  -83.800000
0.001500  -84.000000
0.000000  -84.000000
-0.002300  -84.100000
-0.001500  -84.200000
0.001500  -84.300000
0.001500  -84.400000
-0.001500  -84.400000
-0.002300  -84.500000
-0.001500  -84.600000
-0.000800  -84.700000
0.000000  -84.800000
0.000700  -84.900000
0.003000  -85.000000
0.001500  -85.100000
0.000700  -85.100000
-0.001500  -85.200000
-0.001500  -85.300000
0.000700  -85.400000
-0.000800  -85.500000
0.000700  -85.500000
0.000000  -85.700000
0.000000  -85.700000
0.001500  -85.800000
0.000000  -85.900000
0.001500  -86.000000
0.000700  -86.000000
0.000700  -86.100000
0.000700  -86.200000
-0.000800  -86.300000
0.000700  -86.300000
-0.002300  -86.400000
-0.002300  -86.500000
0.001500  -86.500000
0.001500  -86.600000
0.000000  -86.700000
-0.001500  -86.800000
0.000700  -86.900000
0.003700  -86.900000
0.004500  -87.000000
0.006700  -87.100000
0.007500  -87.200000
0.003000  -87.300000
-0.000800  -87.300000
0.000000  -87.400000
0.000700  -87.500000
0.000700  -87.600000
-0.000800  -87.700000
-0.003800  -87.800000
-0.005300  -87.800000
-0.007500  -87.900000
-0.006000  -88.000000
-0.003000  -88.100000
-0.001500  -88.200000
0.001500  -88.200000
0.000000  -88.300000
-0.000800  -88.400000
0.001500  -88.500000
0.001500  -88.600000
0.004500  -88.600000
0.005200  -88.700000
0.002200  -88.800000
0.003000  -88.900000
0.002200  -89.000000
0.002200  -89.000000
0.004500  -89.100000
0.006000  -89.200000
0.006000  -89.200000
0.003700  -89.300000
0.002200  -89.400000
0.001500  -89.500000
0.002200  -89.600000
0.001500  -89.600000
0.003000  -89.700000
0.006700  -89.800000
0.003000  -89.900000
-0.000800  -90.000000
0.000700  -90.000000
0.004500  -90.100000
0.006700  -90.200000
0.007500  -90.300000
0.006700  -90.400000
0.003700  -90.500000
0.003000  -90.500000
0.002200  -90.600000
0.001500  -90.700000
0.000700  -90.800000
0.000000  -90.800000
-0.000800  -90.900000
-0.001500  -91.000000
-0.001500  -91.100000
-0.001500  -91.200000
0.000000  -91.200000
-0.002300  -91.300000
-0.004600  -91.400000
-0.002300  -91.500000
-0.000800  -91.500000
0.002200  -91.600000
0.002200  -91.700000
0.003700  -91.800000
0.003000  -91.800000
0.001500  -92.000000
0.000700  -92.000000
-0.000800  -92.100000
0.001500  -92.200000
0.000700  -92.300000
-0.000800  -92.300000
-0.000800  -92.400000
-0.000800  -92.500000
-0.000800  -92.600000
-0.002300  -92.600000
-0.006800  -92.700000
-0.005300  -92.800000
-0.004600  -92.800000
-0.001500  -92.900000
0.000700  -93.000000
-0.001500  -93.100000
-0.001500  -93.200000
0.001500  -93.200000
0.002200  -93.300000
0.002200  -93.400000
0.003000  -93.500000
0.004500  -93.600000
0.000700  -93.600000
0.000700  -93.700000
0.002200  -93.800000
0.001500  -93.900000
0.003700  -94.000000
0.006700  -94.100000
0.008200  -94.100000
0.008200  -94.200000
0.005200  -94.300000
0.003000  -94.400000
0.000700  -94.500000
0.001500  -94.500000
0.002200  -94.600000
0.003000  -94.700000
0.002200  -94.800000
0.000700  -94.900000
0.000700  -95.000000
0.001500  -95.000000
0.002200  -95.200000
0.003000  -95.200000
0.001500  -95.300000
0.001500  -95.400000
0.004500  -95.400000
0.004500  -95.500000
0.000000  -95.600000
-0.001500  -95.700000
0.000700  -95.800000
0.002200  -95.900000
0.001500  -95.900000
0.001500  -96.000000
0.004500  -96.100000
0.005200  -96.200000
0.007500  -96.300000
0.009000  -96.300000
0.006700  -96.400000
0.004500  -96.500000
0.002200  -96.500000
-0.000800  -96.600000
0.000700  -96.800000
-0.002300  -96.800000
-0.003000  -96.800000
-0.003000  -96.900000
-0.004600  -97.000000
-0.003800  -97.100000
-0.004600  -97.200000
-0.000800  -97.200000
0.000700  -97.300000
-0.000800  -97.400000
-0.000800  -97.500000
-0.000800  -97.600000
-0.001500  -97.600000
0.000000  -97.700000
0.001500  -97.800000
0.000700  -97.900000
0.001500  -97.900000
0.002200  -98.000000
0.004500  -98.100000
0.003700  -98.100000
0.002200  -98.300000
0.005200  -98.300000
0.006700  -98.400000
0.003700  -98.500000
0.003700  -98.500000
0.003000  -98.600000
0.006000  -98.700000
0.006000  -98.700000
0.005200  -98.800000
0.004500  -98.900000
0.000700  -99.000000
0.000700  -99.000000
0.002200  -99.100000
0.001500  -99.200000
0.001500  -99.200000
0.001500  -99.300000
0.003000  -99.400000
-0.000800  -99.500000
-0.003000  -99.500000
-0.001500  -99.600000
-0.002300  -99.700000
-0.001500  -99.700000
0.000700  -99.800000
0.003000  -99.900000
0.001500  -99.900000
0.000000  -100.000000
-0.000800  -100.100000
-0.003000  -100.200000
0.000700  -100.200000
-0.000800  -100.300000
-0.000800  -100.400000
0.003000  -100.400000
0.001500  -100.500000
0.001500  -100.500000
0.000700  -100.600000
0.000000  -100.700000
0.002200  -100.800000
0.004500  -100.800000
0.004500  -100.900000
-0.003000  -101.000000
-0.004600  -101.100000
0.001500  -101.100000
0.001500  -101.200000
0.003700  -101.200000
0.003000  -101.300000
0.003000  -101.300000
0.000700  -101.400000
-0.004600  -101.400000
-0.000800  -101.500000
0.000000  -101.600000
0.001500  -101.700000
0.004500  -101.700000
0.001500  -101.700000
-0.000800  -101.800000
0.001500  -101.900000
0.001500  -101.900000
-0.000800  -102.000000
0.000000  -102.100000
0.000700  -102.100000
0.003000  -102.200000
0.005200  -102.300000
0.001500  -102.300000
-0.003000  -102.400000
-0.001500  -102.400000
0.002200  -102.500000
0.003000  -102.500000
-0.000800  -102.600000
0.000000  -102.600000
0.000700  -102.700000
0.001500  -102.700000
0.003000  -102.800000
-0.000800  -102.900000
0.000700  -102.900000
0.005200  -103.000000
0.005200  -103.100000
0.005200  -103.100000
0.000700  -103.100000
-0.001500  -103.200000
0.000700  -103.200000
0.000700  -103.300000
0.000000  -103.400000
0.003000  -103.400000
0.005200  -103.500000
0.003000  -103.500000
0.001500  -103.600000
0.005200  -103.600000
0.006700  -103.700000
0.005200  -103.700000
0.003000  -103.800000
0.001500  -103.900000
0.000700  -103.900000
-0.001500  -104.000000
-0.003000  -104.000000
-0.004600  -104.100000
-0.005300  -104.100000
-0.001500  -104.200000
0.000000  -104.200000
0.001500  -104.300000
0.000000  -104.400000
-0.000800  -104.400000
-0.000800  -104.500000
0.000700  -104.500000
0.005200  -104.500000
0.003700  -104.600000
0.001500  -104.600000
0.000700  -104.700000
-0.001500  -104.700000
-0.002300  -104.800000
-0.003000  -104.800000
-0.000800  -104.900000
0.004500  -104.900000
0.002200  -105.000000
0.002200  -105.000000
0.002200  -105.100000
-0.003000  -105.100000
-0.003000  -105.200000
-0.000800  -105.200000
0.000700  -105.300000
0.001500  -105.300000
0.003000  -105.300000
0.004500  -105.400000
0.004500  -105.400000
0.008200  -105.500000
0.004500  -105.500000
0.003000  -105.600000
0.006000  -105.700000
0.006700  -105.700000
0.006700  -105.800000
0.004500  -105.800000
0.004500  -105.800000
0.001500  -105.900000
-0.000800  -105.900000
-0.001500  -106.000000
-0.005300  -106.000000
-0.006800  -106.100000
-0.006800  -106.200000
-0.003000  -106.200000
0.000700  -106.200000
0.005200  -106.300000
0.006700  -106.300000
0.003000  -106.400000
0.005200  -106.400000
0.006000  -106.500000
0.003000  -106.500000
0.001500  -106.600000
0.001500  -106.600000
0.003000  -106.700000
0.004500  -106.700000
0.004500  -106.700000
0.003000  -106.800000
0.003000  -106.900000
0.001500  -106.900000
-0.000800  -107.000000
-0.003800  -107.000000
-0.005300  -107.100000
-0.003800  -107.100000
-0.001500  -107.100000
0.001500  -107.200000
0.001500  -107.200000
0.004500  -107.300000
0.005200  -107.400000
0.004500  -107.400000
0.003000  -107.400000
0.000700  -107.500000
-0.000800  -107.500000
-0.001500  -107.600000
-0.005300  -107.600000
-0.005300  -107.700000
-0.003800  -107.700000
-0.004600  -107.800000
-0.006800  -107.800000
-0.006800  -107.900000
-0.001500  -107.900000
0.005200  -108.000000
0.004500  -108.000000
0.006000  -108.100000
0.009000  -108.100000
0.007500  -108.200000
0.003000  -108.200000
0.000700  -108.300000
-0.000800  -108.400000
-0.004600  -108.400000
-0.000800  -108.400000
0.004500  -108.500000
0.005200  -108.500000
0.000700  -108.500000
-0.003000  -108.600000
-0.001500  -108.600000
0.000000  -108.700000
0.001500  -108.700000
0.000000  -108.800000
0.000700  -108.800000
0.005200  -108.900000
0.005200  -108.900000
0.003000  -108.900000
0.001500  -109.000000
0.004500  -109.000000
0.002200  -109.100000
0.001500  -109.100000
0.004500  -109.200000
0.003000  -109.300000
0.002200  -109.300000
0.003700  -109.300000
0.001500  -109.400000
-0.003000  -109.400000
-0.004600  -109.400000
-0.002300  -109.500000
0.000700  -109.500000
0.004500  -109.600000
0.001500  -109.600000
0.000000  -109.700000
0.001500  -109.700000
0.001500  -109.800000
-0.000800  -109.800000
-0.000800  -109.800000
0.001500  -109.900000
0.001500  -109.900000
0.003000  -110.000000
0.006000  -110.000000
0.007500  -110.100000
0.008200  -110.200000
0.004500  -110.200000
0.000000  -110.200000
-0.001500  -110.300000
0.001500  -110.300000
0.003000  -110.300000
0.002200  -110.400000
0.005200  -110.400000
0.003700  -110.500000
0.004500  -110.500000
0.003000  -110.600000
-0.000800  -110.600000
-0.001500  -110.700000
-0.004600  -110.700000
0.002200  -110.700000
0.004500  -110.800000
0.001500  -110.800000
0.003000  -110.900000
0.003000  -110.900000
0.005200  -111.000000
0.001500  -111.100000
-0.001500  -111.100000
0.005200  -111.100000
0.000700  -111.100000
-0.003000  -111.200000
-0.000800  -111.200000
-0.000800  -111.200000
0.000000  -111.200000
-0.001500  -111.300000
0.000700  -111.300000
0.000700  -111.400000
0.000700  -111.400000
0.003000  -111.400000
-0.000800  -111.500000
-0.000800  -111.500000
0.001500  -111.500000
0.003000  -111.600000
0.003000  -111.600000
0.001500  -111.600000
0.004500  -111.600000
0.003000  -111.700000
0.006700  -111.700000
0.006000  -111.700000
-0.001500  -111.800000
-0.001500  -111.800000
-0.002300  -111.900000
-0.003000  -111.900000
-0.006000  -111.900000
-0.006000  -112.000000
-0.001500  -112.000000
0.002200  -112.000000
0.006700  -112.100000
0.004500  -112.100000
0.003000  -112.100000
0.007500  -112.100000
0.004500  -112.200000
0.003700  -112.200000
0.003000  -112.200000
-0.001500  -112.300000
-0.003800  -112.300000
-0.004600  -112.400000
-0.001500  -112.400000
-0.001500  -112.400000
-0.004600  -112.400000
-0.001500  -112.400000
0.004500  -112.500000
0.003000  -112.500000
0.000700  -112.500000
0.003700  -112.500000
0.005200  -112.500000
0.002200  -112.500000
-0.000800  -112.500000
-0.002300  -112.600000
0.000700  -112.600000
0.004500  -112.600000
0.004500  -112.700000
0.003700  -112.700000
0.006700  -112.700000
0.008200  -112.700000
0.009000  -112.800000
0.008200  -112.800000
0.003700  -112.800000
-0.000800  -112.800000
-0.003000  -112.900000
-0.001500  -112.900000
0.000700  -112.900000
-0.002300  -113.000000
-0.003000  -113.000000
-0.003000  -113.000000
-0.003000  -113.000000
0.000000  -113.000000
-0.002300  -113.100000
-0.004600  -113.100000
-0.003000  -113.100000
-0.000800  -113.100000
0.004500  -113.200000
0.002200  -113.200000
0.000700  -113.200000
-0.001500  -113.300000
0.000700  -113.300000
0.004500  -113.400000
0.006000  -113.400000
0.005200  -113.400000
-0.000800  -113.400000
-0.002300  -113.400000
-0.000800  -113.400000
0.003000  -113.500000
0.006700  -113.500000
0.002200  -113.500000
0.000700  -113.600000
-0.001500  -113.600000
-0.002300  -113.600000
0.000700  -113.700000
0.003000  -113.700000
0.000700  -113.700000
0.000700  -113.800000
0.000700  -113.800000
-0.000800  -113.800000
-0.002300  -113.900000
-0.000800  -113.900000
0.000000  -113.900000
-0.000800  -113.900000
0.001500  -113.900000
0.000700  -114.000000
-0.006800  -114.000000
-0.009100  -114.100000
-0.009800  -114.100000
-0.004600  -114.100000
0.001500  -114.200000
-0.002300  -114.200000
-0.000800  -114.200000
0.000700  -114.300000
0.003000  -114.300000
0.009000  -114.300000
0.001500  -114.300000
-0.003800  -114.400000
0.003000  -114.400000
0.008200  -114.400000
0.009700  -114.500000
0.009000  -114.500000
0.014200  -114.600000
0.025500  -114.600000
0.027700  -114.600000
0.024000  -114.700000
0.019500  -114.800000
0.015000  -114.800000
0.016500  -114.800000
0.009700  -114.900000
0.005200  -115.000000
0.003000  -115.000000
-0.000800  -115.100000
-0.003000  -115.100000
-0.006000  -115.200000
-0.005300  -115.200000
-0.006800  -115.300000
-0.008300  -115.300000
-0.008300  -115.400000
-0.006000  -115.400000
-0.005300  -115.500000
-0.008300  -115.600000
-0.009100  -115.700000
-0.009800  -115.700000
-0.007500  -115.700000
-0.006000  -115.800000
-0.004600  -115.800000
-0.004600  -115.900000
-0.004600  -115.900000
0.000700  -116.000000
-0.000800  -116.100000
-0.000800  -116.100000
-0.001500  -116.100000
-0.001500  -116.200000
0.000000  -116.200000
-0.003000  -116.300000
-0.004600  -116.400000
-0.005300  -116.400000
0.000000  -116.500000
0.003000  -116.500000
0.004500  -116.600000
0.005200  -116.600000
0.003700  -116.700000
0.005200  -116.800000
0.004500  -116.800000
0.004500  -116.900000
0.005200  -117.000000
0.000700  -117.000000
0.000000  -117.100000
0.000700  -117.200000
-0.003800  -117.200000
0.000000  -117.300000
0.002200  -117.400000
-0.001500  -117.500000
0.001500  -117.500000
0.005200  -117.600000
0.006700  -117.700000
0.004500  -117.700000
0.000700  -117.800000
0.000700  -117.900000
-0.003000  -117.900000
-0.003000  -118.000000
0.000700  -118.100000
0.004500  -118.100000
0.008200  -118.200000
0.006700  -118.300000
0.002200  -118.400000
0.000000  -118.400000
-0.003000  -118.500000
-0.006000  -118.600000
-0.004600  -118.600000
-0.005300  -118.700000
-0.001500  -118.800000
0.002200  -118.800000
0.000700  -118.900000
0.002200  -118.900000
0.005200  -119.000000
0.007500  -119.100000
0.006700  -119.200000
0.006700  -119.300000
0.006700  -119.300000
0.005200  -119.400000
0.007500  -119.500000
0.004500  -119.500000
0.004500  -119.600000
0.001500  -119.600000
0.001500  -119.700000
0.003700  -119.700000
0.002200  -119.800000
0.001500  -119.800000
-0.003000  -119.900000
-0.003000  -120.000000
-0.001500  -120.100000
0.000700  -120.100000
0.001500  -120.200000
-0.001500  -120.200000
0.000700  -120.300000
0.003000  -120.300000
0.002200  -120.400000
0.004500  -120.500000
0.004500  -120.500000
0.001500  -120.600000
0.002200  -120.700000
0.004500  -120.700000
0.000000  -120.700000
-0.004600  -120.800000
-0.003800  -120.800000
-0.002300  -120.900000
-0.000800  -120.900000
-0.002300  -121.000000
-0.003800  -121.000000
-0.001500  -121.100000
0.001500  -121.100000
0.003700  -121.200000
0.004500  -121.200000
0.006700  -121.300000
0.008200  -121.300000
0.005200  -121.400000
0.002200  -121.400000
-0.001500  -121.500000
0.000700  -121.500000
0.001500  -121.500000
-0.000800  -121.600000
0.003000  -121.600000
0.003000  -121.600000
0.003000  -121.700000
0.001500  -121.700000
-0.001500  -121.800000
0.001500  -121.800000
0.003000  -121.800000
0.006700  -121.900000
0.009000  -121.900000
0.008200  -121.900000
0.006700  -122.000000
0.002200  -122.000000
0.003700  -122.000000
0.005200  -122.000000
0.005200  -122.100000
0.009000  -122.100000
0.011200  -122.100000
0.010500  -122.200000
0.007500  -122.200000
0.005200  -122.300000
0.001500  -122.300000
-0.000800  -122.300000
-0.002300  -122.300000
-0.007500  -122.300000
-0.006800  -122.300000
-0.004600  -122.300000
-0.005300  -122.400000
-0.004600  -122.400000
-0.004600  -122.400000
-0.006800  -122.400000
-0.009800  -122.400000
-0.007500  -122.400000
-0.004600  -122.400000
-0.001500  -122.500000
0.001500  -122.500000
0.001500  -122.500000
0.004500  -122.500000
0.004500  -122.500000
0.007500  -122.600000
0.008200  -122.600000
0.003000  -122.600000
-0.000800  -122.600000
-0.003000  -122.600000
-0.002300  -122.600000
0.000000  -122.600000
0.002200  -122.600000
0.006000  -122.600000
0.004500  -122.600000
0.006000  -122.600000
0.008200  -122.600000
0.006000  -122.600000
0.006700  -122.600000
0.001500  -122.600000
-0.006000  -122.600000
-0.008300  -122.600000
-0.006000  -122.600000
-0.004600  -122.600000
-0.003000  -122.600000
-0.003000  -122.600000
-0.004600  -122.600000
-0.005300  -122.600000
-0.004600  -122.600000
-0.003000  -122.600000
-0.003000  -122.600000
-0.004600  -122.600000
-0.000800  -122.600000
-0.002300  -122.600000
-0.002300  -122.500000
-0.000800  -122.500000
0.001500  -122.500000
0.006700  -122.500000
0.004500  -122.500000
0.005200  -122.500000
0.008200  -122.500000
0.009700  -122.500000
0.012000  -122.500000
0.010500  -122.500000
0.009700  -122.400000
0.004500  -122.400000
0.003000  -122.400000
0.003700  -122.400000
0.000700  -122.400000
-0.001500  -122.400000
-0.005300  -122.400000
-0.003800  -122.400000
-0.000800  -122.400000
0.003700  -122.300000
0.004500  -122.300000
0.005200  -122.300000
0.007500  -122.300000
0.009000  -122.300000
0.011200  -122.200000
0.010500  -122.200000
0.005200  -122.200000
-0.001500  -122.200000
-0.003000  -122.200000
-0.000800  -122.100000
-0.003800  -122.100000
-0.001500  -122.100000
-0.003000  -122.100000
-0.007500  -122.000000
-0.005300  -122.000000
-0.004600  -122.000000
-0.001500  -122.000000
0.001500  -121.900000
0.002200  -121.900000
0.004500  -121.900000
0.005200  -121.800000
0.004500  -121.800000
0.001500  -121.800000
0.000700  -121.700000
0.001500  -121.700000
0.002200  -121.700000
0.002200  -121.600000
0.000000  -121.600000
0.003700  -121.600000
0.003000  -121.500000
0.001500  -121.500000
0.002200  -121.500000
0.001500  -121.500000
0.006700  -121.400000
0.006000  -121.400000
0.003700  -121.400000
0.000700  -121.300000
-0.001500  -121.300000
0.000700  -121.300000
0.001500  -121.200000
-0.001500  -121.200000
-0.005300  -121.200000
-0.007500  -121.100000
-0.009100  -121.100000
-0.008300  -121.100000
-0.005300  -121.100000
0.001500  -121.000000
0.006700  -121.000000
0.007500  -121.000000
0.008200  -120.900000
0.009000  -120.900000
0.009000  -120.900000
0.010500  -120.800000
0.010500  -120.800000
0.008200  -120.700000
0.004500  -120.700000
-0.001500  -120.600000
-0.006800  -120.600000
-0.006000  -120.600000
-0.005300  -120.500000
-0.006000  -120.500000
-0.005300  -120.400000
-0.001500  -120.400000
0.001500  -120.400000
0.002200  -120.300000
0.003700  -120.300000
0.001500  -120.200000
-0.001500  -120.200000
-0.002300  -120.200000
-0.003800  -120.100000
-0.001500  -120.100000
0.000000  -120.000000
-0.005300  -120.000000
-0.007500  -119.900000
-0.006000  -119.900000
-0.003800  -119.800000
0.001500  -119.800000
0.006700  -119.700000
0.012000  -119.700000
0.012000  -119.600000
0.010500  -119.600000
0.008200  -119.500000
0.003000  -119.500000
0.002200  -119.400000
0.003700  -119.400000
0.003000  -119.300000
0.001500  -119.300000
-0.000800  -119.200000
0.001500  -119.200000
0.003700  -119.100000
0.003000  -119.100000
0.001500  -119.000000
0.000700  -119.000000
-0.000800  -118.900000
-0.001500  -118.900000
-0.002300  -118.800000
-0.001500  -118.800000
0.000700  -118.700000
0.003000  -118.700000
0.006700  -118.600000
0.008200  -118.500000
0.008200  -118.500000
0.008200  -118.400000
0.003700  -118.400000
-0.001500  -118.400000
-0.000800  -118.300000
0.000700  -118.200000
-0.000800  -118.200000
-0.000800  -118.100000
-0.000800  -118.100000
-0.001500  -118.000000
0.002200  -117.900000
0.003700  -117.900000
0.001500  -117.900000
0.002200  -117.800000
0.005200  -117.800000
0.006000  -117.700000
0.003000  -117.700000
-0.001500  -117.600000
-0.002300  -117.600000
-0.003800  -117.500000
-0.004600  -117.500000
-0.001500  -117.400000
-0.000800  -117.400000
-0.000800  -117.300000
0.002200  -117.300000
0.004500  -117.200000
0.006700  -117.200000
0.004500  -117.100000
0.003000  -117.100000
0.003000  -117.000000
0.002200  -117.000000
0.003700  -117.000000
0.001500  -116.900000
-0.001500  -116.900000
0.001500  -116.800000
0.005200  -116.800000
0.005200  -116.700000
0.003000  -116.700000
0.000000  -116.600000
0.000000  -116.600000
0.001500  -116.600000
0.000700  -116.500000
0.002200  -116.500000
0.003000  -116.400000
0.002200  -116.400000
-0.000800  -116.300000
-0.003000  -116.300000
0.000700  -116.200000
-0.001500  -116.200000
-0.002300  -116.100000
-0.001500  -116.100000
-0.006800  -116.100000
-0.006000  -116.000000
-0.001500  -116.000000
0.000000  -115.900000
-0.000800  -115.900000
-0.002300  -115.900000
-0.000800  -115.800000
0.000000  -115.800000
-0.000800  -115.700000
0.000000  -115.700000
0.001500  -115.700000
0.004500  -115.700000
0.003000  -115.600000
0.001500  -115.600000
0.004500  -115.500000
0.005200  -115.500000
0.006700  -115.400000
0.006700  -115.400000
0.004500  -115.400000
0.003700  -115.300000
0.001500  -115.300000
0.000000  -115.200000
0.000700  -115.200000
-0.001500  -115.200000
-0.001500  -115.200000
0.000700  -115.100000
-0.001500  -115.100000
-0.001500  -115.000000
-0.001500  -115.000000
-0.001500  -115.000000
-0.003000  -114.900000
-0.000800  -114.900000
0.004500  -114.800000
0.006000  -114.800000
0.009000  -114.800000
0.009700  -114.800000
0.006000  -114.700000
0.006700  -114.700000
0.006000  -114.700000
0.003000  -114.600000
0.001500  -114.600000
-0.000800  -114.500000
-0.002300  -114.500000
-0.001500  -114.500000
0.000700  -114.400000
0.002200  -114.400000
0.000000  -114.400000
0.001500  -114.300000
0.001500  -114.300000
0.000700  -114.300000
0.002200  -114.200000
0.003000  -114.200000
0.005200  -114.200000
0.004500  -114.100000
0.003700  -114.100000
0.003000  -114.100000
-0.002300  -114.000000
-0.005300  -114.000000
-0.005300  -114.000000
-0.001500  -113.900000
-0.000800  -113.900000
-0.001500  -113.900000
-0.003000  -113.900000
-0.001500  -113.800000
-0.001500  -113.800000
-0.003000  -113.700000
-0.003000  -113.700000
-0.003000  -113.700000
-0.000800  -113.600000
-0.000800  -113.600000
-0.000800  -113.600000
0.003700  -113.500000
0.000700  -113.500000
0.004500  -113.500000
0.007500  -113.400000
0.005200  -113.400000
0.006700  -113.400000
0.004500  -113.400000
0.005200  -113.300000
0.004500  -113.300000
0.000700  -113.300000
0.003700  -113.300000
0.002200  -113.200000
0.001500  -113.200000
-0.000800  -113.200000
-0.003800  -113.100000
-0.003000  -113.100000
-0.000800  -113.100000
0.000700  -113.100000
0.000000  -113.000000
0.002200  -113.000000
0.003000  -113.000000
0.005200  -113.000000
0.008200  -113.000000
0.006700  -113.000000
0.006700  -112.900000
0.006700  -112.900000
0.006700  -112.900000
0.007500  -112.900000
0.004500  -112.800000
0.000700  -112.800000
-0.001500  -112.800000
-0.004600  -112.800000
-0.004600  -112.800000
-0.003000  -112.700000
-0.003000  -112.700000
-0.000800  -112.700000
-0.000800  -112.600000
-0.000800  -112.600000
0.002200  -112.600000
0.004500  -112.600000
0.004500  -112.600000
0.000700  -112.500000
-0.000800  -112.500000
-0.003000  -112.500000
-0.003000  -112.500000
0.000700  -112.500000
-0.000800  -112.400000
0.001500  -112.400000
0.004500  -112.400000
0.002200  -112.400000
0.001500  -112.400000
0.000700  -112.300000
0.004500  -112.300000
0.006000  -112.300000
0.005200  -112.200000
0.003000  -112.200000
-0.003800  -112.200000
-0.005300  -112.200000
-0.006000  -112.100000
-0.003000  -112.100000
0.000700  -112.100000
0.000000  -112.100000
0.003700  -112.100000
0.006000  -112.100000
0.006700  -112.000000
0.001500  -112.000000
-0.001500  -112.000000
0.000700  -112.000000
0.000700  -111.900000
0.002200  -111.900000
0.003000  -111.900000
0.001500  -111.900000
0.000700  -111.800000
-0.002300  -111.800000
-0.001500  -111.800000
0.003000  -111.700000
0.006000  -111.700000
0.006000  -111.700000
0.003700  -111.700000
0.000000  -111.600000
-0.001500  -111.600000
-0.005300  -111.600000
-0.003800  -111.600000
0.000000  -111.600000
0.003000  -111.500000
0.006000  -111.500000
0.003700  -111.500000
0.005200  -111.400000
0.006700  -111.400000
0.005200  -111.400000
0.005200  -111.300000
0.003700  -111.300000
0.003700  -111.300000
0.001500  -111.300000
-0.001500  -111.200000
-0.003000  -111.200000
-0.004600  -111.200000
-0.005300  -111.200000
-0.005300  -111.200000
-0.003800  -111.100000
-0.002300  -111.100000
-0.001500  -111.100000
0.000700  -111.000000
0.003000  -111.000000
0.006000  -111.000000
0.009000  -110.900000
0.008200  -110.900000
0.005200  -110.900000
0.002200  -110.900000
0.000700  -110.800000
0.001500  -110.800000
-0.000800  -110.700000
-0.002300  -110.700000
-0.000800  -110.700000
0.002200  -110.700000
0.007500  -110.700000
0.009000  -110.600000
0.009700  -110.600000
0.010500  -110.500000
0.010500  -110.500000
0.011200  -110.500000
0.009000  -110.400000
0.005200  -110.400000
0.001500  -110.300000
-0.000800  -110.300000
-0.004600  -110.300000
-0.007500  -110.300000
-0.007500  -110.300000
-0.007500  -110.200000
-0.005300  -110.200000
-0.003000  -110.100000
-0.003000  -110.100000
-0.000800  -110.100000
0.003000  -110.000000
0.001500  -110.000000
-0.000800  -110.000000
0.000700  -109.900000
0.000700  -109.900000
0.000000  -109.900000
-0.000800  -109.800000
0.000000  -109.800000
-0.000800  -109.800000
-0.001500  -109.800000
0.000700  -109.800000
0.000700  -109.700000
-0.000800  -109.700000
-0.001500  -109.700000
0.000700  -109.600000
0.000700  -109.600000
-0.001500  -109.600000
-0.001500  -109.500000
-0.001500  -109.500000
-0.001500  -109.500000
-0.002300  -109.400000
-0.000800  -109.400000
-0.001500  -109.400000
-0.000800  -109.300000
0.000700  -109.300000
0.002200  -109.300000
0.004500  -109.200000
0.003700  -109.200000
0.005200  -109.100000
0.004500  -109.100000
0.001500  -109.100000
0.003000  -109.000000
0.003000  -109.000000
0.003700  -108.900000
0.003700  -108.900000
0.004500  -108.900000
0.005200  -108.900000
0.005200  -108.800000
0.005200  -108.800000
0.003000  -108.700000
0.005200  -108.700000
0.006700  -108.600000
0.006700  -108.600000
0.004500  -108.600000
-0.000800  -108.500000
-0.002300  -108.500000
-0.004600  -108.500000
-0.003000  -108.400000
0.001500  -108.400000
0.003700  -108.300000
0.004500  -108.300000
0.003700  -108.200000
0.002200  -108.200000
0.000700  -108.200000
-0.001500  -108.100000
-0.003000  -108.100000
-0.002300  -108.000000
-0.003000  -108.000000
-0.001500  -108.000000
0.000700  -107.900000
0.003700  -107.800000
0.005200  -107.800000
0.004500  -107.700000
0.003700  -107.700000
0.003000  -107.600000
0.003000  -107.600000
0.000700  -107.500000
-0.002300  -107.500000
-0.003000  -107.400000
-0.003800  -107.300000
-0.001500  -107.300000
-0.000800  -107.200000
-0.000800  -107.200000
0.000700  -107.100000
0.000000  -107.100000
0.000000  -107.000000
0.000700  -107.000000
0.001500  -106.900000
0.001500  -106.800000
0.000700  -106.800000
-0.000800  -106.700000
-0.003000  -106.700000
-0.003000  -106.600000
-0.001500  -106.600000
0.001500  -106.500000
0.004500  -106.400000
0.004500  -106.400000
0.002200  -106.300000
0.003700  -106.200000
0.004500  -106.200000
0.003000  -106.200000
0.004500  -106.100000
0.005200  -106.000000
0.005200  -106.000000
0.002200  -105.900000
-0.001500  -105.800000
-0.000800  -105.800000
0.000700  -105.800000
-0.000800  -105.700000
-0.003000  -105.600000
0.000700  -105.500000
0.001500  -105.500000
0.000000  -105.400000
0.000700  -105.300000
0.000000  -105.300000
0.001500  -105.200000
0.004500  -105.200000
0.004500  -105.100000
0.004500  -105.000000
0.001500  -105.000000
0.003000  -104.900000
0.003700  -104.900000
0.002200  -104.800000
0.004500  -104.700000
0.004500  -104.700000
0.001500  -104.600000
-0.000800  -104.500000
0.000700  -104.400000
0.003000  -104.400000
0.001500  -104.300000
0.002200  -104.300000
0.003000  -104.200000
0.003000  -104.100000
0.002200  -104.000000
0.000000  -104.000000
-0.003000  -103.900000
-0.002300  -103.800000
0.001500  -103.700000
0.004500  -103.700000
0.006700  -103.600000
0.006700  -103.500000
0.004500  -103.500000
0.001500  -103.400000
0.000000  -103.300000
-0.001500  -103.200000
-0.000800  -103.200000
-0.000800  -103.100000
0.000000  -103.000000
0.000000  -102.900000
-0.003000  -102.900000
-0.003000  -102.800000
-0.000800  -102.700000
-0.000800  -102.600000
-0.000800  -102.600000
0.000700  -102.500000
0.003000  -102.400000
0.003700  -102.300000
0.002200  -102.200000
0.001500  -102.200000
0.001500  -102.100000
0.001500  -102.000000
0.001500  -101.900000
0.001500  -101.800000
0.003000  -101.700000
0.003000  -101.700000
0.001500  -101.600000
0.003000  -101.500000
0.001500  -101.400000
-0.000800  -101.300000
-0.002300  -101.300000
-0.002300  -101.200000
0.000700  -101.100000
0.002200  -101.100000
0.003700  -101.000000
0.005200  -100.900000
0.004500  -100.800000
0.002200  -100.700000
0.000000  -100.700000
0.001500  -100.600000
0.002200  -100.500000
0.004500  -100.400000
0.006000  -100.400000
0.002200  -100.300000
0.000700  -100.200000
-0.000800  -100.100000
0.001500  -100.000000
0.000700  -99.900000
-0.000800  -99.900000
0.000000  -99.800000
0.000700  -99.700000
0.001500  -99.600000
0.000700  -99.500000
-0.000800  -99.400000
0.000700  -99.300000
0.003000  -99.200000
0.003000  -99.100000
0.003000  -99.000000
-0.001500  -99.000000
0.000000  -98.900000
0.000700  -98.800000
-0.000800  -98.700000
0.000700  -98.600000
-0.000800  -98.600000
0.001500  -98.500000
0.000700  -98.400000
0.000700  -98.300000
0.003700  -98.200000
0.002200  -98.100000
0.005200  -98.000000
0.004500  -97.900000
0.001500  -97.800000
0.001500  -97.700000
0.000000  -97.700000
0.000700  -97.600000
-0.000800  -97.500000
0.000700  -97.400000
0.003700  -97.300000
0.003000  -97.200000
0.002200  -97.100000
0.000700  -97.000000
-0.001500  -96.900000
-0.003000  -96.800000
-0.001500  -96.800000
-0.000800  -96.700000
-0.000800  -96.600000
0.001500  -96.500000
0.000700  -96.400000
0.000700  -96.300000
0.000700  -96.200000
0.000700  -96.100000
-0.001500  -96.000000
-0.002300  -95.900000
0.000700  -95.800000
-0.000800  -95.700000
-0.000800  -95.600000
0.000000  -95.500000
0.000700  -95.400000
0.000000  -95.300000
0.000700  -95.200000
0.001500  -95.100000
0.002200  -95.000000
-0.000800  -95.000000
0.000000  -94.900000
0.003000  -94.700000
0.001500  -94.600000
0.001500  -94.500000
0.000700  -94.500000
-0.002300  -94.400000
-0.001500  -94.200000
-0.000800  -94.100000
0.001500  -94.100000
0.004500  -94.000000
0.003000  -93.900000
0.003700  -93.700000
0.004500  -93.600000
0.001500  -93.600000
0.002200  -93.400000
0.000700  -93.300000
0.001500  -93.200000
0.003000  -93.200000
0.001500  -93.000000
0.003000  -92.900000
0.006700  -92.800000
0.005200  -92.700000
0.005200  -92.700000
0.006700  -92.500000
0.004500  -92.400000
0.003000  -92.300000
0.001500  -92.200000
0.002200  -92.100000
0.003700  -92.000000
0.003000  -91.900000
0.001500  -91.800000
0.001500  -91.700000
0.000700  -91.600000
-0.000800  -91.500000
-0.001500  -91.400000
-0.002300  -91.300000
-0.002300  -91.200000
-0.000800  -91.000000
-0.002300  -90.900000
-0.004600  -90.900000
-0.003000  -90.700000
-0.004600  -90.600000
-0.001500  -90.500000
0.001500  -90.400000
0.001500  -90.300000
0.005200  -90.200000
0.006000  -90.100000
0.008200  -90.000000
0.010500  -89.900000
0.008200  -89.800000
0.006700  -89.600000
0.005200  -89.600000
0.003000  -89.400000
0.001500  -89.300000
0.000700  -89.200000
-0.000800  -89.100000
0.000700  -89.000000
0.001500  -88.900000
-0.000800  -88.800000
-0.001500  -88.700000
-0.002300  -88.600000
-0.000800  -88.400000
0.001500  -88.300000
0.000700  -88.200000
0.003700  -88.100000
0.005200  -88.000000
0.003000  -87.900000
0.004500  -87.800000
0.004500  -87.700000
0.003000  -87.500000
0.001500  -87.400000
0.000000  -87.300000
0.000000  -87.200000
-0.000800  -87.100000
-0.002300  -86.900000
-0.003000  -86.800000
-0.003000  -86.700000
0.000700  -86.600000
0.003700  -86.500000
0.001500  -86.400000
-0.000800  -86.200000
0.000700  -86.100000
0.000700  -86.000000
-0.000800  -85.900000
-0.000800  -85.800000
0.001500  -85.700000
0.001500  -85.500000
0.000700  -85.500000
0.001500  -85.300000
0.001500  -85.200000
0.000700  -85.100000
0.000700  -85.000000
0.000700  -84.900000
-0.000800  -84.800000
0.000700  -84.700000
-0.000800  -84.600000
-0.001500  -84.500000
-0.001500  -84.400000
-0.000800  -84.200000
0.003000  -84.200000
0.005200  -84.100000
0.004500  -83.900000
0.002200  -83.800000
0.001500  -83.700000
-0.001500  -83.600000
-0.000800  -83.500000
0.001500  -83.400000
0.001500  -83.300000
0.004500  -83.200000
0.003000  -83.100000
0.003000  -83.000000
0.003000  -82.900000
0.003000  -82.800000
0.004500  -82.700000
0.001500  -82.600000
0.003000  -82.500000
0.004500  -82.400000
0.003000  -82.300000
0.005200  -82.200000
0.004500  -82.000000
0.003000  -81.900000
-0.000800  -81.900000
-0.001500  -81.800000
-0.003800  -81.600000
-0.003000  -81.500000
-0.000800  -81.500000
-0.001500  -81.300000
0.000000  -81.200000
0.000700  -81.100000
-0.001500  -81.000000
-0.001500  -80.900000
-0.003000  -80.800000
0.000000  -80.700000
0.000700  -80.600000
-0.001500  -80.500000
0.001500  -80.400000
0.003000  -80.300000
-0.000800  -80.200000
0.000000  -80.100000
0.000000  -80.000000
0.001500  -79.900000
0.004500  -79.800000
0.006700  -79.700000
0.009700  -79.600000
0.006700  -79.500000
0.003000  -79.400000
0.002200  -79.200000
0.001500  -79.200000
0.001500  -79.100000
0.000700  -79.000000
0.000700  -78.900000
0.001500  -78.800000
0.000700  -78.700000
0.001500  -78.600000
0.001500  -78.400000
0.003000  -78.300000
0.003000  -78.300000
0.001500  -78.200000
0.000700  -78.000000
0.000700  -77.900000
0.000700  -77.900000
0.002200  -77.800000
0.001500  -77.700000
0.000700  -77.500000
-0.001500  -77.400000
-0.003000  -77.400000
-0.003000  -77.200000
-0.004600  -77.100000
-0.000800  -77.000000
-0.000800  -77.000000
0.000700  -76.900000
0.002200  -76.700000
-0.001500  -76.600000
0.000700  -76.500000
0.000700  -76.400000
0.000000  -76.300000
0.003000  -76.200000
0.003700  -76.100000
0.005200  -76.000000
0.005200  -75.900000
0.001500  -75.800000
0.000700  -75.700000
0.000700  -75.600000
-0.001500  -75.500000
-0.000800  -75.400000
0.000700  -75.300000
0.003000  -75.200000
0.001500  -75.100000
-0.000800  -75.000000
0.000700  -74.900000
0.000700  -74.800000
0.002200  -74.700000
0.004500  -74.600000
0.003000  -74.500000
0.004500  -74.400000
0.004500  -74.300000
0.002200  -74.200000
0.004500  -74.100000
0.001500  -74.000000
-0.001500  -73.800000
0.000000  -73.800000
-0.000800  -73.700000
-0.001500  -73.600000
-0.000800  -73.400000
0.003000  -73.400000
0.004500  -73.300000
0.003000  -73.100000
0.004500  -73.000000
0.002200  -72.900000
0.001500  -72.800000
0.001500  -72.700000
0.001500  -72.600000
0.003000  -72.500000
0.001500  -72.400000
0.002200  -72.300000
0.001500  -72.200000
0.001500  -72.100000
0.001500  -72.000000
0.003000  -71.900000
0.000700  -71.800000
-0.003000  -71.700000
-0.002300  -71.600000
-0.000800  -71.500000
0.001500  -71.400000
-0.001500  -71.300000
-0.003000  -71.200000
-0.000800  -71.100000
0.000700  -71.000000
0.001500  -70.900000
0.000000  -70.800000
-0.000800  -70.700000
-0.000800  -70.600000
-0.000800  -70.500000
0.000700  -70.400000
0.001500  -70.200000
0.000700  -70.200000
-0.001500  -70.100000
0.000000  -70.000000
0.000700  -69.800000
0.000700  -69.800000
0.001500  -69.700000
0.002200  -69.600000
0.004500  -69.500000
0.004500  -69.300000
0.005200  -69.300000
0.005200  -69.200000
0.003700  -69.000000
0.003000  -68.900000
0.001500  -68.900000
0.002200  -68.700000
0.000700  -68.600000
0.001500  -68.500000
0.003000  -68.400000
0.000700  -68.300000
0.000000  -68.200000
0.001500  -68.100000
0.001500  -68.000000
0.003000  -67.900000
0.001500  -67.800000
0.000700  -67.700000
0.000000  -67.500000
-0.001500  -67.500000
-0.001500  -67.400000
-0.003000  -67.200000
-0.003000  -67.100000
-0.001500  -67.100000
0.000700  -66.900000
0.001500  -66.800000
0.001500  -66.700000
0.003000  -66.600000
0.002200  -66.600000
0.001500  -66.400000
-0.001500  -66.300000
-0.000800  -66.200000
0.003000  -66.100000
0.005200  -66.000000
0.005200  -65.900000
0.004500  -65.800000
0.003700  -65.700000
0.005200  -65.600000
0.003700  -65.500000
0.004500  -65.400000
0.001500  -65.300000
0.001500  -65.200000
0.002200  -65.100000
0.000700  -65.000000
0.000700  -64.900000
-0.000800  -64.800000
-0.001500  -64.700000
-0.003000  -64.600000
-0.001500  -64.500000
-0.000800  -64.400000
0.000700  -64.300000
0.001500  -64.200000
0.000000  -64.100000
-0.000800  -64.000000
0.000000  -63.900000
0.000000  -63.800000
0.000700  -63.700000
0.002200  -63.500000
0.003700  -63.500000
0.002200  -63.400000
0.003000  -63.300000
0.005200  -63.100000
0.005200  -63.000000
0.004500  -63.000000
0.004500  -62.800000
0.003700  -62.700000
0.007500  -62.600000
0.008200  -62.500000
0.006000  -62.400000
0.000700  -62.300000
-0.003000  -62.200000
-0.003000  -62.100000
-0.004600  -62.000000
-0.003800  -61.900000
-0.003800  -61.800000
-0.005300  -61.700000
-0.003000  -61.600000
-0.000800  -61.500000
0.002200  -61.400000
0.003700  -61.300000
0.004500  -61.200000
0.004500  -61.100000
0.003000  -61.000000
0.003000  -60.900000
0.001500  -60.800000
0.003000  -60.700000
0.003000  -60.600000
0.001500  -60.500000
0.003000  -60.400000
0.003700  -60.300000
0.004500  -60.200000
0.003000  -60.100000
0.001500  -60.000000
0.000000  -59.900000
0.000000  -59.800000
-0.000800  -59.700000
-0.004600  -59.600000
-0.004600  -59.500000
-0.002300  -59.400000
0.000000  -59.300000
0.000700  -59.200000
-0.000800  -59.100000
-0.001500  -59.000000
0.001500  -58.900000
0.001500  -58.800000
0.000700  -58.700000
0.001500  -58.600000
0.000000  -58.500000
0.001500  -58.400000
0.000700  -58.300000
0.000700  -58.200000
0.001500  -58.100000
0.000700  -58.000000
0.001500  -57.900000
0.003000  -57.700000
0.003700  -57.600000
0.003700  -57.600000
0.002200  -57.400000
0.001500  -57.300000
0.000700  -57.200000
0.000700  -57.200000
0.000000  -57.000000
0.000700  -56.900000
-0.001500  -56.800000
0.001500  -56.700000
0.004500  -56.700000
0.004500  -56.600000
0.006700  -56.400000
0.004500  -56.300000
0.004500  -56.300000
0.001500  -56.200000
-0.001500  -56.100000
-0.003000  -56.000000
-0.003000  -55.900000
-0.000800  -55.800000
0.000700  -55.700000
0.001500  -55.600000
0.001500  -55.500000
0.001500  -55.400000
0.001500  -55.300000
-0.000800  -55.200000
-0.000800  -55.100000
0.000700  -55.000000
0.003700  -54.900000
0.004500  -54.900000
0.005200  -54.800000
0.004500  -54.600000
0.000700  -54.500000
0.003000  -54.500000
0.002200  -54.400000
0.001500  -54.300000
0.002200  -54.200000
0.002200  -54.000000
0.003000  -54.000000
0.000700  -53.900000
0.000700  -53.800000
0.000700  -53.700000
0.000000  -53.600000
0.001500  -53.500000
0.002200  -53.400000
0.003000  -53.300000
0.004500  -53.200000
0.000700  -53.100000
0.001500  -53.000000
-0.000800  -52.900000
-0.003800  -52.800000
-0.002300  -52.700000
-0.001500  -52.600000
-0.001500  -52.500000
-0.001500  -52.400000
-0.000800  -52.300000
0.000700  -52.200000
0.000700  -52.100000
0.003000  -52.000000
0.000000  -51.900000
-0.000800  -51.800000
0.000000  -51.700000
0.000000  -51.600000
0.002200  -51.500000
0.000000  -51.400000
0.000700  -51.300000
0.003000  -51.200000
0.003000  -51.100000
0.004500  -51.000000
0.004500  -50.900000
0.003700  -50.900000
0.004500  -50.800000
0.004500  -50.700000
0.003700  -50.600000
0.002200  -50.500000
0.000700  -50.400000
-0.000800  -50.300000
-0.002300  -50.200000
0.000000  -50.100000
-0.002300  -50.000000
-0.000800  -50.000000
0.001500  -49.900000
0.000000  -49.800000
0.003000  -49.700000
0.004500  -49.600000
0.004500  -49.500000
0.003000  -49.400000
0.001500  -49.300000
0.000700  -49.200000
0.000700  -49.100000
0.001500  -49.100000
0.000700  -49.000000
0.000700  -48.900000
0.001500  -48.800000
0.000700  -48.700000
0.003000  -48.600000
0.004500  -48.600000
0.003000  -48.500000
0.000700  -48.400000
0.003000  -48.300000
0.004500  -48.200000
0.000000  -48.100000
-0.000800  -48.000000
-0.000800  -48.000000
-0.000800  -47.900000
-0.002300  -47.800000
-0.003000  -47.700000
0.002200  -47.600000
0.004500  -47.500000
0.006700  -47.400000
0.007500  -47.300000
0.005200  -47.300000
0.004500  -47.100000
0.001500  -47.000000
0.000700  -46.900000
0.001500  -46.800000
0.001500  -46.800000
0.001500  -46.700000
-0.001500  -46.600000
-0.000800  -46.500000
0.000000  -46.400000
-0.001500  -46.300000
-0.000800  -46.200000
-0.002300  -46.100000
0.001500  -46.000000
0.003000  -45.900000
-0.000800  -45.800000
-0.001500  -45.700000
-0.003800  -45.600000
-0.007500  -45.500000
-0.005300  -45.500000
-0.003000  -45.400000
-0.003800  -45.300000
-0.001500  -45.200000
-0.001500  -45.100000
0.000700  -45.000000
0.002200  -44.900000
0.001500  -44.800000
0.006700  -44.800000
0.006000  -44.700000
0.003000  -44.600000
0.004500  -44.500000
0.004500  -44.400000
0.005200  -44.300000
0.006000  -44.200000
0.003000  -44.100000
-0.001500  -44.100000
-0.003000  -44.000000
-0.000800  -43.900000
0.003700  -43.800000
0.003000  -43.700000
0.003000  -43.600000
0.003000  -43.500000
0.003000  -43.400000
0.004500  -43.300000
0.002200  -43.200000
0.001500  -43.100000
0.001500  -43.000000
0.000000  -42.900000
-0.000800  -42.800000
-0.002300  -42.700000
0.001500  -42.600000
0.005200  -42.500000
0.003000  -42.400000
0.006700  -42.300000
0.006700  -42.200000
0.001500  -42.100000
-0.003800  -42.000000
-0.006800  -41.900000
-0.006000  -41.900000
-0.005300  -41.800000
-0.000800  -41.700000
0.005200  -41.600000
0.008200  -41.500000
0.009700  -41.400000
0.012000  -41.300000
0.012000  -41.200000
0.008200  -41.100000
0.005200  -41.000000
0.005200  -41.000000
0.004500  -40.900000
0.002200  -40.800000
0.002200  -40.700000
0.001500  -40.600000
0.001500  -40.500000
0.001500  -40.400000
0.002200  -40.300000
0.003000  -40.200000
0.000700  -40.100000
-0.001500  -40.100000
-0.002300  -39.900000
-0.000800  -39.800000
-0.000800  -39.700000
0.000700  -39.600000
-0.000800  -39.600000
-0.004600  -39.400000
-0.007500  -39.300000
-0.010500  -39.200000
-0.009100  -39.200000
-0.006800  -39.100000
-0.005300  -38.900000
-0.003000  -38.800000
-0.001500  -38.700000
0.003000  -38.700000
0.006700  -38.600000
0.006700  -38.400000
0.007500  -38.300000
0.009000  -38.300000
0.010500  -38.200000
0.011200  -38.100000
0.013500  -38.000000
0.011200  -37.900000
0.008200  -37.800000
0.006000  -37.700000
0.001500  -37.600000
0.000700  -37.500000
-0.001500  -37.400000
-0.000800  -37.300000
0.001500  -37.200000
0.001500  -37.100000
0.003000  -37.000000
0.000000  -36.900000
0.001500  -36.900000
0.002200  -36.800000
-0.001500  -36.700000
-0.001500  -36.600000
-0.003800  -36.500000
0.003000  -36.400000
0.011200  -36.300000
0.012000  -36.200000
0.008200  -36.100000
0.000000  -36.000000
-0.006800  -35.900000
-0.012000  -35.800000
-0.018100  -35.700000
-0.018800  -35.600000
-0.015000  -35.500000
-0.012800  -35.400000
-0.010500  -35.300000
-0.009800  -35.200000
-0.005300  -35.100000
0.002200  -35.000000
0.005200  -34.900000
0.006000  -34.800000
0.003000  -34.700000
-0.000800  -34.600000
0.000000  -34.500000
0.000700  -34.400000
0.005200  -34.300000
0.006000  -34.200000
0.006000  -34.100000
0.007500  -34.000000
0.008200  -33.800000
0.012700  -33.800000
0.015700  -33.700000
0.014200  -33.500000
0.009700  -33.400000
0.001500  -33.300000
-0.005300  -33.200000
-0.010500  -33.100000
-0.008300  -33.000000
-0.003000  -32.900000
0.003000  -32.800000
0.008200  -32.700000
0.009700  -32.600000
0.009000  -32.500000
0.005200  -32.400000
0.004500  -32.300000
0.000700  -32.200000
0.001500  -32.000000
0.001500  -32.000000
-0.001500  -31.900000
-0.000800  -31.800000
-0.002300  -31.700000
-0.004600  -31.500000
-0.005300  -31.500000
-0.006000  -31.400000
-0.005300  -31.200000
-0.005300  -31.100000
-0.003800  -31.100000
-0.002300  -31.000000
0.000700  -30.800000
0.003700  -30.700000
0.006000  -30.600000
0.006000  -30.600000
0.003000  -30.500000
0.002200  -30.300000
0.001500  -30.200000
0.003000  -30.200000
0.005200  -30.000000
0.002200  -29.900000
0.003000  -29.800000
0.006000  -29.700000
0.006700  -29.600000
0.005200  -29.500000
0.003000  -29.400000
-0.001500  -29.300000
-0.003800  -29.200000
-0.003000  -29.100000
0.001500  -29.000000
0.003000  -28.900000
0.002200  -28.800000
0.003700  -28.700000
0.002200  -28.600000
0.001500  -28.500000
0.000700  -28.400000
0.000700  -28.300000
0.003700  -28.200000
0.005200  -28.100000
0.006700  -27.900000
0.005200  -27.900000
0.002200  -27.800000
0.000000  -27.700000
-0.000800  -27.600000
0.003000  -27.500000
0.003000  -27.400000
0.000700  -27.300000
0.000700  -27.100000
-0.004600  -27.000000
-0.006000  -27.000000
-0.006800  -26.900000
-0.006800  -26.700000
-0.004600  -26.600000
0.000000  -26.600000
0.005200  -26.500000
0.004500  -26.400000
0.000700  -26.200000
-0.001500  -26.100000
-0.001500  -26.100000
-0.002300  -26.000000
0.002200  -25.900000
0.008200  -25.700000
0.013500  -25.700000
0.025500  -25.600000
0.024700  -25.500000
0.013500  -25.400000
-0.000800  -25.300000
-0.015800  -25.200000
-0.018100  -25.100000
-0.019500  -25.000000
-0.020300  -24.900000
-0.013500  -24.800000
-0.006000  -24.700000
0.001500  -24.600000
0.006700  -24.500000
0.005200  -24.400000
0.003700  -24.300000
0.000700  -24.200000
0.000700  -24.100000
0.000700  -24.000000
0.000000  -23.900000
0.002200  -23.900000
0.000000  -23.800000
0.000700  -23.700000
0.001500  -23.600000
0.000700  -23.500000
0.002200  -23.400000
0.001500  -23.300000
0.004500  -23.300000
0.007500  -23.200000
0.003000  -23.100000
0.000000  -23.000000
0.001500  -22.900000
0.004500  -22.800000
0.009000  -22.700000
0.009000  -22.600000
0.006000  -22.500000
0.003000  -22.500000
-0.000800  -22.400000
0.000700  -22.300000
0.001500  -22.200000
-0.004600  -22.200000
-0.008300  -22.100000
-0.008300  -22.100000
-0.007500  -22.000000
-0.006000  -21.900000
-0.001500  -21.800000
0.001500  -21.700000
0.000000  -21.700000
-0.000800  -21.600000
0.001500  -21.600000
0.008200  -21.500000
0.011200  -21.400000
0.010500  -21.300000
0.009000  -21.300000
0.006000  -21.200000
0.001500  -21.200000
0.000700  -21.100000
0.000000  -21.000000
0.000700  -20.900000
0.004500  -20.900000
0.004500  -20.800000
0.005200  -20.800000
0.001500  -20.700000
-0.005300  -20.700000
-0.005300  -20.600000
-0.004600  -20.600000
-0.004600  -20.500000
-0.005300  -20.400000
-0.003000  -20.400000
0.003000  -20.300000
0.004500  -20.300000
0.003000  -20.200000
0.000000  -20.200000
0.000700  -20.100000
0.003000  -20.100000
0.003000  -20.000000
0.004500  -19.900000
0.009000  -19.900000
0.009000  -19.800000
0.007500  -19.800000
0.004500  -19.800000
0.003000  -19.700000
0.000700  -19.700000
-0.000800  -19.700000
0.001500  -19.600000
0.000700  -19.600000
0.000700  -19.500000
0.003000  -19.500000
0.006000  -19.400000
0.007500  -19.400000
0.004500  -19.400000
0.003000  -19.300000
0.001500  -19.300000
-0.001500  -19.300000
-0.002300  -19.200000
0.000700  -19.200000
0.006700  -19.100000
0.008200  -19.100000
0.006700  -19.100000
-0.001500  -19.000000
-0.009100  -19.000000
-0.009800  -18.900000
-0.003000  -18.900000
0.003000  -18.900000
0.006700  -18.900000
0.009000  -18.900000
0.014200  -18.800000
0.027000  -18.800000
0.025500  -18.800000
0.013500  -18.700000
0.003000  -18.700000
-0.010500  -18.600000
-0.016500  -18.600000
-0.015800  -18.600000
-0.014300  -18.500000
-0.014300  -18.500000
-0.011300  -18.500000
-0.007500  -18.500000
-0.004600  -18.500000
-0.002300  -18.500000
-0.004600  -18.400000
0.000700  -18.400000
0.008200  -18.400000
0.012000  -18.300000
0.013500  -18.300000
0.012000  -18.300000
0.009000  -18.300000
0.006000  -18.300000
0.003700  -18.200000
0.000700  -18.200000
0.002200  -18.200000
0.005200  -18.100000
0.004500  -18.100000
0.001500  -18.100000
-0.003000  -18.100000
-0.006000  -18.000000
-0.006800  -18.000000
-0.007500  -18.000000
-0.004600  -18.000000
-0.002300  -18.000000
0.000000  -18.000000
0.002200  -18.000000
0.005200  -18.000000
0.005200  -17.900000
0.006000  -17.900000
0.006000  -17.900000
0.000700  -17.900000
-0.002300  -17.900000
-0.001500  -17.800000
-0.001500  -17.800000
0.000700  -17.800000
0.000700  -17.800000
-0.001500  -17.800000
-0.005300  -17.700000
-0.008300  -17.700000
-0.007500  -17.700000
-0.005300  -17.700000
-0.000800  -17.700000
-0.003000  -17.700000
-0.004600  -17.600000
-0.001500  -17.600000
0.002200  -17.600000
0.009000  -17.600000
0.011200  -17.600000
0.009700  -17.600000
0.005200  -17.600000
0.003000  -17.600000
0.004500  -17.600000
0.004500  -17.600000
0.006700  -17.600000
0.006700  -17.600000
0.005200  -17.600000
0.004500  -17.600000
-0.000800  -17.600000
-0.003000  -17.500000
-0.003000  -17.500000
-0.003000  -17.500000
-0.002300  -17.500000
-0.000800  -17.500000
0.000700  -17.500000
0.002200  -17.500000
0.003000  -17.500000
0.001500  -17.500000
-0.001500  -17.400000
-0.003000  -17.400000
-0.000800  -17.400000
0.000000  -17.400000
-0.000800  -17.400000
0.000700  -17.400000
0.002200  -17.400000
0.001500  -17.300000
-0.001500  -17.300000
0.000000  -17.300000
0.000700  -17.300000
0.003000  -17.300000
0.003700  -17.300000
0.000700  -17.300000
0.001500  -17.300000
0.001500  -17.200000
-0.000800  -17.200000
-0.008300  -17.200000
-0.012800  -17.200000
-0.005300  -17.100000
0.002200  -17.100000
0.008200  -17.100000
0.013500  -17.100000
0.014200  -17.100000
0.009000  -17.100000
0.005200  -17.100000
0.003000  -17.000000
0.003000  -17.000000
0.008200  -17.000000
0.009000  -17.000000
0.008200  -16.900000
0.005200  -16.900000
0.006000  -16.900000
0.006700  -16.900000
0.004500  -16.800000
0.001500  -16.800000
-0.000800  -16.700000
-0.002300  -16.700000
0.000700  -16.700000
0.000000  -16.700000
-0.003000  -16.600000
-0.001500  -16.600000
-0.000800  -16.500000
-0.001500  -16.500000
-0.004600  -16.400000
-0.008300  -16.400000
-0.008300  -16.300000
-0.003000  -16.300000
0.002200  -16.200000
0.006000  -16.200000
0.008200  -16.200000
0.009000  -16.200000
0.015700  -16.100000
0.030700  -16.100000
0.034500  -16.000000
0.013500  -16.000000
-0.003000  -15.900000
-0.013500  -15.900000
-0.027000  -15.800000
-0.028500  -15.800000
-0.027000  -15.800000
-0.024000  -15.700000
-0.015800  -15.700000
-0.009800  -15.600000
-0.003800  -15.600000
0.001500  -15.600000
0.005200  -15.500000
0.008200  -15.500000
0.010500  -15.400000
0.008200  -15.400000
0.008200  -15.300000
0.008200  -15.300000
0.008200  -15.300000
0.009700  -15.200000
0.010500  -15.200000
0.006700  -15.200000
0.004500  -15.200000
0.006700  -15.100000
0.005200  -15.100000
0.002200  -15.100000
0.000700  -15.100000
0.002200  -15.000000
0.002200  -15.000000
-0.001500  -15.000000
-0.003000  -15.000000
-0.003000  -15.000000
-0.003800  -14.900000
-0.001500  -14.900000
-0.000800  -14.900000
0.000700  -14.900000
0.003000  -14.900000
0.008200  -14.900000
0.009000  -14.800000
0.006700  -14.800000
0.005200  -14.800000
0.001500  -14.800000
-0.001500  -14.800000
-0.004600  -14.700000
-0.007500  -14.700000
-0.006000  -14.700000
-0.005300  -14.700000
-0.003000  -14.600000
-0.001500  -14.600000
-0.001500  -14.600000
-0.000800  -14.600000
0.000700  -14.600000
0.004500  -14.500000
0.004500  -14.500000
0.004500  -14.500000
0.009000  -14.500000
0.012000  -14.400000
0.009700  -14.400000
0.004500  -14.400000
-0.001500  -14.400000
-0.005300  -14.400000
-0.000800  -14.400000
-0.001500  -14.400000
-0.009800  -14.300000
-0.009100  -14.300000
-0.004600  -14.300000
0.003700  -14.200000
0.009000  -14.200000
0.012700  -14.200000
0.010500  -14.200000
0.005200  -14.200000
0.003000  -14.100000
0.000700  -14.100000
0.000700  -14.100000
0.000000  -14.000000
0.001500  -14.000000
0.001500  -14.000000
-0.001500  -14.000000
-0.003000  -14.000000
-0.003000  -14.000000
0.001500  -13.900000
0.003700  -13.900000
0.001500  -13.900000
0.004500  -13.900000
0.004500  -13.800000
0.001500  -13.800000
0.003000  -13.800000
0.005200  -13.800000
0.002200  -13.700000
0.000700  -13.700000
0.001500  -13.700000
0.000000  -13.600000
-0.002300  -13.600000
-0.001500  -13.600000
-0.004600  -13.600000
-0.007500  -13.500000
-0.004600  -13.500000
0.003000  -13.500000
0.009000  -13.500000
0.012000  -13.500000
0.012000  -13.400000
0.014200  -13.400000
0.016500  -13.400000
0.012700  -13.400000
0.008200  -13.300000
0.003000  -13.300000
0.000700  -13.300000
0.000700  -13.300000
-0.001500  -13.200000
-0.003000  -13.200000
-0.006800  -13.200000
-0.009100  -13.100000
-0.006800  -13.100000
-0.006000  -13.100000
-0.004600  -13.100000
-0.003800  -13.100000
-0.001500  -13.100000
-0.001500  -13.000000
0.000000  -13.000000
0.005200  -13.000000
0.004500  -13.000000
0.005200  -12.900000
0.004500  -12.900000
0.003000  -12.900000
0.006700  -12.900000
0.005200  -12.900000
0.004500  -12.900000
0.003700  -12.800000
0.000700  -12.800000
0.000700  -12.800000
-0.001500  -12.800000
-0.004600  -12.800000
-0.005300  -12.700000
-0.003000  -12.700000
-0.001500  -12.700000
-0.003000  -12.700000
-0.002300  -12.700000
-0.001500  -12.700000
-0.000800  -12.600000
0.003700  -12.600000
0.009000  -12.600000
0.011200  -12.600000
0.009700  -12.600000
0.004500  -12.600000
-0.000800  -12.500000
-0.002300  -12.500000
-0.003000  -12.500000
-0.003000  -12.500000
-0.001500  -12.400000
0.000700  -12.400000
-0.000800  -12.400000
0.001500  -12.400000
0.004500  -12.400000
0.003000  -12.300000
0.004500  -12.300000
0.000000  -12.300000
-0.001500  -12.200000
0.003700  -12.200000
0.020200  -12.200000
0.029200  -12.200000
0.009700  -12.200000
-0.006800  -12.200000
-0.021800  -12.200000
-0.033000  -12.100000
-0.030000  -12.100000
-0.024800  -12.100000
-0.013500  -12.100000
-0.007500  -12.000000
-0.000800  -12.000000
0.000700  -12.000000
-0.008300  -12.000000
-0.004600  -12.000000
0.006700  -11.900000
0.020200  -11.900000
0.028500  -11.900000
0.025500  -11.900000
0.020200  -11.800000
0.013500  -11.800000
0.008200  -11.800000
0.007500  -11.800000
0.009000  -11.800000
0.006700  -11.700000
0.003000  -11.700000
-0.000800  -11.700000
-0.004600  -11.700000
-0.004600  -11.700000
-0.005300  -11.700000
-0.005300  -11.700000
-0.002300  -11.700000
-0.002300  -11.700000
0.000000  -11.700000
0.004500  -11.700000
0.008200  -11.700000
0.010500  -11.600000
0.006000  -11.600000
0.004500  -11.600000
0.001500  -11.600000
-0.000800  -11.600000
0.000000  -11.600000
-0.002300  -11.600000
-0.005300  -11.600000
-0.005300  -11.500000
0.000000  -11.500000
0.003000  -11.500000
0.003700  -11.500000
0.003700  -11.500000
0.003000  -11.500000
0.003000  -11.500000
0.002200  -11.400000
0.001500  -11.400000
0.000700  -11.400000
0.004500  -11.400000
0.005200  -11.400000
-0.000800  -11.400000
-0.000800  -11.300000
-0.000800  -11.300000
-0.003000  -11.300000
-0.003000  -11.300000
-0.003000  -11.300000
0.000700  -11.300000
0.003000  -11.300000
0.006000  -11.300000
0.008200  -11.300000
0.003000  -11.300000
-0.000800  -11.300000
0.000000  -11.300000
-0.001500  -11.300000
0.001500  -11.300000
0.004500  -11.300000
0.000700  -11.200000
0.000700  -11.200000
-0.000800  -11.200000
-0.001500  -11.200000
-0.002300  -11.200000
-0.001500  -11.200000
0.003000  -11.200000
0.005200  -11.200000
0.006700  -11.200000
0.004500  -11.200000
0.004500  -11.200000
0.003700  -11.200000
-0.001500  -11.200000
-0.003000  -11.200000
-0.000800  -11.200000
-0.003000  -11.100000
-0.003800  -11.100000
-0.001500  -11.100000
0.001500  -11.100000
0.002200  -11.100000
0.002200  -11.100000
0.004500  -11.100000
0.006000  -11.100000
0.003700  -11.100000
0.003000  -11.100000
0.003000  -11.100000
0.000700  -11.100000
0.003000  -11.100000
0.000700  -11.100000
-0.002300  -11.100000
-0.000800  -11.100000
-0.000800  -11.100000
-0.001500  -11.100000
-0.004600  -11.100000
-0.004600  -11.100000
-0.003800  -11.100000
-0.003800  -11.100000
0.000700  -11.100000
0.001500  -11.100000
0.003000  -11.100000
0.006000  -11.100000
0.004500  -11.100000
-0.000800  -11.100000
-0.003000  -11.100000
-0.003000  -11.100000
0.001500  -11.100000
-0.000800  -11.100000
-0.009100  -11.100000
-0.005300  -11.100000
0.000700  -11.100000
0.009000  -11.100000
0.015700  -11.100000
0.013500  -11.100000
0.013500  -11.100000
0.008200  -11.100000
0.001500  -11.100000
-0.001500  -11.100000
0.001500  -11.100000
0.002200  -11.100000
-0.001500  -11.100000
-0.003800  -11.100000
-0.006000  -11.100000
-0.004600  -11.100000
-0.001500  -11.100000
0.000700  -11.100000
0.002200  -11.100000
0.001500  -11.100000
0.006000  -11.100000
0.008200  -11.100000
0.009000  -11.100000
0.009000  -11.100000
0.009000  -11.100000
0.008200  -11.100000
0.004500  -11.100000
0.002200  -11.100000
0.001500  -11.100000
0.003000  -11.100000
0.003000  -11.100000
0.001500  -11.100000
0.000000  -11.100000
-0.005300  -11.000000
-0.006800  -11.000000
-0.004600  -11.000000
0.000700  -11.000000
-0.000800  -11.000000
-0.000800  -11.000000
-0.000800  -11.000000
0.003000  -11.000000
0.009000  -11.000000
0.008200  -11.000000
0.008200  -11.000000
0.005200  -11.000000
0.003000  -11.000000
0.001500  -11.000000
-0.002300  -11.000000
-0.001500  -11.000000
-0.003800  -11.000000
-0.006000  -11.000000
-0.005300  -11.000000
-0.003800  -11.000000
-0.000800  -11.000000
0.002200  -11.000000
0.006000  -11.000000
0.008200  -11.000000
0.004500  -11.000000
-0.000800  -11.000000
-0.001500  -11.000000
-0.004600  -11.000000
-0.005300  -11.000000
-0.003000  -11.000000
0.000700  -11.000000
0.001500  -11.000000
-0.001500  -11.000000
0.000700  -11.000000
0.003000  -11.000000
0.005200  -11.000000
0.005200  -11.000000
-0.001500  -11.000000
-0.003800  -11.000000
-0.002300  -11.000000
-0.003000  -11.000000
-0.003800  -11.000000
-0.003000  -11.000000
-0.000800  -11.000000
-0.000800  -11.000000
0.001500  -11.000000
0.005200  -11.000000
0.006700  -11.000000
0.001500  -11.000000
0.002200  -11.000000
0.005200  -11.000000
0.003000  -11.000000
0.003700  -11.000000
0.003700  -11.000000
0.000000  -11.000000
0.000700  -11.000000
0.004500  -11.000000
0.005200  -11.000000
0.001500  -11.000000
0.000000  -11.000000
-0.000800  -11.000000
0.000000  -11.000000
0.000700  -11.000000
-0.000800  -11.000000
0.000700  -11.000000
0.003000  -11.000000
0.000700  -11.000000
0.000700  -11.100000
-0.001500  -11.100000
-0.006800  -11.100000
-0.006800  -11.100000
-0.003000  -11.100000
0.000700  -11.100000
0.006700  -11.100000
0.009000  -11.100000
0.005200  -11.100000
0.003700  -11.100000
0.001500  -11.100000
0.003700  -11.100000
0.002200  -11.100000
0.001500  -11.100000
0.000700  -11.100000
0.000700  -11.100000
0.001500  -11.100000
-0.000800  -11.100000
-0.001500  -11.100000
-0.001500  -11.100000
-0.000800  -11.100000
0.000700  -11.100000
0.000700  -11.100000
0.002200  -11.100000
0.001500  -11.100000
0.001500  -11.100000
0.002200  -11.100000
0.001500  -11.100000
0.003700  -11.100000
0.006000  -11.100000
0.005200  -11.100000
0.009000  -11.100000
0.010500  -11.100000
0.009000  -11.100000
0.009000  -11.100000
0.003000  -11.100000
-0.001500  -11.100000
0.000000  -11.100000
-0.000800  -11.200000
-0.003000  -11.200000
0.000700  -11.200000
0.003000  -11.200000
0.004500  -11.200000
0.008200  -11.200000
0.005200  -11.200000
0.002200  -11.200000
0.000700  -11.200000
-0.003000  -11.200000
-0.000800  -11.200000
-0.001500  -11.200000
-0.003000  -11.200000
-0.003000  -11.200000
-0.007500  -11.200000
-0.001500  -11.200000
0.001500  -11.200000
0.004500  -11.200000
0.008200  -11.200000
0.000700  -11.200000
-0.000800  -11.200000
0.000000  -11.200000
-0.000800  -11.200000
0.000700  -11.200000
0.000700  -11.200000
0.003000  -11.200000
0.002200  -11.200000
0.000000  -11.200000
0.000000  -11.200000
-0.001500  -11.200000
0.003000  -11.200000
0.001500  -11.200000
-0.000800  -11.200000
-0.001500  -11.200000
-0.003000  -11.200000
0.002200  -11.200000
0.005200  -11.200000
0.007500  -11.200000
0.006700  -11.200000
0.005200  -11.200000
0.007500  -11.300000
0.005200  -11.300000
0.003000  -11.300000
0.001500  -11.300000
0.000700  -11.300000
-0.000800  -11.300000
-0.002300  -11.300000
-0.000800  -11.300000
0.000000  -11.300000
-0.001500  -11.300000
-0.003800  -11.300000
-0.003800  -11.300000
-0.003000  -11.300000
-0.003000  -11.300000
0.001500  -11.300000
0.005200  -11.300000
0.003000  -11.300000
0.003000  -11.300000
0.001500  -11.300000
0.000700  -11.300000
0.000700  -11.300000
0.000700  -11.300000
-0.000800  -11.300000
-0.001500  -11.300000
0.000700  -11.300000
0.001500  -11.300000
0.003000  -11.300000
0.003700  -11.300000
0.002200  -11.300000
0.001500  -11.300000
0.001500  -11.300000
-0.000800  -11.300000
-0.005300  -11.300000
-0.006000  -11.300000
-0.006000  -11.300000
-0.008300  -11.300000
-0.012000  -11.300000
-0.008300  -11.300000
0.000700  -11.300000
0.006700  -11.300000
0.012000  -11.300000
0.010500  -11.300000
0.010500  -11.300000
0.010500  -11.300000
0.008200  -11.300000
0.008200  -11.400000
0.006700  -11.400000
0.004500  -11.400000
0.000700  -11.400000
-0.000800  -11.400000
0.000700  -11.400000
0.000700  -11.400000
0.003000  -11.400000
0.000700  -11.400000
-0.001500  -11.400000
-0.001500  -11.400000
-0.000800  -11.400000
0.002200  -11.400000
0.001500  -11.400000
0.000000  -11.400000
-0.000800  -11.400000
0.000700  -11.400000
-0.000800  -11.400000
0.000700  -11.400000
0.002200  -11.400000
0.003000  -11.400000
0.005200  -11.400000
-0.000800  -11.400000
-0.001500  -11.400000
-0.002300  -11.400000
-0.003000  -11.400000
0.000000  -11.400000
-0.002300  -11.400000
-0.001500  -11.400000
0.001500  -11.400000
-0.000800  -11.400000
0.000700  -11.400000
-0.000800  -11.400000
-0.000800  -11.400000
0.003000  -11.400000
0.004500  -11.400000
0.006700  -11.400000
0.001500  -11.400000
0.000000  -11.400000
0.000000  -11.400000
-0.001500  -11.400000
0.000700  -11.400000
-0.002300  -11.400000
-0.002300  -11.400000
-0.000800  -11.400000
-0.001500  -11.400000
0.000000  -11.400000
-0.001500  -11.400000
-0.000800  -11.400000
0.004500  -11.400000
0.006700  -11.400000
0.005200  -11.400000
0.006000  -11.400000
0.005200  -11.400000
0.006000  -11.400000
0.006000  -11.400000
0.003000  -11.400000
0.003000  -11.400000
0.001500  -11.400000
-0.000800  -11.400000
-0.000800  -11.400000
0.000700  -11.400000
0.001500  -11.400000
0.003000  -11.400000
0.004500  -11.400000
0.004500  -11.400000
0.004500  -11.400000
0.003000  -11.400000
0.000000  -11.400000
0.000000  -11.400000
-0.000800  -11.400000
-0.000800  -11.400000
-0.000800  -11.400000
-0.001500  -11.400000
-0.003800  -11.400000
-0.004600  -11.400000
-0.001500  -11.400000
0.004500  -11.400000
0.010500  -11.400000
0.009700  -11.400000
0.007500  -11.400000
0.005200  -11.400000
0.004500  -11.400000
0.001500  -11.400000
0.000700  -11.400000
0.004500  -11.400000
0.007500  -11.400000
0.007500  -11.400000
0.004500  -11.400000
0.001500  -11.400000
-0.000800  -11.300000
-0.001500  -11.300000
-0.000800  -11.300000
-0.000800  -11.300000
-0.001500  -11.300000
-0.005300  -11.300000
-0.005300  -11.300000
-0.003000  -11.300000
-0.001500  -11.300000
-0.003000  -11.300000
-0.003000  -11.300000
-0.001500  -11.300000
0.000700  -11.300000
0.002200  -11.300000
0.003700  -11.300000
0.005200  -11.300000
0.005200  -11.300000
0.005200  -11.300000
0.003000  -11.300000
0.003000  -11.300000
0.002200  -11.300000
0.000700  -11.300000
-0.001500  -11.300000
-0.003000  -11.300000
0.000700  -11.300000
0.003000  -11.300000
0.000700  -11.300000
0.000700  -11.300000
0.000000  -11.300000
-0.000800  -11.300000
0.000000  -11.300000
0.000700  -11.300000
-0.001500  -11.300000
0.000700  -11.300000
-0.000800  -11.300000
-0.006000  -11.200000
-0.003000  -11.200000
0.001500  -11.200000
0.004500  -11.200000
0.011200  -11.200000
0.015000  -11.200000
0.013500  -11.200000
0.010500  -11.200000
0.005200  -11.200000
0.003700  -11.200000
0.001500  -11.200000
0.000700  -11.200000
0.001500  -11.200000
0.003700  -11.200000
0.003700  -11.200000
-0.002300  -11.200000
-0.004600  -11.200000
-0.003000  -11.200000
-0.001500  -11.200000
0.001500  -11.200000
0.003000  -11.200000
0.004500  -11.200000
0.005200  -11.200000
0.003000  -11.200000
0.003000  -11.200000
0.002200  -11.100000
0.003000  -11.100000
0.002200  -11.100000
-0.001500  -11.100000
-0.003000  -11.100000
-0.001500  -11.100000
0.000000  -11.100000
0.000000  -11.100000
0.001500  -11.100000
-0.000800  -11.100000
0.000000  -11.100000
0.001500  -11.100000
-0.001500  -11.100000
0.000000  -11.100000
0.001500  -11.100000
0.000700  -11.100000
-0.001500  -11.100000
-0.001500  -11.100000
-0.001500  -11.100000
-0.002300  -11.100000
-0.000800  -11.100000
0.000000  -11.100000
0.001500  -11.100000
0.003000  -11.100000
0.002200  -11.100000
0.000000  -11.100000
-0.003800  -11.100000
-0.003800  -11.100000
-0.004600  -11.100000
0.000700  -11.100000
0.004500  -11.200000
0.004500  -11.200000
0.006700  -11.200000
0.005200  -11.200000
0.005200  -11.200000
0.004500  -11.200000
0.001500  -11.200000
0.001500  -11.200000
0.000700  -11.200000
0.004500  -11.200000
0.002200  -11.200000
0.000700  -11.200000
0.003000  -11.200000
0.000700  -11.200000
0.000700  -11.200000
0.002200  -11.200000
0.000700  -11.200000
0.000700  -11.200000
-0.001500  -11.200000
-0.002300  -11.200000
-0.004600  -11.200000
-0.006000  -11.200000
-0.004600  -11.200000
0.000700  -11.200000
0.006000  -11.200000
0.007500  -11.200000
0.008200  -11.200000
0.008200  -11.200000
0.009700  -11.200000
0.010500  -11.200000
0.010500  -11.200000
0.007500  -11.200000
0.001500  -11.200000
-0.001500  -11.200000
-0.004600  -11.200000
-0.005300  -11.200000
-0.003000  -11.200000
-0.005300  -11.200000
-0.003800  -11.200000
-0.000800  -11.200000
0.000700  -11.200000
0.003000  -11.200000
0.004500  -11.200000
0.004500  -11.200000
0.003000  -11.200000
0.002200  -11.200000
0.001500  -11.200000
0.001500  -11.200000
-0.000800  -11.200000
-0.003000  -11.200000
-0.003000  -11.200000
-0.005300  -11.200000
-0.004600  -11.200000
-0.001500  -11.200000
0.000700  -11.200000
0.005200  -11.200000
0.007500  -11.200000
0.008200  -11.200000
0.008200  -11.200000
0.008200  -11.200000
0.009700  -11.200000
0.011200  -11.200000
0.005200  -11.200000
-0.000800  -11.200000
-0.003000  -11.200000
-0.001500  -11.200000
0.000700  -11.200000
-0.001500  -11.200000
-0.002300  -11.200000
-0.002300  -11.200000
-0.001500  -11.200000
-0.001500  -11.200000
-0.001500  -11.200000
0.001500  -11.200000
0.003000  -11.200000
0.003700  -11.300000
-0.002300  -11.300000
-0.003800  -11.300000
-0.003000  -11.300000
-0.003000  -11.300000
0.002200  -11.300000
0.003000  -11.300000
0.003000  -11.300000
-0.000800  -11.300000
-0.003000  -11.300000
0.000700  -11.300000
0.003000  -11.300000
0.005200  -11.300000
0.004500  -11.300000
0.003000  -11.300000
0.002200  -11.300000
0.000700  -11.300000
0.001500  -11.300000
0.002200  -11.300000
0.001500  -11.300000
0.000700  -11.300000
0.000700  -11.300000
0.000700  -11.300000
0.000700  -11.300000
0.003000  -11.300000
0.004500  -11.400000
0.003000  -11.400000
0.004500  -11.400000
0.002200  -11.400000
-0.001500  -11.400000
0.000700  -11.400000
-0.001500  -11.400000
0.000700  -11.400000
0.003000  -11.400000
-0.000800  -11.400000
0.000000  -11.300000
-0.000800  -11.300000
0.001500  -11.300000
0.003000  -11.300000
0.003000  -11.300000
0.005200  -11.300000
0.005200  -11.300000
0.011200  -11.300000
0.009000  -11.300000
0.005200  -11.300000
0.004500  -11.300000
0.001500  -11.300000
0.001500  -11.300000
-0.002300  -11.300000
-0.001500  -11.300000
-0.000800  -11.300000
-0.001500  -11.300000
-0.001500  -11.300000
-0.003000  -11.300000
-0.001500  -11.300000
0.000000  -11.300000
0.001500  -11.300000
0.001500  -11.300000
0.001500  -11.300000
0.002200  -11.300000
-0.000800  -11.300000
-0.001500  -11.300000
-0.002300  -11.300000
-0.001500  -11.300000
-0.000800  -11.300000
0.001500  -11.400000
0.006000  -11.400000
0.004500  -11.400000
0.004500  -11.400000
0.003700  -11.400000
0.003000  -11.400000
0.006700  -11.400000
0.006700  -11.400000
0.004500  -11.400000
-0.001500  -11.400000
-0.001500  -11.400000
0.003000  -11.400000
0.000700  -11.400000
0.001500  -11.400000
-0.001500  -11.400000
-0.006800  -11.400000
-0.004600  -11.400000
-0.001500  -11.400000
0.005200  -11.400000
0.014200  -11.400000
0.015700  -11.500000
0.018000  -11.500000
0.012000  -11.500000
0.003000  -11.500000
-0.002300  -11.500000
-0.001500  -11.500000
-0.000800  -11.500000
-0.003000  -11.500000
-0.005300  -11.500000
-0.006800  -11.500000
-0.005300  -11.500000
-0.005300  -11.500000
0.000000  -11.500000
0.002200  -11.500000
0.002200  -11.500000
0.004500  -11.500000
0.004500  -11.500000
0.003000  -11.500000
0.000000  -11.500000
-0.001500  -11.500000
-0.003800  -11.500000
-0.004600  -11.500000
-0.003000  -11.500000
-0.003800  -11.500000
-0.001500  -11.500000
-0.003800  -11.500000
-0.003800  -11.500000
-0.002300  -11.500000
-0.001500  -11.500000
-0.002300  -11.500000
-0.002300  -11.500000
-0.001500  -11.500000
-0.001500  -11.500000
0.000700  -11.500000
0.003000  -11.500000
0.005200  -11.500000
0.009000  -11.500000
0.009000  -11.500000
0.008200  -11.500000
0.004500  -11.500000
0.000700  -11.500000
-0.001500  -11.500000
-0.001500  -11.500000
-0.002300  -11.500000
-0.001500  -11.500000
0.003000  -11.500000
0.003700  -11.500000
0.003000  -11.500000
0.003000  -11.500000
-0.000800  -11.500000
-0.000800  -11.500000
0.003700  -11.500000
0.006700  -11.500000
0.008200  -11.500000
0.010500  -11.500000
0.010500  -11.500000
0.006000  -11.500000
0.004500  -11.500000
0.004500  -11.500000
0.000700  -11.500000
-0.000800  -11.500000
-0.000800  -11.500000
-0.002300  -11.500000
-0.000800  -11.500000
0.001500  -11.500000
0.004500  -11.500000
0.001500  -11.500000
-0.002300  -11.500000
-0.003000  -11.500000
-0.000800  -11.500000
0.000700  -11.500000
-0.000800  -11.500000
-0.000800  -11.500000
0.000000  -11.500000
-0.000800  -11.500000
0.002200  -11.600000
0.004500  -11.600000
0.000700  -11.600000
-0.001500  -11.600000
0.000700  -11.600000
0.003000  -11.600000
0.006700  -11.600000
0.009000  -11.600000
0.006700  -11.600000
0.005200  -11.600000
0.004500  -11.600000
0.004500  -11.600000
0.003700  -11.600000
0.003000  -11.600000
0.001500  -11.600000
-0.000800  -11.600000
-0.003000  -11.600000
-0.004600  -11.600000
-0.003000  -11.600000
-0.000800  -11.600000
-0.000800  -11.600000
0.003000  -11.600000
0.004500  -11.600000
0.002200  -11.600000
0.001500  -11.600000
0.001500  -11.700000
0.000000  -11.700000
0.000000  -11.700000
0.001500  -11.700000
0.000700  -11.700000
-0.004600  -11.700000
-0.008300  -11.700000
-0.006000  -11.700000
0.000000  -11.700000
0.005200  -11.700000
0.008200  -11.700000
0.009000  -11.700000
0.007500  -11.700000
0.006000  -11.700000
0.005200  -11.700000
0.004500  -11.700000
0.002200  -11.700000
0.000700  -11.700000
-0.000800  -11.700000
-0.005300  -11.700000
-0.006800  -11.700000
-0.005300  -11.700000
0.002200  -11.700000
0.008200  -11.700000
0.005200  -11.700000
0.005200  -11.700000
0.005200  -11.700000
0.001500  -11.700000
-0.002300  -11.700000
-0.003000  -11.700000
0.000000  -11.700000
0.002200  -11.700000
0.000700  -11.700000
-0.002300  -11.700000
-0.005300  -11.700000
-0.003800  -11.700000
-0.002300  -11.700000
0.000700  -11.700000
0.003000  -11.700000
0.003000  -11.700000
0.002200  -11.700000
0.000000  -11.700000
0.003000  -11.700000
0.003000  -11.700000
0.000700  -11.700000
0.000700  -11.700000
0.003000  -11.700000
0.008200  -11.700000
0.003000  -11.700000
0.000700  -11.700000
0.000700  -11.700000
-0.003000  -11.700000
-0.001500  -11.700000
-0.000800  -11.700000
0.001500  -11.700000
0.003000  -11.700000
0.003700  -11.700000
0.008200  -11.700000
0.006700  -11.700000
0.006700  -11.700000
0.004500  -11.700000
0.003000  -11.700000
0.005200  -11.700000
0.003700  -11.700000
0.000000  -11.700000
0.000700  -11.700000
0.003000  -11.700000
0.000700  -11.700000
-0.002300  -11.700000
-0.003000  -11.700000
0.000700  -11.700000
0.000000  -11.700000
-0.003000  -11.700000
-0.004600  -11.700000
-0.004600  -11.700000
-0.001500  -11.700000
0.000000  -11.700000
0.003000  -11.700000
0.006000  -11.700000
0.007500  -11.700000
0.007500  -11.800000
0.005200  -11.800000
0.004500  -11.800000
0.003000  -11.800000
0.000700  -11.800000
-0.001500  -11.800000
-0.001500  -11.800000
0.000700  -11.800000
-0.000800  -11.800000
-0.001500  -11.800000
-0.000800  -11.800000
-0.001500  -11.800000
-0.000800  -11.800000
0.001500  -11.800000
0.001500  -11.800000
0.003700  -11.800000
0.006700  -11.800000
0.006700  -11.800000
0.006000  -11.800000
0.003000  -11.800000
-0.001500  -11.800000
-0.003800  -11.800000
-0.002300  -11.800000
0.001500  -11.800000
0.003700  -11.800000
0.003700  -11.800000
0.003000  -11.800000
0.001500  -11.800000
0.001500  -11.800000
0.003000  -11.800000
0.001500  -11.800000
0.003700  -11.800000
0.006000  -11.800000
0.003000  -11.800000
0.001500  -11.800000
0.000700  -11.800000
-0.000800  -11.800000
-0.000800  -11.800000
0.000700  -11.800000
-0.004600  -11.800000
-0.010500  -11.900000
-0.010500  -11.900000
-0.006000  -11.900000
0.000000  -11.900000
0.009000  -11.900000
0.012000  -11.900000
0.009700  -11.900000
0.007500  -11.900000
0.004500  -11.900000
0.005200  -11.900000
0.004500  -11.900000
0.001500  -11.900000
0.000700  -11.900000
-0.003000  -11.900000
-0.004600  -11.900000
-0.005300  -11.900000
-0.003800  -11.900000
0.000700  -11.900000
0.001500  -11.900000
0.000700  -11.900000
0.003700  -11.900000
0.003700  -11.900000
0.003000  -11.900000
0.003000  -11.900000
0.003000  -11.900000
0.001500  -11.900000
0.004500  -11.900000
0.004500  -11.900000
0.003000  -11.900000
-0.000800  -11.900000
-0.001500  -11.900000
-0.001500  -11.900000
-0.000800  -11.900000
0.002200  -11.900000
0.005200  -11.900000
0.008200  -11.900000
0.006700  -11.900000
0.006700  -11.900000
0.006700  -11.900000
0.004500  -11.900000
0.006700  -11.900000
0.007500  -11.900000
0.004500  -11.900000
-0.000800  -11.900000
-0.002300  -11.900000
-0.002300  -11.900000
-0.003800  -11.900000
-0.001500  -11.900000
0.000700  -11.900000
0.002200  -11.900000
0.000700  -11.900000
0.000700  -11.900000
-0.001500  -11.900000
-0.004600  -11.900000
-0.003800  -11.900000
-0.004600  -11.900000
-0.003800  -11.900000
-0.003000  -11.900000
-0.002300  -11.900000
-0.004600  -11.900000
-0.005300  -12.000000
-0.004600  -12.000000
-0.001500  -12.000000
0.003700  -12.000000
0.003700  -12.000000
0.003700  -12.000000
0.003000  -12.000000
0.003700  -12.000000
0.006000  -12.000000
0.002200  -12.000000
0.001500  -11.900000
0.003700  -11.900000
0.005200  -11.900000
0.006700  -11.900000
0.009000  -11.900000
0.008200  -11.900000
0.000700  -11.900000
-0.003000  -11.900000
-0.004600  -11.900000
-0.000800  -11.900000
0.002200  -11.900000
0.003000  -11.900000
0.004500  -11.900000
0.003700  -11.900000
0.006700  -11.900000
0.004500  -11.900000
0.001500  -11.900000
0.003700  -11.900000
0.001500  -11.900000
0.004500  -11.900000
0.003000  -11.900000
0.000700  -11.900000
0.001500  -11.900000
0.000000  -11.900000
0.003000  -11.900000
0.003700  -11.900000
0.003000  -11.900000
0.001500  -11.900000
-0.001500  -11.900000
0.000000  -11.900000
0.002200  -12.000000
0.004500  -12.000000
0.004500  -12.000000
0.003000  -12.000000
0.005200  -12.000000
0.001500  -12.000000
-0.000800  -12.000000
-0.001500  -12.000000
-0.003000  -12.000000
-0.003000  -12.000000
-0.000800  -12.000000
0.000700  -12.000000
-0.003000  -12.000000
-0.009100  -12.000000
-0.006800  -12.000000
0.000700  -12.000000
0.007500  -12.000000
0.008200  -12.000000
0.004500  -12.000000
0.002200  -12.000000
0.003000  -12.000000
0.004500  -12.000000
0.006700  -12.000000
0.005200  -12.000000
0.002200  -12.000000
0.000700  -11.900000
-0.003000  -11.900000
-0.003000  -11.900000
-0.003800  -11.900000
-0.003800  -11.900000
-0.000800  -11.900000
-0.003000  -11.900000
-0.001500  -11.900000
-0.003000  -11.900000
-0.004600  -11.900000
-0.000800  -11.900000
-0.000800  -11.900000
0.000700  -11.900000
0.002200  -11.900000
0.003000  -11.900000
0.003000  -11.900000
0.006000  -11.900000
0.005200  -11.900000
0.001500  -11.900000
0.004500  -11.900000
0.006000  -11.900000
0.004500  -11.900000
0.004500  -11.900000
0.000700  -11.900000
0.000000  -11.900000
-0.001500  -11.900000
-0.000800  -11.900000
-0.000800  -11.900000
-0.002300  -11.900000
-0.001500  -11.900000
-0.005300  -11.900000
-0.005300  -11.900000
-0.003000  -11.900000
0.000700  -11.900000
0.005200  -11.900000
0.006000  -11.900000
0.006700  -11.900000
0.005200  -11.900000
0.003000  -11.900000
0.002200  -11.900000
0.002200  -11.900000
0.006000  -11.900000
0.004500  -11.900000
0.005200  -11.900000
0.004500  -11.900000
0.001500  -11.800000
0.002200  -11.800000
0.000700  -11.800000
0.001500  -11.800000
0.000700  -11.800000
0.000700  -11.800000
0.001500  -11.800000
-0.003800  -11.800000
0.000000  -11.800000
0.003000  -11.800000
0.004500  -11.800000
0.006000  -11.800000
0.001500  -11.800000
0.001500  -11.800000
0.001500  -11.800000
-0.000800  -11.800000
0.000700  -11.800000
-0.002300  -11.800000
-0.003800  -11.800000
-0.003000  -11.800000
-0.000800  -11.800000
0.001500  -11.800000
0.003700  -11.800000
0.004500  -11.800000
0.001500  -11.800000
-0.000800  -11.800000
0.001500  -11.800000
0.003000  -11.800000
0.004500  -11.800000
0.004500  -11.800000
0.001500  -11.800000
0.001500  -11.800000
0.000700  -11.800000
0.000700  -11.800000
-0.001500  -11.800000
-0.006800  -11.800000
-0.005300  -11.800000
-0.004600  -11.800000
-0.001500  -11.800000
0.000000  -11.800000
-0.000800  -11.800000
0.000000  -11.800000
0.000000  -11.800000
-0.000800  -11.800000
-0.001500  -11.800000
0.000000  -11.800000
0.001500  -11.800000
-0.003800  -11.800000
-0.006800  -11.800000
-0.001500  -11.800000
0.003000  -11.800000
0.006700  -11.800000
0.012000  -11.800000
0.009700  -11.800000
0.010500  -11.800000
0.012700  -11.800000
0.012700  -11.800000
0.012000  -11.800000
0.009000  -11.800000
0.006000  -11.800000
0.002200  -11.800000
0.000700  -11.800000
0.000000  -11.800000
-0.000800  -11.800000
-0.001500  -11.800000
-0.000800  -11.800000
0.003000  -11.800000
0.003000  -11.800000
0.001500  -11.800000
-0.000800  -11.800000
0.001500  -11.800000
0.004500  -11.800000
0.006000  -11.800000
0.006700  -11.800000
0.002200  -11.800000
-0.000800  -11.800000
-0.001500  -11.800000
0.003000  -11.800000
0.005200  -11.800000
0.001500  -11.800000
0.001500  -11.800000
-0.002300  -11.800000
-0.003000  -11.800000
-0.001500  -11.800000
-0.003000  -11.800000
-0.000800  -11.800000
-0.001500  -11.800000
-0.004600  -11.800000
-0.004600  -11.800000
-0.000800  -11.800000
0.006700  -11.800000
0.006700  -11.800000
0.006700  -11.800000
0.005200  -11.800000
0.000000  -11.800000
-0.003000  -11.800000
-0.004600  -11.800000
-0.004600  -11.800000
-0.003800  -11.800000
0.001500  -11.800000
0.000700  -11.800000
-0.003000  -11.800000
-0.004600  -11.800000
-0.006800  -11.800000
-0.005300  -11.800000
-0.005300  -11.800000
-0.003000  -11.800000
-0.000800  -11.800000
0.001500  -11.800000
0.003000  -11.800000
0.003000  -11.800000
0.005200  -11.800000
0.004500  -11.800000
0.004500  -11.800000
0.003000  -11.800000
0.000700  -11.800000
0.003700  -11.800000
0.003000  -11.800000
0.003000  -11.800000
0.003700  -11.800000
0.001500  -11.800000
-0.000800  -11.800000
-0.001500  -11.800000
-0.001500  -11.800000
-0.001500  -11.800000
-0.000800  -11.800000
0.000700  -11.800000
0.001500  -11.800000
0.004500  -11.800000
0.005200  -11.800000
0.008200  -11.800000
0.008200  -11.800000
0.009000  -11.800000
0.008200  -11.800000
0.006700  -11.800000
0.007500  -11.800000
0.003700  -11.800000
0.003700  -11.800000
0.004500  -11.800000
0.003700  -11.800000
0.000700  -11.800000
-0.003000  -11.800000
-0.002300  -11.800000
-0.004600  -11.800000
-0.001500  -11.800000
0.000700  -11.800000
0.000700  -11.800000
0.003000  -11.800000
0.001500  -11.800000
0.001500  -11.800000
0.004500  -11.800000
0.001500  -11.800000
0.001500  -11.800000
0.000700  -11.800000
0.001500  -11.800000
0.005200  -11.800000
0.005200  -11.800000
0.004500  -11.800000
0.003000  -11.800000
0.001500  -11.800000
0.001500  -11.800000
-0.001500  -11.800000
-0.002300  -11.800000
0.000000  -11.800000
0.000000  -11.800000
0.002200  -11.800000
0.003700  -11.800000
0.000700  -11.800000
0.000700  -11.800000
0.000700  -11.800000
-0.001500  -11.800000
-0.003800  -11.800000
-0.004600  -11.800000
0.000000  -11.800000
0.001500  -11.800000
0.004500  -11.800000
0.006000  -11.800000
0.003000  -11.800000
-0.000800  -11.800000
-0.002300  -11.800000
-0.002300  -11.800000
-0.003000  -11.800000
-0.000800  -11.800000
-0.001500  -11.800000
-0.002300  -11.800000
0.000700  -11.800000
0.000700  -11.800000
0.000700  -11.800000
0.000000  -11.800000
0.001500  -11.800000
0.003000  -11.800000
0.000700  -11.800000
0.004500  -11.800000
0.003000  -11.800000
0.002200  -11.800000
0.003000  -11.800000
0.000700  -11.800000
0.004500  -11.800000
0.006700  -11.800000
0.008200  -11.800000
0.006700  -11.800000
0.003700  -11.800000
0.004500  -11.800000
0.006000  -11.800000
0.004500  -11.800000
0.002200  -11.800000
-0.001500  -11.800000
-0.002300  -11.800000
-0.001500  -11.800000
-0.003000  -11.800000
-0.001500  -11.900000
0.000000  -11.900000
0.003000  -11.900000
0.002200  -11.900000
-0.001500  -11.900000
-0.003800  -11.900000
-0.004600  -11.900000
-0.003000  -11.900000
-0.003000  -11.900000
0.000000  -11.900000
0.002200  -11.900000
0.000000  -11.900000
0.001500  -11.900000
0.001500  -11.900000
0.001500  -11.900000
0.000000  -11.900000
0.003000  -11.900000
0.004500  -11.900000
0.004500  -11.900000
0.005200  -11.900000
0.004500  -11.900000
0.003000  -11.900000
-0.001500  -11.900000
-0.003000  -11.900000
-0.000800  -11.900000
-0.001500  -11.900000
-0.001500  -11.900000
-0.001500  -11.900000
0.000000  -11.900000
0.002200  -11.900000
0.001500  -11.900000
0.003000  -11.900000
0.000700  -11.900000
-0.003000  -11.900000
-0.002300  -11.900000
-0.000800  -11.900000
0.003000  -11.900000
0.003700  -11.900000
0.003700  -11.900000
0.006000  -11.900000
0.005200  -11.900000
0.004500  -11.900000
0.003000  -11.900000
0.001500  -11.900000
0.002200  -11.900000
0.005200  -11.900000
0.004500  -11.900000
0.003000  -11.900000
0.001500  -11.900000
0.001500  -11.900000
0.003000  -11.900000
0.002200  -11.900000
0.003000  -11.900000
0.003000  -11.900000
0.001500  -11.900000
-0.003000  -11.900000
-0.004600  -11.900000
0.000700  -11.900000
0.002200  -11.900000
0.003000  -11.900000
0.006000  -11.900000
0.006700  -11.900000
0.006700  -11.900000
0.003000  -11.900000
0.003000  -11.900000
0.003000  -11.900000
0.003000  -11.900000
0.003700  -11.900000
0.000700  -11.900000
0.000000  -11.900000
0.000700  -11.900000
0.001500  -11.900000
0.000700  -11.900000
0.000000  -11.900000
0.001500  -11.900000
0.000700  -11.900000
-0.000800  -11.900000
0.000000  -11.900000
-0.000800  -11.900000
-0.003000  -11.900000
-0.002300  -12.000000
-0.003800  -12.000000
-0.003000  -12.000000
-0.001500  -12.000000
-0.004600  -12.000000
-0.004600  -12.000000
-0.001500  -12.000000
0.000700  -12.000000
0.001500  -12.000000
0.001500  -12.000000
0.000700  -12.000000
0.001500  -12.000000
0.004500  -12.000000
0.004500  -12.000000
0.003700  -12.000000
0.003000  -12.000000
0.004500  -12.000000
0.006700  -12.000000
0.005200  -12.000000
0.003000  -12.000000
-0.000800  -12.000000
-0.000800  -12.000000
0.000700  -12.000000
-0.000800  -12.000000
-0.000800  -12.000000
0.002200  -12.000000
0.003700  -12.000000
0.003700  -12.000000
0.001500  -12.000000
0.000700  -12.000000
0.003000  -12.000000
0.003000  -12.000000
0.004500  -12.000000
0.004500  -12.000000
0.004500  -12.000000
0.004500  -12.000000
0.003000  -12.000000
0.002200  -12.000000
0.001500  -12.000000
0.004500  -12.000000
0.003000  -12.000000
0.001500  -12.000000
0.003700  -12.000000
0.002200  -12.000000
-0.001500  -12.000000
-0.004600  -12.000000
-0.006000  -12.000000
-0.006800  -12.000000
-0.003800  -12.000000
-0.001500  -12.000000
-0.003000  -12.000000
0.000000  -12.000000
0.002200  -12.000000
0.003700  -12.000000
0.000700  -12.000000
0.001500  -12.000000
0.009000  -12.000000
0.005200  -12.000000
0.006000  -12.000000
0.004500  -12.000000
-0.000800  -12.000000
0.002200  -12.000000
0.002200  -12.000000
0.003700  -12.000000
0.005200  -12.000000
0.003000  -12.000000
0.003000  -12.000000
0.001500  -12.000000
0.004500  -12.000000
0.005200  -12.000000
0.000700  -12.000000
-0.001500  -12.000000
-0.002300  -12.000000
-0.000800  -12.000000
0.000700  -12.000000
0.001500  -12.000000
-0.001500  -12.000000
-0.001500  -12.000000
0.000700  -12.000000
0.001500  -12.000000
-0.003000  -12.000000
-0.010500  -12.000000
-0.010500  -12.000000
-0.005300  -12.000000
0.000000  -12.000000
0.008200  -12.000000
0.009000  -12.000000
0.007500  -12.000000
0.005200  -12.000000
0.003000  -12.000000
0.004500  -12.000000
0.003700  -12.000000
0.003700  -12.000000
0.000700  -12.000000
-0.000800  -12.000000
-0.000800  -12.000000
0.000700  -12.000000
0.004500  -12.000000
0.006700  -12.000000
0.007500  -12.000000
0.003000  -12.000000
-0.000800  -12.000000
-0.003000  -12.000000
-0.001500  -12.000000
0.001500  -12.000000
0.001500  -12.000000
-0.000800  -12.000000
-0.003000  -12.000000
-0.003000  -12.000000
-0.005300  -12.000000
-0.004600  -12.000000
-0.001500  -12.000000
0.000700  -12.000000
0.002200  -12.000000
0.003000  -12.000000
0.003700  -12.000000
0.003000  -12.000000
0.004500  -12.000000
0.004500  -12.000000
0.003700  -12.000000
0.009000  -12.000000
0.012700  -12.000000
0.009000  -12.000000
0.005200  -12.000000
0.003700  -12.000000
0.003000  -12.000000
0.003000  -12.000000
0.004500  -12.000000
0.003000  -12.000000
0.001500  -12.000000
-0.000800  -12.000000
-0.003000  -12.000000
-0.001500  -12.000000
0.000700  -12.000000
-0.000800  -12.000000
-0.000800  -12.000000
-0.001500  -12.000000
0.000000  -12.000000
0.000700  -12.000000
-0.001500  -12.000000
0.001500  -12.000000
-0.001500  -12.000000
-0.003800  -12.000000
0.000000  -12.000000
0.000700  -12.000000
0.002200  -12.000000
0.004500  -12.000000
0.004500  -12.000000
0.001500  -12.000000
0.000700  -12.000000
0.000000  -12.000000
0.000000  -12.000000
0.000700  -12.000000
-0.001500  -12.000000
0.000000  -12.000000
-0.001500  -12.000000
-0.001500  -12.000000
0.000000  -12.000000
-0.000800  -12.000000
0.001500  -12.000000
0.004500  -12.000000
0.005200  -12.000000
0.006000  -12.000000
0.006000  -12.000000
0.000700  -12.000000
-0.003000  -12.000000
-0.001500  -12.000000
-0.000800  -12.000000
0.002200  -12.000000
0.001500  -12.000000
0.003000  -12.000000
0.003000  -12.000000
-0.000800  -12.000000
-0.002300  -12.000000
-0.005300  -12.000000
-0.004600  -12.000000
0.001500  -12.000000
0.001500  -12.000000
0.000700  -12.000000
0.000700  -12.000000
0.000000  -12.000000
0.001500  -12.000000
0.003000  -12.000000
0.001500  -12.000000
0.000700  -12.000000
0.000700  -12.000000
0.003000  -12.000000
0.006000  -12.000000
0.004500  -12.000000
0.003000  -12.000000
0.003000  -11.900000
0.001500  -11.900000
0.000700  -11.900000
0.000700  -11.900000
0.004500  -11.900000
0.009000  -11.900000
0.013500  -11.900000
0.014200  -11.900000
0.012700  -11.900000
0.010500  -11.900000
0.007500  -11.900000
0.003700  -11.900000
0.003000  -11.900000
0.001500  -11.900000
0.000000  -11.900000
-0.003000  -11.900000
-0.004600  -11.900000
-0.004600  -11.900000
-0.005300  -11.900000
-0.004600  -11.900000
-0.003000  -11.900000
-0.002300  -11.900000
0.000000  -11.900000
0.001500  -11.900000
0.000000  -11.900000
-0.000800  -11.900000
-0.000800  -11.900000
-0.001500  -11.900000
-0.000800  -11.900000
0.000700  -11.900000
0.001500  -11.900000
0.004500  -11.900000
0.000700  -11.900000
0.000000  -11.900000
-0.001500  -11.900000
-0.003800  -11.900000
-0.001500  -11.900000
-0.000800  -11.900000
0.000700  -11.900000
-0.000800  -11.900000
-0.000800  -11.900000
-0.002300  -11.900000
-0.003000  -11.900000
0.001500  -11.900000
0.001500  -11.900000
-0.000800  -11.900000
-0.001500  -11.900000
-0.000800  -11.900000
0.000000  -11.900000
0.000000  -11.900000
-0.001500  -11.900000
-0.003000  -11.900000
0.000000  -11.900000
0.001500  -11.900000
0.002200  -11.900000
0.002200  -11.900000
-0.001500  -11.900000
0.001500  -11.900000
0.004500  -11.900000
0.003000  -11.900000
0.002200  -11.900000
0.000700  -11.900000
-0.000800  -11.900000
-0.003000  -11.900000
-0.005300  -11.900000
-0.005300  -11.900000
-0.006800  -11.900000
-0.004600  -11.900000
0.000700  -11.900000
0.004500  -11.900000
0.004500  -11.900000
0.005200  -11.900000
0.003000  -11.900000
0.001500  -11.900000
0.003700  -11.900000
0.002200  -11.900000
0.003000  -11.900000
0.003700  -11.900000
0.001500  -11.900000
0.001500  -11.900000
0.004500  -11.900000
0.005200  -11.900000
0.005200  -11.900000
0.009000  -11.900000
0.006700  -11.900000
0.001500  -11.900000
0.001500  -11.900000
0.003700  -11.900000
0.008200  -11.900000
0.009700  -11.900000
0.010500  -11.900000
0.009700  -11.900000
0.006700  -11.900000
0.005200  -11.900000
0.004500  -11.900000
0.000700  -11.900000
0.000700  -11.900000
0.001500  -11.900000
-0.003000  -11.900000
-0.000800  -11.900000
0.000000  -11.800000
-0.003000  -11.800000
-0.001500  -11.800000
-0.000800  -11.800000
0.000700  -11.800000
-0.000800  -11.800000
-0.000800  -11.800000
-0.000800  -11.800000
-0.003000  -11.800000
-0.000800  -11.800000
0.000000  -11.800000
-0.000800  -11.800000
-0.000800  -11.800000
0.000000  -11.800000
-0.001500  -11.800000
-0.001500  -11.800000
-0.001500  -11.800000
-0.003800  -11.800000
-0.004600  -11.800000
-0.006000  -11.800000
-0.009800  -11.800000
-0.003800  -11.800000
0.004500  -11.800000
0.008200  -11.800000
0.015000  -11.800000
0.014200  -11.800000
0.011200  -11.800000
0.009000  -11.800000
0.008200  -11.800000
0.008200  -11.800000
0.007500  -11.900000
0.008200  -11.900000
0.006700  -11.900000
0.003000  -11.900000
0.000700  -11.900000
0.000700  -11.900000
0.000000  -11.900000
0.000700  -11.900000
0.001500  -11.900000
-0.000800  -11.900000
0.000700  -11.800000
0.000700  -11.800000
-0.000800  -11.800000
-0.003000  -11.800000
-0.001500  -11.800000
0.000000  -11.800000
0.000700  -11.800000
0.001500  -11.800000
-0.000800  -11.800000
0.000000  -11.800000
0.001500  -11.800000
0.000700  -11.800000
0.001500  -11.800000
0.003700  -11.800000
0.000700  -11.800000
-0.000800  -11.800000
0.002200  -11.800000
0.000700  -11.800000
0.003000  -11.800000
0.004500  -11.800000
0.002200  -11.800000
0.005200  -11.800000
0.003000  -11.800000
0.003000  -11.800000
0.004500  -11.800000
0.003000  -11.800000
0.006700  -11.800000
0.006700  -11.800000
0.003000  -11.800000
-0.000800  -11.800000
-0.001500  -11.800000
-0.001500  -11.800000
-0.002300  -11.800000
-0.004600  -11.800000
-0.004600  -11.800000
-0.002300  -11.800000
-0.000800  -11.800000
-0.001500  -11.800000
-0.002300  -11.800000
-0.001500  -11.800000
0.003000  -11.800000
0.006000  -11.800000
0.004500  -11.800000
0.006700  -11.800000
0.006000  -11.800000
0.003000  -11.800000
0.003000  -11.800000
0.000700  -11.800000
0.000700  -11.800000
0.001500  -11.800000
0.000000  -11.800000
-0.001500  -11.800000
-0.003000  -11.800000
0.000700  -11.800000
0.000000  -11.800000
0.003000  -11.800000
0.004500  -11.800000
0.006000  -11.800000
0.006000  -11.800000
0.003700  -11.800000
0.001500  -11.800000
-0.003000  -11.800000
-0.001500  -11.800000
-0.000800  -11.800000
0.001500  -11.800000
0.004500  -11.800000
-0.000800  -11.800000
-0.000800  -11.800000
-0.001500  -11.800000
-0.001500  -11.800000
0.000000  -11.900000
-0.001500  -11.900000
-0.000800  -11.900000
0.000700  -11.900000
0.003000  -11.900000
0.005200  -11.900000
0.004500  -11.900000
0.003700  -11.900000
0.001500  -11.900000
0.000700  -11.900000
0.003000  -11.800000
0.002200  -11.800000
-0.001500  -11.800000
-0.003800  -11.800000
-0.000800  -11.800000
0.001500  -11.800000
0.004500  -11.800000
0.006700  -11.800000
0.006700  -11.800000
0.004500  -11.800000
0.003000  -11.800000
0.003000  -11.800000
0.003000  -11.800000
0.000700  -11.800000
-0.003000  -11.800000
-0.003000  -11.800000
-0.000800  -11.800000
0.003000  -11.800000
0.004500  -11.800000
0.005200  -11.800000
0.008200  -11.800000
0.004500  -11.800000
0.000700  -11.800000
-0.000800  -11.800000
0.001500  -11.800000
0.005200  -11.800000
0.006000  -11.800000
0.006700  -11.800000
0.000700  -11.800000
-0.003000  -11.800000
-0.004600  -11.800000
-0.006000  -11.800000
-0.002300  -11.800000
-0.001500  -11.800000
-0.002300  -11.800000
0.000700  -11.800000
-0.001500  -11.800000
-0.004600  -11.800000
-0.006800  -11.800000
-0.004600  -11.800000
-0.001500  -11.800000
0.000700  -11.800000
0.003000  -11.800000
0.001500  -11.800000
0.003000  -11.800000
0.003000  -11.800000
0.001500  -11.800000
0.001500  -11.800000
0.000700  -11.800000
0.001500  -11.800000
0.004500  -11.800000
0.004500  -11.800000
0.004500  -11.800000
0.003000  -11.800000
0.001500  -11.800000
-0.000800  -11.800000
-0.001500  -11.800000
-0.002300  -11.800000
-0.000800  -11.800000
0.000000  -11.800000
-0.000800  -11.800000
-0.001500  -11.800000
-0.003000  -11.800000
-0.004600  -11.800000
-0.006800  -11.800000
-0.005300  -11.800000
-0.003000  -11.800000
0.002200  -11.800000
0.006700  -11.800000
0.006000  -11.800000
0.005200  -11.800000
0.004500  -11.800000
0.004500  -11.800000
0.006700  -11.800000
0.009000  -11.800000
0.010500  -11.800000
0.008200  -11.800000
0.004500  -11.800000
0.006000  -11.800000
0.004500  -11.800000
0.001500  -11.800000
0.003700  -11.800000
0.004500  -11.800000
0.004500  -11.800000
0.001500  -11.800000
0.000700  -11.800000
-0.000800  -11.800000
-0.002300  -11.800000
-0.001500  -11.800000
-0.003800  -11.800000
-0.001500  -11.800000
0.001500  -11.800000
0.001500  -11.800000
0.001500  -11.800000
0.000000  -11.800000
-0.004600  -11.800000
-0.006800  -11.800000
-0.003000  -11.800000
0.001500  -11.800000
0.004500  -11.800000
0.009000  -11.800000
0.009000  -11.800000
0.008200  -11.800000
0.006700  -11.800000
0.008200  -11.800000
0.007500  -11.800000
0.004500  -11.800000
0.004500  -11.800000
0.005200  -11.800000
0.005200  -11.800000
0.004500  -11.800000
0.003000  -11.800000
0.003700  -11.800000
0.003000  -11.800000
0.000700  -11.800000
0.000700  -11.800000
0.002200  -11.800000
-0.001500  -11.800000
-0.005300  -11.800000
-0.009100  -11.800000
-0.008300  -11.800000
-0.002300  -11.800000
0.001500  -11.800000
0.008200  -11.800000
0.009000  -11.800000
0.009700  -11.800000
0.010500  -11.800000
0.007500  -11.800000
0.006000  -11.800000
0.001500  -11.800000
0.001500  -11.800000
0.003000  -11.800000
-0.000800  -11.800000
0.000000  -11.800000
-0.000800  -11.800000
0.000000  -11.800000
0.003000  -11.800000
0.001500  -11.800000
-0.000800  -11.800000
-0.001500  -11.800000
-0.002300  -11.800000
-0.002300  -11.800000
-0.001500  -11.800000
-0.000800  -11.800000
-0.000800  -11.800000
0.000000  -11.800000
-0.000800  -11.800000
-0.003800  -11.800000
-0.004600  -11.800000
-0.003800  -11.800000
-0.004600  -11.800000
-0.003000  -11.800000
-0.003800  -11.800000
-0.002300  -11.800000
-0.000800  -11.800000
-0.000800  -11.800000
0.000700  -11.800000
0.000000  -11.800000
0.000000  -11.800000
0.000700  -11.800000
0.002200  -11.800000
0.005200  -11.800000
0.003700  -11.800000
0.003700  -11.800000
0.004500  -11.800000
0.001500  -11.800000
0.000700  -11.800000
0.000700  -11.800000
0.000000  -11.800000
0.000700  -11.800000
0.000700  -11.800000
-0.001500  -11.800000
-0.001500  -11.800000
-0.000800  -11.800000
0.001500  -11.800000
0.005200  -11.800000
0.004500  -11.800000
0.003000  -11.800000
0.004500  -11.800000
0.004500  -11.800000
0.002200  -11.800000
0.000000  -11.800000
0.000700  -11.800000
0.002200  -11.800000
0.003000  -11.800000
0.004500  -11.800000
0.003000  -11.800000
0.000700  -11.800000
-0.000800  -11.800000
-0.001500  -11.800000
-0.002300  -11.800000
0.001500  -11.800000
0.002200  -11.800000
0.001500  -11.800000
0.006700  -11.800000
0.007500  -11.800000
0.004500  -11.800000
0.001500  -11.800000
0.000700  -11.800000
0.003700  -11.800000
0.003000  -11.800000
-0.001500  -11.800000
0.000000  -11.800000
-0.000800  -11.800000
0.000700  -11.800000
0.004500  -11.800000
0.004500  -11.800000
0.001500  -11.800000
-0.002300  -11.800000
-0.003000  -11.800000
-0.004600  -11.800000
-0.003000  -11.800000
-0.001500  -11.800000
-0.001500  -11.800000
0.000700  -11.800000
0.000000  -11.800000
0.000000  -11.800000
-0.003000  -11.800000
-0.003000  -11.800000
0.000000  -11.800000
0.000000  -11.800000
0.000000  -11.800000
-0.000800  -11.800000
0.003000  -11.800000
0.004500  -11.800000
0.004500  -11.800000
0.004500  -11.800000
0.003000  -11.800000
0.006700  -11.800000
0.009000  -11.800000
0.008200  -11.800000
0.005200  -11.800000
0.002200  -11.800000
0.000700  -11.800000
0.000000  -11.800000
0.003700  -11.800000
0.003000  -11.800000
0.003000  -11.800000
-0.003800  -11.800000
-0.008300  -11.800000
-0.003000  -11.800000
0.000000  -11.800000
0.004500  -11.800000
0.006000  -11.800000
0.001500  -11.800000
0.002200  -11.800000
0.000700  -11.800000
0.000000  -11.800000
0.002200  -11.800000
0.003000  -11.800000
0.004500  -11.800000
0.005200  -11.800000
0.003000  -11.800000
0.003000  -11.800000
0.002200  -11.800000
0.001500  -11.800000
0.005200  -11.800000
0.004500  -11.800000
0.000000  -11.800000
-0.002300  -11.800000
-0.003800  -11.800000
-0.003000  -11.800000
-0.004600  -11.800000
-0.002300  -11.800000
-0.001500  -11.800000
-0.001500  -11.800000
0.000700  -11.800000
0.000700  -11.800000
0.003000  -11.800000
0.003700  -11.800000
0.001500  -11.800000
0.000000  -11.800000
-0.002300  -11.800000
0.000000  -11.800000
0.000700  -11.800000
0.000000  -11.800000
-0.000800  -11.800000
-0.001500  -11.800000
-0.001500  -11.800000
-0.001500  -11.800000
0.000000  -11.800000
0.001500  -11.800000
0.002200  -11.800000
0.002200  -11.800000
0.002200  -11.800000
0.000700  -11.800000
0.000700  -11.800000
0.000700  -11.800000
0.004500  -11.800000
0.006700  -11.800000
0.007500  -11.900000
0.004500  -11.900000
-0.001500  -11.900000
-0.003000  -11.900000
-0.003800  -11.900000
-0.004600  -11.900000
-0.000800  -11.900000
0.003000  -11.900000
0.004500  -11.900000
0.000700  -11.900000
-0.000800  -11.800000
0.002200  -11.800000
0.003700  -11.800000
0.005200  -11.800000
0.005200  -11.800000
0.002200  -11.800000
0.001500  -11.800000
0.005200  -11.800000
0.005200  -11.800000
0.004500  -11.800000
0.005200  -11.800000
0.002200  -11.800000
0.000700  -11.800000
0.000700  -11.800000
-0.000800  -11.800000
-0.001500  -11.800000
-0.002300  -11.800000
0.002200  -11.800000
0.002200  -11.800000
0.003000  -11.800000
0.001500  -11.800000
0.000000  -11.800000
0.002200  -11.800000
0.002200  -11.800000
0.003000  -11.800000
0.005200  -11.800000
0.006000  -11.800000
0.007500  -11.800000
0.006000  -11.800000
0.006000  -11.800000
0.005200  -11.900000
0.004500  -11.900000
0.003700  -11.900000
0.002200  -11.900000
0.000700  -11.900000
0.000000  -11.900000
0.001500  -11.900000
0.001500  -11.900000
0.000700  -11.900000
0.001500  -11.900000
0.001500  -11.900000
0.003000  -11.900000
0.004500  -11.900000
0.005200  -11.900000
0.004500  -11.900000
0.001500  -11.900000
0.000700  -11.900000
0.002200  -11.900000
0.002200  -11.900000
0.002200  -11.900000
0.003000  -11.900000
0.004500  -11.900000
0.003000  -11.900000
0.000700  -11.900000
-0.000800  -11.900000
0.000000  -11.900000
0.000700  -11.900000
-0.001500  -11.900000
-0.004600  -11.900000
-0.004600  -11.900000
-0.002300  -11.900000
-0.000800  -11.900000
-0.003000  -11.900000
-0.001500  -11.900000
-0.003800  -11.900000
-0.006800  -11.900000
-0.004600  -11.900000
-0.001500  -11.900000
0.003000  -11.900000
0.006700  -11.900000
0.005200  -11.900000
0.005200  -11.900000
0.006700  -11.900000
0.004500  -11.900000
0.001500  -11.900000
0.001500  -11.900000
0.001500  -11.900000
0.001500  -11.900000
0.001500  -11.900000
0.001500  -11.900000
0.001500  -11.900000
0.001500  -11.900000
0.001500  -11.900000
0.001500  -11.900000
0.001500  -11.900000
0.001500  -11.900000
0.001500  -11.900000
0.001500  -11.900000
0.001500  -11.900000
0.001500  -11.900000
