# Supplementary material for: Extracting time-frequency feature of single-channel vastus medialis EMG signals for knee exercise pattern recognition
Source: PLoS One. 2017 Jul 10;12(7):e0180526. doi: 10.1371/journal.pone.0180526 (PMC5503271; doi:10.1371/journal.pone.0180526)
Supplement: S1 File — The EMG orignial data of the vastus medialis muscle of the detected leg from 14 healthy subjects were collected and recorded in the file while performing three exercise programs, i.e., leg extension from a sitting position (sitting), flexion of the leg up (standing), and gait (walking). (ZIP) [file pone.0180526.s001.zip › Data/7gait.txt]

File Name: 7gait.log
Channel 3: 'VM', 22460 values, engineering units: mV, no filters.
Channel 5: 'FX', 1123 values, engineering units: deg, no filters, extrapolated from 50 to 1000 samples per second.
-0.019500  -52.600000
-0.020300  -52.600000
-0.016500  -52.600000
-0.017300  -52.600000
-0.019500  -52.600000
-0.019500  -52.600000
-0.020300  -52.600000
-0.018100  -52.600000
-0.020300  -52.600000
-0.018800  -52.600000
-0.018100  -52.500000
-0.018100  -52.500000
-0.014300  -52.500000
-0.015000  -52.500000
-0.012800  -52.500000
-0.012000  -52.500000
-0.014300  -52.500000
-0.012800  -52.500000
-0.015800  -52.500000
-0.013500  -52.500000
-0.014300  -52.500000
-0.016500  -52.500000
-0.015000  -52.500000
-0.015000  -52.500000
-0.014300  -52.500000
-0.014300  -52.500000
-0.012000  -52.500000
-0.012800  -52.500000
-0.016500  -52.500000
-0.015800  -52.500000
-0.013500  -52.500000
-0.011300  -52.500000
-0.012800  -52.500000
-0.012000  -52.500000
-0.010500  -52.500000
-0.010500  -52.500000
-0.009800  -52.500000
-0.012000  -52.500000
-0.014300  -52.500000
-0.016500  -52.500000
-0.018100  -52.600000
-0.018100  -52.600000
-0.019500  -52.600000
-0.018100  -52.600000
-0.016500  -52.600000
-0.016500  -52.600000
-0.015800  -52.600000
-0.016500  -52.600000
-0.018100  -52.600000
-0.017300  -52.600000
-0.018800  -52.500000
-0.016500  -52.500000
-0.015800  -52.500000
-0.015800  -52.500000
-0.012000  -52.500000
-0.015800  -52.500000
-0.019500  -52.500000
-0.020300  -52.500000
-0.018800  -52.500000
-0.013500  -52.500000
-0.012800  -52.500000
-0.011300  -52.500000
-0.012000  -52.500000
-0.012800  -52.500000
-0.012000  -52.500000
-0.012800  -52.500000
-0.013500  -52.500000
-0.015800  -52.500000
-0.018100  -52.500000
-0.018100  -52.500000
-0.018100  -52.500000
-0.015800  -52.500000
-0.014300  -52.500000
-0.017300  -52.500000
-0.018100  -52.500000
-0.018100  -52.500000
-0.016500  -52.500000
-0.016500  -52.500000
-0.018100  -52.500000
-0.018100  -52.500000
-0.016500  -52.500000
-0.016500  -52.500000
-0.017300  -52.500000
-0.017300  -52.400000
-0.018100  -52.400000
-0.017300  -52.400000
-0.018100  -52.400000
-0.019500  -52.400000
-0.019500  -52.400000
-0.018100  -52.400000
-0.017300  -52.400000
-0.017300  -52.400000
-0.018100  -52.400000
-0.015800  -52.300000
-0.016500  -52.300000
-0.018800  -52.300000
-0.018100  -52.300000
-0.019500  -52.300000
-0.016500  -52.300000
-0.014300  -52.300000
-0.014300  -52.300000
-0.013500  -52.300000
-0.012800  -52.300000
-0.012000  -52.300000
-0.018100  -52.300000
-0.018800  -52.300000
-0.018100  -52.300000
-0.018800  -52.300000
-0.018100  -52.300000
-0.019500  -52.300000
-0.015800  -52.300000
-0.016500  -52.300000
-0.015000  -52.300000
-0.014300  -52.300000
-0.016500  -52.300000
-0.015800  -52.300000
-0.019500  -52.300000
-0.019500  -52.300000
-0.021000  -52.300000
-0.020300  -52.300000
-0.016500  -52.300000
-0.018100  -52.300000
-0.019500  -52.300000
-0.018100  -52.300000
-0.015800  -52.300000
-0.012800  -52.300000
-0.012800  -52.300000
-0.012800  -52.300000
-0.011300  -52.300000
-0.012000  -52.300000
-0.015800  -52.300000
-0.016500  -52.300000
-0.018100  -52.300000
-0.015000  -52.300000
-0.010500  -52.300000
-0.009100  -52.300000
-0.009100  -52.300000
-0.008300  -52.300000
-0.009100  -52.300000
-0.010500  -52.300000
-0.011300  -52.300000
-0.015000  -52.300000
-0.018100  -52.300000
-0.019500  -52.300000
-0.016500  -52.300000
-0.016500  -52.300000
-0.019500  -52.300000
-0.013500  -52.300000
-0.015800  -52.300000
-0.016500  -52.300000
-0.015800  -52.300000
-0.015000  -52.300000
-0.012800  -52.300000
-0.014300  -52.300000
-0.016500  -52.300000
-0.019500  -52.300000
-0.019500  -52.300000
-0.019500  -52.300000
-0.019500  -52.300000
-0.021800  -52.300000
-0.019500  -52.300000
-0.012800  -52.300000
-0.012000  -52.300000
-0.014300  -52.300000
-0.015800  -52.300000
-0.016500  -52.300000
-0.015000  -52.300000
-0.012800  -52.300000
-0.009100  -52.300000
-0.006800  -52.300000
-0.009800  -52.200000
-0.013500  -52.200000
-0.018100  -52.200000
-0.018100  -52.200000
-0.018100  -52.200000
-0.020300  -52.200000
-0.020300  -52.200000
-0.019500  -52.200000
-0.016500  -52.200000
-0.015800  -52.200000
-0.014300  -52.200000
-0.015000  -52.200000
-0.013500  -52.200000
-0.014300  -52.200000
-0.018800  -52.200000
-0.016500  -52.200000
-0.019500  -52.200000
-0.020300  -52.200000
-0.018800  -52.200000
-0.017300  -52.200000
-0.015800  -52.200000
-0.017300  -52.200000
-0.018100  -52.200000
-0.016500  -52.200000
-0.015800  -52.200000
-0.015800  -52.200000
-0.015800  -52.200000
-0.015800  -52.200000
-0.018100  -52.200000
-0.020300  -52.200000
-0.019500  -52.200000
-0.018100  -52.200000
-0.018100  -52.200000
-0.015800  -52.200000
-0.015800  -52.200000
-0.018100  -52.200000
-0.019500  -52.200000
-0.019500  -52.200000
-0.020300  -52.100000
-0.020300  -52.100000
-0.016500  -52.100000
-0.015800  -52.100000
-0.015000  -52.100000
-0.012000  -52.100000
-0.011300  -52.100000
-0.013500  -52.100000
-0.016500  -52.100000
-0.016500  -52.100000
-0.014300  -52.000000
-0.012000  -52.000000
-0.009100  -52.000000
-0.007500  -52.000000
-0.008300  -52.000000
-0.012800  -52.000000
-0.015800  -52.000000
-0.014300  -52.000000
-0.015000  -52.000000
-0.015800  -52.000000
-0.015800  -52.000000
-0.018100  -52.000000
-0.017300  -52.000000
-0.015800  -52.000000
-0.015800  -52.000000
-0.017300  -52.000000
-0.018100  -52.000000
-0.017300  -52.000000
-0.017300  -52.000000
-0.016500  -52.000000
-0.020300  -52.000000
-0.018100  -52.000000
-0.019500  -52.000000
-0.021000  -52.000000
-0.016500  -52.000000
-0.015800  -52.000000
-0.012000  -52.000000
-0.013500  -52.000000
-0.012800  -52.000000
-0.012000  -52.000000
-0.013500  -52.000000
-0.011300  -52.000000
-0.014300  -52.000000
-0.015000  -52.000000
-0.018800  -52.000000
-0.019500  -52.000000
-0.019500  -52.000000
-0.019500  -52.000000
-0.018100  -52.000000
-0.019500  -52.000000
-0.020300  -52.000000
-0.018100  -52.000000
-0.015800  -52.000000
-0.012000  -52.000000
-0.011300  -52.000000
-0.016500  -52.000000
-0.016500  -52.000000
-0.018800  -52.000000
-0.017300  -52.000000
-0.016500  -52.000000
-0.016500  -52.000000
-0.014300  -52.000000
-0.014300  -51.900000
-0.009100  -51.900000
-0.008300  -51.900000
-0.009100  -51.900000
-0.011300  -51.900000
-0.012800  -51.900000
-0.009100  -51.900000
-0.009800  -51.900000
-0.012000  -51.900000
-0.012800  -51.900000
-0.016500  -51.900000
-0.015800  -51.900000
-0.014300  -51.900000
-0.013500  -51.900000
-0.014300  -51.900000
-0.016500  -51.900000
-0.016500  -51.900000
-0.018100  -51.900000
-0.021800  -51.900000
-0.021800  -51.900000
-0.022500  -51.900000
-0.021800  -51.900000
-0.020300  -51.900000
-0.019500  -51.900000
-0.016500  -51.900000
-0.016500  -51.900000
-0.019500  -51.900000
-0.018800  -51.900000
-0.019500  -51.900000
-0.019500  -51.900000
-0.018800  -51.900000
-0.018800  -51.900000
-0.014300  -51.900000
-0.014300  -51.900000
-0.015000  -51.900000
-0.014300  -51.900000
-0.016500  -51.900000
-0.016500  -51.900000
-0.018100  -51.900000
-0.016500  -51.900000
-0.012800  -51.900000
-0.015800  -51.900000
-0.015800  -51.900000
-0.017300  -51.900000
-0.019500  -51.900000
-0.019500  -51.900000
-0.021800  -51.900000
-0.020300  -51.900000
-0.018100  -51.900000
-0.015800  -51.900000
-0.012800  -51.900000
-0.014300  -51.900000
-0.010500  -51.900000
-0.009100  -51.900000
-0.009100  -51.900000
-0.011300  -51.800000
-0.014300  -51.800000
-0.016500  -51.800000
-0.016500  -51.800000
-0.014300  -51.800000
-0.016500  -51.800000
-0.018100  -51.800000
-0.019500  -51.800000
-0.021000  -51.800000
-0.019500  -51.800000
-0.020300  -51.800000
-0.019500  -51.800000
-0.016500  -51.800000
-0.018100  -51.800000
-0.016500  -51.800000
-0.014300  -51.800000
-0.011300  -51.800000
-0.009800  -51.800000
-0.012000  -51.800000
-0.012000  -51.800000
-0.013500  -51.800000
-0.012000  -51.800000
-0.009800  -51.800000
-0.010500  -51.800000
-0.012000  -51.800000
-0.012800  -51.800000
-0.010500  -51.800000
-0.009100  -51.800000
-0.011300  -51.800000
-0.013500  -51.800000
-0.014300  -51.800000
-0.014300  -51.800000
-0.012800  -51.800000
-0.011300  -51.800000
-0.012800  -51.800000
-0.014300  -51.800000
-0.018100  -51.800000
-0.020300  -51.800000
-0.020300  -51.800000
-0.021800  -51.800000
-0.021800  -51.800000
-0.018100  -51.800000
-0.018100  -51.800000
-0.018800  -51.800000
-0.019500  -51.800000
-0.018100  -51.800000
-0.016500  -51.800000
-0.018100  -51.800000
-0.016500  -51.800000
-0.019500  -51.800000
-0.018100  -51.800000
-0.018100  -51.800000
-0.019500  -51.800000
-0.018100  -51.800000
-0.018100  -51.800000
-0.017300  -51.800000
-0.018100  -51.800000
-0.015000  -51.800000
-0.015800  -51.800000
-0.018800  -51.800000
-0.018800  -51.800000
-0.020300  -51.800000
-0.018100  -51.800000
-0.018100  -51.800000
-0.019500  -51.800000
-0.018100  -51.800000
-0.017300  -51.800000
-0.015800  -51.800000
-0.015800  -51.800000
-0.012800  -51.800000
-0.012000  -51.800000
-0.013500  -51.800000
-0.015000  -51.800000
-0.018100  -51.800000
-0.018800  -51.800000
-0.021800  -51.800000
-0.021000  -51.800000
-0.020300  -51.800000
-0.019500  -51.800000
-0.018100  -51.800000
-0.015800  -51.800000
-0.016500  -51.800000
-0.016500  -51.800000
-0.015800  -51.800000
-0.020300  -51.800000
-0.018800  -51.700000
-0.015000  -51.700000
-0.013500  -51.700000
-0.013500  -51.700000
-0.015800  -51.700000
-0.015000  -51.700000
-0.012000  -51.700000
-0.009800  -51.700000
-0.011300  -51.700000
-0.012000  -51.700000
-0.010500  -51.700000
-0.012000  -51.700000
-0.015000  -51.700000
-0.015800  -51.700000
-0.015000  -51.700000
-0.015000  -51.700000
-0.012800  -51.700000
-0.009100  -51.700000
-0.009800  -51.700000
-0.013500  -51.700000
-0.016500  -51.700000
-0.018100  -51.700000
-0.015800  -51.700000
-0.014300  -51.700000
-0.015800  -51.700000
-0.012800  -51.700000
-0.013500  -51.700000
-0.016500  -51.700000
-0.018800  -51.700000
-0.018100  -51.700000
-0.017300  -51.700000
-0.019500  -51.700000
-0.018100  -51.700000
-0.020300  -51.700000
-0.019500  -51.700000
-0.017300  -51.700000
-0.014300  -51.700000
-0.012800  -51.700000
-0.015000  -51.700000
-0.015800  -51.700000
-0.018800  -51.700000
-0.021000  -51.700000
-0.021000  -51.700000
-0.018100  -51.700000
-0.018100  -51.700000
-0.018100  -51.700000
-0.017300  -51.700000
-0.020300  -51.700000
-0.019500  -51.700000
-0.013500  -51.700000
-0.015800  -51.700000
-0.018800  -51.700000
-0.017300  -51.700000
-0.015800  -51.700000
-0.013500  -51.700000
-0.014300  -51.700000
-0.015800  -51.700000
-0.017300  -51.700000
-0.018800  -51.700000
-0.018800  -51.700000
-0.018800  -51.700000
-0.016500  -51.700000
-0.013500  -51.700000
-0.013500  -51.700000
-0.012800  -51.700000
-0.011300  -51.700000
-0.013500  -51.700000
-0.016500  -51.700000
-0.014300  -51.700000
-0.012800  -51.700000
-0.012800  -51.700000
-0.014300  -51.700000
-0.015000  -51.700000
-0.013500  -51.700000
-0.015800  -51.700000
-0.015800  -51.700000
-0.017300  -51.700000
-0.016500  -51.700000
-0.016500  -51.700000
-0.016500  -51.700000
-0.015800  -51.700000
-0.016500  -51.700000
-0.012800  -51.700000
-0.010500  -51.700000
-0.012000  -51.700000
-0.014300  -51.700000
-0.015800  -51.700000
-0.014300  -51.700000
-0.015800  -51.700000
-0.015000  -51.700000
-0.022500  -51.800000
-0.022500  -51.800000
-0.021000  -51.800000
-0.023300  -51.800000
-0.021800  -51.800000
-0.020300  -51.800000
-0.016500  -51.800000
-0.012800  -51.800000
-0.009100  -51.800000
-0.008300  -51.800000
-0.011300  -51.800000
-0.013500  -51.800000
-0.014300  -51.800000
-0.015800  -51.800000
-0.015000  -51.800000
-0.016500  -51.800000
-0.016500  -51.800000
-0.012000  -51.800000
-0.011300  -51.800000
-0.012000  -51.800000
-0.014300  -51.800000
-0.015800  -51.800000
-0.018100  -51.800000
-0.017300  -51.800000
-0.014300  -51.800000
-0.012800  -51.800000
-0.013500  -51.800000
-0.019500  -51.800000
-0.018100  -51.800000
-0.018100  -51.800000
-0.017300  -51.700000
-0.017300  -51.700000
-0.020300  -51.700000
-0.020300  -51.700000
-0.023300  -51.700000
-0.021800  -51.700000
-0.021800  -51.700000
-0.023300  -51.700000
-0.021800  -51.700000
-0.016500  -51.700000
-0.014300  -51.700000
-0.016500  -51.700000
-0.017300  -51.700000
-0.015800  -51.700000
-0.010500  -51.700000
-0.012800  -51.700000
-0.014300  -51.700000
-0.012000  -51.700000
-0.014300  -51.700000
-0.012000  -51.700000
-0.010500  -51.700000
-0.012800  -51.700000
-0.014300  -51.700000
-0.013500  -51.700000
-0.012000  -51.700000
-0.009100  -51.700000
-0.008300  -51.700000
-0.012000  -51.700000
-0.012000  -51.700000
-0.015800  -51.700000
-0.018100  -51.700000
-0.018100  -51.700000
-0.018800  -51.700000
-0.018100  -51.700000
-0.021800  -51.700000
-0.021800  -51.700000
-0.021800  -51.700000
-0.018100  -51.700000
-0.015800  -51.700000
-0.018800  -51.700000
-0.015800  -51.700000
-0.013500  -51.700000
-0.011300  -51.700000
-0.010500  -51.700000
-0.013500  -51.700000
-0.015000  -51.700000
-0.015000  -51.700000
-0.015000  -51.700000
-0.014300  -51.700000
-0.014300  -51.700000
-0.015800  -51.800000
-0.018100  -51.800000
-0.015800  -51.800000
-0.013500  -51.800000
-0.011300  -51.800000
-0.012000  -51.800000
-0.012800  -51.800000
-0.012800  -51.800000
-0.015800  -51.800000
-0.014300  -51.800000
-0.015000  -51.800000
-0.012800  -51.800000
-0.016500  -51.800000
-0.021800  -51.800000
-0.018800  -51.800000
-0.018800  -51.800000
-0.021000  -51.800000
-0.020300  -51.800000
-0.018100  -51.800000
-0.016500  -51.800000
-0.015800  -51.800000
-0.017300  -51.800000
-0.016500  -51.800000
-0.015800  -51.800000
-0.021800  -51.800000
-0.018100  -51.800000
-0.016500  -51.800000
-0.015800  -51.800000
-0.014300  -51.800000
-0.015800  -51.800000
-0.015800  -51.800000
-0.014300  -51.800000
-0.014300  -51.800000
-0.018100  -51.800000
-0.016500  -51.800000
-0.016500  -51.800000
-0.018800  -51.800000
-0.017300  -51.800000
-0.018100  -51.800000
-0.015000  -51.800000
-0.015800  -51.800000
-0.015800  -51.800000
-0.014300  -51.800000
-0.015800  -51.800000
-0.016500  -51.800000
-0.016500  -51.800000
-0.018100  -51.800000
-0.017300  -51.800000
-0.015800  -51.800000
-0.016500  -51.800000
-0.018100  -51.800000
-0.017300  -51.800000
-0.019500  -51.800000
-0.021800  -51.800000
-0.021800  -51.800000
-0.018100  -51.800000
-0.016500  -51.800000
-0.015800  -51.800000
-0.018100  -51.800000
-0.018100  -51.800000
-0.014300  -51.800000
-0.009800  -51.800000
-0.009800  -51.800000
-0.014300  -51.800000
-0.016500  -51.800000
-0.015000  -51.800000
-0.012000  -51.800000
-0.010500  -51.800000
-0.012000  -51.800000
-0.015800  -51.800000
-0.018100  -51.800000
-0.016500  -51.800000
-0.015800  -51.800000
-0.016500  -51.800000
-0.019500  -51.800000
-0.019500  -51.800000
-0.019500  -51.800000
-0.018800  -51.800000
-0.016500  -51.800000
-0.018800  -51.800000
-0.015800  -51.800000
-0.015800  -51.800000
-0.018100  -51.800000
-0.015000  -51.800000
-0.013500  -51.800000
-0.012800  -51.800000
-0.014300  -51.800000
-0.015800  -51.800000
-0.018100  -51.800000
-0.016500  -51.800000
-0.014300  -51.800000
-0.012800  -51.800000
-0.010500  -51.800000
-0.006800  -51.800000
-0.007500  -51.800000
-0.009800  -51.800000
-0.012000  -51.800000
-0.014300  -51.800000
-0.014300  -51.800000
-0.018100  -51.800000
-0.022500  -51.800000
-0.021000  -51.800000
-0.017300  -51.800000
-0.015000  -51.800000
-0.011300  -51.800000
-0.012800  -51.800000
-0.017300  -51.800000
-0.017300  -51.800000
-0.018100  -51.800000
-0.016500  -51.800000
-0.012800  -51.800000
-0.010500  -51.800000
-0.014300  -51.800000
-0.020300  -51.800000
-0.019500  -51.800000
-0.020300  -51.800000
-0.018800  -51.800000
-0.015800  -51.800000
-0.014300  -51.800000
-0.014300  -51.800000
-0.015800  -51.800000
-0.015000  -51.800000
-0.016500  -51.800000
-0.015800  -51.800000
-0.014300  -51.800000
-0.015000  -51.800000
-0.015000  -51.800000
-0.015800  -51.800000
-0.015800  -51.800000
-0.019500  -51.800000
-0.018800  -51.800000
-0.016500  -51.800000
-0.019500  -51.800000
-0.015800  -51.800000
-0.015800  -51.800000
-0.014300  -51.800000
-0.012800  -51.800000
-0.012800  -51.800000
-0.012000  -51.800000
-0.015800  -51.800000
-0.016500  -51.800000
-0.020300  -51.800000
-0.019500  -51.800000
-0.018100  -51.800000
-0.019500  -51.800000
-0.018100  -51.800000
-0.019500  -51.800000
-0.017300  -51.800000
-0.016500  -51.800000
-0.017300  -51.800000
-0.015000  -51.800000
-0.018800  -51.800000
-0.020300  -51.800000
-0.020300  -51.800000
-0.019500  -51.800000
-0.019500  -51.800000
-0.019500  -51.800000
-0.018100  -51.800000
-0.019500  -51.800000
-0.018100  -51.800000
-0.018100  -51.800000
-0.019500  -51.800000
-0.015800  -51.800000
-0.014300  -51.800000
-0.013500  -51.800000
-0.013500  -51.800000
-0.015800  -51.800000
-0.015000  -51.800000
-0.015800  -51.800000
-0.015800  -51.800000
-0.015800  -51.800000
-0.015800  -51.800000
-0.013500  -51.800000
-0.012800  -51.800000
-0.012800  -51.800000
-0.012000  -51.800000
-0.014300  -51.800000
-0.016500  -51.800000
-0.019500  -51.800000
-0.021000  -51.800000
-0.018100  -51.800000
-0.015800  -51.800000
-0.013500  -51.800000
-0.014300  -51.800000
-0.015800  -51.800000
-0.017300  -51.800000
-0.015800  -51.800000
-0.015800  -51.800000
-0.014300  -51.800000
-0.011300  -51.800000
-0.011300  -51.800000
-0.011300  -51.800000
-0.012000  -51.800000
-0.012000  -51.800000
-0.008300  -51.800000
-0.007500  -51.800000
-0.009100  -51.800000
-0.012800  -51.800000
-0.017300  -51.800000
-0.018100  -51.800000
-0.018100  -51.800000
-0.016500  -51.800000
-0.013500  -51.800000
-0.014300  -51.800000
-0.016500  -51.800000
-0.018800  -51.800000
-0.018100  -51.800000
-0.018100  -51.800000
-0.018100  -51.800000
-0.015000  -51.800000
-0.014300  -51.800000
-0.016500  -51.800000
-0.018100  -51.800000
-0.017300  -51.800000
-0.018800  -51.800000
-0.017300  -51.800000
-0.017300  -51.800000
-0.016500  -51.800000
-0.014300  -51.800000
-0.015800  -51.800000
-0.015800  -51.900000
-0.018100  -51.900000
-0.019500  -51.900000
-0.021800  -51.900000
-0.021000  -51.900000
-0.020300  -51.900000
-0.021000  -51.900000
-0.018800  -51.900000
-0.016500  -51.900000
-0.013500  -51.900000
-0.012000  -51.800000
-0.017300  -51.800000
-0.021000  -51.800000
-0.018100  -51.800000
-0.014300  -51.800000
-0.010500  -51.800000
-0.010500  -51.800000
-0.012000  -51.800000
-0.011300  -51.800000
-0.010500  -51.800000
-0.009800  -51.800000
-0.011300  -51.800000
-0.012000  -51.800000
-0.014300  -51.800000
-0.018100  -51.800000
-0.019500  -51.800000
-0.019500  -51.800000
-0.017300  -51.800000
-0.019500  -51.800000
-0.020300  -51.800000
-0.020300  -51.800000
-0.020300  -51.800000
-0.019500  -51.800000
-0.021800  -51.800000
-0.018100  -51.800000
-0.016500  -51.800000
-0.015800  -51.800000
-0.015800  -51.800000
-0.015800  -51.800000
-0.012800  -51.800000
-0.014300  -51.900000
-0.017300  -51.900000
-0.015000  -51.900000
-0.012000  -51.900000
-0.012800  -51.900000
-0.015800  -51.900000
-0.015800  -51.900000
-0.015800  -51.900000
-0.015000  -51.900000
-0.016500  -51.900000
-0.018800  -51.900000
-0.016500  -51.900000
-0.014300  -51.900000
-0.013500  -51.900000
-0.016500  -51.900000
-0.018100  -51.900000
-0.020300  -51.900000
-0.021000  -51.900000
-0.021000  -51.900000
-0.019500  -51.900000
-0.015800  -51.900000
-0.014300  -51.900000
-0.015800  -51.900000
-0.015000  -51.900000
-0.014300  -51.900000
-0.014300  -51.900000
-0.012000  -51.900000
-0.009800  -51.900000
-0.012000  -51.900000
-0.012800  -51.900000
-0.012800  -51.800000
-0.010500  -51.800000
-0.012800  -51.800000
-0.015000  -51.800000
-0.016500  -51.800000
-0.016500  -51.800000
-0.014300  -51.800000
-0.017300  -51.800000
-0.014300  -51.800000
-0.012800  -51.800000
-0.016500  -51.800000
-0.015800  -51.800000
-0.014300  -51.800000
-0.012000  -51.800000
-0.012800  -51.800000
-0.015800  -51.800000
-0.015800  -51.800000
-0.015000  -51.800000
-0.018800  -51.800000
-0.021000  -51.800000
-0.020300  -51.800000
-0.019500  -51.800000
-0.020300  -51.800000
-0.023300  -51.800000
-0.019500  -51.800000
-0.015800  -51.800000
-0.017300  -51.800000
-0.016500  -51.800000
-0.016500  -51.800000
-0.017300  -51.800000
-0.015000  -51.900000
-0.015800  -51.900000
-0.014300  -51.900000
-0.012800  -51.900000
-0.015000  -51.900000
-0.013500  -51.900000
-0.012800  -51.900000
-0.012800  -51.900000
-0.012800  -51.900000
-0.015800  -51.900000
-0.019500  -51.800000
-0.019500  -51.800000
-0.020300  -51.800000
-0.021800  -51.800000
-0.019500  -51.800000
-0.018100  -51.800000
-0.016500  -51.800000
-0.012000  -51.800000
-0.012800  -51.800000
-0.013500  -51.800000
-0.018100  -51.800000
-0.019500  -51.800000
-0.016500  -51.800000
-0.016500  -51.800000
-0.012000  -51.800000
-0.011300  -51.800000
-0.010500  -51.800000
-0.010500  -51.800000
-0.012000  -51.800000
-0.009100  -51.800000
-0.012800  -51.800000
-0.015000  -51.800000
-0.016500  -51.800000
-0.018100  -51.800000
-0.016500  -51.800000
-0.019500  -51.800000
-0.019500  -51.800000
-0.017300  -51.800000
-0.016500  -51.800000
-0.018100  -51.800000
-0.016500  -51.900000
-0.015800  -51.900000
-0.014300  -51.900000
-0.015000  -51.900000
-0.014300  -51.900000
-0.013500  -51.900000
-0.014300  -51.900000
-0.014300  -51.900000
-0.013500  -51.900000
-0.014300  -51.900000
-0.015800  -51.900000
-0.014300  -51.900000
-0.015800  -51.900000
-0.018100  -51.900000
-0.018800  -51.900000
-0.020300  -51.900000
-0.020300  -51.900000
-0.021000  -51.900000
-0.017300  -51.900000
-0.017300  -51.900000
-0.018100  -51.900000
-0.013500  -51.900000
-0.015800  -51.900000
-0.018100  -51.900000
-0.020300  -51.900000
-0.017300  -51.900000
-0.015000  -51.900000
-0.017300  -51.900000
-0.014300  -51.900000
-0.012000  -51.900000
-0.012000  -51.900000
-0.012000  -51.900000
-0.015800  -51.900000
-0.015800  -51.900000
-0.018100  -51.900000
-0.021000  -51.900000
-0.015800  -51.900000
-0.014300  -51.900000
-0.010500  -51.900000
-0.011300  -51.900000
-0.014300  -51.900000
-0.013500  -51.900000
-0.014300  -51.900000
-0.010500  -51.900000
-0.012000  -51.900000
-0.013500  -51.900000
-0.015800  -51.900000
-0.018100  -51.900000
-0.016500  -51.900000
-0.018800  -51.900000
-0.020300  -51.900000
-0.021800  -51.900000
-0.023300  -51.900000
-0.021800  -51.900000
-0.020300  -51.900000
-0.015000  -51.900000
-0.015800  -51.900000
-0.017300  -51.900000
-0.015000  -51.900000
-0.014300  -51.900000
-0.014300  -51.900000
-0.012800  -51.900000
-0.014300  -51.900000
-0.016500  -51.900000
-0.018100  -51.900000
-0.018100  -51.900000
-0.019500  -51.900000
-0.018800  -51.900000
-0.018100  -51.900000
-0.015800  -51.900000
-0.015000  -51.900000
-0.015800  -51.900000
-0.016500  -51.900000
-0.017300  -51.900000
-0.018100  -51.900000
-0.017300  -51.900000
-0.015800  -51.900000
-0.016500  -51.900000
-0.015000  -51.900000
-0.016500  -51.900000
-0.016500  -51.900000
-0.015800  -51.900000
-0.018100  -51.900000
-0.017300  -51.900000
-0.017300  -51.900000
-0.015800  -51.900000
-0.014300  -51.900000
-0.012800  -51.900000
-0.012000  -51.900000
-0.015800  -51.900000
-0.015800  -51.900000
-0.014300  -51.900000
-0.014300  -51.900000
-0.012800  -51.900000
-0.013500  -51.900000
-0.018800  -51.900000
-0.023300  -51.900000
-0.024000  -51.900000
-0.020300  -51.900000
-0.018100  -51.900000
-0.018100  -51.900000
-0.012800  -51.900000
-0.013500  -51.900000
-0.012800  -51.900000
-0.012000  -51.900000
-0.012800  -51.900000
-0.013500  -51.900000
-0.011300  -51.900000
-0.009100  -51.900000
-0.009100  -51.900000
-0.009800  -51.900000
-0.008300  -51.900000
-0.006800  -51.900000
-0.012000  -51.900000
-0.014300  -51.900000
-0.016500  -51.900000
-0.017300  -51.900000
-0.018800  -51.900000
-0.018100  -51.900000
-0.012800  -51.900000
-0.012000  -51.900000
-0.012000  -51.900000
-0.014300  -51.900000
-0.015800  -51.900000
-0.018100  -51.900000
-0.018100  -51.900000
-0.020300  -51.900000
-0.020300  -51.900000
-0.021800  -51.900000
-0.024800  -51.900000
-0.021800  -51.900000
-0.022500  -51.900000
-0.019500  -51.900000
-0.018800  -51.900000
-0.018100  -51.900000
-0.015800  -51.900000
-0.018100  -51.900000
-0.016500  -51.900000
-0.018100  -51.900000
-0.017300  -51.900000
-0.015800  -51.900000
-0.018100  -51.900000
-0.016500  -51.900000
-0.018100  -51.900000
-0.015800  -51.900000
-0.013500  -51.900000
-0.013500  -51.900000
-0.012800  -51.900000
-0.015800  -51.900000
-0.016500  -51.900000
-0.018100  -51.900000
-0.017300  -51.900000
-0.017300  -51.900000
-0.015800  -51.900000
-0.013500  -51.900000
-0.012800  -51.900000
-0.012000  -51.900000
-0.012800  -51.900000
-0.012800  -51.900000
-0.015000  -51.900000
-0.015800  -51.900000
-0.014300  -51.900000
-0.016500  -51.900000
-0.015800  -51.900000
-0.018100  -51.900000
-0.018100  -51.900000
-0.014300  -51.900000
-0.012800  -51.900000
-0.013500  -51.900000
-0.016500  -51.900000
-0.016500  -51.900000
-0.015800  -51.900000
-0.015800  -51.900000
-0.015800  -51.900000
-0.016500  -51.900000
-0.016500  -51.900000
-0.016500  -51.900000
-0.015800  -51.900000
-0.015800  -51.900000
-0.013500  -51.900000
-0.014300  -51.900000
-0.016500  -51.900000
-0.015000  -51.900000
-0.016500  -51.900000
-0.016500  -51.900000
-0.012800  -51.900000
-0.012800  -51.900000
-0.012800  -51.900000
-0.012000  -51.900000
-0.012800  -51.900000
-0.014300  -51.900000
-0.016500  -51.900000
-0.018800  -51.900000
-0.020300  -51.900000
-0.018100  -51.900000
-0.018100  -51.900000
-0.019500  -51.900000
-0.017300  -51.900000
-0.019500  -51.900000
-0.019500  -51.900000
-0.019500  -51.900000
-0.018100  -51.900000
-0.017300  -51.900000
-0.016500  -51.900000
-0.014300  -51.900000
-0.014300  -51.900000
-0.013500  -51.900000
-0.014300  -51.900000
-0.015800  -51.900000
-0.013500  -51.900000
-0.015800  -51.900000
-0.015000  -51.900000
-0.015000  -51.900000
-0.013500  -51.900000
-0.012800  -51.900000
-0.011300  -51.900000
-0.012000  -51.900000
-0.015800  -51.900000
-0.016500  -51.900000
-0.015800  -51.900000
-0.015800  -51.900000
-0.014300  -51.900000
-0.018100  -51.900000
-0.018100  -51.900000
-0.019500  -51.900000
-0.020300  -51.900000
-0.018800  -51.900000
-0.023300  -51.900000
-0.022500  -51.900000
-0.019500  -51.900000
-0.018100  -51.900000
-0.017300  -51.900000
-0.015800  -51.900000
-0.014300  -51.900000
-0.017300  -51.900000
-0.016500  -51.900000
-0.015800  -51.900000
-0.017300  -51.900000
-0.019500  -51.900000
-0.018100  -51.900000
-0.017300  -51.900000
-0.016500  -51.900000
-0.015000  -51.900000
-0.016500  -51.900000
-0.014300  -51.900000
-0.012000  -51.900000
-0.012000  -51.900000
-0.009100  -51.900000
-0.012000  -51.900000
-0.012800  -51.900000
-0.016500  -51.900000
-0.020300  -51.900000
-0.020300  -51.900000
-0.020300  -51.900000
-0.018100  -51.900000
-0.015000  -51.900000
-0.013500  -51.900000
-0.012800  -51.900000
-0.013500  -51.900000
-0.014300  -51.900000
-0.012000  -51.900000
-0.012800  -51.900000
-0.014300  -51.900000
-0.012800  -51.900000
-0.013500  -51.900000
-0.012000  -51.900000
-0.010500  -51.900000
-0.014300  -51.900000
-0.019500  -51.900000
-0.020300  -51.900000
-0.020300  -51.900000
-0.021800  -51.900000
-0.019500  -51.900000
-0.020300  -51.900000
-0.021800  -51.900000
-0.019500  -51.900000
-0.019500  -51.900000
-0.018100  -51.900000
-0.013500  -51.900000
-0.012000  -51.900000
-0.012000  -52.000000
-0.012800  -52.000000
-0.014300  -52.000000
-0.015800  -52.000000
-0.016500  -52.000000
-0.014300  -52.000000
-0.015000  -52.000000
-0.015800  -52.000000
-0.015800  -52.000000
-0.017300  -52.000000
-0.014300  -52.000000
-0.014300  -52.000000
-0.015800  -52.000000
-0.017300  -52.000000
-0.018800  -52.000000
-0.018800  -52.000000
-0.018100  -52.000000
-0.018100  -52.000000
-0.015800  -52.000000
-0.012800  -52.000000
-0.013500  -52.000000
-0.012800  -52.000000
-0.014300  -52.000000
-0.012800  -52.000000
-0.012000  -52.000000
-0.010500  -52.000000
-0.012800  -52.000000
-0.015800  -52.000000
-0.016500  -52.000000
-0.018100  -52.000000
-0.016500  -52.000000
-0.015800  -52.000000
-0.014300  -52.000000
-0.016500  -52.000000
-0.016500  -52.000000
-0.014300  -52.000000
-0.015800  -52.000000
-0.014300  -52.000000
-0.014300  -52.000000
-0.013500  -52.000000
-0.014300  -52.000000
-0.014300  -52.000000
-0.012800  -52.000000
-0.015800  -52.000000
-0.018800  -52.000000
-0.018800  -52.000000
-0.016500  -52.000000
-0.014300  -52.000000
-0.014300  -52.000000
-0.015000  -52.000000
-0.012000  -52.000000
-0.015800  -52.000000
-0.016500  -52.000000
-0.015800  -52.000000
-0.015000  -52.000000
-0.015800  -52.000000
-0.018100  -52.000000
-0.019500  -52.000000
-0.020300  -52.000000
-0.020300  -52.000000
-0.019500  -52.100000
-0.021800  -52.100000
-0.023300  -52.100000
-0.023300  -52.100000
-0.022500  -52.100000
-0.018800  -52.100000
-0.018100  -52.100000
-0.016500  -52.100000
-0.014300  -52.100000
-0.018100  -52.100000
-0.016500  -52.100000
-0.015000  -52.100000
-0.015800  -52.100000
-0.016500  -52.100000
-0.018100  -52.100000
-0.016500  -52.100000
-0.015000  -52.100000
-0.012800  -52.100000
-0.009100  -52.100000
-0.010500  -52.100000
-0.012000  -52.200000
-0.011300  -52.200000
-0.010500  -52.200000
-0.010500  -52.200000
-0.015800  -52.200000
-0.017300  -52.200000
-0.019500  -52.200000
-0.019500  -52.200000
-0.018100  -52.200000
-0.020300  -52.200000
-0.018100  -52.200000
-0.020300  -52.200000
-0.021000  -52.200000
-0.016500  -52.200000
-0.016500  -52.200000
-0.012800  -52.200000
-0.014300  -52.200000
-0.015800  -52.200000
-0.015800  -52.200000
-0.016500  -52.200000
-0.017300  -52.200000
-0.018800  -52.200000
-0.018100  -52.200000
-0.016500  -52.200000
-0.016500  -52.200000
-0.015000  -52.200000
-0.015000  -52.200000
-0.014300  -52.200000
-0.016500  -52.200000
-0.018100  -52.200000
-0.017300  -52.200000
-0.016500  -52.200000
-0.016500  -52.200000
-0.015800  -52.200000
-0.014300  -52.200000
-0.012800  -52.200000
-0.012000  -52.200000
-0.014300  -52.200000
-0.015000  -52.200000
-0.012000  -52.200000
-0.010500  -52.200000
-0.010500  -52.200000
-0.012800  -52.200000
-0.012800  -52.200000
-0.014300  -52.200000
-0.016500  -52.200000
-0.017300  -52.200000
-0.017300  -52.200000
-0.015800  -52.200000
-0.015000  -52.200000
-0.014300  -52.100000
-0.014300  -52.100000
-0.012000  -52.100000
-0.016500  -52.100000
-0.021000  -52.100000
-0.021800  -52.100000
-0.023300  -52.100000
-0.019500  -52.100000
-0.018100  -52.100000
-0.016500  -52.100000
-0.018100  -52.100000
-0.015800  -52.100000
-0.015000  -52.100000
-0.019500  -52.100000
-0.018100  -52.100000
-0.020300  -52.100000
-0.018800  -52.100000
-0.018800  -52.100000
-0.018800  -52.100000
-0.016500  -52.100000
-0.015800  -52.100000
-0.013500  -52.100000
-0.012800  -52.100000
-0.014300  -52.100000
-0.013500  -52.100000
-0.015000  -52.100000
-0.015000  -52.100000
-0.012800  -52.100000
-0.015000  -52.100000
-0.016500  -52.100000
-0.017300  -52.200000
-0.015800  -52.200000
-0.015000  -52.200000
-0.015800  -52.200000
-0.015800  -52.200000
-0.016500  -52.200000
-0.015800  -52.200000
-0.018100  -52.200000
-0.017300  -52.200000
-0.016500  -52.200000
-0.020300  -52.200000
-0.019500  -52.200000
-0.018100  -52.200000
-0.018800  -52.200000
-0.018100  -52.200000
-0.015000  -52.200000
-0.012800  -52.200000
-0.012800  -52.200000
-0.013500  -52.200000
-0.014300  -52.200000
-0.014300  -52.200000
-0.016500  -52.200000
-0.018100  -52.200000
-0.019500  -52.200000
-0.019500  -52.200000
-0.019500  -52.200000
-0.018100  -52.200000
-0.013500  -52.200000
-0.012800  -52.200000
-0.011300  -52.200000
-0.012000  -52.200000
-0.014300  -52.200000
-0.015800  -52.200000
-0.019500  -52.200000
-0.016500  -52.200000
-0.015800  -52.200000
-0.017300  -52.200000
-0.014300  -52.200000
-0.014300  -52.200000
-0.015000  -52.200000
-0.014300  -52.200000
-0.015800  -52.200000
-0.014300  -52.200000
-0.012800  -52.200000
-0.012800  -52.200000
-0.011300  -52.200000
-0.015800  -52.200000
-0.016500  -52.200000
-0.015800  -52.200000
-0.016500  -52.200000
-0.014300  -52.200000
-0.016500  -52.200000
-0.019500  -52.200000
-0.020300  -52.200000
-0.020300  -52.200000
-0.015800  -52.200000
-0.015800  -52.200000
-0.015800  -52.200000
-0.015800  -52.200000
-0.015800  -52.200000
-0.014300  -52.200000
-0.018100  -52.200000
-0.015000  -52.200000
-0.014300  -52.200000
-0.014300  -52.200000
-0.014300  -52.200000
-0.016500  -52.200000
-0.016500  -52.200000
-0.015800  -52.200000
-0.012000  -52.200000
-0.010500  -52.200000
-0.012800  -52.200000
-0.015800  -52.200000
-0.015800  -52.200000
-0.017300  -52.200000
-0.016500  -52.200000
-0.018100  -52.200000
-0.018100  -52.200000
-0.018800  -52.200000
-0.019500  -52.200000
-0.016500  -52.200000
-0.016500  -52.200000
-0.017300  -52.200000
-0.018800  -52.200000
-0.018100  -52.200000
-0.018800  -52.200000
-0.018100  -52.200000
-0.017300  -52.200000
-0.018100  -52.200000
-0.018100  -52.200000
-0.020300  -52.200000
-0.020300  -52.200000
-0.019500  -52.200000
-0.019500  -52.200000
-0.018800  -52.200000
-0.016500  -52.200000
-0.015800  -52.200000
-0.014300  -52.200000
-0.012000  -52.200000
-0.012800  -52.200000
-0.009800  -52.200000
-0.012000  -52.200000
-0.012800  -52.200000
-0.012800  -52.200000
-0.015800  -52.200000
-0.015800  -52.200000
-0.015800  -52.200000
-0.016500  -52.200000
-0.016500  -52.200000
-0.015800  -52.200000
-0.018800  -52.200000
-0.016500  -52.200000
-0.013500  -52.200000
-0.014300  -52.200000
-0.010500  -52.200000
-0.012800  -52.200000
-0.014300  -52.200000
-0.014300  -52.200000
-0.018100  -52.200000
-0.018100  -52.200000
-0.019500  -52.200000
-0.019500  -52.200000
-0.018100  -52.200000
-0.018100  -52.200000
-0.015800  -52.200000
-0.014300  -52.200000
-0.012000  -52.200000
-0.012000  -52.200000
-0.012800  -52.200000
-0.010500  -52.200000
-0.012800  -52.200000
-0.016500  -52.200000
-0.016500  -52.200000
-0.018100  -52.200000
-0.018800  -52.200000
-0.019500  -52.200000
-0.018800  -52.200000
-0.018100  -52.200000
-0.019500  -52.200000
-0.020300  -52.200000
-0.023300  -52.200000
-0.021800  -52.200000
-0.016500  -52.200000
-0.015000  -52.200000
-0.014300  -52.200000
-0.016500  -52.200000
-0.015800  -52.200000
-0.016500  -52.200000
-0.018100  -52.200000
-0.012800  -52.200000
-0.012800  -52.200000
-0.012800  -52.200000
-0.012800  -52.200000
-0.013500  -52.200000
-0.012000  -52.200000
-0.012800  -52.200000
-0.012000  -52.200000
-0.012800  -52.200000
-0.014300  -52.200000
-0.013500  -52.200000
-0.015800  -52.200000
-0.014300  -52.200000
-0.012800  -52.200000
-0.013500  -52.200000
-0.015800  -52.200000
-0.018800  -52.200000
-0.020300  -52.200000
-0.021000  -52.200000
-0.024000  -52.200000
-0.023300  -52.200000
-0.015800  -52.200000
-0.012000  -52.200000
-0.012000  -52.200000
-0.014300  -52.200000
-0.015800  -52.200000
-0.015800  -52.300000
-0.020300  -52.300000
-0.020300  -52.300000
-0.015800  -52.300000
-0.014300  -52.300000
-0.016500  -52.300000
-0.016500  -52.300000
-0.016500  -52.300000
-0.016500  -52.300000
-0.020300  -52.300000
-0.021000  -52.300000
-0.018800  -52.300000
-0.019500  -52.300000
-0.018100  -52.300000
-0.019500  -52.300000
-0.015800  -52.300000
-0.012800  -52.300000
-0.012800  -52.300000
-0.009100  -52.300000
-0.010500  -52.300000
-0.008300  -52.300000
-0.009800  -52.300000
-0.009100  -52.300000
-0.007500  -52.300000
-0.009800  -52.300000
-0.009100  -52.300000
-0.011300  -52.300000
-0.012000  -52.300000
-0.014300  -52.300000
-0.017300  -52.300000
-0.018800  -52.300000
-0.020300  -52.300000
-0.019500  -52.300000
-0.015800  -52.400000
-0.014300  -52.400000
-0.014300  -52.400000
-0.015800  -52.400000
-0.018800  -52.400000
-0.020300  -52.400000
-0.021000  -52.400000
-0.019500  -52.400000
-0.020300  -52.400000
-0.019500  -52.400000
-0.018100  -52.500000
-0.020300  -52.500000
-0.018800  -52.500000
-0.020300  -52.500000
-0.015800  -52.500000
-0.010500  -52.500000
-0.012800  -52.500000
-0.012000  -52.500000
-0.012000  -52.500000
-0.012000  -52.600000
-0.014300  -52.600000
-0.012800  -52.600000
-0.013500  -52.600000
-0.013500  -52.600000
-0.014300  -52.600000
-0.015800  -52.600000
-0.013500  -52.700000
-0.016500  -52.700000
-0.020300  -52.700000
-0.020300  -52.700000
-0.021800  -52.700000
-0.019500  -52.700000
-0.019500  -52.700000
-0.020300  -52.700000
-0.017300  -52.700000
-0.015800  -52.700000
-0.015000  -52.700000
-0.012000  -52.700000
-0.009100  -52.700000
-0.011300  -52.700000
-0.014300  -52.700000
-0.014300  -52.700000
-0.018100  -52.700000
-0.018800  -52.700000
-0.016500  -52.700000
-0.016500  -52.700000
-0.018100  -52.700000
-0.015800  -52.800000
-0.013500  -52.800000
-0.013500  -52.800000
-0.014300  -52.800000
-0.015800  -52.800000
-0.018100  -52.800000
-0.018100  -52.800000
-0.017300  -52.800000
-0.018100  -52.800000
-0.021800  -52.800000
-0.018100  -52.800000
-0.016500  -52.800000
-0.016500  -52.800000
-0.018100  -52.900000
-0.018100  -52.900000
-0.013500  -52.900000
-0.014300  -52.900000
-0.014300  -52.900000
-0.012000  -52.900000
-0.012800  -52.900000
-0.012800  -52.900000
-0.015000  -52.900000
-0.015800  -52.900000
-0.015800  -53.000000
-0.016500  -53.000000
-0.015800  -53.000000
-0.018100  -53.000000
-0.020300  -53.000000
-0.019500  -53.000000
-0.018100  -53.000000
-0.020300  -53.000000
-0.019500  -53.000000
-0.019500  -53.000000
-0.021000  -53.100000
-0.019500  -53.100000
-0.018800  -53.100000
-0.020300  -53.100000
-0.021000  -53.100000
-0.016500  -53.100000
-0.015800  -53.100000
-0.015800  -53.100000
-0.015000  -53.100000
-0.017300  -53.100000
-0.018100  -53.100000
-0.018800  -53.100000
-0.017300  -53.200000
-0.017300  -53.200000
-0.018100  -53.200000
-0.016500  -53.200000
-0.016500  -53.200000
-0.015000  -53.200000
-0.013500  -53.200000
-0.012000  -53.200000
-0.012000  -53.200000
-0.014300  -53.200000
-0.014300  -53.300000
-0.013500  -53.300000
-0.010500  -53.300000
-0.009100  -53.300000
-0.007500  -53.300000
-0.009100  -53.300000
-0.014300  -53.300000
-0.015800  -53.300000
-0.018100  -53.400000
-0.016500  -53.400000
-0.018100  -53.400000
-0.018100  -53.400000
-0.018100  -53.400000
-0.021000  -53.400000
-0.018800  -53.400000
-0.015800  -53.400000
-0.015000  -53.400000
-0.011300  -53.400000
-0.006800  -53.400000
-0.008300  -53.400000
-0.012000  -53.400000
-0.013500  -53.400000
-0.014300  -53.400000
-0.015800  -53.400000
-0.018100  -53.400000
-0.020300  -53.400000
-0.021800  -53.400000
-0.020300  -53.400000
-0.021800  -53.400000
-0.021800  -53.400000
-0.018800  -53.500000
-0.018100  -53.500000
-0.019500  -53.500000
-0.019500  -53.500000
-0.016500  -53.500000
-0.012800  -53.500000
-0.010500  -53.500000
-0.012800  -53.500000
-0.012000  -53.500000
-0.011300  -53.500000
-0.011300  -53.400000
-0.009800  -53.400000
-0.010500  -53.400000
-0.015000  -53.400000
-0.019500  -53.400000
-0.020300  -53.400000
-0.018800  -53.400000
-0.017300  -53.400000
-0.015800  -53.400000
-0.015800  -53.400000
-0.018100  -53.400000
-0.017300  -53.400000
-0.018100  -53.400000
-0.018100  -53.400000
-0.019500  -53.400000
-0.019500  -53.400000
-0.018100  -53.400000
-0.016500  -53.400000
-0.016500  -53.400000
-0.018100  -53.400000
-0.017300  -53.400000
-0.015800  -53.400000
-0.016500  -53.400000
-0.017300  -53.400000
-0.015800  -53.400000
-0.013500  -53.400000
-0.010500  -53.400000
-0.010500  -53.400000
-0.012000  -53.400000
-0.012800  -53.400000
-0.012000  -53.400000
-0.012800  -53.400000
-0.015800  -53.400000
-0.014300  -53.400000
-0.010500  -53.400000
-0.010500  -53.400000
-0.012000  -53.400000
-0.014300  -53.400000
-0.018800  -53.400000
-0.018800  -53.400000
-0.017300  -53.300000
-0.017300  -53.300000
-0.016500  -53.300000
-0.016500  -53.300000
-0.012800  -53.300000
-0.012000  -53.300000
-0.010500  -53.300000
-0.012000  -53.300000
-0.019500  -53.300000
-0.021800  -53.300000
-0.024000  -53.300000
-0.021800  -53.300000
-0.020300  -53.300000
-0.016500  -53.300000
-0.015000  -53.300000
-0.015800  -53.200000
-0.012800  -53.200000
-0.014300  -53.200000
-0.012800  -53.200000
-0.012800  -53.200000
-0.015000  -53.200000
-0.014300  -53.200000
-0.014300  -53.200000
-0.015000  -53.200000
-0.015000  -53.200000
-0.016500  -53.200000
-0.015800  -53.200000
-0.016500  -53.200000
-0.018800  -53.200000
-0.019500  -53.200000
-0.020300  -53.200000
-0.021800  -53.200000
-0.024000  -53.200000
-0.023300  -53.200000
-0.019500  -53.200000
-0.021000  -53.100000
-0.020300  -53.100000
-0.019500  -53.100000
-0.018800  -53.100000
-0.018100  -53.100000
-0.017300  -53.100000
-0.015000  -53.100000
-0.015800  -53.100000
-0.013500  -53.100000
-0.012000  -53.100000
-0.010500  -53.100000
-0.008300  -53.100000
-0.011300  -53.100000
-0.012800  -53.100000
-0.014300  -53.100000
-0.013500  -53.100000
-0.015800  -53.100000
-0.018800  -53.100000
-0.017300  -53.100000
-0.016500  -53.100000
-0.016500  -53.100000
-0.013500  -53.100000
-0.012800  -53.100000
-0.014300  -53.000000
-0.016500  -53.000000
-0.018800  -53.000000
-0.018800  -53.000000
-0.019500  -53.000000
-0.018100  -53.000000
-0.019500  -53.000000
-0.017300  -53.000000
-0.012000  -53.000000
-0.015000  -53.000000
-0.014300  -52.900000
-0.019500  -52.900000
-0.021800  -52.900000
-0.019500  -52.900000
-0.021000  -52.900000
-0.019500  -52.900000
-0.020300  -52.900000
-0.018100  -52.900000
-0.015000  -52.900000
-0.014300  -52.900000
-0.012800  -52.800000
-0.012000  -52.800000
-0.010500  -52.800000
-0.010500  -52.800000
-0.008300  -52.800000
-0.011300  -52.800000
-0.012800  -52.800000
-0.012800  -52.800000
-0.015800  -52.800000
-0.012000  -52.800000
-0.011300  -52.700000
-0.012800  -52.700000
-0.014300  -52.700000
-0.016500  -52.700000
-0.018100  -52.700000
-0.020300  -52.700000
-0.019500  -52.700000
-0.017300  -52.700000
-0.016500  -52.700000
-0.015800  -52.700000
-0.013500  -52.700000
-0.013500  -52.700000
-0.012000  -52.700000
-0.010500  -52.700000
-0.010500  -52.700000
-0.012000  -52.700000
-0.013500  -52.700000
-0.014300  -52.700000
-0.019500  -52.700000
-0.021800  -52.600000
-0.023300  -52.600000
-0.023300  -52.600000
-0.021000  -52.600000
-0.021000  -52.600000
-0.023300  -52.600000
-0.025600  -52.600000
-0.023300  -52.600000
-0.023300  -52.600000
-0.022500  -52.600000
-0.019500  -52.600000
-0.018100  -52.600000
-0.016500  -52.600000
-0.012000  -52.600000
-0.010500  -52.600000
-0.008300  -52.600000
-0.006800  -52.600000
-0.005300  -52.600000
-0.006800  -52.500000
-0.006800  -52.500000
-0.007500  -52.500000
-0.010500  -52.500000
-0.012800  -52.500000
-0.016500  -52.500000
-0.018800  -52.500000
-0.016500  -52.500000
-0.016500  -52.500000
-0.018100  -52.500000
-0.018800  -52.500000
-0.018100  -52.500000
-0.015800  -52.500000
-0.018100  -52.500000
-0.018100  -52.500000
-0.018800  -52.500000
-0.019500  -52.500000
-0.020300  -52.500000
-0.021800  -52.500000
-0.021800  -52.500000
-0.021800  -52.500000
-0.016500  -52.500000
-0.015800  -52.500000
-0.013500  -52.500000
-0.011300  -52.500000
-0.012800  -52.500000
-0.010500  -52.500000
-0.014300  -52.500000
-0.015800  -52.400000
-0.012000  -52.400000
-0.013500  -52.400000
-0.014300  -52.400000
-0.015800  -52.400000
-0.015000  -52.400000
-0.014300  -52.400000
-0.011300  -52.400000
-0.011300  -52.400000
-0.016500  -52.400000
-0.019500  -52.300000
-0.021800  -52.300000
-0.022500  -52.300000
-0.020300  -52.300000
-0.016500  -52.300000
-0.014300  -52.300000
-0.016500  -52.300000
-0.016500  -52.300000
-0.016500  -52.300000
-0.015800  -52.300000
-0.015800  -52.300000
-0.017300  -52.200000
-0.014300  -52.200000
-0.015800  -52.200000
-0.017300  -52.200000
-0.014300  -52.200000
-0.009800  -52.200000
-0.012000  -52.200000
-0.012800  -52.200000
-0.012800  -52.200000
-0.013500  -52.200000
-0.012800  -52.200000
-0.016500  -52.200000
-0.019500  -52.200000
-0.020300  -52.200000
-0.020300  -52.200000
-0.016500  -52.200000
-0.012800  -52.200000
-0.012000  -52.200000
-0.013500  -52.200000
-0.015800  -52.200000
-0.015000  -52.100000
-0.014300  -52.100000
-0.012800  -52.100000
-0.014300  -52.100000
-0.018100  -52.100000
-0.019500  -52.100000
-0.022500  -52.100000
-0.022500  -52.100000
-0.022500  -52.100000
-0.022500  -52.100000
-0.022500  -52.100000
-0.021000  -52.100000
-0.020300  -52.100000
-0.021000  -52.000000
-0.021000  -52.000000
-0.021000  -52.000000
-0.020300  -52.000000
-0.019500  -52.000000
-0.015800  -52.000000
-0.014300  -52.000000
-0.015800  -52.000000
-0.012800  -52.000000
-0.009800  -52.000000
-0.009800  -52.000000
-0.010500  -52.000000
-0.011300  -52.000000
-0.012000  -52.000000
-0.012800  -52.000000
-0.015000  -52.000000
-0.015000  -52.000000
-0.014300  -52.000000
-0.012800  -51.900000
-0.010500  -51.900000
-0.012800  -51.900000
-0.012800  -51.900000
-0.013500  -51.900000
-0.014300  -51.900000
-0.014300  -51.900000
-0.017300  -51.900000
-0.018100  -51.900000
-0.016500  -51.900000
-0.018800  -51.900000
-0.022500  -51.900000
-0.021800  -51.900000
-0.019500  -51.900000
-0.017300  -51.900000
-0.015800  -51.900000
-0.018800  -51.900000
-0.018100  -51.900000
-0.018100  -51.900000
-0.018100  -51.900000
-0.016500  -51.800000
-0.015800  -51.800000
-0.012800  -51.800000
-0.013500  -51.800000
-0.012800  -51.800000
-0.013500  -51.800000
-0.015800  -51.800000
-0.012000  -51.800000
-0.012800  -51.800000
-0.012800  -51.800000
-0.013500  -51.800000
-0.013500  -51.800000
-0.016500  -51.800000
-0.018800  -51.800000
-0.017300  -51.800000
-0.019500  -51.800000
-0.019500  -51.800000
-0.019500  -51.800000
-0.019500  -51.800000
-0.017300  -51.800000
-0.017300  -51.800000
-0.016500  -51.800000
-0.015800  -51.800000
-0.014300  -51.800000
-0.011300  -51.800000
-0.008300  -51.800000
-0.009100  -51.800000
-0.013500  -51.800000
-0.015800  -51.800000
-0.016500  -51.800000
-0.014300  -51.800000
-0.015800  -51.800000
-0.016500  -51.800000
-0.012800  -51.800000
-0.014300  -51.800000
-0.012000  -51.800000
-0.012000  -51.800000
-0.012800  -51.800000
-0.014300  -51.800000
-0.018100  -51.800000
-0.017300  -51.700000
-0.018100  -51.700000
-0.015800  -51.700000
-0.014300  -51.700000
-0.015800  -51.700000
-0.011300  -51.700000
-0.010500  -51.700000
-0.012000  -51.700000
-0.018100  -51.700000
-0.022500  -51.700000
-0.019500  -51.700000
-0.017300  -51.700000
-0.018100  -51.700000
-0.021800  -51.700000
-0.020300  -51.700000
-0.020300  -51.700000
-0.020300  -51.700000
-0.019500  -51.700000
-0.020300  -51.700000
-0.018100  -51.700000
-0.016500  -51.700000
-0.015800  -51.700000
-0.015800  -51.700000
-0.015800  -51.700000
-0.015800  -51.700000
-0.016500  -51.700000
-0.015800  -51.700000
-0.015800  -51.700000
-0.015800  -51.700000
-0.012800  -51.700000
-0.012800  -51.700000
-0.015800  -51.700000
-0.018100  -51.700000
-0.017300  -51.700000
-0.018100  -51.700000
-0.018100  -51.700000
-0.014300  -51.700000
-0.015800  -51.700000
-0.016500  -51.700000
-0.018800  -51.700000
-0.021800  -51.700000
-0.019500  -51.700000
-0.021000  -51.700000
-0.019500  -51.700000
-0.016500  -51.700000
-0.015000  -51.700000
-0.012000  -51.700000
-0.012000  -51.700000
-0.012000  -51.700000
-0.012000  -51.700000
-0.013500  -51.700000
-0.012000  -51.700000
-0.014300  -51.700000
-0.015800  -51.700000
-0.016500  -51.700000
-0.020300  -51.700000
-0.019500  -51.700000
-0.020300  -51.700000
-0.020300  -51.700000
-0.018800  -51.700000
-0.017300  -51.700000
-0.015800  -51.700000
-0.018800  -51.700000
-0.018800  -51.700000
-0.019500  -51.700000
-0.019500  -51.700000
-0.018100  -51.700000
-0.018800  -51.700000
-0.015000  -51.700000
-0.014300  -51.600000
-0.015800  -51.600000
-0.012800  -51.600000
-0.012000  -51.600000
-0.010500  -51.600000
-0.012000  -51.600000
-0.011300  -51.600000
-0.009100  -51.600000
-0.012800  -51.600000
-0.010500  -51.600000
-0.010500  -51.600000
-0.014300  -51.600000
-0.015000  -51.600000
-0.018100  -51.500000
-0.017300  -51.500000
-0.018100  -51.500000
-0.017300  -51.500000
-0.015000  -51.500000
-0.013500  -51.500000
-0.013500  -51.500000
-0.012800  -51.500000
-0.014300  -51.400000
-0.016500  -51.400000
-0.013500  -51.400000
-0.013500  -51.400000
-0.012000  -51.400000
-0.012000  -51.300000
-0.014300  -51.300000
-0.015000  -51.300000
-0.019500  -51.300000
-0.019500  -51.300000
-0.021000  -51.300000
-0.021000  -51.300000
-0.017300  -51.300000
-0.016500  -51.300000
-0.012000  -51.200000
-0.013500  -51.200000
-0.016500  -51.200000
-0.015000  -51.200000
-0.015800  -51.200000
-0.016500  -51.100000
-0.015000  -51.100000
-0.015800  -51.100000
-0.016500  -51.100000
-0.015000  -51.000000
-0.015800  -51.000000
-0.015800  -51.000000
-0.017300  -51.000000
-0.019500  -51.000000
-0.018100  -50.900000
-0.018800  -50.900000
-0.018100  -50.900000
-0.018100  -50.900000
-0.016500  -50.900000
-0.015800  -50.900000
-0.017300  -50.800000
-0.018100  -50.800000
-0.015800  -50.800000
-0.015000  -50.800000
-0.015800  -50.700000
-0.016500  -50.700000
-0.016500  -50.700000
-0.015800  -50.700000
-0.015000  -50.600000
-0.012000  -50.600000
-0.012000  -50.600000
-0.012000  -50.500000
-0.012800  -50.500000
-0.015800  -50.500000
-0.014300  -50.500000
-0.015000  -50.400000
-0.014300  -50.400000
-0.016500  -50.400000
-0.017300  -50.400000
-0.018100  -50.400000
-0.021800  -50.400000
-0.023300  -50.300000
-0.023300  -50.300000
-0.019500  -50.300000
-0.020300  -50.300000
-0.019500  -50.300000
-0.015800  -50.200000
-0.015800  -50.200000
-0.015800  -50.200000
-0.014300  -50.200000
-0.012800  -50.200000
-0.012800  -50.100000
-0.018100  -50.100000
-0.018100  -50.100000
-0.013500  -50.100000
-0.012800  -50.100000
-0.010500  -50.100000
-0.012000  -50.000000
-0.012800  -50.000000
-0.012800  -50.000000
-0.015000  -50.000000
-0.015000  -50.000000
-0.015800  -50.000000
-0.015800  -50.000000
-0.016500  -50.000000
-0.016500  -50.000000
-0.014300  -50.000000
-0.014300  -50.000000
-0.016500  -49.900000
-0.018100  -49.900000
-0.016500  -49.900000
-0.015800  -49.900000
-0.014300  -49.900000
-0.015000  -49.900000
-0.015800  -49.900000
-0.018800  -49.800000
-0.019500  -49.800000
-0.014300  -49.800000
-0.015800  -49.800000
-0.015000  -49.800000
-0.015800  -49.800000
-0.019500  -49.800000
-0.016500  -49.800000
-0.019500  -49.800000
-0.021000  -49.800000
-0.020300  -49.700000
-0.021800  -49.700000
-0.017300  -49.700000
-0.017300  -49.700000
-0.016500  -49.700000
-0.017300  -49.700000
-0.022500  -49.700000
-0.023300  -49.700000
-0.023300  -49.700000
-0.021000  -49.700000
-0.015800  -49.700000
-0.013500  -49.700000
-0.011300  -49.700000
-0.009100  -49.600000
-0.010500  -49.600000
-0.012800  -49.600000
-0.012800  -49.600000
-0.010500  -49.600000
-0.013500  -49.600000
-0.016500  -49.600000
-0.015800  -49.600000
-0.012800  -49.600000
-0.015000  -49.600000
-0.018100  -49.600000
-0.015800  -49.600000
-0.015800  -49.600000
-0.014300  -49.600000
-0.014300  -49.600000
-0.016500  -49.600000
-0.012800  -49.600000
-0.012800  -49.600000
-0.012000  -49.500000
-0.012000  -49.500000
-0.012800  -49.500000
-0.012000  -49.500000
-0.014300  -49.500000
-0.015800  -49.500000
-0.014300  -49.500000
-0.015800  -49.500000
-0.013500  -49.500000
-0.014300  -49.500000
-0.014300  -49.500000
-0.014300  -49.500000
-0.015000  -49.500000
-0.015000  -49.500000
-0.018100  -49.500000
-0.018800  -49.500000
-0.019500  -49.500000
-0.019500  -49.500000
-0.017300  -49.500000
-0.018800  -49.500000
-0.016500  -49.500000
-0.015800  -49.500000
-0.014300  -49.500000
-0.016500  -49.500000
-0.016500  -49.500000
-0.018100  -49.500000
-0.021000  -49.500000
-0.016500  -49.500000
-0.015000  -49.500000
-0.012800  -49.500000
-0.012000  -49.500000
-0.016500  -49.500000
-0.015800  -49.500000
-0.013500  -49.400000
-0.014300  -49.400000
-0.015800  -49.400000
-0.013500  -49.400000
-0.015000  -49.400000
-0.016500  -49.400000
-0.019500  -49.400000
-0.020300  -49.400000
-0.016500  -49.400000
-0.013500  -49.400000
-0.014300  -49.300000
-0.019500  -49.300000
-0.023300  -49.300000
-0.023300  -49.300000
-0.020300  -49.300000
-0.019500  -49.300000
-0.018100  -49.300000
-0.019500  -49.200000
-0.019500  -49.200000
-0.016500  -49.200000
-0.018100  -49.200000
-0.016500  -49.200000
-0.014300  -49.200000
-0.014300  -49.200000
-0.015000  -49.100000
-0.015800  -49.100000
-0.013500  -49.100000
-0.012800  -49.100000
-0.012000  -49.100000
-0.012800  -49.100000
-0.012800  -49.100000
-0.015800  -49.100000
-0.016500  -49.100000
-0.018100  -49.100000
-0.016500  -49.100000
-0.014300  -49.000000
-0.015800  -49.000000
-0.015000  -49.000000
-0.019500  -49.000000
-0.020300  -49.000000
-0.018100  -49.000000
-0.018800  -49.000000
-0.018100  -49.000000
-0.018100  -49.000000
-0.017300  -49.000000
-0.016500  -48.900000
-0.015800  -48.900000
-0.013500  -48.900000
-0.012000  -48.900000
-0.014300  -48.900000
-0.012800  -48.900000
-0.014300  -48.900000
-0.015800  -48.900000
-0.010500  -48.900000
-0.013500  -48.900000
-0.012000  -48.900000
-0.015000  -48.900000
-0.019500  -48.800000
-0.016500  -48.800000
-0.019500  -48.800000
-0.018800  -48.800000
-0.019500  -48.800000
-0.018100  -48.800000
-0.019500  -48.800000
-0.019500  -48.800000
-0.015800  -48.800000
-0.015000  -48.800000
-0.012800  -48.800000
-0.012800  -48.800000
-0.015000  -48.800000
-0.017300  -48.800000
-0.017300  -48.800000
-0.018100  -48.800000
-0.018800  -48.800000
-0.014300  -48.800000
-0.013500  -48.800000
-0.013500  -48.800000
-0.014300  -48.800000
-0.015000  -48.800000
-0.012800  -48.800000
-0.014300  -48.800000
-0.013500  -48.800000
-0.012000  -48.800000
-0.010500  -48.800000
-0.014300  -48.800000
-0.017300  -48.800000
-0.014300  -48.800000
-0.013500  -48.800000
-0.010500  -48.800000
-0.012000  -48.800000
-0.014300  -48.800000
-0.014300  -48.800000
-0.015000  -48.800000
-0.015800  -48.800000
-0.016500  -48.800000
-0.016500  -48.800000
-0.016500  -48.800000
-0.019500  -48.800000
-0.021800  -48.800000
-0.021000  -48.800000
-0.020300  -48.800000
-0.018100  -48.800000
-0.013500  -48.800000
-0.014300  -48.800000
-0.016500  -48.800000
-0.016500  -48.800000
-0.015800  -48.800000
-0.014300  -48.800000
-0.015000  -48.800000
-0.014300  -48.800000
-0.015000  -48.800000
-0.013500  -48.800000
-0.012000  -48.800000
-0.012800  -48.800000
-0.010500  -48.800000
-0.015800  -48.800000
-0.018100  -48.800000
-0.017300  -48.800000
-0.018100  -48.800000
-0.016500  -48.800000
-0.016500  -48.800000
-0.016500  -48.800000
-0.014300  -48.700000
-0.014300  -48.700000
-0.012800  -48.700000
-0.012000  -48.700000
-0.009100  -48.700000
-0.012800  -48.700000
-0.018100  -48.700000
-0.016500  -48.700000
-0.019500  -48.700000
-0.021800  -48.700000
-0.022500  -48.700000
-0.021800  -48.700000
-0.018800  -48.700000
-0.016500  -48.700000
-0.014300  -48.700000
-0.014300  -48.700000
-0.015000  -48.700000
-0.017300  -48.700000
-0.021000  -48.700000
-0.021800  -48.700000
-0.020300  -48.700000
-0.018100  -48.700000
-0.019500  -48.700000
-0.017300  -48.700000
-0.015800  -48.700000
-0.015000  -48.700000
-0.018100  -48.700000
-0.015800  -48.700000
-0.010500  -48.700000
-0.013500  -48.700000
-0.014300  -48.800000
-0.016500  -48.800000
-0.016500  -48.800000
-0.015000  -48.800000
-0.016500  -48.800000
-0.018800  -48.800000
-0.022500  -48.800000
-0.022500  -48.800000
-0.026300  -48.800000
-0.027000  -48.800000
-0.024000  -48.700000
-0.024000  -48.700000
-0.020300  -48.700000
-0.019500  -48.700000
-0.019500  -48.700000
-0.014300  -48.700000
-0.012000  -48.700000
-0.008300  -48.700000
-0.006000  -48.700000
-0.006000  -48.700000
-0.004600  -48.700000
-0.003000  -48.700000
-0.004600  -48.700000
-0.011300  -48.700000
-0.014300  -48.700000
-0.014300  -48.700000
-0.015000  -48.700000
-0.015000  -48.700000
-0.015800  -48.700000
-0.016500  -48.700000
-0.015800  -48.700000
-0.016500  -48.700000
-0.018800  -48.700000
-0.020300  -48.700000
-0.024000  -48.700000
-0.021000  -48.700000
-0.019500  -48.700000
-0.019500  -48.700000
-0.018100  -48.700000
-0.016500  -48.700000
-0.014300  -48.800000
-0.015800  -48.800000
-0.016500  -48.800000
-0.017300  -48.800000
-0.016500  -48.800000
-0.013500  -48.800000
-0.012800  -48.800000
-0.012800  -48.800000
-0.012800  -48.800000
-0.012000  -48.800000
-0.013500  -48.800000
-0.016500  -48.800000
-0.013500  -48.800000
-0.012000  -48.800000
-0.008300  -48.800000
-0.010500  -48.800000
-0.013500  -48.800000
-0.013500  -48.900000
-0.014300  -48.900000
-0.015000  -48.900000
-0.017300  -48.900000
-0.018100  -48.900000
-0.015800  -48.900000
-0.014300  -48.900000
-0.012000  -48.900000
-0.013500  -48.900000
-0.018100  -48.900000
-0.019500  -48.900000
-0.019500  -48.900000
-0.016500  -48.900000
-0.012800  -49.000000
-0.015800  -49.000000
-0.015800  -49.000000
-0.017300  -49.000000
-0.020300  -49.000000
-0.020300  -49.000000
-0.021800  -49.000000
-0.021000  -49.000000
-0.017300  -49.000000
-0.017300  -49.000000
-0.018100  -49.100000
-0.018100  -49.100000
-0.020300  -49.100000
-0.017300  -49.100000
-0.015000  -49.100000
-0.012800  -49.100000
-0.013500  -49.100000
-0.015000  -49.100000
-0.015800  -49.100000
-0.018100  -49.100000
-0.019500  -49.100000
-0.016500  -49.100000
-0.020300  -49.100000
-0.019500  -49.100000
-0.015800  -49.100000
-0.016500  -49.100000
-0.016500  -49.100000
-0.015000  -49.100000
-0.018100  -49.100000
-0.018100  -49.100000
-0.016500  -49.200000
-0.017300  -49.200000
-0.015800  -49.200000
-0.019500  -49.200000
-0.017300  -49.200000
-0.016500  -49.200000
-0.016500  -49.200000
-0.011300  -49.200000
-0.009100  -49.200000
-0.007500  -49.200000
-0.006000  -49.200000
-0.008300  -49.200000
-0.012000  -49.200000
-0.015800  -49.200000
-0.018100  -49.200000
-0.019500  -49.200000
-0.021800  -49.200000
-0.021800  -49.200000
-0.018100  -49.200000
-0.016500  -49.200000
-0.015800  -49.200000
-0.016500  -49.200000
-0.019500  -49.200000
-0.015800  -49.200000
-0.012800  -49.200000
-0.009100  -49.200000
-0.007500  -49.200000
-0.009100  -49.200000
-0.011300  -49.200000
-0.012800  -49.200000
-0.017300  -49.200000
-0.021000  -49.200000
-0.023300  -49.200000
-0.021000  -49.200000
-0.015000  -49.200000
-0.012000  -49.200000
-0.012000  -49.200000
-0.012800  -49.200000
-0.015800  -49.200000
-0.014300  -49.200000
-0.012800  -49.300000
-0.012000  -49.300000
-0.015800  -49.300000
-0.016500  -49.300000
-0.016500  -49.300000
-0.019500  -49.300000
-0.015800  -49.300000
-0.018800  -49.300000
-0.018100  -49.300000
-0.017300  -49.300000
-0.019500  -49.200000
-0.020300  -49.200000
-0.023300  -49.200000
-0.018100  -49.200000
-0.015800  -49.200000
-0.016500  -49.200000
-0.016500  -49.200000
-0.015800  -49.200000
-0.014300  -49.200000
-0.014300  -49.200000
-0.012000  -49.200000
-0.012800  -49.200000
-0.013500  -49.200000
-0.015800  -49.200000
-0.018100  -49.200000
-0.018100  -49.200000
-0.015800  -49.200000
-0.015000  -49.200000
-0.012800  -49.300000
-0.014300  -49.300000
-0.018100  -49.300000
-0.017300  -49.300000
-0.016500  -49.300000
-0.013500  -49.300000
-0.014300  -49.300000
-0.015800  -49.300000
-0.018800  -49.300000
-0.024000  -49.300000
-0.023300  -49.400000
-0.021800  -49.400000
-0.019500  -49.400000
-0.018800  -49.400000
-0.017300  -49.400000
-0.012800  -49.400000
-0.012800  -49.400000
-0.014300  -49.400000
-0.013500  -49.400000
-0.012800  -49.400000
-0.012800  -49.400000
-0.013500  -49.400000
-0.012800  -49.400000
-0.014300  -49.400000
-0.019500  -49.400000
-0.021800  -49.400000
-0.019500  -49.400000
-0.018800  -49.500000
-0.016500  -49.500000
-0.015800  -49.500000
-0.014300  -49.500000
-0.016500  -49.500000
-0.016500  -49.500000
-0.016500  -49.500000
-0.016500  -49.500000
-0.014300  -49.500000
-0.015000  -49.500000
-0.015000  -49.500000
-0.012800  -49.500000
-0.014300  -49.500000
-0.015800  -49.500000
-0.015800  -49.500000
-0.018800  -49.500000
-0.018100  -49.500000
-0.017300  -49.500000
-0.012800  -49.500000
-0.012000  -49.500000
-0.012800  -49.500000
-0.012000  -49.500000
-0.012800  -49.500000
-0.014300  -49.500000
-0.015800  -49.500000
-0.016500  -49.500000
-0.017300  -49.500000
-0.014300  -49.500000
-0.012800  -49.500000
-0.011300  -49.500000
-0.012000  -49.500000
-0.015800  -49.500000
-0.016500  -49.500000
-0.018100  -49.500000
-0.015800  -49.500000
-0.012800  -49.500000
-0.014300  -49.500000
-0.016500  -49.500000
-0.019500  -49.500000
-0.017300  -49.500000
-0.020300  -49.400000
-0.021000  -49.400000
-0.019500  -49.400000
-0.022500  -49.400000
-0.023300  -49.400000
-0.021800  -49.400000
-0.021800  -49.400000
-0.015800  -49.400000
-0.010500  -49.400000
-0.012800  -49.400000
-0.015000  -49.400000
-0.015800  -49.300000
-0.014300  -49.300000
-0.012000  -49.300000
-0.012800  -49.300000
-0.015000  -49.300000
-0.016500  -49.300000
-0.017300  -49.300000
-0.015000  -49.300000
-0.018100  -49.300000
-0.020300  -49.200000
-0.018800  -49.200000
-0.015800  -49.200000
-0.012000  -49.200000
-0.012800  -49.200000
-0.010500  -49.200000
-0.011300  -49.200000
-0.014300  -49.100000
-0.017300  -49.100000
-0.015800  -49.100000
-0.012000  -49.100000
-0.017300  -49.100000
-0.016500  -49.100000
-0.017300  -49.000000
-0.021800  -49.000000
-0.025600  -49.000000
-0.029300  -49.000000
-0.029300  -49.000000
-0.024800  -48.900000
-0.018100  -48.900000
-0.014300  -48.900000
-0.009800  -48.900000
-0.000800  -48.800000
-0.003000  -48.800000
-0.005300  -48.800000
-0.007500  -48.800000
-0.011300  -48.700000
-0.013500  -48.700000
-0.018100  -48.700000
-0.018100  -48.700000
-0.019500  -48.600000
-0.018100  -48.600000
-0.018800  -48.600000
-0.018800  -48.600000
-0.014300  -48.600000
-0.012800  -48.500000
-0.007500  -48.500000
-0.005300  -48.500000
-0.007500  -48.500000
-0.012800  -48.400000
-0.017300  -48.400000
-0.015800  -48.400000
-0.019500  -48.400000
-0.017300  -48.300000
-0.015800  -48.300000
-0.017300  -48.300000
-0.012000  -48.200000
-0.011300  -48.200000
-0.012000  -48.200000
-0.013500  -48.200000
-0.018100  -48.200000
-0.021800  -48.100000
-0.020300  -48.100000
-0.018100  -48.100000
-0.014300  -48.100000
-0.017300  -48.000000
-0.019500  -48.000000
-0.016500  -48.000000
-0.015800  -47.900000
-0.014300  -47.900000
-0.015000  -47.900000
-0.017300  -47.800000
-0.021000  -47.800000
-0.020300  -47.800000
-0.018800  -47.800000
-0.018800  -47.700000
-0.016500  -47.700000
-0.015800  -47.700000
-0.017300  -47.600000
-0.018100  -47.600000
-0.012800  -47.500000
-0.016500  -47.500000
-0.018800  -47.400000
-0.017300  -47.400000
-0.015000  -47.300000
-0.012800  -47.300000
-0.012800  -47.300000
-0.015000  -47.300000
-0.018800  -47.200000
-0.019500  -47.200000
-0.019500  -47.100000
-0.019500  -47.100000
-0.019500  -47.000000
-0.019500  -47.000000
-0.018100  -46.900000
-0.015000  -46.900000
-0.010500  -46.800000
-0.017300  -46.800000
-0.024000  -46.800000
-0.024800  -46.700000
-0.022500  -46.600000
-0.015000  -46.600000
-0.011300  -46.500000
-0.008300  -46.500000
-0.006800  -46.400000
-0.008300  -46.400000
-0.009100  -46.300000
-0.010500  -46.300000
-0.012000  -46.200000
-0.015800  -46.200000
-0.015800  -46.100000
-0.015800  -46.100000
-0.015000  -46.000000
-0.012800  -45.900000
-0.012800  -45.900000
-0.015000  -45.900000
-0.016500  -45.800000
-0.015800  -45.800000
-0.015800  -45.700000
-0.014300  -45.600000
-0.015800  -45.600000
-0.014300  -45.500000
-0.014300  -45.500000
-0.018800  -45.400000
-0.021800  -45.400000
-0.024800  -45.300000
-0.027000  -45.200000
-0.027800  -45.200000
-0.026300  -45.100000
-0.021000  -45.100000
-0.012800  -45.000000
-0.010500  -45.000000
-0.009100  -44.900000
-0.012800  -44.800000
-0.015000  -44.800000
-0.015800  -44.700000
-0.017300  -44.700000
-0.015800  -44.600000
-0.016500  -44.600000
-0.012000  -44.500000
-0.011300  -44.400000
-0.010500  -44.300000
-0.012000  -44.300000
-0.018100  -44.200000
-0.016500  -44.100000
-0.018100  -44.100000
-0.016500  -44.000000
-0.014300  -44.000000
-0.012000  -43.900000
-0.009100  -43.800000
-0.011300  -43.700000
-0.012000  -43.700000
-0.015800  -43.600000
-0.019500  -43.600000
-0.023300  -43.500000
-0.024000  -43.400000
-0.020300  -43.300000
-0.018800  -43.300000
-0.019500  -43.200000
-0.019500  -43.200000
-0.018100  -43.100000
-0.019500  -43.000000
-0.021800  -42.900000
-0.028500  -42.800000
-0.031500  -42.800000
-0.029300  -42.700000
-0.025600  -42.600000
-0.016500  -42.600000
-0.012000  -42.500000
-0.006000  -42.400000
-0.003000  -42.300000
-0.001500  -42.300000
0.008200  -42.200000
0.001500  -42.100000
-0.009800  -42.100000
-0.015000  -42.000000
-0.019500  -41.900000
-0.016500  -41.800000
-0.015800  -41.800000
-0.015800  -41.700000
-0.015800  -41.600000
-0.012800  -41.500000
-0.012000  -41.400000
-0.015800  -41.400000
-0.016500  -41.300000
-0.018800  -41.200000
-0.019500  -41.100000
-0.021800  -41.000000
-0.024800  -41.000000
-0.027800  -40.900000
-0.027000  -40.800000
-0.024000  -40.700000
-0.018800  -40.600000
-0.014300  -40.500000
-0.015000  -40.500000
-0.015800  -40.400000
-0.015800  -40.300000
-0.015800  -40.200000
-0.015800  -40.100000
-0.015800  -40.000000
-0.010500  -39.900000
-0.012000  -39.900000
-0.013500  -39.800000
-0.012000  -39.700000
-0.011300  -39.600000
-0.008300  -39.500000
-0.009100  -39.400000
-0.011300  -39.300000
-0.012800  -39.200000
-0.015800  -39.200000
-0.015800  -39.100000
-0.018100  -39.000000
-0.016500  -38.900000
-0.018800  -38.800000
-0.019500  -38.700000
-0.018800  -38.700000
-0.018100  -38.600000
-0.014300  -38.500000
-0.010500  -38.400000
-0.006000  -38.300000
-0.010500  -38.200000
-0.012000  -38.100000
-0.016500  -38.000000
-0.021000  -37.900000
-0.021800  -37.800000
-0.024800  -37.800000
-0.021800  -37.700000
-0.018100  -37.600000
-0.014300  -37.500000
-0.012800  -37.400000
-0.016500  -37.400000
-0.020300  -37.300000
-0.024000  -37.200000
-0.021800  -37.100000
-0.021000  -37.000000
-0.020300  -36.900000
-0.012000  -36.800000
-0.008300  -36.800000
-0.005300  -36.700000
-0.006800  -36.600000
-0.007500  -36.500000
-0.012800  -36.500000
-0.016500  -36.400000
-0.018100  -36.300000
-0.024000  -36.200000
-0.021000  -36.100000
-0.019500  -36.100000
-0.016500  -36.000000
-0.012800  -36.000000
-0.012000  -35.900000
-0.008300  -35.800000
-0.010500  -35.700000
-0.012800  -35.600000
-0.012000  -35.600000
-0.011300  -35.500000
-0.012800  -35.400000
-0.018100  -35.400000
-0.018800  -35.400000
-0.021000  -35.300000
-0.021800  -35.300000
-0.022500  -35.300000
-0.026300  -35.300000
-0.029300  -35.300000
-0.030800  -35.200000
-0.029300  -35.200000
-0.027000  -35.200000
-0.019500  -35.100000
-0.011300  -35.100000
-0.008300  -35.100000
-0.006800  -35.100000
-0.001500  -35.100000
0.000000  -35.100000
-0.003000  -35.100000
-0.006800  -35.000000
-0.014300  -35.000000
-0.018800  -35.000000
-0.021800  -34.900000
-0.021800  -34.900000
-0.020300  -34.900000
-0.021800  -34.800000
-0.019500  -34.800000
-0.017300  -34.700000
-0.016500  -34.700000
-0.015000  -34.700000
-0.012000  -34.700000
-0.015800  -34.600000
-0.015800  -34.600000
-0.015800  -34.600000
-0.019500  -34.500000
-0.012800  -34.500000
-0.009800  -34.500000
-0.004600  -34.400000
-0.003800  -34.400000
-0.008300  -34.300000
-0.007500  -34.300000
-0.015800  -34.300000
-0.019500  -34.200000
-0.024000  -34.200000
-0.034600  -34.100000
-0.039800  -34.000000
-0.042800  -34.000000
-0.036800  -33.900000
-0.025600  -33.800000
-0.012000  -33.800000
0.000000  -33.700000
0.012000  -33.700000
0.013500  -33.600000
0.004500  -33.500000
0.005200  -33.500000
-0.002300  -33.400000
-0.018100  -33.300000
-0.027800  -33.300000
-0.031500  -33.200000
-0.027800  -33.200000
-0.027800  -33.100000
-0.027000  -33.000000
-0.025600  -33.000000
-0.034600  -32.900000
-0.033000  -32.900000
-0.025600  -32.800000
-0.021800  -32.800000
-0.014300  -32.700000
-0.012000  -32.600000
-0.005300  -32.600000
-0.001500  -32.500000
-0.004600  -32.400000
-0.013500  -32.400000
-0.018100  -32.400000
-0.010500  -32.300000
-0.006000  -32.300000
-0.009100  -32.200000
-0.013500  -32.100000
-0.009800  -32.100000
-0.015800  -32.000000
-0.021800  -32.000000
-0.015800  -31.900000
-0.008300  -31.900000
-0.013500  -31.800000
-0.017300  -31.700000
-0.019500  -31.700000
-0.023300  -31.600000
-0.018100  -31.600000
-0.021000  -31.500000
-0.024000  -31.500000
-0.020300  -31.400000
-0.015000  -31.400000
-0.008300  -31.300000
-0.006800  -31.300000
-0.004600  -31.200000
-0.006800  -31.100000
-0.012000  -31.100000
-0.017300  -31.100000
-0.016500  -31.000000
-0.015800  -30.900000
-0.016500  -30.900000
-0.015800  -30.800000
-0.018100  -30.800000
-0.015800  -30.700000
-0.011300  -30.600000
-0.009800  -30.600000
-0.010500  -30.500000
-0.012000  -30.500000
-0.015800  -30.400000
-0.020300  -30.400000
-0.023300  -30.300000
-0.024800  -30.200000
-0.022500  -30.200000
-0.020300  -30.100000
-0.016500  -30.100000
-0.010500  -30.000000
-0.006000  -29.900000
-0.003000  -29.900000
-0.005300  -29.800000
-0.012000  -29.800000
-0.022500  -29.700000
-0.029300  -29.700000
-0.030000  -29.600000
-0.029300  -29.500000
-0.020300  -29.500000
-0.011300  -29.400000
-0.008300  -29.300000
-0.008300  -29.300000
-0.006800  -29.300000
0.000700  -29.200000
-0.000800  -29.100000
-0.006800  -29.000000
-0.016500  -29.000000
-0.025600  -28.900000
-0.027800  -28.800000
-0.029300  -28.800000
-0.024000  -28.800000
-0.019500  -28.700000
-0.016500  -28.600000
-0.011300  -28.600000
-0.011300  -28.500000
-0.016500  -28.400000
-0.020300  -28.400000
-0.025600  -28.400000
-0.022500  -28.300000
-0.015800  -28.200000
-0.017300  -28.200000
-0.018100  -28.100000
-0.018100  -28.100000
-0.015000  -28.000000
-0.015800  -27.900000
-0.016500  -27.900000
-0.018100  -27.900000
-0.021800  -27.800000
-0.014300  -27.700000
-0.006800  -27.700000
-0.003800  -27.600000
-0.010500  -27.600000
-0.014300  -27.500000
-0.012800  -27.500000
-0.021800  -27.400000
-0.018800  -27.400000
-0.015000  -27.300000
-0.012800  -27.300000
-0.011300  -27.200000
-0.009100  -27.100000
-0.008300  -27.100000
-0.012800  -27.000000
-0.020300  -27.000000
-0.027000  -27.000000
-0.025600  -26.900000
-0.019500  -26.800000
-0.012800  -26.800000
-0.012800  -26.700000
-0.011300  -26.700000
-0.016500  -26.600000
-0.025600  -26.600000
-0.032300  -26.600000
-0.038300  -26.500000
-0.037500  -26.400000
-0.032300  -26.400000
-0.027000  -26.300000
-0.020300  -26.300000
-0.001500  -26.200000
0.005200  -26.200000
0.001500  -26.100000
0.003700  -26.100000
-0.006800  -26.000000
-0.012800  -26.000000
-0.016500  -25.900000
-0.024800  -25.900000
-0.024000  -25.800000
-0.017300  -25.800000
-0.012800  -25.700000
-0.006800  -25.700000
-0.006800  -25.700000
-0.010500  -25.600000
-0.008300  -25.500000
-0.015800  -25.500000
-0.019500  -25.400000
-0.021800  -25.400000
-0.021800  -25.300000
-0.018800  -25.300000
-0.021000  -25.200000
-0.021800  -25.200000
-0.025600  -25.200000
-0.025600  -25.100000
-0.021800  -25.100000
-0.021800  -25.000000
-0.020300  -25.000000
-0.019500  -24.900000
-0.016500  -24.900000
-0.011300  -24.900000
-0.005300  -24.800000
0.000000  -24.800000
0.000700  -24.800000
-0.012000  -24.700000
-0.018100  -24.700000
-0.023300  -24.600000
-0.027800  -24.600000
-0.022500  -24.500000
-0.010500  -24.500000
0.004500  -24.400000
0.018000  -24.300000
0.022500  -24.300000
0.012000  -24.300000
-0.005300  -24.200000
-0.019500  -24.100000
-0.029300  -24.100000
-0.034600  -24.000000
-0.037500  -23.900000
-0.034600  -23.900000
-0.030000  -23.900000
-0.029300  -23.800000
-0.029300  -23.700000
-0.030800  -23.700000
-0.033000  -23.600000
-0.033800  -23.500000
-0.027800  -23.500000
-0.023300  -23.400000
-0.023300  -23.400000
-0.024000  -23.300000
-0.020300  -23.300000
-0.023300  -23.200000
-0.023300  -23.100000
-0.002300  -23.100000
0.008200  -23.000000
0.003700  -23.000000
0.001500  -22.900000
0.006700  -22.800000
0.015000  -22.800000
0.014200  -22.700000
0.009000  -22.600000
-0.001500  -22.600000
-0.010500  -22.500000
-0.012800  -22.500000
-0.015800  -22.400000
-0.021000  -22.300000
-0.023300  -22.300000
-0.019500  -22.200000
-0.015800  -22.100000
-0.012800  -22.100000
-0.011300  -22.100000
-0.016500  -22.000000
-0.023300  -22.000000
-0.029300  -21.900000
-0.030800  -21.800000
-0.030000  -21.800000
-0.031500  -21.700000
-0.031500  -21.700000
-0.036800  -21.600000
-0.035300  -21.600000
-0.029300  -21.600000
-0.027800  -21.500000
-0.016500  -21.500000
-0.000800  -21.400000
0.005200  -21.300000
-0.001500  -21.300000
-0.012000  -21.200000
-0.023300  -21.200000
-0.024000  -21.200000
-0.016500  -21.100000
-0.005300  -21.100000
0.003700  -21.000000
-0.003800  -21.000000
-0.020300  -21.000000
-0.042000  -20.900000
-0.054000  -20.900000
-0.048000  -20.800000
-0.032300  -20.800000
-0.019500  -20.700000
-0.009100  -20.700000
0.001500  -20.700000
0.004500  -20.700000
0.003000  -20.600000
-0.003000  -20.600000
-0.009800  -20.500000
-0.011300  -20.500000
-0.005300  -20.500000
-0.001500  -20.400000
-0.003000  -20.400000
-0.001500  -20.300000
-0.008300  -20.300000
-0.018800  -20.300000
-0.025600  -20.200000
-0.031500  -20.200000
-0.029300  -20.200000
-0.027000  -20.100000
-0.024000  -20.100000
-0.029300  -20.000000
-0.031500  -20.000000
-0.028500  -19.900000
-0.030000  -19.900000
-0.027800  -19.900000
-0.025600  -19.800000
-0.021800  -19.800000
-0.012000  -19.800000
0.002200  -19.700000
0.018000  -19.700000
0.027000  -19.700000
0.023200  -19.600000
0.020200  -19.600000
0.018000  -19.500000
0.006000  -19.500000
-0.006800  -19.400000
-0.018800  -19.400000
-0.024000  -19.400000
-0.030800  -19.400000
-0.033000  -19.300000
-0.030800  -19.300000
-0.035300  -19.200000
-0.031500  -19.200000
-0.025600  -19.200000
-0.020300  -19.100000
-0.013500  -19.100000
-0.018100  -19.000000
-0.018800  -19.000000
-0.019500  -18.900000
-0.025600  -18.900000
-0.020300  -18.900000
-0.022500  -18.900000
-0.031500  -18.800000
-0.036800  -18.800000
-0.040500  -18.700000
-0.031500  -18.700000
-0.015800  -18.700000
0.000700  -18.600000
0.009000  -18.600000
0.007500  -18.500000
-0.008300  -18.500000
-0.023300  -18.500000
-0.025600  -18.400000
-0.018100  -18.400000
0.002200  -18.400000
0.014200  -18.300000
-0.001500  -18.300000
-0.024800  -18.200000
-0.033800  -18.200000
-0.031500  -18.200000
-0.025600  -18.100000
-0.021800  -18.100000
-0.021000  -18.000000
-0.009800  -18.000000
0.001500  -18.000000
0.002200  -17.900000
-0.000800  -17.900000
0.000700  -17.800000
-0.004600  -17.800000
-0.014300  -17.700000
-0.020300  -17.700000
-0.021000  -17.600000
-0.018800  -17.600000
-0.020300  -17.500000
-0.026300  -17.500000
-0.027800  -17.400000
-0.017300  -17.400000
0.002200  -17.300000
0.014200  -17.300000
0.006700  -17.200000
-0.000800  -17.200000
-0.009800  -17.100000
-0.022500  -17.100000
-0.019500  -17.100000
-0.009100  -17.000000
-0.007500  -17.000000
-0.021000  -16.900000
-0.037500  -16.900000
-0.050300  -16.800000
-0.052500  -16.800000
-0.045800  -16.700000
-0.042000  -16.700000
-0.038300  -16.700000
-0.031500  -16.700000
-0.023300  -16.600000
-0.016500  -16.600000
-0.015800  -16.500000
-0.017300  -16.500000
-0.008300  -16.400000
0.007500  -16.400000
0.012700  -16.300000
0.008200  -16.300000
-0.004600  -16.200000
-0.009800  -16.200000
-0.006800  -16.200000
-0.009800  -16.100000
-0.010500  -16.100000
-0.010500  -16.000000
-0.018100  -16.000000
-0.025600  -15.900000
-0.036100  -15.900000
-0.036800  -15.800000
-0.033800  -15.800000
-0.033000  -15.800000
-0.027000  -15.700000
-0.015800  -15.700000
-0.012000  -15.600000
-0.006800  -15.600000
0.000000  -15.500000
-0.003000  -15.500000
-0.007500  -15.400000
-0.009100  -15.400000
-0.010500  -15.300000
0.000000  -15.300000
0.036700  -15.300000
0.054000  -15.200000
0.033000  -15.200000
0.003700  -15.100000
-0.033000  -15.100000
-0.063000  -15.000000
-0.089300  -15.000000
-0.102800  -14.900000
-0.089300  -14.900000
-0.063000  -14.800000
-0.024000  -14.800000
-0.000800  -14.700000
0.005200  -14.700000
-0.000800  -14.600000
-0.015800  -14.600000
-0.006800  -14.500000
-0.001500  -14.500000
0.000700  -14.400000
-0.001500  -14.400000
-0.014300  -14.400000
-0.018800  -14.300000
-0.021000  -14.300000
-0.019500  -14.200000
-0.028500  -14.100000
-0.029300  -14.100000
-0.020300  -14.000000
-0.018100  -14.000000
-0.004600  -14.000000
0.004500  -13.900000
0.008200  -13.900000
0.009000  -13.800000
0.004500  -13.800000
0.003000  -13.700000
0.000700  -13.600000
-0.000800  -13.600000
0.001500  -13.500000
-0.003000  -13.500000
-0.012000  -13.500000
-0.019500  -13.400000
-0.021000  -13.400000
-0.019500  -13.300000
-0.022500  -13.300000
-0.026300  -13.200000
-0.027800  -13.100000
-0.027800  -13.100000
-0.029300  -13.100000
-0.032300  -13.000000
-0.035300  -13.000000
-0.031500  -12.900000
-0.020300  -12.800000
-0.012000  -12.800000
-0.000800  -12.700000
-0.003000  -12.700000
-0.006800  -12.600000
-0.008300  -12.600000
-0.024000  -12.500000
-0.023300  -12.500000
-0.017300  -12.400000
-0.012000  -12.400000
-0.008300  -12.300000
-0.010500  -12.200000
-0.009100  -12.200000
-0.015800  -12.200000
-0.018800  -12.100000
-0.018800  -12.000000
-0.019500  -12.000000
-0.015000  -11.900000
-0.016500  -11.800000
-0.016500  -11.800000
-0.017300  -11.700000
-0.021000  -11.700000
-0.023300  -11.600000
-0.029300  -11.600000
-0.039000  -11.500000
-0.048000  -11.400000
-0.045800  -11.400000
-0.036800  -11.300000
-0.021000  -11.300000
-0.008300  -11.200000
-0.012800  -11.200000
-0.018100  -11.100000
-0.002300  -11.100000
0.035200  -11.000000
0.072700  -10.900000
0.061500  -10.900000
0.020200  -10.800000
-0.015800  -10.800000
-0.045800  -10.800000
-0.045800  -10.700000
-0.039000  -10.700000
-0.035300  -10.600000
-0.026300  -10.600000
-0.027000  -10.500000
-0.033000  -10.400000
-0.037500  -10.400000
-0.035300  -10.400000
-0.025600  -10.300000
-0.020300  -10.300000
-0.014300  -10.200000
-0.018100  -10.200000
-0.015000  -10.100000
-0.006000  -10.100000
-0.009800  -10.000000
-0.011300  -10.000000
-0.016500  -9.900000
-0.024800  -9.900000
-0.036800  -9.900000
-0.040500  -9.800000
-0.003800  -9.700000
0.034500  -9.700000
0.042000  -9.600000
0.031500  -9.600000
-0.000800  -9.500000
-0.031500  -9.500000
-0.048000  -9.500000
-0.051800  -9.400000
-0.049500  -9.400000
-0.045800  -9.300000
-0.043600  -9.300000
-0.036100  -9.200000
-0.027000  -9.200000
-0.019500  -9.100000
-0.006000  -9.100000
-0.007500  -9.000000
-0.001500  -9.000000
0.018000  -9.000000
0.033000  -8.900000
0.026200  -8.900000
0.001500  -8.800000
-0.021000  -8.800000
-0.042000  -8.700000
-0.046500  -8.700000
-0.050300  -8.600000
-0.040500  -8.600000
-0.009800  -8.600000
-0.003000  -8.500000
-0.026300  -8.500000
-0.049500  -8.400000
-0.042000  -8.400000
-0.016500  -8.300000
-0.019500  -8.300000
-0.025600  -8.200000
-0.010500  -8.200000
-0.000800  -8.200000
0.009000  -8.100000
0.017200  -8.100000
0.021700  -8.100000
0.015700  -8.000000
0.002200  -8.000000
-0.004600  -8.000000
-0.016500  -7.900000
-0.022500  -7.900000
-0.021000  -7.800000
-0.012800  -7.800000
-0.008300  -7.700000
-0.018100  -7.700000
-0.027800  -7.700000
-0.046500  -7.700000
-0.050300  -7.600000
-0.039000  -7.600000
-0.023300  -7.500000
-0.009100  -7.400000
-0.010500  -7.400000
-0.001500  -7.300000
0.002200  -7.200000
-0.024000  -7.200000
-0.054800  -7.200000
-0.053300  -7.100000
-0.044300  -7.000000
-0.027800  -7.000000
0.012700  -6.900000
0.047200  -6.900000
0.063000  -6.800000
0.055500  -6.800000
0.036000  -6.700000
0.007500  -6.700000
-0.025600  -6.600000
-0.047300  -6.500000
-0.057000  -6.500000
-0.048000  -6.400000
-0.042800  -6.300000
-0.049500  -6.300000
-0.057000  -6.200000
-0.060800  -6.200000
-0.063000  -6.100000
-0.060800  -6.000000
-0.043600  -6.000000
-0.026300  -5.900000
-0.001500  -5.900000
0.019500  -5.800000
0.026200  -5.700000
0.018000  -5.700000
0.006000  -5.600000
0.009000  -5.500000
0.012700  -5.500000
0.009000  -5.400000
-0.012800  -5.400000
-0.020300  -5.300000
-0.021800  -5.200000
-0.033000  -5.200000
-0.027000  -5.100000
-0.018800  -5.000000
-0.009100  -5.000000
-0.003800  -4.900000
-0.006800  -4.900000
-0.009800  -4.800000
-0.015800  -4.700000
-0.026300  -4.600000
-0.020300  -4.600000
-0.004600  -4.500000
0.002200  -4.500000
-0.006800  -4.400000
-0.023300  -4.300000
-0.031500  -4.300000
-0.030800  -4.200000
-0.020300  -4.100000
-0.013500  -4.100000
-0.012800  -4.000000
-0.008300  -4.000000
-0.015800  -3.900000
-0.021800  -3.800000
-0.018100  -3.800000
-0.017300  -3.700000
-0.018800  -3.600000
-0.027800  -3.600000
-0.030800  -3.600000
-0.027000  -3.500000
-0.027800  -3.400000
-0.015800  -3.400000
-0.006000  -3.300000
-0.001500  -3.200000
-0.007500  -3.200000
-0.017300  -3.200000
-0.022500  -3.100000
-0.028500  -3.000000
-0.027800  -3.000000
-0.033000  -2.900000
-0.036100  -2.800000
-0.033000  -2.800000
-0.023300  -2.700000
0.014200  -2.700000
0.057000  -2.600000
0.071200  -2.600000
0.048700  -2.500000
0.015700  -2.500000
-0.023300  -2.400000
-0.054000  -2.300000
-0.072800  -2.300000
-0.086300  -2.300000
-0.078800  -2.200000
-0.054000  -2.200000
-0.025600  -2.100000
-0.018100  -2.000000
0.017200  -2.000000
0.062200  -1.900000
0.062200  -1.900000
0.043500  -1.800000
0.001500  -1.800000
-0.039000  -1.700000
-0.072100  -1.700000
-0.093800  -1.600000
-0.099000  -1.600000
-0.082500  -1.500000
-0.058500  -1.400000
-0.048000  -1.400000
-0.026300  -1.400000
-0.012800  -1.300000
-0.007500  -1.300000
-0.015800  -1.200000
-0.027000  -1.100000
-0.019500  -1.100000
-0.013500  -1.000000
0.004500  -1.000000
0.008200  -0.900000
-0.005300  -0.900000
-0.010500  -0.800000
-0.000800  -0.800000
0.042000  -0.700000
0.077200  -0.700000
0.062200  -0.600000
0.027000  -0.600000
-0.003800  -0.500000
-0.021800  -0.500000
-0.027000  -0.500000
-0.036100  -0.400000
-0.049500  -0.400000
-0.054000  -0.300000
-0.036800  -0.300000
-0.010500  -0.200000
0.006700  -0.200000
0.012000  -0.200000
0.005200  -0.100000
-0.005300  -0.100000
-0.017300  0.000000
-0.022500  0.000000
-0.024800  0.000000
-0.022500  0.100000
-0.012000  0.100000
-0.006000  0.200000
0.005200  0.200000
0.012000  0.300000
0.000000  0.300000
-0.010500  0.300000
-0.027000  0.400000
-0.059300  0.400000
-0.078800  0.400000
-0.064500  0.500000
-0.043600  0.500000
-0.029300  0.600000
-0.005300  0.600000
0.009000  0.600000
0.000700  0.700000
-0.016500  0.700000
-0.005300  0.800000
0.006000  0.800000
-0.012000  0.800000
-0.024800  0.900000
-0.042800  0.900000
-0.038300  0.900000
-0.021000  1.000000
-0.021800  1.000000
-0.023300  1.100000
-0.024800  1.100000
-0.018800  1.200000
-0.034600  1.200000
-0.054000  1.300000
-0.041300  1.300000
-0.023300  1.300000
0.014200  1.400000
0.051700  1.400000
0.067500  1.500000
0.072000  1.500000
0.057700  1.600000
0.026200  1.600000
-0.014300  1.700000
-0.061500  1.700000
-0.093000  1.800000
-0.093800  1.800000
-0.082500  1.800000
-0.066000  1.900000
-0.054000  1.900000
-0.054800  2.000000
-0.068300  2.000000
-0.057000  2.100000
-0.017300  2.200000
0.003700  2.200000
0.018000  2.200000
0.027000  2.300000
0.021000  2.300000
0.004500  2.400000
0.008200  2.400000
0.011200  2.500000
-0.012800  2.500000
-0.020300  2.600000
-0.015800  2.600000
0.000000  2.700000
0.016500  2.700000
0.030700  2.800000
0.056200  2.800000
0.075000  2.900000
0.067500  2.900000
0.024000  3.000000
-0.022500  3.000000
-0.072800  3.100000
-0.106500  3.100000
-0.106500  3.100000
-0.099800  3.100000
-0.078000  3.200000
-0.062300  3.200000
-0.062300  3.300000
-0.050300  3.300000
-0.030800  3.400000
-0.012800  3.400000
0.004500  3.500000
0.005200  3.500000
0.002200  3.500000
0.000700  3.600000
0.027000  3.600000
0.051000  3.600000
0.030700  3.700000
0.024000  3.700000
0.002200  3.700000
-0.021800  3.800000
-0.003800  3.800000
-0.006800  3.900000
-0.038300  3.900000
-0.080300  3.900000
-0.110300  4.000000
-0.074300  4.000000
-0.029300  4.000000
-0.012800  4.100000
0.006000  4.100000
0.004500  4.100000
-0.001500  4.200000
-0.001500  4.200000
0.003700  4.300000
0.001500  4.300000
-0.021800  4.300000
-0.042000  4.400000
-0.055500  4.400000
-0.041300  4.400000
-0.018100  4.500000
-0.018100  4.500000
-0.021000  4.500000
-0.024000  4.500000
-0.015800  4.500000
0.000700  4.600000
0.006700  4.600000
0.013500  4.600000
0.054000  4.700000
0.126000  4.700000
0.153700  4.700000
0.119200  4.700000
0.039700  4.800000
-0.031500  4.800000
-0.006000  4.800000
0.065200  4.900000
0.053200  4.900000
0.003000  4.900000
-0.065300  4.900000
-0.160500  4.900000
-0.188300  5.000000
-0.210000  5.000000
-0.175600  5.100000
-0.117800  5.100000
-0.075000  5.100000
-0.035300  5.200000
-0.098300  5.200000
-0.112500  5.200000
-0.090000  5.300000
-0.054800  5.300000
0.004500  5.300000
0.012700  5.300000
-0.010500  5.400000
-0.063000  5.400000
-0.043600  5.400000
-0.006800  5.500000
0.021000  5.500000
0.054700  5.500000
0.040500  5.600000
0.027700  5.600000
0.006000  5.600000
0.000700  5.700000
-0.004600  5.700000
0.008200  5.700000
0.085500  5.800000
0.157500  5.800000
0.180700  5.800000
0.137200  5.800000
0.060700  5.800000
-0.000800  5.900000
-0.013500  5.900000
0.021700  5.900000
0.009700  6.000000
-0.057800  6.000000
-0.095300  6.000000
-0.135000  6.100000
-0.132000  6.100000
-0.108000  6.100000
-0.081000  6.200000
-0.063000  6.200000
-0.108800  6.200000
-0.120000  6.300000
-0.123800  6.300000
-0.108800  6.300000
-0.066000  6.300000
-0.030800  6.400000
0.030700  6.400000
0.096000  6.400000
0.109500  6.500000
0.057700  6.500000
0.031500  6.500000
0.035200  6.600000
0.027700  6.600000
0.025500  6.600000
0.042000  6.700000
0.044200  6.700000
0.038200  6.700000
0.043500  6.700000
0.015000  6.800000
0.005200  6.800000
-0.012000  6.800000
-0.054000  6.800000
-0.071300  6.900000
-0.075000  6.900000
-0.025600  6.900000
0.001500  6.900000
-0.030000  6.900000
-0.059300  7.000000
-0.084000  7.000000
-0.081800  7.000000
-0.054800  7.100000
0.003700  7.100000
0.037500  7.100000
0.024000  7.100000
0.029200  7.100000
0.044200  7.200000
0.066700  7.200000
0.081000  7.200000
0.049500  7.200000
0.042000  7.200000
0.057000  7.200000
-0.006000  7.300000
-0.080300  7.300000
-0.117800  7.300000
-0.138800  7.300000
-0.120000  7.400000
-0.106500  7.400000
-0.064500  7.400000
-0.025600  7.400000
-0.055500  7.400000
-0.113300  7.500000
-0.180800  7.500000
-0.189800  7.500000
-0.141100  7.500000
-0.126800  7.600000
-0.122300  7.600000
-0.104300  7.600000
-0.074300  7.600000
-0.027800  7.600000
0.067500  7.600000
0.185200  7.700000
0.206200  7.700000
0.210700  7.700000
0.187500  7.700000
0.074200  7.800000
-0.015800  7.800000
-0.092300  7.800000
-0.090000  7.900000
-0.042000  7.900000
-0.072800  7.900000
-0.048000  7.900000
0.007500  8.000000
0.069700  8.000000
0.112500  8.000000
0.081700  8.000000
0.070500  8.100000
0.005200  8.100000
-0.074300  8.100000
-0.104300  8.100000
-0.117800  8.100000
-0.103500  8.100000
-0.107300  8.200000
-0.036800  8.200000
0.057000  8.200000
0.120700  8.200000
0.222700  8.200000
0.215200  8.300000
0.133500  8.300000
0.068200  8.300000
-0.063000  8.300000
-0.158300  8.300000
-0.189800  8.400000
-0.174100  8.400000
-0.112500  8.400000
-0.072100  8.400000
-0.035300  8.400000
-0.036800  8.500000
-0.030800  8.500000
-0.038300  8.500000
-0.044300  8.500000
-0.006800  8.500000
0.058500  8.500000
0.192700  8.500000
0.221200  8.500000
0.057700  8.500000
-0.105000  8.500000
-0.199500  8.600000
-0.190500  8.600000
-0.136500  8.600000
-0.116300  8.600000
-0.072800  8.600000
-0.064500  8.600000
-0.089300  8.700000
-0.084000  8.700000
-0.054000  8.700000
-0.015800  8.700000
0.030000  8.700000
0.057700  8.700000
0.096700  8.700000
0.122200  8.700000
0.111700  8.800000
0.216000  8.800000
0.324000  8.800000
0.228000  8.800000
0.063000  8.800000
-0.060000  8.800000
-0.078000  8.800000
-0.105000  8.900000
-0.247500  8.900000
-0.311300  8.900000
-0.304500  8.900000
-0.234000  8.900000
-0.160500  8.900000
-0.084800  8.900000
0.057000  8.900000
0.137200  9.000000
0.094500  9.000000
-0.051800  9.000000
-0.223500  9.000000
-0.300800  9.000000
-0.184500  9.000000
-0.023300  9.000000
0.024700  9.000000
0.039000  9.000000
0.112500  9.000000
0.138700  9.100000
0.061500  9.100000
-0.044300  9.100000
-0.104300  9.100000
-0.074300  9.100000
-0.024000  9.200000
0.042700  9.200000
0.098200  9.200000
0.137200  9.200000
0.119200  9.200000
0.036700  9.200000
-0.008300  9.300000
-0.003800  9.300000
0.125200  9.300000
0.232500  9.300000
0.172500  9.300000
0.053200  9.300000
-0.082500  9.300000
-0.152300  9.300000
-0.179300  9.300000
-0.251300  9.300000
-0.276100  9.300000
-0.198000  9.300000
-0.095300  9.300000
-0.039000  9.300000
0.050200  9.300000
0.147700  9.300000
0.219700  9.400000
0.353200  9.400000
0.411700  9.400000
0.261000  9.400000
0.008200  9.400000
-0.231000  9.400000
-0.372800  9.400000
-0.353300  9.400000
-0.279800  9.400000
-0.150000  9.400000
-0.013500  9.400000
0.015700  9.400000
0.055500  9.400000
0.076500  9.400000
0.059200  9.400000
0.089200  9.400000
0.060700  9.400000
0.093000  9.400000
0.101200  9.400000
0.010500  9.400000
-0.042800  9.400000
-0.103500  9.400000
0.004500  9.500000
0.108000  9.500000
0.072000  9.500000
0.076500  9.500000
0.028500  9.500000
-0.039800  9.500000
-0.140300  9.500000
-0.210000  9.500000
-0.293300  9.500000
-0.374300  9.500000
-0.287300  9.500000
-0.168800  9.500000
-0.076500  9.500000
-0.024000  9.600000
0.039700  9.600000
0.087700  9.600000
0.057700  9.600000
0.025500  9.600000
0.010500  9.600000
-0.009100  9.600000
0.004500  9.600000
0.047200  9.600000
0.065200  9.600000
0.048700  9.600000
0.061500  9.600000
0.048000  9.600000
-0.051100  9.600000
-0.045800  9.600000
0.020200  9.700000
0.072700  9.700000
0.059200  9.700000
-0.006800  9.700000
0.021700  9.700000
0.133500  9.700000
0.270700  9.700000
0.225000  9.700000
0.130500  9.700000
0.053200  9.700000
-0.142600  9.700000
-0.291800  9.700000
-0.420000  9.700000
-0.437300  9.700000
-0.283600  9.700000
-0.143300  9.700000
-0.051800  9.700000
0.001500  9.700000
0.234000  9.700000
0.750000  9.800000
0.908200  9.800000
0.537000  9.800000
0.108000  9.800000
-0.347300  9.800000
-0.644300  9.800000
-0.822800  9.800000
-0.791300  9.800000
-0.414000  9.800000
-0.050300  9.800000
0.282000  9.800000
0.379500  9.800000
0.159700  9.800000
-0.034600  9.900000
-0.051100  9.900000
-0.053300  9.900000
-0.093000  9.900000
-0.111000  9.900000
0.016500  9.900000
0.255000  9.900000
0.273700  9.900000
0.115500  9.900000
-0.066800  9.900000
-0.196500  9.900000
-0.154500  9.900000
-0.049500  9.900000
-0.023300  9.900000
-0.048800  9.900000
-0.086300  9.900000
-0.056300  9.900000
-0.085600  9.900000
-0.196500  9.900000
-0.181500  9.900000
-0.110300  9.900000
-0.032300  9.900000
0.048700  9.900000
0.097500  9.800000
0.168700  9.800000
0.192000  9.800000
0.126000  9.800000
0.012700  9.900000
-0.080300  9.900000
-0.081800  9.900000
-0.042000  9.900000
0.015700  9.900000
0.093000  9.900000
0.222000  9.900000
0.265500  9.900000
0.253500  9.900000
0.222000  9.900000
0.042700  9.900000
-0.093000  9.900000
-0.163500  9.900000
-0.261800  9.900000
-0.366800  9.900000
-0.377300  9.900000
-0.312000  9.900000
-0.262500  9.900000
-0.144800  9.900000
-0.033000  9.900000
0.086200  9.900000
0.176200  9.900000
0.133500  9.900000
0.161200  9.900000
0.232500  9.900000
0.216700  9.900000
0.194200  9.900000
0.347200  9.900000
0.498700  9.900000
0.284200  9.900000
-0.026300  9.900000
-0.149300  9.900000
-0.069800  9.900000
-0.118500  9.900000
-0.259500  9.900000
-0.318800  9.900000
-0.417800  9.900000
-0.415500  9.900000
-0.492800  9.900000
-0.480800  9.900000
-0.309000  10.000000
-0.086300  10.000000
0.075000  10.000000
0.009000  10.000000
-0.009800  10.000000
0.042000  10.000000
0.132700  10.000000
0.228000  10.000000
0.222700  10.000000
0.146200  10.000000
0.155200  10.000000
0.178500  10.000000
0.271500  10.000000
0.330700  10.100000
0.134200  10.100000
0.032200  10.100000
-0.021800  10.100000
0.027000  10.100000
0.012700  10.100000
-0.177800  10.100000
-0.204100  10.100000
-0.213800  10.100000
-0.184500  10.100000
-0.222000  10.100000
-0.270000  10.100000
-0.253500  10.100000
-0.264800  10.200000
-0.194300  10.200000
-0.192800  10.200000
-0.205500  10.200000
-0.089300  10.200000
0.155200  10.200000
0.341200  10.200000
0.462700  10.200000
0.501000  10.200000
0.357000  10.200000
0.167200  10.200000
-0.044300  10.200000
-0.203300  10.200000
-0.224300  10.200000
-0.179300  10.200000
-0.144800  10.200000
-0.095300  10.200000
-0.020300  10.200000
0.066000  10.200000
0.084000  10.200000
0.052500  10.200000
0.038200  10.200000
-0.100600  10.200000
-0.237000  10.200000
-0.340600  10.200000
-0.366800  10.200000
-0.315800  10.200000
-0.293300  10.200000
-0.096800  10.200000
0.165700  10.200000
0.336700  10.200000
0.369000  10.200000
0.335200  10.200000
0.273700  10.200000
0.209200  10.200000
0.187500  10.200000
0.092200  10.200000
-0.015800  10.200000
-0.106500  10.200000
-0.086300  10.200000
-0.027800  10.200000
-0.003000  10.200000
0.013500  10.200000
-0.033800  10.200000
-0.044300  10.200000
-0.080300  10.200000
-0.102800  10.200000
-0.109500  10.200000
-0.081000  10.200000
0.029200  10.200000
0.043500  10.200000
0.024000  10.200000
-0.023300  10.200000
-0.083300  10.200000
-0.102800  10.200000
-0.098300  10.300000
-0.003800  10.300000
0.012700  10.300000
-0.027000  10.300000
-0.075000  10.300000
-0.147800  10.300000
-0.159800  10.300000
-0.176300  10.300000
-0.143300  10.300000
-0.058500  10.300000
-0.011300  10.300000
-0.021800  10.300000
0.034500  10.300000
0.352500  10.300000
0.589500  10.300000
0.375000  10.300000
0.080200  10.300000
-0.192800  10.300000
-0.334500  10.300000
-0.379500  10.300000
-0.408100  10.300000
-0.248300  10.300000
-0.222000  10.300000
-0.203300  10.300000
-0.153800  10.300000
-0.093000  10.300000
0.052500  10.300000
0.132700  10.300000
0.304500  10.300000
0.445500  10.300000
0.449200  10.300000
0.313500  10.300000
0.089200  10.300000
-0.069800  10.300000
-0.227300  10.300000
-0.334500  10.300000
-0.321000  10.300000
-0.185300  10.300000
-0.042800  10.300000
0.078700  10.300000
0.132700  10.300000
0.132700  10.300000
0.176200  10.300000
0.217500  10.300000
0.264000  10.300000
0.073500  10.300000
-0.131300  10.300000
-0.182300  10.300000
-0.307500  10.300000
-0.333000  10.300000
-0.387800  10.300000
-0.402100  10.300000
-0.280600  10.300000
-0.106500  10.300000
0.210000  10.300000
0.339700  10.300000
0.216000  10.300000
0.144700  10.300000
0.166500  10.300000
0.240000  10.300000
0.202500  10.300000
0.006000  10.300000
-0.082500  10.300000
-0.141100  10.300000
-0.174800  10.300000
-0.099000  10.300000
-0.069100  10.300000
-0.023300  10.300000
-0.058500  10.300000
-0.105000  10.300000
-0.093000  10.300000
-0.078000  10.300000
0.030700  10.300000
0.104200  10.300000
0.051700  10.300000
-0.066800  10.300000
-0.138800  10.300000
-0.142600  10.300000
-0.037500  10.300000
0.026200  10.300000
0.039000  10.300000
0.067500  10.300000
-0.005300  10.300000
-0.000800  10.300000
0.040500  10.300000
0.135000  10.300000
0.198700  10.300000
0.084000  10.300000
-0.027800  10.300000
-0.151500  10.300000
-0.174100  10.300000
-0.166500  10.300000
-0.147800  10.300000
-0.084000  10.300000
-0.055500  10.300000
0.019500  10.200000
0.050200  10.200000
0.045700  10.200000
0.025500  10.200000
0.004500  10.200000
-0.014300  10.200000
-0.054000  10.200000
-0.058500  10.200000
-0.021800  10.200000
0.054000  10.200000
0.150000  10.200000
0.173200  10.200000
0.034500  10.200000
-0.101300  10.200000
-0.174800  10.200000
-0.207000  10.200000
-0.162000  10.200000
-0.102800  10.200000
0.010500  10.200000
0.069000  10.200000
0.060700  10.200000
0.085500  10.200000
0.059200  10.200000
-0.029300  10.200000
-0.072100  10.200000
-0.095300  10.200000
-0.112500  10.200000
-0.105000  10.200000
-0.065300  10.200000
0.151500  10.200000
0.353200  10.200000
0.333000  10.200000
0.273000  10.200000
0.163500  10.200000
-0.056300  10.200000
-0.236300  10.200000
-0.303800  10.200000
-0.247500  10.200000
-0.180800  10.200000
-0.136500  10.200000
-0.115500  10.200000
-0.165000  10.200000
-0.117000  10.200000
-0.051800  10.200000
-0.014300  10.200000
0.042700  10.200000
0.110200  10.200000
0.148500  10.200000
0.097500  10.200000
0.093700  10.200000
0.069000  10.200000
0.039000  10.200000
0.028500  10.200000
-0.037500  10.200000
-0.108000  10.200000
-0.130500  10.200000
-0.132800  10.200000
-0.162000  10.200000
-0.146300  10.200000
-0.093000  10.200000
-0.023300  10.100000
-0.031500  10.100000
-0.008300  10.100000
0.101200  10.100000
0.102700  10.100000
0.129000  10.100000
0.044200  10.100000
-0.069100  10.100000
-0.111800  10.100000
-0.176300  10.100000
-0.120800  10.100000
-0.051800  10.100000
0.086200  10.100000
0.134200  10.100000
0.084000  10.100000
0.136500  10.100000
0.095200  10.100000
0.009000  10.100000
-0.053300  10.100000
-0.086300  10.100000
-0.074300  10.100000
-0.063800  10.100000
-0.036100  10.100000
-0.009100  10.100000
0.008200  10.100000
0.006700  10.100000
-0.012800  10.100000
-0.029300  10.100000
-0.016500  10.100000
-0.002300  10.100000
0.025500  10.100000
0.089200  10.100000
0.121500  10.100000
0.072000  10.100000
-0.004600  10.100000
-0.064500  10.100000
-0.112500  10.100000
-0.108800  10.100000
-0.104300  10.100000
-0.136500  10.100000
-0.129000  10.100000
-0.064500  10.100000
-0.003000  10.100000
0.042000  10.100000
0.061500  10.100000
0.026200  10.100000
-0.019500  10.100000
0.011200  10.100000
0.053200  10.100000
-0.009100  10.100000
-0.086300  10.100000
-0.106500  10.100000
-0.072800  10.100000
-0.048000  10.100000
-0.040500  10.100000
0.091500  10.100000
0.187500  10.100000
0.159000  10.100000
0.042700  10.100000
-0.080300  10.100000
-0.142600  10.100000
-0.194300  10.100000
-0.165000  10.100000
-0.111800  10.100000
-0.080300  10.100000
-0.093800  10.100000
-0.099000  10.100000
-0.057800  10.100000
-0.032300  10.100000
0.000700  10.100000
0.009700  10.000000
0.021000  10.000000
0.043500  10.000000
0.043500  10.000000
0.039000  10.000000
0.069700  10.000000
0.086200  10.000000
0.063000  10.000000
0.066700  10.000000
0.081000  10.000000
0.036700  9.900000
0.008200  9.900000
0.042000  9.900000
0.006700  9.900000
-0.040500  9.900000
-0.035300  9.900000
-0.027000  9.900000
-0.008300  9.900000
-0.029300  9.900000
-0.023300  9.900000
0.059200  9.900000
0.025500  9.900000
-0.080300  9.900000
-0.132800  9.900000
-0.151500  9.900000
-0.104300  9.900000
-0.078800  9.900000
-0.074300  9.900000
-0.050300  9.900000
-0.010500  9.900000
0.031500  9.900000
0.063000  9.900000
0.108700  9.900000
0.060700  9.900000
-0.027800  9.900000
-0.091500  9.900000
-0.161300  9.900000
-0.183800  9.900000
-0.160500  9.900000
-0.092300  9.900000
-0.007500  9.900000
0.080200  9.900000
0.104200  9.900000
0.072700  9.900000
0.062200  9.900000
0.024000  9.900000
-0.010500  9.900000
-0.022500  9.900000
-0.049500  9.900000
-0.081800  9.900000
-0.072800  9.800000
-0.036800  9.800000
-0.009800  9.800000
0.008200  9.800000
0.015000  9.800000
0.035200  9.800000
0.038200  9.800000
0.028500  9.800000
0.018000  9.800000
-0.006000  9.800000
-0.009100  9.800000
-0.003800  9.800000
-0.010500  9.800000
0.003000  9.800000
0.039700  9.800000
0.036000  9.800000
0.006000  9.800000
-0.030000  9.800000
-0.066800  9.800000
-0.080300  9.800000
-0.117000  9.800000
-0.140300  9.800000
-0.134300  9.800000
-0.104300  9.800000
-0.030800  9.800000
0.039000  9.800000
0.076500  9.800000
0.059200  9.800000
0.025500  9.800000
0.057000  9.800000
0.082500  9.800000
0.041200  9.800000
-0.006000  9.800000
-0.035300  9.800000
-0.055500  9.800000
-0.055500  9.800000
-0.031500  9.800000
-0.019500  9.800000
-0.011300  9.800000
-0.010500  9.800000
-0.014300  9.700000
-0.012000  9.700000
-0.029300  9.700000
-0.049500  9.700000
-0.049500  9.700000
-0.021800  9.700000
0.012000  9.700000
0.057000  9.700000
0.147700  9.700000
0.189000  9.700000
0.099000  9.700000
-0.036100  9.700000
-0.151500  9.700000
-0.183000  9.600000
-0.169600  9.600000
-0.147000  9.600000
-0.087800  9.600000
-0.054000  9.600000
-0.014300  9.600000
-0.006800  9.600000
-0.037500  9.500000
-0.042000  9.500000
-0.001500  9.500000
0.024000  9.500000
0.006700  9.500000
-0.010500  9.500000
-0.012800  9.500000
0.063700  9.500000
0.089200  9.500000
0.017200  9.500000
-0.029300  9.500000
-0.061500  9.500000
-0.064500  9.500000
-0.057800  9.400000
-0.030000  9.400000
0.013500  9.400000
0.043500  9.400000
0.042000  9.400000
0.016500  9.400000
-0.010500  9.400000
-0.036800  9.400000
-0.039800  9.400000
-0.066000  9.400000
-0.095300  9.400000
-0.093800  9.400000
-0.085600  9.400000
-0.063000  9.400000
-0.042800  9.400000
-0.029300  9.300000
0.001500  9.300000
0.045700  9.300000
0.074200  9.300000
0.068200  9.300000
0.048000  9.300000
0.014200  9.300000
-0.012800  9.300000
-0.047300  9.300000
-0.083300  9.300000
-0.081800  9.200000
-0.040500  9.200000
0.014200  9.200000
0.033700  9.200000
0.034500  9.200000
0.038200  9.200000
0.069700  9.200000
0.055500  9.200000
-0.035300  9.200000
-0.085600  9.200000
-0.089300  9.200000
-0.057800  9.200000
-0.015800  9.100000
0.024000  9.100000
0.082500  9.100000
0.105700  9.100000
0.057000  9.100000
-0.012000  9.100000
-0.069100  9.100000
-0.108000  9.100000
-0.120800  9.100000
-0.126800  9.100000
-0.095300  9.000000
-0.048000  9.000000
-0.045000  9.000000
-0.040500  9.000000
-0.024000  9.000000
-0.015800  9.000000
0.001500  9.000000
0.013500  9.000000
0.011200  9.000000
0.006000  9.000000
-0.011300  9.000000
-0.027800  9.000000
-0.029300  9.000000
-0.016500  9.000000
0.020200  9.000000
0.051000  9.000000
0.042700  9.000000
0.016500  9.000000
-0.035300  9.000000
-0.067500  9.000000
-0.076500  9.000000
-0.095300  9.000000
-0.075000  9.000000
-0.023300  9.000000
0.044200  9.000000
0.098200  9.000000
0.117000  9.000000
0.102000  9.000000
0.061500  9.000000
-0.018800  9.000000
-0.096800  8.900000
-0.090000  8.900000
-0.081800  8.900000
-0.075800  8.900000
-0.071300  8.900000
-0.081000  8.900000
-0.062300  8.900000
-0.037500  8.900000
-0.003000  8.900000
0.025500  8.900000
0.068200  8.800000
0.114000  8.800000
0.086200  8.800000
0.021700  8.800000
-0.045800  8.800000
-0.075000  8.800000
-0.085600  8.800000
-0.092300  8.800000
-0.071300  8.700000
-0.061500  8.700000
-0.041300  8.700000
-0.021000  8.700000
-0.004600  8.700000
0.006700  8.600000
0.008200  8.600000
0.025500  8.600000
0.048000  8.600000
0.061500  8.600000
0.036700  8.600000
0.012700  8.500000
-0.023300  8.500000
-0.063000  8.500000
-0.051800  8.500000
-0.018100  8.500000
-0.013500  8.500000
-0.041300  8.400000
-0.042800  8.400000
-0.057000  8.400000
-0.048000  8.400000
-0.018100  8.300000
-0.044300  8.300000
-0.041300  8.300000
-0.035300  8.200000
-0.062300  8.200000
-0.054000  8.200000
-0.008300  8.200000
0.005200  8.100000
-0.013500  8.100000
-0.033800  8.100000
-0.064500  8.100000
-0.061500  8.000000
-0.036100  8.000000
-0.016500  8.000000
-0.007500  8.000000
0.013500  8.000000
0.041200  8.000000
0.042700  8.000000
0.049500  7.900000
0.057700  7.900000
0.051700  7.900000
0.024000  7.900000
-0.004600  7.900000
-0.027000  7.800000
-0.028500  7.800000
-0.016500  7.800000
-0.017300  7.800000
-0.017300  7.800000
-0.021800  7.700000
-0.025600  7.700000
-0.042000  7.700000
-0.055500  7.600000
-0.052500  7.600000
-0.042000  7.600000
-0.027800  7.600000
-0.024000  7.600000
-0.012800  7.600000
0.023200  7.600000
0.049500  7.600000
0.024000  7.600000
-0.004600  7.600000
-0.010500  7.600000
-0.028500  7.600000
-0.040500  7.600000
-0.041300  7.600000
-0.036800  7.600000
-0.026300  7.500000
-0.029300  7.500000
-0.031500  7.500000
-0.033000  7.500000
-0.030800  7.500000
-0.009100  7.400000
0.020200  7.400000
0.029200  7.400000
0.016500  7.400000
0.009700  7.400000
0.016500  7.400000
0.012000  7.400000
-0.014300  7.400000
-0.025600  7.300000
-0.042000  7.300000
-0.040500  7.300000
-0.017300  7.300000
-0.018100  7.300000
-0.019500  7.200000
-0.044300  7.200000
-0.071300  7.200000
-0.091500  7.200000
-0.084800  7.200000
-0.057800  7.200000
-0.020300  7.200000
0.037500  7.100000
0.057000  7.100000
0.050200  7.100000
0.018700  7.100000
-0.024000  7.100000
-0.059300  7.100000
-0.072800  7.100000
-0.060800  7.000000
-0.058500  7.000000
-0.046500  7.000000
-0.024000  7.000000
0.004500  7.000000
0.040500  6.900000
0.042000  6.900000
0.016500  6.900000
0.001500  6.900000
-0.011300  6.900000
-0.019500  6.800000
-0.018800  6.800000
-0.015000  6.800000
-0.009800  6.700000
-0.003000  6.700000
0.017200  6.700000
0.033000  6.700000
0.024000  6.700000
-0.010500  6.600000
-0.050300  6.600000
-0.054000  6.600000
-0.031500  6.500000
-0.001500  6.500000
0.009000  6.500000
-0.002300  6.400000
-0.014300  6.400000
-0.037500  6.400000
-0.061500  6.300000
-0.070600  6.300000
-0.069100  6.300000
-0.069800  6.300000
-0.060800  6.200000
-0.045000  6.200000
-0.022500  6.100000
0.019500  6.100000
0.048700  6.100000
0.042000  6.000000
0.023200  6.000000
0.005200  5.900000
-0.004600  5.900000
-0.003000  5.800000
-0.008300  5.800000
-0.012800  5.800000
-0.012000  5.700000
0.024700  5.700000
0.059200  5.600000
0.038200  5.600000
-0.000800  5.500000
-0.063000  5.500000
-0.097500  5.400000
-0.099000  5.400000
-0.126800  5.300000
-0.125300  5.300000
-0.092300  5.200000
-0.038300  5.200000
-0.000800  5.200000
0.000700  5.200000
0.000700  5.100000
0.012000  5.100000
0.009000  5.000000
-0.006800  5.000000
-0.004600  5.000000
0.001500  4.900000
0.030700  4.900000
0.048000  4.900000
0.037500  4.800000
0.032200  4.800000
0.014200  4.800000
-0.001500  4.700000
-0.005300  4.700000
-0.012000  4.600000
-0.018100  4.600000
-0.024000  4.600000
-0.033800  4.500000
-0.049500  4.500000
-0.069100  4.500000
-0.075800  4.500000
-0.067500  4.500000
-0.044300  4.400000
-0.016500  4.400000
0.015000  4.400000
0.042000  4.300000
0.065200  4.300000
0.078700  4.300000
0.050200  4.200000
0.000700  4.200000
-0.029300  4.200000
-0.050300  4.200000
-0.051800  4.100000
-0.035300  4.100000
-0.031500  4.100000
-0.031500  4.000000
-0.030800  4.000000
-0.023300  4.000000
-0.009800  4.000000
0.007500  4.000000
0.000700  4.000000
-0.024800  4.000000
-0.030800  4.000000
-0.035300  3.900000
-0.031500  3.900000
-0.021800  3.900000
-0.018800  3.900000
-0.024000  3.900000
-0.035300  3.900000
-0.047300  3.900000
-0.064500  3.900000
-0.055500  3.900000
-0.038300  3.800000
-0.030800  3.800000
-0.029300  3.800000
-0.032300  3.800000
-0.016500  3.800000
0.025500  3.700000
0.063000  3.700000
0.071200  3.700000
0.074200  3.700000
0.046500  3.700000
0.011200  3.600000
-0.005300  3.600000
-0.030800  3.600000
-0.040500  3.600000
-0.060800  3.600000
-0.070600  3.600000
-0.059300  3.500000
-0.036800  3.500000
0.012700  3.500000
0.027000  3.500000
0.027700  3.400000
0.012700  3.400000
-0.014300  3.400000
0.012000  3.400000
0.036700  3.400000
0.015700  3.300000
-0.027000  3.300000
-0.057800  3.200000
-0.075800  3.200000
-0.085600  3.200000
-0.089300  3.100000
-0.101300  3.100000
-0.111800  3.100000
-0.110300  3.100000
-0.105000  3.000000
-0.080300  3.000000
-0.040500  2.900000
-0.010500  2.900000
0.004500  2.900000
0.013500  2.800000
0.023200  2.800000
0.032200  2.700000
0.042000  2.700000
0.055500  2.700000
0.051700  2.600000
0.034500  2.600000
0.035200  2.600000
0.021000  2.500000
-0.007500  2.500000
-0.020300  2.400000
-0.016500  2.400000
-0.001500  2.300000
-0.007500  2.300000
-0.018100  2.200000
-0.045800  2.200000
-0.062300  2.100000
-0.040500  2.100000
-0.026300  2.000000
-0.010500  2.000000
-0.003800  1.900000
-0.001500  1.900000
0.003000  1.800000
-0.006800  1.800000
-0.013500  1.800000
-0.010500  1.700000
-0.003000  1.600000
-0.006800  1.600000
-0.012000  1.600000
-0.010500  1.500000
-0.005300  1.500000
-0.002300  1.400000
-0.006000  1.400000
-0.014300  1.300000
-0.024800  1.300000
-0.027800  1.300000
-0.027000  1.200000
-0.027800  1.200000
-0.020300  1.100000
0.000700  1.100000
0.038200  1.000000
0.045700  1.000000
0.024700  0.900000
-0.004600  0.900000
-0.042800  0.900000
-0.065300  0.800000
-0.089300  0.700000
-0.085600  0.700000
-0.067500  0.700000
-0.061500  0.700000
-0.046500  0.600000
-0.036100  0.600000
-0.016500  0.600000
-0.005300  0.500000
-0.005300  0.500000
-0.006800  0.500000
-0.008300  0.400000
0.003000  0.400000
0.000700  0.400000
-0.010500  0.400000
-0.015000  0.300000
-0.011300  0.300000
-0.004600  0.300000
-0.004600  0.200000
-0.009100  0.200000
-0.009100  0.200000
-0.012800  0.100000
-0.015000  0.100000
-0.012000  0.100000
-0.014300  0.000000
-0.011300  0.000000
-0.009800  0.000000
-0.006800  0.000000
-0.003000  0.000000
-0.001500  0.000000
-0.003000  -0.100000
-0.006800  -0.100000
-0.012000  -0.100000
-0.031500  -0.200000
-0.057000  -0.200000
-0.064500  -0.200000
-0.065300  -0.200000
-0.070600  -0.300000
-0.064500  -0.300000
-0.040500  -0.300000
-0.015000  -0.300000
0.008200  -0.400000
0.019500  -0.400000
0.039000  -0.400000
0.064500  -0.500000
0.072000  -0.500000
0.059200  -0.500000
0.026200  -0.500000
-0.004600  -0.600000
-0.024000  -0.600000
-0.038300  -0.600000
-0.040500  -0.700000
-0.035300  -0.700000
-0.030800  -0.700000
-0.024000  -0.800000
-0.029300  -0.800000
-0.030800  -0.900000
-0.021800  -0.900000
-0.017300  -0.900000
-0.019500  -0.900000
-0.027000  -0.900000
-0.025600  -1.000000
-0.022500  -1.000000
-0.006800  -1.100000
0.008200  -1.100000
-0.004600  -1.100000
-0.014300  -1.200000
-0.000800  -1.200000
0.025500  -1.300000
0.020200  -1.300000
-0.010500  -1.400000
-0.046500  -1.400000
-0.081800  -1.400000
-0.081000  -1.400000
-0.063000  -1.500000
-0.054800  -1.500000
-0.044300  -1.600000
-0.041300  -1.600000
-0.051100  -1.600000
-0.053300  -1.700000
-0.030000  -1.700000
-0.005300  -1.800000
0.006700  -1.800000
0.011200  -1.800000
0.004500  -1.900000
-0.001500  -1.900000
-0.006000  -2.000000
-0.008300  -2.000000
-0.009100  -2.100000
-0.009100  -2.100000
-0.008300  -2.200000
-0.005300  -2.200000
-0.001500  -2.300000
-0.001500  -2.300000
0.000700  -2.300000
-0.005300  -2.400000
-0.012000  -2.400000
-0.012800  -2.500000
-0.017300  -2.500000
-0.018100  -2.600000
-0.022500  -2.600000
-0.024000  -2.700000
-0.024000  -2.700000
-0.026300  -2.700000
-0.014300  -2.800000
0.000700  -2.900000
0.003000  -2.900000
0.003700  -3.000000
0.004500  -3.000000
0.000000  -3.100000
0.000700  -3.100000
-0.003000  -3.200000
-0.007500  -3.200000
-0.016500  -3.300000
-0.022500  -3.300000
-0.021800  -3.400000
-0.021000  -3.400000
-0.012000  -3.500000
-0.012800  -3.600000
-0.024800  -3.600000
-0.036100  -3.600000
-0.031500  -3.700000
-0.018100  -3.700000
0.003000  -3.800000
0.039000  -3.900000
0.045700  -3.900000
0.032200  -4.000000
0.010500  -4.100000
-0.016500  -4.100000
-0.036800  -4.100000
-0.062300  -4.200000
-0.069800  -4.300000
-0.074300  -4.300000
-0.069100  -4.400000
-0.051800  -4.400000
-0.025600  -4.500000
-0.010500  -4.500000
-0.012800  -4.600000
-0.019500  -4.600000
-0.033000  -4.700000
-0.033800  -4.800000
-0.027000  -4.900000
-0.021000  -4.900000
-0.012000  -5.000000
-0.006800  -5.000000
-0.008300  -5.000000
-0.006800  -5.100000
0.010500  -5.200000
0.045700  -5.200000
0.060700  -5.300000
0.043500  -5.300000
0.041200  -5.400000
0.019500  -5.400000
-0.024000  -5.500000
-0.049500  -5.500000
-0.081000  -5.600000
-0.096800  -5.700000
-0.102100  -5.700000
-0.096000  -5.800000
-0.072800  -5.800000
-0.051100  -5.900000
-0.040500  -6.000000
-0.031500  -6.000000
-0.012800  -6.000000
0.004500  -6.100000
0.010500  -6.100000
0.010500  -6.200000
0.005200  -6.200000
-0.007500  -6.300000
-0.014300  -6.300000
-0.018100  -6.300000
-0.009800  -6.400000
0.001500  -6.500000
0.006000  -6.500000
0.010500  -6.600000
0.010500  -6.600000
0.010500  -6.700000
0.009000  -6.700000
0.004500  -6.800000
0.000700  -6.800000
-0.005300  -6.800000
-0.018100  -6.900000
-0.030000  -6.900000
-0.031500  -7.000000
-0.024000  -7.100000
-0.018100  -7.100000
-0.014300  -7.200000
-0.014300  -7.200000
-0.006800  -7.300000
0.010500  -7.300000
0.018000  -7.400000
0.005200  -7.500000
-0.018100  -7.500000
-0.042000  -7.600000
-0.054000  -7.600000
-0.042000  -7.700000
0.001500  -7.700000
0.040500  -7.800000
0.045700  -7.800000
0.031500  -7.900000
-0.013500  -8.000000
-0.048000  -8.100000
-0.061500  -8.100000
-0.069100  -8.100000
-0.068300  -8.200000
-0.086300  -8.200000
-0.101300  -8.300000
-0.086300  -8.300000
-0.057000  -8.400000
-0.027000  -8.500000
-0.008300  -8.500000
-0.000800  -8.600000
0.005200  -8.600000
0.008200  -8.600000
0.008200  -8.700000
0.006000  -8.800000
0.000700  -8.800000
-0.002300  -8.900000
-0.008300  -8.900000
-0.006000  -9.000000
-0.002300  -9.000000
0.003000  -9.100000
0.005200  -9.100000
0.000000  -9.200000
-0.005300  -9.200000
-0.006800  -9.300000
0.000700  -9.300000
0.001500  -9.400000
-0.005300  -9.400000
-0.007500  -9.500000
-0.012000  -9.500000
-0.019500  -9.600000
-0.030800  -9.600000
-0.027800  -9.700000
-0.019500  -9.700000
-0.017300  -9.800000
-0.013500  -9.800000
-0.018100  -9.900000
-0.018100  -9.900000
-0.016500  -9.900000
-0.019500  -10.000000
-0.021800  -10.100000
-0.024000  -10.100000
-0.023300  -10.100000
-0.023300  -10.200000
-0.018100  -10.200000
-0.006800  -10.300000
0.016500  -10.300000
0.025500  -10.400000
0.018000  -10.400000
0.011200  -10.400000
-0.012000  -10.500000
-0.027800  -10.600000
-0.036100  -10.600000
-0.042800  -10.700000
-0.038300  -10.700000
-0.036100  -10.800000
-0.036800  -10.800000
-0.045800  -10.800000
-0.048000  -10.900000
-0.039000  -10.900000
-0.030000  -11.000000
-0.021800  -11.000000
-0.014300  -11.100000
-0.007500  -11.100000
-0.005300  -11.200000
-0.005300  -11.200000
-0.009100  -11.300000
-0.010500  -11.300000
-0.006800  -11.300000
-0.006800  -11.400000
-0.008300  -11.400000
-0.009100  -11.500000
-0.010500  -11.500000
-0.014300  -11.600000
-0.016500  -11.600000
-0.017300  -11.700000
-0.021000  -11.700000
-0.019500  -11.700000
-0.018100  -11.800000
-0.016500  -11.800000
-0.012000  -11.900000
-0.007500  -11.900000
0.000000  -12.000000
0.000700  -12.100000
-0.001500  -12.100000
-0.002300  -12.200000
0.001500  -12.200000
-0.005300  -12.300000
-0.027000  -12.300000
-0.042000  -12.400000
-0.044300  -12.500000
-0.042800  -12.500000
-0.026300  -12.600000
-0.005300  -12.600000
-0.001500  -12.700000
-0.012800  -12.800000
-0.020300  -12.800000
-0.004600  -12.900000
0.009000  -12.900000
0.013500  -13.000000
0.014200  -13.100000
0.004500  -13.100000
-0.007500  -13.200000
-0.002300  -13.200000
-0.000800  -13.300000
-0.013500  -13.400000
-0.029300  -13.500000
-0.045800  -13.500000
-0.046500  -13.600000
-0.045800  -13.600000
-0.045800  -13.700000
-0.045800  -13.800000
-0.042000  -13.900000
-0.030800  -13.900000
-0.024000  -14.000000
-0.016500  -14.100000
-0.012000  -14.100000
-0.013500  -14.200000
-0.013500  -14.300000
-0.014300  -14.300000
-0.012000  -14.400000
-0.012000  -14.400000
-0.014300  -14.500000
-0.012800  -14.600000
-0.017300  -14.700000
-0.021800  -14.700000
-0.027000  -14.800000
-0.016500  -14.900000
0.006700  -14.900000
0.019500  -15.000000
0.031500  -15.100000
0.042700  -15.100000
0.045000  -15.200000
0.021700  -15.300000
-0.015000  -15.300000
-0.044300  -15.400000
-0.040500  -15.400000
-0.028500  -15.500000
-0.052500  -15.600000
-0.066800  -15.700000
-0.066800  -15.800000
-0.081000  -15.800000
-0.081800  -15.800000
-0.071300  -15.900000
-0.055500  -15.900000
-0.036800  -16.000000
-0.014300  -16.100000
-0.007500  -16.100000
-0.006800  -16.200000
-0.004600  -16.200000
-0.004600  -16.300000
0.004500  -16.300000
0.003000  -16.400000
0.003700  -16.500000
0.006700  -16.500000
0.006700  -16.600000
0.010500  -16.700000
0.009000  -16.700000
0.004500  -16.700000
0.000000  -16.800000
-0.001500  -16.900000
-0.009100  -16.900000
-0.012000  -17.000000
-0.015800  -17.100000
-0.019500  -17.100000
-0.016500  -17.200000
-0.016500  -17.200000
-0.016500  -17.300000
-0.012800  -17.400000
-0.011300  -17.400000
-0.012800  -17.500000
-0.017300  -17.600000
-0.015000  -17.600000
-0.014300  -17.700000
-0.021000  -17.700000
-0.019500  -17.800000
-0.021800  -17.900000
-0.022500  -17.900000
-0.017300  -18.000000
-0.021800  -18.000000
-0.015800  -18.100000
0.008200  -18.100000
0.022500  -18.200000
0.021000  -18.300000
0.009000  -18.400000
-0.018800  -18.400000
-0.044300  -18.500000
-0.049500  -18.500000
-0.028500  -18.600000
-0.014300  -18.700000
-0.027800  -18.700000
-0.036800  -18.800000
-0.051800  -18.900000
-0.053300  -18.900000
-0.034600  -19.000000
-0.024800  -19.000000
-0.013500  -19.100000
-0.009100  -19.200000
-0.001500  -19.200000
-0.000800  -19.300000
-0.003000  -19.400000
-0.000800  -19.400000
0.000700  -19.500000
0.008200  -19.500000
0.004500  -19.600000
0.001500  -19.700000
-0.008300  -19.700000
-0.018100  -19.800000
-0.021000  -19.800000
-0.024800  -19.900000
-0.022500  -20.000000
-0.020300  -20.000000
-0.022500  -20.100000
-0.027000  -20.200000
-0.028500  -20.200000
-0.023300  -20.300000
-0.010500  -20.300000
-0.000800  -20.400000
0.007500  -20.400000
0.001500  -20.500000
-0.014300  -20.600000
-0.020300  -20.600000
-0.021800  -20.700000
-0.020300  -20.700000
-0.024000  -20.700000
-0.024800  -20.800000
-0.024800  -20.800000
-0.028500  -20.900000
-0.027000  -20.900000
-0.024800  -21.000000
-0.021000  -21.000000
-0.019500  -21.000000
-0.021800  -21.100000
-0.023300  -21.100000
-0.019500  -21.200000
-0.017300  -21.200000
-0.015000  -21.200000
-0.012000  -21.300000
-0.012000  -21.300000
-0.011300  -21.400000
-0.016500  -21.500000
-0.017300  -21.500000
-0.018800  -21.500000
-0.018100  -21.600000
-0.018100  -21.600000
-0.015800  -21.600000
-0.012000  -21.700000
-0.012000  -21.700000
-0.015000  -21.800000
-0.015800  -21.800000
-0.015000  -21.900000
-0.016500  -21.900000
-0.015000  -21.900000
-0.014300  -22.000000
-0.019500  -22.000000
-0.020300  -22.100000
-0.022500  -22.100000
-0.020300  -22.100000
-0.021000  -22.200000
-0.023300  -22.200000
-0.023300  -22.300000
-0.019500  -22.300000
0.001500  -22.400000
0.035200  -22.400000
0.058500  -22.500000
0.045700  -22.500000
0.013500  -22.600000
-0.018800  -22.600000
-0.046500  -22.700000
-0.054800  -22.700000
-0.057800  -22.800000
-0.054000  -22.800000
-0.048000  -22.900000
-0.042800  -22.900000
-0.039000  -23.000000
-0.037500  -23.000000
-0.030800  -23.100000
-0.028500  -23.100000
-0.027000  -23.200000
-0.020300  -23.200000
-0.013500  -23.300000
-0.006800  -23.400000
0.000000  -23.400000
0.004500  -23.500000
0.005200  -23.600000
0.000000  -23.700000
-0.009100  -23.800000
-0.010500  -23.800000
-0.011300  -23.900000
-0.012000  -24.000000
-0.009100  -24.100000
-0.005300  -24.100000
-0.007500  -24.200000
-0.014300  -24.300000
-0.014300  -24.300000
-0.013500  -24.400000
-0.012000  -24.500000
-0.012800  -24.600000
-0.018800  -24.700000
-0.018100  -24.800000
-0.000800  -24.900000
0.016500  -24.900000
0.012000  -25.000000
0.000700  -25.000000
-0.014300  -25.100000
-0.036800  -25.200000
-0.045800  -25.200000
-0.050300  -25.300000
-0.050300  -25.400000
-0.045000  -25.400000
-0.040500  -25.500000
-0.035300  -25.600000
-0.028500  -25.600000
-0.021000  -25.700000
-0.015800  -25.700000
-0.014300  -25.800000
-0.012800  -25.900000
-0.010500  -26.000000
-0.007500  -26.000000
-0.006000  -26.100000
-0.003000  -26.200000
-0.002300  -26.200000
-0.003000  -26.200000
-0.004600  -26.300000
-0.008300  -26.400000
-0.010500  -26.400000
-0.017300  -26.500000
-0.017300  -26.500000
-0.015000  -26.600000
-0.015000  -26.600000
-0.012000  -26.700000
-0.014300  -26.700000
-0.012800  -26.800000
-0.014300  -26.800000
-0.012000  -26.900000
-0.007500  -26.900000
-0.009100  -27.000000
-0.006000  -27.000000
-0.006000  -27.100000
-0.009800  -27.100000
-0.012000  -27.200000
-0.012800  -27.200000
-0.016500  -27.300000
-0.020300  -27.300000
-0.024000  -27.400000
-0.024000  -27.400000
-0.019500  -27.500000
-0.021000  -27.500000
-0.021800  -27.500000
-0.024000  -27.600000
-0.024000  -27.600000
-0.020300  -27.600000
-0.020300  -27.700000
-0.020300  -27.700000
-0.027800  -27.800000
-0.027800  -27.800000
-0.015800  -27.900000
-0.012000  -27.900000
-0.008300  -27.900000
-0.000800  -28.000000
0.000700  -28.100000
0.003700  -28.100000
0.003000  -28.100000
-0.004600  -28.200000
-0.010500  -28.200000
-0.010500  -28.300000
-0.010500  -28.300000
-0.019500  -28.400000
-0.027000  -28.400000
-0.023300  -28.400000
-0.023300  -28.500000
-0.023300  -28.600000
-0.024000  -28.600000
-0.024800  -28.700000
-0.019500  -28.700000
-0.024800  -28.800000
-0.025600  -28.800000
-0.021800  -28.800000
-0.020300  -28.900000
-0.020300  -28.900000
-0.021800  -29.000000
-0.016500  -29.000000
-0.020300  -29.100000
-0.027000  -29.100000
-0.024000  -29.200000
-0.019500  -29.200000
-0.015800  -29.200000
-0.012000  -29.300000
-0.008300  -29.300000
-0.006800  -29.300000
-0.009100  -29.400000
-0.010500  -29.400000
-0.015000  -29.500000
-0.020300  -29.500000
-0.021800  -29.600000
-0.021800  -29.600000
-0.020300  -29.600000
-0.018800  -29.700000
-0.014300  -29.700000
-0.006800  -29.700000
-0.001500  -29.800000
-0.001500  -29.800000
-0.006800  -29.900000
-0.011300  -29.900000
-0.016500  -30.000000
-0.016500  -30.000000
-0.018800  -30.100000
-0.018100  -30.100000
-0.015800  -30.200000
-0.014300  -30.200000
-0.009800  -30.200000
-0.012000  -30.300000
-0.013500  -30.300000
-0.015000  -30.400000
-0.018100  -30.400000
-0.019500  -30.500000
-0.023300  -30.500000
-0.021800  -30.600000
-0.019500  -30.600000
-0.019500  -30.600000
-0.016500  -30.700000
-0.015800  -30.700000
-0.015800  -30.800000
-0.015800  -30.800000
-0.016500  -30.900000
-0.016500  -30.900000
-0.016500  -31.000000
-0.016500  -31.000000
-0.018800  -31.100000
-0.018800  -31.100000
-0.017300  -31.100000
-0.020300  -31.200000
-0.020300  -31.200000
-0.015800  -31.300000
-0.014300  -31.300000
-0.012800  -31.400000
-0.012000  -31.400000
-0.010500  -31.500000
-0.012000  -31.500000
-0.010500  -31.500000
-0.009800  -31.600000
-0.012000  -31.600000
-0.011300  -31.700000
-0.018100  -31.700000
-0.019500  -31.800000
-0.018100  -31.800000
-0.020300  -31.900000
-0.020300  -31.900000
-0.020300  -32.000000
-0.018800  -32.000000
-0.021000  -32.000000
-0.020300  -32.100000
-0.015800  -32.100000
-0.014300  -32.200000
-0.012000  -32.200000
-0.012800  -32.300000
-0.013500  -32.300000
-0.015800  -32.400000
-0.019500  -32.400000
-0.021800  -32.400000
-0.024800  -32.500000
-0.021800  -32.500000
-0.020300  -32.600000
-0.016500  -32.600000
-0.009800  -32.700000
-0.003000  -32.700000
0.001500  -32.800000
-0.003000  -32.800000
-0.005300  -32.900000
-0.008300  -32.900000
-0.009100  -32.900000
-0.010500  -33.000000
-0.016500  -33.000000
-0.016500  -33.100000
-0.018800  -33.100000
-0.018800  -33.200000
-0.016500  -33.200000
-0.020300  -33.300000
-0.023300  -33.300000
-0.025600  -33.300000
-0.022500  -33.400000
-0.019500  -33.400000
-0.018800  -33.400000
-0.018100  -33.500000
-0.016500  -33.500000
-0.012800  -33.600000
-0.018100  -33.600000
-0.021000  -33.600000
-0.024000  -33.700000
-0.024000  -33.700000
-0.018800  -33.700000
-0.016500  -33.800000
-0.015000  -33.800000
-0.017300  -33.800000
-0.018100  -33.800000
-0.013500  -33.900000
-0.009800  -33.900000
-0.008300  -33.900000
-0.012800  -34.000000
-0.016500  -34.000000
-0.018100  -34.100000
-0.019500  -34.100000
-0.018100  -34.100000
-0.017300  -34.100000
-0.013500  -34.200000
-0.013500  -34.200000
-0.021800  -34.200000
-0.021800  -34.200000
-0.024000  -34.200000
-0.022500  -34.300000
-0.018800  -34.300000
-0.018100  -34.300000
-0.014300  -34.400000
-0.016500  -34.400000
-0.015800  -34.400000
-0.018100  -34.500000
-0.024000  -34.500000
-0.019500  -34.500000
-0.019500  -34.600000
-0.015000  -34.600000
-0.003000  -34.700000
0.001500  -34.700000
0.000000  -34.700000
-0.006000  -34.700000
-0.010500  -34.700000
-0.013500  -34.800000
-0.011300  -34.800000
-0.013500  -34.800000
-0.018100  -34.900000
-0.012800  -34.900000
-0.018100  -34.900000
-0.021800  -35.000000
-0.019500  -35.000000
-0.019500  -35.000000
-0.016500  -35.100000
-0.015000  -35.100000
-0.009800  -35.100000
-0.012800  -35.100000
-0.015000  -35.200000
-0.014300  -35.200000
-0.015800  -35.300000
-0.014300  -35.300000
-0.016500  -35.300000
-0.016500  -35.400000
-0.015000  -35.400000
-0.015800  -35.500000
-0.019500  -35.500000
-0.022500  -35.600000
-0.023300  -35.600000
-0.024000  -35.600000
-0.019500  -35.700000
-0.014300  -35.700000
-0.015800  -35.800000
-0.014300  -35.800000
-0.014300  -35.900000
-0.012000  -35.900000
-0.013500  -36.000000
-0.020300  -36.000000
-0.018800  -36.000000
-0.016500  -36.100000
-0.012000  -36.200000
-0.014300  -36.200000
-0.014300  -36.200000
-0.009800  -36.300000
-0.015800  -36.400000
-0.016500  -36.400000
-0.016500  -36.500000
-0.018100  -36.500000
-0.016500  -36.500000
-0.018100  -36.600000
-0.016500  -36.700000
-0.016500  -36.700000
-0.019500  -36.800000
-0.018100  -36.800000
-0.020300  -36.900000
-0.022500  -36.900000
-0.021800  -36.900000
-0.018100  -37.000000
-0.014300  -37.100000
-0.012800  -37.100000
-0.011300  -37.200000
-0.010500  -37.200000
-0.009100  -37.300000
-0.015000  -37.300000
-0.015800  -37.400000
-0.015000  -37.400000
-0.014300  -37.400000
-0.014300  -37.500000
-0.019500  -37.500000
-0.018800  -37.600000
-0.018800  -37.700000
-0.016500  -37.700000
-0.015800  -37.800000
-0.015800  -37.800000
-0.015000  -37.800000
-0.016500  -37.900000
-0.019500  -37.900000
-0.020300  -38.000000
-0.020300  -38.000000
-0.019500  -38.100000
-0.015800  -38.200000
-0.016500  -38.200000
-0.016500  -38.200000
-0.014300  -38.300000
-0.015800  -38.300000
-0.011300  -38.300000
-0.010500  -38.300000
-0.014300  -38.400000
-0.015000  -38.400000
-0.018100  -38.500000
-0.019500  -38.500000
-0.018100  -38.500000
-0.018100  -38.600000
-0.018100  -38.600000
-0.016500  -38.700000
-0.017300  -38.700000
-0.019500  -38.700000
-0.019500  -38.700000
-0.016500  -38.800000
-0.015800  -38.800000
-0.016500  -38.900000
-0.016500  -38.900000
-0.012800  -39.000000
-0.009800  -39.000000
-0.006800  -39.000000
-0.010500  -39.100000
-0.014300  -39.100000
-0.014300  -39.100000
-0.014300  -39.200000
-0.014300  -39.200000
-0.015800  -39.200000
-0.016500  -39.200000
-0.014300  -39.300000
-0.012000  -39.300000
-0.015000  -39.300000
-0.012800  -39.400000
-0.010500  -39.400000
-0.009800  -39.500000
-0.009100  -39.500000
-0.010500  -39.500000
-0.010500  -39.600000
-0.014300  -39.600000
-0.018100  -39.600000
-0.023300  -39.700000
-0.027000  -39.700000
-0.022500  -39.800000
-0.023300  -39.800000
-0.020300  -39.800000
-0.019500  -39.900000
-0.015800  -39.900000
-0.015800  -40.000000
-0.018100  -40.000000
-0.014300  -40.100000
-0.015800  -40.100000
-0.012800  -40.100000
-0.014300  -40.200000
-0.019500  -40.200000
-0.021000  -40.200000
-0.021800  -40.300000
-0.020300  -40.300000
-0.020300  -40.400000
-0.018100  -40.400000
-0.015000  -40.500000
-0.013500  -40.500000
-0.014300  -40.500000
-0.015800  -40.600000
-0.015800  -40.600000
-0.018100  -40.700000
-0.020300  -40.700000
-0.021800  -40.800000
-0.024000  -40.900000
-0.024800  -40.900000
-0.020300  -41.000000
-0.014300  -41.000000
-0.010500  -41.000000
-0.009100  -41.100000
-0.003000  -41.100000
-0.000800  -41.200000
-0.001500  -41.200000
-0.004600  -41.300000
-0.010500  -41.400000
-0.013500  -41.400000
-0.015800  -41.400000
-0.014300  -41.400000
-0.010500  -41.500000
-0.012000  -41.500000
-0.015800  -41.600000
-0.019500  -41.600000
-0.023300  -41.700000
-0.021000  -41.700000
-0.016500  -41.800000
-0.014300  -41.900000
-0.012800  -41.900000
-0.016500  -41.900000
-0.018100  -42.000000
-0.019500  -42.000000
-0.024800  -42.100000
-0.024800  -42.100000
-0.023300  -42.200000
-0.021000  -42.200000
-0.021800  -42.300000
-0.021000  -42.300000
-0.021800  -42.300000
-0.025600  -42.400000
-0.024800  -42.400000
-0.020300  -42.500000
-0.010500  -42.500000
-0.008300  -42.500000
-0.005300  -42.600000
-0.000800  -42.600000
-0.007500  -42.700000
-0.008300  -42.700000
-0.011300  -42.800000
-0.012000  -42.800000
-0.012000  -42.800000
-0.016500  -42.900000
-0.018100  -42.900000
-0.021800  -42.900000
-0.023300  -43.000000
-0.021800  -43.000000
-0.019500  -43.100000
-0.014300  -43.100000
-0.012800  -43.200000
-0.012000  -43.200000
-0.012000  -43.200000
-0.013500  -43.300000
-0.016500  -43.300000
-0.018100  -43.300000
-0.015800  -43.400000
-0.016500  -43.400000
-0.017300  -43.500000
-0.020300  -43.500000
-0.021800  -43.600000
-0.018100  -43.600000
-0.016500  -43.700000
-0.016500  -43.700000
-0.016500  -43.700000
-0.017300  -43.700000
-0.019500  -43.800000
-0.017300  -43.800000
-0.016500  -43.900000
-0.015800  -43.900000
-0.013500  -44.000000
-0.016500  -44.000000
-0.016500  -44.100000
-0.015800  -44.100000
-0.012800  -44.100000
-0.014300  -44.100000
-0.017300  -44.200000
-0.016500  -44.200000
-0.018100  -44.300000
-0.015800  -44.300000
-0.015800  -44.400000
-0.014300  -44.400000
-0.014300  -44.500000
-0.015800  -44.500000
-0.015800  -44.500000
-0.016500  -44.600000
-0.015800  -44.600000
-0.016500  -44.600000
-0.013500  -44.700000
-0.012000  -44.700000
-0.014300  -44.800000
-0.013500  -44.800000
-0.015000  -44.900000
-0.015800  -44.900000
-0.015800  -44.900000
-0.014300  -45.000000
-0.010500  -45.000000
-0.008300  -45.000000
-0.009100  -45.100000
-0.012000  -45.100000
-0.015000  -45.200000
-0.019500  -45.200000
-0.020300  -45.300000
-0.020300  -45.300000
-0.018800  -45.300000
-0.019500  -45.400000
-0.021000  -45.400000
-0.022500  -45.500000
-0.026300  -45.500000
-0.024000  -45.500000
-0.020300  -45.500000
-0.019500  -45.600000
-0.020300  -45.600000
-0.017300  -45.700000
-0.016500  -45.700000
-0.020300  -45.700000
-0.020300  -45.800000
-0.016500  -45.800000
-0.011300  -45.800000
-0.008300  -45.900000
-0.006800  -45.900000
-0.006000  -45.900000
-0.006800  -45.900000
-0.003000  -46.000000
-0.001500  -46.000000
-0.004600  -46.000000
-0.009100  -46.100000
-0.015000  -46.100000
-0.018100  -46.200000
-0.020300  -46.200000
-0.020300  -46.200000
-0.021800  -46.200000
-0.022500  -46.200000
-0.020300  -46.300000
-0.019500  -46.300000
-0.021000  -46.300000
-0.022500  -46.300000
-0.024000  -46.300000
-0.024800  -46.400000
-0.025600  -46.400000
-0.024000  -46.400000
-0.021800  -46.400000
-0.018800  -46.400000
-0.015800  -46.500000
-0.014300  -46.500000
-0.012000  -46.500000
-0.011300  -46.500000
-0.008300  -46.500000
-0.008300  -46.600000
-0.009800  -46.600000
-0.011300  -46.600000
-0.012000  -46.600000
-0.012000  -46.700000
-0.015800  -46.700000
-0.013500  -46.700000
-0.012800  -46.700000
-0.012800  -46.800000
-0.009100  -46.800000
-0.012800  -46.800000
-0.014300  -46.800000
-0.018100  -46.800000
-0.015800  -46.800000
-0.016500  -46.800000
-0.019500  -46.900000
-0.018800  -46.900000
-0.020300  -46.900000
-0.018100  -46.900000
-0.019500  -47.000000
-0.019500  -47.000000
-0.018800  -47.000000
-0.018100  -47.000000
-0.014300  -47.000000
-0.014300  -47.100000
-0.012000  -47.100000
-0.009800  -47.100000
-0.012000  -47.200000
-0.015000  -47.200000
-0.014300  -47.200000
-0.014300  -47.200000
-0.017300  -47.300000
-0.016500  -47.300000
-0.019500  -47.300000
-0.016500  -47.300000
-0.020300  -47.300000
-0.023300  -47.300000
-0.020300  -47.400000
-0.019500  -47.400000
-0.018100  -47.400000
-0.019500  -47.500000
-0.016500  -47.500000
-0.016500  -47.500000
-0.016500  -47.500000
-0.019500  -47.500000
-0.021800  -47.500000
-0.018800  -47.500000
-0.019500  -47.500000
-0.016500  -47.600000
-0.015800  -47.600000
-0.009800  -47.600000
-0.010500  -47.600000
-0.012800  -47.600000
-0.012000  -47.700000
-0.014300  -47.700000
-0.011300  -47.700000
-0.012000  -47.700000
-0.010500  -47.700000
-0.010500  -47.700000
-0.012800  -47.700000
-0.012000  -47.800000
-0.015800  -47.800000
-0.013500  -47.800000
-0.012800  -47.800000
-0.014300  -47.800000
-0.015000  -47.800000
-0.018100  -47.800000
-0.021000  -47.800000
-0.019500  -47.800000
-0.018100  -47.900000
-0.017300  -47.900000
-0.016500  -47.900000
-0.016500  -47.900000
-0.018100  -47.900000
-0.020300  -47.900000
-0.021800  -48.000000
-0.019500  -48.000000
-0.022500  -48.000000
-0.021800  -48.000000
-0.020300  -48.000000
-0.021000  -48.100000
-0.016500  -48.100000
-0.014300  -48.100000
-0.012000  -48.100000
-0.010500  -48.100000
-0.006800  -48.100000
-0.006000  -48.100000
-0.005300  -48.100000
-0.003800  -48.100000
-0.010500  -48.100000
-0.015000  -48.100000
-0.020300  -48.100000
-0.020300  -48.100000
-0.018800  -48.100000
-0.018100  -48.100000
-0.014300  -48.100000
-0.016500  -48.100000
-0.015000  -48.100000
-0.014300  -48.100000
-0.015800  -48.100000
-0.018800  -48.200000
-0.021000  -48.200000
-0.021800  -48.200000
-0.020300  -48.200000
-0.019500  -48.200000
-0.018800  -48.200000
-0.015800  -48.200000
-0.014300  -48.200000
-0.011300  -48.200000
-0.012800  -48.200000
-0.014300  -48.200000
-0.012800  -48.200000
-0.014300  -48.200000
-0.012000  -48.200000
-0.012000  -48.200000
-0.015000  -48.200000
-0.017300  -48.200000
-0.017300  -48.200000
-0.019500  -48.200000
-0.018800  -48.200000
-0.018800  -48.200000
-0.019500  -48.200000
-0.017300  -48.200000
-0.016500  -48.200000
-0.015800  -48.200000
-0.015000  -48.200000
-0.012800  -48.200000
-0.013500  -48.200000
-0.015000  -48.200000
-0.016500  -48.200000
-0.019500  -48.200000
-0.018100  -48.200000
-0.017300  -48.200000
-0.019500  -48.200000
-0.018100  -48.200000
-0.017300  -48.200000
-0.016500  -48.200000
-0.017300  -48.300000
-0.016500  -48.300000
-0.015800  -48.300000
-0.016500  -48.300000
-0.015800  -48.300000
-0.018100  -48.300000
-0.016500  -48.300000
-0.015000  -48.300000
-0.015000  -48.300000
-0.015800  -48.300000
-0.016500  -48.300000
-0.016500  -48.300000
-0.017300  -48.300000
-0.015800  -48.300000
-0.014300  -48.300000
-0.013500  -48.300000
-0.011300  -48.300000
-0.012800  -48.300000
-0.011300  -48.300000
-0.009100  -48.300000
-0.008300  -48.300000
-0.012000  -48.300000
-0.015800  -48.300000
-0.019500  -48.400000
-0.019500  -48.400000
-0.018100  -48.400000
-0.018100  -48.400000
-0.017300  -48.400000
-0.019500  -48.400000
-0.021000  -48.400000
-0.022500  -48.400000
-0.024000  -48.400000
-0.020300  -48.400000
-0.019500  -48.300000
-0.019500  -48.300000
-0.018100  -48.300000
-0.014300  -48.300000
-0.010500  -48.300000
-0.011300  -48.300000
-0.009800  -48.300000
-0.006800  -48.300000
-0.008300  -48.300000
-0.014300  -48.300000
-0.015000  -48.300000
-0.018100  -48.300000
-0.020300  -48.300000
-0.019500  -48.300000
-0.019500  -48.300000
-0.019500  -48.300000
-0.019500  -48.300000
-0.015800  -48.300000
-0.014300  -48.300000
-0.014300  -48.300000
-0.012800  -48.200000
-0.018100  -48.200000
-0.021800  -48.200000
-0.021800  -48.200000
-0.019500  -48.200000
-0.016500  -48.200000
-0.018100  -48.200000
-0.019500  -48.200000
-0.016500  -48.200000
-0.012800  -48.200000
-0.012800  -48.200000
-0.012800  -48.200000
-0.016500  -48.200000
-0.020300  -48.200000
-0.019500  -48.200000
-0.018800  -48.200000
-0.016500  -48.200000
-0.016500  -48.200000
-0.015800  -48.200000
-0.013500  -48.200000
-0.010500  -48.200000
-0.009100  -48.200000
-0.012800  -48.200000
-0.014300  -48.200000
-0.015800  -48.200000
-0.015800  -48.200000
-0.015800  -48.200000
-0.019500  -48.200000
-0.020300  -48.200000
-0.019500  -48.200000
-0.018100  -48.200000
-0.016500  -48.200000
-0.014300  -48.200000
-0.012000  -48.200000
-0.012800  -48.200000
-0.014300  -48.200000
-0.016500  -48.200000
-0.015000  -48.200000
-0.014300  -48.200000
-0.012800  -48.200000
-0.012000  -48.200000
-0.009100  -48.200000
-0.008300  -48.200000
-0.009100  -48.200000
-0.011300  -48.200000
-0.012800  -48.200000
-0.016500  -48.200000
-0.021800  -48.200000
-0.022500  -48.200000
-0.019500  -48.200000
-0.015800  -48.200000
-0.015800  -48.200000
-0.015800  -48.200000
-0.016500  -48.200000
-0.018100  -48.200000
-0.020300  -48.200000
-0.021800  -48.200000
-0.019500  -48.200000
-0.020300  -48.300000
-0.021000  -48.300000
-0.020300  -48.300000
-0.019500  -48.300000
-0.016500  -48.300000
-0.016500  -48.300000
-0.017300  -48.300000
-0.016500  -48.300000
-0.013500  -48.300000
-0.012800  -48.300000
-0.010500  -48.400000
-0.008300  -48.400000
-0.009800  -48.400000
-0.009800  -48.400000
-0.009100  -48.400000
-0.012000  -48.400000
-0.015800  -48.400000
-0.019500  -48.400000
-0.021800  -48.400000
-0.020300  -48.400000
-0.021000  -48.400000
-0.021800  -48.400000
-0.019500  -48.400000
-0.021800  -48.400000
-0.019500  -48.400000
-0.019500  -48.400000
-0.019500  -48.400000
-0.019500  -48.400000
-0.018100  -48.400000
-0.018100  -48.400000
-0.019500  -48.400000
-0.015000  -48.400000
-0.012800  -48.500000
-0.010500  -48.500000
-0.009100  -48.500000
-0.009100  -48.500000
-0.009100  -48.500000
-0.012000  -48.500000
-0.010500  -48.500000
-0.011300  -48.500000
-0.012800  -48.500000
-0.012800  -48.500000
-0.012000  -48.400000
-0.015000  -48.400000
-0.015000  -48.400000
-0.015800  -48.400000
-0.017300  -48.400000
-0.017300  -48.400000
-0.018100  -48.400000
-0.018100  -48.400000
-0.021800  -48.400000
-0.020300  -48.400000
-0.019500  -48.400000
-0.020300  -48.400000
-0.019500  -48.400000
-0.018800  -48.400000
-0.015000  -48.400000
-0.016500  -48.400000
-0.015000  -48.400000
-0.012800  -48.400000
-0.012800  -48.400000
-0.009100  -48.400000
-0.012000  -48.400000
-0.012800  -48.400000
-0.011300  -48.400000
-0.011300  -48.400000
-0.015800  -48.400000
-0.019500  -48.300000
-0.015800  -48.300000
-0.015800  -48.300000
-0.014300  -48.300000
-0.015800  -48.300000
-0.014300  -48.300000
-0.013500  -48.300000
-0.018100  -48.300000
-0.015800  -48.300000
-0.016500  -48.300000
-0.015800  -48.300000
-0.016500  -48.300000
-0.018800  -48.300000
-0.019500  -48.300000
-0.021800  -48.300000
-0.021800  -48.300000
-0.018100  -48.300000
-0.015800  -48.300000
-0.014300  -48.300000
-0.016500  -48.300000
-0.016500  -48.200000
-0.015000  -48.200000
-0.014300  -48.200000
-0.012800  -48.200000
-0.013500  -48.200000
-0.014300  -48.200000
-0.016500  -48.200000
-0.016500  -48.200000
-0.016500  -48.200000
-0.016500  -48.200000
-0.015800  -48.200000
-0.015800  -48.200000
-0.015800  -48.200000
-0.015800  -48.200000
-0.014300  -48.200000
-0.015800  -48.200000
-0.015800  -48.200000
-0.014300  -48.200000
-0.012800  -48.200000
-0.011300  -48.200000
-0.009800  -48.200000
-0.012800  -48.200000
-0.016500  -48.200000
-0.016500  -48.200000
-0.018800  -48.200000
-0.021800  -48.200000
-0.020300  -48.200000
-0.020300  -48.200000
-0.023300  -48.200000
-0.023300  -48.200000
-0.021800  -48.200000
-0.019500  -48.200000
-0.018100  -48.200000
-0.019500  -48.200000
-0.018100  -48.200000
-0.018100  -48.200000
-0.015800  -48.200000
-0.014300  -48.200000
-0.015800  -48.200000
-0.014300  -48.200000
-0.015800  -48.100000
-0.015800  -48.100000
-0.015800  -48.100000
-0.015800  -48.100000
-0.016500  -48.100000
-0.015800  -48.100000
-0.014300  -48.100000
-0.015800  -48.100000
-0.016500  -48.100000
-0.016500  -48.100000
-0.012800  -48.100000
-0.009800  -48.100000
-0.010500  -48.100000
-0.009800  -48.100000
-0.010500  -48.100000
-0.010500  -48.100000
-0.012800  -48.100000
-0.013500  -48.100000
-0.015000  -48.100000
-0.017300  -48.100000
-0.018100  -48.000000
-0.016500  -48.000000
-0.012800  -48.000000
-0.012000  -48.000000
-0.012800  -48.000000
-0.015800  -48.000000
-0.016500  -48.000000
-0.018100  -48.000000
-0.021800  -48.000000
-0.020300  -48.000000
-0.021800  -48.000000
-0.023300  -48.000000
-0.024800  -48.000000
-0.027000  -48.000000
-0.024000  -48.000000
-0.023300  -47.900000
-0.019500  -47.900000
-0.017300  -47.900000
-0.015800  -47.900000
-0.014300  -47.900000
-0.016500  -47.900000
-0.014300  -47.900000
-0.013500  -47.900000
-0.013500  -47.900000
-0.012000  -47.900000
-0.012000  -47.900000
-0.010500  -47.900000
-0.012000  -47.900000
-0.015800  -47.900000
-0.015800  -47.900000
-0.014300  -47.900000
-0.013500  -47.900000
-0.012800  -47.900000
-0.012800  -47.900000
-0.012800  -47.900000
-0.018100  -47.900000
-0.021800  -47.900000
-0.021800  -47.900000
-0.023300  -47.900000
-0.021000  -47.900000
-0.020300  -47.900000
-0.019500  -47.900000
-0.019500  -47.900000
-0.016500  -47.900000
-0.014300  -47.900000
-0.013500  -47.900000
-0.012000  -47.900000
-0.010500  -47.900000
-0.006800  -47.900000
-0.009100  -47.900000
-0.012000  -47.900000
-0.012800  -47.900000
-0.013500  -47.900000
-0.012800  -47.900000
-0.015800  -47.900000
-0.013500  -47.800000
-0.009800  -47.800000
-0.009800  -47.800000
-0.012000  -47.800000
-0.013500  -47.800000
-0.015800  -47.800000
-0.016500  -47.800000
-0.016500  -47.800000
-0.017300  -47.800000
-0.016500  -47.800000
-0.016500  -47.800000
-0.016500  -47.800000
-0.015000  -47.800000
-0.014300  -47.800000
-0.014300  -47.800000
-0.015800  -47.800000
-0.018100  -47.800000
-0.019500  -47.800000
-0.018100  -47.800000
-0.018100  -47.800000
-0.018100  -47.800000
-0.014300  -47.800000
-0.014300  -47.800000
-0.015800  -47.800000
-0.015800  -47.800000
-0.016500  -47.800000
-0.015000  -47.800000
-0.012800  -47.800000
-0.013500  -47.800000
-0.014300  -47.800000
-0.016500  -47.800000
-0.018800  -47.800000
-0.021800  -47.800000
-0.021800  -47.800000
-0.021800  -47.800000
-0.020300  -47.800000
-0.020300  -47.800000
-0.019500  -47.800000
-0.018800  -47.800000
-0.017300  -47.800000
-0.014300  -47.700000
-0.015800  -47.700000
-0.015800  -47.700000
-0.019500  -47.700000
-0.019500  -47.700000
-0.015800  -47.700000
-0.015000  -47.700000
-0.011300  -47.700000
-0.009800  -47.700000
-0.006000  -47.700000
-0.005300  -47.700000
-0.012800  -47.700000
-0.013500  -47.700000
-0.009800  -47.700000
-0.009100  -47.700000
-0.010500  -47.700000
-0.015800  -47.700000
-0.018800  -47.700000
-0.019500  -47.700000
-0.021800  -47.700000
-0.020300  -47.700000
-0.021800  -47.700000
-0.021000  -47.700000
-0.023300  -47.700000
-0.023300  -47.700000
-0.021000  -47.700000
-0.018800  -47.700000
-0.016500  -47.600000
-0.014300  -47.600000
-0.015000  -47.600000
-0.020300  -47.600000
-0.020300  -47.600000
-0.018100  -47.600000
-0.016500  -47.600000
-0.012800  -47.600000
-0.014300  -47.600000
-0.016500  -47.500000
-0.018100  -47.500000
-0.016500  -47.500000
-0.012800  -47.500000
-0.012000  -47.500000
-0.012000  -47.500000
-0.010500  -47.500000
-0.010500  -47.500000
-0.009100  -47.500000
-0.008300  -47.400000
-0.009100  -47.400000
-0.012000  -47.400000
-0.016500  -47.400000
-0.016500  -47.400000
-0.020300  -47.400000
-0.021800  -47.400000
-0.019500  -47.400000
-0.017300  -47.400000
-0.016500  -47.400000
-0.016500  -47.300000
-0.018100  -47.300000
-0.019500  -47.300000
-0.018100  -47.300000
-0.018100  -47.300000
-0.017300  -47.300000
-0.018100  -47.300000
-0.018100  -47.300000
-0.016500  -47.300000
-0.015800  -47.300000
-0.016500  -47.300000
-0.018800  -47.300000
-0.015800  -47.300000
-0.016500  -47.300000
-0.012800  -47.300000
-0.014300  -47.300000
-0.018100  -47.300000
-0.018800  -47.300000
-0.019500  -47.300000
-0.016500  -47.300000
-0.020300  -47.300000
-0.018100  -47.300000
-0.015800  -47.300000
-0.018100  -47.300000
-0.018800  -47.300000
-0.022500  -47.300000
-0.021800  -47.300000
-0.021800  -47.300000
-0.021800  -47.300000
-0.020300  -47.300000
-0.020300  -47.200000
-0.016500  -47.200000
-0.016500  -47.200000
-0.016500  -47.200000
-0.016500  -47.200000
-0.018800  -47.200000
-0.016500  -47.200000
-0.015000  -47.200000
-0.014300  -47.200000
-0.009800  -47.200000
-0.011300  -47.200000
-0.012000  -47.200000
-0.008300  -47.200000
-0.006800  -47.200000
-0.003800  -47.200000
-0.003000  -47.200000
-0.006800  -47.200000
-0.009100  -47.200000
-0.011300  -47.200000
-0.012800  -47.200000
-0.016500  -47.200000
-0.017300  -47.200000
-0.019500  -47.200000
-0.018100  -47.200000
-0.014300  -47.200000
-0.013500  -47.200000
-0.012000  -47.200000
-0.014300  -47.200000
-0.016500  -47.200000
-0.018800  -47.200000
-0.014300  -47.200000
-0.009800  -47.200000
-0.014300  -47.200000
-0.014300  -47.200000
-0.015000  -47.200000
-0.016500  -47.200000
-0.015800  -47.200000
-0.020300  -47.200000
-0.021800  -47.200000
-0.019500  -47.200000
-0.012800  -47.200000
-0.006800  -47.200000
-0.008300  -47.200000
-0.009800  -47.200000
-0.014300  -47.200000
-0.017300  -47.300000
-0.020300  -47.300000
-0.023300  -47.300000
-0.023300  -47.300000
-0.024000  -47.300000
-0.027000  -47.300000
-0.025600  -47.300000
-0.023300  -47.300000
-0.021800  -47.300000
-0.016500  -47.300000
-0.018800  -47.300000
-0.019500  -47.300000
-0.018800  -47.300000
-0.017300  -47.300000
-0.013500  -47.300000
-0.012000  -47.300000
-0.009100  -47.300000
-0.009100  -47.300000
-0.006800  -47.300000
-0.009800  -47.300000
-0.012000  -47.300000
-0.012800  -47.300000
-0.016500  -47.300000
-0.015000  -47.300000
-0.015000  -47.300000
-0.014300  -47.300000
-0.016500  -47.300000
-0.014300  -47.300000
-0.011300  -47.300000
-0.012800  -47.300000
-0.014300  -47.300000
-0.015800  -47.300000
-0.014300  -47.300000
-0.015800  -47.300000
-0.020300  -47.300000
-0.024000  -47.300000
-0.023300  -47.300000
-0.021800  -47.300000
-0.022500  -47.300000
-0.022500  -47.300000
-0.024000  -47.300000
-0.021000  -47.300000
-0.016500  -47.300000
-0.014300  -47.300000
-0.012000  -47.300000
-0.012800  -47.200000
-0.014300  -47.200000
-0.012800  -47.200000
-0.014300  -47.200000
-0.013500  -47.200000
-0.012800  -47.200000
-0.015800  -47.200000
-0.016500  -47.200000
-0.014300  -47.200000
-0.014300  -47.200000
-0.016500  -47.200000
-0.015800  -47.200000
-0.015800  -47.200000
-0.018800  -47.200000
-0.015800  -47.200000
-0.015000  -47.200000
-0.015800  -47.200000
-0.019500  -47.200000
-0.021000  -47.200000
-0.015800  -47.100000
-0.013500  -47.100000
-0.011300  -47.100000
-0.014300  -47.100000
-0.015000  -47.100000
-0.015000  -47.100000
-0.019500  -47.100000
-0.016500  -47.100000
-0.019500  -47.100000
-0.021800  -47.100000
-0.016500  -47.100000
-0.012000  -47.100000
-0.009100  -47.100000
-0.011300  -47.000000
-0.014300  -47.000000
-0.018100  -47.000000
-0.021800  -47.000000
-0.024000  -47.000000
-0.023300  -47.000000
-0.015800  -47.000000
-0.011300  -47.000000
-0.010500  -47.000000
-0.010500  -47.000000
-0.009800  -47.000000
-0.006800  -47.000000
-0.004600  -47.000000
-0.008300  -47.000000
-0.012800  -47.000000
-0.018100  -47.000000
-0.020300  -47.000000
-0.021000  -47.000000
-0.020300  -47.000000
-0.020300  -47.000000
-0.018100  -47.000000
-0.021000  -47.000000
-0.021800  -47.000000
-0.015800  -47.000000
-0.016500  -47.000000
-0.013500  -47.000000
-0.012800  -47.000000
-0.011300  -47.000000
-0.014300  -47.000000
-0.016500  -47.000000
-0.015800  -47.000000
-0.018800  -47.000000
-0.018100  -47.000000
-0.020300  -47.000000
-0.020300  -47.000000
-0.020300  -47.000000
-0.021000  -47.000000
-0.021000  -47.000000
-0.024000  -47.000000
-0.027800  -47.000000
-0.028500  -47.000000
-0.024800  -47.000000
-0.018800  -47.000000
-0.015800  -47.000000
-0.014300  -47.000000
-0.009800  -47.000000
-0.003000  -47.000000
0.001500  -47.000000
0.000700  -47.000000
-0.001500  -47.000000
-0.003000  -47.000000
-0.004600  -47.000000
-0.005300  -47.000000
-0.014300  -47.000000
-0.020300  -47.000000
-0.019500  -47.000000
-0.018100  -47.000000
-0.018100  -47.000000
-0.018100  -47.000000
-0.012800  -47.000000
-0.015000  -47.000000
-0.014300  -47.000000
-0.011300  -47.000000
-0.012000  -47.000000
-0.015000  -47.000000
-0.018100  -47.000000
-0.024000  -47.000000
-0.025600  -47.000000
-0.023300  -47.000000
-0.020300  -47.000000
-0.019500  -47.000000
-0.021800  -47.000000
-0.018800  -47.000000
-0.018100  -47.000000
-0.018100  -47.000000
-0.016500  -47.000000
-0.017300  -47.000000
-0.018100  -47.000000
-0.020300  -46.900000
-0.019500  -46.900000
-0.016500  -46.900000
-0.013500  -46.900000
-0.015800  -46.900000
-0.020300  -46.900000
-0.020300  -46.900000
-0.021800  -46.900000
-0.018100  -46.900000
-0.019500  -46.800000
-0.019500  -46.800000
-0.020300  -46.800000
-0.019500  -46.800000
-0.012000  -46.800000
-0.008300  -46.800000
-0.006800  -46.700000
-0.008300  -46.700000
-0.010500  -46.700000
-0.012000  -46.700000
-0.018100  -46.700000
-0.021000  -46.600000
-0.021800  -46.600000
-0.019500  -46.600000
-0.015000  -46.600000
-0.011300  -46.500000
-0.008300  -46.500000
-0.006800  -46.500000
-0.006800  -46.500000
-0.008300  -46.400000
-0.014300  -46.400000
-0.018100  -46.400000
-0.021800  -46.400000
-0.021800  -46.400000
-0.021800  -46.400000
-0.023300  -46.300000
-0.019500  -46.300000
-0.016500  -46.300000
-0.012800  -46.200000
-0.015800  -46.200000
-0.018100  -46.200000
-0.018100  -46.200000
-0.016500  -46.100000
-0.016500  -46.100000
-0.015800  -46.100000
-0.018100  -46.100000
-0.021000  -46.000000
-0.021000  -46.000000
-0.021800  -46.000000
-0.020300  -45.900000
-0.018100  -45.900000
-0.018100  -45.900000
-0.014300  -45.900000
-0.010500  -45.800000
-0.009100  -45.800000
-0.012800  -45.800000
-0.015000  -45.700000
-0.014300  -45.700000
-0.014300  -45.700000
-0.016500  -45.700000
-0.018800  -45.600000
-0.018100  -45.600000
-0.017300  -45.600000
-0.015800  -45.500000
-0.014300  -45.500000
-0.014300  -45.500000
-0.012000  -45.500000
-0.012000  -45.400000
-0.013500  -45.400000
-0.015000  -45.400000
-0.015000  -45.300000
-0.015000  -45.300000
-0.015800  -45.200000
-0.016500  -45.200000
-0.017300  -45.200000
-0.016500  -45.100000
-0.017300  -45.100000
-0.020300  -45.100000
-0.018100  -45.000000
-0.016500  -45.000000
-0.012800  -45.000000
-0.012000  -45.000000
-0.010500  -44.900000
-0.009100  -44.900000
-0.012800  -44.900000
-0.011300  -44.800000
-0.012000  -44.800000
-0.012800  -44.700000
-0.014300  -44.700000
-0.014300  -44.600000
-0.012000  -44.600000
-0.015800  -44.600000
-0.019500  -44.600000
-0.022500  -44.500000
-0.023300  -44.500000
-0.021800  -44.400000
-0.024000  -44.400000
-0.021800  -44.400000
-0.023300  -44.300000
-0.024000  -44.300000
-0.020300  -44.200000
-0.016500  -44.200000
-0.015000  -44.100000
-0.013500  -44.100000
-0.016500  -44.100000
-0.016500  -44.100000
-0.018100  -44.000000
-0.015800  -44.000000
-0.012000  -43.900000
-0.012800  -43.900000
-0.013500  -43.800000
-0.015000  -43.700000
-0.014300  -43.700000
-0.013500  -43.700000
-0.011300  -43.600000
-0.011300  -43.600000
-0.012800  -43.500000
-0.012800  -43.400000
-0.018100  -43.400000
-0.018100  -43.300000
-0.018100  -43.300000
-0.012800  -43.200000
-0.009800  -43.200000
-0.011300  -43.100000
-0.003800  -43.100000
-0.003000  -43.000000
-0.006800  -43.000000
-0.010500  -42.900000
-0.015800  -42.800000
-0.021800  -42.800000
-0.020300  -42.800000
-0.016500  -42.700000
-0.019500  -42.600000
-0.021800  -42.600000
-0.023300  -42.500000
-0.019500  -42.400000
-0.016500  -42.300000
-0.015800  -42.300000
-0.015800  -42.300000
-0.015000  -42.200000
-0.014300  -42.100000
-0.012800  -42.100000
-0.010500  -42.000000
-0.013500  -41.900000
-0.015000  -41.900000
-0.016500  -41.800000
-0.021000  -41.800000
-0.024000  -41.700000
-0.023300  -41.600000
-0.021800  -41.600000
-0.019500  -41.500000
-0.019500  -41.400000
-0.018800  -41.400000
-0.019500  -41.300000
-0.021800  -41.200000
-0.021000  -41.200000
-0.024000  -41.100000
-0.026300  -41.000000
-0.022500  -41.000000
-0.022500  -40.900000
-0.018100  -40.900000
-0.015800  -40.800000
-0.012000  -40.700000
-0.005300  -40.600000
-0.006000  -40.600000
-0.004600  -40.500000
-0.004600  -40.500000
-0.007500  -40.400000
-0.006800  -40.300000
-0.010500  -40.300000
-0.015000  -40.200000
-0.019500  -40.100000
-0.020300  -40.100000
-0.018100  -40.100000
-0.015800  -40.000000
-0.012800  -39.900000
-0.016500  -39.800000
-0.024800  -39.800000
-0.029300  -39.700000
-0.031500  -39.600000
-0.027800  -39.600000
-0.027800  -39.600000
-0.019500  -39.500000
-0.016500  -39.400000
-0.021800  -39.400000
-0.018100  -39.300000
-0.013500  -39.200000
-0.006800  -39.200000
-0.006800  -39.100000
-0.005300  -39.100000
-0.001500  -39.000000
-0.001500  -38.900000
0.000700  -38.900000
-0.004600  -38.800000
-0.009800  -38.700000
-0.013500  -38.700000
-0.021800  -38.600000
-0.024800  -38.600000
-0.021800  -38.500000
-0.021000  -38.400000
-0.014300  -38.400000
-0.008300  -38.300000
-0.009800  -38.300000
-0.018100  -38.200000
-0.021000  -38.200000
-0.015800  -38.100000
-0.009800  -38.000000
-0.005300  -38.000000
-0.014300  -37.900000
-0.020300  -37.800000
-0.025600  -37.800000
-0.029300  -37.800000
-0.026300  -37.700000
-0.027800  -37.600000
-0.025600  -37.600000
-0.026300  -37.500000
-0.025600  -37.400000
-0.016500  -37.400000
-0.006000  -37.400000
-0.001500  -37.300000
-0.003000  -37.300000
-0.007500  -37.200000
-0.012800  -37.100000
-0.015800  -37.100000
-0.018100  -37.000000
-0.018100  -36.900000
-0.016500  -36.900000
-0.018800  -36.900000
-0.022500  -36.800000
-0.023300  -36.800000
-0.029300  -36.700000
-0.032300  -36.600000
-0.027800  -36.600000
-0.023300  -36.500000
-0.018800  -36.500000
-0.012800  -36.500000
-0.002300  -36.400000
0.004500  -36.300000
0.009000  -36.300000
0.019500  -36.200000
0.023200  -36.200000
0.021700  -36.100000
0.012700  -36.100000
-0.005300  -36.000000
-0.018800  -36.000000
-0.027000  -35.900000
-0.034600  -35.900000
-0.039000  -35.800000
-0.040500  -35.800000
-0.039000  -35.700000
-0.035300  -35.600000
-0.031500  -35.600000
-0.032300  -35.600000
-0.030800  -35.500000
-0.029300  -35.400000
-0.027800  -35.400000
-0.026300  -35.300000
-0.027800  -35.300000
-0.021000  -35.200000
-0.015800  -35.100000
-0.013500  -35.100000
-0.011300  -35.100000
-0.006000  -35.000000
0.002200  -35.000000
0.004500  -34.900000
0.004500  -34.800000
-0.002300  -34.800000
-0.006800  -34.700000
-0.011300  -34.700000
-0.012800  -34.600000
-0.017300  -34.600000
-0.031500  -34.500000
-0.036800  -34.400000
-0.036100  -34.400000
-0.028500  -34.300000
-0.016500  -34.200000
-0.006000  -34.200000
-0.000800  -34.100000
-0.000800  -34.100000
-0.000800  -34.000000
-0.004600  -33.900000
-0.010500  -33.900000
-0.014300  -33.800000
-0.015000  -33.800000
-0.012800  -33.700000
-0.010500  -33.600000
-0.010500  -33.600000
-0.012800  -33.500000
-0.018100  -33.400000
-0.023300  -33.400000
-0.027800  -33.300000
-0.029300  -33.300000
-0.033000  -33.200000
-0.037500  -33.100000
-0.034600  -33.000000
-0.022500  -33.000000
-0.009100  -32.900000
-0.002300  -32.900000
-0.005300  -32.800000
-0.006800  -32.700000
-0.006800  -32.700000
-0.005300  -32.600000
-0.012000  -32.500000
-0.024800  -32.400000
-0.025600  -32.400000
-0.026300  -32.300000
-0.018100  -32.300000
-0.010500  -32.200000
-0.012800  -32.100000
-0.012800  -32.000000
-0.012000  -32.000000
-0.014300  -31.900000
-0.018100  -31.900000
-0.021000  -31.800000
-0.021800  -31.700000
-0.025600  -31.600000
-0.026300  -31.500000
-0.019500  -31.500000
-0.016500  -31.400000
-0.015800  -31.400000
-0.016500  -31.300000
-0.017300  -31.200000
-0.022500  -31.100000
-0.025600  -31.100000
-0.023300  -31.000000
-0.021800  -31.000000
-0.014300  -30.900000
-0.003000  -30.800000
0.004500  -30.700000
0.006700  -30.700000
0.000700  -30.600000
-0.008300  -30.600000
-0.012800  -30.500000
-0.012800  -30.500000
-0.007500  -30.400000
-0.000800  -30.300000
-0.004600  -30.300000
-0.015800  -30.200000
-0.017300  -30.200000
-0.012800  -30.100000
-0.012800  -30.100000
-0.016500  -30.000000
-0.021800  -29.900000
-0.022500  -29.900000
-0.016500  -29.800000
-0.009100  -29.700000
-0.012000  -29.700000
-0.018100  -29.700000
-0.024000  -29.600000
-0.025600  -29.500000
-0.017300  -29.400000
-0.019500  -29.400000
-0.024000  -29.300000
-0.024000  -29.300000
-0.024000  -29.200000
-0.021800  -29.100000
-0.019500  -29.100000
-0.015800  -29.000000
-0.014300  -28.900000
-0.017300  -28.900000
-0.015800  -28.800000
-0.012800  -28.800000
-0.017300  -28.700000
-0.023300  -28.600000
-0.028500  -28.600000
-0.028500  -28.500000
-0.024800  -28.400000
-0.024000  -28.400000
-0.021800  -28.300000
-0.018800  -28.300000
-0.014300  -28.200000
-0.010500  -28.100000
-0.009800  -28.100000
-0.003000  -28.000000
0.003700  -27.900000
-0.006800  -27.900000
-0.015800  -27.800000
-0.021800  -27.800000
-0.027000  -27.700000
-0.021000  -27.600000
-0.014300  -27.600000
-0.003000  -27.500000
0.003000  -27.500000
-0.001500  -27.400000
-0.005300  -27.400000
-0.008300  -27.300000
-0.009800  -27.200000
-0.007500  -27.100000
-0.006800  -27.100000
-0.014300  -27.000000
-0.026300  -27.000000
-0.031500  -26.900000
-0.030800  -26.800000
-0.019500  -26.700000
-0.013500  -26.700000
-0.018100  -26.600000
-0.016500  -26.600000
-0.013500  -26.500000
-0.013500  -26.400000
-0.017300  -26.400000
-0.021800  -26.300000
-0.021800  -26.200000
-0.024000  -26.100000
-0.025600  -26.100000
-0.024800  -26.000000
-0.024000  -26.000000
-0.020300  -25.900000
-0.019500  -25.800000
-0.019500  -25.700000
-0.020300  -25.700000
-0.028500  -25.600000
-0.042000  -25.500000
-0.052500  -25.500000
-0.048000  -25.400000
-0.032300  -25.300000
-0.009100  -25.200000
0.018700  -25.200000
0.029200  -25.100000
0.016500  -25.000000
0.015700  -25.000000
0.015700  -24.900000
0.004500  -24.800000
-0.004600  -24.800000
-0.012800  -24.700000
-0.018100  -24.600000
-0.020300  -24.600000
-0.019500  -24.500000
-0.015800  -24.400000
-0.018100  -24.300000
-0.013500  -24.300000
-0.009100  -24.300000
-0.019500  -24.200000
-0.030800  -24.100000
-0.031500  -24.100000
-0.025600  -24.000000
-0.018100  -23.900000
-0.009100  -23.900000
-0.003800  -23.800000
-0.006800  -23.800000
-0.015000  -23.700000
-0.022500  -23.600000
-0.029300  -23.600000
-0.031500  -23.500000
-0.033000  -23.400000
-0.027000  -23.400000
-0.021000  -23.300000
-0.019500  -23.300000
-0.015800  -23.200000
-0.016500  -23.100000
-0.017300  -23.100000
-0.014300  -23.000000
-0.006800  -23.000000
0.003000  -22.900000
0.006700  -22.900000
0.001500  -22.800000
-0.006800  -22.700000
-0.019500  -22.700000
-0.029300  -22.600000
-0.032300  -22.500000
-0.025600  -22.500000
-0.008300  -22.500000
0.003700  -22.400000
0.003000  -22.300000
-0.008300  -22.300000
-0.019500  -22.200000
-0.027000  -22.100000
-0.033000  -22.100000
-0.035300  -22.100000
-0.033800  -22.000000
-0.024800  -21.900000
-0.015800  -21.800000
-0.015800  -21.800000
-0.016500  -21.700000
-0.012800  -21.600000
-0.013500  -21.600000
-0.016500  -21.500000
-0.020300  -21.400000
-0.027800  -21.400000
-0.028500  -21.300000
-0.026300  -21.200000
-0.022500  -21.200000
-0.020300  -21.100000
-0.033000  -21.100000
-0.032300  -21.000000
-0.019500  -20.900000
-0.006800  -20.800000
0.020200  -20.800000
0.027000  -20.700000
0.016500  -20.700000
0.010500  -20.600000
-0.003000  -20.500000
-0.006800  -20.500000
-0.003000  -20.400000
-0.003000  -20.300000
-0.000800  -20.300000
-0.006800  -20.200000
-0.012000  -20.100000
-0.018800  -20.100000
-0.027800  -20.000000
-0.029300  -19.900000
-0.033000  -19.900000
-0.031500  -19.800000
-0.039000  -19.800000
-0.048000  -19.700000
-0.042800  -19.600000
-0.030800  -19.500000
-0.014300  -19.500000
-0.006800  -19.400000
-0.004600  -19.400000
-0.006800  -19.300000
-0.009800  -19.200000
-0.010500  -19.100000
-0.005300  -19.100000
-0.006000  -19.000000
-0.015800  -18.900000
-0.015800  -18.900000
-0.024000  -18.800000
-0.033000  -18.700000
-0.033000  -18.700000
-0.035300  -18.600000
-0.039000  -18.500000
-0.038300  -18.500000
-0.033000  -18.400000
-0.023300  -18.300000
-0.012000  -18.300000
0.004500  -18.200000
0.025500  -18.100000
0.021000  -18.000000
0.003700  -18.000000
-0.012800  -17.900000
-0.032300  -17.900000
-0.034600  -17.800000
-0.025600  -17.700000
-0.010500  -17.600000
0.006700  -17.600000
0.014200  -17.500000
0.008200  -17.400000
-0.013500  -17.300000
-0.033000  -17.300000
-0.037500  -17.200000
-0.036800  -17.100000
-0.030000  -17.100000
-0.029300  -17.000000
-0.027000  -16.900000
-0.025600  -16.800000
-0.030000  -16.800000
-0.021000  -16.700000
-0.016500  -16.700000
-0.018800  -16.600000
-0.012000  -16.500000
-0.006800  -16.500000
-0.008300  -16.400000
-0.003000  -16.300000
0.003000  -16.300000
0.000700  -16.200000
-0.005300  -16.200000
-0.004600  -16.100000
0.005200  -16.000000
0.003000  -16.000000
-0.004600  -15.900000
-0.016500  -15.800000
-0.022500  -15.800000
-0.029300  -15.700000
-0.039000  -15.700000
-0.036800  -15.600000
-0.027800  -15.500000
-0.000800  -15.500000
0.017200  -15.400000
0.016500  -15.300000
0.008200  -15.300000
-0.004600  -15.200000
-0.005300  -15.200000
-0.014300  -15.100000
-0.018800  -15.000000
-0.026300  -14.900000
-0.042000  -14.900000
-0.041300  -14.800000
-0.033800  -14.800000
-0.035300  -14.700000
-0.043600  -14.600000
-0.050300  -14.600000
-0.059300  -14.500000
-0.065300  -14.400000
-0.053300  -14.400000
-0.032300  -14.300000
-0.006800  -14.200000
0.008200  -14.200000
0.003700  -14.100000
0.001500  -14.000000
0.001500  -14.000000
0.001500  -13.900000
0.010500  -13.800000
0.015700  -13.700000
0.014200  -13.600000
0.000000  -13.500000
-0.021800  -13.500000
-0.029300  -13.400000
-0.033800  -13.300000
-0.042000  -13.300000
-0.041300  -13.200000
-0.044300  -13.100000
-0.036800  -13.000000
-0.012000  -13.000000
0.009000  -12.900000
0.025500  -12.800000
0.021000  -12.700000
0.014200  -12.600000
0.003000  -12.600000
-0.015800  -12.500000
-0.022500  -12.400000
-0.024800  -12.300000
-0.023300  -12.300000
-0.025600  -12.200000
-0.020300  -12.100000
0.001500  -12.100000
0.012700  -12.000000
0.006000  -11.900000
-0.004600  -11.800000
-0.003000  -11.700000
-0.006800  -11.700000
-0.012000  -11.600000
-0.021800  -11.500000
-0.042000  -11.500000
-0.051800  -11.400000
-0.045800  -11.300000
-0.025600  -11.300000
-0.023300  -11.200000
-0.025600  -11.100000
-0.013500  -11.000000
-0.008300  -10.900000
0.003000  -10.800000
0.009000  -10.800000
-0.005300  -10.700000
-0.022500  -10.600000
-0.029300  -10.500000
-0.031500  -10.400000
-0.039000  -10.300000
-0.042000  -10.300000
-0.038300  -10.200000
-0.038300  -10.100000
-0.033800  -10.000000
-0.030000  -9.900000
-0.020300  -9.800000
-0.009800  -9.800000
-0.004600  -9.700000
0.008200  -9.600000
0.016500  -9.500000
0.027000  -9.400000
0.030700  -9.400000
0.015700  -9.300000
0.001500  -9.200000
-0.012000  -9.100000
-0.033000  -9.100000
-0.051800  -9.000000
-0.057000  -9.000000
-0.048000  -8.900000
-0.017300  -8.800000
0.017200  -8.700000
0.011200  -8.700000
0.000700  -8.600000
-0.005300  -8.600000
-0.013500  -8.500000
-0.004600  -8.400000
-0.003000  -8.300000
-0.021800  -8.300000
-0.039800  -8.200000
-0.040500  -8.100000
-0.045000  -8.100000
-0.055500  -8.000000
-0.049500  -7.900000
-0.034600  -7.900000
-0.015800  -7.800000
-0.006000  -7.700000
-0.009800  -7.700000
-0.012800  -7.600000
-0.014300  -7.500000
-0.002300  -7.400000
0.018700  -7.300000
0.024000  -7.300000
0.027700  -7.200000
0.027000  -7.200000
0.006000  -7.100000
-0.019500  -7.000000
-0.039800  -6.900000
-0.051800  -6.800000
-0.065300  -6.800000
-0.087100  -6.700000
-0.087100  -6.600000
-0.069100  -6.600000
-0.039800  -6.500000
-0.006800  -6.400000
0.006000  -6.300000
0.006700  -6.300000
0.000700  -6.200000
-0.000800  -6.200000
0.007500  -6.100000
0.006000  -6.000000
-0.002300  -5.900000
-0.012000  -5.900000
-0.006800  -5.900000
0.003700  -5.800000
0.006700  -5.700000
0.006000  -5.600000
-0.003800  -5.500000
-0.003000  -5.500000
-0.007500  -5.400000
-0.011300  -5.400000
-0.015800  -5.300000
-0.027000  -5.200000
-0.018800  -5.200000
-0.016500  -5.100000
-0.023300  -5.000000
-0.029300  -5.000000
-0.044300  -4.900000
-0.048000  -4.900000
-0.039000  -4.800000
-0.027800  -4.700000
-0.017300  -4.700000
-0.014300  -4.600000
0.003000  -4.500000
0.020200  -4.500000
0.023200  -4.400000
0.015700  -4.400000
0.003000  -4.300000
-0.009100  -4.200000
-0.022500  -4.100000
-0.028500  -4.100000
-0.031500  -4.100000
-0.027800  -4.000000
-0.020300  -3.900000
-0.019500  -3.900000
-0.018800  -3.800000
-0.018800  -3.700000
-0.010500  -3.700000
-0.008300  -3.600000
-0.012000  -3.600000
-0.016500  -3.500000
-0.018100  -3.500000
-0.017300  -3.400000
-0.019500  -3.300000
-0.021800  -3.300000
-0.011300  -3.200000
0.019500  -3.200000
0.045700  -3.100000
0.042700  -3.100000
0.006700  -3.000000
-0.031500  -2.900000
-0.051800  -2.900000
-0.067500  -2.800000
-0.071300  -2.800000
-0.069100  -2.700000
-0.057000  -2.700000
-0.036800  -2.600000
-0.034600  -2.600000
-0.030800  -2.500000
-0.033000  -2.500000
-0.036800  -2.400000
-0.024000  -2.400000
-0.007500  -2.300000
0.006700  -2.300000
0.018000  -2.300000
0.035200  -2.200000
0.038200  -2.100000
0.025500  -2.100000
0.020200  -2.000000
-0.003800  -2.000000
-0.036800  -1.900000
-0.050300  -1.900000
-0.049500  -1.800000
-0.039000  -1.800000
-0.033000  -1.800000
-0.030000  -1.700000
-0.033800  -1.700000
-0.031500  -1.600000
-0.014300  -1.600000
0.011200  -1.500000
0.042000  -1.500000
0.056200  -1.400000
0.042000  -1.400000
0.023200  -1.400000
-0.010500  -1.300000
-0.042000  -1.300000
-0.044300  -1.200000
-0.048000  -1.200000
-0.057000  -1.100000
-0.080300  -1.100000
-0.091500  -1.000000
-0.085600  -1.000000
-0.072100  -0.900000
-0.044300  -0.900000
-0.022500  -0.900000
0.000000  -0.800000
0.012000  -0.700000
0.014200  -0.700000
0.017200  -0.600000
0.016500  -0.600000
0.001500  -0.500000
-0.015800  -0.500000
-0.009100  -0.500000
0.007500  -0.400000
0.030700  -0.400000
0.046500  -0.300000
0.039000  -0.200000
0.019500  -0.200000
-0.005300  -0.100000
-0.031500  -0.100000
-0.040500  0.000000
-0.040500  0.000000
-0.038300  0.000000
-0.033800  0.100000
-0.035300  0.200000
-0.044300  0.200000
-0.053300  0.300000
-0.054800  0.300000
-0.055500  0.400000
-0.051100  0.400000
-0.057000  0.500000
-0.057800  0.500000
-0.015800  0.600000
0.017200  0.700000
0.027700  0.700000
0.039000  0.800000
0.045700  0.800000
0.031500  0.900000
0.014200  0.900000
0.024700  1.000000
0.034500  1.000000
0.025500  1.100000
0.004500  1.100000
-0.010500  1.200000
-0.022500  1.200000
-0.049500  1.300000
-0.066800  1.300000
-0.069800  1.300000
-0.060800  1.400000
-0.053300  1.400000
-0.055500  1.500000
-0.055500  1.600000
-0.037500  1.600000
-0.000800  1.700000
0.038200  1.700000
0.056200  1.800000
0.045000  1.800000
0.016500  1.800000
-0.012000  1.900000
-0.026300  1.900000
-0.033000  2.000000
-0.037500  2.000000
-0.034600  2.100000
-0.024000  2.100000
-0.018800  2.200000
-0.016500  2.200000
-0.030800  2.200000
-0.064500  2.200000
-0.066800  2.300000
-0.060800  2.300000
-0.095300  2.400000
-0.097500  2.400000
-0.032300  2.500000
0.038200  2.500000
0.079500  2.600000
0.115500  2.600000
0.122200  2.600000
0.114700  2.600000
0.132700  2.700000
0.093700  2.700000
0.021700  2.800000
-0.044300  2.800000
-0.104300  2.800000
-0.131300  2.900000
-0.132000  2.900000
-0.106500  2.900000
-0.097500  2.900000
-0.080300  3.000000
-0.048000  3.000000
-0.025600  3.000000
-0.014300  3.100000
0.039000  3.100000
0.090000  3.100000
0.031500  3.100000
-0.012000  3.100000
-0.048800  3.100000
-0.088500  3.200000
-0.075000  3.200000
-0.061500  3.200000
-0.033800  3.200000
-0.060000  3.300000
-0.073500  3.300000
-0.025600  3.300000
-0.010500  3.300000
-0.015000  3.400000
-0.042000  3.400000
-0.041300  3.400000
-0.023300  3.500000
-0.033000  3.500000
-0.043600  3.500000
-0.057800  3.500000
-0.057800  3.600000
-0.018800  3.600000
0.060700  3.600000
0.097500  3.600000
0.093700  3.600000
0.079500  3.600000
0.046500  3.700000
0.029200  3.700000
-0.006000  3.700000
-0.043600  3.700000
-0.101300  3.800000
-0.136500  3.800000
-0.101300  3.800000
-0.057800  3.900000
0.019500  3.900000
0.068200  4.000000
0.049500  4.000000
0.036700  4.000000
0.016500  4.000000
-0.006000  4.100000
-0.017300  4.100000
-0.025600  4.200000
-0.003000  4.200000
0.068200  4.200000
0.122200  4.300000
0.108700  4.300000
0.069000  4.400000
0.008200  4.400000
-0.027800  4.400000
-0.061500  4.500000
-0.093800  4.500000
-0.102100  4.500000
-0.118500  4.600000
-0.099000  4.600000
-0.078800  4.700000
-0.056300  4.700000
-0.036100  4.800000
-0.034600  4.800000
0.000700  4.900000
0.074200  4.900000
0.108000  4.900000
0.055500  5.000000
-0.008300  5.000000
-0.078800  5.100000
-0.094500  5.100000
-0.081800  5.200000
-0.088500  5.200000
-0.081800  5.300000
-0.094500  5.300000
-0.067500  5.300000
-0.044300  5.400000
-0.031500  5.400000
-0.007500  5.500000
0.004500  5.500000
0.042700  5.600000
0.060700  5.600000
0.044200  5.600000
0.028500  5.700000
0.030700  5.700000
0.058500  5.800000
0.047200  5.800000
-0.027800  5.800000
-0.094500  5.900000
-0.152300  5.900000
-0.176300  6.000000
-0.163500  6.000000
-0.128300  6.000000
-0.053300  6.100000
0.004500  6.100000
0.058500  6.200000
0.099700  6.200000
0.079500  6.200000
0.042000  6.300000
0.037500  6.300000
0.069000  6.300000
0.072700  6.300000
0.075700  6.300000
0.089200  6.400000
0.126000  6.400000
0.164200  6.400000
0.105000  6.500000
-0.016500  6.500000
-0.151500  6.500000
-0.221300  6.500000
-0.252000  6.600000
-0.255800  6.600000
-0.243800  6.600000
-0.205500  6.700000
-0.125300  6.700000
-0.041300  6.700000
0.111700  6.700000
0.227200  6.700000
0.225000  6.700000
0.207000  6.700000
0.129700  6.800000
0.045000  6.800000
0.059200  6.800000
0.066000  6.800000
0.022500  6.800000
-0.075800  6.900000
-0.239300  6.900000
-0.375000  6.900000
-0.354000  6.900000
-0.228800  6.900000
-0.117800  6.900000
-0.027800  7.000000
0.051700  7.000000
0.120000  7.000000
0.128200  7.000000
0.123700  7.000000
0.140200  7.100000
0.168700  7.100000
0.196500  7.100000
0.101200  7.100000
-0.027000  7.200000
-0.033000  7.200000
0.036000  7.200000
0.016500  7.200000
-0.063000  7.200000
-0.141100  7.200000
-0.213800  7.300000
-0.154500  7.300000
-0.027000  7.300000
0.091500  7.300000
0.185200  7.400000
0.312000  7.400000
0.347200  7.400000
0.161200  7.400000
-0.117800  7.400000
-0.340600  7.500000
-0.379500  7.500000
-0.366800  7.500000
-0.341300  7.600000
-0.276100  7.600000
-0.177000  7.600000
-0.049500  7.600000
0.002200  7.600000
0.013500  7.700000
0.021700  7.700000
0.025500  7.700000
0.012000  7.800000
-0.008300  7.800000
-0.015800  7.800000
-0.020300  7.800000
-0.011300  7.900000
-0.023300  7.900000
-0.030000  7.900000
0.007500  8.000000
0.062200  8.000000
0.131200  8.000000
0.174000  8.100000
0.147700  8.100000
0.113200  8.100000
0.072700  8.100000
0.056200  8.100000
0.081700  8.200000
0.042700  8.200000
-0.018100  8.200000
-0.030800  8.300000
-0.019500  8.300000
0.003000  8.300000
-0.028500  8.400000
-0.078000  8.400000
-0.105000  8.400000
-0.121500  8.500000
-0.105800  8.500000
-0.104300  8.500000
-0.121500  8.500000
-0.025600  8.500000
0.133500  8.600000
0.123000  8.600000
0.005200  8.600000
-0.082500  8.600000
-0.097500  8.700000
0.009000  8.700000
0.120700  8.700000
0.144000  8.800000
0.057000  8.800000
-0.035300  8.800000
-0.133500  8.800000
-0.201800  8.900000
-0.180800  8.900000
-0.162800  8.900000
-0.006000  8.900000
0.138700  9.000000
0.155200  9.000000
0.116200  9.000000
0.067500  9.000000
0.059200  9.000000
0.006700  9.000000
-0.060800  9.000000
-0.093000  9.100000
-0.020300  9.100000
0.123700  9.100000
0.159000  9.100000
0.024000  9.100000
-0.156000  9.100000
-0.287300  9.200000
-0.357800  9.200000
-0.377300  9.200000
-0.358500  9.200000
-0.273000  9.200000
-0.154500  9.300000
-0.057800  9.300000
0.025500  9.300000
0.051000  9.300000
0.054700  9.300000
0.186700  9.300000
0.397500  9.400000
0.565500  9.400000
0.408000  9.400000
0.078000  9.400000
-0.121500  9.400000
-0.194300  9.400000
-0.159000  9.400000
-0.208500  9.400000
-0.159800  9.400000
-0.091500  9.400000
-0.056300  9.400000
0.072000  9.400000
0.122200  9.400000
0.137200  9.400000
0.087700  9.500000
0.092200  9.500000
0.148500  9.500000
0.120700  9.500000
0.046500  9.500000
-0.044300  9.500000
-0.093800  9.500000
-0.144100  9.500000
-0.183000  9.500000
-0.192800  9.500000
-0.177800  9.500000
-0.156000  9.500000
-0.123000  9.600000
-0.061500  9.600000
-0.026300  9.600000
-0.024800  9.600000
-0.033800  9.600000
-0.017300  9.600000
0.002200  9.600000
0.013500  9.600000
0.034500  9.600000
0.065200  9.600000
0.100500  9.600000
0.089200  9.600000
0.069000  9.600000
0.028500  9.600000
-0.038300  9.600000
-0.057000  9.600000
-0.039000  9.600000
-0.033000  9.600000
-0.076500  9.700000
-0.087800  9.700000
-0.033000  9.700000
0.039000  9.700000
0.057000  9.700000
0.030000  9.700000
0.025500  9.700000
-0.006000  9.700000
-0.069100  9.700000
-0.127500  9.700000
-0.147800  9.800000
-0.159000  9.800000
-0.137300  9.800000
-0.063800  9.800000
-0.031500  9.800000
-0.020300  9.800000
0.019500  9.800000
0.060700  9.800000
0.118500  9.800000
0.147700  9.800000
0.108700  9.800000
0.225700  9.900000
0.408700  9.900000
0.344200  9.900000
0.074200  9.900000
-0.193500  9.900000
-0.310500  9.900000
-0.285800  9.900000
-0.298500  9.900000
-0.288800  9.900000
-0.193500  9.900000
-0.067500  9.900000
0.192700  9.900000
0.358500  9.900000
0.254200  9.900000
0.075000  9.900000
-0.133500  9.900000
-0.270800  9.900000
-0.254300  9.900000
-0.220500  9.900000
-0.163500  9.900000
-0.060800  9.900000
0.042700  9.900000
0.001500  9.900000
-0.174100  9.900000
-0.123000  9.900000
0.103500  9.900000
0.166500  9.900000
0.156000  9.900000
0.150000  9.900000
0.105700  9.900000
-0.024000  9.900000
-0.262500  9.900000
-0.300800  9.900000
-0.143300  9.900000
-0.043600  9.900000
0.014200  9.900000
0.039000  9.900000
0.140200  9.900000
0.218200  9.900000
0.155200  9.900000
0.055500  9.900000
-0.042800  9.900000
-0.049500  9.900000
-0.054800  9.900000
-0.093000  9.900000
-0.095300  9.900000
-0.064500  9.900000
-0.070600  9.900000
-0.071300  9.900000
-0.055500  9.900000
0.001500  9.900000
0.142500  9.900000
0.207000  9.900000
0.174000  9.900000
0.072700  9.900000
0.040500  9.900000
-0.003000  9.900000
-0.105800  9.900000
-0.144800  9.900000
-0.180000  9.900000
-0.121500  9.900000
-0.053300  9.900000
-0.048000  9.900000
-0.051800  9.900000
-0.056300  9.900000
-0.040500  9.900000
0.046500  9.900000
0.239200  9.900000
0.365200  9.900000
0.293200  9.900000
0.096000  9.900000
-0.099800  9.900000
-0.234800  9.900000
-0.338300  9.900000
-0.402800  9.900000
-0.315800  9.900000
-0.117800  9.900000
0.030700  9.900000
0.067500  9.900000
0.053200  9.900000
0.025500  9.900000
-0.016500  9.900000
-0.030800  9.900000
-0.048000  9.900000
-0.041300  9.900000
0.025500  9.900000
0.115500  9.900000
0.163500  9.900000
0.072000  9.900000
-0.060800  9.900000
-0.129000  9.900000
-0.132800  9.900000
-0.081800  9.900000
-0.055500  9.900000
-0.048800  9.900000
0.001500  9.900000
0.056200  9.900000
0.105000  9.900000
0.142500  9.900000
0.112500  9.900000
0.092200  9.900000
0.028500  9.900000
-0.080300  9.900000
-0.127500  9.900000
-0.149300  9.900000
-0.132000  9.900000
-0.109500  9.900000
-0.127500  9.900000
-0.126000  9.900000
-0.045800  9.900000
0.135700  9.900000
0.486000  9.900000
0.725200  9.900000
0.486000  9.900000
0.058500  9.900000
-0.323300  9.900000
-0.465800  9.900000
-0.456000  9.900000
-0.543000  9.900000
-0.400500  9.900000
-0.219000  9.900000
-0.057000  9.900000
0.109500  9.900000
0.093700  9.900000
0.078700  9.900000
0.029200  9.900000
-0.016500  9.900000
-0.040500  9.900000
-0.073500  9.900000
-0.077300  9.900000
-0.094500  9.900000
-0.071300  9.900000
0.127500  9.900000
0.496500  9.900000
0.633700  9.900000
0.402700  9.900000
0.054700  9.900000
-0.168000  9.900000
-0.192800  9.900000
-0.333800  9.900000
-0.465000  9.900000
-0.340600  9.900000
-0.196500  9.900000
-0.066000  9.900000
-0.003000  9.900000
-0.051800  9.900000
-0.150800  9.800000
-0.232500  9.800000
-0.216000  9.800000
-0.111000  9.800000
0.023200  9.800000
0.172500  9.800000
0.358500  9.700000
0.478500  9.700000
0.438700  9.700000
0.331500  9.700000
0.264700  9.600000
0.204700  9.600000
0.115500  9.600000
-0.015000  9.600000
-0.137300  9.600000
-0.229500  9.600000
-0.284300  9.600000
-0.246000  9.600000
-0.203300  9.600000
-0.169600  9.600000
-0.109500  9.600000
-0.007500  9.600000
0.064500  9.600000
-0.005300  9.600000
-0.138800  9.600000
-0.232500  9.600000
-0.195800  9.600000
-0.015000  9.600000
0.088500  9.600000
0.061500  9.600000
0.147000  9.600000
0.168700  9.600000
0.046500  9.600000
-0.066800  9.600000
-0.097500  9.600000
-0.070600  9.700000
-0.081000  9.700000
-0.016500  9.700000
0.030700  9.700000
0.055500  9.700000
0.044200  9.700000
-0.025600  9.700000
-0.092300  9.700000
-0.146300  9.700000
-0.138100  9.700000
-0.147800  9.700000
-0.113300  9.700000
-0.063000  9.700000
-0.033000  9.700000
0.036700  9.700000
0.070500  9.700000
0.072000  9.700000
0.066700  9.700000
0.050200  9.700000
0.006700  9.700000
-0.012800  9.700000
0.013500  9.700000
0.104200  9.700000
0.120700  9.700000
0.008200  9.700000
-0.042000  9.700000
-0.084000  9.700000
-0.049500  9.700000
-0.036100  9.700000
-0.095300  9.700000
-0.090000  9.700000
-0.135000  9.700000
-0.111000  9.700000
-0.001500  9.700000
0.049500  9.700000
0.078700  9.700000
0.153700  9.700000
0.199500  9.700000
0.141700  9.700000
0.033000  9.700000
-0.131300  9.700000
-0.216000  9.700000
-0.180000  9.700000
-0.136500  9.700000
-0.089300  9.700000
-0.105000  9.700000
-0.123000  9.700000
-0.055500  9.700000
-0.019500  9.700000
-0.021800  9.700000
-0.000800  9.700000
0.037500  9.700000
0.100500  9.700000
0.123000  9.700000
0.134200  9.700000
0.176200  9.700000
0.137200  9.700000
0.042000  9.700000
-0.069100  9.700000
-0.155300  9.700000
-0.147800  9.700000
-0.123000  9.700000
-0.081800  9.700000
-0.060000  9.700000
-0.016500  9.700000
0.084000  9.800000
0.138700  9.800000
0.115500  9.800000
0.024000  9.800000
0.002200  9.800000
0.106500  9.800000
0.105000  9.800000
-0.016500  9.800000
-0.020300  9.800000
0.022500  9.800000
0.015000  9.800000
-0.145500  9.800000
-0.295500  9.800000
-0.264800  9.800000
-0.186000  9.800000
-0.079500  9.800000
-0.038300  9.800000
0.042000  9.800000
0.089200  9.800000
-0.057000  9.800000
-0.166500  9.800000
-0.163500  9.800000
-0.133500  9.800000
-0.102100  9.800000
-0.059300  9.800000
0.057700  9.700000
0.132700  9.700000
0.081000  9.700000
0.024000  9.700000
-0.023300  9.700000
-0.011300  9.700000
0.045700  9.700000
0.084700  9.700000
0.123700  9.700000
0.099000  9.700000
0.097500  9.700000
0.084000  9.700000
0.014200  9.700000
-0.009800  9.700000
-0.033800  9.700000
-0.026300  9.700000
-0.042000  9.700000
-0.079500  9.700000
-0.085600  9.700000
-0.135000  9.700000
-0.169600  9.700000
-0.106500  9.700000
-0.029300  9.700000
0.041200  9.700000
0.101200  9.700000
0.099000  9.600000
0.039000  9.600000
-0.036800  9.600000
-0.054000  9.600000
-0.021000  9.600000
0.035200  9.600000
0.042000  9.600000
0.049500  9.600000
0.120000  9.600000
0.144700  9.600000
0.098200  9.600000
0.018700  9.600000
-0.015800  9.600000
-0.081800  9.600000
-0.153800  9.600000
-0.204800  9.600000
-0.228800  9.600000
-0.159800  9.600000
-0.174100  9.600000
-0.150800  9.600000
-0.105000  9.600000
-0.120800  9.600000
-0.080300  9.600000
-0.069800  9.600000
-0.064500  9.600000
-0.045800  9.700000
0.010500  9.700000
0.122200  9.700000
0.208500  9.700000
0.177000  9.700000
0.055500  9.700000
-0.039000  9.700000
-0.100600  9.700000
-0.087800  9.700000
-0.042000  9.700000
-0.009100  9.700000
0.060700  9.700000
0.147700  9.700000
0.181500  9.700000
0.130500  9.700000
0.084000  9.700000
0.033700  9.700000
-0.036800  9.700000
-0.070600  9.700000
-0.069100  9.700000
-0.075000  9.700000
-0.095300  9.700000
-0.074300  9.700000
-0.023300  9.700000
0.035200  9.700000
0.049500  9.700000
0.014200  9.700000
0.006700  9.700000
-0.003800  9.700000
-0.030000  9.700000
-0.021800  9.700000
0.024000  9.700000
0.057700  9.700000
0.058500  9.700000
0.104200  9.700000
0.093700  9.700000
-0.012000  9.700000
-0.069800  9.700000
-0.160500  9.700000
-0.246000  9.700000
-0.309800  9.700000
-0.321800  9.700000
-0.190500  9.700000
-0.060000  9.700000
-0.001500  9.700000
-0.024000  9.700000
-0.022500  9.700000
0.006000  9.700000
0.052500  9.700000
0.115500  9.700000
0.106500  9.700000
0.072700  9.700000
0.030700  9.700000
-0.006800  9.700000
-0.064500  9.700000
-0.107300  9.700000
-0.111000  9.700000
-0.081800  9.700000
-0.019500  9.700000
0.024000  9.700000
0.099700  9.700000
0.153000  9.700000
0.129700  9.700000
0.059200  9.700000
-0.005300  9.700000
-0.042000  9.700000
-0.049500  9.700000
-0.029300  9.700000
-0.027000  9.700000
0.006700  9.700000
0.052500  9.700000
0.063000  9.700000
0.021000  9.700000
-0.053300  9.700000
-0.119300  9.700000
-0.141800  9.700000
-0.097500  9.700000
-0.054800  9.700000
0.014200  9.700000
0.106500  9.700000
0.124500  9.700000
0.098200  9.700000
0.078000  9.700000
0.014200  9.700000
-0.097500  9.700000
-0.169600  9.700000
-0.157500  9.700000
-0.123000  9.700000
-0.074300  9.700000
-0.038300  9.700000
-0.019500  9.600000
0.000700  9.600000
0.001500  9.600000
0.008200  9.600000
-0.010500  9.600000
-0.018100  9.600000
0.000700  9.600000
0.045700  9.600000
0.090000  9.600000
0.047200  9.600000
-0.015800  9.600000
-0.060800  9.600000
-0.074300  9.600000
-0.067500  9.600000
-0.091500  9.600000
-0.095300  9.600000
-0.069100  9.600000
-0.044300  9.600000
-0.027000  9.600000
-0.015800  9.600000
-0.014300  9.600000
-0.008300  9.600000
0.008200  9.600000
0.041200  9.600000
0.063000  9.600000
0.051700  9.500000
0.017200  9.500000
-0.015800  9.500000
-0.012800  9.500000
-0.012800  9.500000
-0.027800  9.500000
-0.037500  9.500000
-0.035300  9.500000
-0.028500  9.500000
-0.027800  9.500000
-0.033000  9.500000
-0.051800  9.500000
-0.051800  9.500000
-0.039000  9.500000
-0.017300  9.500000
0.036000  9.500000
0.130500  9.500000
0.207700  9.400000
0.147000  9.400000
0.015000  9.400000
-0.132800  9.400000
-0.204800  9.400000
-0.181500  9.400000
-0.172600  9.400000
-0.096800  9.400000
0.010500  9.400000
0.097500  9.400000
0.115500  9.400000
0.080200  9.400000
0.023200  9.400000
-0.060800  9.400000
-0.110300  9.400000
-0.156000  9.400000
-0.137300  9.400000
-0.093000  9.400000
-0.059300  9.400000
-0.003800  9.400000
0.054700  9.400000
0.128200  9.400000
0.104200  9.400000
0.036700  9.400000
0.015000  9.400000
-0.015800  9.400000
-0.012800  9.400000
-0.003000  9.400000
0.020200  9.300000
0.057000  9.300000
0.035200  9.300000
-0.011300  9.300000
-0.063800  9.300000
-0.097500  9.200000
-0.097500  9.200000
-0.090000  9.200000
-0.066800  9.200000
-0.053300  9.200000
-0.042800  9.200000
-0.003000  9.100000
0.093000  9.100000
0.152200  9.100000
0.093000  9.100000
0.001500  9.000000
-0.084000  9.000000
-0.100600  9.000000
-0.092300  9.000000
-0.101300  9.000000
-0.078000  9.000000
-0.062300  9.000000
-0.054000  9.000000
-0.036800  9.000000
-0.027000  9.000000
-0.023300  9.000000
-0.020300  9.000000
-0.039000  9.000000
-0.033000  9.000000
0.034500  9.000000
0.095200  8.900000
0.089200  8.900000
0.088500  8.900000
0.132700  8.900000
0.168000  8.900000
0.125200  8.800000
-0.038300  8.800000
-0.202600  8.800000
-0.236300  8.800000
-0.174100  8.800000
-0.114000  8.800000
-0.069100  8.800000
-0.054000  8.800000
-0.033800  8.800000
-0.010500  8.800000
-0.009800  8.700000
0.027700  8.700000
0.031500  8.700000
0.035200  8.700000
0.030700  8.700000
0.004500  8.700000
0.005200  8.700000
-0.014300  8.700000
-0.016500  8.700000
-0.015000  8.600000
-0.012000  8.600000
-0.012000  8.600000
-0.018800  8.600000
-0.012800  8.600000
-0.016500  8.600000
-0.016500  8.600000
-0.035300  8.600000
-0.046500  8.600000
-0.045000  8.600000
-0.051100  8.600000
-0.040500  8.500000
-0.025600  8.500000
0.001500  8.500000
0.024000  8.500000
0.038200  8.500000
0.048000  8.500000
0.021700  8.500000
-0.005300  8.500000
-0.002300  8.500000
-0.003800  8.500000
-0.005300  8.500000
-0.019500  8.500000
-0.018800  8.500000
-0.015800  8.500000
-0.024800  8.500000
-0.021800  8.400000
-0.035300  8.400000
-0.037500  8.400000
-0.050300  8.400000
-0.067500  8.400000
-0.058500  8.400000
-0.046500  8.400000
-0.009800  8.300000
0.018700  8.300000
0.019500  8.300000
0.021700  8.300000
0.042000  8.300000
0.065200  8.300000
0.055500  8.300000
0.032200  8.200000
-0.001500  8.200000
-0.045800  8.200000
-0.064500  8.200000
-0.074300  8.100000
-0.086300  8.100000
-0.082500  8.100000
-0.095300  8.100000
-0.123800  8.100000
-0.101300  8.100000
-0.050300  8.000000
-0.027800  8.000000
-0.017300  8.000000
-0.010500  7.900000
-0.007500  7.900000
-0.003000  7.900000
-0.003000  7.900000
-0.009800  7.800000
-0.009800  7.800000
0.013500  7.800000
0.046500  7.800000
0.071200  7.700000
0.085500  7.700000
0.075000  7.700000
0.055500  7.600000
0.033700  7.600000
-0.019500  7.600000
-0.049500  7.600000
-0.078800  7.600000
-0.110300  7.600000
-0.112500  7.500000
-0.102800  7.500000
-0.065300  7.500000
-0.035300  7.400000
0.016500  7.400000
0.087000  7.400000
0.129000  7.400000
0.111000  7.300000
0.049500  7.300000
-0.009100  7.300000
-0.045800  7.300000
-0.064500  7.200000
-0.108800  7.200000
-0.118500  7.200000
-0.079500  7.200000
-0.048000  7.200000
-0.042000  7.200000
-0.051800  7.200000
-0.042800  7.200000
-0.012800  7.100000
0.021700  7.100000
0.039700  7.100000
0.021700  7.100000
-0.014300  7.100000
-0.022500  7.000000
-0.014300  7.000000
-0.019500  7.000000
-0.026300  7.000000
-0.019500  7.000000
-0.012000  7.000000
-0.009100  6.900000
-0.009100  6.900000
-0.024000  6.900000
-0.036800  6.900000
-0.031500  6.900000
-0.015800  6.800000
0.006700  6.800000
-0.003000  6.800000
-0.006800  6.800000
0.003000  6.800000
0.002200  6.700000
0.029200  6.700000
0.030700  6.700000
0.010500  6.700000
-0.009100  6.700000
-0.027800  6.700000
-0.027800  6.700000
-0.037500  6.700000
-0.038300  6.600000
-0.013500  6.600000
0.054000  6.600000
0.078000  6.500000
0.031500  6.500000
-0.027000  6.500000
-0.071300  6.500000
-0.037500  6.500000
-0.033800  6.400000
-0.072800  6.400000
-0.097500  6.400000
-0.105800  6.400000
-0.078800  6.400000
-0.049500  6.300000
-0.020300  6.300000
-0.003000  6.300000
0.001500  6.300000
0.006000  6.300000
0.024000  6.200000
0.027000  6.200000
0.014200  6.200000
-0.002300  6.200000
-0.037500  6.200000
-0.039000  6.100000
-0.029300  6.100000
-0.023300  6.100000
-0.007500  6.100000
0.009000  6.000000
0.015700  6.000000
0.001500  6.000000
0.004500  5.900000
0.000000  5.900000
-0.006800  5.900000
-0.012000  5.900000
-0.028500  5.800000
-0.033000  5.800000
-0.039800  5.800000
-0.051800  5.800000
-0.051800  5.800000
-0.060000  5.800000
-0.062300  5.700000
-0.030800  5.700000
-0.004600  5.700000
0.020200  5.600000
0.036000  5.600000
0.047200  5.600000
0.033000  5.600000
-0.011300  5.600000
-0.016500  5.600000
-0.019500  5.600000
-0.018100  5.600000
-0.014300  5.500000
-0.017300  5.500000
-0.019500  5.500000
-0.040500  5.500000
-0.056300  5.500000
-0.060800  5.400000
-0.039000  5.400000
-0.008300  5.400000
0.006000  5.400000
0.024700  5.400000
0.015700  5.400000
0.003000  5.300000
-0.001500  5.300000
-0.027800  5.300000
-0.038300  5.300000
-0.035300  5.300000
-0.026300  5.300000
-0.009100  5.300000
0.000000  5.300000
0.012000  5.300000
0.024000  5.200000
0.021000  5.200000
-0.003800  5.200000
-0.022500  5.200000
-0.030800  5.200000
-0.029300  5.100000
-0.025600  5.100000
-0.029300  5.100000
-0.018100  5.100000
0.001500  5.100000
0.029200  5.100000
0.042000  5.000000
0.023200  5.000000
-0.013500  5.000000
-0.057000  5.000000
-0.084800  5.000000
-0.093000  4.900000
-0.089300  4.900000
-0.084800  4.900000
-0.078000  4.900000
-0.069100  4.900000
-0.054000  4.900000
-0.027000  4.800000
-0.006800  4.800000
0.016500  4.800000
0.012000  4.800000
0.001500  4.700000
0.000000  4.700000
0.005200  4.700000
0.031500  4.600000
0.025500  4.600000
0.008200  4.600000
-0.018800  4.500000
-0.045800  4.500000
-0.042800  4.500000
-0.019500  4.500000
0.038200  4.500000
0.060700  4.500000
0.048000  4.400000
0.044200  4.400000
0.003000  4.400000
-0.025600  4.300000
-0.042000  4.300000
-0.057000  4.300000
-0.049500  4.200000
-0.045800  4.200000
-0.036800  4.200000
-0.034600  4.100000
-0.030800  4.100000
-0.027800  4.100000
-0.030800  4.000000
-0.031500  4.000000
-0.045000  4.000000
-0.051800  4.000000
-0.050300  3.900000
-0.025600  3.900000
0.006700  3.900000
0.018000  3.800000
0.020200  3.800000
0.009000  3.800000
0.003000  3.700000
-0.009100  3.700000
-0.019500  3.600000
-0.023300  3.600000
-0.022500  3.600000
-0.013500  3.600000
-0.003000  3.600000
0.006000  3.500000
-0.003800  3.500000
-0.006800  3.400000
-0.006800  3.400000
-0.002300  3.400000
0.009000  3.300000
0.008200  3.300000
-0.000800  3.200000
-0.012000  3.200000
-0.018100  3.200000
-0.021800  3.100000
0.000700  3.100000
0.027700  3.100000
0.018000  3.100000
-0.008300  3.000000
-0.030000  3.000000
-0.035300  2.900000
-0.039000  2.900000
-0.050300  2.900000
-0.061500  2.800000
-0.060800  2.800000
-0.048800  2.700000
-0.042800  2.700000
-0.043600  2.700000
-0.050300  2.600000
-0.039000  2.600000
-0.021000  2.600000
-0.015000  2.600000
-0.020300  2.500000
-0.030800  2.500000
-0.029300  2.500000
-0.033000  2.500000
-0.022500  2.400000
-0.001500  2.400000
0.012000  2.400000
0.029200  2.300000
0.034500  2.300000
0.038200  2.300000
0.029200  2.300000
-0.002300  2.200000
-0.025600  2.200000
-0.036800  2.200000
-0.029300  2.200000
-0.020300  2.200000
-0.016500  2.200000
-0.012000  2.100000
-0.018100  2.100000
-0.026300  2.100000
-0.028500  2.000000
-0.012800  2.000000
0.005200  2.000000
0.004500  1.900000
-0.008300  1.900000
-0.019500  1.900000
-0.008300  1.900000
0.004500  1.800000
-0.002300  1.800000
-0.022500  1.800000
-0.053300  1.800000
-0.062300  1.800000
-0.055500  1.700000
-0.049500  1.700000
-0.042800  1.700000
-0.036800  1.600000
-0.006800  1.600000
0.024000  1.500000
0.027000  1.500000
0.020200  1.500000
0.000700  1.500000
-0.018800  1.500000
-0.027800  1.400000
-0.027000  1.400000
-0.021000  1.400000
-0.029300  1.400000
-0.033000  1.300000
-0.021000  1.300000
-0.006800  1.300000
0.004500  1.300000
0.002200  1.300000
-0.015000  1.200000
-0.034600  1.200000
-0.044300  1.200000
-0.043600  1.200000
-0.036800  1.100000
-0.027000  1.100000
-0.012800  1.000000
-0.000800  1.000000
0.000700  1.000000
-0.004600  1.000000
-0.006800  1.000000
0.001500  0.900000
0.009000  0.900000
0.012700  0.900000
0.012000  0.900000
0.019500  0.900000
0.046500  0.800000
0.056200  0.800000
0.035200  0.800000
0.000700  0.700000
-0.053300  0.700000
-0.095300  0.700000
-0.109500  0.600000
-0.105000  0.600000
-0.097500  0.600000
-0.096800  0.600000
-0.078800  0.500000
-0.036100  0.500000
0.014200  0.500000
0.036700  0.400000
0.033700  0.400000
0.025500  0.400000
0.015700  0.400000
0.023200  0.400000
0.020200  0.300000
0.000000  0.300000
-0.009800  0.300000
-0.015800  0.200000
-0.022500  0.200000
-0.028500  0.200000
-0.024800  0.200000
-0.014300  0.100000
-0.006000  0.100000
-0.006800  0.100000
-0.009800  0.000000
-0.012000  0.000000
-0.006000  0.000000
0.017200  0.000000
0.023200  -0.100000
0.009000  -0.100000
-0.006800  -0.100000
-0.034600  -0.200000
-0.050300  -0.200000
-0.056300  -0.300000
-0.059300  -0.300000
-0.051800  -0.400000
-0.036800  -0.400000
0.018000  -0.400000
0.061500  -0.500000
0.053200  -0.500000
0.019500  -0.500000
-0.033000  -0.600000
-0.069100  -0.600000
-0.084000  -0.600000
-0.085600  -0.700000
-0.082500  -0.700000
-0.095300  -0.800000
-0.097500  -0.800000
-0.067500  -0.800000
-0.019500  -0.900000
-0.009100  -0.900000
-0.014300  -0.900000
-0.006000  -0.900000
0.006700  -1.000000
0.029200  -1.000000
0.035200  -1.000000
0.035200  -1.100000
0.039000  -1.100000
0.032200  -1.100000
0.007500  -1.100000
-0.007500  -1.200000
-0.003000  -1.200000
0.006700  -1.200000
0.012000  -1.300000
0.002200  -1.300000
-0.006800  -1.300000
-0.019500  -1.400000
-0.023300  -1.400000
-0.021800  -1.400000
-0.018100  -1.500000
-0.018100  -1.500000
-0.024800  -1.600000
-0.022500  -1.600000
-0.008300  -1.700000
0.011200  -1.700000
0.002200  -1.800000
-0.018100  -1.800000
-0.027000  -1.800000
-0.019500  -1.900000
0.018700  -1.900000
0.076500  -2.000000
0.096700  -2.000000
0.055500  -2.100000
-0.015000  -2.100000
-0.108000  -2.200000
-0.157500  -2.200000
-0.174100  -2.300000
-0.162800  -2.300000
-0.123800  -2.300000
-0.106500  -2.400000
-0.070600  -2.400000
-0.031500  -2.500000
0.009700  -2.500000
0.035200  -2.600000
0.036000  -2.600000
0.031500  -2.700000
0.015000  -2.700000
0.001500  -2.800000
-0.014300  -2.800000
-0.015800  -2.900000
-0.003800  -2.900000
0.016500  -3.000000
0.029200  -3.000000
0.014200  -3.100000
0.008200  -3.100000
0.006700  -3.200000
0.012700  -3.200000
0.005200  -3.200000
-0.012800  -3.300000
-0.023300  -3.300000
-0.028500  -3.300000
-0.018800  -3.400000
-0.005300  -3.400000
0.002200  -3.500000
0.006700  -3.500000
0.000700  -3.500000
-0.012800  -3.600000
-0.021000  -3.600000
-0.027000  -3.600000
-0.025600  -3.600000
-0.027800  -3.700000
-0.036800  -3.700000
-0.035300  -3.800000
-0.030800  -3.800000
-0.026300  -3.800000
-0.022500  -3.900000
-0.018100  -4.000000
-0.016500  -4.000000
-0.022500  -4.000000
-0.028500  -4.000000
-0.027800  -4.000000
-0.024800  -4.100000
-0.020300  -4.100000
-0.016500  -4.100000
-0.011300  -4.100000
-0.004600  -4.100000
0.012000  -4.200000
0.054700  -4.200000
0.078000  -4.200000
0.052500  -4.300000
0.015000  -4.300000
-0.031500  -4.300000
-0.067500  -4.400000
-0.080300  -4.400000
-0.080300  -4.400000
-0.073500  -4.400000
-0.085600  -4.500000
-0.097500  -4.500000
-0.100600  -4.500000
-0.092300  -4.500000
-0.045800  -4.500000
0.020200  -4.600000
0.058500  -4.600000
0.065200  -4.600000
0.039000  -4.700000
0.017200  -4.700000
0.024700  -4.700000
0.032200  -4.800000
0.030700  -4.800000
0.000700  -4.800000
-0.051800  -4.800000
-0.069800  -4.900000
-0.057800  -4.900000
-0.033000  -4.900000
-0.002300  -5.000000
0.010500  -5.000000
0.015700  -5.000000
0.012000  -5.000000
-0.003000  -5.100000
-0.014300  -5.100000
-0.022500  -5.100000
-0.028500  -5.200000
-0.032300  -5.200000
-0.033000  -5.200000
-0.025600  -5.300000
-0.021000  -5.300000
-0.018800  -5.400000
-0.021000  -5.400000
-0.024000  -5.400000
-0.023300  -5.400000
-0.021000  -5.400000
-0.018800  -5.500000
-0.015800  -5.500000
-0.014300  -5.600000
-0.009800  -5.600000
0.014200  -5.600000
0.033000  -5.700000
0.024700  -5.700000
0.010500  -5.800000
-0.016500  -5.800000
-0.033800  -5.900000
-0.025600  -5.900000
0.000000  -5.900000
0.015700  -5.900000
-0.001500  -6.000000
-0.025600  -6.000000
-0.058500  -6.100000
-0.072100  -6.100000
-0.063000  -6.200000
-0.051100  -6.200000
-0.030800  -6.300000
-0.019500  -6.300000
-0.015000  -6.300000
-0.017300  -6.300000
-0.018100  -6.400000
-0.015800  -6.400000
-0.012000  -6.500000
-0.010500  -6.500000
-0.013500  -6.600000
-0.015800  -6.600000
-0.021800  -6.600000
-0.021800  -6.700000
-0.019500  -6.700000
-0.005300  -6.800000
0.023200  -6.800000
0.040500  -6.800000
0.035200  -6.800000
0.014200  -6.900000
-0.014300  -6.900000
-0.035300  -6.900000
-0.043600  -7.000000
-0.048000  -7.000000
-0.052500  -7.100000
-0.060800  -7.100000
-0.065300  -7.100000
-0.052500  -7.200000
-0.023300  -7.200000
-0.002300  -7.200000
0.002200  -7.300000
0.000700  -7.300000
-0.003800  -7.400000
-0.000800  -7.400000
0.002200  -7.500000
0.003000  -7.500000
0.008200  -7.600000
0.012000  -7.600000
0.008200  -7.700000
-0.003000  -7.700000
-0.015800  -7.800000
-0.024000  -7.800000
-0.030800  -7.900000
-0.036800  -7.900000
-0.039800  -8.000000
-0.038300  -8.000000
-0.032300  -8.100000
-0.022500  -8.100000
-0.006800  -8.200000
-0.000800  -8.200000
-0.003000  -8.300000
-0.004600  -8.300000
-0.010500  -8.400000
-0.012800  -8.500000
-0.006800  -8.500000
0.007500  -8.600000
0.019500  -8.600000
0.023200  -8.700000
0.019500  -8.800000
-0.008300  -8.800000
-0.031500  -8.900000
-0.046500  -9.000000
-0.050300  -9.000000
-0.042800  -9.000000
-0.039800  -9.100000
-0.039000  -9.200000
-0.044300  -9.200000
-0.029300  -9.300000
-0.024000  -9.400000
-0.027800  -9.400000
-0.021800  -9.500000
-0.017300  -9.500000
-0.012000  -9.600000
-0.014300  -9.600000
-0.015800  -9.700000
-0.020300  -9.800000
-0.016500  -9.800000
-0.013500  -9.900000
-0.014300  -9.900000
-0.010500  -10.000000
-0.009100  -10.000000
-0.006800  -10.100000
-0.009100  -10.100000
-0.010500  -10.200000
-0.009100  -10.300000
-0.008300  -10.300000
-0.005300  -10.400000
-0.003000  -10.400000
-0.001500  -10.500000
-0.006000  -10.500000
-0.010500  -10.600000
-0.014300  -10.600000
-0.016500  -10.700000
-0.017300  -10.700000
-0.021000  -10.800000
-0.022500  -10.800000
-0.018800  -10.800000
-0.012000  -10.900000
-0.010500  -11.000000
-0.018800  -11.000000
-0.024000  -11.100000
-0.024800  -11.100000
-0.027000  -11.200000
-0.019500  -11.200000
-0.013500  -11.300000
-0.014300  -11.300000
-0.018800  -11.300000
-0.029300  -11.400000
-0.035300  -11.500000
-0.043600  -11.500000
-0.043600  -11.500000
-0.036800  -11.500000
-0.027000  -11.600000
-0.017300  -11.600000
-0.012000  -11.600000
-0.009800  -11.700000
-0.008300  -11.700000
0.000700  -11.700000
0.008200  -11.700000
0.020200  -11.700000
0.030700  -11.800000
0.045700  -11.800000
0.042000  -11.800000
0.027700  -11.900000
0.024000  -11.900000
-0.003000  -11.900000
-0.024800  -12.000000
-0.039000  -12.000000
-0.053300  -12.100000
-0.057800  -12.100000
-0.057800  -12.100000
-0.055500  -12.100000
-0.057000  -12.200000
-0.053300  -12.200000
-0.048800  -12.200000
-0.046500  -12.200000
-0.045000  -12.300000
-0.034600  -12.300000
-0.018100  -12.300000
-0.012800  -12.400000
-0.006000  -12.400000
0.000700  -12.400000
0.000700  -12.500000
0.000700  -12.500000
0.002200  -12.500000
0.002200  -12.600000
0.000000  -12.600000
0.001500  -12.600000
-0.001500  -12.700000
-0.009100  -12.700000
-0.012000  -12.700000
-0.012800  -12.800000
-0.010500  -12.900000
-0.011300  -12.900000
-0.015800  -13.000000
-0.018800  -13.000000
-0.021800  -13.100000
-0.011300  -13.100000
0.003700  -13.200000
0.021000  -13.200000
0.033000  -13.300000
0.012700  -13.300000
-0.008300  -13.400000
-0.035300  -13.400000
-0.071300  -13.500000
-0.082500  -13.500000
-0.076500  -13.600000
-0.057000  -13.600000
-0.033000  -13.700000
-0.015800  -13.700000
-0.009800  -13.800000
-0.005300  -13.800000
0.000000  -13.900000
0.014200  -13.900000
0.030000  -14.000000
0.023200  -14.000000
0.005200  -14.000000
-0.012000  -14.100000
-0.016500  -14.100000
-0.021800  -14.200000
-0.021800  -14.200000
-0.027000  -14.300000
-0.035300  -14.300000
-0.034600  -14.400000
-0.034600  -14.400000
-0.025600  -14.400000
-0.026300  -14.500000
-0.023300  -14.500000
-0.010500  -14.600000
-0.012000  -14.600000
-0.009800  -14.700000
-0.015000  -14.700000
-0.017300  -14.800000
-0.019500  -14.800000
-0.024000  -14.900000
-0.015800  -14.900000
-0.012000  -14.900000
-0.007500  -15.000000
-0.003000  -15.100000
0.009700  -15.100000
0.024000  -15.200000
0.015000  -15.200000
0.001500  -15.300000
-0.020300  -15.300000
-0.036800  -15.300000
-0.040500  -15.400000
-0.043600  -15.400000
-0.038300  -15.500000
-0.038300  -15.600000
-0.032300  -15.600000
-0.024000  -15.600000
-0.020300  -15.700000
-0.020300  -15.700000
-0.024000  -15.800000
-0.013500  -15.800000
-0.010500  -15.800000
-0.012000  -15.900000
-0.010500  -15.900000
-0.011300  -16.000000
-0.012800  -16.000000
-0.010500  -16.000000
-0.007500  -16.100000
-0.012800  -16.100000
-0.015800  -16.200000
-0.014300  -16.200000
-0.012800  -16.200000
-0.012800  -16.300000
-0.012800  -16.300000
-0.015800  -16.400000
-0.015800  -16.400000
-0.015800  -16.500000
-0.015800  -16.500000
-0.014300  -16.600000
-0.016500  -16.600000
-0.015800  -16.600000
-0.012800  -16.700000
-0.015000  -16.700000
-0.009100  -16.700000
-0.011300  -16.800000
-0.009800  -16.800000
-0.009800  -16.900000
-0.012800  -16.900000
-0.015800  -17.000000
-0.018100  -17.000000
-0.013500  -17.000000
-0.011300  -17.100000
-0.007500  -17.100000
-0.009100  -17.100000
-0.014300  -17.200000
-0.020300  -17.200000
-0.030800  -17.300000
-0.033000  -17.300000
-0.029300  -17.400000
-0.018800  -17.400000
-0.015800  -17.500000
-0.021800  -17.500000
-0.029300  -17.600000
-0.025600  -17.600000
-0.020300  -17.600000
-0.024000  -17.700000
-0.027000  -17.700000
-0.036100  -17.800000
-0.040500  -17.800000
-0.028500  -17.900000
-0.005300  -17.900000
0.012000  -18.000000
0.017200  -18.000000
0.016500  -18.000000
0.006700  -18.100000
0.000700  -18.100000
-0.005300  -18.200000
-0.006000  -18.200000
-0.003000  -18.300000
-0.004600  -18.300000
-0.009100  -18.400000
-0.016500  -18.400000
-0.021800  -18.500000
-0.027000  -18.500000
-0.030800  -18.600000
-0.030800  -18.600000
-0.032300  -18.700000
-0.029300  -18.700000
-0.024800  -18.800000
-0.021000  -18.800000
-0.018800  -18.900000
-0.020300  -18.900000
-0.011300  -18.900000
0.011200  -19.000000
0.018000  -19.100000
0.009000  -19.100000
-0.006000  -19.100000
-0.024800  -19.200000
-0.039000  -19.300000
-0.045800  -19.300000
-0.045800  -19.400000
-0.042000  -19.400000
-0.035300  -19.400000
-0.027800  -19.500000
-0.028500  -19.600000
-0.025600  -19.600000
-0.020300  -19.700000
-0.018100  -19.700000
-0.015000  -19.800000
-0.016500  -19.800000
-0.018100  -19.800000
-0.018100  -19.900000
-0.014300  -20.000000
-0.009100  -20.000000
-0.002300  -20.100000
0.004500  -20.100000
0.012700  -20.200000
0.027000  -20.200000
0.027700  -20.300000
0.010500  -20.300000
0.006700  -20.300000
-0.003000  -20.400000
-0.015800  -20.400000
-0.023300  -20.500000
-0.038300  -20.500000
-0.045800  -20.600000
-0.051100  -20.600000
-0.044300  -20.700000
-0.035300  -20.700000
-0.036800  -20.700000
-0.035300  -20.800000
-0.030800  -20.800000
-0.027000  -20.900000
-0.017300  -20.900000
-0.008300  -21.000000
-0.003800  -21.000000
-0.004600  -21.100000
-0.008300  -21.100000
-0.008300  -21.200000
-0.013500  -21.200000
-0.013500  -21.300000
-0.012000  -21.300000
-0.012800  -21.400000
-0.007500  -21.400000
-0.010500  -21.500000
-0.009800  -21.600000
-0.011300  -21.600000
-0.015000  -21.600000
-0.013500  -21.700000
-0.016500  -21.700000
-0.015800  -21.800000
-0.015000  -21.900000
-0.012000  -21.900000
-0.010500  -22.000000
-0.012800  -22.100000
-0.012000  -22.100000
-0.012000  -22.100000
-0.009100  -22.200000
-0.009800  -22.200000
-0.009100  -22.300000
-0.012800  -22.400000
-0.014300  -22.400000
-0.014300  -22.500000
-0.014300  -22.500000
-0.016500  -22.600000
-0.020300  -22.600000
-0.022500  -22.700000
-0.025600  -22.700000
-0.024000  -22.800000
-0.021800  -22.900000
-0.024000  -22.900000
-0.024000  -23.000000
-0.011300  -23.000000
0.014200  -23.100000
0.029200  -23.200000
0.030700  -23.200000
0.018000  -23.300000
-0.009100  -23.300000
-0.029300  -23.400000
-0.042800  -23.400000
-0.043600  -23.500000
-0.042000  -23.600000
-0.048000  -23.700000
-0.047300  -23.700000
-0.048800  -23.800000
-0.045000  -23.900000
-0.039800  -23.900000
-0.038300  -24.000000
-0.025600  -24.000000
-0.014300  -24.100000
-0.010500  -24.200000
-0.011300  -24.300000
-0.010500  -24.300000
-0.006000  -24.400000
-0.005300  -24.500000
-0.001500  -24.500000
-0.004600  -24.600000
-0.008300  -24.600000
-0.006000  -24.700000
-0.005300  -24.800000
-0.005300  -24.800000
-0.008300  -24.800000
-0.008300  -24.900000
-0.012000  -25.000000
-0.024000  -25.000000
-0.027000  -25.100000
-0.033800  -25.200000
-0.035300  -25.200000
-0.025600  -25.200000
-0.014300  -25.300000
-0.008300  -25.400000
-0.010500  -25.400000
-0.009800  -25.500000
-0.012000  -25.600000
-0.014300  -25.700000
-0.017300  -25.700000
-0.020300  -25.700000
-0.018100  -25.700000
-0.012000  -25.800000
-0.009100  -25.900000
-0.006800  -25.900000
-0.005300  -26.000000
-0.006800  -26.000000
-0.008300  -26.100000
-0.015800  -26.100000
-0.017300  -26.100000
-0.017300  -26.200000
-0.018100  -26.200000
-0.013500  -26.300000
-0.012800  -26.400000
-0.012800  -26.400000
-0.018100  -26.500000
-0.024800  -26.500000
-0.027000  -26.600000
-0.030000  -26.600000
-0.025600  -26.600000
-0.020300  -26.700000
-0.015000  -26.700000
-0.006800  -26.800000
-0.008300  -26.800000
-0.012800  -26.900000
-0.015800  -26.900000
-0.015800  -27.000000
-0.015000  -27.000000
-0.014300  -27.100000
-0.009100  -27.100000
-0.008300  -27.200000
-0.007500  -27.200000
-0.011300  -27.300000
-0.015800  -27.300000
-0.020300  -27.400000
-0.022500  -27.400000
-0.021800  -27.500000
-0.020300  -27.500000
-0.015800  -27.600000
-0.014300  -27.600000
-0.014300  -27.600000
-0.013500  -27.700000
-0.012000  -27.700000
-0.011300  -27.800000
-0.009100  -27.900000
-0.010500  -27.900000
-0.018100  -27.900000
-0.019500  -28.000000
-0.016500  -28.000000
-0.012800  -28.100000
-0.009100  -28.100000
-0.013500  -28.200000
-0.015800  -28.200000
-0.020300  -28.300000
-0.024800  -28.400000
-0.019500  -28.400000
-0.015000  -28.400000
-0.012800  -28.500000
-0.012800  -28.600000
-0.014300  -28.600000
-0.015800  -28.600000
-0.013500  -28.700000
-0.011300  -28.800000
-0.012800  -28.800000
-0.015800  -28.800000
-0.015800  -28.900000
-0.021800  -28.900000
-0.027000  -29.000000
-0.026300  -29.100000
-0.024800  -29.100000
-0.013500  -29.200000
-0.001500  -29.200000
0.000700  -29.300000
0.001500  -29.300000
-0.004600  -29.300000
-0.009800  -29.400000
-0.013500  -29.500000
-0.018100  -29.500000
-0.014300  -29.600000
-0.014300  -29.600000
-0.015000  -29.700000
-0.021000  -29.700000
-0.031500  -29.800000
-0.035300  -29.800000
-0.038300  -29.900000
-0.030800  -29.900000
-0.020300  -30.000000
-0.016500  -30.000000
-0.014300  -30.100000
-0.014300  -30.200000
-0.015800  -30.200000
-0.016500  -30.200000
-0.018100  -30.300000
-0.016500  -30.300000
-0.015800  -30.400000
-0.018100  -30.500000
-0.016500  -30.500000
-0.019500  -30.600000
-0.018100  -30.600000
-0.015800  -30.600000
-0.017300  -30.700000
-0.015800  -30.700000
-0.014300  -30.800000
-0.012000  -30.800000
-0.012000  -30.900000
-0.012000  -30.900000
-0.012000  -31.000000
-0.012000  -31.000000
-0.011300  -31.100000
-0.014300  -31.100000
-0.015800  -31.200000
-0.015800  -31.200000
-0.015800  -31.300000
-0.015000  -31.300000
-0.012000  -31.400000
-0.012800  -31.400000
-0.015800  -31.500000
-0.015000  -31.500000
-0.014300  -31.600000
-0.016500  -31.600000
-0.019500  -31.600000
-0.016500  -31.700000
-0.015800  -31.700000
-0.018100  -31.800000
-0.018100  -31.800000
-0.014300  -31.900000
-0.012800  -31.900000
-0.013500  -32.000000
-0.012800  -32.000000
-0.013500  -32.000000
-0.010500  -32.100000
-0.006800  -32.100000
0.007500  -32.200000
0.021000  -32.200000
0.011200  -32.300000
0.000700  -32.300000
-0.015800  -32.400000
-0.037500  -32.400000
-0.047300  -32.500000
-0.049500  -32.500000
-0.046500  -32.500000
-0.048800  -32.600000
-0.045000  -32.600000
-0.042800  -32.700000
-0.039000  -32.700000
-0.027800  -32.800000
-0.021800  -32.800000
-0.015800  -32.900000
-0.009100  -32.900000
-0.003800  -33.000000
-0.004600  -33.000000
-0.006800  -33.100000
-0.010500  -33.100000
-0.013500  -33.200000
-0.012800  -33.200000
-0.010500  -33.300000
-0.009100  -33.300000
-0.011300  -33.300000
-0.010500  -33.400000
-0.007500  -33.400000
-0.006800  -33.500000
-0.010500  -33.500000
-0.010500  -33.600000
-0.009800  -33.700000
-0.012000  -33.700000
-0.012000  -33.800000
-0.012800  -33.800000
-0.009800  -33.800000
-0.009100  -33.900000
-0.011300  -33.900000
-0.013500  -34.000000
-0.016500  -34.000000
-0.014300  -34.100000
-0.015000  -34.200000
-0.012000  -34.200000
-0.012000  -34.200000
-0.012000  -34.300000
-0.012800  -34.300000
-0.018800  -34.400000
-0.019500  -34.400000
-0.023300  -34.500000
-0.020300  -34.600000
-0.022500  -34.600000
-0.021800  -34.700000
-0.020300  -34.700000
-0.023300  -34.700000
-0.019500  -34.800000
-0.018100  -34.900000
-0.020300  -34.900000
-0.016500  -35.000000
-0.015000  -35.000000
-0.014300  -35.100000
-0.015800  -35.100000
-0.016500  -35.200000
-0.018100  -35.200000
-0.018800  -35.300000
-0.018800  -35.400000
-0.018100  -35.400000
-0.017300  -35.500000
-0.019500  -35.500000
-0.019500  -35.600000
-0.020300  -35.600000
-0.018100  -35.700000
-0.015800  -35.700000
-0.016500  -35.800000
-0.015800  -35.800000
-0.015000  -35.900000
-0.012000  -36.000000
-0.011300  -36.000000
-0.009100  -36.000000
-0.012800  -36.100000
-0.012800  -36.200000
-0.012000  -36.200000
-0.015800  -36.300000
-0.014300  -36.300000
-0.017300  -36.400000
-0.018100  -36.500000
-0.018100  -36.500000
-0.018800  -36.600000
-0.018100  -36.600000
-0.015800  -36.600000
-0.014300  -36.700000
-0.018100  -36.700000
-0.016500  -36.800000
-0.015800  -36.800000
-0.015800  -36.900000
-0.016500  -36.900000
-0.018100  -36.900000
-0.018100  -37.000000
-0.019500  -37.000000
-0.018800  -37.000000
-0.019500  -37.100000
-0.021800  -37.100000
-0.023300  -37.200000
-0.021800  -37.200000
-0.022500  -37.300000
-0.023300  -37.300000
-0.019500  -37.400000
-0.019500  -37.400000
-0.019500  -37.400000
-0.018100  -37.400000
-0.013500  -37.500000
-0.011300  -37.500000
-0.009100  -37.600000
-0.009100  -37.600000
-0.008300  -37.600000
-0.007500  -37.700000
-0.010500  -37.700000
-0.011300  -37.700000
-0.009800  -37.800000
-0.008300  -37.800000
-0.011300  -37.800000
-0.013500  -37.800000
-0.009800  -37.900000
-0.012000  -37.900000
-0.014300  -37.900000
-0.015800  -38.000000
-0.016500  -38.000000
-0.019500  -38.100000
-0.020300  -38.100000
-0.019500  -38.100000
-0.022500  -38.100000
-0.021800  -38.200000
-0.018100  -38.200000
-0.017300  -38.200000
-0.022500  -38.300000
-0.019500  -38.300000
-0.014300  -38.300000
-0.011300  -38.300000
-0.009100  -38.400000
-0.010500  -38.400000
-0.006800  -38.400000
-0.005300  -38.500000
-0.008300  -38.500000
-0.012800  -38.500000
-0.019500  -38.600000
-0.024000  -38.600000
-0.024000  -38.600000
-0.020300  -38.700000
-0.016500  -38.700000
-0.016500  -38.700000
-0.015800  -38.700000
-0.015800  -38.800000
-0.018100  -38.800000
-0.020300  -38.900000
-0.023300  -38.900000
-0.021800  -38.900000
-0.019500  -39.000000
-0.019500  -39.000000
-0.020300  -39.100000
-0.021800  -39.100000
-0.023300  -39.100000
-0.022500  -39.200000
-0.019500  -39.200000
-0.016500  -39.200000
-0.012000  -39.300000
-0.008300  -39.300000
-0.010500  -39.300000
-0.012800  -39.400000
-0.012800  -39.400000
-0.012800  -39.500000
-0.009800  -39.500000
-0.009800  -39.600000
-0.011300  -39.600000
-0.012000  -39.600000
-0.012800  -39.600000
-0.012000  -39.700000
-0.016500  -39.700000
-0.016500  -39.800000
-0.018800  -39.800000
-0.018800  -39.900000
-0.014300  -39.900000
-0.014300  -40.000000
-0.012800  -40.000000
-0.014300  -40.000000
-0.012800  -40.100000
-0.010500  -40.100000
-0.015000  -40.100000
-0.014300  -40.200000
-0.015800  -40.200000
-0.019500  -40.300000
-0.019500  -40.300000
-0.018800  -40.400000
-0.015800  -40.400000
-0.015800  -40.500000
-0.016500  -40.500000
-0.016500  -40.500000
-0.017300  -40.600000
-0.016500  -40.600000
-0.018100  -40.600000
-0.018800  -40.700000
-0.017300  -40.700000
-0.018100  -40.800000
-0.014300  -40.800000
-0.012000  -40.900000
-0.012000  -40.900000
-0.012000  -41.000000
-0.009800  -41.000000
-0.008300  -41.100000
-0.010500  -41.100000
-0.014300  -41.100000
-0.019500  -41.200000
-0.023300  -41.200000
-0.024000  -41.200000
-0.022500  -41.300000
-0.021000  -41.300000
-0.019500  -41.400000
-0.019500  -41.400000
-0.019500  -41.400000
-0.015000  -41.400000
-0.015800  -41.500000
-0.012800  -41.500000
-0.013500  -41.600000
-0.017300  -41.600000
-0.018100  -41.700000
-0.021000  -41.700000
-0.018100  -41.700000
-0.018100  -41.800000
-0.019500  -41.900000
-0.018800  -41.900000
-0.017300  -41.900000
-0.016500  -41.900000
-0.016500  -41.900000
-0.017300  -42.000000
-0.016500  -42.000000
-0.012800  -42.000000
-0.013500  -42.100000
-0.016500  -42.100000
-0.018800  -42.200000
-0.018800  -42.200000
-0.017300  -42.200000
-0.016500  -42.300000
-0.012000  -42.300000
-0.009100  -42.300000
-0.012000  -42.300000
-0.009100  -42.400000
-0.009100  -42.400000
-0.010500  -42.400000
-0.011300  -42.500000
-0.014300  -42.500000
-0.016500  -42.500000
-0.018100  -42.600000
-0.015800  -42.600000
-0.015800  -42.700000
-0.014300  -42.700000
-0.014300  -42.700000
-0.015800  -42.800000
-0.018100  -42.800000
-0.021000  -42.800000
-0.019500  -42.800000
-0.018800  -42.800000
-0.018800  -42.900000
-0.021000  -42.900000
-0.021000  -43.000000
-0.016500  -43.000000
-0.018100  -43.000000
-0.015000  -43.100000
-0.018100  -43.100000
-0.016500  -43.200000
-0.013500  -43.200000
-0.015800  -43.200000
-0.012800  -43.200000
-0.015000  -43.200000
-0.016500  -43.300000
-0.015000  -43.300000
-0.015800  -43.300000
-0.014300  -43.400000
-0.014300  -43.400000
-0.012000  -43.400000
-0.006000  -43.500000
-0.001500  -43.500000
-0.005300  -43.500000
-0.009800  -43.600000
-0.012800  -43.600000
-0.014300  -43.600000
-0.014300  -43.700000
-0.017300  -43.700000
-0.020300  -43.700000
-0.022500  -43.800000
-0.022500  -43.800000
-0.020300  -43.800000
-0.016500  -43.800000
-0.015800  -43.900000
-0.015800  -43.900000
-0.014300  -43.900000
-0.015800  -44.000000
-0.017300  -44.000000
-0.016500  -44.000000
-0.018100  -44.100000
-0.021800  -44.100000
-0.024800  -44.100000
-0.026300  -44.100000
-0.023300  -44.100000
-0.020300  -44.200000
-0.018800  -44.200000
-0.015800  -44.200000
-0.016500  -44.300000
-0.016500  -44.300000
-0.016500  -44.400000
-0.016500  -44.400000
-0.019500  -44.400000
-0.016500  -44.400000
-0.018100  -44.500000
-0.019500  -44.500000
-0.015800  -44.500000
-0.015000  -44.600000
-0.012000  -44.600000
-0.012800  -44.600000
-0.015000  -44.600000
-0.014300  -44.600000
-0.015800  -44.700000
-0.015000  -44.700000
-0.014300  -44.700000
-0.015800  -44.800000
-0.015000  -44.800000
-0.013500  -44.800000
-0.014300  -44.900000
-0.015800  -44.900000
-0.015800  -45.000000
-0.014300  -45.000000
-0.012800  -45.000000
-0.013500  -45.000000
-0.015800  -45.000000
-0.016500  -45.000000
-0.018100  -45.000000
-0.015000  -45.100000
-0.012800  -45.100000
-0.012000  -45.100000
-0.012000  -45.200000
-0.015800  -45.200000
-0.018100  -45.200000
-0.022500  -45.200000
-0.021800  -45.300000
-0.022500  -45.300000
-0.020300  -45.300000
-0.015800  -45.300000
-0.013500  -45.400000
-0.009800  -45.400000
-0.008300  -45.500000
-0.007500  -45.500000
-0.007500  -45.500000
-0.010500  -45.500000
-0.014300  -45.500000
-0.017300  -45.500000
-0.016500  -45.500000
-0.019500  -45.500000
-0.022500  -45.500000
-0.024800  -45.500000
-0.025600  -45.500000
-0.024800  -45.500000
-0.018800  -45.500000
-0.014300  -45.500000
-0.013500  -45.500000
-0.012000  -45.500000
-0.012000  -45.500000
-0.009100  -45.500000
-0.011300  -45.600000
-0.014300  -45.600000
-0.016500  -45.600000
-0.019500  -45.600000
-0.018800  -45.600000
-0.020300  -45.600000
-0.020300  -45.600000
-0.018100  -45.600000
-0.016500  -45.700000
-0.013500  -45.700000
-0.012800  -45.700000
-0.009800  -45.700000
-0.008300  -45.700000
-0.010500  -45.700000
-0.013500  -45.700000
-0.014300  -45.700000
-0.015800  -45.700000
-0.017300  -45.800000
-0.018100  -45.800000
-0.016500  -45.800000
-0.014300  -45.800000
-0.014300  -45.800000
-0.011300  -45.900000
-0.010500  -45.900000
-0.010500  -45.900000
-0.010500  -45.900000
-0.012800  -45.900000
-0.015800  -45.900000
-0.020300  -45.900000
-0.021800  -45.900000
-0.022500  -45.900000
-0.024000  -45.900000
-0.021800  -45.900000
-0.021800  -45.900000
-0.020300  -45.900000
-0.019500  -45.900000
-0.016500  -45.900000
-0.015800  -45.900000
-0.021000  -45.900000
-0.020300  -45.900000
-0.017300  -45.900000
-0.015000  -45.900000
-0.016500  -45.900000
-0.016500  -45.900000
-0.013500  -45.900000
-0.013500  -45.900000
-0.013500  -45.900000
-0.012800  -45.900000
-0.014300  -45.900000
-0.015800  -45.900000
-0.014300  -45.900000
-0.015800  -45.900000
-0.020300  -45.900000
-0.019500  -45.900000
-0.018100  -45.900000
-0.017300  -45.900000
-0.019500  -45.900000
-0.015800  -45.900000
-0.012800  -45.900000
-0.010500  -46.000000
-0.011300  -46.000000
-0.015800  -46.000000
-0.012800  -46.000000
-0.014300  -46.000000
-0.015800  -46.000000
-0.015800  -46.000000
-0.016500  -46.000000
-0.017300  -46.000000
-0.019500  -46.000000
-0.018100  -46.000000
-0.017300  -46.100000
-0.016500  -46.100000
-0.015800  -46.100000
-0.016500  -46.100000
-0.016500  -46.100000
-0.013500  -46.100000
-0.015800  -46.100000
-0.018100  -46.100000
-0.018100  -46.100000
-0.019500  -46.100000
-0.021000  -46.200000
-0.019500  -46.200000
-0.018800  -46.200000
-0.018800  -46.200000
-0.015800  -46.200000
-0.014300  -46.200000
-0.011300  -46.200000
-0.010500  -46.200000
-0.013500  -46.200000
-0.013500  -46.200000
-0.013500  -46.200000
-0.010500  -46.200000
-0.012800  -46.300000
-0.017300  -46.300000
-0.014300  -46.300000
-0.013500  -46.300000
-0.014300  -46.300000
-0.015800  -46.300000
-0.018100  -46.300000
-0.017300  -46.300000
-0.016500  -46.300000
-0.013500  -46.300000
-0.014300  -46.400000
-0.018800  -46.400000
-0.019500  -46.400000
-0.018100  -46.400000
-0.015000  -46.400000
-0.012800  -46.400000
-0.014300  -46.400000
-0.013500  -46.400000
-0.014300  -46.400000
-0.016500  -46.400000
-0.016500  -46.300000
-0.019500  -46.300000
-0.020300  -46.300000
-0.020300  -46.300000
-0.018100  -46.300000
-0.014300  -46.300000
-0.017300  -46.300000
-0.019500  -46.300000
-0.018100  -46.300000
-0.015800  -46.300000
-0.013500  -46.300000
-0.012800  -46.300000
-0.013500  -46.300000
-0.014300  -46.300000
-0.016500  -46.300000
-0.014300  -46.300000
-0.016500  -46.300000
-0.018100  -46.300000
-0.019500  -46.300000
-0.019500  -46.300000
-0.021800  -46.200000
-0.020300  -46.200000
-0.019500  -46.200000
-0.015800  -46.200000
-0.009100  -46.200000
-0.010500  -46.200000
-0.012000  -46.200000
-0.014300  -46.200000
-0.015800  -46.200000
-0.013500  -46.200000
-0.016500  -46.200000
-0.014300  -46.200000
-0.012800  -46.200000
-0.012000  -46.200000
-0.008300  -46.200000
-0.010500  -46.100000
-0.010500  -46.100000
-0.010500  -46.100000
-0.015000  -46.100000
-0.017300  -46.100000
-0.018100  -46.100000
-0.019500  -46.100000
-0.019500  -46.100000
-0.019500  -46.100000
-0.019500  -46.100000
-0.018800  -46.100000
-0.016500  -46.100000
-0.017300  -46.100000
-0.016500  -46.100000
-0.014300  -46.100000
-0.014300  -46.100000
-0.014300  -46.100000
-0.016500  -46.100000
-0.018800  -46.000000
-0.018100  -46.000000
-0.018100  -46.000000
-0.016500  -46.000000
-0.018100  -46.000000
-0.016500  -46.000000
-0.015000  -46.000000
-0.016500  -46.000000
-0.018100  -46.000000
-0.021000  -46.000000
-0.020300  -45.900000
-0.016500  -45.900000
-0.012000  -45.900000
-0.010500  -45.900000
-0.012800  -45.900000
-0.012800  -45.900000
-0.015800  -45.900000
-0.014300  -45.900000
-0.013500  -45.900000
-0.009800  -45.900000
-0.010500  -45.900000
-0.013500  -45.900000
-0.013500  -45.900000
-0.016500  -45.900000
-0.015800  -45.900000
-0.016500  -45.900000
-0.017300  -45.900000
-0.017300  -45.900000
-0.019500  -45.900000
-0.019500  -45.900000
-0.020300  -45.900000
-0.019500  -45.900000
-0.019500  -45.800000
-0.019500  -45.800000
-0.015000  -45.800000
-0.012000  -45.800000
-0.010500  -45.800000
-0.016500  -45.800000
-0.019500  -45.800000
-0.015800  -45.800000
-0.018100  -45.800000
-0.019500  -45.800000
-0.018800  -45.800000
-0.018100  -45.800000
-0.017300  -45.800000
-0.015800  -45.800000
-0.013500  -45.800000
-0.009100  -45.800000
-0.009800  -45.800000
-0.012000  -45.800000
-0.013500  -45.800000
-0.014300  -45.800000
-0.012800  -45.700000
-0.014300  -45.700000
-0.014300  -45.700000
-0.015800  -45.700000
-0.017300  -45.700000
-0.017300  -45.700000
-0.019500  -45.700000
-0.018100  -45.700000
-0.018800  -45.700000
-0.019500  -45.700000
-0.019500  -45.700000
-0.013500  -45.700000
-0.006800  -45.700000
-0.006800  -45.700000
-0.006800  -45.700000
-0.009800  -45.700000
-0.015800  -45.700000
-0.018800  -45.700000
-0.023300  -45.700000
-0.022500  -45.700000
-0.022500  -45.700000
-0.023300  -45.700000
-0.023300  -45.700000
-0.023300  -45.700000
-0.022500  -45.700000
-0.021800  -45.700000
-0.021800  -45.700000
-0.021000  -45.700000
-0.020300  -45.700000
-0.019500  -45.700000
-0.016500  -45.700000
-0.016500  -45.700000
-0.015000  -45.700000
-0.012000  -45.700000
-0.012800  -45.700000
-0.012000  -45.600000
-0.009800  -45.600000
-0.012000  -45.600000
-0.012000  -45.600000
-0.012800  -45.600000
-0.014300  -45.600000
-0.011300  -45.600000
-0.010500  -45.600000
-0.012800  -45.600000
-0.012800  -45.600000
-0.014300  -45.600000
-0.015000  -45.600000
-0.012800  -45.600000
-0.012000  -45.600000
-0.015000  -45.600000
-0.014300  -45.600000
-0.014300  -45.600000
-0.012800  -45.600000
-0.010500  -45.600000
-0.016500  -45.600000
-0.019500  -45.600000
-0.019500  -45.600000
-0.019500  -45.600000
-0.019500  -45.600000
-0.019500  -45.600000
-0.018100  -45.500000
-0.020300  -45.500000
-0.021800  -45.500000
-0.024000  -45.500000
-0.021800  -45.500000
-0.020300  -45.500000
-0.021000  -45.500000
-0.020300  -45.500000
-0.018100  -45.500000
-0.014300  -45.500000
-0.012800  -45.500000
-0.009800  -45.500000
-0.009100  -45.500000
-0.012800  -45.500000
-0.014300  -45.500000
-0.015000  -45.500000
-0.014300  -45.500000
-0.014300  -45.500000
-0.017300  -45.500000
-0.018800  -45.500000
-0.020300  -45.500000
-0.021800  -45.500000
-0.020300  -45.400000
-0.021000  -45.400000
-0.018100  -45.400000
-0.014300  -45.400000
-0.012800  -45.400000
-0.012000  -45.400000
-0.010500  -45.400000
-0.012000  -45.400000
-0.014300  -45.400000
-0.015800  -45.400000
-0.015000  -45.400000
-0.012000  -45.400000
-0.010500  -45.400000
-0.009100  -45.400000
-0.012000  -45.400000
-0.012800  -45.400000
-0.015000  -45.400000
-0.018100  -45.400000
-0.018100  -45.400000
-0.020300  -45.400000
-0.018800  -45.400000
-0.018100  -45.400000
-0.015800  -45.400000
-0.018100  -45.400000
-0.019500  -45.400000
-0.015800  -45.400000
-0.017300  -45.400000
-0.018800  -45.400000
-0.015800  -45.400000
-0.014300  -45.400000
-0.013500  -45.400000
-0.013500  -45.400000
-0.013500  -45.400000
-0.013500  -45.400000
-0.012800  -45.400000
-0.015800  -45.400000
-0.015800  -45.400000
-0.018100  -45.400000
-0.020300  -45.400000
-0.019500  -45.400000
-0.019500  -45.400000
-0.018100  -45.400000
-0.019500  -45.400000
-0.015800  -45.400000
-0.010500  -45.400000
-0.014300  -45.400000
-0.015800  -45.400000
-0.012800  -45.400000
-0.010500  -45.400000
-0.012800  -45.400000
-0.015000  -45.400000
-0.014300  -45.400000
-0.018100  -45.400000
-0.018100  -45.400000
-0.019500  -45.400000
-0.020300  -45.400000
-0.020300  -45.400000
-0.020300  -45.400000
-0.016500  -45.400000
-0.015800  -45.400000
-0.015800  -45.400000
-0.015800  -45.400000
-0.014300  -45.400000
-0.014300  -45.400000
-0.012000  -45.400000
-0.012000  -45.400000
-0.014300  -45.400000
-0.015800  -45.400000
-0.015800  -45.400000
-0.014300  -45.400000
-0.018100  -45.400000
-0.018100  -45.400000
-0.017300  -45.400000
-0.018100  -45.400000
-0.016500  -45.400000
-0.015800  -45.400000
-0.012000  -45.400000
-0.012000  -45.400000
-0.013500  -45.300000
-0.015800  -45.300000
-0.017300  -45.300000
-0.012800  -45.300000
-0.012800  -45.300000
-0.017300  -45.300000
-0.016500  -45.300000
-0.015800  -45.300000
-0.012000  -45.300000
-0.015800  -45.300000
-0.018100  -45.300000
-0.014300  -45.300000
-0.014300  -45.300000
-0.012000  -45.300000
-0.014300  -45.300000
-0.017300  -45.200000
-0.020300  -45.200000
-0.021800  -45.200000
-0.016500  -45.200000
-0.015800  -45.200000
-0.015800  -45.200000
-0.016500  -45.200000
-0.015800  -45.200000
-0.014300  -45.200000
-0.018100  -45.200000
-0.016500  -45.200000
-0.015000  -45.200000
-0.012800  -45.200000
-0.014300  -45.100000
-0.020300  -45.100000
-0.020300  -45.100000
-0.021800  -45.100000
-0.019500  -45.100000
-0.018100  -45.100000
-0.015800  -45.100000
-0.014300  -45.100000
-0.016500  -45.100000
-0.014300  -45.100000
-0.014300  -45.000000
-0.012800  -45.000000
-0.015000  -45.000000
-0.015000  -45.000000
-0.012000  -45.000000
-0.015800  -45.000000
-0.018100  -45.000000
-0.020300  -45.000000
-0.018800  -45.000000
-0.018800  -45.000000
-0.019500  -45.000000
-0.017300  -45.000000
-0.019500  -45.000000
-0.021000  -45.000000
-0.021800  -45.000000
-0.016500  -45.000000
-0.012800  -45.000000
-0.012000  -44.900000
-0.010500  -44.900000
-0.012800  -44.900000
-0.014300  -44.900000
-0.016500  -44.900000
-0.014300  -44.900000
-0.014300  -44.900000
-0.014300  -44.900000
-0.014300  -44.900000
-0.015000  -44.900000
-0.012800  -44.900000
-0.015800  -44.900000
-0.016500  -44.900000
-0.016500  -44.900000
-0.018100  -44.900000
-0.018100  -44.900000
-0.018800  -44.900000
-0.018800  -44.900000
-0.019500  -44.900000
-0.021800  -44.900000
-0.020300  -44.800000
-0.016500  -44.800000
-0.018800  -44.800000
-0.019500  -44.800000
-0.019500  -44.800000
-0.019500  -44.800000
-0.020300  -44.800000
-0.020300  -44.800000
-0.018800  -44.800000
-0.019500  -44.800000
-0.015800  -44.800000
-0.014300  -44.800000
-0.017300  -44.800000
-0.015800  -44.800000
-0.010500  -44.800000
-0.005300  -44.800000
-0.004600  -44.800000
-0.003000  -44.800000
-0.005300  -44.800000
-0.009800  -44.800000
-0.010500  -44.800000
-0.012800  -44.800000
-0.016500  -44.800000
-0.015800  -44.800000
-0.016500  -44.800000
-0.020300  -44.700000
-0.019500  -44.700000
-0.021800  -44.700000
-0.020300  -44.700000
-0.018100  -44.700000
-0.016500  -44.700000
-0.015000  -44.700000
-0.013500  -44.700000
-0.013500  -44.700000
-0.012000  -44.700000
-0.012800  -44.700000
-0.010500  -44.700000
-0.008300  -44.700000
-0.014300  -44.700000
-0.015000  -44.700000
-0.017300  -44.700000
-0.018100  -44.700000
-0.015800  -44.700000
-0.019500  -44.700000
-0.016500  -44.700000
-0.019500  -44.700000
-0.018100  -44.700000
-0.015800  -44.700000
-0.013500  -44.700000
-0.012000  -44.700000
-0.012800  -44.800000
-0.010500  -44.800000
-0.012800  -44.800000
-0.015000  -44.800000
-0.016500  -44.800000
-0.015800  -44.800000
-0.013500  -44.800000
-0.012800  -44.800000
-0.013500  -44.800000
-0.012800  -44.800000
-0.012000  -44.700000
-0.015000  -44.700000
-0.018100  -44.700000
-0.019500  -44.700000
-0.019500  -44.700000
-0.018100  -44.700000
-0.019500  -44.700000
-0.020300  -44.700000
-0.023300  -44.700000
-0.021800  -44.700000
-0.020300  -44.700000
-0.020300  -44.700000
-0.019500  -44.700000
-0.020300  -44.700000
-0.018100  -44.700000
-0.018100  -44.700000
-0.019500  -44.700000
-0.019500  -44.700000
-0.020300  -44.700000
-0.019500  -44.700000
-0.017300  -44.700000
-0.015800  -44.700000
-0.014300  -44.700000
-0.012800  -44.700000
-0.011300  -44.700000
-0.011300  -44.600000
-0.012000  -44.600000
-0.012000  -44.600000
-0.012000  -44.600000
-0.010500  -44.600000
-0.010500  -44.600000
-0.015800  -44.600000
-0.018100  -44.600000
-0.017300  -44.600000
-0.018100  -44.600000
-0.015000  -44.600000
-0.015000  -44.600000
-0.015800  -44.600000
-0.014300  -44.500000
-0.015800  -44.500000
-0.012800  -44.500000
-0.012800  -44.500000
-0.010500  -44.500000
-0.011300  -44.400000
-0.016500  -44.400000
-0.018100  -44.400000
-0.020300  -44.400000
-0.019500  -44.400000
-0.020300  -44.400000
-0.021800  -44.300000
-0.020300  -44.300000
-0.019500  -44.300000
-0.019500  -44.300000
-0.018800  -44.300000
-0.016500  -44.300000
-0.015000  -44.300000
-0.013500  -44.300000
-0.014300  -44.300000
-0.014300  -44.200000
-0.015800  -44.200000
-0.014300  -44.200000
-0.011300  -44.200000
-0.012800  -44.200000
-0.015000  -44.200000
-0.012800  -44.200000
-0.009100  -44.200000
-0.009100  -44.200000
-0.006800  -44.200000
-0.010500  -44.100000
-0.015000  -44.100000
-0.018100  -44.100000
-0.018800  -44.100000
-0.019500  -44.100000
-0.021800  -44.100000
-0.025600  -44.100000
-0.025600  -44.100000
-0.023300  -44.100000
-0.025600  -44.100000
-0.023300  -44.100000
-0.021800  -44.100000
-0.017300  -44.100000
-0.012800  -44.100000
-0.011300  -44.100000
-0.009100  -44.100000
-0.012000  -44.100000
-0.009100  -44.100000
-0.012000  -44.100000
-0.019500  -44.000000
-0.026300  -44.000000
-0.027800  -44.000000
-0.027800  -44.000000
-0.024000  -44.000000
-0.018100  -44.000000
-0.018100  -44.000000
-0.015800  -44.000000
-0.013500  -44.000000
-0.012000  -44.000000
-0.008300  -44.000000
-0.006800  -44.000000
-0.006800  -44.000000
-0.008300  -43.900000
-0.006000  -43.900000
-0.010500  -43.900000
-0.013500  -43.900000
-0.014300  -43.900000
-0.015000  -43.900000
-0.015000  -43.900000
-0.013500  -43.900000
-0.012000  -43.900000
-0.013500  -43.900000
-0.015800  -43.900000
-0.015800  -43.900000
-0.016500  -43.900000
-0.016500  -43.800000
-0.018100  -43.800000
-0.016500  -43.800000
-0.015800  -43.800000
-0.015000  -43.800000
-0.014300  -43.800000
-0.015800  -43.800000
-0.014300  -43.800000
-0.012800  -43.800000
-0.012800  -43.800000
-0.013500  -43.700000
-0.016500  -43.700000
-0.015000  -43.700000
-0.016500  -43.700000
-0.016500  -43.700000
-0.017300  -43.700000
-0.020300  -43.700000
-0.018100  -43.700000
-0.018100  -43.700000
-0.020300  -43.700000
-0.019500  -43.700000
-0.019500  -43.600000
-0.018100  -43.600000
-0.017300  -43.600000
-0.023300  -43.500000
-0.025600  -43.500000
-0.021800  -43.500000
-0.018800  -43.500000
-0.018100  -43.500000
-0.020300  -43.400000
-0.017300  -43.400000
-0.012000  -43.400000
-0.008300  -43.300000
-0.003000  -43.300000
0.000700  -43.300000
-0.001500  -43.300000
-0.006800  -43.200000
-0.012000  -43.200000
-0.016500  -43.200000
-0.020300  -43.200000
-0.023300  -43.200000
-0.021000  -43.100000
-0.021000  -43.100000
-0.021800  -43.100000
-0.020300  -43.000000
-0.017300  -43.000000
-0.016500  -43.000000
-0.014300  -42.900000
-0.014300  -42.900000
-0.017300  -42.900000
-0.019500  -42.900000
-0.022500  -42.800000
-0.020300  -42.800000
-0.020300  -42.800000
-0.021000  -42.800000
-0.017300  -42.700000
-0.015000  -42.700000
-0.014300  -42.700000
-0.016500  -42.600000
-0.015800  -42.600000
-0.016500  -42.600000
-0.018100  -42.500000
-0.018100  -42.500000
-0.018100  -42.500000
-0.012800  -42.400000
-0.014300  -42.400000
-0.014300  -42.400000
-0.012000  -42.300000
-0.011300  -42.300000
-0.009100  -42.300000
-0.012800  -42.300000
-0.016500  -42.300000
-0.016500  -42.200000
-0.014300  -42.200000
-0.018100  -42.200000
-0.020300  -42.100000
-0.018800  -42.100000
-0.015800  -42.100000
-0.015800  -42.000000
-0.019500  -42.000000
-0.019500  -42.000000
-0.015800  -41.900000
-0.015800  -41.900000
-0.016500  -41.900000
-0.018800  -41.900000
-0.018100  -41.800000
-0.015800  -41.800000
-0.014300  -41.700000
-0.014300  -41.700000
-0.017300  -41.700000
-0.021000  -41.600000
-0.020300  -41.600000
-0.020300  -41.600000
-0.022500  -41.500000
-0.024000  -41.500000
-0.023300  -41.500000
-0.018800  -41.400000
-0.019500  -41.400000
-0.016500  -41.400000
-0.013500  -41.300000
-0.012800  -41.300000
-0.013500  -41.300000
-0.012000  -41.200000
-0.009100  -41.200000
-0.009100  -41.100000
-0.006800  -41.100000
-0.005300  -41.100000
-0.007500  -41.000000
-0.010500  -41.000000
-0.015800  -41.000000
-0.015800  -41.000000
-0.015800  -40.900000
-0.015000  -40.900000
-0.015800  -40.800000
-0.015800  -40.800000
-0.015800  -40.800000
-0.016500  -40.700000
-0.017300  -40.700000
-0.019500  -40.600000
-0.018800  -40.600000
-0.009800  -40.500000
0.005200  -40.500000
0.012700  -40.500000
0.009000  -40.500000
0.000700  -40.400000
-0.015000  -40.400000
-0.026300  -40.300000
-0.033800  -40.300000
-0.034600  -40.200000
-0.035300  -40.200000
-0.038300  -40.100000
-0.034600  -40.100000
-0.029300  -40.100000
-0.024000  -40.100000
-0.020300  -40.000000
-0.016500  -40.000000
-0.016500  -39.900000
-0.017300  -39.900000
-0.011300  -39.800000
-0.013500  -39.800000
-0.016500  -39.700000
-0.017300  -39.700000
-0.015000  -39.600000
-0.012000  -39.600000
-0.012800  -39.600000
-0.012000  -39.600000
-0.014300  -39.500000
-0.020300  -39.500000
-0.021000  -39.400000
-0.019500  -39.400000
-0.012000  -39.300000
-0.006800  -39.300000
-0.008300  -39.200000
-0.010500  -39.200000
-0.011300  -39.200000
-0.012800  -39.200000
-0.016500  -39.100000
-0.016500  -39.100000
-0.012800  -39.000000
-0.013500  -39.000000
-0.015000  -38.900000
-0.015800  -38.900000
-0.011300  -38.800000
-0.009800  -38.700000
-0.009800  -38.700000
-0.009100  -38.700000
-0.012800  -38.600000
-0.014300  -38.600000
-0.014300  -38.500000
-0.018800  -38.500000
-0.021800  -38.400000
-0.023300  -38.400000
-0.022500  -38.300000
-0.018800  -38.300000
-0.021800  -38.200000
-0.018800  -38.200000
-0.014300  -38.100000
-0.013500  -38.100000
-0.015000  -38.000000
-0.025600  -38.000000
-0.032300  -37.900000
-0.029300  -37.900000
-0.027800  -37.800000
-0.024000  -37.800000
-0.017300  -37.800000
0.001500  -37.800000
0.019500  -37.700000
0.012700  -37.700000
0.001500  -37.600000
-0.006000  -37.600000
-0.018100  -37.500000
-0.024800  -37.500000
-0.025600  -37.400000
-0.025600  -37.400000
-0.023300  -37.400000
-0.023300  -37.400000
-0.023300  -37.300000
-0.024000  -37.300000
-0.021000  -37.200000
-0.018100  -37.200000
-0.016500  -37.200000
-0.018100  -37.100000
-0.020300  -37.100000
-0.019500  -37.000000
-0.016500  -37.000000
-0.016500  -37.000000
-0.018800  -36.900000
-0.022500  -36.900000
-0.027000  -36.900000
-0.030000  -36.800000
-0.028500  -36.800000
-0.019500  -36.800000
-0.008300  -36.700000
-0.000800  -36.700000
0.003000  -36.600000
0.006000  -36.600000
0.005200  -36.600000
-0.003000  -36.500000
-0.008300  -36.500000
-0.012000  -36.500000
-0.016500  -36.400000
-0.016500  -36.400000
-0.015800  -36.300000
-0.015000  -36.300000
-0.018100  -36.200000
-0.020300  -36.200000
-0.016500  -36.100000
-0.014300  -36.100000
-0.009100  -36.100000
-0.009100  -36.000000
-0.018100  -36.000000
-0.024800  -36.000000
-0.030000  -35.900000
-0.027800  -35.900000
-0.024800  -35.800000
-0.023300  -35.800000
-0.016500  -35.700000
-0.015800  -35.700000
-0.015800  -35.600000
-0.015000  -35.600000
-0.014300  -35.600000
-0.009100  -35.500000
-0.006000  -35.400000
-0.008300  -35.400000
-0.009800  -35.300000
-0.010500  -35.300000
-0.014300  -35.200000
-0.018100  -35.200000
-0.024000  -35.100000
-0.028500  -35.100000
-0.030000  -35.100000
-0.027800  -35.000000
-0.021800  -34.900000
-0.018100  -34.900000
-0.018800  -34.800000
-0.015000  -34.800000
-0.015800  -34.700000
-0.012000  -34.700000
-0.005300  -34.700000
-0.011300  -34.600000
-0.012800  -34.500000
-0.010500  -34.500000
-0.014300  -34.400000
-0.023300  -34.300000
-0.027800  -34.300000
-0.022500  -34.200000
-0.014300  -34.200000
-0.010500  -34.100000
-0.006800  -34.000000
-0.003800  -34.000000
-0.009100  -33.900000
-0.019500  -33.800000
-0.024800  -33.800000
-0.027000  -33.700000
-0.023300  -33.700000
-0.021800  -33.600000
-0.018100  -33.500000
-0.003000  -33.500000
0.001500  -33.400000
0.004500  -33.300000
0.003000  -33.300000
-0.002300  -33.200000
-0.005300  -33.100000
-0.009100  -33.000000
-0.013500  -33.000000
-0.019500  -32.900000
-0.018100  -32.900000
-0.020300  -32.800000
-0.021800  -32.700000
-0.027800  -32.600000
-0.031500  -32.500000
-0.028500  -32.500000
-0.030800  -32.400000
-0.024000  -32.300000
-0.021800  -32.300000
-0.019500  -32.200000
-0.008300  -32.100000
0.001500  -32.000000
-0.000800  -32.000000
-0.001500  -31.900000
-0.004600  -31.900000
-0.011300  -31.800000
-0.019500  -31.700000
-0.035300  -31.700000
-0.045000  -31.600000
-0.039800  -31.600000
-0.030000  -31.500000
-0.024000  -31.500000
-0.018100  -31.400000
-0.016500  -31.300000
-0.018100  -31.300000
-0.018100  -31.200000
-0.013500  -31.100000
-0.011300  -31.100000
-0.014300  -31.100000
-0.013500  -31.000000
-0.014300  -30.900000
-0.019500  -30.900000
-0.021000  -30.800000
-0.021800  -30.700000
-0.018100  -30.700000
-0.012800  -30.600000
-0.006800  -30.600000
-0.002300  -30.500000
-0.006000  -30.500000
-0.006800  -30.400000
-0.008300  -30.300000
-0.013500  -30.300000
-0.019500  -30.200000
-0.016500  -30.200000
-0.013500  -30.100000
-0.015800  -30.100000
-0.019500  -30.000000
-0.021800  -29.900000
-0.022500  -29.900000
-0.023300  -29.800000
-0.020300  -29.700000
-0.016500  -29.700000
-0.016500  -29.700000
-0.018800  -29.600000
-0.021800  -29.600000
-0.022500  -29.500000
-0.018800  -29.400000
-0.012800  -29.400000
-0.012800  -29.300000
-0.012000  -29.300000
-0.005300  -29.300000
0.000000  -29.200000
-0.000800  -29.100000
0.006000  -29.100000
0.008200  -29.000000
-0.001500  -29.000000
-0.008300  -28.900000
-0.010500  -28.900000
-0.012000  -28.800000
-0.019500  -28.800000
-0.024000  -28.700000
-0.024000  -28.700000
-0.022500  -28.600000
-0.024000  -28.500000
-0.030800  -28.500000
-0.029300  -28.400000
-0.021000  -28.400000
-0.008300  -28.300000
-0.008300  -28.300000
-0.016500  -28.200000
-0.021000  -28.100000
-0.023300  -28.000000
-0.018100  -28.000000
-0.010500  -27.900000
-0.011300  -27.900000
-0.018100  -27.800000
-0.024000  -27.800000
-0.030800  -27.700000
-0.028500  -27.600000
-0.029300  -27.600000
-0.030000  -27.500000
-0.027000  -27.500000
-0.023300  -27.400000
-0.020300  -27.300000
-0.020300  -27.300000
-0.016500  -27.200000
-0.012000  -27.200000
-0.006800  -27.100000
-0.006800  -27.000000
-0.006800  -27.000000
-0.005300  -27.000000
-0.004600  -26.900000
-0.003800  -26.800000
-0.005300  -26.800000
-0.008300  -26.700000
-0.015800  -26.600000
-0.020300  -26.600000
-0.020300  -26.600000
-0.027000  -26.500000
-0.031500  -26.500000
-0.033800  -26.400000
-0.030000  -26.300000
-0.017300  -26.300000
-0.009800  -26.200000
-0.006800  -26.100000
-0.012000  -26.100000
-0.015800  -26.000000
-0.012800  -26.000000
-0.015800  -25.900000
-0.010500  -25.800000
-0.008300  -25.700000
-0.003000  -25.700000
0.002200  -25.700000
0.002200  -25.600000
-0.000800  -25.500000
-0.012800  -25.400000
-0.020300  -25.400000
-0.018100  -25.300000
-0.020300  -25.200000
-0.021800  -25.200000
-0.019500  -25.100000
-0.019500  -25.100000
-0.023300  -25.000000
-0.023300  -24.900000
-0.023300  -24.900000
-0.024000  -24.800000
-0.018100  -24.800000
-0.010500  -24.700000
-0.005300  -24.700000
-0.004600  -24.600000
-0.009800  -24.500000
-0.016500  -24.500000
-0.018100  -24.400000
-0.021800  -24.300000
-0.027000  -24.300000
-0.024000  -24.300000
-0.020300  -24.200000
-0.012800  -24.100000
-0.006800  -24.100000
-0.006800  -24.000000
-0.003000  -23.900000
0.001500  -23.900000
-0.000800  -23.900000
-0.010500  -23.800000
-0.018100  -23.800000
-0.024800  -23.700000
-0.027000  -23.700000
-0.014300  -23.600000
-0.008300  -23.600000
-0.012000  -23.500000
-0.016500  -23.500000
-0.027000  -23.400000
-0.033000  -23.400000
-0.038300  -23.300000
-0.038300  -23.300000
-0.032300  -23.200000
-0.027000  -23.200000
-0.016500  -23.100000
-0.018100  -23.100000
-0.025600  -23.000000
-0.024800  -23.000000
-0.027000  -23.000000
-0.028500  -22.900000
-0.032300  -22.900000
-0.038300  -22.800000
-0.030800  -22.800000
-0.016500  -22.700000
0.009000  -22.600000
0.027700  -22.600000
0.031500  -22.500000
0.024700  -22.500000
0.006000  -22.500000
-0.000800  -22.400000
-0.006800  -22.400000
-0.012000  -22.300000
-0.009800  -22.300000
-0.013500  -22.200000
-0.014300  -22.100000
-0.019500  -22.100000
-0.029300  -22.100000
-0.034600  -22.000000
-0.043600  -22.000000
-0.045800  -21.900000
-0.045000  -21.900000
-0.033000  -21.800000
-0.013500  -21.800000
-0.005300  -21.700000
-0.005300  -21.600000
-0.008300  -21.600000
-0.012000  -21.600000
-0.012000  -21.500000
-0.006800  -21.500000
-0.003000  -21.400000
0.000700  -21.400000
-0.001500  -21.300000
-0.009800  -21.300000
-0.012000  -21.200000
-0.020300  -21.200000
-0.018100  -21.100000
-0.016500  -21.100000
-0.020300  -21.000000
-0.027000  -21.000000
-0.029300  -20.900000
-0.013500  -20.900000
-0.008300  -20.800000
-0.003800  -20.800000
-0.006800  -20.700000
-0.018100  -20.700000
-0.021000  -20.700000
-0.027800  -20.600000
-0.024000  -20.600000
-0.018100  -20.500000
-0.007500  -20.400000
0.001500  -20.400000
-0.005300  -20.300000
-0.017300  -20.300000
-0.033000  -20.300000
-0.038300  -20.200000
-0.033800  -20.200000
-0.030000  -20.100000
-0.014300  -20.100000
0.002200  -20.000000
0.004500  -20.000000
-0.000800  -19.900000
-0.012000  -19.900000
-0.023300  -19.800000
-0.024000  -19.800000
-0.020300  -19.800000
-0.018100  -19.700000
-0.019500  -19.700000
-0.028500  -19.600000
-0.039800  -19.600000
-0.042000  -19.500000
-0.034600  -19.500000
-0.025600  -19.400000
-0.018100  -19.400000
-0.013500  -19.400000
-0.012000  -19.300000
-0.003000  -19.300000
-0.003000  -19.200000
-0.006000  -19.200000
-0.003000  -19.100000
0.003700  -19.100000
0.020200  -19.000000
0.018000  -19.000000
0.000700  -18.900000
-0.008300  -18.900000
-0.020300  -18.900000
-0.023300  -18.800000
-0.021000  -18.800000
-0.021800  -18.700000
-0.021800  -18.700000
-0.033000  -18.600000
-0.039000  -18.600000
-0.038300  -18.500000
-0.036800  -18.500000
-0.029300  -18.500000
-0.015000  -18.400000
-0.003000  -18.400000
0.003000  -18.300000
0.001500  -18.300000
-0.004600  -18.200000
-0.006000  -18.200000
-0.015800  -18.100000
-0.022500  -18.100000
-0.021800  -18.000000
-0.019500  -18.000000
-0.018100  -17.900000
-0.024800  -17.900000
-0.024000  -17.800000
-0.027800  -17.800000
-0.022500  -17.700000
-0.019500  -17.700000
-0.025600  -17.600000
-0.018100  -17.600000
-0.018800  -17.600000
-0.015800  -17.500000
-0.006800  -17.400000
0.010500  -17.400000
0.021700  -17.300000
0.009000  -17.300000
-0.001500  -17.200000
-0.018100  -17.200000
-0.029300  -17.100000
-0.031500  -17.100000
-0.030800  -17.000000
-0.024000  -16.900000
-0.018100  -16.900000
-0.015800  -16.800000
-0.024000  -16.800000
-0.036800  -16.700000
-0.042000  -16.700000
-0.045800  -16.600000
-0.038300  -16.500000
-0.027000  -16.500000
-0.020300  -16.400000
-0.009800  -16.300000
0.006000  -16.300000
0.018000  -16.200000
0.013500  -16.200000
0.004500  -16.100000
-0.009800  -16.100000
-0.015800  -16.000000
-0.012800  -16.000000
-0.014300  -15.900000
-0.006800  -15.900000
-0.011300  -15.800000
-0.019500  -15.800000
-0.022500  -15.800000
-0.025600  -15.700000
-0.021800  -15.700000
-0.022500  -15.600000
-0.026300  -15.500000
-0.035300  -15.500000
-0.044300  -15.400000
-0.039000  -15.400000
-0.021000  -15.300000
-0.005300  -15.300000
-0.001500  -15.300000
0.015000  -15.200000
0.030700  -15.200000
0.027000  -15.100000
0.023200  -15.100000
-0.001500  -15.000000
-0.025600  -15.000000
-0.033000  -14.900000
-0.035300  -14.900000
-0.030800  -14.900000
-0.030800  -14.800000
-0.027000  -14.800000
-0.030000  -14.700000
-0.039000  -14.700000
-0.040500  -14.700000
-0.042000  -14.600000
-0.036800  -14.600000
-0.015800  -14.500000
-0.000800  -14.500000
0.003000  -14.400000
0.003700  -14.400000
-0.003800  -14.400000
-0.008300  -14.300000
-0.008300  -14.300000
0.003000  -14.200000
0.006700  -14.200000
0.001500  -14.200000
-0.003800  -14.200000
-0.018100  -14.100000
-0.029300  -14.100000
-0.033000  -14.100000
-0.029300  -14.000000
-0.021000  -14.000000
-0.018800  -14.000000
-0.020300  -14.000000
-0.020300  -14.000000
-0.019500  -13.900000
-0.008300  -13.900000
0.000000  -13.900000
-0.003000  -13.800000
-0.012000  -13.800000
-0.027800  -13.800000
-0.031500  -13.800000
-0.025600  -13.700000
-0.012000  -13.700000
-0.000800  -13.700000
-0.002300  -13.600000
-0.012800  -13.600000
-0.021800  -13.500000
-0.018100  -13.500000
-0.009100  -13.500000
-0.001500  -13.500000
-0.006000  -13.500000
-0.012800  -13.400000
-0.012000  -13.400000
-0.009100  -13.400000
-0.005300  -13.300000
-0.008300  -13.300000
-0.012000  -13.200000
-0.020300  -13.200000
-0.029300  -13.200000
-0.030000  -13.100000
-0.026300  -13.100000
-0.026300  -13.100000
-0.030800  -13.100000
-0.025600  -13.000000
-0.020300  -13.000000
-0.018800  -12.900000
-0.025600  -12.900000
-0.031500  -12.800000
-0.034600  -12.800000
-0.036800  -12.700000
-0.027000  -12.700000
-0.015800  -12.600000
-0.010500  -12.600000
-0.015800  -12.500000
-0.015800  -12.500000
-0.012800  -12.400000
-0.015800  -12.400000
-0.008300  -12.300000
-0.006000  -12.300000
-0.006800  -12.200000
-0.010500  -12.200000
-0.012800  -12.200000
-0.004600  -12.100000
-0.004600  -12.100000
-0.001500  -12.000000
-0.003800  -12.000000
-0.015800  -11.900000
-0.026300  -11.800000
-0.029300  -11.800000
-0.024000  -11.700000
-0.020300  -11.700000
-0.024000  -11.700000
-0.033000  -11.600000
-0.035300  -11.600000
-0.038300  -11.500000
-0.033000  -11.500000
-0.029300  -11.400000
-0.021800  -11.300000
-0.003000  -11.300000
0.016500  -11.300000
0.028500  -11.200000
0.020200  -11.200000
0.018000  -11.100000
0.015700  -11.100000
0.009000  -11.000000
0.001500  -11.000000
-0.019500  -10.900000
-0.030000  -10.900000
-0.039000  -10.800000
-0.035300  -10.800000
-0.010500  -10.800000
0.001500  -10.700000
0.002200  -10.600000
-0.000800  -10.600000
-0.013500  -10.500000
-0.028500  -10.500000
-0.039000  -10.400000
-0.051100  -10.400000
-0.058500  -10.400000
-0.057000  -10.300000
-0.036100  -10.300000
-0.020300  -10.200000
-0.025600  -10.200000
-0.030800  -10.100000
-0.034600  -10.100000
-0.029300  -10.100000
-0.013500  -10.000000
-0.005300  -10.000000
-0.000800  -9.900000
0.006000  -9.900000
0.014200  -9.900000
0.010500  -9.800000
0.003000  -9.800000
0.006700  -9.800000
0.004500  -9.700000
-0.008300  -9.700000
-0.022500  -9.600000
-0.030800  -9.600000
-0.030000  -9.600000
-0.036800  -9.500000
-0.043600  -9.500000
-0.042000  -9.500000
-0.030800  -9.400000
-0.016500  -9.400000
-0.013500  -9.400000
-0.019500  -9.300000
-0.026300  -9.300000
-0.038300  -9.300000
-0.048000  -9.200000
-0.045000  -9.200000
-0.012000  -9.200000
0.027700  -9.100000
0.049500  -9.100000
0.054000  -9.100000
0.039700  -9.100000
0.045700  -9.000000
0.057700  -9.000000
0.030700  -9.000000
0.000700  -9.000000
-0.020300  -8.900000
-0.047300  -8.900000
-0.066000  -8.900000
-0.071300  -8.800000
-0.072800  -8.800000
-0.069100  -8.700000
-0.057800  -8.700000
-0.054000  -8.700000
-0.053300  -8.600000
-0.043600  -8.600000
-0.031500  -8.600000
-0.016500  -8.500000
0.001500  -8.500000
0.012000  -8.500000
0.013500  -8.400000
0.004500  -8.400000
-0.008300  -8.300000
-0.016500  -8.300000
-0.018100  -8.200000
-0.020300  -8.200000
-0.024800  -8.200000
-0.012800  -8.100000
-0.001500  -8.100000
-0.000800  -8.100000
-0.006000  -8.000000
-0.008300  -7.900000
-0.003800  -7.900000
-0.006800  -7.800000
-0.012000  -7.800000
-0.018100  -7.700000
-0.027000  -7.700000
-0.034600  -7.600000
-0.033000  -7.600000
-0.023300  -7.500000
-0.010500  -7.500000
-0.006800  -7.400000
-0.012800  -7.300000
-0.010500  -7.300000
-0.005300  -7.200000
-0.003000  -7.200000
-0.008300  -7.100000
-0.019500  -7.100000
-0.015800  -7.000000
-0.012800  -7.000000
-0.012800  -6.900000
-0.012800  -6.800000
-0.015000  -6.800000
-0.016500  -6.700000
-0.014300  -6.700000
-0.003800  -6.600000
-0.009100  -6.500000
-0.013500  -6.500000
-0.013500  -6.400000
-0.016500  -6.300000
-0.013500  -6.300000
-0.023300  -6.200000
-0.034600  -6.200000
-0.039000  -6.100000
-0.036800  -6.000000
-0.027800  -6.000000
-0.026300  -5.900000
-0.014300  -5.900000
-0.005300  -5.800000
-0.003000  -5.800000
-0.004600  -5.700000
-0.004600  -5.700000
0.010500  -5.600000
0.018700  -5.500000
0.006700  -5.500000
-0.003800  -5.400000
-0.007500  -5.400000
-0.021000  -5.400000
-0.027000  -5.300000
0.003700  -5.200000
0.057700  -5.200000
0.077200  -5.100000
0.040500  -5.100000
-0.015000  -5.000000
-0.049500  -5.000000
-0.065300  -4.900000
-0.081000  -4.900000
-0.075800  -4.800000
-0.081000  -4.800000
-0.093800  -4.700000
-0.101300  -4.700000
-0.116300  -4.600000
-0.089300  -4.600000
-0.054000  -4.500000
-0.020300  -4.500000
0.000000  -4.500000
-0.020300  -4.500000
-0.024800  -4.400000
-0.022500  -4.400000
-0.001500  -4.300000
0.020200  -4.300000
0.021000  -4.200000
0.029200  -4.200000
0.024700  -4.100000
0.019500  -4.100000
0.018000  -4.100000
0.019500  -4.100000
0.019500  -4.000000
0.016500  -4.000000
0.016500  -3.900000
0.009000  -3.900000
0.001500  -3.900000
-0.027800  -3.800000
-0.052500  -3.800000
-0.051800  -3.800000
-0.035300  -3.700000
-0.018100  -3.700000
-0.023300  -3.700000
-0.022500  -3.600000
-0.010500  -3.600000
-0.000800  -3.600000
0.012700  -3.600000
0.016500  -3.500000
0.000700  -3.500000
-0.030800  -3.500000
-0.045000  -3.400000
-0.030000  -3.400000
-0.025600  -3.400000
-0.027000  -3.300000
-0.012000  -3.300000
-0.006800  -3.200000
-0.012800  -3.200000
-0.015800  -3.200000
-0.021000  -3.200000
-0.022500  -3.100000
-0.025600  -3.100000
-0.029300  -3.000000
-0.029300  -3.000000
-0.029300  -2.900000
-0.025600  -2.900000
-0.026300  -2.900000
-0.027800  -2.800000
-0.033800  -2.800000
-0.023300  -2.700000
0.005200  -2.700000
0.016500  -2.700000
0.015000  -2.700000
0.004500  -2.600000
-0.007500  -2.600000
-0.006800  -2.500000
-0.003000  -2.500000
0.001500  -2.400000
-0.007500  -2.400000
-0.026300  -2.300000
-0.045000  -2.300000
-0.057800  -2.300000
-0.071300  -2.300000
-0.093000  -2.200000
-0.108800  -2.200000
-0.089300  -2.100000
-0.005300  -2.100000
0.072700  -2.000000
0.092200  -2.000000
0.105700  -1.900000
0.104200  -1.900000
0.072000  -1.900000
0.040500  -1.800000
0.005200  -1.800000
-0.033000  -1.800000
-0.054800  -1.700000
-0.075000  -1.700000
-0.086300  -1.600000
-0.069800  -1.600000
-0.045800  -1.500000
-0.025600  -1.400000
-0.023300  -1.400000
-0.027000  -1.400000
-0.021000  -1.300000
-0.018100  -1.300000
-0.017300  -1.200000
-0.032300  -1.200000
-0.039000  -1.100000
-0.030800  -1.100000
-0.015800  -1.000000
-0.006800  -0.900000
-0.010500  -0.900000
0.007500  -0.900000
0.021700  -0.800000
0.015700  -0.800000
-0.002300  -0.700000
-0.021800  -0.700000
-0.021800  -0.600000
-0.024000  -0.500000
-0.019500  -0.500000
-0.003800  -0.500000
0.007500  -0.400000
-0.003000  -0.400000
-0.018100  -0.300000
-0.017300  -0.200000
-0.010500  -0.200000
-0.004600  -0.100000
-0.026300  -0.100000
-0.040500  0.000000
-0.052500  0.000000
-0.064500  0.000000
-0.065300  0.100000
-0.063800  0.200000
-0.050300  0.200000
-0.044300  0.300000
-0.032300  0.300000
-0.024800  0.400000
-0.014300  0.400000
-0.003800  0.500000
0.009000  0.500000
0.044200  0.600000
0.071200  0.700000
0.071200  0.700000
0.038200  0.800000
-0.007500  0.900000
-0.039000  0.900000
-0.048000  0.900000
-0.038300  1.000000
-0.038300  1.100000
-0.055500  1.100000
-0.065300  1.200000
-0.057800  1.200000
-0.043600  1.300000
-0.022500  1.300000
0.003000  1.400000
0.012700  1.400000
0.003700  1.500000
-0.006800  1.500000
-0.000800  1.600000
0.012000  1.600000
0.012000  1.700000
0.004500  1.700000
-0.010500  1.800000
-0.027800  1.800000
-0.038300  1.800000
-0.027800  1.800000
-0.009800  1.900000
-0.004600  1.900000
-0.018800  2.000000
-0.049500  2.000000
-0.081800  2.100000
-0.066800  2.100000
-0.034600  2.200000
-0.026300  2.200000
0.000000  2.200000
0.028500  2.300000
0.062200  2.300000
0.085500  2.300000
0.063000  2.400000
0.021700  2.400000
0.003000  2.400000
0.006700  2.500000
0.003000  2.500000
-0.003800  2.500000
0.001500  2.600000
0.027700  2.600000
0.035200  2.600000
0.020200  2.600000
-0.015800  2.600000
-0.087100  2.700000
-0.108800  2.700000
-0.093000  2.700000
-0.095300  2.800000
-0.095300  2.800000
-0.084800  2.800000
-0.064500  2.900000
-0.054000  2.900000
-0.044300  2.900000
-0.029300  3.000000
-0.034600  3.000000
-0.044300  3.000000
-0.055500  3.100000
-0.057000  3.100000
-0.050300  3.100000
-0.036100  3.100000
-0.006800  3.100000
0.031500  3.200000
0.049500  3.200000
0.053200  3.200000
0.075000  3.300000
0.082500  3.300000
0.042700  3.300000
-0.017300  3.400000
-0.055500  3.400000
-0.054800  3.400000
-0.020300  3.500000
-0.011300  3.500000
-0.002300  3.600000
0.023200  3.600000
0.029200  3.600000
0.057700  3.600000
0.060700  3.700000
0.019500  3.700000
-0.011300  3.800000
-0.038300  3.800000
-0.048000  3.800000
-0.033800  3.900000
-0.027800  3.900000
-0.071300  4.000000
-0.129000  4.000000
-0.126800  4.000000
-0.073500  4.000000
-0.021800  4.100000
0.031500  4.100000
0.058500  4.200000
0.045700  4.200000
0.050200  4.300000
0.053200  4.300000
0.032200  4.300000
-0.007500  4.400000
-0.057000  4.400000
-0.091500  4.400000
-0.096800  4.500000
-0.072800  4.500000
-0.034600  4.500000
-0.027000  4.500000
-0.044300  4.600000
-0.057000  4.600000
-0.051100  4.700000
-0.032300  4.700000
-0.018800  4.700000
0.032200  4.800000
0.048700  4.800000
0.016500  4.800000
-0.010500  4.900000
-0.032300  4.900000
-0.015800  4.900000
-0.001500  4.900000
0.016500  5.000000
0.018700  5.000000
-0.020300  5.100000
-0.056300  5.100000
-0.070600  5.100000
-0.047300  5.200000
-0.045800  5.200000
-0.051100  5.300000
-0.021800  5.300000
0.034500  5.300000
0.085500  5.300000
0.133500  5.400000
0.178500  5.400000
0.122200  5.500000
0.051000  5.500000
-0.027800  5.500000
-0.174100  5.600000
-0.276100  5.600000
-0.289500  5.600000
-0.205500  5.700000
-0.075800  5.700000
0.054700  5.700000
0.119200  5.800000
0.105000  5.800000
0.083200  5.800000
0.080200  5.800000
0.129700  5.900000
0.126000  5.900000
0.049500  5.900000
-0.050300  5.900000
-0.140300  6.000000
-0.159000  6.000000
-0.147800  6.000000
-0.097500  6.100000
-0.064500  6.100000
-0.048800  6.100000
-0.015000  6.200000
-0.015800  6.200000
-0.020300  6.200000
-0.030800  6.200000
-0.036800  6.300000
-0.065300  6.300000
-0.077300  6.300000
-0.049500  6.300000
-0.018100  6.300000
0.027000  6.400000
0.044200  6.400000
0.051700  6.400000
0.036700  6.400000
-0.005300  6.400000
-0.039000  6.500000
-0.042800  6.500000
-0.052500  6.500000
-0.060800  6.600000
-0.021800  6.600000
0.030700  6.600000
0.086200  6.600000
0.101200  6.700000
0.081700  6.700000
0.050200  6.700000
0.030000  6.700000
0.014200  6.800000
-0.066800  6.800000
-0.135000  6.900000
-0.142600  6.900000
-0.086300  6.900000
-0.016500  7.000000
0.020200  7.000000
0.057700  7.100000
0.047200  7.100000
0.036000  7.100000
0.043500  7.200000
0.027700  7.200000
-0.010500  7.200000
-0.057000  7.200000
-0.069100  7.300000
0.000700  7.300000
0.133500  7.400000
0.149200  7.400000
0.055500  7.400000
-0.064500  7.400000
-0.142600  7.500000
-0.121500  7.500000
-0.114800  7.500000
-0.137300  7.600000
-0.199500  7.600000
-0.213800  7.600000
-0.126000  7.600000
-0.074300  7.600000
-0.036800  7.700000
0.024000  7.700000
0.051000  7.700000
0.035200  7.800000
0.014200  7.800000
0.004500  7.800000
0.049500  7.800000
0.099700  7.900000
0.093000  7.900000
0.040500  7.900000
-0.018800  7.900000
-0.034600  8.000000
-0.054800  8.000000
-0.075000  8.000000
-0.079500  8.000000
-0.063000  8.100000
-0.027000  8.100000
0.006000  8.100000
0.030000  8.100000
0.057000  8.100000
0.100500  8.100000
0.135000  8.100000
0.111700  8.200000
0.059200  8.200000
0.063700  8.200000
0.125200  8.200000
0.139500  8.300000
0.000000  8.300000
-0.129000  8.300000
-0.192000  8.300000
-0.187500  8.300000
-0.043600  8.400000
0.097500  8.400000
0.144700  8.400000
0.065200  8.400000
-0.041300  8.400000
-0.156000  8.500000
-0.227300  8.500000
-0.238500  8.500000
-0.312000  8.500000
-0.319500  8.500000
-0.264000  8.500000
-0.180000  8.500000
-0.062300  8.500000
0.007500  8.600000
0.059200  8.600000
0.117700  8.600000
0.165000  8.600000
0.171700  8.600000
0.147700  8.700000
0.138700  8.700000
0.121500  8.700000
0.108700  8.700000
0.094500  8.700000
0.023200  8.700000
-0.063000  8.800000
-0.121500  8.800000
-0.126800  8.800000
-0.106500  8.800000
-0.048000  8.800000
0.093000  8.900000
0.233200  8.900000
0.235500  8.900000
0.077200  8.900000
-0.099000  8.900000
-0.206300  8.900000
-0.201800  9.000000
-0.133500  9.000000
-0.075000  9.000000
-0.043600  9.000000
-0.060800  9.000000
-0.063000  9.000000
-0.051100  9.000000
-0.081000  9.000000
-0.099000  9.000000
-0.082500  9.000000
-0.033800  9.000000
-0.009100  9.000000
-0.045800  9.000000
-0.053300  9.000000
-0.021800  9.000000
0.005200  9.000000
0.016500  9.000000
0.057000  9.000000
0.061500  9.000000
0.051700  9.000000
0.177700  9.000000
0.257200  9.000000
0.149200  9.000000
0.066000  9.000000
-0.000800  9.000000
-0.074300  9.000000
-0.112500  9.000000
-0.216000  9.000000
-0.272300  9.000000
-0.252800  9.100000
-0.157500  9.100000
-0.018100  9.100000
0.057700  9.100000
0.091500  9.100000
0.108700  9.100000
0.101200  9.100000
0.081700  9.100000
0.060700  9.100000
0.047200  9.100000
0.063000  9.200000
0.023200  9.200000
-0.045800  9.200000
-0.115500  9.200000
-0.155300  9.200000
-0.125300  9.200000
-0.070600  9.200000
-0.001500  9.200000
0.090700  9.200000
0.207000  9.200000
0.161200  9.200000
0.096700  9.200000
0.104200  9.300000
0.051700  9.300000
-0.035300  9.300000
-0.157500  9.300000
-0.181500  9.300000
-0.202600  9.300000
-0.183800  9.300000
-0.098300  9.300000
-0.034600  9.300000
-0.030800  9.300000
-0.105000  9.300000
-0.104300  9.300000
-0.134300  9.400000
-0.078000  9.400000
-0.016500  9.400000
0.034500  9.400000
0.136500  9.400000
0.038200  9.400000
-0.071300  9.400000
-0.087100  9.400000
-0.105000  9.400000
-0.112500  9.400000
-0.116300  9.400000
-0.067500  9.400000
0.037500  9.500000
0.069000  9.500000
0.048000  9.500000
0.046500  9.500000
0.083200  9.500000
0.116200  9.500000
0.082500  9.500000
0.037500  9.500000
0.044200  9.600000
0.059200  9.600000
0.025500  9.600000
-0.006800  9.600000
-0.042800  9.600000
-0.050300  9.600000
-0.088500  9.700000
-0.189000  9.700000
-0.258000  9.700000
-0.232500  9.700000
-0.159000  9.700000
-0.016500  9.800000
0.247500  9.800000
0.342700  9.800000
0.238500  9.800000
0.159700  9.800000
0.111000  9.800000
0.086200  9.900000
0.049500  9.900000
0.019500  9.900000
0.021700  9.900000
-0.023300  9.900000
-0.135800  9.900000
-0.189800  9.900000
-0.174100  9.900000
-0.005300  9.900000
0.297700  9.900000
0.323200  9.900000
0.058500  9.900000
-0.201100  9.900000
-0.324000  9.900000
-0.375800  10.000000
-0.408800  10.000000
-0.364500  10.000000
-0.282800  10.000000
-0.125300  10.000000
-0.023300  10.000000
0.021700  10.000000
0.066700  10.000000
0.076500  10.000000
0.152200  10.100000
0.191200  10.100000
0.182200  10.100000
0.144700  10.100000
0.115500  10.100000
0.093700  10.100000
0.081700  10.100000
0.113200  10.100000
0.100500  10.200000
0.021700  10.200000
-0.008300  10.200000
-0.001500  10.200000
-0.096800  10.200000
-0.129800  10.200000
-0.142600  10.200000
-0.147800  10.200000
-0.094500  10.200000
-0.022500  10.300000
0.123000  10.300000
0.217500  10.300000
0.168700  10.300000
-0.046500  10.300000
-0.281300  10.300000
-0.328500  10.300000
-0.260300  10.300000
-0.189800  10.300000
-0.136500  10.300000
-0.095300  10.300000
0.051700  10.300000
0.225700  10.300000
0.271500  10.300000
0.210700  10.300000
0.056200  10.300000
-0.099000  10.300000
-0.191300  10.300000
-0.247500  10.300000
-0.246800  10.300000
-0.204100  10.300000
-0.120000  10.300000
-0.050300  10.300000
-0.003000  10.300000
0.072700  10.300000
0.204700  10.300000
0.210000  10.300000
0.095200  10.300000
0.024000  10.300000
-0.007500  10.300000
0.041200  10.300000
0.025500  10.300000
0.138000  10.300000
0.442500  10.300000
0.536200  10.300000
0.309000  10.300000
0.009000  10.400000
-0.264800  10.400000
-0.423800  10.400000
-0.482300  10.400000
-0.566300  10.400000
-0.460500  10.400000
-0.293300  10.400000
-0.097500  10.400000
0.061500  10.400000
0.060700  10.400000
0.074200  10.400000
0.024700  10.400000
0.019500  10.400000
0.033000  10.400000
0.079500  10.400000
0.258700  10.400000
0.275200  10.400000
0.179200  10.400000
0.111700  10.400000
0.004500  10.400000
-0.040500  10.400000
-0.135800  10.400000
-0.180000  10.400000
-0.160500  10.400000
-0.241500  10.400000
-0.196500  10.400000
-0.086300  10.400000
0.074200  10.400000
0.172500  10.400000
0.167200  10.400000
0.177700  10.500000
0.070500  10.500000
-0.008300  10.500000
0.005200  10.500000
0.015700  10.500000
0.023200  10.500000
-0.012000  10.500000
-0.068300  10.500000
-0.109500  10.500000
-0.142600  10.500000
-0.213800  10.500000
-0.275300  10.500000
-0.269300  10.500000
-0.173300  10.500000
0.045700  10.500000
0.292500  10.500000
0.384700  10.500000
0.321000  10.500000
0.178500  10.500000
-0.073500  10.500000
-0.204800  10.500000
-0.273000  10.500000
-0.336800  10.500000
-0.243800  10.500000
-0.044300  10.500000
0.271500  10.500000
0.531000  10.500000
0.535500  10.500000
0.351700  10.500000
0.247500  10.500000
0.111700  10.500000
-0.102800  10.500000
-0.359300  10.500000
-0.508600  10.500000
-0.357800  10.500000
-0.373500  10.500000
-0.412500  10.500000
-0.279800  10.500000
-0.181500  10.500000
-0.039000  10.500000
0.082500  10.500000
0.159700  10.500000
0.191200  10.500000
0.144700  10.500000
0.148500  10.500000
0.155200  10.500000
0.021000  10.500000
-0.081800  10.500000
-0.108000  10.500000
-0.152300  10.500000
-0.198800  10.500000
-0.228800  10.500000
-0.192000  10.500000
-0.156000  10.500000
-0.111000  10.500000
-0.026300  10.500000
0.112500  10.500000
0.240000  10.500000
0.222000  10.500000
0.204700  10.500000
0.222000  10.500000
0.214500  10.500000
0.139500  10.500000
-0.037500  10.500000
-0.198000  10.500000
-0.270000  10.600000
-0.170300  10.600000
-0.074300  10.600000
-0.050300  10.600000
-0.030000  10.600000
-0.034600  10.600000
0.136500  10.600000
0.305200  10.600000
0.121500  10.600000
-0.077300  10.600000
-0.136500  10.600000
-0.159800  10.600000
-0.090000  10.600000
-0.029300  10.600000
0.168700  10.600000
0.189000  10.600000
0.022500  10.600000
-0.063000  10.600000
-0.159800  10.600000
-0.120800  10.600000
-0.084000  10.600000
-0.054800  10.600000
-0.040500  10.600000
-0.052500  10.600000
-0.024800  10.600000
-0.019500  10.600000
0.000700  10.600000
-0.000800  10.600000
0.024000  10.600000
0.061500  10.600000
0.031500  10.600000
-0.037500  10.600000
-0.141100  10.600000
-0.224300  10.600000
-0.080300  10.600000
0.044200  10.600000
-0.014300  10.600000
0.032200  10.600000
0.141000  10.600000
0.321700  10.600000
0.373500  10.600000
0.178500  10.600000
0.043500  10.600000
0.067500  10.600000
0.026200  10.600000
-0.114000  10.600000
-0.221300  10.600000
-0.284300  10.600000
-0.259500  10.600000
-0.306800  10.600000
-0.323300  10.600000
-0.228800  10.600000
-0.149300  10.600000
-0.125300  10.600000
-0.142600  10.600000
0.074200  10.600000
0.452200  10.600000
0.515200  10.600000
0.366700  10.600000
0.212200  10.600000
-0.024000  10.600000
-0.224300  10.600000
-0.408800  10.600000
-0.417800  10.600000
-0.330000  10.600000
-0.251300  10.700000
-0.090000  10.700000
-0.033800  10.700000
-0.081800  10.700000
-0.114000  10.700000
-0.042000  10.700000
0.056200  10.700000
0.115500  10.700000
0.199500  10.700000
0.206200  10.700000
0.127500  10.700000
0.087700  10.700000
0.125200  10.700000
0.224200  10.700000
0.228700  10.700000
0.082500  10.700000
-0.068300  10.700000
-0.131300  10.700000
-0.137300  10.700000
-0.105000  10.700000
0.001500  10.700000
0.108700  10.700000
0.109500  10.700000
-0.015000  10.700000
-0.114800  10.700000
-0.078800  10.600000
-0.014300  10.600000
0.011200  10.600000
0.014200  10.600000
0.031500  10.600000
-0.010500  10.600000
-0.062300  10.600000
-0.059300  10.600000
-0.027800  10.600000
0.015000  10.600000
-0.082500  10.600000
-0.111800  10.600000
0.006700  10.600000
0.020200  10.600000
-0.025600  10.600000
-0.080300  10.600000
-0.081000  10.600000
-0.034600  10.600000
-0.084000  10.600000
-0.117800  10.600000
-0.112500  10.600000
-0.115500  10.600000
-0.054000  10.600000
-0.086300  10.600000
-0.158300  10.600000
-0.144800  10.600000
-0.046500  10.600000
0.128200  10.600000
0.201000  10.600000
0.231000  10.600000
0.270000  10.700000
0.264700  10.700000
0.174000  10.700000
0.024000  10.700000
-0.093000  10.700000
-0.188300  10.700000
-0.197300  10.700000
-0.182300  10.700000
-0.179300  10.700000
-0.186000  10.700000
-0.170300  10.700000
-0.087800  10.700000
0.069000  10.700000
0.285000  10.700000
0.333000  10.700000
0.408700  10.700000
0.555700  10.700000
0.396000  10.700000
0.087000  10.700000
-0.260300  10.700000
-0.513800  10.700000
-0.557300  10.700000
-0.624800  10.700000
-0.506300  10.700000
-0.307500  10.700000
-0.223500  10.700000
-0.108800  10.700000
-0.078800  10.700000
0.000700  10.700000
0.101200  10.700000
0.141000  10.700000
0.310500  10.700000
0.534700  10.700000
0.483700  10.700000
0.156700  10.700000
-0.123800  10.700000
-0.242300  10.700000
-0.176300  10.700000
-0.163500  10.700000
-0.038300  10.700000
0.150000  10.700000
0.059200  10.700000
-0.046500  10.700000
-0.120800  10.700000
-0.130500  10.700000
-0.120800  10.700000
-0.146300  10.700000
-0.195000  10.700000
-0.149300  10.700000
0.160500  10.700000
0.404200  10.700000
0.342000  10.700000
0.095200  10.700000
-0.112500  10.700000
-0.180000  10.700000
-0.195000  10.700000
-0.196500  10.700000
-0.120000  10.700000
-0.051100  10.700000
-0.015800  10.700000
0.081000  10.700000
0.221200  10.700000
0.216000  10.700000
0.042000  10.700000
-0.037500  10.700000
-0.088500  10.600000
-0.114800  10.600000
-0.095300  10.600000
-0.126800  10.600000
-0.131300  10.600000
-0.123800  10.600000
-0.071300  10.600000
-0.013500  10.600000
0.005200  10.600000
0.022500  10.600000
0.037500  10.600000
0.090000  10.600000
0.117700  10.600000
0.066700  10.600000
0.030700  10.600000
0.029200  10.600000
0.018000  10.600000
0.027000  10.600000
0.062200  10.600000
0.091500  10.600000
0.032200  10.600000
-0.082500  10.600000
-0.108800  10.600000
-0.096800  10.600000
-0.105000  10.600000
-0.086300  10.600000
-0.054000  10.600000
-0.048000  10.600000
-0.079500  10.600000
-0.100600  10.600000
-0.063800  10.700000
-0.000800  10.700000
0.052500  10.700000
0.072000  10.700000
0.057000  10.700000
0.059200  10.700000
0.027000  10.700000
-0.058500  10.700000
0.028500  10.700000
0.198700  10.700000
0.252700  10.700000
0.229500  10.700000
-0.004600  10.700000
-0.204100  10.700000
-0.201100  10.700000
-0.186000  10.700000
-0.079500  10.700000
-0.078000  10.700000
-0.060800  10.700000
0.013500  10.700000
-0.013500  10.700000
-0.036800  10.700000
-0.157500  10.700000
-0.182300  10.700000
-0.111800  10.700000
-0.051100  10.700000
-0.021800  10.700000
-0.116300  10.700000
-0.152300  10.700000
-0.104300  10.700000
-0.071300  10.700000
-0.078000  10.700000
-0.082500  10.700000
-0.093800  10.700000
-0.091500  10.700000
-0.008300  10.700000
0.094500  10.700000
0.214500  10.700000
0.213000  10.700000
0.167200  10.700000
0.219700  10.700000
0.150000  10.700000
0.042700  10.700000
0.009000  10.700000
0.013500  10.700000
-0.002300  10.700000
-0.101300  10.700000
-0.130500  10.700000
-0.104300  10.700000
-0.111000  10.700000
-0.123000  10.700000
-0.053300  10.700000
0.044200  10.700000
0.059200  10.700000
0.059200  10.700000
-0.002300  10.600000
-0.053300  10.600000
-0.042000  10.600000
0.039700  10.600000
0.168000  10.600000
0.099700  10.600000
-0.010500  10.600000
-0.054800  10.600000
-0.066800  10.600000
-0.040500  10.600000
-0.082500  10.600000
-0.100600  10.600000
-0.076500  10.600000
-0.040500  10.600000
-0.040500  10.600000
-0.046500  10.600000
-0.026300  10.600000
-0.021800  10.600000
-0.014300  10.600000
-0.014300  10.600000
-0.007500  10.600000
-0.012000  10.600000
-0.046500  10.600000
-0.087800  10.600000
-0.105000  10.600000
-0.101300  10.600000
-0.054000  10.600000
0.027000  10.600000
0.117000  10.600000
0.192000  10.600000
0.158200  10.600000
0.043500  10.600000
-0.061500  10.600000
-0.079500  10.600000
-0.056300  10.600000
-0.042000  10.600000
-0.010500  10.600000
0.004500  10.600000
0.015000  10.600000
0.003000  10.600000
-0.044300  10.600000
-0.096000  10.600000
-0.120000  10.600000
-0.106500  10.600000
-0.085600  10.600000
-0.050300  10.600000
-0.006800  10.600000
0.022500  10.600000
0.004500  10.600000
0.009700  10.600000
0.049500  10.600000
0.054000  10.600000
0.075000  10.600000
0.065200  10.600000
0.022500  10.600000
-0.020300  10.600000
-0.057000  10.600000
-0.036800  10.600000
-0.017300  10.600000
-0.009800  10.600000
-0.012000  10.600000
-0.018800  10.600000
-0.021000  10.600000
-0.026300  10.600000
-0.033000  10.600000
-0.050300  10.600000
-0.039800  10.600000
-0.016500  10.600000
0.034500  10.600000
0.066000  10.600000
0.011200  10.600000
0.019500  10.600000
0.070500  10.600000
0.009000  10.600000
-0.010500  10.600000
-0.021800  10.600000
-0.068300  10.600000
-0.096000  10.600000
-0.224300  10.600000
-0.267000  10.600000
-0.186800  10.500000
-0.083300  10.500000
0.045700  10.500000
0.078700  10.500000
0.036000  10.500000
-0.003000  10.500000
-0.015800  10.500000
0.024700  10.500000
0.074200  10.500000
0.083200  10.500000
0.074200  10.500000
0.050200  10.500000
-0.021800  10.500000
-0.078800  10.500000
-0.096000  10.500000
-0.090800  10.500000
-0.075800  10.500000
-0.045800  10.400000
0.011200  10.400000
0.024700  10.400000
0.030000  10.400000
0.012700  10.400000
-0.024000  10.400000
-0.019500  10.400000
-0.024000  10.400000
-0.016500  10.400000
-0.012800  10.400000
-0.006000  10.400000
0.003000  10.400000
0.000000  10.400000
0.000000  10.400000
-0.006000  10.400000
0.005200  10.400000
0.019500  10.400000
0.016500  10.400000
-0.002300  10.300000
-0.027800  10.300000
-0.049500  10.300000
-0.030800  10.300000
-0.020300  10.300000
-0.049500  10.300000
-0.057800  10.300000
-0.025600  10.300000
0.006700  10.300000
0.006700  10.300000
-0.011300  10.300000
-0.006000  10.300000
0.020200  10.300000
0.026200  10.300000
0.018000  10.300000
-0.010500  10.300000
-0.033000  10.300000
-0.038300  10.300000
-0.033000  10.300000
-0.007500  10.300000
0.005200  10.300000
0.002200  10.300000
-0.012800  10.300000
-0.033000  10.300000
-0.027000  10.300000
-0.027800  10.300000
-0.055500  10.300000
-0.045800  10.300000
-0.018800  10.300000
-0.029300  10.300000
-0.035300  10.300000
-0.044300  10.300000
-0.057000  10.300000
-0.060800  10.200000
-0.066800  10.200000
-0.057000  10.200000
-0.032300  10.200000
0.010500  10.200000
0.040500  10.200000
0.035200  10.200000
0.034500  10.200000
0.064500  10.200000
0.108000  10.200000
0.087000  10.100000
-0.007500  10.100000
-0.061500  10.100000
-0.069800  10.100000
-0.083300  10.100000
-0.070600  10.100000
-0.069100  10.100000
-0.072800  10.000000
-0.070600  10.000000
-0.056300  10.000000
-0.016500  10.000000
0.038200  10.000000
0.099000  9.900000
0.096700  9.900000
0.077200  9.900000
0.040500  9.900000
-0.038300  9.900000
-0.104300  9.900000
-0.139600  9.900000
-0.132800  9.900000
-0.104300  9.900000
-0.084000  9.800000
-0.027800  9.800000
0.034500  9.800000
0.010500  9.800000
-0.035300  9.800000
-0.039800  9.700000
-0.016500  9.700000
0.020200  9.700000
0.038200  9.600000
0.072700  9.600000
0.118500  9.600000
0.094500  9.600000
0.027000  9.600000
-0.009800  9.500000
-0.038300  9.500000
-0.051100  9.500000
-0.034600  9.400000
0.004500  9.400000
0.043500  9.400000
0.048000  9.400000
0.016500  9.400000
-0.045800  9.300000
-0.082500  9.300000
-0.081800  9.300000
-0.093000  9.300000
-0.121500  9.200000
-0.121500  9.200000
-0.100600  9.200000
-0.066000  9.100000
-0.035300  9.100000
-0.012800  9.000000
0.027700  9.000000
0.029200  9.000000
0.006000  9.000000
-0.001500  8.900000
-0.004600  8.900000
-0.001500  8.900000
-0.004600  8.800000
-0.012000  8.800000
-0.018800  8.800000
-0.024000  8.700000
-0.003000  8.600000
0.035200  8.600000
0.033000  8.600000
0.006700  8.600000
0.003700  8.600000
-0.012800  8.600000
-0.037500  8.600000
-0.057800  8.500000
-0.076500  8.500000
-0.055500  8.500000
-0.030800  8.500000
0.000700  8.500000
0.027000  8.500000
0.009000  8.500000
0.005200  8.400000
0.030000  8.400000
0.015700  8.400000
-0.003800  8.400000
-0.027000  8.400000
-0.024800  8.300000
0.004500  8.300000
-0.012800  8.300000
-0.019500  8.300000
-0.024800  8.300000
-0.021800  8.300000
0.027700  8.200000
0.067500  8.200000
0.060000  8.200000
0.006700  8.200000
-0.049500  8.200000
-0.102100  8.200000
-0.111800  8.200000
-0.099000  8.100000
-0.075800  8.100000
-0.060800  8.100000
-0.049500  8.100000
-0.018100  8.100000
-0.012000  8.100000
-0.009100  8.100000
-0.013500  8.100000
-0.009100  8.000000
0.004500  8.000000
0.003000  8.000000
0.002200  8.000000
-0.009800  8.000000
0.005200  8.000000
0.031500  8.000000
0.030000  7.900000
0.015700  7.900000
-0.008300  7.900000
-0.020300  7.900000
-0.030000  7.900000
-0.050300  7.800000
-0.063000  7.800000
-0.059300  7.800000
-0.045800  7.800000
-0.051800  7.800000
-0.039000  7.700000
0.008200  7.700000
0.033000  7.700000
0.042000  7.600000
0.033700  7.600000
0.013500  7.600000
0.009000  7.600000
0.004500  7.600000
-0.026300  7.600000
-0.054000  7.600000
-0.063800  7.600000
-0.060000  7.600000
-0.033800  7.600000
-0.027000  7.600000
-0.029300  7.600000
-0.029300  7.600000
-0.029300  7.600000
-0.014300  7.500000
-0.027000  7.500000
-0.057800  7.500000
-0.089300  7.500000
-0.108800  7.500000
-0.088500  7.500000
-0.030800  7.400000
0.048700  7.400000
0.117700  7.400000
0.183000  7.400000
0.222700  7.300000
0.186000  7.300000
0.115500  7.300000
-0.006800  7.200000
-0.123000  7.200000
-0.161300  7.200000
-0.153000  7.100000
-0.108800  7.100000
-0.075800  7.100000
-0.049500  7.000000
-0.036100  7.000000
-0.031500  7.000000
-0.015800  6.900000
-0.001500  6.900000
0.006700  6.900000
0.007500  6.800000
0.010500  6.700000
0.001500  6.700000
-0.006800  6.700000
-0.014300  6.600000
-0.021800  6.600000
-0.021800  6.500000
-0.031500  6.500000
-0.038300  6.400000
-0.039800  6.300000
-0.030000  6.300000
0.007500  6.300000
0.069000  6.200000
0.089200  6.200000
0.051000  6.100000
-0.012800  6.000000
-0.093800  6.000000
-0.107300  5.900000
-0.105000  5.900000
-0.118500  5.800000
-0.093000  5.800000
-0.084000  5.700000
-0.053300  5.700000
-0.035300  5.600000
-0.044300  5.600000
-0.042000  5.500000
-0.047300  5.500000
-0.048000  5.400000
-0.034600  5.400000
-0.003000  5.300000
0.019500  5.300000
0.060000  5.300000
0.085500  5.300000
0.066700  5.200000
0.144000  5.200000
0.182200  5.100000
0.080200  5.100000
-0.015800  5.000000
-0.082500  5.000000
-0.074300  4.900000
-0.058500  4.900000
-0.078800  4.800000
-0.089300  4.800000
-0.097500  4.800000
-0.066800  4.800000
-0.036800  4.700000
-0.015800  4.700000
-0.005300  4.700000
-0.001500  4.600000
0.006700  4.600000
0.006700  4.500000
0.009000  4.500000
0.000700  4.500000
-0.006800  4.500000
-0.009800  4.400000
-0.012000  4.400000
-0.015800  4.400000
-0.019500  4.300000
-0.015800  4.300000
-0.016500  4.300000
-0.015800  4.200000
-0.016500  4.100000
-0.016500  4.100000
-0.014300  4.100000
-0.014300  4.100000
-0.006800  4.100000
-0.005300  4.000000
-0.013500  4.000000
-0.014300  4.000000
-0.023300  4.000000
-0.027800  4.000000
-0.015800  3.900000
0.001500  3.900000
0.036700  3.900000
0.052500  3.900000
0.024700  3.800000
-0.020300  3.800000
-0.069100  3.800000
-0.083300  3.800000
-0.081800  3.700000
-0.075000  3.700000
-0.059300  3.600000
-0.047300  3.600000
0.003700  3.600000
0.042000  3.600000
0.042000  3.600000
0.042000  3.600000
0.017200  3.600000
-0.025600  3.600000
-0.057800  3.600000
-0.042800  3.600000
-0.024000  3.600000
-0.019500  3.600000
-0.007500  3.600000
-0.015800  3.600000
-0.016500  3.600000
-0.026300  3.600000
-0.030800  3.600000
-0.030800  3.600000
-0.035300  3.600000
-0.025600  3.600000
-0.023300  3.500000
-0.010500  3.500000
-0.001500  3.500000
-0.003000  3.500000
-0.009800  3.500000
-0.015800  3.400000
-0.011300  3.400000
-0.012800  3.400000
-0.008300  3.300000
-0.009800  3.300000
-0.018800  3.300000
-0.025600  3.200000
-0.029300  3.200000
-0.021800  3.200000
-0.014300  3.200000
-0.015800  3.100000
-0.029300  3.100000
-0.036800  3.100000
-0.012800  3.100000
0.046500  3.100000
0.086200  3.000000
0.063700  3.000000
0.020200  3.000000
-0.038300  2.900000
-0.069100  2.900000
-0.068300  2.800000
-0.072800  2.800000
-0.069800  2.800000
-0.071300  2.700000
-0.048000  2.700000
-0.024800  2.700000
-0.015000  2.600000
-0.003800  2.600000
-0.006000  2.600000
-0.004600  2.600000
-0.007500  2.500000
-0.017300  2.500000
-0.004600  2.500000
0.023200  2.400000
0.030700  2.400000
0.038200  2.300000
0.039000  2.300000
-0.005300  2.300000
-0.060800  2.200000
-0.061500  2.200000
-0.031500  2.200000
-0.036100  2.100000
-0.046500  2.100000
-0.048800  2.000000
-0.035300  2.000000
-0.020300  1.900000
-0.018800  1.900000
-0.009800  1.800000
-0.012800  1.800000
-0.009800  1.800000
-0.007500  1.700000
-0.006000  1.700000
0.000000  1.600000
-0.006800  1.600000
-0.007500  1.500000
0.000700  1.400000
0.029200  1.400000
0.040500  1.400000
0.021000  1.300000
-0.008300  1.300000
-0.055500  1.200000
-0.080300  1.200000
-0.076500  1.100000
-0.046500  1.000000
-0.018800  1.000000
-0.021000  0.900000
-0.006800  0.900000
-0.003000  0.900000
-0.017300  0.800000
-0.046500  0.700000
-0.053300  0.700000
-0.025600  0.600000
-0.021000  0.600000
0.001500  0.500000
0.019500  0.400000
0.029200  0.400000
0.051000  0.400000
0.045000  0.300000
0.021700  0.200000
-0.012800  0.200000
-0.038300  0.100000
-0.050300  0.000000
-0.047300  0.000000
-0.035300  0.000000
-0.048000  -0.100000
-0.058500  -0.200000
-0.045800  -0.200000
-0.037500  -0.300000
-0.031500  -0.400000
-0.020300  -0.400000
-0.020300  -0.500000
-0.021000  -0.500000
-0.019500  -0.600000
-0.012000  -0.600000
-0.006000  -0.700000
-0.006000  -0.800000
-0.005300  -0.800000
-0.009100  -0.900000
-0.010500  -0.900000
-0.009100  -0.900000
-0.005300  -1.000000
0.004500  -1.000000
0.018000  -1.100000
0.015000  -1.100000
0.000000  -1.200000
-0.015800  -1.200000
-0.032300  -1.200000
-0.043600  -1.300000
-0.050300  -1.300000
-0.031500  -1.400000
-0.003000  -1.400000
0.006700  -1.400000
-0.003000  -1.500000
-0.015000  -1.500000
-0.016500  -1.600000
-0.019500  -1.700000
-0.015800  -1.700000
-0.018100  -1.700000
-0.020300  -1.700000
-0.021000  -1.800000
-0.021800  -1.800000
-0.010500  -1.800000
-0.011300  -1.900000
-0.007500  -1.900000
-0.006800  -1.900000
-0.012800  -2.000000
-0.020300  -2.000000
-0.025600  -2.100000
-0.019500  -2.100000
-0.020300  -2.100000
-0.021800  -2.200000
-0.021800  -2.200000
-0.014300  -2.300000
-0.000800  -2.300000
0.005200  -2.300000
0.004500  -2.400000
-0.005300  -2.400000
-0.012800  -2.400000
-0.017300  -2.500000
-0.027000  -2.500000
-0.035300  -2.600000
-0.042800  -2.600000
-0.050300  -2.700000
-0.041300  -2.700000
-0.024000  -2.700000
-0.018100  -2.800000
-0.009800  -2.800000
-0.005300  -2.800000
0.006700  -2.900000
0.017200  -2.900000
-0.001500  -3.000000
-0.031500  -3.000000
-0.064500  -3.100000
-0.065300  -3.100000
-0.041300  -3.200000
-0.019500  -3.200000
-0.005300  -3.200000
-0.001500  -3.300000
0.004500  -3.400000
0.012000  -3.400000
0.019500  -3.500000
0.010500  -3.600000
-0.001500  -3.600000
-0.008300  -3.700000
-0.009100  -3.700000
-0.009100  -3.800000
-0.015000  -3.900000
-0.006800  -3.900000
-0.006800  -4.000000
-0.009800  -4.100000
-0.010500  -4.100000
-0.017300  -4.200000
-0.021800  -4.200000
-0.023300  -4.300000
-0.021000  -4.400000
-0.021800  -4.500000
-0.021000  -4.500000
-0.019500  -4.500000
-0.023300  -4.600000
-0.028500  -4.700000
-0.021800  -4.800000
-0.005300  -4.900000
0.006000  -5.000000
0.000000  -5.000000
-0.016500  -5.100000
-0.021800  -5.200000
-0.027800  -5.200000
-0.028500  -5.300000
-0.032300  -5.400000
-0.065300  -5.400000
-0.081000  -5.500000
-0.041300  -5.600000
0.012000  -5.700000
0.022500  -5.800000
0.009000  -5.800000
0.006700  -5.900000
0.021000  -5.900000
0.021700  -6.000000
0.006700  -6.100000
-0.006000  -6.200000
-0.034600  -6.200000
-0.050300  -6.300000
-0.055500  -6.300000
-0.057800  -6.400000
-0.055500  -6.500000
-0.051100  -6.500000
-0.036800  -6.600000
-0.027800  -6.700000
-0.024000  -6.700000
-0.020300  -6.800000
-0.021000  -6.800000
-0.020300  -6.900000
-0.005300  -7.000000
0.003000  -7.000000
0.001500  -7.100000
-0.000800  -7.200000
-0.003000  -7.200000
-0.003000  -7.200000
-0.004600  -7.300000
-0.001500  -7.300000
-0.003800  -7.400000
-0.008300  -7.400000
-0.010500  -7.500000
-0.012800  -7.500000
-0.017300  -7.600000
-0.018100  -7.600000
-0.019500  -7.600000
-0.021800  -7.700000
-0.021000  -7.700000
-0.017300  -7.700000
-0.012000  -7.800000
-0.009100  -7.800000
-0.006800  -7.900000
-0.009800  -7.900000
-0.010500  -8.000000
-0.006000  -8.100000
-0.013500  -8.100000
-0.020300  -8.100000
-0.009100  -8.100000
0.006700  -8.200000
0.029200  -8.200000
0.036700  -8.300000
0.004500  -8.300000
-0.021800  -8.400000
-0.051800  -8.400000
-0.065300  -8.500000
-0.044300  -8.500000
-0.026300  -8.500000
-0.013500  -8.600000
-0.010500  -8.600000
-0.016500  -8.600000
-0.031500  -8.700000
-0.034600  -8.700000
-0.032300  -8.800000
-0.026300  -8.800000
-0.012000  -8.900000
0.006700  -8.900000
0.027700  -9.000000
0.021700  -9.000000
0.002200  -9.100000
-0.024800  -9.100000
-0.042800  -9.200000
-0.035300  -9.300000
-0.025600  -9.300000
-0.020300  -9.400000
-0.027800  -9.500000
-0.033000  -9.500000
-0.042000  -9.500000
-0.057800  -9.600000
-0.054000  -9.700000
-0.033000  -9.700000
-0.013500  -9.800000
-0.011300  -9.800000
-0.009100  -9.900000
-0.001500  -9.900000
-0.000800  -10.000000
-0.001500  -10.000000
-0.001500  -10.100000
-0.003800  -10.200000
-0.010500  -10.200000
-0.024000  -10.300000
-0.030800  -10.400000
-0.021800  -10.400000
-0.020300  -10.500000
-0.027000  -10.500000
-0.030800  -10.600000
-0.030800  -10.700000
-0.021800  -10.700000
-0.020300  -10.800000
-0.015800  -10.800000
-0.002300  -10.900000
-0.003000  -11.000000
-0.014300  -11.000000
-0.022500  -11.100000
-0.019500  -11.200000
-0.005300  -11.300000
0.000000  -11.300000
0.006700  -11.300000
0.014200  -11.400000
0.011200  -11.400000
0.012700  -11.500000
0.019500  -11.500000
0.024000  -11.600000
0.019500  -11.700000
-0.001500  -11.700000
-0.027800  -11.800000
-0.054000  -11.800000
-0.059300  -11.900000
-0.051800  -11.900000
-0.045800  -12.000000
-0.030000  -12.100000
-0.020300  -12.100000
-0.017300  -12.200000
-0.015800  -12.200000
-0.018800  -12.300000
-0.015800  -12.400000
-0.015800  -12.400000
-0.014300  -12.500000
-0.012000  -12.500000
-0.012800  -12.600000
-0.014300  -12.600000
-0.012800  -12.600000
-0.008300  -12.700000
-0.003800  -12.800000
-0.003800  -12.800000
-0.003800  -12.900000
0.001500  -13.000000
0.012700  -13.000000
0.015700  -13.100000
0.000700  -13.100000
-0.013500  -13.200000
-0.032300  -13.200000
-0.042800  -13.300000
-0.054000  -13.300000
-0.061500  -13.400000
-0.055500  -13.500000
-0.051100  -13.500000
-0.041300  -13.600000
-0.030000  -13.600000
-0.017300  -13.700000
-0.006800  -13.800000
0.006700  -13.800000
0.018700  -13.900000
0.015700  -14.000000
0.010500  -14.000000
0.000700  -14.100000
-0.012000  -14.100000
-0.024000  -14.200000
-0.025600  -14.300000
-0.024000  -14.400000
-0.019500  -14.400000
-0.015000  -14.400000
-0.016500  -14.500000
-0.015800  -14.600000
-0.014300  -14.700000
-0.009800  -14.800000
-0.007500  -14.800000
-0.008300  -14.900000
-0.012000  -14.900000
-0.015000  -14.900000
-0.012800  -15.000000
-0.012800  -15.100000
-0.014300  -15.100000
-0.015800  -15.200000
-0.015800  -15.300000
-0.019500  -15.300000
-0.021000  -15.400000
-0.022500  -15.400000
-0.021800  -15.500000
-0.021000  -15.600000
-0.029300  -15.600000
-0.033000  -15.700000
-0.030000  -15.800000
-0.019500  -15.800000
-0.013500  -15.900000
-0.012800  -16.000000
-0.017300  -16.000000
-0.023300  -16.100000
-0.021800  -16.100000
-0.016500  -16.200000
-0.013500  -16.200000
-0.012000  -16.300000
-0.003000  -16.400000
0.000700  -16.500000
-0.004600  -16.500000
-0.011300  -16.600000
-0.021800  -16.700000
-0.039000  -16.700000
-0.053300  -16.800000
-0.043600  -16.800000
-0.029300  -16.900000
-0.012000  -17.000000
0.018700  -17.100000
0.027000  -17.100000
0.024700  -17.200000
0.024000  -17.300000
0.021700  -17.300000
0.018000  -17.400000
-0.008300  -17.400000
-0.036100  -17.500000
-0.048000  -17.600000
-0.044300  -17.600000
-0.033000  -17.700000
-0.029300  -17.800000
-0.031500  -17.800000
-0.031500  -17.900000
-0.030000  -18.000000
-0.027800  -18.000000
-0.025600  -18.100000
-0.016500  -18.100000
-0.012000  -18.200000
-0.012000  -18.300000
-0.013500  -18.400000
-0.019500  -18.400000
-0.019500  -18.500000
-0.018800  -18.600000
-0.018800  -18.600000
-0.015000  -18.700000
-0.016500  -18.700000
-0.021000  -18.800000
-0.021800  -18.900000
-0.018100  -18.900000
-0.016500  -19.000000
-0.018800  -19.100000
-0.018800  -19.100000
-0.018800  -19.200000
-0.015000  -19.300000
-0.010500  -19.300000
-0.006800  -19.400000
-0.007500  -19.400000
-0.010500  -19.500000
0.002200  -19.600000
0.013500  -19.700000
0.010500  -19.700000
0.001500  -19.800000
-0.016500  -19.900000
-0.030800  -19.900000
-0.041300  -19.900000
-0.042800  -20.000000
-0.035300  -20.000000
-0.034600  -20.100000
-0.027800  -20.100000
-0.025600  -20.200000
-0.024000  -20.200000
-0.021800  -20.300000
-0.018100  -20.300000
-0.012800  -20.400000
-0.005300  -20.400000
0.001500  -20.500000
0.000000  -20.500000
-0.006800  -20.600000
-0.016500  -20.600000
-0.018800  -20.700000
-0.019500  -20.700000
-0.018100  -20.700000
-0.012800  -20.800000
0.000700  -20.800000
0.024000  -20.900000
0.024000  -21.000000
0.012000  -21.100000
-0.009800  -21.100000
-0.024800  -21.200000
-0.028500  -21.200000
-0.036800  -21.300000
-0.033000  -21.400000
-0.018100  -21.500000
-0.006000  -21.500000
-0.012800  -21.600000
-0.027800  -21.600000
-0.039000  -21.700000
-0.040500  -21.800000
-0.033800  -21.800000
-0.036100  -21.900000
-0.040500  -22.000000
-0.037500  -22.100000
-0.033800  -22.100000
-0.035300  -22.100000
-0.027800  -22.200000
-0.020300  -22.300000
-0.018100  -22.300000
-0.009100  -22.400000
-0.006000  -22.400000
-0.003000  -22.500000
0.005200  -22.500000
0.016500  -22.600000
0.019500  -22.700000
0.006700  -22.700000
-0.009100  -22.800000
-0.015800  -22.800000
-0.012000  -22.900000
-0.011300  -23.000000
-0.012000  -23.000000
-0.012800  -23.000000
-0.012800  -23.100000
-0.014300  -23.200000
-0.015800  -23.300000
-0.018100  -23.300000
-0.021000  -23.300000
-0.020300  -23.400000
-0.023300  -23.400000
-0.021000  -23.400000
-0.020300  -23.500000
-0.017300  -23.500000
-0.015800  -23.600000
-0.014300  -23.600000
-0.008300  -23.700000
-0.008300  -23.700000
-0.006800  -23.700000
-0.010500  -23.800000
-0.015800  -23.800000
-0.015800  -23.900000
-0.016500  -23.900000
-0.014300  -23.900000
-0.016500  -24.000000
-0.027000  -24.000000
-0.035300  -24.100000
-0.030000  -24.100000
-0.024000  -24.100000
-0.018800  -24.100000
-0.012000  -24.200000
-0.012000  -24.200000
-0.009800  -24.200000
-0.013500  -24.300000
-0.012800  -24.300000
-0.008300  -24.300000
-0.006800  -24.300000
-0.006000  -24.300000
-0.002300  -24.300000
0.003700  -24.300000
-0.001500  -24.400000
-0.015000  -24.400000
-0.020300  -24.400000
-0.021000  -24.500000
-0.023300  -24.500000
-0.018800  -24.500000
-0.015000  -24.600000
-0.009100  -24.600000
0.005200  -24.600000
0.020200  -24.600000
0.019500  -24.600000
0.012000  -24.700000
0.003700  -24.700000
-0.006800  -24.700000
-0.021800  -24.700000
-0.042800  -24.800000
-0.054000  -24.800000
-0.066800  -24.800000
-0.078800  -24.800000
-0.084800  -24.800000
-0.078000  -24.900000
-0.066800  -24.900000
-0.054000  -24.900000
-0.026300  -24.900000
-0.019500  -25.000000
-0.017300  -25.000000
-0.015000  -25.100000
-0.016500  -25.100000
-0.008300  -25.100000
-0.004600  -25.200000
-0.001500  -25.200000
-0.001500  -25.200000
0.001500  -25.300000
0.005200  -25.300000
0.003000  -25.400000
0.002200  -25.400000
-0.000800  -25.500000
-0.001500  -25.500000
-0.009800  -25.600000
-0.009800  -25.600000
-0.006800  -25.700000
-0.010500  -25.700000
-0.004600  -25.700000
-0.008300  -25.800000
-0.016500  -25.800000
-0.018100  -25.900000
-0.016500  -26.000000
0.003000  -26.000000
0.032200  -26.000000
0.045700  -26.100000
0.038200  -26.100000
0.019500  -26.200000
-0.008300  -26.200000
-0.031500  -26.300000
-0.046500  -26.400000
-0.053300  -26.400000
-0.048000  -26.500000
-0.040500  -26.500000
-0.035300  -26.600000
-0.038300  -26.600000
-0.042000  -26.700000
-0.045000  -26.700000
-0.039000  -26.800000
-0.027000  -26.800000
-0.020300  -26.900000
-0.014300  -27.000000
-0.012000  -27.000000
-0.009800  -27.000000
-0.012800  -27.100000
-0.016500  -27.100000
-0.018100  -27.200000
-0.019500  -27.200000
-0.015800  -27.200000
-0.012800  -27.300000
-0.011300  -27.300000
-0.013500  -27.400000
-0.012000  -27.400000
-0.009800  -27.500000
-0.011300  -27.500000
-0.009800  -27.500000
-0.010500  -27.600000
-0.006800  -27.600000
-0.006800  -27.600000
-0.009100  -27.700000
-0.013500  -27.700000
-0.014300  -27.800000
-0.012800  -27.900000
-0.016500  -27.900000
-0.016500  -27.900000
-0.018800  -27.900000
-0.020300  -27.900000
-0.018800  -27.900000
-0.018100  -27.900000
-0.016500  -27.900000
-0.017300  -28.000000
-0.017300  -28.000000
-0.014300  -28.000000
-0.014300  -28.000000
-0.015800  -28.000000
-0.012800  -28.100000
-0.012800  -28.100000
-0.014300  -28.100000
-0.013500  -28.100000
-0.014300  -28.200000
-0.014300  -28.200000
-0.014300  -28.200000
-0.012800  -28.300000
0.000700  -28.300000
0.020200  -28.300000
0.017200  -28.300000
0.003000  -28.300000
-0.016500  -28.300000
-0.035300  -28.300000
-0.028500  -28.300000
-0.018800  -28.400000
-0.021000  -28.400000
-0.030800  -28.400000
-0.039000  -28.400000
-0.046500  -28.400000
-0.052500  -28.400000
-0.050300  -28.400000
-0.050300  -28.400000
-0.044300  -28.500000
-0.033800  -28.500000
-0.023300  -28.500000
-0.012800  -28.500000
-0.010500  -28.600000
-0.014300  -28.600000
-0.016500  -28.600000
-0.016500  -28.600000
-0.011300  -28.600000
-0.001500  -28.700000
0.008200  -28.700000
0.010500  -28.700000
0.007500  -28.800000
0.009700  -28.800000
0.004500  -28.800000
-0.007500  -28.800000
-0.012800  -28.800000
-0.016500  -28.900000
-0.014300  -28.900000
-0.012800  -28.900000
-0.012000  -29.000000
-0.009100  -29.000000
-0.012000  -29.000000
-0.012800  -29.000000
-0.011300  -29.100000
-0.011300  -29.100000
-0.015000  -29.200000
-0.014300  -29.200000
-0.015000  -29.200000
-0.018800  -29.300000
-0.020300  -29.300000
-0.018800  -29.300000
-0.015000  -29.400000
-0.014300  -29.400000
-0.015800  -29.500000
-0.015800  -29.500000
-0.013500  -29.500000
-0.014300  -29.600000
-0.014300  -29.600000
-0.013500  -29.700000
-0.016500  -29.700000
-0.015800  -29.700000
-0.014300  -29.700000
-0.016500  -29.800000
-0.015000  -29.900000
-0.018100  -29.900000
-0.021000  -29.900000
-0.021800  -30.000000
-0.022500  -30.000000
-0.020300  -30.100000
-0.021800  -30.100000
-0.023300  -30.200000
-0.024800  -30.200000
-0.023300  -30.200000
-0.020300  -30.300000
-0.015800  -30.300000
-0.014300  -30.300000
-0.019500  -30.400000
-0.018100  -30.400000
-0.018100  -30.500000
-0.018100  -30.500000
-0.016500  -30.600000
-0.015800  -30.600000
-0.015800  -30.600000
-0.019500  -30.700000
-0.019500  -30.700000
-0.020300  -30.800000
-0.018800  -30.800000
-0.015000  -30.900000
-0.015800  -30.900000
-0.015800  -31.000000
-0.017300  -31.000000
-0.018100  -31.100000
-0.018100  -31.100000
-0.018100  -31.200000
-0.014300  -31.200000
-0.014300  -31.300000
-0.016500  -31.300000
-0.019500  -31.400000
-0.019500  -31.400000
-0.018100  -31.500000
-0.016500  -31.500000
-0.012800  -31.500000
-0.015800  -31.600000
-0.017300  -31.700000
-0.018100  -31.700000
-0.019500  -31.700000
-0.017300  -31.800000
-0.013500  -31.800000
-0.014300  -31.900000
-0.017300  -31.900000
-0.015800  -31.900000
-0.014300  -32.000000
-0.014300  -32.000000
-0.016500  -32.000000
-0.017300  -32.100000
-0.019500  -32.100000
-0.020300  -32.200000
-0.018800  -32.200000
-0.019500  -32.300000
-0.015800  -32.300000
-0.008300  -32.300000
-0.001500  -32.400000
-0.003800  -32.400000
-0.008300  -32.500000
-0.008300  -32.500000
-0.008300  -32.500000
-0.013500  -32.500000
-0.019500  -32.600000
-0.018100  -32.600000
-0.016500  -32.600000
-0.015000  -32.700000
-0.013500  -32.700000
-0.014300  -32.800000
-0.015000  -32.800000
-0.018100  -32.800000
-0.019500  -32.900000
-0.018100  -32.900000
-0.016500  -32.900000
-0.016500  -32.900000
-0.015800  -33.000000
-0.014300  -33.000000
-0.011300  -33.000000
-0.008300  -33.100000
-0.013500  -33.200000
-0.012800  -33.200000
-0.015800  -33.200000
-0.019500  -33.200000
-0.016500  -33.300000
-0.020300  -33.300000
-0.022500  -33.300000
-0.021800  -33.400000
-0.024000  -33.400000
-0.023300  -33.400000
-0.019500  -33.500000
-0.018800  -33.500000
-0.018100  -33.600000
-0.021000  -33.600000
-0.020300  -33.600000
-0.016500  -33.700000
-0.016500  -33.700000
-0.011300  -33.800000
-0.006800  -33.800000
-0.004600  -33.800000
-0.004600  -33.900000
-0.008300  -33.900000
-0.012800  -33.900000
-0.015000  -34.000000
-0.016500  -34.000000
-0.018100  -34.000000
-0.020300  -34.100000
-0.021800  -34.100000
-0.023300  -34.200000
-0.023300  -34.200000
-0.024000  -34.200000
-0.025600  -34.200000
-0.026300  -34.300000
-0.021000  -34.300000
-0.015800  -34.400000
-0.008300  -34.400000
-0.002300  -34.500000
-0.004600  -34.500000
-0.004600  -34.500000
-0.008300  -34.600000
-0.009100  -34.700000
-0.007500  -34.700000
-0.012800  -34.700000
-0.018100  -34.700000
-0.020300  -34.800000
-0.022500  -34.800000
-0.023300  -34.900000
-0.020300  -34.900000
-0.020300  -35.000000
-0.020300  -35.000000
-0.024000  -35.100000
-0.022500  -35.100000
-0.019500  -35.100000
-0.018100  -35.100000
-0.015800  -35.200000
-0.017300  -35.200000
-0.015000  -35.300000
-0.012800  -35.300000
-0.015800  -35.400000
-0.015800  -35.400000
-0.016500  -35.500000
-0.014300  -35.500000
-0.012800  -35.600000
-0.012800  -35.600000
-0.014300  -35.600000
-0.014300  -35.600000
-0.015000  -35.700000
-0.016500  -35.700000
-0.018100  -35.800000
-0.018800  -35.800000
-0.018800  -35.900000
-0.019500  -35.900000
-0.018800  -35.900000
-0.019500  -36.000000
-0.018100  -36.000000
-0.018100  -36.000000
-0.016500  -36.100000
-0.012800  -36.100000
-0.013500  -36.100000
-0.012000  -36.200000
-0.010500  -36.300000
-0.012000  -36.300000
-0.012000  -36.300000
-0.012800  -36.300000
-0.012000  -36.400000
-0.012800  -36.400000
-0.012800  -36.400000
-0.012800  -36.500000
-0.016500  -36.500000
-0.019500  -36.500000
-0.018800  -36.500000
-0.017300  -36.600000
-0.015800  -36.600000
-0.016500  -36.600000
-0.016500  -36.700000
-0.016500  -36.700000
-0.015800  -36.700000
-0.015800  -36.800000
-0.018100  -36.800000
-0.018100  -36.800000
-0.021000  -36.900000
-0.023300  -36.900000
-0.019500  -36.900000
-0.014300  -36.900000
-0.012000  -37.000000
-0.006800  -37.000000
-0.003000  -37.000000
-0.010500  -37.100000
-0.015800  -37.100000
-0.018100  -37.100000
-0.018100  -37.200000
-0.015800  -37.200000
-0.019500  -37.200000
-0.018100  -37.300000
-0.019500  -37.300000
-0.019500  -37.400000
-0.018100  -37.400000
-0.019500  -37.400000
-0.018100  -37.400000
-0.018800  -37.400000
-0.016500  -37.500000
-0.015800  -37.500000
-0.015800  -37.500000
-0.015000  -37.600000
-0.012800  -37.600000
-0.011300  -37.700000
-0.014300  -37.700000
-0.015800  -37.700000
-0.018100  -37.800000
-0.016500  -37.800000
-0.014300  -37.800000
-0.013500  -37.800000
-0.012000  -37.800000
-0.016500  -37.900000
-0.018100  -37.900000
-0.020300  -38.000000
-0.021800  -38.000000
-0.021800  -38.000000
-0.019500  -38.100000
-0.012800  -38.100000
-0.012000  -38.200000
-0.012000  -38.200000
-0.014300  -38.200000
-0.017300  -38.200000
-0.020300  -38.300000
-0.021000  -38.300000
-0.018800  -38.300000
-0.016500  -38.300000
-0.015800  -38.300000
-0.012800  -38.400000
-0.012000  -38.400000
-0.014300  -38.400000
-0.015800  -38.500000
-0.017300  -38.500000
-0.015800  -38.500000
-0.015000  -38.600000
-0.015800  -38.600000
-0.015000  -38.600000
-0.019500  -38.700000
-0.018100  -38.700000
-0.013500  -38.700000
-0.015800  -38.700000
-0.016500  -38.700000
-0.016500  -38.800000
-0.015800  -38.800000
-0.015800  -38.800000
-0.016500  -38.900000
-0.015000  -38.900000
-0.013500  -38.900000
-0.014300  -38.900000
-0.010500  -39.000000
-0.009100  -39.000000
-0.012800  -39.000000
-0.015000  -39.100000
-0.019500  -39.100000
-0.021800  -39.100000
-0.020300  -39.200000
-0.015800  -39.200000
-0.015800  -39.200000
-0.019500  -39.200000
-0.018100  -39.300000
-0.018100  -39.300000
-0.018100  -39.300000
-0.016500  -39.300000
-0.015800  -39.300000
-0.015800  -39.400000
-0.018100  -39.400000
-0.018100  -39.400000
-0.015800  -39.500000
-0.015000  -39.500000
-0.014300  -39.500000
-0.013500  -39.600000
-0.015000  -39.600000
-0.016500  -39.600000
-0.016500  -39.600000
-0.018100  -39.600000
-0.018800  -39.700000
-0.016500  -39.700000
-0.012000  -39.700000
-0.008300  -39.700000
-0.009100  -39.800000
-0.012800  -39.800000
-0.016500  -39.800000
-0.019500  -39.800000
-0.016500  -39.900000
-0.015800  -39.900000
-0.012000  -39.900000
-0.006800  -40.000000
-0.008300  -40.000000
-0.008300  -40.000000
-0.004600  -40.000000
-0.009100  -40.000000
-0.015000  -40.100000
-0.018100  -40.100000
-0.021800  -40.100000
-0.023300  -40.100000
-0.022500  -40.100000
-0.024000  -40.200000
-0.025600  -40.200000
-0.024000  -40.200000
-0.023300  -40.300000
-0.024000  -40.300000
-0.022500  -40.300000
-0.015000  -40.300000
-0.010500  -40.300000
-0.012800  -40.300000
-0.012800  -40.300000
-0.012800  -40.300000
-0.013500  -40.400000
-0.013500  -40.400000
-0.016500  -40.400000
-0.019500  -40.400000
-0.018100  -40.400000
-0.020300  -40.500000
-0.021800  -40.500000
-0.020300  -40.500000
-0.019500  -40.500000
-0.020300  -40.500000
-0.023300  -40.500000
-0.024800  -40.500000
-0.023300  -40.600000
-0.020300  -40.600000
-0.019500  -40.600000
-0.018100  -40.600000
-0.015000  -40.600000
-0.010500  -40.600000
-0.009100  -40.600000
-0.008300  -40.600000
-0.010500  -40.600000
-0.012800  -40.700000
-0.015800  -40.700000
-0.015000  -40.700000
-0.012800  -40.700000
-0.013500  -40.700000
-0.014300  -40.700000
-0.018100  -40.800000
-0.020300  -40.800000
-0.018100  -40.800000
-0.016500  -40.800000
-0.016500  -40.800000
-0.017300  -40.900000
-0.016500  -40.900000
-0.015800  -40.900000
-0.018100  -40.900000
-0.017300  -40.900000
-0.016500  -40.900000
-0.012000  -40.900000
-0.007500  -40.900000
-0.009100  -40.900000
-0.009100  -40.900000
-0.009100  -40.900000
-0.010500  -40.900000
-0.015000  -40.900000
-0.017300  -41.000000
-0.018800  -41.000000
-0.016500  -41.000000
-0.012800  -41.000000
-0.012000  -41.000000
-0.012800  -41.000000
-0.016500  -41.000000
-0.018100  -41.000000
-0.018100  -41.000000
-0.015800  -41.000000
-0.018100  -41.000000
-0.018100  -41.000000
-0.018100  -41.000000
-0.021000  -41.000000
-0.019500  -41.000000
-0.018100  -41.100000
-0.016500  -41.100000
-0.014300  -41.100000
-0.015000  -41.100000
-0.014300  -41.100000
-0.012000  -41.100000
-0.012800  -41.100000
-0.012000  -41.100000
-0.015000  -41.100000
-0.015000  -41.100000
-0.018100  -41.200000
-0.018800  -41.200000
-0.017300  -41.200000
-0.019500  -41.200000
-0.018100  -41.200000
-0.018100  -41.200000
-0.014300  -41.200000
-0.011300  -41.200000
-0.007500  -41.200000
-0.005300  -41.300000
-0.009100  -41.300000
-0.009800  -41.300000
-0.014300  -41.300000
-0.015800  -41.300000
-0.015800  -41.300000
-0.016500  -41.300000
-0.018100  -41.400000
-0.019500  -41.400000
-0.020300  -41.400000
-0.020300  -41.400000
-0.019500  -41.400000
-0.022500  -41.400000
-0.024000  -41.400000
-0.026300  -41.400000
-0.024800  -41.400000
-0.019500  -41.400000
-0.015800  -41.400000
-0.014300  -41.400000
-0.015800  -41.400000
-0.016500  -41.400000
-0.016500  -41.500000
-0.014300  -41.500000
-0.012800  -41.500000
-0.014300  -41.500000
-0.016500  -41.500000
-0.016500  -41.500000
-0.015800  -41.500000
-0.017300  -41.500000
-0.018800  -41.500000
-0.017300  -41.500000
-0.018100  -41.600000
-0.019500  -41.600000
-0.015800  -41.600000
-0.014300  -41.600000
-0.012800  -41.600000
-0.012800  -41.600000
-0.012800  -41.600000
-0.012000  -41.600000
-0.015800  -41.600000
-0.012800  -41.600000
-0.009800  -41.600000
-0.012000  -41.600000
-0.014300  -41.600000
-0.012800  -41.600000
-0.012000  -41.600000
-0.014300  -41.600000
-0.015000  -41.600000
-0.018800  -41.500000
-0.019500  -41.500000
-0.022500  -41.500000
-0.021800  -41.500000
-0.021800  -41.500000
-0.021000  -41.500000
-0.021000  -41.500000
-0.021800  -41.500000
-0.018100  -41.500000
-0.017300  -41.500000
-0.018100  -41.500000
-0.014300  -41.500000
-0.012000  -41.500000
-0.014300  -41.400000
-0.015800  -41.400000
-0.017300  -41.400000
-0.014300  -41.400000
-0.011300  -41.400000
-0.014300  -41.400000
-0.015800  -41.400000
-0.016500  -41.400000
-0.016500  -41.400000
-0.015800  -41.400000
-0.012000  -41.400000
-0.013500  -41.400000
-0.012800  -41.400000
-0.014300  -41.400000
-0.018100  -41.400000
-0.017300  -41.300000
-0.016500  -41.300000
-0.012800  -41.300000
-0.012000  -41.300000
-0.014300  -41.300000
-0.020300  -41.300000
-0.024000  -41.300000
-0.021000  -41.300000
-0.020300  -41.300000
-0.018100  -41.300000
-0.018800  -41.200000
-0.016500  -41.200000
-0.015800  -41.200000
-0.012800  -41.200000
-0.011300  -41.200000
-0.012000  -41.200000
-0.011300  -41.200000
-0.016500  -41.200000
-0.019500  -41.200000
-0.019500  -41.200000
-0.020300  -41.200000
-0.019500  -41.200000
-0.019500  -41.200000
-0.018100  -41.200000
-0.017300  -41.200000
-0.020300  -41.200000
-0.020300  -41.200000
-0.019500  -41.200000
-0.018800  -41.200000
-0.015800  -41.200000
-0.015000  -41.200000
-0.012800  -41.200000
-0.010500  -41.200000
-0.010500  -41.200000
-0.011300  -41.200000
-0.014300  -41.200000
-0.012000  -41.200000
-0.008300  -41.200000
-0.010500  -41.200000
-0.009100  -41.200000
-0.011300  -41.200000
-0.015000  -41.200000
-0.013500  -41.200000
-0.012800  -41.200000
-0.014300  -41.200000
-0.016500  -41.200000
-0.018100  -41.200000
-0.021800  -41.200000
-0.019500  -41.200000
-0.017300  -41.200000
-0.015000  -41.200000
-0.010500  -41.200000
-0.013500  -41.200000
-0.012800  -41.200000
-0.016500  -41.200000
-0.017300  -41.200000
-0.014300  -41.200000
-0.018100  -41.200000
-0.018800  -41.200000
-0.019500  -41.200000
-0.019500  -41.200000
-0.018800  -41.200000
-0.015800  -41.200000
-0.016500  -41.200000
-0.018100  -41.200000
-0.015800  -41.200000
-0.018100  -41.200000
-0.018800  -41.200000
-0.015800  -41.200000
-0.014300  -41.200000
-0.015800  -41.200000
-0.017300  -41.200000
-0.015800  -41.200000
-0.013500  -41.200000
-0.012800  -41.200000
-0.012000  -41.200000
-0.015000  -41.200000
-0.013500  -41.200000
-0.012800  -41.200000
-0.014300  -41.200000
-0.013500  -41.200000
-0.016500  -41.100000
-0.018100  -41.100000
-0.019500  -41.100000
-0.018800  -41.100000
-0.015000  -41.100000
-0.015000  -41.100000
-0.015000  -41.100000
-0.019500  -41.100000
-0.019500  -41.100000
-0.019500  -41.100000
-0.020300  -41.100000
-0.021800  -41.100000
-0.020300  -41.100000
-0.017300  -41.000000
-0.017300  -41.000000
-0.015800  -41.000000
-0.015800  -41.000000
-0.015000  -41.000000
-0.014300  -41.000000
-0.012000  -41.000000
-0.012000  -41.000000
-0.015800  -41.000000
-0.012000  -41.000000
-0.012000  -41.000000
-0.011300  -41.000000
-0.010500  -41.000000
-0.012000  -40.900000
-0.012800  -40.900000
-0.017300  -40.900000
-0.016500  -40.900000
-0.018100  -40.900000
-0.020300  -40.900000
-0.018800  -40.900000
-0.020300  -40.900000
-0.018100  -40.900000
-0.015800  -40.800000
-0.018800  -40.800000
-0.019500  -40.800000
-0.018800  -40.800000
-0.018800  -40.800000
-0.018100  -40.800000
-0.019500  -40.700000
-0.023300  -40.700000
-0.020300  -40.700000
-0.015800  -40.700000
-0.017300  -40.700000
-0.014300  -40.700000
-0.013500  -40.700000
-0.011300  -40.600000
-0.012000  -40.600000
-0.014300  -40.600000
-0.012800  -40.600000
-0.012800  -40.600000
-0.012800  -40.600000
-0.015800  -40.600000
-0.016500  -40.500000
-0.015000  -40.500000
-0.019500  -40.500000
-0.020300  -40.500000
-0.020300  -40.500000
-0.020300  -40.500000
-0.016500  -40.500000
-0.015000  -40.500000
-0.014300  -40.500000
-0.014300  -40.500000
-0.013500  -40.500000
-0.012800  -40.500000
-0.015000  -40.500000
-0.015800  -40.500000
-0.018100  -40.400000
-0.018800  -40.400000
-0.018100  -40.400000
-0.020300  -40.400000
-0.021000  -40.400000
-0.018800  -40.400000
-0.015800  -40.400000
-0.012000  -40.400000
-0.012000  -40.400000
-0.012800  -40.300000
-0.013500  -40.300000
-0.016500  -40.300000
-0.013500  -40.300000
-0.012800  -40.300000
-0.012000  -40.300000
-0.010500  -40.300000
-0.012000  -40.300000
-0.012800  -40.200000
-0.012800  -40.200000
-0.012800  -40.200000
-0.015800  -40.200000
-0.015800  -40.200000
-0.016500  -40.200000
-0.020300  -40.200000
-0.021000  -40.200000
-0.021000  -40.200000
-0.021800  -40.100000
-0.019500  -40.100000
-0.018800  -40.100000
-0.016500  -40.100000
-0.015000  -40.100000
-0.014300  -40.100000
-0.012000  -40.100000
-0.013500  -40.100000
-0.012800  -40.100000
-0.014300  -40.100000
-0.016500  -40.100000
-0.018100  -40.100000
-0.015800  -40.100000
-0.015000  -40.100000
-0.016500  -40.100000
-0.014300  -40.100000
-0.015800  -40.100000
-0.017300  -40.100000
-0.015800  -40.100000
-0.017300  -40.100000
-0.019500  -40.100000
-0.018800  -40.100000
-0.018800  -40.100000
-0.015000  -40.100000
-0.012000  -40.100000
-0.016500  -40.100000
-0.019500  -40.100000
-0.020300  -40.100000
-0.022500  -40.100000
-0.021800  -40.100000
-0.024000  -40.100000
-0.020300  -40.100000
-0.016500  -40.100000
-0.015000  -40.100000
-0.009800  -40.100000
-0.010500  -40.100000
-0.017300  -40.100000
-0.016500  -40.100000
-0.015800  -40.100000
-0.019500  -40.100000
-0.019500  -40.100000
-0.019500  -40.100000
-0.016500  -40.100000
-0.014300  -40.100000
-0.011300  -40.100000
-0.010500  -40.100000
-0.009800  -40.100000
-0.009800  -40.100000
-0.014300  -40.100000
-0.015800  -40.100000
-0.015800  -40.100000
-0.014300  -40.100000
-0.014300  -40.100000
-0.014300  -40.100000
-0.015000  -40.100000
-0.015000  -40.100000
-0.015000  -40.100000
-0.015800  -40.100000
-0.014300  -40.100000
-0.014300  -40.100000
-0.015800  -40.100000
-0.014300  -40.100000
-0.015000  -40.100000
-0.013500  -40.100000
-0.014300  -40.100000
-0.015800  -40.100000
-0.014300  -40.100000
-0.015000  -40.100000
-0.012800  -40.100000
-0.012800  -40.000000
-0.018100  -40.000000
-0.018100  -40.000000
-0.015000  -40.000000
-0.012000  -40.000000
-0.012800  -40.000000
-0.019500  -40.000000
-0.024000  -40.000000
-0.027000  -40.000000
-0.028500  -40.000000
-0.027000  -39.900000
-0.021800  -39.900000
-0.020300  -39.900000
-0.019500  -39.900000
-0.016500  -39.900000
-0.012800  -39.900000
-0.013500  -39.900000
-0.014300  -39.900000
-0.012800  -39.900000
-0.012800  -39.900000
-0.012000  -39.900000
-0.014300  -39.900000
-0.014300  -39.900000
-0.013500  -39.900000
-0.013500  -39.900000
-0.015800  -39.900000
-0.013500  -39.900000
-0.010500  -39.800000
-0.013500  -39.800000
-0.013500  -39.800000
-0.012800  -39.800000
-0.010500  -39.800000
-0.012800  -39.800000
-0.015000  -39.800000
-0.013500  -39.800000
-0.015800  -39.800000
-0.014300  -39.800000
-0.015000  -39.800000
-0.017300  -39.800000
-0.016500  -39.800000
-0.018800  -39.800000
-0.021000  -39.800000
-0.021800  -39.800000
-0.023300  -39.800000
-0.021800  -39.800000
-0.020300  -39.800000
-0.019500  -39.800000
-0.019500  -39.800000
-0.016500  -39.800000
-0.016500  -39.800000
-0.014300  -39.800000
-0.012800  -39.800000
-0.012800  -39.800000
-0.012800  -39.800000
-0.015000  -39.800000
-0.016500  -39.800000
-0.018100  -39.800000
-0.016500  -39.800000
-0.014300  -39.800000
-0.010500  -39.800000
-0.010500  -39.800000
-0.013500  -39.800000
-0.014300  -39.900000
-0.016500  -39.900000
-0.018800  -39.900000
-0.020300  -39.900000
-0.021000  -39.900000
-0.018100  -39.900000
-0.015800  -39.900000
-0.015800  -39.900000
-0.017300  -39.900000
-0.016500  -39.900000
-0.015800  -40.000000
-0.015800  -40.000000
-0.017300  -40.000000
-0.019500  -40.000000
-0.018800  -40.000000
-0.021800  -40.000000
-0.020300  -40.000000
-0.019500  -40.000000
-0.019500  -40.000000
-0.016500  -40.000000
-0.015800  -40.000000
-0.012800  -40.000000
-0.012800  -40.000000
-0.012800  -40.000000
-0.012800  -40.000000
-0.015800  -40.000000
-0.015000  -40.000000
-0.015800  -40.000000
-0.015800  -40.000000
-0.016500  -40.000000
-0.015800  -40.000000
-0.014300  -40.000000
-0.014300  -40.000000
-0.014300  -40.000000
-0.014300  -40.000000
-0.016500  -40.000000
-0.018100  -40.000000
-0.018100  -40.000000
-0.019500  -40.000000
-0.017300  -40.000000
-0.014300  -39.900000
-0.014300  -39.900000
-0.012000  -39.900000
-0.012000  -39.900000
-0.014300  -39.900000
-0.015000  -39.900000
-0.018100  -39.900000
-0.020300  -39.900000
-0.022500  -39.900000
-0.023300  -39.900000
-0.022500  -39.900000
-0.021800  -39.900000
-0.021800  -39.900000
-0.019500  -39.900000
-0.014300  -39.900000
-0.012000  -39.900000
-0.012000  -39.900000
-0.010500  -39.900000
-0.012000  -39.900000
-0.014300  -39.900000
-0.016500  -39.800000
-0.017300  -39.800000
-0.015800  -39.800000
-0.016500  -39.800000
-0.016500  -39.800000
-0.018100  -39.800000
-0.016500  -39.800000
-0.013500  -39.800000
-0.016500  -39.800000
-0.016500  -39.800000
-0.016500  -39.800000
-0.017300  -39.800000
-0.017300  -39.800000
-0.019500  -39.800000
-0.020300  -39.800000
-0.021800  -39.800000
-0.021800  -39.800000
-0.020300  -39.800000
-0.019500  -39.800000
-0.015800  -39.800000
-0.012000  -39.800000
-0.009100  -39.800000
-0.008300  -39.800000
-0.007500  -39.800000
-0.011300  -39.800000
-0.015000  -39.800000
-0.018100  -39.800000
-0.018800  -39.800000
-0.015800  -39.800000
-0.015800  -39.800000
-0.016500  -39.900000
-0.015800  -39.900000
-0.015000  -39.900000
-0.016500  -39.900000
-0.019500  -39.900000
-0.019500  -39.900000
-0.015800  -39.900000
-0.015000  -39.900000
-0.014300  -39.900000
-0.014300  -39.900000
-0.013500  -39.900000
-0.012000  -39.900000
-0.009800  -39.900000
-0.011300  -39.900000
-0.014300  -39.900000
-0.015800  -39.900000
-0.015000  -39.900000
-0.015000  -39.900000
-0.014300  -39.900000
-0.014300  -39.900000
-0.012800  -40.000000
-0.010500  -40.000000
-0.010500  -40.000000
-0.009100  -40.000000
-0.012800  -40.000000
-0.014300  -40.000000
-0.014300  -40.000000
-0.016500  -40.000000
-0.018100  -40.000000
-0.021800  -40.000000
-0.023300  -40.000000
-0.022500  -40.000000
-0.020300  -40.000000
-0.018100  -40.000000
-0.016500  -40.000000
-0.013500  -40.000000
-0.014300  -40.000000
-0.016500  -40.000000
-0.015000  -40.000000
-0.013500  -40.000000
-0.014300  -40.000000
-0.014300  -40.000000
-0.015800  -40.000000
-0.019500  -40.000000
-0.020300  -39.900000
-0.016500  -39.900000
-0.014300  -39.900000
-0.014300  -39.900000
-0.013500  -39.900000
-0.015800  -39.900000
-0.016500  -39.900000
-0.016500  -39.900000
-0.019500  -39.900000
-0.021800  -39.900000
-0.024000  -39.900000
-0.027000  -39.900000
-0.027000  -39.900000
-0.025600  -39.800000
-0.021800  -39.800000
-0.009100  -39.800000
-0.003800  -39.800000
-0.003800  -39.800000
-0.003800  -39.800000
-0.004600  -39.800000
-0.004600  -39.800000
-0.005300  -39.800000
-0.005300  -39.800000
-0.015800  -39.800000
-0.022500  -39.800000
-0.024000  -39.800000
-0.024800  -39.800000
-0.022500  -39.800000
-0.019500  -39.800000
-0.011300  -39.800000
-0.010500  -39.800000
-0.012000  -39.800000
-0.017300  -39.800000
-0.022500  -39.800000
-0.021800  -39.800000
-0.020300  -39.800000
-0.020300  -39.800000
-0.019500  -39.800000
-0.015800  -39.800000
-0.018800  -39.800000
-0.020300  -39.800000
-0.021800  -39.800000
-0.024000  -39.800000
-0.023300  -39.800000
-0.021800  -39.800000
-0.024800  -39.800000
-0.027800  -39.800000
-0.029300  -39.800000
-0.031500  -39.800000
-0.030000  -39.800000
-0.022500  -39.800000
-0.012800  -39.800000
0.000700  -39.800000
0.005200  -39.800000
0.004500  -39.800000
0.002200  -39.800000
-0.003800  -39.900000
-0.008300  -39.900000
-0.010500  -39.900000
-0.014300  -39.900000
-0.015000  -39.900000
-0.014300  -39.900000
-0.012000  -39.900000
-0.009100  -39.900000
-0.014300  -39.900000
-0.020300  -39.900000
-0.021800  -39.900000
-0.022500  -39.900000
-0.024800  -39.900000
-0.024800  -39.900000
-0.023300  -39.900000
-0.015800  -39.900000
-0.012800  -39.900000
-0.012800  -39.900000
-0.009100  -39.900000
-0.008300  -39.900000
-0.008300  -39.900000
-0.012800  -39.900000
-0.011300  -39.900000
-0.012000  -39.900000
-0.015000  -39.900000
-0.014300  -39.900000
-0.014300  -39.900000
-0.012800  -39.900000
-0.013500  -39.900000
-0.015000  -39.900000
-0.016500  -39.900000
-0.015800  -39.900000
-0.014300  -39.900000
-0.015800  -39.900000
-0.014300  -39.900000
-0.017300  -39.800000
-0.020300  -39.800000
-0.024000  -39.800000
-0.025600  -39.800000
-0.024000  -39.800000
-0.024800  -39.800000
-0.018100  -39.800000
-0.013500  -39.800000
-0.015000  -39.800000
-0.016500  -39.800000
-0.015800  -39.800000
-0.015800  -39.800000
-0.017300  -39.800000
-0.013500  -39.800000
-0.009100  -39.800000
-0.009100  -39.700000
-0.012800  -39.700000
-0.018100  -39.700000
-0.015800  -39.700000
-0.012000  -39.700000
-0.012000  -39.700000
-0.015000  -39.700000
-0.017300  -39.700000
-0.014300  -39.700000
-0.010500  -39.700000
-0.009100  -39.700000
-0.008300  -39.700000
-0.014300  -39.600000
-0.013500  -39.600000
-0.005300  -39.600000
-0.014300  -39.600000
-0.021800  -39.600000
-0.024800  -39.600000
-0.027000  -39.600000
-0.014300  -39.500000
-0.003000  -39.500000
-0.004600  -39.500000
-0.016500  -39.500000
-0.033000  -39.500000
-0.042800  -39.400000
-0.039800  -39.400000
-0.030000  -39.400000
-0.018800  -39.400000
-0.016500  -39.400000
-0.021800  -39.300000
-0.023300  -39.300000
-0.023300  -39.300000
-0.020300  -39.300000
-0.017300  -39.300000
-0.012800  -39.200000
-0.005300  -39.200000
-0.004600  -39.200000
-0.012800  -39.200000
-0.018100  -39.200000
-0.017300  -39.200000
-0.020300  -39.200000
-0.021000  -39.200000
-0.021800  -39.100000
-0.023300  -39.100000
-0.021000  -39.100000
-0.020300  -39.100000
-0.016500  -39.100000
-0.014300  -39.000000
-0.012800  -39.000000
-0.009800  -39.000000
-0.012000  -39.000000
-0.013500  -38.900000
-0.010500  -38.900000
-0.011300  -38.800000
-0.012000  -38.800000
-0.015800  -38.700000
-0.018100  -38.700000
-0.020300  -38.700000
-0.016500  -38.700000
-0.013500  -38.600000
-0.014300  -38.600000
-0.012800  -38.500000
-0.014300  -38.500000
-0.012800  -38.400000
-0.012000  -38.400000
-0.009100  -38.300000
-0.009100  -38.300000
-0.012800  -38.300000
-0.012800  -38.300000
-0.014300  -38.200000
-0.012800  -38.200000
-0.012800  -38.100000
-0.012800  -38.100000
-0.014300  -38.000000
-0.014300  -38.000000
-0.012000  -37.900000
-0.014300  -37.900000
-0.015800  -37.800000
-0.018800  -37.800000
-0.017300  -37.800000
-0.018100  -37.700000
-0.018100  -37.700000
-0.012800  -37.600000
-0.016500  -37.600000
-0.016500  -37.500000
-0.016500  -37.500000
-0.016500  -37.400000
-0.016500  -37.400000
-0.018800  -37.400000
-0.016500  -37.300000
-0.012000  -37.300000
-0.012800  -37.200000
-0.016500  -37.100000
-0.018100  -37.100000
-0.018100  -37.000000
-0.017300  -36.900000
-0.018100  -36.900000
-0.014300  -36.900000
-0.012000  -36.800000
-0.012800  -36.700000
-0.014300  -36.700000
-0.018800  -36.600000
-0.016500  -36.500000
-0.016500  -36.500000
-0.015000  -36.500000
-0.012000  -36.400000
-0.012800  -36.300000
-0.012000  -36.300000
-0.013500  -36.200000
-0.012000  -36.100000
-0.012000  -36.100000
-0.015800  -36.000000
-0.017300  -36.000000
-0.018100  -35.900000
-0.018100  -35.800000
-0.018100  -35.700000
-0.020300  -35.600000
-0.020300  -35.600000
-0.021800  -35.500000
-0.019500  -35.400000
-0.023300  -35.300000
-0.025600  -35.300000
-0.025600  -35.200000
-0.027800  -35.100000
-0.025600  -35.100000
-0.024000  -35.000000
-0.018100  -34.900000
-0.012800  -34.800000
-0.009100  -34.700000
-0.005300  -34.700000
-0.004600  -34.600000
-0.003000  -34.600000
-0.006800  -34.500000
-0.014300  -34.400000
-0.018800  -34.300000
-0.025600  -34.200000
-0.027000  -34.200000
-0.024800  -34.100000
-0.020300  -34.100000
-0.012000  -34.000000
-0.009800  -33.900000
-0.008300  -33.900000
-0.005300  -33.800000
-0.009800  -33.800000
-0.014300  -33.700000
-0.018100  -33.600000
-0.018800  -33.500000
-0.015000  -33.400000
-0.009100  -33.400000
-0.001500  -33.300000
-0.002300  -33.300000
-0.009100  -33.200000
-0.009100  -33.100000
-0.016500  -33.100000
-0.020300  -33.000000
-0.018100  -32.900000
-0.017300  -32.900000
-0.013500  -32.800000
-0.011300  -32.800000
-0.012000  -32.700000
-0.015800  -32.600000
-0.018100  -32.600000
-0.020300  -32.500000
-0.023300  -32.400000
-0.021000  -32.400000
-0.021800  -32.300000
-0.025600  -32.300000
-0.027000  -32.200000
-0.027000  -32.100000
-0.027000  -32.000000
-0.022500  -32.000000
-0.018800  -32.000000
-0.019500  -31.900000
-0.019500  -31.800000
-0.014300  -31.800000
-0.008300  -31.700000
-0.003800  -31.700000
0.000700  -31.600000
0.000700  -31.500000
-0.009100  -31.500000
-0.020300  -31.500000
-0.023300  -31.400000
-0.030800  -31.400000
-0.036800  -31.300000
-0.038300  -31.200000
-0.035300  -31.200000
-0.025600  -31.100000
-0.018100  -31.100000
-0.012800  -31.000000
-0.012000  -31.000000
-0.011300  -30.900000
-0.012800  -30.900000
-0.012800  -30.800000
-0.013500  -30.700000
-0.015000  -30.700000
-0.014300  -30.600000
-0.013500  -30.600000
-0.011300  -30.500000
-0.010500  -30.500000
-0.010500  -30.400000
-0.011300  -30.300000
-0.011300  -30.300000
-0.013500  -30.200000
-0.018100  -30.200000
-0.016500  -30.100000
-0.005300  -30.100000
0.012000  -30.000000
0.015700  -30.000000
0.005200  -29.900000
-0.009800  -29.800000
-0.024800  -29.800000
-0.036100  -29.700000
-0.042800  -29.700000
-0.048000  -29.600000
-0.048800  -29.600000
-0.036800  -29.500000
-0.022500  -29.500000
-0.010500  -29.400000
-0.008300  -29.300000
-0.007500  -29.300000
-0.009100  -29.200000
-0.012800  -29.200000
-0.009100  -29.100000
-0.009800  -29.100000
-0.012000  -29.000000
-0.015000  -28.900000
-0.016500  -28.900000
-0.014300  -28.800000
-0.016500  -28.800000
-0.018100  -28.700000
-0.017300  -28.700000
-0.012800  -28.600000
-0.010500  -28.600000
-0.015800  -28.500000
-0.014300  -28.400000
-0.015800  -28.400000
-0.018100  -28.400000
-0.018800  -28.300000
-0.019500  -28.300000
-0.015000  -28.200000
-0.015800  -28.100000
-0.011300  -28.100000
-0.004600  -28.000000
-0.008300  -28.000000
-0.012800  -27.900000
-0.014300  -27.900000
-0.012800  -27.900000
-0.015000  -27.800000
-0.018100  -27.700000
-0.016500  -27.700000
-0.014300  -27.600000
-0.012800  -27.600000
-0.012000  -27.500000
-0.011300  -27.500000
-0.012800  -27.400000
-0.013500  -27.400000
-0.018100  -27.300000
-0.021800  -27.300000
-0.021800  -27.200000
-0.021800  -27.200000
-0.020300  -27.100000
-0.023300  -27.000000
-0.027000  -27.000000
-0.021800  -27.000000
-0.023300  -26.900000
-0.027000  -26.900000
-0.023300  -26.800000
-0.021800  -26.700000
-0.020300  -26.700000
-0.013500  -26.600000
-0.007500  -26.600000
-0.005300  -26.600000
-0.002300  -26.500000
-0.005300  -26.500000
-0.012800  -26.400000
-0.014300  -26.300000
-0.016500  -26.300000
-0.018100  -26.200000
-0.016500  -26.200000
-0.018100  -26.100000
-0.019500  -26.100000
-0.016500  -26.100000
-0.015800  -26.000000
-0.020300  -26.000000
-0.024000  -25.900000
-0.023300  -25.800000
-0.024800  -25.800000
-0.023300  -25.700000
-0.023300  -25.700000
-0.021800  -25.700000
-0.020300  -25.600000
-0.022500  -25.600000
-0.015800  -25.500000
-0.011300  -25.400000
-0.011300  -25.400000
-0.015800  -25.300000
-0.025600  -25.300000
-0.039800  -25.200000
-0.053300  -25.200000
-0.046500  -25.100000
-0.030000  -25.000000
-0.015800  -25.000000
0.005200  -24.900000
0.027000  -24.900000
0.023200  -24.800000
0.015700  -24.800000
0.012700  -24.700000
-0.000800  -24.700000
0.002200  -24.600000
0.015000  -24.500000
0.025500  -24.500000
0.019500  -24.400000
-0.004600  -24.300000
-0.017300  -24.300000
-0.027800  -24.200000
-0.033800  -24.200000
-0.040500  -24.100000
-0.042000  -24.000000
-0.029300  -23.900000
-0.027800  -23.900000
-0.027800  -23.800000
-0.016500  -23.800000
-0.012000  -23.700000
-0.018800  -23.600000
-0.021000  -23.600000
-0.025600  -23.500000
-0.029300  -23.400000
-0.022500  -23.400000
-0.021800  -23.300000
-0.024000  -23.200000
-0.018800  -23.200000
-0.016500  -23.100000
-0.012800  -23.000000
-0.011300  -23.000000
-0.016500  -23.000000
-0.012000  -22.900000
-0.003000  -22.900000
0.001500  -22.800000
-0.003000  -22.700000
-0.012800  -22.700000
-0.020300  -22.600000
-0.027000  -22.500000
-0.027000  -22.500000
-0.028500  -22.500000
-0.032300  -22.400000
-0.033000  -22.300000
-0.028500  -22.300000
-0.018100  -22.200000
-0.012000  -22.200000
-0.005300  -22.100000
-0.003800  -22.100000
-0.012000  -22.000000
-0.014300  -22.000000
-0.017300  -21.900000
-0.016500  -21.800000
-0.013500  -21.800000
-0.014300  -21.700000
-0.014300  -21.700000
-0.009100  -21.600000
-0.010500  -21.600000
-0.019500  -21.500000
-0.024800  -21.500000
-0.024000  -21.400000
-0.018100  -21.300000
-0.013500  -21.300000
-0.009100  -21.200000
-0.007500  -21.200000
-0.004600  -21.200000
-0.003000  -21.100000
-0.005300  -21.000000
-0.010500  -21.000000
-0.012800  -20.900000
-0.005300  -20.800000
-0.001500  -20.800000
-0.001500  -20.700000
-0.009800  -20.700000
-0.021000  -20.600000
-0.034600  -20.600000
-0.051100  -20.500000
-0.054000  -20.400000
-0.048000  -20.400000
-0.033000  -20.300000
-0.017300  -20.300000
-0.005300  -20.200000
-0.001500  -20.200000
0.009700  -20.100000
0.018000  -20.000000
0.005200  -20.000000
-0.006000  -19.900000
-0.020300  -19.800000
-0.027800  -19.800000
-0.036800  -19.800000
-0.040500  -19.700000
-0.036800  -19.600000
-0.034600  -19.600000
-0.023300  -19.500000
-0.021800  -19.400000
-0.027000  -19.400000
-0.029300  -19.300000
-0.025600  -19.300000
-0.018100  -19.200000
-0.012800  -19.100000
-0.008300  -19.100000
-0.012800  -19.000000
-0.016500  -18.900000
-0.015800  -18.900000
-0.011300  -18.800000
-0.012800  -18.800000
-0.018100  -18.700000
-0.012800  -18.600000
-0.015000  -18.600000
-0.010500  -18.500000
-0.004600  -18.500000
-0.003000  -18.400000
0.006700  -18.400000
0.000000  -18.300000
-0.010500  -18.300000
-0.017300  -18.200000
-0.018100  -18.100000
-0.014300  -18.100000
-0.012800  -18.000000
-0.012800  -18.000000
-0.022500  -18.000000
-0.029300  -17.900000
-0.031500  -17.800000
-0.026300  -17.800000
-0.018100  -17.700000
-0.014300  -17.700000
-0.000800  -17.600000
0.008200  -17.600000
-0.000800  -17.500000
-0.012800  -17.500000
-0.015800  -17.400000
-0.019500  -17.400000
-0.020300  -17.300000
-0.015800  -17.300000
-0.016500  -17.200000
-0.020300  -17.200000
-0.027000  -17.100000
-0.021800  -17.100000
-0.003000  -17.100000
0.008200  -17.000000
0.002200  -17.000000
-0.015000  -16.900000
-0.030800  -16.900000
-0.036800  -16.800000
-0.035300  -16.800000
-0.025600  -16.700000
-0.015800  -16.700000
-0.009100  -16.700000
-0.005300  -16.600000
-0.009100  -16.600000
-0.012800  -16.500000
-0.021800  -16.500000
-0.025600  -16.400000
-0.024000  -16.400000
-0.023300  -16.300000
-0.025600  -16.300000
-0.046500  -16.200000
-0.055500  -16.200000
-0.045800  -16.200000
-0.025600  -16.200000
-0.001500  -16.100000
0.013500  -16.100000
0.023200  -16.000000
0.014200  -16.000000
0.003000  -15.900000
-0.006000  -15.900000
-0.014300  -15.800000
-0.012000  -15.800000
-0.005300  -15.800000
0.000700  -15.700000
-0.001500  -15.700000
-0.006000  -15.600000
-0.019500  -15.600000
-0.031500  -15.500000
-0.034600  -15.500000
-0.030000  -15.400000
-0.004600  -15.400000
0.003000  -15.300000
-0.005300  -15.300000
-0.012800  -15.300000
-0.020300  -15.300000
-0.020300  -15.200000
-0.022500  -15.200000
-0.021800  -15.100000
-0.021800  -15.100000
-0.016500  -15.000000
-0.015800  -15.000000
-0.016500  -14.900000
-0.014300  -14.900000
-0.021800  -14.900000
-0.030800  -14.800000
-0.036800  -14.700000
-0.041300  -14.700000
-0.036100  -14.600000
-0.025600  -14.600000
-0.014300  -14.500000
-0.011300  -14.400000
-0.014300  -14.400000
-0.014300  -14.300000
-0.009100  -14.300000
-0.010500  -14.200000
-0.015800  -14.200000
-0.016500  -14.100000
-0.018100  -14.000000
-0.024000  -14.000000
-0.031500  -14.000000
-0.036800  -13.900000
-0.027800  -13.800000
-0.012800  -13.800000
-0.003000  -13.700000
-0.000800  -13.600000
0.001500  -13.600000
0.004500  -13.500000
0.000700  -13.500000
-0.009800  -13.400000
-0.012800  -13.400000
-0.005300  -13.300000
0.024700  -13.200000
0.065200  -13.200000
0.063700  -13.100000
0.027700  -13.100000
-0.018100  -13.000000
-0.054000  -13.000000
-0.066800  -12.900000
-0.078000  -12.800000
-0.078000  -12.800000
-0.070600  -12.700000
-0.061500  -12.600000
-0.051800  -12.600000
-0.054000  -12.600000
-0.046500  -12.500000
-0.036100  -12.400000
-0.024000  -12.400000
-0.003800  -12.300000
0.003700  -12.300000
0.012700  -12.200000
0.013500  -12.200000
0.011200  -12.100000
0.012000  -12.000000
0.015700  -12.000000
0.021700  -11.900000
0.010500  -11.900000
0.006700  -11.800000
-0.000800  -11.700000
-0.013500  -11.700000
-0.024000  -11.700000
-0.029300  -11.600000
-0.026300  -11.500000
-0.023300  -11.500000
-0.016500  -11.400000
-0.023300  -11.300000
-0.030800  -11.300000
-0.031500  -11.300000
-0.030800  -11.200000
-0.023300  -11.100000
-0.023300  -11.100000
-0.019500  -11.000000
-0.022500  -10.900000
-0.030000  -10.900000
-0.028500  -10.800000
-0.030000  -10.800000
-0.034600  -10.700000
-0.043600  -10.700000
-0.031500  -10.600000
0.015000  -10.500000
0.080200  -10.500000
0.108000  -10.400000
0.087000  -10.400000
0.043500  -10.300000
-0.015800  -10.300000
-0.051800  -10.200000
-0.074300  -10.100000
-0.075800  -10.100000
-0.064500  -10.000000
-0.055500  -10.000000
-0.049500  -9.900000
-0.053300  -9.900000
-0.051100  -9.800000
-0.048000  -9.700000
-0.033000  -9.700000
-0.009100  -9.600000
0.000700  -9.600000
-0.000800  -9.500000
-0.006800  -9.500000
-0.006800  -9.400000
-0.001500  -9.400000
-0.003000  -9.300000
-0.006000  -9.200000
-0.005300  -9.200000
-0.004600  -9.100000
-0.004600  -9.000000
-0.006800  -9.000000
-0.005300  -9.000000
-0.005300  -8.900000
-0.009100  -8.800000
-0.014300  -8.800000
-0.020300  -8.700000
-0.024800  -8.600000
-0.034600  -8.600000
-0.041300  -8.600000
-0.049500  -8.500000
-0.045800  -8.400000
-0.033000  -8.400000
-0.019500  -8.300000
-0.015000  -8.200000
-0.024000  -8.200000
-0.021800  -8.100000
-0.011300  -8.100000
0.013500  -8.000000
0.024000  -8.000000
0.008200  -7.900000
-0.012800  -7.800000
-0.018800  -7.800000
0.001500  -7.700000
0.018000  -7.700000
0.026200  -7.600000
0.023200  -7.600000
0.010500  -7.500000
-0.009100  -7.400000
-0.024000  -7.400000
-0.030000  -7.300000
-0.029300  -7.200000
-0.024800  -7.200000
-0.025600  -7.100000
-0.029300  -7.100000
-0.036800  -7.000000
-0.042800  -7.000000
-0.045000  -6.900000
-0.046500  -6.800000
-0.044300  -6.800000
-0.038300  -6.800000
-0.029300  -6.700000
-0.020300  -6.600000
-0.014300  -6.600000
-0.018100  -6.500000
-0.006000  -6.500000
0.014200  -6.400000
0.023200  -6.300000
0.027000  -6.300000
0.020200  -6.300000
-0.012800  -6.200000
-0.050300  -6.100000
-0.051100  -6.100000
-0.048000  -6.000000
-0.045800  -6.000000
-0.038300  -5.900000
-0.012800  -5.900000
0.029200  -5.800000
0.061500  -5.800000
0.078700  -5.700000
0.055500  -5.600000
0.017200  -5.600000
-0.027000  -5.500000
-0.071300  -5.400000
-0.085600  -5.400000
-0.096000  -5.400000
-0.104300  -5.300000
-0.099000  -5.200000
-0.090800  -5.100000
-0.080300  -5.100000
-0.051800  -5.000000
-0.030800  -5.000000
-0.010500  -4.900000
0.015000  -4.900000
0.033000  -4.800000
0.051700  -4.700000
0.050200  -4.700000
0.030700  -4.600000
0.010500  -4.500000
-0.005300  -4.500000
-0.009100  -4.400000
0.010500  -4.400000
0.042700  -4.300000
0.046500  -4.200000
0.024700  -4.200000
-0.004600  -4.100000
-0.033000  -4.100000
-0.048800  -4.000000
-0.048800  -4.000000
-0.036800  -3.900000
-0.030800  -3.800000
-0.035300  -3.800000
-0.039000  -3.700000
-0.034600  -3.600000
-0.008300  -3.600000
0.012000  -3.600000
0.011200  -3.500000
0.000700  -3.400000
-0.025600  -3.400000
-0.045800  -3.300000
-0.054000  -3.200000
-0.049500  -3.200000
-0.029300  -3.100000
-0.023300  -3.000000
-0.027000  -2.900000
-0.024800  -2.900000
-0.014300  -2.800000
-0.006800  -2.700000
0.003000  -2.700000
0.018000  -2.600000
0.020200  -2.500000
0.005200  -2.400000
-0.011300  -2.400000
-0.010500  -2.300000
-0.015000  -2.200000
-0.030800  -2.200000
-0.039000  -2.100000
-0.039000  -2.000000
-0.031500  -1.900000
-0.041300  -1.900000
-0.044300  -1.800000
-0.039000  -1.800000
-0.036100  -1.700000
0.000700  -1.600000
0.037500  -1.500000
0.044200  -1.500000
0.023200  -1.400000
-0.023300  -1.400000
-0.046500  -1.300000
-0.042000  -1.200000
-0.033800  -1.200000
-0.018800  -1.100000
-0.021800  -1.000000
-0.035300  -0.900000
-0.028500  -0.900000
-0.003000  -0.800000
0.004500  -0.800000
-0.009100  -0.700000
0.000000  -0.600000
0.004500  -0.600000
0.015000  -0.500000
0.042000  -0.500000
0.040500  -0.400000
0.031500  -0.300000
0.016500  -0.300000
-0.015800  -0.200000
-0.034600  -0.200000
-0.050300  -0.100000
-0.069100  0.000000
-0.090800  0.000000
-0.078800  0.100000
-0.034600  0.100000
-0.021000  0.200000
0.002200  0.300000
0.010500  0.300000
0.008200  0.400000
0.013500  0.400000
0.015700  0.500000
0.027000  0.500000
-0.019500  0.600000
-0.073500  0.600000
-0.095300  0.700000
-0.072800  0.800000
-0.008300  0.800000
0.034500  0.900000
0.073500  0.900000
0.060700  1.000000
0.048000  1.000000
0.021000  1.100000
-0.045800  1.100000
-0.061500  1.200000
-0.081000  1.300000
-0.073500  1.300000
-0.038300  1.300000
-0.029300  1.400000
-0.023300  1.400000
-0.018100  1.500000
-0.018800  1.600000
-0.018800  1.600000
-0.019500  1.700000
-0.003000  1.800000
0.012000  1.800000
-0.008300  1.800000
-0.027800  1.900000
-0.053300  2.000000
-0.067500  2.000000
-0.052500  2.100000
-0.032300  2.200000
-0.015000  2.200000
-0.003000  2.200000
0.027000  2.300000
0.040500  2.400000
0.059200  2.400000
0.125200  2.500000
0.120000  2.600000
0.028500  2.600000
-0.066000  2.600000
-0.161300  2.700000
-0.189800  2.800000
-0.150000  2.800000
-0.102800  2.900000
-0.069100  3.000000
-0.050300  3.000000
-0.042000  3.100000
-0.061500  3.100000
-0.046500  3.200000
-0.022500  3.200000
-0.005300  3.300000
0.015700  3.400000
0.009700  3.400000
0.020200  3.500000
0.028500  3.600000
0.030700  3.600000
0.040500  3.700000
0.039000  3.700000
0.023200  3.800000
-0.006800  3.800000
-0.035300  3.900000
-0.039000  4.000000
-0.025600  4.000000
-0.020300  4.000000
0.001500  4.100000
0.027000  4.200000
0.015700  4.200000
-0.002300  4.300000
-0.013500  4.300000
-0.025600  4.400000
-0.031500  4.400000
-0.033000  4.500000
-0.010500  4.500000
0.036000  4.600000
0.057000  4.600000
0.036000  4.700000
0.005200  4.700000
-0.035300  4.800000
-0.077300  4.900000
-0.099800  4.900000
-0.085600  4.900000
-0.006000  5.000000
0.042700  5.000000
0.036700  5.100000
0.051700  5.100000
0.045700  5.200000
0.021700  5.200000
-0.042800  5.300000
-0.081000  5.300000
-0.094500  5.300000
-0.131300  5.400000
-0.112500  5.400000
-0.101300  5.400000
-0.075000  5.500000
-0.045000  5.500000
-0.032300  5.600000
0.001500  5.600000
0.046500  5.700000
0.066700  5.700000
0.009000  5.800000
-0.042800  5.800000
-0.065300  5.800000
-0.039800  5.900000
0.029200  5.900000
0.093000  5.900000
0.122200  6.000000
0.093700  6.000000
0.061500  6.000000
0.022500  6.100000
0.003000  6.100000
0.009000  6.100000
-0.014300  6.200000
-0.028500  6.200000
-0.033000  6.200000
-0.031500  6.300000
-0.039000  6.300000
-0.039000  6.300000
-0.006800  6.300000
-0.012000  6.400000
-0.012800  6.400000
-0.012000  6.400000
-0.024800  6.500000
-0.044300  6.500000
-0.099000  6.500000
-0.126800  6.600000
-0.140300  6.600000
-0.129800  6.600000
-0.105000  6.600000
-0.093800  6.700000
-0.048000  6.700000
0.012000  6.700000
0.053200  6.700000
0.025500  6.700000
-0.021000  6.800000
-0.025600  6.800000
-0.021800  6.800000
0.002200  6.800000
0.027700  6.900000
0.039000  6.900000
0.042700  6.900000
0.036700  6.900000
0.024000  7.000000
0.021700  7.000000
0.008200  7.000000
-0.024800  7.000000
-0.042000  7.100000
-0.027000  7.100000
-0.012800  7.100000
0.000700  7.100000
0.049500  7.100000
0.078000  7.200000
0.066000  7.200000
0.014200  7.200000
-0.033800  7.200000
-0.057800  7.200000
-0.084000  7.200000
-0.085600  7.200000
-0.091500  7.200000
-0.088500  7.300000
-0.070600  7.300000
-0.045800  7.300000
-0.014300  7.300000
0.019500  7.300000
0.054700  7.400000
0.042000  7.400000
-0.004600  7.400000
-0.050300  7.400000
-0.046500  7.400000
-0.023300  7.500000
-0.016500  7.500000
-0.015800  7.500000
-0.024800  7.500000
-0.027000  7.500000
-0.018800  7.600000
0.005200  7.600000
0.000000  7.600000
-0.025600  7.600000
-0.045000  7.600000
-0.081800  7.600000
-0.072800  7.600000
-0.050300  7.700000
-0.040500  7.700000
0.016500  7.700000
0.086200  7.700000
0.159700  7.700000
0.242200  7.800000
0.223500  7.800000
0.107200  7.800000
-0.038300  7.800000
-0.171100  7.900000
-0.183800  7.900000
-0.166500  7.900000
-0.148500  7.900000
-0.108000  7.900000
-0.084000  8.000000
-0.044300  8.000000
-0.048800  8.000000
-0.066000  8.000000
-0.051100  8.100000
-0.026300  8.100000
0.012000  8.100000
0.066700  8.100000
0.087700  8.100000
0.060700  8.100000
0.009000  8.100000
-0.075000  8.200000
-0.111800  8.200000
-0.102800  8.200000
-0.081800  8.200000
0.000700  8.200000
0.045700  8.300000
-0.005300  8.300000
-0.069800  8.300000
-0.129000  8.300000
-0.123000  8.300000
-0.060800  8.400000
0.020200  8.400000
0.080200  8.400000
0.091500  8.400000
0.120000  8.400000
0.132700  8.500000
0.120000  8.500000
0.063000  8.500000
0.009000  8.500000
-0.018100  8.500000
-0.048800  8.500000
-0.033000  8.500000
-0.018800  8.500000
-0.010500  8.500000
-0.007500  8.500000
-0.024800  8.500000
-0.027800  8.600000
-0.027800  8.600000
-0.038300  8.600000
-0.045000  8.600000
-0.043600  8.600000
-0.042000  8.600000
-0.030800  8.600000
-0.023300  8.600000
-0.009800  8.600000
-0.035300  8.700000
-0.064500  8.700000
-0.051800  8.700000
-0.070600  8.700000
-0.052500  8.700000
-0.013500  8.700000
-0.032300  8.700000
-0.069100  8.700000
-0.112500  8.700000
-0.138100  8.700000
-0.104300  8.700000
-0.036100  8.800000
0.061500  8.800000
0.135000  8.800000
0.183700  8.800000
0.219000  8.800000
0.104200  8.800000
0.014200  8.800000
0.018000  8.800000
-0.013500  8.800000
-0.031500  8.800000
-0.036800  8.800000
0.030000  8.800000
0.112500  8.800000
0.108000  8.800000
0.034500  8.800000
-0.037500  8.800000
-0.097500  8.800000
-0.115500  8.800000
-0.087100  8.800000
-0.076500  8.800000
-0.118500  8.900000
-0.193500  8.900000
-0.243800  8.900000
-0.211500  8.900000
-0.111000  8.900000
-0.032300  8.900000
0.034500  8.900000
0.065200  8.900000
0.067500  8.900000
0.054000  8.900000
0.018000  8.900000
-0.019500  8.900000
-0.051800  8.900000
-0.051800  8.900000
-0.036100  8.900000
0.001500  9.000000
0.053200  9.000000
0.111700  9.000000
0.100500  9.000000
0.030000  9.000000
-0.020300  9.000000
-0.060800  9.000000
-0.051800  9.000000
-0.024000  9.000000
-0.023300  9.000000
-0.080300  9.100000
-0.114800  9.100000
-0.085600  9.100000
-0.018800  9.100000
0.115500  9.100000
0.152200  9.100000
0.087700  9.100000
0.061500  9.200000
0.033000  9.200000
-0.027800  9.200000
-0.086300  9.200000
-0.101300  9.200000
-0.119300  9.200000
-0.118500  9.200000
-0.105000  9.200000
-0.084000  9.300000
0.025500  9.300000
0.082500  9.300000
0.115500  9.300000
0.110200  9.300000
0.057000  9.300000
0.054000  9.300000
-0.003800  9.300000
-0.057000  9.300000
-0.096000  9.400000
-0.108800  9.400000
-0.091500  9.400000
-0.054800  9.400000
0.013500  9.400000
0.023200  9.400000
0.011200  9.400000
-0.030800  9.400000
-0.063800  9.400000
-0.053300  9.400000
-0.048800  9.400000
-0.057800  9.400000
-0.072100  9.400000
-0.060000  9.400000
-0.030000  9.400000
0.001500  9.400000
0.012700  9.400000
0.050200  9.400000
0.095200  9.400000
0.103500  9.400000
0.077200  9.400000
0.006700  9.400000
-0.024000  9.400000
-0.023300  9.400000
-0.039800  9.400000
-0.050300  9.400000
-0.045800  9.400000
-0.031500  9.400000
-0.039000  9.400000
-0.060000  9.400000
-0.079500  9.400000
-0.096800  9.400000
-0.076500  9.400000
-0.033000  9.400000
-0.003000  9.400000
0.034500  9.400000
0.051700  9.400000
0.049500  9.400000
0.038200  9.400000
0.000700  9.400000
0.001500  9.400000
-0.026300  9.400000
-0.016500  9.400000
0.063000  9.400000
0.024000  9.400000
-0.063000  9.400000
-0.183800  9.400000
-0.215300  9.400000
-0.127500  9.400000
-0.074300  9.400000
0.001500  9.400000
0.063000  9.400000
0.058500  9.400000
0.043500  9.400000
0.082500  9.400000
0.021700  9.400000
-0.108000  9.400000
-0.144800  9.400000
-0.147800  9.400000
-0.084000  9.400000
0.012700  9.400000
0.075700  9.400000
0.132700  9.400000
0.184500  9.400000
0.207000  9.400000
0.134200  9.400000
0.014200  9.400000
-0.121500  9.400000
-0.240800  9.400000
-0.226500  9.400000
-0.175600  9.400000
-0.118500  9.400000
-0.021800  9.400000
0.048700  9.400000
0.108000  9.300000
0.131200  9.300000
0.108000  9.300000
0.045700  9.300000
-0.006800  9.300000
-0.045000  9.300000
-0.104300  9.300000
-0.158300  9.200000
-0.191300  9.200000
-0.168000  9.200000
-0.093800  9.200000
0.011200  9.200000
0.095200  9.200000
0.157500  9.200000
0.195000  9.200000
0.174000  9.200000
0.160500  9.200000
0.084700  9.300000
-0.078800  9.300000
-0.195800  9.300000
-0.213000  9.300000
-0.165800  9.300000
-0.139600  9.300000
-0.085600  9.300000
0.038200  9.300000
0.105700  9.300000
0.096700  9.300000
0.072700  9.300000
0.051000  9.300000
0.060700  9.300000
0.057700  9.300000
0.042000  9.300000
0.046500  9.300000
0.109500  9.300000
0.200200  9.300000
0.123700  9.300000
-0.015800  9.300000
-0.128300  9.300000
-0.222000  9.300000
-0.225800  9.300000
-0.243800  9.300000
-0.233300  9.300000
-0.181500  9.300000
-0.133500  9.300000
-0.089300  9.300000
-0.048800  9.300000
0.000700  9.300000
0.024000  9.300000
0.064500  9.300000
0.089200  9.300000
0.060700  9.300000
0.006700  9.300000
-0.036800  9.300000
-0.080300  9.300000
-0.121500  9.300000
-0.114800  9.300000
-0.093800  9.300000
-0.057000  9.300000
-0.014300  9.300000
0.031500  9.300000
0.108700  9.300000
0.148500  9.300000
0.137200  9.300000
0.091500  9.300000
0.028500  9.300000
-0.012800  9.300000
-0.042000  9.300000
-0.051800  9.300000
-0.042000  9.300000
-0.021000  9.300000
0.028500  9.300000
0.106500  9.300000
0.146200  9.300000
0.108000  9.300000
0.024000  9.300000
-0.063800  9.300000
-0.111000  9.300000
-0.141100  9.300000
-0.234800  9.300000
-0.296300  9.300000
-0.232500  9.300000
-0.111800  9.300000
0.060700  9.400000
0.186000  9.400000
0.180000  9.400000
0.101200  9.400000
0.004500  9.400000
-0.070600  9.400000
-0.102800  9.400000
-0.081000  9.400000
0.018000  9.400000
0.062200  9.400000
0.012700  9.400000
-0.015800  9.400000
-0.039000  9.400000
-0.033800  9.400000
-0.045800  9.400000
-0.082500  9.400000
-0.114000  9.400000
-0.129000  9.400000
-0.078000  9.400000
-0.022500  9.400000
0.075700  9.300000
0.174700  9.300000
0.206200  9.300000
0.171700  9.300000
0.073500  9.300000
-0.034600  9.300000
-0.088500  9.300000
-0.093000  9.300000
-0.096800  9.300000
-0.078000  9.300000
-0.042000  9.300000
0.020200  9.300000
0.029200  9.300000
-0.016500  9.300000
-0.040500  9.300000
-0.053300  9.300000
-0.049500  9.300000
-0.050300  9.300000
-0.003000  9.300000
0.053200  9.300000
0.070500  9.200000
0.048700  9.200000
-0.040500  9.200000
-0.078000  9.200000
-0.078000  9.200000
-0.077300  9.200000
-0.071300  9.200000
-0.098300  9.200000
-0.093800  9.200000
-0.075000  9.200000
-0.067500  9.200000
-0.057000  9.200000
-0.046500  9.200000
-0.042000  9.100000
-0.033000  9.100000
0.011200  9.100000
0.069000  9.100000
0.167200  9.100000
0.272200  9.100000
0.237000  9.100000
0.104200  9.100000
0.014200  9.100000
-0.039000  9.100000
-0.099800  9.000000
-0.137300  9.000000
-0.136500  9.000000
-0.115500  9.000000
-0.075000  9.000000
-0.031500  9.000000
-0.009100  9.000000
0.000000  9.000000
0.006700  9.000000
-0.007500  9.000000
-0.020300  9.000000
-0.025600  9.000000
-0.034600  9.000000
-0.031500  9.000000
-0.030800  9.000000
-0.022500  9.000000
-0.012800  9.000000
-0.005300  9.000000
0.010500  9.000000
0.012000  9.000000
-0.001500  9.000000
-0.023300  9.000000
-0.054800  9.000000
-0.074300  9.000000
-0.067500  9.000000
-0.035300  9.000000
-0.017300  9.000000
-0.024000  9.000000
-0.015800  9.000000
-0.014300  9.000000
-0.008300  9.000000
-0.007500  9.000000
-0.027000  8.900000
-0.029300  8.900000
-0.037500  8.900000
-0.033000  8.900000
-0.021800  8.900000
-0.001500  8.900000
0.004500  8.900000
-0.022500  8.900000
-0.020300  8.900000
-0.017300  8.900000
-0.018800  8.800000
-0.016500  8.800000
-0.010500  8.800000
0.022500  8.800000
0.027000  8.800000
0.014200  8.800000
-0.001500  8.800000
-0.024000  8.800000
-0.027000  8.800000
-0.026300  8.800000
-0.018800  8.800000
-0.016500  8.800000
-0.024000  8.800000
-0.034600  8.800000
-0.021800  8.800000
0.014200  8.800000
0.019500  8.800000
0.007500  8.700000
0.028500  8.700000
0.061500  8.700000
0.066000  8.700000
0.057000  8.700000
0.024000  8.700000
-0.048000  8.700000
-0.108800  8.700000
-0.115500  8.700000
-0.101300  8.700000
-0.083300  8.600000
-0.069800  8.600000
-0.053300  8.600000
-0.018100  8.600000
0.009000  8.600000
0.010500  8.600000
-0.012000  8.600000
-0.030000  8.500000
-0.022500  8.500000
-0.012000  8.500000
0.015000  8.500000
0.049500  8.500000
0.071200  8.500000
0.065200  8.500000
0.009000  8.500000
-0.036100  8.500000
-0.062300  8.500000
-0.087800  8.400000
-0.087800  8.400000
-0.109500  8.400000
-0.101300  8.400000
-0.061500  8.400000
-0.033800  8.300000
-0.011300  8.300000
-0.015000  8.300000
-0.021800  8.300000
-0.016500  8.300000
0.033000  8.200000
0.058500  8.200000
0.050200  8.200000
0.050200  8.200000
0.027000  8.200000
0.020200  8.100000
0.021000  8.100000
-0.002300  8.100000
-0.048000  8.100000
-0.076500  8.100000
-0.066000  8.000000
-0.039000  8.000000
-0.009800  8.000000
-0.002300  7.900000
0.000700  7.900000
-0.014300  7.900000
-0.014300  7.800000
0.029200  7.800000
0.023200  7.800000
-0.014300  7.700000
-0.027000  7.700000
-0.031500  7.600000
-0.027000  7.600000
-0.021800  7.600000
-0.007500  7.600000
-0.015800  7.600000
-0.039000  7.500000
-0.040500  7.500000
-0.047300  7.500000
-0.043600  7.400000
-0.046500  7.400000
-0.039000  7.400000
-0.010500  7.300000
-0.001500  7.300000
0.015000  7.300000
0.014200  7.300000
0.003000  7.200000
-0.010500  7.200000
-0.018100  7.200000
-0.016500  7.200000
-0.021800  7.200000
-0.018800  7.100000
-0.027000  7.100000
-0.026300  7.100000
-0.015800  7.000000
-0.020300  7.000000
-0.043600  6.900000
-0.055500  6.900000
-0.056300  6.900000
-0.027000  6.900000
0.066700  6.900000
0.153000  6.800000
0.141000  6.800000
0.064500  6.800000
-0.009800  6.800000
-0.064500  6.700000
-0.090800  6.700000
-0.131300  6.700000
-0.122300  6.700000
-0.072800  6.700000
-0.040500  6.700000
-0.018800  6.600000
-0.012000  6.600000
-0.008300  6.600000
-0.016500  6.600000
-0.020300  6.500000
-0.024000  6.500000
-0.024000  6.500000
-0.019500  6.500000
-0.025600  6.500000
-0.025600  6.400000
-0.011300  6.400000
0.009000  6.400000
0.024700  6.300000
0.034500  6.300000
0.007500  6.300000
-0.026300  6.300000
-0.040500  6.300000
-0.045800  6.300000
-0.022500  6.300000
-0.019500  6.200000
-0.038300  6.200000
-0.055500  6.200000
-0.056300  6.100000
-0.020300  6.100000
0.013500  6.100000
0.031500  6.000000
0.032200  6.000000
0.012700  6.000000
-0.011300  6.000000
-0.027800  6.000000
-0.046500  5.900000
-0.049500  5.900000
-0.023300  5.900000
-0.004600  5.900000
0.020200  5.800000
0.048000  5.800000
0.027700  5.800000
-0.020300  5.800000
-0.033000  5.800000
-0.027800  5.800000
-0.033000  5.700000
-0.027800  5.700000
-0.023300  5.700000
-0.020300  5.700000
-0.024800  5.600000
-0.034600  5.600000
-0.028500  5.600000
-0.023300  5.600000
-0.012000  5.500000
-0.012800  5.500000
-0.012800  5.500000
-0.003000  5.400000
0.002200  5.400000
0.008200  5.400000
-0.007500  5.400000
-0.018100  5.300000
-0.007500  5.300000
0.000700  5.300000
-0.005300  5.300000
0.004500  5.300000
0.035200  5.200000
0.063000  5.200000
0.061500  5.200000
0.027700  5.100000
-0.021800  5.100000
-0.087800  5.000000
-0.099800  5.000000
-0.075800  5.000000
-0.073500  5.000000
-0.067500  4.900000
-0.078000  4.900000
-0.067500  4.900000
-0.036800  4.900000
-0.018100  4.800000
-0.006800  4.800000
-0.005300  4.800000
-0.009100  4.700000
-0.018100  4.700000
-0.008300  4.700000
-0.003800  4.600000
-0.012800  4.600000
-0.012000  4.600000
-0.003800  4.500000
0.015700  4.500000
0.038200  4.500000
0.039000  4.400000
0.010500  4.400000
-0.006800  4.400000
-0.016500  4.300000
-0.030000  4.300000
-0.042000  4.200000
-0.049500  4.200000
-0.054000  4.100000
-0.057000  4.100000
-0.045000  4.000000
-0.019500  4.000000
0.002200  4.000000
0.005200  3.900000
-0.007500  3.900000
-0.029300  3.800000
-0.033000  3.800000
-0.014300  3.700000
-0.000800  3.700000
-0.006000  3.600000
-0.023300  3.600000
-0.039000  3.500000
-0.035300  3.500000
-0.023300  3.500000
-0.004600  3.500000
0.002200  3.400000
-0.005300  3.400000
-0.009100  3.400000
-0.009100  3.300000
-0.004600  3.300000
-0.003000  3.200000
0.002200  3.200000
0.005200  3.200000
-0.006000  3.100000
-0.010500  3.100000
-0.013500  3.100000
-0.015800  3.100000
-0.018800  3.000000
-0.010500  3.000000
0.009000  3.000000
0.012700  2.900000
0.008200  2.800000
-0.004600  2.800000
-0.020300  2.800000
-0.020300  2.800000
-0.012800  2.700000
-0.018800  2.700000
-0.041300  2.700000
-0.053300  2.600000
-0.051100  2.600000
-0.046500  2.600000
-0.036800  2.500000
-0.023300  2.500000
-0.019500  2.500000
-0.018100  2.400000
-0.013500  2.400000
-0.015800  2.400000
-0.016500  2.300000
-0.014300  2.300000
-0.009100  2.300000
-0.006800  2.200000
-0.006000  2.200000
-0.005300  2.200000
-0.006000  2.200000
-0.009100  2.100000
-0.016500  2.100000
-0.024000  2.100000
-0.013500  2.000000
0.009000  2.000000
0.008200  2.000000
-0.003000  1.900000
-0.036800  1.900000
-0.074300  1.900000
-0.062300  1.800000
-0.031500  1.800000
-0.005300  1.800000
0.003700  1.800000
0.003000  1.800000
-0.006800  1.700000
-0.030800  1.700000
-0.018800  1.700000
-0.012000  1.600000
-0.027000  1.600000
-0.029300  1.600000
-0.021800  1.500000
0.000000  1.500000
0.018700  1.400000
0.009000  1.400000
-0.012000  1.400000
-0.023300  1.300000
-0.042800  1.300000
-0.059300  1.300000
-0.063000  1.300000
-0.048800  1.300000
-0.018100  1.200000
0.025500  1.200000
0.074200  1.100000
0.055500  1.100000
0.014200  1.100000
-0.015000  1.000000
-0.045800  1.000000
-0.060800  0.900000
-0.072100  0.900000
-0.063000  0.900000
-0.051800  0.900000
-0.024000  0.800000
0.036700  0.800000
0.061500  0.700000
0.044200  0.700000
0.002200  0.600000
-0.047300  0.600000
-0.069100  0.500000
-0.075800  0.500000
-0.075000  0.400000
-0.069800  0.400000
-0.064500  0.400000
-0.051800  0.300000
-0.013500  0.300000
0.039700  0.200000
0.076500  0.200000
0.075000  0.100000
0.036700  0.000000
0.002200  0.000000
-0.014300  0.000000
-0.006800  -0.100000
0.003000  -0.100000
-0.006800  -0.200000
-0.023300  -0.200000
-0.045000  -0.300000
-0.047300  -0.400000
-0.027000  -0.400000
-0.020300  -0.500000
-0.025600  -0.500000
-0.036800  -0.500000
-0.042000  -0.600000
-0.005300  -0.700000
0.024000  -0.700000
0.019500  -0.800000
0.008200  -0.800000
-0.010500  -0.900000
-0.020300  -0.900000
-0.024000  -1.000000
-0.042000  -1.000000
-0.051100  -1.100000
-0.046500  -1.100000
-0.047300  -1.100000
-0.038300  -1.200000
-0.031500  -1.200000
-0.021800  -1.300000
-0.016500  -1.300000
-0.015000  -1.400000
-0.005300  -1.400000
0.001500  -1.400000
0.014200  -1.400000
0.014200  -1.500000
0.013500  -1.500000
0.018000  -1.600000
0.020200  -1.600000
0.031500  -1.600000
0.027700  -1.700000
0.009700  -1.700000
-0.012800  -1.800000
-0.024000  -1.800000
-0.032300  -1.800000
-0.050300  -1.800000
-0.054000  -1.900000
-0.050300  -1.900000
-0.021800  -1.900000
0.016500  -2.000000
0.008200  -2.000000
-0.021800  -2.000000
-0.042000  -2.100000
-0.063000  -2.100000
-0.070600  -2.100000
-0.066800  -2.200000
-0.055500  -2.200000
-0.038300  -2.300000
-0.033000  -2.300000
-0.022500  -2.300000
-0.016500  -2.300000
-0.003000  -2.300000
0.012000  -2.400000
0.012700  -2.400000
0.012000  -2.400000
0.005200  -2.400000
-0.000800  -2.500000
-0.013500  -2.500000
-0.033000  -2.500000
-0.039000  -2.600000
-0.040500  -2.600000
-0.042000  -2.600000
-0.039000  -2.600000
-0.033000  -2.600000
-0.024000  -2.700000
-0.012000  -2.700000
0.006000  -2.700000
0.030700  -2.700000
0.035200  -2.700000
0.019500  -2.800000
-0.005300  -2.800000
-0.015000  -2.800000
-0.010500  -2.900000
-0.018800  -2.900000
-0.018800  -2.900000
-0.018100  -2.900000
-0.014300  -2.900000
-0.021000  -3.000000
-0.050300  -3.000000
-0.072800  -3.000000
-0.080300  -3.000000
-0.073500  -3.100000
-0.045800  -3.100000
-0.015800  -3.100000
0.012700  -3.200000
0.052500  -3.200000
0.084000  -3.200000
0.079500  -3.200000
0.065200  -3.200000
0.039000  -3.200000
0.010500  -3.300000
0.015700  -3.300000
0.002200  -3.400000
-0.016500  -3.400000
-0.031500  -3.400000
-0.050300  -3.500000
-0.053300  -3.500000
-0.060800  -3.500000
-0.060800  -3.600000
-0.063800  -3.600000
-0.071300  -3.600000
-0.073500  -3.700000
-0.062300  -3.700000
-0.036800  -3.700000
-0.015000  -3.800000
0.003000  -3.800000
0.005200  -3.900000
0.015700  -3.900000
0.038200  -4.000000
0.034500  -4.000000
0.027000  -4.000000
0.025500  -4.100000
0.012000  -4.100000
-0.004600  -4.100000
-0.025600  -4.200000
-0.051800  -4.200000
-0.065300  -4.300000
-0.075000  -4.300000
-0.072800  -4.400000
-0.070600  -4.400000
-0.067500  -4.500000
-0.052500  -4.500000
-0.042800  -4.500000
-0.025600  -4.600000
-0.009800  -4.600000
-0.003000  -4.700000
-0.004600  -4.700000
-0.008300  -4.800000
0.024000  -4.800000
0.061500  -4.900000
0.057000  -4.900000
0.038200  -5.000000
0.003000  -5.000000
-0.033000  -5.000000
-0.049500  -5.100000
-0.074300  -5.100000
-0.057800  -5.200000
0.003700  -5.200000
0.031500  -5.300000
0.026200  -5.300000
0.009000  -5.400000
-0.031500  -5.400000
-0.057800  -5.500000
-0.044300  -5.500000
-0.025600  -5.600000
-0.026300  -5.600000
-0.046500  -5.700000
-0.044300  -5.700000
-0.014300  -5.800000
0.000700  -5.800000
-0.005300  -5.900000
-0.014300  -5.900000
-0.012000  -6.000000
-0.006000  -6.000000
-0.003800  -6.100000
-0.003000  -6.100000
-0.006000  -6.200000
-0.006800  -6.200000
-0.005300  -6.300000
-0.005300  -6.300000
-0.006000  -6.400000
-0.005300  -6.400000
0.009000  -6.500000
0.034500  -6.600000
0.038200  -6.600000
0.015000  -6.700000
-0.014300  -6.800000
-0.044300  -6.800000
-0.057800  -6.800000
-0.046500  -6.900000
-0.023300  -6.900000
-0.023300  -7.000000
-0.032300  -7.100000
-0.036800  -7.200000
-0.040500  -7.200000
-0.029300  -7.300000
-0.026300  -7.300000
-0.030000  -7.400000
-0.029300  -7.500000
-0.037500  -7.600000
-0.042800  -7.600000
-0.039000  -7.700000
-0.023300  -7.800000
-0.008300  -7.800000
-0.001500  -7.900000
0.009000  -8.000000
0.018000  -8.100000
0.012000  -8.100000
0.008200  -8.200000
0.007500  -8.200000
-0.006000  -8.300000
-0.022500  -8.400000
-0.031500  -8.500000
-0.030000  -8.500000
-0.031500  -8.600000
-0.035300  -8.600000
-0.030000  -8.600000
-0.023300  -8.700000
-0.021000  -8.800000
-0.018100  -8.800000
-0.011300  -8.900000
-0.009100  -8.900000
-0.008300  -9.000000
-0.006000  -9.000000
-0.008300  -9.000000
-0.006800  -9.100000
-0.009800  -9.100000
-0.015000  -9.200000
-0.006000  -9.300000
-0.001500  -9.300000
-0.001500  -9.400000
-0.003000  -9.400000
-0.003800  -9.500000
-0.005300  -9.500000
-0.005300  -9.500000
-0.003000  -9.600000
-0.002300  -9.600000
-0.006800  -9.700000
-0.022500  -9.800000
-0.027800  -9.800000
-0.034600  -9.900000
-0.041300  -9.900000
-0.024000  -9.900000
-0.005300  -10.000000
0.006700  -10.000000
0.001500  -10.100000
-0.006000  -10.100000
-0.018100  -10.200000
-0.030000  -10.300000
-0.025600  -10.300000
-0.021800  -10.400000
-0.021000  -10.400000
-0.030800  -10.500000
-0.038300  -10.500000
-0.040500  -10.500000
-0.039000  -10.600000
-0.033000  -10.600000
-0.024000  -10.700000
-0.020300  -10.700000
-0.020300  -10.800000
-0.018100  -10.800000
-0.017300  -10.800000
-0.016500  -10.900000
-0.012800  -11.000000
-0.005300  -11.000000
-0.009100  -11.100000
-0.017300  -11.100000
-0.021000  -11.200000
-0.027000  -11.200000
-0.025600  -11.300000
-0.010500  -11.300000
0.012700  -11.300000
0.016500  -11.400000
0.000700  -11.400000
-0.016500  -11.500000
-0.029300  -11.500000
-0.029300  -11.500000
-0.039000  -11.600000
-0.064500  -11.600000
-0.059300  -11.700000
-0.033800  -11.700000
-0.015800  -11.700000
0.001500  -11.700000
0.010500  -11.800000
0.016500  -11.800000
0.010500  -11.800000
0.000700  -11.900000
-0.000800  -11.900000
0.012700  -12.000000
0.035200  -12.000000
0.033000  -12.000000
0.010500  -12.100000
-0.015800  -12.200000
-0.042000  -12.200000
-0.051100  -12.200000
-0.063000  -12.200000
-0.075000  -12.300000
-0.069100  -12.400000
-0.054000  -12.400000
-0.046500  -12.500000
-0.042800  -12.500000
-0.032300  -12.600000
-0.008300  -12.600000
0.033000  -12.600000
0.057000  -12.700000
0.047200  -12.700000
0.027000  -12.800000
0.009700  -12.900000
-0.013500  -12.900000
-0.042800  -13.000000
-0.069100  -13.000000
-0.080300  -13.100000
-0.074300  -13.100000
-0.052500  -13.100000
-0.013500  -13.200000
0.021700  -13.200000
0.039000  -13.300000
0.040500  -13.300000
0.034500  -13.400000
0.023200  -13.400000
-0.001500  -13.500000
-0.033000  -13.500000
-0.053300  -13.500000
-0.057000  -13.600000
-0.050300  -13.600000
-0.045800  -13.700000
-0.033000  -13.700000
-0.020300  -13.800000
-0.021000  -13.800000
-0.024000  -13.900000
-0.024800  -13.900000
-0.025600  -14.000000
-0.013500  -14.000000
-0.008300  -14.000000
-0.009100  -14.000000
-0.004600  -14.100000
-0.006000  -14.100000
-0.009100  -14.100000
-0.010500  -14.200000
-0.012000  -14.200000
-0.012800  -14.200000
0.002200  -14.300000
0.025500  -14.300000
0.033700  -14.300000
0.028500  -14.400000
0.014200  -14.400000
0.001500  -14.400000
-0.014300  -14.400000
-0.033000  -14.400000
-0.040500  -14.500000
-0.039000  -14.500000
-0.052500  -14.500000
-0.081800  -14.600000
-0.087100  -14.600000
-0.061500  -14.600000
-0.027800  -14.700000
-0.005300  -14.700000
0.000700  -14.700000
-0.003000  -14.800000
-0.005300  -14.800000
-0.006800  -14.800000
-0.008300  -14.800000
-0.010500  -14.900000
-0.012000  -14.900000
-0.014300  -14.900000
-0.014300  -14.900000
-0.012800  -14.900000
-0.009100  -15.000000
0.003700  -15.000000
0.018000  -15.000000
0.026200  -15.100000
0.018700  -15.100000
-0.001500  -15.200000
-0.023300  -15.200000
-0.040500  -15.200000
-0.045800  -15.300000
-0.044300  -15.300000
-0.042000  -15.300000
-0.033800  -15.300000
-0.024000  -15.400000
-0.018800  -15.400000
-0.018100  -15.500000
-0.021800  -15.500000
-0.021800  -15.500000
-0.014300  -15.600000
-0.015800  -15.600000
-0.022500  -15.700000
-0.009800  -15.700000
0.019500  -15.800000
0.023200  -15.800000
-0.001500  -15.800000
-0.021800  -15.800000
-0.039000  -15.900000
-0.046500  -15.900000
-0.038300  -16.000000
-0.010500  -16.000000
0.021000  -16.100000
0.048000  -16.200000
0.067500  -16.200000
0.047200  -16.200000
-0.001500  -16.300000
-0.051100  -16.300000
-0.091500  -16.400000
-0.095300  -16.500000
-0.078800  -16.500000
-0.059300  -16.600000
-0.053300  -16.600000
-0.050300  -16.700000
-0.035300  -16.700000
-0.024000  -16.800000
-0.006000  -16.800000
0.009000  -16.900000
0.010500  -17.000000
-0.000800  -17.000000
-0.009100  -17.100000
-0.003000  -17.100000
-0.011300  -17.100000
-0.015800  -17.200000
-0.018100  -17.200000
-0.022500  -17.300000
-0.020300  -17.400000
-0.022500  -17.400000
-0.007500  -17.500000
0.021000  -17.600000
0.036000  -17.600000
0.034500  -17.600000
0.020200  -17.700000
-0.004600  -17.800000
-0.027800  -17.800000
-0.044300  -17.900000
-0.051800  -17.900000
-0.053300  -18.000000
-0.065300  -18.100000
-0.074300  -18.100000
-0.059300  -18.100000
-0.036100  -18.200000
-0.014300  -18.300000
0.009000  -18.300000
0.014200  -18.400000
0.016500  -18.400000
0.015000  -18.500000
0.011200  -18.500000
0.016500  -18.600000
0.024000  -18.600000
0.029200  -18.700000
0.016500  -18.700000
-0.004600  -18.800000
-0.019500  -18.800000
-0.027000  -18.900000
-0.027000  -18.900000
-0.021800  -19.000000
-0.021800  -19.000000
-0.025600  -19.100000
-0.024000  -19.100000
-0.023300  -19.200000
-0.021800  -19.200000
-0.018800  -19.300000
-0.020300  -19.400000
-0.019500  -19.400000
-0.018800  -19.400000
-0.016500  -19.500000
-0.012800  -19.500000
-0.013500  -19.600000
-0.018100  -19.700000
-0.025600  -19.700000
-0.030000  -19.800000
-0.025600  -19.800000
-0.005300  -19.800000
0.023200  -19.900000
0.033700  -20.000000
0.024000  -20.000000
0.006700  -20.100000
-0.014300  -20.200000
-0.027800  -20.200000
-0.020300  -20.300000
-0.004600  -20.300000
-0.008300  -20.400000
-0.021000  -20.400000
-0.041300  -20.500000
-0.069100  -20.600000
-0.093800  -20.700000
-0.103500  -20.700000
-0.089300  -20.800000
-0.075000  -20.800000
-0.054800  -20.900000
-0.036800  -21.000000
-0.032300  -21.000000
-0.026300  -21.100000
-0.020300  -21.200000
-0.003000  -21.200000
0.003700  -21.300000
0.009700  -21.400000
0.018000  -21.500000
0.018000  -21.500000
0.018700  -21.600000
0.012700  -21.600000
0.012700  -21.700000
0.009000  -21.800000
0.005200  -21.800000
0.003000  -21.900000
-0.007500  -22.000000
-0.012800  -22.100000
-0.018100  -22.100000
-0.017300  -22.100000
-0.011300  -22.200000
-0.009800  -22.300000
-0.012000  -22.400000
-0.016500  -22.500000
-0.015800  -22.500000
-0.012800  -22.600000
-0.012000  -22.600000
-0.012800  -22.700000
0.001500  -22.800000
0.036700  -22.800000
0.042700  -22.900000
0.022500  -23.000000
-0.003000  -23.000000
-0.042000  -23.100000
-0.071300  -23.100000
-0.096800  -23.200000
-0.116300  -23.200000
-0.108800  -23.300000
-0.087100  -23.400000
-0.065300  -23.400000
-0.048000  -23.500000
-0.030800  -23.500000
-0.011300  -23.600000
0.003000  -23.700000
0.032200  -23.700000
0.072700  -23.800000
0.084000  -23.800000
0.073500  -23.900000
0.045700  -24.000000
0.009000  -24.000000
-0.015000  -24.000000
-0.030800  -24.100000
-0.034600  -24.100000
-0.034600  -24.200000
-0.036800  -24.200000
-0.040500  -24.300000
-0.048000  -24.300000
-0.048000  -24.300000
-0.041300  -24.400000
-0.033000  -24.500000
-0.012800  -24.500000
0.015700  -24.600000
0.021000  -24.600000
0.018000  -24.700000
0.008200  -24.700000
-0.014300  -24.800000
-0.029300  -24.800000
-0.042800  -24.800000
-0.042800  -24.900000
-0.038300  -24.900000
-0.032300  -25.000000
-0.027800  -25.000000
-0.024800  -25.100000
-0.012800  -25.100000
-0.012000  -25.200000
-0.010500  -25.200000
-0.009100  -25.200000
-0.010500  -25.300000
-0.012000  -25.400000
-0.012800  -25.400000
-0.011300  -25.500000
-0.015800  -25.500000
-0.016500  -25.600000
-0.016500  -25.600000
-0.014300  -25.700000
-0.012000  -25.700000
-0.016500  -25.700000
-0.020300  -25.800000
-0.019500  -25.900000
-0.016500  -25.900000
-0.007500  -26.000000
0.002200  -26.100000
0.003000  -26.100000
0.003000  -26.200000
-0.000800  -26.300000
-0.011300  -26.300000
-0.018100  -26.400000
-0.015800  -26.500000
-0.012000  -26.600000
-0.009100  -26.600000
-0.012000  -26.700000
-0.016500  -26.800000
-0.020300  -26.800000
-0.025600  -26.900000
-0.027000  -27.000000
-0.025600  -27.000000
-0.021000  -27.100000
-0.023300  -27.200000
-0.025600  -27.300000
-0.020300  -27.400000
-0.015800  -27.400000
-0.009100  -27.500000
-0.009100  -27.600000
-0.009100  -27.600000
-0.009800  -27.700000
-0.009800  -27.800000
-0.005300  -27.900000
-0.001500  -27.900000
-0.003000  -28.000000
-0.005300  -28.100000
0.003000  -28.200000
-0.001500  -28.200000
-0.018800  -28.300000
-0.029300  -28.400000
-0.036800  -28.400000
-0.042800  -28.500000
-0.039000  -28.600000
-0.025600  -28.700000
-0.018100  -28.800000
-0.020300  -28.800000
-0.018100  -28.900000
-0.021800  -28.900000
-0.021800  -29.000000
-0.012000  -29.100000
-0.012800  -29.200000
-0.014300  -29.200000
-0.017300  -29.300000
-0.003800  -29.300000
0.004500  -29.400000
-0.008300  -29.500000
-0.019500  -29.500000
-0.038300  -29.600000
-0.039800  -29.700000
-0.033000  -29.700000
-0.027800  -29.800000
-0.021800  -29.900000
-0.031500  -29.900000
-0.045000  -30.000000
-0.048800  -30.100000
-0.042800  -30.100000
-0.034600  -30.200000
-0.027000  -30.200000
-0.018100  -30.200000
-0.009100  -30.300000
-0.003800  -30.300000
-0.003000  -30.400000
-0.001500  -30.400000
-0.004600  -30.500000
-0.009100  -30.500000
-0.012000  -30.500000
-0.007500  -30.600000
-0.003800  -30.600000
-0.001500  -30.600000
0.003000  -30.700000
-0.001500  -30.700000
-0.010500  -30.800000
-0.016500  -30.800000
-0.018100  -30.900000
-0.016500  -31.000000
-0.015800  -31.000000
-0.015800  -31.000000
-0.015000  -31.100000
-0.010500  -31.100000
0.000700  -31.100000
0.011200  -31.100000
0.005200  -31.200000
0.000000  -31.200000
-0.010500  -31.300000
-0.027000  -31.300000
-0.037500  -31.300000
-0.053300  -31.400000
-0.054000  -31.400000
-0.044300  -31.500000
-0.028500  -31.500000
-0.018100  -31.500000
-0.016500  -31.500000
-0.010500  -31.600000
-0.010500  -31.600000
-0.015000  -31.700000
-0.014300  -31.700000
-0.010500  -31.800000
-0.009100  -31.800000
-0.014300  -31.900000
-0.011300  -31.900000
-0.004600  -32.000000
-0.004600  -32.000000
-0.004600  -32.000000
-0.012000  -32.100000
-0.013500  -32.100000
-0.012000  -32.100000
-0.019500  -32.200000
-0.019500  -32.200000
-0.020300  -32.300000
-0.016500  -32.300000
-0.014300  -32.400000
-0.015000  -32.400000
-0.010500  -32.400000
-0.012000  -32.500000
-0.010500  -32.600000
-0.009800  -32.600000
-0.012800  -32.700000
-0.012000  -32.700000
-0.016500  -32.800000
-0.024800  -32.900000
-0.029300  -32.900000
-0.027000  -32.900000
-0.023300  -33.000000
-0.021800  -33.100000
-0.017300  -33.100000
-0.012000  -33.200000
-0.004600  -33.300000
0.012700  -33.300000
0.027700  -33.300000
0.025500  -33.400000
0.015000  -33.500000
-0.007500  -33.500000
-0.027800  -33.600000
-0.037500  -33.700000
-0.045000  -33.800000
-0.045800  -33.800000
-0.046500  -33.800000
-0.039000  -33.900000
-0.034600  -33.900000
-0.031500  -34.000000
-0.024000  -34.100000
-0.019500  -34.100000
-0.018100  -34.200000
-0.018100  -34.200000
-0.007500  -34.300000
0.002200  -34.400000
0.004500  -34.400000
0.003000  -34.500000
-0.006000  -34.600000
-0.006800  -34.600000
0.000700  -34.700000
0.006000  -34.700000
0.004500  -34.800000
-0.005300  -34.900000
-0.016500  -35.000000
-0.026300  -35.000000
-0.027800  -35.000000
-0.025600  -35.100000
-0.029300  -35.100000
-0.030000  -35.100000
-0.031500  -35.200000
-0.029300  -35.200000
-0.027000  -35.300000
-0.030800  -35.300000
-0.029300  -35.400000
-0.015800  -35.400000
0.011200  -35.400000
0.016500  -35.500000
0.006700  -35.500000
0.000700  -35.600000
-0.015000  -35.600000
-0.030000  -35.600000
-0.040500  -35.700000
-0.042000  -35.700000
-0.042000  -35.800000
-0.036800  -35.800000
-0.030800  -35.800000
-0.027800  -35.900000
-0.025600  -35.900000
-0.019500  -35.900000
-0.014300  -35.900000
-0.009100  -36.000000
-0.003000  -36.000000
-0.003800  -36.000000
-0.005300  -36.000000
-0.006800  -36.000000
-0.011300  -36.100000
-0.015000  -36.100000
-0.016500  -36.100000
-0.015800  -36.100000
-0.015000  -36.200000
-0.014300  -36.200000
-0.016500  -36.200000
-0.016500  -36.200000
-0.018100  -36.300000
-0.021000  -36.300000
-0.018800  -36.300000
-0.021000  -36.400000
-0.023300  -36.400000
-0.024800  -36.400000
-0.022500  -36.500000
-0.012800  -36.500000
-0.012000  -36.500000
-0.012000  -36.500000
-0.009100  -36.500000
-0.009100  -36.600000
-0.008300  -36.600000
-0.012800  -36.600000
-0.015800  -36.600000
-0.015800  -36.700000
-0.021800  -36.700000
-0.019500  -36.700000
-0.014300  -36.800000
-0.014300  -36.800000
-0.018100  -36.900000
-0.016500  -36.900000
-0.015800  -36.900000
-0.018100  -36.900000
-0.020300  -37.000000
-0.023300  -37.000000
-0.021800  -37.100000
-0.021800  -37.100000
-0.020300  -37.200000
-0.021800  -37.200000
-0.020300  -37.300000
-0.012000  -37.300000
-0.009800  -37.300000
-0.008300  -37.400000
-0.000800  -37.400000
0.006700  -37.400000
0.000700  -37.500000
-0.009100  -37.500000
-0.010500  -37.600000
-0.012000  -37.600000
-0.007500  -37.700000
-0.006800  -37.700000
-0.012000  -37.800000
-0.012800  -37.800000
-0.015800  -37.800000
-0.014300  -37.900000
-0.015800  -38.000000
-0.019500  -38.000000
-0.021000  -38.100000
-0.018800  -38.100000
-0.015800  -38.200000
-0.018100  -38.200000
-0.013500  -38.300000
0.003000  -38.300000
0.025500  -38.300000
0.027000  -38.400000
0.010500  -38.500000
-0.006000  -38.500000
-0.030000  -38.600000
-0.044300  -38.600000
-0.055500  -38.700000
-0.060000  -38.700000
-0.054800  -38.800000
-0.051800  -38.800000
-0.039800  -38.900000
-0.030800  -38.900000
-0.033800  -39.000000
-0.037500  -39.100000
-0.035300  -39.100000
-0.028500  -39.200000
-0.020300  -39.200000
-0.014300  -39.300000
-0.009100  -39.300000
-0.003000  -39.400000
-0.002300  -39.500000
0.001500  -39.500000
0.003000  -39.600000
0.006700  -39.600000
0.015000  -39.600000
0.015700  -39.700000
0.010500  -39.800000
0.003700  -39.800000
-0.001500  -39.900000
-0.008300  -39.900000
-0.018800  -39.900000
-0.026300  -40.000000
-0.033000  -40.000000
-0.035300  -40.000000
-0.031500  -40.100000
-0.036100  -40.100000
-0.039800  -40.100000
-0.042000  -40.100000
-0.036100  -40.200000
-0.029300  -40.200000
-0.027800  -40.300000
-0.021800  -40.300000
-0.015800  -40.300000
-0.012800  -40.400000
-0.012800  -40.400000
-0.011300  -40.400000
-0.010500  -40.500000
-0.006800  -40.500000
0.000700  -40.500000
0.012000  -40.500000
0.026200  -40.500000
0.025500  -40.600000
0.015700  -40.600000
0.000700  -40.600000
-0.019500  -40.600000
-0.037500  -40.700000
-0.051800  -40.700000
-0.050300  -40.700000
-0.048000  -40.800000
-0.043600  -40.800000
-0.039000  -40.800000
-0.040500  -40.800000
-0.036800  -40.900000
-0.031500  -40.900000
-0.023300  -40.900000
-0.015000  -40.900000
-0.009100  -41.000000
-0.001500  -41.000000
0.003700  -41.000000
0.007500  -41.000000
0.008200  -41.000000
0.009700  -41.000000
0.008200  -41.000000
0.004500  -41.000000
0.003000  -41.000000
0.001500  -41.100000
-0.001500  -41.100000
-0.002300  -41.100000
-0.005300  -41.100000
-0.012800  -41.100000
-0.015800  -41.100000
-0.016500  -41.200000
-0.018800  -41.200000
-0.021800  -41.200000
-0.021000  -41.200000
-0.021800  -41.200000
-0.022500  -41.300000
-0.023300  -41.300000
-0.023300  -41.300000
-0.021800  -41.300000
-0.024000  -41.300000
-0.021000  -41.300000
-0.012800  -41.300000
0.002200  -41.400000
0.008200  -41.400000
-0.004600  -41.400000
-0.009100  -41.400000
-0.019500  -41.400000
-0.027000  -41.400000
-0.027000  -41.400000
-0.029300  -41.500000
-0.024000  -41.500000
-0.019500  -41.500000
-0.012800  -41.500000
-0.012000  -41.500000
-0.011300  -41.600000
-0.016500  -41.600000
-0.019500  -41.600000
-0.018800  -41.600000
-0.024000  -41.600000
-0.021800  -41.700000
-0.024000  -41.700000
-0.023300  -41.700000
-0.019500  -41.700000
-0.020300  -41.800000
-0.016500  -41.800000
-0.018100  -41.800000
-0.017300  -41.800000
-0.018100  -41.800000
-0.021000  -41.900000
-0.020300  -41.900000
-0.020300  -41.900000
-0.018100  -41.900000
-0.019500  -41.900000
-0.020300  -41.900000
-0.018800  -42.000000
-0.018800  -42.000000
-0.021800  -42.000000
-0.018800  -42.000000
-0.015800  -42.000000
-0.012800  -42.100000
-0.012800  -42.100000
-0.011300  -42.100000
-0.003800  -42.100000
-0.006000  -42.100000
-0.008300  -42.200000
-0.010500  -42.200000
-0.014300  -42.200000
-0.013500  -42.200000
-0.015000  -42.200000
-0.014300  -42.300000
-0.012800  -42.300000
-0.012800  -42.300000
-0.015800  -42.300000
-0.018800  -42.300000
-0.019500  -42.300000
-0.019500  -42.400000
-0.018800  -42.400000
-0.018800  -42.400000
-0.015800  -42.400000
-0.012800  -42.400000
-0.007500  -42.400000
0.000700  -42.400000
-0.000800  -42.400000
-0.011300  -42.400000
-0.012800  -42.400000
-0.015800  -42.400000
-0.018800  -42.400000
-0.019500  -42.400000
-0.023300  -42.400000
-0.025600  -42.400000
-0.027800  -42.400000
-0.021800  -42.400000
-0.020300  -42.400000
-0.022500  -42.400000
-0.021800  -42.400000
-0.021800  -42.500000
-0.019500  -42.500000
-0.020300  -42.500000
-0.020300  -42.500000
-0.021000  -42.500000
-0.021800  -42.500000
-0.019500  -42.500000
-0.017300  -42.500000
-0.015800  -42.500000
-0.016500  -42.500000
-0.018100  -42.500000
-0.019500  -42.500000
-0.023300  -42.500000
-0.024000  -42.500000
-0.021800  -42.500000
-0.016500  -42.500000
-0.009100  -42.500000
-0.008300  -42.500000
-0.006800  -42.500000
-0.005300  -42.500000
-0.009100  -42.500000
-0.011300  -42.500000
-0.011300  -42.500000
-0.015800  -42.500000
-0.018100  -42.500000
-0.017300  -42.500000
-0.015800  -42.500000
-0.014300  -42.500000
-0.015800  -42.500000
-0.016500  -42.500000
-0.016500  -42.500000
-0.016500  -42.500000
-0.015800  -42.500000
-0.016500  -42.500000
-0.015800  -42.500000
-0.010500  -42.500000
-0.012800  -42.500000
-0.012800  -42.500000
-0.014300  -42.500000
-0.018800  -42.500000
-0.018100  -42.600000
-0.019500  -42.600000
-0.016500  -42.600000
-0.014300  -42.600000
-0.015800  -42.600000
-0.014300  -42.600000
-0.015800  -42.600000
-0.014300  -42.600000
-0.013500  -42.600000
-0.015800  -42.600000
-0.018100  -42.600000
-0.018100  -42.600000
-0.018800  -42.600000
-0.019500  -42.600000
-0.016500  -42.600000
-0.012000  -42.600000
-0.012800  -42.600000
-0.012000  -42.700000
-0.006800  -42.700000
-0.001500  -42.700000
-0.001500  -42.700000
-0.008300  -42.700000
-0.012000  -42.700000
-0.015800  -42.700000
-0.017300  -42.700000
-0.016500  -42.700000
-0.020300  -42.700000
-0.021800  -42.700000
-0.025600  -42.700000
-0.023300  -42.700000
-0.022500  -42.700000
-0.025600  -42.700000
-0.021000  -42.700000
-0.019500  -42.700000
-0.015800  -42.700000
-0.012000  -42.800000
-0.014300  -42.800000
-0.010500  -42.800000
-0.012800  -42.800000
-0.016500  -42.800000
-0.020300  -42.800000
-0.027000  -42.800000
-0.025600  -42.800000
-0.025600  -42.800000
-0.027800  -42.800000
-0.027000  -42.800000
-0.025600  -42.800000
-0.023300  -42.800000
-0.020300  -42.800000
-0.017300  -42.800000
-0.012800  -42.800000
-0.009100  -42.800000
0.000700  -42.800000
0.012000  -42.900000
0.012000  -42.900000
0.011200  -42.900000
0.003000  -42.900000
-0.006800  -42.900000
-0.014300  -42.900000
-0.021800  -42.900000
-0.025600  -43.000000
-0.027800  -43.000000
-0.027800  -43.000000
-0.030000  -43.000000
-0.030800  -43.000000
-0.031500  -43.000000
-0.030000  -43.000000
-0.025600  -43.000000
-0.021000  -43.000000
-0.016500  -43.000000
-0.015800  -43.000000
-0.009800  -43.000000
-0.009100  -43.000000
-0.008300  -43.000000
-0.009100  -43.000000
-0.012000  -43.000000
-0.012800  -43.000000
-0.016500  -43.100000
-0.015800  -43.100000
-0.013500  -43.100000
-0.012000  -43.100000
-0.012800  -43.100000
-0.015800  -43.100000
-0.012800  -43.100000
-0.015000  -43.100000
-0.018800  -43.100000
-0.022500  -43.100000
-0.026300  -43.100000
-0.028500  -43.100000
-0.029300  -43.100000
-0.024800  -43.100000
-0.020300  -43.100000
-0.019500  -43.100000
-0.018100  -43.100000
-0.018800  -43.100000
-0.016500  -43.100000
-0.015800  -43.100000
-0.017300  -43.100000
-0.015000  -43.100000
-0.015800  -43.100000
-0.017300  -43.200000
-0.015800  -43.200000
-0.012000  -43.200000
-0.009800  -43.200000
-0.008300  -43.200000
-0.006800  -43.200000
-0.009100  -43.200000
-0.012000  -43.200000
-0.012000  -43.200000
-0.012000  -43.200000
-0.009100  -43.200000
-0.009100  -43.200000
-0.014300  -43.200000
-0.018800  -43.200000
-0.018100  -43.200000
-0.019500  -43.200000
-0.017300  -43.200000
-0.016500  -43.200000
-0.015800  -43.200000
-0.012000  -43.200000
-0.015800  -43.200000
-0.019500  -43.200000
-0.018100  -43.200000
-0.016500  -43.200000
-0.015800  -43.200000
-0.015800  -43.100000
-0.015800  -43.100000
-0.015000  -43.100000
-0.012800  -43.100000
-0.012000  -43.100000
-0.012000  -43.100000
-0.014300  -43.100000
-0.014300  -43.100000
-0.013500  -43.100000
-0.010500  -43.100000
-0.009100  -43.100000
-0.014300  -43.100000
-0.015800  -43.100000
-0.017300  -43.100000
-0.019500  -43.100000
-0.016500  -43.100000
-0.014300  -43.100000
-0.012000  -43.100000
-0.012000  -43.100000
-0.013500  -43.100000
-0.015000  -43.000000
-0.019500  -43.000000
-0.019500  -43.000000
-0.019500  -43.000000
-0.024000  -43.000000
-0.024000  -43.000000
-0.021800  -43.000000
-0.020300  -43.000000
-0.020300  -43.000000
-0.021800  -43.000000
-0.022500  -43.000000
-0.021800  -43.000000
-0.021800  -43.000000
-0.016500  -43.000000
-0.010500  -43.000000
-0.012800  -43.000000
-0.013500  -43.000000
-0.014300  -43.000000
-0.016500  -43.000000
-0.018800  -43.000000
-0.020300  -43.000000
-0.019500  -43.000000
-0.020300  -43.000000
-0.017300  -43.000000
-0.012800  -43.000000
-0.011300  -43.000000
-0.010500  -43.000000
-0.013500  -43.000000
-0.016500  -43.000000
-0.017300  -43.000000
-0.018800  -43.000000
-0.017300  -43.000000
-0.015000  -43.000000
-0.015800  -43.000000
-0.014300  -43.000000
-0.016500  -43.000000
-0.016500  -43.000000
-0.016500  -43.000000
-0.018100  -43.000000
-0.018100  -42.900000
-0.019500  -42.900000
-0.018100  -42.900000
-0.018100  -42.900000
-0.016500  -42.900000
-0.012800  -42.900000
-0.015000  -42.900000
-0.016500  -42.900000
-0.016500  -42.900000
-0.018100  -42.900000
-0.012800  -42.900000
-0.010500  -42.900000
-0.012000  -42.900000
-0.012800  -42.800000
-0.014300  -42.800000
-0.012000  -42.800000
-0.014300  -42.800000
-0.018100  -42.800000
-0.017300  -42.800000
-0.017300  -42.800000
-0.016500  -42.800000
-0.016500  -42.800000
-0.016500  -42.800000
-0.018100  -42.800000
-0.019500  -42.800000
-0.017300  -42.800000
-0.018800  -42.800000
-0.016500  -42.800000
-0.015800  -42.800000
-0.015000  -42.800000
-0.010500  -42.800000
-0.012000  -42.800000
-0.012000  -42.800000
-0.014300  -42.700000
-0.018800  -42.700000
-0.018800  -42.700000
-0.017300  -42.700000
-0.016500  -42.700000
-0.018100  -42.700000
-0.012800  -42.700000
-0.008300  -42.700000
-0.006800  -42.700000
-0.008300  -42.700000
-0.008300  -42.700000
-0.007500  -42.600000
-0.009100  -42.600000
-0.006800  -42.600000
-0.006800  -42.600000
-0.005300  -42.600000
-0.005300  -42.600000
-0.010500  -42.600000
-0.017300  -42.600000
-0.021800  -42.600000
-0.023300  -42.600000
-0.021000  -42.500000
-0.019500  -42.500000
-0.021000  -42.500000
-0.023300  -42.500000
-0.023300  -42.500000
-0.022500  -42.500000
-0.022500  -42.500000
-0.021800  -42.500000
-0.020300  -42.500000
-0.018800  -42.500000
-0.018100  -42.500000
-0.020300  -42.500000
-0.018100  -42.400000
-0.021000  -42.400000
-0.024000  -42.400000
-0.024000  -42.400000
-0.024000  -42.400000
-0.020300  -42.400000
-0.021000  -42.400000
-0.016500  -42.400000
-0.015800  -42.400000
-0.015800  -42.400000
-0.012800  -42.400000
-0.015000  -42.400000
-0.012800  -42.400000
-0.015800  -42.400000
-0.016500  -42.400000
-0.015800  -42.400000
-0.016500  -42.400000
-0.014300  -42.400000
-0.013500  -42.400000
-0.012800  -42.400000
-0.015800  -42.400000
-0.017300  -42.400000
-0.018100  -42.400000
-0.015000  -42.400000
-0.012000  -42.400000
-0.010500  -42.400000
-0.009800  -42.400000
-0.009800  -42.400000
-0.010500  -42.400000
-0.012000  -42.400000
-0.012800  -42.400000
-0.017300  -42.400000
-0.018100  -42.400000
-0.022500  -42.400000
-0.018800  -42.400000
-0.016500  -42.400000
-0.012800  -42.400000
-0.004600  -42.400000
-0.003000  -42.400000
0.005200  -42.400000
0.012700  -42.400000
0.012700  -42.400000
0.000700  -42.400000
-0.012800  -42.400000
-0.025600  -42.400000
-0.035300  -42.400000
-0.037500  -42.400000
-0.038300  -42.400000
-0.036800  -42.400000
-0.036800  -42.400000
-0.034600  -42.500000
-0.033800  -42.500000
-0.034600  -42.500000
-0.036100  -42.500000
-0.036100  -42.500000
-0.032300  -42.500000
-0.030000  -42.500000
-0.022500  -42.500000
-0.019500  -42.500000
-0.015800  -42.500000
-0.013500  -42.500000
-0.013500  -42.500000
-0.009100  -42.500000
-0.007500  -42.500000
-0.008300  -42.500000
-0.005300  -42.500000
0.000000  -42.500000
-0.000800  -42.500000
-0.005300  -42.500000
-0.008300  -42.500000
-0.010500  -42.500000
-0.008300  -42.500000
-0.006000  -42.500000
-0.006800  -42.500000
-0.005300  -42.400000
-0.004600  -42.400000
-0.004600  -42.400000
-0.006000  -42.400000
-0.009100  -42.400000
-0.014300  -42.400000
-0.017300  -42.400000
-0.016500  -42.400000
-0.018100  -42.400000
-0.020300  -42.400000
-0.020300  -42.400000
-0.023300  -42.400000
-0.024000  -42.400000
-0.022500  -42.300000
-0.021800  -42.300000
-0.020300  -42.300000
-0.017300  -42.300000
-0.010500  -42.300000
-0.002300  -42.300000
-0.003000  -42.300000
-0.007500  -42.300000
-0.013500  -42.300000
-0.018100  -42.300000
-0.020300  -42.300000
-0.024000  -42.300000
-0.024800  -42.300000
-0.025600  -42.200000
-0.024800  -42.200000
-0.023300  -42.200000
-0.022500  -42.200000
-0.025600  -42.200000
-0.025600  -42.200000
-0.023300  -42.200000
-0.024000  -42.200000
-0.020300  -42.200000
-0.021800  -42.100000
-0.024000  -42.100000
-0.021800  -42.100000
-0.021000  -42.100000
-0.020300  -42.100000
-0.015000  -42.100000
-0.013500  -42.100000
-0.017300  -42.100000
-0.021000  -42.100000
-0.019500  -42.100000
-0.014300  -42.100000
-0.013500  -42.100000
-0.014300  -42.100000
-0.016500  -42.100000
-0.019500  -42.100000
-0.019500  -42.100000
-0.020300  -42.100000
-0.019500  -42.100000
-0.019500  -42.100000
-0.021000  -42.100000
-0.021000  -42.100000
-0.019500  -42.100000
-0.020300  -42.100000
-0.015800  -42.100000
-0.010500  -42.100000
-0.006800  -42.100000
-0.003000  -42.000000
-0.006000  -42.000000
-0.005300  -42.000000
-0.002300  -42.000000
-0.002300  -42.000000
-0.005300  -42.000000
-0.008300  -42.000000
-0.009800  -42.000000
-0.008300  -42.000000
-0.008300  -42.000000
-0.007500  -42.000000
0.000000  -42.000000
-0.005300  -42.000000
-0.009800  -42.000000
-0.010500  -42.000000
-0.012800  -42.000000
-0.015800  -42.000000
-0.018100  -42.000000
-0.015000  -42.000000
-0.014300  -42.000000
-0.012800  -42.000000
-0.013500  -42.000000
-0.015800  -42.000000
-0.020300  -42.000000
-0.024000  -42.000000
-0.029300  -42.000000
-0.026300  -42.000000
-0.018800  -42.000000
-0.015800  -42.000000
-0.006800  -42.000000
0.000700  -42.000000
0.003700  -42.000000
-0.003800  -42.000000
-0.018800  -42.000000
-0.030000  -42.000000
-0.031500  -42.000000
-0.031500  -42.000000
-0.031500  -42.000000
-0.025600  -42.000000
-0.026300  -41.900000
-0.026300  -41.900000
-0.026300  -41.900000
-0.027800  -41.900000
-0.021000  -41.900000
-0.012800  -41.900000
-0.009100  -41.900000
-0.010500  -41.900000
-0.012800  -41.900000
-0.020300  -41.900000
-0.029300  -41.900000
-0.030800  -41.900000
-0.033800  -41.900000
-0.035300  -41.900000
-0.033000  -41.900000
-0.030800  -41.900000
-0.019500  -41.900000
-0.006800  -41.900000
0.000700  -41.800000
0.007500  -41.800000
0.010500  -41.800000
0.004500  -41.700000
-0.001500  -41.700000
-0.005300  -41.700000
-0.004600  -41.700000
-0.007500  -41.600000
-0.016500  -41.600000
-0.024000  -41.600000
-0.033800  -41.600000
-0.031500  -41.600000
-0.019500  -41.500000
-0.009100  -41.500000
-0.009100  -41.500000
-0.009800  -41.400000
-0.011300  -41.400000
-0.010500  -41.400000
-0.004600  -41.400000
-0.011300  -41.400000
-0.016500  -41.400000
-0.014300  -41.300000
-0.009800  -41.300000
-0.012000  -41.300000
-0.019500  -41.200000
-0.021800  -41.200000
-0.030800  -41.200000
-0.033000  -41.100000
-0.031500  -41.100000
-0.031500  -41.100000
-0.029300  -41.000000
-0.033000  -41.000000
-0.025600  -41.000000
-0.005300  -41.000000
-0.000800  -41.000000
0.001500  -40.900000
0.003000  -40.900000
-0.008300  -40.900000
-0.015000  -40.800000
-0.018800  -40.800000
-0.019500  -40.700000
-0.018800  -40.700000
-0.012800  -40.700000
0.001500  -40.600000
0.003000  -40.600000
0.000700  -40.500000
-0.009800  -40.500000
-0.019500  -40.500000
-0.021000  -40.500000
-0.021800  -40.400000
-0.020300  -40.400000
-0.021000  -40.400000
-0.018800  -40.300000
-0.019500  -40.300000
-0.018100  -40.200000
-0.018100  -40.200000
-0.020300  -40.200000
-0.016500  -40.100000
-0.016500  -40.100000
-0.014300  -40.100000
-0.014300  -40.000000
-0.012800  -39.900000
-0.012000  -39.900000
-0.013500  -39.800000
-0.015800  -39.700000
-0.016500  -39.700000
-0.016500  -39.600000
-0.016500  -39.600000
-0.018100  -39.500000
-0.021000  -39.500000
-0.021800  -39.400000
-0.023300  -39.300000
-0.026300  -39.300000
-0.025600  -39.200000
-0.024000  -39.200000
-0.023300  -39.100000
-0.019500  -39.100000
-0.012800  -39.000000
-0.009100  -38.900000
-0.011300  -38.800000
-0.011300  -38.800000
-0.011300  -38.700000
-0.014300  -38.700000
-0.017300  -38.600000
-0.016500  -38.500000
-0.015000  -38.400000
-0.012800  -38.300000
-0.010500  -38.300000
-0.012000  -38.200000
-0.012800  -38.100000
-0.017300  -38.100000
-0.020300  -38.000000
-0.021800  -37.900000
-0.020300  -37.800000
-0.018100  -37.800000
-0.016500  -37.700000
-0.009800  -37.600000
-0.009800  -37.600000
-0.011300  -37.500000
-0.012800  -37.400000
-0.011300  -37.400000
-0.009800  -37.300000
-0.014300  -37.200000
-0.013500  -37.100000
-0.012000  -37.000000
-0.009100  -37.000000
-0.008300  -36.900000
-0.008300  -36.900000
-0.009800  -36.800000
-0.016500  -36.700000
-0.020300  -36.600000
-0.024800  -36.500000
-0.021800  -36.500000
-0.020300  -36.400000
-0.020300  -36.300000
-0.013500  -36.300000
-0.010500  -36.200000
-0.006800  -36.100000
-0.010500  -36.000000
-0.015000  -36.000000
-0.016500  -35.900000
-0.015800  -35.800000
-0.015800  -35.800000
-0.024000  -35.700000
-0.025600  -35.600000
-0.027000  -35.600000
-0.027000  -35.500000
-0.026300  -35.400000
-0.030800  -35.300000
-0.027000  -35.200000
-0.024000  -35.200000
-0.023300  -35.100000
-0.025600  -35.100000
-0.026300  -35.000000
-0.021800  -34.900000
-0.019500  -34.800000
-0.015000  -34.700000
-0.012000  -34.700000
-0.012800  -34.600000
-0.014300  -34.600000
-0.015000  -34.500000
-0.019500  -34.400000
-0.021800  -34.300000
-0.017300  -34.200000
-0.015800  -34.200000
-0.012800  -34.100000
-0.009100  -34.100000
-0.004600  -34.000000
-0.004600  -33.900000
-0.006800  -33.900000
-0.001500  -33.800000
0.005200  -33.800000
0.005200  -33.700000
-0.003800  -33.600000
-0.003000  -33.500000
-0.003000  -33.400000
-0.009100  -33.400000
-0.017300  -33.300000
-0.029300  -33.300000
-0.034600  -33.200000
-0.038300  -33.100000
-0.033000  -33.100000
-0.026300  -33.000000
-0.024000  -32.900000
-0.019500  -32.900000
-0.012800  -32.800000
-0.006800  -32.800000
-0.013500  -32.700000
-0.015000  -32.600000
-0.010500  -32.600000
-0.014300  -32.500000
-0.014300  -32.400000
-0.018800  -32.400000
-0.024000  -32.300000
-0.025600  -32.300000
-0.024000  -32.200000
-0.021800  -32.100000
-0.018100  -32.000000
-0.016500  -32.000000
-0.019500  -32.000000
-0.019500  -31.900000
-0.013500  -31.800000
-0.007500  -31.800000
-0.001500  -31.700000
0.009000  -31.700000
0.015700  -31.600000
0.008200  -31.500000
0.000700  -31.500000
-0.010500  -31.400000
-0.023300  -31.400000
-0.027800  -31.300000
-0.030800  -31.300000
-0.029300  -31.200000
-0.028500  -31.100000
-0.027800  -31.100000
-0.025600  -31.100000
-0.025600  -31.000000
-0.023300  -30.900000
-0.023300  -30.900000
-0.024000  -30.800000
-0.019500  -30.800000
-0.015800  -30.700000
-0.012000  -30.600000
-0.008300  -30.600000
-0.009100  -30.600000
-0.009100  -30.500000
-0.009800  -30.500000
-0.007500  -30.400000
-0.009100  -30.300000
-0.012800  -30.300000
-0.012800  -30.200000
-0.014300  -30.200000
-0.015800  -30.200000
-0.018800  -30.100000
-0.018100  -30.100000
-0.013500  -30.000000
-0.015800  -29.900000
-0.015800  -29.900000
-0.008300  -29.800000
-0.007500  -29.800000
-0.008300  -29.700000
-0.005300  -29.700000
-0.007500  -29.600000
-0.012000  -29.600000
-0.018100  -29.500000
-0.017300  -29.500000
-0.013500  -29.400000
-0.014300  -29.400000
-0.014300  -29.300000
-0.018100  -29.300000
-0.021800  -29.200000
-0.025600  -29.200000
-0.025600  -29.100000
-0.023300  -29.100000
-0.022500  -29.000000
-0.019500  -28.900000
-0.019500  -28.900000
-0.021800  -28.800000
-0.018100  -28.800000
-0.008300  -28.800000
0.005200  -28.700000
0.008200  -28.700000
0.003700  -28.600000
0.000700  -28.500000
-0.015800  -28.500000
-0.030000  -28.400000
-0.039000  -28.400000
-0.044300  -28.400000
-0.039800  -28.300000
-0.039000  -28.200000
-0.035300  -28.200000
-0.033000  -28.100000
-0.029300  -28.100000
-0.030800  -28.000000
-0.034600  -28.000000
-0.030800  -27.900000
-0.028500  -27.900000
-0.019500  -27.800000
-0.006800  -27.800000
-0.003000  -27.700000
0.000000  -27.700000
0.004500  -27.600000
0.014200  -27.500000
0.021000  -27.500000
0.012700  -27.500000
-0.003000  -27.400000
-0.016500  -27.400000
-0.032300  -27.300000
-0.037500  -27.200000
-0.038300  -27.200000
-0.042800  -27.100000
-0.042800  -27.100000
-0.040500  -27.000000
-0.028500  -27.000000
-0.015800  -27.000000
0.005200  -26.900000
0.025500  -26.800000
0.027700  -26.800000
0.014200  -26.700000
-0.004600  -26.700000
-0.014300  -26.600000
-0.021800  -26.600000
-0.023300  -26.500000
-0.021000  -26.500000
-0.023300  -26.400000
-0.022500  -26.400000
-0.023300  -26.300000
-0.021800  -26.200000
-0.012000  -26.200000
-0.003000  -26.100000
-0.003000  -26.100000
-0.010500  -26.000000
-0.021800  -26.000000
-0.031500  -25.900000
-0.033800  -25.900000
-0.035300  -25.800000
-0.030800  -25.700000
-0.015000  -25.700000
-0.009100  -25.700000
-0.010500  -25.600000
-0.014300  -25.500000
-0.015000  -25.500000
-0.014300  -25.400000
-0.016500  -25.300000
-0.010500  -25.200000
-0.010500  -25.200000
-0.014300  -25.100000
-0.012800  -25.100000
-0.013500  -25.000000
-0.011300  -24.900000
-0.015800  -24.900000
-0.024000  -24.800000
-0.029300  -24.800000
-0.029300  -24.700000
-0.030800  -24.600000
-0.030800  -24.500000
-0.022500  -24.500000
-0.011300  -24.400000
-0.006800  -24.300000
-0.009100  -24.300000
-0.012800  -24.200000
-0.012000  -24.100000
-0.000800  -24.000000
0.004500  -23.900000
0.006000  -23.900000
-0.001500  -23.800000
-0.015800  -23.700000
-0.023300  -23.700000
-0.031500  -23.600000
-0.039000  -23.500000
-0.042800  -23.400000
-0.040500  -23.400000
-0.030800  -23.300000
-0.021800  -23.200000
-0.017300  -23.100000
0.000000  -23.000000
0.024000  -23.000000
0.021700  -22.900000
0.012000  -22.800000
-0.000800  -22.800000
-0.025600  -22.700000
-0.030800  -22.600000
-0.032300  -22.500000
-0.027800  -22.500000
-0.016500  -22.400000
-0.011300  -22.300000
-0.006800  -22.300000
-0.014300  -22.200000
-0.023300  -22.100000
-0.023300  -22.100000
-0.027000  -22.000000
-0.029300  -22.000000
-0.029300  -21.900000
-0.024000  -21.800000
-0.016500  -21.700000
-0.005300  -21.600000
0.000000  -21.600000
-0.000800  -21.500000
-0.006000  -21.500000
-0.016500  -21.400000
-0.021000  -21.300000
-0.021800  -21.300000
-0.018100  -21.200000
-0.013500  -21.200000
-0.014300  -21.100000
-0.013500  -21.100000
-0.012000  -21.000000
-0.012800  -20.900000
-0.028500  -20.900000
-0.041300  -20.800000
-0.035300  -20.700000
-0.027800  -20.700000
-0.014300  -20.700000
0.000000  -20.600000
0.010500  -20.500000
0.013500  -20.500000
0.006700  -20.400000
0.000000  -20.300000
-0.012000  -20.300000
-0.012800  -20.300000
-0.007500  -20.300000
-0.004600  -20.200000
-0.004600  -20.200000
-0.012000  -20.100000
-0.019500  -20.100000
-0.024000  -20.100000
-0.024000  -20.000000
-0.023300  -20.000000
-0.024800  -20.000000
-0.029300  -19.900000
-0.030000  -19.900000
-0.030800  -19.900000
-0.033000  -19.800000
-0.023300  -19.800000
-0.021000  -19.800000
-0.014300  -19.800000
-0.009100  -19.700000
-0.012000  -19.700000
-0.014300  -19.700000
-0.027000  -19.600000
-0.029300  -19.600000
-0.030000  -19.500000
-0.024000  -19.400000
-0.012000  -19.400000
-0.014300  -19.400000
-0.023300  -19.300000
-0.036100  -19.300000
-0.034600  -19.200000
-0.027800  -19.100000
-0.012800  -19.100000
0.009000  -19.000000
0.020200  -19.000000
0.037500  -18.900000
0.027000  -18.900000
0.010500  -18.900000
-0.006000  -18.800000
-0.035300  -18.700000
-0.051800  -18.700000
-0.057800  -18.600000
-0.055500  -18.600000
-0.048000  -18.500000
-0.027000  -18.500000
-0.014300  -18.500000
-0.016500  -18.400000
-0.020300  -18.400000
-0.032300  -18.300000
-0.037500  -18.300000
-0.036800  -18.200000
-0.027800  -18.200000
-0.018800  -18.200000
-0.004600  -18.100000
0.019500  -18.100000
0.020200  -18.000000
0.006700  -18.000000
-0.001500  -18.000000
-0.004600  -17.900000
-0.003000  -17.900000
0.003000  -17.800000
0.008200  -17.800000
0.021700  -17.700000
0.024000  -17.700000
0.003000  -17.600000
-0.010500  -17.600000
-0.027000  -17.600000
-0.036100  -17.600000
-0.035300  -17.500000
-0.039800  -17.500000
-0.036800  -17.400000
-0.033800  -17.400000
-0.027800  -17.300000
-0.023300  -17.300000
-0.021800  -17.200000
-0.023300  -17.200000
-0.020300  -17.100000
-0.014300  -17.100000
-0.015800  -17.100000
-0.018100  -17.100000
-0.016500  -17.000000
-0.012800  -17.000000
-0.009100  -16.900000
-0.006800  -16.900000
-0.009100  -16.800000
-0.010500  -16.800000
-0.009100  -16.700000
-0.015800  -16.700000
-0.024000  -16.700000
-0.016500  -16.600000
-0.001500  -16.600000
-0.003800  -16.500000
-0.014300  -16.500000
-0.024000  -16.500000
-0.026300  -16.400000
-0.021800  -16.400000
-0.024000  -16.300000
-0.027800  -16.300000
-0.033000  -16.200000
-0.033000  -16.200000
-0.024000  -16.200000
-0.016500  -16.100000
-0.012800  -16.100000
-0.012800  -16.000000
-0.015000  -16.000000
-0.012800  -15.900000
-0.009800  -15.800000
-0.012000  -15.800000
-0.016500  -15.800000
-0.019500  -15.700000
-0.019500  -15.700000
-0.018100  -15.600000
-0.021000  -15.500000
-0.021800  -15.500000
-0.027000  -15.400000
-0.025600  -15.400000
-0.012800  -15.300000
-0.012000  -15.300000
-0.011300  -15.200000
-0.010500  -15.200000
-0.016500  -15.100000
-0.010500  -15.100000
-0.005300  -15.000000
0.003700  -15.000000
0.006000  -14.900000
0.001500  -14.900000
0.000000  -14.800000
-0.006800  -14.800000
-0.003000  -14.700000
0.002200  -14.700000
0.003700  -14.600000
-0.002300  -14.600000
-0.009800  -14.500000
-0.015000  -14.500000
-0.020300  -14.400000
-0.019500  -14.400000
-0.023300  -14.300000
-0.024800  -14.300000
-0.029300  -14.200000
-0.033000  -14.200000
-0.035300  -14.100000
-0.038300  -14.100000
-0.036800  -14.000000
-0.030000  -14.000000
-0.015000  -14.000000
-0.012000  -14.000000
-0.018800  -13.900000
-0.018100  -13.900000
-0.016500  -13.900000
-0.019500  -13.800000
-0.018100  -13.800000
-0.012000  -13.700000
-0.011300  -13.700000
-0.014300  -13.700000
-0.018100  -13.600000
-0.027800  -13.600000
-0.030000  -13.600000
-0.021800  -13.500000
-0.009100  -13.500000
-0.000800  -13.500000
0.003000  -13.500000
-0.001500  -13.400000
-0.011300  -13.400000
-0.020300  -13.400000
-0.024000  -13.400000
-0.029300  -13.400000
-0.038300  -13.300000
-0.021800  -13.300000
0.019500  -13.300000
0.048000  -13.300000
0.042000  -13.300000
0.014200  -13.300000
-0.015800  -13.300000
-0.040500  -13.200000
-0.051100  -13.200000
-0.049500  -13.200000
-0.052500  -13.200000
-0.048800  -13.200000
-0.042000  -13.200000
-0.042000  -13.200000
-0.038300  -13.100000
-0.045000  -13.100000
-0.051100  -13.100000
-0.042000  -13.100000
-0.027000  -13.100000
-0.008300  -13.000000
-0.000800  -13.000000
0.000700  -13.000000
-0.001500  -12.900000
-0.001500  -12.900000
-0.000800  -12.800000
-0.006800  -12.800000
-0.014300  -12.800000
-0.018100  -12.700000
-0.019500  -12.700000
-0.015800  -12.600000
-0.011300  -12.600000
-0.023300  -12.600000
-0.024800  -12.600000
-0.024000  -12.600000
-0.026300  -12.500000
-0.016500  -12.500000
-0.008300  -12.400000
0.003000  -12.400000
0.018700  -12.300000
0.025500  -12.300000
0.016500  -12.200000
0.010500  -12.200000
0.015700  -12.200000
0.019500  -12.100000
0.018000  -12.100000
0.021700  -12.000000
0.018000  -12.000000
-0.000800  -12.000000
-0.020300  -11.900000
-0.039000  -11.900000
-0.042800  -11.800000
-0.040500  -11.800000
-0.036100  -11.700000
-0.035300  -11.700000
-0.036800  -11.700000
-0.042000  -11.600000
-0.050300  -11.600000
-0.049500  -11.500000
-0.037500  -11.500000
-0.012000  -11.400000
0.006700  -11.400000
0.000700  -11.300000
-0.018100  -11.300000
-0.039000  -11.300000
-0.036800  -11.200000
-0.018100  -11.200000
-0.012000  -11.100000
-0.006800  -11.100000
-0.002300  -11.000000
-0.009800  -11.000000
-0.019500  -10.900000
-0.027800  -10.900000
-0.027800  -10.800000
-0.023300  -10.800000
-0.025600  -10.800000
-0.022500  -10.700000
-0.018100  -10.700000
-0.004600  -10.600000
0.021000  -10.600000
0.035200  -10.500000
0.025500  -10.400000
0.004500  -10.400000
-0.018800  -10.400000
-0.035300  -10.300000
-0.036800  -10.300000
-0.035300  -10.200000
-0.032300  -10.100000
-0.027800  -10.100000
-0.027000  -10.000000
-0.030800  -10.000000
-0.039000  -9.900000
-0.038300  -9.900000
-0.024000  -9.800000
-0.006800  -9.800000
0.001500  -9.700000
-0.005300  -9.700000
-0.013500  -9.600000
-0.019500  -9.600000
-0.020300  -9.500000
-0.018100  -9.500000
-0.017300  -9.500000
-0.010500  -9.400000
-0.010500  -9.400000
-0.014300  -9.300000
-0.014300  -9.300000
-0.015800  -9.200000
-0.019500  -9.100000
-0.023300  -9.100000
-0.019500  -9.000000
-0.018800  -9.000000
-0.022500  -9.000000
-0.018800  -8.900000
-0.014300  -8.900000
-0.010500  -8.800000
-0.001500  -8.800000
0.001500  -8.700000
-0.002300  -8.700000
-0.004600  -8.600000
-0.003000  -8.600000
0.000000  -8.500000
-0.001500  -8.500000
-0.008300  -8.400000
-0.021000  -8.400000
-0.030800  -8.300000
-0.026300  -8.300000
-0.020300  -8.200000
-0.024000  -8.100000
-0.023300  -8.100000
-0.021800  -8.100000
-0.029300  -8.000000
-0.030800  -8.000000
-0.031500  -7.900000
-0.019500  -7.800000
0.021700  -7.800000
0.050200  -7.700000
0.054000  -7.700000
0.040500  -7.700000
-0.012000  -7.600000
-0.054000  -7.600000
-0.067500  -7.500000
-0.072800  -7.400000
-0.066000  -7.400000
-0.086300  -7.300000
-0.114000  -7.300000
-0.126800  -7.200000
-0.105800  -7.200000
-0.059300  -7.200000
-0.014300  -7.100000
0.009700  -7.100000
0.027700  -7.000000
0.057700  -6.900000
0.085500  -6.900000
0.135000  -6.800000
0.146200  -6.800000
0.109500  -6.800000
0.059200  -6.700000
-0.014300  -6.700000
-0.049500  -6.600000
-0.061500  -6.600000
-0.058500  -6.500000
-0.035300  -6.400000
-0.042800  -6.400000
-0.054000  -6.300000
-0.057800  -6.300000
-0.060800  -6.300000
-0.069100  -6.200000
-0.086300  -6.100000
-0.070600  -6.100000
-0.019500  -6.000000
0.031500  -6.000000
0.054700  -5.900000
0.029200  -5.900000
-0.009100  -5.800000
-0.015000  -5.800000
0.000700  -5.700000
0.001500  -5.700000
0.001500  -5.600000
-0.001500  -5.600000
-0.033000  -5.500000
-0.064500  -5.500000
-0.072100  -5.400000
-0.060800  -5.400000
-0.044300  -5.300000
-0.021800  -5.300000
0.006000  -5.200000
0.023200  -5.200000
0.018000  -5.100000
-0.000800  -5.100000
-0.016500  -5.000000
-0.023300  -5.000000
-0.029300  -4.900000
-0.034600  -4.900000
-0.033000  -4.800000
-0.027000  -4.800000
-0.025600  -4.700000
-0.033000  -4.700000
-0.036800  -4.600000
-0.036100  -4.500000
-0.029300  -4.500000
-0.020300  -4.500000
-0.014300  -4.400000
-0.009800  -4.300000
-0.010500  -4.300000
-0.015000  -4.200000
-0.023300  -4.100000
-0.020300  -4.100000
-0.006800  -4.100000
0.002200  -4.000000
0.012700  -3.900000
0.005200  -3.900000
-0.000800  -3.800000
-0.001500  -3.700000
-0.006000  -3.700000
-0.007500  -3.600000
-0.008300  -3.600000
-0.003800  -3.500000
-0.015800  -3.500000
-0.033000  -3.400000
-0.042000  -3.300000
-0.044300  -3.200000
-0.031500  -3.200000
-0.012800  -3.200000
0.003000  -3.100000
-0.003000  -3.000000
-0.026300  -2.900000
-0.036800  -2.900000
-0.029300  -2.800000
-0.014300  -2.700000
0.006700  -2.700000
0.013500  -2.600000
0.021700  -2.600000
0.028500  -2.500000
0.018000  -2.400000
0.012700  -2.400000
0.008200  -2.300000
0.000700  -2.300000
-0.006800  -2.200000
-0.010500  -2.100000
-0.020300  -2.100000
-0.033000  -2.000000
-0.043600  -2.000000
-0.050300  -1.900000
-0.041300  -1.800000
-0.037500  -1.800000
-0.023300  -1.800000
0.000700  -1.700000
0.003000  -1.600000
-0.006800  -1.600000
-0.025600  -1.500000
-0.043600  -1.400000
-0.049500  -1.400000
-0.060800  -1.400000
-0.058500  -1.300000
-0.031500  -1.300000
-0.012000  -1.200000
-0.009800  -1.100000
-0.016500  -1.100000
-0.012800  -1.000000
-0.004600  -0.900000
0.005200  -0.900000
0.004500  -0.900000
-0.008300  -0.800000
-0.009800  -0.800000
-0.022500  -0.700000
-0.046500  -0.600000
-0.065300  -0.600000
-0.061500  -0.500000
-0.045800  -0.500000
-0.023300  -0.400000
0.006700  -0.400000
0.055500  -0.300000
0.093700  -0.300000
0.095200  -0.200000
0.082500  -0.100000
0.050200  -0.100000
0.037500  0.000000
0.006700  0.000000
-0.042000  0.000000
-0.063000  0.100000
-0.094500  0.100000
-0.105000  0.200000
-0.112500  0.200000
-0.111800  0.300000
-0.093000  0.300000
-0.089300  0.400000
-0.103500  0.400000
-0.114000  0.400000
-0.109500  0.400000
-0.090000  0.500000
-0.019500  0.500000
0.043500  0.600000
0.079500  0.600000
0.088500  0.700000
0.046500  0.700000
0.046500  0.800000
0.060000  0.800000
0.049500  0.900000
0.044200  0.900000
0.023200  0.900000
-0.003000  0.900000
-0.014300  0.900000
-0.010500  1.000000
0.009700  1.000000
0.028500  1.000000
0.054000  1.100000
0.044200  1.100000
-0.004600  1.100000
-0.027800  1.200000
-0.042800  1.200000
-0.046500  1.200000
-0.045800  1.300000
-0.049500  1.300000
-0.041300  1.300000
-0.043600  1.300000
-0.042800  1.300000
-0.037500  1.400000
-0.053300  1.400000
-0.057000  1.500000
-0.048000  1.500000
-0.045000  1.500000
-0.029300  1.600000
-0.018800  1.600000
-0.009800  1.600000
-0.002300  1.700000
0.003700  1.700000
0.018000  1.800000
0.016500  1.800000
0.008200  1.800000
-0.009800  1.800000
-0.030800  1.900000
-0.036800  1.900000
-0.046500  1.900000
-0.053300  2.000000
-0.051800  2.000000
-0.039800  2.000000
-0.024000  2.100000
-0.016500  2.100000
-0.010500  2.200000
-0.003000  2.200000
0.024000  2.200000
0.051700  2.300000
0.059200  2.300000
0.065200  2.400000
0.056200  2.400000
0.021700  2.500000
-0.001500  2.500000
-0.027800  2.600000
-0.054800  2.600000
-0.063000  2.600000
-0.063800  2.700000
-0.053300  2.700000
-0.050300  2.800000
-0.050300  2.800000
-0.051100  2.900000
-0.054000  2.900000
-0.037500  3.000000
-0.024000  3.000000
-0.013500  3.100000
0.001500  3.100000
-0.000800  3.100000
-0.014300  3.200000
-0.011300  3.200000
-0.001500  3.300000
0.000700  3.300000
0.003700  3.400000
0.001500  3.400000
0.006000  3.400000
0.013500  3.500000
0.007500  3.500000
0.000700  3.600000
0.000000  3.600000
-0.032300  3.600000
-0.053300  3.700000
-0.054000  3.700000
-0.066000  3.800000
-0.057000  3.800000
-0.042000  3.900000
-0.048000  3.900000
-0.063000  4.000000
-0.057000  4.000000
-0.040500  4.000000
-0.008300  4.100000
0.018000  4.100000
0.042000  4.200000
0.059200  4.200000
0.047200  4.300000
0.015000  4.300000
-0.020300  4.300000
-0.032300  4.400000
-0.046500  4.400000
-0.033000  4.500000
-0.012000  4.500000
0.009700  4.500000
0.023200  4.600000
-0.018100  4.600000
-0.053300  4.700000
-0.059300  4.700000
-0.009100  4.800000
0.014200  4.800000
-0.010500  4.800000
0.016500  4.900000
0.076500  4.900000
0.118500  4.900000
0.053200  4.900000
-0.076500  5.000000
-0.151500  5.000000
-0.159800  5.000000
-0.129000  5.100000
-0.052500  5.100000
0.032200  5.200000
0.075000  5.200000
0.027700  5.200000
-0.033000  5.300000
-0.035300  5.300000
-0.049500  5.300000
-0.049500  5.300000
-0.038300  5.300000
-0.016500  5.400000
-0.007500  5.400000
-0.023300  5.400000
-0.025600  5.400000
-0.023300  5.500000
-0.035300  5.500000
-0.065300  5.500000
-0.057800  5.500000
-0.024000  5.600000
0.025500  5.600000
0.058500  5.600000
0.084000  5.600000
0.099000  5.600000
0.052500  5.700000
0.011200  5.700000
-0.030800  5.700000
-0.057800  5.700000
-0.053300  5.800000
-0.046500  5.800000
-0.047300  5.800000
-0.066800  5.800000
-0.064500  5.800000
-0.061500  5.800000
-0.064500  5.900000
-0.046500  5.900000
-0.033800  5.900000
-0.003000  5.900000
0.060700  6.000000
0.083200  6.000000
0.042000  6.000000
-0.024000  6.000000
-0.069100  6.000000
-0.072800  6.100000
-0.063000  6.100000
-0.041300  6.100000
-0.024000  6.200000
-0.020300  6.200000
-0.006800  6.200000
0.020200  6.200000
0.053200  6.300000
0.045700  6.300000
0.010500  6.300000
-0.021800  6.300000
-0.057800  6.300000
-0.067500  6.400000
-0.064500  6.400000
-0.030000  6.400000
0.040500  6.400000
0.053200  6.500000
0.038200  6.500000
-0.000800  6.500000
-0.063800  6.600000
-0.086300  6.600000
-0.065300  6.600000
-0.017300  6.700000
-0.018100  6.700000
-0.043600  6.700000
-0.046500  6.700000
-0.031500  6.700000
0.001500  6.800000
0.036000  6.800000
0.054700  6.800000
0.054000  6.800000
0.056200  6.900000
0.060700  6.900000
0.099000  6.900000
0.152200  7.000000
0.132700  7.000000
0.046500  7.000000
-0.043600  7.100000
-0.108800  7.100000
-0.169600  7.100000
-0.196500  7.100000
-0.189800  7.200000
-0.144800  7.200000
-0.037500  7.200000
0.015700  7.200000
-0.034600  7.200000
-0.066000  7.300000
-0.039000  7.300000
0.006700  7.300000
0.012000  7.300000
-0.031500  7.400000
-0.020300  7.400000
0.053200  7.400000
0.084700  7.400000
0.016500  7.400000
-0.031500  7.500000
-0.033800  7.500000
-0.009100  7.500000
0.069000  7.500000
0.089200  7.500000
0.036700  7.600000
-0.049500  7.600000
-0.129000  7.600000
-0.168800  7.600000
-0.183800  7.600000
-0.153800  7.600000
-0.131300  7.600000
-0.100600  7.600000
-0.018800  7.700000
0.042000  7.700000
0.086200  7.700000
0.102700  7.700000
0.085500  7.700000
0.054000  7.700000
0.046500  7.700000
0.018000  7.700000
-0.021000  7.800000
-0.006000  7.800000
-0.035300  7.800000
-0.060800  7.800000
-0.077300  7.800000
-0.077300  7.800000
0.000700  7.800000
0.087700  7.800000
0.147700  7.800000
0.117000  7.900000
0.036700  7.900000
-0.042800  7.900000
-0.069100  7.900000
-0.090000  7.900000
-0.131300  7.900000
-0.136500  8.000000
-0.153800  8.000000
-0.081800  8.000000
0.060700  8.000000
0.129000  8.000000
0.050200  8.100000
-0.054800  8.100000
-0.115500  8.100000
-0.146300  8.100000
-0.111000  8.100000
-0.104300  8.100000
-0.057800  8.100000
0.046500  8.100000
0.168700  8.100000
0.183000  8.200000
0.084000  8.200000
0.059200  8.200000
0.070500  8.200000
0.098200  8.200000
0.050200  8.200000
-0.027000  8.300000
-0.081000  8.300000
-0.105800  8.300000
-0.078800  8.300000
-0.092300  8.300000
-0.071300  8.400000
-0.029300  8.400000
0.033000  8.400000
0.069700  8.400000
0.081000  8.400000
0.089200  8.400000
0.027000  8.500000
-0.025600  8.500000
-0.116300  8.500000
-0.204800  8.500000
-0.213800  8.500000
-0.202600  8.500000
-0.189000  8.500000
-0.148500  8.500000
-0.036800  8.600000
0.070500  8.600000
0.108000  8.600000
0.101200  8.600000
0.111700  8.600000
0.177700  8.700000
0.276700  8.700000
0.321000  8.700000
0.175500  8.700000
-0.042800  8.700000
-0.188300  8.800000
-0.263300  8.800000
-0.269300  8.800000
-0.316500  8.800000
-0.295500  8.800000
-0.213800  8.900000
-0.121500  8.900000
0.038200  8.900000
0.105000  8.900000
0.081700  8.900000
0.032200  8.900000
0.015700  8.900000
0.019500  8.900000
0.018000  9.000000
0.049500  9.000000
0.106500  9.000000
0.185200  9.000000
0.126700  9.000000
-0.009800  9.000000
-0.069800  9.000000
-0.089300  9.000000
-0.097500  9.000000
-0.106500  9.000000
-0.072800  9.000000
-0.019500  9.000000
0.081700  9.100000
0.158200  9.100000
0.123000  9.100000
0.057700  9.100000
-0.035300  9.100000
-0.108800  9.100000
-0.096000  9.100000
-0.096000  9.100000
-0.135800  9.100000
-0.121500  9.200000
-0.056300  9.200000
0.051700  9.200000
0.122200  9.200000
0.080200  9.200000
-0.009800  9.200000
-0.108800  9.200000
-0.108000  9.200000
-0.034600  9.200000
0.008200  9.200000
0.042000  9.300000
0.044200  9.300000
0.018000  9.300000
-0.050300  9.300000
-0.066800  9.300000
-0.060000  9.300000
-0.075000  9.300000
-0.094500  9.300000
-0.126800  9.300000
-0.074300  9.300000
-0.013500  9.300000
0.060700  9.300000
0.204700  9.300000
0.255000  9.300000
0.162700  9.300000
0.064500  9.300000
-0.071300  9.300000
-0.180000  9.400000
-0.245300  9.400000
-0.270800  9.400000
-0.162000  9.400000
-0.067500  9.400000
-0.027000  9.400000
-0.048000  9.400000
0.028500  9.400000
0.231000  9.400000
0.442500  9.400000
0.421500  9.400000
0.152200  9.400000
-0.099000  9.400000
-0.329300  9.400000
-0.323300  9.400000
-0.281300  9.400000
-0.261000  9.400000
-0.170300  9.400000
-0.113300  9.400000
-0.060800  9.400000
-0.044300  9.400000
0.034500  9.400000
0.062200  9.400000
0.077200  9.400000
0.129000  9.400000
0.165700  9.400000
0.150000  9.400000
0.069000  9.400000
0.009000  9.400000
-0.100600  9.400000
-0.169600  9.400000
-0.191300  9.400000
-0.195800  9.400000
-0.177800  9.400000
-0.166500  9.400000
-0.109500  9.400000
0.018000  9.400000
0.212200  9.400000
0.293200  9.400000
0.214500  9.400000
0.127500  9.500000
[truncated: 77,768 more chars]
