# Supplementary material for: Extracting time-frequency feature of single-channel vastus medialis EMG signals for knee exercise pattern recognition
Source: PLoS One. 2017 Jul 10;12(7):e0180526. doi: 10.1371/journal.pone.0180526 (PMC5503271; doi:10.1371/journal.pone.0180526)
Supplement: S1 File — The EMG orignial data of the vastus medialis muscle of the detected leg from 14 healthy subjects were collected and recorded in the file while performing three exercise programs, i.e., leg extension from a sitting position (sitting), flexion of the leg up (standing), and gait (walking). (ZIP) [file pone.0180526.s001.zip › Data/7sitting.txt]

File Name: 7sitting.log
Channel 6: 'Vasto Medial', 8147 values, engineering units: mV, no filters.
Channel 8: 'Flexo-Extension', 8147 values, engineering units: deg, no filters.
0.012000  15.800000
-0.008300  15.300000
-0.014300  15.300000
-0.019500  15.300000
-0.024000  15.100000
-0.020300  15.100000
-0.017300  15.000000
-0.018100  14.700000
-0.021800  14.800000
-0.023300  14.400000
-0.027000  14.600000
-0.027000  14.400000
-0.021800  14.400000
-0.014300  14.200000
-0.008300  14.100000
-0.008300  14.000000
-0.009800  13.700000
-0.017300  13.900000
-0.030800  13.800000
-0.040500  13.700000
-0.046500  13.700000
-0.051800  13.800000
-0.058500  13.400000
-0.060000  13.500000
-0.063800  13.000000
-0.066000  13.300000
-0.060800  12.900000
-0.054800  13.200000
-0.048000  12.800000
-0.039800  13.000000
-0.034600  12.600000
-0.038300  12.700000
-0.033800  12.600000
-0.030000  12.700000
-0.027000  12.500000
-0.022500  12.300000
-0.022500  12.300000
-0.024000  12.300000
-0.031500  12.300000
-0.028500  12.100000
-0.022500  12.200000
-0.014300  12.100000
0.000700  12.100000
0.013500  11.900000
0.026200  11.800000
0.042000  11.800000
0.041200  11.700000
0.031500  11.600000
0.024000  11.600000
0.000000  11.600000
-0.025600  11.500000
-0.055500  11.400000
-0.081800  11.100000
-0.096000  11.300000
-0.111000  11.200000
-0.110300  11.000000
-0.110300  11.000000
-0.097500  10.700000
-0.072100  10.900000
-0.033000  10.800000
0.018000  10.700000
0.061500  10.600000
0.105000  10.400000
0.140200  10.500000
0.165000  10.300000
0.182200  10.600000
0.185200  10.400000
0.174000  10.200000
0.164200  10.100000
0.159000  10.200000
0.156000  10.200000
0.157500  9.800000
0.159700  9.900000
0.147000  9.700000
0.123700  9.600000
0.107200  9.700000
0.075000  9.500000
0.049500  9.500000
0.030700  9.300000
0.008200  9.700000
-0.000800  9.100000
-0.016500  9.200000
-0.024000  9.200000
-0.027800  9.200000
-0.033800  9.000000
-0.033000  9.000000
-0.036100  9.000000
-0.035300  8.800000
-0.033000  9.100000
-0.023300  8.700000
-0.009800  9.000000
-0.003000  8.500000
-0.006800  8.700000
-0.012000  8.400000
-0.015800  8.400000
-0.021800  8.300000
-0.026300  8.400000
-0.025600  8.400000
-0.024000  8.300000
-0.015800  8.400000
-0.009100  8.100000
-0.003800  8.200000
0.002200  8.100000
-0.000800  8.100000
-0.006800  8.100000
-0.012000  7.800000
-0.016500  8.100000
-0.016500  8.000000
-0.017300  7.800000
-0.021000  7.700000
-0.028500  7.900000
-0.031500  7.800000
-0.032300  7.700000
-0.033000  7.900000
-0.030800  7.800000
-0.027800  7.700000
-0.024000  7.700000
-0.021000  7.600000
-0.017300  7.600000
-0.019500  7.600000
-0.022500  7.600000
-0.025600  7.600000
-0.027800  7.600000
-0.028500  7.300000
-0.032300  7.700000
-0.028500  7.400000
-0.027000  7.400000
-0.023300  7.600000
-0.006800  7.500000
0.009000  7.500000
0.019500  7.600000
0.019500  7.500000
0.019500  7.300000
0.023200  7.300000
0.020200  7.500000
0.018000  7.200000
0.016500  7.500000
0.012700  7.200000
0.000700  7.300000
-0.025600  7.100000
-0.019500  7.500000
0.018700  7.100000
0.030700  7.400000
0.020200  7.100000
-0.002300  7.200000
-0.006800  7.100000
-0.004600  7.000000
-0.021800  7.000000
-0.032300  6.900000
-0.039000  6.800000
-0.029300  6.700000
-0.022500  6.700000
-0.020300  6.400000
-0.011300  6.500000
-0.003000  6.300000
0.009000  6.300000
0.015700  6.200000
0.010500  5.900000
0.011200  5.800000
0.020200  5.600000
0.026200  5.700000
0.026200  5.400000
0.024700  5.300000
0.001500  5.200000
-0.027800  5.100000
-0.049500  5.000000
-0.075000  4.900000
-0.098300  4.900000
-0.118500  4.700000
-0.122300  4.700000
-0.100600  4.600000
-0.061500  4.400000
-0.012800  4.500000
0.031500  4.200000
0.060000  4.400000
0.069000  3.900000
0.060000  4.100000
0.032200  3.900000
0.001500  3.900000
-0.024000  3.900000
-0.046500  3.700000
-0.051100  3.700000
-0.036100  3.600000
-0.000800  3.800000
0.046500  3.600000
0.090000  3.600000
0.125200  3.500000
0.148500  3.400000
0.155200  3.500000
0.144000  3.300000
0.123000  3.500000
0.099700  3.300000
0.075000  3.600000
0.055500  3.200000
0.038200  3.200000
0.027700  3.300000
0.027000  3.200000
0.025500  3.200000
0.024000  3.000000
0.027700  3.200000
0.030000  3.000000
0.021000  3.200000
0.012000  3.200000
0.004500  3.200000
0.000700  3.200000
0.001500  3.100000
0.000700  3.100000
-0.003000  3.100000
-0.009800  3.200000
-0.008300  3.100000
-0.002300  3.200000
-0.000800  3.200000
-0.006000  3.000000
-0.015800  3.100000
-0.015800  3.100000
-0.021800  3.100000
-0.030800  3.100000
-0.040500  3.100000
-0.051800  3.100000
-0.064500  3.200000
-0.075000  3.200000
-0.086300  3.200000
-0.099800  3.200000
-0.105800  3.300000
-0.114000  3.500000
-0.123800  3.200000
-0.126800  3.400000
-0.126000  3.500000
-0.120800  3.600000
-0.111800  3.600000
-0.092300  3.500000
-0.070600  3.600000
-0.053300  3.500000
-0.038300  3.600000
-0.024000  3.400000
-0.007500  3.400000
0.003000  3.600000
0.018700  3.300000
0.034500  3.600000
0.045000  3.500000
0.051700  3.600000
0.057700  3.200000
0.072700  3.500000
0.078000  3.400000
0.080200  3.300000
0.084700  3.300000
0.087000  3.200000
0.090700  3.300000
0.090000  3.000000
0.090700  3.300000
0.095200  3.100000
0.102700  3.200000
0.100500  3.100000
0.093000  3.100000
0.080200  3.100000
0.065200  3.000000
0.061500  3.000000
0.055500  3.000000
0.042000  2.800000
0.029200  2.800000
0.021700  2.900000
0.015000  2.800000
0.002200  2.700000
-0.011300  2.800000
-0.018800  2.600000
-0.027000  2.800000
-0.034600  2.500000
-0.031500  2.600000
-0.025600  2.600000
-0.016500  2.600000
0.003000  2.600000
0.022500  2.500000
0.027700  2.500000
0.038200  2.400000
0.047200  2.400000
0.051700  2.400000
0.057000  2.400000
0.055500  2.400000
0.053200  2.400000
0.043500  2.400000
0.027000  2.200000
0.003700  2.400000
-0.020300  2.100000
-0.042800  2.300000
-0.061500  1.900000
-0.076500  2.200000
-0.093800  2.000000
-0.110300  2.200000
-0.125300  2.100000
-0.129800  2.000000
-0.131300  1.900000
-0.135000  2.000000
-0.129800  2.000000
-0.125300  2.000000
-0.122300  1.900000
-0.117000  1.900000
-0.110300  2.000000
-0.101300  2.000000
-0.091500  1.900000
-0.076500  1.900000
-0.064500  1.600000
-0.048000  2.100000
-0.027800  1.800000
-0.012800  1.900000
-0.001500  1.700000
0.006700  2.000000
0.015700  1.800000
0.019500  1.900000
0.026200  1.800000
0.031500  1.900000
0.035200  2.000000
0.036000  1.700000
0.036700  2.000000
0.040500  1.800000
0.041200  2.000000
0.040500  1.800000
0.042000  2.100000
0.044200  1.900000
0.043500  1.800000
0.039000  2.000000
0.040500  1.800000
0.040500  2.000000
0.035200  1.800000
0.028500  1.900000
0.021700  2.000000
0.018700  1.900000
0.013500  2.100000
0.012700  1.900000
0.014200  2.100000
0.010500  1.800000
0.006700  2.000000
0.003000  2.000000
-0.002300  1.800000
-0.009800  1.900000
-0.010500  1.800000
-0.008300  1.900000
-0.001500  1.900000
0.008200  2.200000
0.012700  2.000000
0.015700  1.900000
0.018000  2.000000
0.020200  2.100000
0.023200  2.100000
0.021000  1.900000
0.017200  2.100000
0.019500  1.900000
0.019500  2.200000
0.018000  1.900000
0.012700  2.100000
0.010500  2.000000
0.021700  2.000000
0.037500  1.900000
0.042000  2.000000
0.039000  1.900000
0.036700  1.900000
0.035200  1.900000
0.030700  1.900000
0.027700  1.900000
0.031500  2.000000
0.031500  1.900000
0.030700  2.000000
0.029200  1.800000
0.024700  2.200000
0.023200  1.800000
0.014200  2.100000
0.004500  1.800000
-0.003000  2.200000
-0.006800  1.800000
-0.008300  2.000000
-0.004600  2.000000
-0.000800  2.100000
0.004500  1.900000
0.018000  2.000000
0.034500  2.000000
0.055500  2.100000
0.081000  2.000000
0.104200  2.000000
0.129000  1.800000
0.150000  2.000000
0.166500  1.800000
0.176200  2.000000
0.177000  1.900000
0.172500  1.900000
0.166500  1.800000
0.152200  2.100000
0.135000  1.900000
0.112500  2.100000
0.087000  1.900000
0.063700  2.000000
0.036700  1.900000
0.010500  2.100000
-0.012800  1.800000
-0.036800  2.000000
-0.057800  1.800000
-0.077300  2.100000
-0.096800  1.800000
-0.108000  2.000000
-0.110300  1.900000
-0.108800  2.000000
-0.111800  1.800000
-0.120000  1.900000
-0.129800  2.000000
-0.132800  2.000000
-0.135000  1.900000
-0.144100  1.800000
-0.156800  1.900000
-0.168800  1.900000
-0.172600  1.900000
-0.170300  1.800000
-0.170300  1.900000
-0.168800  1.900000
-0.162800  1.800000
-0.156800  1.900000
-0.147800  1.800000
-0.138800  2.100000
-0.127500  1.700000
-0.117800  1.900000
-0.112500  1.500000
-0.105800  1.900000
-0.096800  2.000000
-0.083300  1.900000
-0.072800  2.000000
-0.069800  1.800000
-0.063000  2.000000
-0.053300  1.800000
-0.044300  1.800000
-0.036800  1.800000
-0.033800  1.800000
-0.027000  1.800000
-0.017300  1.700000
-0.003800  2.000000
0.014200  1.800000
0.020200  1.900000
0.022500  1.800000
0.019500  1.800000
0.016500  1.800000
0.020200  1.800000
0.023200  1.800000
0.026200  1.800000
0.031500  1.900000
0.040500  1.700000
0.038200  1.900000
0.036700  1.800000
0.040500  1.700000
0.045000  1.800000
0.054000  1.700000
0.054700  1.900000
0.054000  1.700000
0.050200  1.800000
0.045700  1.600000
0.041200  1.800000
0.034500  1.600000
0.038200  1.800000
0.040500  1.600000
0.042000  1.500000
0.048000  1.800000
0.045700  1.500000
0.042700  1.600000
0.041200  1.600000
0.036700  1.600000
0.035200  1.700000
0.029200  1.500000
0.027000  1.800000
0.023200  1.500000
0.023200  1.800000
0.022500  1.500000
0.020200  1.600000
0.017200  1.500000
0.014200  1.700000
0.019500  1.600000
0.020200  1.600000
0.020200  1.900000
0.018000  1.500000
0.016500  1.900000
0.018000  1.500000
0.017200  1.800000
0.016500  2.100000
0.018000  2.100000
0.018000  1.600000
0.024700  1.600000
0.034500  1.800000
0.035200  1.700000
0.030700  1.800000
0.020200  1.800000
0.015700  1.800000
0.017200  1.700000
0.011200  1.500000
0.008200  1.700000
0.006700  1.600000
0.009000  1.900000
0.008200  1.800000
0.001500  2.100000
0.004500  1.900000
0.003700  1.800000
0.003000  1.800000
0.001500  1.900000
0.000000  2.100000
0.008200  1.900000
0.013500  1.900000
0.015700  2.100000
0.023200  2.100000
0.030700  2.100000
0.027700  2.000000
0.023200  2.200000
0.024000  2.100000
0.020200  2.300000
0.017200  2.100000
0.021700  2.400000
0.021700  2.000000
0.018700  2.300000
0.016500  2.200000
0.013500  2.300000
0.012000  2.200000
0.012000  2.200000
0.012700  2.200000
0.012000  2.300000
0.012700  2.300000
0.010500  2.300000
0.009000  2.300000
0.005200  2.400000
0.005200  2.200000
0.005200  2.400000
0.006700  2.200000
0.004500  2.500000
0.003000  2.100000
0.001500  2.400000
0.000700  2.100000
0.004500  2.200000
0.005200  2.300000
0.004500  2.200000
0.008200  2.100000
0.010500  2.100000
0.009000  2.000000
0.005200  2.100000
-0.004600  2.000000
-0.009100  1.800000
-0.009800  1.800000
-0.011300  1.800000
-0.009800  1.800000
-0.009100  1.800000
-0.004600  1.800000
-0.001500  2.000000
-0.005300  1.800000
-0.006800  1.800000
-0.006800  1.700000
-0.009100  1.800000
-0.007500  1.800000
0.000700  2.100000
0.004500  2.100000
-0.001500  2.100000
-0.006800  1.900000
-0.010500  1.900000
-0.016500  1.900000
-0.020300  1.800000
-0.023300  1.900000
-0.024000  2.000000
-0.027000  1.800000
-0.026300  2.100000
-0.025600  1.800000
-0.024000  2.100000
-0.020300  1.700000
-0.020300  1.900000
-0.021800  1.800000
-0.021800  1.800000
-0.018100  1.800000
-0.013500  1.800000
-0.015000  1.900000
-0.011300  1.800000
-0.004600  2.000000
-0.000800  1.800000
0.004500  2.000000
0.003700  1.600000
-0.001500  1.900000
-0.006000  1.900000
-0.010500  1.800000
-0.015800  1.800000
-0.012000  1.600000
-0.007500  1.900000
-0.009800  1.700000
-0.008300  1.800000
-0.006000  1.900000
-0.006800  1.800000
-0.006800  2.000000
-0.004600  1.600000
0.000700  1.800000
0.004500  1.800000
0.000700  2.000000
0.000000  1.800000
0.001500  1.900000
0.003000  1.700000
0.005200  1.900000
0.007500  1.800000
0.008200  1.900000
0.005200  1.900000
0.003000  1.800000
0.000000  1.800000
-0.000800  1.800000
-0.001500  1.900000
-0.001500  1.900000
0.000700  1.700000
0.001500  1.800000
0.005200  1.800000
0.010500  2.000000
0.017200  1.800000
0.020200  2.000000
0.016500  1.700000
0.017200  1.900000
0.012000  1.700000
0.005200  1.700000
0.000700  1.600000
-0.003000  1.700000
-0.001500  1.700000
0.001500  1.800000
-0.001500  1.800000
-0.003000  1.800000
-0.003000  1.700000
-0.000800  1.800000
0.001500  1.700000
0.001500  1.700000
-0.000800  1.400000
0.000700  1.700000
0.001500  1.500000
0.006000  1.600000
0.004500  1.500000
-0.002300  1.500000
-0.003000  1.500000
-0.002300  1.500000
0.003000  1.500000
0.006000  1.400000
0.005200  1.500000
0.005200  1.300000
0.000700  1.300000
0.000700  1.300000
0.000700  1.300000
-0.000800  1.400000
-0.003000  1.300000
-0.003000  1.500000
-0.003000  1.200000
-0.006000  1.300000
-0.005300  1.200000
-0.003000  1.400000
-0.003800  1.200000
-0.003800  1.300000
-0.005300  1.200000
-0.006800  1.200000
-0.002300  1.300000
-0.000800  1.200000
-0.000800  1.300000
-0.001500  1.000000
-0.002300  1.200000
-0.004600  1.300000
-0.006000  1.200000
-0.005300  1.100000
-0.001500  1.200000
0.000000  1.300000
0.002200  1.000000
0.006700  1.300000
0.012700  1.200000
0.006700  1.400000
0.004500  1.100000
0.006000  1.200000
0.000000  1.100000
-0.003000  1.200000
-0.006000  1.100000
-0.009100  1.100000
-0.007500  1.100000
-0.005300  1.100000
-0.002300  1.200000
-0.004600  1.200000
-0.005300  1.000000
-0.004600  1.200000
-0.003000  1.000000
-0.003000  1.300000
-0.003000  1.000000
-0.003000  1.300000
-0.000800  1.100000
0.003700  1.100000
0.003000  1.100000
0.003700  0.900000
0.003000  1.200000
0.004500  1.100000
0.003000  1.200000
0.000000  1.100000
0.006700  1.100000
0.006700  1.000000
0.006000  0.900000
0.006700  1.000000
0.005200  1.000000
0.008200  1.200000
0.007500  0.900000
0.004500  1.200000
0.000000  1.300000
-0.003000  1.100000
-0.004600  1.100000
-0.001500  1.200000
-0.000800  1.100000
0.000000  0.900000
0.003000  1.300000
0.001500  0.900000
-0.002300  1.300000
-0.003800  1.100000
-0.005300  1.300000
-0.006800  1.000000
-0.006800  1.300000
-0.005300  1.300000
-0.004600  1.200000
-0.003800  1.200000
-0.003800  1.300000
-0.004600  1.200000
-0.006800  1.200000
-0.006800  1.100000
-0.003000  1.200000
0.003000  1.200000
0.009700  1.300000
0.013500  1.200000
0.009000  1.400000
0.001500  1.300000
-0.001500  1.400000
0.000700  1.200000
0.000700  1.400000
0.001500  1.500000
0.003000  1.300000
0.001500  1.500000
0.000700  1.500000
0.000000  1.400000
-0.001500  1.400000
-0.001500  1.300000
-0.002300  1.300000
-0.003000  1.500000
-0.000800  1.500000
0.003000  1.400000
0.003700  1.500000
0.001500  1.200000
0.000700  1.500000
-0.000800  1.300000
-0.000800  1.600000
-0.001500  1.400000
0.003000  1.700000
0.004500  1.300000
-0.001500  1.300000
0.000700  1.400000
0.006700  1.300000
0.009000  1.300000
0.008200  1.400000
0.003700  1.500000
0.001500  1.400000
0.000700  1.500000
-0.002300  1.700000
0.000700  1.300000
0.000000  1.500000
0.002200  1.300000
0.006700  1.600000
0.003700  1.300000
0.000700  1.500000
-0.001500  1.300000
-0.001500  1.500000
-0.000800  1.500000
-0.002300  1.500000
0.000000  1.400000
0.000700  1.300000
0.001500  1.600000
-0.000800  1.500000
-0.000800  1.500000
-0.001500  1.500000
-0.002300  1.600000
-0.003000  1.500000
-0.002300  1.500000
-0.002300  1.700000
-0.003000  1.500000
-0.001500  1.600000
0.001500  1.500000
0.001500  1.500000
0.001500  1.600000
0.004500  1.500000
0.000700  1.500000
0.000000  1.600000
-0.000800  1.800000
-0.003000  1.700000
-0.004600  1.600000
-0.006000  1.500000
-0.005300  1.500000
-0.004600  1.500000
-0.001500  1.400000
-0.001500  1.700000
-0.001500  1.500000
0.003000  1.600000
0.007500  1.300000
0.009000  1.600000
0.008200  1.500000
0.006700  1.500000
0.005200  1.500000
0.005200  1.500000
0.004500  1.800000
0.003700  1.500000
0.003000  1.700000
0.001500  1.500000
-0.001500  1.600000
-0.003000  1.500000
-0.003000  1.700000
-0.004600  1.600000
-0.003000  1.600000
-0.003000  1.700000
-0.003000  1.700000
-0.001500  1.600000
-0.004600  1.600000
-0.003000  1.600000
-0.000800  1.800000
-0.000800  1.500000
0.001500  1.800000
0.001500  1.600000
0.002200  1.900000
0.003000  1.700000
0.004500  1.700000
0.004500  1.700000
0.003000  1.800000
0.003700  1.800000
0.006000  1.900000
0.004500  1.800000
0.003700  1.800000
0.002200  1.800000
0.000700  1.600000
-0.003800  1.600000
-0.003000  1.800000
0.000000  1.800000
0.001500  1.800000
0.001500  1.800000
0.000700  1.900000
0.000700  1.800000
0.000000  1.900000
-0.000800  1.800000
-0.000800  1.900000
-0.001500  1.800000
0.000000  1.800000
0.000700  1.800000
0.000700  1.900000
0.000700  1.900000
-0.000800  1.900000
0.000000  2.000000
0.003000  1.800000
0.005200  1.800000
0.006000  2.100000
0.005200  1.900000
0.003000  2.200000
0.001500  1.900000
-0.004600  2.100000
-0.006800  1.800000
-0.005300  2.100000
-0.003000  1.900000
0.000700  2.200000
-0.000800  2.100000
-0.004600  2.000000
-0.006000  2.200000
-0.003000  2.200000
0.000000  2.200000
0.000700  2.100000
0.000700  2.300000
0.003000  2.400000
-0.000800  2.200000
-0.000800  2.400000
0.000000  2.100000
0.000700  2.400000
0.000700  2.200000
-0.000800  2.400000
0.002200  2.200000
0.000700  2.500000
-0.001500  2.400000
-0.001500  2.500000
-0.003000  2.300000
0.000000  2.500000
-0.001500  2.600000
-0.001500  2.500000
0.000700  2.600000
0.000700  2.600000
-0.000800  2.600000
0.000000  2.600000
0.003700  2.600000
0.001500  2.700000
-0.000800  2.600000
0.000000  2.600000
-0.000800  2.600000
-0.000800  2.700000
-0.001500  2.900000
-0.001500  2.700000
0.000700  2.900000
0.001500  2.800000
0.002200  2.800000
0.001500  2.900000
0.000700  2.800000
0.000700  3.100000
0.000700  2.900000
0.003000  3.100000
0.002200  2.800000
-0.000800  3.100000
0.001500  2.900000
0.002200  3.100000
0.003000  3.100000
0.002200  3.100000
0.002200  3.100000
-0.000800  3.100000
-0.002300  3.300000
-0.001500  3.300000
-0.003000  3.300000
-0.003000  3.300000
-0.004600  3.300000
-0.005300  3.600000
-0.004600  3.500000
-0.003000  3.800000
-0.003000  3.400000
-0.003000  3.700000
-0.000800  3.600000
-0.003000  3.800000
-0.003000  3.600000
-0.002300  3.800000
-0.000800  3.900000
0.001500  3.900000
-0.001500  3.800000
-0.001500  4.000000
-0.003000  4.100000
-0.001500  4.100000
-0.000800  4.100000
0.001500  4.100000
0.003700  4.100000
0.000700  4.400000
0.001500  4.300000
0.001500  4.400000
0.003000  4.300000
0.004500  4.600000
0.003000  4.600000
0.001500  4.700000
0.000700  4.800000
0.001500  4.700000
0.003700  4.800000
0.004500  4.700000
0.003000  4.900000
0.004500  4.900000
0.003000  4.900000
0.001500  5.300000
0.001500  4.900000
0.003700  5.300000
0.004500  5.100000
0.003700  5.300000
0.003700  5.300000
0.003700  5.400000
0.003700  5.500000
0.005200  5.500000
0.005200  5.800000
0.004500  5.700000
0.003000  5.800000
0.004500  5.800000
0.005200  5.900000
0.004500  6.000000
0.006700  6.000000
0.006000  6.100000
0.004500  6.100000
0.004500  6.500000
0.000700  6.300000
0.001500  6.600000
0.000700  6.400000
-0.001500  6.800000
-0.000800  6.700000
0.000700  6.900000
-0.000800  7.000000
-0.001500  7.000000
-0.001500  7.200000
-0.001500  7.300000
-0.001500  7.300000
-0.003000  7.600000
0.000000  7.500000
0.000700  7.800000
0.001500  7.800000
0.004500  8.100000
-0.000800  7.800000
-0.003000  8.100000
-0.000800  8.100000
-0.001500  8.400000
-0.001500  8.600000
-0.002300  8.500000
-0.002300  8.900000
-0.001500  8.600000
-0.001500  9.000000
0.000000  9.100000
0.001500  9.200000
0.001500  9.300000
-0.000800  9.400000
-0.004600  9.600000
-0.004600  9.500000
-0.001500  9.900000
0.000700  9.900000
-0.000800  10.200000
0.000000  10.100000
0.000000  10.400000
-0.000800  10.400000
-0.001500  10.700000
-0.003000  10.700000
-0.005300  10.700000
-0.008300  11.000000
-0.012800  11.000000
-0.014300  11.200000
-0.020300  11.300000
-0.021000  11.500000
-0.020300  11.800000
-0.024000  11.700000
-0.027800  12.100000
-0.034600  12.000000
-0.033800  12.400000
-0.030800  12.300000
-0.029300  12.500000
-0.025600  12.700000
-0.021800  12.900000
-0.016500  13.000000
-0.013500  13.200000
-0.008300  13.500000
0.000700  13.500000
0.008200  13.800000
0.008200  13.800000
0.013500  13.900000
0.018000  14.300000
0.016500  14.300000
0.019500  14.600000
0.020200  14.500000
0.021000  14.800000
0.021700  15.000000
0.024000  15.100000
0.024000  15.200000
0.018700  15.300000
0.014200  15.600000
0.012000  15.400000
0.012700  15.700000
0.012000  15.800000
0.011200  16.200000
0.012000  16.200000
0.022500  16.300000
0.029200  16.500000
0.018700  16.600000
0.018700  16.800000
0.021000  16.900000
0.023200  17.000000
0.023200  17.300000
0.014200  17.200000
0.009000  17.600000
0.003000  17.600000
-0.002300  17.900000
-0.001500  17.900000
0.003000  18.300000
0.007500  18.300000
0.012700  18.400000
0.018000  18.600000
0.016500  18.700000
0.015700  19.000000
0.009000  18.900000
0.000700  19.400000
-0.005300  19.300000
-0.012800  19.700000
-0.025600  19.800000
-0.045000  20.000000
-0.061500  20.200000
-0.070600  20.200000
-0.084000  20.700000
-0.089300  20.700000
-0.084000  21.100000
-0.074300  21.200000
-0.059300  21.300000
-0.036100  21.600000
-0.002300  21.700000
0.019500  21.900000
0.025500  22.200000
0.025500  22.500000
0.012000  22.700000
0.008200  22.600000
0.016500  23.200000
0.023200  23.100000
0.021700  23.600000
0.010500  23.500000
0.006000  24.000000
-0.000800  24.200000
-0.003000  24.400000
0.004500  24.600000
0.015000  24.800000
0.021700  25.200000
0.022500  25.300000
0.025500  25.700000
0.027700  25.900000
0.030700  26.100000
0.034500  26.400000
0.036000  26.500000
0.034500  26.900000
0.030700  27.000000
0.027700  27.500000
0.026200  27.400000
0.027000  27.900000
0.026200  27.900000
0.024700  28.300000
0.021000  28.400000
0.012700  28.700000
0.008200  29.000000
0.000000  29.100000
-0.003000  29.500000
-0.002300  29.500000
0.000700  29.900000
0.001500  30.100000
-0.003800  30.300000
-0.002300  30.700000
0.003000  30.800000
0.009000  31.100000
0.016500  31.200000
0.022500  31.600000
0.029200  31.800000
0.033000  32.200000
0.036000  32.200000
0.036700  32.400000
0.036000  32.700000
0.034500  32.900000
0.032200  33.200000
0.031500  33.300000
0.027700  33.500000
0.025500  33.800000
0.021700  33.700000
0.020200  33.500000
0.018700  33.300000
0.016500  33.600000
0.016500  34.200000
0.009000  35.000000
-0.006800  35.300000
-0.027000  35.500000
-0.048000  35.400000
-0.069100  35.500000
-0.094500  35.500000
-0.114800  35.600000
-0.115500  35.800000
-0.107300  36.000000
-0.087800  36.200000
-0.063800  36.500000
-0.052500  36.500000
-0.034600  36.900000
0.003000  36.900000
0.030700  37.300000
0.043500  37.100000
0.056200  37.600000
0.062200  37.600000
0.060000  38.000000
0.057700  38.000000
0.057700  38.200000
0.055500  38.200000
0.046500  38.500000
0.035200  38.600000
0.023200  38.700000
0.012000  39.000000
0.000700  39.200000
-0.009800  39.300000
-0.018100  39.800000
-0.029300  40.000000
-0.039800  40.200000
-0.046500  40.500000
-0.051800  40.700000
-0.053300  40.900000
-0.053300  41.100000
-0.054000  41.500000
-0.053300  41.500000
-0.054000  41.900000
-0.050300  42.200000
-0.045800  42.300000
-0.045000  42.900000
-0.045000  42.700000
-0.041300  43.200000
-0.039000  43.200000
-0.038300  43.900000
-0.034600  43.900000
-0.032300  44.200000
-0.030800  44.400000
-0.027000  44.700000
-0.025600  45.000000
-0.023300  45.100000
-0.019500  45.300000
-0.014300  45.500000
-0.008300  45.700000
-0.003000  46.300000
0.002200  46.200000
0.007500  46.700000
0.014200  46.500000
0.023200  47.100000
0.031500  47.000000
0.036000  47.600000
0.039000  47.600000
0.042000  47.900000
0.042700  48.000000
0.040500  48.300000
0.039700  48.500000
0.044200  48.500000
0.050200  48.600000
0.053200  49.000000
0.057700  49.300000
0.059200  49.400000
0.060000  49.500000
0.063000  49.900000
0.063700  49.800000
0.063700  50.300000
0.060000  50.400000
0.058500  50.600000
0.063700  50.700000
0.064500  50.900000
0.055500  51.200000
0.036000  51.100000
0.018000  51.500000
0.010500  51.500000
0.013500  51.700000
0.013500  51.900000
0.009700  52.200000
0.007500  52.500000
0.004500  52.300000
-0.005300  52.600000
-0.012800  52.500000
-0.017300  52.900000
-0.020300  52.800000
-0.019500  53.100000
-0.018800  53.200000
-0.019500  53.400000
-0.018100  53.400000
-0.018100  53.500000
-0.015800  53.700000
-0.016500  53.700000
-0.019500  54.000000
-0.017300  54.000000
-0.017300  54.400000
-0.021000  54.400000
-0.019500  54.300000
-0.018100  54.600000
-0.016500  54.400000
-0.018100  54.900000
-0.015800  54.600000
-0.018100  54.900000
-0.021000  55.000000
-0.019500  55.100000
-0.015800  55.300000
-0.014300  55.200000
-0.012000  55.400000
-0.009100  55.300000
-0.006800  55.400000
-0.005300  55.600000
-0.006000  55.700000
-0.009100  55.900000
-0.010500  55.900000
-0.003000  56.200000
0.006700  56.200000
0.009000  56.500000
0.002200  56.400000
-0.015800  56.500000
-0.043600  56.700000
-0.069100  56.600000
-0.085600  56.900000
-0.095300  56.700000
-0.093000  57.200000
-0.077300  57.100000
-0.038300  57.300000
0.045700  57.300000
0.195000  57.400000
0.362200  57.400000
0.484500  57.400000
0.539200  57.600000
0.516000  57.600000
0.454500  57.800000
0.352500  57.600000
0.227200  57.700000
0.120000  57.600000
0.018000  57.800000
-0.057000  57.700000
-0.115500  57.600000
-0.166500  57.900000
-0.202600  57.600000
-0.226500  57.700000
-0.239300  57.700000
-0.246000  57.600000
-0.252000  57.900000
-0.261800  57.500000
-0.270000  57.800000
-0.268500  57.500000
-0.249000  57.700000
-0.214500  57.700000
-0.177800  57.800000
-0.140300  57.600000
-0.103500  57.600000
-0.073500  57.800000
-0.050300  57.600000
-0.038300  57.600000
-0.036800  57.600000
-0.045800  57.600000
-0.067500  57.600000
-0.099000  57.700000
-0.130500  57.700000
-0.163500  57.700000
-0.189000  57.800000
-0.193500  57.600000
-0.177000  57.700000
-0.141100  57.600000
-0.097500  57.800000
-0.053300  57.800000
-0.012000  57.700000
0.024700  58.000000
0.045700  57.900000
0.053200  58.100000
0.057000  58.000000
0.055500  58.000000
0.056200  58.000000
0.050200  57.900000
0.046500  57.900000
0.049500  58.000000
0.046500  58.000000
0.051700  57.800000
0.059200  58.000000
0.066000  57.900000
0.069700  57.800000
0.069700  58.000000
0.070500  57.600000
0.069000  57.900000
0.066700  57.600000
0.063000  57.800000
0.057000  57.600000
0.050200  57.500000
0.044200  57.600000
0.041200  57.300000
0.038200  57.200000
0.036700  57.300000
0.036700  57.300000
0.044200  57.200000
0.048000  57.100000
0.050200  57.000000
0.053200  57.000000
0.051700  56.900000
0.048700  56.600000
0.043500  56.700000
0.039000  56.500000
0.035200  56.500000
0.030700  56.300000
0.026200  56.200000
0.020200  56.100000
0.018000  56.100000
0.016500  56.000000
0.015000  55.800000
0.008200  55.700000
-0.002300  55.700000
-0.008300  55.400000
-0.010500  55.300000
-0.009800  55.200000
-0.003800  55.200000
0.004500  54.900000
0.014200  55.000000
0.024000  54.800000
0.030700  54.800000
0.034500  54.600000
0.031500  54.500000
0.035200  54.400000
0.039000  54.300000
0.038200  54.000000
0.039000  54.000000
0.036700  53.900000
0.033000  53.800000
0.030700  53.500000
0.030700  53.600000
0.029200  53.300000
0.026200  53.300000
0.027000  53.100000
0.026200  53.100000
0.022500  52.900000
0.014200  52.600000
0.004500  52.600000
-0.006800  52.400000
-0.019500  52.200000
-0.028500  52.100000
-0.030800  51.900000
-0.027000  51.700000
-0.021000  51.700000
-0.016500  51.700000
-0.017300  51.300000
-0.021800  51.300000
-0.027000  51.000000
-0.033800  51.100000
-0.041300  50.700000
-0.045800  50.600000
-0.046500  50.300000
-0.041300  50.300000
-0.034600  50.200000
-0.027000  49.900000
-0.021800  49.700000
-0.014300  49.600000
-0.009800  49.400000
-0.010500  49.400000
-0.009100  48.900000
-0.009800  49.100000
-0.007500  48.500000
-0.003000  48.800000
-0.003000  48.500000
-0.001500  48.400000
-0.003000  48.000000
-0.008300  47.900000
-0.012800  47.700000
-0.012800  47.600000
-0.015800  47.700000
-0.015800  47.200000
-0.014300  47.100000
-0.010500  46.800000
-0.008300  46.500000
-0.008300  46.600000
-0.004600  46.200000
0.003000  46.300000
0.007500  45.700000
0.008200  45.900000
0.008200  45.400000
0.009000  45.400000
0.010500  45.000000
0.011200  45.000000
0.014200  44.800000
0.013500  44.600000
0.013500  44.500000
0.014200  44.400000
0.012700  43.900000
0.012700  44.000000
0.012700  43.600000
0.014200  43.500000
0.011200  43.100000
0.006700  43.100000
0.006000  42.800000
0.005200  42.800000
0.003000  42.400000
0.002200  42.300000
0.002200  42.100000
0.003000  41.800000
0.003000  41.800000
0.001500  41.400000
0.001500  41.400000
0.005200  41.000000
0.004500  41.000000
0.009000  40.700000
0.014200  40.400000
0.016500  40.300000
0.017200  40.000000
0.012700  40.100000
0.011200  39.500000
0.011200  39.600000
0.006700  39.200000
0.006000  39.100000
0.006000  38.800000
0.006700  38.600000
0.007500  38.500000
0.004500  38.100000
0.005200  38.200000
0.003700  37.800000
0.003700  37.600000
0.005200  37.400000
0.004500  37.200000
0.004500  37.100000
-0.000800  36.800000
-0.004600  36.500000
-0.003000  36.300000
-0.004600  36.300000
-0.003000  35.900000
-0.002300  35.800000
-0.002300  35.300000
-0.003000  35.200000
-0.001500  35.000000
0.001500  34.600000
0.001500  34.500000
0.000000  34.200000
-0.001500  33.900000
0.000700  33.800000
0.001500  33.500000
0.000700  33.300000
0.000700  33.100000
0.000700  33.000000
0.001500  32.600000
0.000000  32.500000
-0.001500  32.000000
0.000000  31.900000
0.001500  31.900000
0.003000  31.300000
0.000000  31.300000
-0.006800  30.800000
-0.006800  30.900000
-0.004600  30.300000
-0.009100  30.100000
-0.010500  30.100000
-0.011300  29.700000
-0.014300  29.600000
-0.016500  29.200000
-0.019500  29.100000
-0.021800  28.800000
-0.024000  28.500000
-0.024800  28.300000
-0.023300  28.100000
-0.020300  27.900000
-0.016500  27.500000
-0.015000  27.600000
-0.010500  27.000000
-0.006800  27.000000
-0.006000  26.600000
-0.003000  26.500000
0.000000  26.400000
0.001500  26.200000
0.002200  26.100000
0.001500  25.700000
0.004500  25.700000
0.005200  25.400000
0.003000  25.100000
-0.000800  24.900000
0.000700  24.900000
0.000700  24.700000
0.000000  24.300000
0.002200  24.300000
0.000000  23.900000
0.001500  24.000000
0.002200  23.600000
0.002200  23.500000
0.005200  23.300000
-0.000800  23.000000
-0.005300  22.900000
-0.004600  22.500000
-0.002300  22.400000
0.000700  22.100000
0.003700  22.000000
0.009700  21.800000
0.015000  21.500000
0.015700  21.500000
0.014200  21.000000
0.005200  21.000000
-0.011300  20.600000
-0.024800  20.400000
-0.036800  20.200000
-0.048000  19.900000
-0.051100  19.600000
-0.046500  19.300000
-0.042800  19.100000
-0.038300  18.900000
-0.029300  18.800000
-0.028500  18.400000
-0.025600  18.100000
-0.019500  18.100000
-0.016500  17.600000
-0.015800  17.800000
-0.012800  17.300000
-0.012000  17.500000
-0.012800  17.000000
-0.012000  17.100000
-0.005300  16.700000
0.000000  16.600000
0.001500  16.500000
0.003000  16.400000
0.003000  16.200000
0.006000  16.100000
0.009000  15.900000
0.009000  15.900000
0.005200  15.700000
0.001500  15.600000
0.008200  15.500000
0.012000  15.500000
0.012000  15.100000
0.011200  15.200000
0.012000  15.000000
0.014200  14.800000
0.018000  14.800000
0.020200  14.600000
0.021000  14.400000
0.023200  14.400000
0.027700  14.400000
0.028500  14.100000
0.027000  13.900000
0.031500  14.000000
0.036700  13.700000
0.033700  13.800000
0.032200  13.500000
0.030000  13.500000
0.024700  13.000000
0.021700  13.200000
0.020200  12.900000
0.019500  12.800000
0.018000  12.500000
0.016500  12.600000
0.015700  12.400000
0.013500  12.300000
0.009000  12.100000
-0.006000  11.900000
-0.021800  11.600000
-0.027800  11.400000
-0.033000  11.200000
-0.049500  11.200000
-0.070600  10.900000
-0.090000  10.800000
-0.105000  10.700000
-0.115500  10.600000
-0.100600  10.600000
-0.054000  10.400000
0.016500  10.200000
0.103500  10.100000
0.162700  10.100000
0.176200  10.000000
0.174000  9.600000
0.140200  9.700000
0.097500  9.500000
0.063700  9.500000
0.036700  9.100000
0.023200  9.300000
0.013500  9.100000
0.007500  9.100000
0.000700  8.900000
-0.004600  8.700000
-0.005300  8.800000
-0.003000  8.600000
0.003000  8.500000
0.011200  8.500000
0.018000  8.500000
0.020200  8.400000
0.026200  8.200000
0.027700  8.300000
0.027700  8.100000
0.027000  8.200000
0.025500  7.800000
0.016500  8.100000
-0.010500  7.700000
-0.035300  7.800000
-0.039000  7.600000
-0.043600  7.600000
-0.039000  7.600000
-0.025600  7.400000
-0.006000  7.500000
0.012700  7.500000
0.015000  7.200000
0.008200  7.200000
-0.004600  7.000000
-0.014300  7.300000
-0.018800  6.900000
-0.023300  7.200000
-0.024000  6.700000
-0.024000  6.900000
-0.021000  6.900000
-0.015800  7.000000
-0.012800  6.900000
-0.012000  6.700000
-0.012000  6.700000
-0.009800  6.600000
-0.003000  6.700000
-0.000800  6.700000
-0.004600  6.600000
-0.005300  6.600000
-0.008300  6.300000
-0.016500  6.600000
-0.018100  6.600000
-0.018100  6.500000
-0.019500  6.400000
-0.016500  6.400000
-0.015000  6.400000
-0.014300  6.300000
-0.012800  6.400000
-0.012800  6.300000
-0.016500  6.400000
-0.021000  6.100000
-0.027000  6.300000
-0.030800  6.300000
-0.032300  6.200000
-0.032300  6.300000
-0.033000  6.200000
-0.031500  6.400000
-0.030800  6.000000
-0.030800  6.200000
-0.027800  6.100000
-0.030800  6.200000
-0.034600  6.100000
-0.031500  5.900000
-0.028500  6.200000
-0.027800  5.800000
-0.027800  6.100000
-0.027800  5.800000
-0.026300  5.900000
-0.019500  6.000000
-0.016500  5.800000
-0.019500  5.800000
-0.023300  5.700000
-0.020300  5.800000
-0.009800  5.700000
-0.000800  5.800000
0.008200  5.800000
0.009000  5.700000
0.006000  5.800000
0.005200  5.700000
0.004500  5.700000
0.001500  5.500000
-0.000800  5.600000
-0.002300  5.400000
-0.008300  5.500000
-0.036800  5.400000
-0.053300  5.200000
-0.003000  5.100000
0.015700  4.900000
0.000700  4.900000
0.000700  4.600000
-0.015800  4.400000
-0.009100  4.100000
-0.012800  4.000000
-0.018100  3.800000
-0.012000  3.500000
-0.010500  3.500000
-0.007500  3.100000
-0.001500  3.200000
0.019500  2.800000
0.040500  2.700000
0.065200  2.500000
0.082500  2.300000
0.098200  2.100000
0.105700  1.800000
0.096700  1.900000
0.084000  1.800000
0.060000  1.700000
0.026200  1.500000
-0.012000  1.500000
-0.034600  1.400000
-0.033000  1.300000
-0.021800  1.500000
0.021700  1.300000
0.088500  1.600000
0.141000  1.200000
0.167200  1.300000
0.165000  1.300000
0.143200  1.300000
0.118500  1.200000
0.098200  1.000000
0.070500  1.300000
0.053200  1.200000
0.062200  1.000000
0.070500  1.200000
0.071200  1.200000
0.055500  1.300000
0.034500  1.400000
0.019500  1.500000
0.012700  1.400000
0.014200  1.700000
0.021000  1.500000
0.044200  1.800000
0.069700  1.800000
0.083200  1.800000
0.090000  2.000000
0.082500  2.100000
0.061500  2.300000
0.026200  2.200000
-0.015800  2.400000
-0.045800  2.500000
-0.072100  2.700000
-0.096800  2.700000
-0.113300  2.500000
-0.126000  3.100000
-0.132800  3.000000
-0.138800  3.300000
-0.143300  3.200000
-0.135000  3.600000
-0.120000  3.400000
-0.110300  3.600000
-0.112500  3.600000
-0.135000  3.600000
-0.162000  3.800000
-0.195000  3.700000
-0.220500  3.900000
-0.229500  3.900000
-0.225800  4.000000
-0.201100  4.000000
-0.165800  3.700000
-0.113300  3.800000
-0.044300  3.900000
0.019500  4.000000
0.072000  3.600000
0.100500  3.800000
0.116200  3.700000
0.119200  3.800000
0.111700  3.500000
0.103500  3.500000
0.081700  3.700000
0.063000  3.400000
0.045700  3.500000
0.031500  3.400000
0.026200  3.600000
0.026200  3.300000
0.033000  3.400000
0.036000  3.400000
0.038200  3.200000
0.041200  3.500000
0.046500  3.200000
0.050200  3.700000
0.051700  3.400000
0.055500  3.400000
0.060000  3.400000
0.060700  3.300000
0.061500  3.300000
0.062200  3.100000
0.061500  3.300000
0.053200  3.200000
0.039000  3.300000
0.030700  3.100000
0.020200  3.300000
0.006700  3.200000
-0.003000  3.000000
-0.018100  3.000000
-0.030800  3.000000
-0.039800  3.000000
-0.047300  3.000000
-0.054000  2.900000
-0.055500  2.800000
-0.053300  2.700000
-0.051800  2.900000
-0.045800  2.600000
-0.037500  2.600000
-0.025600  2.600000
-0.017300  2.600000
-0.008300  2.500000
0.004500  2.500000
0.010500  2.600000
0.018000  2.400000
0.025500  2.600000
0.027700  2.200000
0.035200  2.500000
0.046500  2.200000
0.054700  2.300000
0.055500  2.200000
0.057700  2.000000
0.062200  2.200000
0.057700  1.800000
0.044200  2.200000
0.030700  1.800000
0.015700  2.100000
0.000700  1.700000
-0.015000  1.800000
-0.027000  1.700000
-0.036100  1.800000
-0.042800  1.800000
-0.044300  1.600000
-0.047300  1.500000
-0.053300  1.500000
-0.061500  1.500000
-0.067500  1.400000
-0.068300  1.300000
-0.071300  1.400000
-0.076500  1.300000
-0.095300  1.300000
-0.115500  1.200000
-0.087800  1.400000
-0.035300  1.200000
-0.015800  1.300000
-0.030800  1.300000
-0.071300  1.300000
-0.096800  1.300000
-0.096000  1.200000
-0.084000  1.400000
-0.064500  1.300000
-0.055500  1.200000
-0.049500  1.300000
-0.040500  1.300000
-0.030000  1.300000
-0.022500  1.300000
-0.018800  1.500000
-0.015000  1.300000
-0.009100  1.500000
0.000000  1.300000
0.010500  1.600000
0.019500  1.300000
0.018700  1.600000
0.018700  1.400000
0.016500  1.500000
0.014200  1.500000
0.018700  1.500000
0.028500  1.500000
0.040500  1.500000
0.057000  1.500000
0.080200  1.500000
0.099000  1.400000
0.113200  1.600000
0.123700  1.400000
0.126000  1.500000
0.133500  1.300000
0.135000  1.600000
0.137200  1.500000
0.144700  1.600000
0.146200  1.500000
0.140200  1.500000
0.137200  1.500000
0.137200  1.400000
0.129700  1.300000
0.120000  1.400000
0.107200  1.400000
0.094500  1.300000
0.081700  1.500000
0.067500  1.400000
0.060000  1.400000
0.055500  1.500000
0.050200  1.400000
0.042000  1.500000
0.033700  1.400000
0.024000  1.600000
0.018000  1.400000
0.009000  1.400000
0.000700  1.300000
-0.001500  1.300000
-0.001500  1.500000
0.002200  1.400000
0.006700  1.300000
0.009000  1.500000
0.012000  1.500000
0.013500  1.700000
0.020200  1.400000
0.025500  1.600000
0.028500  1.400000
0.030700  1.500000
0.029200  1.400000
0.022500  1.500000
0.014200  1.600000
0.005200  1.600000
-0.006800  1.500000
-0.016500  1.600000
-0.025600  1.500000
-0.036800  1.600000
-0.051100  1.500000
-0.066000  1.500000
-0.079500  1.700000
-0.093800  1.800000
-0.108800  1.600000
-0.125300  1.800000
-0.135800  1.500000
-0.141100  1.700000
-0.147800  1.500000
-0.148500  1.700000
-0.148500  1.600000
-0.148500  1.800000
-0.150000  1.600000
-0.153800  1.600000
-0.150000  1.700000
-0.142600  1.700000
-0.141100  1.700000
-0.140300  1.700000
-0.136500  1.600000
-0.129000  1.700000
-0.121500  1.700000
-0.117000  1.800000
-0.106500  1.800000
-0.091500  1.700000
-0.075800  1.500000
-0.057800  1.800000
-0.042000  1.700000
-0.024800  1.700000
-0.005300  1.800000
0.016500  1.800000
0.039000  1.700000
0.054000  1.700000
0.067500  1.700000
0.078700  1.700000
0.087700  1.700000
0.091500  1.700000
0.090000  1.700000
0.088500  1.900000
0.085500  1.700000
0.082500  1.900000
0.081700  1.600000
0.072700  1.900000
0.061500  1.800000
0.051000  1.800000
0.042700  1.900000
0.038200  1.800000
0.027700  2.000000
0.015000  1.900000
0.006700  1.900000
-0.001500  1.900000
-0.010500  1.900000
-0.018100  1.900000
-0.025600  2.100000
-0.030000  2.100000
-0.034600  1.800000
-0.034600  2.300000
-0.033000  1.900000
-0.029300  2.300000
-0.025600  2.100000
-0.023300  2.200000
-0.015000  2.100000
-0.006800  2.200000
-0.006000  2.100000
-0.009800  2.100000
-0.009800  2.200000
-0.009100  2.100000
-0.006000  2.400000
-0.008300  2.100000
-0.006800  2.400000
-0.006800  2.400000
-0.008300  2.200000
-0.005300  2.400000
0.001500  2.300000
0.009000  2.600000
0.008200  2.300000
0.003700  2.400000
0.002200  2.400000
0.000700  2.500000
0.000700  2.600000
0.009000  2.500000
0.019500  2.500000
0.022500  2.600000
0.017200  2.600000
0.021700  2.500000
0.022500  2.600000
0.015700  2.600000
0.012700  2.500000
0.010500  2.600000
0.013500  2.500000
0.018000  2.800000
0.018700  2.500000
0.018700  2.700000
0.020200  2.600000
0.019500  2.600000
0.015000  2.600000
0.015000  2.600000
0.015000  2.900000
0.015000  2.600000
0.013500  2.700000
0.011200  2.600000
0.012700  2.700000
0.013500  2.700000
0.016500  2.800000
0.020200  2.800000
0.019500  2.600000
0.018000  2.700000
0.019500  2.600000
0.019500  2.700000
0.024700  2.500000
0.031500  2.800000
0.032200  2.800000
0.035200  2.700000
0.032200  2.800000
0.025500  2.600000
0.019500  2.800000
0.015700  2.600000
0.014200  2.600000
0.015000  2.700000
0.015700  2.600000
0.021000  2.700000
0.028500  2.600000
0.025500  2.600000
0.020200  2.400000
0.016500  2.700000
0.015000  2.500000
0.015000  2.700000
0.016500  2.600000
0.019500  2.400000
0.018000  2.600000
0.013500  2.500000
0.015000  2.600000
0.015000  2.400000
0.010500  2.400000
0.008200  2.600000
0.007500  2.500000
0.005200  2.600000
0.000700  2.300000
-0.001500  2.600000
-0.001500  2.400000
-0.003000  2.600000
-0.006000  2.300000
-0.006800  2.400000
-0.005300  2.300000
-0.003800  2.300000
-0.003000  2.400000
-0.002300  2.400000
-0.001500  2.400000
-0.000800  2.300000
-0.000800  2.300000
-0.003000  2.200000
-0.000800  2.300000
-0.000800  2.400000
-0.001500  2.200000
-0.003000  2.500000
-0.004600  2.200000
-0.006800  2.200000
-0.011300  1.900000
-0.010500  2.100000
-0.009100  2.100000
-0.011300  2.200000
-0.012000  2.100000
-0.007500  2.000000
-0.006800  2.200000
-0.008300  1.900000
-0.008300  2.300000
-0.006800  1.900000
-0.009100  2.000000
-0.011300  2.000000
-0.012000  2.000000
-0.009100  1.900000
-0.004600  2.100000
-0.005300  2.000000
-0.005300  2.000000
-0.006000  1.900000
-0.006800  1.900000
-0.008300  1.900000
-0.006800  1.800000
-0.004600  1.800000
-0.004600  2.000000
-0.002300  1.800000
0.000700  1.800000
-0.000800  1.800000
-0.001500  1.800000
-0.000800  1.800000
0.003700  1.800000
0.006000  1.800000
0.006000  1.600000
0.004500  1.900000
-0.000800  1.700000
0.000700  1.800000
-0.001500  1.600000
-0.005300  1.500000
-0.006800  1.800000
-0.004600  1.600000
0.000700  1.800000
0.004500  1.600000
0.005200  1.900000
0.002200  1.800000
0.000700  1.900000
0.000000  1.800000
-0.004600  1.800000
-0.005300  1.700000
-0.005300  1.600000
0.000700  1.800000
0.002200  1.600000
0.000700  1.800000
0.003000  1.800000
0.004500  1.800000
0.004500  1.800000
0.000700  1.600000
0.000700  1.900000
0.000700  1.500000
0.000700  1.800000
-0.001500  1.500000
-0.005300  1.800000
-0.005300  1.600000
-0.005300  1.800000
-0.003000  1.700000
-0.000800  1.700000
0.001500  1.800000
0.001500  1.600000
0.000000  1.700000
-0.004600  1.700000
-0.005300  1.400000
-0.005300  1.500000
-0.005300  1.500000
-0.005300  1.500000
-0.006800  1.500000
-0.004600  1.700000
-0.008300  1.500000
-0.012800  1.600000
-0.009800  1.500000
-0.010500  1.500000
-0.009800  1.600000
-0.007500  1.500000
-0.008300  1.600000
-0.005300  1.500000
-0.003000  1.600000
-0.000800  1.600000
-0.002300  1.600000
-0.002300  1.700000
-0.002300  1.300000
-0.003000  1.700000
-0.002300  1.700000
-0.003000  1.800000
-0.003000  1.500000
0.000700  1.900000
0.003000  1.600000
0.004500  1.600000
0.004500  1.500000
0.006700  1.600000
0.009700  1.700000
0.009700  1.300000
0.008200  1.600000
0.008200  1.800000
0.009000  1.400000
0.005200  1.600000
0.003000  1.600000
0.002200  1.800000
0.001500  1.300000
0.003000  1.600000
0.001500  1.500000
-0.000800  1.800000
-0.003000  1.400000
-0.005300  1.600000
-0.003800  1.500000
-0.002300  1.700000
0.000000  1.700000
0.004500  1.700000
0.006700  1.500000
0.007500  1.600000
0.009000  1.800000
0.007500  1.600000
0.004500  1.300000
0.002200  1.700000
0.004500  1.600000
0.004500  1.600000
-0.001500  1.700000
-0.003800  1.800000
-0.006000  1.700000
-0.004600  1.500000
-0.003000  1.700000
-0.003800  1.600000
-0.005300  1.800000
-0.010500  1.500000
-0.009100  1.800000
-0.006800  1.800000
-0.008300  1.600000
-0.006800  1.700000
0.000000  1.600000
0.005200  1.800000
0.009000  1.400000
0.006000  1.800000
0.005200  1.600000
0.005200  1.900000
0.000000  1.700000
-0.003800  1.700000
-0.001500  1.800000
0.001500  1.700000
0.003000  1.900000
-0.000800  1.600000
0.000700  1.800000
-0.000800  1.700000
-0.000800  1.600000
-0.000800  1.700000
-0.001500  1.600000
-0.002300  1.800000
0.000000  1.500000
0.000700  1.800000
-0.003000  1.500000
-0.003000  1.700000
-0.000800  1.500000
-0.003000  1.700000
-0.003000  1.800000
-0.000800  1.500000
0.003000  1.700000
0.009700  1.500000
0.011200  1.500000
0.012700  1.700000
0.010500  1.500000
0.006000  1.600000
0.003700  1.600000
0.000700  1.800000
-0.000800  1.600000
-0.002300  1.700000
-0.003000  1.700000
-0.004600  1.600000
-0.006000  1.400000
-0.006000  1.600000
-0.003800  1.800000
-0.000800  1.500000
-0.000800  1.700000
0.003000  1.500000
0.004500  1.600000
0.003000  1.500000
0.000700  1.500000
0.000700  1.500000
0.000700  1.500000
0.001500  1.700000
0.003000  1.300000
0.000700  1.600000
0.000000  1.600000
-0.000800  1.600000
-0.000800  1.700000
0.000000  1.500000
-0.000800  1.800000
0.001500  1.500000
0.001500  1.600000
0.001500  1.400000
-0.000800  1.600000
-0.002300  1.500000
-0.001500  1.600000
-0.001500  1.500000
-0.004600  1.300000
-0.002300  1.600000
0.002200  1.600000
0.002200  1.800000
0.000700  1.400000
0.003000  1.600000
0.007500  1.500000
0.004500  1.600000
0.005200  1.500000
0.004500  1.600000
0.000000  1.800000
0.000000  1.500000
0.002200  1.700000
0.007500  1.700000
0.009000  1.700000
0.010500  1.700000
0.008200  1.600000
0.003000  1.700000
0.002200  1.700000
0.001500  1.800000
0.000000  1.600000
-0.001500  1.800000
-0.003800  1.800000
-0.003000  1.800000
-0.003800  1.800000
-0.007500  1.600000
-0.006800  1.800000
-0.006000  1.500000
-0.006000  1.900000
-0.005300  1.700000
-0.004600  1.800000
-0.003000  1.800000
-0.003000  1.800000
-0.003000  2.000000
-0.003000  1.800000
-0.004600  2.000000
-0.004600  1.700000
-0.003800  2.000000
-0.005300  2.000000
-0.003800  2.100000
-0.004600  2.000000
-0.003800  1.900000
-0.000800  2.100000
-0.000800  1.900000
-0.000800  2.000000
0.000000  2.100000
0.001500  2.000000
-0.000800  2.100000
0.000700  2.000000
0.004500  2.300000
0.001500  2.000000
0.001500  2.200000
0.003000  2.100000
0.001500  2.100000
-0.000800  2.100000
-0.000800  2.200000
0.000700  2.300000
0.003000  2.200000
0.001500  2.400000
0.000700  2.200000
0.001500  2.300000
0.003000  2.200000
0.003000  2.200000
0.003000  2.400000
0.000700  2.400000
0.001500  2.400000
0.000700  2.300000
-0.000800  2.400000
-0.000800  2.400000
0.002200  2.500000
0.005200  2.600000
0.006700  2.400000
0.006000  2.600000
0.004500  2.500000
0.003700  2.800000
0.004500  2.400000
0.005200  2.800000
0.006700  2.600000
0.004500  2.800000
0.003700  2.600000
0.001500  2.600000
0.001500  2.900000
0.001500  2.700000
-0.001500  2.900000
-0.003000  2.900000
-0.003000  2.900000
-0.005300  3.000000
-0.006800  2.800000
-0.007500  2.900000
-0.009100  2.800000
-0.008300  3.100000
-0.006800  3.000000
-0.005300  3.200000
-0.000800  3.200000
0.000000  3.100000
0.003000  3.100000
0.003000  3.100000
0.000000  3.400000
0.000000  3.200000
-0.001500  3.500000
-0.005300  3.100000
-0.009100  3.200000
-0.010500  3.400000
-0.012000  3.300000
-0.006800  3.500000
-0.004600  3.400000
-0.005300  3.600000
-0.001500  3.400000
-0.003000  3.600000
0.000700  3.600000
-0.000800  3.600000
-0.000800  3.600000
0.000700  3.600000
0.001500  3.900000
0.003000  3.700000
0.004500  3.900000
0.007500  3.800000
0.009000  3.800000
0.009000  3.900000
0.009000  3.900000
0.010500  4.100000
0.010500  3.800000
0.012000  4.100000
0.014200  3.900000
0.013500  4.300000
0.013500  4.200000
0.012000  4.100000
0.012000  4.200000
0.010500  4.100000
0.007500  4.300000
0.006700  4.100000
0.004500  4.400000
0.001500  4.300000
-0.000800  4.500000
-0.001500  4.500000
-0.002300  4.600000
-0.002300  4.700000
-0.003000  4.600000
-0.003000  4.900000
-0.002300  4.500000
-0.005300  4.900000
-0.005300  4.800000
-0.004600  4.900000
-0.004600  4.900000
-0.003800  5.000000
-0.001500  5.300000
-0.000800  5.000000
0.000700  5.200000
0.001500  5.200000
0.001500  5.300000
0.002200  5.400000
0.001500  5.500000
-0.000800  5.500000
0.000700  5.600000
0.003700  5.800000
0.003700  5.600000
0.002200  5.900000
0.001500  5.800000
-0.001500  6.100000
-0.000800  6.000000
0.001500  6.100000
-0.000800  6.300000
-0.001500  6.300000
-0.003000  6.500000
-0.002300  6.400000
-0.001500  6.600000
-0.004600  6.700000
-0.003800  6.700000
-0.005300  6.700000
-0.006000  6.700000
-0.006800  6.800000
-0.008300  6.800000
-0.006000  7.200000
-0.005300  7.100000
-0.004600  7.200000
-0.003800  7.200000
-0.004600  7.100000
-0.003000  7.400000
-0.003000  7.300000
-0.004600  7.800000
-0.003000  7.500000
-0.002300  7.700000
-0.003000  7.800000
-0.001500  7.900000
-0.005300  7.900000
-0.005300  7.900000
-0.001500  8.100000
-0.001500  8.100000
-0.000800  8.500000
0.000000  8.300000
0.003000  8.400000
0.003000  8.500000
0.003000  8.700000
0.003000  8.800000
0.002200  8.700000
0.001500  9.000000
0.000700  9.000000
0.000700  9.400000
0.001500  9.200000
0.002200  9.400000
0.001500  9.500000
0.000700  9.700000
0.000700  9.900000
0.001500  9.900000
0.003000  10.100000
0.003700  10.100000
0.003000  10.300000
0.004500  10.400000
0.005200  10.400000
0.006700  10.700000
0.005200  10.700000
0.004500  10.900000
0.003000  11.000000
0.000000  11.200000
0.000700  11.200000
-0.000800  11.500000
-0.000800  11.500000
-0.000800  11.700000
-0.000800  11.800000
0.000700  11.800000
0.000700  12.100000
-0.003000  12.100000
-0.004600  12.200000
-0.005300  12.500000
-0.008300  12.500000
-0.008300  12.800000
-0.007500  12.800000
-0.008300  13.100000
-0.009100  13.000000
-0.010500  13.400000
-0.012000  13.400000
-0.013500  13.700000
-0.013500  13.700000
-0.012000  14.000000
-0.014300  14.100000
-0.014300  14.300000
-0.010500  14.500000
-0.008300  14.600000
-0.006800  14.900000
-0.006000  15.000000
-0.003000  15.100000
0.000700  15.500000
0.000700  15.400000
0.001500  15.700000
0.000700  15.800000
-0.001500  16.200000
-0.001500  16.000000
-0.003000  16.500000
-0.007500  16.500000
-0.009100  16.700000
-0.009100  16.800000
-0.009100  17.000000
-0.009100  17.300000
-0.009100  17.400000
-0.009100  17.500000
-0.005300  17.700000
-0.003000  17.900000
0.000000  18.100000
0.005200  18.400000
0.011200  18.500000
0.020200  18.700000
0.026200  19.100000
0.029200  19.100000
0.031500  19.500000
0.029200  19.500000
0.027700  19.800000
0.025500  19.800000
0.024700  20.200000
0.023200  20.300000
0.023200  20.700000
0.021000  20.700000
0.019500  21.000000
0.018000  21.000000
0.013500  21.400000
0.008200  21.500000
0.002200  21.800000
0.003000  22.000000
0.004500  22.400000
0.003700  22.500000
0.004500  22.700000
0.003700  22.900000
0.003700  23.300000
0.003000  23.400000
0.001500  23.800000
-0.003800  23.800000
-0.026300  24.200000
-0.078800  24.300000
-0.120000  24.700000
-0.069800  24.800000
0.031500  25.200000
0.067500  25.500000
0.030000  25.600000
-0.006800  26.000000
-0.034600  26.200000
-0.052500  26.300000
-0.040500  26.700000
-0.021800  26.900000
0.004500  27.400000
0.031500  27.300000
0.041200  27.900000
0.029200  27.900000
0.000000  28.300000
-0.024000  28.600000
-0.038300  28.800000
-0.028500  29.000000
-0.001500  29.400000
0.024700  29.800000
0.040500  29.900000
0.044200  30.200000
0.049500  30.400000
0.046500  30.600000
0.034500  30.900000
0.021700  31.100000
0.007500  31.500000
-0.010500  31.500000
-0.018800  32.100000
-0.012800  32.000000
-0.000800  32.500000
0.004500  32.600000
0.004500  33.000000
0.003000  33.300000
-0.000800  33.400000
0.001500  33.800000
0.003700  33.900000
0.008200  34.300000
0.012000  34.400000
0.013500  34.600000
0.014200  35.000000
0.012700  35.100000
0.010500  35.400000
0.009000  35.500000
0.005200  35.900000
-0.000800  36.000000
-0.003800  36.300000
-0.002300  36.600000
0.003000  36.800000
0.009700  36.900000
0.012700  37.100000
0.014200  37.400000
0.015000  37.700000
0.015700  38.100000
0.012000  38.200000
0.006700  38.500000
-0.000800  38.600000
-0.009800  38.700000
-0.018100  39.100000
-0.027000  39.100000
-0.033000  39.500000
-0.040500  39.600000
-0.052500  40.000000
-0.066000  40.000000
-0.074300  40.200000
-0.084800  40.800000
-0.088500  40.800000
-0.086300  41.000000
-0.084000  40.900000
-0.077300  41.500000
-0.071300  41.400000
-0.051800  41.900000
-0.020300  41.800000
0.006700  42.300000
0.027700  42.200000
0.044200  42.600000
0.070500  42.700000
0.091500  42.900000
0.107200  43.100000
0.117700  43.100000
0.112500  43.300000
0.104200  43.800000
0.095200  43.900000
0.085500  44.200000
0.077200  44.400000
0.073500  44.800000
0.069000  44.800000
0.061500  45.100000
0.059200  45.200000
0.054000  45.600000
0.053200  45.600000
0.054000  45.800000
0.044200  46.000000
0.033000  46.200000
0.020200  46.400000
0.000000  46.600000
-0.019500  46.800000
-0.032300  46.900000
-0.042800  47.200000
-0.053300  47.300000
-0.060000  47.600000
-0.067500  47.800000
-0.069800  47.700000
-0.064500  48.400000
-0.051800  48.200000
-0.033000  48.700000
-0.015000  48.600000
-0.021000  49.100000
-0.044300  49.200000
-0.047300  49.600000
-0.033000  49.500000
-0.018100  49.800000
-0.015000  49.900000
-0.036800  50.200000
-0.069800  50.400000
-0.101300  50.600000
-0.123800  50.800000
-0.130500  51.100000
-0.122300  51.100000
-0.107300  51.300000
-0.090000  51.300000
-0.072800  51.800000
-0.064500  51.800000
-0.057800  52.100000
-0.048800  52.100000
-0.041300  52.500000
-0.034600  52.700000
-0.025600  52.800000
-0.010500  53.100000
0.006000  53.200000
0.024700  53.600000
0.042700  53.600000
0.059200  54.000000
0.076500  54.000000
0.091500  54.400000
0.103500  54.300000
0.117700  54.700000
0.129700  54.800000
0.138700  54.800000
0.144000  55.200000
0.141700  55.200000
0.131200  55.500000
0.121500  55.700000
0.111000  55.900000
0.104200  55.900000
0.105000  56.100000
0.104200  56.400000
0.099000  56.500000
0.086200  56.800000
0.076500  56.900000
0.069000  57.100000
0.057000  57.200000
0.046500  57.400000
0.035200  57.600000
0.029200  57.700000
0.021000  58.000000
0.009000  57.800000
-0.015800  58.100000
-0.048000  58.400000
-0.081000  58.200000
-0.121500  58.400000
-0.168800  58.300000
-0.213800  58.600000
-0.261000  58.700000
-0.309000  59.000000
-0.342100  58.900000
-0.302300  59.200000
-0.155300  59.000000
0.031500  59.400000
0.203200  59.200000
0.346500  59.500000
0.459700  59.400000
0.531000  59.600000
0.529500  59.600000
0.493500  59.700000
0.420000  59.700000
0.308200  59.800000
0.199500  59.800000
0.107200  59.800000
0.048000  59.900000
0.008200  60.100000
-0.024000  59.900000
-0.057000  60.200000
-0.093800  59.900000
-0.126800  60.300000
-0.153000  60.000000
-0.163500  60.400000
-0.174800  60.100000
-0.200300  60.500000
-0.247500  60.300000
-0.321800  60.300000
-0.399800  60.300000
-0.465800  60.200000
-0.507800  60.400000
-0.519000  60.200000
-0.495000  60.600000
-0.441000  60.300000
-0.374300  60.700000
-0.295500  60.500000
-0.220500  60.500000
-0.155300  60.500000
-0.096800  60.600000
-0.043600  60.800000
0.001500  60.700000
0.032200  60.700000
0.053200  60.600000
0.070500  60.900000
0.090000  60.800000
0.111700  60.700000
0.135700  60.600000
0.159700  60.800000
0.178500  60.900000
0.186000  60.700000
0.180700  60.800000
0.164200  60.700000
0.138700  60.800000
0.112500  60.800000
0.087700  61.100000
0.068200  60.800000
0.049500  60.800000
0.028500  60.900000
0.014200  60.900000
0.003700  61.100000
-0.004600  60.900000
-0.005300  61.100000
-0.001500  61.100000
0.005200  60.900000
0.016500  61.000000
0.027000  60.900000
0.030700  61.000000
0.036700  60.700000
0.044200  61.000000
0.051700  60.800000
0.063700  61.000000
0.075000  60.700000
0.085500  60.800000
0.096700  60.600000
0.111000  60.800000
0.123700  60.600000
0.129000  60.500000
0.129700  60.500000
0.129700  60.400000
0.121500  60.300000
0.111700  60.300000
0.100500  60.300000
0.082500  60.300000
0.062200  60.000000
0.039000  60.000000
0.018000  59.900000
-0.002300  59.800000
-0.021800  59.600000
-0.034600  59.800000
-0.042000  59.400000
-0.045800  59.500000
-0.043600  59.200000
-0.036800  59.100000
-0.033800  59.000000
-0.035300  59.000000
-0.034600  59.100000
-0.038300  58.700000
-0.038300  58.800000
-0.040500  58.500000
-0.042800  58.500000
-0.039000  58.200000
-0.038300  58.200000
-0.034600  58.100000
-0.030800  58.000000
-0.025600  57.900000
-0.022500  57.600000
-0.019500  57.600000
-0.015800  57.400000
-0.014300  57.300000
-0.010500  57.100000
-0.010500  57.000000
-0.012000  56.800000
-0.012800  56.600000
-0.015800  56.600000
-0.016500  56.300000
-0.016500  56.300000
-0.012800  56.200000
-0.010500  55.900000
-0.008300  55.800000
-0.006800  55.700000
-0.009100  55.500000
-0.012000  55.200000
-0.018800  55.300000
-0.024000  55.100000
-0.025600  54.900000
-0.027800  54.600000
-0.029300  54.600000
-0.030000  54.500000
-0.032300  54.100000
-0.037500  54.000000
-0.042000  53.800000
-0.043600  54.000000
-0.041300  53.400000
-0.034600  53.400000
-0.026300  53.100000
-0.015800  53.200000
-0.002300  52.800000
0.006000  52.600000
0.011200  52.600000
0.018000  52.300000
0.025500  52.100000
0.029200  52.000000
0.030700  51.700000
0.036700  51.400000
0.042000  51.300000
0.047200  51.200000
0.051000  50.800000
0.049500  50.800000
0.048000  50.500000
0.042700  50.400000
0.037500  50.100000
0.033000  50.000000
0.026200  49.500000
0.023200  49.500000
0.021000  49.300000
0.018000  49.100000
0.012700  48.800000
0.008200  48.600000
0.005200  48.400000
0.001500  48.100000
-0.001500  48.000000
-0.004600  47.700000
-0.007500  47.500000
-0.012000  47.300000
-0.018800  47.200000
-0.021800  47.100000
-0.025600  46.700000
-0.024000  46.600000
-0.018800  46.200000
-0.013500  46.200000
-0.011300  45.700000
-0.009100  45.600000
-0.006000  45.500000
-0.004600  45.300000
-0.000800  45.100000
-0.001500  44.700000
-0.000800  44.600000
0.000700  44.400000
0.005200  44.200000
0.009700  44.000000
0.015700  43.600000
0.019500  43.600000
0.020200  43.200000
0.021000  43.400000
0.020200  42.700000
0.023200  42.900000
0.024000  42.300000
0.023200  42.300000
0.023200  42.100000
0.021700  41.800000
0.020200  41.700000
0.019500  41.400000
0.019500  41.300000
0.023200  40.800000
0.025500  40.900000
0.027700  40.500000
0.030000  40.500000
0.030000  40.200000
0.030700  40.000000
0.027700  39.700000
0.027000  39.500000
0.026200  39.500000
0.024000  39.000000
0.020200  38.800000
0.017200  38.600000
0.014200  38.500000
0.011200  38.100000
0.012700  37.900000
0.014200  37.900000
0.009000  37.500000
0.000000  37.500000
-0.005300  37.000000
-0.006000  37.000000
-0.009100  36.600000
-0.013500  36.500000
-0.014300  36.200000
-0.018100  36.000000
-0.021800  35.900000
-0.028500  35.500000
-0.031500  35.300000
-0.025600  35.100000
-0.028500  34.700000
-0.032300  34.600000
-0.031500  34.300000
-0.031500  34.200000
-0.034600  33.900000
-0.036800  33.800000
-0.038300  33.500000
-0.044300  33.300000
-0.050300  33.000000
-0.056300  32.800000
-0.063000  32.600000
-0.066800  32.400000
-0.066800  32.300000
-0.063800  31.800000
-0.056300  31.600000
-0.048000  31.400000
-0.042800  31.300000
-0.037500  31.000000
-0.033000  30.700000
-0.027000  30.700000
-0.021000  30.400000
-0.018100  30.200000
-0.012800  29.800000
-0.008300  29.800000
-0.001500  29.500000
0.006000  29.500000
0.014200  29.100000
0.016500  29.000000
0.017200  28.700000
0.021700  28.600000
0.025500  28.400000
0.027000  28.200000
0.027700  27.900000
0.031500  27.800000
0.029200  27.400000
0.029200  27.500000
0.028500  26.900000
0.031500  27.000000
0.034500  26.500000
0.032200  26.500000
0.031500  26.200000
0.027700  26.200000
0.024000  25.800000
0.022500  25.900000
0.019500  25.500000
0.018700  25.500000
0.018000  25.000000
0.016500  24.900000
0.017200  24.700000
0.018000  24.400000
0.018700  24.200000
0.018000  24.000000
0.018700  23.800000
0.012700  23.700000
0.004500  23.400000
-0.003000  23.300000
-0.006800  22.900000
-0.012800  22.700000
-0.016500  22.400000
-0.014300  22.400000
-0.015800  22.000000
-0.012000  22.000000
-0.006800  21.700000
-0.001500  21.500000
0.004500  21.200000
0.006000  21.000000
0.008200  20.800000
0.002200  20.500000
0.003000  20.400000
0.009000  20.100000
0.012700  19.900000
0.015000  19.600000
0.018000  19.300000
0.020200  19.300000
0.018000  18.900000
0.018000  18.800000
0.014200  18.400000
0.003700  18.400000
-0.003000  18.100000
-0.005300  18.000000
-0.009100  17.800000
-0.010500  17.600000
-0.009100  17.500000
-0.010500  17.100000
-0.011300  17.000000
-0.012800  16.700000
-0.011300  16.700000
-0.010500  16.400000
-0.014300  16.200000
-0.016500  16.200000
-0.018800  15.700000
-0.019500  15.900000
-0.019500  15.300000
-0.018100  15.600000
-0.014300  15.100000
-0.012800  15.000000
-0.008300  14.700000
-0.006000  14.600000
-0.005300  14.400000
-0.008300  14.000000
-0.012000  14.300000
-0.013500  13.900000
-0.014300  13.900000
-0.016500  13.500000
-0.019500  13.500000
-0.019500  13.300000
-0.015800  13.200000
-0.014300  13.000000
-0.012800  12.800000
-0.009100  12.700000
-0.005300  12.600000
0.000000  12.500000
0.006000  12.400000
0.012700  12.100000
0.018700  12.000000
0.021700  11.800000
0.023200  11.700000
0.020200  11.500000
0.024000  11.200000
0.027000  11.000000
0.027000  10.700000
0.027700  10.700000
0.008200  10.500000
-0.073500  10.400000
-0.207000  10.100000
-0.279100  10.200000
-0.239300  9.900000
-0.127500  9.800000
0.029200  9.800000
0.155200  9.600000
0.177000  9.600000
0.151500  9.100000
0.140200  9.500000
0.119200  9.000000
0.099700  9.200000
0.078700  9.000000
0.072700  8.900000
0.086200  8.800000
0.089200  8.600000
0.100500  8.700000
0.105700  8.400000
0.100500  8.600000
0.091500  8.200000
0.075000  8.200000
0.052500  8.100000
0.023200  8.100000
-0.000800  8.000000
-0.018800  7.800000
-0.040500  8.000000
-0.083300  7.600000
-0.130500  7.800000
-0.152300  7.600000
-0.147800  7.600000
-0.136500  7.600000
-0.113300  7.700000
-0.065300  7.600000
-0.029300  7.400000
-0.001500  7.500000
0.014200  7.400000
0.014200  7.200000
0.015000  7.200000
0.019500  7.200000
0.029200  7.200000
0.039700  7.100000
0.045000  7.000000
0.042000  6.900000
0.042000  7.100000
0.042000  6.900000
0.036700  7.000000
0.030700  6.800000
0.021700  7.000000
0.020200  6.800000
0.018000  6.900000
0.012000  6.800000
0.001500  6.700000
-0.012800  6.900000
-0.022500  6.800000
-0.030000  6.800000
-0.030000  6.900000
-0.030000  6.700000
-0.048800  6.800000
-0.060800  6.600000
-0.053300  6.900000
-0.035300  6.700000
-0.020300  7.000000
-0.022500  6.700000
-0.021000  7.000000
-0.018100  6.700000
-0.021000  6.900000
-0.018100  6.700000
-0.020300  6.900000
-0.027800  6.800000
-0.032300  6.700000
-0.027800  6.700000
-0.016500  6.700000
-0.004600  7.000000
-0.003000  6.700000
-0.012000  6.700000
-0.016500  6.700000
-0.023300  6.400000
-0.023300  6.500000
-0.015800  6.400000
-0.013500  6.500000
-0.009100  6.300000
-0.012000  6.700000
-0.018100  6.400000
-0.021000  6.400000
-0.027000  6.400000
-0.036800  6.200000
-0.045000  6.100000
-0.053300  5.800000
-0.066800  5.800000
-0.078800  5.500000
-0.084000  5.500000
-0.087800  5.200000
-0.093000  5.100000
-0.098300  4.800000
-0.093800  4.600000
-0.082500  4.500000
-0.057000  4.100000
-0.024800  4.200000
0.006700  3.900000
0.031500  3.800000
0.050200  3.600000
0.060000  3.400000
0.056200  3.400000
0.042700  3.200000
0.027000  3.200000
0.010500  3.000000
0.004500  2.900000
0.014200  2.800000
0.037500  2.800000
0.070500  2.800000
0.110200  2.600000
0.147000  2.700000
0.176200  2.500000
0.186000  2.700000
0.178500  2.300000
0.171000  2.500000
0.167200  2.400000
0.162000  2.400000
0.159700  2.400000
0.165000  2.100000
0.166500  2.300000
0.158200  2.200000
0.140200  2.200000
0.120000  2.200000
0.102000  2.200000
0.081700  2.100000
0.061500  2.000000
0.042700  2.200000
0.027700  2.100000
0.011200  2.200000
0.004500  2.100000
0.009700  2.300000
0.020200  2.300000
0.020200  2.400000
0.009000  2.400000
-0.015800  2.400000
-0.048000  2.600000
-0.075000  2.400000
-0.097500  2.900000
-0.108000  2.600000
-0.100600  2.800000
-0.074300  2.600000
-0.033000  2.900000
0.005200  3.100000
0.031500  3.100000
0.051700  3.200000
0.060000  3.100000
0.059200  3.500000
0.049500  3.600000
0.030700  3.700000
0.016500  3.700000
0.000700  3.600000
-0.018800  4.000000
-0.036100  3.800000
-0.051800  4.000000
-0.063800  4.000000
-0.078000  4.200000
-0.086300  4.100000
-0.090800  4.100000
-0.091500  4.400000
-0.093000  4.000000
-0.093000  4.100000
-0.092300  4.000000
-0.090800  4.100000
-0.089300  3.800000
-0.089300  3.900000
-0.087800  3.800000
-0.084800  3.600000
-0.083300  3.800000
-0.082500  3.500000
-0.084800  3.500000
-0.084800  3.300000
-0.082500  3.400000
-0.078800  3.100000
-0.074300  3.200000
-0.069100  3.100000
-0.057000  3.000000
-0.045800  3.100000
-0.036100  2.800000
-0.021000  3.000000
-0.010500  2.900000
-0.000800  2.800000
0.010500  2.900000
0.020200  2.600000
0.032200  3.000000
0.041200  2.600000
0.045000  2.800000
0.048000  2.600000
0.051700  2.600000
0.046500  2.400000
0.036700  2.600000
0.028500  2.600000
0.020200  2.600000
0.012700  2.400000
0.004500  2.400000
-0.005300  2.400000
-0.014300  2.400000
-0.017300  2.200000
-0.019500  2.200000
-0.025600  2.300000
-0.022500  2.300000
-0.014300  2.100000
-0.007500  2.300000
0.008200  2.200000
0.020200  2.300000
0.025500  2.200000
0.030700  2.200000
0.031500  2.100000
0.033000  2.100000
0.030700  2.300000
0.020200  2.100000
0.012700  2.100000
0.003000  2.100000
-0.007500  1.900000
-0.018100  1.900000
-0.024000  1.800000
-0.027000  2.100000
-0.033000  1.800000
-0.042800  2.100000
-0.054000  1.900000
-0.061500  1.900000
-0.072800  1.700000
-0.087800  1.800000
-0.102100  1.800000
-0.112500  1.900000
-0.118500  1.900000
-0.117000  1.600000
-0.111800  1.800000
-0.105800  1.800000
-0.096000  1.800000
-0.080300  1.700000
-0.067500  1.600000
-0.056300  1.800000
-0.048000  1.700000
-0.045000  1.800000
-0.037500  1.600000
-0.033800  1.800000
-0.032300  1.300000
-0.020300  1.800000
0.005200  1.500000
0.040500  1.800000
0.076500  1.600000
0.108700  1.500000
0.140200  1.700000
0.163500  1.600000
0.177700  1.600000
0.189700  1.500000
0.198700  1.500000
0.208500  1.700000
0.224200  1.600000
0.246700  1.800000
0.272200  1.500000
0.294000  1.600000
0.312000  1.500000
0.316500  1.500000
0.314200  1.500000
0.303700  1.600000
0.289500  1.500000
0.270000  1.600000
0.246700  1.600000
0.224200  1.500000
0.192700  1.700000
0.153700  1.600000
0.117000  1.600000
0.081000  1.700000
0.043500  1.700000
0.006700  1.800000
-0.020300  1.700000
-0.042800  1.800000
-0.066000  1.600000
-0.089300  1.900000
-0.110300  1.600000
-0.125300  1.800000
-0.138800  1.600000
-0.149300  1.800000
-0.156000  1.700000
-0.159000  1.600000
-0.156000  1.800000
-0.156800  1.800000
-0.159000  1.700000
-0.160500  1.900000
-0.159000  1.600000
-0.157500  1.800000
-0.148500  1.800000
-0.134300  1.800000
-0.127500  1.800000
-0.117000  1.900000
-0.111800  1.700000
-0.112500  2.000000
-0.112500  1.600000
-0.113300  1.900000
-0.111800  1.800000
-0.108000  1.900000
-0.098300  1.800000
-0.084800  1.800000
-0.074300  1.900000
-0.066800  1.700000
-0.064500  1.800000
-0.069100  1.600000
-0.069800  1.800000
-0.068300  1.600000
-0.065300  1.800000
-0.062300  1.800000
-0.060800  1.600000
-0.059300  1.800000
-0.057000  1.800000
-0.053300  1.700000
-0.051100  1.500000
-0.048800  1.600000
-0.046500  1.800000
-0.047300  1.800000
-0.050300  1.800000
-0.054000  1.800000
-0.051800  1.800000
-0.053300  1.800000
-0.049500  1.900000
-0.044300  1.800000
-0.041300  1.800000
-0.037500  1.800000
-0.031500  2.000000
-0.025600  1.900000
-0.019500  1.800000
-0.018100  2.000000
-0.013500  1.700000
-0.010500  2.000000
-0.010500  2.000000
-0.008300  1.900000
-0.005300  2.200000
-0.001500  2.000000
0.005200  2.300000
0.009000  2.000000
0.011200  2.200000
0.016500  2.100000
0.024700  2.100000
0.028500  2.100000
0.030000  2.100000
0.033700  2.000000
0.040500  2.100000
0.045700  2.100000
0.054000  2.100000
0.063000  2.200000
0.072700  2.100000
0.080200  2.200000
0.080200  2.200000
0.080200  2.200000
0.078700  2.100000
0.077200  2.000000
0.074200  2.300000
0.067500  2.100000
0.063000  2.200000
0.057000  2.100000
0.054700  2.300000
0.049500  2.100000
0.044200  2.300000
0.042000  2.100000
0.039700  2.200000
0.040500  2.300000
0.039000  2.200000
0.034500  2.200000
0.034500  2.200000
0.034500  2.500000
0.033700  2.200000
0.034500  2.300000
0.034500  2.300000
0.032200  2.300000
0.033000  2.200000
0.033000  2.300000
0.037500  2.400000
0.040500  2.200000
0.035200  2.400000
0.030700  2.400000
0.025500  2.400000
0.021000  2.200000
0.016500  2.400000
0.013500  2.400000
0.009000  2.400000
0.005200  2.400000
0.001500  2.300000
-0.003000  2.300000
-0.009100  2.300000
-0.017300  2.400000
-0.020300  2.400000
-0.024800  2.200000
-0.031500  2.500000
-0.035300  2.200000
-0.039000  2.500000
-0.042000  2.200000
-0.044300  2.400000
-0.045000  2.300000
-0.044300  2.400000
-0.045800  2.200000
-0.048000  2.300000
-0.047300  2.400000
-0.045800  2.300000
-0.043600  2.500000
-0.041300  2.300000
-0.036100  2.400000
-0.031500  2.400000
-0.031500  2.400000
-0.027800  2.400000
-0.022500  2.500000
-0.018100  2.500000
-0.010500  2.300000
-0.006000  2.600000
-0.003000  2.600000
0.001500  2.500000
0.005200  2.500000
0.008200  2.400000
0.010500  2.600000
0.014200  2.500000
0.015000  2.700000
0.015000  2.600000
0.014200  2.700000
0.016500  2.500000
0.018000  2.600000
0.021700  2.700000
0.022500  2.600000
0.025500  2.600000
0.033000  2.600000
0.035200  2.600000
0.037500  2.600000
0.034500  2.600000
0.030700  2.700000
0.029200  2.600000
0.027700  2.600000
0.024000  2.500000
0.024700  2.600000
0.027000  2.400000
0.028500  2.600000
0.030700  2.400000
0.031500  2.600000
0.034500  2.400000
0.034500  2.600000
0.030700  2.400000
0.024700  2.300000
0.020200  2.400000
0.018700  2.400000
0.015700  2.300000
0.012700  2.300000
0.012000  2.400000
0.010500  2.400000
0.008200  2.400000
0.007500  2.600000
0.006000  2.300000
0.006700  2.500000
0.011200  2.100000
0.007500  2.500000
0.003700  2.200000
0.003000  2.400000
-0.000800  2.200000
-0.005300  2.100000
-0.007500  2.200000
-0.009800  2.300000
-0.012800  2.200000
-0.012000  2.200000
-0.011300  2.200000
-0.009100  2.200000
-0.006800  2.100000
-0.006800  2.300000
-0.009100  1.900000
-0.010500  2.200000
-0.009800  2.000000
-0.009100  2.200000
-0.008300  1.900000
-0.008300  2.200000
-0.010500  2.000000
-0.008300  2.100000
-0.009100  1.900000
-0.010500  1.900000
-0.012000  1.900000
-0.014300  2.000000
-0.012800  2.100000
-0.012000  1.800000
-0.012000  1.900000
-0.012000  1.900000
-0.009100  2.000000
-0.009800  2.000000
-0.009100  1.900000
-0.006800  2.000000
-0.006000  1.800000
-0.007500  1.800000
-0.006800  2.100000
-0.001500  2.200000
-0.001500  2.000000
-0.003000  2.000000
-0.003000  2.100000
-0.001500  1.900000
-0.000800  2.100000
0.000700  1.900000
-0.000800  2.100000
-0.001500  1.900000
-0.003000  2.000000
-0.003000  2.000000
-0.004600  1.900000
-0.003000  1.900000
0.000000  1.900000
0.000700  2.000000
0.005200  1.800000
0.008200  1.900000
0.005200  1.800000
0.002200  1.900000
-0.001500  1.800000
-0.001500  1.900000
-0.000800  1.800000
0.000700  1.800000
0.000700  1.800000
0.003000  1.800000
0.005200  2.000000
0.006700  1.600000
0.005200  1.800000
0.001500  1.800000
-0.001500  1.800000
-0.002300  1.800000
-0.003800  1.500000
-0.005300  1.800000
-0.003800  1.500000
-0.003000  1.800000
-0.003000  1.800000
-0.000800  1.600000
-0.002300  1.700000
-0.001500  1.600000
-0.001500  1.800000
-0.000800  1.500000
-0.000800  1.800000
-0.001500  1.600000
0.000700  1.800000
0.000700  1.700000
0.000700  1.800000
0.000700  1.600000
-0.001500  1.800000
-0.001500  1.700000
-0.002300  1.700000
-0.002300  1.600000
0.000700  1.700000
0.001500  1.700000
0.001500  1.500000
0.000700  1.500000
-0.000800  1.600000
-0.002300  1.800000
-0.001500  1.600000
-0.004600  1.700000
-0.003800  1.800000
-0.005300  1.500000
-0.005300  1.600000
-0.005300  1.600000
-0.004600  1.600000
-0.004600  1.600000
-0.004600  1.600000
-0.005300  1.500000
-0.003800  1.500000
-0.002300  1.500000
-0.001500  1.500000
-0.003000  1.600000
-0.002300  1.500000
-0.003800  1.500000
-0.002300  1.400000
-0.000800  1.500000
-0.000800  1.500000
-0.003800  1.400000
-0.003800  1.600000
0.000700  1.400000
0.003000  1.600000
0.002200  1.300000
0.003000  1.400000
0.001500  1.500000
0.000700  1.500000
-0.000800  1.600000
0.000700  1.500000
0.001500  1.600000
0.001500  1.500000
-0.000800  1.700000
-0.003000  1.500000
-0.002300  1.600000
-0.004600  1.500000
-0.005300  1.500000
-0.001500  1.700000
-0.001500  1.600000
-0.003000  1.700000
-0.003000  1.400000
-0.005300  1.600000
-0.004600  1.500000
0.001500  1.600000
0.006700  1.700000
0.004500  1.600000
-0.000800  1.700000
-0.001500  1.300000
-0.000800  1.600000
-0.003000  1.300000
-0.005300  1.600000
-0.006000  1.300000
-0.006800  1.400000
-0.005300  1.500000
-0.000800  1.500000
-0.000800  1.500000
0.006700  1.500000
0.016500  1.600000
0.012700  1.500000
0.008200  1.500000
0.003000  1.700000
0.000000  1.500000
0.000700  1.600000
0.000700  1.500000
0.000700  1.600000
0.001500  1.300000
0.001500  1.500000
-0.003000  1.300000
-0.005300  1.500000
-0.003000  1.300000
0.005200  1.500000
0.010500  1.500000
0.006700  1.300000
0.003000  1.400000
-0.001500  1.400000
-0.001500  1.300000
-0.001500  1.300000
-0.000800  1.400000
-0.001500  1.400000
-0.002300  1.300000
0.000700  1.300000
0.000700  1.200000
-0.000800  1.500000
0.001500  1.300000
0.004500  1.500000
0.004500  1.300000
0.006000  1.500000
0.003700  1.300000
-0.000800  1.300000
0.001500  1.200000
0.002200  1.300000
0.000700  1.300000
-0.002300  1.300000
-0.003000  1.300000
-0.003800  1.300000
-0.001500  1.300000
0.001500  1.300000
0.004500  1.100000
0.004500  1.300000
0.003700  1.300000
0.004500  1.400000
0.004500  1.100000
0.006000  1.400000
0.005200  1.000000
0.003700  1.300000
0.005200  1.000000
0.003000  1.300000
0.000700  1.200000
-0.000800  1.100000
0.001500  1.300000
0.001500  1.300000
-0.002300  1.400000
-0.003000  1.000000
-0.003000  1.300000
-0.002300  1.100000
-0.003800  1.300000
-0.001500  1.300000
0.000700  1.300000
0.002200  1.300000
0.005200  1.200000
0.005200  1.400000
0.003700  1.300000
0.002200  1.300000
0.001500  1.300000
0.000000  1.300000
-0.001500  1.300000
-0.000800  1.300000
0.000000  1.500000
0.000700  1.400000
0.001500  1.500000
0.003000  1.300000
0.003000  1.500000
0.004500  1.300000
0.006700  1.500000
0.003700  1.500000
0.000700  1.500000
-0.000800  1.700000
-0.003800  1.500000
-0.006000  1.600000
-0.006000  1.500000
-0.004600  1.600000
-0.005300  1.500000
-0.006000  1.600000
-0.003000  1.800000
-0.003000  1.600000
-0.001500  1.800000
-0.003800  1.600000
-0.006800  1.900000
-0.006800  1.700000
-0.003000  2.000000
-0.000800  1.800000
0.000700  2.000000
0.005200  1.800000
0.005200  2.000000
0.005200  1.800000
0.004500  1.900000
0.004500  2.100000
0.006700  2.100000
0.006700  2.000000
0.006000  2.000000
0.005200  2.100000
0.006700  2.300000
0.005200  2.100000
0.002200  2.300000
0.000700  2.200000
0.000700  2.500000
-0.000800  2.200000
-0.003000  2.600000
-0.005300  2.200000
-0.003800  2.600000
-0.003000  2.300000
-0.003000  2.500000
-0.005300  2.400000
-0.005300  2.500000
-0.003000  2.600000
-0.000800  2.400000
0.001500  2.600000
0.001500  2.500000
0.003000  2.600000
0.004500  2.600000
0.004500  2.600000
0.005200  2.700000
0.004500  2.600000
0.003000  2.800000
0.003000  2.700000
0.005200  3.000000
0.005200  2.800000
0.001500  2.800000
0.001500  2.800000
0.003000  2.900000
0.003000  3.000000
0.002200  2.900000
-0.000800  3.100000
-0.001500  3.000000
-0.001500  3.100000
0.000700  3.000000
0.001500  3.200000
0.001500  3.200000
0.001500  3.000000
0.001500  3.200000
0.003000  3.100000
0.000700  3.300000
0.000000  3.100000
-0.000800  3.100000
0.003000  3.200000
0.005200  3.200000
0.002200  3.300000
0.004500  3.200000
0.004500  3.400000
0.002200  3.100000
0.001500  3.500000
0.000700  3.200000
0.001500  3.300000
0.003000  3.200000
0.001500  3.500000
0.000700  3.300000
0.002200  3.400000
0.003000  3.500000
0.002200  3.500000
0.002200  3.600000
0.001500  3.500000
0.000700  3.500000
-0.002300  3.500000
-0.001500  3.500000
-0.003000  3.600000
-0.006800  3.500000
-0.006000  3.700000
-0.006800  3.400000
-0.007500  3.800000
-0.009100  3.400000
-0.008300  3.800000
-0.006000  3.500000
-0.005300  3.800000
-0.003000  3.800000
-0.003800  4.000000
-0.001500  3.800000
-0.000800  3.800000
-0.003000  3.900000
-0.004600  3.900000
-0.003000  4.000000
-0.003800  3.900000
-0.001500  4.100000
0.001500  4.000000
0.001500  4.100000
0.000000  4.100000
0.000700  4.100000
0.001500  4.300000
0.002200  4.200000
0.003000  4.500000
0.001500  4.200000
0.002200  4.300000
0.003000  4.400000
0.001500  4.600000
0.000700  4.500000
0.001500  4.400000
0.001500  4.500000
-0.001500  4.600000
-0.001500  4.700000
-0.001500  4.800000
-0.003000  4.800000
-0.000800  4.900000
0.001500  4.800000
0.003700  5.100000
0.005200  4.900000
0.005200  5.300000
0.002200  5.100000
-0.000800  5.300000
0.000700  5.200000
-0.000800  5.300000
-0.001500  5.400000
0.004500  5.300000
0.003700  5.600000
0.004500  5.500000
0.006700  5.800000
0.006700  5.700000
0.008200  5.800000
0.010500  5.800000
0.007500  5.800000
0.003000  6.000000
0.000700  6.000000
-0.000800  6.100000
-0.003000  6.000000
-0.005300  6.200000
-0.005300  6.200000
-0.004600  6.300000
-0.002300  6.400000
-0.001500  6.300000
-0.002300  6.700000
-0.002300  6.400000
-0.000800  6.700000
0.000000  6.500000
-0.000800  6.700000
0.000700  6.700000
0.001500  6.800000
0.001500  6.800000
-0.000800  6.900000
0.000000  7.100000
0.003000  6.900000
-0.000800  7.200000
-0.000800  7.200000
0.001500  7.200000
0.004500  7.400000
0.000000  7.300000
-0.001500  7.600000
0.000000  7.600000
0.000000  7.700000
0.000700  7.600000
0.002200  7.900000
0.001500  7.800000
0.000700  8.100000
0.000700  8.100000
0.002200  8.300000
0.000000  8.500000
-0.001500  8.500000
-0.001500  8.700000
-0.002300  8.800000
-0.002300  8.700000
-0.001500  8.900000
-0.001500  9.000000
-0.000800  9.200000
-0.001500  9.200000
-0.001500  9.400000
-0.001500  9.200000
0.000000  9.600000
-0.001500  9.400000
-0.005300  9.800000
-0.007500  9.500000
-0.006000  10.100000
-0.006800  9.900000
-0.008300  10.000000
-0.008300  10.300000
-0.011300  10.400000
-0.012000  10.500000
-0.010500  10.600000
-0.011300  10.700000
-0.012000  10.700000
-0.012000  11.000000
-0.010500  11.000000
-0.009800  11.100000
-0.009100  11.500000
-0.005300  11.400000
-0.002300  11.800000
-0.004600  11.700000
-0.012800  12.100000
-0.018100  12.000000
-0.019500  12.400000
-0.021800  12.200000
-0.016500  12.600000
-0.012000  12.700000
-0.007500  12.900000
-0.003800  13.000000
0.003000  13.000000
0.008200  13.400000
0.010500  13.300000
0.015700  13.600000
0.018000  13.800000
0.020200  13.900000
0.018000  14.100000
0.014200  14.100000
0.010500  14.400000
0.007500  14.400000
0.006700  14.800000
0.003000  14.800000
0.001500  15.000000
-0.003800  15.200000
-0.012800  15.200000
-0.019500  15.500000
-0.025600  15.700000
-0.027000  15.900000
-0.023300  16.000000
-0.012800  16.200000
0.000700  16.400000
0.014200  16.600000
0.027000  16.600000
0.033000  16.900000
0.033000  17.100000
0.032200  17.200000
0.031500  17.600000
0.028500  17.500000
0.027000  17.900000
0.029200  18.100000
0.033000  18.200000
0.034500  18.400000
0.033000  18.400000
0.033700  18.900000
0.035200  18.800000
0.034500  19.300000
0.032200  19.200000
0.029200  19.500000
0.027700  19.600000
0.023200  20.000000
0.019500  20.100000
0.015700  20.400000
0.016500  20.600000
0.014200  20.700000
0.010500  21.000000
0.007500  21.200000
0.003700  21.400000
-0.001500  21.600000
-0.004600  21.900000
-0.006000  22.000000
-0.008300  22.000000
-0.012000  22.500000
-0.015000  22.600000
-0.014300  23.000000
-0.006800  23.000000
0.002200  23.600000
0.008200  23.600000
0.005200  24.100000
-0.000800  24.200000
-0.008300  24.400000
-0.033800  24.700000
-0.105000  24.900000
-0.198800  25.200000
-0.244500  25.300000
-0.253500  25.600000
-0.247500  25.900000
-0.195000  26.200000
-0.130500  26.400000
-0.113300  26.700000
-0.057800  27.000000
0.074200  27.300000
0.117700  27.600000
0.152200  27.700000
0.198000  28.000000
0.176200  28.200000
0.166500  28.700000
0.094500  28.900000
0.027000  29.200000
-0.019500  29.300000
-0.039000  29.600000
-0.005300  30.100000
0.023200  30.100000
0.066000  30.500000
0.087000  30.700000
0.096700  31.100000
0.091500  31.300000
0.077200  31.600000
0.061500  31.900000
0.046500  32.200000
0.046500  32.600000
0.043500  32.500000
0.047200  33.000000
0.044200  33.100000
0.039700  33.400000
0.032200  33.600000
0.021000  33.700000
0.014200  34.200000
0.001500  34.200000
-0.006000  34.600000
-0.014300  34.600000
-0.019500  35.100000
-0.021800  35.300000
-0.021000  35.500000
-0.021800  35.700000
-0.023300  35.900000
-0.021800  36.100000
-0.022500  36.400000
-0.020300  36.800000
-0.018800  36.900000
-0.015800  37.100000
-0.015000  37.100000
-0.015000  37.200000
-0.014300  37.700000
-0.018100  37.900000
-0.021000  38.300000
-0.027800  38.700000
-0.040500  39.000000
-0.039000  38.700000
-0.030800  39.100000
-0.033000  38.900000
-0.034600  39.300000
-0.042800  39.300000
-0.048000  39.700000
-0.046500  39.800000
-0.042000  39.900000
-0.031500  40.000000
-0.016500  40.100000
0.000700  40.400000
0.015700  40.000000
0.024700  39.600000
0.025500  40.300000
0.021000  41.000000
0.015000  41.600000
0.006000  41.500000
0.000700  41.800000
-0.004600  41.600000
-0.009100  41.500000
-0.010500  41.500000
-0.010500  41.700000
-0.009800  41.900000
-0.009800  42.300000
-0.010500  42.300000
-0.012800  42.500000
-0.012800  42.500000
-0.018100  42.700000
-0.021800  42.900000
-0.021800  42.900000
-0.020300  43.100000
-0.017300  43.300000
-0.016500  43.300000
-0.018800  43.800000
-0.019500  43.700000
-0.015000  44.200000
-0.010500  44.200000
-0.011300  44.500000
-0.011300  44.700000
-0.010500  45.000000
-0.010500  45.200000
-0.011300  45.200000
-0.010500  45.500000
-0.011300  45.800000
-0.009100  46.200000
-0.009800  46.500000
-0.009100  46.500000
-0.008300  46.900000
-0.008300  47.100000
-0.004600  47.500000
-0.003000  47.600000
0.001500  48.000000
0.005200  48.200000
0.006700  48.600000
0.009000  48.600000
0.012000  49.100000
0.011200  49.200000
0.008200  49.400000
0.006000  49.600000
0.004500  49.900000
0.007500  50.700000
0.014200  50.600000
0.018000  51.200000
0.021700  51.100000
0.024000  51.400000
0.024000  51.700000
0.027000  51.900000
0.030000  52.000000
0.033000  52.400000
0.039000  52.700000
0.048000  52.900000
0.054700  53.100000
0.063000  53.400000
0.072700  53.600000
0.080200  53.800000
0.085500  54.000000
0.087000  54.400000
0.087700  54.400000
0.087700  54.500000
0.087700  54.800000
0.090000  55.100000
0.090700  55.100000
0.084700  55.300000
0.069000  55.500000
0.054700  55.400000
0.045700  55.700000
0.034500  55.800000
0.021700  55.900000
0.010500  56.100000
0.001500  56.000000
-0.007500  56.300000
-0.017300  56.200000
-0.027800  56.500000
-0.036100  56.400000
-0.048800  56.600000
-0.062300  56.700000
-0.072100  57.000000
-0.082500  56.700000
-0.092300  57.000000
-0.100600  57.100000
-0.107300  57.200000
-0.108800  57.300000
-0.102800  57.300000
-0.087100  57.400000
-0.063000  57.500000
-0.000800  57.700000
0.143200  57.700000
0.372700  57.700000
0.594000  57.900000
0.720700  57.900000
0.771000  58.300000
0.748500  58.000000
0.659200  58.400000
0.525000  58.200000
0.346500  58.500000
0.146200  58.400000
-0.063800  58.500000
-0.258000  58.500000
-0.402100  58.500000
-0.494300  58.500000
-0.548300  58.700000
-0.591800  58.700000
-0.633000  58.800000
-0.656300  58.800000
-0.654000  58.900000
-0.626300  58.900000
-0.584300  58.800000
-0.519800  58.900000
-0.447800  59.100000
-0.384000  58.900000
-0.329300  59.200000
-0.284300  58.900000
-0.232500  59.300000
-0.172600  59.100000
-0.108800  59.400000
-0.059300  59.200000
-0.031500  59.400000
-0.013500  59.400000
-0.001500  59.400000
0.015000  59.500000
0.042000  59.500000
0.069000  59.500000
0.094500  59.600000
0.118500  59.400000
0.136500  59.700000
0.148500  59.500000
0.159000  59.700000
0.175500  59.400000
0.198700  59.800000
0.220500  59.600000
0.237000  59.700000
0.243000  59.700000
0.237700  59.700000
0.219000  59.600000
0.189000  59.500000
0.154500  59.700000
0.120700  59.400000
0.093000  59.700000
0.065200  59.500000
0.042000  59.500000
0.018000  59.400000
0.005200  59.500000
0.003000  59.500000
0.000700  59.400000
-0.000800  59.600000
-0.004600  59.300000
-0.010500  59.400000
-0.018100  59.300000
-0.029300  59.300000
-0.038300  59.100000
-0.039000  59.200000
-0.034600  59.300000
-0.024000  59.000000
-0.012800  59.300000
-0.000800  58.800000
0.008200  59.000000
0.010500  58.900000
0.012700  58.900000
0.011200  58.800000
0.006700  58.700000
0.006000  58.600000
0.003000  58.500000
0.005200  58.500000
0.013500  58.400000
0.020200  58.100000
0.027000  58.100000
0.033700  58.100000
0.042000  58.000000
0.049500  57.900000
0.057000  57.800000
0.061500  57.600000
0.066000  57.700000
0.066700  57.400000
0.063000  57.500000
0.054700  57.000000
0.039000  57.100000
0.024000  56.800000
0.009000  56.800000
-0.001500  56.800000
-0.010500  56.600000
-0.021000  56.500000
-0.031500  56.500000
-0.039800  56.100000
-0.042800  56.200000
-0.040500  55.900000
-0.036800  55.800000
-0.033000  55.400000
-0.030800  55.700000
-0.030800  55.300000
-0.030800  55.300000
-0.029300  55.000000
-0.023300  55.100000
-0.014300  54.700000
-0.010500  54.800000
-0.008300  54.400000
-0.001500  54.400000
0.003000  54.300000
0.006700  54.000000
0.009000  54.000000
0.010500  53.800000
0.014200  53.600000
0.015700  53.500000
0.013500  53.200000
0.012700  53.100000
0.017200  52.900000
0.019500  52.800000
0.013500  52.400000
0.010500  52.600000
0.006700  52.100000
0.003000  52.300000
0.001500  51.800000
0.005200  51.800000
0.006000  51.500000
0.008200  51.500000
0.008200  51.300000
0.006700  50.800000
0.006700  51.100000
0.010500  50.600000
0.014200  50.600000
0.020200  50.300000
0.022500  50.300000
0.025500  50.000000
0.027700  49.700000
0.026200  49.700000
0.024700  49.400000
0.024000  49.400000
0.023200  49.000000
0.021700  48.900000
0.015000  48.700000
0.004500  48.500000
-0.000800  48.300000
0.000700  48.200000
0.005200  48.000000
0.014200  47.800000
0.021000  47.600000
0.021000  47.200000
0.019500  47.200000
0.012000  47.000000
0.001500  46.800000
-0.005300  46.500000
-0.015800  46.200000
-0.027000  46.200000
-0.033000  45.800000
-0.039800  45.700000
-0.044300  45.400000
-0.045800  45.200000
-0.048000  45.100000
-0.049500  44.800000
-0.049500  44.800000
-0.048800  44.200000
-0.049500  44.400000
-0.045000  43.900000
-0.039000  44.000000
-0.036100  43.600000
-0.033000  43.500000
-0.031500  43.200000
-0.030000  43.100000
-0.027800  42.800000
-0.026300  42.400000
-0.021000  42.400000
-0.015800  42.200000
-0.012000  41.900000
-0.006800  41.800000
-0.002300  41.600000
0.001500  41.400000
0.006000  41.100000
0.009000  41.100000
0.009000  40.800000
0.009700  40.900000
0.012700  40.200000
0.015700  40.300000
0.018700  40.000000
0.021700  39.900000
0.029200  39.500000
0.033700  39.500000
0.039000  39.100000
0.040500  39.100000
0.035200  38.900000
0.029200  38.700000
0.027000  38.500000
0.029200  38.300000
0.030700  38.000000
0.027700  37.800000
0.026200  37.500000
0.025500  37.600000
0.029200  37.200000
0.033000  37.200000
0.028500  36.800000
0.029200  36.700000
0.029200  36.300000
0.025500  36.100000
0.021700  35.900000
0.018000  35.700000
0.013500  35.500000
0.010500  35.300000
0.005200  35.100000
0.000000  34.900000
-0.004600  34.700000
-0.008300  34.400000
-0.009100  34.200000
-0.012000  34.100000
-0.011300  33.800000
-0.009800  33.700000
-0.012000  33.200000
-0.012800  33.300000
-0.012800  33.000000
-0.012800  32.900000
-0.014300  32.600000
-0.013500  32.300000
-0.014300  32.200000
-0.016500  32.000000
-0.015800  31.700000
-0.019500  31.500000
-0.021800  31.500000
-0.021800  31.100000
-0.020300  31.000000
-0.016500  30.700000
-0.017300  30.600000
-0.017300  30.500000
-0.017300  30.000000
-0.018800  30.100000
-0.016500  29.700000
-0.013500  29.700000
-0.014300  29.300000
-0.012800  29.200000
-0.009800  29.100000
-0.015800  28.700000
-0.017300  28.800000
-0.017300  28.200000
-0.020300  28.400000
-0.023300  28.000000
-0.027000  28.100000
-0.025600  27.500000
-0.020300  27.500000
-0.012000  27.200000
-0.005300  27.200000
-0.000800  27.000000
0.003000  26.700000
0.005200  26.600000
0.006700  26.500000
0.006700  26.100000
0.005200  26.000000
0.006700  25.700000
0.008200  25.600000
0.007500  25.300000
0.006700  25.400000
0.009000  24.900000
0.010500  24.800000
0.008200  24.600000
0.008200  24.500000
0.009000  24.200000
0.010500  24.100000
0.014200  24.000000
0.015000  23.800000
0.012700  23.600000
0.012700  23.400000
0.011200  23.200000
0.009000  22.900000
0.012700  22.800000
0.021700  22.500000
0.004500  22.400000
-0.023300  22.200000
-0.029300  22.000000
-0.018100  21.800000
0.006000  21.300000
0.024700  21.500000
0.033000  21.000000
0.027700  21.000000
0.022500  20.500000
0.018000  20.500000
0.008200  20.200000
0.000000  20.100000
-0.015000  20.000000
-0.024000  19.800000
-0.027800  19.600000
-0.029300  19.500000
-0.025600  19.300000
-0.021000  19.000000
-0.012000  18.900000
-0.006000  19.000000
-0.001500  18.700000
0.000700  18.700000
0.003000  18.400000
0.004500  18.600000
-0.002300  18.100000
-0.020300  18.200000
-0.051800  17.900000
-0.082500  18.000000
-0.096000  17.700000
-0.091500  17.500000
-0.071300  17.600000
-0.044300  17.300000
-0.013500  17.300000
0.015700  17.000000
0.037500  17.100000
0.051700  16.900000
0.056200  16.900000
0.054700  16.700000
0.063000  16.400000
0.071200  16.500000
0.078000  16.200000
0.083200  16.200000
0.081000  15.900000
0.074200  16.100000
0.065200  15.800000
0.057000  15.700000
0.048000  15.400000
0.043500  15.300000
0.036000  15.200000
0.021700  15.000000
0.012000  14.800000
-0.001500  14.700000
-0.009100  14.400000
-0.006800  14.400000
-0.006000  14.100000
0.000700  14.200000
0.003000  13.900000
-0.000800  14.000000
-0.007500  13.500000
-0.011300  13.800000
-0.012800  13.300000
-0.023300  13.200000
-0.028500  13.300000
-0.024800  13.000000
-0.015800  13.000000
-0.004600  12.700000
0.002200  12.700000
-0.000800  12.400000
-0.006800  12.600000
-0.011300  12.200000
-0.017300  12.100000
-0.017300  12.100000
-0.012000  11.800000
-0.009100  11.900000
-0.012800  11.600000
-0.016500  11.700000
-0.015000  11.500000
-0.009800  11.500000
-0.005300  11.200000
-0.006800  11.100000
-0.005300  11.200000
-0.001500  11.000000
0.002200  11.000000
0.003700  10.800000
0.006000  11.000000
0.009700  10.800000
0.012700  10.800000
0.015700  10.700000
0.009700  10.500000
0.005200  10.500000
0.004500  10.400000
0.005200  10.300000
0.008200  10.300000
0.010500  10.100000
0.012000  10.000000
0.014200  9.900000
0.014200  10.100000
0.006700  10.000000
-0.001500  10.000000
-0.013500  9.800000
-0.025600  9.800000
-0.023300  9.800000
-0.020300  9.900000
-0.028500  9.700000
-0.033800  9.700000
-0.027800  9.700000
-0.020300  9.500000
-0.018100  9.600000
-0.016500  9.500000
-0.016500  9.500000
-0.019500  9.500000
-0.024800  9.400000
-0.027000  9.500000
-0.021800  9.100000
-0.021800  9.400000
-0.024000  9.400000
-0.024000  9.400000
-0.016500  9.200000
-0.004600  9.400000
0.008200  9.300000
0.021700  9.300000
0.029200  9.100000
0.035200  9.100000
0.037500  9.200000
0.031500  9.200000
0.021700  9.100000
0.015000  9.200000
0.013500  9.000000
0.010500  9.000000
0.006700  9.000000
0.004500  9.300000
0.001500  9.200000
-0.005300  9.200000
-0.015800  8.900000
-0.023300  9.000000
-0.029300  8.800000
-0.034600  9.000000
-0.036800  8.800000
-0.039000  9.000000
-0.042800  8.900000
-0.042000  8.900000
-0.039000  8.800000
-0.037500  8.900000
-0.030800  8.600000
-0.023300  8.700000
-0.015800  8.600000
-0.016500  8.800000
-0.018800  8.500000
-0.016500  8.700000
-0.016500  8.500000
-0.012800  8.500000
-0.006800  8.300000
-0.004600  8.400000
-0.003000  8.400000
0.003700  8.600000
0.006700  8.500000
0.006000  8.400000
0.006700  8.300000
0.010500  8.400000
0.015700  8.300000
0.018000  8.200000
0.021700  8.100000
0.021000  8.200000
0.020200  8.000000
0.018000  8.100000
0.014200  7.700000
0.014200  7.800000
0.008200  7.300000
-0.001500  7.300000
-0.003000  7.200000
-0.007500  6.900000
-0.021800  6.800000
-0.034600  6.700000
-0.036800  6.400000
-0.016500  6.200000
0.013500  6.000000
0.029200  6.000000
0.038200  5.800000
0.045700  5.600000
0.063000  5.300000
0.084000  5.300000
0.099000  5.000000
0.104200  5.200000
0.093000  4.700000
0.073500  4.900000
0.042000  4.700000
0.013500  4.800000
-0.012800  4.500000
-0.034600  4.400000
-0.041300  4.400000
-0.039000  4.400000
-0.027000  4.400000
-0.018100  4.100000
-0.009100  4.300000
-0.000800  4.300000
0.004500  4.200000
0.005200  4.300000
0.001500  4.200000
-0.003800  4.200000
-0.006000  4.100000
-0.004600  4.200000
-0.006800  4.100000
0.001500  4.400000
0.023200  4.100000
0.052500  4.200000
0.084000  4.200000
0.105000  4.300000
0.120700  4.200000
0.135000  4.300000
0.141000  4.300000
0.137200  4.400000
0.131200  4.400000
0.122200  4.600000
0.097500  4.200000
0.053200  4.600000
0.000700  4.400000
-0.049500  4.600000
-0.093800  4.500000
-0.126000  4.700000
-0.141800  4.800000
-0.144100  4.700000
-0.131300  4.800000
-0.111800  4.800000
-0.090000  4.800000
-0.069100  4.700000
-0.054000  4.900000
-0.045000  4.700000
-0.032300  4.800000
-0.014300  4.900000
-0.000800  4.900000
0.001500  5.000000
-0.005300  4.800000
-0.005300  5.000000
-0.000800  4.800000
0.008200  5.100000
0.019500  4.900000
0.027700  5.100000
0.039700  4.900000
0.039700  4.800000
0.030700  4.800000
0.024000  4.800000
0.014200  4.800000
0.003700  4.600000
-0.008300  4.600000
-0.023300  4.400000
-0.038300  4.600000
-0.050300  4.500000
-0.063800  4.400000
-0.084000  4.500000
-0.108800  4.500000
-0.120000  4.600000
-0.116300  4.400000
-0.112500  4.400000
-0.094500  4.500000
-0.077300  4.500000
-0.059300  4.400000
-0.033800  4.300000
-0.013500  4.600000
0.002200  4.400000
0.013500  4.500000
0.018700  4.600000
0.020200  4.400000
0.018700  4.500000
0.016500  4.400000
0.015000  4.700000
0.019500  4.400000
0.023200  4.700000
0.030000  4.400000
0.039700  4.700000
0.049500  4.700000
0.061500  4.900000
0.074200  4.800000
0.085500  4.500000
0.096700  4.800000
0.102000  4.600000
0.102000  4.700000
0.099000  4.400000
0.102700  4.500000
0.105000  4.400000
0.102000  4.400000
0.096700  4.400000
0.093000  4.100000
0.087700  4.300000
0.078000  4.000000
0.060700  4.100000
0.040500  4.200000
0.027700  4.100000
0.015000  4.100000
0.000700  4.000000
-0.012000  4.100000
-0.027000  3.800000
-0.037500  4.100000
-0.037500  3.800000
-0.039000  4.000000
-0.051100  3.900000
-0.061500  4.000000
-0.065300  3.800000
-0.071300  3.800000
-0.074300  3.900000
-0.069100  3.600000
-0.051800  3.600000
-0.034600  3.700000
-0.020300  3.600000
-0.010500  3.600000
-0.001500  3.700000
0.004500  3.800000
0.003700  3.400000
0.000000  3.600000
-0.009800  3.300000
-0.019500  3.500000
-0.021800  3.500000
-0.031500  3.500000
-0.042000  3.500000
-0.054000  3.400000
-0.063000  3.400000
-0.066800  3.400000
-0.081800  3.500000
-0.099800  3.200000
-0.112500  3.200000
-0.126000  3.200000
-0.141100  3.200000
-0.153800  3.400000
-0.165000  3.100000
-0.177000  3.400000
-0.182300  3.100000
-0.180800  3.400000
-0.174800  3.000000
-0.160500  3.200000
-0.142600  3.200000
-0.122300  3.300000
-0.100600  3.200000
-0.072800  3.200000
-0.045000  3.300000
-0.012800  3.500000
0.019500  3.400000
0.044200  3.600000
0.063700  3.500000
0.082500  3.600000
0.096000  3.400000
0.103500  3.700000
0.111000  3.400000
0.117700  3.700000
0.126000  3.600000
0.135000  3.700000
0.134200  3.600000
0.132700  3.800000
0.127500  3.700000
0.119200  3.700000
0.112500  3.600000
0.104200  3.600000
0.100500  3.600000
0.089200  3.600000
0.086200  3.700000
0.086200  3.600000
0.087700  3.700000
0.099700  3.500000
0.106500  3.600000
0.098200  3.700000
0.082500  3.600000
0.064500  3.600000
0.044200  3.400000
0.030000  3.600000
0.027700  3.600000
0.039000  3.600000
0.067500  3.600000
0.093700  3.600000
0.106500  3.400000
0.111000  3.500000
0.104200  3.600000
0.086200  3.500000
0.069000  3.500000
0.059200  3.500000
0.056200  3.600000
0.054700  3.600000
0.057000  3.400000
0.060700  3.600000
0.069000  3.400000
0.075700  3.600000
0.092200  3.200000
0.125200  3.300000
0.157500  3.200000
0.192700  3.400000
0.222700  3.300000
0.245200  3.400000
0.259500  3.400000
0.264700  3.200000
0.264700  3.500000
0.243000  3.400000
0.208500  3.400000
0.169500  3.300000
0.123000  3.500000
0.068200  3.600000
0.012700  3.300000
-0.038300  3.600000
-0.088500  3.300000
-0.132000  3.600000
-0.168800  3.400000
-0.199500  3.600000
-0.224300  3.600000
-0.243000  3.600000
-0.255800  3.600000
-0.260300  3.500000
-0.262500  3.800000
-0.266300  3.600000
-0.264000  3.800000
-0.258800  3.600000
-0.253500  3.700000
-0.248300  3.700000
-0.239300  3.800000
-0.231800  3.800000
-0.222000  3.700000
-0.216000  3.800000
-0.211500  3.800000
-0.201100  3.800000
-0.192800  3.800000
-0.182300  3.800000
-0.169600  3.800000
-0.155300  3.800000
-0.141800  3.900000
-0.129000  3.800000
-0.111800  4.000000
-0.095300  4.000000
-0.081800  3.900000
-0.068300  4.000000
-0.054000  4.100000
-0.041300  4.100000
-0.030800  4.100000
-0.018100  4.300000
-0.008300  4.100000
-0.003800  4.200000
-0.000800  4.200000
0.004500  4.200000
0.006700  4.200000
0.009700  4.100000
0.014200  4.400000
0.018700  4.200000
0.018000  4.400000
0.014200  4.100000
0.021000  4.400000
0.025500  4.300000
0.027000  4.300000
0.030700  4.200000
0.029200  4.100000
0.027000  4.400000
0.023200  4.300000
0.019500  4.400000
0.016500  4.400000
0.015700  4.400000
0.017200  4.400000
0.019500  4.200000
0.016500  4.500000
0.012000  4.100000
0.007500  4.500000
0.005200  4.100000
0.006000  4.600000
0.008200  4.300000
0.006700  4.400000
0.004500  4.300000
0.008200  4.400000
0.011200  4.500000
0.009700  4.500000
0.015000  4.500000
0.020200  4.400000
0.020200  4.400000
0.017200  4.500000
0.015000  4.200000
0.019500  4.500000
0.024000  4.300000
0.026200  4.400000
0.029200  4.300000
0.033000  4.400000
0.035200  4.400000
0.035200  4.500000
0.029200  4.500000
0.029200  4.300000
0.033000  4.400000
0.036700  4.300000
0.041200  4.400000
0.042700  4.300000
0.042000  4.400000
0.040500  4.300000
0.042700  4.400000
0.039700  4.300000
0.039700  4.300000
0.044200  4.400000
0.044200  4.100000
0.046500  4.600000
0.050200  4.200000
0.052500  4.500000
0.055500  4.200000
0.056200  4.400000
0.057700  4.400000
0.057700  4.400000
0.059200  4.400000
0.057700  4.300000
0.055500  4.200000
0.056200  4.300000
0.054700  4.100000
0.052500  4.200000
0.048000  4.300000
0.044200  4.300000
0.042000  4.100000
0.036700  4.400000
0.034500  4.300000
0.033000  4.400000
0.030700  4.000000
0.023200  4.200000
0.018000  4.100000
0.016500  4.100000
0.018000  4.000000
0.020200  4.000000
0.024700  4.200000
0.025500  3.900000
0.018000  4.200000
0.009000  4.000000
0.000700  4.200000
-0.005300  4.000000
-0.008300  4.000000
-0.002300  4.100000
0.004500  4.000000
0.009700  4.000000
0.010500  3.900000
0.009700  4.000000
0.009000  3.900000
-0.003000  4.000000
-0.009800  3.700000
-0.013500  3.900000
-0.018100  3.700000
-0.019500  3.600000
-0.023300  3.800000
-0.024000  3.700000
-0.025600  3.700000
-0.020300  3.700000
-0.018100  3.600000
-0.016500  3.600000
-0.015800  3.600000
-0.017300  3.600000
-0.012000  3.500000
-0.008300  3.800000
-0.006800  3.500000
-0.003000  3.600000
0.001500  3.600000
0.002200  3.600000
0.003000  3.700000
0.000700  3.500000
0.000700  3.700000
0.001500  3.500000
0.002200  3.600000
-0.003000  3.400000
-0.002300  3.600000
-0.002300  3.600000
-0.003000  3.500000
-0.004600  3.600000
-0.006800  3.300000
-0.008300  3.400000
-0.007500  3.200000
-0.004600  3.400000
-0.005300  3.300000
-0.005300  3.200000
-0.006800  3.300000
-0.006800  3.100000
-0.006800  3.600000
-0.003000  3.200000
-0.003000  3.500000
-0.006000  3.200000
-0.005300  3.300000
-0.005300  3.200000
-0.005300  3.200000
-0.006800  3.100000
-0.006800  3.300000
-0.003800  3.200000
-0.004600  3.100000
-0.003800  3.000000
-0.003000  3.100000
-0.005300  3.000000
-0.006800  3.100000
-0.008300  3.100000
-0.009800  3.000000
-0.009800  3.000000
-0.008300  2.900000
-0.005300  2.900000
0.000700  2.900000
0.005200  2.800000
0.001500  3.000000
-0.004600  2.700000
-0.008300  2.900000
-0.005300  2.700000
-0.000800  2.700000
0.004500  2.700000
0.005200  2.600000
0.009700  2.700000
0.012700  2.600000
0.009700  2.700000
0.004500  2.600000
-0.000800  2.600000
-0.005300  2.700000
-0.008300  2.800000
-0.009800  3.000000
-0.010500  2.600000
-0.009100  2.900000
-0.009100  2.500000
-0.012000  2.800000
-0.010500  2.600000
-0.010500  2.700000
-0.012800  2.600000
-0.010500  2.700000
-0.004600  2.600000
0.001500  2.700000
0.000700  3.000000
-0.001500  2.500000
-0.004600  2.900000
-0.004600  2.600000
-0.002300  2.800000
-0.003800  2.700000
-0.005300  2.600000
-0.006800  2.700000
-0.003800  2.600000
-0.004600  2.600000
-0.005300  2.700000
-0.006000  2.800000
-0.010500  2.600000
-0.008300  2.700000
-0.006800  2.700000
-0.006800  2.600000
-0.006000  2.600000
-0.006000  2.400000
-0.001500  2.900000
-0.003800  2.400000
-0.005300  3.000000
-0.008300  2.400000
-0.009100  2.600000
-0.008300  2.400000
-0.009800  2.600000
-0.009100  2.600000
-0.008300  2.600000
-0.006000  2.600000
-0.005300  2.700000
-0.003800  2.600000
0.000000  2.600000
0.000000  2.600000
-0.000800  2.600000
-0.000800  2.600000
0.001500  2.600000
0.000700  2.600000
0.004500  2.700000
0.005200  2.600000
0.003700  2.700000
0.002200  2.500000
0.000700  2.600000
0.001500  2.600000
0.001500  2.800000
0.004500  2.600000
0.005200  2.600000
0.003000  2.800000
0.002200  2.600000
0.004500  2.800000
0.001500  2.700000
-0.001500  2.700000
-0.002300  2.600000
-0.003000  2.700000
0.001500  2.700000
0.006700  2.700000
0.013500  2.900000
0.017200  2.600000
0.012000  2.900000
0.009000  2.700000
0.002200  2.900000
0.001500  2.700000
0.001500  2.700000
0.000700  2.600000
-0.001500  2.800000
-0.004600  2.800000
-0.006800  2.600000
-0.004600  2.900000
0.000700  2.700000
0.004500  2.900000
0.010500  2.700000
0.010500  2.700000
0.012000  2.800000
0.011200  2.800000
0.006000  2.900000
0.004500  2.800000
0.006700  3.000000
0.008200  2.600000
0.004500  3.000000
0.006700  2.800000
0.008200  2.700000
0.005200  2.700000
0.001500  2.600000
0.000000  3.000000
-0.001500  2.700000
-0.003000  3.000000
0.000700  2.600000
0.003000  2.900000
0.003000  2.700000
0.000700  2.800000
-0.000800  2.700000
-0.000800  2.900000
-0.001500  2.900000
-0.002300  2.800000
0.000000  2.800000
0.001500  3.000000
0.001500  2.700000
0.003000  2.900000
0.001500  2.800000
0.003000  2.600000
0.003000  2.800000
0.000700  3.000000
0.000700  2.700000
0.000700  2.800000
-0.000800  2.600000
-0.001500  2.800000
0.000000  2.600000
-0.000800  2.800000
0.000700  2.600000
0.001500  2.800000
0.001500  2.600000
0.003700  2.700000
0.003700  2.800000
0.003000  2.600000
0.001500  2.600000
0.002200  2.800000
0.001500  2.500000
-0.001500  2.800000
-0.001500  2.600000
-0.003000  2.800000
-0.001500  2.600000
0.000700  2.900000
0.000700  2.600000
0.001500  2.800000
0.000000  2.600000
-0.003000  2.700000
-0.002300  2.600000
0.000700  2.600000
0.000000  2.500000
0.000000  2.600000
0.002200  2.600000
0.001500  2.600000
-0.000800  2.600000
0.000700  2.700000
0.002200  2.600000
0.001500  2.700000
0.000700  2.500000
-0.000800  2.700000
0.003000  2.500000
0.003700  2.700000
0.001500  2.600000
0.000000  2.900000
-0.000800  2.600000
-0.000800  2.600000
-0.000800  2.700000
0.000700  2.700000
0.000700  2.800000
0.001500  2.600000
0.003000  2.900000
0.000700  2.500000
0.000700  2.700000
0.003000  2.700000
0.004500  2.800000
0.001500  2.600000
-0.000800  2.600000
0.000700  2.800000
0.000000  2.700000
-0.001500  2.900000
0.000000  2.700000
0.000000  2.700000
-0.001500  2.800000
0.002200  2.900000
0.003700  3.000000
0.005200  2.800000
0.002200  3.000000
0.000700  2.900000
0.001500  3.000000
0.000000  2.900000
0.001500  3.000000
0.000700  3.100000
0.000000  3.000000
0.000000  3.100000
-0.000800  3.000000
-0.001500  3.200000
-0.003000  3.100000
-0.000800  3.100000
0.000700  3.200000
0.000000  3.200000
0.000700  3.200000
0.000700  3.000000
-0.000800  3.500000
-0.002300  3.200000
-0.001500  3.300000
-0.002300  3.100000
-0.003000  3.400000
-0.003800  3.300000
-0.004600  3.400000
-0.003000  3.400000
-0.001500  3.400000
0.000000  3.400000
-0.000800  3.500000
-0.001500  3.300000
-0.002300  3.400000
-0.002300  3.600000
-0.000800  3.600000
0.000700  3.500000
-0.000800  3.700000
-0.001500  3.600000
-0.000800  3.800000
0.000000  3.500000
0.000700  3.800000
0.000700  3.600000
0.000700  3.800000
0.000700  3.600000
0.000700  3.800000
-0.002300  3.800000
-0.003000  3.800000
-0.002300  3.800000
-0.003000  3.900000
-0.003000  3.800000
-0.003000  4.000000
-0.002300  3.900000
-0.001500  4.000000
-0.000800  4.000000
-0.000800  4.000000
0.001500  4.000000
0.003000  4.200000
0.005200  4.000000
0.005200  4.200000
0.003700  4.100000
0.005200  4.200000
0.006700  4.200000
0.004500  4.300000
0.003000  4.200000
0.001500  4.300000
0.001500  4.400000
0.002200  4.400000
0.001500  4.500000
0.000000  4.500000
0.001500  4.400000
-0.000800  4.600000
-0.001500  4.600000
0.000700  4.900000
0.000700  4.700000
-0.000800  4.900000
-0.000800  4.700000
0.000700  4.900000
-0.001500  4.900000
-0.003000  5.100000
-0.003000  5.000000
-0.004600  5.200000
-0.003000  5.200000
-0.003000  5.200000
-0.003000  5.300000
-0.004600  5.300000
-0.003000  5.300000
-0.002300  5.500000
-0.002300  5.400000
-0.003000  5.700000
-0.001500  5.500000
0.001500  5.800000
0.003700  5.600000
0.003000  5.800000
0.000700  5.800000
0.003000  6.000000
0.002200  6.000000
-0.000800  6.100000
-0.001500  6.000000
-0.003800  6.000000
-0.003000  6.400000
-0.002300  6.100000
-0.001500  6.500000
-0.000800  6.200000
0.000000  6.500000
0.000700  6.400000
0.000000  6.500000
0.000700  6.600000
0.001500  6.700000
0.004500  6.800000
0.005200  6.700000
0.003000  7.000000
0.003000  7.000000
0.005200  7.000000
0.004500  7.200000
0.000000  7.100000
-0.000800  7.300000
0.001500  7.300000
0.002200  7.300000
-0.000800  7.400000
0.000700  7.700000
0.001500  7.600000
0.001500  7.700000
0.003000  7.800000
0.000700  7.900000
0.002200  8.100000
0.003700  8.000000
0.002200  8.400000
0.003000  8.400000
0.000700  8.500000
-0.000800  8.600000
-0.000800  8.800000
-0.001500  8.800000
-0.003000  8.900000
-0.003000  9.200000
-0.001500  9.100000
-0.002300  9.600000
-0.002300  9.400000
-0.001500  9.700000
-0.003000  9.500000
-0.005300  9.900000
-0.002300  9.900000
-0.002300  10.200000
-0.004600  10.100000
-0.004600  10.300000
-0.003000  10.600000
-0.003800  10.700000
-0.006000  10.800000
-0.006800  10.900000
-0.005300  11.200000
-0.005300  11.100000
-0.004600  11.400000
-0.002300  11.700000
-0.003000  11.700000
-0.004600  12.000000
-0.008300  11.800000
-0.009100  12.300000
-0.008300  12.200000
-0.008300  12.600000
-0.006800  12.600000
-0.005300  13.000000
-0.002300  13.000000
-0.001500  13.200000
-0.001500  13.600000
-0.000800  13.400000
-0.003000  13.900000
-0.006800  13.900000
-0.012000  14.200000
-0.021800  14.300000
-0.031500  14.700000
-0.039000  14.800000
-0.042000  15.000000
-0.042000  15.400000
-0.042800  15.300000
-0.036800  15.600000
-0.033000  15.900000
-0.029300  16.200000
-0.015800  16.400000
-0.002300  16.600000
0.009700  17.000000
0.020200  17.100000
0.028500  17.500000
0.033700  17.500000
0.038200  17.900000
0.042000  18.000000
0.044200  18.300000
0.046500  18.500000
0.048000  18.900000
0.050200  19.000000
0.051700  19.200000
0.050200  19.700000
0.047200  19.800000
0.046500  20.200000
0.045000  20.200000
0.040500  20.500000
0.036000  21.000000
0.033000  21.000000
0.030000  21.500000
0.026200  21.400000
0.027700  21.900000
0.019500  21.900000
-0.031500  22.300000
-0.078800  22.400000
-0.029300  22.900000
0.086200  23.000000
0.116200  23.300000
0.042000  23.600000
0.010500  23.700000
-0.013500  24.000000
-0.060000  24.300000
-0.072100  24.500000
-0.117800  24.800000
-0.186000  25.100000
-0.219800  25.300000
-0.065300  25.600000
0.070500  26.000000
-0.012000  25.900000
-0.037500  26.500000
-0.113300  26.600000
-0.143300  27.200000
-0.055500  27.200000
0.001500  27.700000
0.086200  27.800000
0.096700  28.300000
0.093000  28.400000
0.069700  28.700000
0.038200  29.000000
0.022500  29.100000
0.004500  29.600000
0.012700  29.600000
0.013500  30.100000
0.036000  30.200000
0.051700  30.600000
0.065200  30.800000
0.069700  31.000000
0.064500  31.300000
0.065200  31.700000
0.057000  31.900000
0.056200  32.100000
0.049500  32.400000
0.048000  32.700000
0.041200  33.000000
0.034500  33.200000
0.027000  33.300000
0.015000  33.700000
0.007500  33.900000
-0.000800  34.200000
-0.005300  34.300000
-0.007500  34.800000
-0.003000  34.900000
0.000700  35.300000
0.004500  35.500000
0.009000  35.700000
0.010500  36.000000
0.010500  36.000000
-0.006800  36.500000
-0.030800  36.700000
-0.040500  36.900000
-0.053300  37.200000
-0.066800  37.400000
-0.067500  37.700000
-0.066000  37.700000
-0.060000  38.200000
-0.056300  38.300000
-0.057000  38.700000
-0.058500  38.700000
-0.065300  39.100000
-0.069100  39.100000
-0.066000  39.800000
-0.055500  39.700000
-0.049500  39.900000
-0.061500  40.200000
-0.062300  40.500000
-0.044300  40.700000
-0.026300  40.800000
-0.004600  41.000000
0.008200  41.300000
0.012000  41.400000
0.007500  41.600000
-0.008300  41.700000
-0.012800  41.900000
-0.015000  42.000000
-0.010500  42.500000
-0.000800  42.300000
0.010500  42.900000
0.021000  42.800000
0.027700  43.200000
0.031500  43.300000
0.033700  43.500000
0.031500  43.700000
0.029200  44.000000
0.027000  44.200000
0.024000  44.200000
0.021700  44.600000
0.021700  44.800000
0.019500  45.100000
0.017200  45.200000
0.010500  45.300000
0.005200  45.800000
-0.001500  45.900000
-0.010500  46.200000
-0.015800  46.200000
-0.021000  46.700000
-0.030800  46.600000
-0.036800  46.800000
-0.040500  47.100000
-0.042800  47.400000
-0.042000  47.600000
-0.042000  47.600000
-0.037500  48.100000
-0.029300  48.100000
-0.023300  48.300000
-0.017300  48.500000
-0.009100  48.700000
-0.000800  49.000000
0.005200  49.000000
0.009000  49.400000
0.011200  49.500000
0.018000  49.800000
0.021700  49.900000
0.025500  50.200000
0.029200  50.400000
0.030700  50.600000
0.033700  50.900000
0.042000  50.800000
0.049500  51.200000
0.057000  51.300000
0.065200  51.700000
0.073500  51.400000
0.075700  51.900000
0.078700  51.800000
0.081700  52.200000
0.081700  52.300000
0.081000  52.500000
0.078700  52.800000
0.076500  52.900000
0.074200  53.100000
0.074200  53.400000
0.069700  53.500000
0.059200  53.800000
0.051700  53.800000
0.044200  54.400000
0.036700  54.000000
0.031500  54.500000
0.025500  54.400000
0.021700  54.900000
0.022500  54.700000
0.018000  54.900000
0.012000  55.000000
0.004500  55.300000
-0.001500  55.400000
-0.008300  55.700000
-0.015800  55.900000
-0.019500  55.900000
-0.024000  56.200000
-0.030800  56.400000
-0.038300  56.600000
-0.048800  56.800000
-0.055500  56.900000
-0.066800  57.100000
-0.082500  57.100000
-0.101300  57.400000
-0.118500  57.500000
-0.136500  57.700000
-0.159000  57.700000
-0.186000  57.800000
-0.191300  57.900000
-0.153800  58.000000
-0.051100  58.100000
0.157500  58.400000
0.435000  58.300000
0.644200  58.500000
0.699700  58.500000
0.636700  58.700000
0.492000  58.500000
0.323200  58.900000
0.171000  58.700000
0.027700  59.000000
-0.062300  58.900000
-0.112500  59.100000
-0.129000  59.100000
-0.128300  59.300000
-0.159800  59.400000
-0.238500  59.400000
-0.344300  59.600000
-0.435000  59.500000
-0.496500  59.500000
-0.518300  59.800000
-0.507000  59.800000
-0.457500  59.800000
-0.390800  59.900000
-0.328500  59.900000
-0.270800  59.900000
-0.214500  60.200000
-0.147800  60.000000
-0.085600  60.300000
-0.030800  60.100000
0.014200  60.400000
0.040500  60.300000
0.052500  60.600000
0.048700  60.400000
0.040500  60.600000
0.034500  60.600000
0.038200  60.500000
0.045000  60.700000
0.054000  60.600000
0.063000  60.800000
0.068200  60.600000
0.070500  61.000000
0.070500  61.100000
0.069700  60.900000
0.069000  60.900000
0.078000  60.700000
0.087700  60.800000
0.100500  60.800000
0.116200  61.000000
0.129700  61.000000
0.134200  61.000000
0.132000  60.900000
0.120700  61.200000
0.099700  61.100000
0.076500  61.000000
0.051700  61.100000
0.030000  61.000000
0.012700  61.000000
-0.003800  61.100000
-0.015800  61.000000
-0.026300  61.100000
-0.027800  61.000000
-0.022500  61.300000
-0.010500  61.100000
0.001500  61.400000
0.011200  61.200000
0.025500  61.300000
0.043500  61.400000
0.061500  61.400000
0.079500  61.400000
0.093700  61.300000
0.096700  61.500000
0.082500  61.300000
0.053200  61.400000
0.015000  61.300000
-0.024000  61.300000
-0.057800  61.500000
-0.077300  61.200000
-0.084000  61.400000
-0.082500  61.100000
-0.073500  61.400000
-0.061500  61.300000
-0.049500  61.100000
-0.032300  60.900000
-0.023300  60.900000
-0.019500  61.000000
-0.014300  60.700000
-0.009100  61.000000
-0.006000  60.700000
0.000000  60.700000
0.009000  60.500000
0.014200  60.500000
0.021000  60.300000
0.021700  60.300000
0.015700  60.200000
0.017200  60.000000
0.019500  60.100000
0.019500  59.800000
0.022500  59.900000
0.027700  59.700000
0.030000  59.400000
0.027000  59.400000
0.018000  59.100000
0.009700  59.100000
0.001500  58.900000
-0.004600  58.800000
-0.005300  58.500000
-0.005300  58.500000
-0.006800  58.300000
-0.008300  58.200000
-0.006000  58.100000
-0.001500  58.000000
0.001500  57.900000
-0.001500  57.600000
-0.006800  57.400000
-0.011300  57.100000
-0.014300  57.100000
-0.015800  56.800000
-0.012000  56.600000
-0.006800  56.700000
-0.003000  56.200000
-0.001500  56.400000
-0.001500  56.100000
-0.003000  56.200000
-0.003000  55.800000
0.001500  55.800000
0.006000  55.700000
0.015700  55.500000
0.026200  55.300000
0.033000  55.100000
0.041200  55.000000
0.046500  54.800000
0.044200  54.500000
0.035200  54.400000
0.030700  54.200000
0.027700  54.200000
0.029200  53.800000
0.033000  53.900000
0.035200  53.400000
0.039000  53.400000
0.036700  53.000000
0.033000  53.100000
0.026200  52.800000
0.015700  52.700000
0.007500  52.400000
-0.000800  52.300000
-0.008300  52.100000
-0.016500  51.800000
-0.024000  51.600000
-0.027000  51.400000
-0.025600  51.300000
-0.024000  51.000000
-0.024000  50.900000
-0.021000  50.400000
-0.012000  50.400000
0.000700  50.200000
0.011200  50.000000
0.021000  49.800000
0.027000  49.600000
0.029200  49.600000
0.030700  49.100000
0.030000  49.000000
0.029200  48.600000
0.027000  48.500000
0.018700  48.100000
0.010500  47.900000
0.003000  47.900000
-0.012800  47.600000
-0.040500  47.300000
-0.072800  47.000000
-0.090000  46.900000
-0.104300  46.700000
-0.111000  46.400000
-0.112500  46.200000
-0.108800  45.900000
-0.097500  45.900000
-0.089300  45.400000
-0.078800  45.200000
-0.067500  45.000000
-0.053300  44.600000
-0.035300  44.500000
-0.024000  44.300000
-0.006000  44.200000
0.003700  43.700000
0.007500  43.800000
0.013500  43.300000
0.019500  43.300000
0.025500  42.900000
0.027700  42.900000
0.032200  42.300000
0.035200  42.200000
0.033700  42.000000
0.033000  41.800000
0.035200  41.500000
0.040500  41.300000
0.042700  41.200000
0.042000  40.900000
0.038200  40.600000
0.035200  40.400000
0.036700  40.100000
0.033000  39.900000
0.027700  39.600000
0.025500  39.600000
0.023200  39.000000
0.021700  39.100000
0.021000  38.600000
0.021700  38.600000
0.021000  38.200000
0.018000  38.100000
0.018000  37.700000
0.015700  37.500000
0.012000  37.300000
0.012700  37.100000
0.009000  37.000000
0.005200  36.400000
0.007500  36.400000
0.009700  36.000000
0.015000  36.000000
0.019500  35.400000
0.017200  35.500000
0.015700  35.200000
0.012700  35.000000
0.010500  34.700000
0.006700  34.300000
0.005200  34.200000
0.004500  33.900000
-0.001500  33.700000
-0.004600  33.600000
-0.004600  33.100000
-0.007500  33.100000
-0.007500  32.800000
-0.006800  32.500000
-0.008300  32.200000
-0.009100  32.100000
-0.010500  31.700000
-0.010500  31.600000
-0.012000  31.200000
-0.012000  31.000000
-0.010500  30.700000
-0.012000  30.700000
-0.014300  30.300000
-0.019500  30.200000
-0.020300  29.900000
-0.014300  29.700000
-0.014300  29.600000
-0.015800  29.300000
-0.016500  29.000000
-0.017300  28.800000
-0.012800  28.700000
-0.012000  28.400000
-0.012800  28.100000
-0.009100  28.200000
-0.006800  27.600000
-0.004600  27.900000
-0.003000  27.400000
-0.003000  27.400000
-0.003000  27.000000
-0.001500  26.900000
-0.001500  26.800000
-0.003000  26.500000
0.001500  26.100000
-0.000800  25.900000
-0.001500  26.000000
0.001500  25.500000
0.003000  25.500000
0.006000  25.400000
0.003000  25.000000
0.001500  24.800000
0.006700  24.700000
0.008200  24.500000
0.006700  24.200000
0.000700  24.200000
-0.006800  23.800000
-0.006000  23.700000
-0.001500  23.600000
0.000700  23.200000
0.001500  23.000000
0.005200  22.900000
0.011200  22.800000
0.016500  22.500000
0.012000  22.500000
0.000700  22.000000
-0.005300  22.000000
-0.010500  21.600000
-0.016500  21.500000
-0.015000  21.100000
-0.012800  21.000000
-0.006800  20.700000
0.003000  20.700000
0.019500  20.300000
0.027700  20.200000
0.010500  20.000000
-0.016500  19.700000
-0.033000  19.600000
-0.042000  19.400000
-0.038300  19.200000
-0.027000  19.100000
-0.012000  18.800000
0.000000  18.700000
0.006700  18.600000
0.005200  18.300000
-0.001500  18.200000
-0.012800  18.100000
-0.020300  17.900000
-0.021800  17.800000
-0.018100  17.500000
-0.013500  17.500000
-0.015000  17.400000
-0.021000  17.500000
-0.025600  17.200000
-0.033800  17.000000
-0.042800  17.000000
-0.045800  17.000000
-0.042800  16.600000
-0.038300  16.700000
-0.035300  16.300000
-0.030800  16.600000
-0.027000  16.000000
-0.015800  16.200000
0.001500  15.800000
0.012700  15.900000
0.015000  15.600000
0.016500  15.400000
0.015700  15.100000
0.012700  14.900000
0.011200  14.700000
0.006700  14.500000
0.008200  14.400000
0.015000  14.300000
0.024000  13.900000
0.036000  13.900000
0.048700  13.500000
0.055500  13.700000
0.060000  13.300000
0.063000  13.300000
0.065200  13.000000
0.068200  13.100000
0.070500  12.800000
0.074200  12.800000
0.071200  12.400000
0.038200  12.400000
-0.063800  12.300000
-0.187500  11.900000
-0.230300  12.100000
-0.186000  11.700000
-0.101300  11.700000
0.008200  11.500000
0.112500  11.300000
0.167200  11.400000
0.192000  11.100000
0.219000  11.000000
0.218200  10.900000
0.206200  10.800000
0.201000  10.600000
0.197200  10.600000
0.195000  10.500000
0.180700  10.400000
0.150000  10.300000
0.118500  10.100000
0.090700  10.300000
0.058500  10.000000
0.033700  9.900000
0.011200  9.900000
-0.012800  9.500000
-0.033000  9.700000
-0.054800  9.300000
-0.078800  9.300000
-0.105000  9.300000
-0.126800  9.400000
-0.144100  9.200000
-0.153800  9.300000
-0.153800  9.100000
-0.141800  9.100000
-0.129800  9.100000
-0.122300  8.700000
-0.117800  8.800000
-0.114000  8.600000
-0.105000  8.800000
-0.100600  8.600000
-0.114000  8.600000
-0.108800  8.500000
-0.030000  8.500000
-0.035300  8.500000
-0.118500  8.300000
-0.133500  8.300000
-0.162000  8.400000
-0.087100  8.400000
0.030700  8.400000
0.086200  8.400000
0.150000  8.300000
0.174700  8.200000
0.181500  8.400000
0.116200  8.200000
0.035200  8.500000
-0.039800  8.100000
-0.102800  8.500000
-0.125300  8.100000
-0.131300  8.300000
-0.110300  8.300000
-0.089300  8.100000
-0.063800  8.200000
-0.042000  8.300000
-0.018100  8.300000
0.005200  8.100000
0.011200  8.200000
0.012000  8.300000
0.009700  8.300000
0.009000  8.200000
-0.000800  8.200000
-0.004600  8.200000
-0.007500  8.100000
-0.016500  8.300000
-0.018800  8.100000
-0.016500  8.200000
-0.014300  8.100000
-0.007500  8.100000
0.002200  8.100000
0.010500  8.200000
0.018000  8.200000
0.018000  8.200000
0.020200  8.100000
0.027000  7.900000
0.030700  8.000000
0.035200  8.000000
0.032200  7.900000
0.028500  8.100000
0.024700  7.900000
0.021000  8.100000
0.021700  7.800000
0.023200  8.100000
0.033000  7.700000
0.038200  7.900000
0.042000  7.700000
0.045000  7.800000
0.055500  7.600000
0.063000  7.600000
0.060000  7.600000
0.056200  7.500000
0.054000  7.800000
0.057700  7.500000
0.057000  7.700000
0.054700  7.600000
0.044200  7.400000
0.032200  7.500000
0.012700  7.400000
-0.009100  7.300000
-0.023300  7.100000
-0.034600  7.100000
-0.042800  6.800000
-0.051100  6.800000
-0.059300  6.600000
-0.066000  6.400000
-0.067500  6.300000
-0.074300  5.800000
-0.075000  5.900000
-0.074300  5.400000
-0.077300  5.300000
-0.069100  4.800000
-0.057800  4.800000
-0.048000  4.500000
-0.036800  4.500000
-0.025600  4.100000
-0.018800  3.900000
-0.008300  3.600000
0.008200  3.200000
0.015700  3.200000
0.021000  3.100000
0.024000  3.000000
0.033000  2.900000
0.052500  2.700000
0.072700  2.600000
0.086200  2.500000
0.101200  2.600000
0.117700  2.500000
0.126000  2.600000
0.135000  2.300000
0.141000  2.400000
0.150700  2.200000
0.154500  2.400000
0.145500  2.200000
0.142500  2.100000
0.142500  2.100000
0.140200  2.100000
0.128200  2.200000
0.111700  2.200000
0.108000  2.000000
0.108700  2.100000
0.096700  1.800000
0.091500  2.100000
0.086200  2.100000
0.071200  2.300000
0.064500  1.900000
0.059200  2.300000
0.045000  2.100000
0.033000  2.300000
0.036700  2.300000
0.031500  2.300000
0.021700  2.300000
0.027700  2.400000
0.021000  2.500000
0.012700  2.600000
0.001500  2.600000
-0.030800  2.800000
-0.057800  2.800000
-0.075800  3.000000
-0.111000  2.900000
-0.159000  3.200000
-0.214500  3.100000
-0.274500  3.300000
-0.333800  3.200000
-0.387000  3.600000
-0.427500  3.500000
-0.441000  3.700000
-0.426000  3.600000
-0.395300  3.800000
-0.354000  3.900000
-0.303000  3.800000
-0.239300  3.900000
-0.172600  3.700000
-0.117800  3.900000
-0.070600  3.700000
-0.035300  3.900000
0.001500  3.900000
0.065200  4.000000
0.116200  4.000000
0.108000  4.000000
0.060000  4.000000
-0.008300  3.900000
-0.081800  3.800000
-0.138100  3.700000
-0.182300  3.900000
-0.203300  3.600000
-0.201800  3.600000
-0.178500  3.700000
-0.144800  3.600000
-0.102100  3.600000
-0.055500  3.600000
-0.013500  3.600000
0.015700  3.500000
0.048000  3.500000
0.129700  3.300000
0.235500  3.300000
0.297000  3.200000
0.336000  3.100000
0.363000  3.300000
0.369700  3.000000
0.365200  3.200000
0.353200  3.100000
0.338200  3.000000
0.315700  3.100000
0.290200  3.000000
0.270700  3.100000
0.253500  2.700000
0.240700  3.000000
0.233200  2.700000
0.230200  2.800000
0.227200  2.600000
0.216700  2.800000
0.201000  2.700000
0.189700  2.700000
0.174000  2.700000
0.150000  2.600000
0.116200  2.600000
0.076500  2.600000
0.044200  2.800000
0.015700  2.700000
-0.007500  2.600000
-0.025600  2.600000
-0.038300  2.400000
-0.053300  2.700000
-0.072100  2.400000
-0.091500  2.700000
-0.114800  2.300000
-0.131300  2.700000
-0.144800  2.400000
-0.153800  2.600000
-0.162800  2.600000
-0.177000  2.600000
-0.196500  2.500000
-0.223500  2.600000
-0.242300  2.400000
-0.244500  2.600000
-0.234800  2.400000
-0.211500  2.400000
-0.183800  2.400000
-0.153000  2.400000
-0.120000  2.400000
-0.093800  2.400000
-0.075000  2.200000
-0.061500  2.400000
-0.059300  2.200000
-0.063800  2.400000
-0.067500  2.200000
-0.072100  2.200000
-0.072800  2.300000
-0.066800  2.100000
-0.057800  2.100000
-0.039800  2.100000
-0.012000  2.300000
0.006700  2.200000
0.015700  2.100000
0.024000  2.100000
0.026200  2.100000
0.023200  2.200000
0.020200  2.000000
0.023200  2.300000
0.027700  2.000000
0.027000  2.200000
0.022500  2.100000
0.021700  2.100000
0.018000  2.100000
0.018000  2.300000
0.027000  2.200000
0.031500  2.200000
0.030000  2.300000
0.025500  2.200000
0.023200  2.300000
0.019500  2.200000
0.012700  2.400000
0.009000  2.300000
0.010500  2.200000
0.003000  2.200000
-0.012800  2.200000
-0.030000  2.400000
-0.061500  2.100000
-0.102800  2.400000
-0.140300  2.300000
-0.163500  2.300000
-0.170300  2.400000
-0.167300  2.200000
-0.161300  2.400000
-0.150000  2.100000
-0.137300  2.400000
-0.124500  2.200000
-0.100600  2.600000
-0.071300  2.300000
-0.033800  2.500000
0.002200  2.500000
0.026200  2.600000
0.045000  2.400000
0.060000  2.400000
0.081700  2.500000
0.110200  2.400000
0.137200  2.500000
0.156000  2.500000
0.167200  2.300000
0.179200  2.300000
0.187500  2.300000
0.197200  2.500000
0.212200  2.400000
0.222700  2.500000
0.229500  2.300000
0.237700  2.500000
0.243700  2.500000
0.249700  2.400000
0.261000  2.400000
0.275200  2.400000
0.297700  2.400000
0.327000  2.400000
0.355500  2.400000
0.378700  2.400000
0.388500  2.300000
0.381700  2.400000
0.359200  2.300000
0.319500  2.300000
0.267000  2.600000
0.211500  2.400000
0.152200  2.300000
0.089200  2.500000
0.028500  2.200000
-0.028500  2.500000
-0.080300  2.300000
-0.124500  2.600000
-0.165800  2.400000
-0.200300  2.600000
-0.228800  2.400000
-0.252000  2.400000
-0.270800  2.400000
-0.285100  2.300000
-0.293300  2.500000
-0.298500  2.400000
-0.298500  2.600000
-0.297000  2.500000
-0.291800  2.500000
-0.282100  2.600000
-0.274500  2.500000
-0.263300  2.700000
-0.249800  2.500000
-0.232500  2.800000
-0.208500  2.500000
-0.182300  2.600000
-0.161300  2.600000
-0.144100  2.700000
-0.123800  2.600000
-0.102100  2.600000
-0.084000  2.900000
-0.066800  2.600000
-0.048800  2.900000
-0.031500  2.600000
-0.014300  2.800000
-0.000800  2.800000
0.012000  2.700000
0.020200  2.800000
0.022500  2.800000
0.024000  3.000000
0.023200  2.600000
0.015700  2.800000
0.009000  2.900000
0.005200  2.700000
-0.003000  2.700000
-0.012800  2.700000
-0.021800  2.700000
-0.027800  2.700000
-0.033800  2.900000
-0.038300  2.700000
-0.044300  3.000000
-0.048800  2.800000
-0.049500  2.800000
-0.050300  2.700000
-0.047300  2.700000
-0.047300  2.800000
-0.048800  2.700000
-0.051800  2.900000
-0.056300  2.700000
-0.059300  2.900000
-0.059300  2.900000
-0.056300  2.900000
-0.049500  2.700000
-0.042800  2.700000
-0.042000  2.700000
-0.038300  2.600000
-0.041300  2.900000
-0.051800  2.700000
-0.057800  3.000000
-0.061500  2.700000
-0.068300  2.800000
-0.070600  2.800000
-0.064500  2.900000
-0.057800  2.800000
-0.051800  2.900000
-0.042800  2.900000
-0.027000  2.800000
-0.011300  2.800000
0.005200  2.900000
0.027000  2.800000
0.057000  3.000000
0.087000  2.900000
0.105700  3.000000
0.115500  2.800000
0.119200  3.000000
0.116200  2.900000
0.115500  3.100000
0.116200  3.000000
0.119200  3.200000
0.125200  3.000000
0.129000  3.000000
0.129700  3.000000
0.131200  3.100000
0.130500  3.200000
0.127500  3.000000
0.123000  3.100000
0.117700  3.000000
0.112500  3.200000
0.108700  3.100000
0.104200  3.100000
0.097500  3.100000
0.087700  3.100000
0.078000  3.200000
0.072000  3.200000
0.063000  3.200000
0.053200  3.100000
0.047200  3.300000
0.040500  3.100000
0.033000  3.100000
0.024700  3.200000
0.024000  3.100000
0.021700  3.300000
0.016500  3.100000
0.012000  3.200000
0.006000  3.200000
0.004500  3.200000
0.000700  3.200000
-0.005300  3.100000
-0.005300  3.200000
-0.005300  3.100000
0.001500  3.200000
0.008200  3.000000
0.009000  3.100000
0.002200  3.100000
-0.008300  3.100000
-0.016500  3.100000
-0.022500  2.900000
-0.025600  3.200000
-0.024000  3.000000
-0.021800  3.200000
-0.020300  3.000000
-0.023300  3.200000
-0.025600  3.100000
-0.025600  3.100000
-0.025600  3.100000
-0.021800  3.100000
-0.021800  3.100000
-0.020300  3.100000
-0.020300  3.100000
-0.021000  3.000000
-0.016500  2.800000
-0.007500  3.100000
-0.004600  3.100000
-0.006000  3.100000
-0.000800  3.100000
-0.003000  3.000000
-0.010500  2.900000
-0.014300  3.200000
-0.014300  2.800000
-0.013500  3.100000
-0.014300  3.000000
-0.014300  3.200000
-0.017300  3.100000
-0.018100  3.200000
-0.017300  3.000000
-0.014300  3.100000
-0.010500  3.000000
-0.012000  3.000000
-0.012800  3.100000
-0.012000  3.000000
-0.009800  3.000000
-0.008300  3.000000
-0.009800  3.000000
-0.006000  3.100000
-0.003000  3.000000
-0.005300  3.200000
-0.006800  3.000000
-0.008300  3.100000
-0.006000  3.000000
-0.003000  3.200000
-0.000800  3.100000
0.000700  3.100000
0.003000  3.100000
0.001500  3.000000
-0.002300  3.100000
-0.004600  3.000000
-0.006800  2.900000
-0.005300  3.100000
-0.006000  3.000000
-0.005300  3.200000
-0.004600  2.900000
-0.004600  3.100000
-0.003800  2.900000
-0.001500  3.200000
0.002200  2.900000
0.002200  2.900000
0.001500  3.000000
0.005200  3.000000
0.013500  3.100000
0.013500  3.000000
0.019500  2.900000
0.027700  2.900000
0.024000  2.900000
0.020200  2.700000
0.015700  2.900000
0.012700  3.000000
0.010500  2.900000
0.009700  2.900000
0.009000  2.800000
0.004500  3.000000
0.003000  2.700000
0.000700  2.800000
-0.001500  2.900000
-0.003000  2.800000
-0.001500  3.000000
-0.000800  2.800000
-0.002300  3.000000
-0.002300  2.700000
0.000000  2.900000
0.002200  2.600000
0.001500  2.900000
0.001500  2.600000
-0.000800  2.600000
-0.001500  2.900000
0.000700  2.700000
-0.003800  2.900000
-0.009800  2.600000
-0.009100  2.800000
-0.006000  2.800000
-0.003000  2.700000
-0.006800  2.700000
-0.009100  2.700000
-0.002300  2.800000
-0.006000  2.600000
-0.010500  2.900000
-0.010500  2.600000
-0.012800  2.700000
-0.009800  2.600000
0.001500  2.800000
0.009000  2.600000
0.006700  2.800000
-0.000800  2.900000
-0.007500  2.800000
-0.012000  2.600000
-0.020300  2.700000
-0.024000  2.800000
-0.022500  2.800000
-0.019500  2.700000
-0.015800  2.700000
-0.012800  2.600000
-0.008300  2.800000
-0.004600  2.600000
-0.009800  2.900000
-0.010500  2.700000
-0.008300  3.000000
-0.009100  2.700000
-0.005300  3.000000
-0.003000  2.700000
0.000000  2.800000
0.001500  2.700000
0.002200  2.900000
0.003700  2.900000
0.003000  2.900000
0.006700  2.800000
0.003700  2.800000
0.001500  3.000000
0.000000  2.800000
0.000000  2.900000
0.001500  2.800000
-0.000800  2.700000
-0.004600  3.000000
-0.004600  2.800000
-0.004600  3.000000
-0.004600  2.700000
-0.004600  2.900000
-0.000800  2.900000
0.001500  3.000000
0.003000  3.100000
0.004500  2.700000
0.004500  3.000000
0.009000  2.600000
0.014200  3.000000
0.009000  2.900000
0.003700  3.000000
-0.003000  2.800000
-0.006800  2.900000
-0.006000  2.600000
-0.006800  3.000000
-0.000800  3.000000
0.002200  2.900000
0.004500  3.000000
0.010500  3.000000
0.009000  2.900000
0.006700  3.000000
0.003000  3.100000
-0.000800  3.000000
-0.004600  3.000000
-0.004600  3.100000
-0.003000  2.900000
-0.000800  3.100000
0.003000  2.900000
0.002200  3.000000
0.001500  3.000000
-0.000800  3.100000
-0.003000  2.800000
-0.002300  3.100000
0.000700  3.000000
0.002200  3.100000
0.003700  3.100000
0.005200  3.000000
0.005200  3.000000
0.006700  3.000000
0.007500  2.900000
0.007500  3.000000
0.006000  3.000000
0.006700  3.100000
0.006700  2.800000
0.004500  3.200000
0.001500  2.900000
0.001500  3.000000
0.003700  2.900000
0.000700  3.100000
0.001500  3.000000
-0.000800  3.200000
-0.002300  3.000000
-0.001500  3.000000
-0.003000  3.100000
-0.003000  2.900000
-0.001500  3.000000
0.001500  3.000000
0.003000  3.100000
0.004500  3.000000
0.003700  3.100000
0.003000  3.200000
0.006000  3.100000
0.006000  3.000000
0.009000  2.800000
0.009000  3.200000
0.006700  2.900000
0.003700  3.000000
0.000700  3.000000
0.003700  3.000000
0.004500  3.000000
0.004500  3.000000
0.005200  3.200000
0.004500  2.800000
0.004500  3.100000
0.003700  2.900000
0.000700  3.100000
-0.000800  3.000000
-0.001500  3.000000
-0.004600  3.100000
-0.004600  3.100000
-0.003000  3.100000
-0.003000  3.000000
-0.003800  3.100000
-0.004600  3.000000
-0.003800  3.100000
-0.000800  3.000000
0.000700  2.900000
-0.000800  3.200000
-0.000800  3.000000
0.001500  3.100000
0.001500  3.000000
0.000700  3.100000
0.001500  2.900000
0.005200  3.200000
0.006700  3.000000
0.004500  3.100000
0.000000  3.200000
-0.000800  2.900000
-0.000800  3.000000
0.000700  3.100000
0.000700  3.000000
-0.001500  3.100000
-0.001500  3.100000
0.000000  3.100000
-0.001500  3.000000
-0.004600  3.100000
-0.004600  3.100000
-0.002300  3.200000
-0.001500  3.000000
-0.003000  3.200000
-0.003000  3.000000
-0.005300  3.200000
-0.006800  3.000000
-0.003800  3.100000
-0.000800  3.000000
-0.003000  3.100000
-0.003000  3.100000
-0.003800  3.100000
-0.001500  3.200000
0.001500  3.100000
0.000000  3.200000
0.000700  3.100000
0.000700  3.100000
-0.000800  3.200000
0.002200  3.100000
0.003000  3.200000
0.003000  3.000000
0.001500  3.300000
0.000700  3.100000
0.001500  3.300000
0.002200  3.200000
0.001500  3.200000
0.001500  3.200000
0.003000  3.200000
0.003000  3.300000
0.000700  3.100000
0.001500  3.300000
0.000700  3.100000
-0.001500  3.200000
0.000700  3.300000
0.001500  3.300000
0.002200  3.400000
0.000000  3.300000
0.000000  3.500000
0.000700  3.300000
-0.000800  3.500000
-0.000800  3.400000
-0.000800  3.500000
0.000000  3.500000
-0.002300  3.400000
-0.005300  3.500000
-0.002300  3.300000
0.000000  3.600000
0.000700  3.500000
-0.000800  3.600000
0.000700  3.500000
0.000000  3.600000
0.000700  3.600000
0.000000  3.600000
0.000700  3.600000
0.003000  3.600000
0.002200  3.700000
0.000700  3.700000
-0.000800  3.600000
0.000000  3.800000
0.003000  3.700000
0.002200  3.900000
0.002200  3.800000
0.003000  4.000000
0.003700  3.800000
0.002200  3.900000
0.003700  3.800000
0.003000  3.800000
0.002200  3.900000
0.000700  3.900000
-0.000800  4.000000
-0.000800  4.000000
-0.002300  4.100000
-0.004600  4.100000
-0.004600  4.100000
-0.003800  4.000000
-0.003800  4.100000
-0.004600  4.200000
-0.003000  4.100000
-0.001500  4.300000
-0.000800  4.200000
0.000000  4.400000
0.000700  4.200000
0.000700  4.500000
-0.000800  4.200000
-0.003800  4.600000
-0.003000  4.300000
0.000000  4.500000
-0.000800  4.500000
-0.001500  4.700000
-0.000800  4.500000
0.000000  4.600000
0.000700  4.700000
-0.000800  4.700000
-0.003800  4.900000
-0.004600  4.800000
-0.002300  4.800000
0.000700  4.800000
0.000700  4.900000
0.000700  4.900000
0.003000  4.900000
0.000700  4.900000
0.000000  4.900000
0.002200  5.200000
0.004500  5.000000
0.004500  5.100000
0.004500  5.200000
0.003000  5.200000
0.001500  5.300000
0.000000  5.300000
-0.000800  5.400000
0.001500  5.200000
0.002200  5.600000
0.003000  5.500000
0.003700  5.500000
0.003700  5.700000
0.000700  5.700000
-0.001500  5.800000
-0.000800  5.700000
-0.003000  5.900000
-0.003000  5.900000
-0.005300  6.000000
-0.006000  5.900000
-0.003800  6.100000
-0.003800  6.100000
-0.002300  6.000000
-0.001500  6.400000
-0.000800  6.200000
-0.003000  6.500000
-0.001500  6.300000
0.000000  6.500000
0.000000  6.400000
0.001500  6.700000
-0.000800  6.700000
-0.000800  6.700000
0.000700  6.900000
-0.000800  6.700000
0.000700  6.900000
0.001500  7.100000
0.003000  7.100000
0.001500  7.200000
0.001500  7.200000
0.003000  7.300000
0.003000  7.200000
0.000700  7.600000
0.000000  7.400000
-0.000800  7.800000
-0.001500  7.600000
-0.001500  7.900000
0.000700  7.700000
0.000000  7.900000
-0.000800  8.000000
-0.001500  8.100000
-0.002300  8.000000
-0.002300  8.100000
0.000000  8.100000
0.000700  8.300000
0.001500  8.400000
0.002200  8.500000
0.003000  8.600000
0.003000  8.700000
0.003000  8.800000
0.004500  9.000000
0.006700  8.900000
0.005200  9.100000
0.002200  9.200000
0.004500  9.300000
0.006700  9.500000
0.005200  9.500000
0.004500  9.600000
0.003700  9.900000
0.003000  9.900000
0.003000  10.100000
0.001500  10.200000
0.000700  10.200000
-0.001500  10.400000
0.000700  10.700000
0.000700  10.700000
-0.001500  10.900000
-0.000800  10.900000
-0.003000  11.200000
-0.004600  11.200000
-0.003000  11.600000
-0.005300  11.400000
-0.004600  11.800000
-0.003800  11.600000
-0.006800  11.800000
-0.008300  12.000000
-0.009100  12.200000
-0.009100  12.400000
-0.009800  12.500000
-0.009800  12.700000
-0.005300  12.700000
-0.006800  12.900000
-0.007500  13.000000
-0.006000  13.100000
-0.008300  13.400000
-0.012000  13.400000
-0.013500  13.900000
-0.015800  13.700000
-0.015800  14.100000
-0.018100  14.000000
-0.023300  14.200000
-0.029300  14.400000
-0.034600  14.700000
-0.036100  15.000000
-0.040500  15.000000
-0.040500  15.300000
-0.042000  15.300000
-0.042000  15.700000
-0.033000  15.700000
-0.017300  16.100000
-0.001500  16.100000
0.009000  16.400000
0.021000  16.600000
0.030700  16.700000
0.038200  16.900000
0.044200  17.200000
0.045700  17.300000
0.046500  17.500000
0.048000  17.700000
0.049500  18.000000
0.044200  18.000000
0.042700  18.500000
0.042700  18.400000
0.037500  18.900000
0.033700  18.900000
0.033700  19.300000
0.029200  19.300000
0.024700  19.800000
0.021000  19.800000
0.015700  20.200000
0.014200  20.200000
0.012700  20.500000
0.009000  20.700000
0.005200  20.800000
0.003700  21.100000
0.001500  21.400000
0.000700  21.600000
0.000700  21.700000
-0.000800  21.900000
-0.011300  22.200000
-0.048000  22.200000
-0.105800  22.700000
-0.108800  22.700000
-0.021800  23.300000
0.070500  23.300000
0.084000  23.700000
0.031500  23.700000
-0.015000  24.100000
-0.045800  24.400000
-0.069100  24.500000
-0.050300  24.700000
-0.008300  25.000000
0.046500  25.300000
0.087700  25.400000
0.078000  25.800000
0.033700  26.100000
-0.024000  26.100000
-0.065300  26.600000
-0.036800  26.700000
0.005200  27.100000
-0.012800  27.300000
-0.048000  27.600000
-0.074300  27.700000
-0.044300  28.300000
0.011200  28.300000
0.044200  28.600000
0.054000  29.000000
0.020200  29.200000
-0.017300  29.600000
-0.048000  29.700000
-0.059300  30.000000
-0.048800  30.200000
-0.025600  30.600000
0.000700  30.700000
0.020200  31.000000
0.036700  31.300000
0.038200  31.500000
0.036700  31.800000
0.031500  31.900000
0.024700  32.400000
0.024700  32.400000
0.027700  32.700000
0.030000  32.800000
0.033000  33.000000
0.036700  33.300000
0.036700  33.500000
0.037500  33.700000
0.033000  33.900000
0.028500  34.300000
0.025500  34.300000
0.019500  34.700000
0.012000  34.800000
0.004500  35.100000
-0.003000  35.300000
-0.012800  35.300000
-0.022500  35.700000
-0.030000  35.900000
-0.039800  35.900000
-0.045800  36.300000
-0.054000  36.400000
-0.063800  36.700000
-0.068300  36.900000
-0.076500  37.000000
-0.071300  37.100000
-0.048800  37.400000
-0.016500  37.500000
0.013500  38.100000
0.040500  38.000000
0.066700  38.400000
0.078700  38.300000
0.082500  38.600000
0.078700  38.800000
0.074200  39.100000
0.072700  39.100000
0.060000  39.300000
0.042000  39.600000
0.021700  39.800000
0.000700  39.800000
-0.016500  40.100000
-0.031500  40.200000
-0.039800  40.500000
-0.040500  40.600000
-0.038300  40.900000
-0.033800  40.800000
-0.024000  41.400000
-0.014300  41.300000
-0.003800  41.600000
0.001500  41.700000
0.005200  41.900000
0.008200  42.100000
0.006700  42.300000
0.003000  42.500000
-0.002300  42.500000
-0.006000  42.900000
-0.010500  42.800000
-0.014300  43.300000
-0.018100  43.300000
-0.024000  43.200000
-0.023300  43.500000
-0.021800  43.800000
-0.021800  44.000000
-0.021800  44.100000
-0.025600  44.500000
-0.024800  44.200000
-0.029300  44.600000
-0.034600  44.900000
-0.033800  45.000000
-0.035300  45.300000
-0.038300  45.400000
-0.038300  45.700000
-0.039800  45.800000
-0.044300  46.100000
-0.042800  46.200000
-0.039000  46.300000
-0.036800  46.700000
-0.033000  46.800000
-0.027000  47.100000
-0.023300  47.100000
-0.019500  47.600000
-0.015800  47.600000
-0.012000  47.700000
-0.005300  48.000000
0.000700  48.200000
0.006700  48.600000
0.012700  48.600000
0.021700  48.900000
0.030700  49.000000
0.036700  49.300000
0.042700  49.400000
0.045700  49.600000
0.036700  49.900000
0.028500  50.000000
0.027000  50.200000
0.029200  50.400000
0.035200  50.600000
0.039700  50.700000
0.045700  50.900000
0.049500  51.100000
0.050200  51.400000
0.051700  51.600000
0.050200  51.700000
0.047200  52.200000
0.044200  52.200000
0.044200  52.500000
0.042700  52.500000
0.040500  52.900000
0.040500  53.000000
0.035200  53.500000
0.029200  53.600000
0.023200  53.800000
0.019500  53.900000
0.016500  54.100000
0.010500  54.400000
0.003700  54.400000
-0.000800  54.800000
-0.003000  54.900000
-0.006800  55.000000
-0.012000  55.200000
-0.016500  55.300000
-0.024000  55.400000
-0.026300  55.500000
-0.032300  55.800000
-0.040500  55.800000
-0.047300  56.000000
-0.055500  56.200000
-0.065300  56.400000
-0.074300  56.500000
-0.081800  56.800000
-0.092300  56.600000
-0.100600  57.100000
-0.107300  57.100000
-0.117000  57.200000
-0.126000  57.300000
-0.133500  57.500000
-0.138800  57.400000
-0.140300  57.700000
-0.135000  57.600000
-0.112500  58.000000
-0.065300  57.800000
0.033000  58.200000
0.189700  58.100000
0.374200  58.500000
0.607500  58.500000
0.823500  58.600000
0.908200  58.500000
0.918000  58.500000
0.848200  58.600000
0.677200  58.700000
0.486000  59.000000
0.293200  58.900000
0.132700  59.200000
-0.011300  59.000000
-0.147800  59.100000
-0.269300  59.200000
-0.384000  59.200000
-0.470300  59.400000
-0.525000  59.200000
-0.552100  59.700000
-0.565500  59.400000
-0.558100  59.600000
-0.534000  59.700000
-0.498000  59.800000
-0.462000  59.900000
-0.441800  59.800000
-0.427500  60.100000
-0.398300  59.900000
-0.338300  60.300000
-0.257300  60.000000
-0.174800  60.300000
-0.104300  60.200000
-0.053300  60.200000
-0.023300  60.400000
-0.008300  60.500000
0.001500  60.600000
0.012000  60.500000
0.024000  60.700000
0.035200  60.700000
0.049500  60.700000
0.060700  60.700000
0.072700  60.800000
0.080200  60.800000
0.084000  60.900000
0.090700  60.900000
0.096000  60.800000
0.100500  61.000000
0.100500  60.900000
0.095200  61.100000
0.090000  61.000000
0.087700  61.100000
0.085500  61.000000
0.087700  60.900000
0.084000  61.100000
0.075000  61.000000
0.069700  61.000000
0.061500  61.100000
0.060000  60.800000
0.061500  61.200000
0.064500  60.900000
0.069000  61.100000
0.066700  61.000000
0.059200  61.100000
0.050200  60.800000
0.044200  61.100000
0.041200  61.000000
0.049500  61.000000
0.069000  60.800000
0.095200  60.800000
0.126700  60.800000
0.157500  60.800000
0.180700  60.700000
0.186000  60.700000
0.163500  60.500000
0.117000  60.600000
0.047200  60.400000
-0.027000  60.500000
-0.084000  60.300000
-0.118500  60.300000
-0.132000  60.200000
-0.135000  60.300000
-0.129000  60.000000
-0.122300  60.200000
-0.117800  59.800000
-0.107300  59.800000
-0.096000  59.800000
-0.082500  59.500000
-0.070600  59.400000
-0.059300  59.400000
-0.046500  59.200000
-0.035300  59.100000
-0.024000  59.100000
-0.015800  58.900000
-0.003800  58.900000
0.009700  58.800000
0.018000  58.500000
0.023200  58.500000
0.026200  58.400000
0.027700  58.400000
0.031500  58.000000
0.036700  58.000000
0.036700  57.700000
0.029200  57.700000
0.018000  57.500000
0.005200  57.400000
-0.006800  57.100000
-0.018100  56.900000
-0.024800  56.800000
-0.024000  56.600000
-0.012800  56.400000
0.005200  56.300000
0.024000  56.300000
0.040500  56.100000
0.049500  55.800000
0.053200  55.800000
0.054000  55.400000
0.054000  55.300000
0.053200  55.000000
0.052500  54.900000
0.057700  54.800000
0.065200  54.700000
0.070500  54.400000
0.071200  54.000000
0.065200  54.100000
0.055500  53.800000
0.043500  53.700000
0.035200  53.400000
0.031500  53.300000
0.029200  52.900000
0.026200  52.900000
0.023200  52.700000
0.015700  52.500000
0.009700  52.400000
0.004500  51.900000
0.000700  51.900000
0.001500  51.700000
0.001500  51.500000
0.000700  51.400000
0.000000  51.000000
-0.000800  51.100000
-0.001500  50.500000
-0.006800  50.500000
-0.014300  50.000000
-0.021000  50.100000
-0.032300  49.700000
-0.045800  49.700000
-0.055500  49.200000
-0.066000  49.200000
-0.070600  49.000000
-0.069100  48.700000
-0.066800  48.500000
-0.057000  48.200000
-0.044300  47.900000
-0.035300  47.800000
-0.031500  47.500000
-0.022500  47.300000
-0.016500  47.200000
-0.018100  46.900000
-0.013500  46.500000
-0.009100  46.400000
-0.004600  46.200000
0.001500  46.100000
0.001500  45.800000
-0.003000  45.400000
-0.004600  45.300000
-0.000800  45.000000
0.000000  44.800000
0.000000  44.500000
-0.003000  44.400000
-0.002300  44.100000
-0.003000  43.900000
-0.003000  43.600000
-0.003000  43.300000
-0.000800  43.200000
0.004500  42.800000
0.010500  42.700000
0.019500  42.200000
0.032200  42.300000
0.045700  41.700000
0.048700  41.800000
0.047200  41.400000
0.043500  41.300000
0.036000  40.900000
0.027700  40.800000
0.015700  40.400000
-0.000800  40.200000
-0.018100  39.900000
-0.034600  39.500000
-0.050300  39.400000
-0.063000  39.100000
-0.059300  38.700000
-0.050300  38.600000
-0.057800  38.200000
-0.067500  38.100000
-0.057000  37.600000
-0.039000  37.600000
-0.023300  37.100000
-0.012800  36.900000
-0.009100  36.800000
-0.006800  36.300000
-0.009100  36.200000
-0.008300  35.900000
-0.007500  35.700000
-0.004600  35.100000
-0.001500  35.200000
0.000000  34.800000
0.008200  34.700000
0.012000  34.500000
0.016500  34.100000
0.020200  33.700000
0.024000  33.600000
0.021700  33.200000
0.016500  33.000000
0.020200  32.800000
0.025500  32.600000
0.027000  32.300000
0.025500  31.900000
0.025500  31.600000
0.025500  31.400000
0.024000  31.100000
0.023200  31.000000
0.019500  30.600000
0.018000  30.500000
0.018700  30.100000
0.011200  30.000000
0.002200  29.700000
-0.001500  29.500000
-0.005300  29.300000
-0.005300  28.900000
-0.005300  28.900000
-0.005300  28.500000
-0.005300  28.200000
-0.010500  28.200000
-0.016500  27.800000
-0.016500  27.700000
-0.010500  27.300000
-0.005300  27.000000
0.001500  26.800000
0.011200  26.900000
0.015700  26.400000
0.015700  26.300000
0.015000  26.100000
0.012000  26.000000
0.010500  25.800000
0.012000  25.600000
0.010500  25.300000
0.014200  25.100000
0.018000  24.800000
0.018000  24.700000
0.019500  24.400000
0.022500  24.200000
0.023200  23.900000
0.019500  24.100000
0.009000  23.600000
0.003000  23.800000
-0.004600  23.100000
-0.012000  23.200000
-0.012800  22.700000
-0.016500  22.600000
-0.017300  22.300000
-0.020300  22.400000
-0.021000  22.000000
-0.019500  22.000000
-0.020300  21.700000
-0.024000  21.400000
-0.029300  21.400000
-0.029300  21.200000
-0.028500  21.100000
-0.026300  20.700000
-0.027000  20.800000
-0.027000  20.700000
-0.024000  20.400000
-0.022500  20.200000
-0.020300  20.000000
-0.018100  20.100000
-0.012800  19.700000
-0.009100  19.800000
-0.005300  19.500000
0.000700  19.600000
0.005200  19.400000
0.009000  19.300000
0.010500  19.300000
0.011200  19.000000
0.014200  18.900000
0.012000  18.800000
0.009000  18.800000
0.006700  18.800000
0.007500  18.400000
0.006000  18.600000
0.001500  18.200000
0.002200  18.400000
-0.000800  18.100000
-0.002300  18.100000
-0.000800  17.900000
0.000700  18.000000
-0.003800  17.800000
-0.009800  17.500000
-0.009800  17.500000
-0.012800  17.200000
-0.015800  17.400000
-0.013500  16.900000
-0.015800  17.100000
-0.011300  16.700000
-0.007500  16.800000
-0.006000  16.600000
-0.003000  16.600000
-0.004600  16.400000
-0.003800  16.400000
-0.001500  16.200000
-0.003000  16.000000
-0.009100  15.600000
-0.014300  15.500000
-0.018800  15.300000
-0.024800  15.100000
-0.034600  15.000000
-0.039000  14.700000
-0.033000  14.500000
-0.023300  14.600000
-0.009100  14.200000
0.006700  14.300000
0.018700  13.900000
0.027700  14.000000
0.038200  13.600000
0.047200  13.700000
0.054700  13.500000
0.063700  13.400000
0.078700  13.100000
0.104200  12.900000
0.123700  12.900000
0.123700  12.700000
0.115500  12.700000
0.106500  12.300000
0.096000  12.400000
0.081700  12.100000
0.066700  12.200000
0.054700  12.100000
0.050200  11.700000
0.046500  11.900000
0.039000  11.600000
0.015700  11.600000
-0.071300  11.400000
-0.222000  11.300000
-0.312000  11.200000
-0.255800  11.200000
-0.116300  11.100000
0.029200  11.100000
0.116200  11.000000
0.115500  10.900000
0.081000  10.700000
0.030700  10.700000
-0.004600  10.600000
-0.000800  10.400000
0.024700  10.400000
0.060000  10.400000
0.081700  10.200000
0.087700  10.500000
0.078700  10.100000
0.054000  10.300000
0.015700  10.100000
-0.030800  10.100000
-0.070600  9.900000
-0.095300  9.900000
-0.110300  10.100000
-0.118500  9.800000
-0.114000  9.900000
-0.108800  9.500000
-0.107300  9.800000
-0.098300  9.500000
-0.090800  9.500000
-0.081800  9.400000
-0.069800  9.400000
-0.051800  9.500000
-0.030000  9.300000
-0.010500  9.400000
0.006700  9.300000
0.067500  9.400000
0.155200  9.200000
0.075700  9.300000
-0.009100  9.000000
-0.082500  8.800000
-0.195000  9.100000
-0.156000  8.800000
-0.071300  9.000000
0.072700  8.800000
0.174700  9.000000
0.222000  8.700000
0.228700  8.900000
0.153000  8.800000
0.104200  8.700000
0.025500  8.700000
-0.021800  8.700000
-0.055500  8.700000
-0.075000  8.700000
-0.063000  8.700000
-0.060000  8.800000
-0.048000  8.700000
-0.042800  8.700000
-0.028500  8.500000
-0.021800  8.700000
-0.018100  8.500000
-0.014300  8.700000
-0.012000  8.400000
-0.014300  8.600000
-0.024800  8.600000
-0.026300  8.500000
-0.034600  8.700000
-0.033800  8.500000
-0.021800  8.500000
-0.012800  8.500000
0.000000  8.500000
0.012700  8.500000
0.027700  8.500000
0.035200  8.400000
0.044200  8.200000
0.053200  8.500000
0.051700  8.100000
0.049500  8.200000
0.049500  7.900000
0.047200  8.100000
0.038200  8.000000
0.031500  7.900000
0.037500  7.700000
0.038200  7.600000
0.022500  7.400000
0.004500  7.300000
-0.016500  7.000000
-0.040500  6.800000
-0.056300  6.700000
-0.063800  6.500000
-0.067500  6.200000
-0.067500  6.300000
-0.064500  5.900000
-0.065300  5.800000
-0.060000  5.300000
-0.038300  5.300000
-0.030000  4.900000
-0.041300  5.100000
-0.045800  4.700000
-0.048800  4.700000
-0.040500  4.400000
-0.032300  4.400000
-0.024000  4.100000
-0.016500  4.000000
-0.012000  4.100000
-0.005300  4.000000
-0.006000  3.800000
-0.002300  3.900000
0.008200  3.800000
0.025500  3.700000
0.049500  3.600000
0.060700  3.700000
0.055500  3.600000
0.045000  3.700000
0.042700  3.400000
0.046500  3.600000
0.059200  3.600000
0.077200  3.500000
0.096700  3.400000
0.114000  3.600000
0.125200  3.600000
0.132000  3.400000
0.135000  3.500000
0.131200  3.500000
0.127500  3.600000
0.127500  3.700000
0.116200  3.600000
0.111000  3.600000
0.113200  3.300000
0.108000  3.600000
0.096700  3.400000
0.080200  3.700000
0.063000  3.600000
0.048000  3.600000
0.028500  3.700000
-0.000800  3.500000
-0.040500  3.800000
-0.081800  3.600000
-0.109500  3.700000
-0.140300  3.600000
-0.170300  3.600000
-0.193500  3.500000
-0.231800  3.600000
-0.278300  3.700000
-0.312000  3.600000
-0.384000  3.700000
-0.519800  3.600000
-0.658500  3.700000
-0.774800  3.600000
-0.844500  3.600000
-0.840800  3.800000
-0.813800  3.600000
-0.772500  3.800000
-0.555800  3.600000
-0.128300  3.800000
0.312000  3.500000
0.678700  3.700000
0.968200  3.500000
1.145200  3.800000
1.241200  3.600000
1.252500  3.800000
1.169200  3.700000
1.026000  3.600000
0.839200  3.600000
0.650200  3.600000
0.471000  3.600000
0.312700  3.800000
0.193500  3.600000
0.094500  3.600000
0.007500  3.600000
-0.070600  3.700000
-0.140300  3.700000
-0.206300  3.800000
-0.250500  3.700000
-0.264800  3.800000
-0.247500  3.700000
-0.208500  3.800000
-0.164300  3.600000
-0.129000  3.900000
-0.122300  3.900000
-0.141100  3.900000
-0.177000  3.700000
-0.211500  4.000000
-0.234000  3.800000
-0.240800  4.000000
-0.232500  3.800000
-0.204800  4.100000
-0.153800  3.900000
-0.086300  4.000000
-0.023300  3.800000
0.027000  4.100000
0.067500  4.000000
0.098200  4.100000
0.120000  3.900000
0.127500  4.000000
0.122200  3.800000
0.105000  4.000000
0.081700  3.800000
0.057000  3.800000
0.028500  3.600000
-0.001500  3.600000
-0.027000  3.600000
-0.045800  3.700000
-0.063000  3.400000
-0.076500  3.600000
-0.087100  3.300000
-0.104300  3.600000
-0.122300  3.200000
-0.129800  3.600000
-0.131300  3.200000
-0.115500  3.400000
-0.098300  3.000000
-0.091500  3.200000
-0.089300  3.100000
-0.087800  3.100000
-0.079500  3.300000
-0.064500  3.000000
-0.045800  3.300000
-0.027800  3.200000
-0.019500  3.200000
-0.014300  3.000000
-0.014300  3.000000
-0.023300  3.000000
-0.026300  2.900000
-0.027800  2.800000
-0.029300  2.800000
-0.028500  2.900000
-0.027800  2.800000
-0.024000  2.900000
-0.021000  2.800000
-0.023300  2.800000
-0.027000  2.900000
-0.030800  2.700000
-0.035300  2.900000
-0.038300  2.700000
-0.038300  2.800000
-0.038300  2.600000
-0.035300  2.600000
-0.035300  2.600000
-0.035300  2.800000
-0.039000  2.800000
-0.049500  2.800000
-0.066800  2.800000
-0.091500  2.800000
-0.112500  2.700000
-0.123800  2.600000
-0.126800  2.800000
-0.120800  2.900000
-0.112500  2.700000
-0.097500  3.100000
-0.081800  2.700000
-0.077300  2.800000
-0.067500  2.700000
-0.057800  3.000000
-0.050300  2.900000
-0.040500  3.000000
-0.027800  2.800000
-0.007500  3.100000
0.012000  3.100000
0.027000  3.000000
0.042700  3.100000
0.060000  3.200000
0.075000  3.000000
0.090000  3.200000
0.103500  3.100000
0.110200  3.200000
0.115500  3.100000
0.123700  3.100000
0.130500  2.900000
0.131200  3.400000
0.122200  3.100000
0.110200  3.200000
0.093700  3.000000
0.082500  3.300000
0.080200  3.100000
0.093000  3.200000
0.112500  3.300000
0.121500  3.000000
0.123700  3.100000
0.116200  3.100000
0.104200  3.300000
0.093700  3.100000
0.085500  3.200000
0.093000  3.100000
0.111700  3.200000
0.140200  3.100000
0.181500  3.000000
0.220500  3.200000
0.253500  3.000000
0.276000  3.100000
0.288000  3.100000
0.288000  3.200000
0.274500  3.100000
0.248200  3.000000
0.213700  3.100000
0.177700  3.100000
0.138700  3.200000
0.102000  3.100000
0.067500  3.200000
0.030700  3.200000
-0.003800  3.200000
-0.035300  3.200000
-0.063800  3.100000
-0.085600  3.200000
-0.101300  3.000000
-0.114800  3.100000
-0.129800  2.900000
-0.140300  3.100000
-0.144800  3.000000
-0.148500  3.100000
-0.155300  3.100000
-0.161300  3.000000
-0.165000  3.200000
-0.165000  3.000000
-0.163500  3.100000
-0.162800  2.900000
-0.163500  3.200000
-0.161300  3.000000
-0.157500  3.100000
-0.149300  3.000000
-0.138800  3.100000
-0.123800  3.000000
-0.111000  3.000000
-0.097500  3.000000
-0.081800  2.900000
-0.068300  3.000000
-0.054000  2.900000
-0.042800  2.800000
-0.036800  3.000000
-0.027800  2.900000
-0.023300  3.100000
-0.024000  3.000000
-0.023300  3.100000
-0.019500  3.100000
-0.015800  3.200000
-0.017300  3.100000
-0.016500  3.200000
-0.018800  3.100000
-0.029300  3.200000
-0.044300  3.200000
-0.060800  3.200000
-0.076500  3.100000
-0.089300  3.100000
-0.103500  3.300000
-0.113300  3.100000
-0.116300  3.100000
-0.123800  3.100000
-0.132000  3.100000
-0.136500  3.000000
-0.135000  3.000000
-0.132800  3.100000
-0.132000  3.000000
-0.126800  3.100000
-0.121500  3.000000
-0.119300  3.100000
-0.112500  2.900000
-0.101300  2.900000
-0.087100  3.100000
-0.073500  3.100000
-0.063800  3.000000
-0.052500  3.100000
-0.034600  3.300000
-0.014300  3.100000
0.000700  3.200000
0.014200  3.400000
0.030700  3.200000
0.044200  3.500000
0.057000  3.200000
0.071200  3.600000
0.085500  3.100000
0.094500  3.500000
0.100500  3.300000
0.107200  3.400000
0.111000  3.300000
0.112500  3.300000
0.114000  3.500000
0.114000  3.300000
0.111000  3.500000
0.106500  3.200000
0.104200  3.600000
0.102700  3.300000
0.103500  3.300000
0.107200  3.400000
0.105700  3.400000
0.102000  3.400000
0.108000  3.200000
0.106500  3.400000
0.095200  3.200000
0.091500  3.500000
0.084700  3.600000
0.078700  3.500000
0.072700  3.600000
0.066000  3.300000
0.060000  3.600000
0.055500  3.200000
0.055500  3.600000
0.057700  3.300000
0.055500  3.600000
0.051700  3.500000
0.049500  3.600000
0.045000  3.400000
0.044200  3.600000
0.041200  3.500000
0.039000  3.500000
0.036700  3.600000
0.036000  3.500000
0.038200  3.700000
0.033000  3.600000
0.024000  3.600000
0.016500  3.400000
0.010500  3.600000
0.006700  3.600000
0.000700  3.500000
-0.001500  3.600000
0.000000  3.600000
-0.005300  3.600000
-0.009100  3.200000
-0.006800  3.500000
-0.005300  3.500000
-0.008300  3.600000
-0.015800  3.500000
-0.015800  3.600000
-0.012800  3.500000
-0.015000  3.400000
-0.015800  3.600000
-0.012000  3.600000
-0.005300  3.400000
-0.006800  3.500000
-0.012000  3.200000
-0.014300  3.600000
-0.015000  3.300000
-0.013500  3.600000
-0.018100  3.300000
-0.021800  3.400000
-0.021800  3.200000
-0.020300  3.500000
-0.019500  3.300000
-0.017300  3.300000
-0.015000  3.200000
-0.016500  3.300000
-0.019500  3.300000
-0.021800  3.100000
-0.023300  3.100000
-0.020300  3.200000
-0.021800  3.100000
-0.020300  3.300000
-0.018800  3.000000
-0.025600  3.400000
-0.033000  3.100000
-0.035300  3.500000
-0.034600  3.200000
-0.031500  3.400000
-0.029300  3.100000
-0.021000  3.200000
-0.014300  3.000000
-0.012800  2.900000
-0.018100  3.200000
-0.020300  3.000000
-0.012800  3.000000
0.004500  3.100000
0.015700  2.900000
0.016500  3.100000
0.018000  3.000000
0.020200  3.100000
0.021700  3.000000
0.018000  3.100000
0.012000  2.900000
0.009000  3.100000
0.007500  2.900000
0.006000  2.900000
0.005200  3.000000
0.004500  3.000000
0.004500  3.000000
0.002200  3.000000
0.000700  3.000000
-0.003000  3.000000
-0.008300  3.000000
-0.010500  2.900000
-0.012000  2.900000
-0.014300  3.000000
-0.018100  2.600000
-0.019500  2.900000
-0.019500  2.900000
-0.019500  2.900000
-0.018100  2.900000
-0.018100  2.900000
-0.015800  2.900000
-0.011300  2.800000
-0.006800  2.900000
-0.002300  2.900000
0.002200  2.700000
0.000700  2.900000
0.000000  2.700000
0.001500  3.000000
0.000700  2.600000
-0.003000  2.900000
-0.003800  2.900000
-0.000800  2.700000
0.000700  2.700000
-0.001500  2.600000
-0.001500  2.600000
0.000700  2.700000
0.001500  2.800000
-0.001500  2.700000
-0.000800  2.700000
-0.000800  2.600000
-0.003000  2.900000
-0.004600  2.700000
0.000700  2.600000
0.009000  2.600000
0.009700  2.600000
0.012700  2.900000
0.017200  2.600000
0.015700  2.900000
0.010500  2.700000
0.004500  2.700000
0.000700  2.600000
0.000700  2.800000
0.003000  2.600000
0.006700  2.800000
0.009000  2.600000
0.012000  2.700000
0.011200  2.600000
0.010500  2.600000
0.005200  2.800000
0.001500  2.600000
0.003000  2.900000
0.002200  2.600000
0.000700  2.700000
0.000700  2.800000
-0.001500  2.500000
-0.002300  2.900000
-0.001500  2.700000
-0.005300  2.700000
-0.006800  2.600000
-0.006000  2.600000
-0.000800  2.800000
0.004500  2.600000
0.004500  2.800000
0.001500  2.800000
-0.002300  2.800000
0.000700  2.800000
0.006700  2.700000
0.006700  2.700000
0.005200  2.700000
0.005200  2.800000
0.003000  2.700000
0.003000  2.600000
-0.001500  2.700000
-0.003000  2.600000
-0.000800  2.700000
0.000700  2.600000
-0.000800  2.700000
-0.003000  2.800000
-0.003800  3.000000
-0.005300  2.700000
-0.005300  2.900000
-0.006800  2.600000
-0.004600  2.900000
0.004500  2.600000
0.005200  2.600000
0.003700  2.900000
0.002200  2.700000
-0.000800  3.000000
-0.001500  2.800000
-0.004600  2.900000
-0.003000  2.700000
-0.003000  2.800000
-0.004600  2.800000
-0.006800  2.800000
-0.007500  2.600000
-0.003800  3.000000
-0.004600  2.700000
-0.005300  2.800000
-0.005300  2.700000
-0.008300  2.700000
-0.009100  2.900000
-0.012000  2.700000
-0.010500  2.800000
-0.007500  2.600000
-0.003800  2.700000
-0.003000  2.700000
0.000000  2.700000
0.000700  2.700000
0.000700  2.700000
0.004500  2.500000
0.008200  2.700000
0.006700  2.700000
0.005200  2.600000
0.004500  2.700000
0.000700  2.500000
0.001500  2.700000
0.000000  2.500000
0.002200  2.600000
0.009000  2.600000
0.008200  2.600000
0.008200  2.600000
0.009700  2.600000
0.008200  2.600000
0.007500  2.600000
0.006700  2.400000
0.006700  2.600000
0.003000  2.400000
0.001500  2.700000
0.000700  2.600000
-0.000800  2.600000
-0.004600  2.600000
-0.006000  2.400000
-0.006800  2.500000
-0.005300  2.500000
-0.006800  2.600000
-0.007500  2.600000
-0.003800  2.400000
-0.000800  2.500000
0.000700  2.600000
0.001500  2.500000
0.001500  2.600000
0.000700  2.500000
0.000700  2.600000
0.000000  2.500000
-0.001500  2.600000
-0.001500  2.600000
-0.000800  2.500000
-0.000800  2.700000
-0.000800  2.500000
0.002200  2.600000
0.003000  2.600000
0.001500  2.600000
0.001500  2.600000
0.000000  2.700000
0.000700  2.600000
0.003000  2.600000
0.001500  2.500000
0.004500  2.600000
0.008200  2.600000
0.012700  2.500000
0.014200  2.500000
0.009000  2.500000
0.003700  2.600000
0.001500  2.500000
-0.000800  2.600000
-0.003800  2.600000
-0.006800  2.600000
-0.006800  2.500000
-0.005300  2.400000
-0.004600  2.600000
-0.000800  2.600000
0.000700  2.500000
0.001500  2.500000
0.005200  2.500000
0.003000  2.600000
0.000700  2.600000
0.000700  2.500000
0.003000  2.600000
0.005200  2.500000
0.005200  2.600000
0.005200  2.600000
0.002200  2.400000
-0.001500  2.600000
-0.003800  2.400000
-0.000800  2.600000
0.004500  2.600000
0.006700  2.500000
0.006000  2.600000
0.002200  2.600000
0.001500  2.600000
0.002200  2.600000
0.001500  2.500000
0.004500  2.700000
0.003000  2.700000
0.002200  2.600000
0.003000  2.500000
0.003000  2.600000
0.003000  2.700000
0.000700  2.600000
-0.000800  2.700000
-0.002300  2.600000
-0.004600  2.600000
-0.005300  2.600000
-0.003800  2.600000
-0.002300  2.500000
0.000700  2.600000
0.000700  2.600000
0.000700  2.600000
-0.000800  2.600000
-0.000800  2.600000
0.001500  2.600000
0.002200  2.600000
0.003000  3.000000
0.001500  2.600000
0.002200  2.700000
0.001500  2.600000
0.000700  2.800000
-0.000800  2.700000
-0.005300  2.600000
-0.006800  2.500000
-0.004600  2.800000
-0.004600  2.600000
-0.006800  2.600000
-0.006800  2.600000
-0.005300  2.600000
-0.004600  2.600000
-0.003000  2.600000
-0.003000  2.800000
-0.001500  2.600000
0.000000  2.800000
-0.000800  2.600000
0.000000  2.700000
0.001500  2.700000
0.000700  2.700000
-0.002300  2.900000
-0.000800  2.800000
-0.000800  2.600000
-0.000800  3.000000
0.003000  2.700000
0.000700  2.900000
0.000700  2.900000
0.000700  2.800000
-0.001500  2.900000
0.000700  2.900000
0.000700  3.000000
0.002200  2.900000
0.000000  3.100000
0.002200  3.100000
0.003000  2.800000
-0.000800  3.100000
0.000700  3.100000
0.000700  3.100000
0.000700  3.200000
0.000700  3.000000
0.001500  3.200000
0.003000  3.100000
0.001500  3.100000
-0.000800  3.200000
-0.001500  3.200000
-0.001500  3.500000
-0.001500  3.300000
-0.000800  3.400000
-0.003000  3.400000
-0.003000  3.400000
0.000000  3.500000
0.001500  3.300000
0.000700  3.500000
0.000000  3.600000
0.000700  3.500000
0.000000  3.500000
0.003000  3.600000
0.003000  3.600000
0.001500  3.800000
0.003700  3.400000
0.002200  3.800000
0.001500  3.600000
0.001500  3.800000
0.003000  3.700000
0.003000  3.700000
0.003000  3.900000
0.003700  3.800000
0.003700  3.900000
0.004500  3.800000
0.003000  3.900000
0.004500  3.900000
0.005200  4.000000
0.003000  4.000000
0.002200  4.100000
0.001500  4.000000
0.001500  4.100000
0.001500  4.100000
0.002200  4.200000
0.005200  4.100000
0.005200  4.100000
0.003000  4.400000
0.004500  4.100000
0.002200  4.400000
0.000700  4.300000
-0.002300  4.400000
-0.004600  4.500000
-0.003000  4.500000
-0.003000  4.500000
