# Supplementary material for: Extracting time-frequency feature of single-channel vastus medialis EMG signals for knee exercise pattern recognition
Source: PLoS One. 2017 Jul 10;12(7):e0180526. doi: 10.1371/journal.pone.0180526 (PMC5503271; doi:10.1371/journal.pone.0180526)
Supplement: S1 File — The EMG orignial data of the vastus medialis muscle of the detected leg from 14 healthy subjects were collected and recorded in the file while performing three exercise programs, i.e., leg extension from a sitting position (sitting), flexion of the leg up (standing), and gait (walking). (ZIP) [file pone.0180526.s001.zip › Data/7standing.txt]

File Name: 7standing.log
Channel 3: 'VM', 15941 values, engineering units: mV, no filters.
Channel 5: 'FX', 797 values, engineering units: deg, no filters, extrapolated from 50 to 1000 samples per second.
-0.027000  -15.600000
-0.039000  -15.600000
-0.047300  -15.600000
-0.033800  -15.600000
-0.024000  -15.600000
-0.015000  -15.600000
-0.005300  -15.600000
0.009700  -15.600000
0.014200  -15.600000
0.008200  -15.600000
-0.003000  -15.600000
-0.016500  -15.600000
-0.017300  -15.600000
-0.024800  -15.600000
-0.020300  -15.600000
0.006700  -15.600000
0.040500  -15.600000
0.036700  -15.600000
0.004500  -15.600000
-0.018800  -15.600000
-0.035300  -15.600000
-0.042800  -15.600000
-0.046500  -15.600000
-0.031500  -15.600000
-0.014300  -15.600000
-0.015000  -15.600000
-0.042000  -15.600000
-0.077300  -15.600000
-0.080300  -15.600000
-0.060800  -15.600000
-0.042000  -15.500000
-0.027800  -15.500000
-0.000800  -15.500000
0.024000  -15.500000
0.018000  -15.500000
0.009000  -15.500000
0.019500  -15.500000
0.022500  -15.500000
0.012700  -15.500000
0.003000  -15.500000
0.015700  -15.500000
0.039000  -15.500000
0.019500  -15.500000
-0.010500  -15.500000
-0.033000  -15.500000
-0.063800  -15.500000
-0.071300  -15.500000
-0.075000  -15.500000
-0.074300  -15.500000
-0.057000  -15.500000
-0.033800  -15.500000
-0.020300  -15.500000
-0.013500  -15.500000
-0.000800  -15.500000
0.012000  -15.500000
0.021700  -15.500000
0.019500  -15.500000
0.009700  -15.500000
-0.004600  -15.500000
-0.018100  -15.500000
-0.023300  -15.500000
-0.031500  -15.500000
-0.028500  -15.500000
-0.014300  -15.500000
-0.001500  -15.500000
-0.006800  -15.500000
-0.024800  -15.500000
-0.024000  -15.500000
-0.022500  -15.500000
-0.019500  -15.500000
0.000000  -15.500000
0.057000  -15.500000
0.096700  -15.500000
0.035200  -15.500000
-0.030800  -15.500000
-0.069800  -15.500000
-0.091500  -15.500000
-0.081000  -15.500000
-0.081800  -15.500000
-0.070600  -15.500000
-0.063000  -15.500000
-0.057000  -15.500000
-0.055500  -15.500000
-0.046500  -15.500000
-0.024800  -15.500000
-0.017300  -15.500000
-0.001500  -15.500000
0.007500  -15.500000
0.005200  -15.500000
0.011200  -15.500000
0.039000  -15.500000
0.055500  -15.500000
0.069700  -15.500000
0.099700  -15.500000
0.069000  -15.500000
0.008200  -15.500000
-0.036100  -15.500000
-0.061500  -15.500000
-0.060800  -15.500000
-0.063000  -15.500000
-0.049500  -15.500000
-0.043600  -15.500000
-0.049500  -15.500000
-0.049500  -15.500000
-0.057000  -15.500000
-0.046500  -15.500000
-0.025600  -15.500000
-0.015800  -15.500000
-0.016500  -15.500000
-0.023300  -15.500000
-0.022500  -15.500000
-0.015800  -15.500000
-0.009800  -15.500000
-0.001500  -15.500000
0.004500  -15.500000
0.001500  -15.500000
-0.002300  -15.500000
-0.005300  -15.500000
-0.005300  -15.500000
-0.000800  -15.500000
0.005200  -15.500000
0.006000  -15.500000
0.004500  -15.500000
0.004500  -15.500000
0.008200  -15.500000
0.025500  -15.500000
0.027700  -15.500000
-0.000800  -15.500000
-0.035300  -15.500000
-0.067500  -15.500000
-0.081000  -15.500000
-0.084800  -15.500000
-0.066000  -15.500000
-0.034600  -15.500000
-0.009100  -15.500000
0.037500  -15.500000
0.054000  -15.500000
0.020200  -15.500000
-0.009100  -15.500000
-0.028500  -15.500000
-0.042800  -15.500000
-0.051800  -15.500000
-0.051800  -15.500000
-0.039000  -15.500000
-0.039800  -15.500000
-0.041300  -15.500000
-0.048000  -15.500000
-0.048000  -15.500000
-0.027000  -15.500000
-0.003000  -15.500000
0.021700  -15.500000
0.027000  -15.500000
0.028500  -15.500000
0.024000  -15.500000
0.011200  -15.500000
-0.006800  -15.500000
-0.026300  -15.500000
-0.033000  -15.500000
-0.037500  -15.500000
-0.035300  -15.500000
-0.031500  -15.600000
-0.038300  -15.600000
-0.042000  -15.600000
-0.031500  -15.600000
-0.019500  -15.600000
-0.004600  -15.600000
0.021000  -15.600000
0.036700  -15.600000
0.037500  -15.600000
0.031500  -15.600000
0.027700  -15.600000
0.015700  -15.600000
0.000700  -15.600000
-0.008300  -15.600000
-0.018800  -15.600000
-0.025600  -15.600000
-0.034600  -15.600000
-0.042800  -15.600000
-0.045800  -15.600000
-0.052500  -15.600000
-0.059300  -15.600000
-0.052500  -15.600000
-0.039800  -15.600000
-0.029300  -15.600000
-0.024000  -15.600000
-0.022500  -15.600000
-0.015000  -15.600000
-0.010500  -15.600000
-0.003000  -15.600000
-0.006000  -15.600000
-0.020300  -15.500000
-0.027000  -15.500000
-0.035300  -15.500000
-0.033000  -15.500000
-0.027000  -15.500000
-0.025600  -15.500000
-0.006800  -15.500000
0.034500  -15.500000
0.049500  -15.500000
0.029200  -15.500000
0.003700  -15.500000
-0.025600  -15.500000
-0.034600  -15.500000
-0.030800  -15.500000
-0.009800  -15.500000
0.017200  -15.500000
0.000000  -15.500000
-0.033000  -15.500000
-0.054800  -15.500000
-0.068300  -15.500000
-0.061500  -15.500000
-0.045800  -15.500000
-0.031500  -15.500000
-0.021800  -15.500000
-0.021800  -15.500000
-0.024800  -15.500000
-0.035300  -15.500000
-0.048000  -15.500000
-0.033000  -15.500000
-0.014300  -15.500000
0.001500  -15.500000
0.013500  -15.500000
0.008200  -15.500000
0.006700  -15.500000
0.015000  -15.500000
0.030000  -15.500000
0.049500  -15.500000
0.057000  -15.500000
0.033700  -15.500000
0.010500  -15.500000
-0.012800  -15.500000
-0.033000  -15.500000
-0.039000  -15.500000
-0.059300  -15.500000
-0.073500  -15.500000
-0.078000  -15.500000
-0.056300  -15.500000
0.012700  -15.500000
0.051700  -15.500000
0.012700  -15.500000
-0.029300  -15.500000
-0.059300  -15.500000
-0.069100  -15.500000
-0.050300  -15.500000
-0.052500  -15.500000
-0.048000  -15.500000
-0.043600  -15.500000
-0.031500  -15.500000
-0.016500  -15.500000
-0.010500  -15.500000
0.012000  -15.500000
0.027700  -15.500000
0.024000  -15.500000
0.015700  -15.500000
0.000700  -15.500000
-0.014300  -15.500000
-0.020300  -15.500000
-0.023300  -15.500000
-0.022500  -15.500000
-0.015000  -15.500000
-0.007500  -15.500000
-0.004600  -15.500000
-0.009100  -15.500000
-0.015000  -15.500000
-0.017300  -15.500000
-0.021800  -15.500000
-0.021800  -15.500000
-0.016500  -15.500000
-0.013500  -15.500000
-0.010500  -15.500000
-0.008300  -15.500000
-0.018100  -15.500000
-0.022500  -15.500000
-0.024800  -15.500000
-0.029300  -15.500000
-0.032300  -15.500000
-0.038300  -15.500000
-0.024800  -15.500000
-0.002300  -15.500000
0.018000  -15.500000
0.027700  -15.500000
0.028500  -15.500000
0.024700  -15.500000
0.015700  -15.500000
0.018000  -15.500000
0.006700  -15.500000
-0.022500  -15.500000
-0.050300  -15.500000
-0.068300  -15.500000
-0.072800  -15.500000
-0.070600  -15.500000
-0.059300  -15.500000
-0.049500  -15.500000
-0.036100  -15.500000
-0.025600  -15.500000
-0.012800  -15.400000
-0.005300  -15.400000
-0.005300  -15.400000
0.016500  -15.400000
0.050200  -15.400000
0.057700  -15.400000
0.021700  -15.400000
-0.017300  -15.400000
-0.044300  -15.400000
-0.050300  -15.400000
-0.048800  -15.400000
-0.059300  -15.400000
-0.038300  -15.400000
0.028500  -15.400000
0.048000  -15.400000
0.034500  -15.400000
0.031500  -15.400000
-0.008300  -15.400000
-0.033000  -15.400000
-0.051800  -15.400000
-0.063000  -15.400000
-0.061500  -15.400000
-0.082500  -15.400000
-0.088500  -15.400000
-0.082500  -15.400000
-0.064500  -15.400000
-0.046500  -15.400000
-0.030800  -15.400000
-0.017300  -15.400000
-0.000800  -15.400000
0.011200  -15.400000
0.001500  -15.400000
0.000700  -15.400000
-0.000800  -15.400000
0.000700  -15.400000
0.006700  -15.400000
0.007500  -15.400000
0.010500  -15.400000
0.018000  -15.400000
0.033000  -15.400000
0.034500  -15.400000
0.021700  -15.400000
0.004500  -15.400000
-0.012000  -15.400000
-0.023300  -15.400000
-0.034600  -15.500000
-0.042000  -15.500000
-0.042000  -15.500000
-0.029300  -15.500000
-0.014300  -15.500000
-0.007500  -15.500000
-0.003000  -15.500000
-0.003800  -15.500000
-0.006800  -15.500000
-0.024000  -15.500000
-0.025600  -15.400000
-0.003000  -15.400000
0.003000  -15.400000
0.015700  -15.400000
0.048000  -15.400000
0.036700  -15.400000
0.005200  -15.400000
0.000000  -15.400000
-0.003000  -15.400000
-0.021800  -15.400000
-0.050300  -15.400000
-0.072100  -15.400000
-0.084000  -15.400000
-0.076500  -15.400000
-0.065300  -15.400000
-0.052500  -15.400000
-0.043600  -15.400000
-0.038300  -15.400000
-0.029300  -15.400000
-0.024000  -15.400000
-0.018100  -15.400000
-0.014300  -15.400000
0.005200  -15.400000
0.046500  -15.400000
0.073500  -15.400000
0.051700  -15.400000
0.021700  -15.400000
-0.006000  -15.400000
-0.039000  -15.400000
-0.057000  -15.400000
-0.067500  -15.400000
-0.082500  -15.400000
-0.093800  -15.400000
-0.086300  -15.400000
-0.071300  -15.400000
-0.049500  -15.400000
-0.021800  -15.400000
-0.004600  -15.400000
0.003000  -15.400000
0.008200  -15.400000
0.010500  -15.400000
0.014200  -15.400000
0.038200  -15.400000
0.064500  -15.400000
0.048000  -15.400000
-0.001500  -15.300000
-0.033000  -15.300000
-0.048000  -15.300000
-0.048800  -15.300000
-0.044300  -15.300000
-0.042000  -15.300000
-0.027800  -15.300000
-0.008300  -15.300000
0.010500  -15.300000
-0.006800  -15.300000
-0.008300  -15.300000
0.025500  -15.300000
0.015700  -15.300000
-0.008300  -15.300000
-0.027000  -15.300000
-0.038300  -15.300000
-0.034600  -15.300000
-0.036100  -15.300000
-0.027800  -15.300000
-0.021000  -15.300000
-0.023300  -15.300000
-0.027800  -15.300000
-0.029300  -15.300000
-0.024800  -15.300000
-0.010500  -15.300000
0.000700  -15.300000
-0.002300  -15.300000
-0.003800  -15.300000
-0.010500  -15.300000
-0.015800  -15.300000
-0.015800  -15.300000
-0.019500  -15.300000
-0.021800  -15.300000
-0.024000  -15.300000
-0.027000  -15.300000
-0.024000  -15.300000
-0.018100  -15.300000
-0.012000  -15.300000
-0.004600  -15.300000
-0.007500  -15.300000
-0.009100  -15.300000
-0.006000  -15.300000
-0.012000  -15.300000
-0.003800  -15.300000
0.008200  -15.300000
0.002200  -15.300000
-0.003000  -15.300000
-0.003800  -15.300000
0.001500  -15.300000
0.014200  -15.300000
0.015700  -15.300000
0.008200  -15.300000
-0.005300  -15.300000
-0.022500  -15.300000
-0.033000  -15.300000
-0.034600  -15.200000
-0.039000  -15.200000
-0.036100  -15.200000
-0.034600  -15.200000
-0.035300  -15.200000
-0.032300  -15.200000
-0.033000  -15.200000
-0.032300  -15.200000
-0.036800  -15.200000
-0.049500  -15.200000
-0.068300  -15.200000
-0.078000  -15.200000
-0.072800  -15.200000
-0.026300  -15.200000
0.018000  -15.200000
0.017200  -15.200000
0.027700  -15.200000
0.033000  -15.200000
0.042000  -15.200000
0.053200  -15.200000
0.045000  -15.200000
0.026200  -15.200000
0.003000  -15.200000
0.009000  -15.200000
0.027000  -15.200000
0.029200  -15.300000
-0.004600  -15.300000
-0.044300  -15.300000
-0.068300  -15.300000
-0.077300  -15.300000
-0.070600  -15.300000
-0.075000  -15.300000
-0.067500  -15.300000
-0.052500  -15.300000
-0.039000  -15.300000
-0.027800  -15.300000
-0.027800  -15.300000
-0.031500  -15.300000
-0.033000  -15.300000
-0.001500  -15.300000
0.033000  -15.300000
0.020200  -15.300000
-0.005300  -15.300000
-0.024000  -15.300000
-0.032300  -15.300000
-0.030800  -15.300000
-0.029300  -15.300000
-0.025600  -15.300000
-0.029300  -15.300000
-0.029300  -15.300000
-0.024000  -15.300000
-0.018100  -15.300000
0.004500  -15.300000
0.033700  -15.300000
0.021700  -15.300000
-0.006000  -15.300000
-0.014300  -15.300000
-0.030800  -15.300000
-0.029300  -15.300000
-0.025600  -15.300000
-0.027000  -15.200000
-0.024000  -15.200000
-0.023300  -15.200000
-0.006800  -15.200000
-0.002300  -15.200000
-0.015800  -15.200000
-0.021000  -15.200000
-0.020300  -15.200000
-0.027000  -15.200000
-0.024000  -15.200000
-0.020300  -15.200000
-0.021000  -15.200000
-0.014300  -15.200000
-0.004600  -15.200000
0.003000  -15.200000
0.008200  -15.200000
0.019500  -15.200000
0.017200  -15.200000
0.018000  -15.200000
0.034500  -15.200000
0.032200  -15.200000
-0.000800  -15.200000
-0.039000  -15.200000
-0.061500  -15.200000
-0.072100  -15.200000
-0.076500  -15.200000
-0.070600  -15.200000
-0.055500  -15.200000
-0.049500  -15.200000
-0.038300  -15.200000
-0.022500  -15.200000
-0.008300  -15.200000
-0.002300  -15.200000
-0.003800  -15.200000
0.001500  -15.200000
0.001500  -15.200000
0.003000  -15.200000
0.016500  -15.200000
0.021700  -15.200000
0.005200  -15.200000
-0.009100  -15.200000
-0.015800  -15.200000
-0.024000  -15.200000
-0.029300  -15.200000
-0.027800  -15.200000
-0.020300  -15.200000
-0.012000  -15.200000
-0.006800  -15.200000
-0.006800  -15.200000
-0.008300  -15.200000
-0.017300  -15.200000
-0.026300  -15.200000
-0.028500  -15.200000
-0.017300  -15.200000
-0.009800  -15.200000
-0.020300  -15.200000
-0.021000  -15.200000
-0.021000  -15.200000
-0.024000  -15.200000
-0.021000  -15.200000
-0.020300  -15.200000
-0.012800  -15.200000
-0.017300  -15.200000
-0.030800  -15.200000
-0.012000  -15.200000
0.019500  -15.200000
0.020200  -15.200000
-0.008300  -15.200000
-0.033000  -15.200000
-0.037500  -15.200000
-0.033000  -15.200000
-0.019500  -15.200000
-0.015800  -15.200000
-0.001500  -15.200000
0.030700  -15.200000
0.011200  -15.200000
-0.027800  -15.200000
-0.057000  -15.200000
-0.078000  -15.200000
-0.078000  -15.200000
-0.096000  -15.200000
-0.102800  -15.200000
-0.049500  -15.200000
-0.014300  -15.200000
-0.010500  -15.200000
0.002200  -15.200000
0.024000  -15.200000
0.055500  -15.200000
0.044200  -15.200000
0.034500  -15.200000
0.027000  -15.200000
0.003000  -15.200000
0.015700  -15.200000
0.018000  -15.200000
0.027700  -15.200000
0.041200  -15.200000
0.018000  -15.200000
-0.005300  -15.200000
-0.028500  -15.200000
-0.048800  -15.200000
-0.054000  -15.200000
-0.049500  -15.200000
-0.048800  -15.200000
-0.048000  -15.200000
-0.049500  -15.200000
-0.051800  -15.200000
-0.048800  -15.200000
-0.039000  -15.200000
-0.018800  -15.200000
-0.008300  -15.200000
0.001500  -15.300000
-0.000800  -15.300000
-0.015000  -15.300000
-0.016500  -15.300000
-0.014300  -15.300000
0.003000  -15.300000
-0.003000  -15.300000
-0.026300  -15.300000
-0.034600  -15.300000
-0.039800  -15.300000
-0.036800  -15.200000
-0.025600  -15.200000
-0.012800  -15.200000
0.001500  -15.200000
0.019500  -15.200000
0.029200  -15.200000
0.018000  -15.200000
-0.003000  -15.200000
-0.020300  -15.200000
-0.036800  -15.200000
-0.042000  -15.200000
-0.030800  -15.200000
-0.027800  -15.200000
-0.032300  -15.200000
-0.024800  -15.200000
-0.013500  -15.200000
-0.013500  -15.200000
-0.014300  -15.200000
-0.012800  -15.200000
-0.010500  -15.200000
-0.002300  -15.200000
0.018000  -15.200000
0.042000  -15.200000
0.060700  -15.200000
0.054700  -15.200000
0.013500  -15.100000
-0.027800  -15.100000
-0.058500  -15.100000
-0.068300  -15.100000
-0.069100  -15.100000
-0.072800  -15.100000
-0.072100  -15.100000
-0.067500  -15.100000
-0.045800  -15.100000
-0.029300  -15.100000
-0.013500  -15.100000
0.003000  -15.100000
-0.002300  -15.100000
-0.008300  -15.100000
-0.015800  -15.100000
-0.015800  -15.100000
-0.009800  -15.100000
-0.015000  -15.100000
-0.019500  -15.100000
-0.010500  -15.100000
0.042700  -15.100000
0.123000  -15.100000
0.126000  -15.100000
0.042700  -15.100000
-0.030800  -15.100000
-0.081000  -15.100000
-0.101300  -15.100000
-0.108800  -15.100000
-0.122300  -15.100000
-0.117000  -15.100000
-0.105000  -15.100000
-0.059300  -15.100000
0.013500  -15.100000
0.042000  -15.100000
0.030000  -15.100000
0.010500  -15.100000
-0.010500  -15.100000
-0.001500  -15.100000
0.003000  -15.100000
-0.014300  -15.100000
-0.024000  -15.100000
-0.046500  -15.100000
-0.053300  -15.100000
-0.045000  -15.100000
-0.027800  -15.100000
-0.025600  -15.100000
-0.044300  -15.100000
-0.041300  -15.100000
-0.028500  -15.100000
0.001500  -15.100000
0.029200  -15.100000
0.041200  -15.100000
0.048000  -15.100000
0.040500  -15.100000
0.046500  -15.100000
0.053200  -15.000000
0.042000  -15.000000
0.006700  -15.000000
-0.023300  -15.000000
-0.034600  -15.000000
-0.054000  -15.000000
-0.044300  -15.000000
-0.033000  -15.000000
-0.033000  -15.000000
-0.035300  -15.000000
-0.045000  -15.000000
-0.036800  -15.000000
-0.022500  -15.000000
0.006700  -15.000000
0.018700  -15.000000
0.009000  -15.000000
-0.006800  -15.000000
-0.029300  -15.000000
-0.043600  -15.000000
-0.045800  -15.000000
-0.035300  -15.000000
-0.034600  -15.000000
-0.034600  -15.000000
-0.027000  -15.000000
-0.021800  -15.000000
-0.014300  -15.000000
-0.001500  -15.000000
0.020200  -15.000000
0.026200  -15.000000
0.019500  -15.000000
0.012700  -15.000000
-0.012000  -15.000000
-0.032300  -15.000000
-0.033000  -15.000000
-0.010500  -15.000000
0.028500  -15.000000
0.027000  -15.000000
-0.000800  -15.000000
-0.029300  -15.000000
-0.064500  -15.000000
-0.063000  -15.000000
-0.037500  -15.000000
0.007500  -15.000000
0.023200  -15.000000
-0.012000  -15.000000
-0.042000  -15.000000
-0.050300  -15.000000
-0.020300  -15.000000
-0.011300  -15.000000
-0.029300  -15.000000
-0.046500  -15.000000
-0.071300  -15.000000
-0.060800  -15.000000
-0.053300  -15.000000
-0.049500  -15.000000
-0.034600  -15.000000
-0.032300  -15.000000
-0.018800  -15.000000
-0.003800  -15.000000
0.031500  -15.000000
0.054700  -14.900000
0.031500  -14.900000
0.012700  -14.900000
0.006700  -14.900000
-0.000800  -14.900000
-0.018800  -14.900000
-0.023300  -14.900000
0.003700  -14.900000
0.019500  -14.900000
-0.004600  -14.900000
-0.032300  -14.900000
-0.049500  -14.900000
-0.059300  -14.900000
-0.057800  -14.900000
-0.051800  -14.900000
-0.045800  -14.900000
-0.038300  -14.900000
-0.032300  -14.900000
-0.029300  -14.900000
-0.021800  -14.900000
-0.007500  -14.900000
0.012000  -14.900000
0.013500  -14.900000
0.003700  -14.800000
0.002200  -14.800000
-0.001500  -14.800000
0.003000  -14.800000
-0.001500  -14.800000
-0.016500  -14.800000
-0.019500  -14.800000
-0.021800  -14.800000
-0.022500  -14.800000
-0.022500  -14.800000
-0.008300  -14.800000
0.009000  -14.700000
0.014200  -14.700000
0.003700  -14.700000
-0.023300  -14.700000
-0.033000  -14.700000
-0.019500  -14.700000
-0.014300  -14.700000
-0.009800  -14.700000
-0.015000  -14.700000
-0.022500  -14.700000
-0.010500  -14.700000
0.004500  -14.700000
0.003000  -14.700000
-0.010500  -14.600000
-0.018800  -14.600000
-0.023300  -14.600000
-0.025600  -14.600000
-0.023300  -14.600000
-0.018800  -14.600000
-0.019500  -14.600000
-0.021800  -14.600000
-0.027000  -14.600000
-0.027800  -14.600000
-0.021800  -14.600000
-0.018100  -14.600000
-0.014300  -14.600000
-0.015800  -14.600000
-0.016500  -14.600000
-0.016500  -14.600000
-0.016500  -14.600000
-0.007500  -14.600000
-0.008300  -14.500000
-0.012800  -14.500000
-0.011300  -14.500000
-0.012000  -14.500000
-0.008300  -14.500000
-0.011300  -14.500000
-0.013500  -14.500000
-0.015800  -14.500000
-0.019500  -14.500000
-0.021000  -14.500000
-0.024000  -14.500000
-0.019500  -14.500000
-0.020300  -14.500000
-0.020300  -14.500000
-0.026300  -14.500000
-0.033800  -14.500000
-0.030000  -14.500000
-0.028500  -14.500000
-0.025600  -14.500000
-0.024800  -14.500000
-0.022500  -14.500000
-0.020300  -14.500000
-0.030800  -14.500000
-0.036800  -14.500000
-0.030800  -14.500000
-0.016500  -14.500000
0.024000  -14.500000
0.041200  -14.500000
0.019500  -14.500000
-0.003000  -14.500000
-0.021800  -14.500000
-0.012000  -14.500000
0.002200  -14.500000
0.003700  -14.500000
-0.009100  -14.500000
-0.031500  -14.500000
-0.042000  -14.500000
-0.045000  -14.500000
-0.046500  -14.500000
-0.033000  -14.500000
-0.015800  -14.500000
-0.010500  -14.500000
-0.009100  -14.500000
-0.010500  -14.500000
-0.010500  -14.500000
-0.009100  -14.500000
-0.010500  -14.500000
-0.011300  -14.500000
-0.012800  -14.500000
-0.017300  -14.500000
-0.018100  -14.400000
-0.012000  -14.400000
-0.009100  -14.400000
-0.012800  -14.400000
-0.013500  -14.400000
-0.015800  -14.400000
-0.025600  -14.400000
-0.031500  -14.400000
-0.027800  -14.400000
-0.018100  -14.400000
0.000700  -14.400000
0.021000  -14.400000
0.033700  -14.400000
0.018000  -14.400000
-0.004600  -14.400000
-0.020300  -14.400000
-0.036100  -14.400000
-0.035300  -14.400000
-0.042000  -14.400000
-0.045800  -14.400000
-0.035300  -14.400000
-0.012800  -14.400000
-0.000800  -14.400000
-0.027800  -14.400000
-0.050300  -14.400000
-0.048800  -14.400000
-0.040500  -14.400000
-0.009100  -14.400000
0.022500  -14.400000
0.016500  -14.400000
-0.006800  -14.300000
-0.031500  -14.300000
-0.046500  -14.300000
-0.036800  -14.300000
-0.029300  -14.300000
-0.023300  -14.300000
-0.020300  -14.300000
-0.023300  -14.300000
-0.025600  -14.300000
-0.027800  -14.300000
-0.018100  -14.300000
-0.005300  -14.300000
-0.001500  -14.300000
-0.004600  -14.300000
-0.001500  -14.300000
-0.002300  -14.300000
-0.003000  -14.300000
-0.003000  -14.300000
-0.005300  -14.300000
-0.006800  -14.300000
-0.009100  -14.300000
-0.006800  -14.300000
-0.015800  -14.300000
-0.024000  -14.300000
-0.015800  -14.300000
-0.008300  -14.300000
-0.000800  -14.300000
0.003000  -14.300000
-0.003000  -14.300000
-0.008300  -14.300000
-0.010500  -14.300000
-0.012000  -14.300000
-0.016500  -14.300000
-0.021800  -14.300000
-0.028500  -14.300000
-0.030000  -14.300000
-0.024000  -14.300000
-0.020300  -14.300000
-0.019500  -14.300000
-0.021800  -14.300000
-0.019500  -14.300000
-0.020300  -14.300000
-0.019500  -14.300000
-0.018800  -14.300000
-0.020300  -14.300000
-0.018800  -14.300000
-0.018100  -14.300000
-0.016500  -14.300000
-0.015000  -14.300000
-0.014300  -14.200000
-0.012800  -14.200000
-0.016500  -14.200000
-0.014300  -14.200000
-0.012000  -14.200000
-0.012800  -14.200000
-0.012800  -14.200000
-0.012800  -14.200000
-0.017300  -14.200000
-0.021800  -14.200000
-0.020300  -14.200000
-0.017300  -14.200000
-0.015000  -14.200000
-0.013500  -14.100000
-0.013500  -14.100000
-0.016500  -14.100000
-0.014300  -14.100000
-0.009800  -14.100000
-0.012000  -14.100000
-0.012800  -14.100000
-0.013500  -14.100000
-0.014300  -14.000000
-0.014300  -14.000000
-0.015800  -14.000000
-0.016500  -14.000000
-0.018100  -14.000000
-0.019500  -14.000000
-0.018800  -14.000000
-0.018100  -14.000000
-0.016500  -14.000000
-0.017300  -14.000000
-0.018100  -13.900000
-0.015800  -13.900000
-0.014300  -13.900000
-0.014300  -13.900000
-0.015000  -13.900000
-0.015800  -13.900000
-0.015800  -13.900000
-0.016500  -13.800000
-0.015800  -13.800000
-0.014300  -13.800000
-0.018100  -13.800000
-0.018800  -13.800000
-0.017300  -13.800000
-0.018100  -13.800000
-0.018100  -13.700000
-0.018800  -13.700000
-0.016500  -13.700000
-0.016500  -13.700000
-0.018100  -13.700000
-0.019500  -13.700000
-0.020300  -13.600000
-0.017300  -13.600000
-0.015800  -13.600000
-0.015800  -13.600000
-0.015800  -13.600000
-0.015000  -13.600000
-0.014300  -13.600000
-0.013500  -13.500000
-0.015800  -13.500000
-0.015000  -13.500000
-0.015800  -13.500000
-0.018100  -13.500000
-0.018800  -13.500000
-0.019500  -13.500000
-0.019500  -13.500000
-0.018800  -13.500000
-0.018100  -13.500000
-0.015000  -13.400000
-0.012000  -13.400000
-0.012000  -13.400000
-0.012800  -13.400000
-0.015800  -13.400000
-0.017300  -13.400000
-0.015800  -13.400000
-0.015800  -13.300000
-0.015000  -13.300000
-0.014300  -13.300000
-0.015800  -13.300000
-0.018100  -13.300000
-0.017300  -13.200000
-0.017300  -13.200000
-0.020300  -13.200000
-0.019500  -13.200000
-0.018100  -13.100000
-0.018100  -13.100000
-0.018100  -13.100000
-0.014300  -13.100000
-0.014300  -13.100000
-0.014300  -13.100000
-0.013500  -13.100000
-0.015800  -13.000000
-0.018100  -13.000000
-0.020300  -13.000000
-0.018800  -13.000000
-0.018800  -12.900000
-0.018100  -12.900000
-0.019500  -12.900000
-0.018100  -12.900000
-0.012800  -12.900000
-0.009800  -12.900000
-0.008300  -12.900000
-0.006000  -12.900000
-0.005300  -12.900000
-0.010500  -12.800000
-0.012000  -12.800000
-0.013500  -12.800000
-0.015800  -12.800000
-0.014300  -12.800000
-0.018100  -12.800000
-0.019500  -12.800000
-0.016500  -12.800000
-0.012000  -12.800000
-0.008300  -12.800000
-0.013500  -12.700000
-0.020300  -12.700000
-0.024000  -12.700000
-0.025600  -12.700000
-0.025600  -12.700000
-0.025600  -12.700000
-0.024000  -12.700000
-0.023300  -12.700000
-0.019500  -12.700000
-0.019500  -12.700000
-0.016500  -12.700000
-0.014300  -12.700000
-0.015800  -12.700000
-0.015000  -12.700000
-0.015800  -12.700000
-0.015800  -12.700000
-0.016500  -12.700000
-0.015800  -12.600000
-0.014300  -12.600000
-0.012000  -12.600000
-0.010500  -12.600000
-0.009800  -12.600000
-0.012800  -12.600000
-0.015800  -12.600000
-0.012800  -12.600000
-0.013500  -12.600000
-0.013500  -12.600000
-0.014300  -12.600000
-0.014300  -12.600000
-0.015800  -12.600000
-0.016500  -12.500000
-0.016500  -12.500000
-0.017300  -12.500000
-0.018800  -12.500000
-0.018100  -12.500000
-0.015800  -12.400000
-0.012800  -12.400000
-0.010500  -12.400000
-0.012800  -12.400000
-0.015000  -12.400000
-0.015800  -12.400000
-0.012800  -12.300000
-0.017300  -12.300000
-0.020300  -12.300000
-0.016500  -12.300000
-0.016500  -12.300000
-0.015800  -12.300000
-0.017300  -12.300000
-0.018100  -12.300000
-0.018100  -12.300000
-0.017300  -12.200000
-0.018100  -12.200000
-0.018100  -12.200000
-0.015800  -12.200000
-0.018100  -12.200000
-0.016500  -12.200000
-0.015800  -12.200000
-0.015800  -12.200000
-0.015800  -12.200000
-0.018100  -12.200000
-0.015800  -12.200000
-0.015800  -12.200000
-0.014300  -12.200000
-0.015800  -12.200000
-0.016500  -12.200000
-0.015800  -12.200000
-0.015800  -12.100000
-0.014300  -12.100000
-0.015000  -12.100000
-0.015800  -12.100000
-0.016500  -12.100000
-0.015800  -12.100000
-0.015800  -12.100000
-0.017300  -12.100000
-0.017300  -12.100000
-0.017300  -12.100000
-0.018100  -12.100000
-0.019500  -12.100000
-0.019500  -12.100000
-0.018100  -12.000000
-0.016500  -12.000000
-0.017300  -12.000000
-0.014300  -12.000000
-0.012800  -12.000000
-0.012800  -12.000000
-0.015800  -12.000000
-0.017300  -12.000000
-0.015800  -11.900000
-0.016500  -11.900000
-0.016500  -11.900000
-0.017300  -11.900000
-0.017300  -11.900000
-0.016500  -11.900000
-0.015800  -11.900000
-0.014300  -11.800000
-0.014300  -11.800000
-0.015800  -11.800000
-0.015800  -11.800000
-0.016500  -11.800000
-0.018100  -11.800000
-0.015800  -11.800000
-0.016500  -11.700000
-0.016500  -11.700000
-0.018100  -11.700000
-0.018100  -11.700000
-0.016500  -11.700000
-0.018100  -11.700000
-0.012800  -11.700000
-0.015000  -11.700000
-0.019500  -11.700000
-0.020300  -11.700000
-0.020300  -11.700000
-0.018100  -11.700000
-0.016500  -11.700000
-0.016500  -11.700000
-0.018100  -11.700000
-0.018100  -11.700000
-0.016500  -11.700000
-0.016500  -11.700000
-0.016500  -11.600000
-0.014300  -11.600000
-0.011300  -11.600000
-0.010500  -11.600000
-0.007500  -11.600000
-0.010500  -11.600000
-0.016500  -11.600000
-0.015800  -11.600000
-0.015000  -11.600000
-0.014300  -11.600000
-0.013500  -11.600000
-0.014300  -11.600000
-0.015800  -11.600000
-0.016500  -11.500000
-0.017300  -11.500000
-0.018800  -11.500000
-0.017300  -11.500000
-0.018100  -11.500000
-0.016500  -11.500000
-0.014300  -11.500000
-0.015000  -11.500000
-0.014300  -11.500000
-0.014300  -11.500000
-0.014300  -11.500000
-0.015800  -11.500000
-0.020300  -11.500000
-0.020300  -11.500000
-0.020300  -11.500000
-0.019500  -11.500000
-0.015800  -11.500000
-0.014300  -11.500000
-0.014300  -11.500000
-0.012800  -11.500000
-0.012000  -11.500000
-0.012800  -11.500000
-0.012800  -11.500000
-0.012800  -11.500000
-0.015800  -11.500000
-0.017300  -11.500000
-0.018100  -11.500000
-0.021000  -11.500000
-0.021000  -11.500000
-0.018800  -11.500000
-0.020300  -11.600000
-0.020300  -11.600000
-0.017300  -11.600000
-0.015800  -11.700000
-0.018800  -11.700000
-0.019500  -11.700000
-0.018100  -11.800000
-0.017300  -11.800000
-0.015000  -11.900000
-0.014300  -11.900000
-0.015800  -12.000000
-0.016500  -12.100000
-0.014300  -12.100000
-0.012800  -12.200000
-0.012000  -12.200000
-0.012000  -12.200000
-0.013500  -12.300000
-0.012000  -12.300000
-0.012000  -12.400000
-0.013500  -12.400000
-0.013500  -12.500000
-0.012800  -12.500000
-0.014300  -12.600000
-0.017300  -12.600000
-0.018800  -12.600000
-0.018100  -12.700000
-0.019500  -12.700000
-0.020300  -12.800000
-0.021800  -12.800000
-0.018100  -12.900000
-0.014300  -13.000000
-0.013500  -13.000000
-0.014300  -13.100000
-0.015800  -13.100000
-0.016500  -13.100000
-0.016500  -13.200000
-0.016500  -13.200000
-0.016500  -13.300000
-0.016500  -13.300000
-0.018100  -13.400000
-0.020300  -13.500000
-0.018100  -13.500000
-0.015000  -13.500000
-0.015800  -13.500000
-0.015800  -13.500000
-0.014300  -13.600000
-0.012800  -13.600000
-0.014300  -13.700000
-0.012800  -13.700000
-0.010500  -13.700000
-0.010500  -13.800000
-0.012800  -13.800000
-0.016500  -13.900000
-0.018100  -13.900000
-0.018100  -13.900000
-0.019500  -14.000000
-0.019500  -14.000000
-0.017300  -14.000000
-0.016500  -14.000000
-0.015800  -14.100000
-0.014300  -14.200000
-0.015000  -14.200000
-0.014300  -14.200000
-0.012800  -14.200000
-0.014300  -14.300000
-0.014300  -14.300000
-0.015000  -14.300000
-0.014300  -14.400000
-0.014300  -14.400000
-0.015000  -14.400000
-0.015800  -14.400000
-0.015800  -14.400000
-0.015800  -14.500000
-0.017300  -14.500000
-0.018100  -14.500000
-0.018800  -14.600000
-0.017300  -14.600000
-0.016500  -14.600000
-0.018100  -14.700000
-0.019500  -14.700000
-0.020300  -14.800000
-0.017300  -14.800000
-0.014300  -14.800000
-0.015800  -14.900000
-0.016500  -14.900000
-0.015800  -14.900000
-0.015800  -14.900000
-0.015000  -15.000000
-0.015800  -15.000000
-0.018100  -15.100000
-0.019500  -15.100000
-0.018100  -15.100000
-0.015800  -15.200000
-0.014300  -15.200000
-0.015000  -15.300000
-0.014300  -15.300000
-0.013500  -15.300000
-0.014300  -15.300000
-0.013500  -15.400000
-0.013500  -15.400000
-0.016500  -15.500000
-0.016500  -15.500000
-0.015000  -15.600000
-0.015000  -15.600000
-0.015800  -15.700000
-0.016500  -15.800000
-0.016500  -15.800000
-0.014300  -15.800000
-0.013500  -15.900000
-0.014300  -15.900000
-0.014300  -16.000000
-0.012000  -16.100000
-0.012000  -16.100000
-0.012800  -16.200000
-0.012800  -16.200000
-0.015000  -16.200000
-0.017300  -16.300000
-0.018800  -16.400000
-0.019500  -16.400000
-0.018100  -16.500000
-0.017300  -16.600000
-0.016500  -16.600000
-0.016500  -16.700000
-0.020300  -16.700000
-0.021800  -16.800000
-0.021800  -16.800000
-0.019500  -16.900000
-0.019500  -17.000000
-0.020300  -17.000000
-0.016500  -17.100000
-0.014300  -17.100000
-0.014300  -17.200000
-0.016500  -17.300000
-0.018800  -17.300000
-0.012000  -17.400000
-0.010500  -17.500000
-0.012800  -17.500000
-0.014300  -17.600000
-0.017300  -17.600000
-0.017300  -17.700000
-0.017300  -17.800000
-0.018100  -17.800000
-0.015800  -17.900000
-0.012800  -18.000000
-0.012000  -18.000000
-0.008300  -18.100000
-0.006000  -18.200000
-0.008300  -18.200000
-0.012800  -18.300000
-0.015800  -18.400000
-0.022500  -18.500000
-0.026300  -18.500000
-0.021800  -18.600000
-0.023300  -18.700000
-0.021800  -18.700000
-0.019500  -18.800000
-0.019500  -18.900000
-0.016500  -18.900000
-0.016500  -19.000000
-0.017300  -19.100000
-0.019500  -19.200000
-0.018100  -19.200000
-0.013500  -19.300000
-0.012800  -19.300000
-0.012800  -19.400000
-0.013500  -19.400000
-0.015000  -19.500000
-0.015800  -19.600000
-0.015000  -19.700000
-0.015800  -19.700000
-0.010500  -19.800000
-0.013500  -19.800000
-0.019500  -19.900000
-0.020300  -20.000000
-0.022500  -20.000000
-0.021000  -20.100000
-0.020300  -20.200000
-0.017300  -20.300000
-0.017300  -20.300000
-0.017300  -20.400000
-0.016500  -20.500000
-0.015800  -20.500000
-0.014300  -20.500000
-0.010500  -20.600000
-0.010500  -20.700000
-0.014300  -20.700000
-0.016500  -20.700000
-0.018100  -20.800000
-0.015800  -20.900000
-0.015800  -20.900000
-0.017300  -21.000000
-0.016500  -21.100000
-0.017300  -21.100000
-0.016500  -21.200000
-0.014300  -21.200000
-0.014300  -21.300000
-0.014300  -21.300000
-0.014300  -21.400000
-0.013500  -21.500000
-0.012000  -21.500000
-0.014300  -21.600000
-0.017300  -21.600000
-0.015800  -21.600000
-0.012800  -21.700000
-0.014300  -21.800000
-0.014300  -21.800000
-0.015800  -21.900000
-0.015800  -22.000000
-0.015800  -22.000000
-0.019500  -22.100000
-0.018100  -22.100000
-0.016500  -22.200000
-0.015800  -22.200000
-0.015800  -22.300000
-0.015800  -22.400000
-0.014300  -22.400000
-0.015800  -22.500000
-0.014300  -22.500000
-0.015800  -22.600000
-0.014300  -22.600000
-0.015800  -22.700000
-0.018100  -22.700000
-0.016500  -22.800000
-0.018100  -22.800000
-0.020300  -22.900000
-0.019500  -23.000000
-0.015800  -23.000000
-0.013500  -23.000000
-0.012800  -23.100000
-0.014300  -23.100000
-0.015800  -23.200000
-0.015800  -23.300000
-0.015800  -23.300000
-0.016500  -23.400000
-0.018100  -23.400000
-0.017300  -23.400000
-0.016500  -23.500000
-0.015800  -23.600000
-0.016500  -23.600000
-0.018800  -23.700000
-0.021000  -23.800000
-0.021800  -23.800000
-0.020300  -23.900000
-0.019500  -23.900000
-0.019500  -23.900000
-0.018800  -24.000000
-0.015800  -24.100000
-0.012000  -24.100000
-0.010500  -24.200000
-0.012000  -24.300000
-0.015800  -24.300000
-0.015000  -24.300000
-0.012800  -24.400000
-0.013500  -24.500000
-0.012800  -24.500000
-0.015800  -24.600000
-0.015800  -24.700000
-0.013500  -24.700000
-0.016500  -24.800000
-0.019500  -24.800000
-0.018100  -24.900000
-0.015000  -24.900000
-0.014300  -25.000000
-0.012800  -25.000000
-0.014300  -25.100000
-0.012800  -25.200000
-0.016500  -25.200000
-0.020300  -25.200000
-0.018100  -25.300000
-0.016500  -25.300000
-0.012000  -25.400000
-0.012800  -25.400000
-0.015800  -25.500000
-0.015800  -25.500000
-0.017300  -25.600000
-0.015800  -25.700000
-0.015000  -25.700000
-0.016500  -25.700000
-0.019500  -25.800000
-0.018800  -25.800000
-0.019500  -25.900000
-0.019500  -25.900000
-0.019500  -25.900000
-0.018800  -26.000000
-0.016500  -26.000000
-0.015800  -26.100000
-0.012000  -26.100000
-0.012800  -26.100000
-0.015800  -26.100000
-0.014300  -26.200000
-0.015800  -26.200000
-0.015800  -26.200000
-0.016500  -26.300000
-0.015800  -26.300000
-0.012000  -26.400000
-0.010500  -26.400000
-0.009800  -26.400000
-0.012800  -26.500000
-0.015000  -26.500000
-0.015800  -26.500000
-0.015800  -26.600000
-0.015800  -26.600000
-0.016500  -26.600000
-0.015800  -26.600000
-0.016500  -26.600000
-0.021800  -26.700000
-0.020300  -26.700000
-0.018800  -26.700000
-0.020300  -26.800000
-0.018100  -26.800000
-0.016500  -26.800000
-0.015800  -26.900000
-0.018100  -26.900000
-0.017300  -26.900000
-0.018100  -26.900000
-0.016500  -27.000000
-0.014300  -27.000000
-0.010500  -27.000000
-0.006000  -27.000000
-0.007500  -27.000000
-0.009800  -27.100000
-0.012800  -27.100000
-0.013500  -27.200000
-0.012000  -27.200000
-0.014300  -27.200000
-0.015000  -27.300000
-0.018100  -27.300000
-0.020300  -27.400000
-0.022500  -27.400000
-0.021800  -27.500000
-0.019500  -27.500000
-0.020300  -27.500000
-0.018800  -27.500000
-0.015800  -27.600000
-0.014300  -27.600000
-0.012000  -27.700000
-0.016500  -27.700000
-0.021800  -27.700000
-0.025600  -27.800000
-0.024000  -27.800000
-0.021800  -27.900000
-0.021000  -27.900000
-0.015800  -27.900000
-0.015000  -28.000000
-0.012800  -28.000000
-0.011300  -28.100000
-0.012800  -28.100000
-0.013500  -28.100000
-0.014300  -28.200000
-0.015800  -28.200000
-0.016500  -28.300000
-0.015000  -28.300000
-0.012800  -28.400000
-0.012800  -28.400000
-0.014300  -28.400000
-0.012000  -28.500000
-0.012800  -28.500000
-0.015000  -28.500000
-0.014300  -28.600000
-0.014300  -28.600000
-0.015800  -28.700000
-0.017300  -28.700000
-0.017300  -28.800000
-0.018100  -28.800000
-0.016500  -28.800000
-0.012000  -28.900000
-0.012000  -28.900000
-0.012800  -28.900000
-0.014300  -29.000000
-0.018100  -29.000000
-0.021800  -29.100000
-0.021800  -29.100000
-0.024000  -29.200000
-0.020300  -29.200000
-0.016500  -29.300000
-0.020300  -29.300000
-0.018100  -29.300000
-0.015000  -29.300000
-0.012800  -29.400000
-0.011300  -29.400000
-0.013500  -29.500000
-0.012800  -29.500000
-0.018100  -29.500000
-0.023300  -29.600000
-0.024000  -29.600000
-0.022500  -29.700000
-0.016500  -29.700000
-0.012000  -29.700000
-0.010500  -29.700000
-0.012000  -29.800000
-0.014300  -29.800000
-0.012800  -29.800000
-0.013500  -29.900000
-0.018100  -29.900000
-0.020300  -30.000000
-0.018800  -30.000000
-0.014300  -30.000000
-0.015000  -30.100000
-0.017300  -30.100000
-0.017300  -30.100000
-0.018800  -30.200000
-0.022500  -30.200000
-0.023300  -30.200000
-0.021800  -30.300000
-0.018100  -30.300000
-0.012800  -30.400000
-0.011300  -30.400000
-0.010500  -30.500000
-0.006000  -30.500000
-0.006800  -30.600000
-0.006800  -30.600000
-0.011300  -30.600000
-0.012800  -30.600000
-0.015000  -30.700000
-0.018100  -30.700000
-0.015000  -30.800000
-0.015800  -30.800000
-0.018100  -30.900000
-0.018800  -30.900000
-0.018800  -31.000000
-0.018100  -31.100000
-0.017300  -31.100000
-0.015000  -31.100000
-0.018100  -31.100000
-0.021800  -31.100000
-0.022500  -31.200000
-0.023300  -31.200000
-0.021800  -31.300000
-0.016500  -31.300000
-0.015800  -31.400000
-0.014300  -31.400000
-0.015000  -31.400000
-0.016500  -31.500000
-0.019500  -31.500000
-0.021000  -31.500000
-0.016500  -31.600000
-0.012000  -31.600000
-0.013500  -31.600000
-0.016500  -31.700000
-0.017300  -31.700000
-0.016500  -31.800000
-0.014300  -31.800000
-0.012800  -31.900000
-0.009800  -31.900000
-0.012800  -32.000000
-0.019500  -32.000000
-0.020300  -32.000000
-0.020300  -32.100000
-0.019500  -32.100000
-0.016500  -32.200000
-0.020300  -32.300000
-0.018800  -32.300000
-0.018100  -32.400000
-0.015800  -32.400000
-0.014300  -32.400000
-0.013500  -32.500000
-0.009100  -32.500000
-0.012000  -32.600000
-0.015000  -32.600000
-0.016500  -32.700000
-0.018100  -32.800000
-0.021000  -32.800000
-0.019500  -32.800000
-0.008300  -32.800000
-0.004600  -32.900000
-0.005300  -32.900000
-0.010500  -32.900000
-0.012800  -32.900000
-0.014300  -33.000000
-0.012000  -33.000000
-0.008300  -33.100000
-0.014300  -33.100000
-0.016500  -33.100000
-0.017300  -33.200000
-0.018100  -33.200000
-0.020300  -33.200000
-0.024000  -33.300000
-0.018800  -33.300000
-0.018800  -33.300000
-0.018100  -33.300000
-0.018100  -33.400000
-0.018800  -33.400000
-0.018100  -33.500000
-0.016500  -33.500000
-0.013500  -33.600000
-0.012800  -33.600000
-0.010500  -33.700000
-0.012800  -33.700000
-0.014300  -33.800000
-0.010500  -33.800000
-0.012000  -33.800000
-0.010500  -33.800000
-0.009800  -33.900000
-0.012800  -33.900000
-0.015800  -34.000000
-0.020300  -34.000000
-0.021800  -34.100000
-0.018800  -34.100000
-0.014300  -34.200000
-0.012800  -34.200000
-0.014300  -34.300000
-0.018100  -34.300000
-0.018100  -34.400000
-0.017300  -34.400000
-0.018100  -34.500000
-0.016500  -34.600000
-0.015800  -34.700000
-0.015000  -34.700000
-0.018100  -34.800000
-0.018800  -34.800000
-0.014300  -34.900000
-0.015000  -35.000000
-0.015800  -35.000000
-0.016500  -35.100000
-0.015000  -35.100000
-0.013500  -35.200000
-0.014300  -35.300000
-0.015800  -35.400000
-0.015800  -35.400000
-0.014300  -35.500000
-0.017300  -35.600000
-0.014300  -35.600000
-0.016500  -35.700000
-0.020300  -35.800000
-0.020300  -35.900000
-0.019500  -36.000000
-0.015800  -36.000000
-0.015000  -36.100000
-0.013500  -36.200000
-0.016500  -36.200000
-0.016500  -36.300000
-0.012000  -36.400000
-0.012000  -36.500000
-0.016500  -36.500000
-0.021000  -36.600000
-0.020300  -36.700000
-0.015800  -36.800000
-0.014300  -36.900000
-0.022500  -36.900000
-0.020300  -37.000000
-0.018800  -37.100000
-0.018100  -37.200000
-0.014300  -37.200000
-0.012800  -37.300000
-0.009100  -37.400000
-0.010500  -37.400000
-0.015800  -37.500000
-0.021800  -37.600000
-0.024000  -37.700000
-0.023300  -37.800000
-0.021000  -37.800000
-0.012800  -37.900000
-0.010500  -38.000000
-0.012000  -38.000000
-0.013500  -38.100000
-0.019500  -38.200000
-0.021000  -38.300000
-0.019500  -38.300000
-0.020300  -38.400000
-0.018100  -38.500000
-0.011300  -38.600000
-0.010500  -38.700000
-0.018100  -38.700000
-0.016500  -38.800000
-0.014300  -38.900000
-0.020300  -39.000000
-0.020300  -39.100000
-0.020300  -39.200000
-0.021000  -39.300000
-0.022500  -39.400000
-0.021800  -39.500000
-0.020300  -39.500000
-0.015800  -39.600000
-0.009100  -39.700000
-0.008300  -39.800000
-0.010500  -39.900000
-0.014300  -40.000000
-0.015800  -40.100000
-0.010500  -40.100000
-0.015800  -40.200000
-0.021800  -40.400000
-0.020300  -40.400000
-0.017300  -40.500000
-0.011300  -40.600000
-0.006800  -40.700000
-0.009800  -40.800000
-0.010500  -40.900000
-0.015800  -41.000000
-0.013500  -41.000000
-0.010500  -41.100000
-0.013500  -41.300000
-0.012800  -41.400000
-0.014300  -41.400000
-0.015800  -41.500000
-0.015800  -41.600000
-0.015000  -41.700000
-0.018800  -41.800000
-0.020300  -41.900000
-0.020300  -42.000000
-0.019500  -42.100000
-0.015800  -42.200000
-0.018100  -42.300000
-0.020300  -42.300000
-0.015800  -42.400000
-0.009100  -42.500000
-0.007500  -42.600000
-0.011300  -42.700000
-0.012800  -42.800000
-0.013500  -42.800000
-0.016500  -42.900000
-0.018800  -43.000000
-0.024000  -43.100000
-0.020300  -43.200000
-0.012000  -43.300000
-0.014300  -43.400000
-0.015800  -43.500000
-0.016500  -43.500000
-0.015800  -43.600000
-0.015800  -43.700000
-0.014300  -43.800000
-0.010500  -43.900000
-0.012000  -44.000000
-0.015800  -44.100000
-0.020300  -44.100000
-0.018100  -44.200000
-0.018100  -44.300000
-0.015800  -44.400000
-0.015800  -44.500000
-0.017300  -44.500000
-0.015800  -44.600000
-0.018800  -44.700000
-0.017300  -44.800000
-0.019500  -44.900000
-0.021000  -44.900000
-0.019500  -45.000000
-0.021000  -45.100000
-0.017300  -45.200000
-0.017300  -45.300000
-0.015800  -45.300000
-0.012800  -45.400000
-0.010500  -45.500000
-0.010500  -45.600000
-0.013500  -45.700000
-0.016500  -45.800000
-0.021800  -45.800000
-0.019500  -45.900000
-0.019500  -46.000000
-0.019500  -46.100000
-0.019500  -46.200000
-0.022500  -46.300000
-0.016500  -46.400000
-0.015000  -46.400000
-0.015000  -46.500000
-0.015800  -46.600000
-0.016500  -46.700000
-0.015800  -46.800000
-0.015800  -46.800000
-0.017300  -46.900000
-0.017300  -47.000000
-0.015800  -47.100000
-0.013500  -47.200000
-0.017300  -47.300000
-0.018100  -47.300000
-0.021800  -47.400000
-0.027000  -47.500000
-0.019500  -47.600000
-0.010500  -47.600000
-0.006000  -47.700000
-0.003000  -47.800000
-0.010500  -47.900000
-0.017300  -48.000000
-0.016500  -48.000000
-0.018100  -48.100000
-0.015800  -48.200000
-0.010500  -48.300000
-0.009100  -48.300000
-0.011300  -48.400000
-0.012800  -48.500000
-0.014300  -48.600000
-0.011300  -48.600000
-0.009800  -48.800000
-0.011300  -48.800000
-0.011300  -48.900000
-0.011300  -49.000000
-0.012800  -49.000000
-0.019500  -49.100000
-0.014300  -49.200000
-0.010500  -49.200000
-0.017300  -49.300000
-0.021800  -49.400000
-0.021000  -49.500000
-0.019500  -49.500000
-0.022500  -49.600000
-0.027000  -49.700000
-0.025600  -49.700000
-0.023300  -49.800000
-0.018100  -49.900000
-0.012800  -50.000000
-0.015800  -50.000000
-0.015800  -50.100000
-0.012000  -50.200000
-0.011300  -50.300000
-0.008300  -50.300000
-0.009100  -50.400000
-0.010500  -50.500000
-0.012800  -50.500000
-0.012800  -50.600000
-0.018100  -50.700000
-0.028500  -50.800000
-0.029300  -50.900000
-0.025600  -50.900000
-0.016500  -51.000000
-0.012800  -51.100000
-0.015800  -51.100000
-0.015800  -51.200000
-0.016500  -51.300000
-0.016500  -51.300000
-0.016500  -51.400000
-0.014300  -51.500000
-0.011300  -51.600000
-0.010500  -51.700000
-0.011300  -51.800000
-0.014300  -51.800000
-0.016500  -51.900000
-0.020300  -52.000000
-0.018100  -52.100000
-0.012800  -52.200000
-0.009100  -52.200000
-0.005300  -52.300000
-0.012000  -52.400000
-0.021800  -52.500000
-0.025600  -52.600000
-0.019500  -52.700000
-0.012800  -52.700000
-0.010500  -52.800000
-0.006800  -52.900000
-0.005300  -53.000000
-0.007500  -53.100000
-0.017300  -53.100000
-0.027000  -53.200000
-0.027000  -53.400000
-0.022500  -53.400000
-0.019500  -53.500000
-0.019500  -53.600000
-0.018100  -53.600000
-0.018800  -53.700000
-0.018100  -53.800000
-0.016500  -53.900000
-0.020300  -54.000000
-0.023300  -54.100000
-0.022500  -54.200000
-0.023300  -54.200000
-0.020300  -54.300000
-0.014300  -54.400000
-0.005300  -54.500000
-0.003800  -54.600000
-0.012000  -54.700000
-0.020300  -54.700000
-0.027800  -54.800000
-0.024000  -54.900000
-0.014300  -55.000000
-0.015800  -55.100000
-0.023300  -55.100000
-0.025600  -55.200000
-0.015800  -55.300000
-0.012800  -55.400000
-0.013500  -55.400000
-0.008300  -55.500000
-0.006800  -55.600000
-0.007500  -55.700000
-0.007500  -55.800000
-0.010500  -55.800000
-0.012800  -55.900000
-0.015800  -56.000000
-0.015000  -56.100000
-0.015800  -56.200000
-0.015000  -56.300000
-0.018800  -56.300000
-0.021000  -56.400000
-0.023300  -56.500000
-0.021800  -56.600000
-0.013500  -56.700000
-0.015800  -56.700000
-0.016500  -56.800000
-0.011300  -56.900000
-0.012800  -57.000000
-0.014300  -57.000000
-0.015800  -57.100000
-0.019500  -57.200000
-0.019500  -57.200000
-0.021000  -57.300000
-0.021800  -57.400000
-0.018800  -57.500000
-0.020300  -57.600000
-0.016500  -57.600000
-0.015000  -57.700000
-0.015000  -57.800000
-0.010500  -57.900000
-0.014300  -58.000000
-0.012800  -58.000000
-0.012800  -58.100000
-0.009800  -58.200000
-0.009100  -58.200000
-0.008300  -58.300000
-0.005300  -58.400000
-0.009800  -58.500000
-0.015800  -58.500000
-0.021800  -58.600000
-0.021000  -58.700000
-0.018100  -58.800000
-0.016500  -58.900000
-0.012800  -59.000000
-0.012000  -59.000000
-0.016500  -59.100000
-0.020300  -59.200000
-0.015800  -59.300000
-0.011300  -59.300000
-0.012800  -59.400000
-0.012000  -59.500000
-0.011300  -59.500000
-0.013500  -59.700000
-0.015000  -59.700000
-0.006800  -59.800000
-0.002300  -59.800000
-0.007500  -59.900000
-0.017300  -59.900000
-0.029300  -60.000000
-0.023300  -60.100000
-0.017300  -60.200000
-0.014300  -60.200000
-0.011300  -60.300000
-0.012800  -60.300000
-0.015800  -60.400000
-0.022500  -60.500000
-0.023300  -60.500000
-0.022500  -60.600000
-0.018800  -60.700000
-0.018100  -60.800000
-0.023300  -60.800000
-0.023300  -60.900000
-0.021800  -61.000000
-0.018800  -61.000000
-0.024000  -61.100000
-0.027800  -61.100000
-0.017300  -61.200000
-0.014300  -61.200000
-0.025600  -61.300000
-0.027000  -61.300000
-0.022500  -61.400000
-0.018100  -61.500000
-0.009100  -61.600000
-0.010500  -61.600000
-0.013500  -61.700000
-0.012800  -61.700000
-0.014300  -61.800000
-0.017300  -61.800000
-0.019500  -61.900000
-0.018100  -62.000000
-0.012800  -62.000000
-0.016500  -62.100000
-0.016500  -62.200000
-0.012800  -62.200000
-0.009800  -62.200000
-0.009800  -62.300000
-0.012800  -62.300000
-0.015000  -62.400000
-0.015800  -62.500000
-0.009100  -62.500000
-0.006800  -62.600000
-0.009100  -62.600000
-0.012800  -62.600000
-0.014300  -62.700000
-0.014300  -62.700000
-0.024000  -62.800000
-0.027000  -62.800000
-0.026300  -62.900000
-0.024000  -63.000000
-0.017300  -63.000000
-0.012800  -63.000000
-0.011300  -63.100000
-0.014300  -63.200000
-0.011300  -63.200000
-0.009800  -63.200000
-0.010500  -63.300000
-0.010500  -63.300000
-0.013500  -63.400000
-0.015000  -63.400000
-0.018800  -63.500000
-0.018800  -63.500000
-0.017300  -63.500000
-0.018100  -63.600000
-0.020300  -63.600000
-0.021800  -63.600000
-0.020300  -63.700000
-0.020300  -63.700000
-0.021800  -63.800000
-0.027000  -63.800000
-0.029300  -63.900000
-0.021800  -63.900000
-0.016500  -63.900000
-0.014300  -64.000000
-0.020300  -64.000000
-0.025600  -64.100000
-0.023300  -64.100000
-0.021800  -64.100000
-0.020300  -64.200000
-0.020300  -64.200000
-0.016500  -64.300000
-0.012800  -64.300000
-0.012800  -64.300000
-0.018100  -64.400000
-0.018100  -64.400000
-0.008300  -64.400000
-0.010500  -64.400000
-0.015800  -64.500000
-0.018100  -64.500000
-0.020300  -64.600000
-0.018800  -64.600000
-0.015000  -64.600000
-0.009100  -64.700000
-0.003800  -64.800000
-0.003000  -64.800000
-0.005300  -64.800000
-0.008300  -64.800000
-0.011300  -64.800000
-0.012800  -64.900000
-0.009100  -64.900000
-0.004600  -64.900000
-0.006800  -65.000000
-0.012800  -65.000000
-0.014300  -65.100000
-0.016500  -65.100000
-0.014300  -65.100000
-0.011300  -65.200000
-0.012800  -65.200000
-0.018100  -65.200000
-0.019500  -65.300000
-0.010500  -65.300000
-0.012000  -65.300000
-0.019500  -65.300000
-0.023300  -65.400000
-0.022500  -65.400000
-0.017300  -65.400000
-0.016500  -65.500000
-0.010500  -65.500000
-0.008300  -65.600000
-0.012000  -65.600000
-0.012800  -65.600000
-0.012000  -65.700000
-0.011300  -65.700000
-0.015000  -65.700000
-0.015800  -65.700000
-0.015000  -65.800000
-0.012000  -65.800000
-0.012800  -65.900000
-0.018100  -65.900000
-0.019500  -65.900000
-0.020300  -66.000000
-0.016500  -66.000000
-0.018100  -66.000000
-0.019500  -66.100000
-0.012000  -66.100000
-0.004600  -66.100000
-0.008300  -66.200000
-0.018800  -66.200000
-0.027800  -66.200000
-0.027800  -66.200000
-0.025600  -66.200000
-0.024800  -66.200000
-0.016500  -66.300000
-0.017300  -66.300000
-0.018100  -66.300000
-0.017300  -66.400000
-0.020300  -66.400000
-0.020300  -66.400000
-0.019500  -66.400000
-0.015800  -66.500000
-0.012800  -66.500000
-0.018100  -66.500000
-0.027800  -66.500000
-0.027000  -66.600000
-0.020300  -66.600000
-0.014300  -66.600000
-0.014300  -66.600000
-0.014300  -66.600000
-0.008300  -66.700000
-0.010500  -66.700000
-0.024000  -66.700000
-0.024000  -66.800000
-0.015000  -66.800000
-0.017300  -66.800000
-0.016500  -66.900000
-0.014300  -66.900000
-0.018100  -66.900000
-0.023300  -66.900000
-0.020300  -67.000000
-0.015800  -67.000000
-0.015000  -67.000000
-0.018800  -67.100000
-0.024000  -67.100000
-0.025600  -67.100000
-0.027000  -67.100000
-0.027000  -67.100000
-0.022500  -67.200000
-0.015800  -67.200000
-0.009100  -67.200000
-0.008300  -67.200000
-0.012800  -67.300000
-0.013500  -67.300000
-0.006800  -67.300000
-0.008300  -67.400000
-0.006800  -67.400000
-0.009800  -67.400000
-0.014300  -67.400000
-0.018800  -67.500000
-0.024800  -67.500000
-0.019500  -67.500000
-0.011300  -67.500000
0.000000  -67.500000
0.004500  -67.500000
0.003000  -67.600000
-0.000800  -67.600000
-0.027800  -67.600000
-0.045800  -67.600000
-0.037500  -67.700000
-0.030800  -67.700000
-0.030800  -67.700000
-0.034600  -67.700000
-0.023300  -67.700000
0.000700  -67.800000
0.011200  -67.800000
0.011200  -67.800000
0.002200  -67.800000
0.000700  -67.800000
0.002200  -67.900000
-0.006000  -67.900000
-0.008300  -67.900000
-0.016500  -67.900000
-0.021000  -67.900000
-0.018800  -68.000000
-0.020300  -68.000000
-0.019500  -68.000000
-0.022500  -68.000000
-0.021000  -68.000000
-0.018100  -68.000000
-0.019500  -68.100000
-0.021800  -68.100000
-0.027000  -68.100000
-0.029300  -68.100000
-0.026300  -68.200000
-0.025600  -68.200000
-0.018800  -68.200000
-0.013500  -68.300000
-0.016500  -68.300000
-0.018100  -68.300000
-0.023300  -68.300000
-0.026300  -68.400000
-0.025600  -68.400000
-0.021000  -68.400000
-0.019500  -68.400000
-0.019500  -68.500000
-0.021000  -68.500000
-0.019500  -68.500000
-0.013500  -68.500000
-0.012000  -68.500000
-0.008300  -68.600000
-0.005300  -68.600000
-0.008300  -68.600000
-0.012800  -68.700000
-0.015800  -68.700000
-0.012000  -68.700000
-0.007500  -68.800000
-0.004600  -68.800000
-0.006000  -68.800000
-0.009100  -68.800000
-0.015800  -68.900000
-0.023300  -68.900000
-0.018800  -68.900000
-0.018100  -68.900000
-0.019500  -68.900000
-0.016500  -69.000000
-0.015800  -69.000000
-0.011300  -69.000000
-0.013500  -69.100000
-0.018100  -69.100000
-0.018800  -69.200000
-0.012800  -69.200000
-0.015800  -69.200000
-0.031500  -69.300000
-0.040500  -69.300000
-0.027800  -69.300000
-0.019500  -69.300000
-0.017300  -69.400000
-0.012800  -69.400000
-0.016500  -69.500000
-0.015000  -69.500000
-0.008300  -69.500000
-0.005300  -69.600000
-0.002300  -69.600000
-0.003800  -69.600000
-0.006800  -69.700000
-0.009100  -69.700000
-0.008300  -69.700000
-0.012800  -69.800000
-0.014300  -69.800000
-0.018100  -69.800000
-0.019500  -69.800000
-0.013500  -69.900000
-0.012800  -69.900000
-0.011300  -70.000000
-0.015800  -70.000000
-0.025600  -70.000000
-0.026300  -70.100000
-0.018800  -70.100000
-0.012000  -70.200000
-0.012000  -70.200000
-0.012000  -70.200000
-0.011300  -70.200000
-0.010500  -70.300000
-0.012000  -70.300000
-0.017300  -70.400000
-0.020300  -70.400000
-0.025600  -70.400000
-0.023300  -70.400000
-0.017300  -70.500000
-0.020300  -70.500000
-0.023300  -70.500000
-0.025600  -70.600000
-0.023300  -70.600000
-0.023300  -70.600000
-0.024000  -70.700000
-0.024800  -70.700000
-0.021800  -70.700000
-0.014300  -70.700000
-0.012000  -70.800000
-0.014300  -70.800000
-0.011300  -70.800000
-0.004600  -70.900000
-0.005300  -70.900000
-0.009100  -70.900000
-0.012800  -71.000000
-0.012800  -71.000000
-0.012800  -71.000000
-0.011300  -71.100000
-0.012000  -71.100000
-0.019500  -71.100000
-0.019500  -71.100000
-0.015800  -71.100000
-0.009800  -71.200000
-0.011300  -71.200000
-0.017300  -71.200000
-0.020300  -71.300000
-0.025600  -71.300000
-0.023300  -71.300000
-0.017300  -71.300000
-0.013500  -71.400000
-0.015800  -71.400000
-0.017300  -71.400000
-0.018100  -71.500000
-0.020300  -71.500000
-0.017300  -71.600000
-0.019500  -71.600000
-0.021800  -71.600000
-0.022500  -71.600000
-0.020300  -71.600000
-0.017300  -71.600000
-0.015800  -71.600000
-0.010500  -71.600000
-0.009100  -71.600000
-0.012000  -71.700000
-0.019500  -71.700000
-0.016500  -71.700000
-0.013500  -71.700000
-0.016500  -71.700000
-0.011300  -71.800000
-0.008300  -71.800000
-0.010500  -71.800000
-0.015000  -71.800000
-0.019500  -71.800000
-0.016500  -71.900000
-0.018100  -71.900000
-0.017300  -71.900000
-0.012800  -71.900000
-0.013500  -71.900000
-0.018800  -72.000000
-0.018100  -72.000000
-0.012000  -72.000000
-0.009800  -72.000000
-0.012800  -72.000000
-0.015800  -72.000000
-0.015800  -72.000000
-0.014300  -72.000000
-0.012000  -72.100000
-0.013500  -72.100000
-0.017300  -72.100000
-0.014300  -72.100000
-0.010500  -72.100000
-0.010500  -72.200000
-0.010500  -72.200000
-0.009100  -72.200000
-0.011300  -72.300000
-0.016500  -72.300000
-0.017300  -72.300000
-0.018100  -72.300000
-0.014300  -72.300000
-0.015800  -72.300000
-0.020300  -72.300000
-0.018100  -72.300000
-0.017300  -72.400000
-0.024000  -72.400000
-0.029300  -72.400000
-0.028500  -72.400000
-0.021800  -72.400000
-0.021000  -72.500000
-0.022500  -72.500000
-0.021000  -72.500000
-0.018100  -72.500000
-0.015000  -72.500000
-0.018100  -72.500000
-0.012800  -72.500000
-0.008300  -72.600000
-0.012000  -72.600000
-0.013500  -72.600000
-0.020300  -72.600000
-0.016500  -72.600000
-0.010500  -72.600000
-0.007500  -72.600000
-0.006800  -72.600000
-0.012000  -72.600000
-0.015800  -72.600000
-0.017300  -72.600000
-0.018100  -72.600000
-0.021000  -72.600000
-0.021800  -72.700000
-0.020300  -72.700000
-0.016500  -72.700000
-0.012800  -72.700000
-0.017300  -72.700000
-0.018100  -72.700000
-0.013500  -72.700000
-0.009100  -72.800000
-0.013500  -72.800000
-0.020300  -72.800000
-0.022500  -72.800000
-0.018800  -72.800000
-0.013500  -72.800000
-0.015800  -72.800000
-0.015000  -72.800000
-0.013500  -72.800000
-0.012000  -72.800000
-0.008300  -72.900000
-0.008300  -72.900000
-0.012000  -72.900000
-0.014300  -72.900000
-0.016500  -72.900000
-0.012800  -72.900000
-0.010500  -72.900000
-0.015000  -72.900000
-0.012800  -72.900000
-0.016500  -72.900000
-0.020300  -73.000000
-0.018800  -73.000000
-0.020300  -73.000000
-0.018800  -73.000000
-0.012800  -73.000000
-0.012000  -73.000000
-0.012800  -73.000000
-0.013500  -73.000000
-0.021800  -73.000000
-0.024000  -73.000000
-0.023300  -73.000000
-0.024000  -73.000000
-0.026300  -73.000000
-0.021800  -73.000000
-0.015800  -73.000000
-0.012000  -73.000000
-0.009100  -73.000000
-0.006800  -73.000000
-0.010500  -73.000000
-0.025600  -73.000000
-0.041300  -73.100000
-0.044300  -73.100000
-0.023300  -73.100000
-0.000800  -73.100000
0.007500  -73.100000
0.003700  -73.100000
-0.007500  -73.100000
-0.014300  -73.100000
-0.018100  -73.100000
-0.023300  -73.100000
-0.024800  -73.100000
-0.018100  -73.100000
-0.010500  -73.100000
-0.008300  -73.200000
-0.009100  -73.200000
-0.011300  -73.200000
-0.007500  -73.200000
-0.007500  -73.200000
-0.011300  -73.200000
-0.015800  -73.200000
-0.018100  -73.300000
-0.012000  -73.300000
-0.009100  -73.300000
-0.011300  -73.300000
-0.016500  -73.300000
-0.014300  -73.300000
-0.012000  -73.300000
-0.015000  -73.300000
-0.012800  -73.300000
-0.015800  -73.300000
-0.016500  -73.300000
-0.018800  -73.300000
-0.019500  -73.300000
-0.015000  -73.300000
-0.015800  -73.300000
-0.019500  -73.300000
-0.024000  -73.300000
-0.027000  -73.400000
-0.029300  -73.400000
-0.027800  -73.400000
-0.022500  -73.400000
-0.020300  -73.400000
-0.012800  -73.400000
-0.005300  -73.400000
-0.009100  -73.400000
-0.009100  -73.400000
0.000700  -73.400000
-0.000800  -73.400000
-0.006800  -73.400000
-0.014300  -73.400000
-0.020300  -73.400000
-0.023300  -73.400000
-0.024000  -73.400000
-0.020300  -73.400000
-0.021800  -73.400000
-0.021800  -73.400000
-0.020300  -73.400000
-0.019500  -73.400000
-0.018100  -73.400000
-0.019500  -73.400000
-0.020300  -73.500000
-0.018100  -73.500000
-0.012000  -73.500000
-0.010500  -73.500000
-0.015800  -73.500000
-0.014300  -73.500000
-0.012000  -73.500000
-0.012000  -73.500000
-0.009100  -73.500000
-0.009100  -73.500000
-0.010500  -73.500000
-0.009800  -73.500000
-0.012000  -73.500000
-0.012800  -73.500000
-0.014300  -73.500000
-0.018800  -73.500000
-0.018100  -73.500000
-0.017300  -73.600000
-0.017300  -73.600000
-0.019500  -73.600000
-0.023300  -73.600000
-0.023300  -73.600000
-0.020300  -73.600000
-0.016500  -73.600000
-0.018100  -73.600000
-0.020300  -73.600000
-0.016500  -73.600000
-0.017300  -73.600000
-0.015800  -73.700000
-0.016500  -73.700000
-0.016500  -73.700000
-0.015800  -73.700000
-0.015800  -73.700000
-0.011300  -73.700000
-0.014300  -73.700000
-0.021000  -73.700000
-0.025600  -73.700000
-0.021000  -73.700000
-0.015800  -73.800000
-0.016500  -73.800000
-0.014300  -73.800000
-0.015000  -73.800000
-0.019500  -73.800000
-0.019500  -73.800000
-0.014300  -73.800000
-0.006800  -73.800000
-0.006800  -73.800000
-0.012800  -73.800000
-0.017300  -73.800000
-0.017300  -73.800000
-0.018100  -73.800000
-0.023300  -73.800000
-0.035300  -73.800000
-0.039000  -73.800000
-0.036100  -73.800000
-0.029300  -73.800000
-0.020300  -73.800000
-0.012800  -73.900000
-0.010500  -73.900000
-0.006800  -73.900000
-0.001500  -73.900000
0.004500  -73.900000
0.003000  -73.900000
-0.009100  -73.900000
-0.018100  -73.900000
-0.021800  -74.000000
-0.025600  -74.000000
-0.029300  -74.000000
-0.038300  -74.000000
-0.042000  -74.000000
-0.024000  -74.100000
-0.015000  -74.100000
-0.014300  -74.100000
-0.014300  -74.100000
-0.016500  -74.100000
-0.015000  -74.100000
-0.012800  -74.200000
-0.009100  -74.200000
-0.012000  -74.200000
-0.016500  -74.200000
-0.019500  -74.300000
-0.021800  -74.300000
-0.018100  -74.300000
-0.014300  -74.300000
-0.009800  -74.300000
-0.009100  -74.300000
-0.014300  -74.300000
-0.010500  -74.300000
-0.006000  -74.300000
-0.007500  -74.400000
-0.010500  -74.400000
-0.012000  -74.400000
-0.010500  -74.400000
-0.008300  -74.400000
-0.010500  -74.500000
-0.009800  -74.500000
-0.014300  -74.500000
-0.018100  -74.500000
-0.015800  -74.500000
-0.017300  -74.600000
-0.015800  -74.600000
-0.015000  -74.600000
-0.015000  -74.600000
-0.012800  -74.600000
-0.012000  -74.600000
-0.009100  -74.700000
-0.010500  -74.700000
-0.010500  -74.700000
-0.012000  -74.700000
-0.014300  -74.700000
-0.017300  -74.700000
-0.020300  -74.700000
-0.023300  -74.700000
-0.024800  -74.800000
-0.022500  -74.800000
-0.023300  -74.800000
-0.026300  -74.800000
-0.027000  -74.800000
-0.024800  -74.800000
-0.019500  -74.900000
-0.017300  -74.900000
-0.016500  -74.900000
-0.012000  -74.900000
-0.008300  -74.900000
-0.010500  -74.900000
-0.014300  -74.900000
-0.014300  -74.900000
-0.012800  -74.900000
-0.012800  -74.900000
-0.012800  -74.900000
-0.014300  -74.900000
-0.021800  -74.900000
-0.022500  -74.900000
-0.020300  -74.900000
-0.024000  -74.900000
-0.027000  -75.000000
-0.022500  -75.000000
-0.012800  -75.000000
-0.006800  -75.000000
-0.001500  -75.000000
0.001500  -75.000000
-0.001500  -75.000000
-0.006000  -75.000000
-0.005300  -75.000000
-0.009100  -75.000000
-0.013500  -75.000000
-0.013500  -75.000000
-0.018100  -75.000000
-0.018100  -75.000000
-0.015800  -75.000000
-0.012800  -75.000000
-0.012800  -75.000000
-0.012800  -75.000000
-0.013500  -75.000000
-0.019500  -75.000000
-0.022500  -75.000000
-0.021000  -75.000000
-0.022500  -75.000000
-0.019500  -75.000000
-0.012800  -75.000000
-0.006800  -75.000000
-0.006000  -75.000000
-0.016500  -75.000000
-0.025600  -75.000000
-0.028500  -75.000000
-0.027000  -75.000000
-0.023300  -75.000000
-0.023300  -75.000000
-0.025600  -75.000000
-0.027000  -75.000000
-0.027000  -75.000000
-0.027000  -75.000000
-0.024800  -75.000000
-0.024000  -75.000000
-0.018100  -75.000000
-0.012000  -75.000000
-0.012800  -75.000000
-0.016500  -75.000000
-0.014300  -75.000000
-0.012800  -75.000000
-0.009800  -75.000000
-0.008300  -75.000000
-0.015000  -75.000000
-0.018100  -75.000000
-0.021800  -75.000000
-0.019500  -75.000000
-0.018100  -75.000000
-0.020300  -75.000000
-0.015800  -75.100000
-0.014300  -75.100000
-0.011300  -75.100000
-0.010500  -75.100000
-0.012800  -75.100000
-0.014300  -75.100000
-0.010500  -75.100000
-0.008300  -75.100000
-0.008300  -75.100000
-0.005300  -75.100000
-0.006000  -75.200000
-0.005300  -75.200000
-0.008300  -75.200000
-0.010500  -75.200000
-0.012000  -75.200000
-0.014300  -75.200000
-0.012000  -75.200000
-0.014300  -75.200000
-0.017300  -75.200000
-0.019500  -75.200000
-0.018800  -75.200000
-0.013500  -75.200000
-0.010500  -75.200000
-0.011300  -75.200000
-0.018800  -75.200000
-0.021800  -75.200000
-0.021000  -75.200000
-0.021000  -75.100000
-0.021800  -75.100000
-0.023300  -75.100000
-0.021800  -75.100000
-0.019500  -75.100000
-0.016500  -75.100000
-0.018100  -75.100000
-0.021000  -75.100000
-0.021000  -75.100000
-0.021800  -75.100000
-0.021800  -75.000000
-0.021800  -75.000000
-0.020300  -75.000000
-0.020300  -75.000000
-0.016500  -75.000000
-0.015800  -74.900000
-0.017300  -74.900000
-0.015800  -74.900000
-0.017300  -74.900000
-0.015800  -74.900000
-0.012000  -74.900000
-0.012800  -74.800000
-0.015800  -74.800000
-0.015800  -74.800000
-0.013500  -74.800000
-0.012000  -74.800000
-0.010500  -74.700000
-0.012000  -74.700000
-0.009800  -74.700000
-0.009800  -74.700000
-0.012800  -74.700000
-0.013500  -74.600000
-0.016500  -74.600000
-0.018100  -74.600000
-0.019500  -74.600000
-0.024000  -74.500000
-0.025600  -74.500000
-0.024000  -74.500000
-0.021000  -74.400000
-0.015800  -74.400000
-0.012000  -74.400000
-0.009100  -74.300000
-0.006000  -74.300000
-0.004600  -74.300000
-0.008300  -74.300000
-0.017300  -74.300000
-0.018800  -74.300000
-0.019500  -74.200000
-0.016500  -74.200000
-0.012800  -74.200000
-0.013500  -74.200000
-0.014300  -74.100000
-0.020300  -74.100000
-0.023300  -74.100000
-0.024000  -74.100000
-0.024000  -74.000000
-0.024000  -74.000000
-0.023300  -74.000000
-0.013500  -74.000000
-0.009100  -74.000000
-0.010500  -73.900000
-0.010500  -73.900000
-0.009800  -73.900000
-0.010500  -73.900000
-0.014300  -73.800000
-0.016500  -73.800000
-0.018800  -73.800000
-0.018800  -73.800000
-0.016500  -73.800000
-0.016500  -73.800000
-0.021000  -73.800000
-0.020300  -73.800000
-0.023300  -73.800000
-0.023300  -73.700000
-0.019500  -73.700000
-0.020300  -73.700000
-0.018100  -73.700000
-0.016500  -73.700000
-0.018800  -73.600000
-0.020300  -73.600000
-0.014300  -73.600000
-0.008300  -73.600000
-0.008300  -73.600000
-0.007500  -73.600000
-0.006800  -73.500000
-0.005300  -73.500000
-0.006800  -73.500000
-0.011300  -73.500000
-0.015800  -73.500000
-0.018100  -73.500000
-0.017300  -73.400000
-0.014300  -73.400000
-0.012800  -73.400000
-0.015000  -73.400000
-0.018100  -73.400000
-0.019500  -73.400000
-0.018100  -73.400000
-0.018800  -73.400000
-0.018100  -73.400000
-0.018100  -73.400000
-0.019500  -73.300000
-0.021800  -73.300000
-0.020300  -73.300000
-0.016500  -73.300000
-0.017300  -73.300000
-0.018800  -73.300000
-0.015800  -73.200000
-0.010500  -73.200000
-0.008300  -73.200000
-0.008300  -73.200000
-0.010500  -73.100000
-0.016500  -73.100000
-0.020300  -73.100000
-0.019500  -73.100000
-0.014300  -73.100000
-0.004600  -73.000000
0.001500  -73.000000
-0.003800  -73.000000
-0.006800  -72.900000
-0.012800  -72.900000
-0.014300  -72.900000
-0.016500  -72.900000
-0.022500  -72.900000
-0.025600  -72.900000
-0.024800  -72.900000
-0.021800  -72.800000
-0.023300  -72.800000
-0.021000  -72.800000
-0.021800  -72.700000
-0.023300  -72.700000
-0.021000  -72.700000
-0.019500  -72.600000
-0.015800  -72.600000
-0.013500  -72.600000
-0.009800  -72.600000
-0.009100  -72.500000
-0.013500  -72.500000
-0.011300  -72.500000
-0.009100  -72.500000
-0.008300  -72.500000
-0.007500  -72.400000
-0.012800  -72.400000
-0.015800  -72.400000
-0.015800  -72.300000
-0.013500  -72.300000
-0.012000  -72.300000
-0.015800  -72.200000
-0.019500  -72.200000
-0.019500  -72.200000
-0.012800  -72.100000
-0.009100  -72.100000
-0.010500  -72.100000
-0.015000  -72.000000
-0.019500  -72.000000
-0.018800  -72.000000
-0.018100  -72.000000
-0.019500  -72.000000
-0.021800  -71.900000
-0.020300  -71.900000
-0.015000  -71.900000
-0.012000  -71.800000
-0.013500  -71.800000
-0.018800  -71.800000
-0.024000  -71.700000
-0.029300  -71.700000
-0.029300  -71.700000
-0.021800  -71.600000
-0.017300  -71.600000
-0.013500  -71.600000
-0.008300  -71.600000
-0.009800  -71.600000
-0.015000  -71.600000
-0.015800  -71.500000
-0.020300  -71.500000
-0.023300  -71.500000
-0.017300  -71.400000
-0.012800  -71.400000
-0.010500  -71.400000
-0.008300  -71.400000
-0.008300  -71.300000
-0.006000  -71.300000
-0.001500  -71.300000
-0.004600  -71.300000
-0.005300  -71.200000
-0.009100  -71.200000
-0.015800  -71.200000
-0.016500  -71.200000
-0.018800  -71.100000
-0.016500  -71.100000
-0.015000  -71.100000
-0.018100  -71.100000
-0.021000  -71.100000
-0.021800  -71.100000
-0.021800  -71.100000
-0.021800  -71.000000
-0.020300  -71.000000
-0.018800  -71.000000
-0.010500  -71.000000
-0.003000  -71.000000
-0.010500  -70.900000
-0.015000  -70.900000
-0.014300  -70.900000
-0.015800  -70.900000
-0.011300  -70.900000
-0.012800  -70.800000
-0.016500  -70.800000
-0.018100  -70.800000
-0.020300  -70.800000
-0.019500  -70.800000
-0.020300  -70.700000
-0.022500  -70.700000
-0.028500  -70.700000
-0.032300  -70.700000
-0.033000  -70.700000
-0.027800  -70.700000
-0.023300  -70.600000
-0.020300  -70.600000
-0.021800  -70.600000
-0.021800  -70.600000
-0.018100  -70.600000
-0.018100  -70.500000
-0.020300  -70.500000
-0.019500  -70.500000
-0.015800  -70.500000
-0.018100  -70.400000
-0.023300  -70.400000
-0.020300  -70.400000
-0.016500  -70.400000
-0.012800  -70.300000
-0.010500  -70.300000
-0.010500  -70.300000
-0.012800  -70.200000
-0.015800  -70.200000
-0.016500  -70.200000
-0.014300  -70.200000
-0.013500  -70.200000
-0.012800  -70.100000
-0.012000  -70.100000
-0.016500  -70.100000
-0.019500  -70.100000
-0.021000  -70.000000
-0.018100  -70.000000
-0.016500  -70.000000
-0.012800  -69.900000
-0.003800  -69.900000
-0.002300  -69.900000
-0.007500  -69.800000
-0.012000  -69.800000
-0.011300  -69.800000
-0.012000  -69.800000
-0.012800  -69.700000
-0.012000  -69.700000
-0.012800  -69.700000
-0.010500  -69.600000
-0.010500  -69.600000
-0.012800  -69.600000
-0.015800  -69.500000
-0.020300  -69.500000
-0.021800  -69.500000
-0.023300  -69.400000
-0.021800  -69.400000
-0.019500  -69.400000
-0.018100  -69.300000
-0.018100  -69.300000
-0.019500  -69.300000
-0.015800  -69.300000
-0.015800  -69.200000
-0.021000  -69.200000
-0.022500  -69.200000
-0.019500  -69.100000
-0.020300  -69.100000
-0.022500  -69.000000
-0.021000  -69.000000
-0.024000  -69.000000
-0.020300  -68.900000
-0.012800  -68.900000
-0.010500  -68.900000
-0.010500  -68.900000
-0.007500  -68.800000
-0.004600  -68.800000
-0.006800  -68.800000
-0.010500  -68.700000
-0.010500  -68.700000
-0.014300  -68.600000
-0.016500  -68.600000
-0.015800  -68.600000
-0.018100  -68.500000
-0.019500  -68.500000
-0.018100  -68.500000
-0.021000  -68.400000
-0.022500  -68.400000
-0.020300  -68.400000
-0.018100  -68.300000
-0.013500  -68.300000
-0.014300  -68.300000
-0.019500  -68.200000
-0.022500  -68.200000
-0.024000  -68.100000
-0.024800  -68.100000
-0.021800  -68.100000
-0.019500  -68.000000
-0.016500  -68.000000
-0.015800  -68.000000
-0.015000  -68.000000
-0.014300  -67.900000
-0.018100  -67.900000
-0.015800  -67.800000
-0.012800  -67.800000
-0.010500  -67.800000
-0.006800  -67.700000
-0.000800  -67.700000
-0.003000  -67.700000
-0.008300  -67.600000
-0.014300  -67.600000
-0.016500  -67.600000
-0.016500  -67.500000
-0.020300  -67.500000
-0.017300  -67.500000
-0.009800  -67.500000
-0.009100  -67.400000
-0.009100  -67.400000
-0.008300  -67.400000
-0.010500  -67.300000
-0.015000  -67.300000
-0.016500  -67.300000
-0.017300  -67.200000
-0.016500  -67.200000
-0.020300  -67.100000
-0.020300  -67.100000
-0.019500  -67.100000
-0.022500  -67.000000
-0.026300  -67.000000
-0.025600  -67.000000
-0.023300  -66.900000
-0.022500  -66.900000
-0.020300  -66.800000
-0.023300  -66.800000
-0.019500  -66.700000
-0.013500  -66.700000
-0.009100  -66.600000
-0.006000  -66.600000
-0.009100  -66.600000
-0.010500  -66.600000
-0.012000  -66.500000
-0.014300  -66.500000
-0.012000  -66.400000
-0.012000  -66.400000
-0.010500  -66.300000
-0.009100  -66.300000
-0.009800  -66.200000
-0.012800  -66.200000
-0.015000  -66.200000
-0.017300  -66.100000
-0.019500  -66.100000
-0.019500  -66.000000
-0.020300  -66.000000
-0.021800  -65.900000
-0.021000  -65.900000
-0.017300  -65.800000
-0.015000  -65.800000
-0.015800  -65.700000
-0.015800  -65.700000
-0.014300  -65.700000
-0.014300  -65.600000
-0.015000  -65.600000
-0.016500  -65.500000
-0.015000  -65.500000
-0.013500  -65.400000
-0.013500  -65.300000
-0.012800  -65.300000
-0.014300  -65.300000
-0.020300  -65.200000
-0.025600  -65.100000
-0.026300  -65.100000
-0.027000  -65.000000
-0.028500  -64.900000
-0.031500  -64.900000
-0.023300  -64.800000
-0.010500  -64.800000
-0.005300  -64.800000
-0.005300  -64.700000
-0.006000  -64.600000
-0.009800  -64.600000
-0.015800  -64.500000
-0.019500  -64.400000
-0.019500  -64.400000
-0.018800  -64.400000
-0.015000  -64.300000
-0.010500  -64.200000
-0.010500  -64.200000
-0.014300  -64.100000
-0.016500  -64.000000
-0.021800  -64.000000
-0.024800  -63.900000
-0.024800  -63.900000
-0.027000  -63.800000
-0.024000  -63.800000
-0.021800  -63.700000
-0.018100  -63.600000
-0.015000  -63.600000
-0.014300  -63.500000
-0.012000  -63.500000
-0.010500  -63.400000
-0.007500  -63.400000
-0.009100  -63.300000
-0.006800  -63.200000
-0.003000  -63.200000
-0.005300  -63.100000
-0.013500  -63.100000
-0.021800  -63.000000
-0.021800  -63.000000
-0.020300  -63.000000
-0.016500  -62.900000
-0.016500  -62.900000
-0.016500  -62.800000
-0.014300  -62.800000
-0.016500  -62.800000
-0.023300  -62.700000
-0.024800  -62.700000
-0.022500  -62.600000
-0.020300  -62.600000
-0.018800  -62.600000
-0.015800  -62.500000
-0.014300  -62.500000
-0.009100  -62.400000
-0.012800  -62.400000
-0.020300  -62.300000
-0.021800  -62.300000
-0.019500  -62.200000
-0.012800  -62.200000
-0.012000  -62.100000
-0.012800  -62.100000
-0.013500  -62.100000
-0.012000  -62.000000
-0.012800  -62.000000
-0.017300  -61.900000
-0.021800  -61.900000
-0.019500  -61.900000
-0.016500  -61.800000
-0.012800  -61.800000
-0.010500  -61.700000
-0.010500  -61.700000
-0.012000  -61.700000
-0.014300  -61.600000
-0.014300  -61.600000
-0.015000  -61.500000
-0.012800  -61.500000
-0.013500  -61.400000
-0.015000  -61.400000
-0.013500  -61.300000
-0.016500  -61.300000
-0.015800  -61.200000
-0.016500  -61.200000
-0.022500  -61.200000
-0.023300  -61.100000
-0.021800  -61.100000
-0.014300  -61.000000
-0.007500  -61.000000
-0.004600  -60.900000
-0.007500  -60.900000
-0.012000  -60.800000
-0.010500  -60.800000
-0.006800  -60.800000
-0.007500  -60.700000
-0.009100  -60.700000
-0.010500  -60.600000
-0.013500  -60.600000
-0.013500  -60.500000
-0.015800  -60.400000
-0.018800  -60.400000
-0.018800  -60.300000
-0.020300  -60.300000
-0.021800  -60.200000
-0.023300  -60.200000
-0.022500  -60.100000
-0.021800  -60.000000
-0.022500  -60.000000
-0.024000  -59.900000
-0.026300  -59.900000
-0.030800  -59.800000
-0.028500  -59.700000
-0.021800  -59.700000
-0.018800  -59.600000
-0.016500  -59.600000
-0.014300  -59.500000
-0.010500  -59.400000
-0.008300  -59.400000
-0.005300  -59.300000
-0.005300  -59.300000
-0.009100  -59.200000
-0.018100  -59.100000
-0.023300  -59.000000
-0.024000  -59.000000
-0.022500  -58.900000
-0.020300  -58.900000
-0.023300  -58.800000
-0.024800  -58.700000
-0.021800  -58.700000
-0.020300  -58.600000
-0.025600  -58.500000
-0.030000  -58.500000
-0.033800  -58.400000
-0.030000  -58.300000
-0.011300  -58.300000
0.004500  -58.200000
0.003000  -58.100000
-0.001500  -58.100000
-0.004600  -58.000000
-0.008300  -58.000000
-0.007500  -57.900000
-0.005300  -57.800000
-0.003000  -57.700000
-0.005300  -57.700000
-0.009100  -57.600000
-0.010500  -57.600000
-0.012800  -57.500000
-0.012800  -57.400000
-0.010500  -57.400000
-0.010500  -57.300000
-0.012000  -57.200000
-0.012800  -57.200000
-0.014300  -57.100000
-0.015800  -57.000000
-0.015000  -57.000000
-0.015800  -56.900000
-0.020300  -56.800000
-0.026300  -56.700000
-0.027000  -56.700000
-0.024000  -56.600000
-0.021000  -56.600000
-0.021000  -56.500000
-0.015800  -56.400000
-0.013500  -56.300000
-0.018800  -56.300000
-0.018100  -56.200000
-0.018100  -56.100000
-0.017300  -56.100000
-0.012800  -56.000000
-0.015000  -55.900000
-0.018100  -55.800000
-0.020300  -55.800000
-0.020300  -55.700000
-0.015800  -55.700000
-0.015000  -55.600000
-0.017300  -55.500000
-0.020300  -55.400000
-0.021800  -55.400000
-0.021000  -55.300000
-0.023300  -55.200000
-0.027000  -55.100000
-0.025600  -55.100000
-0.023300  -55.000000
-0.022500  -54.900000
-0.020300  -54.900000
-0.020300  -54.800000
-0.019500  -54.700000
-0.015000  -54.600000
-0.010500  -54.500000
-0.008300  -54.500000
-0.004600  -54.400000
-0.003800  -54.300000
-0.004600  -54.300000
-0.003000  -54.200000
-0.000800  -54.100000
0.000700  -54.000000
-0.001500  -54.000000
-0.007500  -53.900000
-0.012000  -53.800000
-0.009800  -53.700000
-0.012800  -53.700000
-0.019500  -53.600000
-0.021800  -53.600000
-0.021800  -53.500000
-0.020300  -53.400000
-0.019500  -53.300000
-0.020300  -53.200000
-0.020300  -53.200000
-0.019500  -53.100000
-0.019500  -53.100000
-0.021800  -53.000000
-0.019500  -52.900000
-0.018100  -52.800000
-0.015000  -52.800000
-0.012000  -52.700000
-0.012000  -52.700000
-0.016500  -52.600000
-0.022500  -52.500000
-0.021800  -52.400000
-0.018100  -52.300000
-0.009800  -52.200000
-0.007500  -52.200000
-0.010500  -52.100000
-0.012800  -52.000000
-0.017300  -51.900000
-0.018100  -51.900000
-0.018100  -51.800000
-0.016500  -51.700000
-0.015800  -51.700000
-0.014300  -51.600000
-0.014300  -51.500000
-0.015800  -51.400000
-0.014300  -51.300000
-0.019500  -51.300000
-0.025600  -51.200000
-0.028500  -51.100000
-0.023300  -51.000000
-0.014300  -50.900000
-0.015800  -50.900000
-0.015800  -50.800000
-0.018800  -50.700000
-0.018800  -50.600000
-0.015800  -50.500000
-0.012800  -50.400000
-0.006800  -50.400000
-0.009100  -50.300000
-0.008300  -50.200000
-0.008300  -50.100000
-0.014300  -50.000000
-0.015000  -50.000000
-0.018100  -49.900000
-0.018100  -49.800000
-0.018100  -49.700000
-0.018800  -49.600000
-0.018100  -49.500000
-0.018800  -49.500000
-0.016500  -49.400000
-0.018100  -49.300000
-0.015000  -49.200000
-0.016500  -49.100000
-0.020300  -49.100000
-0.021000  -49.000000
-0.024800  -48.900000
-0.021800  -48.800000
-0.014300  -48.800000
-0.006800  -48.700000
-0.003800  -48.600000
-0.009800  -48.600000
-0.015800  -48.500000
-0.018100  -48.400000
-0.018100  -48.300000
-0.020300  -48.200000
-0.022500  -48.200000
-0.023300  -48.100000
-0.023300  -48.000000
-0.021000  -48.000000
-0.017300  -47.900000
-0.012800  -47.800000
-0.016500  -47.700000
-0.020300  -47.700000
-0.019500  -47.600000
-0.018100  -47.600000
-0.015800  -47.500000
-0.018100  -47.400000
-0.016500  -47.300000
-0.015800  -47.300000
-0.015800  -47.200000
-0.013500  -47.200000
-0.014300  -47.100000
-0.010500  -47.000000
-0.006800  -47.000000
-0.006800  -46.900000
-0.003000  -46.800000
-0.001500  -46.800000
-0.008300  -46.700000
-0.012000  -46.600000
-0.015000  -46.600000
-0.016500  -46.500000
-0.014300  -46.400000
-0.012000  -46.400000
-0.009800  -46.300000
-0.012000  -46.200000
-0.015800  -46.200000
-0.015000  -46.100000
-0.016500  -46.000000
-0.023300  -46.000000
-0.025600  -45.900000
-0.025600  -45.800000
-0.027000  -45.800000
-0.025600  -45.700000
-0.024000  -45.600000
-0.024000  -45.500000
-0.022500  -45.500000
-0.015800  -45.500000
-0.014300  -45.400000
-0.015800  -45.300000
-0.012000  -45.200000
-0.012800  -45.100000
-0.007500  -45.000000
-0.004600  -45.000000
-0.011300  -44.900000
-0.015000  -44.800000
-0.018100  -44.700000
-0.016500  -44.600000
-0.017300  -44.600000
-0.020300  -44.500000
-0.016500  -44.400000
-0.014300  -44.300000
-0.012000  -44.200000
-0.012800  -44.200000
-0.013500  -44.100000
-0.012000  -44.000000
-0.014300  -43.900000
-0.013500  -43.800000
-0.014300  -43.800000
-0.017300  -43.700000
-0.019500  -43.600000
-0.021800  -43.500000
-0.023300  -43.400000
-0.022500  -43.300000
-0.021000  -43.200000
-0.018800  -43.200000
-0.015800  -43.100000
-0.017300  -43.000000
-0.019500  -42.900000
-0.018100  -42.800000
-0.015800  -42.800000
-0.015800  -42.700000
-0.012000  -42.600000
-0.009100  -42.500000
-0.006800  -42.400000
-0.009800  -42.300000
-0.010500  -42.300000
-0.009100  -42.200000
-0.013500  -42.100000
-0.012800  -42.000000
-0.014300  -41.900000
-0.017300  -41.800000
-0.018100  -41.700000
-0.023300  -41.600000
-0.024000  -41.600000
-0.024000  -41.500000
-0.024800  -41.400000
-0.027000  -41.300000
-0.024800  -41.200000
-0.023300  -41.100000
-0.027000  -41.000000
-0.023300  -41.000000
-0.021800  -40.900000
-0.016500  -40.800000
-0.008300  -40.700000
-0.006800  -40.600000
-0.007500  -40.500000
-0.009100  -40.500000
-0.010500  -40.400000
-0.007500  -40.300000
-0.008300  -40.200000
-0.012800  -40.100000
-0.015800  -40.100000
-0.018100  -40.000000
-0.019500  -39.900000
-0.018100  -39.800000
-0.017300  -39.700000
-0.018100  -39.600000
-0.016500  -39.600000
-0.016500  -39.500000
-0.018800  -39.400000
-0.022500  -39.300000
-0.027000  -39.200000
-0.024800  -39.200000
-0.021000  -39.100000
-0.015800  -39.000000
-0.010500  -38.900000
-0.010500  -38.800000
-0.010500  -38.800000
-0.009800  -38.700000
-0.008300  -38.600000
-0.005300  -38.500000
-0.007500  -38.500000
-0.010500  -38.400000
-0.012800  -38.300000
-0.016500  -38.200000
-0.015800  -38.200000
-0.014300  -38.100000
-0.015800  -38.000000
-0.015800  -37.900000
-0.018800  -37.800000
-0.023300  -37.800000
-0.026300  -37.700000
-0.030800  -37.600000
-0.027000  -37.500000
-0.018800  -37.400000
-0.010500  -37.400000
-0.009800  -37.300000
-0.014300  -37.200000
-0.018100  -37.200000
-0.018100  -37.100000
-0.015800  -37.000000
-0.014300  -36.900000
-0.013500  -36.900000
-0.012800  -36.900000
-0.014300  -36.800000
-0.016500  -36.700000
-0.015800  -36.700000
-0.014300  -36.600000
-0.013500  -36.500000
-0.013500  -36.500000
-0.012800  -36.400000
-0.014300  -36.400000
-0.014300  -36.300000
-0.016500  -36.200000
-0.019500  -36.200000
-0.020300  -36.100000
-0.022500  -36.000000
-0.024800  -36.000000
-0.022500  -35.900000
-0.019500  -35.900000
-0.019500  -35.800000
-0.021000  -35.800000
-0.023300  -35.700000
-0.021800  -35.600000
-0.018800  -35.600000
-0.017300  -35.600000
-0.018100  -35.500000
-0.019500  -35.400000
-0.019500  -35.400000
-0.016500  -35.300000
-0.014300  -35.300000
-0.013500  -35.200000
-0.012000  -35.100000
-0.010500  -35.100000
-0.010500  -35.100000
-0.012000  -35.000000
-0.014300  -35.000000
-0.018800  -34.900000
-0.018800  -34.800000
-0.016500  -34.800000
-0.014300  -34.700000
-0.012000  -34.700000
-0.012800  -34.700000
-0.012000  -34.600000
-0.009800  -34.600000
-0.010500  -34.500000
-0.010500  -34.500000
-0.012800  -34.400000
-0.015000  -34.400000
-0.016500  -34.300000
-0.015800  -34.300000
-0.014300  -34.200000
-0.014300  -34.200000
-0.015800  -34.200000
-0.016500  -34.100000
-0.015800  -34.100000
-0.006000  -34.000000
0.000700  -34.000000
-0.001500  -33.900000
-0.006800  -33.900000
-0.010500  -33.800000
-0.012000  -33.800000
-0.015800  -33.800000
-0.015800  -33.800000
-0.015800  -33.700000
-0.018100  -33.700000
-0.020300  -33.600000
-0.019500  -33.600000
-0.018800  -33.600000
-0.023300  -33.500000
-0.021800  -33.500000
-0.021800  -33.400000
-0.022500  -33.400000
-0.021000  -33.400000
-0.019500  -33.300000
-0.020300  -33.300000
-0.022500  -33.300000
-0.021800  -33.300000
-0.021800  -33.200000
-0.024000  -33.200000
-0.023300  -33.100000
-0.019500  -33.100000
-0.015800  -33.000000
-0.014300  -33.000000
-0.014300  -32.900000
-0.012800  -32.900000
-0.010500  -32.900000
-0.006800  -32.800000
-0.006000  -32.800000
-0.009800  -32.700000
-0.013500  -32.700000
-0.013500  -32.600000
-0.012000  -32.600000
-0.013500  -32.500000
-0.018800  -32.500000
-0.020300  -32.400000
-0.020300  -32.400000
-0.021800  -32.400000
-0.019500  -32.300000
-0.016500  -32.300000
-0.012800  -32.200000
-0.014300  -32.200000
-0.018100  -32.100000
-0.018100  -32.000000
-0.018100  -32.000000
-0.018100  -31.900000
-0.016500  -31.900000
-0.014300  -31.800000
-0.011300  -31.800000
-0.012800  -31.700000
-0.015800  -31.600000
-0.017300  -31.600000
-0.017300  -31.500000
-0.018100  -31.500000
-0.016500  -31.400000
-0.015800  -31.400000
-0.015800  -31.300000
-0.013500  -31.200000
-0.014300  -31.200000
-0.018100  -31.100000
-0.019500  -31.100000
-0.018800  -31.000000
-0.018100  -31.000000
-0.015800  -30.900000
-0.013500  -30.800000
-0.016500  -30.700000
-0.016500  -30.700000
-0.014300  -30.600000
-0.012800  -30.600000
-0.012800  -30.500000
-0.012800  -30.400000
-0.012800  -30.400000
-0.012800  -30.300000
-0.014300  -30.200000
-0.014300  -30.200000
-0.009100  -30.100000
-0.008300  -30.000000
-0.009100  -30.000000
-0.010500  -29.900000
-0.010500  -29.800000
-0.012800  -29.800000
-0.015800  -29.700000
-0.018100  -29.700000
-0.019500  -29.600000
-0.016500  -29.500000
-0.020300  -29.500000
-0.023300  -29.400000
-0.020300  -29.400000
-0.021000  -29.300000
-0.021000  -29.300000
-0.021800  -29.200000
-0.021800  -29.100000
-0.018100  -29.100000
-0.018100  -29.000000
-0.016500  -28.900000
-0.013500  -28.900000
-0.012000  -28.800000
-0.010500  -28.800000
-0.012800  -28.700000
-0.012800  -28.700000
-0.013500  -28.600000
-0.016500  -28.600000
-0.017300  -28.500000
-0.020300  -28.500000
-0.021000  -28.400000
-0.021000  -28.400000
-0.021800  -28.400000
-0.022500  -28.300000
-0.023300  -28.300000
-0.020300  -28.200000
-0.020300  -28.100000
-0.020300  -28.100000
-0.018800  -28.000000
-0.016500  -28.000000
-0.014300  -27.900000
-0.017300  -27.900000
-0.020300  -27.900000
-0.018800  -27.800000
-0.018100  -27.800000
-0.018100  -27.700000
-0.018800  -27.700000
-0.017300  -27.600000
-0.018100  -27.600000
-0.021800  -27.600000
-0.020300  -27.500000
-0.019500  -27.500000
-0.015800  -27.500000
-0.012800  -27.400000
-0.010500  -27.400000
-0.012800  -27.300000
-0.015800  -27.300000
-0.015000  -27.300000
-0.018100  -27.200000
-0.016500  -27.200000
-0.015800  -27.100000
-0.014300  -27.100000
-0.009800  -27.100000
-0.011300  -27.000000
-0.012800  -27.000000
-0.020300  -27.000000
-0.029300  -26.900000
-0.027800  -26.900000
-0.022500  -26.800000
-0.018100  -26.800000
-0.012800  -26.700000
-0.010500  -26.700000
-0.008300  -26.600000
-0.010500  -26.600000
-0.012800  -26.600000
-0.011300  -26.500000
-0.008300  -26.400000
-0.005300  -26.400000
-0.005300  -26.300000
-0.002300  -26.300000
-0.002300  -26.200000
-0.004600  -26.200000
-0.009800  -26.100000
-0.013500  -26.100000
-0.016500  -26.100000
-0.017300  -26.000000
-0.021000  -26.000000
-0.022500  -25.900000
-0.020300  -25.800000
-0.020300  -25.800000
-0.018800  -25.700000
-0.018100  -25.700000
-0.014300  -25.600000
-0.014300  -25.600000
-0.016500  -25.500000
-0.014300  -25.400000
-0.014300  -25.400000
-0.011300  -25.300000
-0.012000  -25.300000
-0.012800  -25.200000
-0.013500  -25.200000
-0.015800  -25.100000
-0.017300  -25.100000
-0.018100  -25.000000
-0.015800  -24.900000
-0.014300  -24.900000
-0.012000  -24.800000
-0.011300  -24.800000
-0.013500  -24.700000
-0.016500  -24.700000
-0.018100  -24.600000
-0.018100  -24.500000
-0.018100  -24.500000
-0.018800  -24.400000
-0.015800  -24.400000
-0.015800  -24.300000
-0.015800  -24.300000
-0.014300  -24.200000
-0.012800  -24.200000
-0.012800  -24.100000
-0.014300  -24.000000
-0.018800  -24.000000
-0.020300  -23.900000
-0.018800  -23.900000
-0.017300  -23.800000
-0.019500  -23.800000
-0.018100  -23.700000
-0.013500  -23.700000
-0.014300  -23.600000
-0.018800  -23.600000
-0.024000  -23.500000
-0.028500  -23.500000
-0.026300  -23.400000
-0.024800  -23.400000
-0.025600  -23.400000
-0.024000  -23.300000
-0.024800  -23.200000
-0.023300  -23.200000
-0.020300  -23.100000
-0.019500  -23.100000
-0.016500  -23.000000
-0.015000  -23.000000
-0.016500  -23.000000
-0.019500  -22.900000
-0.019500  -22.900000
-0.016500  -22.800000
-0.012800  -22.800000
-0.010500  -22.800000
-0.007500  -22.700000
-0.006000  -22.700000
-0.007500  -22.600000
-0.009100  -22.600000
-0.012800  -22.600000
-0.015800  -22.500000
-0.015000  -22.500000
-0.013500  -22.500000
-0.013500  -22.500000
-0.012800  -22.400000
-0.012800  -22.400000
-0.015000  -22.400000
-0.014300  -22.300000
-0.011300  -22.300000
-0.012800  -22.200000
-0.012000  -22.200000
-0.012000  -22.200000
-0.013500  -22.100000
-0.012800  -22.100000
-0.017300  -22.100000
-0.019500  -22.100000
-0.020300  -22.000000
-0.024000  -22.000000
-0.023300  -21.900000
-0.023300  -21.900000
-0.019500  -21.900000
-0.018800  -21.800000
-0.020300  -21.800000
-0.019500  -21.700000
-0.016500  -21.700000
-0.013500  -21.700000
-0.012000  -21.600000
-0.011300  -21.600000
-0.012800  -21.600000
-0.008300  -21.500000
-0.009100  -21.500000
-0.011300  -21.500000
-0.010500  -21.400000
-0.012800  -21.400000
-0.015000  -21.300000
-0.018800  -21.300000
-0.019500  -21.200000
-0.018100  -21.200000
-0.016500  -21.200000
-0.015800  -21.100000
-0.015800  -21.100000
-0.015800  -21.000000
-0.020300  -21.000000
-0.021000  -20.900000
-0.018800  -20.900000
-0.019500  -20.800000
-0.019500  -20.800000
-0.019500  -20.700000
-0.020300  -20.700000
-0.021800  -20.700000
-0.021800  -20.600000
-0.020300  -20.600000
-0.019500  -20.500000
-0.016500  -20.500000
-0.014300  -20.400000
-0.009800  -20.400000
-0.007500  -20.300000
-0.009100  -20.300000
-0.010500  -20.300000
-0.012000  -20.200000
-0.012800  -20.200000
-0.012800  -20.100000
-0.015800  -20.100000
-0.016500  -20.100000
-0.015800  -20.000000
-0.017300  -20.000000
-0.018100  -19.900000
-0.016500  -19.900000
-0.015000  -19.800000
-0.012800  -19.800000
-0.009100  -19.800000
-0.010500  -19.700000
-0.015000  -19.700000
-0.008300  -19.600000
0.008200  -19.600000
0.018700  -19.600000
0.007500  -19.500000
-0.009100  -19.500000
-0.020300  -19.400000
-0.031500  -19.400000
-0.036800  -19.400000
-0.038300  -19.400000
-0.034600  -19.300000
-0.034600  -19.300000
-0.033000  -19.300000
-0.030800  -19.200000
-0.037500  -19.200000
-0.041300  -19.200000
-0.045800  -19.100000
-0.034600  -19.100000
-0.018100  -19.000000
-0.012000  -19.000000
-0.004600  -19.000000
-0.002300  -19.000000
-0.003800  -18.900000
-0.005300  -18.900000
-0.008300  -18.900000
-0.009100  -18.900000
-0.009100  -18.900000
-0.007500  -18.900000
-0.006000  -18.900000
-0.006800  -18.900000
-0.006800  -18.900000
-0.007500  -18.900000
-0.012000  -18.800000
-0.014300  -18.800000
-0.015800  -18.800000
-0.015000  -18.800000
-0.015000  -18.800000
-0.017300  -18.800000
-0.018800  -18.800000
-0.017300  -18.700000
-0.017300  -18.700000
-0.017300  -18.700000
-0.015800  -18.700000
-0.018100  -18.600000
-0.019500  -18.600000
-0.017300  -18.600000
-0.014300  -18.500000
-0.009100  -18.500000
-0.005300  -18.500000
-0.008300  -18.500000
-0.012800  -18.400000
-0.026300  -18.400000
-0.042000  -18.400000
-0.040500  -18.400000
-0.035300  -18.300000
-0.025600  -18.300000
-0.018100  -18.300000
-0.014300  -18.200000
-0.010500  -18.200000
-0.006800  -18.200000
-0.006800  -18.100000
-0.010500  -18.100000
-0.014300  -18.000000
-0.012000  -18.000000
-0.012000  -18.000000
-0.014300  -18.000000
-0.012800  -17.900000
-0.012800  -17.900000
-0.012800  -17.900000
-0.012000  -17.800000
-0.012000  -17.800000
-0.012800  -17.700000
-0.014300  -17.700000
-0.015000  -17.700000
-0.016500  -17.600000
-0.016500  -17.600000
-0.018800  -17.600000
-0.018100  -17.500000
-0.018100  -17.500000
-0.018100  -17.500000
-0.021000  -17.400000
-0.021800  -17.400000
-0.017300  -17.300000
-0.015800  -17.300000
-0.006800  -17.200000
-0.003000  -17.100000
-0.004600  -17.100000
-0.009100  -17.100000
-0.015800  -17.000000
-0.019500  -17.000000
-0.022500  -16.900000
-0.023300  -16.800000
-0.024000  -16.800000
-0.027000  -16.700000
-0.025600  -16.700000
-0.021000  -16.700000
-0.018100  -16.600000
-0.020300  -16.500000
-0.020300  -16.500000
-0.017300  -16.400000
-0.016500  -16.400000
-0.014300  -16.300000
-0.015000  -16.300000
-0.015800  -16.200000
-0.018100  -16.200000
-0.022500  -16.200000
-0.021800  -16.100000
-0.018100  -16.100000
-0.015000  -16.000000
-0.012000  -16.000000
-0.010500  -15.900000
-0.009100  -15.900000
-0.012000  -15.900000
-0.015800  -15.800000
-0.016500  -15.800000
-0.016500  -15.800000
-0.014300  -15.700000
-0.012000  -15.700000
-0.010500  -15.600000
-0.012800  -15.600000
-0.012800  -15.500000
-0.010500  -15.500000
-0.011300  -15.400000
-0.011300  -15.400000
-0.012800  -15.300000
-0.013500  -15.300000
-0.014300  -15.300000
-0.018100  -15.300000
-0.019500  -15.200000
-0.020300  -15.200000
-0.019500  -15.100000
-0.018100  -15.100000
-0.016500  -15.000000
-0.016500  -15.000000
-0.019500  -14.900000
-0.017300  -14.900000
-0.016500  -14.900000
-0.016500  -14.900000
-0.013500  -14.800000
-0.014300  -14.800000
-0.014300  -14.700000
-0.012800  -14.700000
-0.010500  -14.700000
-0.012000  -14.600000
-0.012000  -14.600000
-0.011300  -14.600000
-0.012000  -14.600000
-0.012800  -14.500000
-0.013500  -14.500000
-0.012000  -14.500000
-0.013500  -14.400000
-0.019500  -14.400000
-0.024000  -14.400000
-0.022500  -14.400000
-0.021800  -14.400000
-0.023300  -14.400000
-0.020300  -14.300000
-0.018800  -14.300000
-0.015000  -14.300000
-0.014300  -14.300000
-0.008300  -14.200000
-0.003800  -14.200000
-0.008300  -14.200000
-0.012000  -14.200000
-0.016500  -14.200000
-0.015800  -14.200000
-0.005300  -14.200000
0.015000  -14.200000
0.012700  -14.100000
-0.013500  -14.100000
-0.027000  -14.100000
-0.038300  -14.100000
-0.042000  -14.100000
-0.036800  -14.100000
-0.031500  -14.100000
-0.025600  -14.100000
-0.023300  -14.100000
-0.021800  -14.100000
-0.027000  -14.000000
-0.031500  -14.000000
-0.027000  -14.000000
-0.018100  -14.000000
-0.011300  -14.000000
-0.009100  -14.000000
-0.009100  -14.000000
-0.012000  -14.000000
-0.012800  -14.000000
-0.011300  -14.000000
-0.012800  -14.000000
-0.012000  -14.000000
-0.014300  -14.000000
-0.012800  -14.000000
-0.010500  -14.000000
-0.011300  -14.000000
-0.009800  -14.000000
-0.010500  -14.100000
-0.014300  -14.100000
-0.023300  -14.100000
-0.033000  -14.100000
-0.039000  -14.100000
-0.042800  -14.100000
-0.037500  -14.100000
-0.030800  -14.100000
-0.021800  -14.100000
-0.012000  -14.100000
-0.008300  -14.100000
-0.002300  -14.000000
0.003000  -14.000000
0.010500  -14.000000
0.013500  -14.000000
0.005200  -14.000000
0.003000  -14.000000
-0.003800  -14.000000
-0.009800  -14.000000
-0.009100  -14.000000
-0.010500  -14.000000
-0.012800  -14.000000
-0.018100  -14.000000
-0.016500  -13.900000
-0.018100  -13.900000
-0.021000  -13.900000
-0.020300  -13.900000
-0.021800  -13.800000
-0.021800  -13.800000
-0.023300  -13.700000
-0.020300  -13.700000
-0.018100  -13.700000
-0.018100  -13.600000
-0.016500  -13.600000
-0.018100  -13.500000
-0.018800  -13.500000
-0.018800  -13.500000
-0.018100  -13.400000
-0.018100  -13.400000
-0.020300  -13.300000
-0.019500  -13.300000
-0.019500  -13.300000
-0.021000  -13.200000
-0.019500  -13.200000
-0.019500  -13.100000
-0.018800  -13.100000
-0.021000  -13.100000
-0.021000  -13.000000
-0.017300  -13.000000
-0.015800  -13.000000
-0.012000  -12.900000
-0.008300  -12.900000
-0.009100  -12.800000
-0.009100  -12.800000
-0.009100  -12.700000
-0.010500  -12.700000
-0.010500  -12.700000
-0.010500  -12.600000
-0.009800  -12.600000
-0.011300  -12.600000
-0.012800  -12.500000
-0.012000  -12.500000
-0.015000  -12.500000
-0.020300  -12.400000
-0.019500  -12.400000
-0.018800  -12.300000
-0.018100  -12.300000
-0.012800  -12.300000
-0.014300  -12.300000
-0.019500  -12.200000
-0.016500  -12.200000
-0.019500  -12.200000
-0.021800  -12.200000
-0.024000  -12.200000
-0.020300  -12.200000
-0.015000  -12.200000
-0.012000  -12.200000
-0.012800  -12.100000
-0.021000  -12.100000
-0.025600  -12.100000
-0.027000  -12.100000
-0.022500  -12.100000
-0.015000  -12.000000
-0.012000  -12.000000
-0.009800  -12.000000
-0.011300  -12.000000
-0.013500  -12.000000
-0.011300  -12.000000
-0.011300  -12.000000
-0.012800  -12.000000
-0.012800  -12.000000
-0.009100  -12.000000
-0.008300  -12.000000
-0.013500  -12.000000
-0.017300  -12.000000
-0.020300  -11.900000
-0.023300  -11.900000
-0.025600  -11.900000
-0.026300  -11.900000
-0.024000  -11.900000
-0.023300  -11.900000
-0.019500  -11.900000
-0.018800  -11.900000
-0.021800  -11.900000
-0.020300  -11.900000
-0.015800  -11.900000
-0.014300  -11.900000
-0.012000  -11.900000
-0.012000  -11.900000
-0.013500  -11.900000
-0.015800  -11.800000
-0.015000  -11.800000
-0.012800  -11.800000
-0.012800  -11.800000
-0.010500  -11.800000
-0.012000  -11.700000
-0.014300  -11.700000
-0.014300  -11.700000
-0.010500  -11.700000
-0.007500  -11.700000
-0.008300  -11.700000
-0.009800  -11.700000
-0.013500  -11.700000
-0.015800  -11.700000
-0.015800  -11.600000
-0.015800  -11.600000
-0.014300  -11.600000
-0.014300  -11.600000
-0.018100  -11.500000
-0.019500  -11.500000
-0.017300  -11.500000
-0.015800  -11.500000
-0.015800  -11.500000
-0.018100  -11.400000
-0.015800  -11.400000
-0.012000  -11.400000
-0.016500  -11.300000
-0.024000  -11.300000
-0.034600  -11.300000
-0.037500  -11.300000
-0.030800  -11.300000
-0.025600  -11.300000
-0.017300  -11.300000
-0.010500  -11.200000
-0.004600  -11.200000
-0.000800  -11.200000
0.000000  -11.100000
-0.000800  -11.100000
-0.003000  -11.100000
-0.004600  -11.100000
-0.012800  -11.000000
-0.019500  -11.000000
-0.021000  -11.000000
-0.021000  -11.000000
-0.021800  -10.900000
-0.025600  -10.900000
-0.031500  -10.900000
-0.034600  -10.800000
-0.016500  -10.800000
0.008200  -10.800000
0.010500  -10.800000
-0.004600  -10.800000
-0.018100  -10.800000
-0.028500  -10.700000
-0.030800  -10.700000
-0.029300  -10.700000
-0.027800  -10.700000
-0.020300  -10.600000
-0.020300  -10.600000
-0.027000  -10.600000
-0.034600  -10.600000
-0.036800  -10.600000
-0.026300  -10.600000
-0.021000  -10.600000
-0.018800  -10.500000
-0.015800  -10.500000
-0.012800  -10.500000
-0.010500  -10.500000
-0.009800  -10.500000
-0.009100  -10.500000
-0.011300  -10.400000
-0.012800  -10.400000
-0.018100  -10.400000
-0.018100  -10.400000
-0.015800  -10.400000
-0.018100  -10.400000
-0.019500  -10.400000
-0.027000  -10.400000
-0.032300  -10.400000
-0.026300  -10.400000
-0.014300  -10.400000
0.000700  -10.400000
0.007500  -10.400000
0.003700  -10.400000
-0.000800  -10.400000
-0.000800  -10.300000
0.005200  -10.300000
0.012700  -10.300000
0.010500  -10.300000
0.000000  -10.300000
-0.002300  -10.300000
-0.014300  -10.300000
-0.027800  -10.300000
-0.028500  -10.300000
-0.031500  -10.300000
-0.030800  -10.300000
-0.022500  -10.300000
-0.018100  -10.300000
-0.014300  -10.300000
-0.014300  -10.200000
-0.016500  -10.200000
-0.020300  -10.200000
-0.021800  -10.200000
-0.020300  -10.200000
-0.021000  -10.200000
-0.020300  -10.200000
-0.019500  -10.200000
-0.018800  -10.200000
-0.019500  -10.200000
-0.021800  -10.200000
-0.020300  -10.200000
-0.015800  -10.200000
-0.012800  -10.100000
-0.012800  -10.100000
-0.014300  -10.100000
-0.014300  -10.100000
-0.015800  -10.100000
-0.018800  -10.100000
-0.020300  -10.100000
-0.018100  -10.100000
-0.018100  -10.100000
-0.018800  -10.100000
-0.015800  -10.100000
-0.012000  -10.100000
-0.011300  -10.100000
-0.012800  -10.100000
-0.014300  -10.100000
-0.018100  -10.100000
-0.019500  -10.100000
-0.015800  -10.100000
-0.015800  -10.000000
-0.013500  -10.000000
-0.015800  -10.000000
-0.015800  -10.000000
-0.012800  -10.000000
-0.012800  -10.000000
-0.013500  -10.000000
-0.017300  -10.000000
-0.015800  -10.000000
-0.015800  -10.000000
-0.015800  -10.000000
-0.015800  -10.000000
-0.015800  -10.000000
-0.012000  -10.000000
-0.012000  -10.000000
-0.010500  -10.000000
-0.009800  -10.000000
-0.015000  -10.000000
-0.016500  -10.000000
-0.016500  -10.000000
-0.012800  -9.900000
-0.014300  -9.900000
-0.016500  -9.900000
-0.020300  -9.900000
-0.023300  -9.900000
-0.025600  -9.900000
-0.032300  -9.900000
-0.035300  -9.900000
-0.032300  -9.900000
-0.029300  -9.900000
-0.024800  -9.900000
-0.015800  -9.900000
-0.009800  -9.900000
-0.006800  -9.900000
-0.004600  -9.900000
-0.003000  -9.900000
-0.000800  -9.900000
0.000700  -9.900000
0.000700  -9.900000
-0.003000  -9.900000
-0.005300  -9.900000
-0.013500  -9.900000
-0.023300  -9.900000
-0.024800  -9.900000
-0.023300  -9.900000
-0.019500  -9.900000
-0.018100  -9.900000
-0.018100  -9.900000
-0.019500  -9.900000
-0.020300  -9.900000
-0.019500  -9.900000
-0.020300  -9.900000
-0.018100  -9.900000
-0.018100  -9.900000
-0.018100  -9.900000
-0.015800  -9.900000
-0.014300  -9.900000
-0.013500  -9.900000
-0.013500  -9.900000
-0.015800  -9.900000
-0.016500  -9.900000
-0.016500  -9.900000
-0.016500  -9.900000
-0.017300  -9.900000
-0.016500  -9.900000
-0.017300  -9.900000
-0.019500  -9.900000
-0.016500  -9.900000
-0.014300  -9.900000
-0.014300  -9.900000
-0.014300  -9.800000
-0.012800  -9.800000
-0.014300  -9.800000
-0.015000  -9.800000
-0.014300  -9.800000
-0.018100  -9.800000
-0.015800  -9.800000
-0.016500  -9.800000
-0.018100  -9.800000
-0.015800  -9.800000
-0.012800  -9.800000
-0.010500  -9.800000
-0.010500  -9.800000
-0.013500  -9.800000
-0.016500  -9.800000
-0.017300  -9.800000
-0.016500  -9.800000
-0.014300  -9.800000
-0.015800  -9.800000
-0.020300  -9.800000
-0.021000  -9.800000
-0.008300  -9.800000
0.006700  -9.800000
-0.001500  -9.800000
-0.009100  -9.800000
-0.010500  -9.700000
-0.019500  -9.700000
-0.022500  -9.700000
-0.027000  -9.700000
-0.025600  -9.700000
-0.025600  -9.700000
-0.028500  -9.700000
-0.031500  -9.700000
-0.035300  -9.700000
-0.026300  -9.700000
-0.020300  -9.700000
-0.020300  -9.700000
-0.023300  -9.700000
-0.020300  -9.700000
-0.016500  -9.700000
-0.020300  -9.700000
-0.019500  -9.700000
-0.016500  -9.700000
-0.014300  -9.700000
-0.011300  -9.700000
-0.012000  -9.700000
-0.011300  -9.700000
-0.014300  -9.700000
-0.016500  -9.700000
-0.019500  -9.700000
-0.014300  -9.600000
-0.001500  -9.600000
-0.001500  -9.600000
-0.014300  -9.600000
-0.025600  -9.600000
-0.027800  -9.600000
-0.027800  -9.600000
-0.021800  -9.600000
-0.008300  -9.600000
-0.001500  -9.600000
-0.002300  -9.600000
-0.004600  -9.600000
-0.006800  -9.600000
-0.008300  -9.600000
-0.009800  -9.600000
-0.012000  -9.600000
-0.010500  -9.600000
-0.010500  -9.600000
-0.013500  -9.600000
-0.018100  -9.600000
-0.021800  -9.500000
-0.023300  -9.500000
-0.021800  -9.500000
-0.019500  -9.500000
-0.015000  -9.500000
-0.012000  -9.500000
-0.016500  -9.500000
-0.018100  -9.500000
-0.018100  -9.500000
-0.019500  -9.500000
-0.018100  -9.500000
-0.018100  -9.500000
-0.015000  -9.500000
-0.012800  -9.500000
-0.012800  -9.500000
-0.012800  -9.500000
-0.010500  -9.500000
-0.012000  -9.500000
-0.015800  -9.500000
-0.017300  -9.500000
-0.016500  -9.500000
-0.013500  -9.500000
-0.014300  -9.500000
-0.016500  -9.500000
-0.016500  -9.500000
-0.015000  -9.500000
-0.015800  -9.500000
-0.012800  -9.500000
-0.014300  -9.500000
-0.016500  -9.500000
-0.015800  -9.500000
-0.020300  -9.500000
-0.021000  -9.500000
-0.017300  -9.500000
-0.014300  -9.500000
-0.014300  -9.500000
-0.013500  -9.500000
-0.012800  -9.500000
-0.015000  -9.500000
-0.018800  -9.500000
-0.021000  -9.500000
-0.022500  -9.500000
-0.021000  -9.500000
-0.018800  -9.500000
-0.018100  -9.500000
-0.016500  -9.500000
-0.016500  -9.500000
-0.014300  -9.500000
-0.015800  -9.500000
-0.021000  -9.500000
-0.017300  -9.500000
-0.017300  -9.500000
-0.017300  -9.500000
-0.021000  -9.500000
-0.024000  -9.500000
-0.023300  -9.500000
-0.022500  -9.500000
-0.018800  -9.500000
-0.016500  -9.500000
-0.017300  -9.500000
-0.019500  -9.500000
-0.018100  -9.500000
-0.016500  -9.500000
-0.016500  -9.500000
-0.015800  -9.500000
-0.015800  -9.500000
-0.014300  -9.500000
-0.012800  -9.500000
-0.012800  -9.500000
-0.012800  -9.500000
-0.014300  -9.400000
-0.015800  -9.400000
-0.016500  -9.400000
-0.014300  -9.400000
-0.012800  -9.400000
-0.012000  -9.400000
-0.012000  -9.400000
-0.013500  -9.400000
-0.012800  -9.400000
-0.012000  -9.400000
-0.010500  -9.400000
-0.013500  -9.400000
-0.018100  -9.400000
-0.016500  -9.400000
-0.018100  -9.400000
-0.017300  -9.400000
-0.015800  -9.400000
-0.014300  -9.400000
-0.012800  -9.400000
-0.014300  -9.400000
-0.014300  -9.400000
-0.018800  -9.400000
-0.018100  -9.400000
-0.015000  -9.400000
-0.016500  -9.400000
-0.018800  -9.400000
-0.018100  -9.400000
-0.013500  -9.400000
-0.012800  -9.400000
-0.016500  -9.400000
-0.024000  -9.400000
-0.027800  -9.400000
-0.024000  -9.400000
-0.016500  -9.400000
0.005200  -9.400000
0.027000  -9.400000
0.027700  -9.400000
0.001500  -9.400000
-0.021000  -9.400000
-0.036800  -9.400000
-0.046500  -9.400000
-0.039000  -9.400000
-0.041300  -9.400000
-0.039800  -9.400000
-0.031500  -9.400000
-0.022500  -9.400000
-0.019500  -9.400000
-0.020300  -9.400000
-0.018100  -9.400000
-0.018800  -9.400000
-0.017300  -9.400000
-0.014300  -9.400000
-0.009100  -9.400000
-0.008300  -9.400000
-0.012000  -9.400000
-0.011300  -9.500000
-0.010500  -9.500000
-0.009100  -9.500000
-0.005300  -9.500000
-0.006800  -9.500000
-0.009100  -9.500000
-0.011300  -9.500000
-0.015000  -9.500000
-0.017300  -9.500000
-0.017300  -9.500000
-0.019500  -9.500000
-0.018800  -9.500000
-0.017300  -9.500000
-0.016500  -9.500000
-0.014300  -9.500000
-0.015000  -9.500000
-0.015800  -9.500000
-0.015000  -9.500000
-0.015000  -9.500000
-0.012800  -9.500000
-0.014300  -9.500000
-0.013500  -9.500000
-0.012800  -9.500000
-0.014300  -9.500000
-0.015000  -9.500000
-0.015800  -9.500000
-0.013500  -9.500000
-0.013500  -9.500000
-0.015800  -9.500000
-0.015000  -9.500000
-0.015800  -9.500000
-0.016500  -9.500000
-0.015800  -9.500000
-0.016500  -9.500000
-0.016500  -9.500000
-0.015800  -9.500000
-0.015800  -9.500000
-0.015800  -9.500000
-0.014300  -9.500000
-0.014300  -9.500000
-0.012800  -9.500000
-0.013500  -9.500000
-0.018800  -9.500000
-0.023300  -9.500000
-0.024800  -9.500000
-0.023300  -9.500000
-0.020300  -9.500000
-0.018100  -9.500000
-0.018100  -9.500000
-0.017300  -9.500000
-0.018100  -9.500000
-0.019500  -9.500000
-0.021000  -9.500000
-0.018100  -9.500000
-0.014300  -9.500000
-0.012800  -9.500000
-0.010500  -9.500000
-0.012000  -9.500000
-0.013500  -9.500000
-0.014300  -9.500000
-0.015000  -9.500000
-0.013500  -9.500000
-0.015000  -9.500000
-0.016500  -9.500000
-0.018100  -9.500000
-0.021000  -9.500000
-0.021800  -9.500000
-0.023300  -9.500000
-0.020300  -9.500000
-0.019500  -9.500000
-0.020300  -9.500000
-0.018100  -9.500000
-0.014300  -9.500000
-0.012000  -9.500000
-0.012800  -9.500000
-0.011300  -9.500000
-0.009100  -9.500000
-0.009100  -9.500000
-0.012000  -9.500000
-0.015800  -9.500000
-0.016500  -9.500000
-0.018100  -9.500000
-0.019500  -9.500000
-0.019500  -9.500000
-0.015800  -9.500000
-0.012800  -9.500000
-0.012800  -9.500000
-0.012800  -9.500000
-0.016500  -9.500000
-0.014300  -9.500000
-0.015800  -9.500000
-0.015000  -9.500000
-0.012000  -9.500000
-0.012000  -9.500000
-0.014300  -9.500000
-0.015000  -9.500000
-0.012800  -9.500000
-0.014300  -9.500000
-0.013500  -9.500000
-0.016500  -9.500000
-0.017300  -9.500000
-0.012800  -9.500000
-0.012000  -9.500000
-0.012800  -9.500000
-0.015000  -9.500000
-0.015800  -9.500000
-0.015800  -9.500000
-0.016500  -9.500000
-0.021800  -9.500000
-0.023300  -9.500000
-0.023300  -9.500000
-0.022500  -9.500000
-0.018100  -9.500000
-0.016500  -9.500000
-0.016500  -9.500000
-0.020300  -9.500000
-0.021800  -9.500000
-0.019500  -9.500000
-0.019500  -9.500000
-0.018100  -9.500000
-0.020300  -9.500000
-0.021800  -9.500000
-0.018800  -9.500000
-0.016500  -9.500000
-0.014300  -9.500000
-0.014300  -9.500000
-0.015800  -9.500000
-0.015000  -9.500000
-0.016500  -9.500000
-0.018100  -9.500000
-0.016500  -9.500000
-0.014300  -9.500000
-0.012800  -9.500000
-0.014300  -9.500000
-0.016500  -9.500000
-0.015800  -9.500000
-0.017300  -9.500000
-0.017300  -9.500000
-0.012000  -9.500000
-0.009100  -9.500000
-0.006800  -9.500000
-0.009100  -9.500000
-0.010500  -9.500000
-0.014300  -9.500000
-0.016500  -9.500000
-0.018800  -9.500000
-0.018100  -9.500000
-0.016500  -9.500000
-0.013500  -9.500000
-0.010500  -9.500000
-0.010500  -9.500000
-0.010500  -9.500000
-0.014300  -9.500000
-0.013500  -9.500000
-0.012000  -9.500000
-0.014300  -9.500000
-0.015800  -9.500000
-0.019500  -9.500000
-0.018100  -9.500000
-0.018100  -9.500000
-0.018100  -9.600000
-0.021000  -9.600000
-0.023300  -9.600000
-0.021800  -9.600000
-0.022500  -9.600000
-0.020300  -9.600000
-0.018800  -9.600000
-0.015800  -9.600000
-0.009100  -9.600000
-0.006800  -9.600000
-0.009100  -9.500000
-0.013500  -9.500000
-0.018100  -9.500000
-0.019500  -9.500000
-0.019500  -9.500000
-0.018100  -9.500000
-0.017300  -9.500000
-0.016500  -9.500000
-0.018100  -9.500000
-0.019500  -9.500000
-0.021000  -9.500000
-0.021000  -9.500000
-0.020300  -9.500000
-0.018800  -9.500000
-0.016500  -9.500000
-0.017300  -9.500000
-0.015800  -9.500000
-0.015800  -9.500000
-0.015800  -9.500000
-0.015800  -9.500000
-0.012800  -9.500000
-0.008300  -9.500000
-0.006800  -9.500000
-0.006800  -9.500000
-0.006800  -9.500000
-0.009100  -9.500000
-0.010500  -9.500000
-0.010500  -9.500000
-0.012800  -9.500000
-0.015800  -9.500000
-0.015800  -9.500000
-0.018100  -9.500000
-0.018800  -9.500000
-0.016500  -9.500000
-0.018100  -9.500000
-0.019500  -9.500000
-0.021800  -9.500000
-0.022500  -9.500000
-0.021800  -9.500000
-0.019500  -9.500000
-0.019500  -9.500000
-0.020300  -9.500000
-0.018800  -9.500000
-0.016500  -9.500000
-0.017300  -9.500000
-0.016500  -9.500000
-0.016500  -9.500000
-0.016500  -9.500000
-0.018100  -9.500000
-0.015800  -9.500000
-0.014300  -9.500000
-0.012800  -9.500000
-0.012800  -9.500000
-0.012800  -9.500000
-0.014300  -9.500000
-0.018800  -9.500000
-0.019500  -9.500000
-0.019500  -9.500000
-0.019500  -9.500000
-0.019500  -9.500000
-0.022500  -9.500000
-0.020300  -9.500000
-0.019500  -9.500000
-0.019500  -9.500000
-0.019500  -9.500000
-0.020300  -9.500000
-0.019500  -9.500000
-0.021800  -9.500000
-0.020300  -9.500000
-0.015800  -9.500000
-0.012800  -9.600000
-0.010500  -9.600000
-0.010500  -9.600000
-0.011300  -9.600000
-0.012800  -9.600000
-0.015800  -9.600000
-0.016500  -9.600000
-0.012800  -9.600000
-0.012000  -9.600000
-0.010500  -9.600000
-0.009800  -9.600000
-0.012800  -9.600000
-0.012800  -9.600000
-0.012800  -9.600000
-0.014300  -9.600000
-0.014300  -9.600000
-0.012800  -9.600000
-0.012800  -9.600000
-0.016500  -9.600000
-0.018100  -9.600000
-0.016500  -9.600000
-0.019500  -9.600000
-0.024000  -9.600000
-0.027000  -9.600000
-0.025600  -9.600000
-0.019500  -9.600000
-0.016500  -9.600000
-0.016500  -9.600000
-0.016500  -9.600000
-0.018100  -9.600000
-0.018100  -9.600000
-0.015800  -9.600000
-0.009100  -9.600000
-0.006800  -9.600000
-0.008300  -9.600000
-0.009800  -9.700000
-0.011300  -9.700000
-0.012000  -9.700000
-0.015800  -9.700000
-0.016500  -9.700000
-0.016500  -9.700000
-0.015000  -9.700000
-0.014300  -9.700000
-0.015000  -9.700000
-0.015000  -9.700000
-0.013500  -9.700000
-0.013500  -9.800000
-0.014300  -9.800000
-0.014300  -9.800000
-0.014300  -9.800000
-0.015800  -9.800000
-0.016500  -9.800000
-0.018100  -9.800000
-0.020300  -9.800000
-0.021000  -9.800000
-0.021800  -9.900000
-0.021800  -9.900000
-0.018800  -9.900000
-0.019500  -9.900000
-0.014300  -9.900000
-0.009100  -9.900000
-0.012000  -9.900000
-0.012800  -9.900000
-0.014300  -9.900000
-0.015800  -9.900000
-0.015800  -9.900000
-0.018100  -9.900000
-0.018100  -9.900000
-0.016500  -9.900000
-0.018100  -9.900000
-0.018800  -10.000000
-0.017300  -10.000000
-0.014300  -10.000000
-0.015000  -10.000000
-0.013500  -10.000000
-0.012800  -10.000000
-0.013500  -10.000000
-0.012000  -10.000000
-0.012800  -10.000000
-0.015800  -10.000000
-0.015800  -10.100000
-0.015800  -10.100000
-0.018100  -10.100000
-0.017300  -10.100000
-0.013500  -10.100000
-0.011300  -10.100000
-0.008300  -10.100000
-0.009100  -10.100000
-0.015800  -10.100000
-0.018100  -10.100000
-0.020300  -10.200000
-0.021000  -10.200000
-0.019500  -10.200000
-0.021000  -10.200000
-0.020300  -10.200000
-0.020300  -10.200000
-0.020300  -10.200000
-0.021800  -10.200000
-0.020300  -10.300000
-0.017300  -10.300000
-0.018800  -10.300000
-0.016500  -10.300000
-0.015800  -10.300000
-0.016500  -10.300000
-0.018100  -10.300000
-0.015800  -10.300000
-0.012000  -10.400000
-0.009800  -10.400000
-0.012000  -10.400000
-0.015000  -10.400000
-0.012000  -10.400000
-0.014300  -10.400000
-0.014300  -10.400000
-0.015800  -10.400000
-0.015000  -10.400000
-0.013500  -10.400000
-0.018100  -10.400000
-0.018800  -10.400000
-0.020300  -10.500000
-0.020300  -10.500000
-0.019500  -10.500000
-0.019500  -10.500000
-0.018800  -10.500000
-0.019500  -10.500000
-0.017300  -10.500000
-0.016500  -10.500000
-0.015800  -10.500000
-0.015800  -10.500000
-0.016500  -10.600000
-0.018100  -10.600000
-0.019500  -10.600000
-0.018100  -10.600000
-0.015000  -10.600000
-0.011300  -10.600000
-0.009100  -10.600000
-0.006000  -10.600000
-0.008300  -10.600000
-0.009100  -10.600000
-0.009100  -10.700000
-0.012000  -10.700000
-0.012000  -10.700000
-0.014300  -10.700000
-0.015000  -10.700000
-0.012000  -10.700000
-0.014300  -10.700000
-0.016500  -10.800000
-0.018800  -10.800000
-0.019500  -10.800000
-0.020300  -10.800000
-0.021800  -10.800000
-0.021000  -10.800000
-0.016500  -10.800000
-0.014300  -10.800000
-0.016500  -10.900000
-0.018800  -10.900000
-0.018800  -10.900000
-0.020300  -10.900000
-0.021800  -10.900000
-0.019500  -10.900000
-0.015800  -11.000000
-0.011300  -11.000000
-0.013500  -11.000000
-0.014300  -11.000000
-0.011300  -11.000000
-0.012800  -11.000000
-0.012800  -11.100000
-0.012000  -11.100000
-0.009100  -11.100000
-0.012000  -11.100000
-0.013500  -11.100000
-0.012000  -11.100000
-0.015800  -11.100000
-0.017300  -11.200000
-0.018100  -11.200000
-0.018100  -11.200000
-0.016500  -11.200000
-0.016500  -11.200000
-0.014300  -11.200000
-0.012800  -11.200000
-0.015000  -11.300000
-0.014300  -11.300000
-0.012800  -11.300000
-0.014300  -11.300000
-0.014300  -11.300000
-0.017300  -11.300000
-0.018100  -11.300000
-0.018800  -11.300000
-0.021000  -11.400000
-0.019500  -11.400000
-0.021000  -11.400000
-0.021800  -11.400000
-0.020300  -11.400000
-0.021000  -11.500000
-0.019500  -11.500000
-0.018100  -11.500000
-0.017300  -11.500000
-0.018100  -11.500000
-0.019500  -11.600000
-0.019500  -11.600000
-0.014300  -11.600000
-0.014300  -11.700000
-0.013500  -11.700000
-0.015000  -11.700000
-0.018100  -11.700000
-0.021000  -11.700000
-0.021000  -11.700000
-0.018100  -11.700000
-0.016500  -11.700000
-0.015800  -11.800000
-0.018100  -11.800000
-0.018800  -11.800000
-0.020300  -11.900000
-0.022500  -11.900000
-0.021800  -11.900000
-0.018100  -11.900000
-0.010500  -12.000000
-0.009100  -12.000000
-0.009800  -12.000000
-0.008300  -12.000000
-0.009800  -12.000000
-0.009800  -12.100000
-0.011300  -12.100000
-0.011300  -12.100000
-0.012800  -12.200000
-0.014300  -12.200000
-0.015000  -12.200000
-0.014300  -12.200000
-0.015000  -12.200000
-0.014300  -12.200000
-0.011300  -12.300000
-0.015800  -12.300000
-0.018100  -12.300000
-0.015800  -12.400000
-0.014300  -12.400000
-0.012000  -12.400000
-0.014300  -12.400000
-0.015000  -12.500000
-0.016500  -12.500000
-0.018800  -12.500000
-0.018100  -12.500000
-0.020300  -12.600000
-0.021800  -12.600000
-0.020300  -12.600000
-0.019500  -12.600000
-0.020300  -12.600000
-0.020300  -12.700000
-0.021000  -12.700000
-0.021800  -12.700000
-0.021800  -12.800000
-0.018800  -12.800000
-0.015000  -12.800000
-0.015800  -12.900000
-0.015800  -12.900000
-0.017300  -12.900000
-0.020300  -12.900000
-0.018800  -13.000000
-0.016500  -13.000000
-0.014300  -13.000000
-0.012000  -13.100000
-0.013500  -13.100000
-0.015800  -13.100000
-0.019500  -13.100000
-0.020300  -13.100000
-0.019500  -13.200000
-0.012000  -13.200000
-0.007500  -13.200000
-0.009100  -13.300000
-0.008300  -13.300000
-0.011300  -13.300000
-0.010500  -13.400000
-0.008300  -13.400000
-0.008300  -13.400000
-0.009100  -13.500000
-0.014300  -13.500000
-0.014300  -13.500000
-0.013500  -13.500000
-0.015000  -13.500000
-0.012800  -13.600000
-0.014300  -13.600000
-0.016500  -13.600000
-0.016500  -13.700000
-0.015800  -13.700000
-0.015800  -13.800000
-0.018100  -13.800000
-0.021800  -13.800000
-0.023300  -13.900000
-0.021800  -13.900000
-0.021000  -13.900000
-0.019500  -14.000000
-0.021800  -14.000000
-0.024000  -14.000000
-0.024000  -14.000000
-0.021800  -14.100000
-0.019500  -14.100000
-0.018800  -14.100000
-0.016500  -14.200000
-0.015000  -14.200000
-0.013500  -14.300000
-0.010500  -14.300000
-0.010500  -14.300000
-0.012000  -14.400000
-0.018800  -14.400000
-0.019500  -14.400000
-0.018800  -14.500000
-0.020300  -14.500000
-0.015800  -14.600000
-0.015000  -14.600000
-0.014300  -14.600000
-0.012800  -14.700000
-0.015800  -14.700000
-0.013500  -14.800000
-0.010500  -14.800000
-0.011300  -14.900000
-0.013500  -14.900000
-0.015000  -14.900000
-0.015800  -15.000000
-0.012800  -15.000000
-0.012800  -15.000000
-0.015000  -15.100000
-0.015800  -15.100000
-0.016500  -15.200000
-0.015800  -15.200000
-0.016500  -15.300000
-0.017300  -15.300000
-0.015800  -15.300000
-0.012000  -15.400000
-0.012000  -15.500000
-0.012800  -15.500000
-0.014300  -15.600000
-0.016500  -15.600000
-0.016500  -15.700000
-0.018100  -15.700000
-0.018100  -15.800000
-0.017300  -15.800000
-0.019500  -15.800000
-0.020300  -15.900000
-0.019500  -16.000000
-0.019500  -16.000000
-0.019500  -16.100000
-0.016500  -16.100000
-0.014300  -16.200000
-0.017300  -16.200000
-0.015800  -16.200000
-0.013500  -16.300000
-0.012800  -16.300000
-0.012800  -16.400000
-0.015800  -16.400000
-0.018100  -16.500000
-0.018100  -16.500000
-0.020300  -16.600000
-0.021800  -16.600000
-0.019500  -16.700000
-0.016500  -16.700000
-0.012800  -16.700000
-0.011300  -16.800000
-0.013500  -16.800000
-0.018800  -16.900000
-0.023300  -16.900000
-0.021800  -17.000000
-0.018100  -17.000000
-0.016500  -17.100000
-0.018100  -17.100000
-0.018100  -17.100000
-0.016500  -17.200000
-0.018100  -17.300000
-0.018100  -17.300000
-0.016500  -17.400000
-0.015800  -17.400000
-0.012800  -17.500000
-0.008300  -17.500000
-0.006800  -17.600000
-0.005300  -17.600000
-0.008300  -17.700000
-0.012000  -17.700000
-0.016500  -17.800000
-0.020300  -17.800000
-0.016500  -17.900000
-0.018800  -18.000000
-0.018800  -18.000000
-0.017300  -18.000000
-0.021800  -18.100000
-0.025600  -18.100000
-0.027800  -18.200000
-0.027800  -18.300000
-0.020300  -18.300000
-0.012000  -18.400000
-0.008300  -18.500000
-0.009100  -18.500000
-0.006800  -18.500000
-0.008300  -18.600000
-0.016500  -18.700000
-0.023300  -18.700000
-0.022500  -18.800000
-0.020300  -18.800000
-0.018800  -18.900000
-0.018800  -18.900000
-0.016500  -19.000000
-0.015000  -19.000000
-0.012800  -19.100000
-0.010500  -19.200000
-0.012800  -19.300000
-0.011300  -19.300000
-0.013500  -19.400000
-0.018100  -19.400000
-0.020300  -19.500000
-0.021000  -19.600000
-0.019500  -19.700000
-0.018100  -19.700000
-0.013500  -19.800000
-0.012000  -19.800000
-0.014300  -19.900000
-0.012800  -20.000000
-0.015000  -20.100000
-0.015800  -20.200000
-0.014300  -20.200000
-0.012800  -20.300000
-0.009800  -20.400000
-0.006800  -20.400000
-0.007500  -20.500000
-0.010500  -20.600000
-0.010500  -20.700000
-0.012000  -20.700000
-0.012800  -20.800000
-0.015000  -20.900000
-0.015800  -21.000000
-0.014300  -21.100000
-0.013500  -21.200000
-0.013500  -21.200000
-0.019500  -21.300000
-0.019500  -21.400000
-0.016500  -21.500000
-0.016500  -21.500000
-0.015800  -21.600000
-0.016500  -21.700000
-0.015800  -21.700000
-0.018800  -21.800000
-0.021800  -21.900000
-0.023300  -22.000000
-0.023300  -22.100000
-0.024000  -22.100000
-0.021800  -22.300000
-0.017300  -22.300000
-0.016500  -22.400000
-0.015800  -22.500000
-0.016500  -22.500000
-0.020300  -22.600000
-0.022500  -22.700000
-0.024000  -22.800000
-0.027000  -22.900000
-0.023300  -23.000000
-0.015800  -23.000000
-0.012800  -23.100000
-0.012000  -23.200000
-0.010500  -23.300000
-0.009800  -23.300000
-0.010500  -23.400000
-0.012000  -23.500000
-0.013500  -23.600000
-0.015800  -23.600000
-0.017300  -23.700000
-0.020300  -23.900000
-0.019500  -23.900000
-0.016500  -23.900000
-0.012800  -24.000000
-0.012000  -24.100000
-0.009100  -24.200000
-0.007500  -24.300000
-0.011300  -24.300000
-0.010500  -24.400000
-0.012800  -24.500000
-0.010500  -24.600000
-0.006000  -24.600000
-0.009800  -24.700000
-0.014300  -24.800000
-0.018800  -24.800000
-0.018100  -24.900000
-0.019500  -25.000000
-0.021000  -25.100000
-0.020300  -25.200000
-0.021800  -25.200000
-0.020300  -25.300000
-0.023300  -25.400000
-0.023300  -25.500000
-0.017300  -25.600000
-0.015800  -25.700000
-0.015000  -25.700000
-0.014300  -25.800000
-0.018800  -25.900000
-0.020300  -26.000000
-0.016500  -26.100000
-0.015000  -26.100000
-0.012800  -26.200000
-0.014300  -26.300000
-0.014300  -26.400000
-0.015800  -26.500000
-0.015000  -26.600000
-0.016500  -26.600000
-0.019500  -26.700000
-0.018100  -26.800000
-0.018100  -26.900000
-0.018100  -27.000000
-0.014300  -27.100000
-0.009800  -27.200000
-0.009800  -27.300000
-0.008300  -27.400000
-0.005300  -27.500000
-0.005300  -27.500000
-0.009800  -27.600000
-0.010500  -27.700000
-0.012000  -27.800000
-0.016500  -27.900000
-0.020300  -27.900000
-0.021000  -28.000000
-0.021000  -28.100000
-0.023300  -28.200000
-0.024000  -28.300000
-0.025600  -28.400000
-0.024800  -28.400000
-0.018100  -28.500000
-0.015000  -28.600000
-0.015800  -28.800000
-0.012800  -28.800000
-0.008300  -28.900000
-0.008300  -29.000000
-0.010500  -29.100000
-0.017300  -29.200000
-0.020300  -29.300000
-0.019500  -29.300000
-0.017300  -29.400000
-0.019500  -29.500000
-0.021000  -29.600000
-0.018100  -29.700000
-0.018800  -29.800000
-0.017300  -29.900000
-0.015800  -30.000000
-0.014300  -30.100000
-0.015800  -30.200000
-0.019500  -30.200000
-0.018800  -30.300000
-0.021000  -30.400000
-0.021800  -30.600000
-0.019500  -30.600000
-0.018800  -30.700000
-0.018100  -30.800000
-0.014300  -30.900000
-0.012000  -31.000000
-0.012800  -31.100000
-0.015800  -31.100000
-0.012800  -31.200000
-0.009100  -31.300000
-0.010500  -31.500000
-0.012000  -31.500000
-0.014300  -31.600000
-0.016500  -31.700000
-0.019500  -31.800000
-0.021800  -31.900000
-0.022500  -32.000000
-0.021000  -32.100000
-0.017300  -32.200000
-0.015800  -32.300000
-0.016500  -32.400000
-0.017300  -32.400000
-0.016500  -32.500000
-0.017300  -32.600000
-0.014300  -32.700000
-0.012800  -32.800000
-0.014300  -32.900000
-0.015000  -32.900000
-0.018800  -33.000000
-0.022500  -33.100000
-0.024000  -33.200000
-0.024000  -33.300000
-0.023300  -33.300000
-0.021800  -33.400000
-0.019500  -33.500000
-0.015000  -33.600000
-0.010500  -33.700000
-0.006800  -33.800000
-0.008300  -33.800000
-0.010500  -33.900000
-0.009800  -34.100000
-0.012000  -34.100000
-0.012000  -34.200000
-0.012800  -34.200000
-0.012000  -34.300000
-0.010500  -34.400000
-0.012000  -34.500000
-0.011300  -34.600000
-0.012000  -34.700000
-0.012000  -34.700000
-0.010500  -34.800000
-0.015800  -34.900000
-0.012800  -34.900000
-0.012000  -35.000000
-0.012800  -35.100000
-0.010500  -35.200000
-0.013500  -35.200000
-0.012800  -35.300000
-0.010500  -35.400000
-0.012000  -35.500000
-0.013500  -35.600000
-0.012800  -35.600000
-0.013500  -35.700000
-0.015800  -35.800000
-0.016500  -35.900000
-0.018100  -36.000000
-0.018100  -36.000000
-0.019500  -36.100000
-0.019500  -36.200000
-0.019500  -36.300000
-0.019500  -36.400000
-0.009800  -36.500000
0.000700  -36.500000
-0.006800  -36.600000
-0.015800  -36.700000
-0.019500  -36.800000
-0.020300  -36.900000
-0.019500  -36.900000
-0.019500  -37.000000
-0.021800  -37.100000
-0.022500  -37.300000
-0.018800  -37.300000
-0.020300  -37.400000
-0.023300  -37.500000
-0.021800  -37.500000
-0.021800  -37.600000
-0.020300  -37.700000
-0.017300  -37.800000
-0.016500  -37.900000
-0.016500  -38.000000
-0.015800  -38.100000
-0.017300  -38.100000
-0.018800  -38.200000
-0.016500  -38.300000
-0.012000  -38.400000
-0.006800  -38.500000
-0.004600  -38.600000
-0.010500  -38.600000
-0.019500  -38.700000
-0.024000  -38.800000
-0.026300  -38.900000
-0.022500  -39.000000
-0.019500  -39.100000
-0.016500  -39.200000
-0.019500  -39.200000
-0.019500  -39.300000
-0.013500  -39.400000
-0.012000  -39.500000
-0.009800  -39.600000
-0.011300  -39.600000
-0.010500  -39.700000
-0.009800  -39.800000
-0.012800  -39.900000
-0.014300  -40.000000
-0.015800  -40.100000
-0.014300  -40.200000
-0.011300  -40.200000
-0.009800  -40.300000
-0.009800  -40.400000
-0.006000  -40.500000
-0.012000  -40.600000
-0.021800  -40.700000
-0.022500  -40.800000
-0.021800  -40.900000
-0.020300  -41.000000
-0.021800  -41.100000
-0.019500  -41.200000
-0.016500  -41.300000
-0.015800  -41.400000
-0.016500  -41.500000
-0.021000  -41.600000
-0.019500  -41.700000
-0.022500  -41.800000
-0.022500  -41.900000
-0.018100  -42.000000
-0.016500  -42.100000
-0.017300  -42.200000
-0.020300  -42.300000
-0.020300  -42.400000
-0.020300  -42.500000
-0.018100  -42.600000
-0.016500  -42.700000
-0.015800  -42.800000
-0.016500  -42.800000
-0.018100  -42.900000
-0.018800  -43.100000
-0.018800  -43.200000
-0.016500  -43.200000
-0.018100  -43.300000
-0.021000  -43.400000
-0.019500  -43.500000
-0.019500  -43.600000
-0.018100  -43.700000
-0.019500  -43.800000
-0.017300  -43.900000
-0.009100  -44.000000
-0.009100  -44.100000
-0.012800  -44.200000
-0.006800  -44.300000
-0.006800  -44.400000
-0.008300  -44.500000
-0.009100  -44.600000
-0.013500  -44.600000
-0.015000  -44.700000
-0.016500  -44.900000
-0.015000  -45.000000
-0.015800  -45.000000
-0.017300  -45.100000
-0.015000  -45.200000
-0.017300  -45.300000
-0.018100  -45.500000
-0.020300  -45.500000
-0.021000  -45.600000
-0.018800  -45.700000
-0.015800  -45.800000
-0.018100  -45.900000
-0.020300  -46.000000
-0.019500  -46.100000
-0.018800  -46.200000
-0.017300  -46.300000
-0.014300  -46.400000
-0.012800  -46.500000
-0.012800  -46.600000
-0.012800  -46.700000
-0.010500  -46.800000
-0.012800  -46.800000
-0.015000  -46.900000
-0.015800  -47.000000
-0.015800  -47.100000
-0.021000  -47.200000
-0.022500  -47.300000
-0.012800  -47.400000
-0.009100  -47.500000
-0.012000  -47.600000
-0.021800  -47.700000
-0.022500  -47.800000
-0.016500  -47.900000
-0.016500  -48.000000
-0.012800  -48.100000
-0.012000  -48.200000
-0.012000  -48.300000
-0.014300  -48.300000
-0.015800  -48.400000
-0.015800  -48.500000
-0.019500  -48.600000
-0.016500  -48.700000
-0.013500  -48.800000
-0.012800  -48.900000
-0.007500  -49.000000
-0.011300  -49.100000
-0.024000  -49.200000
-0.029300  -49.300000
-0.027000  -49.400000
-0.018100  -49.500000
-0.009100  -49.600000
-0.009100  -49.700000
-0.012000  -49.800000
-0.017300  -49.900000
-0.018800  -50.000000
-0.016500  -50.100000
-0.016500  -50.200000
-0.016500  -50.300000
-0.017300  -50.400000
-0.016500  -50.500000
-0.016500  -50.600000
-0.016500  -50.700000
-0.012000  -50.800000
-0.012800  -50.900000
-0.015800  -51.000000
-0.016500  -51.100000
-0.018800  -51.200000
-0.018100  -51.300000
-0.021800  -51.300000
-0.017300  -51.500000
-0.012800  -51.600000
-0.014300  -51.700000
-0.012800  -51.800000
-0.018100  -51.800000
-0.019500  -52.000000
-0.015800  -52.100000
-0.015800  -52.200000
-0.014300  -52.200000
-0.015800  -52.300000
-0.018800  -52.400000
-0.018100  -52.500000
-0.021800  -52.600000
-0.020300  -52.700000
-0.018800  -52.800000
-0.020300  -52.900000
-0.016500  -53.000000
-0.015800  -53.100000
-0.012800  -53.200000
-0.016500  -53.300000
-0.019500  -53.400000
-0.016500  -53.500000
-0.015000  -53.600000
-0.009100  -53.600000
-0.005300  -53.700000
-0.008300  -53.800000
-0.009100  -53.900000
-0.011300  -54.000000
-0.010500  -54.100000
-0.009800  -54.200000
-0.012000  -54.300000
-0.012000  -54.400000
-0.012800  -54.500000
-0.012800  -54.600000
-0.013500  -54.700000
-0.018100  -54.800000
-0.018100  -54.900000
-0.018800  -55.000000
-0.019500  -55.100000
-0.020300  -55.200000
-0.023300  -55.300000
-0.027000  -55.400000
-0.026300  -55.400000
-0.018100  -55.500000
-0.015800  -55.700000
-0.015000  -55.800000
-0.014300  -55.800000
-0.019500  -56.000000
-0.018100  -56.000000
-0.015000  -56.100000
-0.013500  -56.200000
-0.013500  -56.300000
-0.015000  -56.400000
-0.015000  -56.500000
-0.018100  -56.600000
-0.017300  -56.700000
-0.016500  -56.700000
-0.015800  -56.800000
-0.013500  -56.900000
-0.015800  -57.000000
-0.023300  -57.100000
-0.027000  -57.200000
-0.025600  -57.200000
-0.021000  -57.300000
-0.009800  -57.400000
-0.003800  -57.500000
-0.008300  -57.600000
-0.015800  -57.700000
-0.021800  -57.800000
-0.018100  -57.900000
-0.012800  -57.900000
-0.008300  -58.000000
-0.006800  -58.100000
-0.012800  -58.200000
-0.020300  -58.300000
-0.021800  -58.300000
-0.016500  -58.400000
-0.014300  -58.500000
-0.016500  -58.600000
-0.018100  -58.700000
-0.019500  -58.700000
-0.021000  -58.800000
-0.023300  -58.900000
-0.021800  -59.000000
-0.020300  -59.100000
-0.015000  -59.100000
-0.010500  -59.200000
-0.014300  -59.400000
-0.020300  -59.400000
-0.021000  -59.400000
-0.021000  -59.500000
-0.019500  -59.600000
-0.018800  -59.700000
-0.016500  -59.700000
-0.012800  -59.800000
-0.014300  -59.900000
-0.016500  -59.900000
-0.012000  -60.000000
-0.012000  -60.100000
-0.010500  -60.100000
-0.009100  -60.200000
-0.008300  -60.300000
-0.009100  -60.300000
-0.009100  -60.400000
-0.008300  -60.500000
-0.008300  -60.500000
-0.009100  -60.600000
-0.012800  -60.700000
-0.010500  -60.800000
-0.012800  -60.800000
-0.017300  -60.900000
-0.019500  -60.900000
-0.018800  -61.000000
-0.020300  -61.100000
-0.016500  -61.200000
-0.012800  -61.200000
-0.015000  -61.300000
-0.015000  -61.400000
-0.018100  -61.400000
-0.024000  -61.500000
-0.027800  -61.600000
-0.029300  -61.700000
-0.021800  -61.700000
-0.017300  -61.800000
-0.014300  -61.800000
-0.010500  -61.900000
-0.009800  -62.000000
-0.009800  -62.100000
-0.010500  -62.100000
-0.012800  -62.200000
-0.015000  -62.300000
-0.015800  -62.300000
-0.010500  -62.400000
-0.003800  -62.500000
-0.010500  -62.600000
-0.014300  -62.600000
-0.012000  -62.700000
-0.015800  -62.800000
-0.026300  -62.800000
-0.036800  -62.900000
-0.034600  -63.000000
-0.018100  -63.000000
-0.009100  -63.100000
-0.012000  -63.200000
-0.018100  -63.200000
-0.023300  -63.300000
-0.021800  -63.400000
-0.014300  -63.500000
-0.008300  -63.500000
-0.006800  -63.600000
-0.012800  -63.600000
-0.013500  -63.700000
-0.015000  -63.800000
-0.018100  -63.800000
-0.014300  -63.900000
-0.015800  -63.900000
-0.015000  -64.000000
-0.014300  -64.100000
-0.016500  -64.100000
-0.024000  -64.200000
-0.024800  -64.300000
-0.020300  -64.300000
-0.021800  -64.400000
-0.021000  -64.400000
-0.021000  -64.500000
-0.019500  -64.500000
-0.018800  -64.600000
-0.016500  -64.700000
-0.014300  -64.700000
-0.012800  -64.800000
-0.010500  -64.800000
-0.016500  -64.900000
-0.022500  -65.000000
-0.024000  -65.000000
-0.021000  -65.100000
-0.015800  -65.100000
-0.015000  -65.200000
-0.009800  -65.300000
-0.008300  -65.300000
-0.014300  -65.400000
-0.018100  -65.400000
-0.012800  -65.500000
-0.004600  -65.600000
0.000000  -65.600000
-0.006800  -65.700000
-0.015000  -65.700000
-0.018100  -65.800000
-0.018800  -65.900000
-0.015000  -65.900000
-0.009100  -65.900000
-0.010500  -66.000000
-0.018800  -66.000000
-0.022500  -66.100000
-0.018800  -66.200000
-0.021800  -66.200000
-0.023300  -66.200000
-0.023300  -66.300000
-0.023300  -66.300000
-0.017300  -66.400000
-0.014300  -66.400000
-0.009100  -66.500000
-0.006800  -66.500000
-0.012000  -66.600000
-0.016500  -66.600000
-0.018100  -66.700000
-0.017300  -66.700000
-0.015800  -66.800000
-0.014300  -66.900000
-0.020300  -66.900000
-0.029300  -66.900000
-0.033800  -67.000000
-0.025600  -67.000000
-0.011300  -67.100000
-0.009800  -67.100000
-0.021800  -67.200000
-0.031500  -67.200000
-0.025600  -67.300000
-0.018800  -67.300000
-0.012800  -67.400000
-0.005300  -67.400000
-0.009100  -67.500000
-0.009800  -67.500000
-0.005300  -67.600000
-0.004600  -67.600000
-0.005300  -67.700000
-0.006000  -67.700000
-0.006800  -67.800000
-0.010500  -67.900000
-0.012000  -67.900000
-0.015800  -67.900000
-0.013500  -68.000000
-0.009100  -68.000000
-0.015800  -68.000000
-0.023300  -68.100000
-0.032300  -68.100000
-0.040500  -68.200000
-0.030800  -68.200000
-0.021800  -68.300000
-0.016500  -68.300000
-0.020300  -68.300000
-0.026300  -68.400000
-0.014300  -68.400000
-0.014300  -68.400000
-0.014300  -68.500000
-0.012800  -68.500000
-0.015800  -68.600000
-0.013500  -68.600000
-0.014300  -68.700000
-0.010500  -68.700000
-0.011300  -68.800000
-0.010500  -68.800000
-0.011300  -68.900000
-0.015800  -68.900000
-0.012800  -68.900000
-0.015000  -69.000000
-0.020300  -69.000000
-0.020300  -69.100000
-0.015800  -69.100000
-0.013500  -69.200000
-0.018100  -69.200000
-0.016500  -69.300000
-0.009100  -69.300000
-0.006000  -69.300000
-0.009800  -69.400000
-0.018100  -69.400000
-0.024000  -69.500000
-0.020300  -69.500000
-0.010500  -69.600000
-0.005300  -69.600000
-0.007500  -69.700000
-0.013500  -69.700000
-0.016500  -69.800000
-0.021000  -69.800000
-0.027800  -69.800000
-0.036800  -69.900000
-0.036800  -69.900000
-0.021800  -70.000000
-0.011300  -70.000000
-0.006000  -70.000000
-0.010500  -70.100000
-0.015000  -70.100000
-0.011300  -70.200000
-0.009100  -70.200000
-0.010500  -70.200000
-0.019500  -70.300000
-0.018800  -70.300000
-0.016500  -70.400000
-0.024000  -70.500000
-0.024000  -70.500000
-0.021800  -70.500000
-0.020300  -70.600000
-0.014300  -70.600000
-0.008300  -70.700000
-0.012000  -70.700000
-0.020300  -70.700000
-0.015800  -70.800000
-0.012800  -70.800000
-0.012800  -70.900000
-0.012000  -70.900000
-0.010500  -71.000000
-0.012800  -71.000000
-0.013500  -71.100000
-0.014300  -71.100000
-0.018800  -71.100000
-0.021800  -71.200000
-0.025600  -71.200000
-0.024000  -71.300000
-0.021000  -71.400000
-0.017300  -71.400000
-0.015800  -71.400000
-0.020300  -71.500000
-0.021800  -71.500000
-0.016500  -71.600000
-0.012000  -71.600000
-0.016500  -71.600000
-0.015800  -71.700000
-0.009800  -71.700000
-0.006000  -71.800000
-0.002300  -71.900000
-0.003000  -71.900000
-0.005300  -72.000000
-0.005300  -72.000000
-0.004600  -72.000000
-0.007500  -72.100000
-0.012000  -72.100000
-0.014300  -72.200000
-0.015800  -72.200000
-0.015800  -72.300000
-0.019500  -72.300000
-0.021800  -72.400000
-0.021000  -72.400000
-0.022500  -72.500000
-0.021800  -72.500000
-0.018100  -72.500000
-0.015800  -72.600000
-0.012800  -72.600000
-0.011300  -72.700000
-0.009800  -72.800000
-0.014300  -72.800000
-0.022500  -72.900000
-0.024800  -72.900000
-0.021000  -72.900000
-0.021000  -73.000000
-0.021800  -73.000000
-0.021800  -73.100000
-0.020300  -73.100000
-0.016500  -73.200000
-0.020300  -73.300000
-0.021000  -73.300000
-0.024000  -73.300000
-0.027000  -73.400000
-0.021800  -73.400000
-0.018800  -73.400000
-0.014300  -73.500000
-0.009800  -73.500000
-0.009100  -73.600000
-0.005300  -73.600000
-0.003000  -73.700000
-0.000800  -73.700000
-0.003000  -73.800000
-0.006800  -73.800000
-0.010500  -73.800000
-0.013500  -73.900000
-0.018100  -73.900000
-0.024800  -74.000000
-0.025600  -74.000000
-0.027000  -74.100000
-0.027800  -74.200000
-0.019500  -74.200000
-0.015000  -74.200000
-0.012000  -74.300000
-0.015800  -74.300000
-0.020300  -74.300000
-0.016500  -74.300000
-0.012000  -74.400000
-0.010500  -74.400000
-0.016500  -74.500000
-0.019500  -74.500000
-0.021800  -74.600000
-0.024000  -74.600000
-0.023300  -74.700000
-0.029300  -74.700000
-0.024000  -74.700000
-0.015800  -74.700000
-0.012800  -74.800000
-0.006800  -74.800000
-0.005300  -74.900000
-0.007500  -75.000000
-0.009100  -75.000000
-0.012000  -75.000000
-0.014300  -75.000000
-0.014300  -75.100000
-0.011300  -75.100000
-0.006800  -75.200000
-0.005300  -75.200000
-0.007500  -75.200000
-0.009100  -75.200000
-0.003000  -75.300000
-0.007500  -75.300000
-0.018100  -75.400000
-0.022500  -75.400000
-0.024800  -75.400000
-0.023300  -75.500000
-0.019500  -75.500000
-0.018100  -75.600000
-0.019500  -75.600000
-0.027800  -75.600000
-0.034600  -75.700000
-0.029300  -75.700000
-0.018800  -75.700000
-0.012800  -75.800000
-0.012000  -75.800000
-0.021800  -75.900000
-0.027000  -75.900000
-0.023300  -75.900000
-0.016500  -76.000000
-0.009100  -76.000000
-0.009800  -76.100000
-0.014300  -76.100000
-0.020300  -76.100000
-0.021800  -76.200000
-0.016500  -76.200000
-0.012000  -76.300000
-0.012800  -76.300000
-0.016500  -76.300000
-0.020300  -76.400000
-0.024000  -76.400000
-0.024000  -76.500000
-0.019500  -76.500000
-0.014300  -76.500000
-0.012000  -76.600000
-0.010500  -76.600000
-0.011300  -76.700000
-0.012800  -76.700000
-0.014300  -76.800000
-0.016500  -76.800000
-0.015800  -76.900000
-0.015800  -76.900000
-0.015800  -76.900000
-0.012000  -77.000000
-0.009100  -77.000000
-0.014300  -77.000000
-0.027000  -77.100000
-0.031500  -77.100000
-0.027000  -77.200000
-0.020300  -77.200000
-0.010500  -77.300000
-0.008300  -77.400000
-0.008300  -77.400000
-0.007500  -77.400000
-0.009100  -77.400000
-0.010500  -77.400000
-0.015000  -77.500000
-0.014300  -77.500000
-0.014300  -77.600000
-0.018100  -77.600000
-0.020300  -77.700000
-0.024000  -77.700000
-0.023300  -77.700000
-0.023300  -77.800000
-0.018800  -77.800000
-0.012800  -77.900000
-0.016500  -77.900000
-0.025600  -77.900000
-0.029300  -77.900000
-0.023300  -78.000000
-0.009100  -78.000000
0.006000  -78.100000
0.004500  -78.100000
-0.000800  -78.200000
-0.005300  -78.200000
-0.006800  -78.300000
-0.011300  -78.300000
-0.021000  -78.300000
-0.021800  -78.400000
-0.018100  -78.400000
-0.010500  -78.500000
-0.015000  -78.500000
-0.034600  -78.500000
-0.042000  -78.600000
-0.034600  -78.600000
-0.021000  -78.700000
-0.017300  -78.700000
-0.023300  -78.800000
-0.023300  -78.800000
-0.012800  -78.800000
0.000700  -78.900000
0.003700  -79.000000
-0.005300  -79.000000
-0.012800  -79.000000
-0.018100  -79.100000
-0.018100  -79.100000
-0.014300  -79.200000
-0.009100  -79.200000
-0.008300  -79.200000
-0.005300  -79.300000
0.003000  -79.300000
0.001500  -79.400000
-0.006800  -79.400000
-0.017300  -79.400000
-0.021000  -79.500000
-0.019500  -79.500000
-0.021800  -79.600000
-0.024000  -79.600000
-0.023300  -79.700000
-0.019500  -79.700000
-0.021800  -79.700000
-0.024000  -79.800000
-0.025600  -79.800000
-0.027000  -79.900000
-0.026300  -79.900000
-0.024000  -80.000000
-0.018100  -80.100000
-0.016500  -80.100000
-0.017300  -80.100000
-0.017300  -80.200000
-0.015800  -80.200000
-0.018100  -80.300000
-0.021000  -80.300000
-0.018800  -80.400000
-0.015800  -80.400000
-0.013500  -80.500000
-0.011300  -80.600000
-0.007500  -80.600000
-0.009100  -80.600000
-0.010500  -80.700000
-0.006800  -80.700000
-0.007500  -80.800000
-0.009800  -80.800000
-0.012000  -80.900000
-0.015000  -80.900000
-0.014300  -81.000000
-0.015800  -81.000000
-0.018800  -81.000000
-0.014300  -81.000000
-0.012800  -81.100000
-0.012800  -81.100000
-0.012800  -81.200000
-0.022500  -81.200000
-0.038300  -81.300000
-0.037500  -81.300000
-0.023300  -81.400000
-0.013500  -81.400000
-0.012800  -81.400000
-0.010500  -81.500000
-0.005300  -81.500000
-0.008300  -81.500000
-0.009800  -81.600000
-0.005300  -81.600000
-0.003800  -81.600000
-0.001500  -81.700000
-0.005300  -81.700000
-0.010500  -81.800000
-0.012800  -81.800000
-0.018100  -81.800000
-0.018100  -81.900000
-0.016500  -81.900000
-0.018100  -81.900000
-0.018100  -81.900000
-0.019500  -81.900000
-0.021000  -82.000000
-0.022500  -82.000000
-0.025600  -82.100000
-0.028500  -82.100000
-0.025600  -82.100000
-0.015000  -82.200000
-0.006800  -82.200000
-0.004600  -82.300000
-0.005300  -82.300000
-0.014300  -82.300000
-0.019500  -82.300000
-0.014300  -82.300000
-0.010500  -82.400000
-0.015000  -82.400000
-0.017300  -82.400000
-0.018100  -82.400000
-0.019500  -82.400000
-0.019500  -82.500000
-0.020300  -82.500000
-0.020300  -82.500000
-0.021800  -82.600000
-0.023300  -82.600000
-0.019500  -82.600000
-0.015800  -82.700000
-0.017300  -82.700000
-0.025600  -82.700000
-0.027000  -82.700000
-0.025600  -82.800000
-0.030800  -82.800000
-0.028500  -82.800000
-0.023300  -82.800000
-0.018800  -82.800000
-0.014300  -82.800000
-0.008300  -82.900000
-0.011300  -82.900000
-0.012000  -82.900000
-0.010500  -82.900000
-0.009100  -83.000000
-0.006800  -83.000000
-0.012000  -83.000000
-0.015800  -83.000000
-0.018100  -83.000000
-0.016500  -83.100000
-0.015000  -83.100000
-0.015000  -83.100000
-0.015800  -83.100000
-0.016500  -83.200000
-0.013500  -83.200000
-0.020300  -83.200000
-0.025600  -83.200000
-0.024800  -83.200000
-0.023300  -83.200000
-0.017300  -83.200000
-0.012800  -83.300000
-0.012000  -83.300000
-0.012000  -83.300000
-0.015000  -83.300000
-0.018100  -83.300000
-0.019500  -83.300000
-0.020300  -83.300000
-0.018800  -83.300000
-0.012800  -83.300000
-0.006800  -83.300000
-0.000800  -83.300000
-0.004600  -83.300000
-0.009800  -83.300000
-0.010500  -83.400000
-0.015000  -83.400000
-0.012000  -83.400000
-0.006800  -83.400000
-0.008300  -83.400000
-0.006000  -83.400000
-0.005300  -83.400000
-0.010500  -83.500000
-0.024000  -83.500000
-0.031500  -83.500000
-0.029300  -83.500000
-0.029300  -83.500000
-0.018100  -83.500000
-0.012000  -83.500000
-0.018800  -83.500000
-0.024800  -83.500000
-0.027000  -83.600000
-0.016500  -83.600000
-0.010500  -83.600000
-0.008300  -83.600000
-0.005300  -83.600000
-0.012800  -83.700000
-0.012000  -83.700000
-0.012800  -83.700000
-0.013500  -83.700000
-0.016500  -83.700000
-0.023300  -83.700000
-0.019500  -83.700000
-0.018100  -83.700000
-0.018800  -83.700000
-0.018100  -83.700000
-0.016500  -83.700000
-0.019500  -83.700000
-0.021800  -83.700000
-0.022500  -83.700000
-0.016500  -83.700000
-0.012000  -83.700000
-0.015800  -83.700000
-0.016500  -83.700000
-0.017300  -83.700000
-0.015800  -83.700000
-0.015000  -83.700000
-0.018100  -83.700000
-0.020300  -83.700000
-0.020300  -83.700000
-0.016500  -83.700000
-0.016500  -83.700000
-0.009800  -83.700000
-0.003800  -83.700000
-0.009100  -83.700000
-0.016500  -83.700000
-0.025600  -83.700000
-0.029300  -83.700000
-0.029300  -83.700000
-0.020300  -83.700000
-0.008300  -83.700000
-0.001500  -83.700000
0.002200  -83.700000
0.003000  -83.700000
-0.001500  -83.700000
-0.009100  -83.700000
-0.015000  -83.700000
-0.018100  -83.700000
-0.021800  -83.700000
-0.021800  -83.700000
-0.024000  -83.700000
-0.025600  -83.700000
-0.024000  -83.600000
-0.024800  -83.600000
-0.024000  -83.600000
-0.021000  -83.600000
-0.020300  -83.600000
-0.024000  -83.600000
-0.027000  -83.600000
-0.029300  -83.600000
-0.029300  -83.600000
-0.021800  -83.500000
-0.016500  -83.500000
-0.016500  -83.500000
-0.014300  -83.500000
-0.001500  -83.500000
0.010500  -83.500000
0.008200  -83.500000
-0.002300  -83.400000
-0.010500  -83.400000
-0.009100  -83.400000
-0.007500  -83.400000
-0.009100  -83.400000
-0.009100  -83.400000
-0.012800  -83.400000
-0.014300  -83.300000
-0.018800  -83.300000
-0.031500  -83.300000
-0.030000  -83.300000
-0.025600  -83.300000
-0.026300  -83.300000
-0.022500  -83.300000
-0.024000  -83.300000
-0.025600  -83.300000
-0.019500  -83.300000
-0.015800  -83.200000
-0.014300  -83.200000
-0.014300  -83.200000
-0.022500  -83.200000
-0.023300  -83.200000
-0.015800  -83.200000
-0.012800  -83.100000
-0.012000  -83.100000
-0.015000  -83.100000
-0.015800  -83.100000
-0.015000  -83.100000
-0.016500  -83.100000
-0.017300  -83.100000
-0.020300  -83.000000
-0.021800  -83.000000
-0.019500  -83.000000
-0.013500  -83.000000
-0.008300  -83.000000
-0.005300  -83.000000
-0.009100  -83.000000
-0.015000  -82.900000
-0.017300  -82.900000
-0.015800  -82.900000
-0.010500  -82.900000
-0.012000  -82.900000
-0.014300  -82.900000
-0.013500  -82.800000
-0.012000  -82.800000
-0.010500  -82.800000
-0.012000  -82.800000
-0.012800  -82.800000
-0.015800  -82.800000
-0.012800  -82.800000
-0.011300  -82.800000
-0.012800  -82.800000
-0.013500  -82.800000
-0.014300  -82.700000
-0.016500  -82.700000
-0.019500  -82.700000
-0.021000  -82.700000
-0.021800  -82.700000
-0.022500  -82.700000
-0.020300  -82.700000
-0.021800  -82.600000
-0.018800  -82.600000
-0.009100  -82.600000
-0.007500  -82.600000
-0.016500  -82.600000
-0.021000  -82.500000
-0.021000  -82.500000
-0.021800  -82.500000
-0.021800  -82.500000
-0.023300  -82.500000
-0.019500  -82.400000
-0.018800  -82.400000
-0.018100  -82.400000
-0.017300  -82.400000
-0.014300  -82.400000
-0.011300  -82.400000
-0.007500  -82.400000
-0.001500  -82.300000
-0.000800  -82.300000
-0.004600  -82.300000
-0.015800  -82.300000
-0.023300  -82.300000
-0.018100  -82.200000
-0.012000  -82.200000
-0.012000  -82.200000
-0.009100  -82.100000
-0.006800  -82.100000
-0.009800  -82.100000
-0.018100  -82.100000
-0.026300  -82.000000
-0.026300  -82.000000
-0.027000  -82.000000
-0.031500  -82.000000
-0.031500  -81.900000
-0.029300  -81.900000
-0.027800  -81.900000
-0.029300  -81.900000
-0.028500  -81.900000
-0.021800  -81.900000
-0.012800  -81.900000
-0.006800  -81.800000
-0.010500  -81.800000
-0.014300  -81.800000
-0.010500  -81.800000
-0.003800  -81.800000
0.003000  -81.800000
0.004500  -81.700000
0.006000  -81.700000
0.003000  -81.700000
-0.007500  -81.700000
-0.020300  -81.700000
-0.029300  -81.600000
-0.029300  -81.600000
-0.026300  -81.600000
-0.022500  -81.600000
-0.027000  -81.600000
-0.027000  -81.600000
-0.021800  -81.500000
-0.021000  -81.500000
-0.020300  -81.500000
-0.021000  -81.500000
-0.015800  -81.500000
-0.012800  -81.500000
-0.012800  -81.500000
-0.013500  -81.500000
-0.016500  -81.500000
-0.013500  -81.500000
-0.017300  -81.500000
-0.017300  -81.500000
-0.012000  -81.500000
-0.008300  -81.500000
-0.007500  -81.500000
-0.012000  -81.500000
-0.012000  -81.500000
-0.010500  -81.500000
-0.012000  -81.500000
-0.015800  -81.500000
-0.012800  -81.500000
-0.012000  -81.500000
-0.016500  -81.500000
-0.019500  -81.500000
-0.018800  -81.500000
-0.018800  -81.400000
-0.020300  -81.400000
-0.021000  -81.400000
-0.019500  -81.400000
-0.016500  -81.400000
-0.016500  -81.400000
-0.018100  -81.400000
-0.018800  -81.400000
-0.020300  -81.400000
-0.021800  -81.400000
-0.018800  -81.400000
-0.016500  -81.400000
-0.017300  -81.400000
-0.014300  -81.300000
-0.012800  -81.300000
-0.012800  -81.300000
-0.014300  -81.300000
-0.012800  -81.300000
-0.014300  -81.300000
-0.019500  -81.300000
-0.023300  -81.300000
-0.023300  -81.300000
-0.016500  -81.300000
-0.011300  -81.300000
-0.012800  -81.200000
-0.012000  -81.200000
-0.009100  -81.200000
-0.009100  -81.200000
-0.012800  -81.200000
-0.014300  -81.200000
-0.015800  -81.200000
-0.015800  -81.200000
-0.014300  -81.200000
-0.018100  -81.200000
-0.019500  -81.100000
-0.015800  -81.100000
-0.012800  -81.100000
-0.014300  -81.100000
-0.015000  -81.100000
-0.014300  -81.100000
-0.014300  -81.100000
-0.015800  -81.000000
-0.014300  -81.000000
-0.016500  -81.000000
-0.020300  -81.000000
-0.021800  -81.000000
-0.023300  -81.000000
-0.023300  -81.000000
-0.022500  -81.000000
-0.021800  -81.000000
-0.023300  -81.000000
-0.024800  -80.900000
-0.023300  -80.900000
-0.021000  -80.900000
-0.020300  -80.900000
-0.019500  -80.900000
-0.016500  -80.900000
-0.015800  -80.900000
-0.012800  -80.900000
-0.009800  -80.900000
-0.009100  -80.900000
-0.006800  -80.800000
-0.009100  -80.800000
-0.012800  -80.800000
-0.012800  -80.800000
-0.012000  -80.800000
-0.012800  -80.800000
-0.015000  -80.800000
-0.012800  -80.800000
-0.015800  -80.800000
-0.018800  -80.800000
-0.020300  -80.800000
-0.022500  -80.800000
-0.019500  -80.800000
-0.018100  -80.800000
-0.018100  -80.800000
-0.018100  -80.800000
-0.015000  -80.800000
-0.010500  -80.700000
-0.010500  -80.700000
-0.010500  -80.700000
-0.009800  -80.700000
-0.010500  -80.700000
-0.008300  -80.700000
-0.008300  -80.700000
-0.012000  -80.600000
-0.015800  -80.600000
-0.019500  -80.600000
-0.021000  -80.600000
-0.020300  -80.600000
-0.020300  -80.600000
-0.018100  -80.600000
-0.014300  -80.600000
-0.012000  -80.600000
-0.012800  -80.600000
-0.012800  -80.500000
-0.012800  -80.500000
-0.014300  -80.500000
-0.015000  -80.500000
-0.016500  -80.500000
-0.020300  -80.500000
-0.020300  -80.400000
-0.018100  -80.400000
-0.013500  -80.400000
-0.012800  -80.400000
-0.012000  -80.400000
-0.009800  -80.300000
-0.009100  -80.300000
-0.012800  -80.300000
-0.016500  -80.300000
-0.013500  -80.300000
-0.010500  -80.300000
-0.011300  -80.200000
-0.012000  -80.200000
-0.013500  -80.200000
-0.016500  -80.200000
-0.019500  -80.200000
-0.017300  -80.100000
-0.012800  -80.100000
-0.012000  -80.100000
-0.012000  -80.100000
-0.018100  -80.100000
-0.024800  -80.100000
-0.027800  -80.000000
-0.026300  -80.000000
-0.018100  -80.000000
-0.015800  -79.900000
-0.015800  -79.900000
-0.016500  -79.900000
-0.019500  -79.900000
-0.016500  -79.800000
-0.015800  -79.800000
-0.015800  -79.800000
-0.016500  -79.800000
-0.016500  -79.700000
-0.018100  -79.700000
-0.018100  -79.700000
-0.015800  -79.700000
-0.017300  -79.700000
-0.015800  -79.600000
-0.018100  -79.600000
-0.018100  -79.600000
-0.017300  -79.500000
-0.018800  -79.500000
-0.018100  -79.500000
-0.019500  -79.400000
-0.019500  -79.400000
-0.018800  -79.400000
-0.019500  -79.300000
-0.018100  -79.300000
-0.016500  -79.300000
-0.017300  -79.200000
-0.016500  -79.200000
-0.015800  -79.200000
-0.014300  -79.200000
-0.009800  -79.200000
-0.012800  -79.100000
-0.018100  -79.100000
-0.021800  -79.000000
-0.020300  -79.000000
-0.015000  -79.000000
-0.013500  -78.900000
-0.012000  -78.900000
-0.012000  -78.800000
-0.012000  -78.800000
-0.008300  -78.800000
-0.008300  -78.700000
-0.012000  -78.700000
-0.015800  -78.700000
-0.015800  -78.600000
-0.015800  -78.600000
-0.018100  -78.500000
-0.018100  -78.500000
-0.019500  -78.500000
-0.018100  -78.400000
-0.018100  -78.400000
-0.018800  -78.300000
-0.018800  -78.300000
-0.018100  -78.300000
-0.016500  -78.200000
-0.016500  -78.200000
-0.015000  -78.100000
-0.015000  -78.100000
-0.015800  -78.000000
-0.014300  -78.000000
-0.015800  -77.900000
-0.015800  -77.900000
-0.021800  -77.900000
-0.024000  -77.900000
-0.018100  -77.800000
-0.012800  -77.800000
-0.012000  -77.700000
-0.014300  -77.700000
-0.013500  -77.600000
-0.011300  -77.600000
-0.009100  -77.500000
-0.012800  -77.500000
-0.019500  -77.400000
-0.021800  -77.400000
-0.021800  -77.400000
-0.018800  -77.300000
-0.018100  -77.300000
-0.014300  -77.200000
-0.014300  -77.200000
-0.014300  -77.100000
-0.015000  -77.100000
-0.015800  -77.000000
-0.016500  -77.000000
-0.016500  -77.000000
-0.014300  -77.000000
-0.019500  -76.900000
-0.018800  -76.900000
-0.014300  -76.800000
-0.014300  -76.800000
-0.010500  -76.700000
-0.008300  -76.700000
-0.008300  -76.600000
-0.009800  -76.600000
-0.012000  -76.500000
-0.016500  -76.500000
-0.016500  -76.500000
-0.015800  -76.400000
-0.015800  -76.300000
-0.016500  -76.300000
-0.020300  -76.200000
-0.020300  -76.200000
-0.019500  -76.100000
-0.021000  -76.100000
-0.020300  -76.100000
-0.019500  -76.000000
-0.019500  -76.000000
-0.018100  -75.900000
-0.012800  -75.800000
-0.016500  -75.800000
-0.021800  -75.700000
-0.020300  -75.700000
-0.025600  -75.600000
-0.024000  -75.600000
-0.018800  -75.500000
-0.014300  -75.500000
-0.012800  -75.400000
-0.014300  -75.300000
-0.014300  -75.300000
-0.016500  -75.200000
-0.014300  -75.200000
-0.014300  -75.100000
-0.014300  -75.100000
-0.015800  -75.000000
-0.020300  -74.900000
-0.018100  -74.900000
-0.015000  -74.800000
-0.016500  -74.700000
-0.021800  -74.700000
-0.019500  -74.700000
-0.012000  -74.600000
-0.006800  -74.500000
-0.008300  -74.500000
-0.013500  -74.400000
-0.012800  -74.300000
-0.012000  -74.300000
-0.014300  -74.300000
-0.015800  -74.200000
-0.015800  -74.100000
-0.014300  -74.100000
-0.014300  -74.000000
-0.014300  -73.900000
-0.015000  -73.800000
-0.015000  -73.800000
-0.018800  -73.800000
-0.019500  -73.700000
-0.018800  -73.600000
-0.017300  -73.600000
-0.016500  -73.500000
-0.018100  -73.400000
-0.016500  -73.400000
-0.016500  -73.300000
-0.012000  -73.300000
-0.009800  -73.200000
-0.012000  -73.100000
-0.010500  -73.100000
-0.012000  -73.000000
-0.010500  -73.000000
-0.011300  -72.900000
-0.015800  -72.900000
-0.015800  -72.800000
-0.018800  -72.800000
-0.022500  -72.700000
-0.023300  -72.600000
-0.024000  -72.600000
-0.024800  -72.500000
-0.024000  -72.500000
-0.015800  -72.400000
-0.008300  -72.400000
-0.008300  -72.300000
-0.013500  -72.300000
-0.021800  -72.200000
-0.024000  -72.100000
-0.024000  -72.100000
-0.018800  -72.000000
-0.012000  -72.000000
-0.011300  -72.000000
-0.012000  -71.900000
-0.014300  -71.800000
-0.016500  -71.800000
-0.015800  -71.700000
-0.015000  -71.700000
-0.015800  -71.600000
-0.020300  -71.600000
-0.023300  -71.600000
-0.021800  -71.500000
-0.021000  -71.500000
-0.018800  -71.400000
-0.018800  -71.300000
-0.019500  -71.300000
-0.021800  -71.200000
-0.020300  -71.200000
-0.016500  -71.100000
-0.014300  -71.100000
-0.010500  -71.100000
-0.014300  -71.000000
-0.015800  -70.900000
-0.012000  -70.900000
-0.014300  -70.800000
-0.015800  -70.800000
-0.016500  -70.700000
-0.019500  -70.700000
-0.015000  -70.600000
-0.012800  -70.600000
-0.012000  -70.500000
-0.010500  -70.400000
-0.013500  -70.400000
-0.014300  -70.300000
-0.012800  -70.300000
-0.006800  -70.200000
-0.006800  -70.200000
-0.005300  -70.100000
-0.005300  -70.100000
-0.010500  -70.000000
-0.015800  -69.900000
-0.016500  -69.900000
-0.012800  -69.800000
-0.018100  -69.800000
-0.019500  -69.700000
-0.017300  -69.600000
-0.016500  -69.600000
-0.011300  -69.500000
-0.014300  -69.400000
-0.018100  -69.400000
-0.018100  -69.300000
-0.017300  -69.300000
-0.016500  -69.200000
-0.015800  -69.100000
-0.015000  -69.100000
-0.017300  -69.000000
-0.018800  -68.900000
-0.018800  -68.900000
-0.018800  -68.800000
-0.018100  -68.700000
-0.019500  -68.700000
-0.020300  -68.600000
-0.020300  -68.500000
-0.019500  -68.400000
-0.016500  -68.400000
-0.016500  -68.300000
-0.018100  -68.300000
-0.019500  -68.200000
-0.022500  -68.100000
-0.019500  -68.000000
-0.019500  -68.000000
-0.021800  -67.900000
-0.019500  -67.800000
-0.015800  -67.800000
-0.012800  -67.700000
-0.012000  -67.600000
-0.012000  -67.500000
-0.012000  -67.500000
-0.009800  -67.400000
-0.009100  -67.300000
-0.009100  -67.300000
-0.009100  -67.200000
-0.012000  -67.100000
-0.014300  -67.000000
-0.014300  -67.000000
-0.013500  -66.900000
-0.016500  -66.800000
-0.023300  -66.700000
-0.025600  -66.600000
-0.025600  -66.600000
-0.023300  -66.500000
-0.019500  -66.400000
-0.019500  -66.300000
-0.016500  -66.200000
-0.015800  -66.200000
-0.014300  -66.100000
-0.014300  -66.000000
-0.018100  -66.000000
-0.019500  -65.900000
-0.020300  -65.800000
-0.020300  -65.700000
-0.016500  -65.700000
-0.016500  -65.600000
-0.018800  -65.500000
-0.020300  -65.400000
-0.024000  -65.300000
-0.019500  -65.300000
-0.010500  -65.200000
-0.006800  -65.100000
0.000000  -65.000000
0.000000  -65.000000
-0.008300  -64.900000
-0.012000  -64.800000
-0.012000  -64.700000
-0.013500  -64.700000
-0.015000  -64.600000
-0.012800  -64.500000
-0.016500  -64.400000
-0.019500  -64.400000
-0.019500  -64.300000
-0.018800  -64.200000
-0.018800  -64.100000
-0.018800  -64.000000
-0.016500  -63.900000
-0.015000  -63.900000
-0.017300  -63.800000
-0.018100  -63.700000
-0.020300  -63.600000
-0.021800  -63.500000
-0.021000  -63.500000
-0.021000  -63.400000
-0.021800  -63.300000
-0.021800  -63.200000
-0.018800  -63.100000
-0.016500  -63.000000
-0.012800  -63.000000
-0.008300  -62.900000
-0.006000  -62.800000
-0.008300  -62.700000
-0.014300  -62.600000
-0.018100  -62.600000
-0.021000  -62.500000
-0.023300  -62.400000
-0.019500  -62.300000
-0.011300  -62.300000
-0.009800  -62.200000
-0.013500  -62.100000
-0.013500  -62.100000
-0.014300  -62.000000
-0.014300  -61.900000
-0.015000  -61.800000
-0.015800  -61.700000
-0.014300  -61.700000
-0.016500  -61.600000
-0.019500  -61.500000
-0.023300  -61.400000
-0.025600  -61.300000
-0.024800  -61.300000
-0.021000  -61.200000
-0.017300  -61.100000
-0.010500  -61.000000
-0.006000  -61.000000
-0.014300  -60.900000
-0.016500  -60.800000
-0.015800  -60.700000
-0.013500  -60.600000
-0.012800  -60.600000
-0.012000  -60.500000
-0.012800  -60.400000
-0.016500  -60.300000
-0.015800  -60.200000
-0.019500  -60.200000
-0.015800  -60.100000
-0.012000  -60.000000
-0.012800  -59.900000
-0.010500  -59.800000
-0.013500  -59.800000
-0.012800  -59.700000
-0.014300  -59.600000
-0.016500  -59.500000
-0.012800  -59.400000
-0.014300  -59.300000
-0.017300  -59.200000
-0.019500  -59.100000
-0.021000  -59.000000
-0.019500  -58.900000
-0.018800  -58.800000
-0.019500  -58.700000
-0.018100  -58.500000
-0.012000  -58.500000
-0.012800  -58.400000
-0.015800  -58.300000
-0.012000  -58.200000
-0.015000  -58.100000
-0.016500  -58.000000
-0.015800  -57.900000
-0.020300  -57.800000
-0.019500  -57.600000
-0.019500  -57.600000
-0.018100  -57.500000
-0.015800  -57.300000
-0.012800  -57.200000
-0.012000  -57.200000
-0.012000  -57.000000
-0.014300  -56.900000
-0.015000  -56.800000
-0.012000  -56.700000
-0.015800  -56.600000
-0.018100  -56.500000
-0.015800  -56.400000
-0.012800  -56.300000
-0.015800  -56.200000
-0.018100  -56.100000
-0.020300  -56.000000
-0.021000  -55.900000
-0.021800  -55.800000
-0.021800  -55.700000
-0.015800  -55.600000
-0.013500  -55.500000
-0.011300  -55.400000
-0.009100  -55.300000
-0.012000  -55.200000
-0.014300  -55.100000
-0.016500  -55.000000
-0.016500  -54.900000
-0.016500  -54.900000
-0.018100  -54.800000
-0.021800  -54.700000
-0.022500  -54.600000
-0.021000  -54.500000
-0.016500  -54.500000
-0.015800  -54.400000
-0.016500  -54.300000
-0.015800  -54.200000
-0.021800  -54.100000
-0.021800  -54.000000
-0.021800  -53.900000
-0.020300  -53.800000
-0.016500  -53.700000
-0.023300  -53.600000
-0.023300  -53.600000
-0.021800  -53.500000
-0.018800  -53.400000
-0.012800  -53.300000
-0.012800  -53.200000
-0.010500  -53.100000
-0.003800  -53.000000
0.003700  -52.900000
0.000700  -52.800000
-0.006800  -52.800000
-0.012800  -52.700000
-0.015800  -52.600000
-0.013500  -52.500000
-0.012800  -52.400000
-0.012000  -52.300000
-0.011300  -52.200000
-0.014300  -52.200000
-0.020300  -52.100000
-0.024800  -52.000000
-0.026300  -51.900000
-0.024000  -51.800000
-0.019500  -51.700000
-0.019500  -51.600000
-0.024000  -51.500000
-0.029300  -51.400000
-0.029300  -51.300000
-0.021000  -51.300000
-0.004600  -51.200000
0.000700  -51.000000
-0.006000  -50.900000
-0.009800  -50.900000
-0.012800  -50.800000
-0.013500  -50.700000
-0.015800  -50.600000
-0.016500  -50.500000
-0.014300  -50.400000
-0.016500  -50.300000
-0.015000  -50.200000
-0.016500  -50.100000
-0.019500  -50.000000
-0.023300  -49.900000
-0.022500  -49.800000
-0.015800  -49.700000
-0.012800  -49.600000
-0.012800  -49.500000
-0.014300  -49.400000
-0.010500  -49.200000
-0.007500  -49.100000
-0.013500  -49.000000
-0.015800  -48.900000
-0.020300  -48.800000
-0.025600  -48.700000
-0.025600  -48.600000
-0.023300  -48.500000
-0.021800  -48.400000
-0.020300  -48.200000
-0.017300  -48.200000
-0.018100  -48.000000
-0.016500  -47.900000
-0.014300  -47.800000
-0.012800  -47.700000
-0.012800  -47.600000
-0.011300  -47.500000
-0.012000  -47.400000
-0.016500  -47.300000
-0.015000  -47.200000
-0.012000  -47.100000
-0.009800  -47.000000
-0.012000  -46.900000
-0.012800  -46.800000
-0.012800  -46.700000
-0.014300  -46.600000
-0.013500  -46.500000
-0.015800  -46.400000
-0.016500  -46.300000
-0.017300  -46.200000
-0.016500  -46.100000
-0.015000  -45.900000
-0.014300  -45.900000
-0.015000  -45.800000
-0.012800  -45.700000
-0.015800  -45.600000
-0.018100  -45.500000
-0.018100  -45.400000
-0.020300  -45.300000
-0.023300  -45.200000
-0.025600  -45.100000
-0.024000  -45.000000
-0.021000  -45.000000
-0.018100  -44.900000
-0.018800  -44.800000
-0.019500  -44.700000
-0.014300  -44.600000
-0.010500  -44.600000
-0.009100  -44.500000
-0.009100  -44.400000
-0.009100  -44.300000
-0.013500  -44.200000
-0.015000  -44.100000
-0.017300  -44.000000
-0.015800  -43.900000
-0.012800  -43.900000
-0.012800  -43.800000
-0.014300  -43.700000
-0.017300  -43.600000
-0.017300  -43.500000
-0.015800  -43.500000
-0.015000  -43.400000
-0.015800  -43.300000
-0.018800  -43.200000
-0.021800  -43.100000
-0.024000  -43.100000
-0.027000  -43.000000
-0.020300  -42.900000
-0.012800  -42.800000
-0.014300  -42.700000
-0.014300  -42.700000
-0.007500  -42.600000
-0.009100  -42.500000
-0.012800  -42.400000
-0.009800  -42.300000
0.003000  -42.200000
0.016500  -42.100000
0.012700  -42.000000
0.001500  -41.900000
-0.012000  -41.900000
-0.025600  -41.800000
-0.033000  -41.700000
-0.039000  -41.600000
-0.039800  -41.500000
-0.040500  -41.400000
-0.036800  -41.400000
-0.035300  -41.300000
-0.035300  -41.200000
-0.032300  -41.100000
-0.032300  -41.000000
-0.028500  -40.900000
-0.029300  -40.800000
-0.029300  -40.700000
-0.025600  -40.600000
-0.016500  -40.500000
-0.008300  -40.400000
0.000000  -40.300000
-0.000800  -40.200000
-0.000800  -40.100000
0.004500  -40.000000
0.003700  -39.900000
0.001500  -39.800000
0.000000  -39.700000
-0.003000  -39.600000
-0.004600  -39.500000
-0.006800  -39.400000
-0.006800  -39.300000
-0.008300  -39.200000
-0.009100  -39.100000
-0.014300  -39.000000
-0.017300  -38.900000
-0.016500  -38.800000
-0.017300  -38.700000
-0.018800  -38.600000
-0.019500  -38.500000
-0.019500  -38.400000
-0.018100  -38.300000
-0.018100  -38.200000
-0.019500  -38.100000
-0.019500  -38.000000
-0.019500  -37.900000
-0.017300  -37.800000
-0.019500  -37.700000
-0.021800  -37.600000
-0.018800  -37.500000
-0.016500  -37.400000
-0.013500  -37.300000
-0.010500  -37.200000
-0.008300  -37.100000
-0.010500  -37.000000
-0.013500  -36.900000
-0.014300  -36.800000
-0.016500  -36.700000
-0.018100  -36.600000
-0.018100  -36.500000
-0.016500  -36.400000
-0.017300  -36.300000
-0.015800  -36.200000
-0.015000  -36.100000
-0.019500  -36.000000
-0.021000  -36.000000
-0.020300  -35.900000
-0.021800  -35.800000
-0.021800  -35.700000
-0.023300  -35.600000
-0.021800  -35.500000
-0.019500  -35.400000
-0.018800  -35.300000
-0.018800  -35.200000
-0.017300  -35.100000
-0.012800  -35.100000
-0.006800  -35.000000
-0.003000  -34.900000
-0.005300  -34.800000
-0.009100  -34.700000
-0.012000  -34.700000
-0.015800  -34.600000
-0.019500  -34.500000
-0.020300  -34.400000
-0.015800  -34.300000
-0.013500  -34.200000
-0.012000  -34.200000
-0.012800  -34.100000
-0.018800  -34.000000
-0.020300  -33.900000
-0.022500  -33.800000
-0.021800  -33.800000
-0.021800  -33.700000
-0.021800  -33.600000
-0.021000  -33.500000
-0.018100  -33.500000
-0.016500  -33.400000
-0.014300  -33.300000
-0.014300  -33.200000
-0.015800  -33.100000
-0.013500  -33.100000
-0.015000  -33.000000
-0.014300  -32.900000
-0.013500  -32.800000
-0.015800  -32.800000
-0.016500  -32.700000
-0.021800  -32.600000
-0.020300  -32.500000
-0.018100  -32.400000
-0.015800  -32.400000
-0.015800  -32.300000
-0.017300  -32.200000
-0.016500  -32.100000
-0.019500  -32.000000
-0.018100  -32.000000
-0.019500  -31.900000
-0.021000  -31.800000
-0.020300  -31.700000
-0.021000  -31.700000
-0.019500  -31.600000
-0.018800  -31.500000
-0.016500  -31.500000
-0.014300  -31.400000
-0.015800  -31.300000
-0.018100  -31.300000
-0.019500  -31.200000
-0.019500  -31.100000
-0.018100  -31.100000
-0.012800  -31.000000
-0.009800  -31.000000
-0.009800  -30.900000
-0.010500  -30.800000
-0.011300  -30.700000
-0.011300  -30.700000
-0.009100  -30.600000
-0.009100  -30.600000
-0.009100  -30.500000
-0.009800  -30.400000
-0.012000  -30.400000
-0.012800  -30.300000
-0.015800  -30.200000
-0.014300  -30.200000
-0.012000  -30.100000
-0.016500  -30.100000
-0.017300  -30.000000
-0.017300  -29.900000
-0.018100  -29.900000
-0.020300  -29.800000
-0.020300  -29.700000
-0.019500  -29.700000
-0.022500  -29.600000
-0.020300  -29.600000
-0.018800  -29.500000
-0.021800  -29.400000
-0.018100  -29.400000
-0.016500  -29.300000
-0.015800  -29.300000
-0.014300  -29.200000
-0.014300  -29.200000
-0.014300  -29.100000
-0.015800  -29.000000
-0.015800  -28.900000
-0.017300  -28.900000
-0.017300  -28.800000
-0.016500  -28.800000
-0.014300  -28.700000
-0.015800  -28.600000
-0.016500  -28.600000
-0.016500  -28.500000
-0.019500  -28.400000
-0.018100  -28.400000
-0.016500  -28.300000
-0.017300  -28.300000
-0.018800  -28.200000
-0.018800  -28.100000
-0.018100  -28.100000
-0.016500  -28.000000
-0.015800  -27.900000
-0.015800  -27.900000
-0.012800  -27.800000
-0.013500  -27.800000
-0.012000  -27.700000
-0.013500  -27.600000
-0.006800  -27.600000
0.009000  -27.500000
0.014200  -27.500000
0.004500  -27.400000
-0.009100  -27.300000
-0.024000  -27.300000
-0.038300  -27.200000
-0.049500  -27.100000
-0.045800  -27.100000
-0.033800  -27.000000
-0.025600  -27.000000
-0.021800  -26.900000
-0.020300  -26.900000
-0.019500  -26.800000
-0.023300  -26.700000
-0.025600  -26.600000
-0.025600  -26.600000
-0.018100  -26.500000
-0.012000  -26.400000
-0.007500  -26.400000
-0.000800  -26.300000
-0.005300  -26.200000
-0.008300  -26.100000
-0.011300  -26.100000
-0.015800  -26.000000
-0.012800  -25.900000
-0.014300  -25.800000
-0.012800  -25.800000
-0.013500  -25.700000
-0.015800  -25.600000
-0.015800  -25.600000
-0.015800  -25.500000
-0.012800  -25.400000
-0.014300  -25.300000
-0.015800  -25.200000
-0.015800  -25.200000
-0.016500  -25.100000
-0.016500  -25.000000
-0.018100  -24.900000
-0.016500  -24.800000
-0.016500  -24.800000
-0.016500  -24.700000
-0.018100  -24.600000
-0.016500  -24.500000
-0.012800  -24.400000
-0.013500  -24.400000
-0.014300  -24.300000
-0.015000  -24.200000
-0.013500  -24.200000
-0.013500  -24.100000
-0.012800  -24.000000
-0.016500  -23.900000
-0.014300  -23.900000
-0.008300  -23.800000
-0.008300  -23.700000
-0.006000  -23.600000
-0.009100  -23.500000
-0.012800  -23.400000
-0.016500  -23.300000
-0.020300  -23.200000
-0.017300  -23.100000
-0.014300  -23.000000
-0.015800  -23.000000
-0.018100  -22.900000
-0.018800  -22.800000
-0.019500  -22.700000
-0.019500  -22.600000
-0.018800  -22.500000
-0.018100  -22.500000
-0.017300  -22.400000
-0.019500  -22.300000
-0.020300  -22.200000
-0.016500  -22.100000
-0.013500  -22.000000
-0.013500  -21.900000
-0.014300  -21.800000
-0.013500  -21.700000
-0.012800  -21.600000
-0.014300  -21.600000
-0.016500  -21.500000
-0.016500  -21.400000
-0.015800  -21.300000
-0.014300  -21.200000
-0.014300  -21.100000
-0.017300  -21.000000
-0.019500  -21.000000
-0.017300  -20.900000
-0.015800  -20.800000
-0.018100  -20.700000
-0.017300  -20.600000
-0.016500  -20.500000
-0.018800  -20.400000
-0.021000  -20.300000
-0.023300  -20.300000
-0.025600  -20.200000
-0.025600  -20.100000
-0.021000  -20.000000
-0.019500  -19.900000
-0.018800  -19.800000
-0.017300  -19.700000
-0.018100  -19.600000
-0.019500  -19.500000
-0.020300  -19.400000
-0.023300  -19.400000
-0.025600  -19.300000
-0.021800  -19.200000
-0.019500  -19.100000
-0.016500  -19.000000
-0.012800  -18.900000
-0.012000  -18.900000
-0.008300  -18.800000
-0.007500  -18.700000
-0.006800  -18.600000
-0.008300  -18.500000
-0.005300  -18.400000
-0.001500  -18.300000
-0.005300  -18.200000
-0.003800  -18.200000
-0.001500  -18.100000
-0.006800  -18.000000
-0.012000  -17.900000
-0.014300  -17.800000
-0.016500  -17.800000
-0.017300  -17.700000
-0.018100  -17.600000
-0.016500  -17.500000
-0.017300  -17.400000
-0.025600  -17.400000
-0.033800  -17.300000
-0.033000  -17.200000
-0.025600  -17.100000
-0.019500  -17.000000
-0.013500  -17.000000
-0.012800  -16.900000
-0.010500  -16.800000
-0.013500  -16.700000
-0.018800  -16.600000
-0.022500  -16.600000
-0.021800  -16.500000
-0.011300  -16.400000
-0.003000  -16.300000
0.000700  -16.200000
0.003700  -16.200000
0.003000  -16.100000
-0.008300  -16.000000
-0.014300  -15.900000
-0.021800  -15.800000
-0.024000  -15.800000
-0.024000  -15.700000
-0.029300  -15.600000
-0.033800  -15.500000
-0.034600  -15.400000
-0.030800  -15.400000
-0.031500  -15.300000
-0.033000  -15.200000
-0.036800  -15.100000
-0.031500  -15.000000
-0.023300  -14.900000
-0.018100  -14.900000
-0.006800  -14.800000
-0.006000  -14.700000
-0.003000  -14.600000
0.002200  -14.500000
0.013500  -14.400000
0.030000  -14.400000
0.024000  -14.300000
0.006700  -14.200000
-0.011300  -14.100000
-0.026300  -14.000000
-0.030800  -13.900000
-0.033800  -13.900000
-0.031500  -13.800000
-0.027800  -13.700000
-0.027800  -13.600000
-0.025600  -13.500000
-0.027800  -13.400000
-0.029300  -13.400000
-0.027000  -13.300000
-0.019500  -13.200000
-0.016500  -13.100000
-0.018800  -13.100000
-0.019500  -13.000000
-0.018100  -12.900000
-0.013500  -12.800000
-0.006000  -12.700000
-0.005300  -12.600000
-0.008300  -12.600000
-0.008300  -12.500000
-0.011300  -12.400000
-0.014300  -12.300000
-0.013500  -12.300000
-0.014300  -12.200000
-0.012800  -12.100000
-0.012800  -12.100000
-0.014300  -12.000000
-0.012800  -11.900000
-0.014300  -11.800000
-0.013500  -11.800000
-0.015000  -11.700000
-0.015800  -11.700000
-0.014300  -11.600000
-0.017300  -11.500000
-0.015800  -11.500000
-0.010500  -11.400000
-0.006800  -11.300000
-0.006000  -11.300000
-0.010500  -11.200000
-0.016500  -11.200000
-0.018800  -11.100000
-0.018100  -11.000000
-0.018800  -11.000000
-0.022500  -10.900000
-0.025600  -10.800000
-0.024800  -10.800000
-0.027000  -10.700000
-0.030800  -10.700000
-0.028500  -10.600000
-0.024000  -10.500000
-0.021800  -10.500000
-0.019500  -10.400000
-0.015800  -10.400000
-0.018100  -10.300000
-0.019500  -10.300000
-0.018100  -10.200000
-0.014300  -10.100000
-0.012800  -10.100000
-0.012800  -10.000000
-0.010500  -10.000000
-0.011300  -9.900000
-0.009800  -9.900000
-0.009800  -9.800000
-0.012800  -9.800000
-0.012800  -9.700000
-0.012800  -9.600000
-0.010500  -9.600000
-0.013500  -9.500000
-0.014300  -9.500000
-0.016500  -9.500000
-0.018100  -9.500000
-0.018800  -9.400000
-0.024800  -9.400000
-0.020300  -9.300000
-0.014300  -9.300000
-0.015000  -9.300000
-0.010500  -9.200000
-0.009100  -9.200000
-0.024000  -9.100000
-0.030000  -9.100000
-0.025600  -9.100000
-0.021000  -9.000000
-0.012800  -9.000000
-0.012800  -9.000000
-0.012800  -9.000000
-0.018800  -8.900000
-0.029300  -8.900000
-0.029300  -8.800000
-0.023300  -8.800000
-0.011300  -8.800000
-0.006800  -8.800000
-0.006800  -8.700000
-0.000800  -8.700000
0.000000  -8.700000
-0.003000  -8.600000
-0.008300  -8.600000
-0.003000  -8.600000
0.001500  -8.600000
-0.005300  -8.600000
-0.012800  -8.500000
-0.017300  -8.500000
-0.016500  -8.500000
-0.018100  -8.400000
-0.019500  -8.400000
-0.019500  -8.400000
-0.020300  -8.400000
-0.023300  -8.300000
-0.024000  -8.300000
-0.023300  -8.300000
-0.023300  -8.300000
-0.022500  -8.300000
-0.023300  -8.200000
-0.019500  -8.200000
-0.019500  -8.200000
-0.019500  -8.200000
-0.017300  -8.200000
-0.016500  -8.100000
-0.014300  -8.100000
-0.015000  -8.100000
-0.015800  -8.100000
-0.018800  -8.100000
-0.015800  -8.100000
0.002200  -8.100000
0.015000  -8.100000
0.000700  -8.100000
-0.018100  -8.000000
-0.031500  -8.000000
-0.038300  -8.000000
-0.036100  -8.000000
-0.035300  -8.000000
-0.030800  -8.000000
-0.025600  -8.000000
-0.022500  -8.000000
-0.027000  -8.000000
-0.027800  -8.000000
-0.019500  -8.000000
-0.014300  -7.900000
-0.009100  -7.900000
-0.007500  -7.900000
-0.008300  -7.900000
-0.008300  -7.900000
-0.012000  -7.900000
-0.019500  -7.900000
-0.025600  -7.900000
-0.021000  -7.900000
-0.015800  -7.900000
-0.012800  -7.900000
-0.009100  -7.900000
-0.006800  -7.900000
-0.006800  -7.900000
-0.009100  -7.900000
-0.008300  -7.800000
-0.006800  -7.800000
-0.005300  -7.800000
-0.008300  -7.800000
-0.013500  -7.800000
-0.018100  -7.800000
-0.016500  -7.800000
-0.018100  -7.800000
-0.018100  -7.800000
-0.013500  -7.800000
-0.014300  -7.800000
-0.013500  -7.800000
-0.012000  -7.800000
-0.012800  -7.800000
-0.015000  -7.800000
-0.014300  -7.800000
-0.014300  -7.800000
-0.017300  -7.700000
-0.018100  -7.700000
-0.017300  -7.700000
-0.017300  -7.700000
-0.019500  -7.700000
-0.021800  -7.700000
-0.021000  -7.700000
-0.020300  -7.700000
-0.018100  -7.600000
-0.015800  -7.600000
-0.016500  -7.600000
-0.015000  -7.600000
-0.015000  -7.600000
-0.017300  -7.600000
-0.015800  -7.500000
-0.015800  -7.500000
-0.016500  -7.500000
-0.018100  -7.500000
-0.018100  -7.500000
-0.017300  -7.400000
-0.018100  -7.400000
-0.020300  -7.400000
-0.018100  -7.400000
-0.016500  -7.300000
-0.014300  -7.300000
-0.013500  -7.300000
-0.012000  -7.300000
-0.009100  -7.200000
-0.010500  -7.200000
-0.012000  -7.200000
-0.012800  -7.200000
-0.016500  -7.200000
-0.016500  -7.100000
-0.015800  -7.100000
-0.012000  -7.100000
-0.006000  -7.100000
-0.003000  -7.000000
-0.005300  -7.000000
-0.014300  -7.000000
-0.018800  -7.000000
-0.023300  -6.900000
-0.024000  -6.900000
-0.023300  -6.900000
-0.024800  -6.900000
-0.026300  -6.900000
-0.029300  -6.900000
-0.027000  -6.900000
-0.030800  -6.900000
-0.035300  -6.800000
-0.030800  -6.800000
-0.027000  -6.800000
-0.023300  -6.800000
-0.019500  -6.800000
-0.016500  -6.800000
-0.015800  -6.800000
-0.017300  -6.800000
-0.015800  -6.800000
-0.012800  -6.800000
-0.013500  -6.800000
-0.012800  -6.800000
-0.010500  -6.800000
-0.007500  -6.800000
0.000700  -6.700000
0.003000  -6.700000
-0.002300  -6.700000
-0.004600  -6.700000
-0.004600  -6.700000
-0.007500  -6.700000
-0.011300  -6.700000
-0.012000  -6.700000
-0.017300  -6.700000
-0.031500  -6.700000
-0.042800  -6.700000
-0.044300  -6.700000
-0.038300  -6.700000
-0.025600  -6.600000
-0.018800  -6.600000
-0.013500  -6.600000
-0.008300  -6.600000
-0.006800  -6.600000
0.003000  -6.600000
0.012000  -6.600000
0.008200  -6.600000
-0.003000  -6.600000
-0.010500  -6.500000
-0.015800  -6.500000
-0.015000  -6.500000
-0.017300  -6.500000
-0.021800  -6.500000
-0.014300  -6.500000
0.006000  -6.500000
0.018000  -6.500000
-0.000800  -6.500000
-0.015800  -6.400000
-0.024000  -6.400000
-0.035300  -6.400000
-0.042000  -6.400000
-0.057000  -6.400000
-0.051800  -6.400000
-0.044300  -6.400000
-0.041300  -6.300000
-0.035300  -6.300000
-0.027800  -6.300000
-0.009100  -6.300000
0.003000  -6.300000
0.012700  -6.300000
0.023200  -6.300000
0.021000  -6.300000
0.009000  -6.300000
-0.000800  -6.300000
-0.009100  -6.200000
-0.016500  -6.200000
-0.015800  -6.200000
-0.016500  -6.200000
-0.020300  -6.200000
-0.019500  -6.200000
-0.018800  -6.200000
-0.024000  -6.100000
-0.027800  -6.100000
-0.025600  -6.100000
-0.024000  -6.100000
-0.019500  -6.100000
-0.016500  -6.100000
-0.015800  -6.000000
-0.017300  -6.000000
-0.016500  -6.000000
-0.012800  -6.000000
-0.012800  -6.000000
-0.009800  -5.900000
-0.007500  -5.900000
0.003700  -5.900000
0.024700  -5.900000
0.050200  -5.900000
0.050200  -5.900000
0.012000  -5.900000
-0.019500  -5.900000
-0.042800  -5.900000
-0.053300  -5.800000
-0.054000  -5.800000
-0.054800  -5.800000
-0.049500  -5.800000
-0.050300  -5.800000
-0.050300  -5.800000
-0.055500  -5.800000
-0.044300  -5.800000
-0.024000  -5.800000
-0.015000  -5.800000
-0.010500  -5.800000
-0.011300  -5.700000
-0.012000  -5.700000
-0.010500  -5.700000
-0.009100  -5.700000
-0.006800  -5.700000
-0.006000  -5.700000
-0.006800  -5.700000
-0.009800  -5.700000
-0.011300  -5.700000
-0.009100  -5.700000
-0.006800  -5.700000
-0.004600  -5.700000
-0.000800  -5.700000
-0.003800  -5.600000
-0.007500  -5.600000
-0.010500  -5.600000
-0.015800  -5.600000
-0.016500  -5.600000
-0.020300  -5.600000
-0.023300  -5.600000
-0.029300  -5.600000
-0.033000  -5.600000
-0.035300  -5.600000
-0.042000  -5.500000
-0.042800  -5.500000
-0.034600  -5.500000
-0.023300  -5.500000
-0.012000  -5.500000
-0.003800  -5.500000
-0.000800  -5.500000
0.000000  -5.500000
-0.000800  -5.500000
-0.006000  -5.500000
-0.011300  -5.500000
-0.015000  -5.500000
-0.016500  -5.500000
-0.015800  -5.500000
-0.010500  -5.500000
-0.009100  -5.500000
-0.008300  -5.500000
-0.005300  -5.400000
-0.006000  -5.400000
-0.003000  -5.400000
-0.003800  -5.400000
-0.009100  -5.400000
-0.012800  -5.400000
-0.015000  -5.400000
-0.015800  -5.400000
-0.015800  -5.400000
-0.017300  -5.400000
-0.020300  -5.400000
-0.021800  -5.400000
-0.021800  -5.400000
-0.021800  -5.400000
-0.020300  -5.400000
-0.019500  -5.400000
-0.019500  -5.400000
-0.018100  -5.400000
-0.015800  -5.400000
-0.017300  -5.400000
-0.020300  -5.400000
-0.025600  -5.400000
-0.026300  -5.400000
-0.025600  -5.400000
-0.024000  -5.400000
-0.023300  -5.400000
-0.019500  -5.400000
-0.018100  -5.400000
-0.019500  -5.400000
-0.018100  -5.400000
-0.015000  -5.400000
-0.015800  -5.400000
-0.015800  -5.400000
-0.012800  -5.400000
-0.013500  -5.400000
-0.015000  -5.400000
-0.003000  -5.400000
0.017200  -5.400000
0.024000  -5.400000
0.001500  -5.400000
-0.021000  -5.400000
-0.034600  -5.400000
-0.047300  -5.400000
-0.049500  -5.400000
-0.039000  -5.400000
-0.022500  -5.300000
-0.013500  -5.300000
-0.012800  -5.300000
-0.012800  -5.300000
-0.008300  -5.300000
-0.006800  -5.300000
-0.004600  -5.300000
-0.000800  -5.300000
-0.004600  -5.300000
-0.009800  -5.300000
-0.018100  -5.300000
-0.020300  -5.300000
-0.023300  -5.300000
-0.029300  -5.300000
-0.032300  -5.300000
-0.034600  -5.300000
-0.024800  -5.300000
-0.018100  -5.300000
-0.014300  -5.300000
-0.010500  -5.300000
-0.009800  -5.300000
-0.014300  -5.300000
-0.020300  -5.300000
-0.016500  -5.300000
-0.014300  -5.300000
-0.014300  -5.300000
-0.015000  -5.300000
-0.015800  -5.300000
-0.013500  -5.300000
-0.014300  -5.200000
-0.012800  -5.200000
-0.012000  -5.200000
-0.012000  -5.200000
-0.012000  -5.200000
-0.013500  -5.200000
-0.005300  -5.200000
0.001500  -5.200000
-0.003000  -5.200000
-0.009800  -5.200000
-0.016500  -5.200000
-0.019500  -5.200000
-0.019500  -5.200000
-0.024800  -5.100000
-0.027800  -5.100000
-0.025600  -5.100000
-0.027000  -5.100000
-0.029300  -5.100000
-0.033000  -5.100000
-0.030800  -5.100000
-0.026300  -5.100000
-0.019500  -5.100000
-0.012800  -5.100000
-0.011300  -5.100000
-0.012000  -5.100000
-0.009100  -5.100000
-0.007500  -5.100000
-0.011300  -5.100000
-0.017300  -5.100000
-0.027000  -5.100000
-0.027000  -5.100000
-0.021000  -5.100000
-0.014300  -5.100000
-0.009100  -5.100000
-0.012000  -5.100000
-0.010500  -5.100000
-0.006000  -5.100000
-0.006800  -5.100000
-0.009100  -5.100000
-0.012000  -5.100000
-0.015800  -5.100000
-0.015800  -5.100000
-0.012800  -5.100000
-0.018100  -5.100000
-0.016500  -5.100000
-0.012000  -5.100000
-0.004600  -5.100000
0.003000  -5.100000
0.003000  -5.100000
-0.001500  -5.100000
-0.012000  -5.100000
-0.016500  -5.100000
-0.021000  -5.100000
-0.021800  -5.100000
-0.021800  -5.100000
-0.019500  -5.100000
-0.016500  -5.100000
-0.019500  -5.100000
-0.019500  -5.100000
-0.020300  -5.100000
-0.018800  -5.100000
-0.019500  -5.100000
-0.019500  -5.100000
-0.018800  -5.100000
-0.019500  -5.100000
-0.021800  -5.100000
-0.021800  -5.100000
-0.020300  -5.100000
-0.021000  -5.100000
-0.020300  -5.100000
-0.023300  -5.100000
-0.022500  -5.100000
-0.021000  -5.100000
-0.020300  -5.100000
-0.018800  -5.100000
-0.018100  -5.100000
-0.016500  -5.100000
-0.010500  -5.100000
-0.006800  -5.100000
-0.009800  -5.100000
-0.006800  -5.100000
-0.008300  -5.100000
-0.012000  -5.100000
-0.012800  -5.100000
-0.013500  -5.100000
-0.014300  -5.100000
-0.021800  -5.100000
-0.024000  -5.100000
-0.023300  -5.100000
-0.021800  -5.100000
-0.017300  -5.100000
-0.013500  -5.100000
-0.012000  -5.100000
-0.014300  -5.100000
-0.014300  -5.100000
-0.009100  -5.100000
-0.003800  -5.100000
0.000700  -5.100000
-0.001500  -5.100000
-0.009800  -5.100000
-0.017300  -5.100000
-0.024000  -5.100000
-0.027800  -5.100000
-0.027000  -5.100000
-0.023300  -5.100000
-0.016500  -5.100000
-0.014300  -5.100000
-0.015800  -5.100000
-0.019500  -5.100000
-0.019500  -5.100000
-0.018100  -5.100000
-0.020300  -5.100000
-0.024000  -5.100000
-0.027000  -5.100000
-0.020300  -5.100000
0.005200  -5.100000
0.019500  -5.100000
0.003000  -5.100000
-0.012000  -5.100000
-0.025600  -5.100000
-0.032300  -5.100000
-0.021800  -5.100000
-0.012000  -5.100000
-0.016500  -5.100000
-0.029300  -5.100000
-0.038300  -5.100000
-0.045000  -5.100000
-0.035300  -5.100000
-0.023300  -5.100000
-0.016500  -5.100000
-0.009800  -5.100000
-0.012000  -5.100000
-0.012800  -5.100000
-0.016500  -5.100000
-0.020300  -5.100000
-0.018800  -5.100000
-0.012000  -5.100000
-0.005300  -5.100000
-0.001500  -5.100000
-0.001500  -5.100000
-0.006800  -5.100000
-0.006800  -5.100000
-0.009800  -5.100000
-0.014300  -5.100000
-0.015000  -5.100000
-0.017300  -5.100000
-0.018800  -5.100000
-0.020300  -5.100000
-0.019500  -5.100000
-0.018100  -5.100000
-0.018100  -5.100000
-0.016500  -5.100000
-0.015800  -5.100000
-0.012800  -5.100000
-0.011300  -5.100000
-0.010500  -5.100000
-0.011300  -5.100000
-0.012000  -5.100000
-0.013500  -5.100000
-0.015000  -5.100000
-0.016500  -5.100000
-0.018100  -5.100000
-0.020300  -5.100000
-0.023300  -5.100000
-0.025600  -5.100000
-0.024000  -5.100000
-0.021000  -5.100000
-0.015800  -5.100000
-0.011300  -5.100000
-0.012000  -5.100000
-0.012800  -5.100000
-0.012800  -5.100000
-0.012800  -5.100000
-0.012800  -5.100000
-0.012000  -5.100000
-0.012800  -5.100000
-0.015000  -5.100000
-0.016500  -5.100000
-0.014300  -5.100000
-0.010500  -5.100000
-0.012000  -5.100000
-0.015000  -5.100000
-0.014300  -5.100000
-0.014300  -5.100000
-0.014300  -5.100000
-0.015800  -5.100000
-0.021000  -5.100000
-0.029300  -5.100000
-0.035300  -5.100000
-0.030800  -5.100000
-0.024800  -5.100000
-0.018100  -5.100000
-0.012000  -5.100000
-0.012800  -5.100000
-0.013500  -5.100000
-0.019500  -5.100000
-0.023300  -5.100000
-0.016500  -5.100000
-0.006800  -5.100000
-0.001500  -5.100000
-0.000800  -5.100000
-0.003800  -5.100000
-0.007500  -5.100000
-0.007500  -5.100000
-0.009100  -5.100000
-0.012800  -5.100000
-0.014300  -5.100000
-0.016500  -5.100000
-0.020300  -5.100000
-0.023300  -5.100000
-0.027000  -5.100000
-0.025600  -5.100000
-0.021800  -5.100000
-0.025600  -5.100000
-0.024000  -5.100000
-0.021800  -5.100000
-0.020300  -5.100000
-0.016500  -5.100000
-0.021800  -5.100000
-0.021800  -5.100000
-0.018100  -5.100000
-0.017300  -5.100000
-0.014300  -5.100000
-0.013500  -5.100000
-0.015800  -5.100000
-0.012800  -5.100000
-0.012800  -5.100000
-0.012000  -5.100000
-0.012000  -5.100000
-0.015800  -5.100000
-0.016500  -5.100000
-0.018100  -5.100000
-0.018100  -5.100000
-0.016500  -5.200000
-0.014300  -5.200000
-0.015800  -5.200000
-0.015800  -5.200000
-0.016500  -5.200000
-0.017300  -5.200000
-0.014300  -5.200000
-0.012000  -5.200000
-0.010500  -5.200000
-0.010500  -5.200000
-0.011300  -5.200000
-0.014300  -5.200000
-0.018100  -5.200000
-0.018800  -5.200000
-0.020300  -5.200000
-0.018100  -5.200000
-0.015800  -5.200000
-0.015800  -5.200000
-0.018100  -5.200000
-0.018100  -5.200000
-0.014300  -5.200000
-0.011300  -5.200000
-0.009100  -5.200000
-0.012000  -5.300000
-0.014300  -5.300000
-0.018100  -5.300000
-0.014300  -5.300000
-0.008300  -5.300000
-0.014300  -5.300000
-0.019500  -5.300000
-0.020300  -5.300000
-0.019500  -5.300000
-0.017300  -5.300000
-0.019500  -5.300000
-0.015000  -5.300000
-0.009800  -5.300000
-0.012000  -5.300000
-0.017300  -5.300000
-0.023300  -5.300000
-0.026300  -5.300000
-0.022500  -5.300000
-0.019500  -5.300000
-0.020300  -5.300000
-0.018100  -5.400000
-0.013500  -5.400000
-0.008300  -5.400000
-0.012000  -5.400000
-0.015800  -5.400000
-0.012800  -5.400000
-0.016500  -5.400000
-0.021800  -5.400000
-0.016500  -5.400000
-0.012000  -5.400000
-0.012000  -5.400000
-0.012800  -5.400000
-0.012000  -5.400000
-0.013500  -5.400000
-0.011300  -5.400000
-0.009100  -5.400000
-0.012000  -5.400000
-0.012800  -5.400000
-0.015800  -5.400000
-0.018100  -5.400000
-0.018800  -5.400000
-0.020300  -5.400000
-0.020300  -5.400000
-0.016500  -5.400000
-0.015800  -5.400000
-0.017300  -5.400000
-0.015000  -5.400000
-0.014300  -5.400000
-0.014300  -5.400000
-0.015800  -5.400000
-0.019500  -5.400000
-0.018100  -5.400000
-0.016500  -5.400000
-0.018800  -5.400000
-0.019500  -5.400000
-0.016500  -5.400000
-0.016500  -5.400000
-0.018100  -5.400000
-0.018800  -5.400000
-0.018800  -5.400000
-0.016500  -5.500000
-0.015000  -5.500000
-0.015800  -5.500000
-0.018100  -5.500000
-0.018100  -5.500000
-0.018100  -5.500000
-0.019500  -5.500000
-0.018100  -5.500000
-0.014300  -5.500000
-0.012000  -5.500000
-0.010500  -5.500000
-0.009100  -5.500000
-0.010500  -5.500000
-0.012000  -5.500000
-0.013500  -5.500000
-0.015800  -5.500000
-0.012800  -5.500000
-0.012000  -5.500000
-0.012800  -5.500000
-0.015800  -5.500000
-0.016500  -5.600000
-0.015800  -5.600000
-0.015800  -5.600000
-0.015800  -5.600000
-0.021800  -5.600000
-0.030000  -5.600000
-0.029300  -5.600000
-0.027000  -5.600000
-0.024000  -5.600000
-0.012000  -5.600000
-0.008300  -5.600000
-0.008300  -5.600000
-0.012000  -5.600000
-0.012800  -5.600000
-0.006000  -5.600000
-0.003800  -5.600000
-0.008300  -5.600000
-0.012800  -5.600000
-0.016500  -5.600000
-0.016500  -5.600000
-0.017300  -5.600000
-0.018100  -5.600000
-0.015800  -5.600000
-0.015800  -5.600000
-0.016500  -5.600000
-0.018100  -5.600000
-0.018800  -5.600000
-0.020300  -5.600000
-0.021800  -5.600000
-0.021800  -5.600000
-0.019500  -5.600000
-0.017300  -5.600000
-0.018100  -5.600000
-0.018100  -5.600000
-0.018100  -5.600000
-0.017300  -5.600000
-0.015800  -5.600000
-0.016500  -5.600000
-0.013500  -5.600000
-0.013500  -5.600000
-0.012000  -5.700000
-0.012000  -5.700000
-0.015000  -5.700000
-0.017300  -5.700000
-0.017300  -5.700000
-0.014300  -5.700000
-0.014300  -5.700000
-0.016500  -5.700000
-0.015800  -5.700000
-0.016500  -5.700000
-0.016500  -5.800000
-0.016500  -5.800000
-0.019500  -5.800000
-0.018800  -5.800000
-0.018100  -5.800000
-0.018100  -5.800000
-0.016500  -5.800000
-0.016500  -5.800000
-0.019500  -5.800000
-0.019500  -5.900000
-0.016500  -5.900000
-0.017300  -5.900000
-0.016500  -5.900000
-0.013500  -5.900000
-0.012800  -5.900000
-0.012000  -5.900000
-0.012000  -5.900000
-0.011300  -5.900000
-0.014300  -5.900000
-0.014300  -5.900000
-0.015800  -5.900000
-0.018100  -5.900000
-0.019500  -5.900000
-0.021800  -5.900000
-0.023300  -5.900000
-0.021800  -5.900000
-0.020300  -5.900000
-0.020300  -6.000000
-0.018100  -6.000000
-0.016500  -6.000000
-0.014300  -6.000000
-0.015800  -6.000000
-0.016500  -6.000000
-0.016500  -6.000000
-0.017300  -6.000000
-0.018100  -6.000000
-0.018100  -6.000000
-0.017300  -6.000000
-0.017300  -6.100000
-0.017300  -6.100000
-0.016500  -6.100000
-0.016500  -6.100000
-0.011300  -6.100000
-0.012000  -6.100000
-0.013500  -6.100000
-0.014300  -6.100000
-0.016500  -6.100000
-0.018100  -6.100000
-0.019500  -6.200000
-0.016500  -6.200000
-0.015000  -6.200000
-0.012000  -6.200000
-0.012800  -6.200000
-0.014300  -6.200000
-0.012800  -6.200000
-0.012000  -6.200000
-0.010500  -6.200000
-0.012000  -6.200000
-0.014300  -6.300000
-0.014300  -6.300000
-0.014300  -6.300000
-0.014300  -6.300000
-0.013500  -6.300000
-0.016500  -6.300000
-0.016500  -6.300000
-0.014300  -6.300000
-0.015000  -6.300000
-0.011300  -6.300000
-0.010500  -6.300000
-0.016500  -6.300000
-0.021800  -6.400000
-0.021800  -6.400000
-0.018100  -6.400000
-0.015800  -6.400000
-0.016500  -6.400000
-0.018100  -6.400000
-0.020300  -6.400000
-0.020300  -6.400000
-0.020300  -6.400000
-0.019500  -6.500000
-0.018100  -6.500000
-0.015800  -6.500000
-0.015800  -6.500000
-0.016500  -6.500000
-0.016500  -6.500000
-0.013500  -6.600000
-0.012000  -6.600000
-0.013500  -6.600000
-0.014300  -6.600000
-0.019500  -6.600000
-0.021800  -6.700000
-0.023300  -6.700000
-0.023300  -6.700000
-0.019500  -6.700000
-0.014300  -6.700000
-0.011300  -6.700000
-0.008300  -6.700000
-0.004600  -6.800000
-0.006800  -6.800000
-0.015000  -6.800000
-0.018100  -6.800000
-0.017300  -6.800000
-0.018100  -6.800000
-0.019500  -6.800000
-0.019500  -6.900000
-0.019500  -6.900000
-0.018100  -6.900000
-0.016500  -6.900000
-0.019500  -6.900000
-0.020300  -7.000000
-0.019500  -7.000000
-0.016500  -7.000000
-0.015800  -7.000000
-0.014300  -7.100000
-0.014300  -7.100000
-0.016500  -7.100000
-0.018100  -7.200000
-0.018800  -7.200000
-0.018100  -7.200000
-0.015800  -7.200000
-0.014300  -7.200000
-0.012800  -7.300000
-0.012800  -7.300000
-0.010500  -7.300000
-0.013500  -7.300000
-0.013500  -7.400000
-0.014300  -7.400000
-0.015800  -7.400000
-0.015000  -7.500000
-0.014300  -7.500000
-0.015800  -7.600000
-0.017300  -7.600000
-0.018100  -7.600000
-0.018100  -7.600000
-0.015800  -7.600000
-0.014300  -7.700000
-0.010500  -7.700000
-0.010500  -7.700000
-0.010500  -7.700000
-0.011300  -7.700000
-0.009800  -7.700000
-0.008300  -7.800000
-0.011300  -7.800000
-0.010500  -7.800000
-0.010500  -7.800000
-0.012000  -7.900000
-0.012000  -7.900000
-0.012000  -7.900000
-0.012800  -7.900000
-0.016500  -7.900000
-0.018100  -8.000000
-0.018800  -8.000000
-0.021800  -8.000000
-0.020300  -8.000000
-0.020300  -8.000000
-0.021800  -8.100000
-0.019500  -8.100000
-0.018100  -8.100000
-0.015800  -8.100000
-0.015800  -8.100000
-0.012800  -8.100000
-0.009100  -8.100000
-0.012000  -8.100000
-0.016500  -8.100000
-0.018100  -8.100000
-0.016500  -8.200000
-0.018100  -8.200000
-0.015800  -8.200000
-0.018800  -8.200000
-0.021800  -8.200000
-0.019500  -8.300000
-0.021000  -8.300000
-0.020300  -8.300000
-0.021800  -8.300000
-0.021800  -8.300000
-0.019500  -8.300000
-0.018100  -8.400000
-0.016500  -8.400000
-0.019500  -8.400000
-0.017300  -8.400000
-0.012800  -8.500000
-0.012800  -8.500000
-0.010500  -8.500000
-0.009800  -8.500000
-0.011300  -8.500000
-0.012000  -8.600000
-0.009100  -8.600000
-0.012000  -8.600000
-0.010500  -8.600000
-0.010500  -8.600000
-0.012000  -8.700000
-0.009100  -8.700000
-0.010500  -8.700000
-0.011300  -8.700000
-0.014300  -8.800000
-0.017300  -8.800000
-0.018800  -8.800000
-0.020300  -8.900000
-0.019500  -8.900000
-0.021800  -8.900000
-0.019500  -9.000000
-0.018800  -9.000000
-0.019500  -9.000000
-0.018800  -9.000000
-0.019500  -9.100000
-0.014300  -9.100000
-0.010500  -9.100000
-0.012000  -9.200000
-0.011300  -9.200000
-0.012800  -9.200000
-0.015000  -9.300000
-0.014300  -9.300000
-0.014300  -9.400000
-0.015800  -9.400000
-0.018800  -9.400000
-0.021000  -9.500000
-0.019500  -9.500000
-0.016500  -9.500000
-0.018100  -9.600000
-0.009100  -9.600000
0.006000  -9.700000
0.001500  -9.700000
-0.010500  -9.700000
-0.015800  -9.800000
-0.021800  -9.800000
-0.021000  -9.900000
-0.018100  -9.900000
-0.016500  -9.900000
-0.012800  -9.900000
-0.015800  -10.000000
-0.016500  -10.100000
-0.018100  -10.100000
-0.020300  -10.100000
-0.021800  -10.200000
-0.023300  -10.200000
-0.022500  -10.300000
-0.021800  -10.300000
-0.023300  -10.400000
-0.024000  -10.400000
-0.025600  -10.400000
-0.025600  -10.500000
-0.023300  -10.600000
-0.023300  -10.600000
-0.021000  -10.700000
-0.015800  -10.700000
-0.014300  -10.800000
-0.016500  -10.800000
-0.019500  -10.800000
-0.019500  -10.900000
-0.016500  -10.900000
-0.012800  -11.000000
-0.012000  -11.000000
-0.015000  -11.100000
-0.017300  -11.200000
-0.018100  -11.200000
-0.019500  -11.300000
-0.018100  -11.300000
-0.018100  -11.400000
-0.016500  -11.400000
-0.015800  -11.500000
-0.016500  -11.600000
-0.014300  -11.600000
-0.012000  -11.700000
-0.010500  -11.700000
-0.012000  -11.700000
-0.014300  -11.800000
-0.018800  -11.900000
-0.018100  -11.900000
-0.014300  -12.000000
-0.014300  -12.100000
-0.018800  -12.200000
-0.020300  -12.200000
-0.019500  -12.200000
-0.016500  -12.300000
-0.014300  -12.400000
-0.012800  -12.500000
-0.012800  -12.500000
-0.012800  -12.600000
-0.012000  -12.600000
-0.014300  -12.700000
-0.014300  -12.800000
-0.018100  -12.900000
-0.021800  -12.900000
-0.020300  -13.000000
-0.021800  -13.100000
-0.020300  -13.100000
-0.018100  -13.200000
-0.015800  -13.300000
-0.014300  -13.300000
-0.012800  -13.400000
-0.014300  -13.500000
-0.015000  -13.500000
-0.012000  -13.600000
-0.012800  -13.700000
-0.014300  -13.800000
-0.015000  -13.900000
-0.018800  -13.900000
-0.021000  -14.000000
-0.020300  -14.100000
-0.016500  -14.100000
-0.015800  -14.200000
-0.016500  -14.300000
-0.016500  -14.400000
-0.019500  -14.400000
-0.019500  -14.500000
-0.020300  -14.600000
-0.019500  -14.700000
-0.019500  -14.800000
-0.020300  -14.900000
-0.016500  -14.900000
-0.020300  -15.000000
-0.021800  -15.100000
-0.018100  -15.200000
-0.016500  -15.300000
-0.012800  -15.300000
-0.011300  -15.400000
-0.010500  -15.500000
-0.011300  -15.600000
-0.009800  -15.700000
-0.010500  -15.800000
-0.010500  -15.900000
-0.012000  -15.900000
-0.012800  -16.000000
-0.010500  -16.100000
-0.012000  -16.200000
-0.012800  -16.300000
-0.015800  -16.400000
-0.015800  -16.500000
-0.016500  -16.600000
-0.021000  -16.700000
-0.021800  -16.800000
-0.020300  -16.800000
-0.016500  -16.900000
-0.016500  -17.000000
-0.016500  -17.100000
-0.015000  -17.200000
-0.013500  -17.300000
-0.013500  -17.400000
-0.014300  -17.500000
-0.012000  -17.600000
-0.008300  -17.700000
-0.004600  -17.800000
-0.005300  -17.900000
-0.007500  -18.000000
-0.012000  -18.000000
-0.015800  -18.100000
-0.017300  -18.200000
-0.019500  -18.300000
-0.017300  -18.400000
-0.019500  -18.500000
-0.021000  -18.600000
-0.019500  -18.700000
-0.023300  -18.800000
-0.024800  -18.900000
-0.027000  -18.900000
-0.029300  -19.000000
-0.024000  -19.100000
-0.022500  -19.200000
-0.019500  -19.300000
-0.016500  -19.400000
-0.015800  -19.500000
-0.014300  -19.600000
-0.015000  -19.700000
-0.014300  -19.800000
-0.012800  -19.800000
-0.012000  -19.900000
-0.004600  -20.000000
0.001500  -20.100000
-0.005300  -20.200000
-0.012800  -20.300000
-0.018100  -20.400000
-0.020300  -20.500000
-0.018100  -20.600000
-0.017300  -20.700000
-0.016500  -20.700000
-0.018100  -20.800000
-0.016500  -20.900000
-0.015800  -21.000000
-0.018100  -21.100000
-0.016500  -21.200000
-0.015000  -21.300000
-0.013500  -21.400000
-0.015800  -21.500000
-0.020300  -21.600000
-0.020300  -21.600000
-0.018800  -21.700000
-0.016500  -21.800000
-0.014300  -21.900000
-0.012800  -22.000000
-0.012800  -22.100000
-0.014300  -22.200000
-0.013500  -22.300000
-0.012800  -22.400000
-0.015000  -22.500000
-0.015800  -22.500000
-0.021000  -22.600000
-0.022500  -22.700000
-0.020300  -22.800000
-0.019500  -22.900000
-0.020300  -23.000000
-0.018800  -23.100000
-0.017300  -23.200000
-0.020300  -23.300000
-0.018800  -23.400000
-0.021000  -23.500000
-0.021000  -23.600000
-0.016500  -23.700000
-0.017300  -23.800000
-0.018100  -23.900000
-0.020300  -23.900000
-0.017300  -24.100000
-0.012800  -24.100000
-0.011300  -24.300000
-0.009800  -24.300000
-0.010500  -24.500000
-0.014300  -24.600000
-0.016500  -24.700000
-0.015000  -24.800000
-0.014300  -24.900000
-0.014300  -25.000000
-0.012800  -25.200000
-0.010500  -25.200000
-0.008300  -25.300000
-0.006800  -25.500000
-0.005300  -25.600000
-0.006000  -25.700000
-0.012000  -25.800000
-0.017300  -25.900000
-0.016500  -26.000000
-0.015800  -26.100000
-0.015800  -26.300000
-0.017300  -26.300000
-0.018100  -26.500000
-0.018800  -26.600000
-0.018100  -26.700000
-0.018800  -26.800000
-0.019500  -26.900000
-0.016500  -27.000000
-0.017300  -27.100000
-0.016500  -27.200000
-0.016500  -27.400000
-0.014300  -27.500000
-0.012000  -27.500000
-0.014300  -27.700000
-0.017300  -27.800000
-0.021000  -27.900000
-0.018100  -28.000000
-0.015000  -28.100000
-0.013500  -28.200000
-0.012800  -28.400000
-0.012000  -28.500000
-0.014300  -28.600000
-0.018100  -28.700000
-0.015800  -28.800000
-0.015000  -28.900000
-0.012800  -29.000000
-0.014300  -29.100000
-0.018100  -29.300000
-0.018800  -29.300000
-0.016500  -29.400000
-0.018100  -29.600000
-0.019500  -29.700000
-0.017300  -29.800000
-0.012800  -29.900000
-0.009100  -30.000000
-0.013500  -30.200000
-0.018100  -30.200000
-0.018100  -30.400000
-0.015000  -30.500000
-0.011300  -30.600000
-0.012000  -30.700000
-0.014300  -30.800000
-0.021800  -30.900000
-0.024800  -31.000000
-0.024800  -31.100000
-0.023300  -31.200000
-0.019500  -31.300000
-0.018800  -31.400000
-0.016500  -31.500000
-0.019500  -31.600000
-0.021800  -31.800000
-0.021000  -31.900000
-0.021800  -32.000000
-0.019500  -32.100000
-0.015000  -32.200000
-0.012800  -32.300000
-0.013500  -32.400000
-0.013500  -32.500000
-0.015800  -32.600000
-0.019500  -32.700000
-0.019500  -32.900000
-0.014300  -32.900000
-0.009100  -33.000000
-0.005300  -33.100000
-0.000800  -33.200000
-0.001500  -33.300000
-0.010500  -33.400000
-0.014300  -33.500000
-0.012800  -33.600000
-0.011300  -33.700000
-0.014300  -33.800000
-0.018100  -33.900000
-0.021000  -34.000000
-0.021000  -34.100000
-0.019500  -34.200000
-0.019500  -34.300000
-0.016500  -34.400000
-0.017300  -34.500000
-0.018100  -34.600000
-0.018100  -34.700000
-0.019500  -34.800000
-0.016500  -34.900000
-0.016500  -35.000000
-0.016500  -35.100000
-0.016500  -35.200000
-0.018100  -35.300000
-0.021000  -35.400000
-0.024000  -35.500000
-0.022500  -35.600000
-0.018800  -35.600000
-0.016500  -35.800000
-0.017300  -35.900000
-0.018100  -36.000000
-0.015800  -36.000000
-0.016500  -36.100000
-0.018800  -36.200000
-0.019500  -36.300000
-0.021800  -36.500000
-0.018800  -36.500000
-0.015800  -36.600000
-0.013500  -36.800000
-0.012000  -36.800000
-0.012800  -36.900000
-0.014300  -37.000000
-0.019500  -37.100000
-0.021000  -37.200000
-0.018100  -37.300000
-0.013500  -37.400000
-0.009100  -37.500000
-0.007500  -37.600000
-0.012000  -37.700000
-0.017300  -37.800000
-0.016500  -37.800000
-0.015800  -37.900000
-0.016500  -38.000000
-0.018100  -38.200000
-0.018800  -38.300000
-0.018100  -38.300000
-0.015000  -38.400000
-0.012800  -38.500000
-0.016500  -38.700000
-0.017300  -38.700000
-0.016500  -38.800000
-0.015800  -38.900000
-0.014300  -39.000000
-0.012000  -39.100000
-0.010500  -39.100000
-0.012000  -39.200000
-0.016500  -39.300000
-0.019500  -39.400000
-0.020300  -39.500000
-0.021800  -39.600000
-0.021800  -39.600000
-0.016500  -39.700000
-0.015800  -39.800000
-0.020300  -39.900000
-0.018100  -40.000000
-0.016500  -40.100000
-0.021800  -40.100000
-0.020300  -40.200000
-0.018100  -40.400000
-0.016500  -40.400000
-0.015800  -40.500000
-0.016500  -40.600000
-0.016500  -40.700000
-0.017300  -40.800000
-0.014300  -40.900000
-0.013500  -41.000000
-0.015000  -41.000000
-0.016500  -41.100000
-0.020300  -41.200000
-0.021800  -41.300000
-0.019500  -41.400000
-0.015800  -41.400000
-0.012000  -41.500000
-0.010500  -41.600000
-0.012000  -41.700000
-0.012800  -41.800000
-0.013500  -41.900000
-0.012800  -42.000000
-0.011300  -42.100000
-0.010500  -42.200000
-0.009100  -42.300000
-0.010500  -42.300000
-0.014300  -42.400000
-0.016500  -42.500000
-0.015800  -42.600000
-0.017300  -42.700000
-0.021800  -42.800000
-0.024000  -42.800000
-0.019500  -42.900000
-0.013500  -43.000000
-0.010500  -43.100000
-0.010500  -43.200000
-0.014300  -43.200000
-0.019500  -43.300000
-0.020300  -43.400000
-0.015000  -43.500000
-0.013500  -43.600000
-0.012800  -43.700000
-0.014300  -43.800000
-0.017300  -43.800000
-0.016500  -43.900000
-0.019500  -44.000000
-0.015000  -44.100000
-0.015800  -44.200000
-0.019500  -44.200000
-0.024000  -44.300000
-0.023300  -44.400000
-0.016500  -44.500000
-0.014300  -44.600000
-0.009100  -44.700000
-0.006000  -44.800000
-0.009100  -44.900000
-0.009800  -45.000000
-0.009100  -45.000000
-0.009100  -45.100000
-0.012000  -45.200000
-0.012000  -45.300000
-0.013500  -45.400000
-0.014300  -45.500000
-0.012800  -45.500000
-0.015800  -45.600000
-0.016500  -45.700000
-0.019500  -45.800000
-0.017300  -45.900000
-0.014300  -45.900000
-0.013500  -46.000000
-0.012800  -46.100000
-0.015800  -46.200000
-0.021800  -46.300000
-0.027800  -46.400000
-0.024800  -46.400000
-0.020300  -46.500000
-0.018100  -46.600000
-0.013500  -46.700000
-0.020300  -46.800000
-0.023300  -46.800000
-0.024000  -46.900000
-0.023300  -47.000000
-0.022500  -47.200000
-0.024000  -47.200000
-0.020300  -47.300000
-0.018800  -47.300000
-0.016500  -47.400000
-0.017300  -47.500000
-0.014300  -47.600000
-0.012800  -47.700000
-0.013500  -47.700000
-0.014300  -47.800000
-0.014300  -47.900000
-0.014300  -48.000000
-0.014300  -48.100000
-0.010500  -48.200000
-0.008300  -48.200000
-0.010500  -48.300000
-0.015800  -48.400000
-0.019500  -48.500000
-0.019500  -48.500000
-0.020300  -48.600000
-0.017300  -48.700000
-0.012800  -48.800000
-0.012000  -48.800000
-0.014300  -48.900000
-0.018800  -49.000000
-0.020300  -49.100000
-0.018100  -49.100000
-0.014300  -49.200000
-0.012000  -49.200000
-0.012800  -49.300000
-0.015000  -49.400000
-0.017300  -49.500000
-0.024000  -49.500000
-0.023300  -49.600000
-0.020300  -49.700000
-0.018100  -49.700000
-0.015800  -49.800000
-0.016500  -49.900000
-0.018100  -50.000000
-0.012800  -50.000000
-0.009100  -50.100000
-0.012000  -50.200000
-0.012800  -50.200000
-0.018800  -50.300000
-0.017300  -50.400000
-0.014300  -50.400000
-0.014300  -50.500000
-0.015800  -50.600000
-0.015000  -50.700000
-0.012000  -50.700000
-0.012000  -50.800000
-0.010500  -50.900000
-0.012000  -50.900000
-0.012800  -51.000000
-0.012800  -51.100000
-0.016500  -51.200000
-0.021000  -51.300000
-0.020300  -51.300000
-0.016500  -51.400000
-0.020300  -51.400000
-0.016500  -51.600000
-0.010500  -51.600000
-0.008300  -51.700000
-0.009100  -51.800000
-0.014300  -51.800000
-0.012800  -51.900000
-0.008300  -52.000000
-0.003000  -52.000000
-0.003000  -52.100000
-0.006000  -52.200000
-0.003000  -52.200000
-0.001500  -52.300000
-0.004600  -52.400000
-0.009100  -52.500000
-0.009100  -52.500000
-0.009100  -52.600000
-0.010500  -52.700000
-0.007500  -52.700000
-0.011300  -52.800000
-0.015000  -52.900000
-0.015800  -53.000000
-0.018100  -53.100000
-0.019500  -53.100000
-0.020300  -53.200000
-0.020300  -53.300000
-0.023300  -53.400000
-0.023300  -53.400000
-0.023300  -53.500000
-0.025600  -53.600000
-0.025600  -53.600000
-0.027800  -53.700000
-0.028500  -53.800000
-0.027800  -53.900000
-0.025600  -54.000000
-0.023300  -54.000000
-0.020300  -54.100000
-0.017300  -54.200000
-0.020300  -54.300000
-0.024000  -54.400000
-0.024000  -54.400000
-0.022500  -54.500000
-0.021800  -54.600000
-0.022500  -54.600000
-0.023300  -54.700000
-0.027800  -54.800000
-0.025600  -54.900000
-0.013500  -54.900000
-0.012800  -55.000000
-0.012800  -55.000000
-0.012000  -55.100000
-0.017300  -55.200000
-0.018800  -55.300000
-0.020300  -55.400000
-0.017300  -55.400000
-0.018100  -55.500000
-0.018800  -55.500000
-0.016500  -55.600000
-0.018100  -55.700000
-0.016500  -55.800000
-0.016500  -55.800000
-0.016500  -55.900000
-0.019500  -56.000000
-0.019500  -56.000000
-0.018100  -56.100000
-0.016500  -56.200000
-0.014300  -56.300000
-0.013500  -56.300000
-0.012000  -56.400000
-0.018100  -56.400000
-0.018800  -56.500000
-0.021800  -56.600000
-0.021800  -56.700000
-0.015800  -56.700000
-0.009100  -56.800000
-0.006000  -56.900000
-0.010500  -56.900000
-0.014300  -57.000000
-0.016500  -57.100000
-0.018100  -57.200000
-0.018100  -57.200000
-0.016500  -57.300000
-0.015800  -57.400000
-0.013500  -57.400000
-0.014300  -57.500000
-0.018800  -57.600000
-0.022500  -57.600000
-0.019500  -57.700000
-0.016500  -57.800000
-0.018800  -57.800000
-0.016500  -57.900000
-0.015800  -58.000000
-0.018100  -58.100000
-0.017300  -58.100000
-0.016500  -58.100000
-0.015800  -58.200000
-0.013500  -58.300000
-0.015800  -58.400000
-0.018100  -58.500000
-0.016500  -58.500000
-0.012800  -58.500000
-0.006000  -58.700000
-0.004600  -58.700000
-0.005300  -58.800000
-0.007500  -58.800000
-0.014300  -58.900000
-0.018800  -59.000000
-0.023300  -59.000000
-0.021800  -59.100000
-0.011300  -59.100000
-0.010500  -59.200000
-0.015000  -59.300000
-0.017300  -59.300000
-0.019500  -59.400000
-0.018100  -59.400000
-0.017300  -59.500000
-0.017300  -59.600000
-0.016500  -59.600000
-0.020300  -59.700000
-0.019500  -59.800000
-0.018100  -59.900000
-0.020300  -59.900000
-0.018800  -59.900000
-0.018800  -60.000000
-0.016500  -60.100000
-0.014300  -60.100000
-0.014300  -60.200000
-0.014300  -60.300000
-0.014300  -60.300000
-0.014300  -60.300000
-0.015000  -60.400000
-0.010500  -60.500000
-0.012000  -60.500000
-0.016500  -60.600000
-0.018100  -60.700000
-0.019500  -60.700000
-0.018100  -60.800000
-0.024000  -60.800000
-0.026300  -60.900000
-0.022500  -60.900000
-0.022500  -61.000000
-0.019500  -61.100000
-0.018100  -61.100000
-0.012800  -61.200000
-0.009100  -61.200000
-0.009800  -61.300000
-0.008300  -61.400000
-0.007500  -61.400000
-0.009800  -61.500000
-0.014300  -61.500000
-0.015800  -61.600000
-0.015000  -61.700000
-0.014300  -61.700000
-0.018100  -61.800000
-0.024000  -61.800000
-0.023300  -61.900000
-0.020300  -62.000000
-0.016500  -62.000000
-0.006000  -62.100000
-0.001500  -62.100000
-0.008300  -62.200000
-0.018100  -62.300000
-0.023300  -62.300000
-0.023300  -62.400000
-0.018800  -62.400000
-0.020300  -62.500000
-0.021000  -62.500000
-0.016500  -62.600000
-0.014300  -62.600000
-0.009100  -62.700000
-0.006800  -62.700000
-0.007500  -62.800000
-0.008300  -62.900000
-0.008300  -62.900000
-0.009100  -63.000000
-0.009100  -63.000000
-0.006800  -63.100000
-0.008300  -63.100000
-0.009100  -63.200000
-0.010500  -63.200000
-0.012000  -63.300000
-0.012000  -63.400000
-0.012000  -63.400000
-0.009800  -63.500000
-0.010500  -63.500000
-0.015000  -63.600000
-0.020300  -63.700000
-0.021800  -63.700000
-0.020300  -63.800000
-0.021000  -63.900000
-0.021800  -63.900000
-0.020300  -64.000000
-0.021800  -64.000000
-0.021800  -64.100000
-0.024000  -64.200000
-0.021800  -64.200000
-0.017300  -64.300000
-0.017300  -64.400000
-0.015800  -64.400000
-0.015800  -64.400000
-0.009800  -64.500000
-0.004600  -64.600000
-0.003000  -64.600000
-0.006800  -64.700000
-0.020300  -64.800000
-0.032300  -64.800000
-0.030000  -64.900000
-0.020300  -64.900000
-0.019500  -65.000000
-0.024000  -65.000000
-0.025600  -65.100000
-0.024000  -65.200000
-0.024800  -65.200000
-0.023300  -65.300000
-0.021800  -65.300000
-0.020300  -65.400000
-0.018100  -65.500000
-0.019500  -65.500000
-0.019500  -65.600000
-0.020300  -65.600000
-0.018100  -65.700000
-0.017300  -65.800000
-0.016500  -65.800000
-0.016500  -65.900000
-0.018100  -65.900000
-0.015800  -66.000000
-0.015000  -66.100000
-0.014300  -66.100000
-0.012800  -66.200000
-0.012800  -66.200000
-0.015800  -66.300000
-0.016500  -66.300000
-0.012000  -66.400000
-0.012000  -66.500000
-0.015800  -66.500000
-0.017300  -66.600000
-0.018100  -66.600000
-0.018100  -66.700000
-0.019500  -66.700000
-0.021800  -66.800000
-0.020300  -66.900000
-0.015800  -67.000000
-0.012800  -67.000000
-0.010500  -67.100000
-0.011300  -67.100000
-0.018100  -67.100000
-0.023300  -67.200000
-0.018800  -67.300000
-0.012000  -67.300000
-0.010500  -67.400000
-0.010500  -67.500000
-0.012000  -67.500000
-0.018100  -67.500000
-0.024000  -67.600000
-0.019500  -67.700000
-0.012800  -67.700000
-0.012000  -67.800000
-0.012000  -67.900000
-0.012000  -67.900000
-0.015800  -68.000000
-0.015800  -68.000000
-0.014300  -68.100000
-0.012800  -68.100000
-0.012000  -68.200000
-0.016500  -68.300000
-0.018100  -68.300000
-0.013500  -68.400000
-0.012800  -68.400000
-0.012000  -68.400000
-0.014300  -68.500000
-0.012800  -68.600000
-0.012800  -68.600000
-0.018100  -68.700000
-0.020300  -68.700000
-0.024000  -68.800000
-0.021800  -68.900000
-0.021800  -68.900000
-0.027000  -68.900000
-0.034600  -69.000000
-0.028500  -69.100000
-0.008300  -69.100000
-0.006800  -69.200000
-0.009100  -69.200000
-0.006800  -69.300000
-0.010500  -69.300000
-0.009100  -69.400000
-0.009800  -69.400000
-0.009800  -69.500000
-0.011300  -69.600000
-0.015000  -69.600000
-0.015800  -69.700000
-0.018100  -69.800000
-0.016500  -69.800000
-0.018800  -69.800000
-0.016500  -69.900000
-0.017300  -69.900000
-0.016500  -70.000000
-0.012000  -70.100000
-0.009100  -70.100000
-0.012000  -70.200000
-0.023300  -70.200000
-0.027800  -70.300000
-0.025600  -70.300000
-0.018100  -70.400000
-0.006800  -70.400000
-0.003000  -70.500000
-0.009800  -70.600000
-0.015800  -70.600000
-0.016500  -70.700000
-0.015800  -70.700000
-0.012000  -70.700000
-0.014300  -70.800000
-0.014300  -70.800000
-0.018100  -70.900000
-0.021800  -70.900000
-0.018800  -71.000000
-0.015800  -71.100000
-0.015000  -71.100000
-0.024000  -71.100000
-0.027800  -71.200000
-0.022500  -71.200000
-0.019500  -71.300000
-0.024000  -71.300000
-0.025600  -71.400000
-0.025600  -71.400000
-0.020300  -71.500000
-0.016500  -71.500000
-0.015000  -71.600000
-0.010500  -71.600000
-0.011300  -71.600000
-0.009100  -71.700000
-0.008300  -71.700000
-0.010500  -71.700000
-0.013500  -71.800000
-0.019500  -71.800000
-0.019500  -71.900000
-0.018800  -71.900000
-0.019500  -72.000000
-0.014300  -72.000000
-0.015000  -72.000000
-0.012800  -72.100000
-0.011300  -72.200000
-0.015800  -72.200000
-0.016500  -72.200000
-0.016500  -72.200000
-0.016500  -72.300000
-0.018800  -72.300000
-0.019500  -72.300000
-0.019500  -72.400000
-0.017300  -72.400000
-0.016500  -72.400000
-0.018100  -72.500000
-0.015800  -72.500000
-0.016500  -72.500000
-0.014300  -72.500000
-0.015000  -72.500000
-0.012000  -72.600000
-0.007500  -72.600000
-0.006800  -72.600000
-0.006000  -72.700000
-0.010500  -72.700000
-0.014300  -72.800000
-0.020300  -72.800000
-0.020300  -72.800000
-0.020300  -72.800000
-0.021800  -72.900000
-0.021800  -72.900000
-0.023300  -72.900000
-0.023300  -72.900000
-0.023300  -72.900000
-0.016500  -73.000000
-0.015800  -73.000000
-0.018100  -73.000000
-0.010500  -73.100000
-0.004600  -73.100000
-0.009100  -73.100000
-0.015800  -73.200000
-0.010500  -73.200000
-0.006800  -73.200000
-0.006000  -73.300000
-0.009100  -73.300000
-0.013500  -73.400000
-0.016500  -73.400000
-0.016500  -73.400000
-0.013500  -73.400000
-0.012000  -73.400000
-0.014300  -73.500000
-0.018100  -73.500000
-0.018100  -73.500000
-0.017300  -73.600000
-0.014300  -73.600000
-0.014300  -73.700000
-0.017300  -73.700000
-0.017300  -73.700000
-0.016500  -73.800000
-0.018100  -73.800000
-0.023300  -73.800000
-0.029300  -73.800000
-0.025600  -73.900000
-0.021800  -73.900000
-0.022500  -73.900000
-0.012800  -74.000000
-0.009100  -74.000000
-0.008300  -74.100000
-0.009800  -74.100000
-0.017300  -74.100000
-0.019500  -74.200000
-0.019500  -74.200000
-0.018800  -74.300000
-0.018100  -74.300000
-0.020300  -74.300000
-0.020300  -74.400000
-0.018100  -74.400000
-0.018800  -74.400000
-0.015800  -74.500000
-0.009100  -74.500000
-0.007500  -74.600000
-0.006800  -74.600000
-0.012000  -74.600000
-0.020300  -74.700000
-0.018800  -74.700000
-0.010500  -74.800000
-0.009100  -74.800000
-0.009100  -74.800000
-0.006800  -74.900000
-0.008300  -74.900000
-0.006800  -74.900000
-0.009100  -75.000000
-0.013500  -75.000000
-0.021000  -75.100000
-0.025600  -75.100000
-0.024000  -75.200000
-0.029300  -75.200000
-0.027000  -75.200000
-0.021800  -75.200000
-0.019500  -75.300000
-0.018100  -75.300000
-0.018800  -75.400000
-0.018100  -75.400000
-0.013500  -75.400000
-0.009100  -75.500000
-0.012800  -75.600000
-0.021800  -75.600000
-0.020300  -75.600000
-0.006800  -75.600000
-0.000800  -75.600000
-0.006800  -75.700000
-0.014300  -75.700000
-0.018100  -75.800000
-0.020300  -75.800000
-0.018100  -75.900000
-0.016500  -75.900000
-0.019500  -75.900000
-0.019500  -76.000000
-0.019500  -76.000000
-0.020300  -76.100000
-0.018800  -76.100000
-0.016500  -76.100000
-0.017300  -76.100000
-0.015800  -76.200000
-0.016500  -76.200000
-0.015000  -76.300000
-0.013500  -76.300000
-0.017300  -76.400000
-0.018800  -76.400000
-0.024000  -76.400000
-0.026300  -76.500000
-0.022500  -76.500000
-0.022500  -76.500000
-0.017300  -76.500000
-0.011300  -76.600000
-0.003000  -76.600000
-0.003800  -76.600000
-0.009100  -76.700000
-0.006000  -76.700000
-0.005300  -76.700000
-0.009100  -76.800000
-0.009800  -76.800000
-0.012000  -76.900000
-0.012800  -76.900000
-0.015800  -76.900000
-0.022500  -77.000000
-0.023300  -77.000000
-0.023300  -77.000000
-0.024000  -77.000000
-0.021800  -77.000000
-0.019500  -77.100000
-0.020300  -77.100000
-0.020300  -77.100000
-0.018100  -77.100000
-0.011300  -77.100000
-0.008300  -77.200000
-0.013500  -77.200000
-0.016500  -77.200000
-0.015800  -77.200000
-0.012800  -77.300000
-0.009100  -77.300000
-0.015800  -77.300000
-0.021000  -77.400000
-0.020300  -77.400000
-0.021800  -77.400000
-0.023300  -77.400000
-0.024000  -77.400000
-0.023300  -77.400000
-0.020300  -77.500000
-0.014300  -77.500000
-0.012800  -77.500000
-0.018800  -77.600000
-0.021800  -77.600000
-0.020300  -77.600000
-0.013500  -77.600000
-0.010500  -77.700000
-0.010500  -77.700000
-0.009100  -77.700000
-0.005300  -77.800000
-0.005300  -77.800000
-0.008300  -77.800000
-0.003000  -77.900000
-0.006000  -77.900000
-0.010500  -77.900000
-0.013500  -77.900000
-0.016500  -78.000000
-0.021800  -78.000000
-0.023300  -78.000000
-0.019500  -78.000000
-0.019500  -78.000000
-0.020300  -78.100000
-0.021800  -78.100000
-0.022500  -78.100000
-0.018800  -78.100000
-0.015800  -78.200000
-0.009800  -78.200000
-0.009100  -78.200000
-0.018800  -78.300000
-0.029300  -78.300000
-0.027800  -78.300000
-0.020300  -78.300000
-0.014300  -78.300000
-0.014300  -78.300000
-0.014300  -78.400000
-0.013500  -78.400000
-0.014300  -78.500000
-0.016500  -78.500000
-0.018800  -78.500000
-0.015000  -78.500000
-0.013500  -78.500000
-0.014300  -78.600000
-0.019500  -78.600000
-0.019500  -78.600000
-0.012800  -78.600000
-0.007500  -78.700000
-0.007500  -78.700000
-0.014300  -78.700000
-0.018100  -78.800000
-0.020300  -78.800000
-0.021800  -78.800000
-0.024000  -78.800000
-0.027800  -78.800000
-0.020300  -78.800000
-0.019500  -78.900000
-0.022500  -78.900000
-0.016500  -79.000000
-0.008300  -79.000000
-0.005300  -79.000000
-0.009800  -79.000000
-0.010500  -79.000000
-0.009100  -79.000000
-0.012000  -79.000000
-0.017300  -79.100000
-0.021800  -79.100000
-0.027000  -79.100000
-0.025600  -79.100000
-0.023300  -79.100000
-0.020300  -79.200000
-0.016500  -79.200000
-0.017300  -79.200000
-0.016500  -79.200000
-0.012800  -79.200000
-0.010500  -79.200000
-0.011300  -79.200000
-0.016500  -79.300000
-0.021000  -79.300000
-0.020300  -79.300000
-0.023300  -79.300000
-0.023300  -79.300000
-0.015800  -79.300000
-0.006800  -79.400000
0.006700  -79.400000
0.012000  -79.400000
0.005200  -79.400000
-0.000800  -79.400000
-0.006800  -79.500000
-0.009100  -79.500000
-0.014300  -79.500000
-0.023300  -79.500000
-0.027000  -79.500000
-0.030000  -79.500000
-0.023300  -79.600000
-0.014300  -79.600000
-0.010500  -79.600000
-0.006800  -79.600000
-0.015800  -79.700000
-0.025600  -79.700000
-0.032300  -79.700000
-0.036800  -79.700000
-0.030000  -79.700000
-0.018800  -79.700000
-0.003000  -79.700000
0.000700  -79.700000
-0.009100  -79.700000
-0.012800  -79.700000
-0.014300  -79.700000
-0.012000  -79.700000
-0.012800  -79.700000
-0.012800  -79.700000
-0.008300  -79.700000
-0.001500  -79.800000
-0.002300  -79.800000
-0.012800  -79.800000
-0.021800  -79.800000
-0.024800  -79.800000
-0.024000  -79.900000
-0.019500  -79.900000
-0.016500  -79.900000
-0.021000  -79.900000
-0.022500  -79.900000
-0.024000  -79.900000
-0.027000  -79.900000
-0.027000  -79.900000
-0.025600  -79.900000
-0.023300  -79.900000
-0.024000  -79.900000
-0.027000  -79.900000
-0.028500  -79.900000
-0.029300  -80.000000
-0.018100  -80.000000
-0.005300  -80.000000
-0.005300  -80.000000
-0.006800  -80.000000
-0.006800  -80.000000
-0.006000  -80.000000
-0.009800  -80.100000
-0.016500  -80.100000
-0.013500  -80.100000
-0.015800  -80.100000
-0.022500  -80.100000
-0.021000  -80.100000
-0.014300  -80.100000
-0.015000  -80.100000
-0.016500  -80.100000
-0.015000  -80.100000
-0.013500  -80.100000
-0.012800  -80.100000
-0.015000  -80.100000
-0.016500  -80.100000
-0.014300  -80.100000
-0.016500  -80.100000
-0.019500  -80.100000
-0.024000  -80.100000
-0.025600  -80.200000
-0.021800  -80.200000
-0.024000  -80.200000
-0.025600  -80.200000
-0.019500  -80.200000
-0.012000  -80.200000
-0.007500  -80.200000
-0.018100  -80.200000
-0.030800  -80.200000
-0.020300  -80.200000
-0.006800  -80.200000
0.002200  -80.200000
0.003000  -80.200000
-0.006800  -80.200000
-0.008300  -80.200000
-0.010500  -80.200000
-0.014300  -80.200000
-0.019500  -80.300000
-0.020300  -80.300000
-0.020300  -80.300000
-0.019500  -80.300000
-0.014300  -80.300000
-0.012800  -80.300000
-0.012000  -80.300000
-0.011300  -80.300000
-0.010500  -80.300000
-0.015800  -80.300000
-0.020300  -80.300000
-0.021000  -80.300000
-0.019500  -80.300000
-0.016500  -80.300000
-0.023300  -80.300000
-0.027000  -80.300000
-0.023300  -80.300000
-0.015800  -80.300000
-0.006800  -80.300000
-0.008300  -80.300000
-0.011300  -80.400000
-0.014300  -80.400000
-0.015800  -80.400000
-0.012800  -80.400000
-0.009800  -80.400000
-0.009100  -80.400000
-0.007500  -80.400000
-0.005300  -80.400000
-0.004600  -80.400000
-0.006000  -80.400000
-0.004600  -80.400000
-0.004600  -80.400000
-0.014300  -80.400000
-0.023300  -80.400000
-0.026300  -80.400000
-0.027000  -80.400000
-0.024800  -80.400000
-0.021800  -80.400000
-0.016500  -80.400000
-0.018100  -80.400000
-0.025600  -80.400000
-0.030800  -80.400000
-0.033000  -80.400000
-0.027000  -80.400000
-0.019500  -80.400000
-0.015000  -80.400000
-0.012000  -80.400000
-0.010500  -80.400000
-0.009100  -80.400000
-0.013500  -80.400000
-0.015800  -80.400000
-0.014300  -80.400000
-0.013500  -80.400000
-0.014300  -80.400000
-0.013500  -80.400000
-0.011300  -80.400000
-0.012800  -80.400000
-0.014300  -80.400000
-0.015800  -80.400000
-0.013500  -80.400000
-0.014300  -80.400000
-0.019500  -80.400000
-0.021000  -80.400000
-0.014300  -80.400000
-0.010500  -80.400000
-0.017300  -80.400000
-0.020300  -80.400000
-0.021800  -80.400000
-0.021000  -80.400000
-0.016500  -80.400000
-0.018100  -80.400000
-0.021000  -80.400000
-0.019500  -80.400000
-0.014300  -80.400000
-0.011300  -80.400000
-0.008300  -80.400000
-0.009100  -80.400000
-0.015800  -80.400000
-0.015800  -80.400000
-0.016500  -80.400000
-0.015800  -80.300000
-0.013500  -80.300000
-0.015000  -80.300000
-0.010500  -80.300000
-0.016500  -80.300000
-0.024000  -80.300000
-0.024800  -80.300000
-0.026300  -80.300000
-0.027000  -80.300000
-0.024800  -80.300000
-0.020300  -80.300000
-0.018800  -80.300000
-0.015800  -80.300000
-0.012000  -80.300000
-0.013500  -80.300000
-0.018100  -80.300000
-0.017300  -80.300000
-0.016500  -80.300000
-0.020300  -80.300000
-0.019500  -80.300000
-0.020300  -80.300000
-0.021800  -80.300000
-0.018100  -80.300000
-0.012000  -80.300000
-0.004600  -80.300000
-0.004600  -80.300000
-0.001500  -80.300000
-0.000800  -80.300000
-0.008300  -80.200000
-0.022500  -80.200000
-0.028500  -80.200000
-0.017300  -80.200000
-0.008300  -80.200000
-0.012000  -80.200000
-0.018100  -80.200000
-0.018100  -80.200000
-0.020300  -80.200000
-0.024000  -80.200000
-0.023300  -80.100000
-0.021800  -80.100000
-0.021800  -80.100000
-0.023300  -80.100000
-0.021800  -80.100000
-0.012000  -80.100000
-0.009100  -80.100000
-0.012000  -80.100000
-0.015800  -80.100000
-0.012800  -80.100000
-0.006800  -80.100000
-0.008300  -80.100000
-0.015000  -80.100000
-0.020300  -80.100000
-0.018100  -80.100000
-0.015000  -80.100000
-0.015000  -80.100000
-0.015000  -80.000000
-0.013500  -80.000000
-0.014300  -80.000000
-0.018100  -80.000000
-0.020300  -80.000000
-0.020300  -80.000000
-0.021000  -80.000000
-0.024800  -80.000000
-0.019500  -80.000000
-0.013500  -80.000000
-0.015800  -80.000000
-0.014300  -80.000000
-0.015800  -80.000000
-0.016500  -80.000000
-0.015800  -79.900000
-0.012800  -79.900000
-0.012800  -79.900000
-0.015800  -79.900000
-0.012800  -79.900000
-0.012800  -79.900000
-0.012800  -79.900000
-0.009100  -79.900000
-0.007500  -79.900000
-0.009100  -79.900000
-0.008300  -79.900000
-0.012000  -79.900000
-0.021800  -79.900000
-0.020300  -79.800000
-0.016500  -79.800000
-0.013500  -79.800000
-0.012800  -79.800000
-0.011300  -79.800000
-0.009800  -79.800000
-0.010500  -79.800000
-0.011300  -79.800000
-0.014300  -79.800000
-0.013500  -79.800000
-0.015800  -79.800000
-0.016500  -79.800000
-0.017300  -79.800000
-0.019500  -79.700000
-0.018800  -79.700000
-0.020300  -79.700000
-0.019500  -79.700000
-0.020300  -79.700000
-0.021000  -79.700000
-0.022500  -79.700000
-0.026300  -79.700000
-0.027800  -79.700000
-0.025600  -79.700000
-0.019500  -79.700000
-0.016500  -79.700000
-0.019500  -79.700000
-0.020300  -79.700000
-0.017300  -79.700000
-0.011300  -79.700000
-0.008300  -79.700000
-0.012800  -79.700000
-0.021800  -79.700000
-0.030800  -79.700000
-0.024000  -79.600000
-0.009800  -79.600000
-0.004600  -79.600000
-0.004600  -79.600000
-0.010500  -79.600000
-0.011300  -79.600000
-0.012800  -79.600000
-0.023300  -79.600000
-0.024000  -79.600000
-0.018800  -79.600000
-0.016500  -79.600000
-0.015800  -79.600000
-0.014300  -79.600000
-0.015800  -79.500000
-0.018100  -79.500000
-0.021000  -79.500000
-0.019500  -79.500000
-0.020300  -79.500000
-0.020300  -79.500000
-0.023300  -79.500000
-0.027800  -79.500000
-0.024000  -79.500000
-0.015800  -79.500000
-0.008300  -79.400000
-0.009100  -79.400000
-0.012000  -79.400000
-0.007500  -79.400000
-0.003800  -79.400000
-0.005300  -79.400000
-0.006800  -79.400000
-0.006000  -79.400000
-0.012000  -79.400000
-0.015800  -79.400000
-0.015800  -79.400000
-0.015800  -79.300000
-0.018800  -79.300000
-0.021800  -79.300000
-0.017300  -79.300000
-0.015000  -79.300000
-0.014300  -79.300000
-0.014300  -79.300000
-0.015000  -79.300000
-0.015000  -79.300000
-0.018800  -79.300000
-0.017300  -79.300000
-0.013500  -79.300000
-0.015800  -79.300000
-0.016500  -79.200000
-0.015800  -79.200000
-0.016500  -79.200000
-0.018100  -79.200000
-0.018800  -79.200000
-0.018100  -79.200000
-0.018100  -79.200000
-0.015000  -79.200000
-0.013500  -79.200000
-0.016500  -79.200000
-0.018100  -79.200000
-0.016500  -79.200000
-0.014300  -79.200000
-0.012800  -79.200000
-0.016500  -79.200000
-0.018800  -79.200000
-0.014300  -79.200000
-0.010500  -79.200000
-0.012000  -79.200000
-0.012000  -79.200000
-0.012800  -79.100000
-0.012800  -79.100000
-0.015800  -79.100000
-0.018100  -79.100000
-0.018800  -79.100000
-0.021800  -79.100000
-0.022500  -79.100000
-0.024000  -79.100000
-0.024000  -79.100000
-0.019500  -79.100000
-0.010500  -79.100000
-0.005300  -79.000000
-0.008300  -79.000000
-0.011300  -79.000000
-0.012800  -79.000000
-0.014300  -79.000000
-0.012800  -79.000000
-0.012000  -79.000000
-0.015800  -79.000000
-0.020300  -79.000000
-0.020300  -79.000000
-0.020300  -78.900000
-0.020300  -78.900000
-0.020300  -78.900000
-0.023300  -78.900000
-0.024000  -78.900000
-0.021000  -78.900000
-0.018100  -78.900000
-0.014300  -78.800000
-0.012000  -78.800000
-0.011300  -78.800000
-0.014300  -78.800000
-0.018100  -78.800000
-0.018800  -78.800000
-0.018100  -78.800000
-0.015800  -78.800000
-0.012000  -78.800000
-0.009100  -78.800000
-0.007500  -78.700000
-0.006800  -78.700000
-0.012800  -78.700000
-0.016500  -78.700000
-0.019500  -78.700000
-0.025600  -78.700000
-0.025600  -78.700000
-0.025600  -78.600000
-0.020300  -78.600000
-0.018100  -78.600000
-0.019500  -78.600000
-0.016500  -78.600000
-0.017300  -78.600000
-0.018800  -78.600000
-0.020300  -78.500000
-0.018100  -78.500000
-0.015800  -78.500000
-0.014300  -78.500000
-0.013500  -78.500000
-0.012800  -78.500000
-0.013500  -78.400000
-0.011300  -78.400000
-0.010500  -78.400000
-0.015800  -78.400000
-0.017300  -78.400000
-0.016500  -78.400000
-0.014300  -78.400000
-0.012000  -78.300000
-0.014300  -78.300000
-0.012800  -78.300000
-0.016500  -78.300000
-0.018100  -78.300000
-0.021800  -78.300000
-0.020300  -78.300000
-0.015000  -78.300000
-0.016500  -78.200000
-0.014300  -78.200000
-0.014300  -78.200000
-0.016500  -78.200000
-0.018100  -78.200000
-0.021000  -78.200000
-0.018800  -78.100000
-0.018800  -78.100000
-0.017300  -78.100000
-0.015000  -78.100000
-0.012000  -78.100000
-0.012800  -78.100000
-0.014300  -78.000000
-0.015800  -78.000000
-0.018100  -78.000000
-0.018100  -78.000000
-0.019500  -77.900000
-0.019500  -77.900000
-0.015800  -77.900000
-0.020300  -77.900000
-0.020300  -77.900000
-0.015000  -77.900000
-0.012000  -77.900000
-0.004600  -77.800000
0.004500  -77.800000
-0.000800  -77.800000
-0.009100  -77.800000
-0.013500  -77.700000
-0.016500  -77.700000
-0.019500  -77.700000
-0.019500  -77.700000
-0.013500  -77.600000
-0.012000  -77.600000
-0.015800  -77.600000
-0.016500  -77.600000
-0.018100  -77.500000
-0.019500  -77.500000
-0.020300  -77.500000
-0.020300  -77.400000
-0.023300  -77.400000
-0.027000  -77.400000
-0.025600  -77.400000
-0.015000  -77.400000
-0.007500  -77.300000
-0.007500  -77.300000
-0.009100  -77.300000
-0.012000  -77.200000
-0.015800  -77.200000
-0.016500  -77.200000
-0.017300  -77.200000
-0.016500  -77.100000
-0.016500  -77.100000
-0.018100  -77.100000
-0.021000  -77.000000
-0.018100  -77.000000
-0.015000  -77.000000
-0.015800  -77.000000
-0.018800  -76.900000
-0.018100  -76.900000
-0.015000  -76.900000
-0.017300  -76.800000
-0.019500  -76.800000
-0.015800  -76.800000
-0.015000  -76.800000
-0.014300  -76.700000
-0.016500  -76.700000
-0.016500  -76.700000
-0.012000  -76.600000
-0.014300  -76.600000
-0.014300  -76.600000
-0.012000  -76.500000
-0.015000  -76.500000
-0.019500  -76.500000
-0.020300  -76.500000
-0.018100  -76.400000
-0.015000  -76.400000
-0.014300  -76.400000
-0.012800  -76.300000
-0.012800  -76.300000
-0.018100  -76.300000
-0.021800  -76.200000
-0.022500  -76.200000
-0.020300  -76.200000
-0.016500  -76.100000
-0.016500  -76.100000
-0.018100  -76.100000
-0.019500  -76.100000
-0.020300  -76.000000
-0.017300  -76.000000
-0.016500  -76.000000
-0.017300  -75.900000
-0.013500  -75.900000
-0.013500  -75.800000
-0.015800  -75.800000
-0.018800  -75.800000
-0.018800  -75.700000
-0.015800  -75.700000
-0.017300  -75.700000
-0.019500  -75.600000
-0.016500  -75.600000
-0.012000  -75.600000
-0.009800  -75.600000
-0.006800  -75.500000
-0.009100  -75.500000
-0.014300  -75.500000
-0.015800  -75.400000
-0.017300  -75.400000
-0.021000  -75.300000
-0.021800  -75.300000
-0.018100  -75.300000
-0.017300  -75.200000
-0.016500  -75.200000
-0.015800  -75.200000
-0.013500  -75.100000
-0.009100  -75.100000
-0.008300  -75.000000
-0.011300  -75.000000
-0.013500  -74.900000
-0.020300  -74.900000
-0.021800  -74.800000
-0.018800  -74.700000
-0.018800  -74.700000
-0.018100  -74.700000
-0.019500  -74.600000
-0.019500  -74.600000
-0.016500  -74.500000
-0.018100  -74.500000
-0.015800  -74.400000
-0.010500  -74.400000
-0.009100  -74.300000
-0.009100  -74.300000
-0.009100  -74.300000
-0.013500  -74.200000
-0.015800  -74.100000
-0.014300  -74.100000
-0.022500  -74.000000
-0.027800  -73.900000
-0.021800  -73.900000
-0.008300  -73.800000
-0.008300  -73.800000
-0.013500  -73.700000
-0.013500  -73.700000
-0.017300  -73.600000
-0.016500  -73.500000
-0.015800  -73.500000
-0.015800  -73.400000
-0.010500  -73.400000
-0.010500  -73.300000
-0.012800  -73.300000
-0.015800  -73.200000
-0.016500  -73.100000
-0.014300  -73.000000
-0.009100  -73.000000
-0.006800  -72.900000
-0.011300  -72.800000
-0.015800  -72.700000
-0.018800  -72.700000
-0.018100  -72.600000
-0.014300  -72.500000
-0.014300  -72.500000
-0.017300  -72.400000
-0.018800  -72.300000
-0.019500  -72.200000
-0.023300  -72.100000
-0.024000  -72.000000
-0.020300  -72.000000
-0.020300  -71.900000
-0.021800  -71.800000
-0.019500  -71.700000
-0.018800  -71.700000
-0.020300  -71.600000
-0.019500  -71.600000
-0.018100  -71.500000
-0.019500  -71.400000
-0.023300  -71.300000
-0.023300  -71.300000
-0.018800  -71.200000
-0.019500  -71.100000
-0.025600  -71.100000
-0.025600  -71.000000
-0.021800  -70.900000
-0.018100  -70.900000
-0.006000  -70.800000
0.001500  -70.700000
-0.005300  -70.700000
-0.008300  -70.600000
-0.010500  -70.600000
-0.011300  -70.500000
-0.013500  -70.400000
-0.014300  -70.300000
-0.011300  -70.300000
-0.012800  -70.200000
-0.012800  -70.200000
-0.015800  -70.100000
-0.019500  -70.100000
-0.018100  -70.000000
-0.018100  -69.900000
-0.016500  -69.900000
-0.012000  -69.800000
-0.012000  -69.800000
-0.014300  -69.700000
-0.017300  -69.600000
-0.019500  -69.600000
-0.021000  -69.500000
-0.019500  -69.400000
-0.012000  -69.400000
-0.009100  -69.300000
-0.013500  -69.300000
-0.020300  -69.200000
-0.024800  -69.100000
-0.023300  -69.100000
-0.024800  -69.000000
-0.018100  -68.900000
-0.012000  -68.900000
-0.008300  -68.900000
-0.008300  -68.800000
-0.015800  -68.700000
-0.020300  -68.700000
-0.018800  -68.600000
-0.012800  -68.500000
-0.012800  -68.400000
-0.016500  -68.400000
-0.019500  -68.400000
-0.023300  -68.300000
-0.022500  -68.200000
-0.021800  -68.200000
-0.021800  -68.100000
-0.020300  -68.000000
-0.016500  -68.000000
-0.014300  -67.900000
-0.010500  -67.900000
-0.012800  -67.800000
-0.019500  -67.700000
-0.019500  -67.600000
-0.019500  -67.500000
-0.015800  -67.500000
-0.015800  -67.400000
-0.018800  -67.300000
-0.017300  -67.200000
-0.017300  -67.100000
-0.018800  -67.100000
-0.018100  -67.000000
-0.015800  -66.900000
-0.015800  -66.800000
-0.018100  -66.700000
-0.022500  -66.700000
-0.021800  -66.600000
-0.020300  -66.500000
-0.012800  -66.500000
-0.006000  -66.400000
-0.005300  -66.300000
-0.008300  -66.200000
-0.012800  -66.100000
-0.015000  -66.000000
-0.014300  -65.900000
-0.013500  -65.800000
-0.014300  -65.800000
-0.017300  -65.700000
-0.017300  -65.600000
-0.015000  -65.500000
-0.015000  -65.400000
-0.015000  -65.300000
-0.013500  -65.300000
-0.010500  -65.200000
-0.012000  -65.100000
-0.012000  -65.000000
-0.015000  -64.900000
-0.016500  -64.800000
-0.018800  -64.800000
-0.021800  -64.700000
-0.018100  -64.600000
-0.016500  -64.500000
-0.014300  -64.400000
-0.015800  -64.400000
-0.018800  -64.300000
-0.018100  -64.300000
-0.018100  -64.200000
-0.017300  -64.100000
-0.018100  -64.100000
-0.018100  -64.000000
-0.018800  -63.900000
-0.017300  -63.900000
-0.017300  -63.800000
-0.015000  -63.800000
-0.010500  -63.700000
-0.012000  -63.600000
-0.016500  -63.600000
-0.023300  -63.500000
-0.020300  -63.500000
-0.010500  -63.400000
-0.003800  -63.300000
0.001500  -63.300000
-0.001500  -63.200000
-0.010500  -63.200000
-0.015800  -63.100000
-0.018100  -63.100000
-0.018100  -63.000000
-0.019500  -63.000000
-0.020300  -63.000000
-0.019500  -62.900000
-0.020300  -62.900000
-0.020300  -62.900000
-0.020300  -62.800000
-0.021000  -62.800000
-0.018800  -62.700000
-0.018100  -62.700000
-0.016500  -62.600000
-0.013500  -62.600000
-0.013500  -62.600000
-0.016500  -62.500000
-0.018100  -62.500000
-0.016500  -62.400000
-0.013500  -62.300000
-0.015000  -62.300000
-0.015800  -62.200000
-0.017300  -62.200000
-0.019500  -62.100000
-0.018800  -62.100000
-0.016500  -62.000000
-0.011300  -62.000000
-0.012000  -61.900000
-0.014300  -61.800000
-0.012800  -61.800000
-0.016500  -61.700000
-0.024000  -61.700000
-0.030800  -61.600000
-0.027000  -61.600000
-0.009100  -61.500000
0.001500  -61.500000
0.000700  -61.400000
-0.003000  -61.300000
-0.009100  -61.200000
-0.016500  -61.200000
-0.019500  -61.100000
-0.019500  -61.100000
-0.015800  -61.000000
-0.019500  -60.900000
-0.021800  -60.800000
-0.018100  -60.800000
-0.017300  -60.700000
-0.014300  -60.600000
-0.014300  -60.500000
-0.015800  -60.500000
-0.017300  -60.400000
-0.019500  -60.300000
-0.018800  -60.300000
-0.018100  -60.200000
-0.014300  -60.100000
-0.011300  -60.000000
-0.011300  -60.000000
-0.014300  -59.900000
-0.012000  -59.800000
-0.012000  -59.700000
-0.012800  -59.600000
-0.015000  -59.500000
-0.013500  -59.400000
-0.012000  -59.300000
-0.020300  -59.200000
-0.021800  -59.100000
-0.021800  -59.000000
-0.021000  -59.000000
-0.016500  -58.900000
-0.018100  -58.800000
-0.020300  -58.700000
-0.023300  -58.600000
-0.024000  -58.500000
-0.022500  -58.400000
-0.022500  -58.300000
-0.022500  -58.200000
-0.025600  -58.100000
-0.024800  -58.000000
-0.018800  -57.900000
-0.008300  -57.800000
-0.000800  -57.700000
-0.004600  -57.600000
-0.007500  -57.500000
-0.008300  -57.400000
-0.010500  -57.200000
-0.012000  -57.200000
-0.015000  -57.000000
-0.018100  -56.900000
-0.017300  -56.800000
-0.018100  -56.700000
-0.021800  -56.600000
-0.024000  -56.500000
-0.024000  -56.400000
-0.024000  -56.300000
-0.021800  -56.200000
-0.018100  -56.100000
-0.015800  -55.900000
-0.012000  -55.800000
-0.012000  -55.800000
-0.013500  -55.700000
-0.013500  -55.600000
-0.016500  -55.500000
-0.021800  -55.400000
-0.027000  -55.400000
-0.027800  -55.300000
-0.015800  -55.200000
0.000700  -55.100000
0.003700  -55.000000
0.000000  -55.000000
-0.003000  -54.900000
-0.007500  -54.800000
-0.009100  -54.700000
-0.012800  -54.700000
-0.013500  -54.600000
-0.012800  -54.500000
-0.014300  -54.500000
-0.018100  -54.400000
-0.020300  -54.300000
-0.018100  -54.200000
-0.015800  -54.100000
-0.012800  -54.000000
-0.014300  -54.000000
-0.018100  -53.900000
-0.017300  -53.800000
-0.019500  -53.800000
-0.020300  -53.700000
-0.021000  -53.600000
-0.023300  -53.600000
-0.023300  -53.500000
-0.023300  -53.400000
-0.021000  -53.300000
-0.019500  -53.300000
-0.021800  -53.200000
-0.022500  -53.100000
-0.021800  -53.100000
-0.018100  -53.000000
-0.012800  -52.900000
-0.011300  -52.800000
-0.010500  -52.700000
-0.012800  -52.700000
-0.016500  -52.600000
-0.018800  -52.500000
-0.018100  -52.300000
-0.019500  -52.200000
-0.018100  -52.200000
-0.016500  -52.100000
-0.012800  -52.000000
-0.010500  -51.900000
-0.012000  -51.800000
-0.014300  -51.700000
-0.017300  -51.600000
-0.014300  -51.500000
-0.014300  -51.400000
-0.016500  -51.300000
-0.020300  -51.200000
-0.027000  -51.100000
-0.025600  -51.000000
-0.019500  -50.900000
-0.013500  -50.800000
-0.012000  -50.700000
-0.016500  -50.600000
-0.014300  -50.400000
-0.017300  -50.300000
-0.016500  -50.200000
-0.018100  -50.100000
-0.015000  -50.000000
-0.010500  -49.900000
-0.012000  -49.700000
-0.013500  -49.600000
-0.012800  -49.500000
-0.009100  -49.400000
-0.010500  -49.200000
-0.015800  -49.100000
-0.018100  -49.000000
-0.019500  -48.900000
-0.019500  -48.700000
-0.019500  -48.600000
-0.016500  -48.500000
-0.014300  -48.400000
-0.015800  -48.200000
-0.015000  -48.100000
-0.013500  -47.900000
-0.012800  -47.800000
-0.015800  -47.700000
-0.018100  -47.500000
-0.020300  -47.400000
-0.021800  -47.300000
-0.023300  -47.100000
-0.030800  -46.900000
-0.030000  -46.800000
-0.021800  -46.700000
-0.014300  -46.500000
-0.011300  -46.400000
-0.010500  -46.300000
-0.012800  -46.100000
-0.015800  -45.900000
-0.014300  -45.800000
-0.013500  -45.700000
-0.014300  -45.500000
-0.014300  -45.500000
-0.016500  -45.300000
-0.018100  -45.200000
-0.021800  -45.100000
-0.019500  -45.000000
-0.015800  -44.800000
-0.013500  -44.700000
-0.010500  -44.600000
-0.012000  -44.500000
-0.012800  -44.400000
-0.015000  -44.200000
-0.018100  -44.100000
-0.014300  -44.000000
-0.016500  -43.900000
-0.018800  -43.800000
-0.018800  -43.700000
-0.014300  -43.500000
-0.003000  -43.400000
0.003000  -43.300000
-0.001500  -43.200000
-0.010500  -43.100000
-0.015000  -42.900000
-0.016500  -42.800000
-0.016500  -42.700000
-0.014300  -42.600000
-0.018100  -42.500000
-0.022500  -42.300000
-0.023300  -42.300000
-0.021800  -42.100000
-0.020300  -42.000000
-0.019500  -41.900000
-0.016500  -41.800000
-0.016500  -41.700000
-0.015800  -41.500000
-0.015000  -41.400000
-0.016500  -41.300000
-0.017300  -41.200000
-0.018800  -41.100000
-0.018100  -41.000000
-0.019500  -40.900000
-0.020300  -40.700000
-0.021800  -40.600000
-0.023300  -40.500000
-0.021800  -40.400000
-0.018100  -40.300000
-0.012000  -40.200000
-0.010500  -40.100000
-0.012000  -40.000000
-0.008300  -39.900000
-0.012800  -39.800000
-0.019500  -39.700000
-0.020300  -39.600000
-0.024800  -39.500000
-0.020300  -39.400000
-0.014300  -39.300000
-0.012800  -39.200000
-0.013500  -39.100000
-0.016500  -39.000000
-0.017300  -38.900000
-0.017300  -38.700000
-0.016500  -38.700000
-0.016500  -38.500000
-0.016500  -38.400000
-0.016500  -38.300000
-0.020300  -38.200000
-0.024000  -38.000000
-0.027000  -37.900000
-0.027000  -37.800000
-0.015000  -37.700000
0.001500  -37.500000
0.006700  -37.400000
-0.004600  -37.300000
-0.014300  -37.200000
-0.015000  -37.000000
-0.018800  -36.900000
-0.019500  -36.800000
-0.016500  -36.700000
-0.015800  -36.600000
-0.015000  -36.500000
-0.018100  -36.300000
-0.021000  -36.200000
-0.023300  -36.100000
-0.021800  -36.000000
-0.020300  -35.800000
-0.021800  -35.700000
-0.019500  -35.600000
-0.015000  -35.500000
-0.010500  -35.300000
-0.010500  -35.200000
-0.015000  -35.100000
-0.012800  -34.900000
-0.012800  -34.800000
-0.014300  -34.700000
-0.010500  -34.600000
-0.009800  -34.400000
-0.011300  -34.300000
-0.012000  -34.200000
-0.012800  -34.100000
-0.016500  -33.900000
-0.019500  -33.800000
-0.015800  -33.700000
-0.014300  -33.600000
-0.014300  -33.500000
-0.015000  -33.300000
-0.017300  -33.300000
-0.020300  -33.100000
-0.019500  -33.000000
-0.018100  -32.900000
-0.023300  -32.800000
-0.021800  -32.700000
-0.021800  -32.500000
-0.020300  -32.400000
-0.016500  -32.300000
-0.014300  -32.200000
-0.012000  -32.100000
-0.011300  -32.000000
-0.012000  -31.900000
-0.014300  -31.800000
-0.014300  -31.600000
-0.015800  -31.500000
-0.016500  -31.500000
-0.017300  -31.400000
-0.018100  -31.200000
-0.016500  -31.100000
-0.018100  -31.100000
-0.016500  -31.000000
-0.016500  -30.900000
-0.015800  -30.800000
-0.015800  -30.600000
-0.015800  -30.600000
-0.014300  -30.500000
-0.016500  -30.400000
-0.018800  -30.300000
-0.019500  -30.200000
-0.019500  -30.100000
-0.021800  -30.000000
-0.023300  -29.900000
-0.024000  -29.800000
-0.021800  -29.700000
-0.021000  -29.600000
-0.019500  -29.500000
-0.014300  -29.400000
-0.008300  -29.300000
0.000000  -29.200000
0.000700  -29.100000
-0.005300  -29.000000
-0.008300  -28.900000
-0.011300  -28.800000
-0.010500  -28.700000
-0.009800  -28.600000
-0.011300  -28.500000
-0.013500  -28.400000
-0.018800  -28.300000
-0.018100  -28.200000
-0.019500  -28.100000
-0.022500  -28.000000
-0.026300  -27.900000
-0.026300  -27.800000
-0.021000  -27.700000
-0.014300  -27.600000
-0.009800  -27.500000
-0.004600  -27.500000
0.000000  -27.400000
0.000700  -27.300000
-0.003000  -27.200000
-0.008300  -27.100000
-0.018100  -27.000000
-0.020300  -26.900000
-0.016500  -26.800000
-0.003000  -26.700000
0.009700  -26.600000
0.005200  -26.600000
-0.005300  -26.500000
-0.016500  -26.400000
-0.029300  -26.300000
-0.036800  -26.200000
-0.038300  -26.100000
-0.037500  -26.000000
-0.034600  -25.900000
-0.030800  -25.800000
-0.029300  -25.800000
-0.027800  -25.700000
-0.026300  -25.600000
-0.027000  -25.500000
-0.027000  -25.500000
-0.023300  -25.400000
-0.018100  -25.300000
-0.013500  -25.200000
-0.014300  -25.200000
-0.014300  -25.100000
-0.012000  -25.000000
-0.012800  -24.900000
-0.013500  -24.800000
-0.013500  -24.800000
-0.010500  -24.700000
-0.005300  -24.600000
-0.008300  -24.500000
-0.009800  -24.500000
-0.011300  -24.400000
-0.012800  -24.300000
-0.012800  -24.300000
-0.012000  -24.200000
-0.012000  -24.100000
-0.012800  -24.000000
-0.012800  -24.000000
-0.013500  -23.900000
-0.013500  -23.900000
-0.015800  -23.800000
-0.014300  -23.700000
-0.014300  -23.700000
-0.015800  -23.600000
-0.013500  -23.500000
-0.012800  -23.400000
-0.012000  -23.400000
-0.013500  -23.300000
-0.014300  -23.200000
-0.014300  -23.200000
-0.016500  -23.100000
-0.018100  -23.000000
-0.021800  -23.000000
-0.020300  -22.900000
-0.016500  -22.800000
-0.015000  -22.800000
-0.012800  -22.700000
-0.014300  -22.600000
-0.014300  -22.500000
-0.015800  -22.500000
-0.016500  -22.400000
-0.015800  -22.300000
-0.015800  -22.200000
-0.020300  -22.200000
-0.021800  -22.100000
-0.021800  -22.100000
-0.020300  -22.000000
-0.015800  -21.900000
-0.015000  -21.800000
-0.012000  -21.700000
-0.010500  -21.700000
-0.011300  -21.600000
-0.009100  -21.500000
-0.010500  -21.400000
-0.012800  -21.300000
-0.015800  -21.200000
-0.022500  -21.200000
-0.024000  -21.100000
-0.016500  -21.000000
-0.012000  -20.900000
-0.008300  -20.800000
-0.005300  -20.700000
-0.008300  -20.700000
-0.009800  -20.600000
-0.012800  -20.500000
-0.012000  -20.400000
-0.012800  -20.300000
-0.018100  -20.200000
-0.019500  -20.100000
-0.019500  -20.000000
-0.020300  -19.900000
-0.021800  -19.800000
-0.022500  -19.800000
-0.021800  -19.700000
-0.019500  -19.600000
-0.016500  -19.500000
-0.015000  -19.400000
-0.015000  -19.300000
-0.014300  -19.200000
-0.016500  -19.100000
-0.023300  -19.000000
-0.019500  -18.900000
-0.018100  -18.900000
-0.020300  -18.800000
-0.023300  -18.700000
-0.028500  -18.600000
-0.021000  -18.500000
-0.014300  -18.400000
-0.010500  -18.300000
-0.009800  -18.200000
-0.008300  -18.100000
-0.004600  -18.000000
-0.002300  -18.000000
-0.006000  -17.900000
-0.014300  -17.800000
-0.018100  -17.700000
-0.020300  -17.600000
-0.018100  -17.600000
-0.016500  -17.500000
-0.015000  -17.400000
-0.018100  -17.300000
-0.026300  -17.200000
-0.024000  -17.100000
-0.021800  -17.000000
-0.020300  -16.900000
-0.019500  -16.800000
-0.020300  -16.700000
-0.021800  -16.700000
-0.019500  -16.600000
-0.016500  -16.500000
-0.020300  -16.400000
-0.027800  -16.300000
-0.029300  -16.200000
-0.024000  -16.200000
-0.019500  -16.100000
-0.009800  -16.000000
-0.006000  -16.000000
-0.006800  -15.900000
-0.006000  -15.800000
-0.008300  -15.800000
-0.009100  -15.700000
-0.009100  -15.600000
-0.009800  -15.500000
-0.011300  -15.400000
-0.009100  -15.400000
-0.008300  -15.300000
-0.009800  -15.200000
-0.014300  -15.200000
-0.019500  -15.100000
-0.021800  -15.000000
-0.019500  -14.900000
-0.018100  -14.900000
-0.015800  -14.800000
-0.014300  -14.700000
-0.010500  -14.700000
0.015000  -14.600000
0.057000  -14.500000
0.066700  -14.500000
0.033000  -14.400000
-0.008300  -14.400000
-0.044300  -14.300000
-0.065300  -14.200000
-0.070600  -14.200000
-0.072100  -14.100000
-0.062300  -14.000000
-0.051100  -14.000000
-0.048000  -13.900000
-0.048000  -13.900000
-0.054000  -13.800000
-0.049500  -13.700000
-0.031500  -13.600000
-0.013500  -13.600000
-0.003800  -13.500000
-0.000800  -13.500000
-0.000800  -13.400000
-0.004600  -13.400000
-0.006000  -13.300000
-0.009100  -13.300000
-0.007500  -13.200000
-0.003000  -13.100000
-0.002300  -13.100000
-0.001500  -13.000000
-0.005300  -13.000000
-0.006000  -12.900000
-0.006000  -12.900000
-0.009800  -12.800000
-0.010500  -12.700000
-0.009100  -12.700000
-0.010500  -12.600000
-0.010500  -12.600000
-0.012800  -12.500000
-0.012800  -12.500000
-0.012000  -12.400000
-0.015000  -12.400000
-0.014300  -12.300000
-0.015000  -12.200000
-0.015800  -12.200000
-0.016500  -12.200000
-0.021800  -12.100000
-0.021000  -12.100000
-0.019500  -12.000000
-0.019500  -11.900000
-0.019500  -11.900000
-0.020300  -11.800000
-0.019500  -11.800000
-0.018800  -11.700000
-0.019500  -11.700000
-0.018100  -11.700000
-0.015800  -11.600000
-0.015800  -11.500000
-0.014300  -11.500000
-0.008300  -11.400000
0.000000  -11.400000
0.003000  -11.300000
-0.001500  -11.300000
-0.005300  -11.300000
-0.009100  -11.200000
-0.014300  -11.200000
-0.014300  -11.100000
-0.014300  -11.100000
-0.018800  -11.000000
-0.027000  -11.000000
-0.043600  -11.000000
-0.051800  -10.900000
-0.045800  -10.900000
-0.039000  -10.800000
-0.026300  -10.800000
-0.012800  -10.800000
-0.002300  -10.700000
0.005200  -10.700000
-0.000800  -10.600000
-0.012000  -10.600000
-0.017300  -10.500000
-0.013500  -10.500000
-0.012000  -10.400000
-0.013500  -10.400000
-0.015000  -10.400000
-0.018100  -10.400000
-0.015800  -10.300000
-0.019500  -10.300000
-0.019500  -10.200000
-0.019500  -10.200000
-0.025600  -10.200000
-0.026300  -10.100000
-0.021800  -10.100000
-0.015800  -10.000000
-0.012800  -10.000000
-0.009100  -9.900000
-0.009100  -9.900000
-0.012800  -9.900000
-0.012000  -9.900000
-0.012000  -9.800000
-0.014300  -9.800000
-0.016500  -9.700000
-0.012800  -9.700000
-0.012000  -9.600000
-0.012800  -9.600000
-0.011300  -9.600000
-0.011300  -9.500000
-0.011300  -9.500000
-0.020300  -9.500000
-0.027800  -9.400000
-0.027000  -9.400000
-0.020300  -9.300000
0.006700  -9.300000
0.029200  -9.200000
0.021700  -9.200000
0.000700  -9.200000
-0.021800  -9.100000
-0.039800  -9.100000
-0.039800  -9.000000
-0.039000  -9.000000
-0.036800  -9.000000
-0.029300  -9.000000
-0.029300  -8.900000
-0.028500  -8.900000
-0.027000  -8.900000
-0.024000  -8.800000
-0.018800  -8.800000
-0.016500  -8.800000
-0.009100  -8.700000
-0.008300  -8.700000
-0.013500  -8.700000
-0.006800  -8.600000
0.017200  -8.600000
0.024700  -8.600000
0.007500  -8.600000
-0.004600  -8.600000
-0.015800  -8.500000
-0.025600  -8.500000
-0.030000  -8.500000
-0.033800  -8.400000
-0.031500  -8.400000
-0.033000  -8.400000
-0.037500  -8.400000
-0.040500  -8.400000
-0.043600  -8.300000
-0.036800  -8.300000
-0.023300  -8.300000
-0.015800  -8.300000
-0.012800  -8.300000
-0.006800  -8.300000
0.003700  -8.300000
0.006700  -8.200000
0.001500  -8.200000
-0.004600  -8.200000
-0.012000  -8.200000
-0.015000  -8.200000
-0.019500  -8.200000
-0.018100  -8.200000
-0.016500  -8.100000
-0.015000  -8.100000
-0.015000  -8.100000
-0.018100  -8.100000
-0.015800  -8.100000
-0.015000  -8.100000
-0.014300  -8.100000
-0.013500  -8.100000
-0.014300  -8.100000
-0.010500  -8.100000
-0.011300  -8.100000
-0.010500  -8.100000
-0.010500  -8.100000
-0.013500  -8.100000
-0.015000  -8.100000
-0.018800  -8.100000
-0.018100  -8.100000
-0.012800  -8.100000
-0.011300  -8.100000
-0.012800  -8.100000
-0.019500  -8.100000
-0.029300  -8.100000
-0.031500  -8.100000
-0.027000  -8.100000
-0.021800  -8.100000
-0.020300  -8.100000
-0.018100  -8.100000
-0.014300  -8.100000
-0.006800  -8.100000
0.002200  -8.100000
0.008200  -8.100000
0.003700  -8.100000
-0.006000  -8.100000
-0.016500  -8.100000
-0.021800  -8.100000
-0.027000  -8.100000
-0.035300  -8.100000
-0.035300  -8.100000
-0.035300  -8.100000
-0.036100  -8.100000
-0.036100  -8.100000
-0.030800  -8.100000
-0.019500  -8.100000
-0.014300  -8.100000
-0.012000  -8.100000
-0.014300  -8.100000
-0.017300  -8.100000
-0.018100  -8.100000
-0.012000  -8.100000
-0.003000  -8.100000
0.000700  -8.100000
0.000700  -8.100000
-0.001500  -8.100000
-0.003000  -8.100000
-0.005300  -8.100000
-0.007500  -8.100000
-0.006000  -8.100000
-0.006800  -8.100000
-0.011300  -8.100000
-0.017300  -8.100000
-0.021800  -8.100000
-0.024000  -8.100000
-0.020300  -8.100000
-0.014300  -8.000000
-0.011300  -8.000000
-0.012000  -8.000000
-0.014300  -8.000000
-0.016500  -8.000000
-0.015800  -8.000000
-0.015800  -8.000000
-0.009800  -7.900000
-0.006000  -7.900000
-0.009100  -7.900000
-0.010500  -7.900000
-0.014300  -7.900000
-0.016500  -7.900000
-0.014300  -7.800000
-0.012800  -7.800000
-0.012800  -7.800000
-0.012800  -7.800000
-0.016500  -7.800000
-0.018800  -7.800000
-0.018100  -7.800000
-0.019500  -7.700000
-0.019500  -7.700000
-0.019500  -7.700000
-0.020300  -7.700000
-0.024000  -7.700000
-0.028500  -7.700000
-0.030800  -7.600000
-0.030800  -7.600000
-0.033000  -7.600000
-0.031500  -7.600000
-0.029300  -7.600000
-0.027800  -7.500000
-0.024000  -7.500000
-0.018100  -7.500000
-0.009100  -7.500000
-0.009100  -7.400000
-0.006800  -7.400000
-0.004600  -7.400000
-0.011300  -7.400000
-0.012800  -7.400000
-0.008300  -7.300000
0.006700  -7.300000
0.029200  -7.300000
0.024000  -7.300000
0.001500  -7.200000
-0.014300  -7.200000
-0.027000  -7.200000
-0.028500  -7.200000
-0.029300  -7.200000
-0.030000  -7.200000
-0.029300  -7.200000
-0.031500  -7.100000
-0.031500  -7.100000
-0.034600  -7.100000
-0.028500  -7.100000
-0.021800  -7.000000
-0.015800  -7.000000
-0.013500  -7.000000
-0.014300  -7.000000
-0.013500  -7.000000
-0.015800  -6.900000
-0.013500  -6.900000
-0.012800  -6.900000
-0.012000  -6.900000
-0.013500  -6.900000
-0.015800  -6.900000
-0.014300  -6.800000
-0.014300  -6.800000
-0.011300  -6.800000
-0.006800  -6.800000
-0.010500  -6.800000
-0.012800  -6.800000
-0.014300  -6.800000
-0.019500  -6.800000
-0.019500  -6.700000
-0.018100  -6.700000
-0.012000  -6.700000
-0.012000  -6.700000
-0.015800  -6.700000
-0.016500  -6.700000
-0.021800  -6.600000
-0.018100  -6.600000
-0.015800  -6.600000
-0.013500  -6.600000
-0.015800  -6.600000
-0.015800  -6.600000
-0.007500  -6.600000
0.001500  -6.500000
0.006000  -6.500000
-0.003000  -6.500000
-0.012000  -6.500000
-0.021800  -6.500000
-0.030000  -6.500000
-0.030800  -6.400000
-0.033000  -6.400000
-0.027000  -6.400000
-0.023300  -6.400000
-0.025600  -6.400000
-0.027800  -6.400000
-0.027800  -6.400000
-0.023300  -6.300000
-0.019500  -6.300000
-0.015000  -6.300000
0.005200  -6.300000
0.023200  -6.300000
0.014200  -6.300000
-0.001500  -6.200000
-0.015800  -6.200000
-0.027000  -6.200000
-0.030800  -6.200000
-0.028500  -6.200000
-0.029300  -6.100000
-0.031500  -6.100000
-0.033800  -6.100000
-0.038300  -6.100000
-0.038300  -6.000000
-0.027000  -6.000000
-0.015800  -6.000000
-0.015800  -6.000000
-0.020300  -5.900000
-0.017300  -5.900000
-0.010500  -5.900000
-0.005300  -5.900000
-0.003800  -5.900000
-0.005300  -5.900000
-0.010500  -5.800000
-0.012000  -5.800000
-0.006800  -5.800000
0.003700  -5.700000
0.008200  -5.700000
0.000700  -5.700000
-0.009800  -5.700000
-0.016500  -5.600000
-0.019500  -5.600000
-0.020300  -5.600000
-0.017300  -5.600000
-0.014300  -5.500000
-0.014300  -5.500000
-0.014300  -5.500000
-0.017300  -5.500000
-0.019500  -5.400000
-0.022500  -5.400000
-0.021800  -5.400000
-0.021800  -5.400000
-0.021000  -5.400000
-0.023300  -5.400000
-0.023300  -5.400000
-0.015800  -5.400000
-0.012800  -5.400000
-0.015000  -5.400000
-0.020300  -5.300000
-0.021800  -5.300000
-0.017300  -5.300000
-0.019500  -5.300000
-0.020300  -5.300000
-0.021000  -5.300000
-0.021800  -5.300000
-0.013500  -5.200000
-0.006800  -5.200000
0.003000  -5.200000
0.015700  -5.200000
0.030700  -5.200000
0.029200  -5.200000
-0.006000  -5.200000
-0.029300  -5.200000
-0.035300  -5.200000
-0.044300  -5.200000
-0.044300  -5.200000
-0.045800  -5.100000
-0.038300  -5.100000
-0.033800  -5.100000
-0.034600  -5.100000
-0.029300  -5.100000
-0.018800  -5.100000
0.002200  -5.100000
0.006700  -5.100000
-0.001500  -5.100000
-0.009100  -5.100000
-0.018100  -5.100000
-0.017300  -5.100000
-0.015000  -5.100000
-0.009100  -5.000000
-0.005300  -5.000000
-0.012800  -5.000000
-0.021000  -5.000000
-0.029300  -5.000000
-0.030800  -5.000000
-0.029300  -5.000000
-0.027000  -5.000000
-0.021800  -5.000000
-0.019500  -5.000000
-0.019500  -5.000000
-0.024000  -5.000000
-0.029300  -5.000000
-0.031500  -5.000000
-0.023300  -5.000000
-0.012800  -4.900000
-0.010500  -4.900000
-0.010500  -4.900000
-0.008300  -4.900000
0.002200  -4.900000
0.006700  -4.900000
0.000700  -4.900000
-0.005300  -4.900000
-0.012000  -4.900000
-0.012800  -4.800000
-0.016500  -4.800000
-0.021800  -4.800000
-0.021000  -4.800000
-0.016500  -4.800000
-0.011300  -4.800000
-0.009100  -4.800000
-0.009100  -4.700000
-0.013500  -4.700000
-0.014300  -4.700000
-0.013500  -4.700000
-0.020300  -4.700000
-0.027800  -4.700000
-0.030800  -4.700000
-0.029300  -4.700000
-0.024000  -4.600000
-0.016500  -4.600000
-0.014300  -4.600000
-0.013500  -4.600000
-0.011300  -4.600000
-0.009100  -4.600000
-0.004600  -4.500000
-0.004600  -4.500000
-0.009800  -4.500000
-0.012000  -4.500000
-0.009800  -4.500000
-0.009100  -4.500000
-0.009800  -4.500000
-0.012000  -4.500000
-0.015000  -4.400000
-0.016500  -4.400000
-0.018100  -4.400000
-0.024000  -4.400000
-0.030000  -4.400000
-0.027800  -4.400000
-0.023300  -4.300000
-0.021800  -4.300000
-0.015800  -4.300000
-0.008300  -4.300000
-0.001500  -4.300000
0.000700  -4.300000
-0.001500  -4.200000
-0.000800  -4.200000
-0.003000  -4.200000
-0.007500  -4.200000
-0.018100  -4.200000
-0.025600  -4.100000
-0.010500  -4.100000
0.014200  -4.100000
0.008200  -4.100000
-0.014300  -4.100000
-0.031500  -4.100000
-0.044300  -4.100000
-0.045800  -4.100000
-0.043600  -4.100000
-0.040500  -4.100000
-0.033000  -4.000000
-0.030000  -4.000000
-0.029300  -4.000000
-0.038300  -4.000000
-0.042000  -4.000000
-0.029300  -4.000000
-0.015800  -4.000000
-0.012000  -4.000000
-0.009100  -4.000000
-0.003800  -4.000000
-0.002300  -3.900000
0.002200  -3.900000
0.009000  -3.900000
0.013500  -3.900000
0.010500  -3.900000
0.000700  -3.900000
-0.009800  -3.900000
-0.015800  -3.900000
-0.018100  -3.900000
-0.022500  -3.900000
-0.027000  -3.900000
-0.023300  -3.800000
-0.017300  -3.800000
-0.019500  -3.800000
-0.019500  -3.800000
-0.020300  -3.800000
-0.021800  -3.800000
-0.028500  -3.800000
-0.029300  -3.800000
-0.023300  -3.800000
-0.018100  -3.800000
-0.015000  -3.800000
-0.022500  -3.800000
-0.024000  -3.800000
-0.015800  -3.700000
-0.009100  -3.700000
-0.004600  -3.700000
-0.003800  -3.700000
-0.008300  -3.700000
-0.010500  -3.700000
0.006700  -3.700000
0.032200  -3.700000
0.027700  -3.700000
0.000700  -3.700000
-0.021800  -3.700000
-0.038300  -3.700000
-0.048000  -3.700000
-0.051800  -3.700000
-0.039000  -3.700000
-0.001500  -3.700000
0.009000  -3.700000
-0.015800  -3.700000
-0.034600  -3.600000
-0.049500  -3.600000
-0.049500  -3.600000
-0.042000  -3.600000
-0.036800  -3.600000
-0.028500  -3.600000
-0.027800  -3.600000
-0.029300  -3.600000
-0.030800  -3.600000
-0.020300  -3.600000
-0.010500  -3.600000
-0.006000  -3.600000
-0.002300  -3.600000
-0.004600  -3.600000
-0.004600  -3.600000
-0.016500  -3.600000
-0.020300  -3.600000
-0.015000  -3.600000
-0.010500  -3.600000
-0.002300  -3.600000
-0.000800  -3.600000
0.001500  -3.600000
0.000700  -3.600000
0.003700  -3.600000
0.006700  -3.600000
0.005200  -3.600000
-0.000800  -3.600000
-0.010500  -3.600000
-0.012800  -3.600000
-0.014300  -3.600000
-0.015000  -3.600000
-0.014300  -3.600000
-0.016500  -3.600000
-0.019500  -3.600000
-0.016500  -3.600000
-0.016500  -3.600000
-0.019500  -3.600000
-0.021800  -3.600000
-0.024000  -3.600000
-0.021800  -3.600000
-0.021000  -3.600000
-0.021800  -3.600000
-0.021000  -3.600000
-0.024000  -3.600000
-0.025600  -3.600000
-0.023300  -3.700000
-0.018800  -3.700000
-0.012800  -3.700000
-0.013500  -3.700000
-0.015000  -3.700000
-0.014300  -3.700000
-0.014300  -3.700000
-0.014300  -3.700000
-0.012000  -3.700000
-0.012000  -3.700000
-0.012000  -3.600000
-0.014300  -3.600000
-0.015000  -3.600000
-0.016500  -3.600000
-0.021000  -3.600000
-0.020300  -3.600000
-0.020300  -3.600000
-0.021800  -3.600000
-0.030800  -3.600000
-0.035300  -3.600000
-0.025600  -3.600000
-0.020300  -3.600000
-0.018800  -3.600000
-0.018100  -3.600000
-0.014300  -3.600000
-0.010500  -3.600000
-0.011300  -3.600000
-0.009800  -3.600000
-0.005300  -3.600000
-0.006800  -3.600000
-0.005300  -3.600000
-0.003000  -3.600000
-0.001500  -3.600000
0.003000  -3.600000
-0.001500  -3.600000
-0.006800  -3.600000
-0.010500  -3.600000
-0.014300  -3.600000
-0.021800  -3.600000
-0.028500  -3.600000
-0.028500  -3.600000
-0.026300  -3.600000
-0.024000  -3.600000
-0.023300  -3.600000
-0.024000  -3.600000
-0.023300  -3.600000
-0.021800  -3.600000
-0.024800  -3.600000
-0.027000  -3.600000
-0.026300  -3.600000
-0.021800  -3.600000
-0.018100  -3.600000
-0.018100  -3.600000
-0.017300  -3.600000
-0.015000  -3.600000
-0.014300  -3.600000
-0.018100  -3.600000
-0.016500  -3.600000
-0.012800  -3.600000
-0.008300  -3.600000
0.001500  -3.700000
-0.001500  -3.700000
-0.012000  -3.700000
-0.015000  -3.700000
-0.012800  -3.700000
-0.012000  -3.700000
-0.019500  -3.700000
-0.027800  -3.700000
-0.027000  -3.700000
-0.027800  -3.700000
-0.027000  -3.700000
-0.027000  -3.700000
-0.025600  -3.700000
-0.019500  -3.700000
-0.015800  -3.700000
-0.006800  -3.700000
0.000700  -3.700000
-0.001500  -3.700000
-0.004600  -3.700000
-0.006800  -3.700000
0.006700  -3.700000
0.024000  -3.700000
0.010500  -3.700000
-0.009800  -3.700000
-0.023300  -3.700000
-0.033800  -3.700000
-0.030800  -3.700000
-0.028500  -3.700000
-0.029300  -3.700000
-0.030000  -3.700000
-0.035300  -3.700000
-0.039000  -3.700000
-0.035300  -3.700000
-0.023300  -3.700000
-0.015800  -3.700000
-0.012000  -3.800000
-0.014300  -3.800000
-0.017300  -3.800000
-0.018100  -3.800000
-0.021800  -3.800000
-0.021800  -3.800000
-0.015800  -3.800000
-0.009100  -3.800000
-0.006800  -3.800000
-0.006800  -3.800000
-0.005300  -3.800000
-0.005300  -3.800000
-0.004600  -3.800000
-0.007500  -3.800000
-0.018100  -3.800000
-0.025600  -3.800000
-0.023300  -3.800000
-0.018100  -3.800000
-0.015000  -3.800000
-0.009800  -3.800000
-0.008300  -3.800000
-0.007500  -3.800000
-0.003000  -3.800000
-0.003000  -3.800000
-0.005300  -3.800000
-0.007500  -3.900000
-0.012000  -3.900000
-0.016500  -3.900000
-0.017300  -3.900000
-0.018100  -3.900000
-0.018100  -3.900000
-0.017300  -3.900000
-0.018100  -3.900000
-0.018100  -3.900000
-0.020300  -3.900000
-0.021000  -3.900000
-0.017300  -3.900000
-0.017300  -3.900000
-0.020300  -3.900000
-0.020300  -3.900000
-0.019500  -3.900000
-0.016500  -3.900000
-0.013500  -3.900000
-0.011300  -3.900000
-0.012800  -3.900000
-0.015000  -3.900000
-0.016500  -3.900000
-0.018100  -3.900000
-0.018800  -3.900000
-0.021800  -3.900000
-0.021000  -3.900000
-0.019500  -3.900000
-0.019500  -3.900000
-0.020300  -3.900000
-0.019500  -3.900000
-0.018800  -3.900000
-0.018100  -3.900000
-0.019500  -3.900000
-0.018100  -3.900000
-0.012800  -3.900000
-0.012800  -3.900000
-0.015800  -3.900000
-0.018100  -3.900000
-0.016500  -3.900000
-0.016500  -3.900000
-0.015800  -4.000000
-0.015800  -4.000000
-0.014300  -4.000000
-0.012000  -4.000000
-0.013500  -4.000000
-0.012000  -4.000000
-0.013500  -4.000000
-0.015000  -4.000000
-0.018100  -4.000000
-0.018100  -4.000000
-0.017300  -4.000000
-0.018100  -4.000000
-0.018100  -4.000000
-0.020300  -4.000000
-0.025600  -4.000000
-0.035300  -4.000000
-0.035300  -4.000000
-0.029300  -4.000000
-0.023300  -4.000000
-0.015000  -4.000000
-0.012800  -4.100000
-0.009100  -4.100000
-0.003800  -4.100000
-0.002300  -4.100000
-0.004600  -4.100000
-0.006800  -4.100000
-0.003000  -4.100000
-0.005300  -4.100000
-0.012000  -4.100000
-0.015800  -4.100000
-0.019500  -4.100000
-0.015000  -4.100000
-0.012800  -4.100000
-0.012800  -4.100000
-0.010500  -4.100000
-0.010500  -4.100000
-0.012000  -4.100000
-0.018800  -4.100000
-0.021800  -4.100000
-0.021800  -4.100000
-0.021800  -4.100000
-0.018100  -4.100000
-0.019500  -4.100000
-0.020300  -4.100000
-0.021000  -4.100000
-0.020300  -4.100000
-0.018100  -4.100000
-0.018800  -4.100000
-0.020300  -4.100000
-0.019500  -4.100000
-0.016500  -4.100000
-0.018100  -4.100000
-0.018800  -4.100000
-0.015800  -4.100000
-0.015800  -4.100000
-0.016500  -4.200000
-0.016500  -4.200000
-0.016500  -4.200000
-0.020300  -4.200000
-0.021000  -4.200000
-0.020300  -4.200000
-0.017300  -4.200000
-0.015800  -4.200000
-0.016500  -4.200000
-0.013500  -4.200000
-0.012800  -4.200000
-0.016500  -4.200000
-0.016500  -4.200000
-0.010500  -4.300000
-0.009100  -4.300000
-0.010500  -4.300000
-0.011300  -4.300000
-0.012800  -4.300000
-0.012800  -4.300000
-0.012000  -4.300000
-0.012800  -4.300000
-0.012800  -4.300000
-0.012800  -4.300000
-0.011300  -4.400000
-0.012000  -4.400000
-0.014300  -4.400000
-0.015800  -4.400000
-0.016500  -4.400000
-0.013500  -4.400000
-0.010500  -4.400000
-0.009800  -4.400000
-0.012000  -4.400000
-0.012800  -4.500000
-0.012800  -4.500000
-0.012000  -4.500000
-0.012800  -4.500000
-0.016500  -4.500000
-0.018100  -4.500000
-0.020300  -4.500000
-0.018100  -4.500000
-0.016500  -4.500000
-0.016500  -4.500000
-0.016500  -4.500000
-0.017300  -4.500000
-0.016500  -4.600000
-0.018100  -4.600000
-0.019500  -4.600000
-0.018100  -4.600000
-0.021800  -4.600000
-0.024000  -4.600000
-0.023300  -4.600000
-0.018100  -4.600000
-0.013500  -4.700000
-0.010500  -4.700000
-0.010500  -4.700000
-0.011300  -4.700000
-0.013500  -4.700000
-0.012000  -4.700000
-0.012800  -4.700000
-0.017300  -4.800000
-0.018100  -4.800000
-0.019500  -4.800000
-0.020300  -4.800000
-0.020300  -4.800000
-0.020300  -4.800000
-0.021800  -4.900000
-0.021000  -4.900000
-0.019500  -4.900000
-0.018800  -4.900000
-0.019500  -4.900000
-0.024000  -4.900000
-0.023300  -4.900000
-0.018100  -4.900000
-0.014300  -4.900000
-0.012000  -5.000000
-0.016500  -5.000000
-0.020300  -5.000000
-0.018800  -5.000000
-0.015800  -5.000000
-0.012800  -5.000000
-0.012800  -5.000000
-0.012800  -5.000000
-0.014300  -5.000000
-0.016500  -5.000000
-0.015800  -5.100000
-0.015800  -5.100000
-0.017300  -5.100000
-0.018100  -5.100000
-0.015800  -5.100000
-0.016500  -5.100000
-0.016500  -5.200000
-0.014300  -5.200000
-0.014300  -5.200000
-0.014300  -5.200000
-0.016500  -5.200000
-0.020300  -5.300000
-0.018100  -5.300000
-0.015800  -5.300000
-0.015800  -5.300000
-0.012800  -5.300000
-0.014300  -5.300000
-0.012000  -5.400000
-0.012000  -5.400000
-0.015800  -5.400000
-0.018100  -5.400000
-0.015000  -5.400000
-0.015800  -5.400000
-0.016500  -5.400000
-0.017300  -5.400000
-0.021800  -5.400000
-0.022500  -5.500000
-0.020300  -5.500000
-0.020300  -5.500000
-0.022500  -5.500000
-0.023300  -5.500000
-0.019500  -5.600000
-0.012800  -5.600000
-0.010500  -5.600000
-0.009100  -5.600000
-0.009100  -5.600000
-0.012000  -5.600000
-0.015800  -5.700000
-0.015800  -5.700000
-0.015800  -5.700000
-0.019500  -5.700000
-0.019500  -5.800000
-0.018800  -5.800000
-0.019500  -5.800000
-0.016500  -5.800000
-0.012800  -5.800000
-0.012800  -5.900000
-0.015000  -5.900000
-0.015000  -5.900000
-0.016500  -5.900000
-0.017300  -5.900000
-0.017300  -5.900000
-0.019500  -5.900000
-0.023300  -6.000000
-0.022500  -6.000000
-0.018100  -6.000000
-0.015800  -6.100000
-0.014300  -6.100000
-0.010500  -6.100000
-0.008300  -6.100000
-0.009800  -6.200000
-0.014300  -6.200000
-0.015800  -6.200000
-0.014300  -6.200000
-0.018800  -6.300000
-0.018100  -6.300000
-0.017300  -6.300000
-0.015800  -6.300000
-0.008300  -6.300000
-0.006000  -6.300000
-0.006800  -6.400000
-0.010500  -6.400000
-0.012000  -6.400000
-0.014300  -6.500000
-0.015800  -6.500000
-0.014300  -6.500000
-0.014300  -6.500000
-0.013500  -6.600000
-0.012800  -6.600000
-0.013500  -6.600000
-0.015800  -6.600000
-0.016500  -6.700000
-0.019500  -6.700000
-0.020300  -6.700000
-0.021000  -6.800000
-0.021000  -6.800000
-0.019500  -6.800000
-0.016500  -6.800000
-0.016500  -6.900000
-0.018800  -6.900000
-0.018800  -6.900000
-0.016500  -7.000000
-0.016500  -7.000000
-0.016500  -7.000000
-0.015000  -7.100000
-0.012800  -7.100000
-0.012000  -7.200000
-0.012800  -7.200000
-0.010500  -7.200000
-0.009800  -7.200000
-0.010500  -7.200000
-0.012800  -7.300000
-0.012800  -7.300000
-0.014300  -7.300000
-0.015800  -7.400000
-0.015800  -7.400000
-0.018100  -7.500000
-0.018100  -7.500000
-0.019500  -7.500000
-0.015000  -7.600000
-0.012000  -7.600000
-0.012000  -7.600000
-0.013500  -7.700000
-0.015000  -7.700000
-0.015800  -7.700000
-0.015800  -7.700000
-0.015800  -7.800000
-0.018100  -7.800000
-0.017300  -7.800000
-0.016500  -7.900000
-0.016500  -7.900000
-0.014300  -8.000000
-0.015800  -8.000000
-0.016500  -8.000000
-0.016500  -8.000000
-0.018100  -8.100000
-0.016500  -8.100000
-0.018100  -8.100000
-0.018100  -8.100000
-0.018100  -8.200000
-0.019500  -8.200000
-0.018100  -8.200000
-0.015800  -8.300000
-0.014300  -8.300000
-0.012800  -8.300000
-0.014300  -8.400000
-0.014300  -8.400000
-0.013500  -8.400000
-0.013500  -8.500000
-0.012000  -8.500000
-0.015000  -8.500000
-0.014300  -8.600000
-0.014300  -8.600000
-0.017300  -8.600000
-0.018100  -8.600000
-0.020300  -8.600000
-0.019500  -8.600000
-0.018100  -8.700000
-0.019500  -8.700000
-0.016500  -8.700000
-0.015000  -8.700000
-0.014300  -8.800000
-0.016500  -8.800000
-0.018100  -8.800000
-0.019500  -8.800000
-0.020300  -8.800000
-0.019500  -8.900000
-0.018100  -8.900000
-0.015800  -8.900000
-0.013500  -8.900000
-0.012000  -9.000000
-0.013500  -9.000000
-0.016500  -9.000000
-0.021800  -9.000000
-0.023300  -9.000000
-0.021800  -9.000000
-0.020300  -9.100000
-0.016500  -9.100000
-0.016500  -9.100000
-0.013500  -9.100000
-0.015000  -9.200000
-0.015800  -9.200000
-0.015800  -9.200000
-0.018100  -9.300000
-0.018100  -9.300000
-0.019500  -9.300000
-0.019500  -9.300000
-0.018100  -9.400000
-0.015800  -9.400000
-0.018100  -9.400000
-0.016500  -9.400000
-0.015800  -9.500000
-0.016500  -9.500000
-0.018100  -9.500000
-0.015800  -9.500000
-0.009100  -9.600000
-0.004600  -9.600000
-0.007500  -9.700000
-0.013500  -9.700000
-0.018100  -9.700000
-0.018100  -9.800000
-0.016500  -9.800000
-0.017300  -9.900000
-0.015800  -9.900000
-0.015800  -9.900000
-0.016500  -9.900000
-0.016500  -10.000000
-0.018100  -10.000000
-0.017300  -10.100000
-0.016500  -10.100000
-0.016500  -10.100000
-0.015800  -10.200000
-0.015000  -10.200000
-0.014300  -10.300000
-0.017300  -10.300000
-0.016500  -10.400000
-0.014300  -10.400000
-0.014300  -10.400000
-0.016500  -10.500000
-0.018100  -10.500000
-0.018100  -10.600000
-0.019500  -10.600000
-0.016500  -10.600000
-0.017300  -10.700000
-0.017300  -10.700000
-0.015800  -10.800000
-0.018100  -10.800000
-0.018100  -10.800000
-0.016500  -10.900000
-0.015800  -10.900000
-0.016500  -11.000000
-0.015800  -11.100000
-0.016500  -11.100000
-0.018100  -11.100000
-0.015800  -11.200000
-0.016500  -11.200000
-0.015800  -11.300000
-0.015800  -11.300000
-0.017300  -11.300000
-0.018100  -11.300000
-0.016500  -11.400000
-0.014300  -11.400000
-0.014300  -11.500000
-0.014300  -11.500000
-0.014300  -11.600000
-0.012800  -11.600000
-0.015000  -11.700000
-0.013500  -11.700000
-0.012000  -11.700000
-0.014300  -11.700000
-0.014300  -11.800000
-0.015000  -11.900000
-0.016500  -11.900000
-0.013500  -11.900000
-0.012800  -12.000000
-0.013500  -12.000000
-0.017300  -12.000000
-0.020300  -12.100000
-0.020300  -12.100000
-0.020300  -12.200000
-0.020300  -12.200000
-0.020300  -12.200000
-0.018800  -12.200000
-0.017300  -12.300000
-0.014300  -12.300000
-0.015800  -12.400000
-0.017300  -12.400000
-0.016500  -12.500000
-0.015800  -12.500000
-0.012800  -12.500000
-0.014300  -12.600000
-0.012000  -12.600000
-0.009100  -12.600000
-0.010500  -12.700000
-0.012000  -12.700000
-0.016500  -12.700000
-0.018800  -12.800000
-0.022500  -12.800000
-0.024000  -12.900000
-0.024800  -12.900000
-0.025600  -13.000000
-0.021000  -13.000000
-0.019500  -13.000000
-0.020300  -13.100000
-0.016500  -13.100000
-0.011300  -13.100000
-0.014300  -13.200000
-0.015800  -13.200000
-0.012800  -13.200000
-0.016500  -13.300000
-0.020300  -13.300000
-0.024000  -13.400000
-0.021000  -13.400000
-0.012000  -13.500000
-0.003000  -13.500000
0.003000  -13.500000
-0.000800  -13.600000
-0.008300  -13.600000
-0.012000  -13.600000
-0.016500  -13.700000
-0.019500  -13.700000
-0.020300  -13.800000
-0.020300  -13.800000
-0.021800  -13.900000
-0.021000  -13.900000
-0.019500  -14.000000
-0.019500  -14.000000
-0.016500  -14.000000
-0.015800  -14.000000
-0.015000  -14.100000
-0.013500  -14.100000
-0.013500  -14.200000
-0.012000  -14.200000
-0.015800  -14.300000
-0.018100  -14.400000
-0.016500  -14.400000
-0.015800  -14.400000
-0.016500  -14.500000
-0.018100  -14.500000
-0.017300  -14.600000
-0.016500  -14.700000
-0.016500  -14.700000
-0.011300  -14.800000
-0.009100  -14.800000
-0.012800  -14.900000
-0.016500  -14.900000
-0.016500  -15.000000
-0.015800  -15.000000
-0.015000  -15.100000
-0.015800  -15.200000
-0.018100  -15.200000
-0.017300  -15.300000
-0.015000  -15.300000
-0.016500  -15.400000
-0.015800  -15.400000
-0.016500  -15.500000
-0.015800  -15.600000
-0.016500  -15.700000
-0.015800  -15.700000
-0.012800  -15.800000
-0.017300  -15.800000
-0.016500  -15.900000
-0.016500  -16.000000
-0.016500  -16.000000
-0.018100  -16.100000
-0.020300  -16.200000
-0.019500  -16.200000
-0.018100  -16.300000
-0.012800  -16.400000
-0.012000  -16.400000
-0.010500  -16.500000
-0.008300  -16.600000
-0.008300  -16.700000
-0.009800  -16.700000
-0.015000  -16.800000
-0.018100  -16.800000
-0.018800  -16.900000
-0.016500  -17.000000
-0.020300  -17.100000
-0.024800  -17.100000
-0.020300  -17.200000
-0.019500  -17.300000
-0.019500  -17.400000
-0.019500  -17.400000
-0.021000  -17.500000
-0.018100  -17.600000
-0.018100  -17.600000
-0.018800  -17.700000
-0.018100  -17.800000
-0.017300  -17.900000
-0.016500  -17.900000
-0.014300  -18.000000
-0.014300  -18.100000
-0.016500  -18.100000
-0.018100  -18.200000
-0.016500  -18.300000
-0.015000  -18.400000
-0.011300  -18.500000
-0.012800  -18.500000
-0.015000  -18.600000
-0.018100  -18.700000
-0.020300  -18.800000
-0.018800  -18.900000
-0.017300  -18.900000
-0.018100  -19.000000
-0.018800  -19.100000
-0.020300  -19.200000
-0.019500  -19.200000
-0.013500  -19.300000
-0.009100  -19.400000
-0.009800  -19.400000
-0.009800  -19.600000
-0.012800  -19.600000
-0.016500  -19.700000
-0.016500  -19.800000
-0.014300  -19.800000
-0.012800  -19.900000
-0.017300  -20.000000
-0.021800  -20.100000
-0.021800  -20.200000
-0.019500  -20.300000
-0.019500  -20.300000
-0.018800  -20.400000
-0.018100  -20.500000
-0.012800  -20.600000
-0.005300  -20.700000
-0.006000  -20.700000
-0.006800  -20.800000
-0.007500  -20.900000
-0.006000  -20.900000
-0.008300  -21.000000
-0.012800  -21.200000
-0.017300  -21.200000
-0.019500  -21.300000
-0.016500  -21.400000
-0.019500  -21.500000
-0.018100  -21.600000
-0.019500  -21.600000
-0.019500  -21.700000
-0.018100  -21.800000
-0.022500  -21.900000
-0.021800  -22.000000
-0.019500  -22.100000
-0.017300  -22.100000
-0.014300  -22.200000
-0.014300  -22.300000
-0.012800  -22.400000
-0.012800  -22.500000
-0.012800  -22.500000
-0.012800  -22.600000
-0.012800  -22.700000
-0.015000  -22.900000
-0.016500  -22.900000
-0.019500  -23.000000
-0.019500  -23.100000
-0.018800  -23.200000
-0.019500  -23.300000
-0.018100  -23.400000
-0.018100  -23.500000
-0.015800  -23.600000
-0.015800  -23.700000
-0.015000  -23.800000
-0.016500  -23.900000
-0.018100  -24.000000
-0.017300  -24.100000
-0.015800  -24.200000
-0.012800  -24.300000
-0.015000  -24.400000
-0.015800  -24.500000
-0.012800  -24.600000
-0.010500  -24.700000
-0.012000  -24.800000
-0.014300  -24.900000
-0.014300  -25.000000
-0.014300  -25.100000
-0.012800  -25.200000
-0.015800  -25.300000
-0.017300  -25.500000
-0.018100  -25.600000
-0.020300  -25.700000
-0.020300  -25.800000
-0.019500  -25.900000
-0.018100  -26.000000
-0.017300  -26.100000
-0.016500  -26.200000
-0.020300  -26.300000
-0.018800  -26.500000
-0.016500  -26.600000
-0.019500  -26.700000
-0.019500  -26.800000
-0.018100  -26.900000
-0.012800  -27.000000
-0.008300  -27.100000
-0.009800  -27.200000
-0.015800  -27.300000
-0.019500  -27.500000
-0.021800  -27.500000
-0.019500  -27.700000
-0.020300  -27.800000
-0.019500  -27.900000
-0.015800  -28.000000
-0.015800  -28.100000
-0.014300  -28.200000
-0.016500  -28.300000
-0.020300  -28.400000
-0.021000  -28.500000
-0.017300  -28.700000
-0.017300  -28.800000
-0.018100  -28.900000
-0.015000  -29.000000
-0.013500  -29.100000
-0.015800  -29.300000
-0.015800  -29.300000
-0.012000  -29.400000
-0.009100  -29.500000
-0.005300  -29.600000
-0.006000  -29.700000
-0.011300  -29.800000
-0.015000  -29.900000
-0.016500  -30.000000
-0.015800  -30.200000
-0.018100  -30.200000
-0.020300  -30.300000
-0.024800  -30.500000
-0.025600  -30.600000
-0.021800  -30.600000
-0.020300  -30.800000
-0.015800  -30.900000
-0.009800  -31.000000
-0.003000  -31.100000
-0.004600  -31.200000
-0.012000  -31.300000
-0.015800  -31.400000
-0.012800  -31.500000
-0.013500  -31.600000
-0.018100  -31.700000
-0.020300  -31.800000
-0.020300  -31.900000
-0.021000  -32.000000
-0.021000  -32.100000
-0.021000  -32.200000
-0.020300  -32.300000
-0.015800  -32.400000
-0.010500  -32.400000
-0.009100  -32.600000
-0.010500  -32.700000
-0.015000  -32.800000
-0.016500  -32.900000
-0.019500  -32.900000
-0.020300  -33.100000
-0.017300  -33.200000
-0.012000  -33.300000
-0.009100  -33.300000
-0.011300  -33.400000
-0.009100  -33.600000
-0.010500  -33.700000
-0.015800  -33.800000
-0.019500  -33.800000
-0.023300  -33.900000
-0.023300  -34.100000
-0.023300  -34.200000
-0.020300  -34.200000
-0.020300  -34.300000
-0.020300  -34.400000
-0.020300  -34.600000
-0.018100  -34.700000
-0.017300  -34.700000
-0.018100  -34.800000
-0.015800  -34.900000
-0.014300  -35.100000
-0.015800  -35.100000
-0.018100  -35.300000
-0.014300  -35.300000
-0.012800  -35.500000
-0.015800  -35.600000
-0.019500  -35.600000
-0.018100  -35.800000
-0.011300  -35.900000
-0.008300  -36.000000
-0.009100  -36.000000
-0.009800  -36.200000
-0.015800  -36.300000
-0.018100  -36.400000
-0.016500  -36.500000
-0.018800  -36.600000
-0.018100  -36.700000
-0.020300  -36.800000
-0.018100  -36.900000
-0.018800  -37.000000
-0.019500  -37.100000
-0.014300  -37.200000
-0.015000  -37.400000
-0.014300  -37.400000
-0.012800  -37.500000
-0.009800  -37.600000
-0.009800  -37.700000
-0.015800  -37.800000
-0.015800  -37.900000
-0.014300  -38.000000
-0.012000  -38.100000
-0.010500  -38.300000
-0.010500  -38.300000
-0.012000  -38.400000
-0.014300  -38.600000
-0.019500  -38.700000
-0.019500  -38.700000
-0.015800  -38.900000
-0.015000  -39.000000
-0.015800  -39.100000
-0.018100  -39.200000
-0.016500  -39.300000
-0.015000  -39.400000
-0.016500  -39.500000
-0.019500  -39.600000
-0.020300  -39.600000
-0.020300  -39.800000
-0.021800  -39.900000
-0.018800  -40.000000
-0.018100  -40.100000
-0.016500  -40.100000
-0.015800  -40.200000
-0.018100  -40.400000
-0.021800  -40.500000
-0.023300  -40.500000
-0.017300  -40.600000
-0.014300  -40.700000
-0.008300  -40.800000
-0.008300  -40.900000
-0.015000  -41.000000
-0.018100  -41.100000
-0.019500  -41.200000
-0.018100  -41.400000
-0.019500  -41.400000
-0.018100  -41.500000
-0.016500  -41.600000
-0.015800  -41.700000
-0.015800  -41.800000
-0.019500  -41.900000
-0.021800  -41.900000
-0.017300  -42.000000
-0.012000  -42.100000
-0.012800  -42.200000
-0.010500  -42.300000
-0.008300  -42.300000
-0.008300  -42.400000
-0.012800  -42.500000
-0.015800  -42.600000
-0.012800  -42.700000
-0.016500  -42.800000
-0.018800  -42.900000
-0.021800  -43.000000
-0.021000  -43.100000
-0.016500  -43.200000
-0.017300  -43.200000
-0.012800  -43.300000
-0.013500  -43.400000
-0.016500  -43.500000
-0.020300  -43.600000
-0.023300  -43.700000
-0.019500  -43.800000
-0.016500  -43.900000
-0.012800  -44.000000
-0.007500  -44.100000
-0.006000  -44.200000
-0.010500  -44.300000
-0.014300  -44.400000
-0.012800  -44.500000
-0.007500  -44.600000
-0.005300  -44.600000
-0.013500  -44.700000
-0.015000  -44.800000
-0.015800  -45.000000
-0.018800  -45.000000
-0.017300  -45.100000
-0.021800  -45.200000
-0.022500  -45.300000
-0.024000  -45.400000
-0.022500  -45.500000
-0.019500  -45.500000
-0.019500  -45.600000
-0.015800  -45.700000
-0.017300  -45.800000
-0.017300  -45.900000
-0.015800  -46.000000
-0.015000  -46.100000
-0.009800  -46.200000
-0.011300  -46.300000
-0.018100  -46.400000
-0.021800  -46.400000
-0.020300  -46.500000
-0.018100  -46.600000
-0.015000  -46.800000
-0.018100  -46.800000
-0.018100  -46.900000
-0.016500  -47.000000
-0.016500  -47.100000
-0.018100  -47.200000
-0.021800  -47.300000
-0.020300  -47.400000
-0.020300  -47.500000
-0.017300  -47.600000
-0.016500  -47.700000
-0.016500  -47.800000
-0.015800  -47.900000
-0.017300  -48.000000
-0.012800  -48.200000
-0.012800  -48.200000
-0.012800  -48.300000
-0.012800  -48.400000
-0.017300  -48.500000
-0.019500  -48.600000
-0.016500  -48.800000
-0.012800  -48.800000
-0.013500  -48.900000
-0.015000  -49.100000
-0.015000  -49.100000
-0.015800  -49.200000
-0.018800  -49.300000
-0.016500  -49.400000
-0.014300  -49.500000
-0.018100  -49.600000
-0.017300  -49.700000
-0.015800  -49.800000
-0.017300  -49.900000
-0.018100  -50.000000
-0.018800  -50.100000
-0.018800  -50.200000
-0.020300  -50.300000
-0.020300  -50.400000
-0.018800  -50.500000
-0.018100  -50.600000
-0.013500  -50.800000
-0.011300  -50.800000
-0.006000  -50.900000
-0.006000  -51.000000
-0.008300  -51.100000
-0.009100  -51.200000
-0.015000  -51.300000
-0.016500  -51.400000
-0.020300  -51.500000
-0.018800  -51.600000
-0.017300  -51.700000
-0.016500  -51.800000
-0.015800  -51.800000
-0.018100  -51.900000
-0.016500  -52.000000
-0.018100  -52.200000
-0.014300  -52.200000
-0.009800  -52.300000
-0.012000  -52.400000
-0.013500  -52.500000
-0.015800  -52.700000
-0.015800  -52.700000
-0.018800  -52.800000
-0.023300  -52.900000
-0.024000  -53.000000
-0.024000  -53.100000
-0.021800  -53.200000
-0.015800  -53.300000
-0.010500  -53.400000
-0.014300  -53.500000
-0.016500  -53.600000
-0.015000  -53.600000
-0.016500  -53.700000
-0.018100  -53.800000
-0.016500  -53.900000
-0.012000  -54.000000
-0.005300  -54.100000
-0.006800  -54.200000
-0.018100  -54.300000
-0.018100  -54.400000
-0.012800  -54.500000
-0.008300  -54.600000
-0.010500  -54.700000
-0.016500  -54.800000
-0.012800  -54.900000
-0.014300  -54.900000
-0.014300  -55.000000
-0.015800  -55.100000
-0.018100  -55.200000
-0.016500  -55.300000
-0.018800  -55.400000
-0.016500  -55.500000
-0.019500  -55.600000
-0.020300  -55.700000
-0.019500  -55.800000
-0.018800  -55.800000
-0.016500  -55.900000
-0.012000  -56.000000
-0.007500  -56.100000
-0.006000  -56.200000
-0.006800  -56.300000
-0.012800  -56.400000
-0.013500  -56.500000
-0.014300  -56.600000
-0.022500  -56.700000
-0.027000  -56.800000
-0.027800  -56.900000
-0.027000  -57.000000
-0.020300  -57.100000
-0.012800  -57.200000
-0.010500  -57.300000
-0.010500  -57.400000
-0.012000  -57.500000
-0.017300  -57.600000
-0.018100  -57.600000
-0.015000  -57.700000
-0.015800  -57.800000
-0.015000  -58.000000
-0.014300  -58.100000
-0.016500  -58.100000
-0.015800  -58.300000
-0.014300  -58.300000
-0.014300  -58.400000
-0.014300  -58.500000
-0.012000  -58.600000
-0.010500  -58.700000
-0.014300  -58.800000
-0.016500  -58.900000
-0.020300  -59.000000
-0.016500  -59.000000
-0.015000  -59.100000
-0.016500  -59.200000
-0.012800  -59.300000
-0.015000  -59.400000
-0.010500  -59.400000
-0.009800  -59.500000
-0.016500  -59.600000
-0.016500  -59.700000
-0.018100  -59.800000
-0.018100  -59.900000
-0.015000  -60.000000
-0.015000  -60.100000
-0.020300  -60.200000
-0.021000  -60.200000
-0.020300  -60.300000
-0.016500  -60.400000
-0.012800  -60.400000
-0.014300  -60.500000
-0.014300  -60.600000
-0.016500  -60.700000
-0.016500  -60.800000
-0.012800  -60.800000
-0.018100  -60.900000
-0.021800  -61.000000
-0.021800  -61.100000
-0.018100  -61.200000
-0.016500  -61.200000
-0.019500  -61.300000
-0.024800  -61.400000
-0.025600  -61.500000
-0.020300  -61.600000
-0.019500  -61.600000
-0.018100  -61.700000
-0.016500  -61.700000
-0.014300  -61.800000
-0.012800  -61.900000
-0.012800  -62.000000
-0.012800  -62.100000
-0.015800  -62.100000
-0.012000  -62.200000
-0.004600  -62.200000
-0.003800  -62.300000
-0.005300  -62.400000
-0.010500  -62.400000
-0.019500  -62.500000
-0.024800  -62.600000
-0.027000  -62.600000
-0.025600  -62.700000
-0.017300  -62.800000
-0.016500  -62.900000
-0.016500  -63.000000
-0.016500  -63.000000
-0.013500  -63.000000
-0.012800  -63.100000
-0.018100  -63.100000
-0.017300  -63.200000
-0.018100  -63.300000
-0.015800  -63.300000
-0.012800  -63.400000
-0.016500  -63.500000
-0.015000  -63.500000
-0.014300  -63.600000
-0.017300  -63.600000
-0.016500  -63.700000
-0.018800  -63.800000
-0.023300  -63.800000
-0.024000  -63.900000
-0.023300  -63.900000
-0.020300  -64.000000
-0.016500  -64.100000
-0.018800  -64.200000
-0.019500  -64.200000
-0.016500  -64.300000
-0.014300  -64.300000
-0.010500  -64.400000
-0.008300  -64.400000
-0.009100  -64.500000
-0.010500  -64.500000
-0.010500  -64.600000
-0.012000  -64.700000
-0.009100  -64.700000
-0.012800  -64.800000
-0.020300  -64.800000
-0.027000  -64.900000
-0.024000  -64.900000
-0.016500  -65.000000
-0.014300  -65.100000
-0.013500  -65.100000
-0.014300  -65.200000
-0.015000  -65.300000
-0.014300  -65.300000
-0.016500  -65.300000
-0.012800  -65.400000
-0.009100  -65.400000
-0.007500  -65.500000
-0.009100  -65.600000
-0.015800  -65.600000
-0.019500  -65.700000
-0.018100  -65.700000
-0.013500  -65.700000
-0.012000  -65.800000
-0.017300  -65.900000
-0.020300  -65.900000
-0.020300  -66.000000
-0.023300  -66.000000
-0.022500  -66.100000
-0.022500  -66.100000
-0.021800  -66.200000
-0.018100  -66.200000
-0.015800  -66.300000
-0.016500  -66.400000
-0.014300  -66.400000
-0.012800  -66.400000
-0.016500  -66.500000
-0.012800  -66.500000
-0.006000  -66.600000
-0.008300  -66.600000
-0.010500  -66.600000
-0.014300  -66.700000
-0.015000  -66.700000
-0.018100  -66.800000
-0.025600  -66.800000
-0.020300  -66.900000
-0.015000  -66.900000
-0.012800  -67.000000
-0.004600  -67.000000
-0.001500  -67.100000
-0.009100  -67.100000
-0.015000  -67.100000
-0.014300  -67.200000
-0.011300  -67.300000
-0.009100  -67.300000
-0.012800  -67.300000
-0.015800  -67.400000
-0.017300  -67.400000
-0.022500  -67.500000
-0.024000  -67.500000
-0.021800  -67.500000
-0.019500  -67.600000
-0.020300  -67.600000
-0.020300  -67.700000
-0.016500  -67.800000
-0.018100  -67.800000
-0.024800  -67.900000
-0.030800  -67.900000
-0.027800  -68.000000
-0.019500  -68.000000
-0.009800  -68.000000
-0.003000  -68.100000
-0.003000  -68.100000
-0.008300  -68.200000
-0.014300  -68.200000
-0.012000  -68.300000
-0.008300  -68.300000
-0.012800  -68.400000
-0.014300  -68.400000
-0.018100  -68.400000
-0.025600  -68.400000
-0.029300  -68.500000
-0.029300  -68.500000
-0.027000  -68.600000
-0.024000  -68.600000
-0.019500  -68.700000
-0.021800  -68.700000
-0.025600  -68.800000
-0.024800  -68.800000
-0.020300  -68.800000
-0.018800  -68.900000
-0.020300  -68.900000
-0.023300  -68.900000
-0.023300  -69.000000
-0.011300  -69.000000
-0.001500  -69.100000
0.000700  -69.100000
-0.001500  -69.200000
-0.006800  -69.200000
-0.006800  -69.300000
-0.003000  -69.300000
-0.003000  -69.300000
-0.005300  -69.400000
-0.007500  -69.400000
-0.012800  -69.400000
-0.015800  -69.500000
-0.018800  -69.500000
-0.019500  -69.600000
-0.019500  -69.600000
-0.015800  -69.700000
-0.011300  -69.700000
-0.013500  -69.800000
-0.022500  -69.800000
-0.034600  -69.900000
-0.034600  -69.900000
-0.020300  -69.900000
-0.012000  -70.000000
-0.019500  -70.000000
-0.024800  -70.100000
-0.023300  -70.100000
-0.021800  -70.200000
-0.023300  -70.200000
-0.024000  -70.200000
-0.024000  -70.300000
-0.026300  -70.300000
-0.026300  -70.300000
-0.024000  -70.400000
-0.015800  -70.400000
-0.009100  -70.500000
-0.005300  -70.500000
-0.003000  -70.600000
-0.002300  -70.600000
0.000700  -70.700000
0.001500  -70.700000
-0.005300  -70.700000
-0.021800  -70.800000
-0.038300  -70.800000
-0.034600  -70.900000
-0.015800  -70.900000
-0.012000  -71.000000
-0.016500  -71.000000
-0.015800  -71.100000
-0.012800  -71.100000
-0.001500  -71.100000
0.004500  -71.100000
-0.004600  -71.200000
-0.008300  -71.200000
-0.009100  -71.300000
-0.008300  -71.300000
-0.006800  -71.400000
-0.010500  -71.400000
-0.021800  -71.500000
-0.024800  -71.500000
-0.018800  -71.600000
-0.021800  -71.600000
-0.020300  -71.600000
-0.020300  -71.700000
-0.020300  -71.700000
-0.012000  -71.800000
-0.019500  -71.800000
-0.026300  -71.900000
-0.027800  -71.900000
-0.028500  -72.000000
-0.021000  -72.000000
-0.012800  -72.000000
-0.004600  -72.100000
-0.005300  -72.100000
-0.008300  -72.200000
-0.011300  -72.200000
-0.013500  -72.300000
-0.009100  -72.300000
-0.012000  -72.400000
-0.014300  -72.400000
-0.018100  -72.500000
-0.021800  -72.500000
-0.019500  -72.500000
-0.019500  -72.600000
-0.023300  -72.700000
-0.030800  -72.700000
-0.031500  -72.800000
-0.030800  -72.800000
-0.028500  -72.900000
-0.020300  -72.900000
-0.015800  -73.000000
-0.012000  -73.000000
-0.015800  -73.100000
-0.028500  -73.200000
-0.031500  -73.200000
-0.020300  -73.300000
-0.007500  -73.300000
0.003000  -73.400000
0.002200  -73.400000
-0.003800  -73.500000
-0.006000  -73.600000
-0.006800  -73.600000
-0.003800  -73.600000
-0.005300  -73.700000
-0.012000  -73.700000
-0.014300  -73.800000
-0.018800  -73.800000
-0.019500  -73.800000
-0.016500  -73.900000
-0.016500  -73.900000
-0.015000  -74.000000
-0.015000  -74.100000
-0.015000  -74.100000
-0.015800  -74.200000
-0.016500  -74.200000
-0.018800  -74.300000
-0.018100  -74.300000
-0.019500  -74.300000
-0.020300  -74.400000
-0.018100  -74.400000
-0.020300  -74.500000
-0.020300  -74.500000
-0.021000  -74.600000
-0.021800  -74.600000
-0.020300  -74.700000
-0.018100  -74.700000
-0.018100  -74.700000
-0.020300  -74.800000
-0.026300  -74.800000
-0.033800  -74.900000
-0.030000  -74.900000
-0.019500  -75.000000
-0.009100  -75.000000
-0.006800  -75.100000
-0.010500  -75.100000
-0.012000  -75.200000
-0.010500  -75.200000
-0.007500  -75.200000
-0.006800  -75.300000
-0.005300  -75.300000
-0.008300  -75.400000
-0.014300  -75.400000
-0.010500  -75.500000
-0.004600  -75.500000
-0.002300  -75.600000
-0.006000  -75.600000
-0.010500  -75.600000
-0.013500  -75.700000
-0.019500  -75.700000
-0.033800  -75.800000
-0.036800  -75.900000
-0.024800  -75.900000
-0.015800  -76.000000
-0.012000  -76.000000
-0.018100  -76.100000
-0.012800  -76.100000
-0.003800  -76.100000
-0.006000  -76.200000
-0.003800  -76.200000
-0.014300  -76.300000
-0.019500  -76.400000
-0.020300  -76.400000
-0.025600  -76.400000
-0.023300  -76.500000
-0.024800  -76.500000
-0.027800  -76.500000
-0.024800  -76.600000
-0.019500  -76.600000
-0.014300  -76.700000
-0.015800  -76.700000
-0.020300  -76.800000
-0.024000  -76.900000
-0.027000  -76.900000
-0.019500  -77.000000
-0.006000  -77.000000
-0.005300  -77.000000
-0.009100  -77.100000
-0.002300  -77.100000
0.003000  -77.200000
-0.001500  -77.200000
-0.009100  -77.300000
-0.012800  -77.300000
-0.013500  -77.400000
-0.020300  -77.400000
-0.021800  -77.400000
-0.022500  -77.500000
-0.023300  -77.500000
-0.023300  -77.600000
-0.021800  -77.600000
-0.018100  -77.700000
-0.014300  -77.800000
-0.008300  -77.800000
-0.006800  -77.900000
-0.019500  -77.900000
-0.033000  -77.900000
-0.027800  -78.000000
-0.015800  -78.000000
-0.015800  -78.100000
-0.018100  -78.100000
-0.018100  -78.200000
-0.012000  -78.300000
-0.003800  -78.300000
-0.005300  -78.300000
-0.009100  -78.300000
-0.012800  -78.400000
-0.014300  -78.400000
-0.020300  -78.500000
-0.025600  -78.500000
-0.025600  -78.600000
-0.026300  -78.600000
-0.021800  -78.700000
-0.019500  -78.700000
-0.017300  -78.800000
-0.020300  -78.800000
-0.019500  -78.800000
-0.019500  -78.900000
-0.015800  -78.900000
-0.012800  -79.000000
-0.018100  -79.000000
-0.020300  -79.100000
-0.019500  -79.200000
-0.012800  -79.200000
-0.013500  -79.200000
-0.019500  -79.200000
-0.014300  -79.200000
-0.009100  -79.300000
-0.006000  -79.300000
-0.004600  -79.400000
-0.004600  -79.400000
-0.003000  -79.500000
-0.009800  -79.500000
-0.014300  -79.500000
-0.017300  -79.600000
-0.022500  -79.600000
-0.024000  -79.700000
-0.027000  -79.700000
-0.020300  -79.700000
-0.015800  -79.700000
-0.016500  -79.800000
-0.016500  -79.800000
-0.018100  -79.900000
-0.015800  -79.900000
-0.015800  -80.000000
-0.010500  -80.000000
-0.006800  -80.000000
-0.007500  -80.100000
-0.010500  -80.100000
-0.024000  -80.100000
-0.025600  -80.100000
-0.019500  -80.200000
-0.016500  -80.200000
-0.015800  -80.300000
-0.019500  -80.300000
-0.020300  -80.300000
-0.015800  -80.400000
-0.009100  -80.400000
-0.005300  -80.500000
-0.015000  -80.500000
-0.027800  -80.500000
-0.035300  -80.600000
-0.039800  -80.600000
-0.027800  -80.600000
-0.012000  -80.700000
-0.008300  -80.700000
-0.000800  -80.800000
0.012000  -80.800000
0.012700  -80.800000
0.003700  -80.900000
-0.006800  -80.900000
-0.014300  -81.000000
-0.022500  -81.000000
-0.027800  -81.000000
-0.023300  -81.100000
-0.022500  -81.100000
-0.026300  -81.200000
-0.026300  -81.200000
-0.025600  -81.200000
-0.022500  -81.300000
-0.018100  -81.300000
-0.016500  -81.400000
-0.018800  -81.500000
-0.018100  -81.500000
-0.015000  -81.500000
-0.012800  -81.500000
-0.018100  -81.500000
-0.024800  -81.600000
-0.028500  -81.600000
-0.021800  -81.700000
-0.004600  -81.700000
0.001500  -81.800000
-0.009100  -81.800000
-0.013500  -81.800000
-0.012000  -81.900000
-0.018800  -81.900000
-0.022500  -81.900000
-0.021800  -82.000000
-0.025600  -82.000000
-0.023300  -82.000000
-0.019500  -82.100000
-0.018800  -82.100000
-0.014300  -82.200000
-0.012000  -82.200000
-0.009100  -82.300000
-0.006800  -82.300000
-0.005300  -82.300000
-0.006000  -82.400000
-0.008300  -82.400000
-0.009100  -82.400000
-0.010500  -82.400000
-0.012000  -82.500000
-0.012000  -82.500000
-0.015800  -82.500000
-0.020300  -82.600000
-0.022500  -82.600000
-0.018100  -82.700000
-0.016500  -82.700000
-0.021000  -82.700000
-0.021000  -82.800000
-0.018100  -82.800000
-0.018100  -82.800000
-0.016500  -82.900000
-0.017300  -82.900000
-0.018100  -82.900000
-0.016500  -82.900000
-0.015800  -82.900000
-0.016500  -83.000000
-0.018800  -83.000000
-0.024800  -83.000000
-0.027000  -83.100000
-0.023300  -83.100000
-0.021800  -83.100000
-0.020300  -83.200000
-0.019500  -83.200000
-0.015800  -83.200000
-0.015800  -83.200000
-0.021800  -83.300000
-0.021800  -83.300000
-0.027800  -83.300000
-0.023300  -83.300000
-0.012000  -83.300000
-0.008300  -83.400000
-0.003800  -83.400000
-0.003000  -83.400000
-0.002300  -83.400000
-0.003000  -83.400000
-0.008300  -83.400000
-0.010500  -83.400000
-0.013500  -83.400000
-0.020300  -83.500000
-0.022500  -83.500000
-0.019500  -83.500000
-0.018100  -83.500000
-0.019500  -83.500000
-0.020300  -83.500000
-0.022500  -83.500000
-0.018100  -83.500000
-0.010500  -83.500000
-0.003000  -83.500000
-0.003000  -83.600000
-0.012800  -83.600000
-0.006800  -83.600000
-0.003800  -83.600000
-0.008300  -83.600000
-0.012800  -83.600000
-0.017300  -83.600000
-0.017300  -83.600000
-0.017300  -83.600000
-0.015800  -83.600000
-0.018100  -83.700000
-0.018100  -83.700000
-0.015000  -83.700000
-0.013500  -83.700000
-0.010500  -83.700000
-0.010500  -83.700000
-0.015000  -83.700000
-0.022500  -83.700000
-0.025600  -83.700000
-0.027800  -83.700000
-0.026300  -83.700000
-0.022500  -83.700000
-0.022500  -83.800000
-0.018800  -83.800000
-0.018100  -83.800000
-0.016500  -83.800000
-0.015000  -83.800000
-0.011300  -83.800000
-0.003800  -83.800000
-0.008300  -83.800000
-0.010500  -83.800000
-0.006800  -83.800000
-0.009800  -83.800000
-0.014300  -83.800000
-0.018100  -83.800000
-0.016500  -83.800000
-0.016500  -83.800000
-0.021000  -83.800000
-0.027800  -83.800000
-0.028500  -83.900000
-0.025600  -83.900000
-0.024000  -83.900000
-0.020300  -83.900000
-0.015800  -83.900000
-0.013500  -83.900000
-0.015800  -83.900000
-0.013500  -83.900000
-0.009100  -83.900000
-0.007500  -83.900000
-0.012800  -83.900000
-0.016500  -83.900000
-0.018100  -83.900000
-0.023300  -83.900000
-0.014300  -83.900000
-0.010500  -83.900000
-0.009100  -83.900000
-0.001500  -83.900000
-0.003000  -83.800000
-0.005300  -83.800000
-0.010500  -83.800000
-0.011300  -83.800000
-0.012800  -83.800000
-0.018800  -83.800000
-0.019500  -83.800000
-0.018800  -83.800000
-0.018100  -83.800000
-0.020300  -83.800000
-0.021800  -83.700000
-0.021800  -83.700000
-0.024800  -83.700000
-0.027000  -83.700000
-0.024000  -83.700000
-0.019500  -83.700000
-0.014300  -83.700000
-0.014300  -83.700000
-0.016500  -83.700000
-0.016500  -83.700000
-0.015800  -83.600000
-0.012800  -83.600000
-0.011300  -83.600000
-0.016500  -83.600000
-0.024000  -83.600000
-0.028500  -83.600000
-0.020300  -83.500000
-0.011300  -83.500000
-0.015000  -83.500000
-0.014300  -83.500000
-0.013500  -83.400000
-0.018800  -83.400000
-0.023300  -83.400000
-0.025600  -83.400000
-0.021000  -83.300000
-0.018800  -83.300000
-0.021800  -83.300000
-0.019500  -83.300000
-0.019500  -83.300000
-0.018800  -83.200000
-0.016500  -83.200000
-0.013500  -83.200000
-0.014300  -83.200000
-0.019500  -83.100000
-0.018100  -83.100000
-0.020300  -83.100000
-0.023300  -83.000000
-0.018800  -83.000000
-0.020300  -83.000000
-0.027800  -82.900000
-0.029300  -82.900000
-0.016500  -82.900000
-0.004600  -82.800000
0.006700  -82.800000
0.012700  -82.800000
0.007500  -82.800000
0.000000  -82.800000
-0.005300  -82.700000
-0.005300  -82.700000
-0.010500  -82.700000
-0.018100  -82.600000
-0.023300  -82.600000
-0.025600  -82.600000
-0.023300  -82.500000
-0.021800  -82.500000
-0.018100  -82.500000
-0.020300  -82.400000
-0.019500  -82.400000
-0.015800  -82.400000
-0.016500  -82.400000
-0.014300  -82.400000
-0.013500  -82.300000
-0.009800  -82.300000
-0.008300  -82.300000
-0.007500  -82.300000
-0.004600  -82.200000
-0.005300  -82.200000
-0.009100  -82.200000
-0.013500  -82.100000
-0.018100  -82.100000
-0.019500  -82.100000
-0.019500  -82.000000
-0.018100  -82.000000
-0.009800  -82.000000
-0.008300  -82.000000
-0.009100  -81.900000
-0.011300  -81.900000
-0.012800  -81.900000
-0.018100  -81.900000
-0.021000  -81.900000
-0.021800  -81.800000
-0.025600  -81.800000
-0.022500  -81.800000
-0.023300  -81.700000
-0.024800  -81.700000
-0.027800  -81.700000
-0.028500  -81.600000
-0.019500  -81.600000
-0.014300  -81.600000
-0.010500  -81.600000
-0.003800  -81.500000
-0.009100  -81.500000
-0.012800  -81.500000
-0.012800  -81.500000
-0.015000  -81.500000
-0.019500  -81.400000
-0.024000  -81.400000
-0.022500  -81.400000
-0.016500  -81.300000
-0.020300  -81.300000
-0.023300  -81.200000
-0.024000  -81.200000
-0.027800  -81.200000
-0.023300  -81.100000
-0.017300  -81.100000
-0.015000  -81.100000
-0.012800  -81.000000
-0.018100  -81.000000
-0.020300  -81.000000
-0.021800  -81.000000
-0.022500  -80.900000
-0.024000  -80.900000
-0.023300  -80.900000
-0.021800  -80.800000
-0.019500  -80.800000
-0.012800  -80.800000
-0.012800  -80.700000
-0.012800  -80.700000
-0.012800  -80.700000
-0.015800  -80.600000
-0.012800  -80.600000
-0.010500  -80.600000
-0.010500  -80.600000
-0.009100  -80.500000
-0.010500  -80.500000
-0.012000  -80.400000
-0.011300  -80.400000
-0.012800  -80.400000
-0.011300  -80.300000
-0.010500  -80.300000
-0.013500  -80.300000
-0.014300  -80.200000
-0.017300  -80.200000
-0.018100  -80.200000
-0.012800  -80.100000
-0.012800  -80.100000
-0.010500  -80.100000
-0.009100  -80.100000
-0.009800  -80.000000
-0.008300  -80.000000
-0.010500  -79.900000
-0.012800  -79.900000
-0.015800  -79.900000
-0.021800  -79.800000
-0.023300  -79.800000
-0.019500  -79.800000
-0.020300  -79.700000
-0.024000  -79.700000
-0.021000  -79.700000
-0.017300  -79.700000
-0.012000  -79.600000
-0.009100  -79.600000
-0.009800  -79.600000
-0.010500  -79.500000
-0.008300  -79.500000
-0.009100  -79.500000
-0.012000  -79.400000
-0.016500  -79.400000
-0.021800  -79.400000
-0.021000  -79.300000
-0.018100  -79.300000
-0.016500  -79.300000
-0.018800  -79.200000
-0.021000  -79.200000
-0.020300  -79.200000
-0.015000  -79.200000
-0.006800  -79.100000
-0.012000  -79.100000
-0.016500  -79.100000
-0.020300  -79.000000
-0.016500  -79.000000
-0.015000  -79.000000
-0.019500  -78.900000
-0.020300  -78.900000
-0.021000  -78.900000
-0.018100  -78.800000
-0.017300  -78.800000
-0.015800  -78.800000
-0.020300  -78.800000
-0.020300  -78.700000
-0.018100  -78.700000
-0.017300  -78.700000
-0.015800  -78.600000
-0.015000  -78.600000
-0.015800  -78.600000
-0.014300  -78.500000
-0.012000  -78.500000
-0.012800  -78.500000
-0.012800  -78.500000
-0.011300  -78.400000
-0.012800  -78.400000
-0.012000  -78.400000
-0.012000  -78.300000
-0.013500  -78.300000
-0.013500  -78.300000
-0.013500  -78.300000
-0.015800  -78.200000
-0.018100  -78.200000
-0.023300  -78.200000
-0.023300  -78.200000
-0.022500  -78.100000
-0.021000  -78.100000
-0.019500  -78.100000
-0.020300  -78.000000
-0.018100  -78.000000
-0.018100  -78.000000
-0.018100  -77.900000
-0.018100  -77.900000
-0.019500  -77.900000
-0.027000  -77.900000
-0.029300  -77.900000
-0.026300  -77.800000
-0.025600  -77.800000
-0.016500  -77.800000
-0.006800  -77.800000
-0.006800  -77.700000
-0.012000  -77.700000
-0.012800  -77.700000
-0.012000  -77.600000
-0.011300  -77.600000
-0.011300  -77.500000
-0.019500  -77.500000
-0.017300  -77.500000
-0.015800  -77.400000
-0.016500  -77.400000
-0.014300  -77.400000
-0.015800  -77.400000
-0.016500  -77.400000
-0.016500  -77.300000
-0.014300  -77.300000
-0.011300  -77.200000
-0.014300  -77.200000
-0.015000  -77.200000
-0.014300  -77.100000
-0.015000  -77.100000
-0.012800  -77.100000
-0.014300  -77.000000
-0.015800  -77.000000
-0.015800  -77.000000
-0.017300  -77.000000
-0.018100  -76.900000
-0.016500  -76.900000
-0.016500  -76.900000
-0.014300  -76.800000
-0.012800  -76.800000
-0.015800  -76.700000
-0.017300  -76.700000
-0.018100  -76.700000
-0.023300  -76.600000
-0.025600  -76.600000
-0.021000  -76.600000
-0.017300  -76.500000
-0.015000  -76.500000
-0.012000  -76.500000
-0.008300  -76.500000
-0.007500  -76.400000
-0.006000  -76.400000
-0.007500  -76.400000
-0.009100  -76.300000
-0.009100  -76.300000
-0.010500  -76.300000
-0.015800  -76.300000
-0.018100  -76.200000
-0.016500  -76.200000
-0.020300  -76.200000
-0.021800  -76.100000
-0.018800  -76.100000
-0.015800  -76.100000
-0.012800  -76.100000
-0.012000  -76.100000
-0.012800  -76.100000
-0.014300  -76.000000
-0.012800  -76.000000
-0.012800  -76.000000
-0.013500  -76.000000
-0.014300  -75.900000
-0.015000  -75.900000
-0.019500  -75.900000
-0.019500  -75.800000
-0.020300  -75.800000
-0.018100  -75.800000
-0.012800  -75.700000
-0.015000  -75.700000
-0.016500  -75.700000
-0.016500  -75.700000
-0.018100  -75.600000
-0.019500  -75.600000
-0.017300  -75.600000
-0.015800  -75.600000
-0.016500  -75.600000
-0.017300  -75.500000
-0.018800  -75.500000
-0.020300  -75.500000
-0.021800  -75.400000
-0.021000  -75.400000
-0.020300  -75.400000
-0.020300  -75.300000
-0.017300  -75.300000
-0.015800  -75.200000
-0.014300  -75.200000
-0.012800  -75.200000
-0.013500  -75.200000
-0.012000  -75.100000
-0.012000  -75.100000
-0.012000  -75.000000
-0.011300  -75.000000
-0.012800  -74.900000
-0.014300  -74.900000
-0.020300  -74.800000
-0.022500  -74.800000
-0.019500  -74.700000
-0.018100  -74.700000
-0.014300  -74.700000
-0.015800  -74.700000
-0.015800  -74.600000
-0.014300  -74.600000
-0.016500  -74.500000
-0.015800  -74.500000
-0.015800  -74.400000
-0.016500  -74.400000
-0.017300  -74.400000
-0.012800  -74.300000
-0.010500  -74.300000
-0.012000  -74.300000
-0.014300  -74.200000
-0.018100  -74.200000
-0.018100  -74.200000
-0.020300  -74.100000
-0.021800  -74.100000
-0.018800  -74.000000
-0.017300  -74.000000
-0.016500  -73.900000
-0.017300  -73.900000
-0.014300  -73.900000
-0.012800  -73.800000
-0.015800  -73.800000
-0.021800  -73.800000
-0.023300  -73.700000
-0.019500  -73.700000
-0.010500  -73.600000
-0.003000  -73.600000
-0.010500  -73.600000
-0.015800  -73.500000
-0.017300  -73.500000
-0.017300  -73.400000
-0.016500  -73.400000
-0.015800  -73.400000
-0.015000  -73.300000
-0.016500  -73.300000
-0.015000  -73.200000
-0.013500  -73.200000
-0.010500  -73.200000
-0.011300  -73.100000
-0.018100  -73.100000
-0.018800  -73.000000
-0.018100  -73.000000
-0.021800  -72.900000
-0.019500  -72.900000
-0.020300  -72.900000
-0.021000  -72.800000
-0.021000  -72.800000
-0.018800  -72.800000
-0.014300  -72.700000
-0.014300  -72.700000
-0.012000  -72.600000
-0.013500  -72.600000
-0.013500  -72.500000
-0.015000  -72.500000
-0.015800  -72.500000
-0.015000  -72.400000
-0.017300  -72.400000
-0.016500  -72.400000
-0.015000  -72.300000
-0.012800  -72.300000
-0.016500  -72.200000
-0.016500  -72.200000
-0.014300  -72.100000
-0.014300  -72.100000
-0.015000  -72.000000
-0.019500  -72.000000
-0.020300  -72.000000
-0.020300  -72.000000
-0.023300  -71.900000
-0.027000  -71.900000
-0.024000  -71.800000
-0.018100  -71.800000
-0.015000  -71.700000
-0.012000  -71.700000
-0.014300  -71.600000
-0.013500  -71.600000
-0.013500  -71.600000
-0.012800  -71.600000
-0.013500  -71.500000
-0.018100  -71.500000
-0.015800  -71.400000
-0.012800  -71.400000
-0.011300  -71.300000
-0.009800  -71.300000
-0.009100  -71.200000
-0.008300  -71.200000
-0.006800  -71.100000
-0.007500  -71.100000
-0.008300  -71.100000
-0.007500  -71.100000
-0.009100  -71.000000
-0.011300  -71.000000
-0.015800  -70.900000
-0.018100  -70.900000
-0.019500  -70.800000
-0.021800  -70.800000
-0.021800  -70.700000
-0.021000  -70.700000
-0.021800  -70.700000
-0.021800  -70.700000
-0.020300  -70.600000
-0.018100  -70.600000
-0.019500  -70.500000
-0.021800  -70.500000
-0.020300  -70.400000
-0.018800  -70.400000
-0.016500  -70.300000
-0.015800  -70.300000
-0.016500  -70.200000
-0.016500  -70.200000
-0.015800  -70.200000
-0.012800  -70.100000
-0.012800  -70.100000
-0.015800  -70.000000
-0.021800  -70.000000
-0.024000  -69.900000
-0.023300  -69.900000
-0.022500  -69.800000
-0.021800  -69.800000
-0.019500  -69.800000
-0.018100  -69.700000
-0.018100  -69.700000
-0.016500  -69.600000
-0.015800  -69.600000
-0.014300  -69.500000
-0.012000  -69.500000
-0.012800  -69.400000
-0.015800  -69.400000
-0.017300  -69.300000
-0.015800  -69.300000
-0.014300  -69.300000
-0.015800  -69.200000
-0.015800  -69.100000
-0.014300  -69.100000
-0.009800  -69.000000
-0.009800  -69.000000
-0.015000  -68.900000
-0.012800  -68.900000
-0.012000  -68.900000
-0.014300  -68.800000
-0.016500  -68.800000
-0.017300  -68.700000
-0.019500  -68.700000
-0.020300  -68.600000
-0.016500  -68.600000
-0.017300  -68.500000
-0.017300  -68.400000
-0.018100  -68.400000
-0.018800  -68.400000
-0.015800  -68.300000
-0.012000  -68.300000
-0.010500  -68.200000
-0.010500  -68.200000
-0.009100  -68.100000
-0.010500  -68.100000
-0.010500  -68.000000
-0.012000  -68.000000
-0.015000  -67.900000
-0.014300  -67.900000
-0.012800  -67.800000
-0.014300  -67.800000
-0.015000  -67.700000
-0.014300  -67.700000
-0.014300  -67.600000
-0.014300  -67.500000
-0.017300  -67.500000
-0.019500  -67.500000
-0.021000  -67.400000
-0.021800  -67.300000
-0.021000  -67.300000
-0.020300  -67.200000
-0.016500  -67.100000
-0.015800  -67.100000
-0.016500  -67.100000
-0.016500  -67.000000
-0.014300  -66.900000
-0.011300  -66.900000
-0.012800  -66.800000
-0.014300  -66.800000
-0.015800  -66.700000
-0.014300  -66.600000
-0.015800  -66.600000
-0.015800  -66.600000
-0.014300  -66.500000
-0.016500  -66.400000
-0.018100  -66.300000
-0.019500  -66.300000
-0.018800  -66.200000
-0.019500  -66.200000
-0.020300  -66.100000
-0.019500  -66.000000
-0.017300  -65.900000
-0.014300  -65.900000
-0.015800  -65.800000
-0.015800  -65.700000
-0.012800  -65.700000
-0.012000  -65.600000
-0.009100  -65.600000
-0.010500  -65.500000
-0.013500  -65.400000
-0.016500  -65.300000
-0.019500  -65.300000
-0.017300  -65.200000
-0.015000  -65.100000
-0.017300  -65.000000
-0.021000  -65.000000
-0.022500  -64.900000
-0.021800  -64.800000
-0.021000  -64.700000
-0.021000  -64.600000
-0.021800  -64.500000
-0.021800  -64.400000
-0.018100  -64.400000
-0.014300  -64.300000
-0.012800  -64.200000
-0.010500  -64.100000
-0.012800  -64.000000
-0.015000  -63.900000
-0.010500  -63.900000
-0.009100  -63.800000
-0.015800  -63.700000
-0.018800  -63.600000
-0.020300  -63.500000
-0.021800  -63.500000
-0.019500  -63.400000
-0.018800  -63.300000
-0.014300  -63.200000
-0.014300  -63.100000
-0.015000  -63.000000
-0.015800  -63.000000
-0.018100  -62.900000
-0.015800  -62.800000
-0.015800  -62.700000
-0.014300  -62.600000
-0.013500  -62.500000
-0.013500  -62.400000
-0.013500  -62.300000
-0.017300  -62.300000
-0.019500  -62.200000
-0.021000  -62.100000
-0.021800  -62.000000
-0.025600  -61.900000
-0.024800  -61.800000
-0.015800  -61.700000
-0.008300  -61.700000
-0.001500  -61.600000
-0.001500  -61.500000
-0.006800  -61.400000
-0.012000  -61.300000
-0.014300  -61.300000
-0.014300  -61.200000
-0.011300  -61.100000
-0.012000  -61.000000
-0.012000  -60.900000
-0.012800  -60.900000
-0.016500  -60.800000
-0.016500  -60.700000
-0.018100  -60.600000
-0.020300  -60.500000
-0.019500  -60.500000
-0.018100  -60.400000
-0.018100  -60.300000
-0.023300  -60.200000
-0.024800  -60.100000
-0.024000  -60.000000
-0.024800  -59.900000
-0.024000  -59.800000
-0.024000  -59.700000
-0.020300  -59.600000
-0.017300  -59.500000
-0.015800  -59.400000
-0.012800  -59.300000
-0.014300  -59.200000
-0.012800  -59.000000
-0.010500  -59.000000
-0.012000  -58.900000
-0.015000  -58.700000
-0.014300  -58.600000
-0.009800  -58.500000
-0.012800  -58.500000
-0.018100  -58.300000
-0.018100  -58.200000
-0.018100  -58.100000
-0.012800  -58.000000
-0.008300  -57.800000
-0.005300  -57.700000
-0.005300  -57.600000
-0.008300  -57.400000
-0.012000  -57.300000
-0.015800  -57.200000
-0.018100  -57.000000
-0.018800  -56.900000
-0.023300  -56.800000
-0.024800  -56.700000
-0.026300  -56.500000
-0.027000  -56.400000
-0.025600  -56.300000
-0.025600  -56.100000
-0.020300  -56.000000
-0.015800  -55.800000
-0.009800  -55.700000
-0.008300  -55.600000
-0.009100  -55.400000
-0.006800  -55.300000
-0.009800  -55.100000
-0.012000  -54.900000
-0.015800  -54.800000
-0.015800  -54.700000
-0.012800  -54.500000
-0.017300  -54.400000
-0.019500  -54.200000
-0.018800  -54.000000
-0.018100  -53.900000
-0.021000  -53.700000
-0.020300  -53.600000
-0.015000  -53.400000
-0.007500  -53.300000
-0.000800  -53.100000
-0.001500  -53.000000
-0.004600  -52.800000
-0.010500  -52.700000
-0.016500  -52.500000
-0.017300  -52.400000
-0.016500  -52.200000
-0.018100  -52.100000
-0.019500  -52.000000
-0.016500  -51.800000
-0.014300  -51.800000
-0.014300  -51.600000
-0.015800  -51.500000
-0.015800  -51.300000
-0.014300  -51.200000
-0.013500  -51.100000
-0.012800  -50.900000
-0.015800  -50.800000
-0.019500  -50.700000
-0.020300  -50.500000
-0.021800  -50.400000
-0.021800  -50.300000
-0.022500  -50.200000
-0.023300  -50.000000
-0.021000  -49.900000
-0.017300  -49.800000
-0.016500  -49.700000
-0.016500  -49.600000
-0.012800  -49.500000
-0.015000  -49.400000
-0.015800  -49.300000
-0.015800  -49.200000
-0.014300  -49.100000
-0.016500  -49.100000
-0.020300  -48.900000
-0.019500  -48.800000
-0.018100  -48.700000
-0.016500  -48.600000
-0.016500  -48.600000
-0.015800  -48.500000
-0.015000  -48.400000
-0.012800  -48.200000
-0.012800  -48.200000
-0.015800  -48.100000
-0.016500  -48.000000
-0.016500  -47.900000
-0.015800  -47.800000
-0.015800  -47.700000
-0.017300  -47.600000
-0.017300  -47.500000
-0.015000  -47.400000
-0.014300  -47.300000
-0.015000  -47.200000
-0.015800  -47.100000
-0.015800  -47.000000
-0.007500  -46.900000
0.006700  -46.800000
0.009000  -46.700000
-0.001500  -46.600000
-0.012000  -46.500000
-0.021800  -46.400000
-0.030000  -46.300000
-0.037500  -46.200000
-0.039000  -46.100000
-0.036800  -46.000000
-0.033800  -45.900000
-0.029300  -45.800000
-0.023300  -45.700000
-0.018100  -45.500000
-0.018100  -45.400000
-0.018800  -45.300000
-0.018100  -45.200000
-0.016500  -45.000000
-0.015800  -44.900000
-0.013500  -44.800000
-0.012000  -44.700000
-0.012800  -44.600000
-0.011300  -44.400000
-0.010500  -44.300000
-0.009800  -44.200000
-0.011300  -44.100000
-0.010500  -43.900000
-0.009800  -43.800000
-0.010500  -43.700000
-0.012000  -43.600000
-0.016500  -43.400000
-0.017300  -43.300000
-0.018100  -43.100000
-0.019500  -43.000000
-0.015800  -42.800000
-0.012000  -42.700000
-0.012000  -42.600000
-0.016500  -42.400000
-0.017300  -42.300000
-0.018800  -42.100000
-0.017300  -42.000000
-0.016500  -41.900000
-0.015800  -41.700000
-0.015800  -41.500000
-0.019500  -41.400000
-0.015800  -41.300000
-0.012800  -41.100000
-0.014300  -41.000000
-0.011300  -40.800000
-0.012000  -40.700000
-0.012800  -40.500000
-0.012800  -40.400000
-0.012000  -40.200000
-0.012800  -40.100000
-0.012800  -39.900000
-0.014300  -39.800000
-0.015800  -39.600000
-0.012800  -39.500000
-0.012000  -39.300000
-0.009100  -39.200000
-0.006800  -39.000000
-0.008300  -38.800000
-0.009800  -38.700000
-0.009800  -38.500000
-0.009100  -38.400000
-0.014300  -38.300000
-0.018100  -38.100000
-0.020300  -37.900000
-0.022500  -37.800000
-0.022500  -37.600000
-0.022500  -37.500000
-0.024000  -37.400000
-0.027000  -37.200000
-0.027000  -37.100000
-0.024000  -36.900000
-0.021000  -36.800000
-0.020300  -36.700000
-0.019500  -36.500000
-0.021800  -36.400000
-0.021000  -36.300000
-0.018100  -36.100000
-0.016500  -36.000000
-0.015800  -35.900000
-0.015800  -35.700000
-0.015000  -35.600000
-0.015800  -35.500000
-0.016500  -35.300000
-0.018100  -35.200000
-0.019500  -35.100000
-0.016500  -34.900000
-0.015000  -34.800000
-0.015800  -34.700000
-0.015800  -34.600000
-0.019500  -34.500000
-0.020300  -34.300000
-0.019500  -34.200000
-0.018800  -34.100000
-0.015800  -34.000000
-0.012800  -33.900000
-0.012800  -33.800000
-0.010500  -33.600000
-0.010500  -33.500000
-0.011300  -33.400000
-0.011300  -33.300000
-0.012000  -33.200000
-0.010500  -33.000000
-0.010500  -32.900000
-0.009800  -32.800000
-0.009100  -32.700000
-0.008300  -32.600000
-0.009100  -32.400000
-0.010500  -32.400000
-0.012000  -32.200000
-0.015800  -32.100000
-0.019500  -32.000000
-0.021800  -31.900000
-0.020300  -31.800000
-0.018800  -31.600000
-0.021000  -31.500000
-0.020300  -31.400000
-0.020300  -31.300000
-0.020300  -31.200000
-0.019500  -31.100000
-0.018100  -31.000000
-0.013500  -30.800000
-0.013500  -30.700000
-0.015800  -30.600000
-0.015800  -30.500000
-0.017300  -30.400000
-0.016500  -30.200000
-0.016500  -30.200000
-0.013500  -30.100000
-0.009100  -30.000000
-0.010500  -29.900000
-0.010500  -29.800000
-0.013500  -29.700000
-0.017300  -29.600000
-0.021800  -29.500000
-0.024000  -29.400000
-0.024000  -29.300000
-0.022500  -29.200000
-0.020300  -29.100000
-0.019500  -29.000000
-0.020300  -28.900000
-0.019500  -28.800000
-0.018100  -28.800000
-0.017300  -28.700000
-0.015800  -28.600000
-0.015000  -28.500000
-0.014300  -28.400000
-0.012000  -28.300000
-0.010500  -28.200000
-0.011300  -28.100000
-0.012000  -28.100000
-0.012000  -28.000000
-0.009100  -27.900000
-0.007500  -27.800000
-0.012000  -27.700000
-0.016500  -27.600000
-0.021800  -27.500000
-0.024800  -27.500000
-0.023300  -27.400000
-0.021000  -27.300000
-0.016500  -27.200000
-0.015800  -27.100000
-0.015800  -27.000000
-0.009100  -27.000000
-0.007500  -26.900000
-0.010500  -26.800000
-0.013500  -26.700000
-0.014300  -26.600000
-0.018100  -26.600000
-0.018100  -26.500000
-0.019500  -26.300000
-0.020300  -26.200000
-0.020300  -26.100000
-0.020300  -26.100000
-0.018100  -26.000000
-0.016500  -25.900000
-0.015000  -25.700000
-0.014300  -25.700000
-0.016500  -25.600000
-0.015000  -25.500000
-0.016500  -25.400000
-0.019500  -25.300000
-0.018800  -25.200000
-0.020300  -25.100000
-0.021000  -25.000000
-0.019500  -24.900000
-0.019500  -24.800000
-0.017300  -24.700000
-0.018100  -24.600000
-0.018100  -24.500000
-0.018800  -24.400000
-0.019500  -24.300000
-0.015800  -24.200000
-0.015800  -24.100000
-0.016500  -24.000000
-0.016500  -23.900000
-0.015800  -23.800000
-0.016500  -23.700000
-0.017300  -23.600000
-0.017300  -23.500000
-0.014300  -23.400000
-0.007500  -23.300000
-0.006800  -23.200000
-0.006800  -23.100000
-0.010500  -23.000000
-0.010500  -22.900000
-0.010500  -22.800000
-0.015000  -22.700000
-0.016500  -22.600000
-0.017300  -22.500000
-0.018100  -22.400000
-0.020300  -22.300000
-0.021800  -22.200000
-0.022500  -22.100000
-0.023300  -22.000000
-0.020300  -21.900000
-0.019500  -21.800000
-0.015800  -21.700000
-0.010500  -21.600000
-0.006800  -21.500000
-0.006800  -21.400000
-0.010500  -21.300000
-0.010500  -21.200000
-0.012000  -21.100000
-0.012800  -21.000000
-0.019500  -20.900000
-0.029300  -20.800000
-0.027800  -20.700000
-0.020300  -20.700000
-0.018100  -20.600000
-0.014300  -20.400000
-0.010500  -20.300000
-0.010500  -20.300000
-0.012800  -20.200000
-0.012000  -20.100000
-0.012800  -20.000000
-0.014300  -19.800000
-0.010500  -19.800000
-0.005300  -19.700000
-0.004600  -19.600000
0.004500  -19.500000
0.018000  -19.400000
0.015000  -19.300000
-0.001500  -19.200000
-0.018800  -19.100000
-0.039800  -19.000000
-0.049500  -18.900000
-0.049500  -18.800000
-0.045800  -18.700000
-0.038300  -18.600000
-0.032300  -18.500000
-0.026300  -18.500000
-0.024800  -18.400000
-0.027000  -18.300000
-0.029300  -18.200000
-0.024000  -18.100000
-0.014300  -18.000000
-0.006000  -18.000000
-0.003800  -17.900000
-0.006000  -17.800000
-0.006000  -17.700000
-0.007500  -17.600000
-0.009100  -17.600000
-0.012000  -17.500000
-0.013500  -17.400000
-0.012000  -17.300000
-0.014300  -17.200000
-0.015800  -17.100000
-0.016500  -17.100000
-0.012800  -17.000000
-0.012000  -16.900000
-0.014300  -16.800000
-0.016500  -16.800000
-0.015800  -16.700000
-0.013500  -16.700000
-0.012800  -16.600000
-0.012800  -16.500000
-0.014300  -16.400000
-0.017300  -16.300000
-0.014300  -16.300000
-0.012000  -16.200000
-0.016500  -16.200000
-0.017300  -16.100000
-0.015000  -16.000000
-0.013500  -15.900000
-0.015800  -15.900000
-0.019500  -15.800000
-0.021000  -15.800000
-0.023300  -15.700000
-0.023300  -15.700000
-0.020300  -15.600000
-0.019500  -15.500000
-0.021000  -15.500000
-0.019500  -15.400000
-0.016500  -15.400000
-0.012800  -15.300000
-0.010500  -15.300000
-0.011300  -15.200000
-0.007500  -15.200000
-0.003800  -15.100000
-0.005300  -15.100000
-0.012800  -15.000000
-0.012800  -15.000000
-0.008300  -14.900000
-0.006800  -14.900000
-0.013500  -14.800000
-0.021800  -14.800000
-0.029300  -14.700000
-0.036800  -14.700000
-0.036800  -14.600000
-0.033000  -14.600000
-0.021800  -14.500000
-0.014300  -14.500000
-0.013500  -14.500000
-0.015000  -14.400000
-0.020300  -14.400000
-0.027800  -14.400000
-0.030800  -14.300000
-0.027800  -14.300000
-0.022500  -14.200000
-0.012000  -14.200000
-0.009100  -14.100000
-0.008300  -14.100000
-0.005300  -14.100000
-0.010500  -14.000000
-0.012000  -14.000000
-0.011300  -14.000000
-0.003800  -13.900000
0.009000  -13.900000
0.030000  -13.800000
0.042700  -13.800000
0.027000  -13.700000
0.005200  -13.700000
-0.018100  -13.600000
-0.033000  -13.600000
-0.039800  -13.500000
-0.045800  -13.500000
-0.041300  -13.400000
-0.037500  -13.400000
-0.031500  -13.300000
-0.033000  -13.300000
-0.043600  -13.200000
-0.046500  -13.200000
-0.034600  -13.100000
-0.021800  -13.100000
-0.019500  -13.100000
-0.016500  -13.000000
-0.015800  -13.000000
-0.015000  -12.900000
-0.015800  -12.800000
-0.013500  -12.800000
-0.011300  -12.700000
-0.012800  -12.700000
-0.010500  -12.600000
-0.000800  -12.600000
0.016500  -12.500000
0.017200  -12.500000
0.003700  -12.400000
-0.004600  -12.400000
-0.016500  -12.300000
-0.021800  -12.200000
-0.027800  -12.200000
-0.034600  -12.200000
-0.036800  -12.100000
-0.037500  -12.000000
-0.034600  -12.000000
-0.039000  -11.900000
-0.039000  -11.900000
-0.031500  -11.800000
-0.024800  -11.800000
-0.021800  -11.700000
-0.021800  -11.700000
-0.012000  -11.600000
0.000700  -11.600000
0.009000  -11.500000
0.009000  -11.500000
0.001500  -11.400000
-0.002300  -11.300000
0.004500  -11.300000
0.025500  -11.300000
0.032200  -11.200000
0.018700  -11.200000
0.005200  -11.100000
-0.015800  -11.000000
-0.033800  -11.000000
-0.044300  -10.900000
-0.049500  -10.900000
-0.045800  -10.800000
-0.039000  -10.800000
-0.028500  -10.800000
-0.027000  -10.700000
-0.035300  -10.700000
-0.039000  -10.600000
-0.031500  -10.600000
-0.019500  -10.500000
-0.012000  -10.500000
-0.007500  -10.400000
-0.006800  -10.400000
-0.009100  -10.300000
-0.010500  -10.300000
-0.009800  -10.200000
-0.009800  -10.200000
-0.010500  -10.100000
-0.010500  -10.100000
-0.010500  -10.000000
-0.012800  -10.000000
-0.012000  -9.900000
-0.012800  -9.900000
-0.012800  -9.900000
-0.014300  -9.800000
-0.015800  -9.700000
-0.015000  -9.700000
-0.018100  -9.600000
-0.013500  -9.600000
-0.008300  -9.500000
-0.008300  -9.500000
-0.000800  -9.400000
0.006000  -9.400000
0.000700  -9.300000
-0.009800  -9.200000
-0.017300  -9.200000
-0.023300  -9.100000
-0.028500  -9.100000
-0.035300  -9.000000
-0.038300  -9.000000
-0.033800  -8.900000
-0.025600  -8.900000
-0.016500  -8.800000
-0.015800  -8.800000
-0.019500  -8.700000
-0.021800  -8.600000
-0.020300  -8.600000
-0.018100  -8.600000
-0.020300  -8.500000
-0.027000  -8.500000
-0.027800  -8.400000
-0.021000  -8.300000
-0.015800  -8.300000
-0.018100  -8.200000
-0.018800  -8.200000
-0.014300  -8.100000
-0.009100  -8.100000
-0.001500  -8.100000
0.003700  -8.000000
0.006000  -7.900000
0.006700  -7.900000
-0.006000  -7.800000
-0.012000  -7.800000
-0.014300  -7.800000
-0.022500  -7.700000
-0.029300  -7.700000
-0.034600  -7.700000
-0.029300  -7.700000
-0.022500  -7.700000
-0.018100  -7.700000
-0.016500  -7.600000
-0.014300  -7.600000
-0.015000  -7.600000
-0.015800  -7.500000
-0.018100  -7.500000
-0.020300  -7.500000
-0.018100  -7.500000
-0.023300  -7.400000
-0.024000  -7.400000
-0.021000  -7.400000
-0.020300  -7.400000
-0.016500  -7.300000
-0.006000  -7.300000
0.015700  -7.300000
0.034500  -7.300000
0.022500  -7.300000
0.005200  -7.300000
-0.006000  -7.300000
-0.020300  -7.300000
-0.029300  -7.200000
-0.036800  -7.200000
-0.038300  -7.200000
-0.035300  -7.200000
-0.036100  -7.200000
-0.033000  -7.200000
-0.027000  -7.200000
-0.018100  -7.200000
-0.012800  -7.200000
-0.012800  -7.200000
-0.014300  -7.200000
-0.015800  -7.200000
-0.018100  -7.200000
-0.018800  -7.200000
-0.016500  -7.200000
-0.016500  -7.200000
-0.018100  -7.200000
-0.018800  -7.200000
-0.021800  -7.200000
-0.020300  -7.200000
-0.015800  -7.200000
-0.015800  -7.200000
-0.015800  -7.100000
-0.015800  -7.100000
-0.014300  -7.100000
-0.012000  -7.100000
-0.015800  -7.100000
-0.021000  -7.100000
-0.019500  -7.100000
-0.013500  -7.100000
-0.008300  -7.100000
-0.001500  -7.100000
-0.002300  -7.100000
-0.004600  -7.100000
-0.006000  -7.100000
-0.009100  -7.100000
-0.010500  -7.000000
-0.015000  -7.000000
-0.016500  -7.000000
-0.018800  -7.000000
-0.021000  -6.900000
-0.021800  -6.900000
-0.021800  -6.900000
-0.023300  -6.900000
-0.027000  -6.900000
-0.024000  -6.800000
-0.021800  -6.800000
-0.018800  -6.800000
-0.012000  -6.800000
-0.010500  -6.800000
-0.009800  -6.800000
-0.009100  -6.700000
-0.012000  -6.700000
-0.010500  -6.700000
-0.007500  -6.600000
-0.008300  -6.600000
-0.016500  -6.500000
-0.021800  -6.500000
-0.024000  -6.400000
-0.027000  -6.400000
-0.023300  -6.300000
-0.023300  -6.300000
-0.019500  -6.300000
-0.010500  -6.300000
-0.009100  -6.200000
-0.010500  -6.200000
-0.014300  -6.100000
-0.018800  -6.100000
-0.022500  -6.000000
-0.024000  -6.000000
-0.021000  -5.900000
-0.015800  -5.900000
-0.010500  -5.900000
-0.012000  -5.800000
-0.018100  -5.800000
-0.020300  -5.800000
-0.025600  -5.700000
-0.027000  -5.700000
-0.021000  -5.700000
-0.019500  -5.600000
-0.015800  -5.600000
-0.015000  -5.600000
-0.015000  -5.500000
-0.013500  -5.500000
-0.013500  -5.500000
-0.012000  -5.400000
-0.009100  -5.400000
-0.012000  -5.400000
-0.015000  -5.400000
-0.015800  -5.300000
-0.015800  -5.300000
-0.014300  -5.300000
-0.014300  -5.200000
-0.011300  -5.200000
-0.008300  -5.200000
-0.006000  -5.200000
-0.009100  -5.200000
-0.013500  -5.200000
-0.017300  -5.200000
-0.019500  -5.200000
-0.018100  -5.100000
-0.018800  -5.100000
-0.014300  -5.100000
-0.014300  -5.100000
-0.014300  -5.100000
-0.012800  -5.100000
-0.015800  -5.100000
-0.019500  -5.100000
-0.025600  -5.100000
-0.026300  -5.100000
-0.018800  -5.000000
-0.014300  -5.000000
-0.009800  -5.000000
-0.010500  -5.000000
-0.014300  -5.000000
-0.012800  -5.000000
-0.009100  -5.000000
-0.005300  -5.000000
-0.006800  -5.000000
-0.013500  -5.000000
-0.023300  -5.000000
-0.025600  -5.000000
-0.022500  -5.000000
-0.021800  -5.000000
-0.023300  -5.000000
-0.025600  -5.000000
-0.022500  -5.000000
-0.018100  -5.000000
-0.016500  -5.000000
-0.012000  -5.000000
-0.012800  -5.000000
-0.013500  -5.000000
-0.014300  -5.000000
-0.015000  -5.000000
-0.009100  -5.000000
-0.003000  -5.000000
-0.006800  -5.000000
-0.012800  -5.000000
-0.018800  -5.000000
-0.020300  -4.900000
-0.016500  -4.900000
-0.016500  -4.900000
-0.018100  -4.900000
-0.018800  -4.900000
-0.020300  -4.900000
-0.021800  -4.900000
-0.023300  -4.800000
-0.023300  -4.800000
-0.019500  -4.800000
-0.017300  -4.800000
-0.013500  -4.800000
-0.009800  -4.800000
-0.012000  -4.800000
-0.004600  -4.800000
0.013500  -4.700000
0.012700  -4.700000
-0.005300  -4.700000
-0.018100  -4.600000
-0.027800  -4.600000
-0.033800  -4.600000
-0.035300  -4.600000
-0.039000  -4.500000
-0.039800  -4.500000
-0.037500  -4.500000
-0.038300  -4.500000
-0.038300  -4.500000
-0.031500  -4.500000
-0.027800  -4.400000
-0.024000  -4.400000
-0.019500  -4.400000
-0.014300  -4.400000
-0.014300  -4.300000
-0.018100  -4.300000
-0.015800  -4.300000
-0.012000  -4.300000
-0.010500  -4.300000
-0.009100  -4.300000
-0.013500  -4.200000
-0.011300  -4.200000
-0.010500  -4.200000
-0.008300  -4.200000
0.000700  -4.200000
0.004500  -4.200000
0.008200  -4.200000
0.009000  -4.100000
0.013500  -4.100000
0.017200  -4.100000
0.015700  -4.100000
0.008200  -4.100000
-0.000800  -4.100000
-0.012000  -4.100000
-0.021800  -4.100000
-0.026300  -4.100000
-0.031500  -4.100000
-0.027800  -4.100000
-0.027000  -4.100000
-0.029300  -4.100000
-0.030000  -4.000000
-0.034600  -4.000000
-0.037500  -4.000000
-0.042000  -4.000000
-0.035300  -4.000000
-0.024800  -4.000000
-0.019500  -4.000000
-0.018100  -4.000000
-0.018800  -4.000000
-0.019500  -4.000000
-0.018100  -4.000000
-0.016500  -4.000000
-0.019500  -4.000000
-0.018800  -4.000000
-0.016500  -4.000000
-0.012800  -4.000000
-0.009800  -4.000000
-0.008300  -4.000000
-0.010500  -4.000000
-0.011300  -4.000000
-0.011300  -3.900000
-0.012000  -3.900000
-0.013500  -3.900000
-0.016500  -3.900000
-0.020300  -3.900000
-0.019500  -3.900000
-0.016500  -3.900000
-0.016500  -3.900000
-0.014300  -3.900000
-0.015800  -3.900000
-0.016500  -3.900000
-0.014300  -3.900000
-0.018100  -3.900000
-0.018100  -3.900000
-0.016500  -3.900000
-0.014300  -3.900000
-0.014300  -3.900000
-0.014300  -3.900000
-0.012000  -3.900000
-0.009100  -3.900000
-0.009100  -3.900000
-0.012000  -3.900000
-0.011300  -3.900000
-0.016500  -3.900000
-0.019500  -3.900000
-0.025600  -3.900000
-0.031500  -3.900000
-0.032300  -3.900000
-0.031500  -3.900000
-0.020300  -3.900000
-0.009100  -3.900000
-0.005300  -3.900000
-0.003000  -3.900000
0.003000  -3.900000
0.003700  -3.900000
0.003000  -3.900000
0.001500  -3.900000
0.001500  -3.900000
0.000700  -3.900000
-0.003000  -3.900000
-0.005300  -3.900000
-0.014300  -3.900000
-0.020300  -3.900000
-0.026300  -3.900000
-0.027000  -3.900000
-0.024800  -3.900000
-0.028500  -3.900000
-0.027800  -3.900000
-0.028500  -3.900000
-0.027000  -3.900000
-0.021800  -3.900000
-0.018100  -3.900000
-0.016500  -3.900000
-0.014300  -3.900000
-0.012000  -3.900000
-0.012000  -4.000000
-0.010500  -4.000000
-0.012000  -4.000000
-0.013500  -4.000000
-0.017300  -4.000000
-0.021800  -4.000000
-0.020300  -4.000000
-0.020300  -4.000000
-0.018100  -4.000000
-0.019500  -4.000000
-0.021800  -4.000000
-0.021000  -4.000000
-0.021800  -4.000000
-0.020300  -4.000000
-0.018100  -4.000000
-0.016500  -4.000000
-0.018100  -4.000000
-0.018800  -4.000000
-0.018100  -4.000000
-0.018800  -4.000000
-0.017300  -4.000000
-0.016500  -4.000000
-0.018100  -4.000000
-0.018800  -4.000000
-0.017300  -4.000000
-0.017300  -4.000000
-0.016500  -4.000000
-0.014300  -4.000000
-0.015800  -4.000000
-0.015800  -4.000000
-0.015000  -3.900000
-0.000800  -3.900000
0.018700  -3.900000
0.009000  -3.900000
-0.012800  -3.900000
-0.028500  -3.900000
-0.037500  -3.900000
-0.033800  -3.900000
-0.033000  -3.900000
-0.035300  -3.900000
-0.041300  -3.900000
-0.041300  -3.900000
-0.029300  -3.900000
-0.020300  -3.900000
-0.010500  -3.900000
-0.005300  -3.900000
-0.006800  -3.900000
-0.004600  -3.900000
-0.000800  -3.800000
0.004500  -3.800000
0.006700  -3.800000
0.004500  -3.800000
-0.003000  -3.800000
-0.018100  -3.800000
-0.025600  -3.800000
-0.024800  -3.800000
-0.020300  -3.800000
-0.012800  -3.800000
-0.009100  -3.700000
-0.012000  -3.700000
-0.012800  -3.700000
-0.009100  -3.700000
-0.008300  -3.700000
-0.009800  -3.700000
-0.011300  -3.700000
-0.014300  -3.700000
-0.016500  -3.700000
-0.014300  -3.700000
-0.015000  -3.700000
-0.018100  -3.700000
-0.020300  -3.700000
-0.020300  -3.700000
-0.021000  -3.700000
-0.021000  -3.700000
-0.022500  -3.700000
-0.020300  -3.700000
-0.018800  -3.700000
-0.018800  -3.700000
-0.018100  -3.700000
-0.018100  -3.700000
-0.017300  -3.800000
-0.018100  -3.800000
-0.018100  -3.800000
-0.012000  -3.800000
-0.010500  -3.800000
-0.018800  -3.800000
-0.022500  -3.800000
-0.024000  -3.800000
-0.022500  -3.800000
-0.011300  -3.800000
-0.008300  -3.700000
-0.018100  -3.700000
-0.027000  -3.700000
-0.028500  -3.700000
-0.027000  -3.700000
-0.020300  -3.700000
-0.015000  -3.700000
-0.012800  -3.700000
-0.012000  -3.700000
-0.005300  -3.700000
0.008200  -3.700000
0.012000  -3.700000
0.006700  -3.700000
-0.006000  -3.700000
-0.016500  -3.700000
-0.021800  -3.700000
-0.024800  -3.700000
-0.023300  -3.700000
-0.024000  -3.700000
-0.020300  -3.700000
-0.018800  -3.700000
-0.017300  -3.700000
-0.018100  -3.700000
-0.016500  -3.700000
-0.012800  -3.700000
-0.018100  -3.600000
-0.019500  -3.600000
-0.016500  -3.600000
-0.017300  -3.600000
-0.018100  -3.600000
-0.014300  -3.600000
-0.015000  -3.600000
-0.018100  -3.600000
-0.019500  -3.600000
-0.021800  -3.600000
-0.027800  -3.600000
-0.027800  -3.600000
-0.025600  -3.600000
-0.023300  -3.600000
-0.019500  -3.600000
-0.018800  -3.600000
-0.018100  -3.600000
-0.015000  -3.600000
-0.012000  -3.500000
-0.004600  -3.500000
0.000000  -3.500000
-0.004600  -3.500000
-0.008300  -3.500000
-0.007500  -3.500000
-0.005300  -3.500000
-0.006800  -3.500000
-0.012800  -3.500000
-0.016500  -3.500000
-0.019500  -3.400000
-0.018800  -3.400000
-0.020300  -3.400000
-0.022500  -3.400000
-0.019500  -3.400000
-0.019500  -3.400000
-0.021000  -3.400000
-0.029300  -3.400000
-0.031500  -3.400000
-0.029300  -3.400000
-0.027000  -3.300000
-0.016500  -3.300000
-0.012800  -3.300000
-0.006800  -3.300000
0.009000  -3.300000
0.027700  -3.300000
0.023200  -3.300000
0.001500  -3.300000
-0.011300  -3.300000
-0.024000  -3.200000
-0.027800  -3.200000
-0.033000  -3.200000
-0.036100  -3.200000
-0.034600  -3.200000
-0.042000  -3.200000
-0.046500  -3.200000
-0.042800  -3.200000
-0.027000  -3.200000
-0.017300  -3.200000
-0.010500  -3.200000
-0.004600  -3.200000
-0.006800  -3.100000
-0.008300  -3.100000
-0.008300  -3.100000
-0.006000  -3.100000
-0.006000  -3.100000
-0.009800  -3.100000
-0.015000  -3.100000
-0.016500  -3.100000
-0.016500  -3.100000
-0.010500  -3.100000
-0.004600  -3.100000
-0.006800  -3.000000
-0.008300  -3.000000
-0.008300  -3.000000
-0.013500  -3.000000
-0.020300  -3.000000
-0.020300  -3.000000
-0.017300  -3.000000
-0.021800  -3.000000
-0.021800  -3.000000
-0.024000  -3.000000
-0.027800  -3.000000
-0.024000  -3.000000
-0.020300  -3.000000
-0.019500  -3.000000
-0.018800  -3.000000
-0.018100  -3.000000
-0.018100  -3.000000
-0.015800  -3.000000
-0.014300  -3.000000
-0.015800  -3.000000
-0.015800  -2.900000
-0.014300  -2.900000
-0.010500  -2.900000
-0.012000  -2.900000
-0.012800  -2.900000
-0.014300  -2.900000
-0.015800  -2.900000
-0.018100  -2.900000
-0.021000  -2.900000
-0.018100  -2.900000
-0.015000  -2.900000
-0.015800  -2.900000
-0.012800  -2.900000
-0.009800  -2.900000
-0.009100  -2.900000
-0.011300  -2.900000
-0.014300  -2.900000
-0.012800  -2.900000
-0.010500  -2.900000
-0.006800  -2.900000
-0.007500  -2.900000
-0.010500  -2.900000
-0.013500  -2.900000
-0.015800  -2.900000
-0.020300  -2.900000
-0.024800  -2.800000
-0.024000  -2.800000
-0.026300  -2.800000
-0.022500  -2.800000
-0.018100  -2.800000
-0.012800  -2.800000
-0.010500  -2.800000
-0.009100  -2.800000
-0.009800  -2.800000
-0.009100  -2.800000
-0.005300  -2.800000
-0.006800  -2.800000
-0.012000  -2.800000
-0.014300  -2.800000
-0.020300  -2.800000
-0.024000  -2.800000
-0.022500  -2.800000
-0.021800  -2.800000
-0.021800  -2.800000
-0.020300  -2.800000
-0.018100  -2.800000
-0.018100  -2.800000
-0.018100  -2.800000
-0.017300  -2.800000
-0.016500  -2.800000
-0.018100  -2.800000
-0.018100  -2.800000
-0.016500  -2.800000
-0.019500  -2.800000
-0.018100  -2.800000
-0.017300  -2.800000
-0.016500  -2.800000
-0.016500  -2.800000
-0.025600  -2.800000
-0.028500  -2.800000
-0.023300  -2.800000
-0.015800  -2.800000
-0.009100  -2.800000
-0.008300  -2.800000
-0.009800  -2.800000
-0.012800  -2.700000
-0.012800  -2.700000
-0.011300  -2.700000
-0.004600  -2.700000
-0.005300  -2.700000
-0.010500  -2.700000
-0.011300  -2.700000
-0.015000  -2.700000
-0.017300  -2.700000
-0.015800  -2.700000
-0.018100  -2.700000
-0.020300  -2.700000
-0.020300  -2.700000
-0.021800  -2.700000
-0.022500  -2.700000
-0.026300  -2.700000
-0.027800  -2.700000
-0.023300  -2.700000
-0.017300  -2.700000
-0.009100  -2.700000
-0.007500  -2.700000
-0.006800  -2.700000
-0.008300  -2.700000
-0.012000  -2.700000
-0.009800  -2.700000
-0.006800  -2.700000
-0.011300  -2.700000
-0.015800  -2.700000
-0.019500  -2.700000
-0.021800  -2.700000
-0.018800  -2.700000
-0.020300  -2.700000
-0.022500  -2.700000
-0.021000  -2.700000
-0.017300  -2.700000
-0.015000  -2.700000
-0.015800  -2.700000
-0.016500  -2.700000
-0.016500  -2.700000
-0.014300  -2.700000
-0.018100  -2.600000
-0.016500  -2.600000
-0.011300  -2.600000
-0.009100  -2.600000
-0.007500  -2.600000
-0.005300  -2.600000
-0.002300  -2.600000
0.000000  -2.600000
0.012000  -2.600000
0.003000  -2.600000
-0.018800  -2.600000
-0.030800  -2.600000
-0.046500  -2.600000
-0.048000  -2.600000
-0.046500  -2.600000
-0.048000  -2.600000
-0.045800  -2.600000
-0.040500  -2.600000
-0.042000  -2.600000
-0.041300  -2.600000
-0.028500  -2.600000
-0.018100  -2.600000
-0.006800  -2.600000
-0.006800  -2.600000
-0.005300  -2.600000
-0.001500  -2.500000
0.001500  -2.500000
0.008200  -2.500000
0.003700  -2.500000
0.000000  -2.500000
-0.001500  -2.500000
-0.004600  -2.500000
-0.009100  -2.500000
-0.011300  -2.500000
-0.006000  -2.500000
0.000000  -2.500000
-0.005300  -2.500000
-0.015000  -2.500000
-0.021000  -2.500000
-0.024000  -2.500000
-0.019500  -2.500000
-0.015000  -2.500000
-0.015000  -2.500000
-0.015800  -2.500000
-0.018100  -2.500000
-0.018100  -2.400000
-0.016500  -2.400000
-0.016500  -2.400000
-0.021000  -2.400000
-0.022500  -2.400000
-0.023300  -2.400000
-0.024000  -2.400000
-0.020300  -2.400000
-0.018100  -2.400000
-0.017300  -2.400000
-0.016500  -2.400000
-0.012000  -2.400000
-0.010500  -2.400000
-0.012800  -2.400000
-0.013500  -2.400000
-0.012000  -2.400000
-0.013500  -2.400000
-0.016500  -2.400000
-0.019500  -2.400000
-0.021800  -2.400000
-0.019500  -2.300000
-0.014300  -2.300000
-0.015000  -2.300000
-0.018800  -2.300000
-0.021800  -2.300000
-0.023300  -2.300000
-0.019500  -2.300000
-0.016500  -2.300000
-0.015800  -2.300000
-0.024000  -2.300000
-0.027800  -2.300000
-0.008300  -2.300000
0.020200  -2.300000
0.021700  -2.300000
0.007500  -2.300000
-0.006800  -2.300000
-0.016500  -2.300000
-0.016500  -2.300000
-0.024000  -2.300000
-0.024000  -2.300000
-0.022500  -2.300000
-0.024000  -2.300000
-0.027800  -2.300000
-0.039000  -2.300000
-0.040500  -2.300000
-0.042800  -2.300000
-0.039000  -2.300000
-0.032300  -2.300000
-0.024000  -2.300000
-0.012000  -2.300000
-0.003000  -2.300000
0.027000  -2.300000
0.067500  -2.300000
0.065200  -2.300000
0.021700  -2.300000
-0.018800  -2.200000
-0.037500  -2.200000
-0.020300  -2.200000
-0.007500  -2.200000
-0.023300  -2.200000
-0.035300  -2.200000
-0.051100  -2.200000
-0.057800  -2.200000
-0.057800  -2.200000
-0.054800  -2.200000
-0.020300  -2.200000
0.013500  -2.200000
-0.000800  -2.200000
-0.029300  -2.200000
-0.045800  -2.200000
-0.051800  -2.200000
-0.038300  -2.200000
-0.016500  -2.200000
-0.006800  -2.200000
-0.015800  -2.200000
-0.029300  -2.200000
-0.041300  -2.200000
-0.033800  -2.200000
-0.012800  -2.200000
-0.003000  -2.200000
0.000700  -2.200000
-0.006800  -2.200000
-0.015800  -2.200000
-0.019500  -2.200000
-0.022500  -2.200000
-0.019500  -2.200000
-0.012800  -2.200000
-0.000800  -2.200000
0.014200  -2.200000
0.021700  -2.200000
0.018000  -2.200000
0.010500  -2.200000
0.002200  -2.200000
-0.002300  -2.200000
-0.010500  -2.200000
-0.018100  -2.200000
-0.018100  -2.200000
-0.021800  -2.200000
-0.024000  -2.200000
-0.027800  -2.200000
-0.024800  -2.200000
-0.018100  -2.200000
-0.013500  -2.200000
-0.012800  -2.200000
-0.015800  -2.200000
-0.013500  -2.200000
-0.009100  -2.200000
-0.021800  -2.200000
-0.050300  -2.200000
-0.051800  -2.200000
-0.031500  -2.200000
0.012000  -2.200000
0.046500  -2.200000
0.033000  -2.200000
0.006700  -2.200000
-0.012800  -2.200000
-0.016500  -2.200000
-0.012800  -2.200000
-0.025600  -2.200000
-0.043600  -2.200000
-0.054000  -2.100000
-0.051800  -2.100000
-0.039000  -2.100000
-0.036800  -2.100000
-0.039800  -2.100000
-0.031500  -2.100000
-0.019500  -2.100000
0.014200  -2.100000
0.060000  -2.100000
0.053200  -2.100000
0.022500  -2.100000
0.033700  -2.100000
0.073500  -2.100000
0.060000  -2.100000
-0.005300  -2.100000
-0.048800  -2.100000
-0.075800  -2.100000
-0.090800  -2.100000
-0.123800  -2.100000
-0.150000  -2.100000
-0.123800  -2.100000
-0.085600  -2.100000
-0.054000  -2.100000
-0.030000  -2.100000
0.007500  -2.100000
0.035200  -2.200000
0.043500  -2.200000
0.030700  -2.200000
0.008200  -2.200000
-0.012800  -2.200000
-0.028500  -2.200000
-0.036100  -2.200000
-0.054000  -2.200000
-0.059300  -2.200000
-0.050300  -2.200000
-0.027800  -2.200000
0.006000  -2.200000
0.024000  -2.200000
0.031500  -2.200000
0.030000  -2.200000
0.021700  -2.200000
0.016500  -2.200000
0.008200  -2.200000
-0.001500  -2.200000
-0.009800  -2.200000
-0.015000  -2.300000
-0.018100  -2.300000
-0.019500  -2.300000
-0.018100  -2.300000
-0.010500  -2.300000
-0.005300  -2.300000
-0.006800  -2.300000
-0.009100  -2.300000
-0.013500  -2.300000
-0.015000  -2.300000
-0.023300  -2.300000
-0.034600  -2.300000
-0.033800  -2.300000
-0.028500  -2.300000
-0.022500  -2.300000
0.005200  -2.300000
0.057700  -2.300000
0.071200  -2.300000
0.028500  -2.400000
-0.010500  -2.400000
-0.030800  -2.400000
-0.016500  -2.400000
-0.001500  -2.400000
-0.039800  -2.400000
-0.071300  -2.400000
-0.078800  -2.400000
-0.085600  -2.400000
-0.078000  -2.400000
-0.065300  -2.400000
-0.044300  -2.400000
-0.036800  -2.400000
-0.032300  -2.400000
-0.017300  -2.400000
-0.012000  -2.400000
-0.008300  -2.400000
-0.005300  -2.400000
-0.000800  -2.400000
0.000000  -2.400000
0.001500  -2.400000
0.003000  -2.400000
-0.000800  -2.500000
0.004500  -2.500000
0.006700  -2.500000
0.000000  -2.500000
-0.006000  -2.400000
-0.005300  -2.400000
-0.006000  -2.400000
-0.011300  -2.400000
-0.014300  -2.400000
-0.012000  -2.400000
-0.010500  -2.400000
-0.016500  -2.400000
-0.026300  -2.400000
-0.030800  -2.400000
-0.033800  -2.400000
-0.033800  -2.400000
-0.028500  -2.400000
-0.021800  -2.300000
-0.018100  -2.300000
-0.015800  -2.300000
-0.017300  -2.300000
-0.018800  -2.300000
-0.016500  -2.300000
-0.009100  -2.300000
-0.008300  -2.300000
-0.017300  -2.300000
-0.023300  -2.300000
-0.019500  -2.300000
-0.015800  -2.300000
-0.013500  -2.300000
-0.009100  -2.300000
-0.012000  -2.300000
-0.012800  -2.300000
0.008200  -2.300000
0.025500  -2.300000
-0.000800  -2.300000
-0.042000  -2.300000
-0.066000  -2.300000
-0.066000  -2.300000
-0.048800  -2.300000
-0.031500  -2.300000
-0.001500  -2.300000
0.021700  -2.300000
0.030700  -2.300000
0.039000  -2.300000
0.033700  -2.300000
0.014200  -2.300000
-0.010500  -2.300000
-0.021800  -2.300000
-0.023300  -2.300000
-0.027800  -2.300000
-0.028500  -2.300000
-0.030800  -2.300000
-0.030800  -2.300000
-0.027000  -2.300000
-0.020300  -2.300000
-0.020300  -2.300000
-0.030000  -2.300000
-0.030000  -2.300000
-0.027000  -2.300000
-0.024000  -2.300000
-0.012000  -2.300000
-0.000800  -2.300000
0.000700  -2.300000
-0.003000  -2.300000
-0.011300  -2.300000
-0.015800  -2.300000
-0.017300  -2.300000
-0.022500  -2.300000
-0.024000  -2.300000
-0.033000  -2.300000
-0.039800  -2.300000
-0.036800  -2.300000
-0.030800  -2.300000
-0.027800  -2.300000
-0.027000  -2.300000
-0.018800  -2.300000
0.011200  -2.300000
0.049500  -2.300000
0.044200  -2.300000
0.006000  -2.300000
-0.024800  -2.300000
-0.046500  -2.300000
-0.044300  -2.300000
-0.042800  -2.300000
-0.040500  -2.300000
-0.027800  -2.300000
-0.024000  -2.300000
-0.021800  -2.300000
-0.030000  -2.300000
-0.031500  -2.300000
-0.023300  -2.300000
-0.024000  -2.300000
-0.021800  -2.300000
-0.014300  -2.300000
0.007500  -2.300000
0.035200  -2.300000
0.021700  -2.300000
-0.011300  -2.300000
-0.027000  -2.300000
-0.035300  -2.300000
-0.036100  -2.300000
-0.023300  -2.300000
0.005200  -2.300000
0.020200  -2.300000
-0.002300  -2.300000
-0.027800  -2.300000
-0.035300  -2.300000
-0.044300  -2.300000
-0.045000  -2.300000
-0.042000  -2.300000
-0.034600  -2.300000
-0.029300  -2.300000
-0.033000  -2.300000
-0.021000  -2.300000
-0.012000  -2.300000
0.000700  -2.300000
0.015000  -2.300000
0.008200  -2.300000
0.009000  -2.300000
0.006000  -2.300000
-0.003800  -2.300000
-0.008300  -2.300000
-0.010500  -2.300000
-0.014300  -2.300000
-0.021800  -2.300000
-0.023300  -2.300000
-0.021800  -2.300000
-0.022500  -2.300000
-0.020300  -2.300000
-0.016500  -2.300000
-0.023300  -2.300000
-0.025600  -2.300000
-0.020300  -2.300000
-0.014300  -2.300000
-0.011300  -2.300000
-0.015800  -2.300000
-0.012000  -2.300000
-0.005300  -2.300000
-0.001500  -2.300000
-0.000800  -2.400000
-0.006800  -2.400000
-0.012800  -2.400000
-0.015000  -2.400000
-0.000800  -2.400000
0.018000  -2.400000
0.012000  -2.400000
-0.001500  -2.400000
-0.020300  -2.400000
-0.039000  -2.400000
-0.041300  -2.400000
-0.039800  -2.400000
-0.030000  -2.400000
-0.024000  -2.400000
-0.034600  -2.400000
-0.042000  -2.400000
-0.042000  -2.400000
-0.033000  -2.400000
-0.023300  -2.400000
-0.024000  -2.400000
-0.022500  -2.400000
-0.009100  -2.400000
0.003000  -2.400000
0.006700  -2.400000
0.000000  -2.400000
-0.001500  -2.400000
-0.001500  -2.400000
-0.008300  -2.400000
-0.012000  -2.400000
-0.011300  -2.400000
-0.012000  -2.400000
-0.011300  -2.400000
-0.015000  -2.400000
-0.019500  -2.400000
-0.019500  -2.400000
-0.020300  -2.500000
-0.019500  -2.500000
-0.017300  -2.500000
-0.016500  -2.500000
-0.018100  -2.500000
-0.020300  -2.500000
-0.019500  -2.500000
-0.018800  -2.500000
-0.015000  -2.500000
-0.012800  -2.500000
-0.014300  -2.500000
-0.014300  -2.500000
-0.012000  -2.500000
-0.002300  -2.500000
-0.004600  -2.500000
-0.012000  -2.500000
-0.014300  -2.500000
-0.020300  -2.500000
-0.027000  -2.500000
-0.018100  -2.500000
0.019500  -2.500000
0.044200  -2.500000
0.018700  -2.500000
-0.015000  -2.500000
-0.042800  -2.500000
-0.052500  -2.500000
-0.047300  -2.500000
-0.051800  -2.500000
-0.061500  -2.500000
-0.067500  -2.500000
-0.063000  -2.500000
-0.060800  -2.500000
-0.048000  -2.500000
-0.021000  -2.500000
0.001500  -2.500000
0.017200  -2.400000
0.025500  -2.400000
0.022500  -2.400000
0.011200  -2.400000
-0.000800  -2.400000
-0.009100  -2.400000
-0.011300  -2.400000
-0.010500  -2.400000
-0.010500  -2.400000
-0.012000  -2.400000
-0.017300  -2.400000
-0.015000  -2.400000
-0.010500  -2.400000
-0.004600  -2.400000
0.010500  -2.400000
0.031500  -2.400000
0.037500  -2.400000
0.016500  -2.400000
-0.009100  -2.400000
-0.033000  -2.400000
-0.049500  -2.400000
-0.054000  -2.400000
-0.057000  -2.400000
-0.050300  -2.400000
-0.051800  -2.400000
-0.051800  -2.400000
-0.038300  -2.400000
-0.030800  -2.400000
-0.021800  -2.400000
-0.018100  -2.400000
-0.018100  -2.400000
-0.009800  -2.400000
-0.005300  -2.400000
-0.009100  -2.400000
-0.012800  -2.400000
-0.016500  -2.400000
-0.018100  -2.400000
-0.015000  -2.400000
-0.016500  -2.400000
-0.021000  -2.400000
-0.018100  -2.400000
-0.012000  -2.400000
-0.012000  -2.400000
-0.008300  -2.400000
0.003700  -2.400000
0.007500  -2.300000
0.008200  -2.300000
0.004500  -2.300000
0.003700  -2.300000
0.004500  -2.300000
-0.006000  -2.300000
-0.016500  -2.300000
-0.021800  -2.300000
-0.023300  -2.300000
-0.018100  -2.300000
-0.003000  -2.300000
0.010500  -2.300000
0.027000  -2.300000
0.029200  -2.300000
0.000700  -2.300000
-0.012000  -2.300000
-0.000800  -2.300000
-0.001500  -2.300000
-0.033000  -2.300000
-0.068300  -2.300000
-0.083300  -2.300000
-0.090800  -2.300000
-0.084000  -2.300000
-0.075800  -2.300000
-0.064500  -2.300000
-0.043600  -2.300000
-0.033000  -2.300000
-0.029300  -2.300000
-0.020300  -2.300000
-0.009100  -2.300000
-0.001500  -2.300000
0.000700  -2.300000
-0.001500  -2.300000
-0.005300  -2.300000
-0.006800  -2.300000
-0.002300  -2.200000
0.001500  -2.200000
-0.003000  -2.200000
-0.004600  -2.200000
-0.005300  -2.200000
-0.005300  -2.200000
-0.003800  -2.200000
-0.005300  -2.200000
-0.000800  -2.200000
0.000700  -2.200000
-0.003800  -2.200000
-0.003000  -2.200000
-0.006800  -2.200000
-0.008300  -2.200000
-0.008300  -2.200000
-0.009100  -2.200000
-0.007500  -2.200000
-0.008300  -2.200000
-0.008300  -2.200000
-0.008300  -2.200000
-0.009800  -2.200000
-0.013500  -2.200000
-0.018800  -2.200000
-0.018100  -2.200000
-0.016500  -2.200000
-0.012000  -2.200000
-0.009800  -2.200000
-0.009800  -2.200000
0.018000  -2.200000
0.054000  -2.200000
0.039000  -2.200000
-0.013500  -2.200000
-0.051100  -2.200000
-0.072800  -2.200000
-0.075000  -2.200000
-0.070600  -2.100000
-0.067500  -2.100000
-0.063000  -2.100000
-0.057800  -2.100000
-0.049500  -2.100000
-0.036800  -2.100000
-0.020300  -2.100000
-0.006000  -2.100000
-0.001500  -2.100000
0.005200  -2.100000
0.012000  -2.100000
0.011200  -2.100000
0.007500  -2.100000
-0.000800  -2.100000
-0.012000  -2.100000
-0.024000  -2.100000
-0.030800  -2.100000
-0.030800  -2.100000
-0.025600  -2.100000
-0.021000  -2.100000
-0.022500  -2.100000
-0.021800  -2.100000
-0.010500  -2.100000
0.008200  -2.100000
0.037500  -2.100000
0.045700  -2.000000
0.019500  -2.000000
0.000700  -2.000000
-0.014300  -2.000000
-0.026300  -2.000000
-0.038300  -2.000000
-0.046500  -2.000000
-0.039000  -2.000000
-0.045000  -2.000000
-0.042800  -2.000000
-0.030800  -2.000000
-0.020300  -2.000000
-0.006000  -2.000000
-0.002300  -2.000000
-0.007500  -2.000000
-0.014300  -2.000000
-0.023300  -2.000000
-0.027800  -2.000000
-0.024000  -2.000000
-0.018100  -2.000000
-0.011300  -2.000000
-0.010500  -2.000000
-0.007500  -2.000000
-0.006800  -2.000000
-0.003000  -2.000000
0.002200  -2.000000
-0.006000  -2.000000
-0.018100  -2.000000
-0.023300  -2.000000
-0.021800  -2.000000
-0.020300  -2.000000
-0.020300  -2.000000
-0.023300  -2.000000
-0.024000  -2.000000
-0.026300  -2.000000
-0.025600  -2.000000
-0.016500  -2.000000
-0.010500  -2.000000
-0.004600  -2.000000
0.010500  -2.000000
0.012700  -1.900000
-0.006000  -1.900000
-0.017300  -1.900000
-0.030000  -1.900000
-0.042000  -1.900000
-0.042800  -1.900000
-0.045800  -1.900000
-0.034600  -1.900000
-0.024000  -1.900000
-0.026300  -1.900000
-0.030800  -1.900000
-0.027800  -1.900000
-0.014300  -1.900000
-0.004600  -1.900000
-0.000800  -1.900000
0.001500  -1.900000
-0.001500  -1.900000
-0.005300  -1.900000
-0.005300  -1.900000
-0.008300  -1.900000
-0.010500  -1.900000
-0.009100  -1.900000
-0.001500  -1.900000
0.005200  -1.900000
-0.001500  -1.900000
-0.011300  -1.900000
-0.018100  -1.900000
-0.026300  -1.900000
-0.026300  -1.900000
-0.015800  -1.900000
-0.006800  -1.900000
0.001500  -1.900000
-0.002300  -1.900000
-0.019500  -1.900000
-0.035300  -1.900000
-0.044300  -1.900000
-0.040500  -1.900000
-0.031500  -1.900000
-0.030000  -1.900000
-0.025600  -1.900000
-0.025600  -1.900000
-0.023300  -1.900000
-0.015000  -1.900000
-0.001500  -1.900000
0.005200  -1.900000
-0.004600  -1.900000
-0.008300  -1.900000
-0.015800  -1.900000
-0.021000  -1.900000
-0.019500  -1.900000
-0.011300  -1.900000
0.018700  -1.900000
0.042000  -1.900000
0.024700  -1.900000
-0.009800  -1.900000
-0.039000  -1.900000
-0.055500  -1.900000
-0.054000  -1.900000
-0.048000  -1.900000
-0.038300  -1.900000
-0.033000  -1.900000
-0.026300  -1.900000
-0.021000  -1.900000
-0.021800  -1.900000
-0.012000  -1.900000
-0.001500  -1.900000
-0.004600  -1.900000
-0.006800  -1.900000
-0.010500  -1.900000
-0.012800  -1.900000
-0.010500  -1.900000
-0.010500  -1.900000
-0.012800  -1.900000
-0.018800  -1.900000
-0.023300  -1.900000
-0.027000  -1.900000
-0.027800  -1.900000
-0.021000  -1.900000
-0.017300  -1.900000
-0.014300  -1.900000
-0.011300  -1.800000
-0.009800  -1.800000
-0.009100  -1.800000
-0.011300  -1.800000
-0.009800  -1.800000
-0.006000  -1.800000
-0.008300  -1.800000
0.000700  -1.800000
0.006700  -1.800000
-0.021800  -1.800000
-0.048000  -1.800000
-0.049500  -1.800000
-0.040500  -1.800000
-0.029300  -1.800000
-0.021000  -1.800000
-0.006800  -1.800000
0.003700  -1.800000
0.005200  -1.800000
0.009000  -1.800000
0.012000  -1.800000
0.005200  -1.800000
-0.009100  -1.800000
-0.016500  -1.800000
-0.020300  -1.800000
-0.023300  -1.800000
-0.025600  -1.800000
-0.027000  -1.800000
-0.020300  -1.800000
-0.017300  -1.800000
-0.015800  -1.800000
-0.003000  -1.800000
0.005200  -1.800000
-0.000800  -1.800000
0.001500  -1.800000
0.009000  -1.800000
0.016500  -1.800000
-0.001500  -1.800000
-0.031500  -1.800000
-0.045000  -1.800000
-0.058500  -1.800000
-0.059300  -1.800000
-0.063000  -1.800000
-0.061500  -1.800000
-0.051800  -1.800000
-0.046500  -1.800000
-0.036100  -1.800000
-0.028500  -1.800000
-0.012800  -1.700000
-0.001500  -1.700000
-0.000800  -1.700000
-0.003000  -1.700000
-0.005300  -1.700000
-0.006000  -1.700000
-0.009800  -1.700000
-0.010500  -1.700000
-0.015000  -1.700000
-0.015000  -1.700000
-0.012000  -1.700000
-0.010500  -1.700000
-0.008300  -1.700000
-0.006000  -1.700000
-0.006000  -1.700000
-0.001500  -1.700000
0.005200  -1.700000
0.000700  -1.700000
-0.007500  -1.700000
-0.012000  -1.700000
-0.015800  -1.700000
-0.020300  -1.700000
-0.021000  -1.700000
-0.025600  -1.700000
-0.032300  -1.700000
-0.030800  -1.700000
-0.021000  -1.700000
-0.009100  -1.700000
-0.006800  -1.700000
-0.004600  -1.700000
-0.003000  -1.700000
-0.004600  -1.700000
-0.004600  -1.700000
-0.003000  -1.700000
-0.004600  -1.700000
-0.012800  -1.700000
-0.020300  -1.700000
-0.023300  -1.700000
-0.022500  -1.700000
-0.018800  -1.700000
-0.016500  -1.700000
-0.016500  -1.700000
-0.019500  -1.700000
-0.021800  -1.700000
-0.024000  -1.700000
-0.019500  -1.700000
-0.006800  -1.700000
-0.003800  -1.700000
-0.011300  -1.700000
-0.018100  -1.700000
-0.022500  -1.700000
-0.026300  -1.700000
-0.025600  -1.700000
-0.030000  -1.700000
-0.027000  -1.700000
-0.018800  -1.700000
-0.019500  -1.700000
-0.020300  -1.700000
-0.016500  -1.700000
-0.003800  -1.700000
-0.000800  -1.700000
-0.012800  -1.700000
-0.026300  -1.700000
-0.034600  -1.700000
-0.030000  -1.700000
-0.021000  -1.700000
-0.008300  -1.700000
0.003700  -1.700000
0.005200  -1.700000
0.007500  -1.700000
0.032200  -1.700000
0.051700  -1.700000
0.022500  -1.700000
-0.023300  -1.700000
-0.053300  -1.700000
-0.066800  -1.700000
-0.063000  -1.700000
-0.060800  -1.700000
-0.053300  -1.700000
-0.051100  -1.700000
-0.049500  -1.700000
-0.039000  -1.700000
-0.036800  -1.700000
-0.027800  -1.700000
-0.021800  -1.700000
-0.016500  -1.700000
-0.006800  -1.700000
0.000700  -1.700000
0.005200  -1.700000
0.003700  -1.700000
0.001500  -1.700000
-0.000800  -1.700000
-0.000800  -1.700000
0.001500  -1.600000
0.001500  -1.600000
0.009000  -1.600000
0.021000  -1.600000
0.015700  -1.600000
-0.000800  -1.600000
-0.004600  -1.600000
-0.014300  -1.600000
-0.029300  -1.600000
-0.037500  -1.600000
-0.039000  -1.600000
-0.034600  -1.600000
-0.037500  -1.600000
-0.034600  -1.600000
-0.027000  -1.600000
-0.020300  -1.600000
-0.012800  -1.600000
-0.008300  -1.600000
-0.004600  -1.600000
-0.006800  -1.600000
-0.010500  -1.600000
-0.014300  -1.600000
-0.016500  -1.600000
-0.015800  -1.600000
-0.010500  -1.600000
-0.004600  -1.600000
-0.006800  -1.600000
-0.013500  -1.600000
-0.015800  -1.600000
-0.019500  -1.600000
-0.018100  -1.600000
-0.014300  -1.600000
-0.015000  -1.600000
-0.024000  -1.600000
-0.038300  -1.600000
-0.035300  -1.600000
-0.031500  -1.600000
-0.030800  -1.600000
-0.015800  -1.600000
-0.003800  -1.600000
0.010500  -1.500000
0.034500  -1.500000
0.055500  -1.500000
0.048000  -1.500000
0.017200  -1.500000
-0.010500  -1.500000
-0.036800  -1.500000
-0.046500  -1.500000
-0.055500  -1.500000
-0.051800  -1.500000
-0.045000  -1.500000
-0.048000  -1.500000
-0.044300  -1.500000
-0.044300  -1.500000
-0.039800  -1.500000
-0.029300  -1.500000
-0.020300  -1.500000
-0.019500  -1.500000
-0.016500  -1.500000
-0.015800  -1.500000
-0.015800  -1.500000
-0.009100  -1.500000
-0.009100  -1.500000
-0.002300  -1.500000
-0.000800  -1.500000
-0.006800  -1.500000
-0.009100  -1.500000
-0.012800  -1.500000
-0.014300  -1.500000
-0.015000  -1.500000
-0.008300  -1.500000
-0.001500  -1.500000
-0.004600  -1.500000
-0.007500  -1.500000
-0.012800  -1.500000
-0.018100  -1.500000
-0.020300  -1.500000
-0.018800  -1.500000
-0.021800  -1.500000
-0.030800  -1.500000
-0.038300  -1.400000
-0.032300  -1.400000
-0.020300  -1.400000
-0.018800  -1.400000
-0.021800  -1.400000
-0.021800  -1.400000
-0.020300  -1.400000
-0.016500  -1.400000
-0.014300  -1.400000
-0.017300  -1.400000
-0.022500  -1.400000
-0.020300  -1.400000
-0.011300  -1.400000
0.000000  -1.400000
0.003700  -1.400000
-0.006800  -1.400000
-0.017300  -1.400000
-0.015000  -1.400000
-0.004600  -1.400000
-0.008300  -1.400000
-0.012000  -1.400000
-0.012000  -1.400000
-0.010500  -1.400000
-0.009100  -1.400000
-0.012800  -1.400000
-0.012000  -1.400000
-0.012800  -1.400000
-0.015800  -1.400000
-0.020300  -1.400000
-0.024000  -1.400000
-0.025600  -1.400000
-0.023300  -1.400000
-0.020300  -1.400000
-0.020300  -1.400000
-0.020300  -1.400000
-0.018100  -1.400000
-0.016500  -1.400000
-0.018100  -1.400000
-0.018100  -1.400000
-0.021000  -1.400000
-0.018800  -1.400000
-0.015800  -1.400000
-0.018100  -1.400000
-0.015800  -1.400000
-0.016500  -1.400000
-0.018100  -1.400000
-0.020300  -1.400000
-0.016500  -1.400000
0.001500  -1.400000
0.027000  -1.400000
0.024700  -1.400000
0.004500  -1.400000
-0.012800  -1.400000
-0.031500  -1.400000
-0.040500  -1.400000
-0.048000  -1.400000
-0.045000  -1.400000
-0.039000  -1.400000
-0.042000  -1.400000
-0.036800  -1.400000
-0.027800  -1.300000
-0.009100  -1.300000
-0.001500  -1.300000
0.004500  -1.300000
0.007500  -1.300000
-0.006000  -1.300000
-0.012000  -1.300000
-0.016500  -1.300000
-0.020300  -1.300000
-0.025600  -1.300000
-0.033000  -1.300000
-0.035300  -1.300000
-0.027000  -1.300000
-0.015800  -1.300000
-0.005300  -1.300000
0.000700  -1.300000
-0.003000  -1.300000
-0.005300  -1.300000
-0.006800  -1.300000
-0.002300  -1.300000
-0.000800  -1.300000
-0.006000  -1.300000
-0.009100  -1.300000
-0.012800  -1.300000
-0.014300  -1.300000
-0.015000  -1.300000
-0.015800  -1.300000
-0.015800  -1.300000
-0.013500  -1.300000
-0.013500  -1.300000
-0.018100  -1.300000
-0.018800  -1.300000
-0.018100  -1.300000
-0.013500  -1.300000
-0.007500  -1.200000
-0.003800  -1.200000
-0.013500  -1.200000
-0.021800  -1.200000
-0.024800  -1.200000
-0.030000  -1.200000
-0.031500  -1.200000
-0.031500  -1.200000
-0.028500  -1.200000
-0.027000  -1.200000
-0.027000  -1.200000
-0.024000  -1.200000
-0.021800  -1.200000
-0.018800  -1.100000
-0.014300  -1.100000
-0.012000  -1.100000
-0.015000  -1.100000
-0.015800  -1.100000
-0.015000  -1.100000
-0.019500  -1.100000
-0.021800  -1.100000
-0.018100  -1.100000
-0.012000  -1.100000
-0.011300  -1.100000
-0.009100  -1.100000
-0.008300  -1.100000
-0.008300  -1.100000
-0.006000  -1.100000
-0.010500  -1.100000
-0.018800  -1.100000
-0.025600  -1.100000
-0.021000  -1.100000
-0.015800  -1.100000
-0.012800  -1.100000
-0.007500  -1.100000
-0.002300  -1.100000
0.005200  NaN
