# Supplementary material for: Extracting time-frequency feature of single-channel vastus medialis EMG signals for knee exercise pattern recognition
Source: PLoS One. 2017 Jul 10;12(7):e0180526. doi: 10.1371/journal.pone.0180526 (PMC5503271; doi:10.1371/journal.pone.0180526)
Supplement: S1 File — The EMG orignial data of the vastus medialis muscle of the detected leg from 14 healthy subjects were collected and recorded in the file while performing three exercise programs, i.e., leg extension from a sitting position (sitting), flexion of the leg up (standing), and gait (walking). (ZIP) [file pone.0180526.s001.zip › Data/8gait.txt]

File Name: 8gait.log
Channel 3: 'VM', 24161 values, engineering units: mV, no filters.
Channel 5: 'FX', 1208 values, engineering units: deg, no filters, extrapolated from 50 to 1000 samples per second.
0.000700  60.100000
0.000000  60.100000
-0.000800  60.100000
0.000700  60.100000
0.000700  60.200000
0.000700  60.200000
0.002200  60.200000
0.003000  60.200000
0.004500  60.200000
0.004500  60.200000
0.003700  60.200000
0.006000  60.200000
0.005200  60.200000
0.006700  60.200000
0.005200  60.200000
0.005200  60.200000
0.004500  60.200000
0.004500  60.300000
0.004500  60.300000
0.003000  60.300000
0.001500  60.300000
0.001500  60.300000
0.002200  60.300000
0.000000  60.300000
0.000700  60.300000
0.002200  60.300000
0.003700  60.300000
0.004500  60.300000
0.002200  60.300000
0.003700  60.300000
0.004500  60.300000
0.003700  60.300000
0.002200  60.300000
0.000700  60.300000
0.000700  60.300000
-0.000800  60.300000
-0.000800  60.300000
-0.000800  60.300000
-0.001500  60.300000
-0.003000  60.300000
-0.005300  60.300000
-0.003000  60.300000
-0.003000  60.300000
-0.003000  60.300000
-0.001500  60.300000
-0.001500  60.300000
0.002200  60.300000
0.000700  60.300000
-0.001500  60.300000
-0.001500  60.300000
-0.001500  60.300000
0.000000  60.300000
-0.001500  60.300000
-0.001500  60.300000
-0.000800  60.300000
-0.000800  60.400000
0.001500  60.400000
0.003000  60.400000
0.004500  60.400000
0.003000  60.400000
0.001500  60.400000
0.003000  60.400000
0.002200  60.400000
0.001500  60.400000
0.000000  60.400000
-0.003800  60.400000
-0.004600  60.400000
-0.001500  60.400000
-0.000800  60.400000
0.000700  60.400000
0.003000  60.400000
0.003700  60.400000
0.004500  60.400000
0.003000  60.400000
0.001500  60.400000
0.002200  60.500000
0.003000  60.500000
0.001500  60.500000
0.000700  60.500000
0.000700  60.500000
0.001500  60.500000
0.000700  60.500000
-0.001500  60.500000
-0.002300  60.500000
-0.001500  60.500000
-0.000800  60.500000
0.001500  60.500000
0.003000  60.500000
0.003700  60.500000
0.005200  60.500000
0.006000  60.500000
0.006000  60.500000
0.005200  60.500000
0.004500  60.500000
0.003000  60.500000
0.003000  60.500000
0.000700  60.500000
0.000000  60.500000
0.001500  60.500000
0.000000  60.500000
-0.001500  60.500000
0.001500  60.500000
0.006700  60.500000
0.004500  60.500000
0.001500  60.500000
0.000700  60.500000
0.000700  60.500000
0.002200  60.500000
-0.000800  60.500000
-0.001500  60.500000
-0.002300  60.600000
-0.003000  60.600000
-0.002300  60.600000
-0.002300  60.600000
-0.001500  60.600000
-0.000800  60.600000
0.000700  60.600000
0.000700  60.600000
0.001500  60.600000
0.000700  60.600000
0.000700  60.600000
0.001500  60.600000
0.001500  60.600000
0.001500  60.600000
0.001500  60.600000
0.003700  60.600000
0.003000  60.600000
0.002200  60.600000
0.000700  60.600000
-0.001500  60.600000
0.000700  60.600000
0.000700  60.600000
0.003000  60.600000
0.003000  60.600000
0.001500  60.600000
0.003000  60.700000
0.001500  60.700000
0.000700  60.700000
-0.003000  60.700000
-0.005300  60.700000
-0.003000  60.700000
-0.000800  60.700000
0.000000  60.700000
-0.000800  60.700000
0.000000  60.700000
0.003000  60.700000
0.001500  60.700000
0.001500  60.700000
0.000700  60.700000
-0.001500  60.700000
-0.000800  60.700000
-0.000800  60.700000
0.000000  60.700000
0.000000  60.700000
0.000700  60.700000
0.003000  60.700000
0.004500  60.700000
0.003000  60.700000
0.004500  60.700000
0.004500  60.700000
0.000700  60.700000
0.000000  60.700000
-0.004600  60.700000
-0.003000  60.700000
-0.001500  60.700000
0.000000  60.700000
0.001500  60.700000
-0.000800  60.700000
0.000700  60.700000
0.001500  60.700000
0.002200  60.800000
0.003700  60.800000
0.002200  60.800000
0.000700  60.800000
0.002200  60.800000
0.003700  60.800000
0.004500  60.800000
0.001500  60.800000
0.000000  60.800000
0.001500  60.800000
0.001500  60.800000
0.003000  60.800000
0.002200  60.800000
0.002200  60.800000
0.000000  60.800000
-0.003000  60.800000
-0.001500  60.800000
-0.000800  60.800000
-0.000800  60.800000
-0.000800  60.800000
-0.003000  60.800000
-0.002300  60.800000
-0.003000  60.800000
-0.002300  60.800000
-0.000800  60.800000
0.000700  60.800000
0.000700  60.800000
0.000000  60.800000
-0.000800  60.800000
0.000000  60.800000
0.000700  60.800000
0.001500  60.800000
0.001500  60.800000
0.002200  60.800000
0.003000  60.800000
0.003000  60.800000
0.000700  60.800000
0.000700  60.800000
0.000700  60.800000
0.000700  60.800000
0.000000  60.900000
-0.001500  60.900000
0.001500  60.900000
0.000700  60.900000
-0.000800  60.900000
-0.000800  60.900000
0.000700  60.900000
0.001500  60.900000
0.002200  60.900000
0.003000  60.900000
0.003000  60.900000
0.003000  60.900000
0.003000  60.900000
0.005200  60.900000
0.006700  60.900000
0.005200  60.900000
0.003000  60.900000
0.004500  60.900000
0.005200  60.900000
0.003700  60.900000
0.004500  60.900000
0.003700  60.900000
0.001500  60.900000
0.000700  60.900000
0.000700  60.900000
0.003000  60.900000
0.003000  60.900000
0.001500  60.900000
-0.001500  60.900000
-0.002300  60.900000
-0.004600  60.900000
-0.005300  60.900000
-0.005300  60.900000
-0.007500  60.900000
-0.007500  60.900000
-0.008300  61.000000
-0.008300  61.000000
-0.005300  61.000000
-0.001500  61.000000
-0.003000  61.000000
0.000700  61.000000
0.001500  61.000000
-0.000800  61.000000
0.000000  61.000000
-0.000800  61.000000
0.000000  61.000000
0.000000  61.000000
0.003000  61.000000
0.005200  61.000000
0.006700  61.000000
0.008200  61.000000
0.007500  61.000000
0.008200  61.000000
0.008200  61.000000
0.008200  61.000000
0.006000  61.000000
0.004500  61.000000
0.006700  61.000000
0.005200  61.000000
0.000700  61.000000
-0.001500  61.100000
-0.003000  61.100000
-0.003800  61.100000
-0.004600  61.100000
-0.002300  61.100000
-0.002300  61.100000
-0.002300  61.100000
-0.003000  61.100000
-0.003800  61.100000
-0.000800  61.100000
-0.003000  61.100000
-0.003000  61.100000
-0.000800  61.100000
0.000000  61.100000
0.000700  61.100000
0.003000  61.100000
0.003000  61.100000
0.003000  61.100000
0.003700  61.100000
0.001500  61.100000
0.000000  61.100000
0.001500  61.100000
0.002200  61.100000
0.002200  61.100000
0.003700  61.100000
0.001500  61.100000
0.001500  61.100000
0.002200  61.100000
0.000000  61.100000
-0.001500  61.100000
-0.001500  61.100000
0.000700  61.100000
0.001500  61.100000
0.000700  61.100000
0.000700  61.100000
0.001500  61.100000
0.002200  61.100000
0.000700  61.100000
0.000000  61.100000
-0.000800  61.100000
-0.002300  61.100000
-0.002300  61.100000
-0.002300  61.100000
-0.000800  61.100000
0.000700  61.100000
0.004500  61.100000
0.003700  61.100000
0.004500  61.100000
0.004500  61.100000
0.003000  61.100000
0.005200  61.100000
0.004500  61.100000
0.004500  61.100000
0.003000  61.100000
0.000700  61.100000
0.001500  61.100000
0.003000  61.100000
0.001500  61.100000
0.000700  61.100000
0.000000  61.100000
0.000000  61.100000
-0.000800  61.100000
-0.000800  61.100000
0.003000  61.100000
0.003000  61.100000
0.003000  61.100000
0.003000  61.100000
0.001500  61.100000
0.003000  61.100000
0.004500  61.100000
0.003000  61.100000
0.001500  61.100000
0.001500  61.100000
0.003000  61.100000
0.004500  61.100000
0.005200  61.100000
0.004500  61.100000
0.004500  61.100000
0.004500  61.100000
0.003000  61.100000
0.003000  61.100000
0.002200  61.100000
0.002200  61.100000
0.003700  61.100000
0.002200  61.100000
0.001500  61.100000
0.001500  61.100000
0.003000  61.100000
0.003000  61.100000
0.003000  61.100000
0.003000  61.100000
0.000000  61.100000
-0.000800  61.100000
-0.004600  61.100000
-0.005300  61.100000
-0.004600  61.100000
-0.004600  61.100000
-0.004600  61.100000
-0.003000  61.100000
-0.001500  61.100000
-0.003000  61.100000
-0.002300  61.100000
-0.001500  61.100000
-0.001500  61.100000
-0.002300  61.100000
-0.003800  61.100000
-0.003000  61.100000
-0.001500  61.100000
-0.000800  61.100000
-0.000800  61.100000
-0.001500  61.100000
-0.001500  61.100000
-0.001500  61.100000
0.000700  61.100000
-0.000800  61.100000
0.001500  61.100000
0.004500  61.100000
0.002200  61.100000
0.002200  61.100000
0.000000  61.100000
0.001500  61.100000
0.002200  61.100000
0.000000  61.100000
0.000000  61.100000
-0.001500  61.100000
0.000000  61.100000
0.000000  61.100000
-0.000800  61.100000
0.000000  61.100000
0.000700  61.100000
0.003000  61.100000
0.004500  61.100000
0.004500  61.100000
0.003700  61.100000
0.005200  61.100000
0.003000  61.100000
0.001500  61.100000
0.002200  61.100000
0.000000  61.100000
0.000700  61.100000
0.001500  61.200000
0.000700  61.200000
-0.000800  61.200000
0.000700  61.200000
-0.000800  61.200000
-0.000800  61.200000
0.001500  61.200000
0.000700  61.200000
0.001500  61.200000
0.000700  61.200000
0.000700  61.200000
-0.000800  61.200000
-0.002300  61.200000
-0.002300  61.200000
-0.004600  61.200000
-0.004600  61.200000
-0.003000  61.200000
-0.000800  61.200000
0.000000  61.200000
0.000700  61.200000
0.002200  61.200000
0.004500  61.200000
0.004500  61.200000
0.004500  61.200000
0.005200  61.200000
0.003700  61.200000
0.003000  61.200000
0.003000  61.200000
0.003000  61.200000
0.002200  61.200000
0.004500  61.200000
0.004500  61.200000
0.004500  61.200000
0.006000  61.200000
0.003700  61.200000
0.003000  61.200000
0.002200  61.200000
0.003000  61.200000
0.004500  61.200000
0.002200  61.200000
0.000000  61.200000
0.000700  61.200000
-0.000800  61.200000
-0.003000  61.200000
-0.002300  61.200000
-0.003000  61.300000
-0.001500  61.300000
-0.001500  61.300000
-0.001500  61.300000
0.000700  61.300000
0.001500  61.300000
0.003700  61.300000
0.002200  61.300000
0.001500  61.300000
0.001500  61.300000
0.001500  61.300000
0.001500  61.300000
-0.000800  61.300000
-0.000800  61.300000
-0.000800  61.300000
0.000700  61.300000
-0.000800  61.300000
-0.000800  61.300000
0.000700  61.300000
0.000700  61.300000
0.001500  61.400000
0.001500  61.400000
0.001500  61.400000
0.002200  61.400000
0.000700  61.400000
0.000700  61.400000
0.001500  61.400000
0.003000  61.400000
0.001500  61.400000
0.000700  61.400000
0.001500  61.400000
0.000700  61.400000
0.000700  61.400000
-0.000800  61.400000
0.000000  61.400000
0.002200  61.400000
0.001500  61.400000
0.001500  61.400000
-0.000800  61.400000
-0.001500  61.400000
-0.001500  61.300000
-0.000800  61.300000
-0.000800  61.300000
-0.000800  61.300000
0.002200  61.300000
0.001500  61.300000
0.001500  61.300000
0.002200  61.300000
-0.000800  61.300000
0.001500  61.300000
0.002200  61.300000
0.002200  61.300000
0.003000  61.300000
0.002200  61.300000
0.001500  61.300000
-0.001500  61.300000
-0.000800  61.300000
0.000700  61.300000
0.000000  61.300000
-0.000800  61.300000
-0.001500  61.300000
0.000000  61.300000
0.001500  61.300000
0.000700  61.300000
-0.000800  61.300000
-0.000800  61.200000
0.000000  61.200000
-0.000800  61.200000
-0.003000  61.200000
-0.004600  61.200000
-0.004600  61.200000
-0.002300  61.200000
-0.002300  61.200000
-0.001500  61.200000
-0.001500  61.200000
-0.000800  61.200000
0.000700  61.200000
0.000700  61.200000
0.000700  61.200000
0.001500  61.200000
0.001500  61.200000
0.003000  61.200000
0.005200  61.200000
0.004500  61.200000
0.004500  61.200000
0.003700  61.200000
0.003000  61.200000
0.002200  61.200000
0.001500  61.200000
0.001500  61.200000
0.000700  61.200000
-0.000800  61.200000
-0.000800  61.200000
0.001500  61.200000
0.003000  61.200000
0.002200  61.200000
0.005200  61.200000
0.005200  61.200000
0.003700  61.200000
0.003000  61.200000
0.004500  61.200000
0.003700  61.200000
0.003700  61.200000
0.004500  61.200000
0.004500  61.200000
0.005200  61.200000
0.003000  61.200000
0.003000  61.200000
0.003000  61.200000
0.000700  61.200000
0.001500  61.200000
0.001500  61.200000
0.003000  61.200000
0.001500  61.200000
0.001500  61.200000
0.003000  61.200000
0.000700  61.200000
-0.000800  61.200000
-0.003000  61.200000
-0.002300  61.200000
-0.001500  61.200000
-0.004600  61.200000
-0.002300  61.200000
-0.001500  61.200000
-0.001500  61.200000
-0.000800  61.200000
0.000700  61.200000
0.001500  61.200000
-0.001500  61.200000
-0.002300  61.200000
-0.003000  61.200000
-0.001500  61.200000
-0.000800  61.200000
-0.000800  61.200000
0.000700  61.200000
0.000700  61.200000
0.004500  61.200000
0.006700  61.200000
0.003000  61.200000
0.003000  61.200000
0.003000  61.300000
0.003000  61.300000
0.003000  61.300000
0.000700  61.300000
0.000000  61.300000
0.000700  61.300000
0.004500  61.300000
0.003700  61.300000
0.000700  61.300000
-0.000800  61.300000
-0.000800  61.300000
-0.000800  61.300000
0.000000  61.300000
0.001500  61.300000
-0.000800  61.300000
-0.000800  61.300000
0.000000  61.300000
-0.004600  61.300000
-0.002300  61.300000
-0.000800  61.300000
0.001500  61.300000
0.000000  61.300000
-0.003000  61.300000
-0.001500  61.300000
-0.003000  61.300000
-0.001500  61.200000
-0.002300  61.200000
-0.002300  61.200000
0.000000  61.200000
0.000700  61.200000
0.001500  61.200000
0.000700  61.200000
0.001500  61.200000
0.001500  61.200000
0.000700  61.200000
0.000700  61.300000
0.000000  61.300000
0.000000  61.300000
-0.001500  61.300000
-0.000800  61.300000
0.000700  61.300000
0.000700  61.300000
0.000000  61.300000
0.001500  61.300000
0.002200  61.300000
0.000700  61.300000
0.000700  61.300000
0.000700  61.300000
0.001500  61.300000
0.001500  61.300000
0.003000  61.300000
0.003000  61.300000
0.001500  61.300000
0.001500  61.300000
0.001500  61.300000
0.003000  61.300000
0.002200  61.300000
0.001500  61.300000
0.002200  61.300000
0.000700  61.300000
0.000000  61.300000
0.003000  61.300000
0.002200  61.300000
0.001500  61.300000
0.001500  61.300000
-0.000800  61.200000
0.000700  61.200000
0.000700  61.200000
0.000700  61.200000
0.001500  61.200000
0.001500  61.200000
0.000700  61.200000
0.001500  61.200000
0.002200  61.200000
0.000700  61.200000
0.000700  61.200000
0.000000  61.200000
0.000000  61.200000
0.001500  61.200000
0.000700  61.200000
-0.001500  61.200000
-0.000800  61.200000
-0.002300  61.200000
-0.001500  61.200000
-0.003800  61.200000
-0.001500  61.200000
0.001500  61.200000
0.000700  61.200000
0.003000  61.200000
0.003000  61.200000
0.001500  61.200000
0.000700  61.200000
0.001500  61.200000
0.001500  61.200000
0.001500  61.200000
0.004500  61.200000
0.003000  61.200000
0.000700  61.200000
-0.000800  61.200000
0.001500  61.200000
0.002200  61.200000
0.004500  61.200000
0.004500  61.200000
0.003700  61.200000
0.003000  61.200000
0.001500  61.100000
0.003000  61.100000
0.004500  61.100000
0.006000  61.100000
0.004500  61.100000
0.005200  61.100000
0.006000  61.100000
0.005200  61.100000
0.004500  61.100000
0.003700  61.100000
0.001500  61.100000
-0.000800  61.100000
-0.000800  61.100000
0.000700  61.100000
-0.000800  61.100000
-0.000800  61.100000
0.000700  61.100000
0.001500  61.100000
0.000700  61.100000
0.001500  61.100000
0.000700  61.000000
0.000700  61.000000
0.000700  61.000000
-0.000800  61.000000
-0.001500  61.000000
-0.001500  61.000000
0.000000  61.000000
0.000700  61.000000
-0.000800  61.000000
0.000700  61.000000
0.000000  61.000000
0.000700  61.000000
-0.000800  61.000000
-0.001500  60.900000
-0.000800  60.900000
0.000700  60.900000
0.000700  60.900000
0.000000  60.900000
0.000000  60.900000
-0.001500  60.900000
-0.003000  60.800000
0.000000  60.800000
0.003000  60.800000
0.003000  60.800000
0.003700  60.800000
0.003000  60.800000
0.003700  60.800000
0.000700  60.800000
-0.000800  60.700000
-0.000800  60.700000
-0.003000  60.700000
-0.003000  60.700000
-0.000800  60.700000
0.000000  60.700000
0.003700  60.700000
0.003700  60.700000
0.003000  60.600000
0.001500  60.600000
0.000700  60.600000
0.000700  60.600000
-0.001500  60.500000
-0.001500  60.500000
-0.003000  60.500000
-0.002300  60.500000
-0.000800  60.500000
-0.000800  60.500000
-0.002300  60.500000
-0.003000  60.500000
-0.002300  60.500000
-0.002300  60.500000
-0.000800  60.400000
0.000700  60.400000
0.000000  60.400000
0.000700  60.400000
0.000700  60.400000
0.000700  60.400000
0.001500  60.400000
-0.002300  60.400000
0.000700  60.400000
0.001500  60.300000
0.001500  60.300000
0.003700  60.300000
0.001500  60.300000
-0.000800  60.300000
0.001500  60.300000
-0.001500  60.300000
-0.003000  60.300000
-0.001500  60.300000
-0.002300  60.300000
-0.001500  60.200000
-0.000800  60.200000
0.001500  60.200000
0.001500  60.200000
0.003000  60.200000
0.004500  60.200000
0.005200  60.100000
0.006000  60.100000
0.004500  60.100000
0.003700  60.100000
0.003700  60.100000
0.003700  60.000000
0.000700  60.000000
-0.001500  60.000000
-0.000800  60.000000
-0.002300  60.000000
-0.003000  60.000000
-0.005300  60.000000
-0.005300  60.000000
-0.004600  60.000000
-0.001500  60.000000
0.001500  60.000000
0.002200  60.000000
0.001500  60.000000
-0.000800  59.900000
0.000000  59.900000
-0.001500  59.900000
0.001500  59.900000
0.001500  59.900000
0.000700  59.900000
0.003000  59.900000
0.001500  59.800000
0.003000  59.800000
0.004500  59.800000
0.006000  59.800000
0.005200  59.800000
0.004500  59.800000
0.003700  59.800000
0.001500  59.800000
0.001500  59.800000
0.003000  59.800000
0.004500  59.800000
0.006000  59.800000
0.004500  59.800000
0.004500  59.800000
0.006700  59.800000
0.005200  59.800000
0.003000  59.800000
-0.000800  59.800000
-0.003000  59.800000
-0.000800  59.800000
-0.003800  59.800000
-0.005300  59.800000
-0.006800  59.800000
-0.006800  59.800000
-0.004600  59.800000
-0.002300  59.800000
0.000700  59.800000
0.003000  59.800000
0.003700  59.800000
0.003000  59.800000
0.001500  59.800000
0.002200  59.800000
0.004500  59.800000
0.004500  59.800000
0.003000  59.800000
0.005200  59.700000
0.006000  59.700000
0.005200  59.700000
0.004500  59.700000
0.005200  59.700000
0.006000  59.700000
0.000700  59.700000
0.000000  59.700000
0.000700  59.700000
-0.001500  59.700000
-0.000800  59.700000
-0.000800  59.700000
-0.001500  59.700000
-0.001500  59.700000
0.000700  59.700000
0.002200  59.700000
0.003000  59.700000
0.002200  59.700000
0.003000  59.700000
0.003000  59.700000
0.001500  59.700000
0.003700  59.700000
0.003000  59.700000
0.002200  59.700000
0.000700  59.700000
-0.002300  59.600000
-0.001500  59.600000
-0.001500  59.600000
-0.001500  59.600000
-0.003800  59.600000
-0.003800  59.600000
-0.003000  59.600000
-0.003000  59.600000
-0.003000  59.600000
-0.001500  59.600000
-0.000800  59.600000
-0.001500  59.600000
-0.001500  59.600000
0.000000  59.600000
0.000700  59.600000
0.001500  59.600000
0.003000  59.600000
0.003000  59.500000
0.004500  59.500000
0.004500  59.500000
0.002200  59.500000
0.001500  59.500000
0.001500  59.500000
0.000700  59.500000
-0.000800  59.500000
-0.001500  59.500000
-0.000800  59.500000
0.001500  59.500000
0.003000  59.500000
0.001500  59.500000
0.001500  59.500000
0.001500  59.500000
-0.000800  59.500000
-0.000800  59.500000
-0.000800  59.500000
0.000700  59.500000
-0.000800  59.500000
-0.000800  59.500000
-0.000800  59.500000
-0.000800  59.500000
0.002200  59.500000
0.003000  59.500000
0.005200  59.500000
0.005200  59.500000
0.003000  59.500000
0.003000  59.500000
0.001500  59.500000
0.000700  59.500000
0.002200  59.500000
0.003000  59.500000
0.002200  59.500000
0.001500  59.500000
0.000700  59.500000
0.001500  59.500000
-0.000800  59.500000
-0.000800  59.500000
0.003000  59.500000
0.001500  59.500000
0.000700  59.500000
0.001500  59.500000
0.000700  59.500000
0.001500  59.500000
0.002200  59.500000
0.000000  59.500000
-0.000800  59.500000
0.000700  59.500000
0.001500  59.500000
0.001500  59.500000
0.001500  59.500000
0.001500  59.500000
-0.000800  59.500000
-0.000800  59.500000
0.000700  59.500000
-0.001500  59.500000
-0.000800  59.500000
-0.000800  59.500000
0.000700  59.500000
0.002200  59.500000
0.000700  59.500000
0.001500  59.500000
0.002200  59.400000
0.002200  59.400000
-0.000800  59.400000
-0.003000  59.400000
-0.001500  59.400000
0.001500  59.400000
0.001500  59.400000
0.002200  59.400000
0.003000  59.400000
0.002200  59.400000
0.004500  59.400000
0.003000  59.400000
0.001500  59.400000
0.001500  59.400000
-0.001500  59.400000
-0.001500  59.400000
-0.001500  59.400000
0.000700  59.400000
0.000700  59.400000
-0.000800  59.400000
0.000700  59.400000
0.000700  59.400000
0.002200  59.400000
0.003000  59.400000
0.000700  59.400000
0.001500  59.400000
0.002200  59.400000
-0.000800  59.400000
-0.002300  59.400000
-0.000800  59.400000
0.000700  59.400000
0.001500  59.400000
0.002200  59.400000
0.001500  59.400000
0.000700  59.400000
-0.000800  59.400000
-0.001500  59.400000
-0.000800  59.400000
-0.000800  59.400000
-0.000800  59.400000
0.001500  59.400000
0.000700  59.400000
0.001500  59.400000
0.003000  59.400000
0.004500  59.400000
0.005200  59.400000
0.004500  59.400000
0.003700  59.400000
0.001500  59.400000
-0.000800  59.400000
-0.001500  59.400000
0.000000  59.400000
0.003000  59.400000
-0.000800  59.400000
-0.000800  59.400000
-0.001500  59.400000
-0.003000  59.400000
-0.002300  59.400000
-0.001500  59.400000
-0.000800  59.400000
0.000000  59.400000
0.003700  59.400000
0.004500  59.400000
0.003000  59.400000
0.001500  59.400000
0.000700  59.400000
0.003700  59.400000
0.002200  59.400000
0.000000  59.400000
0.001500  59.400000
0.001500  59.400000
0.000700  59.400000
-0.000800  59.400000
-0.002300  59.400000
-0.004600  59.400000
-0.001500  59.400000
0.002200  59.400000
0.003000  59.400000
0.004500  59.400000
0.004500  59.400000
0.006000  59.400000
0.007500  59.400000
0.004500  59.400000
0.003700  59.400000
0.003000  59.400000
0.003000  59.400000
0.002200  59.400000
0.000700  59.400000
0.002200  59.400000
0.001500  59.400000
-0.000800  59.400000
-0.000800  59.400000
-0.000800  59.400000
-0.000800  59.400000
0.000700  59.400000
-0.000800  59.400000
-0.000800  59.400000
-0.001500  59.400000
-0.001500  59.400000
-0.000800  59.400000
0.000000  59.400000
0.000700  59.400000
-0.001500  59.400000
-0.000800  59.400000
0.000700  59.400000
0.000700  59.400000
0.000000  59.400000
0.001500  59.400000
0.003700  59.400000
0.005200  59.400000
0.006700  59.400000
0.008200  59.400000
0.005200  59.400000
0.004500  59.400000
0.008200  59.400000
0.007500  59.400000
0.004500  59.400000
0.002200  59.400000
0.000700  59.400000
-0.001500  59.400000
-0.001500  59.300000
0.001500  59.300000
0.000700  59.300000
0.000700  59.300000
0.000000  59.300000
0.000700  59.300000
-0.000800  59.300000
-0.000800  59.300000
0.001500  59.300000
-0.000800  59.300000
-0.000800  59.300000
-0.001500  59.300000
-0.001500  59.300000
-0.000800  59.200000
0.000000  59.200000
-0.002300  59.200000
-0.004600  59.200000
-0.004600  59.200000
-0.005300  59.200000
-0.002300  59.200000
-0.003000  59.100000
-0.004600  59.100000
-0.003000  59.100000
-0.001500  59.100000
0.000700  59.100000
0.001500  59.100000
0.001500  59.100000
0.001500  59.100000
0.001500  59.100000
0.000700  59.100000
0.000000  59.100000
0.000700  59.100000
0.001500  59.100000
0.001500  59.100000
-0.000800  59.100000
0.000700  59.100000
-0.000800  59.100000
-0.003800  59.100000
-0.003800  59.100000
-0.003000  59.100000
-0.000800  59.100000
-0.000800  59.100000
-0.000800  59.100000
0.002200  59.100000
0.004500  59.100000
0.005200  59.100000
0.004500  59.100000
0.003000  59.100000
0.004500  59.100000
0.003000  59.100000
0.001500  59.100000
0.003700  59.100000
0.003000  59.100000
0.003700  59.100000
0.004500  59.100000
0.004500  59.100000
0.003700  59.100000
0.002200  59.100000
0.000000  59.100000
0.000700  59.100000
0.002200  59.100000
0.003000  59.100000
0.004500  59.100000
0.001500  59.100000
0.003000  59.100000
0.002200  59.100000
0.002200  59.100000
0.005200  59.100000
0.000700  59.100000
0.001500  59.100000
0.003000  59.100000
0.000700  59.100000
0.001500  59.100000
-0.000800  59.100000
-0.002300  59.100000
-0.003000  59.100000
-0.001500  59.100000
0.000000  59.100000
0.000000  59.100000
0.000700  59.100000
0.000000  59.100000
-0.003000  59.100000
-0.000800  59.100000
0.000700  59.100000
0.000700  59.100000
0.000000  59.100000
-0.000800  59.100000
0.000000  59.100000
0.003000  59.000000
0.004500  59.000000
0.003700  59.000000
0.005200  59.000000
0.003000  59.000000
0.003000  59.000000
0.003000  59.000000
0.001500  59.000000
0.000700  59.000000
0.000700  59.000000
0.000000  58.900000
-0.003000  58.900000
-0.001500  58.900000
-0.001500  58.900000
-0.000800  58.900000
0.000700  58.900000
0.000000  58.900000
0.000000  58.900000
-0.000800  58.900000
0.000700  58.900000
0.004500  58.900000
0.002200  58.900000
0.000700  58.900000
0.000700  58.900000
-0.003000  58.900000
-0.000800  58.900000
0.000700  58.900000
-0.001500  58.900000
0.000000  58.900000
0.001500  58.900000
0.002200  58.900000
0.001500  58.900000
0.000000  58.900000
0.000000  58.900000
0.000700  58.900000
0.001500  58.900000
0.001500  58.900000
0.000700  58.900000
0.000700  58.900000
-0.000800  58.900000
-0.003000  58.900000
-0.002300  58.900000
0.000700  58.900000
0.001500  58.900000
0.002200  58.900000
0.005200  58.900000
0.003000  58.900000
0.001500  58.900000
0.000700  58.900000
-0.001500  58.900000
-0.001500  58.900000
-0.001500  58.900000
-0.001500  58.900000
-0.000800  58.900000
-0.000800  58.900000
0.002200  58.900000
0.003000  58.900000
0.001500  58.900000
0.000700  58.900000
-0.001500  58.900000
-0.002300  58.900000
-0.003000  58.900000
-0.001500  58.900000
-0.000800  58.900000
-0.000800  58.900000
0.001500  58.900000
0.004500  58.900000
0.005200  58.900000
0.003000  58.900000
0.004500  58.900000
0.003000  58.900000
0.000700  58.900000
0.000700  58.900000
0.000700  58.900000
0.000700  58.900000
0.001500  58.900000
0.001500  58.900000
0.000000  58.900000
0.000700  58.900000
0.001500  58.900000
0.001500  58.900000
0.004500  58.900000
0.003000  58.900000
0.001500  58.900000
0.003000  58.900000
0.003000  58.900000
0.004500  58.900000
0.003000  58.900000
0.000000  58.900000
0.000700  58.900000
0.002200  58.900000
0.001500  58.900000
0.001500  58.800000
0.001500  58.800000
0.001500  58.800000
0.000700  58.800000
0.000000  58.800000
-0.000800  58.800000
0.000000  58.800000
0.000000  58.800000
-0.000800  58.800000
-0.001500  58.800000
-0.004600  58.900000
-0.003000  58.900000
-0.003000  58.900000
-0.003800  58.900000
0.000000  58.900000
0.000700  58.900000
0.000700  58.900000
0.003000  58.900000
0.005200  58.900000
0.003000  58.900000
0.001500  58.900000
0.003000  58.900000
0.003000  58.900000
0.003000  58.900000
0.001500  58.900000
0.001500  58.900000
0.004500  58.900000
0.004500  58.900000
0.002200  58.900000
0.003000  58.900000
0.003000  58.900000
0.001500  58.900000
0.001500  58.900000
0.001500  58.900000
0.001500  58.900000
0.002200  58.900000
0.004500  58.900000
0.005200  58.900000
0.005200  58.900000
0.004500  58.900000
0.001500  58.800000
0.003000  58.800000
0.001500  58.800000
0.000000  58.800000
0.001500  58.800000
-0.000800  58.800000
-0.000800  58.800000
-0.000800  58.800000
-0.000800  58.800000
-0.001500  58.800000
-0.003000  58.800000
-0.003000  58.800000
-0.004600  58.800000
-0.001500  58.800000
0.001500  58.800000
0.002200  58.800000
0.003000  58.800000
0.001500  58.800000
-0.000800  58.800000
-0.000800  58.800000
-0.000800  58.800000
-0.003000  58.800000
-0.000800  58.800000
0.000000  58.800000
-0.001500  58.800000
0.000000  58.800000
0.001500  58.800000
0.003000  58.800000
0.004500  58.800000
0.004500  58.800000
0.001500  58.800000
0.003000  58.800000
0.003000  58.800000
0.004500  58.800000
0.006000  58.800000
0.004500  58.800000
0.002200  58.800000
0.000700  58.800000
0.000000  58.800000
-0.000800  58.800000
-0.001500  58.800000
-0.001500  58.800000
-0.001500  58.800000
-0.001500  58.800000
-0.001500  58.800000
0.000700  58.800000
0.001500  58.800000
0.001500  58.800000
0.002200  58.800000
0.001500  58.800000
0.002200  58.800000
0.004500  58.800000
0.003000  58.800000
0.004500  58.800000
0.003000  58.800000
0.001500  58.700000
0.000700  58.700000
0.000700  58.700000
0.001500  58.700000
0.000700  58.700000
-0.001500  58.700000
-0.003000  58.700000
-0.001500  58.700000
0.000700  58.700000
0.000700  58.700000
0.000700  58.700000
0.001500  58.700000
0.000700  58.700000
0.000700  58.700000
0.001500  58.700000
-0.000800  58.700000
0.002200  58.700000
0.002200  58.700000
0.000000  58.700000
-0.000800  58.700000
-0.002300  58.700000
-0.000800  58.700000
-0.001500  58.700000
-0.001500  58.700000
0.000700  58.700000
0.000700  58.600000
-0.000800  58.600000
-0.000800  58.600000
0.000000  58.600000
-0.001500  58.600000
-0.000800  58.600000
0.000700  58.600000
0.000700  58.600000
-0.000800  58.600000
-0.001500  58.600000
-0.001500  58.600000
-0.000800  58.600000
0.000000  58.600000
0.001500  58.600000
0.001500  58.600000
0.001500  58.600000
0.003000  58.600000
0.002200  58.600000
0.000700  58.600000
-0.000800  58.600000
-0.001500  58.600000
0.000000  58.600000
-0.000800  58.600000
0.000000  58.600000
0.000700  58.600000
-0.000800  58.600000
0.001500  58.600000
0.001500  58.600000
0.001500  58.600000
0.003000  58.600000
0.001500  58.600000
0.001500  58.600000
0.000700  58.600000
0.000000  58.600000
-0.000800  58.600000
0.000700  58.500000
0.001500  58.500000
0.002200  58.500000
0.001500  58.500000
0.000700  58.500000
0.001500  58.500000
0.003000  58.500000
0.004500  58.500000
0.003700  58.500000
0.000700  58.500000
-0.000800  58.500000
0.003000  58.500000
0.004500  58.500000
0.004500  58.500000
0.004500  58.500000
0.003700  58.500000
0.003000  58.500000
0.000700  58.500000
0.000700  58.500000
0.001500  58.500000
0.001500  58.500000
0.000700  58.500000
0.001500  58.500000
0.003000  58.500000
0.002200  58.500000
0.003700  58.500000
0.003000  58.500000
0.001500  58.500000
0.004500  58.500000
0.004500  58.500000
0.003000  58.500000
0.000700  58.500000
0.000700  58.500000
0.001500  58.500000
0.001500  58.500000
0.001500  58.400000
0.000700  58.400000
0.000700  58.400000
-0.000800  58.400000
-0.000800  58.400000
0.000000  58.400000
0.000700  58.400000
-0.000800  58.400000
0.000000  58.400000
0.001500  58.400000
0.001500  58.300000
0.003700  58.300000
0.003000  58.300000
0.000000  58.300000
0.000000  58.300000
-0.000800  58.300000
-0.001500  58.300000
0.000700  58.300000
-0.000800  58.300000
-0.000800  58.200000
0.000700  58.200000
-0.000800  58.200000
0.000700  58.200000
-0.001500  58.200000
-0.003000  58.200000
-0.000800  58.100000
-0.001500  58.100000
0.000700  58.100000
0.000700  58.100000
-0.000800  58.100000
-0.000800  58.000000
-0.000800  58.000000
0.000700  58.000000
0.001500  58.000000
0.000700  58.000000
-0.000800  58.000000
-0.001500  58.000000
-0.001500  58.000000
-0.002300  58.000000
0.001500  58.000000
0.002200  58.000000
0.002200  58.000000
0.006000  58.000000
0.001500  58.000000
-0.000800  58.000000
-0.003800  58.000000
-0.002300  58.000000
0.002200  58.000000
0.003000  57.900000
0.005200  57.900000
0.004500  57.900000
0.003700  57.900000
0.001500  57.900000
0.000700  57.900000
-0.001500  57.900000
-0.000800  57.900000
0.001500  57.900000
0.000700  57.800000
0.000700  57.800000
-0.001500  57.800000
0.000700  57.800000
0.000700  57.800000
0.003700  57.800000
0.003700  57.800000
0.000700  57.700000
0.002200  57.700000
-0.001500  57.700000
-0.000800  57.700000
0.001500  57.700000
0.003700  57.700000
0.003000  57.600000
0.001500  57.600000
0.003000  57.600000
0.001500  57.600000
0.003000  57.600000
0.002200  57.600000
0.001500  57.600000
0.003000  57.600000
0.000000  57.600000
-0.000800  57.600000
-0.000800  57.600000
0.000700  57.600000
0.003700  57.500000
0.004500  57.500000
0.003000  57.500000
0.000700  57.500000
-0.001500  57.500000
0.000000  57.500000
0.000000  57.500000
-0.002300  57.400000
-0.003000  57.400000
-0.000800  57.400000
-0.001500  57.400000
0.000000  57.400000
0.003000  57.400000
0.000700  57.300000
-0.000800  57.300000
-0.003000  57.300000
-0.005300  57.300000
-0.003000  57.300000
-0.003000  57.300000
-0.001500  57.300000
-0.000800  57.200000
0.001500  57.200000
0.003000  57.200000
0.002200  57.200000
0.001500  57.200000
0.001500  57.200000
0.002200  57.200000
0.001500  57.100000
0.002200  57.100000
0.003000  57.100000
0.001500  57.100000
0.001500  57.100000
0.000700  57.100000
0.001500  57.100000
0.003700  57.100000
0.002200  57.100000
0.000000  57.100000
0.000000  57.000000
-0.000800  57.000000
0.000000  57.000000
0.003000  57.000000
0.003700  57.000000
0.003700  57.000000
0.004500  56.900000
0.003700  56.900000
0.000700  56.900000
0.003000  56.900000
0.003000  56.900000
0.000000  56.800000
0.000000  56.800000
0.001500  56.800000
0.001500  56.800000
0.000700  56.800000
0.000000  56.800000
-0.000800  56.800000
-0.000800  56.800000
0.000000  56.800000
0.001500  56.700000
0.003000  56.700000
0.001500  56.700000
0.000700  56.700000
-0.000800  56.700000
-0.000800  56.700000
0.000700  56.700000
0.000700  56.700000
-0.000800  56.700000
0.000000  56.700000
0.001500  56.600000
0.002200  56.600000
0.003000  56.600000
0.003700  56.600000
0.004500  56.600000
0.004500  56.600000
0.004500  56.600000
0.003000  56.600000
0.004500  56.600000
0.005200  56.500000
0.005200  56.500000
0.003700  56.500000
0.003000  56.500000
0.000700  56.500000
-0.000800  56.500000
0.000700  56.500000
-0.001500  56.500000
-0.001500  56.500000
-0.002300  56.500000
-0.001500  56.400000
-0.001500  56.400000
0.000000  56.400000
0.000700  56.400000
-0.000800  56.400000
-0.001500  56.400000
-0.004600  56.400000
-0.004600  56.400000
-0.001500  56.400000
0.000700  56.400000
0.000700  56.300000
0.000700  56.300000
-0.000800  56.300000
-0.001500  56.300000
0.001500  56.300000
0.002200  56.300000
0.003000  56.300000
0.003000  56.300000
0.002200  56.300000
0.003000  56.300000
0.001500  56.200000
0.000700  56.200000
0.000700  56.200000
-0.001500  56.200000
0.000000  56.200000
0.001500  56.200000
0.000000  56.200000
-0.000800  56.200000
-0.000800  56.200000
-0.002300  56.200000
-0.003000  56.200000
-0.005300  56.200000
-0.003800  56.200000
-0.003000  56.200000
-0.003800  56.200000
-0.000800  56.200000
0.000000  56.200000
-0.000800  56.200000
0.000700  56.200000
-0.000800  56.200000
-0.003000  56.200000
-0.003000  56.200000
-0.004600  56.100000
-0.003800  56.100000
-0.002300  56.100000
0.000000  56.100000
0.000000  56.100000
0.000700  56.100000
0.003700  56.100000
0.003000  56.100000
0.002200  56.100000
0.000700  56.100000
0.001500  56.100000
0.001500  56.100000
0.001500  56.100000
0.003000  56.000000
0.003700  56.000000
0.003000  56.000000
0.004500  56.000000
0.006700  56.000000
0.005200  56.000000
0.008200  56.000000
0.005200  55.900000
0.003700  55.900000
0.003000  55.900000
0.003000  55.900000
0.005200  55.900000
0.003000  55.900000
0.003700  55.900000
0.002200  55.900000
0.002200  55.900000
0.003000  55.900000
0.001500  55.900000
0.000700  55.900000
-0.000800  55.900000
0.001500  55.900000
0.000700  55.900000
0.000700  55.900000
0.001500  55.900000
0.000700  55.900000
0.000000  55.900000
0.002200  55.900000
0.002200  55.800000
0.001500  55.800000
0.003000  55.800000
0.002200  55.800000
0.002200  55.800000
0.000000  55.800000
-0.000800  55.800000
-0.001500  55.800000
-0.000800  55.800000
0.000700  55.800000
-0.000800  55.800000
0.000700  55.800000
0.001500  55.800000
0.001500  55.800000
0.000700  55.800000
0.000000  55.800000
-0.000800  55.800000
-0.000800  55.800000
-0.003000  55.700000
-0.000800  55.700000
0.001500  55.700000
0.001500  55.700000
0.001500  55.700000
0.000700  55.700000
0.000700  55.700000
-0.002300  55.700000
-0.003000  55.700000
-0.001500  55.700000
-0.003000  55.600000
-0.001500  55.600000
0.000000  55.600000
0.000000  55.600000
0.000000  55.600000
0.000000  55.600000
0.001500  55.600000
0.000700  55.600000
0.000700  55.600000
0.002200  55.600000
0.000000  55.500000
0.000700  55.500000
0.002200  55.500000
0.001500  55.500000
0.003000  55.500000
0.003000  55.500000
0.004500  55.500000
0.002200  55.500000
0.000000  55.500000
0.000700  55.500000
0.000700  55.400000
0.002200  55.400000
0.001500  55.400000
0.003000  55.400000
0.003000  55.400000
0.003000  55.400000
0.003700  55.400000
0.003000  55.400000
0.002200  55.400000
0.000700  55.400000
0.000700  55.300000
-0.000800  55.300000
0.000700  55.300000
0.000000  55.300000
0.001500  55.300000
0.001500  55.300000
0.000700  55.300000
0.000700  55.300000
0.000700  55.300000
0.001500  55.300000
-0.000800  55.300000
0.000000  55.300000
-0.001500  55.300000
-0.000800  55.300000
0.000700  55.300000
-0.001500  55.200000
0.001500  55.200000
-0.000800  55.200000
-0.000800  55.200000
-0.001500  55.200000
-0.000800  55.200000
0.001500  55.200000
0.001500  55.100000
0.000000  55.100000
-0.000800  55.100000
0.001500  55.100000
0.002200  55.100000
0.004500  55.100000
0.003700  55.100000
0.005200  55.100000
0.005200  55.100000
0.003000  55.100000
0.001500  55.100000
0.000700  55.100000
0.000700  55.100000
0.001500  55.100000
0.000700  55.100000
-0.002300  55.100000
-0.000800  55.100000
0.001500  55.100000
0.001500  55.100000
0.003700  55.100000
0.000700  55.000000
0.002200  55.000000
0.003000  55.000000
0.003000  55.000000
0.003000  55.000000
0.001500  55.000000
0.003700  55.000000
0.001500  55.000000
0.000700  55.000000
0.000700  55.000000
0.001500  55.000000
0.002200  55.000000
0.000700  55.000000
0.000000  55.000000
0.000000  55.000000
0.003000  55.000000
0.001500  55.000000
0.003000  55.000000
0.003000  55.000000
0.000700  55.000000
0.000000  55.000000
-0.003000  55.000000
-0.001500  55.000000
-0.001500  55.000000
-0.003800  55.000000
-0.003000  55.000000
-0.003000  55.000000
-0.005300  55.000000
-0.005300  55.000000
-0.004600  55.000000
-0.003000  55.000000
-0.000800  55.000000
0.000700  55.000000
0.001500  55.000000
0.000700  55.000000
0.000000  55.000000
-0.001500  55.000000
0.000000  55.000000
-0.000800  55.000000
-0.002300  55.000000
-0.000800  55.000000
-0.000800  55.000000
-0.001500  55.000000
-0.001500  55.000000
0.000700  55.000000
0.004500  55.000000
0.005200  55.000000
0.004500  55.000000
0.003700  55.000000
0.003000  55.000000
0.002200  55.100000
0.003700  55.100000
0.004500  55.100000
0.004500  55.100000
0.006000  55.100000
0.005200  55.100000
0.003700  55.100000
0.001500  55.100000
0.001500  55.100000
0.002200  55.100000
0.003000  55.100000
0.001500  55.100000
0.001500  55.100000
0.003000  55.100000
0.003700  55.100000
0.003700  55.100000
0.003000  55.100000
0.000000  55.100000
-0.000800  55.100000
0.000000  55.100000
-0.003000  55.200000
-0.001500  55.200000
0.000700  55.200000
-0.001500  55.200000
-0.002300  55.200000
0.000700  55.200000
0.003000  55.200000
0.003000  55.200000
0.003700  55.200000
0.000700  55.200000
0.001500  55.200000
0.003000  55.200000
0.002200  55.200000
0.003000  55.200000
0.003000  55.200000
0.003000  55.200000
0.003000  55.200000
0.000000  55.200000
-0.000800  55.200000
-0.003000  55.200000
-0.003000  55.300000
0.000000  55.300000
-0.003800  55.300000
-0.004600  55.300000
-0.003800  55.300000
-0.003800  55.300000
-0.000800  55.300000
0.000700  55.300000
0.003000  55.300000
0.003700  55.300000
0.002200  55.300000
0.003000  55.300000
0.003700  55.300000
0.003000  55.300000
0.002200  55.300000
0.000000  55.300000
-0.000800  55.300000
0.001500  55.300000
0.003000  55.300000
0.004500  55.300000
0.004500  55.300000
0.003000  55.300000
0.003000  55.300000
0.001500  55.300000
0.000700  55.300000
-0.000800  55.300000
-0.001500  55.300000
0.000000  55.300000
0.001500  55.300000
0.002200  55.300000
0.002200  55.300000
0.001500  55.300000
0.000700  55.300000
0.001500  55.400000
0.001500  55.400000
0.000000  55.400000
-0.000800  55.400000
0.000700  55.400000
-0.000800  55.400000
-0.000800  55.400000
0.000700  55.400000
-0.001500  55.400000
-0.001500  55.400000
0.000700  55.500000
0.001500  55.500000
0.001500  55.500000
0.001500  55.500000
0.002200  55.500000
0.000700  55.500000
0.000700  55.500000
0.000700  55.500000
0.000000  55.500000
-0.001500  55.500000
-0.000800  55.500000
0.000000  55.500000
0.000000  55.600000
0.000700  55.600000
0.001500  55.600000
0.002200  55.600000
0.003000  55.600000
0.003700  55.600000
0.001500  55.600000
0.000700  55.600000
0.002200  55.600000
0.003000  55.600000
0.002200  55.600000
0.000700  55.600000
-0.002300  55.600000
-0.002300  55.600000
-0.000800  55.600000
-0.000800  55.600000
0.000000  55.600000
0.000000  55.600000
0.001500  55.600000
0.002200  55.600000
0.003700  55.600000
0.005200  55.600000
0.003000  55.600000
0.002200  55.600000
0.002200  55.600000
0.000700  55.700000
0.001500  55.700000
0.000700  55.700000
-0.000800  55.700000
0.000000  55.700000
0.000700  55.700000
0.002200  55.700000
0.000000  55.700000
0.000700  55.700000
0.000000  55.700000
-0.001500  55.700000
-0.000800  55.700000
-0.000800  55.700000
0.003000  55.700000
0.003000  55.700000
0.002200  55.700000
0.000700  55.700000
-0.000800  55.700000
-0.003000  55.700000
-0.003000  55.700000
-0.003000  55.700000
-0.002300  55.700000
-0.000800  55.700000
-0.000800  55.700000
0.000700  55.700000
-0.000800  55.700000
0.000000  55.700000
0.002200  55.700000
0.000700  55.700000
0.000700  55.700000
0.002200  55.700000
0.002200  55.700000
0.001500  55.700000
0.004500  55.700000
0.003000  55.700000
0.000000  55.700000
0.000700  55.700000
0.000700  55.700000
0.000000  55.700000
-0.000800  55.700000
0.000700  55.700000
0.000700  55.700000
0.000700  55.700000
0.000700  55.700000
0.001500  55.700000
0.002200  55.700000
0.000700  55.700000
0.000700  55.700000
0.000700  55.700000
-0.000800  55.700000
-0.000800  55.600000
-0.001500  55.600000
-0.002300  55.600000
-0.001500  55.600000
0.000700  55.600000
0.003700  55.600000
0.001500  55.600000
-0.001500  55.600000
0.000700  55.600000
0.002200  55.600000
0.001500  55.600000
-0.000800  55.600000
-0.000800  55.600000
-0.000800  55.600000
-0.000800  55.600000
0.000700  55.600000
0.000000  55.600000
0.000000  55.600000
0.001500  55.600000
0.003000  55.600000
0.004500  55.600000
0.004500  55.600000
0.001500  55.600000
0.001500  55.600000
0.003000  55.600000
0.004500  55.600000
0.003000  55.600000
0.001500  55.600000
0.001500  55.600000
0.003000  55.600000
0.003000  55.600000
-0.000800  55.600000
0.000000  55.600000
-0.002300  55.600000
-0.004600  55.600000
-0.005300  55.600000
-0.003000  55.600000
0.000000  55.600000
-0.000800  55.600000
0.000000  55.600000
0.000000  55.600000
0.001500  55.600000
0.005200  55.600000
0.005200  55.600000
0.005200  55.600000
0.006700  55.600000
0.005200  55.600000
0.004500  55.600000
0.004500  55.700000
0.004500  55.700000
0.005200  55.700000
0.003000  55.700000
0.004500  55.700000
0.003000  55.700000
0.003000  55.700000
0.001500  55.700000
-0.000800  55.700000
0.000000  55.700000
0.000000  55.800000
0.001500  55.800000
-0.000800  55.800000
-0.001500  55.800000
-0.001500  55.800000
-0.003800  55.800000
-0.001500  55.800000
-0.000800  55.800000
-0.003000  55.800000
-0.003800  55.800000
-0.001500  55.800000
-0.000800  55.800000
0.000700  55.800000
0.002200  55.800000
0.001500  55.800000
0.000700  55.800000
0.000700  55.800000
0.001500  55.800000
-0.000800  55.800000
0.000000  55.800000
0.000700  55.800000
0.000000  55.800000
0.001500  55.800000
0.003000  55.800000
0.002200  55.800000
0.000700  55.800000
-0.000800  55.800000
0.000000  55.800000
-0.001500  55.800000
-0.001500  55.800000
0.000700  55.800000
0.001500  55.800000
0.000700  55.800000
0.000000  55.800000
-0.000800  55.800000
-0.001500  55.800000
-0.000800  55.800000
0.003000  55.800000
0.003700  55.800000
0.003000  55.800000
0.001500  55.800000
0.001500  55.800000
0.001500  55.800000
0.000700  55.800000
0.001500  55.800000
-0.000800  55.800000
-0.001500  55.800000
-0.003000  55.800000
-0.002300  55.800000
-0.001500  55.800000
-0.000800  55.800000
0.001500  55.800000
0.002200  55.900000
0.003700  55.900000
0.003000  55.900000
0.001500  55.900000
0.000000  55.900000
0.000000  55.900000
0.000700  55.900000
-0.000800  55.900000
0.000700  55.900000
0.000000  55.900000
-0.001500  55.900000
0.000700  55.900000
0.001500  55.900000
0.003700  55.900000
0.004500  55.900000
0.005200  55.900000
0.006000  55.900000
0.004500  55.900000
0.003000  55.900000
0.000000  55.900000
0.001500  56.000000
-0.001500  56.000000
-0.002300  56.000000
0.000000  56.000000
0.000700  56.000000
0.000700  56.000000
0.003000  56.000000
0.001500  56.000000
-0.000800  56.000000
-0.000800  56.000000
0.000000  56.000000
0.003000  56.000000
0.004500  56.000000
0.005200  56.000000
0.005200  56.000000
0.004500  56.100000
0.004500  56.100000
0.003700  56.100000
0.001500  56.100000
0.001500  56.100000
0.001500  56.100000
-0.000800  56.100000
-0.002300  56.100000
-0.001500  56.100000
-0.001500  56.100000
-0.000800  56.100000
-0.000800  56.100000
-0.000800  56.100000
-0.001500  56.100000
-0.000800  56.100000
-0.001500  56.100000
-0.002300  56.100000
-0.001500  56.100000
-0.000800  56.100000
-0.000800  56.100000
-0.000800  56.200000
-0.001500  56.200000
-0.003000  56.200000
-0.002300  56.200000
-0.004600  56.200000
-0.003800  56.200000
0.000000  56.200000
0.000000  56.200000
-0.000800  56.200000
0.000700  56.200000
0.001500  56.200000
0.000000  56.200000
-0.001500  56.200000
-0.001500  56.200000
-0.000800  56.200000
0.001500  56.200000
0.003700  56.200000
0.004500  56.200000
0.002200  56.200000
0.003000  56.200000
0.001500  56.200000
0.002200  56.200000
0.005200  56.200000
0.004500  56.200000
0.006000  56.200000
0.003000  56.300000
0.003700  56.300000
0.004500  56.300000
0.003000  56.300000
0.003000  56.300000
0.001500  56.300000
0.002200  56.300000
0.001500  56.300000
0.003000  56.300000
0.003000  56.300000
0.001500  56.300000
0.004500  56.300000
0.005200  56.300000
0.004500  56.300000
0.003000  56.300000
0.004500  56.300000
0.004500  56.300000
0.003700  56.300000
0.003000  56.300000
0.002200  56.300000
0.001500  56.400000
-0.000800  56.400000
0.000000  56.400000
-0.000800  56.400000
0.000000  56.400000
0.002200  56.400000
0.003700  56.400000
0.003000  56.400000
0.003000  56.400000
0.002200  56.400000
-0.000800  56.400000
0.001500  56.400000
0.000700  56.400000
0.001500  56.400000
0.005200  56.400000
0.001500  56.400000
-0.000800  56.400000
0.000700  56.500000
0.000700  56.500000
0.000700  56.500000
-0.002300  56.500000
0.000700  56.500000
-0.000800  56.500000
-0.000800  56.500000
-0.000800  56.600000
-0.001500  56.600000
-0.000800  56.600000
-0.002300  56.600000
-0.000800  56.600000
-0.001500  56.600000
-0.001500  56.600000
-0.000800  56.600000
-0.003000  56.600000
-0.001500  56.700000
-0.002300  56.700000
-0.001500  56.700000
0.001500  56.700000
-0.000800  56.700000
0.000000  56.700000
0.000700  56.700000
-0.000800  56.700000
-0.000800  56.700000
0.000700  56.700000
0.004500  56.700000
0.003000  56.800000
-0.000800  56.800000
-0.001500  56.800000
-0.000800  56.800000
-0.001500  56.800000
-0.003000  56.800000
-0.000800  56.800000
0.000700  56.800000
0.000000  56.800000
0.000700  56.900000
-0.000800  56.900000
-0.001500  56.900000
-0.000800  56.900000
-0.001500  56.900000
-0.000800  56.900000
0.000000  56.900000
0.000700  57.000000
0.000700  57.000000
-0.001500  57.000000
-0.000800  57.000000
0.001500  57.000000
0.004500  57.000000
0.003000  57.000000
0.001500  57.000000
0.001500  57.100000
-0.000800  57.100000
0.000000  57.100000
0.003000  57.100000
0.003000  57.100000
0.002200  57.100000
0.003000  57.100000
0.004500  57.100000
0.003700  57.100000
0.003000  57.100000
0.002200  57.100000
0.002200  57.100000
0.001500  57.100000
0.001500  57.100000
0.000700  57.100000
0.000000  57.100000
0.001500  57.100000
0.003000  57.100000
0.000700  57.100000
-0.000800  57.100000
0.000000  57.100000
0.000700  57.100000
0.002200  57.100000
0.000000  57.100000
-0.000800  57.100000
-0.000800  57.100000
-0.001500  57.200000
-0.000800  57.200000
0.000000  57.200000
0.000000  57.200000
0.001500  57.200000
0.000700  57.200000
0.000700  57.200000
0.003000  57.200000
0.003000  57.200000
0.003000  57.200000
0.000700  57.200000
0.001500  57.200000
0.004500  57.200000
0.003700  57.300000
0.003700  57.300000
0.003000  57.300000
0.001500  57.300000
0.003000  57.300000
0.003700  57.300000
0.003700  57.300000
0.004500  57.300000
0.005200  57.300000
0.002200  57.300000
0.000000  57.300000
-0.000800  57.300000
0.000700  57.300000
0.000700  57.400000
0.000000  57.400000
-0.001500  57.400000
0.000000  57.400000
0.000700  57.400000
-0.001500  57.400000
-0.003000  57.400000
-0.001500  57.400000
-0.001500  57.400000
-0.003000  57.400000
-0.001500  57.400000
0.000700  57.400000
0.000700  57.400000
0.003700  57.400000
0.000700  57.400000
-0.000800  57.400000
-0.001500  57.400000
-0.002300  57.400000
-0.003000  57.400000
-0.004600  57.400000
-0.001500  57.500000
0.000700  57.500000
0.003700  57.500000
0.003000  57.500000
0.002200  57.500000
0.003700  57.500000
0.003000  57.500000
0.003700  57.500000
0.001500  57.500000
0.000700  57.500000
0.000700  57.500000
0.000000  57.500000
0.000700  57.500000
0.001500  57.500000
0.003000  57.500000
0.004500  57.500000
0.006000  57.500000
0.003700  57.500000
0.000700  57.500000
0.000700  57.500000
-0.000800  57.500000
-0.001500  57.500000
-0.002300  57.500000
-0.000800  57.500000
0.000000  57.500000
0.000000  57.500000
-0.000800  57.500000
0.000700  57.500000
0.001500  57.500000
0.001500  57.500000
0.003000  57.500000
0.003000  57.500000
0.001500  57.500000
0.001500  57.500000
0.000700  57.500000
-0.000800  57.500000
-0.001500  57.500000
-0.000800  57.500000
-0.001500  57.500000
-0.003000  57.500000
-0.003000  57.600000
-0.000800  57.600000
-0.001500  57.600000
-0.002300  57.600000
0.000700  57.600000
-0.000800  57.600000
0.000700  57.600000
0.001500  57.600000
0.001500  57.600000
0.001500  57.600000
0.000700  57.600000
0.000700  57.600000
0.000700  57.600000
0.003700  57.600000
0.003000  57.600000
0.004500  57.600000
0.004500  57.600000
0.002200  57.600000
0.000700  57.600000
-0.000800  57.600000
0.000000  57.600000
0.000000  57.600000
0.000700  57.600000
0.000700  57.600000
0.001500  57.600000
0.000700  57.600000
-0.000800  57.600000
0.000000  57.600000
-0.000800  57.600000
0.000700  57.600000
-0.000800  57.600000
-0.000800  57.600000
0.001500  57.600000
0.003000  57.600000
0.004500  57.600000
0.005200  57.600000
0.005200  57.600000
0.006700  57.600000
0.004500  57.600000
0.000700  57.600000
0.000000  57.600000
0.000700  57.600000
0.000700  57.600000
0.000000  57.600000
-0.001500  57.600000
-0.002300  57.600000
-0.002300  57.600000
-0.003000  57.600000
-0.002300  57.600000
0.000700  57.600000
-0.001500  57.600000
-0.003000  57.600000
-0.002300  57.600000
-0.000800  57.600000
0.000000  57.600000
0.001500  57.700000
0.001500  57.700000
0.000000  57.700000
0.001500  57.700000
0.004500  57.700000
0.003700  57.700000
0.004500  57.700000
0.006000  57.700000
0.006000  57.700000
0.003000  57.700000
0.000700  57.700000
0.000000  57.700000
0.000000  57.700000
0.000700  57.700000
0.001500  57.700000
0.003000  57.700000
0.003000  57.700000
0.000700  57.700000
0.001500  57.800000
0.001500  57.800000
-0.000800  57.800000
-0.001500  57.800000
0.000700  57.800000
0.000000  57.800000
0.000700  57.800000
0.001500  57.900000
0.003700  57.900000
0.003700  57.900000
0.000700  57.900000
0.000000  57.900000
-0.001500  57.900000
-0.002300  57.900000
-0.003000  57.900000
-0.003000  58.000000
-0.000800  58.000000
0.001500  58.000000
0.000700  58.000000
0.001500  58.000000
0.003000  58.000000
0.003000  58.000000
0.000700  58.000000
0.000700  58.000000
0.000700  58.000000
0.000700  58.000000
0.001500  58.000000
0.001500  58.000000
0.000000  58.000000
0.000700  58.000000
0.003000  58.100000
0.003000  58.100000
0.003000  58.100000
0.002200  58.100000
0.001500  58.100000
0.003000  58.100000
-0.000800  58.100000
-0.001500  58.100000
0.001500  58.100000
0.001500  58.200000
0.001500  58.200000
0.000000  58.200000
0.000000  58.200000
-0.001500  58.200000
-0.001500  58.200000
-0.001500  58.200000
0.001500  58.300000
0.001500  58.300000
0.001500  58.300000
0.000700  58.300000
-0.000800  58.300000
0.000000  58.300000
0.000700  58.400000
0.001500  58.400000
0.001500  58.400000
0.001500  58.400000
-0.000800  58.400000
0.000000  58.400000
0.000000  58.400000
-0.000800  58.400000
0.002200  58.400000
0.002200  58.400000
0.003000  58.500000
0.001500  58.500000
0.000700  58.500000
0.002200  58.500000
0.000700  58.500000
0.000700  58.500000
-0.000800  58.500000
-0.000800  58.500000
-0.000800  58.500000
-0.000800  58.500000
-0.001500  58.500000
-0.001500  58.500000
-0.001500  58.500000
-0.000800  58.500000
-0.000800  58.500000
-0.002300  58.500000
-0.001500  58.500000
0.000000  58.500000
0.002200  58.500000
0.003000  58.500000
0.003000  58.500000
0.003000  58.500000
0.002200  58.500000
0.003700  58.600000
0.005200  58.600000
0.004500  58.600000
0.001500  58.600000
0.000700  58.600000
0.000700  58.600000
0.000700  58.600000
0.000700  58.600000
0.000700  58.600000
0.000700  58.600000
0.001500  58.700000
0.003700  58.700000
0.001500  58.700000
0.001500  58.700000
0.004500  58.700000
0.004500  58.700000
0.003700  58.700000
0.000700  58.700000
-0.000800  58.700000
0.000700  58.700000
-0.000800  58.800000
-0.000800  58.800000
-0.000800  58.800000
-0.000800  58.800000
-0.002300  58.800000
-0.003000  58.800000
-0.001500  58.800000
-0.000800  58.800000
0.000000  58.800000
0.000700  58.800000
0.000700  58.900000
0.002200  58.900000
0.003700  58.900000
0.003700  58.900000
0.003700  58.900000
0.003000  58.900000
0.003000  58.900000
0.002200  58.900000
0.003000  58.900000
0.001500  58.900000
0.001500  58.900000
0.001500  58.900000
0.002200  58.900000
0.002200  58.900000
0.000700  58.900000
0.000700  58.900000
-0.000800  58.900000
-0.001500  58.900000
-0.000800  58.900000
0.000700  58.900000
0.002200  58.900000
0.000000  58.900000
0.000000  58.900000
-0.000800  58.900000
-0.000800  58.900000
-0.000800  58.900000
-0.001500  59.000000
-0.000800  59.000000
0.000000  59.000000
0.000700  59.000000
0.000700  59.000000
0.001500  59.000000
0.001500  59.000000
0.003000  59.000000
0.002200  59.000000
0.002200  59.000000
0.003000  59.000000
0.002200  59.000000
0.003700  59.000000
0.003700  59.100000
0.003000  59.100000
0.003000  59.100000
0.000700  59.100000
0.000000  59.100000
0.002200  59.100000
0.002200  59.100000
0.003000  59.100000
0.001500  59.100000
0.000700  59.100000
0.002200  59.100000
0.000000  59.100000
0.000700  59.100000
0.000000  59.100000
-0.001500  59.100000
0.002200  59.100000
0.003000  59.100000
0.001500  59.100000
0.001500  59.100000
0.000700  59.100000
0.001500  59.100000
0.003000  59.100000
0.002200  59.100000
0.000700  59.100000
-0.001500  59.100000
-0.001500  59.100000
-0.000800  59.100000
-0.000800  59.100000
0.003000  59.100000
0.004500  59.100000
0.002200  59.100000
-0.000800  59.100000
-0.001500  59.100000
-0.000800  59.100000
0.000700  59.100000
0.000000  59.100000
-0.000800  59.100000
-0.002300  59.100000
-0.001500  59.100000
-0.001500  59.100000
-0.002300  59.100000
-0.000800  59.100000
0.000000  59.100000
0.000700  59.100000
-0.001500  59.100000
-0.001500  59.100000
0.001500  59.100000
-0.001500  59.100000
-0.000800  59.100000
0.000700  59.100000
0.001500  59.100000
0.003000  59.100000
0.004500  59.100000
0.003700  59.100000
0.001500  59.100000
0.002200  59.100000
0.002200  59.100000
0.003000  59.100000
0.003000  59.100000
0.002200  59.100000
0.003700  59.100000
0.004500  59.100000
0.004500  59.100000
0.003000  59.100000
0.000700  59.100000
0.000700  59.100000
-0.000800  59.100000
0.000700  59.100000
0.001500  59.100000
0.000000  59.100000
-0.000800  59.100000
-0.001500  59.100000
-0.001500  59.100000
-0.002300  59.100000
-0.001500  59.100000
-0.000800  59.100000
-0.000800  59.100000
0.000700  59.100000
0.000700  59.100000
0.003000  59.100000
0.001500  59.100000
0.000700  59.100000
-0.000800  59.100000
-0.003000  59.100000
-0.001500  59.100000
-0.001500  59.100000
-0.001500  59.100000
0.000700  59.100000
0.000700  59.100000
0.001500  59.100000
0.003700  59.100000
0.003000  59.100000
0.003700  59.100000
0.003000  59.100000
-0.000800  59.100000
-0.000800  59.100000
-0.000800  59.100000
0.000000  59.100000
0.001500  59.100000
0.000700  59.100000
0.000000  59.100000
0.000000  59.100000
0.001500  59.100000
0.002200  59.100000
0.000700  59.100000
0.000700  59.100000
0.001500  59.100000
0.003700  59.100000
0.005200  59.100000
0.004500  59.100000
0.005200  59.100000
0.003700  59.100000
0.002200  59.100000
0.000700  59.100000
-0.000800  59.100000
0.000700  59.100000
0.000700  59.100000
0.001500  59.100000
0.000700  59.100000
0.000700  59.100000
0.003000  59.100000
0.004500  59.100000
0.004500  59.100000
0.003000  59.100000
0.000000  59.100000
-0.000800  59.100000
-0.002300  59.100000
-0.003000  59.100000
-0.004600  59.100000
-0.002300  59.100000
0.000000  59.100000
-0.000800  59.100000
-0.001500  59.100000
-0.001500  59.100000
-0.003000  59.100000
-0.001500  59.100000
0.000000  59.100000
0.000000  59.100000
0.001500  59.100000
0.001500  59.100000
0.003700  59.100000
0.003000  59.100000
0.000700  59.100000
0.003000  59.100000
0.003000  59.100000
0.000700  59.100000
0.000700  59.100000
0.001500  59.100000
0.000700  59.100000
0.000700  59.100000
0.003700  59.100000
0.002200  59.100000
0.003000  59.100000
0.003700  59.100000
0.000000  59.100000
0.000700  59.100000
0.000700  59.100000
0.000000  59.100000
-0.000800  59.100000
0.001500  59.100000
0.002200  59.100000
0.002200  59.100000
0.003000  59.100000
0.003000  59.100000
0.003000  59.100000
0.001500  59.100000
0.001500  59.100000
-0.000800  59.100000
-0.002300  59.100000
-0.001500  59.100000
-0.001500  59.100000
-0.000800  59.100000
-0.003000  59.100000
-0.002300  59.100000
-0.001500  59.100000
-0.000800  59.100000
0.000700  59.100000
-0.000800  59.100000
0.000700  59.100000
0.000700  59.100000
0.001500  59.100000
0.003000  59.100000
0.002200  59.100000
0.003700  59.100000
0.003000  59.100000
0.000700  59.100000
0.000700  59.100000
0.003000  59.100000
0.004500  59.100000
0.004500  59.100000
0.004500  59.100000
0.004500  59.100000
0.005200  59.100000
0.005200  59.100000
0.002200  59.100000
0.002200  59.100000
0.001500  59.100000
0.001500  59.100000
0.001500  59.100000
-0.000800  59.100000
-0.001500  59.100000
-0.000800  59.100000
-0.001500  59.100000
0.000000  59.100000
0.000700  59.100000
-0.000800  59.100000
-0.000800  59.100000
-0.000800  59.100000
-0.000800  59.100000
-0.000800  59.100000
-0.002300  59.100000
-0.000800  59.100000
0.001500  59.100000
0.003000  59.100000
0.000700  59.100000
-0.000800  59.100000
0.000000  59.100000
0.000700  59.100000
0.000700  59.100000
0.001500  59.100000
0.002200  59.100000
0.003700  59.100000
0.003700  59.100000
0.003000  59.100000
0.001500  59.100000
0.000700  59.100000
0.000700  59.100000
-0.000800  59.100000
-0.001500  59.100000
0.000000  59.100000
-0.000800  59.100000
0.000000  59.100000
0.003700  59.100000
0.003700  59.100000
0.003700  59.100000
0.002200  59.100000
0.002200  59.100000
0.003700  59.100000
0.003000  59.100000
0.000700  59.100000
0.000700  59.100000
0.001500  59.100000
0.000700  59.100000
-0.001500  59.100000
-0.000800  59.100000
-0.000800  59.100000
0.000000  59.100000
-0.000800  59.100000
0.000700  59.100000
0.001500  59.100000
0.001500  59.100000
0.000000  59.100000
-0.000800  59.100000
0.000700  59.100000
-0.000800  59.100000
0.000700  59.100000
0.002200  59.100000
0.000000  59.100000
0.001500  59.200000
0.001500  59.200000
0.000700  59.200000
0.001500  59.200000
0.001500  59.200000
0.001500  59.200000
0.003000  59.200000
0.003700  59.200000
0.001500  59.200000
0.001500  59.200000
0.001500  59.200000
0.000700  59.200000
-0.001500  59.200000
-0.000800  59.200000
0.000700  59.200000
0.004500  59.200000
0.005200  59.200000
0.001500  59.200000
0.001500  59.200000
0.001500  59.200000
0.001500  59.200000
0.000700  59.200000
-0.000800  59.200000
-0.000800  59.200000
-0.000800  59.200000
-0.000800  59.200000
-0.001500  59.200000
-0.001500  59.200000
-0.003800  59.200000
-0.003000  59.200000
-0.000800  59.200000
-0.000800  59.200000
0.000700  59.200000
0.000000  59.200000
0.000700  59.200000
0.001500  59.200000
0.000700  59.200000
0.000000  59.200000
0.000700  59.200000
0.001500  59.200000
0.000700  59.200000
-0.000800  59.200000
0.001500  59.200000
0.001500  59.200000
0.003000  59.200000
0.000700  59.200000
0.000700  59.200000
0.000700  59.200000
-0.000800  59.200000
0.000000  59.200000
0.000700  59.200000
0.000700  59.200000
0.003000  59.200000
0.004500  59.200000
0.006000  59.200000
0.004500  59.200000
0.002200  59.200000
0.002200  59.200000
0.001500  59.200000
0.002200  59.200000
0.000700  59.200000
-0.000800  59.200000
0.003000  59.200000
0.001500  59.200000
0.001500  59.200000
0.000000  59.200000
-0.000800  59.200000
-0.000800  59.200000
-0.003000  59.200000
-0.001500  59.200000
-0.001500  59.200000
-0.001500  59.200000
-0.003000  59.200000
-0.000800  59.200000
0.001500  59.200000
0.000000  59.200000
0.000700  59.200000
0.000000  59.200000
0.000700  59.200000
0.001500  59.200000
0.002200  59.200000
0.001500  59.200000
0.000000  59.200000
0.000700  59.200000
0.000700  59.200000
0.001500  59.200000
0.002200  59.200000
0.001500  59.200000
0.000700  59.200000
0.000700  59.200000
0.000700  59.200000
0.000700  59.200000
0.001500  59.200000
0.001500  59.200000
-0.000800  59.200000
-0.001500  59.200000
-0.002300  59.200000
-0.002300  59.200000
-0.002300  59.200000
-0.003000  59.200000
0.000000  59.200000
0.000700  59.200000
0.000000  59.200000
0.000000  59.200000
-0.001500  59.200000
-0.000800  59.200000
0.000000  59.200000
0.001500  59.200000
0.000700  59.200000
0.000700  59.300000
0.004500  59.300000
0.005200  59.300000
0.004500  59.300000
0.006000  59.300000
0.005200  59.300000
0.004500  59.300000
0.007500  59.300000
0.006700  59.300000
0.005200  59.300000
0.003700  59.300000
0.002200  59.300000
0.001500  59.300000
0.000700  59.400000
0.000700  59.400000
0.000700  59.400000
0.002200  59.400000
0.001500  59.400000
0.001500  59.400000
0.000700  59.400000
-0.000800  59.400000
-0.000800  59.400000
-0.000800  59.400000
0.000700  59.400000
0.000700  59.400000
0.002200  59.500000
0.000700  59.500000
-0.000800  59.500000
-0.001500  59.500000
-0.005300  59.500000
-0.004600  59.500000
-0.004600  59.600000
-0.004600  59.600000
-0.003800  59.600000
-0.001500  59.600000
0.000700  59.600000
0.001500  59.600000
0.002200  59.600000
0.000700  59.700000
0.002200  59.700000
0.000700  59.700000
0.001500  59.700000
0.003000  59.700000
0.001500  59.700000
0.004500  59.800000
0.003700  59.800000
0.003000  59.800000
0.005200  59.800000
0.003000  59.800000
0.002200  59.800000
0.000000  59.800000
0.000000  59.800000
0.000000  59.900000
0.000000  59.900000
0.000000  59.900000
0.000700  59.900000
0.002200  59.900000
0.000000  59.900000
-0.000800  60.000000
0.001500  60.000000
0.000000  60.000000
-0.002300  60.000000
-0.003000  60.000000
-0.001500  60.000000
-0.003000  60.100000
-0.003000  60.100000
-0.001500  60.100000
0.000000  60.100000
0.002200  60.100000
0.002200  60.200000
0.002200  60.200000
0.003000  60.200000
0.000000  60.200000
-0.000800  60.200000
0.000700  60.200000
0.003000  60.300000
0.003700  60.300000
0.002200  60.300000
0.003000  60.300000
0.000700  60.300000
-0.002300  60.300000
-0.001500  60.300000
-0.000800  60.300000
0.000700  60.300000
0.003000  60.300000
0.002200  60.300000
0.000700  60.300000
0.001500  60.300000
0.001500  60.300000
0.000700  60.300000
0.000700  60.300000
0.001500  60.300000
0.002200  60.300000
0.003700  60.400000
0.004500  60.400000
0.004500  60.400000
0.005200  60.400000
0.005200  60.400000
0.003000  60.400000
0.001500  60.400000
0.000700  60.400000
-0.000800  60.400000
-0.000800  60.400000
-0.000800  60.400000
0.000000  60.400000
-0.000800  60.400000
-0.000800  60.400000
-0.000800  60.400000
-0.000800  60.400000
0.000000  60.400000
0.000700  60.400000
0.000700  60.400000
0.000700  60.400000
0.000000  60.400000
-0.000800  60.400000
-0.003000  60.400000
-0.003000  60.400000
-0.003000  60.400000
-0.002300  60.400000
-0.002300  60.400000
-0.001500  60.400000
-0.000800  60.400000
0.000000  60.400000
0.001500  60.400000
0.003700  60.400000
0.003000  60.400000
0.002200  60.300000
0.003000  60.300000
0.002200  60.300000
-0.000800  60.300000
0.000700  60.300000
0.003000  60.300000
0.005200  60.300000
0.005200  60.300000
0.005200  60.300000
0.008200  60.300000
0.006700  60.300000
0.004500  60.300000
0.003700  60.300000
0.002200  60.300000
0.001500  60.300000
0.003000  60.300000
0.001500  60.300000
0.001500  60.300000
0.004500  60.200000
0.003700  60.200000
0.001500  60.200000
0.000700  60.200000
-0.001500  60.200000
-0.000800  60.200000
-0.000800  60.200000
-0.000800  60.200000
-0.001500  60.200000
-0.004600  60.200000
-0.004600  60.100000
-0.002300  60.100000
-0.003800  60.100000
-0.004600  60.100000
-0.003000  60.100000
-0.001500  60.100000
-0.000800  60.000000
-0.000800  60.000000
-0.000800  60.000000
-0.001500  60.000000
-0.002300  60.000000
-0.002300  59.900000
0.000000  59.900000
0.000000  59.900000
0.001500  59.900000
0.001500  59.900000
0.001500  59.800000
0.002200  59.800000
0.003000  59.800000
0.003000  59.800000
0.004500  59.800000
0.005200  59.800000
0.006000  59.700000
0.005200  59.700000
0.005200  59.700000
0.006700  59.700000
0.005200  59.700000
0.006000  59.700000
0.005200  59.700000
0.002200  59.700000
0.000700  59.700000
0.000700  59.700000
0.000700  59.600000
0.001500  59.600000
0.000700  59.600000
0.000700  59.600000
0.001500  59.600000
0.000700  59.600000
-0.000800  59.600000
0.000700  59.600000
0.001500  59.500000
0.001500  59.500000
0.000700  59.500000
0.000700  59.500000
-0.000800  59.500000
0.000000  59.500000
-0.001500  59.400000
-0.002300  59.400000
-0.003000  59.400000
-0.003000  59.400000
-0.003800  59.400000
-0.005300  59.400000
-0.003000  59.300000
-0.000800  59.300000
-0.000800  59.300000
-0.000800  59.300000
-0.001500  59.300000
-0.003000  59.200000
-0.004600  59.200000
-0.003000  59.200000
-0.003000  59.200000
-0.003000  59.100000
-0.002300  59.100000
-0.001500  59.100000
0.000700  59.100000
0.000700  59.000000
0.001500  59.000000
0.002200  59.000000
-0.000800  59.000000
-0.002300  58.900000
-0.001500  58.900000
-0.000800  58.900000
0.000700  58.900000
-0.000800  58.900000
0.001500  58.800000
0.000700  58.800000
0.004500  58.800000
0.006700  58.800000
0.005200  58.700000
0.006700  58.700000
0.005200  58.700000
0.006700  58.700000
0.006000  58.600000
0.003700  58.600000
0.004500  58.600000
0.002200  58.500000
0.000700  58.500000
0.001500  58.500000
0.000700  58.400000
-0.000800  58.400000
-0.000800  58.400000
0.003000  58.300000
0.002200  58.300000
0.000700  58.300000
0.001500  58.200000
0.000700  58.200000
0.001500  58.200000
0.003000  58.100000
0.003000  58.100000
0.004500  58.000000
0.002200  58.000000
0.000700  58.000000
0.000700  57.900000
-0.001500  57.900000
0.000000  57.900000
0.000700  57.800000
0.000000  57.800000
0.001500  57.700000
0.003000  57.700000
0.004500  57.700000
0.005200  57.600000
0.004500  57.600000
0.003000  57.600000
0.000700  57.500000
0.000700  57.500000
0.002200  57.400000
0.000700  57.400000
0.000700  57.300000
0.000700  57.300000
0.000700  57.300000
0.000000  57.200000
0.000700  57.200000
0.001500  57.100000
0.001500  57.100000
0.003000  57.100000
0.000700  57.100000
0.000700  57.000000
0.000700  57.000000
0.000000  56.900000
0.000700  56.900000
0.000700  56.900000
0.001500  56.800000
-0.000800  56.800000
-0.001500  56.700000
0.000700  56.700000
0.000700  56.700000
0.001500  56.700000
0.001500  56.600000
-0.000800  56.600000
-0.000800  56.500000
0.000000  56.500000
-0.000800  56.500000
0.000700  56.400000
0.000700  56.400000
0.003000  56.400000
0.003000  56.400000
0.000700  56.300000
0.001500  56.300000
0.000700  56.300000
0.001500  56.300000
0.000700  56.200000
-0.000800  56.200000
0.001500  56.200000
0.002200  56.200000
0.000700  56.200000
0.001500  56.200000
0.000700  56.200000
0.001500  56.100000
0.002200  56.100000
0.000700  56.100000
0.000000  56.100000
-0.001500  56.000000
-0.000800  56.000000
-0.003000  56.000000
-0.003000  56.000000
0.000700  56.000000
-0.001500  56.000000
-0.003000  56.000000
-0.002300  56.000000
-0.001500  56.000000
-0.003800  56.000000
-0.003000  56.000000
-0.000800  56.000000
-0.003000  56.000000
-0.002300  56.000000
-0.000800  56.000000
0.000700  56.000000
0.003000  55.900000
0.002200  55.900000
0.001500  55.900000
0.003000  55.900000
0.003000  55.900000
0.003000  55.900000
0.002200  55.900000
0.003000  55.900000
0.000700  55.900000
0.000700  55.900000
0.001500  55.900000
0.003000  55.900000
0.003000  55.900000
0.003000  55.900000
0.001500  55.900000
-0.000800  55.900000
0.000700  55.900000
0.001500  55.900000
0.001500  55.900000
0.003000  55.900000
0.003000  55.900000
0.001500  55.900000
0.000700  55.900000
0.002200  55.900000
0.002200  55.900000
0.000700  55.900000
0.000700  55.900000
0.002200  55.900000
0.001500  56.000000
0.001500  56.000000
0.001500  56.000000
0.002200  56.000000
0.002200  56.000000
0.002200  56.000000
0.000700  56.000000
0.000700  56.000000
0.001500  56.000000
0.000700  56.000000
0.000700  56.100000
0.000700  56.100000
0.003000  56.100000
0.003700  56.100000
0.003700  56.100000
0.002200  56.100000
0.003000  56.100000
0.001500  56.100000
-0.000800  56.100000
0.000700  56.100000
0.000700  56.100000
0.001500  56.100000
0.003000  56.200000
0.003000  56.200000
0.003000  56.200000
0.000700  56.200000
0.000700  56.200000
0.000700  56.200000
0.000700  56.200000
-0.000800  56.200000
-0.001500  56.200000
0.000000  56.200000
0.000000  56.200000
0.000700  56.200000
0.000700  56.200000
0.000700  56.200000
-0.000800  56.200000
0.000700  56.200000
0.000700  56.200000
0.001500  56.200000
0.003000  56.200000
0.003700  56.200000
0.004500  56.200000
0.001500  56.200000
0.000000  56.200000
-0.000800  56.200000
-0.003000  56.200000
-0.002300  56.200000
0.001500  56.200000
0.001500  56.200000
0.000000  56.200000
0.000000  56.200000
0.000000  56.300000
0.003000  56.300000
0.003000  56.300000
0.000700  56.300000
0.000000  56.300000
0.000700  56.300000
0.000700  56.300000
0.001500  56.300000
0.001500  56.300000
0.000000  56.300000
0.000000  56.300000
0.000700  56.300000
0.001500  56.300000
0.001500  56.300000
-0.000800  56.300000
-0.001500  56.300000
-0.001500  56.300000
-0.003800  56.300000
-0.004600  56.300000
-0.003800  56.300000
-0.003000  56.300000
-0.003000  56.300000
-0.002300  56.300000
-0.003000  56.300000
-0.003000  56.300000
-0.003800  56.300000
-0.004600  56.300000
-0.003000  56.300000
-0.000800  56.300000
0.002200  56.300000
0.004500  56.300000
0.003700  56.300000
0.003000  56.300000
0.003000  56.300000
0.003000  56.300000
0.003000  56.300000
0.003700  56.300000
0.005200  56.300000
0.004500  56.300000
0.004500  56.300000
0.004500  56.300000
0.003000  56.300000
0.001500  56.300000
0.000700  56.300000
0.000000  56.300000
0.000000  56.300000
0.000700  56.300000
0.001500  56.300000
0.001500  56.300000
0.001500  56.300000
0.003000  56.300000
0.003000  56.300000
0.001500  56.300000
0.001500  56.300000
-0.000800  56.300000
-0.001500  56.300000
0.000000  56.300000
0.000700  56.300000
0.000700  56.300000
0.002200  56.300000
0.003000  56.300000
0.001500  56.300000
0.003000  56.300000
0.003000  56.300000
0.004500  56.300000
0.003700  56.200000
0.004500  56.200000
0.004500  56.200000
0.000700  56.200000
0.001500  56.200000
0.000700  56.200000
0.000700  56.200000
0.001500  56.200000
0.000700  56.200000
-0.000800  56.200000
-0.001500  56.300000
-0.002300  56.300000
-0.002300  56.300000
-0.000800  56.300000
-0.001500  56.300000
-0.000800  56.300000
-0.001500  56.300000
-0.000800  56.300000
-0.001500  56.300000
-0.003000  56.300000
-0.003000  56.300000
-0.001500  56.300000
0.000000  56.300000
0.000000  56.300000
-0.000800  56.300000
0.003000  56.300000
0.003000  56.300000
0.003000  56.300000
0.001500  56.300000
0.000000  56.300000
0.001500  56.300000
-0.001500  56.300000
-0.015000  56.300000
-0.023300  56.300000
-0.014300  56.300000
-0.008300  56.300000
-0.005300  56.300000
-0.000800  56.300000
-0.000800  56.300000
0.003000  56.300000
0.003000  56.300000
0.005200  56.300000
0.008200  56.300000
0.008200  56.300000
0.008200  56.300000
0.008200  56.300000
0.011200  56.300000
0.012000  56.300000
0.012000  56.300000
0.010500  56.300000
0.009700  56.300000
0.009000  56.300000
0.008200  56.300000
0.006700  56.300000
0.004500  56.300000
0.004500  56.300000
0.005200  56.300000
0.005200  56.300000
0.004500  56.300000
0.004500  56.300000
0.006700  56.300000
0.006700  56.300000
0.006700  56.300000
0.005200  56.300000
0.002200  56.300000
0.000700  56.300000
0.000700  56.300000
-0.001500  56.300000
-0.001500  56.300000
-0.001500  56.300000
-0.000800  56.300000
-0.003000  56.300000
-0.004600  56.300000
-0.001500  56.300000
-0.003000  56.300000
-0.004600  56.300000
-0.006800  56.300000
-0.007500  56.300000
-0.007500  56.300000
-0.008300  56.300000
-0.005300  56.300000
-0.004600  56.300000
-0.003000  56.300000
-0.003000  56.300000
-0.000800  56.300000
0.000700  56.300000
-0.000800  56.300000
0.000700  56.300000
0.000700  56.300000
-0.001500  56.300000
-0.000800  56.300000
-0.001500  56.300000
-0.001500  56.300000
0.000700  56.300000
0.000700  56.300000
0.003700  56.300000
0.003000  56.300000
0.003000  56.300000
0.002200  56.300000
0.003000  56.300000
0.003700  56.200000
0.001500  56.200000
0.003700  56.200000
0.001500  56.200000
0.001500  56.200000
0.001500  56.200000
-0.000800  56.200000
-0.000800  56.200000
-0.003000  56.200000
-0.001500  56.200000
0.000700  56.200000
0.000700  56.200000
0.003000  56.200000
0.005200  56.200000
0.006700  56.200000
0.008200  56.200000
0.006700  56.200000
0.004500  56.200000
0.003700  56.200000
0.004500  56.200000
0.004500  56.200000
0.002200  56.200000
0.003000  56.200000
0.003700  56.200000
0.003000  56.200000
0.001500  56.200000
0.001500  56.200000
0.003000  56.200000
0.002200  56.200000
0.000700  56.200000
0.000700  56.200000
0.000000  56.200000
0.001500  56.200000
0.000700  56.200000
0.000000  56.200000
0.001500  56.200000
-0.000800  56.200000
-0.000800  56.200000
0.001500  56.200000
0.000700  56.200000
0.000700  56.200000
0.000700  56.200000
0.001500  56.200000
-0.000800  56.200000
-0.000800  56.200000
-0.000800  56.300000
-0.001500  56.300000
-0.000800  56.300000
-0.001500  56.300000
-0.002300  56.300000
-0.001500  56.300000
-0.001500  56.300000
-0.001500  56.400000
-0.001500  56.400000
-0.002300  56.400000
-0.003800  56.400000
-0.006000  56.400000
-0.005300  56.400000
-0.000800  56.400000
-0.001500  56.500000
-0.001500  56.500000
-0.000800  56.500000
0.000700  56.500000
0.003000  56.500000
0.003700  56.500000
0.004500  56.500000
0.004500  56.500000
0.004500  56.500000
0.003700  56.500000
0.002200  56.500000
0.001500  56.500000
0.001500  56.500000
0.000700  56.500000
0.001500  56.500000
-0.000800  56.500000
-0.000800  56.500000
0.001500  56.500000
0.003000  56.500000
0.005200  56.500000
0.005200  56.500000
0.005200  56.500000
0.004500  56.500000
0.002200  56.500000
0.001500  56.500000
0.000700  56.500000
0.000000  56.500000
0.000000  56.500000
-0.000800  56.500000
-0.000800  56.500000
-0.000800  56.500000
-0.001500  56.600000
-0.001500  56.600000
-0.000800  56.600000
-0.000800  56.600000
-0.000800  56.600000
-0.002300  56.600000
-0.002300  56.600000
-0.001500  56.600000
-0.001500  56.600000
0.000700  56.600000
0.000700  56.600000
0.000000  56.600000
0.001500  56.600000
0.003000  56.600000
0.004500  56.600000
0.004500  56.600000
0.006700  56.600000
0.005200  56.600000
0.004500  56.600000
0.005200  56.600000
0.005200  56.600000
0.004500  56.600000
0.003700  56.600000
0.003000  56.600000
0.001500  56.600000
0.001500  56.500000
-0.001500  56.500000
-0.003000  56.500000
-0.003000  56.500000
-0.001500  56.500000
0.000700  56.500000
0.000000  56.500000
0.000700  56.500000
-0.000800  56.500000
-0.001500  56.500000
-0.003000  56.500000
-0.000800  56.500000
-0.000800  56.500000
-0.002300  56.500000
-0.001500  56.500000
-0.002300  56.500000
0.000000  56.500000
0.001500  56.500000
0.000700  56.500000
0.001500  56.500000
0.003000  56.500000
0.002200  56.500000
0.001500  56.500000
0.001500  56.500000
0.000700  56.500000
0.000700  56.400000
0.001500  56.400000
0.004500  56.400000
0.003700  56.400000
0.003000  56.400000
0.004500  56.400000
0.001500  56.400000
0.003700  56.400000
0.003000  56.400000
0.003000  56.400000
0.003700  56.500000
0.002200  56.500000
-0.000800  56.500000
0.000000  56.500000
-0.001500  56.500000
-0.003800  56.500000
-0.004600  56.500000
-0.003800  56.500000
-0.002300  56.500000
0.000000  56.500000
0.003000  56.500000
0.004500  56.500000
0.005200  56.500000
0.005200  56.500000
0.007500  56.500000
0.005200  56.500000
0.005200  56.500000
0.004500  56.500000
0.003000  56.500000
0.003000  56.500000
0.002200  56.600000
0.002200  56.600000
-0.000800  56.600000
-0.002300  56.600000
-0.001500  56.600000
-0.004600  56.600000
-0.003000  56.600000
-0.003800  56.600000
-0.001500  56.600000
0.000700  56.600000
0.000700  56.600000
0.002200  56.600000
-0.000800  56.600000
-0.002300  56.600000
-0.002300  56.700000
-0.000800  56.700000
0.003000  56.700000
0.001500  56.700000
0.001500  56.700000
0.000000  56.700000
-0.000800  56.700000
-0.002300  56.700000
-0.001500  56.700000
-0.000800  56.700000
-0.003000  56.700000
-0.003000  56.700000
-0.003000  56.700000
-0.004600  56.700000
-0.003000  56.700000
0.000000  56.700000
0.001500  56.700000
-0.000800  56.700000
0.000700  56.700000
0.000700  56.800000
0.001500  56.800000
0.003000  56.800000
0.003700  56.800000
0.005200  56.800000
0.005200  56.800000
0.006700  56.800000
0.004500  56.800000
0.002200  56.800000
0.003000  56.800000
0.000700  56.900000
0.000700  56.900000
0.001500  56.900000
0.002200  56.900000
0.001500  56.900000
0.000700  56.900000
0.000700  56.900000
0.000700  56.900000
-0.000800  56.900000
-0.000800  57.000000
0.001500  57.000000
0.001500  57.000000
0.000700  57.000000
-0.000800  57.000000
-0.000800  57.000000
0.000000  57.000000
0.001500  57.100000
0.002200  57.100000
0.001500  57.100000
0.003700  57.100000
0.004500  57.100000
0.003700  57.100000
0.003700  57.100000
0.001500  57.100000
0.000000  57.100000
-0.000800  57.100000
0.000700  57.200000
0.000000  57.200000
0.001500  57.200000
0.003000  57.200000
0.001500  57.200000
0.001500  57.200000
0.000700  57.200000
0.002200  57.200000
0.002200  57.200000
0.004500  57.300000
0.004500  57.300000
-0.000800  57.300000
-0.001500  57.300000
-0.003000  57.300000
-0.003000  57.300000
-0.003000  57.300000
-0.002300  57.300000
0.000000  57.300000
0.001500  57.300000
0.000000  57.400000
0.000700  57.400000
0.000000  57.400000
0.000700  57.400000
0.001500  57.400000
0.000700  57.400000
0.000000  57.400000
0.001500  57.400000
0.003000  57.400000
0.007500  57.400000
0.008200  57.400000
0.008200  57.400000
0.006700  57.400000
0.003000  57.400000
0.000000  57.400000
0.000700  57.400000
-0.000800  57.400000
-0.003000  57.500000
-0.001500  57.500000
-0.001500  57.500000
-0.003000  57.500000
-0.003800  57.500000
-0.003000  57.500000
-0.004600  57.500000
-0.000800  57.500000
-0.000800  57.500000
-0.003000  57.500000
-0.000800  57.500000
0.002200  57.500000
0.003700  57.500000
0.003700  57.500000
0.006000  57.500000
0.004500  57.500000
0.004500  57.500000
0.001500  57.500000
0.000000  57.500000
0.002200  57.500000
0.001500  57.400000
0.003000  57.400000
0.001500  57.400000
0.002200  57.400000
0.002200  57.400000
0.001500  57.400000
0.002200  57.400000
0.001500  57.400000
0.003000  57.400000
0.003000  57.400000
0.000700  57.400000
-0.000800  57.400000
-0.000800  57.400000
-0.001500  57.400000
-0.003000  57.400000
-0.003000  57.400000
-0.001500  57.400000
0.001500  57.400000
0.003000  57.400000
0.003000  57.400000
0.003000  57.300000
0.003000  57.300000
-0.000800  57.300000
0.000000  57.300000
0.000700  57.300000
0.000700  57.300000
0.003700  57.300000
0.001500  57.300000
-0.000800  57.300000
-0.000800  57.300000
-0.001500  57.300000
-0.000800  57.300000
0.003000  57.300000
0.006700  57.300000
0.006700  57.300000
0.004500  57.200000
0.003000  57.200000
0.000700  57.200000
0.000000  57.200000
-0.000800  57.200000
-0.001500  57.200000
-0.001500  57.200000
-0.001500  57.200000
-0.003800  57.200000
-0.006000  57.200000
-0.005300  57.100000
-0.005300  57.100000
-0.004600  57.100000
-0.005300  57.100000
-0.003000  57.100000
-0.001500  57.100000
-0.000800  57.100000
0.000000  57.100000
0.000000  57.100000
0.000700  57.100000
-0.000800  57.100000
-0.003000  57.100000
-0.001500  57.100000
0.000700  57.100000
0.001500  57.100000
0.000700  57.100000
0.001500  57.100000
0.002200  57.100000
0.001500  57.100000
0.004500  57.100000
0.003700  57.100000
0.000700  57.100000
0.001500  57.100000
0.002200  57.100000
0.003000  57.100000
0.003000  57.100000
0.001500  57.100000
0.000700  57.100000
0.001500  57.000000
0.003000  57.000000
0.002200  57.000000
0.001500  57.000000
0.003700  57.000000
0.006700  57.000000
0.006700  57.000000
0.003700  57.000000
0.003000  57.000000
0.002200  57.000000
0.003000  56.900000
0.003700  56.900000
0.005200  56.900000
0.002200  56.900000
0.002200  56.900000
0.003700  56.900000
0.003700  56.900000
0.001500  56.900000
-0.001500  56.900000
-0.002300  56.900000
-0.003000  56.900000
-0.003800  56.900000
-0.000800  56.900000
-0.003000  56.900000
-0.001500  56.900000
0.000000  56.900000
-0.001500  56.900000
0.001500  56.900000
0.002200  56.900000
0.000700  56.900000
0.001500  56.900000
-0.000800  56.900000
-0.002300  56.800000
-0.003000  56.800000
-0.004600  56.800000
-0.000800  56.800000
0.000000  56.800000
0.002200  56.800000
0.003700  56.800000
0.001500  56.800000
0.002200  56.800000
-0.000800  56.800000
-0.000800  56.800000
0.001500  56.800000
0.001500  56.800000
0.002200  56.800000
0.001500  56.800000
0.000700  56.800000
0.001500  56.800000
0.001500  56.700000
0.003000  56.700000
0.000700  56.700000
0.000000  56.700000
0.000000  56.700000
-0.000800  56.700000
0.000700  56.700000
0.003700  56.700000
0.003000  56.700000
0.001500  56.700000
0.003000  56.700000
0.000700  56.700000
-0.000800  56.700000
0.000000  56.700000
0.000000  56.700000
0.000000  56.700000
-0.000800  56.700000
0.000000  56.700000
0.000700  56.700000
0.003000  56.700000
0.003000  56.600000
0.002200  56.600000
0.003000  56.600000
0.003000  56.600000
0.003700  56.600000
0.002200  56.600000
0.003000  56.600000
0.003000  56.600000
0.000700  56.600000
0.000700  56.600000
0.000700  56.600000
0.000000  56.600000
-0.003000  56.600000
-0.003000  56.600000
-0.002300  56.600000
-0.001500  56.600000
-0.000800  56.600000
-0.002300  56.600000
0.000000  56.500000
0.002200  56.500000
0.003000  56.500000
0.001500  56.500000
0.002200  56.500000
-0.000800  56.500000
-0.000800  56.500000
0.000000  56.500000
-0.000800  56.500000
-0.000800  56.500000
0.000700  56.500000
0.003000  56.500000
0.002200  56.500000
0.001500  56.500000
0.003700  56.500000
0.005200  56.500000
0.004500  56.500000
0.003000  56.500000
0.002200  56.500000
0.002200  56.500000
0.001500  56.500000
0.000000  56.500000
0.000700  56.500000
0.001500  56.500000
0.000700  56.500000
-0.000800  56.400000
-0.003000  56.400000
-0.003000  56.400000
-0.003000  56.400000
-0.002300  56.400000
-0.000800  56.400000
0.000700  56.400000
0.001500  56.400000
0.002200  56.400000
0.001500  56.400000
0.002200  56.500000
0.003700  56.500000
0.005200  56.500000
0.006000  56.500000
0.006000  56.500000
0.006000  56.500000
0.004500  56.500000
0.003000  56.500000
0.003000  56.500000
0.000700  56.500000
-0.000800  56.500000
0.000700  56.500000
0.000700  56.500000
0.000700  56.500000
0.001500  56.500000
-0.001500  56.500000
-0.000800  56.500000
-0.000800  56.500000
-0.000800  56.500000
-0.000800  56.500000
-0.001500  56.500000
-0.000800  56.500000
-0.004600  56.500000
-0.003000  56.500000
0.000000  56.500000
-0.000800  56.500000
0.000700  56.500000
0.001500  56.500000
0.001500  56.500000
0.003700  56.500000
0.004500  56.500000
0.003000  56.500000
0.001500  56.500000
0.002200  56.500000
0.004500  56.500000
0.005200  56.600000
0.002200  56.600000
0.001500  56.600000
0.002200  56.600000
0.003000  56.600000
0.003000  56.600000
0.000700  56.600000
-0.001500  56.600000
-0.003000  56.600000
-0.001500  56.600000
-0.000800  56.600000
0.001500  56.600000
0.003000  56.600000
0.001500  56.600000
0.002200  56.600000
0.001500  56.600000
0.000000  56.600000
-0.001500  56.600000
-0.003000  56.600000
-0.001500  56.600000
-0.001500  56.600000
0.000700  56.600000
0.001500  56.600000
0.000700  56.600000
0.000700  56.600000
-0.000800  56.600000
-0.000800  56.600000
-0.003000  56.600000
-0.004600  56.600000
-0.003000  56.600000
-0.004600  56.600000
-0.003000  56.600000
-0.001500  56.600000
0.000000  56.600000
-0.001500  56.600000
-0.002300  56.500000
-0.001500  56.500000
-0.000800  56.500000
0.000700  56.500000
0.001500  56.500000
0.004500  56.600000
0.005200  56.600000
0.006700  56.600000
0.006000  56.600000
0.006700  56.600000
0.006700  56.600000
0.005200  56.600000
0.005200  56.600000
0.004500  56.600000
0.001500  56.600000
-0.001500  56.600000
-0.000800  56.600000
-0.002300  56.600000
0.000700  56.600000
0.000000  56.600000
-0.003000  56.600000
-0.000800  56.600000
-0.000800  56.600000
0.000700  56.600000
0.000700  56.600000
0.001500  56.600000
0.000000  56.600000
0.000700  56.600000
0.003000  56.600000
0.003000  56.600000
0.003000  56.700000
0.004500  56.700000
0.003700  56.700000
0.006000  56.700000
0.005200  56.700000
0.005200  56.700000
0.007500  56.700000
0.004500  56.700000
0.003000  56.700000
0.003000  56.700000
0.000700  56.700000
0.001500  56.700000
0.001500  56.700000
0.003000  56.700000
0.004500  56.700000
0.005200  56.700000
0.004500  56.700000
0.002200  56.700000
-0.000800  56.700000
-0.001500  56.700000
-0.000800  56.700000
-0.001500  56.700000
-0.003000  56.700000
-0.004600  56.700000
-0.005300  56.700000
-0.005300  56.700000
-0.004600  56.700000
-0.002300  56.700000
-0.000800  56.700000
0.000000  56.700000
-0.002300  56.700000
-0.000800  56.700000
0.000700  56.700000
0.000000  56.700000
0.001500  56.800000
0.002200  56.800000
0.004500  56.800000
0.006000  56.800000
0.006700  56.800000
0.006700  56.800000
0.006700  56.800000
0.006000  56.800000
0.002200  56.800000
0.000700  56.800000
-0.002300  56.800000
-0.001500  56.800000
-0.001500  56.800000
-0.000800  56.900000
-0.001500  56.900000
-0.002300  56.900000
-0.004600  56.900000
-0.004600  56.900000
-0.001500  56.900000
-0.000800  56.900000
0.001500  56.900000
0.004500  56.900000
0.004500  56.900000
0.001500  56.900000
0.001500  56.900000
0.001500  56.900000
0.000000  56.900000
-0.000800  56.900000
0.000700  56.900000
0.000700  56.900000
0.003700  56.900000
0.005200  56.900000
0.003700  56.900000
0.003700  56.900000
0.004500  56.900000
0.003000  56.900000
0.000700  56.900000
0.000000  56.900000
-0.001500  56.900000
-0.000800  56.900000
0.000700  56.900000
-0.001500  57.000000
-0.004600  57.000000
-0.005300  57.000000
-0.003000  57.000000
-0.003000  57.000000
-0.002300  57.000000
-0.003000  57.000000
-0.002300  57.000000
0.000700  57.000000
0.000700  57.000000
-0.001500  57.000000
-0.003000  57.000000
-0.003800  57.000000
-0.004600  57.000000
-0.002300  57.000000
0.000700  57.000000
0.003000  57.000000
0.006700  57.000000
0.006700  57.000000
0.004500  57.000000
0.004500  57.100000
0.004500  57.100000
0.003700  57.100000
0.001500  57.100000
0.000000  57.100000
-0.000800  57.100000
-0.001500  57.100000
0.001500  57.100000
0.000700  57.100000
-0.000800  57.100000
0.000700  57.100000
0.003000  57.100000
0.003000  57.100000
0.004500  57.100000
0.004500  57.100000
0.001500  57.100000
0.001500  57.100000
-0.000800  57.100000
-0.001500  57.100000
-0.000800  57.100000
0.002200  57.100000
0.004500  57.200000
0.004500  57.200000
0.006000  57.200000
0.005200  57.200000
0.003000  57.200000
0.003000  57.200000
0.003000  57.200000
0.003000  57.200000
0.003700  57.200000
0.001500  57.300000
0.000700  57.300000
0.003000  57.300000
0.003000  57.300000
0.005200  57.300000
0.008200  57.300000
0.007500  57.300000
0.005200  57.300000
0.005200  57.400000
0.004500  57.400000
0.004500  57.400000
0.004500  57.400000
0.001500  57.400000
0.000700  57.400000
0.000700  57.400000
-0.000800  57.400000
-0.001500  57.400000
-0.000800  57.400000
-0.001500  57.500000
-0.003800  57.500000
-0.004600  57.500000
-0.004600  57.500000
-0.003800  57.500000
-0.003800  57.500000
-0.003800  57.500000
-0.004600  57.500000
-0.004600  57.500000
-0.005300  57.500000
-0.005300  57.500000
-0.005300  57.600000
-0.005300  57.600000
-0.002300  57.600000
-0.001500  57.600000
-0.001500  57.600000
-0.003000  57.600000
-0.005300  57.600000
-0.003000  57.600000
-0.001500  57.600000
0.000000  57.600000
0.003700  57.600000
0.006700  57.600000
0.007500  57.600000
0.004500  57.600000
0.000700  57.600000
0.000700  57.600000
0.000700  57.600000
0.003000  57.600000
0.005200  57.600000
0.008200  57.600000
0.007500  57.600000
0.007500  57.600000
0.005200  57.600000
0.004500  57.600000
0.003000  57.600000
0.000000  57.600000
-0.001500  57.600000
-0.003000  57.600000
-0.002300  57.600000
0.000700  57.600000
-0.000800  57.600000
-0.000800  57.600000
0.001500  57.600000
0.000000  57.600000
0.000700  57.600000
-0.001500  57.600000
-0.001500  57.600000
-0.001500  57.600000
-0.000800  57.600000
0.003000  57.600000
0.004500  57.600000
0.005200  57.600000
0.004500  57.600000
0.003000  57.600000
0.001500  57.600000
-0.000800  57.600000
0.000000  57.700000
0.003000  57.700000
0.003000  57.700000
0.000700  57.700000
-0.001500  57.700000
-0.003000  57.700000
-0.000800  57.700000
-0.000800  57.700000
-0.001500  57.700000
-0.003000  57.700000
-0.005300  57.700000
-0.005300  57.700000
-0.005300  57.700000
-0.002300  57.700000
-0.002300  57.700000
-0.001500  57.700000
0.001500  57.700000
0.003700  57.700000
0.005200  57.700000
0.004500  57.700000
0.003000  57.700000
0.003000  57.700000
0.003000  57.700000
0.007500  57.700000
0.006700  57.700000
0.007500  57.700000
0.004500  57.700000
0.000700  57.700000
0.003000  57.700000
0.000700  57.700000
0.003700  57.700000
0.006000  57.700000
0.006700  57.700000
0.005200  57.700000
0.003700  57.700000
-0.000800  57.700000
-0.005300  57.700000
-0.004600  57.700000
-0.006800  57.700000
-0.006800  57.700000
-0.005300  57.700000
-0.003000  57.700000
-0.001500  57.700000
-0.001500  57.700000
-0.003000  57.700000
-0.005300  57.800000
-0.004600  57.800000
-0.001500  57.800000
0.003700  57.800000
0.005200  57.800000
0.003000  57.800000
0.001500  57.800000
-0.000800  57.800000
0.001500  57.800000
0.001500  57.800000
0.000700  57.800000
0.002200  57.800000
0.000700  57.800000
0.000700  57.800000
-0.000800  57.800000
0.000000  57.900000
-0.000800  57.900000
-0.000800  57.900000
0.000700  57.900000
-0.000800  57.900000
-0.000800  57.900000
-0.000800  57.900000
0.001500  57.900000
0.001500  57.900000
0.001500  57.900000
0.003000  57.900000
0.006000  57.900000
0.010500  57.900000
0.010500  58.000000
0.006700  58.000000
0.006000  58.000000
0.008200  58.000000
0.006700  58.000000
0.007500  58.000000
0.006000  58.000000
0.002200  58.000000
0.002200  58.000000
0.002200  58.000000
0.005200  58.000000
0.003000  58.000000
0.001500  58.100000
0.001500  58.100000
0.001500  58.100000
0.003000  58.100000
0.001500  58.100000
0.001500  58.100000
-0.000800  58.100000
0.000700  58.100000
0.006000  58.100000
0.006000  58.100000
0.006000  58.200000
0.005200  58.200000
0.005200  58.200000
0.008200  58.200000
0.006700  58.200000
0.003000  58.200000
0.000000  58.200000
-0.001500  58.200000
-0.002300  58.200000
-0.002300  58.200000
-0.001500  58.200000
-0.000800  58.200000
0.000000  58.200000
-0.003000  58.200000
-0.004600  58.200000
-0.003000  58.200000
-0.001500  58.200000
-0.002300  58.200000
-0.001500  58.300000
-0.003000  58.300000
-0.003000  58.300000
-0.003800  58.300000
-0.000800  58.300000
0.000700  58.300000
-0.001500  58.300000
-0.001500  58.300000
-0.001500  58.300000
-0.000800  58.300000
0.000700  58.400000
0.002200  58.400000
0.003700  58.400000
0.005200  58.400000
0.005200  58.400000
0.004500  58.400000
0.007500  58.400000
0.006700  58.400000
0.004500  58.400000
0.005200  58.400000
0.005200  58.400000
0.003700  58.400000
0.004500  58.400000
0.001500  58.400000
0.000000  58.400000
0.000700  58.400000
-0.000800  58.400000
-0.000800  58.400000
0.000700  58.400000
-0.000800  58.400000
0.000700  58.400000
0.001500  58.400000
0.002200  58.400000
0.000700  58.400000
-0.001500  58.400000
0.000700  58.400000
-0.000800  58.400000
-0.002300  58.400000
-0.001500  58.400000
-0.001500  58.400000
-0.002300  58.400000
-0.005300  58.400000
-0.001500  58.400000
0.002200  58.400000
0.006000  58.400000
0.009000  58.400000
0.006700  58.400000
0.005200  58.400000
0.003700  58.400000
0.001500  58.400000
0.000700  58.400000
0.001500  58.400000
-0.000800  58.400000
0.000000  58.400000
0.000000  58.400000
-0.003000  58.400000
0.000700  58.400000
0.003700  58.400000
0.003000  58.400000
0.000700  58.400000
-0.001500  58.400000
-0.004600  58.400000
-0.005300  58.500000
-0.006800  58.500000
-0.007500  58.500000
-0.009100  58.500000
-0.006800  58.500000
-0.006800  58.500000
-0.004600  58.500000
0.002200  58.500000
0.004500  58.500000
0.006700  58.500000
0.006000  58.500000
0.004500  58.500000
0.004500  58.500000
0.003000  58.500000
0.001500  58.500000
0.000700  58.500000
0.003700  58.500000
0.006000  58.500000
0.005200  58.500000
0.003000  58.500000
0.001500  58.500000
0.000000  58.500000
-0.003000  58.500000
-0.004600  58.500000
-0.004600  58.500000
-0.004600  58.500000
-0.004600  58.500000
-0.006800  58.500000
-0.008300  58.500000
-0.003000  58.500000
0.001500  58.500000
0.000700  58.500000
0.001500  58.400000
0.003000  58.400000
0.000700  58.400000
0.003700  58.400000
0.005200  58.400000
0.003000  58.400000
0.003000  58.400000
0.001500  58.400000
0.000700  58.400000
0.002200  58.400000
0.004500  58.400000
0.004500  58.400000
0.004500  58.400000
0.000700  58.300000
0.002200  58.300000
0.005200  58.300000
0.004500  58.300000
0.002200  58.300000
0.000700  58.300000
0.001500  58.300000
0.000700  58.300000
-0.002300  58.300000
-0.001500  58.300000
-0.000800  58.200000
0.000700  58.200000
-0.000800  58.200000
0.001500  58.200000
-0.000800  58.200000
-0.004600  58.200000
-0.003800  58.200000
-0.001500  58.200000
0.000700  58.100000
0.003000  58.100000
0.004500  58.100000
0.006000  58.100000
0.006700  58.100000
0.008200  58.000000
0.008200  58.000000
0.006000  58.000000
0.006000  58.000000
0.003000  58.000000
0.001500  58.000000
0.001500  58.000000
0.001500  57.900000
0.000000  57.900000
-0.003800  57.900000
-0.004600  57.900000
-0.004600  57.900000
-0.003000  57.900000
-0.001500  57.900000
-0.000800  57.900000
-0.000800  57.800000
0.000700  57.800000
-0.000800  57.800000
-0.005300  57.800000
-0.005300  57.800000
-0.005300  57.700000
-0.004600  57.700000
-0.003000  57.700000
-0.003000  57.700000
-0.002300  57.700000
-0.003000  57.700000
-0.004600  57.600000
0.000000  57.600000
0.003000  57.600000
0.002200  57.600000
0.003700  57.600000
0.002200  57.600000
0.001500  57.600000
0.000700  57.600000
-0.001500  57.600000
0.002200  57.500000
0.003000  57.500000
0.004500  57.500000
0.004500  57.500000
0.003000  57.500000
0.005200  57.400000
0.002200  57.400000
0.001500  57.400000
0.002200  57.400000
0.000000  57.400000
-0.003000  57.400000
-0.006000  57.300000
-0.006800  57.300000
-0.003000  57.300000
0.000700  57.300000
0.000700  57.300000
0.001500  57.300000
0.001500  57.300000
0.005200  57.200000
0.008200  57.200000
0.006700  57.200000
0.005200  57.200000
0.000700  57.200000
-0.003000  57.200000
-0.000800  57.200000
0.000700  57.200000
0.003700  57.200000
0.006000  57.100000
0.005200  57.100000
0.005200  57.100000
0.004500  57.100000
0.005200  57.100000
0.006000  57.100000
0.003700  57.100000
0.001500  57.100000
-0.000800  57.100000
0.000700  57.100000
0.000700  57.100000
0.000700  57.000000
-0.001500  57.000000
-0.003000  57.000000
-0.002300  57.000000
-0.006000  57.000000
-0.005300  57.000000
-0.003000  57.000000
-0.003000  57.000000
-0.001500  57.000000
0.001500  56.900000
0.004500  56.900000
0.004500  56.900000
0.000700  56.900000
-0.002300  56.900000
-0.001500  56.800000
-0.003000  56.800000
-0.002300  56.800000
-0.000800  56.800000
0.000000  56.800000
0.001500  56.800000
-0.001500  56.800000
0.000700  56.800000
0.003700  56.800000
0.008200  56.800000
0.012000  56.800000
0.009000  56.800000
0.006000  56.800000
0.006000  56.700000
0.006700  56.700000
0.006000  56.700000
0.006700  56.700000
0.003700  56.700000
0.001500  56.700000
0.000700  56.700000
0.000000  56.700000
0.001500  56.700000
0.002200  56.700000
0.003700  56.700000
0.003000  56.700000
0.003000  56.700000
0.005200  56.600000
0.005200  56.600000
0.003700  56.600000
-0.001500  56.600000
-0.004600  56.600000
-0.005300  56.600000
-0.003800  56.600000
0.000700  56.600000
0.000000  56.600000
-0.001500  56.500000
-0.001500  56.500000
-0.001500  56.500000
-0.000800  56.500000
-0.000800  56.500000
0.000700  56.400000
0.003000  56.400000
0.001500  56.400000
0.000700  56.400000
-0.000800  56.400000
-0.001500  56.400000
-0.003000  56.400000
-0.003000  56.400000
-0.003000  56.400000
-0.003000  56.400000
-0.004600  56.300000
-0.003800  56.300000
-0.003800  56.300000
-0.006000  56.300000
-0.005300  56.300000
-0.004600  56.300000
-0.005300  56.300000
-0.003800  56.300000
-0.000800  56.200000
-0.002300  56.200000
-0.000800  56.200000
0.003000  56.200000
0.006700  56.200000
0.009700  56.200000
0.009700  56.200000
0.010500  56.200000
0.012000  56.200000
0.012000  56.200000
0.013500  56.100000
0.010500  56.100000
0.006700  56.100000
0.005200  56.100000
0.006000  56.100000
0.008200  56.000000
0.008200  56.000000
0.008200  56.000000
0.003000  56.000000
-0.004600  56.000000
-0.008300  56.000000
-0.010500  55.900000
-0.009100  55.900000
-0.006800  55.900000
-0.004600  55.900000
-0.000800  55.900000
0.000700  55.900000
0.001500  55.800000
-0.002300  55.800000
-0.003000  55.800000
-0.002300  55.800000
-0.003000  55.800000
-0.003000  55.800000
-0.003000  55.800000
-0.002300  55.800000
-0.004600  55.800000
-0.005300  55.800000
-0.005300  55.700000
-0.008300  55.700000
-0.005300  55.700000
-0.003000  55.700000
0.000700  55.700000
0.005200  55.600000
0.008200  55.600000
0.010500  55.600000
0.009000  55.600000
0.006700  55.600000
0.006000  55.600000
0.004500  55.600000
0.004500  55.600000
0.002200  55.600000
0.003000  55.500000
0.006700  55.500000
0.007500  55.500000
0.004500  55.500000
-0.001500  55.500000
-0.004600  55.500000
-0.006800  55.400000
-0.005300  55.400000
-0.001500  55.400000
-0.001500  55.400000
-0.001500  55.400000
-0.000800  55.300000
0.003700  55.300000
0.005200  55.300000
0.003700  55.300000
0.004500  55.300000
0.004500  55.300000
0.003700  55.300000
0.001500  55.300000
0.003000  55.300000
0.003000  55.300000
0.002200  55.300000
0.001500  55.300000
0.000700  55.200000
-0.001500  55.200000
-0.004600  55.200000
-0.004600  55.200000
-0.002300  55.200000
-0.000800  55.200000
0.003000  55.200000
0.003700  55.100000
0.005200  55.100000
0.006700  55.100000
0.006700  55.100000
0.003000  55.100000
0.000000  55.100000
-0.001500  55.000000
-0.004600  55.000000
-0.003000  55.000000
-0.001500  55.000000
-0.001500  55.000000
-0.001500  54.900000
-0.000800  54.900000
-0.001500  54.900000
-0.002300  54.900000
-0.001500  54.900000
-0.001500  54.900000
-0.003000  54.900000
-0.000800  54.900000
0.000700  54.900000
-0.000800  54.800000
0.000000  54.800000
0.000700  54.800000
-0.000800  54.800000
0.000700  54.800000
0.003000  54.700000
0.003000  54.700000
0.004500  54.700000
0.007500  54.700000
0.006700  54.600000
0.006000  54.600000
0.006700  54.600000
0.006700  54.600000
0.005200  54.600000
0.001500  54.500000
0.000000  54.500000
-0.004600  54.500000
-0.006000  54.500000
-0.004600  54.400000
-0.003800  54.400000
-0.004600  54.400000
-0.004600  54.400000
-0.002300  54.400000
0.000700  54.400000
0.002200  54.300000
0.005200  54.300000
0.004500  54.300000
0.002200  54.200000
0.003700  54.200000
0.005200  54.200000
0.003000  54.200000
-0.001500  54.100000
-0.004600  54.100000
-0.004600  54.100000
-0.003000  54.000000
-0.004600  54.000000
-0.004600  54.000000
-0.004600  54.000000
-0.004600  54.000000
-0.005300  53.900000
-0.005300  53.900000
-0.004600  53.800000
-0.003000  53.800000
-0.001500  53.800000
0.000000  53.800000
0.003700  53.700000
0.009000  53.700000
0.011200  53.600000
0.013500  53.600000
0.015000  53.600000
0.011200  53.500000
0.006700  53.500000
0.002200  53.500000
0.001500  53.500000
0.003700  53.400000
0.003000  53.400000
0.004500  53.400000
0.004500  53.300000
0.005200  53.300000
0.005200  53.200000
0.002200  53.200000
0.001500  53.100000
0.000000  53.100000
-0.001500  53.100000
-0.002300  53.100000
0.000000  53.100000
0.000700  53.000000
-0.000800  53.000000
-0.000800  53.000000
-0.001500  52.900000
-0.000800  52.900000
0.000700  52.800000
0.003700  52.800000
0.003000  52.800000
0.000000  52.700000
0.001500  52.700000
0.003700  52.700000
0.006000  52.600000
0.005200  52.600000
0.004500  52.600000
0.004500  52.600000
0.006700  52.500000
0.005200  52.500000
0.005200  52.400000
0.003700  52.400000
0.002200  52.400000
0.004500  52.300000
0.002200  52.300000
0.000700  52.200000
-0.001500  52.200000
-0.003000  52.200000
-0.004600  52.100000
-0.006800  52.100000
-0.002300  52.100000
0.000700  52.000000
0.001500  52.000000
0.001500  51.900000
0.002200  51.900000
0.003000  51.900000
-0.000800  51.800000
0.000700  51.800000
-0.000800  51.700000
-0.003000  51.700000
-0.000800  51.700000
0.001500  51.700000
0.000000  51.600000
0.001500  51.600000
0.005200  51.500000
0.006000  51.500000
0.005200  51.500000
0.000000  51.400000
-0.003800  51.400000
-0.003000  51.300000
-0.004600  51.300000
-0.005300  51.300000
-0.005300  51.300000
-0.003000  51.200000
-0.001500  51.200000
0.003000  51.100000
0.005200  51.100000
0.003700  51.100000
0.003000  51.000000
0.002200  51.000000
0.003000  50.900000
0.003000  50.900000
-0.000800  50.900000
-0.003000  50.800000
-0.005300  50.800000
-0.003800  50.800000
-0.001500  50.800000
-0.001500  50.700000
-0.001500  50.700000
-0.003000  50.600000
-0.004600  50.600000
-0.001500  50.600000
-0.003800  50.500000
-0.001500  50.500000
0.003000  50.400000
0.005200  50.400000
0.000700  50.400000
-0.003000  50.400000
-0.000800  50.300000
-0.000800  50.300000
0.000000  50.200000
0.003700  50.200000
0.009700  50.100000
0.012700  50.100000
0.012700  50.000000
0.010500  50.000000
0.003000  49.900000
0.000700  49.900000
0.001500  49.900000
0.003000  49.900000
0.002200  49.800000
-0.001500  49.800000
-0.004600  49.700000
-0.003800  49.700000
-0.003000  49.600000
-0.003000  49.600000
-0.000800  49.500000
0.003000  49.500000
0.000700  49.400000
-0.000800  49.400000
-0.002300  49.400000
-0.003800  49.300000
-0.005300  49.300000
-0.008300  49.200000
-0.006000  49.200000
-0.003000  49.100000
-0.003000  49.100000
0.000700  49.000000
0.003000  49.000000
0.002200  49.000000
0.003000  49.000000
0.000700  48.900000
-0.000800  48.900000
0.001500  48.800000
0.003000  48.800000
0.001500  48.700000
0.003000  48.700000
0.001500  48.600000
-0.000800  48.600000
0.001500  48.600000
0.004500  48.500000
0.006700  48.500000
0.004500  48.400000
0.006000  48.300000
0.010500  48.300000
0.009700  48.200000
0.008200  48.200000
0.006000  48.100000
0.001500  48.100000
-0.001500  48.000000
-0.002300  48.000000
0.000000  47.900000
-0.002300  47.900000
0.000700  47.800000
0.009000  47.800000
0.006700  47.700000
0.003700  47.600000
0.006000  47.600000
0.007500  47.500000
0.003000  47.500000
-0.000800  47.500000
-0.004600  47.400000
-0.007500  47.400000
-0.006000  47.300000
-0.004600  47.200000
-0.007500  47.200000
-0.009100  47.200000
-0.005300  47.100000
-0.006800  47.100000
-0.007500  47.000000
-0.004600  47.000000
-0.004600  46.900000
-0.000800  46.900000
0.004500  46.800000
0.009000  46.800000
0.010500  46.700000
0.014200  46.700000
0.012700  46.600000
0.006000  46.500000
0.004500  46.500000
0.004500  46.500000
0.003000  46.400000
0.004500  46.300000
0.004500  46.300000
0.003000  46.300000
0.006000  46.200000
0.004500  46.100000
0.002200  46.100000
-0.001500  46.000000
0.001500  46.000000
0.001500  45.900000
0.000000  45.900000
0.003700  45.800000
0.003000  45.800000
0.005200  45.700000
0.008200  45.700000
0.005200  45.600000
-0.000800  45.500000
-0.004600  45.400000
-0.006800  45.400000
-0.010500  45.400000
-0.010500  45.300000
-0.014300  45.300000
-0.013500  45.200000
-0.010500  45.200000
-0.006800  45.100000
-0.001500  45.000000
0.000700  45.000000
0.000700  45.000000
-0.001500  44.900000
0.000700  44.900000
0.005200  44.800000
0.007500  44.700000
0.004500  44.700000
-0.000800  44.600000
-0.000800  44.600000
0.003700  44.500000
0.004500  44.500000
0.000700  44.400000
-0.003000  44.400000
-0.009100  44.300000
-0.009100  44.200000
-0.007500  44.200000
-0.006800  44.100000
-0.005300  44.100000
-0.004600  44.100000
0.001500  44.000000
0.005200  43.900000
0.005200  43.900000
0.007500  43.800000
0.009700  43.800000
0.005200  43.700000
0.000700  43.600000
-0.002300  43.600000
-0.003800  43.600000
-0.003000  43.500000
-0.001500  43.400000
-0.000800  43.400000
0.000700  43.300000
0.004500  43.300000
0.007500  43.200000
0.006700  43.200000
0.001500  43.100000
0.003700  43.100000
0.009000  43.000000
0.011200  43.000000
0.010500  42.900000
0.008200  42.900000
0.006000  42.800000
-0.000800  42.800000
-0.006000  42.700000
-0.006800  42.700000
-0.004600  42.700000
0.000000  42.600000
-0.003000  42.500000
-0.002300  42.500000
-0.001500  42.400000
0.000000  42.400000
0.009000  42.300000
0.009000  42.300000
0.006700  42.300000
0.005200  42.200000
0.000700  42.100000
-0.005300  42.100000
-0.007500  42.000000
-0.004600  42.000000
-0.003000  41.900000
-0.002300  41.900000
0.000000  41.800000
0.003000  41.800000
0.006700  41.700000
0.010500  41.700000
0.012700  41.600000
0.012700  41.600000
0.009700  41.500000
0.007500  41.400000
0.005200  41.400000
0.001500  41.400000
0.001500  41.300000
0.004500  41.300000
0.005200  41.200000
0.006000  41.100000
0.003000  41.000000
0.001500  41.000000
-0.000800  40.900000
-0.002300  40.900000
-0.001500  40.800000
-0.003800  40.700000
-0.006800  40.700000
-0.009800  40.600000
-0.012800  40.500000
-0.009100  40.500000
-0.006800  40.400000
-0.006800  40.400000
-0.003000  40.300000
-0.001500  40.200000
-0.001500  40.200000
0.004500  40.100000
0.006700  40.000000
0.010500  40.000000
0.014200  39.900000
0.010500  39.900000
0.001500  39.800000
-0.001500  39.700000
0.000700  39.700000
0.000700  39.600000
0.001500  39.600000
0.001500  39.500000
-0.002300  39.500000
-0.009100  39.400000
-0.013500  39.300000
-0.009100  39.300000
0.000700  39.200000
0.008200  39.100000
0.009000  39.100000
0.003000  39.100000
0.000700  39.000000
0.004500  38.900000
0.003700  38.800000
-0.003000  38.800000
-0.005300  38.700000
-0.001500  38.700000
-0.002300  38.600000
-0.003000  38.600000
-0.004600  38.500000
-0.002300  38.400000
0.000000  38.400000
-0.000800  38.300000
-0.000800  38.200000
-0.001500  38.200000
-0.003000  38.100000
-0.003000  38.100000
-0.000800  38.000000
-0.000800  37.900000
0.000700  37.900000
0.001500  37.800000
0.004500  37.800000
0.003000  37.700000
0.001500  37.600000
0.003000  37.600000
0.004500  37.500000
0.008200  37.400000
0.015000  37.400000
0.018000  37.300000
0.012700  37.300000
0.011200  37.200000
0.009000  37.200000
0.006700  37.100000
0.010500  37.000000
0.010500  37.000000
0.013500  36.900000
0.015000  36.900000
0.010500  36.800000
0.008200  36.700000
0.007500  36.700000
0.007500  36.600000
0.004500  36.600000
0.003000  36.500000
0.000000  36.400000
-0.004600  36.400000
-0.004600  36.300000
-0.003000  36.300000
-0.004600  36.200000
-0.005300  36.100000
-0.005300  36.000000
-0.006000  36.000000
-0.003000  35.900000
0.004500  35.900000
0.012000  35.800000
0.011200  35.700000
0.001500  35.700000
-0.006800  35.600000
-0.011300  35.500000
-0.015800  35.500000
-0.023300  35.400000
-0.025600  35.300000
-0.023300  35.300000
-0.024000  35.200000
-0.027000  35.100000
-0.022500  35.100000
-0.012000  35.000000
-0.004600  35.000000
0.000700  34.900000
0.003700  34.800000
0.004500  34.800000
0.004500  34.700000
0.002200  34.700000
0.001500  34.600000
0.000000  34.600000
-0.005300  34.500000
-0.009100  34.400000
-0.006800  34.400000
0.005200  34.300000
0.009700  34.200000
0.003000  34.200000
0.005200  34.100000
0.007500  34.100000
0.012000  34.000000
0.015700  33.900000
0.016500  33.900000
0.024700  33.800000
0.024000  33.800000
0.021700  33.700000
0.021000  33.700000
0.014200  33.600000
0.009000  33.500000
0.005200  33.400000
0.004500  33.400000
0.001500  33.300000
-0.000800  33.300000
-0.001500  33.200000
-0.006800  33.100000
-0.008300  33.100000
-0.006800  33.000000
-0.003800  32.900000
-0.003000  32.800000
-0.002300  32.800000
-0.001500  32.700000
-0.000800  32.600000
-0.004600  32.600000
-0.005300  32.500000
-0.002300  32.500000
0.000700  32.400000
0.000000  32.400000
-0.002300  32.300000
-0.009100  32.200000
-0.019500  32.100000
-0.016500  32.100000
-0.012000  32.000000
-0.001500  31.900000
0.003000  31.900000
0.000000  31.800000
0.000700  31.800000
0.003000  31.700000
0.004500  31.600000
-0.000800  31.500000
0.001500  31.500000
0.009700  31.400000
0.012700  31.300000
0.015000  31.300000
0.009700  31.200000
0.007500  31.100000
0.000700  31.100000
-0.001500  31.000000
-0.000800  30.900000
-0.003000  30.900000
0.001500  30.800000
0.004500  30.700000
0.006700  30.600000
0.008200  30.600000
0.006000  30.500000
0.003000  30.400000
0.003700  30.400000
0.003700  30.300000
0.000700  30.200000
-0.007500  30.100000
-0.012000  30.100000
-0.006000  30.000000
0.003700  29.900000
0.014200  29.900000
0.018700  29.800000
0.010500  29.700000
0.000000  29.700000
-0.005300  29.600000
-0.006800  29.600000
-0.004600  29.500000
-0.009100  29.400000
-0.022500  29.300000
-0.027800  29.300000
-0.027800  29.200000
-0.015000  29.200000
-0.004600  29.100000
0.003700  29.000000
0.008200  29.000000
0.004500  28.900000
0.004500  28.800000
0.006700  28.800000
0.012000  28.700000
0.019500  28.600000
0.024000  28.600000
0.022500  28.500000
0.012000  28.500000
0.000700  28.400000
-0.004600  28.300000
-0.006800  28.300000
-0.003800  28.300000
0.003700  28.200000
0.004500  28.100000
0.000000  28.100000
0.001500  28.000000
0.010500  27.900000
0.018700  27.900000
0.016500  27.900000
0.005200  27.800000
-0.008300  27.700000
-0.012000  27.700000
-0.015800  27.600000
-0.020300  27.500000
-0.019500  27.400000
-0.016500  27.400000
-0.016500  27.400000
-0.014300  27.300000
-0.006800  27.300000
-0.005300  27.200000
-0.006800  27.100000
-0.003800  27.100000
0.001500  27.000000
-0.001500  27.000000
-0.002300  26.900000
0.001500  26.900000
-0.000800  26.800000
0.006700  26.700000
0.019500  26.700000
0.030000  26.600000
0.030700  26.500000
0.021700  26.500000
0.012700  26.500000
0.011200  26.400000
0.009700  26.300000
0.008200  26.300000
0.006000  26.200000
0.007500  26.100000
0.003700  26.100000
-0.005300  26.100000
-0.009800  26.000000
-0.010500  25.900000
-0.004600  25.900000
0.003000  25.800000
0.005200  25.700000
0.006700  25.700000
0.003000  25.600000
0.002200  25.600000
0.005200  25.600000
0.005200  25.500000
-0.009100  25.400000
-0.018100  25.400000
-0.016500  25.300000
-0.016500  25.200000
-0.012800  25.200000
-0.005300  25.200000
0.005200  25.100000
0.011200  25.000000
0.009700  25.000000
0.003000  24.900000
-0.002300  24.800000
-0.003800  24.800000
-0.006000  24.700000
-0.001500  24.700000
0.002200  24.600000
0.012700  24.600000
0.017200  24.500000
0.012000  24.500000
0.003000  24.400000
-0.005300  24.300000
0.000000  24.300000
0.000700  24.300000
0.000000  24.200000
-0.003000  24.100000
-0.005300  24.000000
-0.000800  24.000000
0.008200  24.000000
0.017200  23.900000
0.023200  23.800000
0.018000  23.800000
0.004500  23.800000
-0.003000  23.700000
-0.009100  23.600000
-0.009800  23.600000
-0.010500  23.500000
-0.015000  23.500000
-0.012800  23.400000
-0.002300  23.400000
0.000700  23.300000
-0.000800  23.300000
0.005200  23.200000
0.008200  23.200000
0.008200  23.100000
0.003000  23.000000
0.000700  22.900000
-0.000800  22.900000
-0.006800  22.900000
-0.008300  22.900000
-0.012000  22.800000
-0.005300  22.700000
-0.001500  22.700000
-0.005300  22.600000
-0.008300  22.600000
-0.009800  22.500000
-0.009800  22.500000
-0.009100  22.500000
-0.009100  22.400000
-0.008300  22.400000
-0.004600  22.300000
0.001500  22.200000
0.014200  22.200000
0.023200  22.100000
0.023200  22.100000
0.016500  22.000000
0.004500  22.000000
-0.003800  22.000000
-0.001500  21.900000
0.005200  21.900000
0.004500  21.800000
0.003000  21.700000
0.003700  21.700000
0.015700  21.600000
0.030000  21.600000
0.025500  21.500000
0.028500  21.500000
0.035200  21.400000
0.031500  21.400000
0.019500  21.300000
0.009000  21.300000
0.001500  21.200000
-0.015800  21.200000
-0.016500  21.100000
-0.012800  21.100000
-0.010500  21.000000
-0.009800  20.900000
-0.014300  20.900000
-0.014300  20.900000
-0.008300  20.800000
0.005200  20.700000
0.012700  20.700000
0.004500  20.700000
-0.015000  20.600000
-0.021000  20.600000
-0.015800  20.500000
-0.011300  20.400000
-0.010500  20.400000
-0.010500  20.300000
-0.008300  20.300000
-0.002300  20.200000
0.004500  20.200000
0.003000  20.200000
0.007500  20.100000
0.009000  20.000000
0.005200  20.000000
0.003000  19.900000
0.000700  19.900000
0.009000  19.800000
0.023200  19.800000
0.038200  19.800000
0.027000  19.700000
0.008200  19.700000
-0.000800  19.600000
-0.010500  19.600000
-0.017300  19.500000
-0.024000  19.500000
-0.027800  19.500000
-0.030800  19.400000
-0.027000  19.400000
-0.012000  19.300000
-0.001500  19.300000
0.004500  19.300000
0.015700  19.200000
0.021700  19.200000
0.016500  19.100000
0.003000  19.000000
-0.002300  19.000000
-0.001500  19.000000
0.000000  18.900000
0.002200  18.900000
0.002200  18.900000
0.006700  18.800000
0.007500  18.800000
0.007500  18.700000
0.010500  18.700000
0.012000  18.600000
0.008200  18.500000
0.006700  18.500000
0.009700  18.400000
0.010500  18.400000
0.012000  18.400000
0.001500  18.300000
-0.010500  18.300000
-0.014300  18.200000
-0.010500  18.200000
-0.004600  18.100000
-0.003800  18.100000
-0.005300  18.000000
-0.009800  18.000000
-0.009100  18.000000
-0.003800  17.900000
0.002200  17.900000
0.014200  17.800000
0.024000  17.800000
0.031500  17.700000
0.042000  17.700000
0.040500  17.700000
0.018700  17.600000
-0.001500  17.600000
-0.015000  17.500000
-0.027000  17.500000
-0.034600  17.500000
-0.042000  17.400000
-0.037500  17.400000
-0.033000  17.300000
-0.023300  17.200000
-0.009100  17.200000
-0.004600  17.200000
0.001500  17.200000
0.011200  17.100000
0.010500  17.100000
0.007500  17.000000
0.009000  17.000000
0.009000  17.000000
0.005200  17.000000
0.003000  16.900000
0.002200  16.900000
0.003000  16.800000
0.006700  16.800000
0.012000  16.800000
0.017200  16.700000
0.025500  16.700000
0.045700  16.600000
0.056200  16.600000
0.038200  16.600000
0.007500  16.500000
-0.023300  16.500000
-0.036100  16.500000
-0.036800  16.400000
-0.042800  16.400000
-0.053300  16.300000
-0.053300  16.300000
-0.040500  16.200000
-0.024800  16.200000
-0.005300  16.200000
0.019500  16.100000
0.025500  16.100000
0.019500  16.100000
0.020200  16.000000
0.018000  16.000000
0.016500  15.900000
0.015700  15.900000
0.015000  15.800000
0.020200  15.800000
0.023200  15.700000
0.018000  15.700000
0.014200  15.700000
0.021000  15.600000
0.026200  15.600000
0.024000  15.500000
0.015700  15.500000
-0.015000  15.400000
-0.034600  15.400000
-0.038300  15.300000
-0.040500  15.300000
-0.036100  15.300000
-0.042000  15.300000
-0.035300  15.200000
-0.025600  15.200000
-0.006800  15.100000
0.016500  15.100000
0.022500  15.000000
0.024700  15.000000
0.016500  14.900000
0.002200  14.900000
-0.006800  14.800000
-0.010500  14.800000
-0.011300  14.800000
0.000000  14.700000
0.012700  14.700000
0.023200  14.700000
0.027000  14.600000
0.015700  14.600000
0.010500  14.500000
-0.002300  14.500000
-0.016500  14.400000
-0.021800  14.400000
-0.016500  14.400000
-0.001500  14.400000
0.021700  14.300000
0.069000  14.300000
0.071200  14.200000
0.015700  14.200000
-0.014300  14.200000
-0.019500  14.100000
-0.020300  14.000000
-0.014300  14.000000
-0.026300  14.000000
-0.046500  14.000000
-0.039800  13.900000
-0.010500  13.900000
0.024000  13.900000
0.040500  13.900000
0.016500  13.800000
-0.006800  13.800000
-0.012800  13.700000
-0.004600  13.700000
0.008200  13.700000
0.005200  13.600000
0.004500  13.600000
0.002200  13.600000
-0.000800  13.500000
-0.012800  13.500000
-0.016500  13.500000
-0.012000  13.500000
-0.016500  13.400000
-0.004600  13.400000
0.027700  13.300000
0.057000  13.300000
0.049500  13.300000
0.039000  13.200000
0.033700  13.200000
0.017200  13.100000
0.000700  13.100000
-0.011300  13.100000
-0.003800  13.000000
0.015700  13.000000
0.034500  13.000000
0.016500  13.000000
-0.027000  12.900000
-0.039000  12.900000
-0.030800  12.800000
-0.024000  12.800000
-0.015800  12.800000
-0.003000  12.700000
-0.001500  12.600000
0.005200  12.600000
0.013500  12.600000
0.003000  12.600000
-0.003800  12.600000
-0.001500  12.500000
0.008200  12.500000
0.005200  12.400000
-0.004600  12.400000
-0.001500  12.400000
0.015700  12.300000
0.027000  12.300000
0.013500  12.200000
0.003700  12.200000
0.005200  12.200000
0.006700  12.100000
-0.004600  12.100000
-0.021000  12.100000
-0.007500  12.100000
0.044200  12.000000
0.056200  11.900000
0.023200  11.900000
0.006700  11.900000
-0.016500  11.900000
-0.042800  11.800000
-0.057800  11.800000
-0.075000  11.700000
-0.073500  11.700000
-0.036100  11.700000
0.001500  11.700000
0.015700  11.600000
0.014200  11.600000
0.009000  11.500000
0.014200  11.500000
0.020200  11.500000
0.019500  11.400000
0.006000  11.400000
-0.001500  11.300000
0.033000  11.300000
0.065200  11.300000
0.045700  11.200000
0.004500  11.200000
-0.029300  11.200000
-0.050300  11.200000
-0.039800  11.200000
-0.007500  11.100000
-0.012000  11.100000
-0.024800  11.100000
0.000700  11.000000
0.006700  11.000000
-0.005300  11.000000
-0.003000  10.900000
-0.008300  10.900000
-0.000800  10.900000
0.011200  10.900000
0.019500  10.800000
0.017200  10.800000
0.009000  10.800000
0.011200  10.700000
0.023200  10.700000
0.042000  10.700000
0.054700  10.700000
0.042000  10.600000
0.010500  10.600000
0.006700  10.600000
0.016500  10.500000
0.015000  10.500000
0.001500  10.400000
-0.019500  10.400000
-0.038300  10.400000
-0.048000  10.300000
-0.032300  10.300000
-0.014300  10.300000
0.004500  10.300000
0.001500  10.200000
-0.019500  10.200000
-0.019500  10.100000
-0.031500  10.100000
-0.039000  10.100000
-0.041300  10.000000
-0.040500  9.900000
-0.019500  9.900000
0.018000  9.900000
0.048000  9.900000
0.033700  9.900000
0.009700  9.800000
0.002200  9.800000
0.017200  9.700000
0.019500  9.700000
0.003000  9.600000
-0.001500  9.600000
-0.008300  9.600000
-0.000800  9.500000
0.021700  9.500000
0.036000  9.400000
0.027700  9.400000
0.020200  9.400000
0.012000  9.400000
0.015700  9.300000
0.012700  9.300000
-0.031500  9.200000
-0.050300  9.200000
-0.039000  9.200000
-0.029300  9.100000
0.010500  9.100000
0.057000  9.100000
0.061500  9.000000
0.031500  9.000000
-0.010500  9.000000
-0.033000  9.000000
-0.030800  8.900000
-0.048800  8.900000
-0.058500  8.900000
-0.037500  8.900000
-0.000800  8.800000
0.038200  8.800000
0.065200  8.800000
0.087700  8.700000
0.101200  8.700000
0.063000  8.700000
0.002200  8.600000
-0.034600  8.600000
-0.079500  8.600000
-0.099800  8.500000
-0.097500  8.500000
-0.075000  8.500000
-0.043600  8.500000
-0.005300  8.500000
0.035200  8.400000
0.014200  8.400000
0.008200  8.400000
0.005200  8.300000
0.002200  8.300000
0.015000  8.300000
0.020200  8.300000
0.042000  8.200000
0.045000  8.200000
0.035200  8.200000
0.006700  8.100000
-0.021000  8.100000
-0.038300  8.100000
-0.041300  8.100000
-0.038300  8.100000
-0.015800  8.000000
0.033700  8.000000
0.054000  8.000000
0.053200  7.900000
0.030700  7.900000
0.027700  7.900000
0.038200  7.900000
0.012700  7.800000
0.023200  7.800000
0.066700  7.800000
0.057000  7.700000
0.018700  7.700000
-0.000800  7.700000
-0.018100  7.600000
-0.034600  7.600000
-0.045800  7.600000
-0.046500  7.600000
-0.042000  7.500000
-0.007500  7.500000
0.003700  7.500000
-0.011300  7.500000
-0.008300  7.500000
-0.012800  7.400000
-0.030800  7.400000
-0.024800  7.400000
0.000000  7.400000
-0.008300  7.300000
-0.016500  7.300000
-0.020300  7.300000
-0.000800  7.200000
0.042000  7.200000
0.073500  7.200000
0.072700  7.200000
0.024700  7.200000
-0.006800  7.200000
-0.019500  7.100000
0.024700  7.100000
0.056200  7.000000
0.015700  7.000000
0.000700  7.000000
-0.027000  7.000000
-0.047300  7.000000
-0.036100  7.000000
-0.069100  7.000000
-0.087800  7.000000
-0.032300  6.900000
0.023200  6.900000
0.057700  6.900000
0.092200  6.900000
0.096700  6.900000
0.065200  6.800000
0.020200  6.800000
0.006700  6.800000
0.000700  6.800000
-0.019500  6.800000
-0.081000  6.800000
-0.103500  6.700000
-0.053300  6.700000
-0.033800  6.700000
-0.016500  6.700000
0.008200  6.700000
0.029200  6.700000
0.023200  6.700000
0.012700  6.700000
0.015700  6.700000
0.012000  6.700000
-0.003000  6.700000
-0.036100  6.600000
-0.024000  6.600000
-0.004600  6.600000
-0.003000  6.600000
0.001500  6.600000
0.011200  6.600000
0.019500  6.600000
-0.000800  6.600000
-0.004600  6.600000
-0.006000  6.500000
-0.004600  6.500000
0.018000  6.500000
0.018000  6.500000
0.033000  6.500000
0.044200  6.500000
0.029200  6.400000
0.001500  6.400000
-0.020300  6.400000
-0.014300  6.400000
-0.001500  6.400000
0.016500  6.300000
0.024700  6.300000
-0.003000  6.300000
-0.009100  6.300000
0.039000  6.300000
0.019500  6.300000
-0.043600  6.300000
-0.044300  6.300000
-0.036800  6.300000
-0.018100  6.200000
-0.007500  6.200000
-0.004600  6.200000
0.015700  6.200000
0.042700  6.200000
0.050200  6.200000
-0.004600  6.200000
-0.018100  6.200000
0.034500  6.200000
0.045700  6.200000
0.047200  6.200000
0.019500  6.100000
-0.023300  6.100000
-0.015800  6.100000
-0.039800  6.100000
-0.066800  6.100000
-0.021000  6.100000
-0.003000  6.100000
-0.020300  6.100000
-0.045800  6.100000
-0.067500  6.100000
-0.039000  6.000000
-0.062300  6.000000
-0.093800  6.000000
-0.041300  6.000000
0.041200  6.000000
0.072700  6.000000
0.044200  6.000000
0.053200  6.000000
0.065200  6.000000
0.056200  6.000000
0.020200  6.000000
-0.024000  6.000000
-0.008300  6.000000
-0.006800  6.000000
-0.002300  6.000000
0.019500  6.000000
0.032200  6.000000
0.067500  6.000000
0.055500  6.000000
0.017200  6.000000
0.018000  5.900000
0.019500  5.900000
0.021700  5.900000
0.012700  5.900000
-0.002300  5.900000
-0.005300  5.900000
0.009000  5.900000
-0.008300  5.900000
-0.061500  5.900000
-0.060800  5.900000
-0.027800  5.900000
-0.006800  5.900000
-0.010500  5.900000
-0.018100  5.900000
-0.003000  5.900000
0.006700  5.900000
0.012700  5.900000
0.052500  5.900000
0.077200  5.900000
0.042700  5.900000
0.012700  5.800000
-0.016500  5.800000
-0.036800  5.800000
-0.046500  5.800000
-0.074300  5.800000
-0.042800  5.800000
0.001500  5.800000
0.000000  5.800000
0.002200  5.800000
-0.001500  5.800000
0.011200  5.800000
0.031500  5.800000
0.019500  5.800000
-0.003800  5.800000
-0.020300  5.800000
-0.033800  5.800000
-0.027000  5.800000
-0.000800  5.800000
0.040500  5.800000
0.110200  5.800000
0.100500  5.700000
0.057700  5.700000
0.021700  5.700000
0.012000  5.700000
0.055500  5.700000
-0.009800  5.700000
-0.095300  5.700000
-0.087800  5.700000
-0.075800  5.700000
-0.087800  5.700000
-0.078000  5.700000
-0.054000  5.700000
-0.024800  5.700000
-0.001500  5.700000
-0.015000  5.700000
0.012000  5.700000
0.048700  5.700000
0.042700  5.700000
0.026200  5.700000
0.012700  5.700000
0.025500  5.600000
0.039000  5.600000
0.025500  5.600000
0.033000  5.600000
0.031500  5.600000
0.030700  5.600000
0.034500  5.600000
0.012000  5.600000
0.010500  5.600000
0.001500  5.600000
-0.006000  5.600000
-0.046500  5.600000
-0.086300  5.600000
-0.068300  5.600000
-0.033000  5.600000
-0.001500  5.600000
0.020200  5.600000
0.056200  5.600000
0.040500  5.600000
0.010500  5.600000
0.009000  5.600000
-0.003000  5.600000
0.014200  5.600000
0.006700  5.600000
-0.030000  5.600000
-0.036100  5.600000
-0.033000  5.600000
-0.031500  5.600000
-0.039000  5.600000
-0.029300  5.600000
0.025500  5.600000
0.039000  5.600000
-0.000800  5.600000
-0.024800  5.600000
-0.015800  5.600000
0.026200  5.600000
0.045700  5.600000
0.044200  5.600000
0.043500  5.600000
0.033000  5.600000
0.025500  5.600000
0.033000  5.600000
0.009000  5.600000
-0.052500  5.600000
-0.048800  5.600000
-0.008300  5.700000
-0.015000  5.700000
0.000700  5.700000
0.018000  5.700000
-0.005300  5.700000
-0.009800  5.700000
0.005200  5.700000
0.026200  5.700000
0.039000  5.700000
0.035200  5.700000
0.041200  5.700000
0.032200  5.700000
-0.005300  5.700000
-0.037500  5.700000
-0.050300  5.700000
-0.070600  5.700000
-0.097500  5.700000
-0.089300  5.700000
-0.029300  5.700000
0.005200  5.700000
-0.015800  5.700000
0.003000  5.700000
0.010500  5.700000
0.009700  5.700000
0.030700  5.700000
0.031500  5.700000
0.055500  5.700000
0.055500  5.700000
0.015700  5.700000
-0.005300  5.700000
-0.015800  5.700000
-0.022500  5.700000
-0.023300  5.700000
-0.010500  5.700000
0.000700  5.700000
0.004500  5.700000
0.024000  5.700000
0.039000  5.700000
0.039000  5.700000
0.021700  5.700000
0.006700  5.800000
0.010500  5.800000
0.016500  5.800000
0.045000  5.800000
0.050200  5.800000
0.020200  5.800000
0.003700  5.800000
-0.005300  5.800000
-0.005300  5.800000
-0.003000  5.800000
-0.018100  5.800000
0.015700  5.800000
0.089200  5.800000
0.088500  5.800000
0.009700  5.800000
-0.061500  5.800000
-0.095300  5.800000
-0.140300  5.800000
-0.182300  5.800000
-0.162800  5.800000
-0.072800  5.800000
0.025500  5.800000
0.070500  5.800000
0.071200  5.800000
0.059200  5.800000
0.051000  5.900000
0.034500  5.900000
-0.027800  5.900000
-0.060800  5.900000
-0.033000  5.900000
-0.014300  5.900000
0.029200  5.900000
0.096700  5.900000
0.129000  5.900000
0.111000  5.900000
0.084000  5.900000
0.055500  5.900000
-0.006800  5.900000
-0.069100  5.900000
-0.093000  5.900000
-0.053300  6.000000
0.003700  6.000000
0.002200  6.000000
0.006700  6.000000
0.012000  6.000000
-0.013500  6.000000
-0.015800  6.000000
-0.015800  6.000000
-0.015000  6.000000
0.000700  6.000000
0.023200  6.000000
0.033000  6.000000
0.027700  6.000000
0.027700  6.000000
0.017200  6.000000
-0.002300  6.000000
-0.029300  6.000000
-0.044300  6.000000
-0.044300  6.000000
-0.046500  6.000000
-0.023300  6.000000
-0.006800  6.000000
-0.019500  6.000000
-0.020300  6.000000
0.004500  6.000000
0.045700  6.100000
0.069000  6.100000
0.051000  6.100000
0.023200  6.100000
0.016500  6.100000
-0.004600  6.100000
-0.030000  6.100000
-0.082500  6.100000
-0.111800  6.100000
-0.039800  6.100000
0.003000  6.100000
0.010500  6.100000
0.018000  6.100000
0.020200  6.100000
0.022500  6.100000
-0.001500  6.100000
0.001500  6.100000
-0.005300  6.100000
0.012000  6.100000
0.051000  6.100000
0.065200  6.100000
0.084000  6.100000
0.061500  6.100000
0.008200  6.100000
-0.030000  6.100000
-0.031500  6.100000
-0.029300  6.100000
-0.034600  6.100000
-0.013500  6.100000
0.003000  6.100000
-0.003000  6.100000
0.000700  6.100000
0.000000  6.100000
0.006000  6.100000
0.006700  6.100000
0.005200  6.100000
0.017200  6.100000
-0.006800  6.100000
-0.004600  6.100000
0.009000  6.100000
0.004500  6.100000
0.046500  6.100000
0.064500  6.100000
0.032200  6.100000
0.030700  6.100000
0.009700  6.100000
-0.027000  6.100000
-0.012800  6.100000
0.000700  6.100000
-0.006000  6.100000
-0.021800  6.100000
-0.047300  6.100000
-0.065300  6.100000
-0.071300  6.100000
-0.066800  6.100000
-0.035300  6.100000
0.027700  6.100000
0.065200  6.100000
0.064500  6.100000
0.050200  6.100000
0.012700  6.100000
0.006700  6.100000
0.012700  6.100000
0.025500  6.100000
0.036000  6.100000
0.035200  6.100000
0.060000  6.100000
0.035200  6.100000
-0.014300  6.100000
-0.054000  6.100000
-0.113300  6.100000
-0.123800  6.100000
-0.090000  6.100000
-0.027000  6.100000
0.028500  6.100000
0.014200  6.100000
-0.004600  6.100000
-0.009800  6.100000
-0.032300  6.100000
-0.034600  6.100000
-0.032300  6.200000
-0.011300  6.200000
0.024700  6.200000
0.014200  6.200000
0.019500  6.200000
0.048000  6.200000
0.034500  6.200000
0.003000  6.200000
-0.006000  6.200000
0.015000  6.200000
0.027700  6.200000
0.038200  6.200000
0.019500  6.200000
-0.009100  6.200000
-0.006000  6.200000
-0.012800  6.200000
-0.012000  6.200000
-0.003000  6.200000
0.019500  6.200000
0.061500  6.200000
0.078700  6.200000
0.053200  6.200000
0.018700  6.200000
0.005200  6.200000
-0.018100  6.200000
-0.035300  6.200000
-0.043600  6.200000
-0.055500  6.200000
-0.040500  6.200000
-0.009800  6.200000
0.016500  6.200000
0.042000  6.200000
0.063700  6.200000
0.049500  6.200000
0.024700  6.200000
0.015700  6.200000
0.006000  6.200000
0.016500  6.200000
0.033700  6.200000
0.010500  6.200000
-0.021800  6.200000
-0.018800  6.200000
0.001500  6.200000
-0.009100  6.200000
-0.051800  6.200000
-0.080300  6.200000
-0.075000  6.200000
-0.023300  6.200000
-0.015000  6.200000
-0.040500  6.200000
0.000000  6.200000
0.028500  6.200000
0.031500  6.200000
0.028500  6.200000
0.004500  6.200000
-0.005300  6.200000
-0.021000  6.200000
-0.035300  6.200000
-0.027800  6.200000
-0.012000  6.200000
0.006000  6.200000
0.039000  6.200000
0.063000  6.200000
0.070500  6.200000
0.049500  6.200000
-0.006000  6.200000
-0.020300  6.200000
-0.030800  6.200000
-0.025600  6.200000
0.012000  6.200000
0.022500  6.200000
0.025500  6.200000
0.017200  6.200000
0.010500  6.200000
-0.012000  6.200000
-0.025600  6.200000
-0.009100  6.200000
0.009000  6.200000
0.030700  6.200000
0.038200  6.200000
0.044200  6.200000
0.055500  6.200000
0.054000  6.200000
0.078000  6.200000
0.100500  6.200000
0.030700  6.200000
-0.044300  6.200000
-0.082500  6.200000
-0.098300  6.200000
-0.101300  6.200000
-0.111800  6.200000
-0.061500  6.200000
-0.006800  6.200000
0.006000  6.200000
0.011200  6.200000
0.000700  6.200000
0.005200  6.200000
0.006700  6.200000
-0.002300  6.200000
0.018000  6.200000
0.013500  6.200000
-0.013500  6.200000
-0.014300  6.200000
-0.008300  6.200000
0.003700  6.200000
-0.001500  6.200000
-0.002300  6.200000
-0.003000  6.200000
-0.007500  6.200000
0.004500  6.200000
-0.007500  6.200000
-0.009800  6.200000
0.001500  6.200000
0.010500  6.200000
0.034500  6.200000
0.036000  6.300000
0.019500  6.300000
0.012000  6.300000
0.005200  6.300000
0.012700  6.300000
0.034500  6.300000
0.042000  6.300000
0.019500  6.300000
0.003700  6.300000
0.020200  6.300000
0.029200  6.300000
0.032200  6.300000
0.022500  6.300000
-0.006800  6.300000
-0.033000  6.300000
-0.075000  6.300000
-0.087800  6.300000
-0.036800  6.300000
-0.033800  6.300000
-0.051800  6.300000
-0.012000  6.300000
0.003000  6.300000
0.021700  6.300000
0.033000  6.300000
0.051000  6.300000
0.081700  6.300000
0.043500  6.300000
0.010500  6.300000
-0.022500  6.300000
-0.052500  6.300000
-0.084000  6.300000
-0.116300  6.300000
-0.059300  6.300000
-0.003000  6.300000
0.008200  6.300000
0.007500  6.200000
0.015700  6.200000
0.030000  6.200000
0.018000  6.200000
0.018700  6.200000
0.030700  6.200000
0.034500  6.200000
0.041200  6.200000
0.021000  6.200000
-0.022500  6.200000
-0.010500  6.300000
0.037500  6.300000
0.063000  6.300000
0.054000  6.300000
0.033700  6.300000
0.035200  6.300000
0.026200  6.300000
-0.012800  6.300000
-0.049500  6.300000
-0.052500  6.300000
-0.052500  6.300000
-0.065300  6.300000
-0.061500  6.300000
-0.026300  6.300000
0.017200  6.300000
0.036000  6.300000
0.030000  6.300000
0.019500  6.300000
0.025500  6.300000
0.021700  6.300000
0.009000  6.300000
0.000700  6.300000
-0.010500  6.300000
-0.020300  6.300000
-0.034600  6.300000
-0.042000  6.300000
-0.024800  6.300000
0.016500  6.300000
0.027700  6.300000
0.016500  6.300000
0.016500  6.300000
0.034500  6.300000
0.044200  6.300000
0.006700  6.300000
-0.022500  6.300000
-0.010500  6.300000
0.005200  6.300000
0.006700  6.300000
0.010500  6.300000
0.048700  6.300000
0.087700  6.300000
0.061500  6.300000
0.005200  6.300000
-0.045800  6.300000
-0.063000  6.300000
-0.052500  6.300000
-0.072800  6.300000
-0.056300  6.300000
-0.021800  6.300000
-0.042000  6.300000
-0.026300  6.200000
0.026200  6.200000
0.023200  6.200000
0.013500  6.200000
0.023200  6.200000
0.021700  6.200000
0.018700  6.200000
0.027700  6.200000
0.057000  6.200000
0.047200  6.200000
0.020200  6.200000
0.010500  6.200000
-0.006800  6.200000
-0.018800  6.200000
-0.045800  6.200000
-0.059300  6.200000
-0.021800  6.200000
-0.006800  6.200000
-0.000800  6.200000
0.019500  6.200000
0.000000  6.200000
-0.000800  6.200000
0.013500  6.200000
0.027000  6.200000
0.024000  6.200000
-0.013500  6.200000
-0.012000  6.200000
0.005200  6.200000
0.015700  6.200000
0.035200  6.200000
0.022500  6.200000
-0.008300  6.200000
-0.010500  6.200000
-0.009800  6.200000
-0.027800  6.200000
-0.018100  6.200000
0.005200  6.200000
0.012000  6.200000
-0.003000  6.200000
-0.017300  6.200000
-0.023300  6.200000
-0.020300  6.200000
-0.016500  6.200000
-0.016500  6.200000
-0.008300  6.200000
-0.009100  6.200000
-0.009100  6.200000
0.001500  6.200000
0.016500  6.200000
0.042000  6.200000
0.042000  6.300000
0.010500  6.300000
-0.000800  6.300000
0.002200  6.300000
0.020200  6.300000
0.034500  6.300000
0.021700  6.300000
0.021000  6.300000
0.012700  6.300000
-0.006800  6.300000
-0.009100  6.300000
-0.019500  6.300000
-0.021800  6.300000
-0.025600  6.300000
-0.027800  6.300000
0.006700  6.300000
0.023200  6.300000
0.010500  6.300000
0.005200  6.300000
-0.012800  6.300000
-0.034600  6.300000
-0.058500  6.300000
-0.054800  6.300000
-0.025600  6.300000
-0.016500  6.300000
-0.001500  6.300000
0.024000  6.300000
0.065200  6.300000
0.076500  6.300000
0.042000  6.300000
0.026200  6.200000
0.031500  6.200000
0.035200  6.200000
0.004500  6.200000
-0.030800  6.200000
-0.036100  6.200000
-0.039000  6.200000
-0.057800  6.200000
-0.076500  6.200000
-0.063000  6.200000
-0.020300  6.200000
0.006000  6.200000
0.025500  6.200000
0.057000  6.200000
0.049500  6.200000
0.008200  6.200000
-0.018800  6.200000
-0.003000  6.200000
0.012700  6.200000
0.000700  6.200000
-0.004600  6.200000
0.001500  6.200000
0.063000  6.200000
0.132700  6.200000
0.102000  6.200000
0.034500  6.200000
-0.019500  6.200000
-0.063000  6.200000
-0.066800  6.200000
-0.070600  6.200000
-0.056300  6.200000
0.008200  6.200000
0.044200  6.200000
0.033000  6.200000
0.027000  6.200000
0.006000  6.300000
-0.005300  6.300000
0.010500  6.300000
0.000700  6.300000
-0.010500  6.300000
-0.028500  6.300000
-0.040500  6.300000
-0.014300  6.300000
0.006700  6.300000
0.003000  6.300000
-0.019500  6.300000
-0.016500  6.300000
-0.010500  6.300000
-0.014300  6.300000
-0.005300  6.300000
-0.016500  6.300000
-0.006800  6.300000
0.000000  6.300000
-0.012800  6.300000
-0.003800  6.300000
0.001500  6.300000
0.011200  6.300000
0.024000  6.300000
0.048000  6.300000
0.085500  6.300000
0.099000  6.300000
0.078000  6.300000
0.018000  6.300000
-0.044300  6.300000
-0.074300  6.300000
-0.090000  6.300000
-0.091500  6.300000
-0.066800  6.300000
-0.015800  6.300000
0.018000  6.300000
0.019500  6.300000
0.005200  6.300000
-0.008300  6.300000
-0.002300  6.300000
0.003000  6.300000
0.018000  6.300000
0.021700  6.300000
0.024000  6.300000
0.029200  6.300000
0.001500  6.300000
-0.005300  6.300000
0.010500  6.300000
0.040500  6.300000
0.072000  6.300000
0.057700  6.300000
0.027700  6.300000
-0.003000  6.300000
-0.016500  6.300000
-0.007500  6.300000
-0.009100  6.300000
-0.009800  6.300000
-0.006000  6.300000
-0.006800  6.300000
-0.001500  6.300000
0.010500  6.300000
0.011200  6.300000
-0.004600  6.300000
-0.019500  6.300000
-0.024800  6.300000
0.012000  6.300000
0.039000  6.300000
0.003700  6.300000
-0.008300  6.300000
0.010500  6.300000
0.005200  6.300000
0.008200  6.300000
0.003000  6.300000
0.009700  6.300000
0.048000  6.300000
0.060700  6.300000
0.048000  6.300000
0.010500  6.300000
-0.030800  6.300000
-0.059300  6.300000
-0.101300  6.300000
-0.122300  6.400000
-0.058500  6.400000
0.038200  6.400000
0.048000  6.400000
0.027000  6.400000
0.026200  6.400000
0.012700  6.400000
0.023200  6.400000
0.014200  6.400000
-0.043600  6.400000
-0.072800  6.400000
-0.040500  6.400000
-0.016500  6.400000
0.003000  6.400000
-0.009100  6.400000
-0.011300  6.400000
0.021700  6.400000
0.023200  6.400000
0.023200  6.400000
0.005200  6.400000
-0.008300  6.400000
-0.014300  6.400000
0.008200  6.400000
0.026200  6.400000
-0.009800  6.400000
-0.003000  6.400000
0.013500  6.400000
-0.000800  6.400000
-0.027800  6.400000
-0.043600  6.400000
-0.016500  6.400000
0.018000  6.400000
0.031500  6.400000
0.031500  6.400000
0.023200  6.400000
0.005200  6.400000
0.000700  6.400000
-0.008300  6.400000
-0.035300  6.400000
-0.039800  6.400000
-0.024800  6.400000
-0.014300  6.400000
0.004500  6.400000
0.012000  6.400000
0.012000  6.400000
0.004500  6.400000
-0.000800  6.400000
0.011200  6.400000
0.013500  6.400000
0.029200  6.400000
0.029200  6.400000
0.016500  6.400000
0.021700  6.400000
0.013500  6.400000
0.021700  6.400000
0.055500  6.500000
0.050200  6.500000
0.006700  6.500000
-0.024000  6.500000
-0.029300  6.500000
-0.026300  6.500000
-0.023300  6.500000
-0.012000  6.500000
-0.001500  6.500000
0.008200  6.500000
0.016500  6.500000
0.014200  6.500000
0.001500  6.500000
-0.015800  6.500000
-0.000800  6.500000
0.042000  6.500000
0.033000  6.500000
0.009700  6.500000
0.007500  6.500000
-0.015000  6.500000
0.000700  6.500000
-0.009100  6.500000
-0.057000  6.500000
-0.039000  6.500000
-0.027800  6.500000
-0.014300  6.500000
0.000700  6.500000
-0.009100  6.500000
0.003000  6.500000
0.005200  6.500000
0.008200  6.500000
-0.003000  6.500000
-0.015800  6.500000
-0.004600  6.500000
0.006000  6.500000
0.009000  6.500000
0.005200  6.500000
0.014200  6.500000
0.015000  6.500000
0.029200  6.500000
0.035200  6.500000
0.009700  6.500000
0.008200  6.500000
0.003700  6.500000
-0.014300  6.500000
-0.036100  6.500000
-0.059300  6.500000
-0.025600  6.500000
0.004500  6.500000
-0.019500  6.500000
-0.030000  6.500000
-0.013500  6.500000
0.010500  6.500000
0.009700  6.500000
0.012700  6.500000
0.018000  6.500000
0.018700  6.500000
0.025500  6.500000
0.014200  6.500000
0.020200  6.500000
0.019500  6.500000
0.016500  6.500000
0.024700  6.500000
0.013500  6.500000
0.016500  6.500000
0.045000  6.500000
0.057700  6.500000
0.022500  6.500000
-0.020300  6.500000
-0.049500  6.500000
-0.039000  6.500000
-0.002300  6.500000
-0.011300  6.500000
-0.008300  6.500000
0.000700  6.500000
-0.032300  6.500000
-0.034600  6.500000
-0.033000  6.500000
-0.042800  6.500000
-0.020300  6.500000
-0.002300  6.500000
0.005200  6.500000
0.010500  6.500000
0.009700  6.500000
0.016500  6.500000
0.030000  6.600000
0.034500  6.600000
0.031500  6.600000
0.038200  6.600000
0.042700  6.600000
0.043500  6.600000
0.018000  6.600000
-0.019500  6.600000
-0.023300  6.600000
-0.012800  6.600000
-0.002300  6.600000
0.006000  6.600000
0.001500  6.600000
-0.009800  6.600000
-0.022500  6.600000
-0.021800  6.600000
-0.018800  6.600000
-0.009100  6.600000
0.000700  6.600000
0.002200  6.600000
0.006700  6.600000
0.000000  6.600000
0.008200  6.600000
0.018000  6.600000
0.015700  6.600000
0.016500  6.600000
-0.006000  6.600000
-0.030800  6.600000
-0.033000  6.600000
-0.031500  6.700000
-0.027000  6.700000
-0.015800  6.700000
0.010500  6.700000
0.015700  6.700000
0.006000  6.700000
0.016500  6.700000
0.018000  6.700000
0.014200  6.700000
-0.008300  6.700000
-0.041300  6.700000
-0.016500  6.700000
0.014200  6.700000
-0.017300  6.700000
-0.039800  6.700000
0.003000  6.700000
0.051000  6.700000
0.042000  6.700000
0.012700  6.700000
0.009000  6.700000
-0.005300  6.700000
-0.015800  6.800000
-0.008300  6.800000
-0.004600  6.800000
0.003700  6.800000
0.003700  6.800000
0.001500  6.800000
-0.004600  6.800000
-0.014300  6.800000
-0.004600  6.800000
0.003000  6.800000
0.009700  6.800000
0.019500  6.800000
0.027700  6.800000
0.034500  6.800000
0.018700  6.800000
0.001500  6.800000
-0.005300  6.800000
-0.004600  6.800000
-0.003000  6.800000
0.008200  6.800000
0.030700  6.800000
0.015700  6.800000
-0.000800  6.800000
-0.011300  6.800000
-0.030000  6.800000
-0.030800  6.900000
-0.042800  6.900000
-0.042000  6.900000
-0.012000  6.900000
0.010500  6.900000
0.015700  6.900000
0.018000  6.900000
0.023200  6.900000
0.031500  6.900000
0.025500  6.900000
0.009000  6.900000
0.000700  6.900000
-0.003000  6.900000
0.003700  6.900000
-0.002300  6.900000
-0.014300  6.900000
-0.012800  6.900000
-0.009800  6.900000
-0.006800  6.900000
-0.007500  6.900000
-0.012000  6.900000
-0.013500  6.900000
-0.012000  6.900000
-0.006000  6.900000
0.008200  6.900000
0.024000  6.900000
0.028500  6.900000
0.033000  6.900000
0.034500  6.900000
0.021000  6.900000
0.007500  6.900000
-0.002300  6.900000
0.005200  6.900000
-0.002300  7.000000
-0.036800  7.000000
-0.044300  7.000000
-0.025600  7.000000
-0.014300  7.000000
-0.009100  7.000000
-0.003000  7.000000
0.000700  7.000000
0.010500  7.000000
0.049500  7.000000
0.102700  7.100000
0.097500  7.100000
0.039700  7.100000
0.006700  7.100000
-0.002300  7.100000
-0.018800  7.100000
-0.073500  7.100000
-0.099800  7.100000
-0.055500  7.100000
-0.036800  7.200000
-0.039000  7.200000
-0.034600  7.200000
-0.014300  7.200000
0.015700  7.200000
0.015000  7.200000
0.021700  7.200000
0.024700  7.200000
0.014200  7.200000
0.003700  7.200000
-0.008300  7.300000
-0.006000  7.300000
0.000000  7.300000
0.012000  7.300000
0.027000  7.300000
0.038200  7.300000
0.043500  7.300000
0.035200  7.400000
0.015700  7.400000
-0.005300  7.400000
-0.021000  7.400000
-0.033000  7.400000
-0.027000  7.500000
-0.021800  7.500000
-0.012800  7.500000
0.012700  7.500000
0.027700  7.600000
0.009700  7.600000
-0.000800  7.600000
0.006000  7.600000
0.018000  7.600000
0.054000  7.600000
0.045700  7.600000
0.012700  7.700000
-0.008300  7.700000
-0.042000  7.700000
-0.054800  7.700000
-0.070600  7.800000
-0.063000  7.800000
-0.019500  7.800000
0.006700  7.800000
0.009000  7.800000
0.012000  7.900000
0.021700  7.900000
0.018000  7.900000
0.015700  8.000000
0.008200  8.000000
0.005200  8.000000
0.004500  8.000000
0.009000  8.100000
0.026200  8.100000
0.008200  8.100000
-0.018100  8.100000
-0.024000  8.100000
-0.014300  8.100000
0.038200  8.200000
0.046500  8.200000
-0.009800  8.200000
-0.022500  8.200000
-0.015800  8.300000
-0.015800  8.300000
-0.016500  8.300000
-0.047300  8.300000
-0.027800  8.400000
0.010500  8.400000
-0.003800  8.400000
-0.004600  8.400000
0.000700  8.400000
0.013500  8.500000
0.034500  8.500000
0.036700  8.500000
0.029200  8.500000
0.010500  8.500000
0.004500  8.600000
0.004500  8.600000
0.021700  8.600000
0.037500  8.600000
0.025500  8.600000
0.012000  8.700000
-0.003800  8.700000
-0.009100  8.700000
-0.016500  8.700000
-0.020300  8.800000
0.006700  8.800000
0.037500  8.800000
0.031500  8.800000
0.009000  8.800000
-0.014300  8.900000
-0.028500  8.900000
-0.042000  8.900000
-0.057800  8.900000
-0.024000  8.900000
-0.000800  9.000000
-0.000800  9.000000
0.010500  9.000000
0.007500  9.000000
0.003000  9.000000
-0.012800  9.000000
-0.013500  9.000000
-0.002300  9.000000
0.000000  9.100000
0.014200  9.100000
0.021700  9.100000
0.030700  9.100000
0.048700  9.100000
0.054700  9.100000
0.037500  9.200000
0.015000  9.200000
0.008200  9.200000
0.006000  9.200000
0.012000  9.200000
0.000700  9.300000
-0.027000  9.300000
-0.042000  9.300000
-0.040500  9.300000
-0.024000  9.300000
-0.017300  9.300000
0.006700  9.400000
0.046500  9.400000
0.053200  9.400000
0.025500  9.400000
-0.004600  9.400000
-0.025600  9.400000
-0.050300  9.500000
-0.057000  9.500000
-0.075000  9.500000
-0.076500  9.600000
-0.032300  9.600000
0.000700  9.600000
0.014200  9.700000
0.003000  9.700000
0.000000  9.700000
0.004500  9.700000
0.014200  9.800000
0.042700  9.800000
0.060000  9.800000
0.083200  9.900000
0.097500  9.900000
0.075000  9.900000
0.042700  9.900000
0.000700  9.900000
-0.041300  10.000000
-0.054000  10.000000
-0.064500  10.000000
-0.067500  10.100000
-0.045800  10.100000
-0.015000  10.100000
0.022500  10.200000
0.054000  10.200000
0.049500  10.200000
0.031500  10.300000
0.008200  10.300000
-0.009100  10.300000
-0.018100  10.300000
-0.034600  10.300000
-0.035300  10.400000
-0.009100  10.400000
0.008200  10.400000
-0.009100  10.500000
-0.018800  10.500000
-0.016500  10.500000
-0.010500  10.600000
-0.010500  10.600000
-0.002300  10.700000
0.014200  10.700000
0.037500  10.700000
0.062200  10.700000
0.060700  10.700000
0.059200  10.800000
0.054000  10.800000
0.019500  10.800000
0.009000  10.900000
0.020200  10.900000
-0.014300  11.000000
-0.067500  11.000000
-0.101300  11.000000
-0.088500  11.100000
-0.061500  11.100000
-0.061500  11.100000
-0.053300  11.200000
-0.024800  11.200000
0.005200  11.200000
0.013500  11.200000
0.022500  11.200000
0.034500  11.300000
0.023200  11.300000
0.012700  11.300000
0.015000  11.400000
0.027700  11.400000
0.024700  11.400000
0.018700  11.500000
0.021700  11.500000
0.018000  11.500000
0.016500  11.600000
0.018700  11.600000
0.024700  11.600000
0.025500  11.700000
0.015000  11.700000
0.005200  11.700000
-0.004600  11.700000
-0.018100  11.700000
-0.021800  11.800000
-0.012000  11.800000
-0.001500  11.800000
0.004500  11.900000
0.006700  11.900000
-0.003800  11.900000
-0.009800  12.000000
-0.007500  12.000000
-0.015800  12.000000
-0.014300  12.100000
-0.012800  12.100000
-0.017300  12.100000
-0.011300  12.100000
-0.000800  12.100000
0.008200  12.200000
0.018700  12.200000
0.029200  12.200000
0.016500  12.300000
-0.000800  12.300000
-0.009100  12.300000
-0.012000  12.400000
-0.001500  12.400000
0.012000  12.400000
0.012700  12.500000
0.004500  12.500000
0.002200  12.500000
0.006700  12.500000
0.010500  12.600000
0.005200  12.600000
0.004500  12.600000
0.021700  12.600000
0.021700  12.600000
0.010500  12.700000
0.010500  12.700000
0.003700  12.700000
-0.003000  12.800000
-0.000800  12.800000
0.000000  12.800000
-0.011300  12.900000
-0.008300  12.900000
0.009000  12.900000
0.010500  13.000000
0.010500  13.000000
0.022500  13.000000
0.042000  13.000000
0.038200  13.000000
0.010500  13.100000
-0.009100  13.100000
-0.030000  13.100000
-0.046500  13.200000
-0.050300  13.200000
-0.070600  13.200000
-0.071300  13.300000
-0.033800  13.300000
-0.007500  13.300000
0.019500  13.400000
0.051000  13.400000
0.040500  13.400000
0.018000  13.500000
0.003000  13.500000
-0.029300  13.500000
-0.048000  13.500000
-0.039800  13.500000
-0.012000  13.600000
0.044200  13.600000
0.069000  13.600000
0.039000  13.700000
0.005200  13.700000
-0.019500  13.700000
-0.040500  13.800000
-0.057000  13.800000
-0.061500  13.800000
-0.039000  13.900000
-0.003000  13.900000
0.028500  13.900000
0.052500  13.900000
0.045000  13.900000
0.032200  14.000000
0.019500  14.000000
0.000700  14.000000
-0.009100  14.100000
-0.024000  14.100000
-0.024000  14.100000
-0.002300  14.200000
0.034500  14.200000
0.044200  14.200000
0.021000  14.300000
0.019500  14.300000
0.015700  14.300000
0.019500  14.400000
0.021700  14.400000
0.018700  14.400000
0.020200  14.400000
0.018700  14.400000
0.025500  14.500000
0.021000  14.500000
0.001500  14.500000
0.005200  14.600000
0.018000  14.600000
0.010500  14.600000
-0.003000  14.700000
-0.014300  14.700000
-0.009800  14.700000
-0.006000  14.800000
-0.004600  14.800000
-0.000800  14.800000
-0.003000  14.800000
0.003000  14.800000
0.003700  14.900000
0.001500  14.900000
-0.003800  14.900000
0.001500  14.900000
0.003000  15.000000
-0.009100  15.000000
-0.017300  15.000000
-0.027000  15.100000
-0.031500  15.100000
-0.021800  15.100000
-0.014300  15.200000
-0.006800  15.200000
0.000700  15.200000
0.000700  15.200000
-0.007500  15.300000
-0.010500  15.300000
-0.012000  15.300000
-0.014300  15.300000
-0.009100  15.300000
-0.000800  15.400000
0.008200  15.400000
0.012000  15.400000
0.009700  15.500000
0.009000  15.500000
0.003000  15.500000
-0.006800  15.600000
-0.009100  15.600000
-0.008300  15.600000
-0.009100  15.600000
-0.006000  15.700000
0.007500  15.700000
0.019500  15.700000
0.023200  15.700000
0.018000  15.800000
-0.000800  15.800000
-0.008300  15.800000
-0.008300  15.900000
-0.012000  15.900000
-0.013500  15.900000
-0.019500  16.000000
-0.018100  16.000000
-0.012800  16.000000
-0.012000  16.000000
-0.008300  16.100000
0.003000  16.100000
0.019500  16.100000
0.039700  16.200000
0.049500  16.200000
0.036700  16.200000
0.017200  16.200000
0.006000  16.300000
-0.003800  16.300000
-0.005300  16.300000
-0.003000  16.400000
-0.008300  16.400000
-0.006800  16.400000
0.000000  16.500000
0.006000  16.500000
0.017200  16.500000
0.026200  16.600000
0.030700  16.600000
0.034500  16.600000
0.014200  16.600000
-0.023300  16.700000
-0.043600  16.700000
-0.059300  16.700000
-0.064500  16.800000
-0.053300  16.800000
-0.042800  16.800000
-0.023300  16.900000
-0.000800  16.900000
0.012000  17.000000
0.018700  17.000000
0.018000  17.000000
0.012000  17.000000
0.010500  17.100000
0.008200  17.100000
0.013500  17.100000
0.015700  17.200000
0.009000  17.200000
0.004500  17.200000
-0.000800  17.300000
0.002200  17.300000
0.012700  17.300000
0.012700  17.400000
0.009000  17.400000
0.014200  17.500000
0.016500  17.500000
0.024700  17.500000
0.037500  17.500000
0.029200  17.600000
0.001500  17.600000
-0.009100  17.600000
-0.007500  17.700000
-0.003000  17.700000
0.011200  17.800000
0.015700  17.800000
0.001500  17.800000
-0.010500  17.900000
-0.012800  17.900000
0.010500  17.900000
0.050200  18.000000
0.036000  18.000000
-0.004600  18.000000
-0.014300  18.000000
-0.012800  18.100000
0.004500  18.100000
-0.009100  18.100000
-0.040500  18.200000
-0.040500  18.200000
-0.021800  18.300000
-0.011300  18.300000
-0.019500  18.300000
-0.034600  18.400000
-0.037500  18.400000
-0.010500  18.400000
0.008200  18.400000
0.012000  18.500000
0.010500  18.500000
0.006700  18.600000
0.008200  18.600000
0.002200  18.600000
0.003000  18.700000
0.005200  18.700000
0.005200  18.700000
0.008200  18.800000
0.012700  18.800000
0.015700  18.800000
0.012700  18.900000
0.006700  18.900000
0.000000  18.900000
0.000700  19.000000
0.001500  19.000000
0.000700  19.000000
0.003000  19.100000
0.005200  19.100000
0.008200  19.200000
0.008200  19.200000
0.005200  19.200000
0.000700  19.300000
-0.000800  19.300000
-0.003000  19.300000
-0.006800  19.300000
-0.007500  19.400000
-0.003800  19.400000
0.003000  19.500000
0.001500  19.500000
-0.001500  19.500000
-0.003800  19.600000
-0.003800  19.600000
0.002200  19.700000
0.006000  19.700000
0.005200  19.700000
0.004500  19.800000
0.006000  19.800000
0.003000  19.800000
-0.003800  19.900000
-0.003000  19.900000
-0.003000  19.900000
-0.000800  20.000000
0.001500  20.000000
-0.001500  20.100000
-0.002300  20.100000
0.000700  20.100000
0.005200  20.200000
0.018000  20.200000
0.024000  20.200000
0.006700  20.200000
-0.012800  20.300000
-0.021800  20.300000
-0.022500  20.400000
-0.014300  20.400000
0.001500  20.500000
0.003000  20.500000
-0.001500  20.600000
0.019500  20.600000
0.021700  20.700000
0.002200  20.700000
0.000000  20.700000
-0.001500  20.800000
0.003700  20.800000
0.001500  20.800000
-0.001500  20.900000
-0.003000  20.900000
-0.006000  21.000000
0.000000  21.000000
0.003000  21.100000
-0.004600  21.100000
-0.007500  21.100000
0.005200  21.200000
0.013500  21.200000
0.018000  21.300000
0.010500  21.300000
-0.003800  21.400000
-0.000800  21.500000
0.006700  21.500000
0.006000  21.500000
-0.014300  21.600000
-0.015800  21.600000
-0.001500  21.700000
-0.008300  21.700000
-0.004600  21.800000
-0.000800  21.800000
0.003700  21.900000
0.005200  22.000000
0.003000  22.000000
0.005200  22.000000
-0.000800  22.100000
0.003000  22.100000
0.004500  22.200000
0.005200  22.200000
0.008200  22.300000
0.009700  22.300000
0.012700  22.400000
0.003000  22.400000
-0.001500  22.500000
-0.005300  22.500000
-0.004600  22.500000
-0.000800  22.600000
-0.005300  22.600000
-0.008300  22.700000
-0.010500  22.700000
-0.001500  22.800000
0.018000  22.800000
0.018700  22.900000
0.012000  22.900000
0.009000  22.900000
0.005200  23.000000
0.004500  23.000000
-0.000800  23.100000
-0.006000  23.100000
-0.002300  23.100000
0.011200  23.200000
0.012000  23.200000
-0.003800  23.300000
-0.009800  23.300000
-0.018800  23.300000
-0.024800  23.400000
-0.026300  23.400000
-0.024000  23.400000
-0.024000  23.400000
-0.027800  23.400000
-0.012000  23.500000
0.001500  23.500000
0.005200  23.600000
0.015700  23.600000
0.015000  23.600000
0.012700  23.700000
0.011200  23.700000
0.005200  23.700000
0.016500  23.800000
0.045000  23.800000
0.055500  23.800000
0.035200  23.800000
0.014200  23.800000
-0.004600  23.900000
-0.019500  23.900000
-0.022500  23.900000
-0.019500  24.000000
-0.026300  24.000000
-0.033000  24.000000
-0.015800  24.100000
-0.000800  24.100000
0.006000  24.100000
0.009700  24.200000
0.005200  24.200000
0.004500  24.200000
0.000700  24.300000
-0.001500  24.300000
-0.003000  24.300000
-0.000800  24.300000
0.006700  24.300000
0.006000  24.400000
0.011200  24.400000
0.030000  24.400000
0.050200  24.400000
0.038200  24.500000
0.009700  24.500000
-0.003000  24.500000
-0.012000  24.600000
-0.014300  24.600000
-0.015800  24.600000
-0.012000  24.600000
-0.017300  24.700000
-0.014300  24.700000
0.004500  24.700000
0.005200  24.700000
0.003700  24.700000
0.000700  24.700000
-0.003000  24.800000
-0.002300  24.800000
-0.005300  24.800000
-0.008300  24.900000
-0.009800  24.900000
-0.012800  24.900000
-0.012800  25.000000
-0.008300  25.000000
0.003000  25.000000
0.015700  25.100000
0.027000  25.100000
0.023200  25.100000
0.006000  25.200000
-0.003800  25.200000
-0.005300  25.200000
-0.006000  25.200000
-0.006000  25.200000
-0.006000  25.300000
-0.001500  25.300000
-0.001500  25.300000
0.000000  25.400000
0.005200  25.400000
0.006000  25.400000
0.016500  25.500000
0.033700  25.500000
0.032200  25.500000
0.014200  25.600000
0.000700  25.600000
-0.010500  25.600000
-0.013500  25.600000
-0.015800  25.700000
-0.016500  25.700000
-0.020300  25.700000
-0.020300  25.700000
-0.001500  25.800000
0.009700  25.800000
0.011200  25.800000
0.010500  25.900000
0.006700  25.900000
0.006000  25.900000
0.005200  26.000000
0.005200  26.000000
0.006700  26.000000
0.006000  26.100000
0.000700  26.100000
-0.004600  26.100000
-0.008300  26.100000
-0.008300  26.100000
-0.005300  26.200000
0.001500  26.200000
0.008200  26.200000
0.009700  26.300000
0.010500  26.300000
0.009000  26.300000
0.006000  26.300000
0.001500  26.400000
0.000700  26.400000
-0.002300  26.400000
-0.000800  26.500000
0.001500  26.500000
0.000700  26.500000
0.000700  26.500000
0.000700  26.500000
0.000700  26.500000
-0.002300  26.600000
-0.003000  26.600000
-0.003800  26.600000
-0.005300  26.600000
-0.006000  26.700000
-0.005300  26.700000
-0.004600  26.700000
-0.006800  26.700000
-0.009800  26.700000
-0.010500  26.800000
-0.005300  26.800000
-0.005300  26.800000
-0.003000  26.800000
-0.003800  26.900000
-0.004600  26.900000
-0.000800  26.900000
-0.000800  26.900000
0.001500  26.900000
-0.000800  27.000000
-0.004600  27.000000
-0.003000  27.000000
-0.001500  27.000000
0.003000  27.000000
0.006700  27.000000
0.012000  27.000000
0.016500  27.100000
0.021000  27.100000
0.024700  27.100000
0.025500  27.100000
0.021700  27.100000
0.010500  27.200000
0.004500  27.200000
-0.000800  27.200000
-0.006800  27.200000
-0.005300  27.200000
-0.008300  27.300000
-0.008300  27.300000
-0.006800  27.300000
-0.004600  27.400000
-0.003000  27.400000
-0.001500  27.400000
-0.002300  27.400000
-0.004600  27.500000
-0.002300  27.500000
0.001500  27.500000
0.000000  27.600000
-0.005300  27.600000
-0.001500  27.700000
0.005200  27.700000
0.006700  27.700000
0.011200  27.800000
0.013500  27.800000
0.017200  27.900000
0.018000  27.900000
0.012000  27.900000
0.011200  27.900000
0.009000  28.000000
0.001500  28.000000
-0.003000  28.100000
-0.008300  28.100000
-0.007500  28.100000
-0.008300  28.200000
-0.011300  28.200000
-0.011300  28.300000
-0.009100  28.300000
-0.005300  28.300000
-0.002300  28.400000
0.000700  28.400000
-0.000800  28.400000
0.001500  28.500000
0.003000  28.500000
0.001500  28.600000
0.003000  28.600000
0.004500  28.600000
0.001500  28.700000
-0.001500  28.700000
0.006700  28.800000
0.016500  28.800000
0.013500  28.800000
0.000700  28.900000
-0.009100  28.900000
-0.007500  29.000000
0.001500  29.000000
0.001500  29.100000
-0.001500  29.100000
-0.005300  29.200000
-0.010500  29.200000
-0.012000  29.200000
-0.009800  29.300000
-0.006800  29.300000
-0.017300  29.400000
-0.021000  29.400000
-0.012800  29.500000
-0.008300  29.500000
-0.004600  29.600000
0.003000  29.600000
0.009700  29.700000
0.012000  29.700000
0.012000  29.700000
0.005200  29.800000
0.005200  29.900000
0.003700  29.900000
0.000000  30.000000
0.001500  30.000000
-0.000800  30.100000
-0.002300  30.100000
-0.001500  30.200000
0.000000  30.200000
0.003000  30.300000
0.002200  30.300000
0.001500  30.400000
0.002200  30.400000
0.005200  30.500000
0.007500  30.600000
0.004500  30.600000
0.002200  30.600000
0.000700  30.700000
0.001500  30.700000
0.003000  30.800000
0.005200  30.800000
0.006700  30.900000
0.007500  30.900000
0.005200  31.000000
0.002200  31.000000
0.003700  31.000000
0.003000  31.100000
0.001500  31.200000
0.002200  31.200000
0.003700  31.300000
0.006000  31.300000
0.008200  31.400000
0.010500  31.400000
0.009000  31.500000
0.005200  31.500000
0.000700  31.500000
-0.002300  31.600000
-0.003800  31.600000
-0.001500  31.700000
0.001500  31.700000
0.000700  31.800000
0.000000  31.800000
0.001500  31.900000
0.003000  31.900000
0.003000  31.900000
0.005200  32.000000
0.005200  32.000000
0.004500  32.100000
0.003700  32.100000
0.001500  32.100000
0.000000  32.200000
-0.000800  32.200000
0.000700  32.300000
-0.001500  32.300000
0.000700  32.400000
0.001500  32.400000
0.001500  32.400000
0.004500  32.500000
0.004500  32.500000
0.003000  32.600000
0.000700  32.600000
0.000700  32.600000
0.000000  32.700000
-0.001500  32.700000
-0.000800  32.800000
0.001500  32.800000
0.001500  32.800000
0.002200  32.900000
0.000700  32.900000
-0.000800  32.900000
0.002200  33.000000
0.001500  33.000000
-0.000800  33.100000
-0.004600  33.100000
-0.008300  33.100000
-0.011300  33.200000
-0.014300  33.200000
-0.012000  33.300000
-0.009100  33.300000
-0.006000  33.300000
-0.006800  33.400000
-0.012000  33.400000
-0.012000  33.500000
-0.007500  33.500000
-0.005300  33.500000
-0.001500  33.600000
0.004500  33.600000
0.009700  33.700000
0.016500  33.700000
0.021700  33.700000
0.024000  33.800000
0.025500  33.800000
0.017200  33.900000
0.004500  33.900000
0.001500  33.900000
0.001500  34.000000
-0.001500  34.000000
-0.009100  34.100000
-0.009100  34.100000
-0.005300  34.100000
-0.004600  34.200000
-0.005300  34.200000
-0.005300  34.300000
-0.004600  34.300000
-0.003800  34.400000
-0.003000  34.400000
-0.000800  34.500000
0.001500  34.500000
0.002200  34.500000
0.000700  34.600000
-0.003000  34.600000
-0.003000  34.600000
-0.000800  34.700000
-0.003000  34.700000
-0.000800  34.800000
0.003000  34.800000
0.006000  34.900000
0.009000  34.900000
0.007500  35.000000
0.003700  35.000000
0.000700  35.100000
0.000700  35.100000
0.005200  35.100000
0.006000  35.100000
0.003000  35.200000
0.001500  35.200000
0.002200  35.300000
0.006000  35.300000
0.022500  35.300000
0.041200  35.400000
0.034500  35.400000
0.014200  35.500000
-0.001500  35.500000
-0.020300  35.500000
-0.033800  35.500000
-0.036800  35.600000
-0.033000  35.600000
-0.028500  35.700000
-0.030000  35.700000
-0.030800  35.800000
-0.020300  35.800000
-0.005300  35.800000
0.004500  35.900000
0.005200  35.900000
0.004500  36.000000
0.004500  36.000000
0.005200  36.000000
0.003700  36.000000
0.003700  36.100000
0.005200  36.100000
0.005200  36.100000
0.009000  36.200000
0.010500  36.200000
0.010500  36.300000
0.012700  36.300000
0.014200  36.300000
0.012000  36.400000
0.007500  36.400000
0.005200  36.400000
0.000700  36.500000
0.000700  36.500000
0.002200  36.600000
0.001500  36.600000
0.003000  36.700000
0.005200  36.700000
0.008200  36.800000
0.008200  36.800000
0.005200  36.900000
0.006000  36.900000
0.006700  36.900000
0.006700  37.000000
0.005200  37.000000
0.005200  37.100000
0.014200  37.100000
0.026200  37.200000
0.020200  37.200000
0.003700  37.300000
-0.002300  37.300000
-0.008300  37.300000
-0.010500  37.400000
-0.009800  37.400000
-0.008300  37.500000
-0.005300  37.600000
-0.003000  37.600000
-0.000800  37.700000
0.000700  37.700000
0.008200  37.800000
0.006700  37.800000
0.006000  37.800000
0.008200  37.900000
0.005200  37.900000
0.004500  38.000000
0.004500  38.100000
0.004500  38.100000
0.007500  38.200000
0.006000  38.200000
0.000700  38.200000
-0.005300  38.300000
-0.004600  38.300000
-0.003000  38.400000
-0.004600  38.400000
-0.004600  38.500000
-0.005300  38.500000
-0.003800  38.600000
0.001500  38.600000
0.002200  38.600000
0.001500  38.700000
-0.000800  38.800000
-0.002300  38.800000
0.000000  38.900000
-0.000800  38.900000
0.000700  39.000000
0.000000  39.000000
-0.000800  39.100000
0.000000  39.100000
-0.001500  39.100000
0.000700  39.200000
0.000700  39.200000
-0.000800  39.300000
0.000700  39.300000
-0.001500  39.400000
-0.000800  39.400000
0.000700  39.500000
0.001500  39.500000
0.003700  39.600000
0.003700  39.600000
0.005200  39.600000
0.003700  39.700000
0.003000  39.800000
0.004500  39.800000
0.004500  39.900000
0.002200  39.900000
0.000000  40.000000
-0.002300  40.000000
-0.004600  40.000000
-0.004600  40.100000
-0.000800  40.100000
0.003000  40.200000
0.003700  40.200000
0.003700  40.300000
0.004500  40.400000
0.005200  40.400000
0.006000  40.500000
0.003000  40.500000
0.001500  40.600000
0.001500  40.600000
0.000000  40.700000
0.000700  40.800000
0.001500  40.800000
0.002200  40.900000
0.003000  40.900000
0.003700  40.900000
0.001500  41.000000
0.000000  41.100000
0.003000  41.100000
0.001500  41.200000
-0.002300  41.300000
-0.003000  41.300000
-0.003800  41.400000
-0.003000  41.400000
-0.000800  41.500000
-0.002300  41.500000
-0.003000  41.600000
-0.001500  41.700000
0.000000  41.700000
0.000700  41.800000
0.003000  41.800000
0.005200  41.900000
0.004500  41.900000
0.003000  42.000000
0.002200  42.100000
-0.000800  42.100000
-0.000800  42.200000
0.000700  42.300000
0.003700  42.300000
0.005200  42.300000
0.004500  42.400000
0.002200  42.500000
0.000700  42.500000
0.001500  42.600000
0.003000  42.700000
0.003000  42.700000
0.003000  42.700000
0.003700  42.800000
0.003700  42.900000
0.004500  42.900000
0.003700  43.000000
0.000700  43.100000
0.000700  43.100000
-0.000800  43.100000
-0.001500  43.200000
-0.002300  43.200000
-0.004600  43.300000
-0.003000  43.400000
-0.004600  43.400000
-0.004600  43.500000
-0.004600  43.600000
-0.005300  43.600000
-0.003000  43.600000
-0.000800  43.700000
0.000000  43.800000
-0.001500  43.800000
-0.000800  43.900000
-0.001500  44.000000
-0.004600  44.000000
-0.001500  44.100000
-0.001500  44.100000
-0.002300  44.200000
-0.003800  44.200000
-0.004600  44.300000
-0.005300  44.300000
-0.006800  44.400000
-0.008300  44.500000
-0.009100  44.500000
-0.006800  44.500000
-0.006800  44.600000
-0.005300  44.700000
-0.003000  44.700000
-0.003800  44.800000
-0.002300  44.900000
-0.001500  44.900000
-0.000800  45.000000
0.000700  45.000000
0.000700  45.100000
0.001500  45.100000
0.001500  45.200000
0.004500  45.200000
0.005200  45.300000
0.003700  45.400000
0.001500  45.400000
0.000700  45.400000
0.002200  45.500000
0.005200  45.600000
0.008200  45.600000
0.008200  45.700000
0.012700  45.700000
0.012700  45.800000
0.011200  45.900000
0.010500  45.900000
0.010500  45.900000
0.010500  46.000000
0.007500  46.100000
0.003700  46.100000
0.004500  46.200000
0.001500  46.200000
-0.003000  46.300000
-0.003000  46.300000
-0.003000  46.400000
-0.001500  46.400000
-0.001500  46.500000
-0.005300  46.500000
-0.005300  46.600000
-0.004600  46.600000
-0.007500  46.700000
-0.006800  46.800000
-0.001500  46.800000
-0.000800  46.800000
0.001500  46.900000
0.003000  46.900000
0.003000  47.000000
0.003700  47.100000
0.003700  47.100000
0.003700  47.200000
0.003700  47.200000
0.004500  47.300000
0.005200  47.300000
0.005200  47.400000
0.008200  47.500000
0.008200  47.500000
0.005200  47.600000
0.003000  47.600000
-0.000800  47.700000
-0.003000  47.800000
-0.004600  47.800000
-0.003800  47.900000
-0.001500  47.900000
-0.002300  48.000000
-0.001500  48.100000
0.000000  48.100000
-0.001500  48.100000
-0.000800  48.200000
0.003000  48.300000
0.005200  48.300000
0.004500  48.400000
0.003000  48.400000
0.004500  48.500000
0.004500  48.500000
0.003000  48.600000
-0.000800  48.600000
-0.000800  48.700000
-0.002300  48.700000
-0.001500  48.800000
0.000000  48.800000
-0.002300  48.900000
-0.003000  49.000000
-0.006800  49.000000
-0.005300  49.000000
-0.004600  49.100000
-0.003800  49.100000
-0.000800  49.200000
0.000700  49.300000
0.001500  49.300000
0.004500  49.400000
0.005200  49.500000
0.004500  49.500000
0.006700  49.600000
0.005200  49.600000
0.001500  49.700000
-0.000800  49.800000
-0.004600  49.800000
-0.004600  49.900000
-0.003800  49.900000
-0.003000  50.000000
-0.001500  50.100000
-0.001500  50.100000
-0.001500  50.200000
-0.000800  50.300000
0.000700  50.300000
0.000000  50.400000
0.001500  50.400000
0.001500  50.500000
0.004500  50.500000
0.003000  50.600000
0.003000  50.700000
0.000700  50.700000
-0.000800  50.800000
0.001500  50.800000
0.000700  50.900000
0.001500  50.900000
0.003700  51.000000
0.003000  51.100000
0.002200  51.100000
0.003000  51.200000
0.001500  51.300000
0.000700  51.300000
0.000000  51.300000
-0.001500  51.400000
-0.003000  51.500000
-0.001500  51.500000
-0.000800  51.600000
0.000000  51.700000
0.000700  51.700000
0.000700  51.800000
-0.003000  51.800000
-0.003000  51.900000
-0.003000  51.900000
-0.001500  52.000000
-0.000800  52.100000
-0.000800  52.100000
0.001500  52.200000
0.000700  52.200000
0.000000  52.300000
-0.002300  52.400000
-0.001500  52.400000
0.000700  52.500000
0.001500  52.500000
0.002200  52.600000
0.000000  52.600000
0.000000  52.700000
0.001500  52.800000
0.000700  52.800000
-0.001500  52.900000
-0.001500  53.000000
0.001500  53.000000
0.002200  53.100000
0.002200  53.100000
0.000700  53.200000
0.000700  53.200000
0.001500  53.300000
0.000000  53.400000
0.000700  53.400000
-0.000800  53.500000
0.000700  53.500000
0.001500  53.600000
0.001500  53.600000
0.003000  53.700000
0.001500  53.800000
0.002200  53.800000
0.003700  53.900000
0.003000  54.000000
0.002200  54.000000
0.002200  54.000000
0.003000  54.100000
0.003000  54.200000
0.005200  54.200000
0.006700  54.300000
0.006700  54.300000
0.006700  54.400000
0.008200  54.400000
0.009000  54.500000
0.009000  54.500000
0.010500  54.600000
0.008200  54.700000
0.006000  54.700000
0.004500  54.800000
0.000000  54.800000
-0.000800  54.900000
-0.001500  54.900000
-0.000800  55.000000
-0.000800  55.000000
-0.002300  55.100000
-0.001500  55.200000
0.000000  55.200000
0.000700  55.300000
0.000700  55.300000
0.000000  55.300000
0.003700  55.400000
0.005200  55.500000
0.004500  55.500000
0.000700  55.600000
-0.003800  55.600000
-0.005300  55.700000
-0.005300  55.700000
-0.004600  55.800000
-0.003800  55.800000
-0.004600  55.900000
-0.003800  55.900000
-0.004600  56.000000
-0.003800  56.000000
-0.003000  56.100000
-0.004600  56.100000
-0.004600  56.200000
-0.000800  56.200000
0.000700  56.200000
0.001500  56.200000
0.003700  56.300000
0.003000  56.300000
0.003000  56.400000
0.004500  56.400000
0.003700  56.500000
0.004500  56.500000
0.005200  56.600000
0.004500  56.600000
0.004500  56.600000
0.003000  56.700000
0.003000  56.700000
0.003000  56.700000
0.001500  56.800000
0.000000  56.800000
-0.000800  56.800000
-0.000800  56.900000
-0.001500  56.900000
-0.000800  57.000000
0.000700  57.000000
-0.001500  57.000000
-0.001500  57.100000
0.000700  57.100000
0.003000  57.100000
0.005200  57.100000
0.005200  57.100000
0.005200  57.200000
0.003000  57.200000
-0.000800  57.300000
0.001500  57.300000
0.001500  57.300000
0.004500  57.400000
0.005200  57.400000
0.003700  57.400000
0.003000  57.500000
0.002200  57.500000
0.001500  57.500000
0.001500  57.500000
-0.000800  57.600000
-0.002300  57.600000
-0.004600  57.600000
-0.004600  57.600000
-0.003000  57.600000
-0.003800  57.600000
-0.003000  57.700000
-0.001500  57.700000
-0.000800  57.700000
-0.000800  57.700000
0.000700  57.800000
-0.000800  57.800000
0.000700  57.800000
0.002200  57.800000
0.003000  57.800000
0.004500  57.900000
0.000700  57.900000
0.001500  57.900000
0.003700  57.900000
0.004500  58.000000
0.006700  58.000000
0.006700  58.000000
0.006700  58.000000
0.004500  58.000000
0.003000  58.000000
0.000700  58.100000
-0.000800  58.100000
0.000000  58.100000
0.000700  58.100000
0.001500  58.100000
0.001500  58.200000
0.003000  58.200000
0.000700  58.200000
0.000000  58.200000
0.000700  58.300000
0.000700  58.300000
0.000000  58.300000
-0.000800  58.300000
-0.000800  58.300000
-0.002300  58.300000
-0.003000  58.400000
-0.002300  58.400000
-0.001500  58.400000
0.000000  58.400000
0.000700  58.400000
0.003000  58.500000
0.003700  58.500000
0.003000  58.500000
0.003000  58.500000
0.000700  58.500000
0.001500  58.500000
0.000700  58.500000
-0.000800  58.500000
-0.001500  58.500000
-0.001500  58.600000
0.000000  58.600000
0.000700  58.600000
0.002200  58.600000
0.001500  58.600000
0.001500  58.600000
-0.000800  58.600000
-0.002300  58.600000
-0.001500  58.600000
-0.003000  58.700000
-0.005300  58.700000
-0.006000  58.700000
-0.006800  58.700000
-0.006800  58.700000
-0.006800  58.700000
-0.005300  58.700000
-0.002300  58.700000
0.000000  58.700000
0.000000  58.700000
0.000700  58.800000
0.000700  58.800000
0.001500  58.800000
0.003700  58.800000
0.005200  58.800000
0.001500  58.800000
-0.000800  58.800000
-0.001500  58.800000
-0.000800  58.800000
-0.000800  58.800000
-0.001500  58.800000
0.001500  58.800000
0.000000  58.900000
0.001500  58.900000
0.003700  58.900000
0.001500  58.900000
0.002200  58.900000
0.004500  58.900000
0.006000  58.900000
0.008200  58.900000
0.008200  58.900000
0.009000  58.900000
0.009000  58.900000
0.009000  58.900000
0.011200  58.900000
0.010500  58.900000
0.009000  58.900000
0.008200  58.900000
0.006000  58.900000
0.003000  58.900000
0.003000  58.900000
0.004500  58.900000
0.003000  59.000000
0.001500  59.000000
0.000700  59.000000
0.003000  59.000000
0.004500  59.000000
0.005200  59.000000
0.006000  59.000000
0.006000  59.000000
0.007500  59.000000
0.006000  59.000000
0.005200  59.000000
0.005200  59.000000
0.002200  59.000000
0.000000  59.000000
-0.003000  59.000000
-0.002300  59.000000
-0.002300  59.000000
-0.004600  59.000000
-0.006000  59.000000
-0.007500  59.000000
-0.008300  59.100000
-0.009100  59.100000
-0.007500  59.100000
-0.006800  59.100000
-0.006800  59.100000
-0.004600  59.100000
-0.001500  59.100000
0.000000  59.100000
0.001500  59.100000
0.000700  59.100000
0.000700  59.100000
-0.000800  59.100000
-0.001500  59.100000
-0.000800  59.100000
0.000000  59.100000
0.002200  59.100000
0.002200  59.100000
0.001500  59.100000
0.000700  59.100000
0.000000  59.100000
-0.000800  59.100000
0.000000  59.100000
0.001500  59.100000
0.000700  59.100000
0.001500  59.100000
0.003000  59.100000
0.003000  59.100000
0.002200  59.100000
0.003000  59.100000
0.003000  59.100000
0.001500  59.100000
0.004500  59.100000
0.003700  59.100000
0.003700  59.100000
0.003700  59.100000
0.001500  59.100000
0.000700  59.100000
-0.001500  59.100000
-0.001500  59.100000
-0.001500  59.100000
-0.002300  59.100000
0.001500  59.100000
0.001500  59.100000
0.001500  59.100000
0.003000  59.100000
0.002200  59.100000
0.000700  59.100000
0.000000  59.100000
0.000700  59.100000
-0.000800  59.100000
-0.002300  59.100000
-0.004600  59.100000
-0.008300  59.100000
-0.006000  59.100000
-0.002300  59.100000
0.000700  59.100000
0.003700  59.000000
0.004500  59.000000
0.006700  59.000000
0.006700  59.000000
0.004500  59.000000
0.005200  59.000000
0.003700  59.000000
0.003700  59.000000
0.003000  59.000000
-0.000800  58.900000
-0.002300  58.900000
-0.003800  58.900000
-0.002300  58.900000
-0.000800  58.900000
0.000000  58.900000
-0.001500  58.900000
-0.001500  58.900000
-0.000800  58.900000
-0.001500  58.800000
-0.001500  58.800000
-0.003000  58.800000
-0.002300  58.800000
-0.000800  58.800000
0.000000  58.700000
0.000700  58.700000
0.000700  58.700000
0.002200  58.700000
0.002200  58.700000
0.003000  58.600000
0.004500  58.600000
0.005200  58.600000
0.005200  58.600000
0.003700  58.600000
0.003000  58.500000
0.001500  58.500000
0.003000  58.500000
0.001500  58.500000
0.001500  58.500000
0.000700  58.500000
-0.002300  58.400000
-0.001500  58.400000
-0.004600  58.400000
-0.004600  58.400000
-0.004600  58.300000
-0.003800  58.300000
-0.003000  58.300000
-0.002300  58.200000
-0.001500  58.200000
-0.001500  58.200000
0.000700  58.200000
0.000700  58.100000
0.000000  58.100000
-0.000800  58.100000
-0.001500  58.100000
-0.001500  58.000000
-0.003000  58.000000
-0.005300  58.000000
-0.006000  58.000000
-0.003800  57.900000
-0.003000  57.900000
-0.003000  57.900000
0.000000  57.800000
0.001500  57.800000
0.003000  57.800000
0.003000  57.700000
0.002200  57.700000
0.003700  57.700000
0.004500  57.700000
0.004500  57.600000
0.008200  57.600000
0.008200  57.600000
0.008200  57.600000
0.007500  57.500000
0.005200  57.500000
0.004500  57.400000
0.000700  57.400000
0.000000  57.400000
-0.002300  57.400000
-0.003000  57.400000
-0.000800  57.300000
-0.000800  57.300000
0.000000  57.300000
0.000700  57.200000
0.004500  57.200000
0.009000  57.200000
0.011200  57.100000
0.010500  57.100000
0.009700  57.100000
0.010500  57.100000
0.007500  57.100000
0.006700  57.000000
0.005200  57.000000
0.001500  57.000000
0.000700  57.000000
0.000000  56.900000
0.000000  56.900000
0.003000  56.900000
0.003700  56.900000
0.003700  56.800000
0.002200  56.800000
0.004500  56.800000
0.004500  56.800000
0.000700  56.700000
-0.000800  56.700000
-0.002300  56.700000
-0.001500  56.700000
0.000000  56.700000
0.000700  56.700000
0.000000  56.700000
0.000000  56.600000
-0.000800  56.600000
0.000000  56.600000
0.001500  56.600000
0.000000  56.500000
0.000700  56.500000
0.000000  56.500000
-0.001500  56.500000
-0.000800  56.500000
-0.002300  56.500000
-0.003000  56.400000
-0.005300  56.400000
-0.006800  56.400000
-0.008300  56.400000
-0.008300  56.400000
-0.005300  56.400000
-0.003000  56.400000
-0.002300  56.300000
-0.001500  56.300000
-0.000800  56.300000
0.000700  56.300000
0.001500  56.300000
0.000700  56.300000
0.003000  56.300000
0.006700  56.200000
0.004500  56.200000
0.002200  56.200000
0.003000  56.200000
0.001500  56.200000
0.001500  56.200000
0.003000  56.200000
0.004500  56.200000
0.006700  56.100000
0.004500  56.100000
0.001500  56.100000
0.000700  56.100000
0.001500  56.100000
0.002200  56.000000
0.003000  56.000000
0.003700  56.000000
0.001500  56.000000
0.000700  56.000000
-0.000800  55.900000
-0.000800  55.900000
-0.000800  55.900000
0.000700  55.800000
0.000000  55.800000
-0.001500  55.800000
-0.000800  55.800000
-0.001500  55.800000
-0.000800  55.800000
-0.000800  55.800000
-0.000800  55.800000
-0.000800  55.800000
-0.001500  55.800000
-0.001500  55.800000
-0.003800  55.800000
-0.003000  55.800000
0.000000  55.800000
-0.000800  55.800000
0.000700  55.700000
0.002200  55.700000
0.003000  55.700000
0.004500  55.700000
0.003700  55.700000
0.006000  55.600000
0.006000  55.600000
0.003000  55.600000
0.001500  55.600000
0.000000  55.600000
-0.000800  55.600000
-0.000800  55.600000
0.000700  55.600000
0.001500  55.600000
0.000700  55.600000
0.000700  55.500000
0.000700  55.500000
0.001500  55.500000
0.001500  55.500000
0.000700  55.500000
0.003000  55.500000
0.006700  55.500000
0.008200  55.500000
0.006700  55.500000
0.006000  55.400000
0.005200  55.400000
0.003000  55.400000
0.002200  55.400000
0.001500  55.400000
0.003700  55.400000
0.004500  55.400000
0.003700  55.400000
0.004500  55.400000
0.003700  55.400000
0.000700  55.400000
-0.001500  55.400000
-0.001500  55.400000
-0.002300  55.400000
-0.003000  55.400000
-0.004600  55.400000
-0.007500  55.300000
-0.008300  55.300000
-0.006800  55.300000
-0.005300  55.300000
-0.004600  55.300000
-0.003000  55.300000
-0.003800  55.300000
-0.003000  55.300000
-0.003800  55.300000
-0.000800  55.300000
0.000700  55.300000
0.000000  55.300000
-0.000800  55.300000
-0.000800  55.300000
-0.000800  55.300000
-0.001500  55.300000
0.001500  55.300000
0.003000  55.300000
0.005200  55.300000
0.005200  55.300000
0.005200  55.300000
0.009000  55.300000
0.007500  55.300000
0.007500  55.300000
0.005200  55.300000
0.003000  55.300000
0.003000  55.300000
0.001500  55.300000
0.000700  55.300000
-0.002300  55.300000
-0.002300  55.300000
-0.003000  55.300000
-0.004600  55.300000
-0.003800  55.300000
-0.000800  55.300000
0.000700  55.300000
-0.000800  55.300000
-0.000800  55.300000
0.000000  55.300000
0.001500  55.300000
0.003000  55.300000
0.004500  55.300000
0.005200  55.300000
0.004500  55.300000
0.001500  55.300000
0.001500  55.200000
0.001500  55.200000
0.001500  55.200000
0.000700  55.200000
0.000700  55.200000
0.000700  55.200000
0.000700  55.200000
0.000000  55.200000
0.000000  55.200000
-0.002300  55.200000
-0.004600  55.300000
-0.003800  55.300000
-0.004600  55.300000
-0.004600  55.300000
-0.003800  55.300000
-0.005300  55.300000
-0.003000  55.300000
-0.003000  55.300000
-0.001500  55.300000
0.001500  55.300000
-0.000800  55.300000
0.000000  55.300000
0.000000  55.300000
-0.001500  55.300000
-0.001500  55.300000
-0.001500  55.300000
-0.000800  55.300000
0.001500  55.300000
0.004500  55.300000
0.001500  55.300000
0.000700  55.300000
0.000700  55.300000
0.001500  55.300000
0.001500  55.300000
0.000000  55.300000
0.003000  55.300000
0.003000  55.300000
0.001500  55.300000
0.003000  55.300000
0.003700  55.300000
0.006700  55.300000
0.008200  55.300000
0.008200  55.300000
0.009000  55.300000
0.006700  55.300000
0.004500  55.300000
0.005200  55.300000
0.006000  55.300000
0.003000  55.300000
0.003000  55.300000
0.001500  55.300000
-0.000800  55.300000
0.001500  55.300000
0.000000  55.300000
0.000700  55.300000
-0.001500  55.300000
-0.001500  55.300000
-0.000800  55.300000
-0.000800  55.300000
0.000700  55.300000
0.000700  55.200000
0.000700  55.200000
-0.000800  55.200000
-0.000800  55.200000
-0.003000  55.200000
-0.003000  55.200000
0.000000  55.200000
0.001500  55.200000
0.003000  55.200000
0.001500  55.200000
0.003000  55.200000
0.003000  55.200000
0.001500  55.200000
0.000700  55.200000
0.001500  55.200000
0.000700  55.200000
0.001500  55.200000
0.001500  55.200000
-0.001500  55.200000
-0.001500  55.200000
0.000000  55.200000
0.001500  55.200000
0.002200  55.200000
0.003000  55.200000
0.000700  55.200000
-0.000800  55.200000
-0.001500  55.200000
0.000000  55.200000
0.000700  55.200000
-0.001500  55.200000
-0.001500  55.200000
-0.001500  55.200000
-0.001500  55.200000
-0.001500  55.200000
-0.002300  55.200000
-0.001500  55.200000
0.002200  55.200000
0.006000  55.200000
0.005200  55.200000
0.005200  55.200000
0.003700  55.200000
0.003000  55.200000
0.002200  55.200000
0.001500  55.200000
0.001500  55.200000
0.000700  55.200000
0.000700  55.200000
-0.000800  55.200000
-0.000800  55.200000
0.000700  55.200000
0.001500  55.200000
0.003700  55.200000
0.004500  55.200000
0.005200  55.200000
0.007500  55.200000
0.006700  55.200000
0.008200  55.200000
0.006700  55.200000
0.001500  55.200000
0.000000  55.200000
-0.001500  55.200000
-0.000800  55.200000
-0.002300  55.200000
-0.002300  55.200000
-0.000800  55.200000
-0.005300  55.200000
-0.004600  55.200000
-0.005300  55.200000
-0.003800  55.200000
-0.001500  55.200000
-0.000800  55.200000
0.003000  55.200000
0.003700  55.200000
0.003000  55.200000
0.002200  55.200000
0.002200  55.200000
0.001500  55.200000
0.003000  55.200000
0.005200  55.200000
0.004500  55.200000
0.003000  55.100000
0.003000  55.100000
0.000700  55.100000
0.003000  55.100000
0.004500  55.100000
0.004500  55.100000
0.001500  55.100000
-0.000800  55.100000
0.001500  55.100000
0.001500  55.100000
0.000700  55.100000
0.001500  55.100000
0.000000  55.100000
-0.001500  55.100000
-0.002300  55.100000
-0.003000  55.100000
-0.003000  55.100000
-0.002300  55.100000
-0.002300  55.100000
-0.002300  55.100000
-0.003000  55.100000
-0.003800  55.100000
-0.003000  55.100000
-0.001500  55.100000
0.002200  55.100000
0.000700  55.200000
-0.000800  55.200000
0.000000  55.200000
-0.000800  55.200000
0.000700  55.200000
-0.001500  55.200000
-0.003800  55.200000
-0.003800  55.200000
-0.003800  55.200000
-0.005300  55.200000
-0.010500  55.200000
-0.009800  55.200000
-0.007500  55.200000
-0.006800  55.200000
-0.002300  55.200000
-0.001500  55.200000
-0.003000  55.200000
0.000700  55.200000
0.000700  55.200000
0.001500  55.200000
0.001500  55.200000
0.000700  55.200000
0.003000  55.200000
0.003700  55.200000
0.003700  55.200000
0.003700  55.200000
0.005200  55.200000
0.004500  55.200000
0.005200  55.200000
0.006700  55.200000
0.005200  55.200000
0.003700  55.200000
0.004500  55.200000
0.006000  55.200000
0.007500  55.200000
0.009000  55.200000
0.009000  55.200000
0.008200  55.200000
0.006700  55.200000
0.006000  55.200000
0.004500  55.200000
0.004500  55.200000
0.002200  55.200000
0.003000  55.200000
0.004500  55.200000
0.001500  55.200000
0.003000  55.200000
0.004500  55.200000
0.003700  55.200000
0.002200  55.200000
0.001500  55.200000
0.003000  55.200000
0.000000  55.200000
0.000000  55.200000
0.000700  55.200000
-0.001500  55.200000
0.000700  55.200000
0.000700  55.200000
0.000700  55.200000
0.000000  55.200000
0.000000  55.200000
0.001500  55.200000
0.000700  55.200000
0.000700  55.200000
0.002200  55.200000
0.001500  55.200000
0.001500  55.200000
0.001500  55.200000
0.002200  55.200000
0.003000  55.200000
0.001500  55.200000
0.003000  55.200000
0.000700  55.200000
-0.001500  55.200000
0.000000  55.200000
-0.000800  55.200000
-0.000800  55.200000
-0.001500  55.200000
-0.001500  55.200000
-0.001500  55.200000
-0.000800  55.200000
-0.001500  55.200000
0.000700  55.200000
0.002200  55.200000
0.000700  55.200000
0.001500  55.200000
0.001500  55.200000
0.001500  55.200000
0.000700  55.200000
-0.000800  55.200000
-0.003000  55.200000
-0.003000  55.200000
-0.003000  55.200000
-0.005300  55.200000
-0.002300  55.200000
-0.001500  55.200000
-0.003000  55.200000
-0.001500  55.200000
-0.002300  55.200000
-0.002300  55.200000
-0.003000  55.200000
-0.003000  55.200000
-0.006800  55.200000
-0.005300  55.200000
-0.004600  55.200000
-0.003000  55.200000
0.000000  55.200000
0.001500  55.200000
0.001500  55.200000
0.002200  55.200000
0.004500  55.200000
0.004500  55.200000
0.005200  55.200000
0.003700  55.200000
0.004500  55.200000
0.005200  55.200000
0.001500  55.200000
0.001500  55.200000
0.002200  55.200000
0.003700  55.200000
0.006700  55.200000
0.007500  55.200000
0.006700  55.200000
0.004500  55.200000
0.000700  55.200000
-0.001500  55.200000
-0.000800  55.200000
-0.002300  55.200000
-0.003000  55.200000
-0.001500  55.200000
-0.002300  55.200000
-0.004600  55.200000
-0.005300  55.200000
-0.005300  55.200000
-0.006000  55.200000
-0.006800  55.200000
-0.005300  55.200000
-0.004600  55.200000
-0.001500  55.200000
0.000700  55.200000
0.001500  55.200000
0.003000  55.200000
0.004500  55.200000
0.007500  55.200000
0.009000  55.200000
0.008200  55.200000
0.009000  55.200000
0.007500  55.200000
0.006700  55.200000
0.009000  55.200000
0.009700  55.200000
0.008200  55.200000
0.005200  55.200000
0.005200  55.200000
0.005200  55.200000
0.006000  55.100000
0.006000  55.100000
0.004500  55.100000
0.002200  55.100000
0.001500  55.100000
-0.002300  55.100000
-0.003000  55.100000
-0.005300  55.100000
-0.005300  55.100000
-0.004600  55.100000
-0.006800  55.100000
-0.005300  55.100000
-0.005300  55.100000
-0.004600  55.100000
-0.003000  55.100000
-0.001500  55.100000
0.001500  55.100000
0.003000  55.100000
0.005200  55.100000
0.005200  55.100000
0.006700  55.100000
0.004500  55.100000
-0.000800  55.100000
-0.001500  55.100000
-0.005300  55.100000
-0.004600  55.100000
-0.000800  55.100000
0.000000  55.100000
0.001500  55.100000
0.000700  55.100000
-0.000800  55.100000
0.000000  55.100000
0.003000  55.100000
0.004500  55.100000
0.004500  55.100000
0.004500  55.100000
0.002200  55.100000
0.003000  55.100000
0.001500  55.100000
0.000000  55.100000
0.000700  55.000000
0.003000  55.000000
0.003000  55.000000
0.004500  55.000000
0.004500  55.000000
0.002200  55.000000
0.001500  55.000000
0.000700  55.000000
0.004500  55.000000
0.003700  55.000000
0.003000  55.100000
0.000700  55.100000
0.000700  55.100000
0.000700  55.100000
-0.001500  55.100000
0.000700  55.100000
0.000700  55.100000
-0.000800  55.100000
-0.004600  55.100000
-0.006800  55.100000
-0.008300  55.100000
-0.009100  55.100000
-0.008300  55.100000
-0.007500  55.100000
-0.005300  55.100000
-0.002300  55.100000
-0.003000  55.100000
-0.001500  55.100000
-0.001500  55.100000
-0.005300  55.100000
-0.006800  55.100000
-0.006800  55.100000
-0.001500  55.100000
0.001500  55.100000
0.001500  55.100000
0.003700  55.100000
0.005200  55.100000
0.005200  55.100000
0.004500  55.100000
0.005200  55.100000
0.006700  55.100000
0.004500  55.100000
0.003000  55.100000
0.001500  55.200000
0.000700  55.200000
0.000700  55.200000
0.003000  55.200000
0.005200  55.200000
0.007500  55.200000
0.006700  55.200000
0.008200  55.200000
0.012000  55.200000
0.012700  55.200000
0.014200  55.300000
0.013500  55.300000
0.012700  55.300000
0.012700  55.300000
0.010500  55.300000
0.005200  55.300000
0.000700  55.300000
-0.000800  55.300000
-0.003800  55.300000
-0.005300  55.300000
-0.007500  55.300000
-0.009800  55.300000
-0.009100  55.300000
-0.007500  55.300000
-0.007500  55.300000
-0.006000  55.300000
-0.003000  55.300000
-0.001500  55.300000
-0.003000  55.300000
-0.004600  55.300000
-0.006000  55.300000
-0.007500  55.300000
-0.008300  55.400000
-0.005300  55.400000
-0.002300  55.400000
0.001500  55.400000
0.001500  55.400000
0.001500  55.400000
0.002200  55.400000
0.002200  55.400000
0.004500  55.400000
0.003000  55.400000
0.003000  55.400000
0.001500  55.400000
0.003000  55.400000
0.004500  55.400000
0.005200  55.400000
0.005200  55.400000
0.004500  55.400000
0.004500  55.400000
0.004500  55.400000
0.005200  55.400000
0.001500  55.400000
0.000700  55.400000
0.000700  55.400000
-0.001500  55.400000
-0.000800  55.400000
-0.003000  55.400000
-0.001500  55.400000
0.000700  55.400000
0.000700  55.400000
0.001500  55.500000
0.000700  55.500000
-0.000800  55.500000
-0.000800  55.500000
0.004500  55.500000
0.004500  55.500000
0.000700  55.500000
-0.000800  55.500000
-0.003800  55.500000
-0.004600  55.500000
-0.001500  55.500000
-0.003000  55.500000
-0.004600  55.500000
-0.002300  55.600000
-0.002300  55.600000
-0.000800  55.600000
0.000700  55.600000
0.003000  55.600000
0.004500  55.600000
0.003000  55.600000
0.003000  55.600000
0.003000  55.600000
0.004500  55.600000
0.004500  55.600000
0.001500  55.700000
-0.000800  55.700000
-0.001500  55.700000
0.000700  55.700000
0.004500  55.700000
0.006000  55.700000
0.003000  55.700000
0.000700  55.700000
0.000000  55.700000
-0.000800  55.700000
-0.001500  55.800000
-0.001500  55.800000
-0.002300  55.800000
-0.001500  55.800000
0.000000  55.800000
0.003000  55.800000
0.003700  55.800000
0.003000  55.800000
0.001500  55.800000
0.000700  55.800000
0.000700  55.800000
0.001500  55.800000
0.003000  55.800000
0.002200  55.800000
0.000000  55.800000
-0.000800  55.800000
0.003000  55.800000
0.003000  55.800000
0.003000  55.800000
0.005200  55.900000
0.006000  55.900000
0.003000  55.900000
0.000700  55.900000
0.003000  55.900000
0.000700  55.900000
0.001500  55.900000
0.000000  55.900000
-0.001500  55.900000
-0.003000  55.900000
-0.003000  55.900000
-0.003000  55.900000
-0.001500  55.900000
0.003000  56.000000
0.003000  56.000000
0.003700  56.000000
0.003000  56.000000
0.001500  56.000000
0.000700  56.000000
0.001500  56.000000
0.001500  56.000000
0.003000  56.000000
0.005200  56.000000
0.009000  56.000000
0.010500  56.000000
0.011200  56.000000
0.008200  56.100000
0.005200  56.100000
0.004500  56.100000
0.004500  56.100000
0.004500  56.100000
0.003000  56.100000
0.003700  56.100000
-0.000800  56.100000
-0.001500  56.100000
-0.001500  56.100000
-0.003800  56.200000
-0.001500  56.200000
-0.004600  56.200000
-0.005300  56.200000
-0.005300  56.200000
-0.007500  56.200000
-0.005300  56.200000
-0.003800  56.200000
-0.002300  56.200000
-0.000800  56.200000
0.000000  56.200000
-0.002300  56.200000
-0.005300  56.200000
-0.003800  56.200000
-0.001500  56.200000
-0.002300  56.200000
-0.002300  56.200000
-0.003800  56.200000
-0.004600  56.200000
-0.001500  56.200000
0.000000  56.200000
0.001500  56.200000
0.000700  56.200000
0.003000  56.200000
0.003000  56.200000
0.000700  56.200000
0.001500  56.200000
0.003000  56.200000
0.006700  56.200000
0.007500  56.200000
0.009000  56.200000
0.009700  56.200000
0.009000  56.200000
0.009000  56.200000
0.005200  56.200000
0.005200  56.200000
0.001500  56.200000
-0.000800  56.200000
0.000700  56.200000
0.001500  56.200000
0.002200  56.200000
0.004500  56.200000
0.003000  56.200000
0.000700  56.200000
0.001500  56.100000
0.002200  56.100000
0.001500  56.100000
0.000700  56.100000
-0.001500  56.100000
-0.001500  56.100000
-0.001500  56.100000
-0.000800  56.100000
-0.000800  56.100000
-0.003000  56.100000
-0.004600  56.100000
-0.003000  56.000000
-0.000800  56.000000
-0.001500  56.000000
-0.002300  56.000000
-0.003800  56.000000
-0.006000  56.000000
-0.005300  56.000000
-0.004600  56.000000
-0.005300  56.000000
-0.001500  56.000000
-0.001500  55.900000
-0.001500  55.900000
-0.000800  55.900000
-0.002300  55.900000
-0.002300  55.900000
-0.000800  55.900000
0.001500  55.900000
0.003000  55.900000
0.006700  55.800000
0.005200  55.800000
0.002200  55.800000
0.000700  55.800000
-0.000800  55.800000
0.001500  55.800000
0.001500  55.800000
0.003700  55.800000
0.005200  55.800000
0.009000  55.800000
0.009000  55.800000
0.009000  55.800000
0.010500  55.800000
0.009000  55.700000
0.010500  55.700000
0.009700  55.700000
0.005200  55.700000
0.000700  55.700000
-0.000800  55.700000
-0.000800  55.600000
0.000000  55.600000
-0.001500  55.600000
-0.003000  55.600000
-0.003000  55.600000
-0.003000  55.500000
-0.000800  55.500000
-0.000800  55.500000
-0.004600  55.500000
-0.008300  55.500000
-0.004600  55.500000
-0.004600  55.400000
-0.003000  55.400000
-0.003000  55.400000
-0.002300  55.400000
0.000000  55.300000
-0.002300  55.300000
-0.003000  55.300000
-0.003000  55.300000
-0.002300  55.300000
-0.000800  55.300000
0.000000  55.300000
0.002200  55.300000
0.006000  55.300000
0.006700  55.200000
0.009000  55.200000
0.009700  55.200000
0.006700  55.200000
0.003700  55.200000
0.000700  55.100000
0.002200  55.100000
0.001500  55.100000
-0.001500  55.100000
-0.001500  55.100000
-0.003000  55.000000
-0.006000  55.000000
-0.010500  55.000000
-0.009800  55.000000
-0.010500  54.900000
-0.010500  54.900000
-0.008300  54.900000
-0.006800  54.900000
-0.003000  54.900000
-0.001500  54.900000
0.002200  54.800000
0.006700  54.800000
0.009000  54.800000
0.009700  54.700000
0.009000  54.700000
0.011200  54.700000
0.013500  54.700000
0.012700  54.600000
0.008200  54.600000
0.005200  54.600000
0.005200  54.600000
0.003000  54.500000
0.001500  54.500000
0.000700  54.500000
-0.002300  54.400000
-0.002300  54.400000
0.001500  54.400000
0.000000  54.400000
0.000000  54.300000
-0.000800  54.300000
-0.000800  54.300000
0.000000  54.200000
-0.000800  54.200000
-0.000800  54.200000
-0.000800  54.100000
-0.001500  54.100000
0.000700  54.000000
0.003000  54.000000
0.001500  54.000000
-0.000800  54.000000
0.000000  54.000000
-0.001500  53.900000
-0.001500  53.900000
0.000700  53.900000
0.002200  53.800000
0.001500  53.800000
-0.001500  53.800000
-0.003000  53.700000
-0.000800  53.700000
-0.001500  53.700000
-0.003000  53.600000
-0.003000  53.600000
-0.002300  53.600000
0.001500  53.500000
0.003000  53.500000
0.002200  53.500000
0.002200  53.500000
0.001500  53.500000
0.004500  53.400000
0.004500  53.400000
0.003700  53.400000
0.003000  53.300000
0.003000  53.300000
0.001500  53.200000
-0.001500  53.200000
-0.003000  53.100000
-0.004600  53.100000
-0.005300  53.100000
-0.005300  53.000000
-0.002300  53.000000
-0.001500  52.900000
0.001500  52.900000
0.000700  52.900000
-0.002300  52.800000
-0.000800  52.800000
0.001500  52.700000
0.006700  52.700000
0.006700  52.600000
0.004500  52.600000
0.005200  52.600000
0.006700  52.500000
0.004500  52.400000
0.000700  52.400000
0.000700  52.400000
0.000700  52.300000
0.000000  52.300000
-0.001500  52.200000
-0.003000  52.200000
-0.000800  52.100000
0.000000  52.100000
-0.000800  52.000000
0.002200  52.000000
0.003000  51.900000
0.003000  51.900000
0.003000  51.800000
0.004500  51.800000
0.005200  51.700000
0.006000  51.700000
0.006000  51.600000
0.004500  51.600000
0.004500  51.500000
0.008200  51.400000
0.006700  51.400000
0.004500  51.300000
0.003000  51.300000
0.000700  51.300000
0.003000  51.200000
0.003000  51.100000
0.000000  51.100000
0.000000  51.000000
0.004500  50.900000
0.004500  50.900000
0.004500  50.800000
0.007500  50.800000
0.007500  50.700000
0.007500  50.700000
0.006700  50.600000
0.003000  50.500000
0.004500  50.500000
0.006000  50.400000
0.004500  50.400000
0.000000  50.300000
-0.005300  50.300000
-0.009100  50.200000
-0.012000  50.100000
-0.014300  50.000000
-0.015800  50.000000
-0.012800  49.900000
-0.009100  49.900000
-0.007500  49.800000
-0.006800  49.700000
-0.005300  49.600000
-0.005300  49.600000
-0.006800  49.500000
-0.003000  49.500000
-0.001500  49.400000
-0.000800  49.300000
0.000700  49.300000
-0.000800  49.200000
0.000000  49.100000
0.000700  49.000000
0.000700  49.000000
0.004500  48.900000
0.005200  48.900000
0.005200  48.800000
0.011200  48.700000
0.009000  48.600000
0.009000  48.600000
0.009700  48.500000
0.006700  48.500000
0.005200  48.400000
0.001500  48.300000
0.000000  48.200000
-0.003000  48.100000
-0.003000  48.100000
-0.001500  48.000000
-0.000800  48.000000
0.000700  47.900000
0.003700  47.800000
0.006700  47.700000
0.003700  47.700000
0.000000  47.600000
-0.000800  47.500000
0.001500  47.500000
0.003700  47.400000
0.006000  47.300000
0.010500  47.200000
0.010500  47.200000
0.006700  47.100000
0.004500  47.100000
0.004500  47.000000
0.004500  46.900000
0.002200  46.800000
0.002200  46.800000
0.003000  46.700000
0.003000  46.600000
-0.000800  46.600000
-0.003000  46.500000
-0.005300  46.400000
-0.007500  46.300000
-0.009800  46.300000
-0.009800  46.200000
-0.005300  46.100000
-0.002300  46.100000
0.000700  46.000000
0.001500  45.900000
0.000700  45.900000
0.003000  45.800000
0.003000  45.700000
0.003700  45.600000
0.003000  45.600000
-0.000800  45.500000
-0.006000  45.400000
-0.009100  45.400000
-0.008300  45.300000
-0.007500  45.200000
-0.006800  45.100000
-0.001500  45.000000
0.004500  45.000000
0.008200  44.900000
0.008200  44.900000
0.003700  44.700000
0.000700  44.700000
0.000700  44.600000
-0.001500  44.500000
-0.001500  44.500000
-0.000800  44.400000
-0.005300  44.400000
-0.008300  44.300000
-0.011300  44.200000
-0.008300  44.100000
-0.006000  44.100000
-0.004600  44.000000
-0.001500  43.900000
0.000700  43.900000
0.003000  43.800000
0.003700  43.700000
0.000700  43.600000
-0.000800  43.600000
0.003000  43.500000
0.004500  43.500000
0.004500  43.300000
0.004500  43.300000
0.003700  43.200000
0.004500  43.100000
0.004500  43.100000
0.007500  43.000000
0.012000  42.900000
0.012700  42.900000
0.009000  42.800000
0.005200  42.700000
0.003000  42.700000
0.001500  42.600000
0.000700  42.500000
0.000700  42.400000
0.000700  42.400000
-0.000800  42.300000
-0.001500  42.200000
-0.001500  42.200000
-0.000800  42.100000
0.000700  42.000000
0.000700  41.900000
0.002200  41.800000
0.003000  41.800000
0.001500  41.700000
0.000700  41.700000
0.000000  41.600000
-0.001500  41.500000
-0.002300  41.400000
0.000000  41.400000
0.000700  41.300000
0.000000  41.200000
-0.003000  41.200000
-0.005300  41.100000
-0.004600  41.000000
-0.005300  40.900000
-0.004600  40.900000
-0.002300  40.800000
0.004500  40.800000
0.014200  40.700000
0.012000  40.600000
0.006700  40.500000
0.003700  40.500000
0.002200  40.400000
0.003000  40.400000
0.004500  40.300000
0.009000  40.200000
0.008200  40.100000
0.006700  40.000000
0.008200  40.000000
0.003000  40.000000
-0.000800  39.900000
-0.002300  39.800000
-0.001500  39.700000
-0.003800  39.700000
-0.004600  39.600000
-0.000800  39.500000
0.004500  39.500000
0.003000  39.400000
0.000700  39.300000
-0.003800  39.300000
-0.006800  39.100000
-0.003800  39.100000
-0.000800  39.100000
0.000700  39.000000
0.001500  38.900000
0.004500  38.800000
0.004500  38.700000
0.001500  38.700000
-0.003000  38.600000
-0.006800  38.600000
-0.007500  38.500000
-0.008300  38.400000
-0.009800  38.300000
-0.007500  38.200000
-0.004600  38.200000
-0.006800  38.100000
-0.005300  38.000000
-0.006000  38.000000
-0.003000  37.900000
0.008200  37.800000
0.015700  37.700000
0.018700  37.700000
0.019500  37.600000
0.013500  37.600000
0.006700  37.500000
0.004500  37.400000
0.005200  37.400000
0.009000  37.300000
0.005200  37.300000
0.002200  37.200000
0.001500  37.200000
0.001500  37.100000
0.000700  37.000000
-0.001500  37.000000
-0.004600  36.900000
-0.005300  36.900000
-0.005300  36.800000
-0.005300  36.800000
-0.004600  36.700000
-0.003000  36.600000
-0.001500  36.500000
0.000700  36.500000
0.000700  36.400000
0.001500  36.400000
0.007500  36.300000
0.010500  36.300000
0.010500  36.200000
0.010500  36.100000
0.009700  36.100000
0.009000  36.000000
0.001500  36.000000
-0.002300  35.900000
-0.000800  35.800000
-0.001500  35.800000
0.001500  35.700000
0.000700  35.600000
0.000000  35.600000
-0.001500  35.500000
-0.001500  35.500000
0.001500  35.400000
-0.003000  35.300000
-0.005300  35.300000
-0.005300  35.200000
-0.002300  35.100000
-0.000800  35.100000
-0.002300  35.000000
-0.000800  35.000000
-0.000800  34.900000
0.000700  34.800000
0.005200  34.800000
0.005200  34.700000
0.000700  34.600000
0.001500  34.600000
0.003000  34.500000
0.002200  34.500000
0.003700  34.400000
0.006700  34.300000
0.010500  34.300000
0.012700  34.200000
0.009000  34.100000
0.003000  34.100000
-0.003000  34.100000
-0.010500  34.000000
-0.012000  33.900000
-0.006800  33.800000
-0.003800  33.800000
-0.003000  33.700000
-0.000800  33.700000
-0.000800  33.600000
-0.002300  33.500000
-0.002300  33.500000
0.000700  33.400000
0.003700  33.300000
0.006700  33.300000
0.008200  33.200000
0.009700  33.200000
0.009000  33.100000
0.009000  33.000000
0.007500  33.000000
0.003700  32.900000
0.001500  32.800000
-0.003800  32.800000
-0.009800  32.700000
-0.014300  32.700000
-0.015000  32.600000
-0.012000  32.500000
-0.009100  32.500000
-0.006800  32.400000
-0.006800  32.400000
-0.008300  32.300000
-0.012000  32.300000
-0.012000  32.200000
-0.008300  32.100000
-0.005300  32.100000
0.000700  32.000000
0.004500  31.900000
0.009000  31.900000
0.014200  31.900000
0.016500  31.800000
0.018000  31.700000
0.008200  31.600000
0.005200  31.600000
0.001500  31.500000
-0.002300  31.500000
-0.001500  31.500000
-0.003800  31.400000
-0.000800  31.300000
0.000700  31.300000
0.004500  31.200000
0.006700  31.100000
0.003000  31.100000
0.003000  31.000000
0.000700  31.000000
0.000700  30.900000
0.004500  30.900000
0.007500  30.800000
0.012700  30.700000
0.020200  30.700000
0.015700  30.600000
0.009000  30.600000
0.003000  30.500000
-0.003000  30.500000
-0.005300  30.400000
-0.006800  30.300000
-0.004600  30.300000
-0.005300  30.200000
-0.016500  30.200000
-0.027800  30.100000
-0.027800  30.100000
-0.016500  30.000000
-0.006800  30.000000
0.000700  29.900000
0.005200  29.900000
0.012000  29.800000
0.018000  29.700000
0.018000  29.700000
0.012700  29.700000
0.006700  29.600000
0.006700  29.500000
0.004500  29.500000
-0.000800  29.400000
-0.011300  29.400000
-0.019500  29.300000
-0.019500  29.300000
-0.020300  29.200000
-0.019500  29.200000
-0.013500  29.100000
-0.003000  29.100000
0.003700  29.000000
0.007500  29.000000
0.012700  28.900000
0.014200  28.900000
0.013500  28.800000
0.012000  28.800000
0.016500  28.800000
0.022500  28.700000
0.016500  28.600000
0.008200  28.600000
0.005200  28.500000
0.006000  28.500000
0.006700  28.400000
0.004500  28.400000
0.000700  28.300000
-0.004600  28.300000
-0.009800  28.300000
-0.010500  28.200000
-0.007500  28.100000
-0.005300  28.100000
-0.003000  28.000000
-0.003000  28.000000
-0.001500  27.900000
0.003700  27.900000
0.007500  27.900000
0.010500  27.800000
0.007500  27.800000
0.004500  27.700000
-0.005300  27.600000
-0.012800  27.600000
-0.008300  27.500000
-0.001500  27.500000
-0.000800  27.400000
-0.000800  27.400000
0.002200  27.400000
0.009000  27.300000
0.009700  27.200000
0.010500  27.200000
0.012700  27.100000
0.003700  27.100000
0.002200  27.000000
0.003700  27.000000
0.003700  26.900000
0.007500  26.900000
0.005200  26.800000
0.005200  26.800000
0.003000  26.700000
0.001500  26.700000
0.001500  26.600000
0.000700  26.500000
-0.002300  26.500000
-0.004600  26.500000
-0.000800  26.400000
0.000700  26.400000
0.003000  26.300000
0.008200  26.300000
0.009000  26.200000
0.005200  26.200000
0.005200  26.100000
0.001500  26.100000
-0.000800  26.100000
0.005200  26.000000
0.001500  25.900000
-0.009100  25.900000
-0.009800  25.800000
-0.007500  25.800000
-0.007500  25.700000
-0.009100  25.700000
-0.010500  25.600000
-0.010500  25.600000
-0.012000  25.600000
-0.008300  25.500000
0.003700  25.400000
0.008200  25.400000
0.000700  25.400000
-0.003000  25.300000
0.000700  25.300000
0.015700  25.200000
0.025500  25.200000
0.015700  25.200000
0.004500  25.200000
-0.005300  25.100000
-0.009100  25.100000
-0.011300  25.000000
-0.009800  25.000000
-0.005300  24.900000
0.001500  24.900000
0.005200  24.800000
-0.003000  24.800000
-0.004600  24.800000
-0.003000  24.700000
-0.001500  24.700000
-0.001500  24.600000
-0.001500  24.600000
0.001500  24.600000
0.003000  24.500000
0.005200  24.500000
0.008200  24.400000
0.006000  24.400000
0.003000  24.400000
0.001500  24.300000
0.005200  24.300000
0.011200  24.300000
0.012000  24.200000
0.009000  24.200000
0.008200  24.100000
0.013500  24.100000
0.020200  24.000000
0.015700  24.000000
0.008200  24.000000
0.003700  23.900000
0.000000  23.900000
-0.002300  23.800000
-0.000800  23.800000
-0.004600  23.800000
-0.023300  23.700000
-0.038300  23.700000
-0.030800  23.600000
-0.016500  23.600000
-0.014300  23.500000
-0.006800  23.500000
-0.000800  23.400000
0.008200  23.400000
0.019500  23.400000
0.017200  23.400000
0.014200  23.300000
0.012000  23.300000
0.012000  23.200000
0.015700  23.200000
0.012700  23.100000
0.006700  23.100000
0.005200  23.000000
0.003000  22.900000
0.000700  22.900000
0.000000  22.900000
-0.000800  22.900000
-0.000800  22.800000
0.000000  22.700000
0.004500  22.700000
0.003000  22.600000
-0.000800  22.600000
-0.005300  22.500000
-0.008300  22.500000
-0.009100  22.500000
-0.007500  22.400000
-0.005300  22.400000
-0.005300  22.300000
-0.003000  22.200000
-0.002300  22.200000
0.001500  22.100000
0.009000  22.100000
0.012700  22.000000
0.016500  22.000000
0.023200  22.000000
0.025500  21.900000
0.018000  21.900000
0.003700  21.800000
-0.007500  21.800000
-0.014300  21.700000
-0.021800  21.700000
-0.027000  21.600000
-0.021800  21.600000
-0.014300  21.500000
-0.008300  21.500000
0.000000  21.500000
0.000700  21.400000
0.003700  21.400000
0.005200  21.300000
0.002200  21.300000
0.001500  21.200000
-0.000800  21.200000
-0.000800  21.100000
-0.001500  21.100000
-0.001500  21.100000
0.005200  21.000000
0.007500  21.000000
-0.003800  20.900000
-0.007500  20.900000
-0.008300  20.900000
-0.005300  20.800000
0.003700  20.800000
0.006700  20.700000
0.012700  20.700000
0.018700  20.700000
0.021700  20.600000
0.025500  20.600000
0.023200  20.500000
0.013500  20.500000
-0.009100  20.500000
-0.022500  20.400000
-0.026300  20.400000
-0.025600  20.300000
-0.018100  20.200000
-0.016500  20.200000
-0.012000  20.200000
-0.004600  20.200000
0.005200  20.200000
0.024000  20.100000
0.029200  20.100000
0.022500  20.000000
0.012700  20.000000
-0.004600  19.900000
-0.011300  19.900000
-0.009100  19.900000
-0.006800  19.800000
-0.008300  19.800000
-0.009100  19.800000
-0.006800  19.700000
0.001500  19.700000
0.018000  19.700000
0.018000  19.600000
0.010500  19.600000
0.012000  19.500000
0.006000  19.500000
0.001500  19.400000
0.003700  19.400000
0.000700  19.400000
-0.008300  19.300000
-0.015000  19.300000
-0.021000  19.300000
-0.030000  19.200000
-0.033800  19.200000
-0.024000  19.100000
-0.015000  19.100000
-0.009100  19.100000
-0.001500  19.000000
0.005200  19.000000
0.014200  18.900000
0.014200  18.900000
0.012700  18.900000
0.023200  18.900000
0.034500  18.800000
0.034500  18.700000
0.035200  18.700000
0.030700  18.700000
0.018000  18.600000
0.005200  18.600000
-0.010500  18.600000
-0.021800  18.500000
-0.024000  18.500000
-0.028500  18.400000
-0.032300  18.400000
-0.025600  18.400000
-0.011300  18.400000
0.000000  18.300000
0.011200  18.300000
0.011200  18.200000
0.010500  18.200000
0.017200  18.100000
0.016500  18.100000
0.023200  18.100000
0.030700  18.000000
0.029200  18.000000
0.016500  18.000000
0.003000  18.000000
0.008200  17.900000
0.012700  17.900000
0.021700  17.900000
0.024000  17.800000
0.012700  17.800000
0.001500  17.800000
-0.005300  17.700000
-0.006800  17.700000
-0.003000  17.700000
-0.003000  17.600000
-0.007500  17.600000
-0.006800  17.600000
-0.001500  17.500000
0.001500  17.500000
0.003700  17.500000
-0.007500  17.500000
-0.017300  17.500000
-0.005300  17.400000
0.009700  17.400000
0.021000  17.400000
0.015700  17.300000
0.005200  17.300000
-0.012800  17.200000
-0.033000  17.200000
-0.035300  17.200000
-0.026300  17.100000
-0.018100  17.100000
-0.025600  17.100000
-0.021800  17.000000
-0.001500  17.000000
0.013500  17.000000
0.021000  17.000000
0.023200  16.900000
0.024000  16.900000
0.015000  16.900000
0.005200  16.800000
0.001500  16.800000
-0.001500  16.700000
0.000700  16.700000
-0.002300  16.700000
-0.006000  16.700000
-0.008300  16.600000
-0.014300  16.600000
-0.009100  16.600000
-0.000800  16.600000
0.003000  16.500000
0.021700  16.500000
0.036000  16.500000
0.027000  16.400000
0.015700  16.400000
0.008200  16.400000
-0.005300  16.300000
-0.022500  16.300000
-0.030800  16.300000
-0.035300  16.200000
-0.045000  16.200000
-0.024000  16.200000
0.003700  16.100000
0.027700  16.100000
0.043500  16.100000
0.035200  16.100000
0.027700  16.000000
0.006700  16.000000
-0.021800  16.000000
-0.031500  15.900000
-0.033000  15.900000
-0.033000  15.900000
-0.036100  15.800000
-0.020300  15.800000
-0.000800  15.800000
0.012000  15.800000
0.033000  15.700000
0.047200  15.700000
0.045000  15.700000
0.024000  15.700000
0.006000  15.600000
0.001500  15.600000
0.003000  15.500000
0.005200  15.500000
0.003700  15.500000
0.004500  15.500000
0.006700  15.400000
0.017200  15.400000
0.028500  15.300000
0.036000  15.300000
0.050200  15.300000
0.051000  15.300000
0.033000  15.200000
0.020200  15.200000
0.001500  15.200000
-0.029300  15.100000
-0.051800  15.100000
-0.059300  15.100000
-0.060800  15.000000
-0.054000  15.000000
-0.036800  15.000000
-0.021800  14.900000
-0.015000  14.800000
-0.013500  14.800000
-0.006800  14.800000
0.007500  14.800000
0.016500  14.800000
0.012700  14.700000
0.001500  14.700000
-0.004600  14.700000
-0.015800  14.600000
-0.024000  14.600000
-0.015800  14.500000
-0.012000  14.500000
-0.009100  14.500000
-0.010500  14.400000
-0.008300  14.400000
0.006000  14.400000
0.008200  14.400000
0.022500  14.300000
0.034500  14.300000
0.028500  14.300000
0.025500  14.200000
0.021700  14.200000
0.020200  14.100000
0.005200  14.100000
-0.005300  14.100000
-0.006800  14.000000
-0.008300  14.000000
-0.009100  14.000000
-0.018100  13.900000
-0.001500  13.900000
0.039000  13.900000
0.054700  13.900000
0.035200  13.800000
0.009700  13.800000
-0.009100  13.800000
-0.015800  13.700000
-0.017300  13.700000
-0.025600  13.600000
-0.043600  13.600000
-0.057800  13.600000
-0.042800  13.500000
-0.033000  13.500000
-0.024800  13.500000
0.003700  13.500000
0.029200  13.400000
0.057000  13.400000
0.066700  13.400000
0.057700  13.300000
0.035200  13.300000
0.001500  13.200000
-0.023300  13.200000
-0.032300  13.200000
-0.022500  13.100000
-0.021800  13.100000
-0.018100  13.000000
-0.010500  13.000000
-0.008300  13.000000
-0.009100  13.000000
-0.014300  13.000000
0.000700  12.900000
0.021000  12.800000
0.038200  12.800000
0.045700  12.800000
0.030000  12.700000
0.012700  12.700000
0.011200  12.600000
0.011200  12.600000
0.021700  12.600000
0.023200  12.600000
0.012700  12.500000
0.005200  12.500000
-0.012800  12.400000
-0.016500  12.400000
-0.012000  12.300000
0.009700  12.300000
0.045700  12.200000
0.036700  12.200000
-0.002300  12.200000
-0.015800  12.100000
-0.012800  12.100000
-0.030800  12.000000
-0.039000  12.000000
-0.057000  12.000000
-0.080300  11.900000
-0.054000  11.900000
-0.019500  11.900000
-0.009100  11.800000
-0.009800  11.800000
-0.003800  11.700000
0.015700  11.700000
0.027000  11.700000
0.028500  11.700000
0.025500  11.600000
0.027700  11.600000
0.029200  11.500000
0.016500  11.500000
0.004500  11.400000
-0.000800  11.400000
0.003000  11.400000
-0.012800  11.300000
-0.030800  11.200000
-0.018800  11.200000
-0.006800  11.200000
0.000000  11.200000
0.006700  11.200000
0.030700  11.100000
0.050200  11.100000
0.055500  11.000000
0.063000  11.000000
0.036000  11.000000
-0.000800  10.900000
-0.022500  10.900000
-0.019500  10.800000
-0.004600  10.800000
-0.006800  10.800000
-0.011300  10.700000
-0.010500  10.700000
-0.007500  10.700000
0.010500  10.700000
0.051700  10.600000
0.062200  10.500000
0.035200  10.500000
0.009000  10.500000
0.003700  10.500000
0.012000  10.400000
0.006700  10.400000
-0.018100  10.400000
-0.039800  10.300000
-0.031500  10.300000
-0.030800  10.300000
-0.050300  10.300000
-0.059300  10.200000
-0.034600  10.200000
0.008200  10.200000
0.025500  10.100000
0.045000  10.100000
0.039000  10.100000
0.001500  10.000000
-0.032300  10.000000
-0.048000  10.000000
-0.027000  9.900000
0.012700  9.900000
0.034500  9.900000
0.030700  9.900000
0.029200  9.800000
0.001500  9.800000
-0.044300  9.700000
-0.063000  9.700000
-0.055500  9.700000
-0.042800  9.600000
-0.028500  9.600000
0.010500  9.500000
0.040500  9.500000
0.056200  9.500000
0.052500  9.400000
0.021700  9.400000
-0.005300  9.400000
-0.021800  9.300000
-0.014300  9.300000
-0.003000  9.300000
0.013500  9.200000
0.018700  9.200000
0.011200  9.200000
0.010500  9.100000
0.000700  9.100000
-0.003800  9.100000
0.005200  9.000000
0.008200  9.000000
0.009700  9.000000
0.024000  9.000000
0.024000  9.000000
0.002200  8.900000
-0.017300  8.900000
-0.025600  8.900000
-0.023300  8.900000
-0.009100  8.800000
-0.017300  8.800000
-0.038300  8.800000
-0.027800  8.700000
-0.011300  8.700000
0.008200  8.600000
0.022500  8.600000
0.015700  8.600000
0.026200  8.600000
0.047200  8.500000
0.056200  8.500000
0.039700  8.500000
0.024700  8.400000
0.030700  8.400000
0.022500  8.400000
0.012000  8.300000
0.012000  8.300000
-0.008300  8.200000
-0.042800  8.200000
-0.042800  8.200000
-0.009100  8.100000
0.015000  8.100000
-0.003000  8.100000
-0.012800  8.100000
0.001500  8.000000
0.006700  7.900000
0.013500  7.900000
-0.003000  7.900000
-0.040500  7.900000
-0.061500  7.800000
-0.078800  7.800000
-0.078000  7.800000
-0.008300  7.700000
0.021700  7.700000
0.010500  7.700000
0.024000  7.600000
0.009000  7.600000
-0.005300  7.600000
-0.007500  7.600000
-0.023300  7.600000
-0.041300  7.500000
-0.005300  7.500000
0.080200  7.500000
0.099000  7.400000
0.075000  7.400000
0.060000  7.300000
0.012700  7.300000
-0.005300  7.300000
-0.016500  7.300000
-0.055500  7.300000
-0.071300  7.200000
-0.048800  7.200000
-0.024800  7.200000
-0.009100  7.200000
0.031500  7.200000
0.034500  7.100000
0.012000  7.100000
0.001500  7.100000
-0.009100  7.000000
-0.003000  7.000000
0.030000  7.000000
0.084000  6.900000
0.096700  6.900000
0.066000  6.900000
0.029200  6.900000
0.005200  6.800000
-0.036100  6.800000
-0.081800  6.800000
-0.090000  6.800000
-0.096800  6.700000
-0.086300  6.700000
-0.056300  6.700000
-0.007500  6.700000
0.044200  6.700000
0.062200  6.700000
0.076500  6.600000
0.081000  6.600000
0.057000  6.600000
0.019500  6.600000
-0.001500  6.600000
0.018700  6.500000
0.020200  6.500000
0.005200  6.500000
-0.004600  6.500000
0.020200  6.400000
0.034500  6.400000
-0.019500  6.400000
-0.078800  6.400000
-0.101300  6.400000
-0.042800  6.300000
-0.012000  6.300000
-0.012000  6.300000
0.012700  6.300000
0.000000  6.300000
0.000700  6.300000
-0.012000  6.300000
-0.060000  6.300000
-0.115500  6.200000
-0.100600  6.200000
-0.038300  6.200000
-0.005300  6.200000
0.069000  6.200000
0.126700  6.100000
0.140200  6.100000
0.120000  6.100000
0.078000  6.000000
0.027700  6.000000
0.010500  6.000000
0.012700  6.000000
-0.028500  6.000000
-0.043600  6.000000
-0.033000  6.000000
-0.021800  5.900000
-0.009800  5.900000
-0.006800  5.900000
-0.030000  5.900000
-0.045000  5.900000
-0.044300  5.800000
-0.055500  5.800000
-0.075000  5.800000
-0.088500  5.800000
-0.067500  5.800000
-0.027800  5.800000
0.031500  5.800000
0.075000  5.700000
0.114000  5.700000
0.177000  5.700000
0.181500  5.700000
0.093700  5.700000
0.024000  5.700000
-0.032300  5.700000
-0.089300  5.700000
-0.081800  5.700000
-0.075800  5.600000
-0.060000  5.600000
0.000000  5.600000
0.037500  5.600000
0.035200  5.600000
0.035200  5.600000
0.045000  5.600000
0.042000  5.600000
0.012700  5.600000
-0.024000  5.600000
-0.010500  5.500000
0.032200  5.500000
0.059200  5.500000
0.060700  5.500000
0.069000  5.500000
0.086200  5.500000
0.011200  5.500000
-0.085600  5.500000
-0.111800  5.500000
-0.139600  5.500000
-0.143300  5.400000
-0.102800  5.400000
-0.072800  5.400000
0.016500  5.400000
0.119200  5.400000
0.119200  5.400000
0.078000  5.400000
0.048000  5.400000
0.008200  5.400000
-0.042000  5.400000
-0.024000  5.300000
-0.024000  5.300000
-0.044300  5.300000
0.019500  5.300000
0.021700  5.300000
-0.016500  5.300000
-0.041300  5.300000
-0.099800  5.300000
-0.111800  5.300000
-0.091500  5.300000
-0.075800  5.300000
-0.025600  5.200000
0.036000  5.200000
0.057000  5.200000
0.034500  5.200000
0.030000  5.200000
0.048000  5.200000
0.074200  5.100000
0.129000  5.100000
0.120000  5.100000
0.046500  5.100000
0.006700  5.100000
-0.012000  5.000000
-0.036800  5.000000
-0.091500  5.000000
-0.107300  5.000000
-0.045800  5.000000
0.023200  5.000000
0.072700  5.000000
0.065200  5.000000
0.029200  5.000000
0.031500  5.000000
0.060700  5.000000
0.078000  5.000000
0.033000  5.000000
-0.034600  4.900000
-0.058500  4.900000
-0.031500  4.900000
0.030700  4.900000
0.110200  4.900000
0.115500  4.900000
0.031500  4.900000
-0.024000  4.900000
-0.054000  4.900000
-0.042000  4.900000
-0.063800  4.900000
-0.081800  4.900000
-0.023300  4.900000
0.001500  4.900000
0.022500  4.900000
-0.006800  4.900000
-0.036800  4.900000
0.002200  4.800000
-0.005300  4.800000
-0.051100  4.800000
-0.082500  4.800000
-0.128300  4.800000
-0.074300  4.800000
0.006700  4.800000
-0.025600  4.800000
-0.025600  4.800000
0.000000  4.800000
0.036700  4.700000
0.046500  4.700000
0.012700  4.700000
0.021000  4.700000
0.046500  4.700000
0.074200  4.700000
0.039000  4.700000
0.015000  4.700000
0.048000  4.700000
0.113200  4.700000
0.140200  4.700000
0.027700  4.700000
-0.036800  4.700000
-0.059300  4.700000
-0.107300  4.700000
-0.102800  4.700000
-0.073500  4.700000
0.014200  4.600000
0.072000  4.600000
0.055500  4.600000
0.057000  4.600000
0.051700  4.600000
0.027700  4.600000
-0.015800  4.600000
-0.096000  4.600000
-0.105000  4.600000
-0.064500  4.600000
-0.059300  4.600000
-0.005300  4.600000
0.024000  4.600000
0.031500  4.600000
0.054700  4.600000
0.035200  4.600000
0.027000  4.600000
0.042000  4.600000
0.057700  4.600000
0.033700  4.600000
0.003700  4.600000
0.056200  4.600000
0.078700  4.600000
0.042700  4.500000
0.025500  4.500000
0.012700  4.500000
0.031500  4.500000
0.003000  4.500000
-0.091500  4.500000
-0.122300  4.500000
-0.111800  4.500000
-0.085600  4.500000
-0.045000  4.500000
-0.017300  4.500000
-0.022500  4.500000
-0.036800  4.500000
-0.021800  4.500000
0.018000  4.500000
0.115500  4.500000
0.152200  4.500000
0.127500  4.500000
0.108000  4.500000
0.013500  4.500000
-0.048800  4.500000
-0.048800  4.500000
-0.048000  4.500000
-0.029300  4.500000
-0.029300  4.500000
-0.059300  4.500000
-0.063800  4.500000
-0.049500  4.500000
-0.105000  4.500000
-0.114000  4.500000
-0.078800  4.500000
-0.005300  4.500000
0.064500  4.500000
0.025500  4.500000
0.048000  4.500000
0.131200  4.500000
0.162700  4.500000
0.054700  4.500000
-0.001500  4.500000
0.009000  4.500000
-0.053300  4.500000
-0.072100  4.500000
-0.093800  4.500000
-0.055500  4.500000
0.000700  4.500000
-0.018100  4.500000
-0.015000  4.500000
0.000700  4.500000
0.010500  4.500000
0.034500  4.500000
0.051000  4.500000
0.081000  4.500000
0.111000  4.500000
0.087700  4.500000
0.061500  4.500000
0.058500  4.500000
0.056200  4.500000
0.045700  4.500000
0.001500  4.500000
-0.054800  4.500000
-0.063000  4.500000
-0.072800  4.500000
-0.108800  4.500000
-0.146300  4.500000
-0.166500  4.500000
-0.116300  4.500000
-0.063000  4.500000
-0.031500  4.500000
0.006700  4.500000
0.053200  4.500000
0.078700  4.500000
0.062200  4.500000
0.082500  4.500000
0.076500  4.500000
0.018000  4.500000
0.012700  4.500000
-0.006800  4.500000
0.015700  4.500000
0.093700  4.500000
0.126700  4.500000
0.117700  4.500000
0.034500  4.500000
0.000700  4.500000
-0.007500  4.500000
-0.042000  4.500000
-0.071300  4.500000
-0.120000  4.500000
-0.057000  4.500000
-0.012800  4.500000
-0.046500  4.500000
-0.035300  4.500000
-0.035300  4.500000
-0.039800  4.500000
-0.040500  4.500000
-0.016500  4.500000
-0.013500  4.500000
-0.027000  4.500000
0.006700  4.500000
0.072700  4.500000
0.102700  4.500000
0.057000  4.500000
0.095200  4.500000
0.129000  4.500000
0.057000  4.500000
-0.009100  4.500000
-0.084000  4.500000
-0.111800  4.500000
-0.097500  4.500000
-0.105800  4.500000
-0.064500  4.500000
0.009000  4.500000
0.012700  4.500000
-0.001500  4.500000
-0.003000  4.500000
0.027700  4.500000
0.038200  4.500000
-0.012000  4.500000
-0.012000  4.500000
-0.027800  4.500000
-0.035300  4.500000
-0.010500  4.500000
0.016500  4.500000
0.091500  4.500000
0.081700  4.500000
0.033700  4.500000
0.052500  4.500000
0.057700  4.500000
0.069700  4.500000
0.042700  4.500000
-0.024800  4.500000
-0.075000  4.500000
-0.135000  4.500000
-0.108800  4.500000
-0.019500  4.500000
0.042000  4.500000
0.043500  4.500000
0.012700  4.500000
0.015700  4.500000
0.045700  4.500000
0.049500  4.500000
0.031500  4.500000
0.061500  4.500000
0.052500  4.500000
0.033000  4.500000
0.019500  4.500000
0.001500  4.500000
0.045700  4.500000
0.038200  4.500000
0.001500  4.500000
-0.016500  4.500000
-0.040500  4.500000
-0.069100  4.500000
-0.076500  4.500000
-0.059300  4.500000
-0.012000  4.500000
0.033000  4.500000
-0.003000  4.500000
-0.020300  4.500000
-0.012800  4.500000
-0.021800  4.500000
-0.024000  4.500000
-0.023300  4.500000
-0.030000  4.500000
-0.023300  4.500000
0.026200  4.500000
0.021700  4.500000
-0.001500  4.500000
-0.012800  4.500000
-0.019500  4.500000
0.005200  4.500000
0.016500  4.600000
0.035200  4.600000
0.008200  4.600000
-0.027000  4.600000
-0.019500  4.600000
-0.014300  4.600000
-0.003000  4.600000
0.005200  4.600000
0.021700  4.600000
0.030700  4.600000
0.031500  4.600000
0.022500  4.600000
0.033700  4.600000
0.081700  4.600000
0.118500  4.600000
0.096700  4.600000
0.004500  4.600000
-0.057000  4.600000
-0.067500  4.600000
-0.090000  4.600000
-0.098300  4.600000
-0.083300  4.600000
-0.082500  4.600000
-0.033800  4.600000
0.014200  4.600000
0.008200  4.700000
0.039700  4.700000
0.040500  4.700000
0.042700  4.700000
0.070500  4.700000
0.050200  4.700000
0.023200  4.700000
-0.009100  4.700000
-0.023300  4.700000
-0.014300  4.700000
-0.033000  4.700000
0.000700  4.700000
0.053200  4.700000
0.025500  4.700000
-0.001500  4.700000
-0.045800  4.700000
-0.064500  4.700000
-0.048000  4.700000
-0.060800  4.700000
-0.051100  4.700000
-0.023300  4.700000
0.001500  4.700000
0.024700  4.700000
0.030700  4.700000
0.030000  4.700000
0.070500  4.700000
0.085500  4.700000
0.057000  4.700000
0.028500  4.700000
-0.018800  4.700000
-0.014300  4.700000
-0.029300  4.700000
-0.081800  4.700000
-0.044300  4.700000
0.012700  4.700000
0.030700  4.800000
0.035200  4.800000
0.035200  4.800000
0.024000  4.800000
0.004500  4.800000
0.011200  4.800000
0.012700  4.800000
0.010500  4.800000
0.008200  4.800000
-0.009800  4.800000
0.017200  4.800000
0.049500  4.800000
0.044200  4.800000
0.024700  4.800000
0.000000  4.800000
-0.019500  4.800000
-0.049500  4.800000
-0.062300  4.800000
-0.054000  4.800000
-0.033000  4.800000
0.014200  4.800000
0.073500  4.800000
0.093700  4.800000
0.071200  4.800000
0.017200  4.800000
-0.056300  4.800000
-0.093800  4.800000
-0.090000  4.800000
-0.023300  4.800000
0.019500  4.800000
0.015000  4.700000
0.007500  4.700000
-0.027800  4.700000
-0.045800  4.700000
-0.059300  4.700000
-0.015000  4.700000
0.027000  4.700000
-0.004600  4.700000
0.009000  4.700000
0.035200  4.700000
0.025500  4.800000
0.002200  4.800000
-0.016500  4.800000
0.005200  4.800000
0.027700  4.800000
0.005200  4.800000
-0.015000  4.800000
-0.021800  4.800000
0.009000  4.800000
0.029200  4.800000
-0.020300  4.800000
-0.023300  4.800000
-0.000800  4.800000
-0.024800  4.800000
-0.017300  4.800000
0.014200  4.800000
0.055500  4.800000
0.057000  4.800000
0.024000  4.800000
0.035200  4.800000
0.031500  4.900000
0.033000  4.900000
0.012000  4.900000
-0.024800  4.900000
-0.027800  4.900000
-0.047300  4.900000
-0.021800  4.900000
-0.010500  4.900000
-0.030800  4.900000
-0.019500  4.900000
-0.017300  4.900000
-0.027000  4.900000
-0.046500  4.900000
-0.004600  4.900000
0.063000  4.900000
0.084000  4.900000
0.097500  4.900000
0.054700  4.900000
-0.026300  4.900000
-0.042800  4.900000
-0.046500  4.900000
-0.046500  4.900000
-0.021000  4.900000
-0.015800  4.900000
-0.014300  4.900000
-0.006000  5.000000
0.029200  5.000000
0.066700  5.000000
0.051700  5.000000
0.028500  5.000000
0.036000  5.000000
0.055500  5.000000
0.031500  5.000000
-0.015000  5.000000
-0.020300  5.000000
-0.016500  5.000000
-0.024800  5.000000
-0.027800  5.000000
-0.031500  5.000000
-0.006000  5.000000
0.014200  5.000000
-0.036800  5.000000
-0.012800  5.000000
0.048000  5.000000
0.010500  5.000000
-0.031500  5.000000
-0.027800  5.000000
-0.012800  5.000000
-0.022500  5.000000
-0.027000  5.000000
-0.015800  4.900000
0.017200  4.900000
0.044200  4.900000
0.027000  4.900000
0.008200  4.900000
-0.009100  4.900000
-0.023300  4.900000
-0.027800  4.900000
-0.019500  4.900000
-0.023300  4.900000
-0.027800  4.900000
-0.012800  4.900000
0.010500  4.900000
0.027000  4.900000
0.047200  4.900000
0.076500  4.900000
0.082500  4.900000
0.068200  4.900000
0.024000  4.900000
-0.005300  4.900000
-0.005300  4.900000
0.016500  4.900000
0.101200  4.900000
0.121500  4.900000
0.040500  4.900000
-0.018800  4.900000
-0.099000  4.900000
-0.156000  4.900000
-0.153800  4.900000
-0.131300  4.900000
-0.035300  5.000000
0.005200  5.000000
-0.026300  5.000000
-0.030800  5.000000
-0.015800  5.000000
0.027700  5.000000
0.048700  5.000000
0.056200  5.000000
0.082500  5.000000
0.063000  5.000000
0.016500  5.000000
-0.008300  5.000000
-0.012000  5.000000
0.001500  5.000000
0.014200  5.000000
0.032200  5.000000
0.034500  5.000000
-0.018800  5.000000
-0.036800  5.000000
-0.019500  5.000000
-0.033000  5.000000
-0.023300  5.000000
-0.010500  5.000000
-0.011300  5.000000
-0.018100  5.000000
0.015700  5.000000
0.051000  5.000000
0.012000  5.000000
0.021700  5.000000
0.055500  5.000000
0.014200  5.000000
-0.032300  5.000000
-0.056300  5.000000
-0.050300  5.000000
-0.035300  5.000000
-0.069100  5.000000
-0.067500  5.000000
-0.036800  5.000000
-0.051800  5.000000
-0.049500  5.000000
-0.016500  5.000000
0.022500  5.000000
0.045700  5.000000
0.089200  5.000000
0.114700  5.000000
0.087700  5.000000
0.044200  5.000000
-0.009800  5.000000
-0.030000  5.000000
-0.052500  5.000000
-0.069800  5.000000
-0.034600  5.000000
0.023200  5.000000
0.066700  5.000000
0.052500  5.000000
-0.000800  5.000000
-0.014300  5.000000
0.011200  5.000000
0.024000  5.000000
0.035200  5.000000
0.012000  5.000000
-0.021800  5.000000
-0.030000  5.000000
-0.031500  5.000000
-0.020300  5.000000
0.004500  5.000000
0.010500  5.000000
0.002200  5.000000
0.029200  5.000000
0.022500  5.000000
0.010500  5.000000
0.029200  5.000000
0.029200  5.000000
0.036000  5.000000
0.012700  5.000000
-0.020300  5.000000
-0.018800  5.000000
-0.015800  5.000000
-0.018800  5.000000
-0.024000  5.000000
-0.018800  5.000000
-0.009100  5.000000
-0.008300  5.000000
0.005200  5.000000
0.010500  5.000000
0.017200  5.000000
0.051000  5.000000
0.069000  5.000000
0.099700  5.000000
0.114000  5.000000
0.065200  5.000000
0.003000  5.000000
-0.063800  5.000000
-0.108800  5.000000
-0.121500  5.000000
-0.116300  5.000000
-0.078800  5.000000
-0.030800  5.000000
0.006000  5.000000
0.031500  5.000000
0.048700  5.000000
0.061500  5.000000
0.081000  5.000000
0.096700  5.000000
0.056200  5.000000
0.002200  5.000000
-0.053300  5.000000
-0.096800  5.000000
-0.090000  5.000000
-0.089300  5.000000
-0.064500  5.000000
0.009000  5.000000
0.035200  5.000000
0.022500  5.000000
0.005200  5.000000
-0.044300  5.000000
-0.051800  5.000000
-0.021000  5.000000
0.006700  5.000000
0.030000  5.000000
0.049500  5.000000
0.070500  5.000000
0.065200  5.000000
0.042700  5.000000
0.026200  5.000000
0.034500  5.000000
0.027700  5.000000
0.008200  5.000000
0.019500  5.000000
0.033000  5.000000
0.008200  5.000000
-0.031500  5.000000
-0.038300  5.000000
-0.041300  5.000000
-0.029300  5.000000
-0.031500  5.000000
-0.030800  5.000000
0.015700  5.000000
0.004500  5.000000
-0.008300  5.000000
0.005200  5.000000
0.003000  5.000000
0.027000  5.000000
0.048700  5.000000
0.051000  5.000000
0.007500  5.000000
-0.039000  5.000000
-0.021800  5.000000
0.000700  5.000000
-0.033800  5.000000
-0.072800  5.000000
-0.060000  5.000000
-0.009100  5.000000
0.049500  5.000000
0.096000  5.000000
0.098200  5.000000
0.018700  5.000000
-0.036800  5.000000
-0.036800  5.000000
-0.033800  5.000000
0.004500  5.100000
0.016500  5.100000
-0.000800  5.100000
0.015700  5.100000
0.021000  5.100000
-0.012000  5.100000
-0.034600  5.100000
-0.035300  5.100000
-0.033000  5.100000
-0.010500  5.100000
0.010500  5.100000
0.039700  5.100000
0.043500  5.100000
-0.015800  5.100000
-0.051800  5.100000
-0.069100  5.100000
-0.060800  5.100000
-0.012000  5.100000
0.023200  5.100000
0.075700  5.100000
0.130500  5.100000
0.108000  5.100000
0.042000  5.100000
-0.004600  5.100000
-0.027800  5.100000
-0.049500  5.100000
-0.076500  5.100000
-0.075000  5.100000
-0.066800  5.100000
-0.060800  5.100000
-0.018100  5.100000
-0.009100  5.100000
-0.012800  5.100000
0.009000  5.100000
0.006700  5.100000
0.025500  5.100000
0.034500  5.100000
0.024000  5.100000
0.024000  5.100000
0.006000  5.100000
-0.006800  5.100000
-0.036100  5.100000
-0.029300  5.100000
0.029200  5.100000
0.047200  5.100000
0.041200  5.100000
0.033000  5.100000
0.034500  5.100000
0.049500  5.100000
0.025500  5.100000
-0.004600  5.100000
-0.008300  5.100000
-0.010500  5.100000
-0.023300  5.100000
-0.029300  5.100000
-0.000800  5.100000
0.030700  5.100000
0.040500  5.100000
0.021700  5.100000
0.005200  5.100000
0.031500  5.100000
0.090000  5.100000
0.105700  5.100000
0.036700  5.100000
-0.008300  5.100000
-0.033000  5.100000
-0.069800  5.100000
-0.078000  5.100000
-0.091500  5.100000
-0.057800  5.100000
-0.015000  5.100000
0.007500  5.100000
0.027700  5.100000
0.000700  5.100000
-0.003800  5.100000
-0.013500  5.100000
-0.030800  5.100000
-0.048000  5.100000
-0.055500  5.100000
-0.015800  5.100000
0.012700  5.100000
0.030000  5.100000
0.025500  5.100000
0.016500  5.100000
0.019500  5.100000
0.008200  5.200000
-0.013500  5.200000
-0.040500  5.200000
-0.048000  5.200000
-0.027000  5.200000
-0.009100  5.200000
-0.005300  5.200000
0.008200  5.200000
0.012000  5.200000
0.015000  5.200000
0.014200  5.200000
0.010500  5.200000
0.024000  5.200000
0.045700  5.200000
0.076500  5.200000
0.048000  5.200000
-0.001500  5.200000
-0.005300  5.200000
0.008200  5.200000
0.030000  5.200000
0.044200  5.200000
0.031500  5.200000
0.003000  5.200000
-0.018800  5.200000
-0.033800  5.200000
-0.045000  5.200000
-0.044300  5.200000
0.008200  5.200000
0.050200  5.200000
0.030000  5.200000
0.004500  5.200000
-0.033000  5.200000
-0.048000  5.200000
-0.042000  5.200000
-0.059300  5.200000
-0.035300  5.200000
0.015700  5.200000
0.011200  5.200000
-0.005300  5.200000
0.012000  5.200000
0.021000  5.200000
0.022500  5.200000
0.011200  5.200000
0.018000  5.200000
0.064500  5.200000
0.059200  5.200000
0.020200  5.200000
0.008200  5.200000
-0.016500  5.200000
-0.031500  5.200000
-0.052500  5.200000
-0.057800  5.200000
-0.040500  5.200000
-0.033000  5.200000
0.009000  5.200000
0.014200  5.200000
0.000700  5.200000
0.018000  5.200000
0.010500  5.200000
0.008200  5.200000
0.021700  5.200000
0.012000  5.200000
0.011200  5.200000
0.020200  5.200000
0.010500  5.200000
-0.017300  5.200000
-0.035300  5.200000
-0.012800  5.200000
0.018000  5.200000
0.029200  5.200000
0.036700  5.300000
0.046500  5.300000
0.040500  5.300000
0.010500  5.300000
-0.033000  5.300000
-0.081800  5.300000
-0.050300  5.300000
-0.003000  5.300000
-0.003800  5.300000
0.021700  5.300000
0.008200  5.300000
-0.034600  5.300000
-0.049500  5.300000
-0.063000  5.300000
-0.048800  5.300000
0.005200  5.300000
0.042700  5.300000
0.029200  5.300000
0.000000  5.300000
-0.013500  5.300000
0.005200  5.300000
0.034500  5.300000
0.065200  5.300000
0.065200  5.300000
0.009700  5.300000
-0.014300  5.300000
-0.009100  5.300000
0.014200  5.300000
-0.003000  5.300000
-0.057800  5.300000
0.005200  5.300000
0.090700  5.300000
0.094500  5.300000
0.085500  5.300000
0.040500  5.300000
-0.009800  5.300000
-0.024000  5.300000
-0.069100  5.300000
-0.092300  5.300000
-0.088500  5.300000
-0.066800  5.300000
-0.002300  5.300000
0.010500  5.300000
0.000000  5.300000
0.003000  5.300000
-0.027000  5.300000
-0.049500  5.300000
-0.040500  5.300000
0.006700  5.300000
0.043500  5.300000
0.019500  5.300000
0.027000  5.300000
0.030000  5.300000
0.012700  5.300000
0.023200  5.300000
0.016500  5.300000
0.035200  5.300000
0.045700  5.300000
0.016500  5.300000
0.006000  5.300000
0.016500  5.300000
0.024000  5.300000
0.027000  5.300000
0.017200  5.300000
0.001500  5.300000
-0.004600  5.300000
-0.001500  5.300000
0.003700  5.300000
-0.001500  5.300000
-0.002300  5.300000
-0.003800  5.300000
-0.008300  5.300000
-0.012000  5.300000
-0.029300  5.300000
-0.035300  5.300000
-0.011300  5.300000
0.013500  5.300000
0.013500  5.300000
0.010500  5.300000
0.009700  5.300000
-0.001500  5.300000
-0.010500  5.300000
-0.006800  5.300000
-0.000800  5.300000
-0.009100  5.300000
-0.005300  5.300000
-0.003000  5.300000
0.031500  5.300000
0.067500  5.300000
0.039000  5.300000
0.027000  5.300000
-0.006800  5.300000
-0.035300  5.300000
-0.035300  5.300000
-0.029300  5.300000
0.033000  5.300000
0.064500  5.300000
0.018000  5.300000
-0.013500  5.300000
-0.015800  5.300000
-0.048000  5.300000
-0.071300  5.300000
-0.097500  5.300000
-0.096000  5.300000
-0.063000  5.300000
-0.022500  5.300000
0.039700  5.300000
0.060700  5.300000
0.063700  5.300000
0.041200  5.300000
0.014200  5.300000
0.015000  5.300000
0.001500  5.300000
-0.020300  5.300000
-0.009100  5.300000
0.014200  5.300000
0.009000  5.300000
0.008200  5.300000
0.001500  5.300000
-0.009100  5.300000
-0.009800  5.300000
-0.012000  5.300000
-0.005300  5.300000
-0.000800  5.300000
0.018000  5.300000
0.027000  5.300000
0.014200  5.300000
0.029200  5.300000
0.044200  5.300000
0.006700  5.300000
-0.009800  5.400000
-0.007500  5.400000
-0.009800  5.400000
0.005200  5.400000
0.006000  5.400000
0.019500  5.400000
0.029200  5.400000
0.027000  5.400000
0.027700  5.400000
0.014200  5.400000
-0.017300  5.400000
-0.035300  5.400000
-0.025600  5.400000
-0.005300  5.400000
0.012700  5.400000
0.010500  5.400000
0.008200  5.400000
0.006000  5.400000
-0.003800  5.400000
-0.012800  5.400000
-0.001500  5.400000
0.024000  5.400000
0.018700  5.400000
-0.000800  5.400000
-0.000800  5.400000
0.003700  5.400000
0.007500  5.400000
-0.012800  5.400000
-0.046500  5.400000
-0.020300  5.400000
-0.010500  5.500000
-0.042000  5.500000
-0.038300  5.500000
-0.009100  5.500000
0.009700  5.500000
0.013500  5.500000
0.026200  5.500000
0.012000  5.500000
-0.003000  5.500000
-0.005300  5.500000
-0.005300  5.500000
-0.006800  5.500000
-0.017300  5.500000
-0.025600  5.500000
-0.024000  5.500000
-0.003800  5.500000
0.036700  5.500000
0.089200  5.500000
0.086200  5.500000
0.027700  5.500000
-0.000800  5.600000
-0.019500  5.600000
-0.051800  5.600000
-0.066000  5.600000
-0.067500  5.600000
-0.039800  5.600000
-0.012000  5.600000
-0.009100  5.600000
-0.002300  5.600000
-0.001500  5.600000
-0.003800  5.600000
-0.003800  5.600000
-0.006000  5.600000
-0.005300  5.600000
0.000700  5.600000
0.016500  5.600000
0.046500  5.600000
0.065200  5.600000
0.039000  5.600000
0.008200  5.700000
-0.001500  5.700000
0.011200  5.700000
0.033700  5.700000
0.018000  5.700000
0.003000  5.700000
-0.015800  5.700000
-0.060800  5.700000
-0.087800  5.700000
-0.111800  5.700000
-0.099000  5.700000
-0.042000  5.700000
0.026200  5.700000
0.074200  5.800000
0.053200  5.800000
0.059200  5.800000
0.080200  5.800000
0.043500  5.800000
0.029200  5.800000
0.014200  5.800000
-0.010500  5.800000
-0.020300  5.800000
-0.035300  5.800000
-0.012800  5.800000
0.025500  5.800000
0.027000  5.900000
0.039700  5.900000
0.039700  5.900000
0.016500  5.900000
-0.009100  5.900000
-0.020300  5.900000
-0.007500  6.000000
-0.014300  6.000000
-0.006800  6.000000
-0.000800  6.000000
0.005200  6.000000
0.023200  6.000000
0.036000  6.000000
0.040500  6.100000
0.015700  6.100000
-0.009100  6.100000
-0.020300  6.100000
-0.027000  6.100000
-0.036800  6.100000
-0.034600  6.100000
-0.000800  6.200000
0.027700  6.200000
0.024700  6.200000
0.003700  6.200000
-0.012000  6.200000
-0.012000  6.200000
-0.022500  6.300000
-0.014300  6.300000
0.005200  6.300000
0.003000  6.300000
0.003000  6.300000
0.003000  6.300000
0.000000  6.300000
-0.000800  6.300000
0.006700  6.300000
0.008200  6.300000
-0.004600  6.400000
-0.003000  6.400000
0.006000  6.400000
-0.003000  6.400000
-0.000800  6.400000
0.015700  6.400000
0.048000  6.400000
0.093000  6.500000
0.071200  6.500000
0.012700  6.500000
-0.023300  6.500000
-0.055500  6.500000
-0.073500  6.500000
-0.080300  6.500000
-0.045800  6.600000
-0.008300  6.600000
0.010500  6.600000
0.013500  6.600000
-0.010500  6.600000
-0.019500  6.700000
-0.024800  6.700000
-0.015800  6.700000
0.005200  6.700000
0.025500  6.700000
0.053200  6.700000
0.065200  6.800000
0.070500  6.800000
0.040500  6.800000
0.009700  6.800000
0.012000  6.800000
-0.004600  6.900000
-0.024000  6.900000
-0.034600  6.900000
-0.035300  6.900000
-0.021000  7.000000
-0.024000  7.000000
-0.039800  7.000000
-0.021800  7.000000
-0.001500  7.000000
-0.003800  7.100000
-0.007500  7.100000
-0.015800  7.100000
-0.018100  7.100000
-0.009800  7.200000
-0.001500  7.200000
0.000000  7.200000
0.000700  7.200000
0.014200  7.200000
0.042000  7.200000
0.051700  7.200000
0.027700  7.300000
0.008200  7.300000
0.012000  7.300000
0.012700  7.300000
0.008200  7.400000
0.000000  7.400000
-0.005300  7.400000
-0.012000  7.400000
-0.027800  7.400000
-0.030000  7.500000
-0.017300  7.500000
0.025500  7.500000
0.067500  7.500000
0.051700  7.500000
0.033000  7.600000
0.010500  7.600000
-0.042800  7.600000
-0.081800  7.600000
-0.082500  7.600000
-0.026300  7.600000
0.027700  7.600000
0.015700  7.600000
-0.008300  7.700000
-0.031500  7.700000
-0.045000  7.700000
-0.036100  7.700000
-0.031500  7.800000
0.010500  7.800000
0.050200  7.800000
0.054000  7.800000
0.048000  7.900000
0.027700  7.900000
0.005200  7.900000
0.001500  8.000000
0.006700  8.000000
0.007500  8.000000
0.012700  8.100000
0.016500  8.100000
0.034500  8.100000
0.037500  8.100000
0.017200  8.100000
-0.010500  8.200000
-0.021800  8.200000
-0.005300  8.200000
0.023200  8.200000
0.063000  8.300000
0.067500  8.300000
0.023200  8.400000
-0.016500  8.400000
-0.046500  8.400000
-0.088500  8.500000
-0.100600  8.500000
-0.096000  8.500000
-0.077300  8.500000
-0.012800  8.600000
0.012700  8.600000
0.014200  8.600000
0.009000  8.700000
-0.009100  8.700000
0.008200  8.800000
0.030000  8.800000
0.042700  8.800000
0.042000  8.900000
0.031500  8.900000
0.035200  8.900000
0.049500  9.000000
0.051700  9.000000
0.027700  9.000000
0.014200  9.000000
0.005200  9.100000
-0.019500  9.100000
-0.042800  9.100000
-0.058500  9.200000
-0.035300  9.200000
0.031500  9.200000
0.057000  9.300000
0.027700  9.300000
0.023200  9.300000
0.024000  9.300000
0.027000  9.400000
0.027700  9.400000
-0.012800  9.400000
-0.041300  9.400000
-0.018100  9.500000
0.000700  9.500000
0.004500  9.500000
0.016500  9.600000
0.024000  9.600000
0.014200  9.600000
-0.007500  9.700000
-0.012000  9.700000
-0.021800  9.700000
-0.035300  9.800000
-0.045800  9.800000
-0.049500  9.800000
-0.023300  9.900000
-0.011300  9.900000
-0.006800  9.900000
0.005200  9.900000
0.000000  10.000000
-0.002300  10.000000
-0.008300  10.000000
-0.011300  10.100000
-0.010500  10.100000
-0.002300  10.100000
0.003000  10.200000
0.006000  10.200000
0.012700  10.200000
0.015700  10.300000
0.014200  10.300000
0.004500  10.300000
0.007500  10.300000
0.023200  10.300000
0.024000  10.400000
0.004500  10.400000
-0.010500  10.400000
0.006700  10.500000
0.027000  10.500000
0.030000  10.500000
0.020200  10.500000
0.006700  10.600000
0.003000  10.600000
-0.005300  10.600000
-0.003000  10.700000
0.014200  10.700000
0.044200  10.700000
0.042700  10.700000
-0.008300  10.700000
-0.034600  10.800000
-0.051800  10.800000
-0.059300  10.800000
-0.055500  10.900000
-0.060800  10.900000
-0.034600  10.900000
-0.003800  10.900000
-0.013500  11.000000
-0.018100  11.000000
-0.011300  11.000000
-0.006800  11.100000
0.019500  11.100000
0.038200  11.100000
0.046500  11.200000
0.025500  11.200000
0.018000  11.200000
0.048000  11.200000
0.058500  11.200000
0.046500  11.300000
0.033000  11.300000
0.050200  11.300000
0.046500  11.400000
0.016500  11.400000
0.018700  11.400000
0.014200  11.500000
-0.017300  11.500000
-0.044300  11.500000
-0.056300  11.600000
-0.049500  11.600000
-0.036800  11.600000
-0.041300  11.700000
-0.031500  11.700000
-0.015800  11.700000
-0.029300  11.700000
-0.047300  11.800000
-0.033000  11.800000
-0.010500  11.800000
-0.005300  11.900000
0.000000  11.900000
-0.004600  11.900000
0.001500  12.000000
0.020200  12.000000
0.021700  12.100000
0.025500  12.100000
0.023200  12.100000
0.017200  12.100000
0.024000  12.100000
0.022500  12.200000
0.017200  12.200000
0.019500  12.200000
0.024000  12.300000
0.024000  12.300000
0.020200  12.400000
0.023200  12.400000
0.029200  12.400000
0.016500  12.500000
-0.002300  12.500000
-0.015800  12.500000
-0.016500  12.600000
-0.006800  12.600000
-0.012000  12.600000
-0.015000  12.600000
-0.012000  12.600000
-0.014300  12.700000
-0.001500  12.700000
0.004500  12.700000
0.008200  12.700000
0.015000  12.800000
0.018000  12.800000
0.034500  12.800000
0.037500  12.900000
0.017200  12.900000
0.005200  12.900000
-0.007500  13.000000
-0.026300  13.000000
-0.036800  13.000000
-0.048000  13.000000
-0.059300  13.000000
-0.037500  13.100000
0.010500  13.100000
0.031500  13.100000
0.025500  13.200000
0.008200  13.200000
-0.009100  13.200000
-0.010500  13.300000
-0.015800  13.300000
-0.011300  13.300000
0.000000  13.400000
0.010500  13.400000
0.006700  13.400000
0.005200  13.400000
0.012700  13.500000
0.010500  13.500000
0.015700  13.500000
0.011200  13.500000
-0.003800  13.600000
-0.010500  13.600000
-0.010500  13.600000
-0.008300  13.700000
-0.009100  13.700000
-0.003800  13.700000
-0.001500  13.800000
-0.001500  13.800000
-0.000800  13.800000
-0.005300  13.900000
-0.001500  13.900000
0.006700  13.900000
0.024000  13.900000
0.052500  13.900000
0.051700  14.000000
0.021700  14.000000
-0.000800  14.000000
-0.021000  14.100000
-0.035300  14.100000
-0.040500  14.100000
-0.047300  14.200000
-0.029300  14.200000
0.008200  14.200000
0.020200  14.300000
0.017200  14.300000
0.015700  14.300000
0.002200  14.300000
0.000700  14.400000
-0.000800  14.400000
-0.009100  14.400000
-0.015800  14.400000
-0.023300  14.400000
-0.016500  14.500000
-0.010500  14.500000
-0.015800  14.500000
-0.012800  14.500000
0.023200  14.600000
0.051700  14.600000
0.035200  14.600000
0.006000  14.600000
-0.001500  14.700000
-0.004600  14.700000
0.001500  14.700000
0.012700  14.800000
0.009700  14.800000
0.006700  14.800000
0.007500  14.800000
0.000000  14.800000
-0.003000  14.800000
-0.004600  14.900000
-0.003800  14.900000
0.014200  14.900000
0.038200  15.000000
0.034500  15.000000
0.014200  15.000000
0.017200  15.000000
0.018000  15.100000
-0.006000  15.100000
-0.029300  15.100000
-0.021800  15.100000
0.000700  15.200000
-0.014300  15.200000
-0.044300  15.200000
-0.060800  15.300000
-0.067500  15.300000
-0.062300  15.300000
-0.057000  15.300000
-0.033800  15.300000
0.024700  15.300000
0.060000  15.400000
0.056200  15.400000
0.049500  15.400000
0.052500  15.500000
0.042000  15.500000
0.012700  15.500000
-0.003000  15.500000
-0.003000  15.600000
0.002200  15.600000
0.001500  15.600000
0.000700  15.600000
0.001500  15.700000
0.003700  15.700000
0.006700  15.700000
0.003700  15.700000
0.004500  15.700000
-0.000800  15.800000
-0.003000  15.800000
0.000000  15.900000
0.005200  15.900000
0.029200  15.900000
0.044200  16.000000
0.033000  16.000000
0.008200  16.000000
-0.010500  16.100000
-0.020300  16.100000
-0.020300  16.100000
-0.031500  16.200000
-0.046500  16.200000
-0.036800  16.200000
-0.009800  16.200000
0.006700  16.300000
0.006700  16.300000
0.009700  16.300000
0.016500  16.400000
0.035200  16.400000
0.033700  16.400000
0.014200  16.500000
0.012700  16.500000
0.011200  16.500000
0.006000  16.600000
-0.006000  16.600000
-0.012800  16.600000
-0.008300  16.600000
-0.006800  16.700000
-0.004600  16.700000
0.005200  16.700000
0.024000  16.800000
0.045700  16.800000
0.039700  16.800000
0.018700  16.900000
0.000700  16.900000
-0.027000  16.900000
-0.031500  17.000000
-0.027000  17.000000
-0.032300  17.000000
-0.021800  17.000000
-0.001500  17.000000
0.000000  17.100000
-0.004600  17.100000
0.003000  17.100000
0.005200  17.100000
-0.003000  17.200000
-0.025600  17.200000
-0.023300  17.200000
-0.006800  17.300000
-0.018100  17.300000
-0.016500  17.300000
-0.015800  17.300000
-0.031500  17.400000
-0.030000  17.400000
-0.019500  17.400000
-0.012800  17.400000
-0.008300  17.500000
0.006000  17.500000
0.018700  17.500000
0.027700  17.500000
0.030700  17.500000
0.025500  17.500000
0.030700  17.500000
0.027700  17.600000
0.014200  17.600000
0.011200  17.600000
0.012700  17.600000
0.023200  17.600000
0.042700  17.700000
0.040500  17.700000
0.010500  17.700000
-0.009800  17.700000
-0.021000  17.700000
-0.022500  17.800000
-0.024800  17.800000
-0.044300  17.800000
-0.041300  17.800000
-0.015800  17.800000
0.006700  17.900000
0.013500  17.900000
0.009000  17.900000
0.009000  18.000000
0.010500  18.000000
0.012000  18.000000
0.006700  18.000000
0.004500  18.000000
0.010500  18.000000
0.012700  18.000000
0.012000  18.100000
0.009700  18.100000
0.012000  18.100000
0.020200  18.200000
0.012000  18.200000
-0.003000  18.200000
-0.009100  18.200000
-0.012800  18.300000
0.001500  18.300000
0.017200  18.300000
-0.000800  18.400000
-0.010500  18.400000
-0.015800  18.400000
-0.027000  18.400000
-0.020300  18.500000
-0.007500  18.500000
0.010500  18.600000
0.024000  18.600000
0.039700  18.700000
0.051000  18.700000
0.023200  18.700000
-0.009100  18.800000
-0.027000  18.800000
-0.042000  18.900000
-0.038300  18.900000
-0.036800  18.900000
-0.044300  18.900000
-0.039800  19.000000
-0.017300  19.000000
0.004500  19.100000
0.012000  19.100000
0.012000  19.100000
0.016500  19.200000
0.023200  19.200000
0.020200  19.200000
0.014200  19.300000
0.014200  19.300000
0.013500  19.300000
0.012700  19.400000
0.009700  19.400000
0.010500  19.400000
0.010500  19.500000
0.012000  19.500000
0.010500  19.500000
0.006700  19.600000
0.005200  19.600000
0.001500  19.600000
-0.001500  19.700000
-0.006000  19.700000
-0.009100  19.800000
-0.009800  19.800000
-0.013500  19.800000
-0.003000  19.800000
0.023200  19.800000
0.042700  19.900000
0.035200  19.900000
0.024000  19.900000
0.018000  20.000000
0.002200  20.000000
-0.001500  20.000000
-0.000800  20.100000
-0.010500  20.100000
-0.012800  20.100000
-0.007500  20.200000
-0.005300  20.200000
-0.019500  20.200000
-0.024800  20.200000
-0.030800  20.200000
-0.049500  20.300000
-0.054800  20.300000
-0.034600  20.300000
-0.000800  20.400000
0.012000  20.400000
0.017200  20.400000
0.017200  20.500000
0.004500  20.500000
0.010500  20.500000
0.018000  20.600000
0.016500  20.600000
0.008200  20.600000
0.005200  20.700000
0.003000  20.700000
-0.003000  20.700000
0.001500  20.700000
0.006700  20.700000
0.018000  20.800000
0.039000  20.800000
0.044200  20.800000
0.024000  20.900000
0.006700  20.900000
-0.003800  20.900000
-0.012000  21.000000
-0.012800  21.000000
-0.018100  21.000000
-0.029300  21.100000
-0.021800  21.100000
-0.001500  21.100000
0.004500  21.100000
0.006700  21.200000
0.007500  21.200000
0.005200  21.200000
0.005200  21.200000
0.006000  21.300000
0.019500  21.300000
0.027700  21.300000
0.018000  21.400000
0.001500  21.400000
-0.006800  21.400000
-0.008300  21.500000
-0.009100  21.500000
-0.009100  21.500000
-0.010500  21.500000
-0.014300  21.600000
-0.008300  21.600000
-0.003000  21.600000
0.000700  21.700000
0.011200  21.700000
0.010500  21.700000
0.004500  21.800000
0.000700  21.800000
-0.003000  21.800000
-0.001500  21.800000
-0.001500  21.900000
0.000700  21.900000
0.000000  21.900000
0.000700  22.000000
-0.001500  22.000000
-0.006000  22.000000
-0.009100  22.000000
-0.012800  22.100000
-0.008300  22.100000
-0.007500  22.100000
-0.006800  22.200000
-0.004600  22.200000
-0.004600  22.200000
-0.003000  22.300000
0.000700  22.300000
0.003700  22.400000
0.000000  22.400000
-0.004600  22.400000
-0.009100  22.500000
-0.016500  22.500000
-0.015800  22.500000
-0.012800  22.500000
-0.008300  22.600000
0.008200  22.600000
0.021700  22.600000
0.027700  22.700000
0.027700  22.700000
0.030700  22.800000
0.045700  22.800000
0.063000  22.800000
0.067500  22.800000
0.039000  22.900000
0.010500  22.900000
-0.014300  22.900000
-0.033800  22.900000
-0.030800  22.900000
-0.025600  23.000000
-0.033000  23.000000
-0.027000  23.000000
-0.001500  23.000000
0.002200  23.100000
0.008200  23.100000
0.015700  23.100000
0.012000  23.100000
0.009000  23.200000
-0.005300  23.200000
-0.009800  23.200000
-0.016500  23.300000
-0.020300  23.300000
-0.024000  23.300000
-0.033800  23.400000
-0.020300  23.400000
-0.005300  23.400000
0.003000  23.400000
0.009700  23.500000
0.010500  23.500000
0.009700  23.600000
0.007500  23.600000
0.005200  23.600000
0.003000  23.700000
0.003700  23.700000
0.008200  23.700000
0.006700  23.800000
0.006000  23.800000
0.002200  23.800000
0.000700  23.800000
0.001500  23.900000
-0.000800  23.900000
-0.000800  24.000000
-0.001500  24.000000
-0.005300  24.000000
-0.008300  24.100000
-0.008300  24.100000
-0.003800  24.200000
0.000000  24.200000
0.001500  24.300000
0.003000  24.300000
0.004500  24.300000
0.005200  24.300000
0.003700  24.400000
0.002200  24.400000
0.001500  24.500000
0.003000  24.500000
0.006000  24.500000
0.006700  24.600000
0.008200  24.600000
0.010500  24.700000
0.010500  24.700000
0.010500  24.700000
0.007500  24.800000
0.005200  24.800000
0.001500  24.900000
-0.001500  24.900000
-0.003800  25.000000
-0.002300  25.000000
0.003700  25.100000
0.003000  25.200000
0.000700  25.200000
-0.005300  25.200000
-0.012000  25.300000
-0.009100  25.300000
-0.002300  25.400000
0.001500  25.400000
-0.012800  25.500000
-0.026300  25.500000
-0.027000  25.600000
-0.016500  25.600000
-0.001500  25.600000
0.019500  25.700000
0.038200  25.700000
0.021000  25.800000
0.006700  25.900000
-0.000800  25.900000
-0.015000  26.000000
-0.010500  26.000000
0.012000  26.100000
0.019500  26.100000
-0.007500  26.200000
-0.016500  26.200000
-0.014300  26.300000
-0.019500  26.300000
-0.024000  26.400000
-0.026300  26.400000
-0.020300  26.500000
-0.024000  26.500000
-0.018100  26.600000
0.005200  26.600000
0.021000  26.700000
0.027000  26.700000
0.032200  26.800000
0.030700  26.900000
0.026200  26.900000
0.021000  27.000000
0.009000  27.000000
0.004500  27.000000
-0.000800  27.100000
-0.000800  27.200000
0.004500  27.200000
0.021700  27.300000
0.036000  27.300000
0.024000  27.400000
0.012700  27.400000
-0.003800  27.400000
-0.015800  27.500000
-0.016500  27.600000
-0.020300  27.600000
-0.016500  27.700000
-0.023300  27.700000
-0.025600  27.800000
-0.012000  27.800000
0.000000  27.900000
0.000700  27.900000
0.001500  28.000000
0.004500  28.000000
0.005200  28.100000
0.009000  28.100000
0.008200  28.200000
0.008200  28.300000
0.012000  28.300000
0.009700  28.300000
0.010500  28.400000
0.010500  28.400000
0.012700  28.500000
0.014200  28.600000
0.012700  28.600000
0.009700  28.700000
0.005200  28.700000
0.003000  28.800000
0.001500  28.800000
0.006000  28.800000
0.018000  28.900000
0.019500  28.900000
0.009000  28.900000
-0.002300  29.000000
-0.008300  29.000000
-0.007500  29.100000
-0.009100  29.100000
-0.009800  29.200000
-0.008300  29.200000
-0.015000  29.200000
-0.015000  29.300000
-0.004600  29.300000
0.003000  29.300000
0.008200  29.400000
0.011200  29.400000
0.005200  29.500000
0.005200  29.500000
0.000700  29.600000
-0.000800  29.600000
0.000700  29.600000
-0.003000  29.700000
-0.006800  29.700000
-0.009100  29.700000
-0.009800  29.700000
-0.010500  29.800000
-0.008300  29.800000
-0.000800  29.800000
0.003000  29.900000
0.001500  29.900000
0.001500  29.900000
0.001500  30.000000
-0.003800  30.000000
-0.009100  30.000000
-0.013500  30.100000
-0.020300  30.100000
-0.018100  30.100000
-0.007500  30.100000
-0.006800  30.200000
-0.011300  30.200000
-0.015800  30.300000
-0.020300  30.300000
-0.005300  30.300000
0.010500  30.400000
0.021000  30.400000
0.032200  30.500000
0.038200  30.500000
0.045700  30.600000
0.049500  30.600000
0.040500  30.600000
0.028500  30.600000
0.018700  30.700000
0.009700  30.700000
0.003700  30.800000
-0.000800  30.800000
-0.006800  30.800000
-0.013500  30.900000
-0.016500  30.900000
-0.015800  31.000000
-0.012800  31.000000
-0.009100  31.000000
-0.005300  31.000000
0.003000  31.000000
0.014200  31.000000
0.012000  31.100000
0.006700  31.100000
0.003700  31.100000
0.000700  31.200000
-0.005300  31.200000
-0.008300  31.200000
-0.006800  31.200000
-0.009100  31.300000
-0.006800  31.300000
-0.003000  31.300000
-0.000800  31.300000
-0.003000  31.400000
-0.006800  31.400000
-0.008300  31.400000
-0.009800  31.500000
-0.008300  31.500000
-0.006000  31.500000
-0.006800  31.500000
-0.006000  31.600000
-0.003800  31.600000
-0.003000  31.600000
-0.004600  31.700000
-0.006000  31.700000
-0.007500  31.800000
-0.009100  31.800000
-0.009100  31.800000
-0.008300  31.900000
-0.006800  31.900000
-0.005300  31.900000
-0.007500  31.900000
-0.008300  32.000000
-0.009100  32.000000
-0.005300  32.000000
-0.003800  32.100000
-0.004600  32.100000
-0.003800  32.100000
-0.003000  32.200000
0.000700  32.200000
-0.000800  32.200000
-0.003000  32.200000
-0.001500  32.300000
0.000700  32.300000
0.003000  32.300000
0.005200  32.400000
0.008200  32.400000
0.009000  32.400000
0.011200  32.400000
0.009000  32.400000
0.010500  32.400000
0.013500  32.500000
0.012000  32.500000
0.016500  32.500000
0.024000  32.500000
0.021700  32.600000
0.014200  32.600000
0.010500  32.700000
0.003000  32.700000
-0.001500  32.700000
-0.005300  32.800000
-0.008300  32.800000
-0.010500  32.800000
-0.015800  32.800000
-0.014300  32.900000
-0.000800  32.900000
0.009700  32.900000
0.010500  33.000000
0.009700  33.000000
0.007500  33.100000
0.004500  33.100000
0.005200  33.100000
0.007500  33.200000
0.010500  33.200000
0.010500  33.200000
0.010500  33.300000
0.009000  33.300000
0.007500  33.300000
0.008200  33.300000
0.006000  33.400000
0.005200  33.400000
0.008200  33.400000
0.011200  33.500000
0.012000  33.500000
0.009700  33.600000
0.006700  33.600000
0.003700  33.600000
0.003000  33.700000
0.003700  33.700000
0.003000  33.700000
0.000700  33.700000
-0.001500  33.800000
0.000000  33.800000
0.000700  33.800000
0.000700  33.900000
-0.001500  33.900000
-0.003800  34.000000
0.000700  34.000000
0.005200  34.000000
0.005200  34.100000
0.006700  34.100000
0.005200  34.100000
0.003700  34.200000
0.001500  34.200000
-0.000800  34.200000
-0.001500  34.300000
-0.005300  34.300000
-0.006000  34.400000
-0.006000  34.400000
-0.003800  34.400000
-0.002300  34.500000
0.001500  34.500000
-0.001500  34.600000
-0.005300  34.600000
-0.008300  34.600000
-0.010500  34.600000
-0.010500  34.700000
-0.011300  34.700000
-0.012800  34.800000
-0.015000  34.800000
-0.011300  34.900000
-0.006000  35.000000
-0.004600  35.000000
0.003000  35.100000
0.006700  35.100000
0.008200  35.100000
0.008200  35.200000
0.006700  35.200000
0.008200  35.300000
0.005200  35.300000
0.003000  35.400000
0.001500  35.500000
0.000000  35.500000
0.000000  35.500000
0.000000  35.600000
0.000700  35.600000
-0.000800  35.700000
-0.000800  35.700000
-0.001500  35.800000
-0.001500  35.900000
-0.002300  35.900000
-0.004600  36.000000
-0.003000  36.000000
-0.003000  36.000000
-0.002300  36.100000
-0.002300  36.200000
-0.000800  36.200000
0.000700  36.300000
0.001500  36.300000
0.003000  36.400000
0.003700  36.400000
0.005200  36.400000
0.006700  36.500000
0.006000  36.600000
0.004500  36.600000
0.004500  36.700000
0.004500  36.700000
0.004500  36.800000
0.012700  36.800000
0.033000  36.900000
0.045700  36.900000
0.031500  37.000000
0.013500  37.000000
-0.001500  37.100000
-0.014300  37.100000
-0.021000  37.200000
-0.024000  37.200000
-0.019500  37.300000
-0.015800  37.300000
-0.018100  37.300000
-0.018800  37.400000
-0.008300  37.500000
0.003700  37.500000
0.010500  37.600000
0.012700  37.600000
0.012700  37.700000
0.013500  37.700000
0.012700  37.800000
0.012000  37.800000
0.009000  37.800000
0.006700  37.900000
0.005200  37.900000
0.007500  38.000000
0.008200  38.000000
0.006700  38.100000
0.006000  38.100000
0.003000  38.200000
-0.000800  38.200000
-0.000800  38.200000
0.000700  38.300000
-0.000800  38.300000
-0.003800  38.400000
-0.005300  38.400000
-0.002300  38.500000
0.001500  38.500000
-0.002300  38.600000
-0.006800  38.600000
-0.012800  38.600000
-0.019500  38.700000
-0.020300  38.700000
-0.024000  38.800000
-0.024000  38.800000
-0.019500  38.900000
-0.020300  38.900000
-0.019500  39.000000
-0.009800  39.000000
0.001500  39.100000
0.008200  39.100000
0.014200  39.100000
0.016500  39.200000
0.015000  39.200000
0.012000  39.300000
0.009000  39.300000
0.012000  39.400000
0.014200  39.400000
0.012000  39.500000
0.008200  39.500000
0.004500  39.600000
0.003700  39.600000
0.002200  39.700000
0.000700  39.700000
-0.000800  39.800000
-0.003000  39.800000
-0.004600  39.900000
-0.002300  39.900000
-0.004600  40.000000
-0.007500  40.000000
-0.006800  40.100000
-0.003000  40.100000
0.000700  40.200000
0.003000  40.200000
0.004500  40.300000
0.006000  40.400000
0.006000  40.400000
0.006000  40.500000
0.005200  40.500000
0.004500  40.500000
0.005200  40.600000
0.006700  40.700000
0.006700  40.700000
0.005200  40.800000
0.005200  40.800000
0.003700  40.900000
0.000700  40.900000
0.001500  41.000000
0.000700  41.000000
0.000000  41.100000
-0.000800  41.100000
-0.001500  41.200000
-0.003000  41.300000
-0.001500  41.300000
-0.000800  41.400000
-0.003000  41.400000
-0.003800  41.500000
-0.003800  41.500000
-0.003000  41.600000
-0.003000  41.600000
-0.001500  41.700000
0.000700  41.700000
0.000700  41.800000
0.001500  41.800000
0.004500  41.900000
0.006700  41.900000
0.006700  42.000000
0.005200  42.000000
0.004500  42.100000
0.001500  42.100000
0.001500  42.200000
0.001500  42.200000
0.002200  42.300000
0.004500  42.300000
0.002200  42.400000
-0.001500  42.400000
-0.001500  42.500000
-0.001500  42.500000
0.001500  42.600000
0.002200  42.600000
-0.000800  42.700000
-0.003000  42.700000
-0.005300  42.700000
-0.007500  42.800000
-0.006800  42.900000
-0.003800  42.900000
-0.003800  43.000000
-0.005300  43.000000
-0.003000  43.100000
-0.000800  43.100000
0.001500  43.100000
0.005200  43.200000
0.003000  43.200000
0.001500  43.300000
0.000700  43.400000
-0.000800  43.400000
-0.001500  43.500000
-0.001500  43.500000
0.000700  43.600000
0.000700  43.600000
0.003000  43.600000
0.004500  43.700000
0.004500  43.800000
0.004500  43.800000
0.003000  43.900000
0.001500  43.900000
0.002200  44.000000
0.003000  44.000000
0.003000  44.100000
0.003000  44.100000
0.004500  44.200000
0.003700  44.200000
0.004500  44.300000
0.004500  44.300000
0.002200  44.400000
0.001500  44.500000
0.003700  44.500000
0.003000  44.500000
0.000700  44.600000
-0.001500  44.600000
-0.003000  44.700000
-0.003800  44.800000
-0.004600  44.800000
-0.004600  44.900000
-0.003000  45.000000
-0.004600  45.000000
-0.003000  45.000000
-0.002300  45.100000
-0.003000  45.200000
-0.001500  45.200000
-0.001500  45.300000
-0.000800  45.400000
0.001500  45.400000
0.002200  45.500000
0.003000  45.500000
0.004500  45.600000
0.005200  45.600000
0.006700  45.700000
0.004500  45.800000
0.003000  45.800000
0.003700  45.900000
0.004500  45.900000
0.001500  46.000000
-0.000800  46.100000
-0.001500  46.100000
-0.001500  46.200000
0.001500  46.300000
0.004500  46.300000
0.004500  46.400000
0.003700  46.400000
0.003700  46.500000
0.003000  46.600000
0.003700  46.700000
0.005200  46.700000
0.005200  46.800000
0.002200  46.800000
-0.000800  46.900000
0.000700  47.000000
-0.001500  47.000000
-0.003000  47.100000
-0.003000  47.200000
-0.003800  47.200000
-0.002300  47.300000
-0.002300  47.400000
-0.000800  47.400000
-0.000800  47.500000
-0.001500  47.600000
-0.001500  47.600000
-0.003800  47.700000
-0.004600  47.700000
0.000000  47.800000
0.001500  47.900000
0.001500  48.000000
0.003000  48.100000
0.001500  48.100000
0.002200  48.200000
0.000000  48.200000
0.001500  48.300000
0.001500  48.400000
0.000700  48.500000
0.000000  48.500000
-0.003000  48.600000
-0.003000  48.600000
-0.000800  48.700000
-0.000800  48.800000
0.000700  48.900000
0.003000  49.000000
0.004500  49.000000
0.004500  49.100000
0.005200  49.200000
0.003000  49.200000
0.001500  49.300000
0.000700  49.400000
-0.001500  49.500000
-0.000800  49.500000
-0.000800  49.600000
0.000000  49.700000
-0.000800  49.700000
-0.000800  49.800000
-0.000800  49.900000
-0.001500  49.900000
-0.001500  50.000000
0.000000  50.100000
0.001500  50.100000
0.004500  50.200000
0.005200  50.300000
0.005200  50.400000
0.006700  50.400000
0.008200  50.500000
0.006700  50.500000
0.008200  50.600000
0.005200  50.700000
0.000700  50.700000
-0.000800  50.800000
-0.003000  50.800000
-0.003800  50.900000
-0.000800  51.000000
0.003000  51.100000
0.004500  51.100000
0.005200  51.200000
0.005200  51.300000
0.003700  51.300000
0.004500  51.400000
0.004500  51.400000
0.004500  51.500000
0.003000  51.600000
0.003700  51.700000
0.003000  51.700000
0.000000  51.800000
0.001500  51.800000
0.002200  51.900000
-0.000800  52.000000
-0.000800  52.000000
-0.000800  52.100000
0.001500  52.200000
0.002200  52.200000
0.001500  52.300000
0.003000  52.400000
0.004500  52.400000
0.004500  52.500000
0.005200  52.500000
0.003000  52.600000
0.002200  52.600000
0.001500  52.600000
0.000700  52.700000
0.002200  52.700000
0.001500  52.800000
0.001500  52.800000
0.000000  52.900000
-0.003000  53.000000
-0.004600  53.000000
-0.008300  53.100000
-0.006800  53.100000
-0.005300  53.100000
-0.005300  53.200000
-0.003800  53.200000
-0.004600  53.300000
-0.004600  53.300000
-0.005300  53.400000
-0.003800  53.400000
-0.004600  53.500000
-0.005300  53.500000
-0.006000  53.500000
-0.006800  53.500000
-0.006800  53.500000
-0.006800  53.600000
-0.005300  53.600000
-0.005300  53.700000
-0.003800  53.700000
0.000000  53.700000
0.001500  53.800000
0.004500  53.800000
0.006700  53.900000
0.008200  53.900000
0.009000  53.900000
0.010500  54.000000
0.010500  54.000000
0.010500  54.000000
0.008200  54.000000
0.008200  54.100000
0.006700  54.100000
0.004500  54.100000
0.004500  54.100000
0.004500  54.200000
0.005200  54.200000
0.005200  54.200000
0.003000  54.200000
0.002200  54.300000
0.000000  54.300000
0.000000  54.300000
0.000700  54.400000
0.000700  54.400000
-0.000800  54.400000
0.000700  54.400000
0.001500  54.400000
0.000700  54.400000
-0.001500  54.500000
-0.005300  54.500000
-0.005300  54.500000
-0.005300  54.600000
-0.003000  54.600000
-0.001500  54.600000
-0.002300  54.600000
0.000000  54.700000
0.000000  54.700000
0.002200  54.700000
0.005200  54.800000
0.003000  54.800000
0.001500  54.800000
-0.000800  54.900000
-0.001500  54.900000
-0.002300  54.900000
-0.001500  54.900000
-0.001500  54.900000
-0.002300  55.000000
-0.003800  55.000000
-0.003000  55.000000
-0.001500  55.000000
-0.001500  55.100000
-0.001500  55.100000
-0.000800  55.100000
-0.000800  55.200000
-0.001500  55.200000
0.000000  55.200000
0.003000  55.200000
0.002200  55.300000
0.000700  55.300000
0.003000  55.300000
0.004500  55.300000
0.005200  55.300000
0.003700  55.400000
0.003700  55.400000
0.003700  55.400000
0.003700  55.400000
0.003700  55.500000
0.005200  55.500000
0.007500  55.500000
0.009000  55.500000
0.006700  55.600000
0.006000  55.600000
0.005200  55.600000
0.005200  55.600000
0.003700  55.600000
0.000700  55.700000
0.001500  55.700000
0.003700  55.700000
0.005200  55.700000
0.004500  55.700000
0.002200  55.800000
0.000700  55.800000
0.000700  55.800000
-0.000800  55.800000
-0.003000  55.800000
-0.001500  55.800000
-0.004600  55.800000
-0.004600  55.800000
-0.005300  55.800000
-0.005300  55.900000
-0.001500  55.900000
-0.003000  55.900000
-0.003800  55.900000
-0.004600  55.900000
-0.006000  55.900000
-0.006000  56.000000
-0.005300  56.000000
-0.004600  56.000000
-0.005300  56.000000
-0.003000  56.000000
-0.004600  56.100000
-0.004600  56.100000
-0.004600  56.100000
-0.002300  56.100000
-0.000800  56.100000
-0.003800  56.100000
-0.003000  56.200000
-0.003000  56.200000
-0.001500  56.200000
0.000700  56.200000
0.001500  56.200000
0.004500  56.200000
0.005200  56.200000
0.006000  56.200000
0.006700  56.200000
0.006700  56.300000
0.008200  56.300000
0.009000  56.300000
0.009700  56.300000
0.010500  56.300000
0.009000  56.300000
0.005200  56.300000
0.003000  56.400000
0.003000  56.400000
0.004500  56.400000
0.004500  56.400000
0.003000  56.400000
0.004500  56.400000
0.004500  56.400000
0.003700  56.500000
0.001500  56.500000
0.000700  56.500000
0.000000  56.500000
-0.000800  56.500000
0.000700  56.500000
0.000700  56.600000
-0.000800  56.600000
0.000700  56.600000
0.002200  56.600000
0.003000  56.600000
0.000700  56.600000
-0.001500  56.600000
-0.001500  56.700000
-0.001500  56.700000
-0.001500  56.700000
0.000000  56.700000
0.000000  56.700000
0.003000  56.700000
0.004500  56.700000
0.003000  56.700000
0.004500  56.700000
0.003000  56.700000
0.003000  56.700000
0.004500  56.700000
0.003000  56.800000
0.001500  56.800000
-0.001500  56.800000
-0.003800  56.800000
-0.003800  56.800000
-0.003000  56.800000
-0.001500  56.800000
0.001500  56.800000
0.001500  56.800000
0.003000  56.800000
0.003700  56.800000
0.004500  56.800000
0.006700  56.800000
0.005200  56.900000
0.005200  56.900000
0.003000  56.900000
0.003700  56.900000
0.002200  56.900000
-0.000800  56.900000
-0.001500  56.900000
-0.002300  56.900000
-0.002300  56.900000
-0.003000  56.900000
-0.003800  56.900000
-0.005300  56.900000
-0.005300  56.900000
-0.003800  57.000000
-0.003000  57.000000
-0.003000  57.000000
-0.003000  57.000000
-0.000800  57.000000
-0.001500  57.000000
-0.001500  57.000000
0.000000  57.000000
0.001500  57.000000
0.001500  57.000000
0.001500  57.000000
0.000700  57.000000
-0.001500  57.000000
-0.000800  57.000000
-0.000800  57.000000
-0.001500  57.000000
-0.001500  57.000000
-0.003000  57.000000
-0.001500  57.000000
-0.000800  57.000000
0.000700  57.100000
0.000000  57.100000
0.001500  57.100000
0.003000  57.100000
0.003700  57.100000
0.004500  57.100000
0.005200  57.100000
0.004500  57.100000
0.003000  57.100000
0.002200  57.100000
0.001500  57.100000
0.003000  57.100000
0.003000  57.100000
0.001500  57.100000
0.000700  57.100000
0.005200  57.100000
0.005200  57.100000
0.001500  57.100000
0.004500  57.100000
0.003000  57.100000
0.004500  57.100000
0.005200  57.100000
0.003000  57.100000
0.003000  57.100000
0.001500  57.100000
0.003000  57.100000
0.002200  57.100000
0.003000  57.100000
0.003000  57.100000
0.001500  57.100000
0.003000  57.100000
-0.000800  57.100000
-0.003000  57.100000
-0.003000  57.100000
-0.002300  57.200000
0.000000  57.200000
-0.000800  57.200000
-0.000800  57.200000
-0.001500  57.200000
-0.000800  57.200000
-0.000800  57.200000
0.000000  57.200000
0.004500  57.200000
0.004500  57.200000
0.003000  57.200000
0.004500  57.200000
0.004500  57.200000
0.004500  57.300000
0.003000  57.300000
0.001500  57.300000
0.003000  57.300000
0.003000  57.300000
0.001500  57.300000
0.003000  57.300000
0.002200  57.300000
0.001500  57.300000
0.000700  57.300000
-0.000800  57.400000
-0.002300  57.400000
-0.004600  57.400000
-0.003000  57.400000
-0.003800  57.400000
-0.004600  57.400000
-0.003800  57.400000
-0.003800  57.500000
-0.003800  57.500000
-0.003000  57.500000
-0.002300  57.500000
-0.001500  57.500000
-0.000800  57.500000
-0.001500  57.500000
0.000000  57.500000
0.002200  57.500000
0.000700  57.600000
-0.001500  57.600000
-0.003000  57.600000
-0.001500  57.600000
-0.002300  57.600000
-0.001500  57.600000
-0.001500  57.600000
0.000700  57.600000
0.001500  57.600000
0.000700  57.600000
0.001500  57.600000
0.000700  57.600000
0.003700  57.600000
0.003000  57.600000
0.005200  57.600000
0.006700  57.700000
0.004500  57.700000
0.005200  57.700000
0.003700  57.700000
0.001500  57.700000
0.000700  57.700000
0.000000  57.700000
0.003700  57.700000
0.006700  57.700000
0.008200  57.800000
0.006700  57.800000
0.005200  57.800000
0.004500  57.800000
0.002200  57.800000
-0.000800  57.800000
-0.003000  57.800000
-0.002300  57.900000
-0.005300  57.900000
-0.003800  57.900000
-0.003000  57.900000
-0.005300  57.900000
-0.004600  57.900000
-0.003800  57.900000
-0.002300  57.900000
-0.000800  58.000000
-0.000800  58.000000
-0.000800  58.000000
0.000000  58.000000
0.001500  58.000000
0.003000  58.000000
0.003000  58.000000
0.004500  58.000000
0.005200  58.000000
0.003000  58.000000
0.003000  58.000000
0.005200  58.000000
0.004500  58.100000
0.003000  58.100000
0.003000  58.100000
0.003700  58.100000
0.004500  58.100000
0.003000  58.100000
0.000700  58.100000
0.000700  58.100000
0.003000  58.100000
0.001500  58.100000
0.000700  58.200000
-0.000800  58.200000
-0.001500  58.200000
-0.002300  58.200000
-0.000800  58.200000
-0.000800  58.200000
-0.003000  58.200000
-0.002300  58.200000
-0.002300  58.200000
-0.003000  58.200000
-0.002300  58.200000
-0.003000  58.200000
-0.001500  58.200000
-0.000800  58.300000
0.000000  58.300000
0.000000  58.300000
0.000700  58.300000
0.003000  58.300000
0.003700  58.300000
0.006000  58.300000
0.005200  58.300000
0.003700  58.300000
0.004500  58.300000
0.004500  58.400000
0.001500  58.400000
0.000700  58.400000
0.000000  58.400000
-0.000800  58.400000
0.000700  58.400000
0.002200  58.400000
0.001500  58.500000
0.001500  58.500000
0.003000  58.500000
0.003000  58.500000
0.003000  58.500000
0.002200  58.500000
0.000700  58.500000
-0.002300  58.500000
-0.003000  58.500000
0.000700  58.500000
-0.000800  58.500000
-0.001500  58.600000
-0.001500  58.600000
-0.000800  58.600000
-0.001500  58.600000
-0.000800  58.600000
0.001500  58.600000
0.003000  58.600000
0.001500  58.700000
0.000000  58.700000
0.000700  58.700000
-0.000800  58.700000
-0.000800  58.700000
-0.000800  58.700000
-0.001500  58.700000
-0.003000  58.800000
-0.003000  58.800000
0.000000  58.800000
-0.001500  58.800000
-0.002300  58.800000
0.000000  58.800000
-0.000800  58.800000
0.001500  58.800000
0.003000  58.800000
0.004500  58.900000
0.009000  58.900000
0.009700  58.900000
0.007500  58.900000
0.003700  58.900000
0.000700  58.900000
0.000700  58.900000
-0.000800  58.900000
-0.001500  58.900000
0.000000  58.900000
0.002200  58.900000
0.003000  58.900000
0.000700  58.900000
-0.000800  58.900000
0.000700  58.900000
0.002200  58.900000
0.003700  59.000000
0.004500  59.000000
0.003700  59.000000
0.006000  59.000000
0.006700  59.000000
0.005200  59.000000
0.005200  59.000000
0.001500  59.000000
0.002200  59.000000
0.003000  59.000000
0.001500  59.000000
0.000000  59.000000
-0.003000  59.000000
-0.003000  59.100000
-0.001500  59.100000
0.000000  59.100000
0.000000  59.100000
-0.000800  59.100000
-0.000800  59.100000
-0.002300  59.100000
-0.003000  59.100000
-0.003800  59.100000
-0.003000  59.100000
-0.002300  59.100000
-0.004600  59.100000
-0.002300  59.100000
-0.003000  59.100000
-0.004600  59.100000
-0.003000  59.100000
-0.000800  59.100000
0.001500  59.100000
0.001500  59.100000
0.000700  59.100000
-0.000800  59.100000
0.000700  59.100000
0.001500  59.100000
-0.000800  59.100000
-0.000800  59.100000
-0.001500  59.100000
-0.001500  59.100000
-0.000800  59.100000
0.001500  59.100000
0.002200  59.100000
0.001500  59.100000
0.002200  59.100000
0.001500  59.100000
0.000700  59.100000
0.000700  59.100000
0.003000  59.100000
0.002200  59.100000
0.002200  59.100000
0.003000  59.100000
0.003000  59.100000
0.004500  59.100000
0.004500  59.100000
0.004500  59.100000
0.001500  59.100000
0.001500  59.100000
0.003000  59.100000
0.003000  59.100000
0.005200  59.100000
0.005200  59.100000
0.005200  59.100000
0.005200  59.000000
0.001500  59.000000
0.002200  59.000000
0.001500  59.000000
0.001500  59.000000
0.003000  59.000000
0.004500  59.000000
0.006000  58.900000
0.002200  58.900000
0.000700  58.900000
0.000700  58.900000
0.000000  58.900000
-0.001500  58.900000
0.000700  58.900000
0.001500  58.900000
0.001500  58.900000
0.002200  58.900000
0.001500  58.900000
0.003000  58.900000
0.003700  58.900000
0.004500  58.900000
0.005200  58.800000
0.003700  58.800000
0.003700  58.800000
0.002200  58.800000
0.003000  58.800000
0.003700  58.800000
0.001500  58.800000
0.000700  58.800000
0.000000  58.800000
0.001500  58.800000
0.000700  58.700000
0.000000  58.700000
-0.000800  58.700000
-0.000800  58.700000
-0.001500  58.700000
-0.003000  58.700000
-0.000800  58.700000
-0.000800  58.600000
0.000000  58.600000
-0.001500  58.600000
-0.004600  58.600000
-0.005300  58.600000
-0.006000  58.500000
-0.003800  58.500000
-0.004600  58.500000
-0.005300  58.500000
-0.005300  58.500000
-0.004600  58.500000
-0.005300  58.500000
-0.004600  58.500000
-0.003800  58.500000
-0.001500  58.400000
-0.001500  58.400000
-0.003000  58.400000
-0.002300  58.400000
-0.000800  58.400000
0.000700  58.400000
0.000700  58.400000
-0.001500  58.400000
0.000700  58.400000
0.001500  58.400000
0.003000  58.400000
0.001500  58.400000
0.000000  58.400000
0.000700  58.400000
-0.000800  58.400000
0.000700  58.400000
0.000000  58.300000
0.001500  58.300000
0.001500  58.300000
0.002200  58.300000
0.004500  58.300000
0.003000  58.300000
0.003000  58.300000
0.004500  58.300000
0.003000  58.300000
0.001500  58.300000
0.001500  58.300000
0.001500  58.300000
0.004500  58.300000
0.004500  58.300000
0.001500  58.300000
0.001500  58.300000
0.004500  58.300000
0.004500  58.300000
0.005200  58.300000
0.004500  58.300000
0.002200  58.200000
0.000700  58.200000
0.001500  58.200000
0.002200  58.200000
0.003000  58.200000
0.000000  58.200000
0.001500  58.200000
0.001500  58.200000
0.000700  58.200000
0.000700  58.200000
-0.000800  58.200000
0.000700  58.200000
0.000700  58.200000
0.002200  58.200000
0.001500  58.200000
0.000700  58.100000
-0.000800  58.100000
-0.003000  58.100000
-0.004600  58.100000
-0.004600  58.100000
-0.001500  58.100000
-0.003800  58.100000
-0.004600  58.100000
-0.003000  58.100000
-0.001500  58.100000
0.000700  58.000000
-0.000800  58.000000
0.000700  58.000000
0.003700  58.000000
0.004500  58.000000
0.005200  58.000000
0.006700  58.000000
0.008200  58.000000
0.005200  58.000000
0.001500  58.000000
0.000700  58.000000
0.000700  58.000000
0.003000  58.000000
0.003000  58.000000
0.000700  58.000000
0.001500  58.000000
0.001500  58.000000
0.000700  58.000000
0.000000  58.000000
-0.003000  58.000000
-0.005300  58.000000
-0.004600  58.000000
-0.001500  58.000000
-0.002300  58.000000
-0.003800  58.000000
-0.000800  58.000000
0.001500  58.000000
0.001500  58.000000
0.000700  58.000000
0.001500  58.000000
0.004500  58.000000
0.005200  58.000000
0.005200  58.000000
0.006700  58.000000
0.009000  58.000000
0.005200  58.000000
0.003000  58.000000
0.003000  58.000000
0.003000  58.000000
0.003000  58.000000
0.002200  58.000000
0.003700  58.000000
0.004500  58.000000
0.005200  58.000000
0.005200  58.000000
0.004500  58.000000
0.004500  58.000000
0.003700  58.000000
0.003000  58.000000
-0.000800  58.000000
-0.002300  58.000000
-0.003000  58.000000
-0.003800  58.000000
-0.003000  58.000000
-0.003000  58.000000
-0.003800  58.000000
-0.004600  58.000000
-0.001500  58.000000
-0.000800  58.000000
-0.000800  58.000000
0.001500  58.000000
0.001500  58.000000
0.000700  58.000000
-0.001500  58.000000
-0.003000  58.000000
-0.001500  58.000000
-0.001500  58.000000
-0.001500  58.000000
-0.001500  58.000000
-0.002300  58.000000
-0.003000  58.000000
-0.001500  58.000000
0.002200  58.000000
0.000700  58.000000
-0.000800  58.000000
0.000700  58.000000
0.000700  58.000000
0.001500  58.000000
0.000700  58.000000
0.000000  58.000000
-0.001500  58.000000
-0.003000  58.000000
-0.003000  58.000000
-0.003000  58.000000
-0.001500  58.000000
-0.001500  58.000000
-0.001500  58.000000
-0.000800  58.000000
-0.001500  58.000000
-0.000800  58.000000
0.001500  58.000000
0.003000  58.000000
0.005200  58.000000
0.003000  58.000000
0.001500  58.000000
0.001500  57.900000
0.001500  57.900000
0.001500  57.900000
0.000700  57.900000
0.002200  57.900000
0.003000  57.900000
0.004500  57.900000
0.007500  57.900000
0.008200  57.900000
0.009000  57.900000
0.009000  57.900000
0.008200  57.900000
0.009000  57.900000
0.008200  57.900000
0.008200  57.900000
0.008200  57.900000
0.004500  57.900000
0.003700  57.900000
0.001500  57.900000
0.001500  57.900000
0.003000  57.900000
0.000700  57.900000
-0.000800  57.900000
-0.001500  57.900000
-0.000800  57.900000
-0.001500  57.900000
-0.001500  57.900000
-0.001500  57.900000
-0.004600  57.900000
-0.003800  57.900000
-0.004600  57.900000
-0.004600  57.900000
-0.004600  57.900000
-0.005300  57.900000
-0.004600  57.900000
-0.004600  57.900000
-0.004600  57.900000
-0.005300  57.900000
-0.002300  57.900000
-0.002300  57.900000
-0.003000  57.900000
-0.000800  57.900000
0.000700  57.900000
-0.001500  57.900000
-0.002300  57.900000
0.000000  57.800000
0.000700  57.800000
0.001500  57.800000
0.001500  57.800000
0.003700  57.800000
0.003700  57.800000
0.003700  57.800000
0.006000  57.800000
0.006000  57.800000
0.008200  57.800000
0.006700  57.800000
0.006700  57.800000
0.006700  57.800000
0.006000  57.800000
0.006700  57.800000
0.008200  57.800000
0.008200  57.800000
0.004500  57.800000
0.004500  57.800000
0.003000  57.800000
0.001500  57.800000
0.003700  57.800000
0.002200  57.800000
0.000700  57.800000
0.003000  57.800000
0.001500  57.800000
0.003000  57.800000
0.002200  57.800000
0.001500  57.800000
0.003000  57.800000
0.003000  57.800000
0.001500  57.800000
-0.000800  57.800000
0.000000  57.800000
-0.003000  57.800000
-0.005300  57.800000
-0.005300  57.800000
-0.006000  57.800000
-0.006800  57.800000
-0.009100  57.800000
-0.008300  57.800000
-0.008300  57.800000
-0.006800  57.800000
-0.006800  57.800000
-0.004600  57.800000
-0.002300  57.800000
-0.003000  57.800000
-0.001500  57.800000
0.001500  57.800000
0.000700  57.800000
0.003000  57.800000
0.003700  57.800000
0.000700  57.800000
0.000000  57.800000
0.001500  57.800000
0.003000  57.800000
0.003000  57.800000
0.003000  57.800000
0.003700  57.800000
0.002200  57.800000
0.004500  57.700000
0.006000  57.700000
0.004500  57.700000
0.004500  57.700000
0.002200  57.700000
0.000000  57.700000
-0.001500  57.700000
0.000000  57.700000
0.000700  57.700000
0.000700  57.700000
0.003000  57.700000
0.003000  57.700000
0.003000  57.700000
0.005200  57.700000
0.004500  57.700000
0.000700  57.700000
-0.000800  57.700000
-0.001500  57.700000
-0.003000  57.700000
-0.003800  57.700000
-0.001500  57.600000
0.001500  57.600000
0.000000  57.600000
0.000700  57.600000
0.000700  57.600000
0.000000  57.600000
-0.000800  57.600000
-0.002300  57.600000
-0.001500  57.600000
-0.002300  57.600000
-0.003000  57.600000
-0.001500  57.600000
-0.000800  57.600000
0.000000  57.600000
0.000700  57.600000
0.000700  57.600000
0.001500  57.600000
0.000700  57.600000
0.000700  57.600000
0.002200  57.600000
0.002200  57.600000
0.003000  57.600000
0.002200  57.600000
0.002200  57.600000
0.002200  57.600000
0.000700  57.600000
0.001500  57.600000
0.001500  57.600000
0.001500  57.600000
0.001500  57.600000
0.001500  57.600000
0.000700  57.600000
0.000700  57.600000
-0.000800  57.600000
0.000000  57.600000
-0.000800  57.600000
-0.001500  57.600000
0.000700  57.600000
0.001500  57.600000
0.002200  57.600000
0.003000  57.600000
0.003700  57.600000
0.002200  57.600000
0.003000  57.600000
0.001500  57.600000
0.002200  57.600000
0.003000  57.600000
0.002200  57.600000
0.001500  57.600000
-0.000800  57.600000
0.001500  57.600000
0.001500  57.600000
0.003000  57.600000
0.004500  57.600000
0.003000  57.600000
0.004500  57.600000
0.003000  57.600000
0.003700  57.600000
0.005200  57.600000
0.006700  57.600000
0.007500  57.600000
0.006000  57.600000
0.006700  57.600000
0.006700  57.600000
0.006000  57.600000
0.003700  57.600000
0.000700  57.600000
0.000700  57.600000
-0.001500  57.600000
-0.003000  57.600000
-0.003800  57.600000
-0.003000  57.600000
-0.003000  57.600000
-0.003800  57.600000
-0.003000  57.600000
-0.005300  57.600000
-0.006000  57.600000
-0.002300  57.600000
-0.000800  57.600000
-0.001500  57.600000
-0.003000  57.600000
-0.003000  57.600000
-0.000800  57.600000
-0.000800  57.600000
0.000000  57.600000
0.002200  57.600000
0.002200  57.600000
-0.000800  57.600000
-0.000800  57.600000
-0.001500  57.600000
-0.003000  57.600000
-0.001500  57.600000
-0.004600  57.600000
-0.004600  57.600000
-0.002300  57.600000
-0.003000  57.600000
-0.003000  57.600000
-0.003000  57.600000
-0.003000  57.600000
-0.002300  57.600000
-0.001500  57.600000
-0.001500  57.600000
0.000000  57.600000
0.000700  57.600000
0.000000  57.600000
0.003000  57.600000
0.004500  57.600000
0.004500  57.600000
0.005200  57.600000
0.004500  57.600000
0.006000  57.600000
0.008200  57.600000
0.009000  57.600000
0.009700  57.600000
0.008200  57.600000
0.006700  57.600000
0.004500  57.600000
0.003000  57.600000
0.004500  57.600000
0.000700  57.600000
0.001500  57.600000
0.003700  57.600000
0.004500  57.600000
0.003000  57.600000
0.001500  57.600000
0.001500  57.600000
-0.000800  57.600000
-0.001500  57.600000
-0.001500  57.600000
-0.002300  57.600000
-0.000800  57.600000
-0.002300  57.600000
-0.005300  57.600000
-0.006000  57.600000
-0.005300  57.600000
-0.004600  57.600000
-0.004600  57.600000
-0.001500  57.600000
-0.000800  57.600000
0.000000  57.600000
0.000700  57.600000
0.002200  57.600000
0.001500  57.600000
0.003000  57.600000
0.000700  57.600000
-0.001500  57.600000
0.000000  57.600000
0.000700  57.600000
0.000700  57.600000
0.001500  57.600000
0.003000  57.600000
0.003700  57.600000
0.003000  57.600000
0.001500  57.600000
0.000700  57.600000
0.002200  57.600000
0.003000  57.600000
0.004500  57.600000
0.004500  57.600000
0.004500  57.600000
0.004500  57.600000
0.003000  57.600000
0.003000  57.600000
0.000700  57.600000
-0.001500  57.600000
-0.003800  57.600000
-0.005300  57.600000
-0.006000  57.600000
-0.005300  57.600000
-0.002300  57.600000
-0.001500  57.600000
-0.000800  57.600000
0.001500  57.600000
0.003700  57.600000
0.003700  57.600000
0.003000  57.600000
0.000700  57.600000
-0.000800  57.600000
0.000700  57.600000
0.002200  57.600000
0.001500  57.600000
0.003700  57.600000
0.003700  57.600000
0.000700  57.600000
0.000700  57.600000
0.003000  57.600000
0.004500  57.600000
0.006000  57.600000
0.007500  57.600000
0.009000  57.600000
0.008200  57.600000
0.006700  57.600000
0.005200  57.600000
0.006700  57.600000
0.006700  57.600000
0.006000  57.600000
0.004500  57.600000
0.003700  57.600000
0.002200  57.600000
0.001500  57.600000
0.002200  57.500000
0.000000  57.500000
-0.000800  57.500000
-0.002300  57.500000
-0.003800  57.500000
-0.004600  57.500000
-0.006800  57.500000
-0.007500  57.500000
-0.006000  57.500000
-0.005300  57.500000
-0.001500  57.500000
0.000700  57.500000
-0.000800  57.500000
-0.001500  57.500000
-0.000800  57.500000
-0.000800  57.500000
-0.000800  57.500000
0.003000  57.500000
0.005200  57.500000
0.004500  57.500000
0.001500  57.500000
-0.001500  57.500000
-0.002300  57.500000
-0.001500  57.500000
-0.000800  57.500000
0.000000  57.500000
-0.001500  57.500000
-0.000800  57.500000
0.002200  57.500000
0.003000  57.500000
0.003700  57.500000
0.002200  57.500000
-0.000800  57.500000
-0.004600  57.500000
-0.006000  57.500000
-0.003800  57.500000
-0.002300  57.500000
-0.002300  57.500000
-0.000800  57.500000
-0.001500  57.500000
0.000700  57.500000
0.001500  57.500000
-0.000800  57.500000
0.001500  57.500000
0.003000  57.500000
0.003700  57.500000
0.004500  57.500000
0.003000  57.500000
0.004500  57.500000
0.005200  57.500000
0.005200  57.500000
0.006000  57.500000
0.007500  57.500000
0.004500  57.500000
0.003000  57.500000
0.003000  57.500000
0.003000  57.500000
0.003000  57.500000
0.001500  57.500000
0.000700  57.500000
0.001500  57.500000
0.000700  57.500000
0.000700  57.500000
0.001500  57.500000
0.000000  57.500000
-0.001500  57.500000
-0.003000  57.500000
-0.003000  57.500000
-0.003000  57.500000
-0.000800  57.500000
0.002200  57.500000
0.002200  57.500000
0.003000  57.500000
0.001500  57.500000
0.003000  57.500000
0.006000  57.500000
0.006000  57.500000
0.006700  57.500000
0.006700  57.500000
0.005200  57.500000
0.003000  57.400000
0.001500  57.400000
0.000000  57.400000
-0.004600  57.400000
-0.005300  57.400000
-0.008300  57.400000
-0.009100  57.400000
-0.007500  57.400000
-0.006000  57.400000
-0.003800  57.400000
-0.004600  57.500000
-0.003000  57.500000
0.000000  57.500000
-0.000800  57.500000
0.000000  57.500000
0.002200  57.500000
0.002200  57.500000
0.000700  57.500000
-0.001500  57.500000
-0.001500  57.500000
-0.000800  57.500000
0.000000  57.500000
0.002200  57.500000
0.006000  57.500000
0.009000  57.500000
0.009700  57.500000
0.007500  57.500000
0.003000  57.500000
0.000700  57.500000
0.001500  57.500000
0.001500  57.500000
0.001500  57.500000
0.001500  57.500000
0.001500  57.500000
0.003700  57.500000
0.000000  57.500000
-0.001500  57.500000
-0.001500  57.500000
-0.003000  57.500000
-0.001500  57.500000
-0.003000  57.400000
-0.003000  57.400000
-0.004600  57.400000
-0.004600  57.400000
0.000000  57.400000
0.005200  57.400000
0.004500  57.400000
0.003000  57.400000
0.001500  57.400000
0.003000  57.400000
0.001500  57.400000
0.000000  57.400000
-0.000800  57.400000
-0.001500  57.400000
0.000000  57.400000
0.003000  57.400000
0.005200  57.400000
0.005200  57.400000
0.004500  57.400000
0.001500  57.400000
0.000000  57.400000
0.000700  57.400000
0.003000  57.400000
0.004500  57.400000
0.005200  57.400000
0.005200  57.400000
0.003700  57.400000
0.002200  57.400000
0.000700  57.400000
-0.000800  57.400000
-0.001500  57.400000
-0.003800  57.400000
-0.002300  57.400000
-0.003000  57.400000
-0.003800  57.400000
-0.000800  57.400000
-0.000800  57.400000
-0.000800  57.400000
0.000000  57.400000
-0.000800  57.400000
0.000700  57.400000
0.002200  57.400000
0.001500  57.400000
0.002200  57.400000
0.000700  57.400000
-0.000800  57.400000
-0.000800  57.400000
0.001500  57.400000
0.003000  57.400000
0.001500  57.400000
0.000700  57.400000
-0.000800  57.400000
-0.001500  57.400000
-0.003800  57.400000
-0.005300  57.400000
-0.003000  57.400000
-0.005300  57.400000
-0.005300  57.400000
-0.004600  57.400000
-0.005300  57.400000
-0.004600  57.400000
-0.004600  57.400000
-0.001500  57.400000
0.003700  57.400000
0.004500  57.400000
0.002200  57.400000
0.004500  57.400000
0.005200  57.400000
0.004500  57.400000
0.003700  57.400000
0.004500  57.400000
0.005200  57.400000
0.006700  57.400000
0.004500  57.400000
0.004500  57.400000
0.006000  57.400000
0.008200  57.400000
0.006700  57.400000
0.002200  57.400000
-0.000800  57.400000
-0.002300  57.400000
0.000700  57.400000
0.000700  57.400000
0.000700  57.400000
0.002200  57.400000
0.000700  57.400000
0.003000  57.400000
0.005200  57.400000
0.005200  57.400000
0.004500  57.400000
0.004500  57.400000
0.001500  57.400000
0.000700  57.400000
0.005200  57.400000
0.006700  57.400000
0.008200  57.400000
0.006700  57.400000
0.006700  57.400000
0.006700  57.400000
0.005200  57.400000
0.005200  57.400000
0.003000  57.400000
-0.000800  57.400000
-0.002300  57.400000
-0.004600  57.400000
-0.007500  57.400000
-0.006000  57.400000
-0.003000  57.400000
-0.003000  57.500000
-0.004600  57.500000
-0.003800  57.500000
-0.003000  57.500000
-0.001500  57.500000
0.000700  57.500000
-0.000800  57.500000
-0.004600  57.500000
-0.004600  57.500000
-0.001500  57.500000
-0.001500  57.600000
-0.003000  57.600000
-0.000800  57.600000
-0.000800  57.600000
0.001500  57.600000
0.000700  57.600000
-0.001500  57.600000
0.000000  57.600000
0.000000  57.600000
0.003000  57.600000
0.004500  57.600000
0.005200  57.600000
0.006000  57.600000
0.006000  57.600000
0.006700  57.600000
0.006700  57.600000
0.005200  57.600000
0.001500  57.600000
0.001500  57.600000
0.003000  57.600000
0.003700  57.600000
0.004500  57.600000
0.005200  57.600000
0.006000  57.600000
0.003000  57.600000
0.001500  57.600000
-0.000800  57.600000
-0.004600  57.600000
-0.006000  57.600000
-0.006000  57.600000
-0.005300  57.600000
-0.003800  57.600000
-0.003000  57.700000
-0.002300  57.700000
-0.003800  57.700000
-0.000800  57.700000
-0.000800  57.700000
-0.000800  57.700000
0.000700  57.700000
0.001500  57.700000
0.002200  57.700000
0.003700  57.700000
0.005200  57.700000
0.005200  57.700000
0.005200  57.700000
0.006700  57.700000
0.007500  57.700000
0.009000  57.700000
0.009000  57.700000
0.009000  57.700000
0.006000  57.700000
0.003000  57.700000
0.000700  57.700000
0.000700  57.700000
0.001500  57.700000
0.000000  57.700000
-0.000800  57.700000
-0.001500  57.700000
-0.003000  57.700000
-0.003000  57.700000
-0.003000  57.700000
-0.003000  57.700000
-0.004600  57.600000
-0.005300  57.600000
-0.004600  57.600000
-0.005300  57.600000
-0.004600  57.600000
-0.003000  57.600000
-0.002300  57.600000
-0.000800  57.600000
-0.002300  57.600000
-0.001500  57.600000
0.000700  57.600000
0.002200  57.600000
0.001500  57.600000
-0.000800  57.600000
0.000700  57.600000
0.001500  57.600000
0.003000  57.600000
0.003000  57.600000
0.001500  57.500000
0.000000  57.500000
0.000700  57.500000
0.001500  57.500000
0.004500  57.500000
0.006700  57.500000
0.006700  57.400000
0.006700  57.400000
0.001500  57.400000
-0.000800  57.400000
0.000700  57.300000
0.001500  57.300000
0.003000  57.300000
0.000700  57.300000
-0.000800  57.300000
0.000000  57.200000
-0.000800  57.200000
-0.001500  57.200000
-0.004600  57.200000
-0.004600  57.100000
-0.006000  57.100000
-0.005300  57.100000
-0.003000  57.100000
-0.003000  57.100000
-0.003000  57.100000
-0.003800  57.000000
-0.003000  57.000000
0.000700  57.000000
0.003000  56.900000
0.001500  56.900000
0.000700  56.900000
-0.001500  56.800000
-0.001500  56.800000
0.000700  56.800000
0.002200  56.700000
0.004500  56.700000
0.004500  56.700000
0.007500  56.700000
0.010500  56.700000
0.009700  56.600000
0.007500  56.600000
0.005200  56.600000
0.003000  56.500000
0.003000  56.500000
0.004500  56.400000
0.003000  56.400000
0.002200  56.400000
0.000700  56.300000
-0.000800  56.300000
-0.000800  56.300000
-0.001500  56.200000
-0.003800  56.200000
-0.004600  56.200000
-0.003000  56.200000
-0.001500  56.100000
-0.000800  56.100000
-0.001500  56.000000
-0.001500  56.000000
-0.001500  56.000000
0.000700  55.900000
0.003000  55.900000
0.007500  55.900000
0.009000  55.800000
0.004500  55.800000
0.004500  55.800000
0.001500  55.700000
-0.001500  55.700000
-0.000800  55.700000
0.000700  55.600000
0.000000  55.600000
-0.000800  55.500000
0.001500  55.500000
0.000700  55.400000
-0.000800  55.400000
-0.004600  55.400000
-0.004600  55.300000
-0.004600  55.300000
-0.003800  55.300000
-0.000800  55.200000
0.000000  55.200000
0.000700  55.200000
0.001500  55.100000
0.002200  55.000000
0.000700  55.000000
0.000700  55.000000
0.002200  54.900000
-0.000800  54.900000
-0.003000  54.900000
-0.005300  54.800000
-0.003000  54.800000
-0.000800  54.700000
-0.002300  54.700000
-0.000800  54.600000
0.000700  54.600000
0.004500  54.600000
0.004500  54.500000
0.004500  54.500000
0.005200  54.400000
0.004500  54.400000
0.006000  54.400000
0.006700  54.300000
0.004500  54.300000
0.003000  54.200000
0.003000  54.200000
0.001500  54.100000
0.000000  54.100000
-0.000800  54.000000
0.000700  54.000000
0.000000  54.000000
0.001500  53.900000
0.003000  53.900000
0.003000  53.800000
0.005200  53.700000
0.003000  53.700000
0.000700  53.600000
-0.000800  53.600000
-0.003000  53.500000
-0.000800  53.500000
0.001500  53.500000
0.000700  53.400000
0.000000  53.400000
0.001500  53.300000
0.000700  53.200000
0.000700  53.200000
0.000000  53.200000
0.000000  53.100000
0.000700  53.100000
0.000700  53.100000
0.001500  53.000000
0.000000  53.000000
-0.000800  52.900000
-0.000800  52.900000
-0.001500  52.800000
-0.000800  52.800000
-0.000800  52.700000
0.002200  52.700000
0.003700  52.600000
0.003000  52.600000
0.003000  52.600000
0.003700  52.500000
0.001500  52.500000
-0.000800  52.400000
0.000700  52.300000
0.000700  52.300000
0.004500  52.300000
0.005200  52.200000
0.006700  52.200000
0.006700  52.200000
0.002200  52.100000
0.000700  52.100000
-0.000800  52.000000
-0.000800  52.000000
0.000700  51.900000
-0.000800  51.800000
-0.003000  51.800000
-0.003800  51.700000
-0.005300  51.700000
-0.004600  51.700000
-0.005300  51.600000
-0.004600  51.600000
-0.000800  51.500000
0.000000  51.500000
-0.000800  51.400000
0.000700  51.400000
-0.000800  51.300000
-0.001500  51.300000
0.001500  51.300000
0.003700  51.200000
0.004500  51.200000
0.005200  51.100000
0.005200  51.100000
0.006000  51.000000
0.005200  51.000000
0.004500  50.900000
0.002200  50.900000
0.000700  50.800000
-0.000800  50.800000
-0.002300  50.800000
-0.001500  50.700000
0.001500  50.700000
0.004500  50.600000
0.005200  50.600000
0.006000  50.500000
0.004500  50.500000
0.003700  50.400000
0.003000  50.400000
0.003000  50.400000
0.003000  50.300000
0.002200  50.300000
0.001500  50.200000
0.000000  50.200000
0.000700  50.100000
0.000700  50.100000
0.003000  50.000000
0.005200  50.000000
0.005200  49.900000
0.006000  49.900000
0.003700  49.900000
0.003000  49.800000
0.000700  49.800000
-0.000800  49.700000
-0.003000  49.700000
-0.006800  49.600000
-0.005300  49.600000
-0.004600  49.500000
-0.006000  49.500000
-0.005300  49.500000
-0.002300  49.400000
0.001500  49.400000
0.006700  49.300000
0.010500  49.300000
0.005200  49.200000
-0.006000  49.100000
-0.008300  49.100000
-0.007500  49.000000
-0.006800  49.000000
-0.000800  49.000000
0.000700  48.900000
0.002200  48.900000
0.004500  48.800000
0.004500  48.800000
0.006000  48.700000
0.005200  48.600000
0.006000  48.600000
0.006700  48.600000
0.005200  48.600000
0.003700  48.500000
0.000700  48.500000
-0.000800  48.400000
-0.000800  48.400000
-0.001500  48.300000
0.000000  48.300000
0.001500  48.200000
0.000000  48.100000
0.000000  48.100000
0.002200  48.100000
0.003000  48.000000
0.004500  48.000000
0.006700  47.900000
0.005200  47.900000
0.003000  47.800000
0.001500  47.800000
0.001500  47.700000
0.002200  47.700000
-0.000800  47.600000
-0.004600  47.600000
-0.006800  47.500000
-0.009100  47.500000
-0.006800  47.400000
-0.005300  47.400000
-0.005300  47.300000
-0.006000  47.300000
-0.006800  47.200000
-0.002300  47.200000
0.000700  47.100000
0.003700  47.100000
0.002200  47.000000
-0.000800  47.000000
0.000000  46.900000
-0.003800  46.800000
-0.003000  46.800000
-0.002300  46.800000
-0.001500  46.700000
0.000700  46.700000
0.003000  46.600000
0.006700  46.600000
0.005200  46.500000
0.005200  46.400000
0.006700  46.400000
0.007500  46.300000
0.006700  46.300000
0.004500  46.300000
0.008200  46.200000
0.009000  46.100000
0.004500  46.100000
0.001500  46.000000
0.000700  46.000000
-0.000800  45.900000
-0.003000  45.900000
-0.001500  45.800000
0.002200  45.800000
0.004500  45.700000
0.003700  45.600000
0.003000  45.600000
0.000000  45.600000
-0.001500  45.500000
-0.003800  45.500000
-0.006800  45.400000
-0.009800  45.400000
-0.008300  45.300000
-0.006800  45.300000
-0.002300  45.200000
0.002200  45.200000
0.003700  45.100000
0.002200  45.100000
0.000000  45.000000
0.000700  45.000000
0.001500  44.900000
0.000700  44.900000
-0.000800  44.800000
-0.002300  44.800000
-0.003000  44.700000
-0.003000  44.600000
-0.000800  44.600000
0.005200  44.600000
0.006000  44.500000
0.008200  44.500000
0.008200  44.400000
0.005200  44.400000
0.004500  44.300000
0.005200  44.300000
0.004500  44.200000
0.001500  44.100000
0.003700  44.100000
0.006700  44.100000
0.006000  44.000000
0.001500  44.000000
0.000700  43.900000
0.002200  43.900000
0.002200  43.800000
0.003700  43.700000
0.004500  43.700000
0.003700  43.600000
0.004500  43.600000
0.004500  43.600000
0.002200  43.500000
0.003000  43.500000
0.001500  43.400000
-0.001500  43.300000
-0.001500  43.300000
-0.002300  43.200000
-0.001500  43.200000
-0.002300  43.100000
-0.002300  43.100000
0.000700  43.100000
0.001500  43.000000
0.001500  43.000000
0.000700  42.900000
0.003700  42.800000
0.003000  42.800000
0.001500  42.700000
0.005200  42.700000
0.006700  42.600000
0.005200  42.600000
0.003000  42.600000
0.001500  42.500000
-0.000800  42.500000
-0.001500  42.400000
0.000000  42.300000
0.000700  42.300000
0.000700  42.300000
-0.001500  42.200000
-0.003000  42.200000
-0.000800  42.100000
0.002200  42.100000
0.004500  42.000000
0.000000  42.000000
0.000700  41.900000
0.000000  41.800000
-0.004600  41.800000
-0.005300  41.800000
-0.006000  41.700000
-0.006800  41.600000
-0.009100  41.600000
-0.012000  41.600000
-0.006800  41.500000
-0.002300  41.400000
0.003000  41.400000
0.005200  41.400000
0.004500  41.300000
0.004500  41.300000
0.004500  41.200000
0.001500  41.100000
-0.000800  41.100000
-0.003000  41.000000
-0.008300  41.000000
-0.007500  40.900000
-0.006800  40.900000
-0.008300  40.900000
-0.005300  40.800000
-0.001500  40.700000
0.000000  40.700000
0.001500  40.600000
0.006000  40.600000
0.004500  40.500000
-0.001500  40.500000
-0.002300  40.400000
-0.002300  40.400000
-0.003800  40.300000
-0.002300  40.300000
-0.000800  40.200000
0.000700  40.200000
0.001500  40.100000
0.004500  40.000000
0.004500  40.000000
0.004500  40.000000
0.015000  39.900000
0.015700  39.900000
0.015700  39.800000
0.012700  39.700000
0.003700  39.700000
-0.000800  39.600000
-0.004600  39.600000
-0.001500  39.600000
-0.000800  39.500000
0.001500  39.500000
0.002200  39.400000
-0.000800  39.300000
0.002200  39.300000
0.002200  39.200000
-0.003000  39.200000
-0.005300  39.100000
-0.004600  39.100000
-0.001500  39.100000
0.001500  39.000000
0.002200  39.000000
-0.000800  38.900000
-0.000800  38.800000
0.004500  38.800000
0.004500  38.700000
0.003700  38.700000
0.005200  38.600000
0.003700  38.600000
0.001500  38.600000
0.004500  38.500000
0.005200  38.400000
0.003000  38.400000
0.001500  38.300000
0.000000  38.200000
-0.002300  38.200000
-0.001500  38.200000
-0.001500  38.100000
0.000700  38.000000
0.001500  38.000000
-0.000800  37.900000
-0.002300  37.800000
-0.003800  37.800000
-0.003800  37.700000
-0.003000  37.700000
-0.003800  37.600000
-0.003000  37.600000
-0.002300  37.500000
-0.003000  37.400000
-0.002300  37.400000
-0.003000  37.300000
-0.002300  37.300000
-0.000800  37.200000
-0.000800  37.100000
0.005200  37.100000
0.009700  37.000000
0.012000  36.900000
0.006700  36.900000
0.006700  36.800000
0.009700  36.800000
0.015700  36.700000
0.020200  36.600000
0.015700  36.600000
0.012700  36.500000
0.010500  36.400000
0.005200  36.400000
0.002200  36.400000
0.002200  36.300000
0.000000  36.200000
-0.004600  36.200000
-0.002300  36.100000
0.004500  36.000000
0.009700  36.000000
0.003700  35.900000
-0.003000  35.900000
-0.006000  35.800000
-0.008300  35.700000
-0.006800  35.600000
-0.007500  35.600000
-0.006000  35.500000
-0.006000  35.500000
-0.005300  35.400000
-0.005300  35.300000
-0.004600  35.300000
0.000700  35.200000
0.007500  35.100000
0.012000  35.100000
0.008200  35.000000
0.003000  34.900000
0.002200  34.900000
0.001500  34.800000
0.000700  34.800000
-0.003000  34.700000
-0.004600  34.600000
-0.005300  34.600000
-0.005300  34.500000
-0.006800  34.500000
-0.009100  34.400000
-0.009100  34.300000
-0.006800  34.300000
-0.004600  34.200000
-0.001500  34.100000
0.001500  34.100000
0.003700  34.000000
0.006700  34.000000
0.010500  33.900000
0.012000  33.800000
0.014200  33.700000
0.014200  33.700000
0.014200  33.700000
0.009000  33.600000
0.002200  33.500000
0.001500  33.400000
-0.010500  33.400000
-0.025600  33.300000
-0.029300  33.300000
-0.021000  33.200000
-0.010500  33.100000
-0.000800  33.000000
0.006700  33.000000
0.009000  32.900000
0.012700  32.800000
0.012700  32.800000
0.006700  32.700000
-0.000800  32.700000
-0.003000  32.600000
-0.000800  32.500000
0.001500  32.400000
0.006700  32.400000
0.008200  32.400000
0.007500  32.300000
0.000700  32.200000
-0.008300  32.200000
-0.009800  32.100000
-0.003800  32.000000
0.001500  32.000000
0.004500  31.900000
0.005200  31.900000
0.006700  31.800000
0.006700  31.700000
0.003700  31.700000
0.001500  31.600000
-0.001500  31.500000
-0.003000  31.500000
-0.001500  31.400000
0.001500  31.400000
0.001500  31.300000
0.000700  31.200000
0.000000  31.100000
0.001500  31.100000
0.003000  31.000000
0.000700  31.000000
0.000000  30.900000
0.000000  30.900000
-0.001500  30.800000
-0.002300  30.700000
-0.004600  30.700000
-0.005300  30.600000
-0.000800  30.600000
0.006700  30.500000
0.009000  30.400000
0.008200  30.400000
0.006700  30.300000
0.002200  30.200000
-0.003000  30.200000
-0.004600  30.100000
-0.003000  30.100000
-0.003000  30.000000
0.001500  29.900000
0.003000  29.900000
0.000000  29.800000
0.000700  29.700000
0.000700  29.700000
0.000700  29.600000
-0.001500  29.600000
0.000000  29.500000
0.005200  29.400000
0.008200  29.300000
0.009000  29.300000
0.003700  29.200000
0.000000  29.200000
-0.001500  29.100000
-0.004600  29.000000
-0.008300  29.000000
-0.009100  28.900000
-0.006800  28.800000
-0.004600  28.800000
0.000000  28.700000
0.005200  28.600000
0.005200  28.600000
0.001500  28.600000
0.000700  28.500000
0.005200  28.400000
0.003000  28.400000
-0.008300  28.300000
-0.008300  28.300000
-0.005300  28.200000
-0.002300  28.200000
-0.000800  28.100000
0.000700  28.100000
0.005200  28.000000
0.000000  27.900000
-0.003000  27.900000
-0.002300  27.900000
-0.002300  27.800000
-0.000800  27.800000
-0.001500  27.700000
-0.000800  27.600000
0.006000  27.500000
0.016500  27.500000
0.020200  27.400000
0.012000  27.400000
0.008200  27.400000
0.006700  27.300000
0.008200  27.200000
0.020200  27.200000
0.027000  27.100000
0.018700  27.000000
0.006000  27.000000
-0.002300  27.000000
-0.012800  26.900000
-0.018100  26.800000
-0.016500  26.800000
-0.015800  26.700000
-0.014300  26.600000
-0.020300  26.600000
-0.016500  26.500000
-0.003800  26.500000
0.003000  26.400000
0.010500  26.400000
0.015000  26.300000
0.012700  26.200000
0.016500  26.200000
0.014200  26.100000
0.006700  26.100000
0.001500  26.000000
-0.003000  26.000000
-0.004600  25.900000
-0.006800  25.800000
-0.012000  25.800000
-0.012000  25.700000
-0.005300  25.700000
0.006700  25.600000
0.007500  25.600000
0.001500  25.500000
0.003000  25.500000
0.005200  25.400000
0.009700  25.300000
0.015000  25.200000
0.018000  25.200000
0.016500  25.200000
0.006700  25.100000
0.000700  25.100000
-0.005300  25.000000
-0.006800  25.000000
-0.000800  24.900000
0.000700  24.800000
0.000000  24.800000
0.000700  24.700000
-0.004600  24.700000
-0.006800  24.600000
-0.000800  24.600000
0.000700  24.500000
-0.000800  24.400000
0.003000  24.400000
0.004500  24.300000
0.003700  24.300000
0.001500  24.200000
0.005200  24.100000
0.010500  24.100000
0.008200  24.100000
-0.001500  24.000000
-0.009100  24.000000
-0.009100  23.900000
-0.009800  23.900000
-0.008300  23.800000
-0.004600  23.800000
0.000000  23.800000
0.001500  23.700000
0.001500  23.700000
0.008200  23.600000
0.015700  23.600000
0.014200  23.500000
0.007500  23.500000
0.001500  23.400000
-0.003000  23.400000
-0.006800  23.400000
-0.009800  23.300000
-0.012000  23.200000
-0.009800  23.200000
-0.002300  23.200000
0.001500  23.100000
0.000000  23.000000
-0.000800  23.000000
0.005200  22.900000
0.010500  22.900000
0.010500  22.900000
0.012700  22.800000
0.012700  22.700000
0.012000  22.700000
0.012000  22.600000
0.011200  22.600000
0.005200  22.500000
-0.003800  22.500000
-0.007500  22.500000
-0.012800  22.400000
-0.014300  22.300000
-0.012000  22.300000
-0.009100  22.200000
-0.005300  22.200000
-0.008300  22.100000
-0.012000  22.100000
-0.010500  22.000000
-0.006800  22.000000
-0.004600  21.900000
-0.008300  21.900000
-0.004600  21.800000
-0.001500  21.800000
0.002200  21.700000
0.009000  21.700000
0.006700  21.600000
0.009000  21.600000
-0.008300  21.500000
-0.016500  21.500000
-0.003000  21.400000
0.012000  21.400000
0.037500  21.300000
0.043500  21.300000
0.035200  21.200000
0.014200  21.200000
-0.003000  21.100000
-0.005300  21.100000
-0.003000  21.100000
0.003000  21.000000
-0.007500  21.000000
-0.023300  20.900000
-0.015800  20.900000
-0.004600  20.800000
-0.002300  20.700000
-0.002300  20.700000
-0.003000  20.700000
0.000000  20.600000
0.003700  20.600000
0.006700  20.500000
-0.002300  20.500000
-0.011300  20.400000
-0.005300  20.400000
0.000000  20.300000
-0.001500  20.200000
-0.004600  20.200000
-0.005300  20.200000
-0.001500  20.200000
0.007500  20.100000
0.012000  20.100000
0.007500  20.000000
0.004500  20.000000
0.003000  19.900000
0.002200  19.900000
-0.000800  19.800000
0.006700  19.800000
0.009000  19.800000
0.002200  19.800000
0.003000  19.700000
0.006000  19.700000
0.012700  19.600000
0.017200  19.600000
0.010500  19.500000
-0.001500  19.500000
-0.012800  19.400000
-0.011300  19.400000
-0.008300  19.300000
-0.009100  19.300000
-0.008300  19.300000
-0.006800  19.200000
-0.002300  19.200000
0.003700  19.200000
0.006000  19.100000
0.006700  19.100000
0.015700  19.000000
0.017200  19.000000
0.006000  18.900000
0.004500  18.900000
0.000700  18.900000
-0.004600  18.800000
0.002200  18.800000
0.004500  18.800000
0.003700  18.700000
-0.000800  18.700000
-0.004600  18.600000
-0.006000  18.600000
-0.003800  18.600000
-0.001500  18.500000
-0.008300  18.500000
-0.012800  18.500000
-0.023300  18.400000
-0.026300  18.400000
-0.010500  18.400000
0.009000  18.400000
0.015700  18.300000
0.012700  18.300000
0.014200  18.300000
0.013500  18.300000
0.018000  18.200000
0.016500  18.200000
0.001500  18.200000
-0.014300  18.100000
-0.023300  18.100000
-0.033800  18.100000
-0.031500  18.000000
-0.018100  18.000000
-0.007500  18.000000
0.005200  18.000000
0.009000  17.900000
0.015000  17.900000
0.024000  17.900000
0.034500  17.800000
0.048700  17.800000
0.032200  17.700000
0.012700  17.700000
0.003000  17.700000
-0.014300  17.600000
-0.028500  17.600000
-0.027800  17.500000
-0.020300  17.500000
-0.029300  17.500000
-0.021000  17.500000
-0.004600  17.500000
0.005200  17.400000
0.015700  17.300000
0.019500  17.300000
0.027700  17.300000
0.028500  17.300000
0.018000  17.200000
0.009000  17.200000
0.004500  17.200000
0.006700  17.100000
0.012700  17.100000
0.015700  17.000000
0.010500  17.000000
0.000700  17.000000
-0.001500  17.000000
-0.012000  16.900000
-0.021000  16.900000
-0.014300  16.900000
-0.012000  16.800000
-0.009800  16.800000
-0.004600  16.800000
0.003000  16.700000
0.016500  16.600000
0.020200  16.600000
0.008200  16.600000
0.000700  16.600000
0.010500  16.600000
0.030700  16.500000
0.030700  16.500000
-0.001500  16.500000
-0.018800  16.400000
-0.020300  16.400000
-0.021800  16.400000
-0.015000  16.300000
-0.009100  16.300000
-0.021800  16.300000
-0.037500  16.200000
-0.012800  16.200000
0.006700  16.200000
0.003000  16.200000
0.006700  16.100000
0.002200  16.100000
-0.001500  16.000000
-0.003000  16.000000
-0.000800  16.000000
-0.009800  16.000000
-0.031500  15.900000
-0.018100  15.900000
0.021700  15.900000
0.041200  15.800000
0.042000  15.800000
0.045000  15.800000
0.031500  15.700000
0.012700  15.700000
0.005200  15.700000
0.006000  15.700000
-0.003800  15.700000
-0.030800  15.600000
-0.024800  15.600000
-0.010500  15.600000
-0.012000  15.500000
-0.007500  15.500000
-0.008300  15.400000
-0.000800  15.400000
0.001500  15.400000
0.006700  15.400000
0.018700  15.300000
0.018000  15.300000
0.014200  15.300000
0.003000  15.300000
-0.004600  15.300000
-0.002300  15.200000
0.000700  15.200000
-0.000800  15.200000
-0.008300  15.100000
-0.016500  15.100000
-0.021800  15.100000
-0.015800  15.000000
0.005200  15.000000
0.027700  15.000000
0.025500  14.900000
0.020200  14.900000
0.012700  14.800000
0.002200  14.800000
0.011200  14.800000
0.008200  14.800000
-0.008300  14.800000
-0.030800  14.700000
-0.045800  14.700000
-0.028500  14.600000
-0.003800  14.600000
0.015700  14.600000
0.024000  14.500000
0.030700  14.500000
0.058500  14.400000
0.066700  14.400000
0.018000  14.400000
-0.025600  14.400000
-0.035300  14.300000
-0.045000  14.300000
-0.038300  14.300000
-0.029300  14.200000
-0.030800  14.100000
-0.030800  14.100000
-0.009100  14.100000
0.024700  14.100000
0.022500  14.000000
0.019500  14.000000
0.015700  13.900000
0.009000  13.900000
0.005200  13.900000
0.010500  13.900000
0.014200  13.800000
-0.015800  13.800000
-0.024000  13.700000
-0.016500  13.700000
-0.009800  13.700000
0.002200  13.600000
0.014200  13.600000
0.024000  13.500000
0.019500  13.500000
0.009700  13.500000
0.008200  13.400000
0.006700  13.400000
-0.003800  13.400000
-0.009800  13.300000
-0.015800  13.300000
-0.011300  13.200000
0.005200  13.200000
0.018000  13.100000
0.030700  13.100000
0.024700  13.000000
0.021700  13.000000
0.042700  13.000000
0.079500  13.000000
0.098200  12.900000
0.061500  12.900000
0.021700  12.800000
-0.028500  12.800000
-0.080300  12.700000
-0.096800  12.700000
-0.100600  12.600000
-0.105800  12.600000
-0.099000  12.600000
-0.035300  12.500000
0.025500  12.500000
0.058500  12.400000
0.066700  12.400000
0.031500  12.300000
0.014200  12.300000
0.008200  12.200000
-0.001500  12.200000
-0.007500  12.100000
-0.023300  12.100000
-0.028500  12.100000
-0.012800  12.000000
-0.009100  12.000000
-0.015800  11.900000
-0.002300  11.900000
-0.000800  11.800000
-0.014300  11.800000
-0.017300  11.700000
0.004500  11.700000
0.052500  11.700000
0.077200  11.600000
0.052500  11.600000
0.018700  11.500000
0.004500  11.500000
0.000700  11.500000
0.010500  11.400000
-0.001500  11.400000
-0.045800  11.300000
-0.076500  11.300000
-0.063000  11.200000
-0.036800  11.200000
-0.016500  11.200000
0.005200  11.100000
0.027000  11.100000
0.052500  11.100000
0.050200  11.000000
0.027700  11.000000
0.003700  10.900000
-0.015800  10.800000
-0.023300  10.800000
-0.020300  10.800000
0.002200  10.700000
0.015000  10.700000
0.008200  10.700000
-0.008300  10.600000
-0.009800  10.600000
-0.003000  10.500000
-0.003000  10.500000
0.008200  10.400000
0.010500  10.400000
0.014200  10.400000
0.016500  10.300000
0.018700  10.300000
0.022500  10.300000
0.008200  10.200000
-0.003000  10.200000
-0.009800  10.100000
-0.012800  10.100000
0.004500  10.000000
0.030000  10.000000
0.034500  9.900000
0.025500  9.900000
0.012700  9.900000
0.029200  9.800000
0.028500  9.800000
0.000700  9.700000
-0.007500  9.700000
-0.027000  9.600000
-0.031500  9.600000
-0.035300  9.600000
-0.033000  9.500000
-0.036800  9.500000
-0.042000  9.400000
-0.009100  9.400000
0.000700  9.400000
0.010500  9.300000
0.021700  9.300000
0.016500  9.200000
0.018700  9.100000
0.006700  9.100000
-0.003000  9.100000
-0.018100  9.000000
-0.022500  9.000000
-0.008300  9.000000
0.032200  8.900000
0.053200  8.900000
0.038200  8.800000
0.055500  8.800000
0.042700  8.700000
-0.012000  8.700000
-0.057000  8.700000
-0.087800  8.600000
-0.076500  8.600000
-0.021800  8.500000
0.022500  8.500000
0.006000  8.500000
-0.015800  8.400000
0.026200  8.400000
0.063700  8.300000
0.060000  8.300000
0.026200  8.200000
-0.019500  8.200000
-0.038300  8.200000
-0.042000  8.100000
-0.023300  8.100000
-0.043600  8.100000
-0.069100  8.000000
-0.039800  8.000000
0.000700  7.900000
0.057000  7.900000
0.064500  7.900000
0.039000  7.800000
0.020200  7.800000
0.018000  7.700000
0.039000  7.700000
0.042000  7.700000
0.027700  7.600000
-0.002300  7.600000
-0.008300  7.500000
-0.004600  7.500000
-0.010500  7.500000
0.003000  7.500000
0.000700  7.400000
-0.005300  7.400000
0.009000  7.400000
0.044200  7.300000
0.066700  7.300000
0.038200  7.200000
-0.012000  7.200000
-0.045800  7.200000
-0.035300  7.200000
-0.012000  7.100000
-0.042800  7.100000
-0.068300  7.100000
-0.057000  7.000000
-0.047300  7.000000
-0.027000  7.000000
-0.001500  6.900000
0.025500  6.800000
0.039000  6.800000
0.039000  6.800000
0.030700  6.800000
0.001500  6.700000
-0.025600  6.700000
-0.018800  6.700000
0.006700  6.700000
0.030000  6.700000
0.045700  6.600000
0.036000  6.600000
0.029200  6.600000
0.006000  6.500000
-0.029300  6.500000
-0.026300  6.500000
-0.033000  6.400000
-0.035300  6.400000
-0.027800  6.400000
-0.009100  6.300000
0.015700  6.300000
0.040500  6.300000
0.039700  6.300000
0.013500  6.300000
0.061500  6.200000
0.091500  6.200000
0.025500  6.200000
-0.013500  6.100000
-0.011300  6.100000
0.021700  6.100000
0.057700  6.100000
-0.000800  6.000000
-0.072800  6.000000
-0.070600  6.000000
-0.061500  5.900000
-0.049500  5.900000
-0.053300  5.900000
-0.064500  5.800000
-0.062300  5.800000
-0.046500  5.800000
-0.010500  5.800000
0.039000  5.700000
0.063000  5.700000
0.063000  5.700000
0.065200  5.700000
0.065200  5.700000
0.059200  5.600000
0.021700  5.600000
-0.018100  5.600000
-0.064500  5.600000
-0.085600  5.500000
-0.051100  5.500000
-0.044300  5.500000
-0.040500  5.500000
-0.009100  5.500000
-0.002300  5.400000
-0.008300  5.400000
-0.009100  5.400000
0.016500  5.300000
0.076500  5.300000
0.076500  5.300000
0.054000  5.300000
0.064500  5.300000
0.059200  5.300000
0.042700  5.300000
0.000000  5.300000
-0.035300  5.200000
-0.044300  5.200000
-0.016500  5.200000
0.009000  5.200000
0.013500  5.200000
0.024000  5.200000
0.036700  5.200000
0.058500  5.100000
0.038200  5.100000
0.030000  5.100000
0.030000  5.100000
-0.015800  5.100000
-0.042000  5.100000
-0.048000  5.100000
-0.065300  5.000000
-0.071300  5.000000
-0.051800  5.000000
-0.024800  5.000000
0.016500  5.000000
0.015700  5.000000
0.029200  5.000000
0.063000  5.000000
0.033700  4.900000
0.008200  4.900000
-0.012000  4.900000
-0.027800  4.900000
-0.063000  4.900000
-0.081800  4.900000
-0.072800  4.900000
-0.076500  4.900000
-0.023300  4.900000
0.022500  4.900000
0.036000  4.900000
0.051700  4.900000
0.040500  4.800000
0.029200  4.800000
0.030700  4.800000
0.035200  4.800000
0.039000  4.800000
0.033000  4.800000
0.007500  4.800000
0.012700  4.800000
-0.001500  4.800000
-0.038300  4.800000
-0.026300  4.800000
-0.051800  4.800000
-0.018100  4.800000
0.021000  4.800000
-0.016500  4.800000
-0.008300  4.800000
-0.003800  4.700000
-0.003000  4.700000
0.025500  4.700000
0.014200  4.700000
0.009700  4.700000
0.040500  4.700000
0.027000  4.700000
-0.014300  4.700000
-0.030800  4.700000
0.004500  4.700000
0.069700  4.700000
0.100500  4.700000
0.080200  4.700000
0.020200  4.700000
-0.042000  4.700000
-0.061500  4.600000
-0.078800  4.600000
-0.084800  4.600000
-0.069800  4.600000
-0.057000  4.600000
-0.032300  4.600000
-0.009100  4.600000
0.015700  4.600000
0.055500  4.600000
0.087700  4.600000
0.073500  4.500000
0.042700  4.500000
0.007500  4.500000
-0.024000  4.500000
-0.045800  4.500000
-0.077300  4.500000
-0.053300  4.500000
0.027700  4.500000
0.040500  4.500000
0.019500  4.500000
0.010500  4.500000
-0.008300  4.500000
0.028500  4.500000
0.016500  4.500000
-0.040500  4.500000
-0.018100  4.500000
0.012700  4.500000
-0.013500  4.500000
-0.039800  4.500000
-0.027000  4.500000
-0.003000  4.500000
0.013500  4.500000
0.006700  4.500000
-0.015000  4.500000
-0.012000  4.500000
-0.003000  4.500000
-0.000800  4.500000
0.011200  4.500000
0.028500  4.500000
0.069000  4.500000
0.075000  4.500000
0.030000  4.500000
0.018700  4.500000
0.018700  4.500000
0.015000  4.500000
0.011200  4.500000
0.030000  4.500000
0.089200  4.500000
0.065200  4.500000
0.009000  4.500000
0.002200  4.500000
-0.033800  4.500000
-0.045800  4.500000
-0.096000  4.500000
-0.108000  4.500000
-0.044300  4.500000
-0.034600  4.500000
-0.037500  4.500000
-0.046500  4.500000
-0.033800  4.500000
-0.017300  4.500000
0.019500  4.500000
0.048700  4.500000
0.023200  4.500000
-0.006800  4.500000
-0.009100  4.400000
-0.003800  4.400000
0.001500  4.400000
0.046500  4.400000
0.076500  4.400000
0.086200  4.400000
0.067500  4.400000
-0.001500  4.400000
-0.050300  4.400000
-0.086300  4.400000
-0.100600  4.400000
-0.088500  4.400000
-0.039000  4.400000
0.027000  4.400000
0.046500  4.400000
0.047200  4.400000
0.071200  4.400000
0.121500  4.400000
0.080200  4.400000
0.008200  4.400000
-0.054000  4.400000
-0.119300  4.400000
-0.063000  4.400000
-0.038300  4.400000
-0.060800  4.400000
-0.010500  4.400000
0.016500  4.400000
0.008200  4.400000
0.004500  4.400000
0.016500  4.400000
0.027000  4.400000
0.008200  4.400000
-0.012800  4.400000
-0.032300  4.400000
-0.026300  4.400000
-0.018100  4.400000
0.009000  4.400000
0.045700  4.400000
0.063700  4.400000
0.090700  4.400000
0.071200  4.400000
0.043500  4.400000
0.034500  4.400000
0.042700  4.400000
0.091500  4.400000
0.085500  4.400000
0.027000  4.400000
0.012000  4.400000
-0.028500  4.400000
-0.111000  4.400000
-0.136500  4.400000
-0.153800  4.400000
-0.186800  4.400000
-0.159800  4.400000
-0.067500  4.400000
0.051700  4.400000
0.114000  4.400000
0.072000  4.400000
0.044200  4.400000
0.044200  4.400000
0.018700  4.400000
0.021700  4.400000
0.008200  4.400000
-0.007500  4.400000
-0.003000  4.400000
-0.007500  4.300000
0.025500  4.300000
0.040500  4.300000
0.015700  4.300000
0.006700  4.300000
0.024000  4.400000
0.058500  4.400000
0.078700  4.400000
0.070500  4.400000
0.057700  4.400000
0.034500  4.400000
-0.019500  4.400000
-0.071300  4.400000
-0.099000  4.400000
-0.080300  4.400000
-0.056300  4.400000
-0.029300  4.400000
0.004500  4.400000
0.003700  4.400000
-0.008300  4.400000
-0.049500  4.400000
-0.027000  4.400000
0.051700  4.400000
0.077200  4.400000
0.060700  4.400000
0.015700  4.400000
-0.030800  4.400000
-0.078000  4.400000
-0.084000  4.400000
-0.015000  4.400000
0.038200  4.500000
0.078700  4.500000
0.136500  4.500000
0.113200  4.500000
0.036700  4.500000
-0.025600  4.500000
-0.093800  4.500000
-0.141100  4.500000
-0.155300  4.500000
-0.132000  4.500000
-0.078000  4.500000
-0.053300  4.500000
-0.020300  4.500000
-0.004600  4.500000
0.005200  4.500000
0.080200  4.500000
0.111000  4.500000
0.100500  4.500000
0.084000  4.500000
0.075000  4.500000
0.050200  4.500000
-0.003000  4.500000
0.004500  4.500000
0.002200  4.500000
-0.006000  4.500000
0.014200  4.500000
0.037500  4.500000
0.063700  4.500000
0.042700  4.500000
0.027000  4.500000
0.042000  4.500000
0.069000  4.500000
0.076500  4.500000
0.003000  4.500000
-0.042800  4.500000
-0.041300  4.500000
-0.056300  4.500000
-0.090000  4.500000
-0.133500  4.500000
-0.121500  4.500000
-0.078800  4.500000
-0.069100  4.500000
-0.033000  4.500000
-0.006000  4.500000
0.004500  4.500000
0.050200  4.500000
0.067500  4.500000
0.069700  4.500000
0.012000  4.500000
-0.033000  4.500000
-0.020300  4.500000
-0.036800  4.500000
0.006000  4.500000
0.023200  4.500000
0.025500  4.600000
0.085500  4.600000
0.090700  4.600000
0.084000  4.600000
0.059200  4.600000
0.019500  4.600000
-0.019500  4.600000
-0.039000  4.600000
-0.016500  4.600000
-0.042000  4.600000
-0.053300  4.600000
-0.018800  4.600000
-0.004600  4.600000
0.009700  4.700000
0.004500  4.700000
-0.014300  4.700000
0.006000  4.700000
0.036000  4.700000
0.015000  4.700000
-0.001500  4.700000
-0.025600  4.700000
-0.012000  4.700000
0.034500  4.700000
-0.006800  4.700000
-0.027800  4.700000
-0.030800  4.700000
-0.005300  4.700000
0.009700  4.700000
-0.076500  4.700000
-0.063800  4.700000
-0.015000  4.700000
-0.038300  4.700000
-0.029300  4.700000
-0.024000  4.700000
0.001500  4.700000
0.008200  4.700000
-0.002300  4.700000
0.039000  4.700000
0.067500  4.700000
0.053200  4.700000
0.036700  4.700000
0.046500  4.700000
0.036700  4.700000
0.014200  4.700000
0.013500  4.700000
0.027700  4.700000
0.035200  4.700000
0.029200  4.700000
0.009700  4.700000
0.000000  4.700000
-0.005300  4.700000
-0.025600  4.700000
-0.041300  4.700000
-0.061500  4.700000
-0.059300  4.700000
-0.016500  4.700000
0.018700  4.700000
0.033000  4.700000
0.039000  4.700000
0.036700  4.700000
0.035200  4.700000
0.025500  4.700000
0.006000  4.700000
0.000000  4.700000
-0.012000  4.700000
-0.012800  4.700000
-0.012800  4.700000
-0.021800  4.700000
0.009000  4.700000
0.023200  4.700000
0.037500  4.700000
0.088500  4.700000
0.069700  4.700000
0.010500  4.700000
-0.042000  4.700000
-0.088500  4.700000
-0.081800  4.700000
-0.067500  4.700000
-0.070600  4.700000
-0.021800  4.700000
0.007500  4.700000
-0.002300  4.700000
0.027000  4.700000
-0.009800  4.700000
-0.051800  4.700000
-0.033000  4.700000
-0.030000  4.700000
-0.037500  4.700000
-0.065300  4.700000
-0.042800  4.700000
0.009000  4.700000
0.046500  4.700000
0.073500  4.700000
0.069000  4.700000
0.057700  4.700000
0.018000  4.700000
-0.010500  4.700000
-0.022500  4.700000
-0.048000  4.700000
-0.035300  4.700000
-0.015800  4.700000
-0.006000  4.700000
0.019500  4.700000
0.036700  4.700000
0.066700  4.700000
0.123700  4.700000
0.120700  4.800000
0.066000  4.800000
0.015000  4.800000
-0.048000  4.800000
-0.062300  4.800000
-0.057000  4.800000
-0.048800  4.800000
-0.007500  4.800000
0.029200  4.800000
0.056200  4.800000
0.045000  4.800000
0.059200  4.800000
0.073500  4.800000
0.034500  4.800000
-0.008300  4.800000
-0.066000  4.800000
-0.080300  4.800000
-0.081800  4.800000
-0.075000  4.800000
-0.012000  4.800000
0.003000  4.800000
0.004500  4.800000
0.006700  4.800000
-0.016500  4.800000
-0.029300  4.800000
-0.027000  4.800000
-0.005300  4.800000
0.015700  4.800000
0.024000  4.800000
0.023200  4.800000
0.027000  4.700000
0.024000  4.700000
0.005200  4.700000
-0.035300  4.700000
-0.051100  4.700000
-0.029300  4.700000
-0.010500  4.700000
0.042700  4.700000
0.096000  4.700000
0.078000  4.700000
0.027000  4.800000
0.004500  4.800000
-0.000800  4.800000
-0.016500  4.800000
-0.044300  4.800000
-0.045000  4.800000
0.029200  4.800000
0.080200  4.800000
0.045700  4.800000
0.005200  4.800000
-0.035300  4.800000
-0.072800  4.800000
-0.085600  4.800000
-0.086300  4.800000
-0.033000  4.800000
0.045000  4.800000
0.075000  4.800000
0.048000  4.800000
-0.001500  4.800000
-0.029300  4.800000
-0.050300  4.800000
-0.084800  4.800000
-0.076500  4.800000
0.015700  4.800000
0.114700  4.800000
0.123000  4.800000
0.060700  4.800000
0.021700  4.800000
-0.010500  4.800000
-0.057800  4.800000
-0.084000  4.800000
-0.065300  4.800000
-0.015800  4.800000
0.009700  4.800000
0.027700  4.800000
0.044200  4.800000
0.054700  4.800000
0.046500  4.800000
0.002200  4.800000
-0.016500  4.800000
-0.018800  4.800000
-0.039000  4.800000
-0.057000  4.800000
-0.018100  4.800000
0.035200  4.800000
0.043500  4.800000
0.044200  4.800000
0.030700  4.800000
0.046500  4.800000
0.053200  4.800000
0.009700  4.800000
-0.024000  4.800000
-0.041300  4.800000
-0.048000  4.800000
-0.030000  4.800000
0.004500  4.800000
0.002200  4.800000
-0.006800  4.800000
0.002200  4.800000
0.030700  4.800000
0.050200  4.900000
0.021000  4.900000
-0.009100  4.900000
-0.036100  4.900000
-0.020300  4.900000
0.025500  4.900000
0.016500  4.900000
0.003000  4.900000
-0.008300  4.900000
0.005200  4.900000
0.036000  4.900000
0.030700  4.900000
0.021700  4.900000
0.004500  4.900000
-0.029300  4.900000
-0.040500  4.900000
-0.048000  4.900000
-0.057800  4.900000
-0.034600  4.900000
-0.021000  4.900000
-0.018100  4.900000
-0.012800  4.900000
-0.024000  4.900000
-0.012000  4.900000
0.019500  4.900000
0.066700  4.900000
0.111700  4.900000
0.141700  4.900000
0.112500  4.900000
0.020200  4.900000
-0.061500  4.900000
-0.123800  4.900000
-0.147000  4.900000
-0.137300  4.900000
-0.108800  4.900000
-0.064500  4.900000
-0.016500  4.900000
0.040500  4.900000
0.111000  4.900000
0.138000  4.900000
0.088500  4.900000
0.041200  4.900000
0.021700  4.900000
-0.010500  4.900000
-0.021800  4.900000
-0.025600  4.900000
-0.031500  4.900000
-0.015800  4.900000
-0.015800  4.900000
-0.012800  4.900000
-0.002300  4.900000
0.000700  4.900000
0.006700  4.900000
0.004500  4.900000
0.004500  4.900000
0.006700  4.900000
0.018000  4.900000
0.030700  4.900000
0.030700  4.900000
0.029200  4.900000
0.036000  4.900000
0.030700  4.900000
0.003000  4.900000
-0.009800  4.900000
-0.010500  4.900000
-0.021800  4.900000
-0.021800  4.900000
-0.006800  4.900000
-0.003000  4.900000
0.016500  4.900000
0.072000  4.900000
0.083200  4.900000
0.034500  4.900000
0.010500  4.900000
-0.019500  4.900000
-0.076500  4.900000
-0.110300  4.900000
-0.102100  4.900000
-0.074300  4.900000
-0.046500  4.900000
0.021700  4.900000
0.097500  4.900000
0.093700  4.900000
0.036700  4.900000
0.000700  4.900000
-0.030800  4.900000
-0.057000  4.900000
-0.057000  4.900000
-0.023300  4.900000
0.006000  4.900000
0.019500  4.900000
0.066700  4.900000
0.082500  4.900000
0.055500  4.900000
0.027000  4.900000
0.004500  4.900000
-0.009100  4.900000
-0.033000  4.900000
-0.057000  4.900000
-0.051100  4.900000
-0.015800  4.900000
0.014200  4.900000
0.046500  4.900000
0.054000  4.900000
0.073500  4.900000
0.058500  4.900000
-0.016500  4.900000
-0.054800  4.900000
-0.093000  4.900000
-0.081000  4.900000
-0.071300  4.900000
-0.091500  4.900000
-0.054800  4.900000
-0.018800  4.900000
0.000700  4.900000
0.012000  4.900000
0.024700  4.900000
0.053200  4.900000
0.065200  4.900000
0.039000  4.900000
0.009000  5.000000
0.003000  5.000000
0.006000  5.000000
0.010500  5.000000
0.025500  5.000000
0.039000  5.000000
0.006000  5.000000
-0.019500  5.000000
-0.009100  5.000000
-0.012000  5.000000
0.005200  5.000000
0.042000  5.000000
0.080200  5.000000
0.072700  5.000000
0.024000  5.000000
-0.000800  5.000000
-0.015800  5.000000
-0.021800  5.000000
-0.034600  5.000000
-0.015800  5.000000
0.007500  5.000000
-0.005300  5.000000
-0.018100  5.000000
-0.037500  5.000000
-0.014300  5.000000
0.013500  5.000000
0.000000  5.000000
0.003000  5.000000
0.031500  5.000000
0.052500  5.000000
0.043500  4.900000
0.003700  4.900000
-0.049500  4.900000
-0.069100  4.900000
-0.076500  4.900000
-0.051100  4.900000
-0.006000  4.900000
-0.001500  4.900000
-0.004600  4.900000
-0.007500  4.900000
-0.004600  5.000000
0.024000  5.000000
0.053200  5.000000
0.049500  5.000000
0.033000  5.000000
0.015700  5.000000
-0.010500  5.000000
-0.018100  5.000000
-0.008300  5.000000
-0.004600  5.000000
-0.027000  5.000000
-0.033000  5.000000
-0.004600  5.000000
-0.021000  5.000000
-0.032300  5.000000
-0.023300  5.000000
0.012000  5.000000
0.075000  5.000000
0.092200  5.000000
0.105000  5.000000
0.130500  5.000000
0.129000  5.000000
0.046500  5.000000
-0.065300  5.000000
-0.117000  5.000000
-0.114800  5.000000
-0.100600  5.000000
-0.105000  5.000000
-0.075000  5.000000
-0.023300  5.000000
0.010500  5.000000
0.024000  5.000000
0.023200  5.000000
0.031500  5.000000
0.021700  5.000000
0.015000  5.000000
0.035200  5.000000
0.054000  5.000000
0.023200  5.000000
-0.027800  5.000000
-0.035300  5.000000
-0.015000  5.000000
-0.021000  5.000000
-0.044300  5.000000
-0.033800  5.000000
-0.015000  5.000000
0.001500  5.000000
0.006700  5.000000
0.032200  5.000000
0.026200  5.000000
-0.008300  5.000000
-0.005300  5.000000
-0.003000  5.000000
0.008200  5.000000
0.025500  5.000000
0.039700  5.000000
0.065200  5.000000
0.054000  5.000000
-0.005300  5.000000
-0.033800  5.000000
-0.012000  5.000000
-0.007500  5.000000
-0.012000  5.000000
0.000700  5.000000
0.015700  5.000000
0.044200  5.100000
0.051000  5.100000
0.031500  5.100000
0.020200  5.100000
0.011200  5.100000
-0.013500  5.100000
-0.054000  5.100000
-0.066800  5.100000
-0.056300  5.100000
-0.050300  5.100000
-0.047300  5.100000
-0.025600  5.100000
0.009000  5.100000
0.008200  5.100000
0.003000  5.100000
0.000000  5.100000
0.002200  5.100000
0.024000  5.100000
0.013500  5.100000
-0.003000  5.100000
0.002200  5.100000
0.015000  5.100000
0.020200  5.100000
0.008200  5.100000
0.013500  5.100000
0.027700  5.100000
0.023200  5.100000
0.035200  5.100000
0.048000  5.100000
0.029200  5.100000
-0.015800  5.100000
-0.059300  5.100000
-0.051100  5.100000
-0.018100  5.100000
-0.005300  5.100000
0.005200  5.100000
0.021700  5.100000
0.005200  5.100000
-0.008300  5.100000
0.004500  5.100000
0.014200  5.100000
0.004500  5.100000
-0.020300  5.100000
-0.015000  5.100000
0.004500  5.100000
0.033700  5.100000
0.053200  5.100000
0.048700  5.100000
0.066700  5.100000
0.041200  5.100000
-0.022500  5.100000
-0.033800  5.100000
-0.054000  5.100000
-0.057800  5.100000
-0.012000  5.100000
-0.031500  5.100000
-0.050300  5.100000
-0.034600  5.100000
-0.044300  5.100000
-0.027800  5.100000
0.010500  5.100000
0.054000  5.100000
0.085500  5.100000
0.081700  5.100000
0.030000  5.100000
-0.010500  5.100000
-0.015000  5.100000
-0.025600  5.100000
-0.009100  5.100000
0.004500  5.100000
-0.018100  5.200000
-0.024000  5.200000
0.000700  5.200000
0.012700  5.200000
0.006000  5.200000
-0.023300  5.200000
-0.036800  5.200000
0.024000  5.200000
0.063000  5.200000
0.051700  5.200000
0.039000  5.200000
0.006700  5.200000
-0.012000  5.200000
-0.046500  5.200000
-0.074300  5.200000
-0.060800  5.200000
-0.045800  5.200000
-0.018100  5.200000
-0.009100  5.200000
0.009000  5.200000
0.031500  5.200000
0.030700  5.200000
0.028500  5.200000
0.004500  5.200000
-0.002300  5.200000
0.002200  5.300000
0.008200  5.300000
0.023200  5.300000
0.014200  5.300000
0.014200  5.300000
0.013500  5.300000
0.003000  5.300000
-0.001500  5.300000
-0.001500  5.300000
0.012000  5.300000
0.047200  5.300000
0.066700  5.300000
0.047200  5.300000
0.008200  5.300000
-0.022500  5.300000
-0.042800  5.300000
-0.051100  5.300000
-0.050300  5.300000
-0.023300  5.300000
0.007500  5.300000
0.001500  5.300000
0.005200  5.300000
-0.001500  5.300000
-0.021800  5.300000
-0.042000  5.300000
-0.041300  5.300000
-0.005300  5.300000
0.021700  5.300000
0.044200  5.300000
0.034500  5.300000
0.020200  5.300000
0.015000  5.300000
-0.004600  5.300000
-0.018800  5.300000
-0.025600  5.300000
-0.010500  5.300000
0.008200  5.300000
0.016500  5.300000
0.027000  5.300000
0.035200  5.300000
0.025500  5.300000
0.029200  5.300000
0.064500  5.300000
0.066000  5.300000
0.020200  5.300000
-0.018100  5.300000
-0.042800  5.300000
-0.062300  5.300000
-0.082500  5.300000
-0.092300  5.300000
-0.045800  5.300000
-0.008300  5.300000
-0.003000  5.300000
0.013500  5.300000
0.008200  5.300000
0.013500  5.300000
0.023200  5.300000
0.027000  5.300000
0.037500  5.300000
0.007500  5.300000
-0.023300  5.400000
-0.021000  5.400000
-0.029300  5.400000
-0.024800  5.400000
0.001500  5.400000
0.005200  5.400000
0.033000  5.400000
0.093000  5.400000
0.121500  5.400000
0.127500  5.400000
0.136500  5.400000
0.063000  5.400000
-0.032300  5.400000
-0.117000  5.400000
-0.196500  5.500000
-0.156800  5.500000
-0.103500  5.500000
-0.060800  5.500000
0.005200  5.500000
-0.000800  5.500000
-0.008300  5.500000
-0.000800  5.500000
-0.008300  5.500000
0.015700  5.500000
0.021700  5.500000
0.036000  5.500000
0.050200  5.500000
0.028500  5.600000
0.024700  5.600000
0.025500  5.600000
0.024700  5.600000
0.027000  5.600000
0.012700  5.600000
-0.011300  5.600000
-0.017300  5.600000
-0.014300  5.600000
-0.013500  5.600000
-0.002300  5.600000
0.027000  5.600000
0.050200  5.600000
0.045700  5.600000
0.036000  5.600000
0.004500  5.600000
-0.027000  5.600000
-0.036800  5.600000
-0.054000  5.700000
-0.044300  5.700000
-0.009800  5.700000
0.012000  5.700000
0.012000  5.700000
0.003000  5.700000
0.005200  5.700000
-0.005300  5.700000
-0.021800  5.700000
-0.009800  5.700000
0.009000  5.700000
0.024000  5.700000
0.053200  5.700000
0.087700  5.700000
0.067500  5.700000
0.025500  5.700000
-0.003000  5.700000
-0.045000  5.700000
-0.066800  5.700000
-0.089300  5.700000
-0.090000  5.800000
-0.042000  5.800000
-0.005300  5.800000
0.013500  5.800000
0.023200  5.800000
0.030000  5.800000
0.058500  5.800000
0.054000  5.800000
0.010500  5.800000
-0.008300  5.800000
-0.013500  5.800000
0.009000  5.800000
0.011200  5.800000
-0.014300  5.800000
-0.012000  5.800000
-0.029300  5.800000
-0.043600  5.800000
-0.035300  5.800000
-0.030000  5.800000
0.006700  5.800000
0.031500  5.800000
0.028500  5.800000
0.041200  5.800000
0.014200  5.800000
-0.018100  5.800000
-0.005300  5.800000
0.013500  5.800000
0.024700  5.800000
0.007500  5.800000
0.008200  5.800000
0.048000  5.800000
0.069000  5.800000
0.042700  5.800000
0.018000  5.800000
0.000000  5.800000
-0.020300  5.900000
-0.036800  5.900000
-0.067500  5.900000
-0.063000  5.900000
-0.023300  5.900000
-0.009800  5.900000
0.012000  5.900000
0.035200  5.900000
0.017200  5.900000
-0.000800  5.900000
-0.014300  5.900000
-0.027000  5.900000
-0.029300  6.000000
-0.043600  6.000000
-0.036800  6.000000
0.005200  6.000000
0.024000  6.000000
0.009700  6.000000
0.012700  6.000000
0.012000  6.000000
0.006000  6.100000
0.016500  6.100000
0.022500  6.100000
0.023200  6.100000
0.025500  6.100000
0.038200  6.100000
0.034500  6.100000
0.027000  6.100000
0.027000  6.100000
0.006700  6.200000
-0.008300  6.200000
-0.033000  6.200000
-0.055500  6.200000
-0.040500  6.200000
-0.024000  6.200000
-0.014300  6.200000
-0.001500  6.200000
0.010500  6.300000
0.033000  6.300000
0.040500  6.300000
0.018000  6.300000
0.006700  6.300000
0.002200  6.300000
-0.001500  6.300000
-0.009100  6.300000
-0.015800  6.300000
0.003000  6.300000
0.001500  6.300000
-0.006000  6.300000
0.038200  6.400000
0.074200  6.400000
0.052500  6.400000
0.010500  6.400000
-0.020300  6.400000
-0.055500  6.400000
-0.073500  6.400000
-0.071300  6.400000
-0.053300  6.500000
-0.009100  6.500000
0.010500  6.500000
0.027700  6.500000
0.048000  6.500000
0.034500  6.500000
0.023200  6.500000
0.026200  6.600000
0.024700  6.600000
0.014200  6.600000
0.008200  6.600000
0.003700  6.600000
-0.002300  6.600000
-0.008300  6.600000
-0.015800  6.600000
-0.023300  6.600000
-0.025600  6.600000
-0.021000  6.700000
-0.024000  6.700000
-0.010500  6.700000
0.018000  6.700000
0.042000  6.700000
0.081700  6.700000
0.082500  6.700000
0.035200  6.700000
0.009000  6.700000
-0.021800  6.700000
-0.025600  6.700000
-0.016500  6.700000
-0.044300  6.700000
-0.015800  6.700000
-0.004600  6.700000
-0.044300  6.700000
-0.044300  6.700000
-0.039000  6.700000
-0.045800  6.700000
-0.048000  6.800000
-0.023300  6.800000
-0.003000  6.800000
0.000700  6.800000
0.006700  6.800000
-0.000800  6.800000
0.012000  6.800000
0.024700  6.800000
0.032200  6.800000
0.033000  6.800000
0.022500  6.900000
0.015700  6.900000
0.017200  6.900000
0.027700  6.900000
0.011200  6.900000
-0.019500  6.900000
-0.019500  6.900000
0.005200  6.900000
0.008200  6.900000
-0.015800  6.900000
-0.039000  6.900000
-0.027000  7.000000
0.012700  7.000000
0.027700  7.000000
0.005200  7.000000
-0.023300  7.000000
-0.002300  7.000000
0.035200  7.000000
0.045700  7.000000
0.020200  7.000000
-0.012000  7.000000
-0.015000  7.000000
-0.028500  7.000000
-0.027800  7.000000
-0.018100  7.100000
0.004500  7.100000
0.038200  7.100000
0.064500  7.100000
0.062200  7.100000
0.024000  7.100000
0.016500  7.100000
0.001500  7.100000
-0.014300  7.200000
-0.021800  7.200000
-0.034600  7.200000
-0.017300  7.200000
-0.012800  7.200000
-0.015800  7.200000
-0.013500  7.200000
0.003000  7.200000
0.020200  7.200000
0.013500  7.200000
0.012700  7.300000
0.003700  7.300000
-0.005300  7.300000
-0.005300  7.300000
-0.006000  7.300000
-0.003800  7.300000
0.015700  7.300000
0.048000  7.300000
0.040500  7.400000
0.001500  7.400000
-0.012800  7.400000
0.002200  7.400000
0.027000  7.400000
0.033700  7.400000
0.051000  7.400000
0.104200  7.400000
0.078000  7.400000
-0.005300  7.400000
-0.073500  7.500000
-0.134300  7.500000
-0.135000  7.500000
-0.138100  7.500000
-0.136500  7.500000
-0.087100  7.500000
-0.030800  7.500000
0.000700  7.500000
0.012700  7.500000
0.040500  7.600000
0.057000  7.600000
0.063000  7.600000
0.057700  7.600000
0.027000  7.600000
0.006700  7.600000
0.009000  7.600000
0.019500  7.600000
0.034500  7.600000
0.059200  7.600000
0.078000  7.600000
0.078000  7.600000
0.054000  7.700000
0.005200  7.700000
-0.024800  7.700000
-0.053300  7.700000
-0.087800  7.700000
-0.078800  7.700000
-0.045000  7.700000
-0.025600  7.700000
0.000000  7.700000
0.004500  7.800000
0.007500  7.800000
0.021000  7.800000
0.015700  7.800000
0.021000  7.800000
0.026200  7.800000
0.037500  7.800000
0.053200  7.800000
0.040500  7.800000
0.024000  7.800000
0.027700  7.900000
0.022500  7.900000
-0.010500  7.900000
-0.032300  7.900000
-0.050300  7.900000
-0.061500  7.900000
-0.039000  7.900000
-0.027000  7.900000
-0.003800  7.900000
0.033000  8.000000
0.018000  8.000000
0.006000  8.000000
0.003000  8.000000
-0.012800  8.000000
-0.014300  8.000000
-0.006000  8.000000
-0.012000  8.100000
-0.024000  8.100000
0.014200  8.100000
0.027000  8.100000
0.007500  8.100000
0.009000  8.100000
-0.004600  8.100000
0.000700  8.100000
0.012000  8.100000
0.015700  8.100000
0.012700  8.200000
-0.001500  8.200000
0.000700  8.200000
-0.001500  8.200000
-0.019500  8.200000
-0.020300  8.200000
-0.012000  8.300000
0.009700  8.300000
0.049500  8.300000
0.045700  8.300000
0.012000  8.300000
-0.000800  8.400000
-0.012000  8.400000
-0.020300  8.400000
-0.039000  8.400000
-0.060800  8.400000
-0.039000  8.400000
-0.021000  8.500000
-0.023300  8.500000
-0.014300  8.500000
0.007500  8.500000
0.037500  8.500000
0.027700  8.500000
0.016500  8.500000
0.011200  8.500000
-0.006000  8.500000
0.032200  8.600000
0.059200  8.600000
0.027000  8.600000
0.001500  8.600000
-0.000800  8.600000
-0.006800  8.700000
-0.005300  8.700000
0.001500  8.700000
0.006000  8.700000
0.010500  8.700000
0.007500  8.700000
0.006700  8.800000
0.010500  8.800000
0.015000  8.800000
0.008200  8.800000
-0.012000  8.800000
-0.017300  8.800000
-0.003000  8.900000
-0.001500  8.900000
-0.001500  8.900000
0.009000  8.900000
0.016500  8.900000
0.019500  8.900000
0.027700  8.900000
0.057700  9.000000
0.057000  9.000000
0.012000  9.000000
-0.032300  9.000000
-0.075800  9.000000
-0.080300  9.000000
-0.067500  9.000000
-0.093800  9.000000
-0.069100  9.000000
0.000000  9.000000
0.016500  9.100000
0.016500  9.100000
0.006700  9.100000
0.009700  9.100000
0.010500  9.100000
-0.004600  9.200000
0.000700  9.200000
0.005200  9.200000
0.017200  9.200000
0.020200  9.300000
0.022500  9.300000
0.030700  9.300000
0.034500  9.300000
0.025500  9.300000
0.003000  9.400000
-0.006800  9.400000
-0.006800  9.400000
-0.005300  9.400000
-0.006800  9.400000
-0.006000  9.400000
0.001500  9.500000
0.008200  9.500000
0.012700  9.500000
0.009000  9.500000
-0.009100  9.500000
-0.009100  9.600000
0.004500  9.600000
0.024000  9.600000
0.048000  9.600000
0.051700  9.600000
0.028500  9.700000
0.006000  9.700000
0.000700  9.700000
-0.016500  9.700000
-0.016500  9.700000
0.009000  9.800000
0.022500  9.800000
0.018000  9.800000
0.004500  9.800000
-0.001500  9.800000
-0.009100  9.900000
-0.010500  9.900000
-0.007500  9.900000
-0.003800  9.900000
-0.014300  9.900000
-0.026300  9.900000
-0.021800  10.000000
-0.027800  10.000000
-0.040500  10.000000
-0.057000  10.000000
-0.053300  10.100000
-0.019500  10.100000
-0.006800  10.100000
-0.022500  10.200000
-0.036800  10.200000
-0.011300  10.200000
0.004500  10.200000
0.000000  10.300000
0.021000  10.300000
0.042000  10.300000
0.072700  10.300000
0.082500  10.300000
0.046500  10.400000
0.014200  10.400000
0.005200  10.400000
-0.000800  10.500000
-0.000800  10.500000
0.007500  10.500000
0.018000  10.600000
0.023200  10.600000
0.021700  10.600000
0.030700  10.700000
0.021700  10.700000
0.024000  10.700000
0.005200  10.700000
-0.030800  10.700000
-0.049500  10.800000
-0.063000  10.800000
-0.051100  10.800000
-0.054000  10.900000
-0.048000  10.900000
-0.018800  10.900000
0.002200  11.000000
-0.000800  11.000000
0.005200  11.000000
0.033000  11.100000
0.035200  11.100000
0.023200  11.100000
0.006700  11.200000
0.004500  11.200000
0.004500  11.200000
-0.005300  11.200000
-0.021800  11.200000
-0.011300  11.300000
0.018700  11.300000
0.024000  11.300000
0.018000  11.400000
-0.003000  11.400000
-0.010500  11.400000
-0.012000  11.500000
-0.013500  11.500000
-0.003000  11.500000
0.004500  11.600000
0.018000  11.600000
0.027700  11.600000
0.042000  11.600000
0.036000  11.700000
0.010500  11.700000
-0.002300  11.700000
-0.000800  11.700000
-0.003000  11.700000
0.000000  11.800000
0.019500  11.800000
0.023200  11.800000
0.010500  11.900000
-0.008300  11.900000
-0.028500  11.900000
-0.036800  12.000000
-0.027800  12.000000
-0.020300  12.000000
-0.013500  12.000000
0.013500  12.100000
0.030000  12.100000
0.049500  12.100000
0.058500  12.100000
0.012000  12.100000
-0.021800  12.200000
-0.031500  12.200000
-0.039000  12.200000
-0.045000  12.300000
-0.061500  12.300000
-0.055500  12.300000
-0.007500  12.400000
0.009000  12.400000
-0.009800  12.400000
0.003700  12.400000
0.025500  12.500000
0.065200  12.500000
0.090700  12.500000
0.054000  12.600000
0.021700  12.600000
-0.009100  12.600000
-0.027000  12.600000
-0.034600  12.600000
-0.063000  12.700000
-0.084000  12.700000
-0.054000  12.700000
-0.007500  12.800000
0.007500  12.800000
0.027700  12.800000
0.039000  12.900000
0.048000  12.900000
0.048000  12.900000
0.019500  13.000000
-0.016500  13.000000
-0.026300  13.000000
-0.014300  13.000000
-0.014300  13.000000
-0.009100  13.100000
-0.004600  13.100000
-0.000800  13.100000
0.001500  13.200000
0.009000  13.200000
0.019500  13.200000
0.012700  13.300000
0.008200  13.300000
0.027700  13.400000
0.070500  13.400000
0.093000  13.400000
0.063000  13.500000
0.012700  13.500000
-0.027000  13.500000
-0.051800  13.500000
-0.062300  13.500000
-0.067500  13.600000
-0.046500  13.600000
0.000000  13.700000
0.013500  13.700000
0.005200  13.700000
-0.005300  13.800000
-0.029300  13.800000
-0.041300  13.800000
-0.050300  13.800000
-0.038300  13.900000
0.001500  13.900000
0.021700  13.900000
0.024000  13.900000
0.028500  13.900000
0.036700  14.000000
0.033000  14.000000
0.025500  14.000000
0.019500  14.000000
0.014200  14.000000
0.018000  14.100000
0.021700  14.100000
0.015700  14.100000
0.008200  14.200000
0.008200  14.200000
0.008200  14.200000
0.004500  14.200000
-0.008300  14.300000
-0.016500  14.300000
0.003700  14.300000
0.033700  14.300000
0.044200  14.300000
0.048000  14.400000
0.021700  14.400000
-0.026300  14.400000
-0.059300  14.400000
-0.087800  14.400000
-0.096800  14.400000
-0.081800  14.400000
-0.055500  14.400000
-0.021800  14.500000
0.019500  14.500000
0.048000  14.500000
0.054000  14.500000
0.052500  14.500000
0.039000  14.600000
0.024000  14.600000
0.003700  14.600000
-0.001500  14.600000
-0.000800  14.600000
0.000700  14.700000
0.002200  14.700000
0.000700  14.700000
0.002200  14.700000
0.003700  14.800000
0.010500  14.800000
0.014200  14.800000
0.014200  14.800000
0.006000  14.800000
-0.000800  14.800000
-0.000800  14.800000
-0.001500  14.900000
-0.006800  14.900000
-0.014300  14.900000
-0.015800  14.900000
-0.012800  15.000000
-0.014300  15.000000
-0.021000  15.000000
-0.025600  15.000000
-0.018100  15.100000
-0.008300  15.100000
-0.010500  15.100000
-0.001500  15.100000
0.014200  15.200000
0.029200  15.200000
0.046500  15.200000
0.039000  15.200000
0.021700  15.300000
0.011200  15.300000
0.010500  15.300000
0.008200  15.300000
0.002200  15.300000
-0.006800  15.400000
-0.015800  15.400000
-0.012000  15.400000
-0.010500  15.400000
-0.008300  15.500000
-0.003800  15.500000
0.007500  15.500000
0.023200  15.600000
0.014200  15.600000
-0.001500  15.700000
-0.004600  15.700000
-0.003000  15.700000
-0.012000  15.700000
-0.021800  15.800000
-0.016500  15.800000
-0.008300  15.900000
0.024700  15.900000
0.061500  15.900000
0.050200  16.000000
0.033700  16.000000
0.012000  16.100000
-0.018800  16.100000
-0.033800  16.200000
-0.050300  16.200000
-0.066800  16.200000
-0.048800  16.200000
-0.008300  16.300000
0.005200  16.300000
0.009700  16.300000
0.006700  16.400000
-0.005300  16.400000
-0.005300  16.500000
-0.007500  16.500000
-0.003000  16.500000
0.009000  16.600000
0.015700  16.600000
0.012700  16.600000
0.005200  16.600000
0.008200  16.600000
0.012700  16.700000
0.009700  16.700000
0.018000  16.800000
0.023200  16.800000
0.023200  16.800000
0.024000  16.900000
0.017200  16.900000
0.005200  16.900000
-0.003800  17.000000
-0.006800  17.000000
-0.005300  17.000000
0.008200  17.000000
0.036000  17.000000
0.044200  17.100000
0.020200  17.100000
-0.006000  17.100000
-0.021800  17.200000
-0.027000  17.200000
-0.005300  17.200000
-0.006800  17.300000
-0.045800  17.300000
-0.049500  17.300000
-0.029300  17.400000
-0.019500  17.400000
-0.016500  17.400000
-0.031500  17.500000
-0.037500  17.500000
-0.009100  17.500000
0.015000  17.500000
0.018700  17.500000
0.024000  17.600000
0.021700  17.600000
0.015700  17.600000
0.011200  17.700000
0.006000  17.700000
0.007500  17.700000
0.004500  17.800000
0.006000  17.800000
0.008200  17.800000
0.006700  17.900000
0.010500  17.900000
0.012000  17.900000
0.009000  18.000000
0.009000  18.000000
0.012000  18.000000
0.014200  18.000000
0.014200  18.000000
0.014200  18.100000
0.006000  18.100000
-0.003800  18.100000
-0.006800  18.100000
-0.001500  18.200000
0.000700  18.200000
-0.001500  18.200000
-0.000800  18.300000
0.003000  18.300000
0.004500  18.300000
0.002200  18.300000
-0.000800  18.300000
0.001500  18.400000
0.007500  18.400000
0.012700  18.400000
0.018700  18.400000
0.014200  18.400000
0.006700  18.500000
0.006000  18.500000
0.009700  18.500000
0.012000  18.500000
-0.001500  18.600000
-0.016500  18.600000
-0.027000  18.600000
-0.035300  18.700000
-0.031500  18.700000
-0.021800  18.700000
-0.012800  18.800000
-0.004600  18.800000
-0.002300  18.800000
-0.000800  18.900000
-0.003000  18.900000
0.003700  18.900000
0.012000  18.900000
0.012000  19.000000
0.014200  19.000000
0.008200  19.000000
0.019500  19.100000
0.032200  19.100000
0.018700  19.100000
0.006700  19.200000
-0.009800  19.200000
-0.017300  19.300000
-0.012800  19.300000
-0.009800  19.300000
-0.015000  19.300000
-0.027000  19.400000
-0.009800  19.400000
0.002200  19.500000
-0.000800  19.500000
-0.005300  19.600000
-0.022500  19.600000
-0.030000  19.600000
-0.018100  19.700000
0.002200  19.700000
0.006700  19.800000
0.009700  19.800000
0.012700  19.800000
0.012000  19.800000
0.012700  19.900000
0.001500  19.900000
-0.014300  20.000000
-0.013500  20.000000
-0.006000  20.100000
-0.006800  20.100000
-0.006800  20.200000
-0.009100  20.200000
-0.001500  20.300000
0.012700  20.300000
0.025500  20.400000
0.039700  20.400000
0.031500  20.500000
0.027000  20.500000
0.031500  20.600000
0.036000  20.600000
0.033000  20.700000
0.012000  20.700000
0.003000  20.800000
-0.003000  20.800000
-0.009100  20.900000
-0.006800  20.900000
-0.009800  21.000000
-0.006800  21.000000
0.012000  21.100000
0.029200  21.100000
0.011200  21.100000
-0.011300  21.200000
-0.020300  21.200000
-0.030000  21.300000
-0.029300  21.300000
-0.031500  21.400000
-0.039000  21.400000
-0.035300  21.400000
-0.014300  21.500000
-0.001500  21.500000
0.003000  21.500000
0.006000  21.600000
0.003000  21.600000
0.006700  21.700000
0.005200  21.700000
0.006700  21.800000
0.003700  21.800000
-0.000800  21.900000
-0.003000  21.900000
-0.007500  22.000000
-0.006000  22.000000
0.000000  22.000000
0.012000  22.100000
0.014200  22.100000
0.009000  22.200000
0.008200  22.200000
0.010500  22.300000
0.016500  22.300000
0.021000  22.400000
0.018000  22.400000
0.012700  22.500000
0.007500  22.500000
0.000700  22.500000
-0.002300  22.600000
-0.006800  22.600000
-0.009100  22.700000
-0.015800  22.700000
-0.013500  22.800000
-0.000800  22.800000
0.010500  22.900000
0.021700  22.900000
0.015700  22.900000
0.000700  23.000000
-0.000800  23.000000
0.002200  23.100000
0.010500  23.200000
0.010500  23.200000
0.001500  23.300000
-0.003000  23.300000
-0.006800  23.400000
-0.010500  23.400000
-0.010500  23.400000
-0.001500  23.500000
0.000700  23.500000
-0.012800  23.600000
-0.018800  23.600000
-0.018800  23.700000
-0.015000  23.700000
-0.010500  23.800000
-0.006000  23.800000
0.000000  23.800000
0.003000  23.900000
0.015700  23.900000
0.028500  24.000000
0.020200  24.000000
0.009000  24.100000
-0.003000  24.100000
-0.006000  24.100000
-0.004600  24.200000
-0.011300  24.200000
-0.018100  24.300000
-0.025600  24.300000
-0.012000  24.300000
0.006000  24.400000
0.000700  24.400000
-0.004600  24.500000
-0.010500  24.500000
0.005200  24.600000
0.044200  24.600000
0.058500  24.600000
0.054700  24.700000
0.035200  24.700000
0.006700  24.700000
0.000000  24.800000
0.000000  24.800000
-0.009100  24.900000
-0.027800  24.900000
-0.036800  24.900000
-0.033800  25.000000
-0.033000  25.000000
-0.023300  25.100000
-0.005300  25.100000
0.000700  25.100000
0.008200  25.200000
0.004500  25.200000
-0.000800  25.200000
-0.000800  25.300000
-0.010500  25.300000
0.003000  25.300000
0.009700  25.400000
0.005200  25.400000
0.009000  25.400000
0.009000  25.500000
0.014200  25.500000
0.021700  25.500000
0.035200  25.600000
0.038200  25.600000
0.019500  25.600000
0.005200  25.600000
-0.005300  25.700000
-0.010500  25.700000
0.000700  25.700000
0.024000  25.800000
0.031500  25.800000
0.010500  25.800000
-0.007500  25.900000
-0.021800  25.900000
-0.026300  25.900000
-0.014300  26.000000
-0.008300  26.000000
-0.014300  26.000000
-0.027000  26.100000
-0.015000  26.100000
-0.000800  26.100000
0.000700  26.100000
0.000000  26.100000
-0.000800  26.200000
-0.001500  26.200000
-0.012000  26.200000
-0.010500  26.200000
-0.007500  26.300000
-0.004600  26.300000
0.005200  26.300000
0.016500  26.400000
0.031500  26.400000
0.038200  26.400000
0.029200  26.500000
0.020200  26.500000
0.009700  26.500000
0.000000  26.500000
-0.000800  26.500000
-0.001500  26.600000
-0.000800  26.600000
-0.000800  26.600000
-0.004600  26.700000
-0.005300  26.700000
-0.002300  26.700000
-0.003000  26.800000
-0.006800  26.800000
-0.005300  26.800000
-0.003000  26.900000
-0.000800  26.900000
-0.001500  26.900000
-0.000800  27.000000
0.001500  27.000000
0.000700  27.000000
0.005200  27.000000
0.010500  27.100000
0.009000  27.100000
0.003000  27.200000
0.003700  27.200000
0.013500  27.200000
0.011200  27.300000
-0.006000  27.300000
-0.012800  27.400000
-0.012000  27.400000
-0.009100  27.400000
-0.006800  27.500000
-0.003000  27.500000
0.002200  27.600000
-0.000800  27.600000
0.001500  27.600000
0.004500  27.700000
0.009000  27.700000
0.016500  27.800000
0.014200  27.800000
0.001500  27.900000
-0.001500  27.900000
-0.002300  27.900000
-0.005300  28.000000
-0.005300  28.000000
-0.010500  28.100000
-0.016500  28.100000
-0.023300  28.200000
-0.015000  28.200000
-0.000800  28.300000
0.003000  28.300000
0.004500  28.300000
0.001500  28.400000
-0.003000  28.400000
-0.009100  28.500000
-0.012800  28.500000
-0.010500  28.600000
-0.011300  28.600000
-0.007500  28.700000
-0.001500  28.700000
0.001500  28.800000
0.008200  28.800000
0.016500  28.800000
0.021000  28.900000
0.018000  28.900000
0.013500  28.900000
0.006000  29.000000
0.000700  29.000000
-0.000800  29.100000
0.001500  29.100000
0.001500  29.200000
0.000700  29.200000
0.003000  29.200000
0.001500  29.300000
0.004500  29.300000
0.005200  29.300000
0.002200  29.400000
-0.001500  29.400000
-0.003800  29.500000
-0.002300  29.500000
-0.000800  29.600000
-0.002300  29.600000
-0.003000  29.700000
-0.001500  29.700000
-0.001500  29.700000
-0.003000  29.700000
-0.002300  29.800000
-0.000800  29.800000
0.003000  29.900000
0.006000  29.900000
0.006700  30.000000
0.007500  30.000000
0.008200  30.100000
0.010500  30.100000
0.012700  30.100000
0.010500  30.100000
0.006700  30.200000
0.005200  30.200000
0.005200  30.300000
0.005200  30.300000
0.004500  30.400000
0.003000  30.400000
0.000700  30.500000
0.000700  30.500000
0.000700  30.600000
-0.001500  30.600000
-0.001500  30.600000
-0.000800  30.700000
-0.002300  30.700000
-0.003000  30.800000
-0.003800  30.800000
-0.005300  30.900000
-0.003000  30.900000
-0.004600  31.000000
-0.004600  31.000000
-0.006000  31.000000
-0.006000  31.100000
-0.005300  31.100000
-0.006000  31.200000
-0.004600  31.200000
-0.001500  31.300000
-0.000800  31.300000
-0.001500  31.400000
-0.000800  31.400000
0.000700  31.500000
0.000700  31.500000
0.003000  31.600000
0.004500  31.600000
0.003700  31.700000
0.000000  31.700000
-0.000800  31.800000
-0.001500  31.800000
0.000700  31.900000
0.003000  31.900000
0.003700  32.000000
0.003000  32.000000
0.002200  32.100000
0.005200  32.100000
0.007500  32.200000
0.007500  32.200000
0.001500  32.300000
0.000000  32.400000
0.000700  32.400000
0.001500  32.400000
0.005200  32.500000
0.004500  32.500000
0.003700  32.600000
0.002200  32.700000
0.000000  32.700000
-0.000800  32.800000
0.001500  32.800000
0.004500  32.900000
0.000700  32.900000
-0.002300  33.000000
-0.004600  33.100000
-0.005300  33.100000
-0.004600  33.200000
-0.002300  33.200000
-0.001500  33.300000
-0.003000  33.300000
-0.000800  33.400000
0.004500  33.400000
0.005200  33.500000
0.005200  33.600000
0.006700  33.600000
0.005200  33.700000
0.005200  33.700000
0.007500  33.700000
0.009000  33.800000
0.012000  33.900000
0.009000  33.900000
0.006000  34.000000
0.006700  34.000000
0.003000  34.100000
0.002200  34.100000
0.000700  34.100000
-0.001500  34.200000
-0.000800  34.300000
-0.002300  34.300000
-0.003000  34.400000
-0.003000  34.400000
-0.000800  34.500000
-0.001500  34.500000
-0.002300  34.600000
0.001500  34.600000
0.004500  34.700000
0.008200  34.700000
0.007500  34.800000
0.005200  34.800000
0.001500  34.900000
-0.006800  35.000000
-0.010500  35.000000
-0.012800  35.100000
-0.010500  35.100000
-0.008300  35.100000
-0.005300  35.200000
-0.000800  35.300000
-0.003000  35.300000
-0.003000  35.400000
0.003000  35.400000
0.006700  35.500000
0.007500  35.500000
0.012000  35.600000
0.021700  35.600000
0.026200  35.700000
0.014200  35.700000
-0.002300  35.800000
-0.012800  35.900000
-0.018100  35.900000
-0.018100  36.000000
-0.014300  36.000000
-0.006800  36.000000
-0.005300  36.100000
-0.005300  36.200000
-0.005300  36.200000
-0.001500  36.300000
0.003000  36.300000
0.003000  36.400000
0.003000  36.400000
-0.001500  36.500000
0.002200  36.500000
0.006700  36.600000
0.006000  36.600000
0.004500  36.700000
0.005200  36.800000
0.011200  36.800000
0.016500  36.900000
0.019500  36.900000
0.015700  36.900000
0.010500  37.000000
0.005200  37.000000
0.000000  37.100000
-0.006800  37.100000
-0.012000  37.200000
-0.012000  37.300000
-0.015000  37.300000
-0.024000  37.300000
-0.021800  37.400000
-0.005300  37.400000
0.000000  37.500000
0.003000  37.500000
0.006700  37.600000
0.005200  37.600000
0.004500  37.700000
0.000700  37.700000
0.000000  37.800000
-0.001500  37.800000
-0.002300  37.800000
-0.000800  37.900000
0.003700  37.900000
0.005200  37.900000
0.000700  38.000000
-0.000800  38.000000
-0.003000  38.100000
-0.003000  38.100000
-0.004600  38.200000
-0.007500  38.200000
-0.006800  38.200000
-0.005300  38.300000
-0.000800  38.300000
0.000700  38.400000
0.004500  38.400000
0.008200  38.500000
0.005200  38.500000
0.003000  38.600000
0.000700  38.600000
0.000700  38.600000
0.001500  38.600000
0.003000  38.700000
0.004500  38.700000
0.003000  38.800000
0.003000  38.800000
0.004500  38.900000
0.003000  38.900000
0.005200  39.000000
0.004500  39.000000
0.001500  39.000000
0.002200  39.100000
0.004500  39.100000
0.003000  39.100000
0.001500  39.200000
0.003000  39.200000
0.001500  39.300000
0.004500  39.300000
0.008200  39.400000
0.006000  39.400000
0.005200  39.500000
0.004500  39.500000
0.003000  39.600000
0.002200  39.600000
0.000000  39.600000
-0.000800  39.700000
-0.001500  39.700000
-0.003000  39.800000
-0.001500  39.800000
0.001500  39.900000
0.006700  39.900000
0.011200  40.000000
0.009000  40.000000
0.008200  40.000000
0.007500  40.100000
0.003000  40.100000
-0.001500  40.200000
-0.006800  40.200000
-0.008300  40.300000
-0.006800  40.300000
-0.004600  40.400000
-0.003000  40.400000
-0.006800  40.500000
-0.008300  40.500000
-0.006800  40.500000
-0.004600  40.600000
-0.002300  40.600000
0.000000  40.700000
0.001500  40.700000
0.001500  40.800000
0.000000  40.800000
0.000700  40.900000
0.001500  40.900000
0.001500  40.900000
0.003000  41.000000
0.002200  41.000000
0.001500  41.100000
0.003700  41.100000
0.003000  41.200000
0.005200  41.200000
0.006000  41.300000
0.007500  41.300000
0.005200  41.400000
0.007500  41.400000
0.006700  41.400000
0.002200  41.500000
0.000700  41.500000
0.003000  41.600000
0.008200  41.600000
0.010500  41.700000
0.010500  41.700000
0.005200  41.800000
0.000700  41.800000
0.000000  41.800000
-0.002300  41.900000
-0.006800  41.900000
-0.005300  42.000000
0.001500  42.000000
0.000700  42.100000
-0.000800  42.100000
-0.006800  42.200000
-0.012000  42.200000
-0.011300  42.300000
-0.012000  42.300000
0.002200  42.400000
0.010500  42.400000
-0.006000  42.500000
-0.021000  42.500000
-0.024000  42.600000
-0.019500  42.600000
-0.015800  42.700000
-0.015000  42.700000
-0.009100  42.700000
-0.004600  42.800000
-0.007500  42.800000
-0.009100  42.900000
-0.003000  42.900000
0.003700  42.900000
0.006700  43.000000
0.008200  43.000000
0.008200  43.100000
0.006000  43.100000
0.007500  43.100000
0.008200  43.200000
0.008200  43.200000
0.009000  43.200000
0.007500  43.300000
0.008200  43.300000
0.012700  43.400000
0.012000  43.400000
0.012000  43.400000
0.011200  43.500000
0.009700  43.500000
0.010500  43.600000
0.009700  43.600000
0.009000  43.600000
0.006700  43.700000
0.006000  43.700000
0.005200  43.800000
0.004500  43.800000
0.003000  43.900000
0.001500  43.900000
0.000700  44.000000
0.001500  44.000000
0.000000  44.100000
0.000700  44.100000
0.001500  44.100000
0.002200  44.200000
0.003000  44.200000
0.001500  44.300000
0.003000  44.300000
0.003000  44.400000
0.001500  44.400000
0.001500  44.500000
0.000700  44.500000
0.001500  44.500000
0.003000  44.600000
0.004500  44.600000
0.003000  44.700000
0.000700  44.800000
-0.001500  44.800000
-0.002300  44.900000
-0.001500  44.900000
-0.001500  45.000000
0.000700  45.000000
-0.000800  45.000000
-0.001500  45.100000
-0.002300  45.100000
0.000000  45.200000
0.000000  45.300000
-0.000800  45.300000
0.000700  45.400000
0.001500  45.400000
0.003000  45.400000
0.005200  45.500000
0.006700  45.500000
0.006700  45.600000
0.005200  45.600000
0.004500  45.700000
0.004500  45.700000
0.003700  45.800000
0.003700  45.800000
0.000700  45.900000
-0.001500  45.900000
-0.002300  45.900000
-0.003800  45.900000
-0.001500  46.000000
0.000000  46.000000
0.002200  46.100000
0.003700  46.100000
0.000700  46.200000
0.000700  46.200000
-0.000800  46.300000
-0.001500  46.300000
-0.001500  46.300000
-0.003000  46.400000
-0.002300  46.400000
0.000700  46.400000
0.002200  46.500000
0.003700  46.500000
0.002200  46.600000
0.000700  46.600000
0.000700  46.600000
-0.000800  46.700000
-0.001500  46.700000
-0.005300  46.800000
-0.006800  46.800000
-0.006800  46.800000
-0.006000  46.800000
-0.003000  46.900000
-0.003800  46.900000
-0.003000  46.900000
-0.001500  47.000000
0.000000  47.000000
0.000000  47.100000
0.000700  47.100000
0.001500  47.100000
0.003000  47.200000
0.003000  47.200000
0.004500  47.200000
0.004500  47.200000
0.002200  47.300000
0.003700  47.300000
0.003000  47.400000
0.003700  47.400000
0.000700  47.400000
-0.000800  47.500000
0.000000  47.500000
-0.002300  47.500000
-0.002300  47.600000
-0.001500  47.600000
-0.003000  47.600000
-0.004600  47.600000
-0.005300  47.700000
-0.003800  47.700000
-0.003000  47.700000
-0.004600  47.800000
-0.003800  47.800000
-0.001500  47.900000
-0.001500  47.900000
-0.002300  47.900000
0.000700  48.000000
0.003700  48.000000
0.002200  48.000000
0.000700  48.100000
0.002200  48.100000
0.003000  48.100000
0.002200  48.100000
0.003700  48.200000
0.005200  48.200000
0.004500  48.200000
0.003000  48.300000
0.001500  48.300000
0.004500  48.300000
0.004500  48.400000
0.003700  48.400000
0.004500  48.400000
0.003700  48.400000
0.002200  48.500000
-0.000800  48.500000
-0.001500  48.500000
-0.000800  48.600000
0.001500  48.600000
0.002200  48.600000
0.003700  48.600000
0.003000  48.600000
0.001500  48.700000
0.001500  48.700000
-0.000800  48.700000
0.000000  48.800000
0.001500  48.800000
0.001500  48.800000
0.002200  48.800000
0.001500  48.900000
-0.000800  48.900000
-0.001500  48.900000
-0.000800  49.000000
-0.000800  49.000000
0.001500  49.000000
-0.000800  49.000000
-0.003000  49.100000
-0.001500  49.100000
0.000000  49.100000
0.000700  49.200000
0.001500  49.200000
0.003700  49.200000
0.003000  49.300000
0.003000  49.300000
0.003000  49.400000
0.001500  49.400000
0.004500  49.400000
0.005200  49.500000
0.003700  49.500000
0.003000  49.500000
0.002200  49.500000
0.001500  49.500000
0.001500  49.600000
0.001500  49.600000
0.000700  49.600000
0.000000  49.700000
-0.002300  49.700000
-0.003000  49.700000
-0.003800  49.700000
-0.003000  49.800000
-0.001500  49.800000
-0.002300  49.800000
0.000700  49.900000
-0.001500  49.900000
0.000000  49.900000
0.002200  49.900000
0.003000  49.900000
0.003000  50.000000
0.001500  50.000000
0.004500  50.000000
0.005200  50.100000
0.005200  50.100000
0.003700  50.100000
0.000000  50.100000
-0.000800  50.200000
-0.001500  50.200000
-0.000800  50.200000
0.000700  50.300000
0.001500  50.300000
0.001500  50.300000
-0.000800  50.400000
-0.003000  50.400000
-0.003000  50.400000
-0.003000  50.400000
0.000000  50.400000
0.002200  50.500000
0.002200  50.500000
0.001500  50.500000
0.000700  50.500000
0.001500  50.600000
0.000000  50.600000
0.000700  50.700000
0.001500  50.700000
0.001500  50.700000
0.002200  50.800000
0.001500  50.800000
0.002200  50.800000
0.000700  50.800000
0.003000  50.900000
0.004500  50.900000
0.003000  50.900000
0.005200  51.000000
0.006700  51.000000
0.008200  51.100000
0.006700  51.100000
0.006000  51.100000
0.006700  51.200000
0.008200  51.200000
0.004500  51.200000
0.004500  51.300000
0.002200  51.300000
0.000000  51.300000
0.000700  51.300000
0.000700  51.400000
0.003700  51.400000
0.003700  51.400000
0.003000  51.500000
0.001500  51.500000
0.002200  51.500000
0.003000  51.600000
0.004500  51.600000
0.004500  51.600000
0.004500  51.600000
0.004500  51.700000
0.000700  51.700000
0.000700  51.700000
0.001500  51.700000
0.000700  51.800000
0.003000  51.800000
0.004500  51.800000
0.004500  51.900000
0.001500  51.900000
0.000700  51.900000
-0.001500  52.000000
-0.004600  52.000000
-0.003000  52.000000
-0.003000  52.100000
-0.003000  52.100000
-0.005300  52.200000
-0.007500  52.200000
-0.006800  52.200000
-0.006800  52.200000
-0.005300  52.300000
-0.004600  52.300000
-0.003800  52.300000
-0.002300  52.400000
0.000700  52.400000
0.002200  52.400000
0.003000  52.500000
0.003000  52.500000
0.003000  52.600000
0.001500  52.600000
0.001500  52.600000
0.001500  52.600000
-0.000800  52.700000
0.002200  52.700000
0.000000  52.700000
-0.004600  52.800000
-0.005300  52.800000
-0.005300  52.900000
-0.003000  52.900000
-0.005300  52.900000
-0.003800  53.000000
-0.002300  53.000000
-0.002300  53.000000
0.000700  53.100000
-0.001500  53.100000
-0.003000  53.100000
-0.001500  53.100000
-0.001500  53.200000
-0.003000  53.200000
-0.000800  53.200000
-0.000800  53.300000
0.000000  53.300000
0.000700  53.300000
-0.003000  53.300000
-0.001500  53.400000
0.000700  53.400000
0.002200  53.400000
0.003000  53.500000
0.001500  53.500000
0.002200  53.500000
0.003000  53.500000
0.003700  53.500000
0.003700  53.500000
0.004500  53.600000
0.003700  53.600000
0.006700  53.600000
0.006000  53.600000
0.005200  53.700000
0.005200  53.700000
0.002200  53.700000
0.000700  53.800000
0.001500  53.800000
0.000700  53.800000
0.001500  53.900000
0.004500  53.900000
0.005200  53.900000
0.006700  53.900000
0.004500  54.000000
0.003000  54.000000
0.000700  54.000000
0.000700  54.000000
0.000000  54.000000
-0.000800  54.100000
-0.001500  54.100000
-0.003800  54.100000
-0.004600  54.200000
-0.003000  54.200000
-0.001500  54.200000
0.000700  54.200000
0.000700  54.300000
0.002200  54.300000
0.000700  54.300000
0.000700  54.300000
0.000700  54.300000
0.000700  54.400000
0.003000  54.400000
0.004500  54.400000
0.003000  54.400000
0.004500  54.400000
0.004500  54.400000
0.000700  54.400000
-0.000800  54.500000
-0.001500  54.500000
-0.003000  54.500000
-0.001500  54.500000
-0.003000  54.500000
-0.004600  54.600000
-0.002300  54.600000
-0.002300  54.600000
-0.001500  54.600000
-0.000800  54.600000
-0.000800  54.700000
0.000700  54.700000
-0.000800  54.700000
-0.001500  54.700000
-0.001500  54.800000
-0.003000  54.800000
-0.002300  54.800000
-0.000800  54.800000
0.000000  54.800000
0.001500  54.900000
0.001500  54.900000
0.001500  54.900000
0.003000  54.900000
0.002200  54.900000
0.003000  54.900000
0.004500  55.000000
0.004500  55.000000
0.003000  55.000000
0.003000  55.000000
0.005200  55.000000
0.003700  55.000000
0.003000  55.100000
0.003700  55.100000
0.003700  55.100000
0.005200  55.100000
0.006000  55.100000
0.005200  55.200000
0.005200  55.200000
0.006000  55.200000
0.006000  55.200000
0.006000  55.200000
0.003000  55.200000
0.001500  55.300000
0.000700  55.300000
0.001500  55.300000
0.000000  55.300000
0.000700  55.300000
0.003700  55.300000
0.000700  55.300000
0.001500  55.300000
0.001500  55.300000
0.000700  55.400000
0.002200  55.400000
0.000700  55.400000
-0.001500  55.400000
-0.003000  55.400000
-0.001500  55.500000
-0.001500  55.500000
-0.000800  55.500000
-0.000800  55.500000
0.001500  55.500000
0.003000  55.500000
0.001500  55.600000
0.003000  55.600000
0.003000  55.600000
0.002200  55.600000
-0.000800  55.600000
-0.000800  55.600000
-0.001500  55.700000
-0.002300  55.700000
-0.001500  55.700000
-0.003000  55.700000
-0.003000  55.700000
-0.003800  55.700000
-0.003800  55.800000
-0.001500  55.800000
0.001500  55.800000
0.005200  55.800000
0.006000  55.800000
0.005200  55.800000
0.004500  55.800000
0.004500  55.800000
0.003000  55.900000
0.003000  55.900000
0.001500  55.900000
0.000000  55.900000
0.001500  55.900000
0.003000  55.900000
0.000700  56.000000
-0.000800  56.000000
-0.001500  56.000000
-0.000800  56.000000
0.000000  56.000000
0.002200  56.000000
0.003700  56.100000
0.004500  56.100000
0.005200  56.100000
0.003000  56.100000
0.003000  56.100000
0.001500  56.200000
0.000700  56.200000
0.002200  56.200000
-0.000800  56.200000
-0.002300  56.200000
-0.001500  56.200000
0.000000  56.200000
-0.000800  56.200000
-0.001500  56.200000
-0.003000  56.300000
-0.004600  56.300000
-0.000800  56.300000
0.000700  56.300000
0.002200  56.300000
0.002200  56.300000
0.001500  56.300000
0.002200  56.300000
0.001500  56.400000
0.003700  56.400000
0.002200  56.400000
0.001500  56.400000
0.002200  56.400000
0.000000  56.400000
0.000000  56.400000
-0.001500  56.400000
-0.003000  56.400000
-0.004600  56.500000
-0.005300  56.500000
-0.003000  56.500000
-0.000800  56.500000
0.003000  56.500000
0.001500  56.500000
0.000700  56.500000
-0.000800  56.500000
-0.000800  56.600000
0.001500  56.600000
0.000000  56.600000
-0.001500  56.600000
-0.001500  56.600000
-0.003000  56.600000
-0.005300  56.600000
-0.004600  56.700000
-0.005300  56.700000
-0.004600  56.700000
0.000700  56.700000
0.000000  56.700000
0.000700  56.700000
-0.000800  56.700000
0.000700  56.700000
0.003700  56.700000
0.004500  56.700000
0.003700  56.700000
0.001500  56.700000
0.000700  56.700000
0.000700  56.700000
0.000700  56.700000
0.001500  56.700000
0.002200  56.700000
0.001500  56.700000
0.002200  56.700000
0.003000  56.700000
0.003000  56.700000
0.001500  56.800000
-0.000800  56.800000
0.000000  56.800000
0.000700  56.800000
0.001500  56.800000
0.001500  56.800000
0.001500  56.800000
0.003700  56.800000
0.003000  56.800000
0.004500  56.800000
0.001500  56.800000
0.000000  56.800000
-0.000800  56.800000
0.000700  56.900000
0.002200  56.900000
0.002200  56.900000
0.002200  56.900000
0.000700  56.900000
-0.000800  56.900000
0.000700  56.900000
0.001500  56.900000
0.001500  56.900000
-0.000800  56.900000
-0.001500  57.000000
-0.001500  57.000000
-0.002300  57.000000
-0.000800  57.000000
0.000000  57.000000
0.001500  57.000000
0.000000  57.000000
-0.001500  57.000000
-0.000800  57.000000
-0.002300  57.000000
0.000000  57.000000
0.000000  57.000000
-0.000800  57.000000
0.000700  57.000000
0.001500  57.000000
0.001500  57.000000
0.003000  57.000000
0.004500  57.100000
0.003000  57.100000
0.000700  57.100000
0.000700  57.100000
0.003700  57.100000
0.005200  57.100000
0.003700  57.100000
0.003000  57.100000
0.001500  57.100000
-0.001500  57.100000
-0.000800  57.100000
-0.000800  57.100000
0.000000  57.100000
0.003000  57.100000
0.002200  57.100000
0.000700  57.100000
0.000700  57.100000
-0.000800  57.100000
-0.001500  57.100000
-0.001500  57.100000
-0.003000  57.100000
-0.001500  57.100000
-0.000800  57.100000
-0.001500  57.100000
-0.000800  57.100000
-0.000800  57.100000
-0.000800  57.100000
-0.000800  57.100000
0.000000  57.100000
0.000700  57.100000
0.003000  57.100000
0.006700  57.100000
0.006700  57.100000
0.007500  57.100000
0.006000  57.100000
0.005200  57.100000
0.005200  57.100000
0.004500  57.100000
0.004500  57.100000
0.004500  57.100000
0.004500  57.100000
0.004500  57.100000
0.001500  57.100000
0.001500  57.100000
0.003000  57.100000
0.002200  57.100000
0.000700  57.100000
-0.001500  57.100000
-0.001500  57.100000
-0.001500  57.100000
0.001500  57.100000
0.005200  57.100000
0.005200  57.100000
0.003000  57.100000
0.001500  57.100000
0.003000  57.200000
0.002200  57.200000
0.001500  57.200000
0.001500  57.200000
0.003000  57.200000
0.004500  57.200000
0.000000  57.200000
-0.001500  57.200000
-0.003000  57.200000
-0.003000  57.200000
-0.001500  57.200000
0.000700  57.200000
0.000700  57.200000
0.000700  57.200000
0.002200  57.200000
0.004500  57.300000
0.004500  57.300000
0.002200  57.300000
0.000000  57.300000
-0.001500  57.300000
-0.001500  57.300000
-0.001500  57.300000
-0.003000  57.300000
-0.003000  57.300000
-0.000800  57.300000
0.000000  57.300000
-0.001500  57.300000
-0.001500  57.300000
-0.004600  57.300000
-0.004600  57.300000
-0.004600  57.300000
-0.006000  57.300000
-0.003800  57.300000
-0.005300  57.300000
-0.005300  57.400000
-0.003000  57.400000
-0.000800  57.400000
0.000000  57.400000
0.000700  57.400000
0.001500  57.400000
0.003000  57.400000
0.003700  57.400000
0.003700  57.400000
0.003700  57.400000
0.005200  57.400000
0.004500  57.400000
0.002200  57.400000
0.000700  57.500000
-0.001500  57.500000
-0.003800  57.500000
-0.003000  57.500000
-0.000800  57.500000
-0.001500  57.500000
-0.002300  57.500000
-0.002300  57.500000
0.000000  57.500000
-0.000800  57.500000
-0.000800  57.500000
-0.000800  57.600000
-0.001500  57.600000
-0.002300  57.600000
0.000000  57.600000
0.000700  57.600000
0.000700  57.600000
0.001500  57.600000
0.001500  57.600000
0.000700  57.600000
0.000700  57.600000
-0.000800  57.600000
-0.004600  57.600000
-0.005300  57.600000
-0.004600  57.600000
-0.003000  57.600000
-0.003800  57.600000
-0.004600  57.600000
-0.003800  57.700000
-0.000800  57.700000
0.003000  57.700000
0.003000  57.700000
0.006700  57.700000
0.009700  57.700000
0.011200  57.700000
0.012700  57.700000
0.013500  57.700000
0.013500  57.700000
0.012000  57.700000
0.010500  57.700000
0.009700  57.700000
0.007500  57.700000
0.008200  57.700000
0.009000  57.700000
0.006700  57.700000
0.007500  57.800000
0.007500  57.800000
0.006700  57.800000
0.006700  57.800000
0.006000  57.800000
0.009000  57.800000
0.010500  57.800000
0.009000  57.800000
0.005200  57.900000
0.004500  57.900000
0.004500  57.900000
0.004500  57.900000
0.004500  57.900000
0.000700  57.900000
-0.003000  57.900000
-0.003800  57.900000
-0.003800  57.900000
-0.006800  58.000000
-0.009100  58.000000
-0.008300  58.000000
-0.007500  58.000000
-0.007500  58.000000
-0.007500  58.000000
-0.006000  58.000000
-0.007500  58.000000
-0.009100  58.000000
-0.007500  58.000000
-0.003800  58.100000
-0.004600  58.100000
-0.005300  58.100000
-0.003000  58.100000
-0.003800  58.100000
-0.002300  58.100000
-0.000800  58.200000
-0.000800  58.200000
-0.003000  58.200000
-0.001500  58.200000
0.000700  58.200000
0.003000  58.200000
0.005200  58.200000
0.006000  58.200000
0.007500  58.300000
0.009000  58.300000
0.009000  58.300000
0.009000  58.300000
0.008200  58.300000
0.005200  58.300000
0.004500  58.300000
0.004500  58.300000
0.005200  58.300000
0.005200  58.300000
0.004500  58.400000
0.004500  58.400000
0.004500  58.400000
0.001500  58.400000
0.001500  58.400000
0.000700  58.400000
-0.001500  58.400000
-0.000800  58.400000
-0.000800  58.400000
0.000700  58.400000
0.001500  58.400000
0.001500  58.500000
0.000700  58.500000
0.000000  58.500000
0.000700  58.500000
0.001500  58.500000
0.003000  58.500000
0.004500  58.500000
0.003700  58.500000
0.003000  58.500000
0.003000  58.500000
0.003000  58.500000
0.000700  58.500000
0.000700  58.500000
0.000700  58.500000
-0.000800  58.500000
-0.001500  58.500000
-0.003000  58.500000
-0.003000  58.500000
-0.003000  58.500000
-0.004600  58.500000
-0.006000  58.500000
-0.005300  58.600000
-0.006000  58.600000
-0.006000  58.600000
-0.003000  58.600000
0.000700  58.600000
0.001500  58.600000
0.003000  58.600000
0.001500  58.600000
0.003000  58.600000
0.003000  58.600000
-0.000800  58.600000
-0.001500  58.600000
-0.004600  58.600000
-0.005300  58.600000
-0.006000  58.600000
-0.003800  58.600000
-0.001500  58.600000
0.001500  58.600000
0.003000  58.600000
0.001500  58.600000
0.001500  58.600000
0.000700  58.600000
0.001500  58.600000
0.000700  58.600000
-0.001500  58.600000
0.000700  58.600000
0.000700  58.600000
-0.000800  58.600000
-0.000800  58.600000
-0.001500  58.600000
-0.001500  58.600000
-0.003000  58.600000
-0.004600  58.600000
-0.002300  58.600000
-0.002300  58.600000
-0.001500  58.600000
-0.001500  58.600000
-0.003000  58.600000
-0.003000  58.600000
-0.002300  58.600000
-0.001500  58.600000
-0.003000  58.600000
-0.002300  58.600000
-0.001500  58.600000
-0.000800  58.600000
0.000700  58.600000
0.003000  58.600000
0.004500  58.600000
0.004500  58.600000
0.005200  58.600000
0.007500  58.600000
0.010500  58.600000
0.012000  58.600000
0.009000  58.600000
0.007500  58.600000
0.007500  58.500000
0.005200  58.500000
0.003700  58.500000
0.004500  58.500000
0.004500  58.500000
0.003700  58.500000
0.005200  58.500000
0.003700  58.500000
0.001500  58.500000
0.000700  58.500000
-0.000800  58.500000
0.000700  58.500000
0.002200  58.500000
0.003000  58.500000
0.001500  58.500000
0.000700  58.500000
0.000000  58.500000
0.000000  58.500000
0.002200  58.500000
0.000700  58.500000
0.000700  58.500000
-0.000800  58.500000
-0.000800  58.500000
0.001500  58.500000
0.000700  58.500000
0.002200  58.500000
0.000700  58.500000
0.000700  58.500000
0.000700  58.400000
0.003000  58.400000
0.004500  58.400000
0.003000  58.400000
0.003000  58.400000
0.000700  58.400000
0.002200  58.400000
0.002200  58.400000
0.000700  58.400000
0.000000  58.400000
-0.001500  58.300000
-0.004600  58.300000
-0.007500  58.300000
-0.008300  58.300000
-0.009100  58.300000
-0.007500  58.300000
-0.007500  58.300000
-0.007500  58.300000
-0.008300  58.300000
-0.006800  58.300000
-0.003000  58.300000
-0.003000  58.300000
-0.000800  58.300000
0.000700  58.300000
0.001500  58.300000
-0.000800  58.300000
0.000700  58.300000
0.003700  58.300000
0.000700  58.300000
0.003000  58.300000
0.002200  58.300000
0.002200  58.300000
0.003700  58.200000
0.003000  58.200000
0.006700  58.200000
0.005200  58.200000
0.005200  58.200000
0.008200  58.200000
0.008200  58.200000
0.008200  58.200000
0.006700  58.200000
0.007500  58.200000
0.006700  58.200000
0.006700  58.200000
0.008200  58.200000
0.006700  58.200000
0.005200  58.200000
0.003000  58.200000
0.003000  58.200000
0.003700  58.200000
0.000700  58.200000
0.002200  58.200000
0.003700  58.100000
0.004500  58.100000
0.004500  58.100000
0.000700  58.100000
-0.001500  58.100000
-0.001500  58.100000
-0.002300  58.100000
-0.004600  58.100000
-0.006000  58.100000
-0.005300  58.100000
-0.004600  58.100000
-0.005300  58.100000
-0.005300  58.100000
-0.005300  58.100000
-0.003000  58.100000
-0.001500  58.100000
-0.000800  58.100000
0.000700  58.100000
0.001500  58.100000
0.000700  58.100000
0.003000  58.100000
-0.000800  58.100000
-0.000800  58.100000
0.001500  58.100000
-0.000800  58.100000
-0.000800  58.100000
-0.003000  58.100000
-0.001500  58.100000
-0.000800  58.100000
-0.001500  58.100000
-0.001500  58.100000
0.001500  58.100000
0.005200  58.100000
0.003700  58.100000
0.003700  58.100000
0.003000  58.100000
0.000700  58.100000
0.001500  58.100000
0.001500  58.100000
0.002200  58.100000
0.003000  58.100000
0.003000  58.100000
0.002200  58.100000
-0.000800  58.100000
-0.001500  58.100000
0.000700  58.100000
-0.000800  58.100000
0.001500  58.100000
0.004500  58.100000
0.003700  58.100000
0.003000  58.100000
0.000700  58.100000
0.000700  58.100000
0.001500  58.100000
0.003000  58.100000
0.003700  58.100000
0.003000  58.100000
0.000700  58.100000
0.001500  58.100000
0.000000  58.100000
-0.002300  58.000000
-0.000800  58.000000
-0.000800  58.000000
0.000700  58.000000
0.000700  58.000000
-0.002300  58.000000
-0.002300  58.000000
-0.000800  58.000000
0.000000  58.000000
-0.000800  58.000000
-0.001500  58.000000
-0.000800  58.000000
-0.000800  58.000000
-0.001500  58.000000
-0.000800  58.000000
-0.001500  58.000000
0.000000  58.000000
0.001500  58.000000
0.001500  58.000000
0.000700  58.000000
0.001500  58.000000
0.001500  58.000000
0.002200  58.000000
0.003000  58.000000
0.006000  58.000000
0.008200  58.000000
0.005200  58.000000
0.005200  58.000000
0.008200  58.000000
0.009000  58.000000
0.010500  58.000000
0.009000  58.000000
0.007500  58.000000
0.006000  58.000000
0.003700  58.000000
0.002200  58.000000
0.000700  58.000000
0.000000  58.000000
-0.001500  58.000000
-0.001500  58.000000
-0.001500  58.000000
-0.001500  58.000000
-0.000800  58.000000
-0.001500  58.000000
-0.003800  58.000000
-0.004600  58.000000
-0.003000  58.000000
-0.005300  58.000000
-0.005300  58.000000
-0.003800  58.000000
-0.003800  58.000000
-0.005300  58.000000
-0.003800  58.000000
-0.001500  58.000000
-0.001500  58.000000
-0.000800  58.000000
-0.000800  58.000000
0.000700  58.000000
0.000700  58.000000
0.000700  58.000000
0.000000  57.900000
-0.000800  57.900000
0.000000  57.900000
0.000000  57.900000
-0.001500  57.900000
0.000000  57.900000
0.000700  57.900000
0.001500  57.900000
0.003000  57.900000
0.003000  57.900000
0.004500  57.900000
0.004500  57.900000
0.003700  57.900000
0.004500  57.900000
0.008200  57.900000
0.009000  57.900000
0.007500  57.900000
0.007500  57.900000
0.005200  57.900000
0.004500  57.900000
0.003000  57.900000
0.000700  57.900000
0.000700  57.900000
-0.000800  57.900000
0.000000  57.900000
0.000700  57.900000
-0.000800  57.900000
-0.000800  57.900000
0.000700  57.900000
0.000700  57.900000
0.000000  57.900000
0.001500  57.900000
-0.000800  57.900000
-0.000800  57.900000
0.000700  57.900000
0.001500  57.900000
0.003000  57.900000
0.000700  57.900000
-0.001500  57.900000
-0.000800  57.900000
-0.000800  57.800000
0.000000  57.800000
0.000700  57.800000
0.001500  57.800000
0.001500  57.800000
0.003000  57.800000
0.003000  57.800000
0.001500  57.800000
0.001500  57.800000
0.000700  57.800000
-0.001500  57.800000
-0.000800  57.800000
0.000700  57.800000
0.002200  57.800000
0.001500  57.800000
-0.000800  57.800000
-0.000800  57.800000
-0.002300  57.800000
-0.003800  57.800000
-0.001500  57.800000
0.000000  57.800000
0.000000  57.800000
0.000700  57.800000
0.001500  57.800000
0.001500  57.800000
0.001500  57.800000
0.003000  57.800000
0.003700  57.800000
0.000700  57.800000
0.000700  57.800000
0.000700  57.800000
0.001500  57.800000
0.002200  57.800000
-0.000800  57.800000
-0.000800  57.800000
-0.000800  57.800000
-0.001500  57.800000
-0.003000  57.800000
-0.003800  57.800000
-0.004600  57.800000
-0.003000  57.800000
-0.001500  57.800000
0.000700  57.800000
0.000700  57.800000
0.000700  57.800000
0.000000  57.800000
0.000700  57.800000
0.000700  57.800000
0.000700  57.800000
0.003000  57.800000
0.000700  57.800000
0.000700  57.800000
0.003000  57.800000
0.003000  57.800000
0.006000  57.800000
0.004500  57.800000
0.001500  57.800000
0.002200  57.800000
0.003000  57.800000
0.004500  57.800000
0.003000  57.700000
0.000700  57.700000
-0.001500  57.700000
-0.003000  57.700000
-0.006800  57.700000
-0.004600  57.700000
-0.002300  57.700000
0.000000  57.700000
0.003000  57.700000
0.006700  57.700000
0.004500  57.700000
0.001500  57.700000
0.003000  57.700000
0.003000  57.700000
0.003000  57.700000
0.005200  57.700000
0.004500  57.700000
0.001500  57.700000
-0.000800  57.700000
-0.002300  57.700000
-0.003800  57.700000
-0.003800  57.700000
-0.003000  57.700000
-0.003800  57.700000
-0.003800  57.700000
-0.004600  57.700000
-0.003000  57.700000
0.000700  57.700000
0.000000  57.700000
-0.001500  57.700000
-0.003000  57.700000
-0.004600  57.700000
-0.000800  57.700000
0.003000  57.700000
0.004500  57.700000
0.004500  57.700000
0.003000  57.700000
0.003000  57.700000
0.003000  57.700000
0.004500  57.700000
0.006700  57.700000
0.007500  57.700000
0.006700  57.700000
0.006000  57.700000
0.006000  57.700000
0.005200  57.700000
0.005200  57.700000
0.005200  57.700000
0.005200  57.700000
0.004500  57.700000
0.004500  57.700000
0.006700  57.700000
0.006000  57.700000
0.003000  57.700000
0.003000  57.700000
0.003000  57.700000
0.003000  57.700000
0.003000  57.700000
0.003700  57.700000
0.003700  57.700000
0.000700  57.700000
0.000700  57.700000
0.000000  57.700000
-0.003000  57.700000
-0.001500  57.700000
-0.001500  57.700000
-0.001500  57.700000
-0.002300  57.700000
-0.003000  57.700000
-0.003000  57.700000
-0.001500  57.700000
0.001500  57.700000
0.002200  57.700000
0.000700  57.700000
-0.001500  57.700000
0.000000  57.700000
0.000000  57.700000
0.000000  57.700000
-0.000800  57.700000
-0.001500  57.700000
-0.001500  57.700000
-0.001500  57.700000
0.000700  57.700000
0.000700  57.700000
0.001500  57.700000
0.002200  57.700000
0.001500  57.700000
0.002200  57.700000
0.000700  57.700000
0.000700  57.700000
0.003700  57.700000
0.003000  57.700000
0.003000  57.700000
0.001500  57.700000
0.001500  57.700000
0.002200  57.700000
0.005200  57.700000
0.006700  57.700000
0.004500  57.700000
0.001500  57.700000
-0.003000  57.600000
-0.003000  57.600000
-0.003000  57.600000
-0.002300  57.600000
-0.002300  57.600000
-0.003800  57.600000
-0.001500  57.600000
-0.002300  57.600000
-0.003000  57.600000
-0.003000  57.600000
-0.003000  57.600000
-0.001500  57.600000
-0.000800  57.600000
-0.001500  57.600000
-0.000800  57.600000
0.001500  57.600000
0.000700  57.600000
0.001500  57.600000
0.001500  57.600000
-0.000800  57.600000
0.000000  57.600000
0.000000  57.600000
-0.001500  57.600000
-0.000800  57.600000
0.000000  57.600000
-0.000800  57.600000
-0.000800  57.600000
-0.002300  57.600000
-0.003000  57.600000
-0.002300  57.600000
-0.001500  57.600000
-0.000800  57.600000
-0.000800  57.600000
-0.000800  57.600000
0.000700  57.600000
0.003700  57.600000
0.001500  57.600000
0.000700  57.600000
0.002200  57.600000
0.002200  57.600000
0.000700  57.600000
0.003000  57.600000
0.005200  57.600000
0.005200  57.600000
0.003700  57.600000
0.003700  57.600000
0.003700  57.600000
0.000700  57.600000
-0.000800  57.600000
-0.002300  57.600000
-0.003000  57.600000
-0.000800  57.600000
-0.001500  57.600000
-0.000800  57.600000
0.001500  57.600000
0.000700  57.600000
0.003000  57.600000
0.004500  57.600000
0.004500  57.600000
0.001500  57.600000
0.002200  57.600000
0.001500  57.600000
-0.002300  57.600000
0.000700  57.600000
-0.001500  57.600000
-0.002300  57.600000
-0.001500  57.600000
-0.001500  57.600000
0.002200  57.600000
0.001500  57.600000
0.001500  57.600000
0.003000  57.600000
0.003700  57.600000
0.006000  57.600000
0.006700  57.600000
0.006000  57.600000
0.007500  57.600000
0.007500  57.600000
0.006700  57.600000
0.007500  57.600000
0.006700  57.600000
0.005200  57.600000
0.004500  57.600000
0.004500  57.600000
0.004500  57.600000
0.005200  57.600000
0.006700  57.600000
0.005200  57.600000
0.004500  57.600000
0.003000  57.600000
0.001500  57.600000
-0.000800  57.600000
-0.001500  57.600000
-0.001500  57.600000
-0.003000  57.600000
-0.000800  57.600000
-0.000800  57.600000
-0.002300  57.600000
-0.006000  57.600000
-0.004600  57.600000
-0.003000  57.600000
-0.002300  57.600000
-0.000800  57.600000
0.000700  57.600000
0.001500  57.600000
0.003000  57.600000
0.004500  57.600000
0.002200  57.600000
0.002200  57.600000
0.003000  57.600000
0.001500  57.600000
0.000700  57.600000
-0.001500  57.600000
0.000700  57.600000
0.000700  57.600000
-0.000800  57.600000
0.002200  57.600000
0.004500  57.600000
0.003700  57.600000
0.002200  57.600000
0.001500  57.500000
0.000700  57.500000
-0.000800  57.500000
-0.001500  57.500000
-0.002300  57.500000
-0.002300  57.500000
-0.002300  57.500000
-0.002300  57.500000
-0.001500  57.500000
-0.000800  57.500000
0.001500  57.600000
0.001500  57.600000
0.000700  57.600000
0.000000  57.600000
-0.001500  57.600000
-0.000800  57.600000
-0.003800  57.600000
-0.005300  57.600000
-0.003800  57.600000
-0.004600  57.600000
-0.003000  57.600000
-0.003000  57.600000
-0.003000  57.600000
-0.000800  57.600000
0.000700  57.600000
0.002200  57.600000
0.003000  57.600000
0.005200  57.600000
0.004500  57.600000
0.003000  57.600000
0.003000  57.600000
0.001500  57.600000
0.001500  57.600000
-0.001500  57.600000
-0.002300  57.600000
-0.000800  57.600000
0.000700  57.600000
0.003000  57.600000
0.005200  57.600000
0.006000  57.600000
0.004500  57.600000
0.002200  57.600000
0.000700  57.600000
0.000700  57.600000
0.003000  57.600000
0.001500  57.600000
0.000700  57.600000
0.003000  57.600000
0.003000  57.600000
0.004500  57.600000
0.004500  57.600000
0.003700  57.600000
0.004500  57.600000
0.002200  57.600000
0.000000  57.600000
-0.003800  57.600000
-0.004600  57.600000
-0.003800  57.600000
-0.004600  57.600000
-0.003000  57.600000
-0.002300  57.500000
-0.005300  57.500000
-0.006800  57.500000
-0.008300  57.500000
-0.008300  57.500000
-0.008300  57.500000
-0.004600  57.500000
-0.002300  57.500000
-0.001500  57.500000
-0.000800  57.500000
-0.001500  57.600000
-0.001500  57.600000
0.000700  57.600000
0.001500  57.600000
0.007500  57.600000
0.006700  57.600000
0.008200  57.600000
0.009000  57.600000
0.007500  57.600000
0.009000  57.600000
0.009000  57.600000
0.009000  57.600000
0.009000  57.600000
0.008200  57.600000
0.005200  57.600000
0.004500  57.600000
0.004500  57.600000
0.002200  57.600000
0.000700  57.600000
-0.002300  57.600000
-0.003000  57.600000
-0.002300  57.600000
-0.003000  57.600000
-0.002300  57.600000
-0.002300  57.600000
0.001500  57.600000
0.005200  57.600000
0.005200  57.600000
0.005200  57.600000
0.004500  57.600000
0.004500  57.500000
0.005200  57.500000
0.005200  57.500000
0.005200  57.500000
0.006700  57.500000
0.008200  57.500000
0.009000  57.500000
0.005200  57.500000
0.003700  57.500000
0.000000  57.500000
-0.001500  57.500000
0.001500  57.500000
0.000700  57.500000
0.000000  57.500000
-0.000800  57.500000
0.001500  57.500000
-0.001500  57.500000
-0.002300  57.500000
-0.000800  57.500000
0.001500  57.500000
0.004500  57.500000
0.000700  57.500000
-0.001500  57.500000
-0.002300  57.500000
-0.008300  57.500000
-0.014300  57.500000
-0.016500  57.500000
-0.018100  57.500000
-0.016500  57.500000
-0.012800  57.500000
-0.011300  57.500000
-0.006800  57.500000
-0.003800  57.500000
-0.004600  57.500000
-0.005300  57.500000
-0.001500  57.500000
0.001500  57.500000
0.001500  57.500000
-0.000800  57.500000
-0.000800  57.500000
0.001500  57.500000
0.000700  57.500000
0.003000  57.500000
0.001500  57.500000
0.004500  57.500000
0.010500  57.500000
0.009000  57.500000
0.010500  57.500000
0.008200  57.500000
0.008200  57.500000
0.006700  57.500000
0.008200  57.500000
0.008200  57.500000
0.005200  57.500000
0.006000  57.500000
0.005200  57.500000
0.005200  57.500000
0.005200  57.500000
0.005200  57.500000
0.003000  57.500000
0.000700  57.500000
-0.001500  57.500000
-0.003800  57.500000
-0.001500  57.500000
-0.000800  57.500000
-0.003000  57.500000
-0.005300  57.500000
-0.006000  57.500000
-0.004600  57.500000
-0.003800  57.500000
-0.000800  57.500000
-0.001500  57.500000
-0.003800  57.500000
-0.003000  57.500000
-0.000800  57.500000
0.000000  57.500000
-0.001500  57.500000
-0.001500  57.500000
-0.000800  57.500000
-0.000800  57.500000
0.003000  57.500000
0.003700  57.500000
0.003700  57.500000
0.003700  57.500000
0.003000  57.500000
0.003000  57.500000
0.004500  57.500000
0.003000  57.500000
0.001500  57.500000
0.004500  57.500000
0.003700  57.500000
0.005200  57.500000
0.004500  57.500000
0.004500  57.500000
0.006700  57.500000
0.004500  57.500000
0.004500  57.500000
0.003700  57.500000
0.004500  57.500000
0.006000  57.500000
0.004500  57.500000
0.003000  57.500000
0.003000  57.500000
0.000700  57.500000
0.001500  57.500000
0.003700  57.500000
0.000700  57.500000
0.000000  57.500000
-0.000800  57.500000
-0.001500  57.500000
-0.003000  57.500000
-0.001500  57.500000
-0.001500  57.500000
-0.003000  57.500000
-0.001500  57.500000
-0.001500  57.500000
0.000700  57.500000
0.001500  57.500000
-0.000800  57.500000
0.002200  57.500000
0.003000  57.500000
0.003000  57.500000
0.000000  57.500000
-0.004600  57.500000
-0.003800  57.500000
-0.001500  57.500000
-0.000800  57.500000
-0.002300  57.500000
-0.001500  57.500000
0.000000  57.500000
0.001500  57.400000
0.006700  57.400000
0.006700  57.400000
0.006700  57.400000
0.006700  57.400000
0.006000  57.400000
0.004500  57.400000
0.005200  57.400000
0.004500  57.400000
0.002200  57.400000
0.001500  57.300000
0.001500  57.300000
0.001500  57.300000
0.000700  57.300000
0.000700  57.300000
-0.001500  57.300000
-0.004600  57.300000
-0.006800  57.300000
-0.008300  57.300000
-0.007500  57.200000
-0.010500  57.200000
-0.009100  57.200000
-0.006000  57.200000
-0.005300  57.200000
-0.003000  57.200000
-0.001500  57.100000
0.000000  57.100000
0.000700  57.100000
0.001500  57.100000
0.000700  57.100000
0.000700  57.100000
0.000700  57.100000
0.001500  57.100000
0.001500  57.100000
0.003000  57.000000
0.005200  57.000000
0.004500  57.000000
0.002200  56.900000
0.003000  56.900000
0.004500  56.900000
0.000700  56.900000
-0.001500  56.900000
0.003000  56.800000
0.003000  56.800000
0.003000  56.800000
0.003000  56.700000
0.006700  56.700000
0.008200  56.700000
0.005200  56.700000
0.003000  56.700000
0.003000  56.600000
0.000000  56.600000
-0.001500  56.600000
-0.003000  56.600000
-0.006800  56.600000
-0.005300  56.500000
-0.005300  56.500000
-0.004600  56.500000
-0.000800  56.500000
-0.001500  56.400000
-0.001500  56.400000
-0.003000  56.400000
-0.001500  56.300000
-0.000800  56.300000
-0.001500  56.300000
0.001500  56.300000
0.003000  56.200000
0.003700  56.200000
0.005200  56.200000
0.007500  56.200000
0.009000  56.100000
0.008200  56.100000
0.007500  56.100000
0.008200  56.100000
0.007500  56.000000
0.007500  56.000000
0.006700  56.000000
0.004500  55.900000
0.004500  55.900000
0.004500  55.900000
0.006000  55.800000
0.005200  55.800000
0.003000  55.800000
0.003000  55.800000
0.003000  55.800000
0.003700  55.700000
0.005200  55.700000
0.006000  55.700000
0.006000  55.600000
0.003000  55.600000
0.002200  55.500000
0.001500  55.500000
0.000000  55.500000
-0.001500  55.500000
-0.004600  55.400000
-0.003000  55.400000
-0.003000  55.400000
-0.003000  55.300000
-0.003800  55.300000
-0.003800  55.300000
-0.003000  55.300000
-0.003000  55.200000
-0.000800  55.200000
0.000700  55.200000
-0.000800  55.100000
-0.000800  55.100000
-0.000800  55.100000
-0.003000  55.000000
-0.004600  55.000000
-0.004600  55.000000
-0.003000  54.900000
-0.003800  54.900000
-0.006800  54.900000
-0.006800  54.900000
-0.006800  54.800000
-0.008300  54.800000
-0.006800  54.800000
-0.002300  54.700000
0.000000  54.700000
-0.000800  54.600000
-0.000800  54.600000
0.000000  54.600000
0.004500  54.500000
0.006700  54.500000
0.009000  54.400000
0.006700  54.400000
0.008200  54.400000
0.008200  54.400000
0.004500  54.400000
0.003700  54.300000
0.000700  54.200000
0.001500  54.200000
0.000700  54.200000
-0.000800  54.200000
0.000700  54.100000
0.000000  54.100000
0.000700  54.100000
0.003000  54.000000
0.003700  54.000000
0.002200  54.000000
0.003700  54.000000
0.004500  54.000000
0.001500  53.900000
0.000700  53.900000
-0.000800  53.900000
-0.000800  53.800000
0.000700  53.800000
0.002200  53.800000
0.006000  53.700000
0.006000  53.700000
0.004500  53.600000
0.003000  53.600000
0.000700  53.600000
0.000000  53.600000
-0.002300  53.500000
-0.001500  53.500000
-0.001500  53.500000
-0.001500  53.500000
-0.000800  53.400000
-0.002300  53.400000
-0.003800  53.400000
-0.002300  53.300000
-0.000800  53.300000
0.001500  53.300000
0.005200  53.200000
0.001500  53.200000
-0.004600  53.200000
-0.005300  53.100000
-0.004600  53.100000
-0.003000  53.100000
-0.002300  53.000000
-0.000800  53.000000
0.002200  53.000000
0.003000  53.000000
0.005200  53.000000
0.008200  52.900000
0.009700  52.900000
0.012000  52.900000
0.009000  52.800000
0.005200  52.800000
0.006000  52.800000
0.005200  52.700000
0.003000  52.700000
0.003000  52.700000
0.000700  52.700000
0.001500  52.600000
0.003000  52.600000
0.004500  52.600000
0.001500  52.600000
-0.000800  52.600000
0.000700  52.500000
-0.000800  52.500000
0.000000  52.500000
-0.003000  52.400000
-0.006000  52.400000
-0.009100  52.300000
-0.010500  52.300000
-0.009800  52.300000
-0.012800  52.200000
-0.010500  52.200000
-0.009800  52.200000
-0.007500  52.200000
-0.003000  52.200000
-0.001500  52.100000
0.002200  52.100000
0.003700  52.000000
0.003000  52.000000
0.004500  52.000000
0.009000  51.900000
0.015000  51.900000
0.013500  51.800000
0.010500  51.800000
0.010500  51.800000
0.009700  51.800000
0.010500  51.700000
0.006700  51.700000
0.002200  51.700000
0.000000  51.700000
-0.001500  51.600000
-0.001500  51.600000
-0.000800  51.500000
-0.003000  51.500000
-0.003000  51.500000
-0.004600  51.400000
-0.004600  51.400000
0.000000  51.400000
0.000700  51.300000
0.001500  51.300000
0.001500  51.300000
0.002200  51.300000
0.003700  51.200000
0.000700  51.200000
0.001500  51.100000
0.003000  51.100000
0.001500  51.100000
0.000700  51.000000
0.001500  51.000000
0.000700  50.900000
-0.003000  50.900000
-0.003000  50.800000
-0.000800  50.800000
0.000700  50.800000
0.004500  50.800000
0.008200  50.700000
0.003000  50.700000
0.000700  50.600000
-0.002300  50.600000
-0.003800  50.600000
-0.003000  50.500000
-0.000800  50.500000
0.003000  50.400000
0.001500  50.400000
0.005200  50.400000
0.006700  50.300000
0.005200  50.300000
0.001500  50.200000
-0.003000  50.200000
-0.000800  50.100000
-0.003800  50.100000
-0.005300  50.000000
-0.004600  49.900000
-0.006800  49.900000
-0.004600  49.900000
-0.005300  49.800000
-0.004600  49.800000
-0.001500  49.700000
-0.000800  49.700000
0.000700  49.600000
0.000700  49.600000
0.002200  49.500000
0.006700  49.500000
0.008200  49.500000
0.008200  49.400000
0.009000  49.400000
0.006000  49.300000
0.001500  49.300000
-0.004600  49.200000
-0.005300  49.200000
-0.007500  49.100000
-0.011300  49.100000
-0.011300  49.000000
-0.012800  49.000000
-0.012800  49.000000
-0.009800  49.000000
-0.004600  48.900000
0.003000  48.900000
0.003000  48.800000
0.000700  48.800000
-0.000800  48.700000
0.002200  48.700000
0.001500  48.600000
0.000700  48.600000
0.001500  48.600000
0.000700  48.500000
0.002200  48.500000
0.003700  48.400000
0.003700  48.300000
0.009700  48.300000
0.015700  48.200000
0.016500  48.200000
0.012700  48.100000
0.008200  48.100000
0.005200  48.100000
0.004500  48.000000
0.007500  48.000000
0.007500  47.900000
0.004500  47.800000
0.001500  47.800000
-0.003000  47.700000
-0.005300  47.700000
-0.009800  47.600000
-0.009100  47.600000
-0.004600  47.600000
-0.001500  47.500000
0.000000  47.400000
0.004500  47.400000
0.007500  47.300000
0.004500  47.300000
0.002200  47.200000
0.003000  47.200000
0.000700  47.100000
0.003000  47.100000
0.007500  47.000000
0.008200  47.000000
0.009000  46.900000
0.004500  46.900000
0.001500  46.800000
0.003000  46.800000
0.003700  46.700000
0.005200  46.700000
0.004500  46.600000
0.001500  46.600000
-0.001500  46.500000
-0.003000  46.400000
-0.002300  46.400000
-0.004600  46.300000
-0.006000  46.300000
-0.005300  46.300000
-0.003000  46.200000
-0.000800  46.100000
-0.001500  46.100000
-0.003800  46.000000
-0.005300  46.000000
-0.006800  45.900000
-0.004600  45.900000
-0.003000  45.800000
-0.001500  45.800000
0.002200  45.700000
0.005200  45.600000
0.003000  45.600000
0.000700  45.500000
0.003000  45.500000
0.004500  45.400000
0.005200  45.400000
0.001500  45.300000
-0.002300  45.300000
-0.004600  45.200000
-0.004600  45.200000
-0.002300  45.100000
-0.000800  45.000000
0.004500  45.000000
0.008200  45.000000
0.009000  44.900000
0.007500  44.800000
0.005200  44.800000
0.003000  44.700000
0.003000  44.700000
0.000000  44.600000
-0.000800  44.500000
0.001500  44.500000
0.001500  44.400000
0.002200  44.400000
0.001500  44.300000
0.003000  44.300000
0.005200  44.200000
0.008200  44.200000
0.012000  44.100000
0.012000  44.100000
0.012000  44.000000
0.009000  44.000000
0.003700  43.900000
0.005200  43.800000
0.008200  43.800000
0.009000  43.700000
0.005200  43.600000
0.000700  43.600000
-0.003000  43.600000
-0.005300  43.500000
-0.006800  43.500000
-0.009100  43.400000
-0.006800  43.300000
-0.008300  43.300000
-0.012800  43.200000
-0.014300  43.100000
-0.014300  43.100000
-0.012800  43.100000
-0.008300  43.000000
-0.003800  43.000000
0.002200  42.900000
0.012000  42.800000
0.014200  42.800000
0.009700  42.700000
0.008200  42.700000
0.017200  42.600000
0.024000  42.600000
0.022500  42.500000
0.019500  42.500000
0.003000  42.400000
-0.004600  42.300000
-0.005300  42.300000
-0.009800  42.200000
-0.012000  42.200000
-0.015000  42.100000
-0.018100  42.100000
-0.024800  42.000000
-0.029300  41.900000
-0.023300  41.900000
-0.016500  41.800000
-0.012000  41.800000
-0.006000  41.700000
-0.002300  41.600000
-0.000800  41.600000
0.001500  41.500000
0.004500  41.400000
0.003700  41.400000
0.006000  41.400000
0.009000  41.300000
0.013500  41.200000
0.015700  41.200000
0.012700  41.100000
0.006700  41.000000
0.000700  41.000000
-0.004600  40.900000
-0.002300  40.900000
0.001500  40.800000
0.001500  40.800000
0.003700  40.700000
0.005200  40.600000
0.005200  40.600000
0.005200  40.500000
0.006700  40.500000
0.007500  40.400000
0.004500  40.400000
0.002200  40.300000
-0.000800  40.200000
-0.000800  40.200000
0.000000  40.100000
-0.001500  40.100000
0.001500  40.000000
0.004500  40.000000
0.006000  39.900000
0.006700  39.900000
0.006000  39.800000
0.004500  39.700000
0.008200  39.700000
0.011200  39.600000
0.009000  39.600000
0.005200  39.500000
0.003700  39.500000
0.001500  39.400000
0.001500  39.300000
-0.001500  39.300000
-0.001500  39.200000
0.003000  39.100000
0.004500  39.100000
-0.000800  39.000000
-0.001500  39.000000
-0.000800  38.900000
-0.004600  38.900000
-0.005300  38.800000
-0.006800  38.700000
-0.004600  38.700000
0.004500  38.600000
0.003000  38.600000
-0.003000  38.500000
-0.003000  38.400000
0.000700  38.400000
0.001500  38.300000
-0.000800  38.200000
0.000700  38.200000
0.001500  38.100000
0.000700  38.100000
-0.000800  38.000000
-0.002300  37.900000
-0.002300  37.900000
-0.003000  37.800000
-0.002300  37.800000
0.001500  37.700000
0.000700  37.700000
0.000000  37.600000
-0.000800  37.500000
-0.003000  37.500000
-0.004600  37.400000
-0.001500  37.300000
-0.000800  37.300000
0.000700  37.200000
0.003700  37.200000
0.006700  37.100000
0.011200  37.000000
0.006700  37.000000
0.000700  36.900000
-0.001500  36.900000
-0.005300  36.800000
-0.007500  36.700000
-0.009100  36.700000
-0.005300  36.600000
-0.003800  36.500000
-0.003800  36.500000
-0.004600  36.400000
-0.001500  36.400000
0.003000  36.300000
0.004500  36.300000
0.003000  36.200000
0.006700  36.100000
0.009000  36.100000
0.006000  36.000000
0.003000  36.000000
0.005200  35.900000
0.008200  35.900000
0.010500  35.800000
0.014200  35.700000
0.011200  35.700000
0.005200  35.600000
0.004500  35.500000
0.003000  35.500000
0.000700  35.400000
-0.003000  35.400000
-0.004600  35.300000
-0.007500  35.300000
-0.009100  35.200000
-0.009100  35.100000
-0.008300  35.100000
-0.007500  35.000000
-0.005300  35.000000
-0.003800  34.900000
-0.004600  34.800000
-0.003000  34.800000
-0.004600  34.700000
-0.008300  34.700000
-0.004600  34.600000
0.000000  34.600000
0.005200  34.500000
0.008200  34.400000
0.005200  34.400000
0.003700  34.300000
0.003700  34.200000
0.008200  34.200000
0.006700  34.100000
0.003000  34.100000
0.003000  34.000000
0.009700  33.900000
0.015700  33.900000
0.010500  33.900000
0.006700  33.800000
0.005200  33.700000
-0.000800  33.700000
-0.006800  33.700000
-0.009100  33.600000
-0.009100  33.600000
-0.009800  33.500000
-0.012000  33.400000
-0.013500  33.400000
-0.007500  33.300000
-0.000800  33.300000
0.006000  33.300000
0.008200  33.200000
0.005200  33.200000
0.001500  33.100000
0.004500  33.000000
0.010500  33.000000
0.012000  32.900000
0.010500  32.900000
0.009700  32.800000
0.006700  32.800000
0.002200  32.800000
-0.002300  32.700000
0.000700  32.600000
-0.003000  32.600000
-0.008300  32.500000
-0.009100  32.500000
-0.009100  32.400000
-0.003800  32.400000
-0.001500  32.400000
-0.005300  32.300000
-0.004600  32.300000
0.000700  32.200000
0.005200  32.100000
0.012000  32.100000
0.015700  32.000000
0.011200  32.000000
0.003700  31.900000
0.003000  31.900000
0.009000  31.900000
0.013500  31.800000
0.014200  31.700000
0.010500  31.700000
0.006700  31.600000
-0.000800  31.600000
-0.004600  31.500000
-0.000800  31.500000
0.001500  31.400000
0.001500  31.400000
-0.000800  31.300000
-0.002300  31.300000
-0.003000  31.200000
-0.004600  31.200000
-0.005300  31.100000
-0.004600  31.000000
0.000000  31.000000
0.004500  31.000000
0.009000  30.900000
0.010500  30.900000
0.003700  30.800000
-0.004600  30.800000
-0.009100  30.700000
-0.004600  30.700000
0.000700  30.600000
0.002200  30.600000
0.000000  30.600000
-0.003000  30.500000
-0.005300  30.400000
-0.005300  30.400000
-0.002300  30.300000
0.001500  30.300000
0.006700  30.200000
0.008200  30.200000
0.008200  30.100000
0.012000  30.100000
0.009700  30.100000
0.004500  30.000000
0.004500  29.900000
0.006000  29.900000
0.006000  29.900000
0.003000  29.800000
0.000700  29.800000
0.000700  29.700000
0.003700  29.700000
0.007500  29.600000
0.006700  29.600000
0.002200  29.500000
-0.003000  29.500000
-0.007500  29.400000
-0.006000  29.400000
-0.009100  29.300000
-0.011300  29.300000
-0.005300  29.200000
-0.003000  29.200000
-0.002300  29.100000
0.001500  29.100000
0.004500  29.000000
0.001500  28.900000
-0.003000  28.900000
-0.004600  28.900000
-0.003800  28.800000
0.000000  28.800000
-0.003000  28.700000
-0.001500  28.700000
0.009700  28.600000
0.010500  28.600000
0.004500  28.500000
-0.001500  28.500000
-0.004600  28.400000
0.000700  28.400000
-0.001500  28.300000
-0.006000  28.300000
-0.012800  28.200000
-0.024000  28.200000
-0.025600  28.100000
-0.014300  28.100000
-0.000800  28.000000
0.003000  27.900000
0.012700  27.900000
0.015700  27.900000
0.003000  27.900000
-0.001500  27.800000
-0.004600  27.700000
-0.002300  27.700000
-0.003000  27.600000
-0.005300  27.600000
-0.001500  27.500000
-0.003000  27.500000
-0.002300  27.400000
-0.003000  27.400000
-0.000800  27.400000
0.003000  27.300000
0.001500  27.200000
0.001500  27.200000
0.003700  27.100000
0.003000  27.100000
0.003000  27.000000
[truncated: 87,822 more chars]
