# Supplementary material for: Extracting time-frequency feature of single-channel vastus medialis EMG signals for knee exercise pattern recognition
Source: PLoS One. 2017 Jul 10;12(7):e0180526. doi: 10.1371/journal.pone.0180526 (PMC5503271; doi:10.1371/journal.pone.0180526)
Supplement: S1 File — The EMG orignial data of the vastus medialis muscle of the detected leg from 14 healthy subjects were collected and recorded in the file while performing three exercise programs, i.e., leg extension from a sitting position (sitting), flexion of the leg up (standing), and gait (walking). (ZIP) [file pone.0180526.s001.zip › Data/8sitting.txt]

File Name: 8Nmar.log
Channel 3: 'VM', 9227 values, engineering units: mV, no filters.
Channel 5: 'FX', 462 values, engineering units: deg, no filters, extrapolated from 50 to 1000 samples per second.
0.003700  -4.200000
0.001500  -4.200000
0.000700  -4.200000
0.000700  -4.200000
0.000700  -4.200000
0.001500  -4.200000
0.003000  -4.200000
0.005200  -4.200000
0.004500  -4.200000
0.003000  -4.200000
0.004500  -4.200000
0.005200  -4.200000
0.004500  -4.200000
0.004500  -4.200000
0.003000  -4.200000
0.003000  -4.200000
0.004500  -4.200000
0.002200  -4.200000
0.002200  -4.200000
0.001500  -4.200000
0.001500  -4.200000
0.000700  -4.200000
0.001500  -4.200000
0.001500  -4.200000
-0.000800  -4.200000
-0.003000  -4.200000
-0.005300  -4.200000
-0.006000  -4.200000
-0.005300  -4.200000
-0.005300  -4.200000
-0.003800  -4.200000
-0.004600  -4.200000
-0.003800  -4.200000
-0.001500  -4.200000
0.000000  -4.200000
0.000000  -4.200000
0.000700  -4.200000
0.003000  -4.200000
0.003700  -4.200000
0.003000  -4.200000
0.001500  -4.200000
0.000000  -4.200000
-0.000800  -4.100000
0.001500  -4.100000
0.000700  -4.100000
-0.000800  -4.100000
-0.000800  -4.100000
-0.000800  -4.100000
0.000000  -4.100000
0.000700  -4.100000
0.000700  -4.100000
0.000000  -4.100000
-0.001500  -4.100000
-0.000800  -4.100000
0.003000  -4.000000
0.001500  -4.000000
0.002200  -4.000000
0.001500  -4.000000
0.001500  -4.000000
0.000700  -4.000000
0.000700  -4.000000
0.000700  -4.000000
-0.000800  -3.900000
-0.000800  -3.900000
0.001500  -3.900000
0.000700  -3.900000
0.000000  -3.900000
0.000700  -3.900000
-0.001500  -3.900000
-0.000800  -3.900000
0.001500  -3.800000
0.003000  -3.800000
0.005200  -3.800000
0.006700  -3.800000
0.006700  -3.800000
0.005200  -3.800000
0.004500  -3.800000
0.003700  -3.800000
0.003000  -3.700000
0.003700  -3.700000
0.002200  -3.700000
0.003000  -3.700000
0.002200  -3.700000
0.002200  -3.700000
0.004500  -3.700000
0.006700  -3.600000
0.006000  -3.600000
0.004500  -3.600000
0.005200  -3.600000
0.005200  -3.600000
0.004500  -3.600000
0.001500  -3.600000
-0.001500  -3.600000
-0.001500  -3.500000
-0.000800  -3.500000
-0.000800  -3.500000
0.000000  -3.500000
-0.000800  -3.500000
-0.002300  -3.500000
-0.003000  -3.400000
-0.000800  -3.400000
-0.000800  -3.400000
-0.002300  -3.400000
-0.001500  -3.400000
-0.003000  -3.400000
-0.001500  -3.400000
0.000000  -3.400000
-0.000800  -3.400000
0.000700  -3.300000
0.001500  -3.300000
0.001500  -3.300000
-0.000800  -3.300000
-0.003000  -3.300000
-0.003000  -3.300000
-0.001500  -3.300000
0.000700  -3.300000
0.000000  -3.300000
0.000000  -3.300000
-0.000800  -3.200000
-0.000800  -3.200000
0.001500  -3.200000
0.000700  -3.200000
0.001500  -3.200000
0.000700  -3.200000
-0.003000  -3.200000
-0.003000  -3.200000
-0.001500  -3.200000
-0.001500  -3.200000
-0.000800  -3.200000
-0.001500  -3.200000
-0.000800  -3.100000
0.000000  -3.100000
0.000700  -3.100000
0.001500  -3.100000
0.003000  -3.100000
0.004500  -3.100000
0.006700  -3.100000
0.006000  -3.100000
0.005200  -3.000000
0.005200  -3.000000
0.004500  -3.000000
0.004500  -3.000000
0.001500  -3.000000
0.001500  -3.000000
0.000700  -3.000000
0.000000  -2.900000
0.000700  -2.900000
-0.000800  -2.900000
-0.001500  -2.900000
-0.000800  -2.900000
0.002200  -2.800000
0.003000  -2.800000
0.001500  -2.800000
0.001500  -2.800000
0.000700  -2.800000
0.000700  -2.800000
0.000700  -2.700000
-0.001500  -2.700000
-0.000800  -2.700000
-0.000800  -2.700000
-0.000800  -2.700000
-0.001500  -2.700000
-0.000800  -2.700000
0.001500  -2.700000
0.003000  -2.700000
0.003000  -2.600000
0.003000  -2.600000
0.001500  -2.600000
0.002200  -2.600000
0.002200  -2.600000
0.001500  -2.600000
0.001500  -2.600000
0.001500  -2.500000
0.002200  -2.500000
0.003000  -2.500000
0.001500  -2.500000
-0.000800  -2.500000
-0.001500  -2.500000
0.000000  -2.500000
0.000700  -2.400000
0.000700  -2.400000
0.000700  -2.400000
0.000700  -2.400000
-0.000800  -2.400000
-0.001500  -2.300000
-0.000800  -2.300000
0.000000  -2.300000
0.000000  -2.300000
0.000700  -2.300000
0.000700  -2.300000
0.000000  -2.200000
-0.000800  -2.200000
0.000000  -2.200000
-0.000800  -2.200000
-0.001500  -2.200000
0.000000  -2.100000
0.000700  -2.100000
0.001500  -2.100000
0.000700  -2.100000
0.004500  -2.000000
0.005200  -2.000000
0.004500  -2.000000
0.003700  -2.000000
0.003000  -1.900000
0.003700  -1.900000
0.002200  -1.900000
0.002200  -1.900000
0.000700  -1.900000
0.001500  -1.800000
0.002200  -1.800000
0.001500  -1.800000
0.001500  -1.800000
0.001500  -1.800000
0.000700  -1.700000
0.001500  -1.700000
0.000700  -1.700000
0.000700  -1.700000
0.000000  -1.700000
-0.001500  -1.600000
0.000700  -1.600000
0.000000  -1.600000
-0.001500  -1.500000
0.000700  -1.500000
0.001500  -1.500000
0.000700  -1.500000
0.001500  -1.400000
0.000000  -1.400000
0.000000  -1.400000
0.000700  -1.400000
0.001500  -1.400000
0.001500  -1.400000
0.001500  -1.300000
0.000700  -1.300000
0.000700  -1.300000
0.001500  -1.300000
0.001500  -1.200000
-0.003000  -1.200000
-0.002300  -1.200000
-0.001500  -1.200000
-0.001500  -1.200000
-0.000800  -1.100000
0.000700  -1.100000
-0.000800  -1.100000
-0.001500  -1.100000
0.000000  -1.000000
0.000700  -1.000000
0.001500  -1.000000
0.001500  -1.000000
0.000700  -1.000000
0.001500  -0.900000
0.004500  -0.900000
0.004500  -0.900000
0.003000  -0.900000
0.002200  -0.900000
0.003000  -0.900000
0.001500  -0.900000
0.000700  -0.900000
0.003000  -0.800000
0.003000  -0.800000
0.001500  -0.800000
-0.000800  -0.800000
-0.001500  -0.800000
-0.000800  -0.700000
0.000700  -0.700000
0.001500  -0.700000
0.000700  -0.700000
-0.000800  -0.700000
0.004500  -0.600000
0.006700  -0.600000
0.003000  -0.600000
0.002200  -0.600000
0.000000  -0.600000
-0.000800  -0.500000
-0.000800  -0.500000
-0.000800  -0.500000
0.000700  -0.500000
0.001500  -0.500000
0.003000  -0.500000
0.003700  -0.500000
0.004500  -0.400000
0.002200  -0.400000
0.001500  -0.400000
0.000000  -0.400000
0.000000  -0.400000
0.000700  -0.400000
0.000700  -0.400000
0.000700  -0.300000
-0.001500  -0.300000
-0.000800  -0.300000
-0.001500  -0.300000
-0.000800  -0.300000
0.000000  -0.300000
0.001500  -0.300000
0.000000  -0.300000
-0.001500  -0.300000
-0.000800  -0.200000
-0.001500  -0.200000
-0.001500  -0.200000
-0.003000  -0.200000
-0.003800  -0.200000
-0.002300  -0.200000
-0.001500  -0.200000
-0.002300  -0.200000
-0.000800  -0.200000
-0.000800  -0.200000
-0.000800  -0.100000
-0.000800  -0.100000
-0.001500  -0.100000
-0.002300  -0.100000
-0.002300  -0.100000
-0.000800  -0.100000
0.001500  -0.100000
0.001500  -0.100000
0.001500  -0.100000
0.001500  -0.100000
0.004500  -0.100000
0.005200  -0.100000
0.005200  -0.100000
0.005200  -0.100000
0.003700  -0.100000
0.004500  -0.100000
0.003000  -0.100000
0.003700  0.000000
0.003000  0.000000
0.003000  0.000000
0.003000  0.000000
0.003000  0.000000
0.003700  0.000000
0.002200  0.000000
0.003000  0.000000
0.001500  0.000000
0.003000  0.000000
0.004500  0.100000
0.001500  0.100000
0.003000  0.100000
0.001500  0.100000
0.002200  0.100000
0.004500  0.100000
0.004500  0.100000
0.005200  0.200000
0.003000  0.200000
0.001500  0.200000
0.000700  0.200000
0.001500  0.200000
0.003700  0.300000
0.000700  0.300000
-0.001500  0.300000
-0.001500  0.400000
-0.000800  0.400000
-0.000800  0.400000
-0.003000  0.400000
-0.001500  0.400000
-0.000800  0.400000
-0.000800  0.400000
0.001500  0.500000
0.001500  0.500000
0.001500  0.500000
0.001500  0.600000
0.001500  0.600000
0.000700  0.600000
-0.000800  0.600000
-0.000800  0.700000
-0.002300  0.700000
-0.002300  0.700000
-0.001500  0.700000
-0.000800  0.800000
-0.001500  0.800000
0.000000  0.800000
0.000000  0.800000
0.000700  0.900000
0.000700  0.900000
-0.000800  0.900000
0.000000  0.900000
-0.001500  0.900000
-0.001500  1.000000
-0.000800  1.000000
0.000700  1.000000
0.001500  1.000000
0.003000  1.100000
0.003700  1.100000
0.003000  1.100000
0.003700  1.200000
0.003700  1.200000
0.001500  1.200000
0.003000  1.300000
0.006000  1.300000
0.004500  1.300000
0.003000  1.300000
0.001500  1.400000
-0.000800  1.400000
0.000700  1.500000
0.001500  1.500000
0.003700  1.500000
0.003000  1.600000
0.003000  1.600000
0.003000  1.600000
0.004500  1.700000
0.003000  1.700000
-0.000800  1.700000
-0.003000  1.800000
-0.003800  1.800000
-0.004600  1.800000
-0.004600  1.900000
-0.003800  1.900000
-0.003000  2.000000
-0.003000  2.000000
-0.001500  2.000000
0.000000  2.100000
0.000700  2.100000
0.000000  2.200000
0.000000  2.200000
0.002200  2.200000
0.003700  2.300000
0.001500  2.300000
0.000700  2.400000
0.002200  2.400000
0.002200  2.400000
0.001500  2.500000
0.000700  2.500000
0.000700  2.600000
-0.000800  2.600000
-0.003000  2.600000
-0.001500  2.700000
-0.000800  2.700000
0.000700  2.800000
0.000700  2.900000
-0.000800  2.900000
-0.003800  3.000000
-0.003000  3.000000
-0.001500  3.100000
-0.001500  3.100000
0.000700  3.200000
0.000000  3.200000
0.001500  3.300000
0.001500  3.300000
0.000700  3.400000
0.003000  3.400000
0.000700  3.500000
0.001500  3.600000
0.000700  3.600000
0.002200  3.600000
0.003700  3.700000
0.000700  3.800000
0.001500  3.800000
0.001500  3.900000
0.000700  4.000000
0.000700  4.000000
0.001500  4.100000
0.003000  4.200000
0.003700  4.200000
0.005200  4.300000
0.004500  4.400000
0.003000  4.500000
0.002200  4.500000
0.003000  4.600000
0.003000  4.700000
0.001500  4.700000
0.001500  4.800000
0.002200  4.900000
0.002200  4.900000
0.003000  5.000000
0.003000  5.100000
0.001500  5.100000
-0.000800  5.200000
-0.000800  5.300000
-0.001500  5.300000
-0.000800  5.400000
0.000700  5.500000
-0.001500  5.600000
-0.002300  5.700000
-0.001500  5.800000
-0.001500  5.800000
0.000000  5.900000
0.000700  5.900000
0.000700  6.000000
0.001500  6.100000
0.003000  6.200000
0.004500  6.300000
0.003000  6.300000
0.003000  6.400000
0.002200  6.500000
0.000700  6.600000
0.000700  6.700000
0.001500  6.700000
0.001500  6.800000
0.001500  6.900000
0.002200  7.000000
0.003700  7.100000
0.000700  7.200000
-0.000800  7.200000
0.001500  7.300000
0.000700  7.400000
0.000700  7.500000
0.001500  7.600000
0.003000  7.700000
0.005200  7.800000
0.004500  7.800000
0.003000  7.900000
0.003700  8.000000
0.004500  8.100000
0.005200  8.200000
0.003000  8.300000
0.002200  8.400000
0.003000  8.500000
0.002200  8.600000
0.003700  8.800000
0.001500  8.900000
0.003000  9.000000
0.001500  9.100000
0.000000  9.200000
0.001500  9.300000
0.000000  9.400000
-0.001500  9.500000
-0.003000  9.600000
-0.006800  9.800000
-0.009100  9.900000
-0.008300  10.000000
-0.006800  10.100000
-0.006800  10.200000
-0.007500  10.300000
-0.007500  10.400000
-0.006800  10.600000
-0.001500  10.700000
0.000000  10.900000
-0.001500  11.000000
0.001500  11.200000
0.004500  11.300000
0.006700  11.500000
0.009000  11.600000
0.006700  11.700000
0.004500  11.900000
0.004500  12.100000
0.003700  12.200000
0.003000  12.300000
0.001500  12.500000
0.001500  12.600000
0.002200  12.800000
0.001500  12.900000
0.001500  13.000000
0.000700  13.200000
0.001500  13.400000
0.001500  13.500000
0.000700  13.700000
0.002200  13.900000
0.003000  14.100000
0.003700  14.300000
0.003000  14.400000
0.003700  14.600000
0.004500  14.800000
0.003700  15.000000
0.003000  15.200000
0.001500  15.300000
-0.000800  15.500000
0.000000  15.700000
0.002200  15.800000
0.002200  16.000000
0.000000  16.200000
0.000000  16.400000
-0.000800  16.600000
-0.000800  16.700000
0.003000  16.900000
0.004500  17.100000
0.003000  17.300000
0.000700  17.500000
0.000700  17.700000
0.000700  17.900000
0.000700  18.000000
0.001500  18.200000
-0.000800  18.400000
0.001500  18.600000
0.002200  18.800000
-0.001500  19.000000
-0.003000  19.200000
-0.006000  19.400000
-0.006800  19.600000
-0.006000  19.800000
-0.005300  19.900000
-0.004600  20.100000
-0.006800  20.300000
-0.006800  20.500000
-0.004600  20.700000
-0.005300  20.900000
-0.003800  21.100000
-0.003000  21.300000
-0.001500  21.500000
0.000700  21.700000
0.000000  21.900000
-0.001500  22.100000
-0.002300  22.300000
-0.003000  22.500000
-0.000800  22.700000
-0.002300  22.900000
-0.003000  23.100000
-0.001500  23.300000
-0.003000  23.500000
-0.002300  23.800000
-0.002300  23.900000
-0.000800  24.200000
0.000700  24.300000
0.006000  24.500000
0.007500  24.700000
0.004500  25.000000
0.004500  25.200000
0.005200  25.400000
0.003000  25.600000
0.002200  25.800000
0.002200  26.100000
0.001500  26.200000
0.002200  26.500000
0.003700  26.700000
0.003000  26.900000
0.001500  27.100000
0.003000  27.300000
0.004500  27.500000
0.001500  27.700000
0.000700  27.900000
0.000700  28.200000
0.001500  28.400000
0.003000  28.600000
0.004500  28.800000
0.002200  29.000000
0.002200  29.200000
0.001500  29.400000
0.001500  29.700000
0.002200  29.900000
0.000700  30.100000
0.000700  30.300000
0.000000  30.500000
-0.000800  30.700000
0.001500  30.900000
0.001500  31.100000
0.001500  31.400000
0.002200  31.500000
-0.000800  31.800000
-0.001500  32.000000
-0.001500  32.200000
-0.004600  32.400000
-0.004600  32.600000
-0.003800  32.800000
-0.003000  33.000000
-0.001500  33.300000
-0.001500  33.400000
-0.001500  33.700000
-0.000800  33.800000
0.001500  34.100000
0.000000  34.300000
0.001500  34.500000
0.003700  34.700000
0.006700  34.900000
0.007500  35.100000
0.008200  35.300000
0.009700  35.500000
0.008200  35.700000
0.005200  35.900000
0.006700  36.100000
0.004500  36.300000
0.004500  36.500000
0.005200  36.700000
0.005200  36.900000
0.005200  37.100000
0.004500  37.300000
0.004500  37.500000
0.004500  37.700000
0.004500  37.900000
0.005200  38.100000
0.005200  38.200000
0.005200  38.400000
0.003700  38.600000
0.001500  38.800000
-0.001500  39.000000
-0.003000  39.200000
-0.000800  39.400000
-0.001500  39.600000
0.000000  39.800000
0.002200  40.000000
0.001500  40.200000
0.000000  40.400000
0.000700  40.500000
0.001500  40.700000
0.000000  40.900000
0.000000  41.100000
-0.001500  41.300000
-0.002300  41.500000
-0.000800  41.700000
-0.000800  41.800000
-0.000800  42.000000
-0.001500  42.200000
0.000700  42.400000
0.001500  42.600000
0.001500  42.700000
0.003000  43.000000
0.000700  43.100000
0.000700  43.300000
0.000700  43.500000
0.002200  43.700000
0.002200  43.900000
0.000700  44.100000
0.000700  44.200000
0.000000  44.400000
0.000700  44.600000
0.000000  44.800000
-0.000800  44.900000
-0.000800  45.100000
0.000700  45.200000
0.001500  45.400000
0.003000  45.500000
0.001500  45.700000
0.000000  45.800000
0.001500  46.000000
0.001500  46.100000
0.000700  46.300000
0.001500  46.400000
0.000700  46.600000
0.000700  46.800000
0.003700  46.900000
0.003000  47.000000
0.003700  47.200000
0.001500  47.300000
0.000000  47.500000
-0.001500  47.600000
-0.003000  47.800000
-0.004600  47.900000
-0.009100  48.000000
-0.008300  48.100000
-0.008300  48.200000
-0.007500  48.400000
-0.006800  48.500000
-0.006000  48.600000
-0.004600  48.700000
-0.008300  48.800000
-0.007500  49.000000
-0.007500  49.000000
-0.005300  49.200000
-0.005300  49.300000
-0.004600  49.400000
-0.000800  49.500000
0.000700  49.600000
0.003000  49.700000
0.003000  49.900000
0.004500  49.900000
0.006700  50.100000
0.006000  50.100000
0.006700  50.200000
0.005200  50.300000
0.003000  50.300000
0.001500  50.400000
0.001500  50.400000
-0.000800  50.500000
-0.004600  50.500000
-0.008300  50.600000
-0.009100  50.700000
-0.009800  50.700000
-0.009800  50.800000
-0.009800  50.800000
-0.012000  50.900000
-0.014300  51.000000
-0.018100  51.000000
-0.020300  51.100000
-0.021800  51.100000
-0.024000  51.200000
-0.032300  51.300000
-0.042000  51.300000
-0.050300  51.300000
-0.059300  51.300000
-0.065300  51.300000
-0.069100  51.300000
-0.070600  51.300000
-0.073500  51.300000
-0.078800  51.300000
-0.081000  51.400000
-0.081800  51.400000
-0.080300  51.400000
-0.084000  51.400000
-0.082500  51.400000
-0.082500  51.400000
-0.084800  51.500000
-0.063000  51.500000
0.005200  51.500000
0.102700  51.500000
0.185200  51.500000
0.243700  51.500000
0.274500  51.500000
0.290200  51.500000
0.294700  51.500000
0.280500  51.400000
0.264700  51.400000
0.242200  51.400000
0.217500  51.300000
0.191200  51.300000
0.163500  51.300000
0.136500  51.300000
0.107200  51.200000
0.084000  51.200000
0.059200  51.200000
0.036700  51.100000
0.015700  51.100000
-0.000800  51.100000
-0.017300  51.000000
-0.030800  51.000000
-0.042800  51.000000
-0.057000  50.900000
-0.063800  50.800000
-0.069800  50.800000
-0.076500  50.700000
-0.083300  50.600000
-0.087800  50.500000
-0.092300  50.400000
-0.093800  50.300000
-0.091500  50.200000
-0.087100  50.100000
-0.085600  50.000000
-0.080300  49.900000
-0.075000  49.800000
-0.072800  49.700000
-0.067500  49.600000
-0.063800  49.500000
-0.060000  49.500000
-0.056300  49.400000
-0.051800  49.300000
-0.045800  49.200000
-0.040500  49.000000
-0.036800  49.000000
-0.037500  48.900000
-0.033000  48.700000
-0.029300  48.600000
-0.028500  48.500000
-0.023300  48.400000
-0.020300  48.300000
-0.017300  48.200000
-0.012000  48.100000
-0.010500  47.900000
-0.010500  47.800000
-0.009800  47.700000
-0.011300  47.600000
-0.010500  47.500000
-0.009100  47.400000
-0.006800  47.200000
-0.006800  47.200000
-0.007500  47.000000
-0.005300  46.900000
-0.003000  46.800000
-0.003000  46.700000
-0.002300  46.500000
-0.003800  46.400000
-0.004600  46.300000
-0.001500  46.100000
0.001500  45.900000
0.002200  45.800000
0.001500  45.700000
0.000700  45.500000
0.000700  45.400000
0.000700  45.300000
0.000700  45.100000
-0.000800  45.000000
-0.001500  44.900000
-0.000800  44.700000
0.000000  44.500000
0.000700  44.400000
0.001500  44.300000
0.002200  44.100000
0.004500  44.000000
0.005200  43.800000
0.006000  43.600000
0.008200  43.500000
0.009000  43.300000
0.010500  43.100000
0.009700  43.000000
0.009700  42.800000
0.009000  42.700000
0.007500  42.500000
0.008200  42.300000
0.005200  42.200000
0.004500  42.000000
0.005200  41.800000
0.004500  41.600000
0.000700  41.500000
0.001500  41.300000
0.000700  41.100000
0.001500  41.000000
0.003700  40.800000
0.003000  40.600000
0.002200  40.500000
0.001500  40.300000
0.000700  40.100000
0.001500  39.900000
-0.000800  39.700000
-0.000800  39.600000
-0.000800  39.400000
0.000000  39.200000
0.002200  39.000000
0.001500  38.800000
0.002200  38.700000
0.004500  38.500000
0.005200  38.300000
0.006700  38.200000
0.006700  38.000000
0.009000  37.800000
0.009000  37.600000
0.009000  37.400000
0.011200  37.300000
0.009700  37.000000
0.009700  36.900000
0.009000  36.700000
0.008200  36.500000
0.008200  36.300000
0.006000  36.100000
0.001500  35.900000
0.000700  35.700000
0.001500  35.500000
0.001500  35.300000
0.001500  35.100000
0.000700  35.000000
0.000700  34.700000
0.000700  34.600000
0.000700  34.400000
0.000000  34.100000
0.001500  34.000000
0.002200  33.800000
0.001500  33.600000
0.003700  33.400000
0.003700  33.200000
0.003700  33.000000
0.002200  32.800000
0.000700  32.600000
0.000700  32.400000
0.002200  32.200000
0.001500  32.000000
0.001500  31.900000
0.002200  31.600000
0.003000  31.500000
0.003000  31.200000
0.003700  31.000000
0.003000  30.900000
0.003700  30.600000
0.005200  30.500000
0.003700  30.300000
0.003700  30.100000
0.005200  29.900000
0.005200  29.700000
0.001500  29.500000
0.001500  29.200000
0.003000  29.100000
0.002200  28.900000
0.002200  28.700000
0.003000  28.500000
-0.000800  28.300000
-0.000800  28.100000
0.000000  27.900000
-0.001500  27.700000
-0.000800  27.500000
-0.000800  27.300000
-0.001500  27.100000
-0.002300  26.900000
-0.003800  26.700000
-0.001500  26.500000
0.000000  26.300000
-0.000800  26.100000
-0.001500  25.900000
-0.003800  25.700000
-0.001500  25.500000
0.000700  25.200000
0.001500  25.100000
0.003000  24.900000
0.002200  24.700000
0.003000  24.500000
0.003000  24.300000
0.003000  24.100000
0.000700  23.900000
0.001500  23.700000
0.001500  23.500000
0.001500  23.300000
0.000700  23.100000
-0.000800  22.900000
0.001500  22.700000
0.002200  22.500000
0.000700  22.300000
0.000700  22.100000
0.000700  21.900000
0.001500  21.700000
0.000700  21.500000
-0.000800  21.300000
0.000700  21.100000
0.000000  20.900000
0.000000  20.700000
-0.000800  20.500000
-0.000800  20.300000
-0.000800  20.100000
-0.000800  19.800000
-0.000800  19.700000
-0.001500  19.400000
-0.001500  19.200000
-0.001500  19.000000
-0.001500  18.800000
0.000700  18.600000
0.000000  18.400000
0.000700  18.200000
0.000000  18.000000
0.000700  17.800000
0.001500  17.500000
0.000700  17.400000
0.000700  17.100000
0.000000  17.000000
0.000000  16.700000
-0.000800  16.600000
0.000000  16.300000
0.002200  16.200000
0.003000  15.900000
0.002200  15.700000
0.002200  15.500000
0.001500  15.300000
0.002200  15.100000
0.003000  14.900000
0.004500  14.800000
0.005200  14.500000
0.002200  14.400000
0.001500  14.100000
0.003000  13.900000
0.001500  13.700000
0.000000  13.500000
0.000700  13.300000
0.001500  13.100000
0.001500  13.000000
0.000700  12.800000
0.000000  12.600000
-0.000800  12.400000
-0.002300  12.200000
-0.003000  12.000000
-0.003000  11.800000
-0.002300  11.700000
-0.000800  11.500000
0.001500  11.200000
0.000000  11.100000
-0.000800  10.900000
0.000000  10.700000
-0.000800  10.500000
-0.003000  10.300000
-0.003000  10.200000
-0.000800  9.900000
0.000700  9.800000
0.001500  9.600000
0.001500  9.400000
0.001500  9.200000
0.003000  9.100000
0.001500  8.900000
0.001500  8.800000
0.001500  8.600000
0.000700  8.400000
-0.000800  8.300000
-0.001500  8.100000
0.000700  8.000000
0.000700  7.800000
0.000700  7.600000
0.000700  7.500000
-0.000800  7.300000
0.000700  7.200000
0.000700  7.000000
0.003000  6.800000
0.003000  6.700000
0.003700  6.500000
0.002200  6.300000
0.003000  6.100000
0.006000  6.000000
0.004500  5.900000
0.003000  5.800000
0.002200  5.700000
0.003700  5.500000
0.007500  5.400000
0.008200  5.300000
0.005200  5.100000
0.004500  5.000000
0.005200  4.900000
0.009000  4.800000
0.007500  4.600000
0.005200  4.500000
0.005200  4.400000
0.005200  4.200000
0.006700  4.100000
0.004500  4.000000
0.002200  3.900000
0.000700  3.700000
0.000700  3.600000
0.000700  3.500000
-0.000800  3.400000
-0.001500  3.200000
-0.001500  3.100000
0.000000  3.000000
-0.000800  2.900000
-0.001500  2.800000
0.000000  2.600000
-0.000800  2.600000
0.000700  2.400000
0.003000  2.300000
0.003000  2.200000
0.005200  2.100000
0.005200  2.000000
0.004500  1.800000
0.001500  1.700000
-0.001500  1.600000
-0.003000  1.500000
-0.004600  1.400000
-0.004600  1.200000
-0.004600  1.200000
-0.004600  1.100000
-0.003800  1.000000
-0.004600  1.000000
-0.003000  0.900000
-0.004600  0.800000
-0.004600  0.800000
-0.000800  0.700000
0.003000  0.600000
0.001500  0.500000
0.000000  0.400000
-0.001500  0.400000
-0.003000  0.300000
-0.002300  0.300000
-0.003000  0.200000
-0.003000  0.100000
-0.002300  0.000000
-0.001500  0.000000
-0.004600  -0.100000
-0.005300  -0.200000
-0.004600  -0.200000
-0.006000  -0.200000
-0.004600  -0.200000
-0.003800  -0.300000
-0.003000  -0.300000
0.000000  -0.300000
0.003000  -0.300000
0.005200  -0.300000
0.006000  -0.400000
0.003000  -0.400000
0.003000  -0.400000
0.004500  -0.400000
0.004500  -0.400000
0.003000  -0.500000
0.003700  -0.500000
0.005200  -0.500000
0.005200  -0.500000
0.006700  -0.500000
0.008200  -0.500000
0.007500  -0.600000
0.005200  -0.600000
0.003000  -0.600000
-0.001500  -0.600000
-0.002300  -0.500000
-0.001500  -0.500000
0.000000  -0.500000
0.001500  -0.500000
0.004500  -0.500000
0.005200  -0.500000
0.004500  -0.500000
0.002200  -0.500000
-0.001500  -0.500000
-0.000800  -0.500000
0.000000  -0.500000
0.001500  -0.500000
0.002200  -0.500000
0.003000  -0.500000
0.004500  -0.500000
0.003000  -0.500000
0.000000  -0.500000
-0.001500  -0.400000
-0.001500  -0.400000
-0.001500  -0.400000
0.000000  -0.300000
0.001500  -0.300000
-0.000800  -0.300000
-0.001500  -0.200000
0.000000  -0.200000
-0.000800  -0.200000
-0.003800  -0.100000
-0.004600  -0.100000
-0.005300  -0.100000
-0.007500  -0.100000
-0.007500  0.000000
-0.008300  0.000000
-0.006000  0.000000
-0.001500  0.000000
0.004500  0.100000
0.004500  0.100000
0.000000  0.100000
-0.001500  0.200000
-0.001500  0.200000
-0.001500  0.300000
-0.002300  0.400000
-0.001500  0.400000
0.004500  0.400000
0.005200  0.500000
0.003000  0.500000
0.001500  0.600000
-0.000800  0.700000
0.001500  0.700000
0.004500  0.800000
0.009000  0.800000
0.012000  0.900000
0.010500  0.900000
0.011200  0.900000
0.010500  1.000000
0.006700  1.100000
0.009000  1.100000
0.009700  1.200000
0.007500  1.200000
0.006000  1.200000
0.005200  1.300000
0.006000  1.300000
0.003700  1.300000
0.004500  1.300000
0.008200  1.300000
0.010500  1.300000
0.014200  1.400000
0.012000  1.400000
0.006000  1.400000
0.003000  1.500000
0.004500  1.500000
0.007500  1.500000
0.010500  1.500000
0.011200  1.600000
0.015000  1.600000
0.037500  1.600000
0.061500  1.600000
0.057000  1.700000
0.040500  1.700000
0.023200  1.600000
-0.001500  1.500000
-0.015800  1.400000
-0.022500  1.400000
-0.020300  1.300000
-0.024000  1.300000
-0.036100  1.200000
-0.036800  1.100000
-0.021800  1.000000
-0.010500  1.000000
-0.010500  0.900000
-0.004600  0.900000
0.001500  0.800000
0.004500  0.700000
0.006700  0.700000
0.008200  0.600000
0.010500  0.500000
0.007500  0.400000
0.005200  0.400000
-0.000800  0.300000
-0.006800  0.100000
-0.009100  0.000000
-0.012000  -0.100000
-0.011300  -0.300000
-0.010500  -0.500000
-0.012000  -0.600000
-0.013500  -0.700000
-0.014300  -0.900000
-0.018100  -1.000000
-0.021800  -1.100000
-0.020300  -1.300000
-0.021800  -1.400000
-0.021000  -1.500000
-0.019500  -1.700000
-0.016500  -1.800000
-0.011300  -2.000000
-0.009100  -2.100000
-0.006800  -2.300000
-0.004600  -2.400000
-0.001500  -2.400000
0.001500  -2.400000
0.003000  -2.400000
0.004500  -2.400000
0.007500  -2.400000
0.008200  -2.400000
0.005200  -2.400000
0.001500  -2.400000
-0.003000  -2.400000
-0.009800  -2.400000
-0.014300  -2.400000
-0.021000  -2.400000
-0.029300  -2.400000
-0.036800  -2.400000
-0.048000  -2.400000
-0.057000  -2.400000
-0.060800  -2.400000
-0.063800  -2.400000
-0.067500  -2.400000
-0.064500  -2.400000
-0.063000  -2.400000
-0.051800  -2.400000
-0.031500  -2.400000
-0.027000  -2.400000
-0.019500  -2.400000
0.003000  -2.400000
0.034500  -2.400000
0.057000  -2.400000
0.066700  -2.400000
0.078000  -2.400000
0.089200  -2.400000
0.111700  -2.400000
0.123000  -2.400000
0.118500  -2.400000
0.120000  -2.400000
0.120700  -2.400000
0.117000  -2.500000
0.105700  -2.500000
0.096700  -2.500000
0.087700  -2.500000
0.075700  -2.500000
0.063000  -2.500000
0.048000  -2.500000
0.031500  -2.500000
0.015700  -2.500000
0.003000  -2.500000
-0.009100  -2.500000
-0.016500  -2.500000
-0.027000  -2.500000
-0.033000  -2.500000
-0.039000  -2.500000
-0.044300  -2.500000
-0.049500  -2.500000
-0.055500  -2.500000
-0.058500  -2.400000
-0.059300  -2.400000
-0.055500  -2.400000
-0.053300  -2.400000
-0.053300  -2.400000
-0.048000  -2.400000
-0.042800  -2.400000
-0.036800  -2.400000
-0.032300  -2.300000
-0.027800  -2.300000
-0.021800  -2.300000
-0.018100  -2.300000
-0.016500  -2.200000
-0.018800  -2.200000
-0.016500  -2.100000
-0.012000  -2.100000
-0.007500  -2.100000
-0.004600  -2.000000
-0.003000  -2.000000
0.000700  -1.900000
0.001500  -1.900000
0.001500  -1.900000
0.001500  -1.800000
0.000700  -1.800000
-0.000800  -1.800000
-0.000800  -1.800000
0.000000  -1.800000
-0.002300  -1.800000
-0.002300  -1.800000
-0.002300  -1.900000
-0.003800  -1.900000
-0.005300  -2.000000
-0.005300  -2.000000
-0.003000  -2.100000
-0.001500  -2.100000
-0.000800  -2.200000
0.003000  -2.200000
0.001500  -2.200000
0.001500  -2.300000
0.003700  -2.300000
-0.000800  -2.300000
-0.000800  -2.400000
0.000000  -2.400000
-0.001500  -2.500000
0.002200  -2.500000
0.004500  -2.600000
0.003000  -2.600000
0.002200  -2.700000
0.003000  -2.700000
0.003000  -2.800000
0.001500  -2.800000
0.000700  -2.900000
0.000700  -2.900000
0.000000  -3.000000
0.000000  -3.100000
0.000700  -3.100000
0.000700  -3.200000
0.000700  -3.200000
0.000700  -3.300000
0.000700  -3.300000
-0.000800  -3.400000
0.001500  -3.400000
0.001500  -3.500000
-0.000800  -3.600000
0.000000  -3.600000
-0.000800  -3.700000
0.000000  -3.700000
0.001500  -3.700000
0.004500  -3.700000
0.003700  -3.700000
0.003000  -3.700000
0.004500  -3.700000
0.004500  -3.700000
0.006700  -3.700000
0.007500  -3.700000
0.006700  -3.800000
0.007500  -3.800000
0.009700  -3.800000
0.009700  -3.800000
0.010500  -3.800000
0.010500  -3.800000
0.009000  -3.800000
0.005200  -3.800000
0.005200  -3.900000
0.006000  -3.900000
0.006700  -3.900000
0.006000  -3.900000
0.008200  -3.900000
0.009000  -3.900000
0.008200  -3.800000
0.006700  -3.800000
0.006700  -3.800000
0.006700  -3.800000
0.004500  -3.700000
0.003000  -3.700000
0.001500  -3.700000
-0.001500  -3.700000
-0.002300  -3.700000
-0.003000  -3.600000
-0.003000  -3.600000
-0.001500  -3.600000
-0.001500  -3.600000
0.000000  -3.600000
-0.001500  -3.600000
-0.000800  -3.500000
-0.000800  -3.500000
0.001500  -3.500000
0.004500  -3.500000
0.004500  -3.500000
0.004500  -3.500000
0.003000  -3.500000
0.000700  -3.500000
0.000700  -3.500000
0.000000  -3.500000
-0.000800  -3.500000
-0.000800  -3.500000
-0.001500  -3.500000
-0.004600  -3.500000
-0.002300  -3.500000
0.000700  -3.500000
0.000700  -3.500000
0.000000  -3.500000
0.001500  -3.500000
0.002200  -3.500000
0.004500  -3.500000
0.003000  -3.600000
0.003700  -3.600000
0.004500  -3.600000
0.003000  -3.600000
0.001500  -3.600000
0.001500  -3.600000
-0.000800  -3.600000
0.000000  -3.600000
0.000700  -3.600000
0.000000  -3.600000
0.001500  -3.700000
0.000700  -3.700000
-0.000800  -3.700000
0.000700  -3.700000
0.000700  -3.700000
0.000700  -3.700000
-0.001500  -3.800000
-0.003000  -3.800000
-0.003000  -3.800000
-0.003000  -3.800000
-0.000800  -3.900000
-0.001500  -3.900000
-0.000800  -3.900000
-0.002300  -3.900000
-0.002300  -3.900000
-0.001500  -3.900000
0.000000  -3.900000
0.001500  -3.900000
0.001500  -3.900000
0.004500  -3.900000
0.000700  -4.000000
0.000000  -4.000000
-0.001500  -4.000000
-0.000800  -4.000000
0.002200  -4.000000
0.001500  -4.000000
0.000700  -4.000000
0.000700  -4.000000
-0.001500  -4.100000
-0.004600  -4.100000
-0.003800  -4.100000
-0.001500  -4.100000
-0.003000  -4.100000
-0.003800  -4.100000
-0.004600  -4.100000
-0.004600  -4.100000
-0.003000  -4.100000
-0.001500  -4.100000
0.000700  -4.100000
0.003000  -4.100000
0.005200  -4.100000
0.004500  -4.100000
0.005200  -4.100000
0.005200  -4.100000
0.003000  -4.100000
0.005200  -4.000000
0.006000  -4.000000
0.003000  -4.000000
0.000700  -4.000000
-0.001500  -4.000000
-0.001500  -4.000000
0.000700  -4.000000
0.003000  -4.000000
0.003000  -4.000000
0.004500  -4.000000
0.005200  -4.000000
0.004500  -4.000000
0.006700  -4.000000
0.007500  -4.000000
0.006000  -4.000000
0.006700  -3.900000
0.005200  -3.900000
0.004500  -3.900000
0.003000  -3.900000
0.003700  -3.900000
0.003000  -3.900000
0.001500  -3.900000
0.001500  -3.900000
-0.000800  -3.900000
-0.002300  -3.900000
-0.001500  -3.900000
0.000000  -3.900000
-0.000800  -3.900000
-0.003000  -3.900000
-0.000800  -3.900000
-0.001500  -3.900000
0.000700  -3.900000
0.000700  -3.900000
0.000700  -3.900000
0.001500  -3.900000
0.002200  -3.900000
0.003700  -3.900000
0.002200  -3.900000
0.003000  -3.900000
0.000000  -3.900000
0.000000  -3.900000
0.000700  -3.900000
-0.002300  -3.900000
-0.000800  -3.900000
0.000000  -3.900000
-0.000800  -3.900000
-0.001500  -3.900000
-0.001500  -3.900000
-0.000800  -3.900000
0.000000  -3.900000
0.001500  -3.900000
0.003700  -3.900000
0.003700  -3.900000
0.005200  -3.900000
0.006700  -3.900000
0.006700  -3.900000
0.007500  -3.900000
0.007500  -3.900000
0.009000  -3.900000
0.008200  -3.900000
0.006700  -3.900000
0.004500  -3.900000
0.005200  -3.900000
0.007500  -3.900000
0.009000  -3.900000
0.009000  -4.000000
0.009000  -4.000000
0.006700  -4.000000
0.004500  -4.000000
0.003700  -4.000000
0.001500  -4.000000
0.002200  -4.000000
0.001500  -4.000000
0.000700  -4.000000
-0.000800  -4.000000
-0.002300  -4.000000
-0.003000  -4.000000
-0.003000  -4.000000
-0.004600  -4.000000
-0.005300  -4.000000
-0.004600  -4.000000
-0.005300  -4.000000
-0.004600  -4.000000
-0.005300  -4.000000
-0.006800  -4.000000
-0.006800  -4.000000
-0.006000  -4.000000
-0.004600  -4.000000
-0.003000  -4.000000
-0.000800  -4.000000
-0.000800  -4.000000
0.001500  -4.000000
0.001500  -4.000000
0.000700  -4.000000
0.001500  -4.000000
-0.000800  -4.000000
-0.000800  -4.000000
-0.001500  -4.000000
-0.002300  -4.000000
-0.000800  -4.000000
0.000700  -4.000000
0.000700  -4.000000
0.001500  -4.000000
0.000700  -4.000000
-0.001500  -4.000000
-0.002300  -4.000000
-0.001500  -4.000000
0.000700  -4.000000
0.001500  -3.900000
0.003700  -3.900000
0.003000  -3.900000
0.001500  -3.900000
0.002200  -3.900000
0.001500  -3.900000
0.002200  -3.900000
0.003000  -3.800000
0.004500  -3.800000
0.005200  -3.800000
0.006000  -3.800000
0.004500  -3.800000
0.003000  -3.800000
0.002200  -3.800000
0.001500  -3.800000
0.001500  -3.700000
0.003000  -3.700000
0.002200  -3.700000
0.001500  -3.700000
0.001500  -3.700000
-0.001500  -3.700000
-0.000800  -3.700000
-0.002300  -3.700000
-0.003800  -3.700000
-0.003000  -3.600000
-0.005300  -3.600000
-0.006000  -3.600000
-0.006000  -3.600000
-0.005300  -3.600000
-0.004600  -3.600000
-0.003000  -3.600000
-0.000800  -3.600000
-0.001500  -3.600000
-0.000800  -3.600000
0.000700  -3.600000
0.003000  -3.500000
0.003000  -3.500000
0.001500  -3.500000
-0.000800  -3.500000
0.000000  -3.500000
-0.000800  -3.500000
0.000700  -3.500000
0.001500  -3.400000
0.000700  -3.400000
0.000700  -3.400000
-0.000800  -3.400000
-0.001500  -3.400000
-0.003000  -3.300000
-0.003000  -3.300000
-0.003000  -3.300000
-0.003800  -3.300000
-0.002300  -3.300000
-0.003800  -3.300000
-0.004600  -3.200000
-0.003800  -3.200000
-0.000800  -3.200000
-0.000800  -3.200000
-0.000800  -3.200000
0.003000  -3.200000
0.003700  -3.200000
0.003000  -3.200000
0.003000  -3.100000
0.003000  -3.100000
0.004500  -3.100000
0.005200  -3.100000
0.005200  -3.100000
0.006000  -3.000000
0.005200  -3.000000
0.006000  -3.000000
0.003000  -3.000000
0.003000  -3.000000
0.002200  -2.900000
0.004500  -2.900000
0.006700  -2.900000
0.005200  -2.900000
0.006000  -2.900000
0.004500  -2.800000
0.003700  -2.800000
0.003000  -2.800000
0.005200  -2.800000
0.006700  -2.800000
0.006700  -2.800000
0.005200  -2.700000
0.001500  -2.700000
0.003000  -2.700000
0.003000  -2.700000
0.000000  -2.700000
-0.003000  -2.700000
-0.003800  -2.700000
-0.002300  -2.700000
-0.003000  -2.700000
-0.001500  -2.700000
-0.003000  -2.600000
-0.005300  -2.600000
-0.005300  -2.600000
-0.004600  -2.600000
-0.003000  -2.600000
-0.003800  -2.600000
-0.005300  -2.600000
-0.006800  -2.500000
-0.004600  -2.500000
-0.003000  -2.500000
-0.004600  -2.500000
-0.001500  -2.500000
-0.000800  -2.500000
-0.000800  -2.500000
0.000700  -2.400000
0.000000  -2.400000
-0.000800  -2.400000
0.000000  -2.400000
0.000000  -2.400000
-0.000800  -2.400000
-0.001500  -2.300000
-0.000800  -2.300000
0.000700  -2.300000
0.002200  -2.300000
0.003000  -2.300000
0.003700  -2.300000
0.004500  -2.300000
0.005200  -2.300000
0.004500  -2.300000
0.003700  -2.200000
0.003000  -2.200000
0.003000  -2.200000
0.003700  -2.200000
0.004500  -2.200000
0.006000  -2.100000
0.004500  -2.100000
0.003700  -2.100000
0.005200  -2.100000
0.005200  -2.100000
0.004500  -2.000000
0.003700  -2.000000
0.003700  -2.000000
0.003700  -2.000000
0.004500  -2.000000
0.003000  -1.900000
0.000000  -1.900000
-0.000800  -1.900000
-0.000800  -1.900000
-0.001500  -1.900000
-0.000800  -1.800000
-0.001500  -1.800000
-0.001500  -1.800000
-0.001500  -1.800000
-0.001500  -1.800000
-0.002300  -1.800000
-0.005300  -1.800000
-0.005300  -1.800000
-0.004600  -1.700000
-0.003000  -1.700000
-0.002300  -1.700000
-0.003000  -1.700000
-0.002300  -1.700000
-0.001500  -1.600000
-0.002300  -1.600000
-0.001500  -1.600000
-0.000800  -1.600000
-0.000800  -1.600000
0.002200  -1.500000
0.000700  -1.500000
-0.000800  -1.500000
-0.000800  -1.500000
-0.001500  -1.400000
-0.000800  -1.400000
0.001500  -1.400000
0.004500  -1.400000
0.003000  -1.400000
0.005200  -1.400000
0.005200  -1.400000
0.003000  -1.300000
0.003000  -1.300000
0.002200  -1.300000
0.003700  -1.300000
0.002200  -1.200000
0.000700  -1.200000
0.001500  -1.200000
0.002200  -1.200000
0.003700  -1.200000
0.004500  -1.100000
0.004500  -1.100000
0.003000  -1.100000
0.005200  -1.000000
0.005200  -1.000000
0.003700  -1.000000
0.000700  -1.000000
0.000700  -0.900000
0.000700  -0.900000
0.000000  -0.900000
0.001500  -0.900000
0.000700  -0.900000
-0.001500  -0.900000
-0.000800  -0.800000
-0.000800  -0.800000
0.000000  -0.800000
0.001500  -0.800000
0.003000  -0.700000
0.002200  -0.700000
0.001500  -0.700000
0.000000  -0.700000
0.000000  -0.600000
0.001500  -0.600000
0.000000  -0.600000
-0.001500  -0.600000
-0.001500  -0.500000
-0.001500  -0.500000
-0.000800  -0.500000
-0.001500  -0.500000
-0.002300  -0.500000
-0.003000  -0.400000
-0.003000  -0.400000
-0.001500  -0.400000
-0.000800  -0.400000
-0.002300  -0.300000
-0.000800  -0.300000
0.000700  -0.300000
0.001500  -0.300000
0.003000  -0.200000
0.001500  -0.200000
0.003000  -0.200000
0.003000  -0.100000
0.002200  -0.100000
0.000000  -0.100000
-0.001500  -0.100000
-0.001500  0.000000
-0.001500  0.000000
-0.001500  0.000000
-0.000800  0.000000
0.003000  0.000000
0.003000  0.100000
0.002200  0.100000
0.004500  0.100000
0.004500  0.100000
0.005200  0.200000
0.006000  0.200000
0.008200  0.200000
0.009000  0.200000
0.006000  0.300000
0.005200  0.300000
0.005200  0.300000
0.004500  0.300000
0.003000  0.400000
0.001500  0.400000
0.000700  0.400000
0.002200  0.400000
0.003700  0.400000
0.003000  0.400000
0.003000  0.400000
0.001500  0.400000
0.000000  0.500000
0.000700  0.500000
0.000700  0.500000
0.003000  0.500000
0.000700  0.500000
-0.001500  0.600000
0.000700  0.600000
0.000000  0.600000
-0.000800  0.600000
-0.000800  0.600000
0.000000  0.700000
0.000700  0.700000
0.000700  0.700000
0.001500  0.700000
0.000000  0.700000
0.000700  0.700000
0.000700  0.700000
0.000000  0.800000
-0.000800  0.800000
-0.001500  0.800000
0.000000  0.800000
0.002200  0.800000
0.003000  0.800000
0.001500  0.900000
0.003700  0.900000
0.005200  0.900000
0.006000  0.900000
0.005200  0.900000
0.004500  0.900000
0.005200  0.900000
0.005200  0.900000
0.004500  0.900000
0.003700  1.000000
0.003000  1.000000
0.003700  1.000000
0.003000  1.000000
0.001500  1.100000
0.000000  1.100000
0.000700  1.100000
0.002200  1.100000
0.001500  1.100000
0.000700  1.200000
-0.002300  1.200000
-0.003000  1.200000
-0.002300  1.200000
-0.001500  1.300000
-0.000800  1.300000
-0.003000  1.300000
-0.003000  1.300000
-0.001500  1.300000
-0.002300  1.300000
-0.003000  1.400000
-0.004600  1.400000
-0.003800  1.400000
-0.004600  1.400000
-0.002300  1.500000
-0.001500  1.500000
-0.003000  1.500000
-0.004600  1.600000
-0.003800  1.600000
-0.002300  1.600000
-0.003000  1.600000
-0.002300  1.700000
0.000700  1.700000
0.003000  1.700000
0.004500  1.700000
0.005200  1.800000
0.004500  1.800000
0.006000  1.800000
0.009000  1.800000
0.008200  1.800000
0.009700  1.900000
0.006700  1.900000
0.003000  1.900000
0.000000  1.900000
-0.001500  1.900000
-0.000800  2.000000
-0.000800  2.000000
-0.001500  2.000000
-0.001500  2.000000
-0.002300  2.100000
-0.001500  2.100000
-0.001500  2.100000
-0.001500  2.200000
-0.000800  2.200000
-0.000800  2.200000
0.003000  2.200000
0.003000  2.200000
0.002200  2.200000
0.005200  2.300000
0.004500  2.300000
0.004500  2.300000
0.004500  2.400000
0.003000  2.400000
0.001500  2.400000
-0.001500  2.500000
-0.002300  2.500000
-0.003800  2.500000
-0.003800  2.600000
-0.000800  2.600000
-0.000800  2.600000
0.001500  2.600000
0.006000  2.700000
0.005200  2.700000
0.003000  2.700000
0.003000  2.800000
0.003000  2.800000
0.004500  2.800000
0.003000  2.900000
0.001500  2.900000
0.000700  3.000000
0.000700  3.000000
0.000700  3.000000
-0.001500  3.100000
-0.001500  3.100000
0.000000  3.100000
-0.000800  3.200000
-0.001500  3.200000
-0.002300  3.300000
-0.000800  3.300000
0.001500  3.300000
0.001500  3.400000
0.000700  3.400000
0.001500  3.500000
-0.000800  3.500000
-0.000800  3.500000
-0.000800  3.600000
-0.000800  3.600000
-0.000800  3.600000
-0.001500  3.700000
0.001500  3.700000
0.001500  3.800000
0.000700  3.800000
0.000700  3.900000
0.000000  4.000000
-0.000800  4.000000
-0.001500  4.000000
0.000000  4.100000
0.000700  4.100000
0.002200  4.200000
0.004500  4.200000
0.002200  4.300000
0.001500  4.300000
0.000700  4.400000
0.002200  4.500000
0.004500  4.500000
0.003000  4.500000
0.002200  4.600000
0.002200  4.600000
0.002200  4.700000
0.001500  4.800000
0.000700  4.900000
0.000700  4.900000
0.000700  5.000000
-0.000800  5.100000
-0.000800  5.200000
0.000700  5.200000
0.001500  5.300000
0.003000  5.400000
0.000700  5.400000
0.000700  5.500000
-0.001500  5.600000
-0.004600  5.700000
-0.003000  5.800000
-0.001500  5.800000
-0.002300  5.900000
-0.003000  6.000000
-0.003000  6.000000
-0.001500  6.100000
-0.001500  6.200000
-0.000800  6.300000
-0.000800  6.400000
-0.002300  6.400000
-0.000800  6.500000
-0.000800  6.600000
-0.001500  6.700000
0.001500  6.800000
0.000700  6.900000
0.002200  7.000000
0.001500  7.000000
0.000700  7.100000
0.001500  7.200000
0.000700  7.300000
0.003000  7.400000
0.000700  7.500000
0.001500  7.500000
0.003700  7.600000
0.003000  7.700000
0.005200  7.800000
0.004500  7.900000
0.005200  8.000000
0.003700  8.100000
0.001500  8.300000
0.002200  8.400000
-0.001500  8.500000
-0.002300  8.600000
-0.003000  8.800000
-0.004600  8.900000
-0.003800  9.000000
-0.002300  9.100000
-0.001500  9.200000
-0.000800  9.400000
0.001500  9.500000
0.003700  9.600000
0.003000  9.700000
0.002200  9.900000
0.000000  10.000000
-0.002300  10.100000
-0.003800  10.200000
-0.004600  10.400000
0.000000  10.500000
0.005200  10.700000
0.006700  10.800000
0.001500  11.000000
-0.001500  11.200000
0.000700  11.300000
-0.000800  11.500000
-0.000800  11.700000
-0.000800  11.800000
-0.001500  12.000000
0.000000  12.100000
0.000700  12.300000
0.000700  12.500000
0.000000  12.600000
0.001500  12.800000
0.002200  13.000000
0.005200  13.100000
0.005200  13.300000
0.008200  13.500000
0.010500  13.600000
0.010500  13.800000
0.010500  14.000000
0.008200  14.100000
0.006000  14.300000
0.003000  14.500000
0.004500  14.700000
0.003000  14.800000
0.000000  15.000000
0.000700  15.200000
0.000000  15.300000
0.001500  15.500000
0.000000  15.700000
-0.003000  15.900000
-0.001500  16.100000
-0.001500  16.200000
-0.003000  16.400000
0.000000  16.600000
0.001500  16.700000
-0.000800  16.900000
0.000000  17.100000
0.000000  17.300000
-0.000800  17.500000
0.001500  17.700000
0.000000  17.900000
0.000700  18.100000
0.000000  18.300000
0.000700  18.400000
0.001500  18.700000
0.001500  18.900000
0.000000  19.000000
-0.000800  19.300000
-0.001500  19.400000
-0.001500  19.600000
-0.000800  19.800000
-0.003000  20.000000
-0.001500  20.200000
-0.000800  20.400000
-0.001500  20.600000
-0.003000  20.800000
-0.004600  21.000000
-0.004600  21.200000
-0.006000  21.400000
-0.005300  21.600000
-0.005300  21.800000
-0.006800  22.000000
-0.006800  22.200000
-0.004600  22.500000
-0.003000  22.600000
0.000700  22.900000
0.003700  23.100000
0.004500  23.300000
0.003700  23.500000
0.002200  23.700000
0.004500  23.900000
0.004500  24.100000
0.001500  24.300000
-0.001500  24.500000
-0.003000  24.700000
-0.003000  24.900000
-0.003000  25.200000
0.001500  25.300000
0.003000  25.600000
0.003700  25.800000
0.001500  26.000000
-0.000800  26.200000
0.000700  26.400000
0.000700  26.600000
-0.001500  26.800000
-0.003000  27.000000
0.000000  27.200000
0.001500  27.400000
0.003700  27.600000
0.006700  27.900000
0.007500  28.100000
0.008200  28.300000
0.007500  28.500000
0.008200  28.700000
0.009000  28.900000
0.006700  29.100000
0.003700  29.300000
0.001500  29.500000
0.000000  29.700000
-0.000800  29.900000
0.000000  30.100000
0.000700  30.300000
-0.001500  30.500000
0.000000  30.700000
-0.001500  30.900000
-0.003800  31.100000
-0.002300  31.300000
-0.002300  31.500000
-0.000800  31.700000
-0.000800  31.900000
-0.001500  32.100000
-0.002300  32.300000
-0.000800  32.500000
0.001500  32.700000
0.004500  32.900000
0.007500  33.100000
0.007500  33.300000
0.007500  33.500000
0.003700  33.700000
0.000000  33.900000
-0.002300  34.100000
-0.003800  34.200000
-0.004600  34.500000
-0.003800  34.600000
-0.004600  34.800000
-0.004600  35.100000
-0.003800  35.200000
-0.004600  35.400000
-0.006800  35.600000
-0.006800  35.800000
-0.006800  36.000000
-0.007500  36.200000
-0.006800  36.400000
-0.005300  36.600000
-0.003000  36.800000
-0.003800  36.900000
-0.003800  37.100000
-0.000800  37.300000
-0.001500  37.500000
-0.000800  37.700000
-0.000800  37.900000
0.000700  38.100000
0.003700  38.300000
0.004500  38.500000
0.003000  38.700000
0.004500  38.900000
0.006000  39.100000
0.006700  39.300000
0.008200  39.500000
0.005200  39.700000
0.006700  39.900000
0.006700  40.100000
0.005200  40.300000
0.007500  40.500000
0.006000  40.700000
0.003000  40.900000
0.002200  41.000000
0.001500  41.200000
-0.000800  41.400000
0.000700  41.600000
0.000700  41.800000
0.003000  42.000000
0.005200  42.200000
0.004500  42.400000
0.003700  42.600000
0.003000  42.700000
0.003700  42.900000
0.003000  43.100000
0.003000  43.300000
0.003000  43.500000
0.001500  43.700000
-0.000800  43.900000
-0.003000  44.100000
-0.003800  44.300000
-0.004600  44.500000
-0.004600  44.600000
-0.005300  44.800000
-0.006800  45.000000
-0.006800  45.100000
-0.006000  45.300000
-0.003000  45.400000
-0.004600  45.600000
-0.002300  45.800000
-0.000800  45.900000
-0.002300  46.100000
0.000000  46.300000
0.003000  46.400000
0.006700  46.600000
0.009000  46.800000
0.008200  46.900000
0.009000  47.100000
0.008200  47.200000
0.006000  47.400000
0.004500  47.600000
0.003000  47.700000
0.001500  47.900000
0.000700  48.000000
0.001500  48.100000
0.000000  48.200000
0.001500  48.300000
0.002200  48.500000
0.001500  48.600000
0.001500  48.600000
0.003000  48.800000
0.005200  48.900000
0.008200  49.000000
0.010500  49.100000
0.012700  49.200000
0.014200  49.400000
0.018000  49.500000
0.018700  49.600000
0.019500  49.700000
0.021700  49.800000
0.021000  49.900000
0.021700  50.000000
0.022500  50.100000
0.020200  50.200000
0.021000  50.200000
0.018700  50.300000
0.014200  50.400000
0.012700  50.400000
0.011200  50.400000
0.008200  50.500000
0.001500  50.600000
-0.004600  50.600000
-0.009100  50.700000
-0.012000  50.800000
-0.015800  50.800000
-0.019500  50.800000
-0.021800  50.900000
-0.027000  51.000000
-0.030800  51.000000
-0.032300  51.100000
-0.033000  51.200000
-0.031500  51.200000
-0.035300  51.300000
-0.040500  51.300000
-0.043600  51.300000
-0.049500  51.300000
-0.049500  51.300000
-0.048800  51.300000
-0.048800  51.300000
-0.047300  51.300000
-0.047300  51.300000
-0.048800  51.300000
-0.050300  51.400000
-0.049500  51.400000
-0.048000  51.400000
-0.046500  51.400000
-0.042000  51.400000
-0.037500  51.400000
-0.033800  51.400000
-0.031500  51.400000
-0.018100  51.500000
0.021000  51.500000
0.078700  51.500000
0.123700  51.500000
0.150000  51.500000
0.163500  51.400000
0.165700  51.400000
0.164200  51.400000
0.161200  51.400000
0.156700  51.400000
0.149200  51.300000
0.141700  51.300000
0.131200  51.300000
0.117700  51.300000
0.102000  51.300000
0.088500  51.200000
0.070500  51.200000
0.050200  51.200000
0.032200  51.200000
0.018700  51.200000
0.006700  51.100000
-0.006800  51.100000
-0.013500  51.000000
-0.024000  51.000000
-0.034600  50.900000
-0.043600  50.800000
-0.054000  50.700000
-0.057800  50.600000
-0.063800  50.500000
-0.071300  50.400000
-0.078000  50.400000
-0.080300  50.300000
-0.078000  50.200000
-0.076500  50.100000
-0.071300  50.000000
-0.066800  49.900000
-0.063800  49.900000
-0.054000  49.800000
-0.048000  49.700000
-0.041300  49.600000
-0.030000  49.500000
-0.023300  49.400000
-0.018800  49.300000
-0.013500  49.200000
-0.012000  49.100000
-0.009100  49.000000
-0.006800  48.800000
-0.008300  48.700000
-0.009800  48.600000
-0.009100  48.500000
-0.010500  48.400000
-0.008300  48.200000
-0.004600  48.100000
0.000700  48.000000
0.003000  47.900000
0.002200  47.800000
0.001500  47.600000
0.001500  47.500000
0.001500  47.400000
0.000700  47.300000
-0.003000  47.200000
-0.005300  47.100000
-0.007500  46.900000
-0.012000  46.800000
-0.015800  46.700000
-0.016500  46.500000
-0.018100  46.300000
-0.019500  46.200000
-0.020300  46.100000
-0.018800  45.900000
-0.020300  45.800000
-0.023300  45.700000
-0.024000  45.500000
-0.023300  45.400000
-0.019500  45.200000
-0.020300  45.100000
-0.019500  45.000000
-0.018100  44.800000
-0.019500  44.700000
-0.018800  44.500000
-0.019500  44.400000
-0.019500  44.200000
-0.017300  44.100000
-0.015000  43.900000
-0.012000  43.800000
-0.009800  43.600000
-0.008300  43.500000
-0.007500  43.300000
-0.006000  43.100000
-0.000800  43.000000
0.005200  42.800000
0.010500  42.700000
0.015000  42.500000
0.015000  42.300000
0.013500  42.200000
0.012700  42.000000
0.010500  41.800000
0.009700  41.700000
0.012000  41.500000
0.014200  41.400000
0.014200  41.200000
0.013500  41.000000
0.014200  40.800000
0.013500  40.700000
0.012700  40.500000
0.015700  40.300000
0.018000  40.100000
0.019500  40.000000
0.019500  39.800000
0.017200  39.600000
0.015700  39.400000
0.015700  39.200000
0.017200  39.100000
0.016500  38.900000
0.015700  38.700000
0.018000  38.500000
0.018700  38.300000
0.019500  38.200000
0.020200  38.000000
0.018700  37.800000
0.017200  37.600000
0.016500  37.400000
0.015700  37.200000
0.016500  37.100000
0.016500  36.900000
0.015700  36.700000
0.014200  36.500000
0.011200  36.300000
0.009000  36.100000
0.009000  36.000000
0.009000  35.700000
0.006700  35.500000
0.005200  35.400000
0.004500  35.200000
0.003700  35.000000
0.002200  34.800000
-0.000800  34.600000
-0.002300  34.400000
-0.003800  34.200000
-0.003800  34.100000
-0.000800  33.800000
-0.000800  33.700000
0.000700  33.400000
0.002200  33.300000
0.001500  33.100000
0.001500  32.800000
0.000700  32.700000
0.000000  32.400000
-0.001500  32.200000
-0.003000  32.000000
0.000700  31.800000
0.001500  31.600000
0.001500  31.400000
0.000700  31.200000
0.000700  31.000000
0.000700  30.800000
-0.001500  30.600000
-0.001500  30.400000
-0.002300  30.100000
-0.001500  30.000000
0.000000  29.700000
0.000700  29.600000
0.000700  29.300000
-0.000800  29.100000
0.001500  28.900000
0.002200  28.700000
0.003700  28.400000
0.004500  28.200000
0.004500  28.000000
0.004500  27.800000
0.003700  27.500000
0.002200  27.300000
0.001500  27.100000
0.000700  26.900000
0.002200  26.700000
0.002200  26.500000
0.001500  26.200000
0.000700  26.000000
0.000000  25.800000
0.000000  25.600000
-0.003000  25.300000
-0.004600  25.100000
-0.005300  24.800000
-0.003000  24.700000
-0.000800  24.400000
-0.004600  24.200000
-0.004600  24.000000
-0.005300  23.800000
-0.006800  23.500000
-0.004600  23.300000
-0.003000  23.100000
0.000000  22.900000
0.000700  22.600000
-0.001500  22.400000
-0.001500  22.200000
-0.004600  22.000000
-0.003800  21.700000
-0.004600  21.500000
-0.006800  21.300000
-0.008300  21.100000
-0.010500  20.800000
-0.009100  20.600000
-0.010500  20.300000
-0.009100  20.200000
-0.008300  19.900000
-0.007500  19.700000
-0.003800  19.500000
-0.000800  19.200000
0.000000  19.000000
0.000700  18.800000
0.003700  18.500000
0.004500  18.300000
0.003000  18.100000
0.004500  17.900000
0.004500  17.600000
0.003000  17.400000
0.002200  17.200000
0.004500  16.900000
0.007500  16.700000
0.009700  16.500000
0.012000  16.200000
0.009000  16.000000
0.008200  15.700000
0.008200  15.600000
0.006700  15.300000
0.005200  15.100000
0.006000  14.900000
0.004500  14.700000
0.002200  14.500000
0.001500  14.300000
0.000700  14.000000
0.000700  13.800000
0.000000  13.600000
-0.000800  13.400000
0.000000  13.200000
-0.000800  13.000000
-0.002300  12.700000
-0.006000  12.500000
-0.004600  12.300000
-0.003000  12.100000
-0.005300  11.900000
-0.006800  11.700000
-0.005300  11.400000
-0.002300  11.200000
-0.001500  11.000000
0.001500  10.800000
0.003000  10.600000
0.005200  10.400000
0.005200  10.200000
0.003000  10.000000
0.003000  9.800000
0.002200  9.600000
0.000700  9.400000
0.001500  9.200000
0.001500  9.000000
0.000000  8.800000
-0.000800  8.600000
-0.000800  8.400000
-0.000800  8.200000
0.000700  8.000000
-0.001500  7.800000
-0.003000  7.600000
-0.001500  7.300000
-0.001500  7.200000
-0.000800  7.000000
0.000700  6.800000
0.000000  6.600000
0.001500  6.400000
0.003000  6.200000
0.004500  6.000000
0.005200  5.800000
0.005200  5.600000
0.003700  5.300000
0.003700  5.200000
0.003000  5.000000
0.001500  4.800000
0.000700  4.600000
-0.001500  4.400000
-0.003000  4.200000
-0.003000  4.000000
-0.006000  3.800000
-0.007500  3.600000
-0.006800  3.300000
-0.004600  3.200000
-0.001500  3.100000
-0.000800  3.000000
0.001500  2.900000
0.005200  2.700000
0.006700  2.600000
0.006700  2.500000
0.006000  2.400000
0.004500  2.200000
0.004500  2.100000
0.004500  2.000000
0.006000  1.800000
0.006700  1.800000
0.005200  1.600000
0.005200  1.500000
0.005200  1.300000
0.006000  1.200000
0.005200  1.100000
0.004500  1.000000
0.003000  0.800000
0.003700  0.800000
0.003700  0.700000
0.002200  0.600000
0.004500  0.600000
0.000700  0.500000
-0.001500  0.400000
-0.002300  0.400000
-0.003000  0.300000
-0.006800  0.200000
-0.009100  0.100000
-0.009100  0.100000
-0.007500  0.000000
-0.004600  0.000000
-0.003800  -0.100000
-0.001500  -0.200000
0.000700  -0.300000
0.000700  -0.300000
0.000700  -0.400000
0.003000  -0.500000
0.006000  -0.600000
0.009000  -0.600000
0.006700  -0.600000
0.005200  -0.600000
0.005200  -0.600000
0.005200  -0.600000
0.006700  -0.600000
0.006000  -0.600000
0.006000  -0.600000
0.005200  -0.600000
0.000700  -0.600000
-0.001500  -0.600000
-0.003000  -0.600000
-0.003000  -0.600000
-0.003800  -0.600000
-0.006000  -0.600000
-0.006000  -0.600000
-0.006800  -0.600000
-0.003000  -0.600000
0.000700  -0.600000
0.002200  -0.700000
0.002200  -0.600000
-0.000800  -0.600000
0.001500  -0.500000
-0.001500  -0.500000
-0.000800  -0.500000
0.007500  -0.400000
0.009000  -0.400000
0.005200  -0.300000
0.000700  -0.300000
0.001500  -0.200000
0.001500  -0.200000
0.000700  -0.100000
0.002200  -0.100000
0.001500  0.000000
0.000700  0.000000
0.000700  0.000000
0.000700  0.100000
0.000700  0.100000
0.001500  0.200000
-0.001500  0.200000
-0.005300  0.300000
-0.004600  0.300000
-0.002300  0.400000
0.000000  0.400000
0.002200  0.400000
0.005200  0.400000
0.006700  0.500000
0.003700  0.500000
0.000000  0.600000
-0.002300  0.600000
-0.004600  0.700000
-0.002300  0.700000
0.000700  0.800000
0.000700  0.800000
-0.000800  0.900000
-0.002300  0.900000
-0.003000  0.900000
-0.001500  0.900000
-0.002300  1.000000
-0.004600  1.000000
-0.006000  1.100000
-0.003800  1.200000
-0.001500  1.200000
-0.002300  1.300000
-0.000800  1.300000
0.000000  1.400000
0.001500  1.400000
0.001500  1.500000
-0.002300  1.600000
-0.005300  1.600000
-0.010500  1.700000
-0.009100  1.800000
-0.005300  1.800000
-0.004600  1.800000
-0.003800  1.900000
-0.006000  2.000000
-0.003000  2.000000
0.002200  2.100000
0.009000  2.200000
0.014200  2.200000
0.012700  2.200000
0.010500  2.200000
0.009000  2.200000
0.010500  2.200000
0.012000  2.300000
0.015000  2.300000
0.030700  2.300000
0.054700  2.300000
0.063000  2.300000
0.041200  2.400000
0.014200  2.400000
-0.003000  2.400000
-0.018100  2.400000
-0.024000  2.400000
-0.027000  2.400000
-0.027800  2.500000
-0.030800  2.500000
-0.033000  2.500000
-0.023300  2.500000
-0.003800  2.500000
0.007500  2.400000
0.009000  2.300000
0.010500  2.200000
0.010500  2.100000
0.012000  1.900000
0.015000  1.800000
0.012700  1.700000
0.008200  1.600000
0.009000  1.400000
0.016500  1.300000
0.020200  1.200000
0.016500  1.100000
0.015700  0.900000
0.023200  0.900000
0.029200  0.700000
0.026200  0.600000
0.015000  0.400000
0.010500  0.300000
0.010500  0.200000
0.013500  0.000000
0.018000  0.000000
0.019500  0.000000
0.023200  0.000000
0.024000  0.000000
0.023200  0.000000
0.026200  0.000000
0.027000  0.000000
0.024000  0.000000
0.018000  0.000000
0.015700  0.000000
0.010500  0.000000
0.007500  0.000000
0.005200  0.000000
0.001500  0.000000
0.002200  -0.100000
0.000000  -0.100000
-0.003000  -0.100000
-0.004600  -0.100000
-0.005300  -0.100000
-0.006000  -0.200000
-0.003000  -0.200000
-0.001500  -0.200000
-0.010500  -0.200000
-0.021800  -0.200000
-0.035300  -0.200000
-0.051800  -0.200000
-0.070600  -0.200000
-0.093000  -0.200000
-0.112500  -0.200000
-0.129000  -0.200000
-0.142600  -0.200000
-0.152300  -0.200000
-0.159800  -0.200000
-0.166500  -0.200000
-0.162000  -0.200000
-0.148500  -0.200000
-0.132800  -0.200000
-0.111000  -0.200000
-0.084800  -0.200000
-0.051800  -0.200000
-0.020300  -0.200000
0.008200  -0.300000
0.037500  -0.400000
0.056200  -0.400000
0.071200  -0.500000
0.080200  -0.600000
0.102700  -0.600000
0.130500  -0.700000
0.135700  -0.800000
0.150000  -0.900000
0.166500  -0.900000
0.163500  -1.000000
0.159000  -1.100000
0.150000  -1.100000
0.141000  -1.200000
0.136500  -1.300000
0.125200  -1.400000
0.112500  -1.400000
0.093000  -1.500000
0.093000  -1.600000
0.107200  -1.600000
0.108000  -1.500000
0.101200  -1.500000
0.081700  -1.400000
0.060700  -1.400000
0.034500  -1.400000
-0.001500  -1.300000
-0.030000  -1.300000
-0.058500  -1.200000
-0.079500  -1.200000
-0.109500  -1.100000
-0.144100  -1.100000
-0.163500  -1.000000
-0.172600  -1.000000
-0.171100  -0.900000
-0.169600  -0.900000
-0.162800  -0.900000
-0.155300  -0.800000
-0.144800  -0.800000
-0.130500  -0.700000
-0.108800  -0.700000
-0.075000  -0.700000
-0.035300  -0.800000
-0.003800  -0.800000
0.023200  -0.900000
0.048000  -0.900000
0.074200  -0.900000
0.102700  -0.900000
0.129700  -0.900000
0.157500  -1.000000
0.177700  -1.000000
0.189000  -1.000000
0.192700  -1.100000
0.188200  -1.100000
0.177000  -1.200000
0.159700  -1.200000
0.137200  -1.200000
0.112500  -1.300000
0.086200  -1.300000
0.063000  -1.400000
0.042000  -1.400000
0.027000  -1.400000
0.014200  -1.500000
0.002200  -1.500000
-0.005300  -1.600000
-0.014300  -1.700000
-0.027000  -1.700000
-0.036800  -1.800000
-0.042000  -1.800000
-0.054000  -1.900000
-0.071300  -1.900000
-0.090000  -2.000000
-0.101300  -2.100000
-0.103500  -2.100000
-0.100600  -2.200000
-0.096000  -2.300000
-0.094500  -2.300000
-0.090000  -2.300000
-0.087100  -2.400000
-0.087100  -2.500000
-0.087800  -2.500000
-0.089300  -2.600000
-0.089300  -2.700000
-0.084000  -2.700000
-0.078800  -2.700000
-0.077300  -2.800000
-0.072800  -2.900000
-0.066000  -2.900000
-0.061500  -3.000000
-0.057000  -3.100000
-0.052500  -3.100000
-0.047300  -3.200000
-0.039800  -3.200000
-0.032300  -3.200000
-0.026300  -3.300000
-0.019500  -3.400000
-0.012800  -3.400000
-0.006000  -3.500000
-0.001500  -3.600000
0.000700  -3.600000
0.005200  -3.600000
0.009700  -3.600000
0.013500  -3.600000
0.016500  -3.600000
0.021000  -3.600000
0.021700  -3.600000
0.023200  -3.600000
0.023200  -3.600000
0.023200  -3.600000
0.024700  -3.600000
0.024000  -3.600000
0.023200  -3.600000
0.024700  -3.600000
0.023200  -3.600000
0.024000  -3.600000
0.024700  -3.600000
0.025500  -3.600000
0.025500  -3.600000
0.025500  -3.600000
0.022500  -3.600000
0.020200  -3.600000
0.022500  -3.600000
0.021700  -3.600000
0.020200  -3.600000
0.019500  -3.600000
0.018000  -3.600000
0.018000  -3.600000
0.015700  -3.600000
0.014200  -3.600000
0.015700  -3.600000
0.015000  -3.600000
0.015000  -3.600000
0.015000  -3.600000
0.014200  -3.600000
0.012700  -3.600000
0.012000  -3.600000
0.012700  -3.600000
0.012700  -3.600000
0.014200  -3.600000
0.014200  -3.600000
0.014200  -3.600000
0.013500  -3.600000
0.010500  -3.600000
0.010500  -3.600000
0.008200  -3.600000
0.009000  -3.600000
0.008200  -3.600000
0.006700  -3.600000
0.007500  -3.600000
0.006000  -3.600000
0.006700  -3.600000
0.006000  -3.600000
0.006700  -3.600000
0.006700  -3.600000
0.004500  -3.600000
0.005200  -3.600000
0.003000  -3.700000
0.000700  -3.700000
0.001500  -3.700000
0.003700  -3.700000
0.004500  -3.700000
0.004500  -3.700000
0.004500  -3.700000
0.004500  -3.700000
0.003000  -3.700000
0.005200  -3.700000
0.006000  -3.700000
0.004500  -3.700000
0.004500  -3.700000
0.004500  -3.800000
0.003000  -3.800000
0.003700  -3.800000
0.003000  -3.800000
0.005200  -3.800000
0.006000  -3.800000
0.004500  -3.800000
0.006000  -3.800000
0.003700  -3.800000
0.000700  -3.800000
0.000700  -3.900000
0.000700  -3.900000
0.000000  -3.900000
-0.000800  -3.900000
-0.003000  -3.900000
-0.001500  -3.900000
-0.000800  -3.900000
0.000700  -3.900000
0.000700  -3.900000
-0.000800  -3.900000
0.000700  -3.900000
-0.003000  -3.900000
-0.000800  -3.900000
0.000700  -3.900000
0.001500  -3.900000
0.001500  -3.900000
0.000700  -3.900000
0.003700  -3.900000
0.006700  -3.900000
0.006700  -3.900000
0.005200  -3.900000
0.005200  -3.900000
0.003000  -3.900000
0.001500  -3.900000
0.001500  -3.900000
0.003000  -3.800000
0.001500  -3.800000
-0.002300  -3.800000
-0.003000  -3.800000
-0.002300  -3.800000
-0.004600  -3.700000
-0.005300  -3.700000
-0.004600  -3.700000
-0.003000  -3.700000
-0.003800  -3.700000
-0.003800  -3.700000
-0.002300  -3.600000
-0.001500  -3.600000
-0.000800  -3.600000
-0.002300  -3.600000
-0.001500  -3.600000
-0.000800  -3.600000
0.000700  -3.600000
-0.000800  -3.600000
-0.001500  -3.600000
-0.000800  -3.600000
-0.000800  -3.600000
0.000000  -3.600000
0.000000  -3.600000
0.001500  -3.600000
0.001500  -3.600000
-0.001500  -3.600000
-0.001500  -3.600000
-0.000800  -3.600000
0.000000  -3.600000
0.000000  -3.600000
-0.001500  -3.600000
-0.000800  -3.600000
-0.000800  -3.600000
0.000000  -3.600000
0.000700  -3.600000
0.000000  -3.600000
-0.000800  -3.600000
-0.003000  -3.600000
-0.001500  -3.600000
-0.002300  -3.500000
-0.001500  -3.500000
-0.003000  -3.500000
-0.003000  -3.500000
-0.000800  -3.500000
0.000000  -3.500000
0.002200  -3.500000
0.003700  -3.500000
0.001500  -3.500000
0.000700  -3.500000
0.003000  -3.500000
0.003700  -3.500000
0.002200  -3.500000
0.003000  -3.500000
0.002200  -3.500000
0.003000  -3.500000
0.004500  -3.500000
0.002200  -3.500000
0.002200  -3.500000
0.003000  -3.500000
0.003700  -3.500000
0.002200  -3.500000
0.000700  -3.500000
0.001500  -3.500000
0.000000  -3.500000
-0.001500  -3.500000
-0.001500  -3.500000
-0.000800  -3.500000
-0.000800  -3.600000
-0.000800  -3.600000
-0.000800  -3.600000
0.000000  -3.600000
0.001500  -3.600000
0.000700  -3.600000
0.000700  -3.600000
0.003700  -3.600000
0.003700  -3.600000
0.003000  -3.600000
0.005200  -3.600000
0.004500  -3.600000
0.003000  -3.600000
0.003000  -3.600000
0.000700  -3.600000
0.000000  -3.600000
0.000700  -3.600000
0.001500  -3.600000
0.001500  -3.600000
0.002200  -3.600000
0.002200  -3.600000
0.003000  -3.600000
0.003000  -3.600000
0.000700  -3.600000
0.001500  -3.600000
0.001500  -3.600000
0.001500  -3.600000
0.001500  -3.600000
0.001500  -3.600000
0.000700  -3.600000
0.001500  -3.600000
0.001500  -3.600000
0.000700  -3.600000
0.002200  -3.600000
0.002200  -3.600000
0.001500  -3.600000
0.003000  -3.600000
0.003700  -3.600000
0.002200  -3.600000
0.003000  -3.600000
0.005200  -3.500000
0.004500  -3.500000
0.005200  -3.500000
0.005200  -3.500000
0.002200  -3.500000
0.000700  -3.500000
-0.000800  -3.500000
0.000000  -3.500000
-0.001500  -3.500000
-0.001500  -3.500000
-0.001500  -3.500000
-0.001500  -3.400000
-0.002300  -3.400000
-0.003000  -3.400000
-0.003000  -3.400000
-0.002300  -3.400000
-0.002300  -3.400000
-0.002300  -3.400000
-0.000800  -3.400000
-0.000800  -3.400000
-0.002300  -3.400000
-0.003000  -3.400000
-0.004600  -3.400000
-0.003000  -3.400000
-0.003000  -3.300000
-0.004600  -3.300000
-0.005300  -3.300000
-0.005300  -3.300000
-0.003000  -3.300000
-0.004600  -3.300000
-0.006000  -3.300000
-0.004600  -3.300000
-0.003000  -3.300000
-0.001500  -3.200000
-0.001500  -3.200000
0.000000  -3.200000
0.001500  -3.200000
0.002200  -3.200000
0.003700  -3.200000
0.004500  -3.200000
0.003700  -3.200000
0.003000  -3.200000
0.004500  -3.200000
0.003000  -3.200000
0.003000  -3.200000
0.002200  -3.100000
0.001500  -3.100000
0.000700  -3.100000
0.000700  -3.100000
0.000700  -3.100000
-0.001500  -3.100000
0.000000  -3.100000
0.000700  -3.100000
-0.000800  -3.100000
0.000700  -3.100000
0.000000  -3.100000
-0.001500  -3.100000
-0.001500  -3.000000
-0.001500  -3.000000
-0.001500  -3.000000
-0.002300  -3.000000
-0.001500  -3.000000
0.000000  -3.000000
0.001500  -3.000000
0.001500  -3.000000
0.004500  -3.000000
0.007500  -3.000000
0.008200  -3.000000
0.008200  -3.000000
0.009000  -2.900000
0.010500  -2.900000
0.007500  -2.900000
0.004500  -2.900000
0.002200  -2.900000
0.000700  -2.900000
0.000700  -2.900000
0.000700  -2.800000
0.000700  -2.800000
0.004500  -2.800000
0.003700  -2.800000
0.003700  -2.800000
0.003000  -2.800000
0.004500  -2.700000
0.004500  -2.700000
0.001500  -2.700000
0.002200  -2.700000
0.000700  -2.700000
-0.000800  -2.700000
-0.000800  -2.700000
-0.000800  -2.700000
0.001500  -2.700000
0.000700  -2.700000
0.002200  -2.600000
0.002200  -2.600000
0.003000  -2.600000
0.003000  -2.600000
0.000700  -2.600000
0.001500  -2.600000
0.000700  -2.600000
0.001500  -2.500000
0.002200  -2.500000
0.000700  -2.500000
-0.000800  -2.500000
0.000700  -2.500000
0.004500  -2.500000
0.004500  -2.500000
0.002200  -2.400000
0.000700  -2.400000
-0.002300  -2.400000
-0.005300  -2.400000
-0.003000  -2.400000
-0.004600  -2.400000
-0.006800  -2.400000
-0.005300  -2.300000
-0.005300  -2.300000
-0.006800  -2.300000
-0.005300  -2.300000
-0.004600  -2.300000
-0.005300  -2.300000
-0.003800  -2.300000
-0.003800  -2.300000
-0.005300  -2.300000
-0.004600  -2.300000
-0.003000  -2.300000
-0.003000  -2.300000
-0.003000  -2.200000
-0.002300  -2.200000
-0.001500  -2.200000
-0.000800  -2.200000
0.000700  -2.200000
0.001500  -2.200000
0.000700  -2.200000
-0.001500  -2.100000
0.000000  -2.100000
0.000700  -2.100000
0.003000  -2.100000
0.004500  -2.100000
0.001500  -2.100000
0.002200  -2.100000
0.003000  -2.000000
0.003000  -2.000000
0.003000  -2.000000
0.002200  -2.000000
0.001500  -2.000000
0.000700  -2.000000
0.002200  -2.000000
0.002200  -1.900000
0.001500  -1.900000
0.003700  -1.900000
0.006700  -1.900000
0.005200  -1.900000
0.004500  -1.900000
0.003000  -1.800000
0.003000  -1.800000
0.005200  -1.800000
0.005200  -1.800000
0.006000  -1.800000
0.004500  -1.800000
0.004500  -1.800000
0.003000  -1.800000
-0.000800  -1.700000
0.000700  -1.700000
-0.000800  -1.700000
-0.000800  -1.700000
0.000000  -1.700000
0.000000  -1.700000
0.001500  -1.600000
-0.000800  -1.600000
0.000700  -1.600000
0.000700  -1.600000
-0.000800  -1.600000
-0.001500  -1.600000
-0.003000  -1.500000
-0.003800  -1.500000
-0.004600  -1.500000
-0.004600  -1.500000
-0.001500  -1.500000
0.003000  -1.500000
0.003000  -1.500000
0.001500  -1.400000
0.001500  -1.400000
0.000000  -1.400000
0.000700  -1.400000
0.001500  -1.400000
0.001500  -1.400000
0.005200  -1.400000
0.003700  -1.400000
0.003700  -1.400000
0.004500  -1.400000
0.003000  -1.300000
0.004500  -1.300000
0.003000  -1.300000
0.003700  -1.300000
0.004500  -1.300000
0.001500  -1.300000
0.002200  -1.200000
0.003000  -1.200000
0.001500  -1.200000
0.000000  -1.200000
-0.000800  -1.200000
0.000700  -1.100000
0.001500  -1.100000
0.003700  -1.100000
0.003000  -1.100000
0.001500  -1.100000
0.001500  -1.100000
0.001500  -1.000000
0.000000  -1.000000
-0.003000  -1.000000
-0.000800  -1.000000
0.001500  -1.000000
0.000700  -0.900000
-0.000800  -0.900000
-0.002300  -0.900000
-0.003800  -0.900000
-0.003800  -0.900000
-0.002300  -0.900000
0.000000  -0.900000
0.001500  -0.900000
0.003700  -0.800000
0.005200  -0.800000
0.006000  -0.800000
0.005200  -0.800000
0.004500  -0.800000
0.003000  -0.700000
0.003000  -0.700000
0.000700  -0.700000
0.002200  -0.700000
0.002200  -0.600000
0.001500  -0.600000
0.002200  -0.600000
0.001500  -0.600000
0.001500  -0.500000
0.001500  -0.500000
0.000000  -0.500000
-0.000800  -0.500000
-0.000800  -0.500000
0.000700  -0.400000
0.001500  -0.400000
0.002200  -0.400000
0.001500  -0.400000
0.004500  -0.300000
0.004500  -0.300000
0.004500  -0.300000
0.003000  -0.300000
0.001500  -0.200000
0.000700  -0.200000
-0.000800  -0.200000
-0.001500  -0.100000
-0.000800  -0.100000
0.000700  -0.100000
0.000700  -0.100000
0.001500  0.000000
0.004500  0.000000
0.005200  0.000000
0.005200  0.000000
0.006000  0.000000
0.003000  0.000000
0.000700  0.100000
-0.000800  0.100000
-0.000800  0.100000
-0.003000  0.100000
-0.002300  0.200000
0.000700  0.200000
0.000000  0.200000
0.000000  0.200000
0.000700  0.200000
-0.000800  0.300000
0.001500  0.300000
-0.000800  0.300000
-0.005300  0.400000
-0.006800  0.400000
-0.005300  0.400000
-0.004600  0.400000
-0.001500  0.500000
0.000700  0.500000
0.000700  0.500000
0.000700  0.600000
-0.000800  0.600000
-0.001500  0.600000
-0.003000  0.600000
-0.003800  0.700000
-0.000800  0.700000
-0.000800  0.700000
-0.000800  0.800000
0.001500  0.800000
0.000700  0.800000
0.000000  0.900000
0.000700  0.900000
0.000700  0.900000
0.001500  0.900000
0.000000  1.000000
0.000700  1.000000
0.001500  1.100000
-0.000800  1.100000
0.000000  1.100000
0.001500  1.200000
0.000700  1.200000
-0.000800  1.200000
-0.001500  1.300000
-0.000800  1.300000
0.000700  1.300000
0.003700  1.300000
0.005200  1.400000
0.005200  1.400000
0.006700  1.500000
0.007500  1.500000
0.008200  1.500000
0.005200  1.600000
0.004500  1.600000
0.003700  1.700000
0.003000  1.700000
0.003700  1.800000
0.000700  1.800000
0.000700  1.800000
0.001500  1.900000
0.000000  1.900000
-0.000800  2.000000
-0.000800  2.100000
0.000000  2.100000
0.000700  2.200000
-0.000800  2.200000
-0.000800  2.200000
0.000700  2.300000
-0.001500  2.300000
-0.001500  2.400000
0.000700  2.400000
0.000000  2.500000
-0.000800  2.500000
-0.001500  2.600000
-0.001500  2.600000
-0.002300  2.700000
-0.003000  2.700000
-0.001500  2.800000
-0.001500  2.900000
-0.000800  2.900000
-0.000800  3.000000
0.000700  3.100000
0.000000  3.100000
-0.000800  3.100000
0.000700  3.200000
0.001500  3.200000
0.003700  3.300000
0.001500  3.400000
0.002200  3.400000
0.003000  3.500000
0.003000  3.600000
0.005200  3.600000
0.001500  3.700000
0.002200  3.700000
0.003000  3.800000
0.000700  3.900000
0.003000  4.000000
0.003000  4.000000
0.003000  4.100000
0.003000  4.100000
0.003000  4.200000
0.001500  4.300000
0.002200  4.400000
0.004500  4.500000
0.003700  4.500000
0.001500  4.600000
0.003000  4.600000
0.004500  4.700000
0.004500  4.800000
0.003700  4.900000
0.005200  4.900000
0.006000  5.000000
0.005200  5.100000
0.004500  5.200000
0.002200  5.300000
-0.001500  5.300000
-0.005300  5.400000
-0.007500  5.500000
-0.005300  5.600000
-0.003000  5.700000
-0.001500  5.800000
-0.000800  5.900000
-0.001500  6.000000
-0.002300  6.100000
-0.001500  6.200000
-0.000800  6.300000
0.002200  6.300000
0.001500  6.400000
0.000700  6.500000
-0.000800  6.600000
-0.000800  6.700000
-0.003000  6.800000
-0.003800  6.900000
-0.003000  7.000000
-0.002300  7.100000
-0.003000  7.200000
-0.004600  7.300000
-0.003000  7.500000
-0.003800  7.600000
-0.003000  7.700000
-0.000800  7.800000
-0.003000  7.900000
-0.001500  8.000000
-0.000800  8.100000
-0.000800  8.200000
0.000000  8.300000
0.001500  8.500000
0.001500  8.500000
0.000000  8.700000
-0.001500  8.800000
0.000000  8.900000
0.003000  9.000000
0.001500  9.100000
0.001500  9.300000
0.001500  9.400000
0.000700  9.500000
0.002200  9.700000
0.003700  9.900000
0.003000  10.000000
0.003700  10.100000
0.003700  10.300000
0.002200  10.400000
0.001500  10.500000
0.000700  10.700000
0.000700  10.800000
0.000700  10.900000
0.000700  11.100000
0.004500  11.200000
0.010500  11.400000
0.013500  11.500000
0.007500  11.700000
0.001500  11.800000
-0.001500  12.000000
-0.003000  12.200000
-0.001500  12.400000
-0.002300  12.600000
-0.000800  12.800000
0.000700  13.000000
-0.000800  13.100000
-0.001500  13.300000
-0.002300  13.500000
-0.001500  13.700000
-0.001500  13.900000
-0.001500  14.100000
-0.002300  14.300000
-0.005300  14.500000
-0.005300  14.700000
-0.004600  14.900000
-0.005300  15.100000
-0.004600  15.300000
-0.003800  15.500000
-0.001500  15.700000
0.000700  15.800000
0.000700  16.100000
0.006700  16.200000
0.009700  16.500000
0.012700  16.600000
0.015000  16.800000
0.013500  17.000000
0.013500  17.200000
0.012000  17.500000
0.012700  17.600000
0.012700  17.800000
0.011200  18.000000
0.010500  18.200000
0.009000  18.400000
0.005200  18.600000
0.003700  18.800000
0.002200  19.000000
-0.000800  19.200000
0.000700  19.400000
0.000000  19.600000
-0.001500  19.800000
-0.001500  20.000000
-0.001500  20.200000
-0.003000  20.500000
-0.004600  20.700000
-0.003000  20.900000
-0.003800  21.100000
-0.003000  21.300000
-0.001500  21.500000
-0.001500  21.700000
-0.000800  21.900000
-0.001500  22.100000
-0.000800  22.300000
-0.001500  22.500000
-0.003800  22.800000
-0.003800  22.900000
-0.004600  23.200000
-0.001500  23.400000
-0.001500  23.600000
-0.001500  23.800000
-0.000800  24.000000
-0.003000  24.300000
-0.002300  24.500000
-0.002300  24.700000
-0.003000  25.000000
-0.001500  25.200000
-0.002300  25.400000
-0.003800  25.600000
-0.004600  25.900000
-0.004600  26.100000
-0.004600  26.400000
-0.003800  26.600000
-0.001500  26.800000
-0.000800  27.000000
-0.002300  27.300000
-0.000800  27.500000
0.001500  27.800000
0.002200  28.000000
0.002200  28.200000
0.003000  28.400000
0.004500  28.700000
0.004500  28.900000
0.005200  29.100000
0.004500  29.400000
0.005200  29.600000
0.005200  29.800000
0.003700  30.100000
0.003000  30.300000
0.000700  30.500000
0.001500  30.800000
0.001500  31.000000
0.000700  31.200000
0.000000  31.500000
-0.000800  31.700000
-0.000800  31.900000
-0.000800  32.100000
-0.000800  32.400000
-0.002300  32.600000
-0.005300  32.800000
-0.005300  33.100000
-0.007500  33.300000
-0.008300  33.500000
-0.005300  33.700000
-0.002300  34.000000
-0.003800  34.200000
-0.003000  34.400000
0.000000  34.600000
-0.002300  34.900000
-0.001500  35.100000
0.003000  35.400000
0.003000  35.600000
0.003000  35.800000
0.003000  36.000000
0.004500  36.300000
0.006000  36.500000
0.006700  36.700000
0.006700  36.900000
0.006000  37.200000
0.005200  37.400000
0.006700  37.600000
0.008200  37.800000
0.009700  38.000000
0.012000  38.200000
0.012700  38.500000
0.015000  38.700000
0.012700  38.900000
0.012000  39.100000
0.014200  39.300000
0.015700  39.600000
0.013500  39.800000
0.010500  40.000000
0.009000  40.200000
0.008200  40.400000
0.006700  40.600000
0.004500  40.800000
0.003700  41.000000
0.003700  41.300000
0.005200  41.500000
0.005200  41.700000
0.004500  41.900000
0.004500  42.100000
0.003000  42.300000
0.000700  42.500000
-0.001500  42.700000
-0.003000  42.900000
-0.001500  43.100000
-0.002300  43.400000
-0.003000  43.600000
-0.006000  43.800000
-0.009100  44.000000
-0.010500  44.200000
-0.014300  44.400000
-0.015800  44.600000
-0.015800  44.800000
-0.014300  45.000000
-0.014300  45.200000
-0.012800  45.400000
-0.011300  45.700000
-0.010500  45.900000
-0.005300  46.100000
-0.003800  46.300000
-0.002300  46.400000
-0.000800  46.600000
-0.000800  46.700000
-0.000800  46.900000
0.000000  47.100000
0.000000  47.200000
-0.003000  47.400000
-0.002300  47.500000
-0.003000  47.700000
-0.004600  47.900000
-0.003000  48.000000
-0.004600  48.200000
-0.002300  48.300000
-0.004600  48.500000
-0.004600  48.700000
-0.002300  48.800000
-0.001500  49.000000
-0.001500  49.100000
-0.000800  49.300000
0.000700  49.500000
0.001500  49.500000
0.003700  49.700000
0.005200  49.800000
0.007500  49.900000
0.009000  50.000000
0.007500  50.100000
0.009700  50.300000
0.010500  50.400000
0.011200  50.500000
0.012700  50.600000
0.012000  50.700000
0.012700  50.800000
0.010500  50.900000
0.009700  51.100000
0.009700  51.200000
0.007500  51.300000
0.006700  51.400000
0.005200  51.500000
0.003700  51.700000
0.003700  51.700000
0.005200  51.700000
0.005200  51.800000
0.005200  51.900000
0.005200  51.900000
0.003000  52.000000
0.000700  52.000000
-0.000800  52.100000
-0.001500  52.100000
0.000000  52.200000
-0.000800  52.200000
-0.004600  52.300000
-0.007500  52.300000
-0.007500  52.400000
-0.012000  52.400000
-0.015000  52.500000
-0.018100  52.600000
-0.022500  52.600000
-0.023300  52.600000
-0.024000  52.700000
-0.024800  52.700000
-0.021800  52.700000
-0.024000  52.700000
-0.025600  52.700000
-0.021800  52.700000
-0.020300  52.800000
-0.016500  52.800000
-0.015000  52.800000
-0.014300  52.800000
-0.009800  52.800000
-0.006000  52.800000
-0.003000  52.800000
-0.000800  52.800000
0.003700  52.800000
0.006700  52.900000
0.012000  52.900000
0.015700  52.900000
0.019500  52.900000
0.023200  52.900000
0.026200  52.900000
0.025500  52.900000
0.026200  52.900000
0.027700  52.900000
0.028500  52.900000
0.029200  52.800000
0.031500  52.800000
0.033000  52.800000
0.036700  52.800000
0.048000  52.800000
0.066700  52.700000
0.081000  52.700000
0.085500  52.700000
0.088500  52.600000
0.087700  52.600000
0.081000  52.600000
0.075000  52.600000
0.066000  52.600000
0.057000  52.600000
0.047200  52.600000
0.036700  52.500000
0.027700  52.500000
0.018000  52.400000
0.009700  52.400000
0.003000  52.300000
-0.005300  52.200000
-0.010500  52.200000
-0.014300  52.200000
-0.019500  52.100000
-0.025600  52.100000
-0.027000  52.000000
-0.030800  51.900000
-0.035300  51.900000
-0.036800  51.800000
-0.039000  51.800000
-0.044300  51.700000
-0.048800  51.700000
-0.051100  51.600000
-0.054000  51.600000
-0.053300  51.500000
-0.052500  51.400000
-0.051800  51.400000
-0.049500  51.300000
-0.050300  51.200000
-0.051100  51.100000
-0.051800  51.000000
-0.053300  50.900000
-0.054000  50.800000
-0.055500  50.700000
-0.057000  50.600000
-0.057800  50.500000
-0.058500  50.400000
-0.054800  50.300000
-0.049500  50.200000
-0.042000  50.100000
-0.027000  50.000000
-0.009100  49.900000
0.008200  49.800000
0.016500  49.700000
0.012700  49.600000
0.011200  49.500000
0.009000  49.400000
0.008200  49.200000
0.005200  49.100000
0.007500  49.000000
0.007500  48.800000
0.006700  48.600000
0.009000  48.500000
0.010500  48.400000
0.010500  48.200000
0.010500  48.100000
0.012700  48.000000
0.014200  47.800000
0.018000  47.700000
0.022500  47.600000
0.024000  47.400000
0.023200  47.200000
0.021700  47.100000
0.019500  47.000000
0.016500  46.800000
0.015700  46.700000
0.014200  46.600000
0.013500  46.400000
0.014200  46.300000
0.016500  46.200000
0.017200  46.000000
0.015700  45.900000
0.015700  45.700000
0.017200  45.600000
0.017200  45.400000
0.017200  45.300000
0.016500  45.200000
0.015000  45.000000
0.011200  44.900000
0.010500  44.800000
0.010500  44.600000
0.010500  44.500000
0.012000  44.300000
0.010500  44.200000
0.008200  44.100000
0.004500  43.900000
-0.000800  43.700000
-0.002300  43.600000
-0.003000  43.400000
-0.005300  43.200000
-0.008300  43.100000
-0.009100  42.900000
-0.009100  42.700000
-0.006000  42.600000
-0.005300  42.400000
-0.005300  42.200000
-0.005300  42.100000
-0.006800  41.900000
-0.005300  41.700000
-0.005300  41.600000
-0.005300  41.400000
-0.008300  41.200000
-0.009100  41.000000
-0.008300  40.900000
-0.008300  40.700000
-0.006800  40.500000
-0.005300  40.300000
-0.003800  40.100000
-0.003000  39.900000
-0.003800  39.700000
-0.001500  39.500000
-0.002300  39.300000
-0.001500  39.100000
-0.000800  38.900000
0.000700  38.700000
0.001500  38.500000
0.000700  38.300000
0.000700  38.100000
0.000700  37.900000
0.000000  37.700000
0.000000  37.500000
-0.000800  37.300000
-0.000800  37.100000
0.000700  36.900000
0.002200  36.700000
0.000700  36.400000
0.000700  36.300000
0.001500  36.000000
0.000700  35.900000
0.002200  35.700000
0.000700  35.500000
0.000000  35.300000
-0.000800  35.100000
0.000700  34.900000
0.001500  34.700000
0.002200  34.500000
0.005200  34.300000
0.004500  34.100000
0.004500  33.900000
0.005200  33.700000
0.002200  33.500000
0.000700  33.300000
0.000700  33.100000
0.000700  32.900000
0.000700  32.700000
0.001500  32.500000
0.002200  32.300000
0.003000  32.100000
0.004500  31.900000
0.006000  31.700000
0.006700  31.500000
0.005200  31.300000
0.003700  31.100000
0.004500  30.900000
0.002200  30.700000
0.004500  30.500000
0.005200  30.300000
0.005200  30.100000
0.004500  29.900000
0.001500  29.700000
0.002200  29.500000
0.000700  29.200000
-0.001500  29.100000
-0.001500  28.800000
-0.000800  28.700000
-0.001500  28.400000
-0.002300  28.200000
-0.001500  28.000000
-0.000800  27.800000
-0.000800  27.600000
-0.001500  27.400000
-0.001500  27.100000
-0.000800  26.900000
-0.000800  26.700000
0.001500  26.500000
0.003000  26.200000
0.005200  26.100000
0.004500  25.800000
0.005200  25.600000
0.005200  25.400000
0.003000  25.200000
0.003000  24.900000
0.001500  24.700000
0.001500  24.500000
0.000700  24.300000
0.000000  24.000000
0.003000  23.800000
0.001500  23.600000
0.000700  23.400000
0.000000  23.200000
0.000700  22.900000
0.001500  22.700000
0.000700  22.500000
0.000700  22.200000
0.000000  22.000000
-0.000800  21.800000
0.000700  21.500000
0.002200  21.300000
0.001500  21.100000
0.000700  20.900000
0.000700  20.600000
0.000000  20.400000
-0.000800  20.200000
0.000700  19.900000
0.000000  19.700000
0.001500  19.400000
0.001500  19.300000
-0.002300  19.000000
-0.000800  18.800000
0.000000  18.500000
0.000700  18.300000
0.003000  18.000000
0.001500  17.800000
0.001500  17.500000
0.000700  17.300000
0.001500  17.000000
0.002200  16.800000
0.002200  16.600000
0.003000  16.300000
0.000700  16.100000
-0.001500  15.800000
-0.001500  15.600000
-0.002300  15.300000
-0.003800  15.100000
-0.006800  14.800000
-0.010500  14.600000
-0.009800  14.400000
-0.007500  14.200000
-0.004600  13.900000
-0.000800  13.800000
0.000000  13.500000
-0.003800  13.300000
-0.007500  13.100000
-0.005300  12.900000
-0.003000  12.600000
-0.003000  12.400000
-0.003800  12.200000
-0.002300  12.000000
-0.001500  11.800000
-0.000800  11.600000
0.001500  11.300000
0.003000  11.100000
0.004500  10.900000
0.004500  10.700000
0.005200  10.500000
0.008200  10.200000
0.009000  10.100000
0.010500  9.900000
0.009700  9.700000
0.005200  9.400000
0.006000  9.300000
0.006700  9.100000
0.005200  8.900000
0.003000  8.700000
0.002200  8.500000
0.005200  8.300000
0.006000  8.100000
0.005200  7.900000
0.004500  7.700000
0.007500  7.500000
0.006700  7.300000
0.004500  7.100000
0.005200  6.900000
0.003000  6.700000
0.003000  6.500000
0.003000  6.300000
0.002200  6.100000
0.000700  5.900000
-0.000800  5.800000
-0.001500  5.600000
0.000000  5.400000
-0.000800  5.300000
-0.001500  5.100000
0.000000  4.900000
0.000700  4.700000
0.001500  4.500000
0.004500  4.400000
0.005200  4.200000
0.009000  4.000000
0.008200  3.900000
0.005200  3.700000
0.005200  3.500000
0.003000  3.400000
0.004500  3.200000
0.004500  3.000000
0.004500  2.800000
0.003700  2.700000
0.000700  2.600000
0.000700  2.500000
0.003000  2.400000
0.003000  2.300000
0.001500  2.200000
-0.003000  2.100000
-0.003000  2.000000
-0.003000  1.900000
-0.004600  1.800000
-0.005300  1.700000
-0.008300  1.600000
-0.009100  1.500000
-0.011300  1.400000
-0.012000  1.300000
-0.008300  1.200000
-0.006800  1.100000
-0.004600  1.000000
-0.002300  0.900000
-0.003000  0.800000
-0.002300  0.800000
-0.001500  0.700000
0.000700  0.600000
0.001500  0.600000
0.000000  0.500000
0.000000  0.500000
0.001500  0.400000
0.003000  0.400000
0.006700  0.300000
0.006700  0.300000
0.002200  0.200000
0.003700  0.200000
0.004500  0.100000
0.005200  0.000000
0.007500  0.000000
0.005200  0.000000
0.005200  -0.100000
0.004500  -0.200000
0.004500  -0.200000
0.001500  -0.300000
0.000000  -0.300000
-0.000800  -0.300000
-0.000800  -0.300000
0.002200  -0.300000
0.001500  -0.300000
0.002200  -0.300000
0.000700  -0.300000
0.000000  -0.300000
-0.001500  -0.300000
-0.003800  -0.300000
0.000000  -0.300000
0.004500  -0.300000
0.009700  -0.300000
0.009700  -0.300000
0.006000  -0.300000
0.005200  -0.300000
0.005200  -0.300000
0.004500  -0.300000
0.006700  -0.300000
0.009000  -0.400000
0.006700  -0.300000
0.000700  -0.300000
-0.003000  -0.300000
-0.003000  -0.200000
-0.003800  -0.200000
-0.003000  -0.100000
-0.003000  -0.100000
0.001500  -0.100000
0.005200  0.000000
0.004500  0.000000
0.003700  0.000000
-0.000800  0.000000
-0.000800  0.100000
-0.003000  0.100000
-0.000800  0.100000
0.000700  0.200000
-0.001500  0.200000
0.000700  0.300000
-0.003000  0.300000
-0.003000  0.300000
-0.000800  0.400000
0.003700  0.400000
0.008200  0.400000
0.003000  0.500000
0.001500  0.500000
-0.001500  0.600000
-0.001500  0.600000
0.000000  0.700000
-0.000800  0.700000
-0.004600  0.800000
-0.011300  0.900000
-0.010500  0.900000
-0.010500  0.900000
-0.009100  1.000000
-0.009800  1.000000
-0.012000  1.100000
-0.009800  1.100000
-0.006000  1.200000
-0.003000  1.200000
0.000700  1.300000
0.005200  1.300000
0.006000  1.300000
0.000700  1.400000
-0.002300  1.400000
0.001500  1.500000
0.003000  1.500000
-0.000800  1.600000
-0.003000  1.600000
-0.008300  1.700000
-0.009800  1.700000
-0.009100  1.700000
-0.010500  1.800000
-0.006000  1.800000
-0.012000  1.800000
-0.016500  1.900000
-0.012800  1.900000
-0.012800  2.000000
-0.012800  2.000000
-0.015800  2.100000
-0.018100  2.100000
-0.015800  2.100000
-0.012000  2.100000
-0.000800  2.100000
0.009000  2.100000
0.007500  2.000000
-0.001500  2.000000
-0.009100  2.000000
-0.012800  2.000000
-0.015800  1.900000
-0.015800  1.900000
-0.015000  1.900000
-0.010500  1.800000
0.000700  1.800000
0.012000  1.800000
0.021700  1.800000
0.028500  1.800000
0.033700  1.800000
0.033000  1.700000
0.034500  1.700000
0.045700  1.600000
0.063000  1.500000
0.077200  1.400000
0.090000  1.300000
0.099000  1.200000
0.100500  1.000000
0.099700  0.900000
0.095200  0.800000
0.090000  0.600000
0.084700  0.500000
0.078700  0.400000
0.069000  0.300000
0.054000  0.100000
0.044200  0.000000
0.034500  -0.100000
0.021000  -0.300000
0.006700  -0.400000
-0.010500  -0.500000
-0.022500  -0.600000
-0.030800  -0.800000
-0.037500  -0.900000
-0.046500  -0.900000
-0.054000  -1.000000
-0.059300  -1.000000
-0.061500  -1.100000
-0.064500  -1.100000
-0.066800  -1.100000
-0.069100  -1.200000
-0.072800  -1.200000
-0.075000  -1.300000
-0.077300  -1.300000
-0.078000  -1.400000
-0.077300  -1.400000
-0.075000  -1.400000
-0.075000  -1.500000
-0.075000  -1.500000
-0.073500  -1.500000
-0.071300  -1.600000
-0.069100  -1.600000
-0.063800  -1.700000
-0.057000  -1.800000
-0.048800  -1.800000
-0.042800  -1.800000
-0.038300  -1.800000
-0.031500  -1.900000
-0.024000  -1.900000
-0.016500  -2.000000
-0.011300  -2.000000
-0.006000  -2.100000
-0.000800  -2.100000
0.002200  -2.200000
0.009000  -2.300000
0.014200  -2.300000
0.020200  -2.300000
0.024700  -2.400000
0.024700  -2.400000
0.027700  -2.500000
0.028500  -2.500000
0.030700  -2.600000
0.033000  -2.600000
0.033700  -2.700000
0.035200  -2.700000
0.033000  -2.700000
0.033000  -2.700000
0.032200  -2.700000
0.033000  -2.800000
0.030700  -2.800000
0.028500  -2.800000
0.029200  -2.800000
0.027000  -2.800000
0.025500  -2.900000
0.024000  -2.900000
0.019500  -2.900000
0.018700  -3.000000
0.015700  -3.000000
0.017200  -3.000000
0.015000  -3.000000
0.015000  -3.000000
0.015700  -3.100000
0.014200  -3.100000
0.014200  -3.200000
0.015000  -3.100000
0.019500  -3.100000
0.020200  -3.100000
0.022500  -3.000000
0.025500  -3.000000
0.026200  -3.000000
0.028500  -2.900000
0.029200  -2.900000
0.030700  -2.900000
0.030700  -2.800000
0.031500  -2.800000
0.030700  -2.800000
0.028500  -2.800000
0.028500  -2.700000
0.029200  -2.700000
0.035200  -2.700000
0.039000  -2.700000
0.038200  -2.600000
0.032200  -2.600000
0.020200  -2.600000
0.009000  -2.600000
0.005200  -2.600000
0.000000  -2.700000
-0.003000  -2.700000
-0.005300  -2.700000
-0.006800  -2.700000
-0.008300  -2.800000
-0.012000  -2.800000
-0.012000  -2.900000
-0.014300  -2.900000
-0.015800  -2.900000
-0.021000  -3.000000
-0.025600  -3.000000
-0.027000  -3.100000
-0.027800  -3.100000
-0.027000  -3.200000
-0.027000  -3.200000
-0.026300  -3.200000
-0.025600  -3.200000
-0.024000  -3.300000
-0.019500  -3.300000
-0.015800  -3.400000
-0.012800  -3.400000
-0.008300  -3.500000
-0.004600  -3.500000
-0.003000  -3.500000
-0.001500  -3.600000
-0.003000  -3.600000
-0.005300  -3.600000
-0.009100  -3.700000
-0.012800  -3.700000
-0.015800  -3.800000
-0.020300  -3.800000
-0.022500  -3.900000
-0.024000  -3.900000
-0.024800  -3.900000
-0.027800  -4.000000
-0.029300  -4.000000
-0.030800  -4.100000
-0.028500  -4.100000
-0.025600  -4.100000
-0.023300  -4.100000
-0.020300  -4.100000
-0.016500  -4.200000
-0.015800  -4.200000
-0.016500  -4.200000
-0.012800  -4.200000
-0.012800  -4.300000
-0.011300  -4.300000
-0.006800  -4.300000
-0.005300  -4.300000
-0.003000  -4.300000
-0.003000  -4.400000
-0.000800  -4.400000
0.002200  -4.400000
0.004500  -4.400000
0.006700  -4.500000
0.010500  -4.500000
0.011200  -4.500000
0.012000  -4.500000
0.013500  -4.500000
0.017200  -4.500000
0.023200  -4.500000
0.023200  -4.500000
0.019500  -4.500000
0.018000  -4.500000
0.015000  -4.500000
0.012000  -4.400000
0.010500  -4.400000
0.011200  -4.400000
0.012700  -4.400000
0.010500  -4.400000
0.012000  -4.300000
0.012700  -4.300000
0.012700  -4.300000
0.012700  -4.300000
0.009000  -4.300000
0.006700  -4.300000
0.006000  -4.200000
0.004500  -4.200000
0.003000  -4.200000
0.001500  -4.200000
0.000700  -4.200000
0.003000  -4.200000
0.003700  -4.200000
0.005200  -4.200000
0.003700  -4.200000
0.000700  -4.200000
0.000700  -4.200000
-0.000800  -4.200000
-0.000800  -4.200000
-0.002300  -4.200000
-0.004600  -4.200000
-0.005300  -4.200000
-0.004600  -4.200000
-0.004600  -4.200000
-0.006800  -4.200000
-0.008300  -4.200000
-0.008300  -4.200000
-0.006800  -4.200000
-0.004600  -4.200000
-0.000800  -4.200000
0.000000  -4.200000
0.000700  -4.200000
0.003700  -4.200000
0.004500  -4.200000
0.002200  -4.300000
0.000700  -4.300000
0.000700  -4.300000
0.003000  -4.300000
0.005200  -4.300000
0.005200  -4.400000
0.004500  -4.400000
0.004500  -4.400000
0.006000  -4.400000
0.007500  -4.400000
0.005200  -4.500000
0.003000  -4.500000
0.003700  -4.500000
0.001500  -4.500000
0.000700  -4.500000
0.002200  -4.500000
0.000700  -4.500000
-0.002300  -4.500000
-0.000800  -4.500000
0.000700  -4.500000
0.003000  -4.500000
0.003000  -4.600000
0.001500  -4.600000
0.002200  -4.600000
0.001500  -4.600000
0.003000  -4.600000
0.003700  -4.600000
0.000000  -4.600000
-0.000800  -4.600000
0.000700  -4.600000
0.001500  -4.600000
0.001500  -4.700000
0.001500  -4.700000
-0.000800  -4.700000
-0.000800  -4.700000
-0.001500  -4.700000
0.001500  -4.700000
0.002200  -4.700000
0.000700  -4.700000
0.004500  -4.700000
0.003000  -4.700000
0.003000  -4.700000
0.002200  -4.700000
0.003000  -4.700000
0.003000  -4.700000
0.003000  -4.700000
0.006700  -4.700000
0.009700  -4.700000
0.012700  -4.800000
0.013500  -4.800000
0.014200  -4.800000
0.010500  -4.800000
0.006700  -4.800000
0.006000  -4.800000
0.006700  -4.800000
0.008200  -4.800000
0.006700  -4.800000
0.005200  -4.800000
0.005200  -4.700000
0.005200  -4.700000
0.003700  -4.700000
0.000700  -4.700000
0.001500  -4.700000
0.000700  -4.700000
0.003000  -4.700000
0.003000  -4.600000
0.000700  -4.600000
0.001500  -4.600000
0.000700  -4.600000
0.000700  -4.600000
-0.001500  -4.600000
-0.003000  -4.600000
-0.003000  -4.500000
-0.002300  -4.500000
-0.001500  -4.500000
-0.001500  -4.500000
-0.002300  -4.500000
-0.005300  -4.500000
-0.006000  -4.500000
-0.006800  -4.500000
-0.006800  -4.500000
-0.007500  -4.500000
-0.007500  -4.500000
-0.006800  -4.500000
-0.006000  -4.500000
-0.007500  -4.500000
-0.005300  -4.500000
-0.003000  -4.500000
-0.003000  -4.500000
-0.001500  -4.500000
-0.002300  -4.500000
-0.001500  -4.500000
0.000700  -4.500000
0.001500  -4.500000
0.005200  -4.500000
0.004500  -4.500000
0.004500  -4.500000
0.005200  -4.500000
0.003700  -4.500000
0.003000  -4.400000
0.003700  -4.400000
0.004500  -4.400000
0.005200  -4.400000
0.006700  -4.400000
0.008200  -4.400000
0.009000  -4.400000
0.009000  -4.400000
0.009000  -4.400000
0.009700  -4.300000
0.009000  -4.300000
0.006700  -4.300000
0.008200  -4.300000
0.009000  -4.300000
0.006700  -4.300000
0.006000  -4.300000
0.003000  -4.300000
0.003000  -4.300000
0.003000  -4.300000
0.003000  -4.300000
0.004500  -4.300000
0.004500  -4.300000
0.003700  -4.300000
0.002200  -4.300000
0.002200  -4.300000
0.003000  -4.300000
0.003000  -4.300000
0.003000  -4.300000
-0.000800  -4.300000
-0.002300  -4.300000
-0.003000  -4.300000
-0.004600  -4.300000
-0.002300  -4.300000
-0.002300  -4.300000
-0.001500  -4.300000
-0.003000  -4.300000
-0.004600  -4.300000
-0.006000  -4.300000
-0.006800  -4.300000
-0.004600  -4.300000
-0.003000  -4.300000
-0.004600  -4.300000
-0.002300  -4.300000
0.000700  -4.300000
-0.000800  -4.300000
0.000000  -4.300000
0.000700  -4.300000
0.000700  -4.300000
0.003000  -4.300000
0.004500  -4.300000
0.005200  -4.300000
0.005200  -4.300000
0.004500  -4.300000
0.004500  -4.300000
0.005200  -4.300000
0.001500  -4.300000
0.000700  -4.300000
0.000700  -4.300000
-0.001500  -4.300000
-0.000800  -4.300000
-0.003800  -4.300000
-0.003800  -4.300000
-0.001500  -4.300000
-0.003000  -4.300000
-0.003800  -4.200000
-0.001500  -4.200000
-0.001500  -4.200000
-0.000800  -4.200000
0.000700  -4.200000
0.000700  -4.200000
0.001500  -4.200000
-0.000800  -4.200000
-0.000800  -4.200000
-0.000800  -4.200000
-0.001500  -4.200000
-0.000800  -4.200000
-0.001500  -4.200000
-0.003000  -4.200000
-0.003000  -4.200000
-0.003800  -4.200000
-0.004600  -4.200000
-0.006800  -4.200000
-0.005300  -4.200000
-0.005300  -4.200000
-0.005300  -4.100000
-0.003800  -4.100000
-0.005300  -4.100000
-0.005300  -4.100000
-0.004600  -4.100000
-0.005300  -4.100000
-0.006000  -4.100000
-0.008300  -4.100000
-0.005300  -4.100000
-0.001500  -4.100000
0.000700  -4.100000
0.001500  -4.100000
0.001500  -4.100000
0.003000  -4.100000
0.003000  -4.100000
0.003700  -4.100000
0.005200  -4.000000
0.007500  -4.000000
0.008200  -4.000000
0.008200  -4.000000
0.008200  -4.000000
0.008200  -4.000000
0.006700  -4.000000
0.005200  -4.000000
0.004500  -4.000000
0.003000  -3.900000
0.003000  -3.900000
0.001500  -3.900000
0.000700  -3.900000
0.001500  -3.900000
0.003000  -3.900000
0.003000  -3.900000
0.001500  -3.800000
0.000700  -3.800000
0.001500  -3.800000
0.001500  -3.800000
0.000000  -3.800000
-0.001500  -3.800000
-0.003000  -3.700000
-0.002300  -3.700000
-0.000800  -3.700000
-0.000800  -3.700000
0.000000  -3.700000
0.001500  -3.600000
0.001500  -3.600000
0.000700  -3.600000
0.000700  -3.600000
0.000700  -3.600000
0.000000  -3.600000
0.000700  -3.600000
-0.000800  -3.600000
-0.001500  -3.500000
-0.000800  -3.500000
-0.001500  -3.500000
-0.001500  -3.500000
-0.003000  -3.400000
-0.003000  -3.400000
-0.000800  -3.400000
0.000700  -3.400000
0.001500  -3.300000
0.004500  -3.300000
0.005200  -3.300000
0.005200  -3.200000
0.005200  -3.200000
0.005200  -3.200000
0.006000  -3.200000
0.002200  -3.200000
0.000700  -3.200000
0.003000  -3.100000
0.001500  -3.100000
-0.000800  -3.100000
0.000000  -3.100000
0.002200  -3.000000
0.001500  -3.000000
0.001500  -3.000000
0.003000  -3.000000
0.001500  -3.000000
0.002200  -2.900000
0.003000  -2.900000
0.003000  -2.900000
0.006000  -2.900000
0.006000  -2.900000
0.005200  -2.800000
0.005200  -2.800000
0.003000  -2.800000
0.003000  -2.800000
0.001500  -2.800000
0.001500  -2.700000
0.000700  -2.700000
0.000000  -2.700000
0.000000  -2.700000
-0.001500  -2.700000
-0.000800  -2.700000
-0.000800  -2.600000
-0.001500  -2.600000
-0.002300  -2.600000
-0.001500  -2.600000
0.000000  -2.500000
0.000700  -2.500000
0.000700  -2.500000
-0.000800  -2.400000
-0.000800  -2.400000
0.000700  -2.400000
0.001500  -2.400000
0.001500  -2.300000
0.002200  -2.300000
0.000700  -2.300000
0.000700  -2.300000
0.000700  -2.300000
0.000000  -2.300000
-0.000800  -2.200000
-0.000800  -2.200000
-0.002300  -2.200000
-0.003000  -2.100000
-0.002300  -2.100000
-0.004600  -2.100000
-0.002300  -2.100000
-0.000800  -2.100000
0.000700  -2.000000
0.000700  -2.000000
0.000700  -2.000000
0.001500  -1.900000
0.001500  -1.900000
0.003700  -1.900000
0.004500  -1.900000
0.002200  -1.800000
0.003000  -1.800000
0.004500  -1.800000
0.004500  -1.800000
0.003000  -1.800000
0.001500  -1.800000
0.001500  -1.800000
0.000700  -1.700000
0.000700  -1.700000
0.000700  -1.700000
-0.000800  -1.700000
-0.002300  -1.700000
-0.000800  -1.600000
-0.000800  -1.600000
-0.001500  -1.600000
-0.000800  -1.600000
0.001500  -1.600000
0.002200  -1.500000
0.001500  -1.500000
0.000700  -1.500000
-0.000800  -1.500000
-0.003000  -1.500000
-0.003800  -1.400000
-0.001500  -1.400000
0.000700  -1.400000
0.000700  -1.400000
0.000700  -1.400000
0.003000  -1.400000
0.008200  -1.400000
0.009000  -1.300000
0.008200  -1.300000
0.006700  -1.300000
0.005200  -1.300000
0.003000  -1.200000
0.000700  -1.200000
-0.001500  -1.200000
-0.003000  -1.200000
-0.002300  -1.200000
-0.002300  -1.100000
-0.001500  -1.100000
-0.002300  -1.100000
-0.003000  -1.100000
-0.003000  -1.000000
-0.001500  -1.000000
0.000700  -1.000000
0.000700  -1.000000
0.001500  -0.900000
0.000700  -0.900000
0.000700  -0.900000
0.001500  -0.900000
0.002200  -0.900000
0.002200  -0.900000
0.004500  -0.800000
0.004500  -0.800000
0.001500  -0.800000
0.001500  -0.700000
0.001500  -0.700000
0.001500  -0.700000
0.000700  -0.700000
0.000700  -0.600000
0.000700  -0.600000
0.002200  -0.600000
0.001500  -0.600000
0.000700  -0.500000
0.000700  -0.500000
-0.000800  -0.500000
-0.002300  -0.500000
-0.001500  -0.500000
-0.001500  -0.400000
-0.003000  -0.400000
-0.001500  -0.400000
-0.001500  -0.400000
-0.001500  -0.400000
-0.001500  -0.300000
-0.000800  -0.300000
0.003000  -0.300000
0.003000  -0.200000
0.003000  -0.200000
0.002200  -0.200000
0.001500  -0.200000
-0.000800  -0.100000
-0.000800  -0.100000
0.000700  -0.100000
-0.001500  -0.100000
-0.000800  -0.100000
-0.000800  0.000000
0.000700  0.000000
0.001500  0.000000
0.003000  0.000000
0.003700  0.000000
0.003000  0.100000
0.004500  0.100000
0.003000  0.100000
0.003700  0.200000
0.006000  0.200000
0.005200  0.200000
0.002200  0.300000
0.003700  0.300000
0.003000  0.300000
0.001500  0.300000
-0.000800  0.400000
-0.003000  0.400000
0.000700  0.400000
0.000700  0.400000
-0.001500  0.400000
-0.001500  0.500000
-0.003000  0.500000
-0.003000  0.500000
-0.003000  0.600000
-0.003000  0.600000
-0.000800  0.600000
-0.000800  0.700000
-0.001500  0.700000
-0.000800  0.700000
-0.001500  0.700000
-0.001500  0.800000
0.000700  0.800000
0.001500  0.800000
0.002200  0.900000
0.002200  0.900000
0.003700  0.900000
0.004500  0.900000
0.002200  0.900000
0.001500  1.000000
0.000000  1.000000
-0.000800  1.000000
0.001500  1.100000
0.001500  1.100000
0.002200  1.100000
0.001500  1.100000
0.000700  1.200000
-0.000800  1.200000
-0.000800  1.200000
-0.000800  1.200000
-0.000800  1.300000
0.000000  1.300000
0.003000  1.300000
0.000700  1.300000
0.000700  1.300000
0.003000  1.400000
0.004500  1.400000
0.005200  1.400000
0.006700  1.400000
0.008200  1.500000
0.006000  1.500000
0.003700  1.500000
0.001500  1.600000
0.000000  1.600000
-0.001500  1.600000
-0.001500  1.600000
0.001500  1.700000
0.000700  1.700000
0.001500  1.700000
0.000700  1.800000
0.000700  1.800000
0.000000  1.800000
-0.001500  1.800000
-0.000800  1.800000
-0.000800  1.900000
0.001500  1.900000
0.002200  1.900000
0.001500  2.000000
0.003000  2.000000
0.001500  2.000000
0.000000  2.000000
-0.001500  2.100000
-0.000800  2.100000
-0.001500  2.100000
-0.001500  2.200000
0.000700  2.200000
-0.000800  2.200000
-0.000800  2.300000
-0.000800  2.300000
0.000000  2.300000
0.000000  2.400000
-0.000800  2.400000
-0.003000  2.400000
-0.001500  2.500000
-0.000800  2.500000
0.000000  2.500000
0.000700  2.600000
-0.000800  2.600000
-0.002300  2.600000
-0.002300  2.700000
0.000700  2.700000
0.005200  2.700000
0.006700  2.800000
0.006700  2.800000
0.004500  2.900000
0.000700  2.900000
0.003000  3.000000
0.003000  3.000000
0.003000  3.100000
0.005200  3.100000
0.004500  3.100000
0.002200  3.200000
0.001500  3.200000
0.003000  3.200000
0.000700  3.300000
0.000700  3.300000
0.000700  3.400000
0.001500  3.400000
-0.001500  3.500000
-0.003000  3.500000
0.000000  3.600000
0.000700  3.600000
0.002200  3.600000
0.003000  3.700000
0.001500  3.800000
0.000700  3.800000
-0.001500  3.900000
-0.003000  4.000000
-0.003000  4.000000
-0.000800  4.000000
0.000700  4.100000
0.000700  4.200000
0.000000  4.200000
0.002200  4.300000
0.004500  4.300000
0.005200  4.400000
0.005200  4.500000
0.006000  4.500000
0.006000  4.500000
0.005200  4.600000
0.004500  4.700000
0.001500  4.700000
-0.003000  4.800000
-0.001500  4.900000
0.000000  4.900000
0.000700  5.000000
0.001500  5.100000
0.001500  5.200000
-0.000800  5.200000
-0.000800  5.300000
0.000000  5.300000
-0.003000  5.400000
-0.001500  5.500000
0.000700  5.600000
0.001500  5.700000
0.000700  5.700000
-0.001500  5.800000
-0.002300  5.900000
-0.001500  5.900000
0.003000  6.000000
0.003000  6.100000
0.003000  6.200000
0.004500  6.300000
0.003000  6.300000
0.000000  6.400000
-0.000800  6.500000
-0.000800  6.600000
-0.003000  6.700000
-0.003000  6.700000
0.000000  6.800000
0.000700  6.900000
-0.000800  7.000000
0.000000  7.000000
-0.003000  7.100000
-0.003800  7.200000
-0.005300  7.200000
-0.005300  7.300000
-0.000800  7.400000
0.001500  7.500000
0.001500  7.600000
0.003000  7.600000
0.004500  7.700000
0.004500  7.800000
0.004500  8.000000
0.003000  8.100000
0.001500  8.200000
-0.001500  8.300000
0.000000  8.400000
-0.000800  8.500000
-0.003800  8.600000
-0.004600  8.700000
-0.004600  8.900000
-0.001500  9.000000
-0.000800  9.000000
0.000700  9.200000
-0.001500  9.300000
-0.002300  9.400000
-0.001500  9.500000
-0.000800  9.600000
0.000700  9.700000
0.000000  9.900000
0.000700  9.900000
0.003700  10.100000
0.005200  10.200000
0.005200  10.400000
0.005200  10.500000
0.003000  10.700000
0.003000  10.800000
0.003700  11.000000
0.004500  11.100000
0.004500  11.200000
0.003000  11.400000
0.003700  11.600000
0.002200  11.700000
0.002200  11.800000
0.005200  12.000000
0.005200  12.100000
0.003000  12.300000
0.003000  12.400000
0.003700  12.600000
0.000700  12.700000
0.000700  12.900000
0.003000  13.000000
0.004500  13.200000
0.002200  13.400000
0.003000  13.600000
0.003000  13.800000
0.003700  13.900000
0.003000  14.100000
0.000000  14.300000
0.000700  14.500000
0.000700  14.700000
0.000700  14.800000
0.000700  15.000000
0.000700  15.200000
0.003000  15.400000
0.003000  15.600000
0.003000  15.700000
0.003700  15.900000
0.003000  16.100000
0.003000  16.300000
0.001500  16.500000
0.002200  16.700000
0.001500  16.900000
0.003000  17.100000
0.002200  17.300000
0.001500  17.500000
0.004500  17.700000
0.002200  17.900000
0.002200  18.100000
0.003000  18.300000
0.003000  18.500000
0.003000  18.700000
0.001500  18.900000
0.002200  19.100000
0.003000  19.300000
0.004500  19.500000
0.002200  19.700000
0.003000  19.900000
0.003700  20.100000
0.001500  20.300000
0.000000  20.500000
-0.004600  20.700000
-0.004600  21.000000
-0.004600  21.200000
-0.006000  21.400000
-0.004600  21.600000
-0.005300  21.800000
-0.005300  22.000000
-0.007500  22.300000
-0.006800  22.500000
-0.003800  22.700000
-0.003000  22.900000
-0.005300  23.200000
-0.006800  23.400000
-0.009100  23.600000
-0.011300  23.800000
-0.009800  24.000000
-0.009100  24.300000
-0.009100  24.500000
-0.007500  24.700000
-0.004600  24.900000
-0.002300  25.200000
-0.001500  25.300000
0.002200  25.600000
0.006700  25.800000
0.009000  26.000000
0.007500  26.200000
0.006000  26.400000
0.006700  26.600000
0.005200  26.800000
0.003700  27.000000
0.002200  27.200000
-0.000800  27.400000
-0.000800  27.600000
0.000700  27.900000
0.000700  28.100000
-0.000800  28.300000
-0.002300  28.500000
-0.003000  28.700000
-0.002300  28.900000
-0.000800  29.100000
-0.000800  29.300000
0.000000  29.500000
-0.000800  29.700000
-0.000800  29.900000
0.002200  30.100000
0.002200  30.300000
0.000700  30.500000
0.001500  30.600000
0.000700  30.800000
0.002200  31.000000
0.000700  31.200000
-0.002300  31.400000
-0.001500  31.600000
-0.000800  31.800000
-0.000800  32.000000
-0.001500  32.200000
-0.001500  32.400000
-0.003000  32.500000
-0.003000  32.800000
-0.002300  32.900000
-0.000800  33.100000
0.000700  33.300000
-0.000800  33.500000
-0.003000  33.700000
-0.001500  33.900000
-0.001500  34.100000
-0.001500  34.300000
-0.003000  34.600000
-0.003000  34.700000
0.000700  35.000000
0.003000  35.100000
0.004500  35.300000
0.006700  35.500000
0.003000  35.700000
0.000700  36.000000
0.001500  36.100000
-0.000800  36.400000
-0.003000  36.500000
-0.000800  36.800000
0.001500  36.900000
0.001500  37.100000
0.005200  37.300000
0.004500  37.500000
0.003000  37.700000
0.003000  37.800000
0.004500  38.000000
0.005200  38.200000
0.003700  38.400000
0.003700  38.600000
0.004500  38.700000
0.005200  38.900000
0.005200  39.100000
0.006700  39.200000
0.008200  39.400000
0.010500  39.600000
0.009000  39.800000
0.009000  40.000000
0.007500  40.100000
0.005200  40.300000
0.006000  40.500000
0.005200  40.600000
0.006700  40.800000
0.005200  40.900000
0.008200  41.000000
0.008200  41.200000
0.006000  41.300000
0.006700  41.400000
0.008200  41.600000
0.009000  41.700000
0.008200  41.800000
0.005200  42.000000
0.005200  42.100000
0.003700  42.300000
0.000000  42.400000
0.000000  42.500000
-0.001500  42.700000
-0.003000  42.800000
-0.001500  42.900000
-0.002300  43.100000
-0.000800  43.200000
0.000000  43.300000
-0.000800  43.400000
0.000000  43.500000
-0.000800  43.600000
-0.000800  43.800000
-0.000800  43.900000
-0.000800  44.000000
0.000700  44.100000
0.000000  44.200000
0.000000  44.300000
0.000000  44.500000
0.000700  44.500000
-0.000800  44.600000
-0.002300  44.800000
-0.002300  44.900000
-0.000800  45.000000
0.000700  45.100000
0.000700  45.200000
0.001500  45.300000
0.002200  45.400000
0.003700  45.500000
0.004500  45.600000
0.004500  45.700000
0.002200  45.800000
0.002200  45.800000
0.002200  45.900000
0.001500  46.000000
-0.000800  46.000000
-0.004600  46.100000
-0.005300  46.200000
-0.004600  46.300000
-0.003000  46.300000
-0.001500  46.400000
-0.001500  46.500000
0.000700  46.600000
0.003700  46.600000
0.006000  46.700000
0.005200  46.800000
0.006000  46.800000
0.007500  46.900000
0.009000  47.000000
0.010500  47.000000
0.009000  47.000000
0.008200  47.100000
0.006700  47.100000
0.003000  47.100000
0.002200  47.200000
0.000700  47.200000
-0.003000  47.200000
-0.009100  47.200000
-0.012800  47.200000
-0.018800  47.300000
-0.023300  47.300000
-0.027800  47.300000
-0.034600  47.400000
-0.038300  47.400000
-0.042000  47.400000
-0.044300  47.500000
-0.045800  47.500000
-0.045800  47.500000
-0.046500  47.500000
-0.048000  47.500000
-0.045000  47.500000
-0.041300  47.500000
-0.039000  47.500000
-0.036100  47.500000
-0.032300  47.500000
-0.027800  47.500000
-0.024800  47.400000
-0.020300  47.400000
-0.015000  47.400000
-0.009100  47.400000
-0.005300  47.400000
-0.003000  47.400000
-0.004600  47.300000
-0.005300  47.300000
-0.006800  47.300000
-0.008300  47.300000
0.004500  47.300000
0.031500  47.200000
0.057000  47.200000
0.073500  47.200000
0.092200  47.100000
0.114000  47.100000
0.128200  47.000000
0.138000  46.900000
0.144700  46.900000
0.148500  46.800000
0.152200  46.800000
0.150000  46.700000
0.144700  46.700000
0.137200  46.600000
0.121500  46.600000
0.103500  46.500000
0.085500  46.400000
0.066700  46.400000
0.052500  46.300000
0.041200  46.300000
0.029200  46.200000
0.021700  46.100000
0.014200  46.100000
0.000700  46.000000
-0.010500  45.900000
-0.023300  45.800000
-0.036800  45.700000
-0.044300  45.600000
-0.053300  45.500000
-0.059300  45.400000
-0.064500  45.300000
-0.066800  45.200000
-0.067500  45.100000
-0.069100  45.000000
-0.069800  44.900000
-0.066000  44.800000
-0.062300  44.700000
-0.069800  44.600000
-0.069100  44.500000
-0.069100  44.400000
-0.071300  44.300000
-0.066000  44.200000
-0.063000  44.100000
-0.055500  44.000000
-0.053300  43.900000
-0.048000  43.800000
-0.042000  43.700000
-0.039000  43.600000
-0.035300  43.500000
-0.035300  43.400000
-0.031500  43.300000
-0.025600  43.200000
-0.020300  43.100000
-0.016500  43.000000
-0.014300  42.900000
-0.012800  42.800000
-0.013500  42.700000
-0.012000  42.600000
-0.008300  42.500000
-0.004600  42.400000
-0.003000  42.300000
-0.002300  42.200000
0.001500  42.100000
0.001500  41.900000
0.003000  41.800000
0.000700  41.700000
0.002200  41.600000
0.006700  41.400000
0.005200  41.400000
0.006700  41.200000
0.009000  41.100000
0.009000  40.900000
0.009700  40.900000
0.010500  40.700000
0.011200  40.600000
0.010500  40.500000
0.006700  40.400000
0.006700  40.200000
0.009000  40.100000
0.007500  40.000000
0.007500  39.900000
0.006700  39.700000
0.005200  39.600000
0.004500  39.400000
0.001500  39.300000
0.001500  39.100000
0.004500  39.000000
0.003000  38.800000
0.002200  38.600000
0.001500  38.500000
0.001500  38.300000
0.001500  38.200000
0.001500  38.100000
0.003000  37.900000
0.006000  37.800000
0.006700  37.600000
0.008200  37.400000
0.009000  37.300000
0.010500  37.100000
0.009000  37.000000
0.008200  36.800000
0.008200  36.600000
0.008200  36.500000
0.009700  36.400000
0.007500  36.200000
0.003700  36.000000
0.005200  35.900000
0.006000  35.700000
0.005200  35.500000
0.003000  35.400000
0.001500  35.200000
0.002200  35.000000
0.003700  34.900000
0.001500  34.700000
0.001500  34.600000
0.001500  34.400000
0.000700  34.200000
0.000700  34.100000
0.000700  33.900000
0.000700  33.700000
0.001500  33.600000
0.002200  33.300000
0.000700  33.200000
0.002200  33.000000
0.003000  32.800000
0.001500  32.700000
0.002200  32.500000
0.002200  32.300000
0.004500  32.100000
0.004500  31.900000
0.004500  31.800000
0.005200  31.500000
0.004500  31.400000
0.004500  31.200000
0.003000  31.000000
0.001500  30.800000
0.000700  30.600000
0.003000  30.500000
0.003000  30.300000
0.003000  30.100000
0.002200  29.900000
0.002200  29.700000
0.002200  29.600000
0.000000  29.400000
-0.000800  29.200000
0.000000  29.000000
-0.001500  28.800000
-0.001500  28.700000
-0.000800  28.500000
0.001500  28.300000
0.003000  28.100000
0.002200  27.900000
0.001500  27.700000
0.000700  27.500000
0.000000  27.400000
-0.000800  27.200000
-0.002300  27.000000
-0.000800  26.800000
-0.000800  26.600000
0.000700  26.500000
0.000700  26.300000
-0.000800  26.100000
0.001500  25.900000
0.003000  25.700000
0.003000  25.500000
0.004500  25.300000
0.004500  25.100000
0.002200  24.900000
0.000700  24.700000
-0.001500  24.600000
-0.002300  24.300000
-0.000800  24.200000
-0.000800  24.000000
-0.000800  23.800000
0.000000  23.600000
0.000700  23.400000
-0.000800  23.200000
-0.000800  23.000000
0.000700  22.800000
0.000000  22.600000
0.001500  22.400000
0.003000  22.200000
0.003000  22.000000
0.001500  21.800000
0.001500  21.600000
0.003000  21.400000
0.003000  21.200000
0.004500  21.000000
0.001500  20.800000
0.001500  20.600000
0.001500  20.400000
0.000700  20.200000
0.001500  20.000000
0.004500  19.800000
0.004500  19.600000
0.003000  19.400000
0.003000  19.200000
0.001500  19.000000
0.001500  18.800000
0.000700  18.600000
-0.000800  18.400000
0.000700  18.200000
-0.001500  18.000000
-0.001500  17.800000
-0.000800  17.600000
-0.000800  17.500000
-0.003000  17.200000
-0.003000  17.000000
-0.001500  16.900000
0.000700  16.600000
-0.001500  16.500000
-0.003000  16.200000
-0.002300  16.100000
-0.001500  15.900000
-0.000800  15.700000
-0.001500  15.500000
-0.000800  15.300000
0.001500  15.100000
0.003000  14.900000
0.003000  14.700000
0.004500  14.500000
0.006000  14.300000
0.004500  14.100000
0.003000  13.900000
0.004500  13.700000
0.004500  13.500000
0.005200  13.300000
0.006700  13.100000
0.006700  12.900000
0.002200  12.700000
0.000700  12.500000
0.000700  12.300000
0.001500  12.100000
0.003000  11.900000
0.003700  11.700000
0.004500  11.500000
0.001500  11.300000
0.002200  11.200000
0.003000  10.900000
0.001500  10.700000
0.000700  10.500000
-0.003000  10.300000
0.000700  10.200000
0.000700  10.000000
-0.002300  9.900000
-0.000800  9.700000
-0.003000  9.500000
-0.003000  9.300000
-0.003000  9.200000
-0.001500  9.000000
-0.000800  8.800000
-0.003800  8.600000
-0.006000  8.500000
-0.005300  8.300000
-0.003000  8.100000
-0.003800  8.000000
-0.003000  7.800000
-0.003800  7.600000
-0.003000  7.500000
-0.001500  7.300000
-0.002300  7.200000
-0.000800  6.900000
0.000700  6.800000
0.000700  6.700000
0.000700  6.500000
0.000000  6.400000
-0.000800  6.300000
0.000000  6.100000
0.000000  6.000000
0.000700  5.800000
0.003000  5.700000
0.003700  5.500000
0.003000  5.400000
0.004500  5.300000
0.003000  5.100000
0.003000  4.900000
0.008200  4.800000
0.008200  4.700000
0.006700  4.500000
0.007500  4.400000
0.007500  4.200000
0.008200  4.000000
0.008200  4.000000
0.007500  3.900000
0.008200  3.700000
0.008200  3.600000
0.005200  3.500000
0.003000  3.400000
0.001500  3.200000
0.000700  3.100000
0.000000  3.000000
-0.002300  2.900000
-0.003000  2.800000
-0.004600  2.600000
-0.006800  2.600000
-0.008300  2.400000
-0.005300  2.300000
-0.004600  2.200000
-0.003800  2.100000
-0.002300  1.900000
-0.002300  1.800000
-0.000800  1.700000
0.001500  1.600000
0.000700  1.500000
0.002200  1.500000
0.003000  1.400000
0.003700  1.300000
0.001500  1.200000
0.000000  1.200000
0.000700  1.100000
0.000700  1.000000
0.003700  0.900000
0.004500  0.900000
0.005200  0.800000
0.006700  0.700000
0.004500  0.600000
0.001500  0.500000
0.000700  0.400000
0.000700  0.400000
-0.000800  0.300000
0.000700  0.200000
0.001500  0.100000
0.000000  0.100000
-0.001500  0.100000
-0.004600  0.000000
-0.002300  0.000000
-0.002300  0.000000
0.001500  0.000000
0.005200  -0.100000
0.005200  -0.100000
0.005200  -0.100000
0.006000  -0.200000
0.005200  -0.200000
0.005200  -0.200000
0.004500  -0.200000
0.001500  -0.300000
0.001500  -0.300000
-0.000800  -0.300000
-0.002300  -0.400000
0.000000  -0.400000
-0.001500  -0.400000
-0.000800  -0.500000
-0.000800  -0.500000
-0.001500  -0.500000
-0.000800  -0.500000
-0.001500  -0.500000
-0.000800  -0.500000
0.000700  -0.500000
-0.001500  -0.500000
-0.003800  -0.500000
-0.004600  -0.500000
-0.005300  -0.500000
-0.003800  -0.500000
-0.000800  -0.500000
-0.000800  -0.500000
0.000700  -0.500000
0.003000  -0.500000
0.003000  -0.500000
0.006000  -0.500000
0.008200  -0.500000
0.009000  -0.500000
0.006700  -0.500000
0.002200  -0.500000
0.000000  -0.500000
-0.001500  -0.400000
-0.000800  -0.400000
-0.001500  -0.400000
-0.005300  -0.300000
-0.006800  -0.300000
-0.000800  -0.300000
0.000700  -0.300000
0.000700  -0.200000
0.000700  -0.200000
-0.000800  -0.200000
0.002200  -0.100000
0.004500  -0.100000
0.005200  -0.100000
0.005200  0.000000
0.003700  0.000000
0.003700  0.000000
0.001500  0.000000
0.003000  0.000000
0.001500  0.100000
-0.001500  0.100000
-0.006000  0.200000
-0.009100  0.200000
-0.009100  0.300000
-0.012000  0.300000
-0.008300  0.400000
-0.006800  0.400000
-0.005300  0.400000
-0.000800  0.500000
0.003000  0.500000
0.009700  0.600000
0.009700  0.600000
0.006700  0.700000
0.002200  0.700000
0.000700  0.800000
0.000700  0.800000
-0.001500  0.900000
-0.000800  0.900000
-0.001500  0.900000
-0.000800  1.000000
-0.003000  1.000000
-0.003000  1.000000
0.000000  1.100000
-0.000800  1.100000
-0.000800  1.100000
0.001500  1.200000
0.003000  1.200000
0.000000  1.200000
-0.003000  1.300000
-0.005300  1.300000
-0.005300  1.300000
-0.003800  1.300000
-0.008300  1.300000
-0.004600  1.400000
-0.003000  1.400000
-0.002300  1.400000
0.000700  1.500000
-0.003000  1.500000
-0.000800  1.500000
0.003000  1.500000
0.002200  1.500000
0.003700  1.500000
0.004500  1.500000
0.004500  1.500000
0.006700  1.500000
0.015000  1.500000
0.014200  1.500000
0.004500  1.500000
-0.004600  1.600000
-0.012000  1.600000
-0.012800  1.600000
-0.012000  1.600000
-0.009100  1.600000
-0.004600  1.600000
-0.001500  1.600000
0.000700  1.600000
0.003000  1.600000
0.006700  1.600000
0.008200  1.600000
0.006700  1.500000
0.006700  1.300000
0.012000  1.200000
0.016500  1.000000
0.015700  0.900000
0.023200  0.700000
0.024000  0.500000
0.014200  0.400000
0.004500  0.200000
-0.000800  0.000000
0.001500  -0.100000
-0.001500  -0.200000
-0.005300  -0.400000
-0.009100  -0.500000
-0.015800  -0.700000
-0.018100  -0.900000
-0.018800  -1.000000
-0.019500  -1.200000
-0.020300  -1.400000
-0.024000  -1.500000
-0.030000  -1.500000
-0.031500  -1.600000
-0.031500  -1.700000
-0.027800  -1.700000
-0.027800  -1.800000
-0.033000  -1.800000
-0.035300  -1.900000
-0.032300  -1.900000
-0.027800  -2.000000
-0.024000  -2.100000
-0.018100  -2.100000
-0.006800  -2.200000
0.003700  -2.200000
0.015700  -2.300000
0.038200  -2.300000
0.064500  -2.400000
0.085500  -2.400000
0.106500  -2.500000
0.131200  -2.600000
0.146200  -2.700000
0.162700  -2.600000
0.176200  -2.600000
0.178500  -2.600000
0.170200  -2.500000
0.144000  -2.500000
0.108700  -2.500000
0.082500  -2.400000
0.053200  -2.400000
0.020200  -2.400000
-0.003000  -2.300000
-0.032300  -2.300000
-0.069100  -2.300000
-0.101300  -2.300000
-0.131300  -2.300000
-0.155300  -2.200000
-0.177000  -2.200000
-0.191300  -2.200000
-0.194300  -2.100000
-0.193500  -2.100000
-0.183800  -2.100000
-0.162800  -2.100000
-0.138100  -2.100000
-0.108800  -2.100000
-0.069100  -2.100000
-0.027800  -2.100000
0.009000  -2.100000
0.045000  -2.100000
0.075000  -2.100000
0.099000  -2.100000
0.115500  -2.100000
0.123700  -2.100000
0.127500  -2.100000
0.126700  -2.100000
0.120000  -2.100000
0.115500  -2.100000
0.111000  -2.100000
0.103500  -2.100000
0.095200  -2.100000
0.087000  -2.100000
0.076500  -2.100000
0.065200  -2.100000
0.055500  -2.000000
0.045700  -2.000000
0.036000  -2.000000
0.024000  -1.900000
0.012000  -1.900000
0.001500  -1.800000
-0.009100  -1.800000
-0.016500  -1.800000
-0.024000  -1.700000
-0.032300  -1.700000
-0.036100  -1.700000
-0.040500  -1.600000
-0.048000  -1.600000
-0.050300  -1.500000
-0.050300  -1.500000
-0.054000  -1.500000
-0.056300  -1.400000
-0.057000  -1.400000
-0.061500  -1.400000
-0.065300  -1.400000
-0.070600  -1.400000
-0.069800  -1.400000
-0.070600  -1.500000
-0.071300  -1.500000
-0.069800  -1.600000
-0.070600  -1.600000
-0.069800  -1.700000
-0.064500  -1.700000
-0.060000  -1.800000
-0.057000  -1.800000
-0.050300  -1.900000
-0.046500  -1.900000
-0.044300  -2.000000
-0.038300  -2.000000
-0.033000  -2.100000
-0.029300  -2.100000
-0.024800  -2.200000
-0.015800  -2.200000
-0.010500  -2.300000
-0.005300  -2.300000
-0.001500  -2.400000
0.003000  -2.500000
0.008200  -2.500000
0.012000  -2.600000
0.017200  -2.700000
0.019500  -2.700000
0.017200  -2.800000
0.012700  -2.900000
0.012000  -3.000000
0.012000  -3.100000
0.011200  -3.100000
0.014200  -3.200000
0.012000  -3.200000
0.012700  -3.300000
0.015000  -3.400000
0.014200  -3.500000
0.016500  -3.600000
0.016500  -3.600000
0.018700  -3.700000
0.019500  -3.700000
0.020200  -3.700000
0.022500  -3.800000
0.025500  -3.800000
0.029200  -3.800000
0.029200  -3.900000
0.030700  -3.900000
0.033000  -3.900000
0.034500  -3.900000
0.034500  -4.000000
0.034500  -4.000000
0.034500  -4.000000
0.032200  -4.100000
0.031500  -4.100000
0.031500  -4.100000
0.027700  -4.100000
0.026200  -4.100000
0.025500  -4.200000
0.019500  -4.200000
0.017200  -4.300000
0.014200  -4.300000
0.009000  -4.200000
0.009000  -4.200000
0.006000  -4.200000
0.005200  -4.200000
0.004500  -4.200000
0.003000  -4.200000
0.000700  -4.200000
0.001500  -4.100000
0.001500  -4.100000
0.000700  -4.100000
0.000700  -4.100000
-0.000800  -4.100000
-0.000800  -4.100000
-0.002300  -4.100000
-0.001500  -4.100000
-0.001500  -4.100000
-0.003800  -4.100000
-0.004600  -4.000000
-0.005300  -4.000000
-0.003000  -4.000000
-0.004600  -4.000000
-0.003800  -4.000000
-0.003000  -4.000000
-0.003000  -4.000000
-0.003000  -4.000000
-0.005300  -4.000000
-0.004600  -4.000000
-0.004600  -4.000000
-0.006000  -4.000000
-0.006800  -4.000000
-0.007500  -4.000000
-0.006800  -4.000000
-0.004600  -4.000000
-0.003800  -3.900000
-0.003000  -3.900000
-0.003000  -3.900000
-0.001500  -3.900000
-0.000800  -3.900000
0.000700  -3.900000
0.000000  -3.900000
0.000700  -3.900000
0.000000  -3.900000
-0.000800  -3.900000
0.000700  -3.900000
0.000700  -3.900000
0.001500  -3.900000
0.002200  -3.900000
0.002200  -3.900000
0.002200  -4.000000
0.001500  -4.000000
0.000700  -4.000000
-0.000800  -4.000000
-0.000800  -4.000000
0.000700  -4.000000
0.002200  -4.000000
0.001500  -4.000000
0.001500  -4.000000
0.003000  -4.000000
0.003000  -4.100000
0.003700  -4.100000
0.003000  -4.100000
0.001500  -4.100000
0.001500  -4.100000
0.003000  -4.100000
0.001500  -4.100000
0.003000  -4.200000
0.003700  -4.200000
0.004500  -4.200000
0.006700  -4.300000
0.006000  -4.300000
0.006000  -4.300000
0.006000  -4.300000
0.004500  -4.400000
0.004500  -4.400000
0.003000  -4.400000
0.003000  -4.400000
0.004500  -4.500000
0.004500  -4.500000
0.003000  -4.500000
0.004500  -4.500000
0.005200  -4.500000
0.006700  -4.500000
0.006000  -4.500000
0.004500  -4.600000
0.004500  -4.600000
0.005200  -4.600000
0.006000  -4.600000
0.003000  -4.600000
0.003000  -4.600000
0.004500  -4.600000
0.001500  -4.700000
0.001500  -4.700000
0.000000  -4.700000
0.000700  -4.700000
0.003000  -4.700000
0.000700  -4.700000
0.000700  -4.700000
0.000700  -4.800000
0.000000  -4.800000
-0.000800  -4.800000
-0.003000  -4.800000
-0.003000  -4.800000
-0.003000  -4.800000
-0.002300  -4.700000
-0.000800  -4.700000
-0.001500  -4.700000
-0.003800  -4.700000
-0.005300  -4.700000
-0.006800  -4.600000
-0.006800  -4.600000
-0.006800  -4.600000
-0.008300  -4.600000
-0.008300  -4.600000
-0.008300  -4.600000
-0.006800  -4.500000
-0.006800  -4.500000
-0.006800  -4.500000
-0.005300  -4.500000
-0.005300  -4.500000
-0.003000  -4.500000
-0.003800  -4.500000
-0.004600  -4.500000
-0.003800  -4.500000
-0.005300  -4.400000
-0.003000  -4.400000
-0.001500  -4.400000
-0.001500  -4.400000
0.000700  -4.400000
0.001500  -4.300000
0.003700  -4.300000
0.003000  -4.300000
0.001500  -4.300000
0.003000  -4.300000
0.002200  -4.300000
0.000700  -4.200000
0.000700  -4.200000
0.002200  -4.200000
0.003700  -4.200000
0.003000  -4.200000
0.002200  -4.200000
0.003000  -4.200000
0.003000  -4.200000
0.002200  -4.200000
0.002200  -4.200000
0.002200  -4.200000
0.000700  -4.200000
-0.000800  -4.200000
0.000000  -4.200000
-0.001500  -4.100000
-0.002300  -4.100000
-0.000800  -4.100000
-0.000800  -4.100000
0.000700  -4.100000
0.001500  -4.100000
0.001500  -4.100000
0.002200  -4.100000
0.003700  -4.100000
0.004500  -4.100000
0.003000  -4.100000
0.001500  -4.100000
0.002200  -4.100000
0.002200  -4.100000
0.001500  -4.100000
0.002200  -4.100000
0.003700  -4.100000
0.001500  -4.100000
0.001500  -4.100000
0.000000  -4.100000
0.000700  -4.100000
0.001500  -4.100000
0.003000  -4.100000
0.005200  -4.100000
0.007500  -4.100000
0.006000  -4.100000
0.005200  -4.100000
0.008200  -4.100000
0.008200  -4.100000
0.006700  -4.100000
0.007500  -4.100000
0.005200  -4.100000
0.004500  -4.100000
0.001500  -4.100000
0.001500  -4.100000
0.001500  -4.100000
0.000700  -4.100000
0.000700  -4.100000
-0.002300  -4.100000
-0.001500  -4.100000
-0.000800  -4.100000
-0.002300  -4.100000
-0.001500  -4.100000
-0.001500  -4.100000
-0.001500  -4.100000
-0.003000  -4.100000
-0.003000  -4.100000
-0.001500  -4.100000
0.000700  -4.100000
0.001500  -4.100000
0.003000  -4.100000
0.001500  -4.100000
0.000700  -4.100000
-0.000800  -4.100000
0.000000  -4.100000
0.002200  -4.100000
0.003000  -4.100000
0.001500  -4.100000
0.000000  -4.100000
0.001500  -4.100000
0.001500  -4.100000
0.000700  -4.100000
0.002200  -4.100000
0.000700  -4.100000
0.000000  -4.100000
-0.000800  -4.000000
0.000000  -4.000000
0.001500  -4.000000
0.000700  -4.000000
-0.000800  -4.000000
-0.000800  -4.000000
-0.000800  -4.000000
0.000700  -4.000000
0.001500  -4.000000
0.003000  -4.000000
0.003000  -4.000000
0.000700  -4.000000
0.000000  -4.000000
0.000700  -4.000000
0.001500  -4.000000
0.001500  -4.000000
0.001500  -4.000000
0.000000  -4.000000
-0.000800  -4.000000
0.000000  -4.000000
-0.000800  -4.000000
-0.001500  -4.000000
0.000700  -4.000000
-0.000800  -4.000000
0.000000  -4.000000
0.002200  -4.000000
0.000700  -4.000000
-0.001500  -4.000000
-0.000800  -4.000000
0.001500  -3.900000
0.003000  -3.900000
0.002200  -3.900000
0.002200  -3.900000
0.003700  -3.900000
0.003000  -3.900000
0.003000  -3.900000
0.003000  -3.900000
0.003000  -3.900000
0.003700  -3.900000
0.001500  -3.900000
0.003000  -3.900000
0.003000  -3.900000
0.002200  -3.800000
0.001500  -3.800000
-0.002300  -3.800000
-0.001500  -3.800000
-0.003000  -3.800000
-0.004600  -3.800000
-0.003000  -3.800000
-0.001500  -3.800000
0.000000  -3.800000
-0.000800  -3.800000
-0.000800  -3.800000
-0.003000  -3.800000
-0.004600  -3.800000
-0.004600  -3.700000
-0.003000  -3.700000
-0.001500  -3.700000
-0.001500  -3.700000
-0.002300  -3.700000
-0.001500  -3.700000
-0.001500  -3.700000
-0.001500  -3.700000
-0.001500  -3.700000
0.000700  -3.700000
0.003000  -3.700000
0.003700  -3.700000
0.004500  -3.700000
0.005200  -3.600000
0.006000  -3.600000
0.006000  -3.600000
0.005200  -3.600000
0.006700  -3.600000
0.006000  -3.600000
0.005200  -3.600000
0.005200  -3.600000
0.005200  -3.600000
0.003700  -3.600000
0.002200  -3.600000
0.004500  -3.600000
0.003000  -3.600000
-0.000800  -3.600000
-0.000800  -3.600000
-0.001500  -3.500000
-0.001500  -3.500000
0.000000  -3.500000
0.000700  -3.500000
0.000700  -3.500000
-0.000800  -3.500000
-0.001500  -3.500000
-0.000800  -3.500000
0.001500  -3.500000
0.001500  -3.500000
0.000700  -3.400000
0.001500  -3.400000
0.000700  -3.400000
0.000700  -3.400000
0.000700  -3.400000
-0.000800  -3.400000
0.000000  -3.400000
0.000700  -3.400000
0.000700  -3.400000
0.000000  -3.400000
0.000700  -3.300000
0.000700  -3.300000
0.000000  -3.300000
0.002200  -3.300000
0.002200  -3.300000
0.001500  -3.300000
0.000700  -3.300000
-0.001500  -3.200000
-0.001500  -3.200000
-0.002300  -3.200000
-0.005300  -3.200000
-0.006800  -3.200000
-0.004600  -3.200000
-0.003800  -3.200000
-0.003000  -3.200000
-0.003800  -3.200000
-0.003800  -3.200000
-0.002300  -3.100000
-0.003000  -3.100000
-0.002300  -3.100000
-0.001500  -3.100000
0.000000  -3.100000
0.003000  -3.100000
0.003000  -3.100000
0.004500  -3.000000
0.004500  -3.000000
0.005200  -3.000000
0.005200  -3.000000
0.004500  -3.000000
0.004500  -3.000000
0.004500  -3.000000
0.007500  -2.900000
0.006700  -2.900000
0.005200  -2.900000
0.004500  -2.900000
0.003000  -2.900000
0.003000  -2.900000
0.004500  -2.800000
0.003700  -2.800000
0.002200  -2.800000
0.001500  -2.800000
0.000700  -2.800000
0.000700  -2.800000
-0.001500  -2.700000
-0.002300  -2.700000
-0.001500  -2.700000
-0.000800  -2.700000
0.000700  -2.700000
0.000700  -2.700000
0.003000  -2.600000
0.003700  -2.600000
0.003700  -2.600000
0.003000  -2.600000
0.001500  -2.500000
0.003000  -2.500000
0.003000  -2.500000
0.000700  -2.500000
-0.000800  -2.400000
0.000700  -2.400000
0.000700  -2.400000
0.000700  -2.400000
0.001500  -2.400000
0.000000  -2.300000
0.000700  -2.300000
0.000700  -2.300000
-0.000800  -2.300000
-0.001500  -2.300000
0.000000  -2.300000
-0.000800  -2.200000
0.000000  -2.200000
0.000700  -2.200000
-0.000800  -2.200000
-0.000800  -2.100000
-0.000800  -2.100000
-0.001500  -2.100000
0.000700  -2.100000
0.001500  -2.100000
0.003000  -2.000000
0.003700  -2.000000
0.001500  -2.000000
0.001500  -2.000000
0.000700  -1.900000
0.000700  -1.900000
-0.000800  -1.900000
-0.001500  -1.900000
-0.002300  -1.800000
-0.004600  -1.800000
-0.001500  -1.800000
0.000000  -1.800000
0.000700  -1.800000
0.001500  -1.800000
0.001500  -1.700000
0.000000  -1.700000
-0.000800  -1.700000
0.000700  -1.600000
0.001500  -1.600000
0.002200  -1.600000
0.001500  -1.600000
0.001500  -1.500000
0.001500  -1.500000
0.002200  -1.500000
0.000700  -1.500000
0.000000  -1.400000
0.000700  -1.400000
0.000700  -1.400000
-0.000800  -1.400000
-0.000800  -1.400000
0.000000  -1.300000
0.000700  -1.300000
0.000700  -1.300000
0.000700  -1.300000
0.000700  -1.300000
0.003000  -1.200000
0.002200  -1.200000
0.000700  -1.200000
-0.000800  -1.200000
-0.001500  -1.100000
0.000700  -1.100000
0.000700  -1.100000
-0.002300  -1.000000
-0.003000  -1.000000
-0.002300  -1.000000
0.000700  -1.000000
0.002200  -0.900000
0.000700  -0.900000
-0.000800  -0.900000
0.000700  -0.900000
-0.000800  -0.900000
0.000700  -0.800000
-0.000800  -0.800000
0.000700  -0.800000
0.001500  -0.800000
0.001500  -0.700000
0.004500  -0.700000
0.004500  -0.700000
0.003700  -0.600000
0.003000  -0.600000
0.002200  -0.600000
0.001500  -0.500000
0.000700  -0.500000
0.001500  -0.500000
0.001500  -0.500000
0.000700  -0.500000
-0.000800  -0.500000
-0.001500  -0.400000
-0.001500  -0.400000
-0.000800  -0.400000
0.002200  -0.400000
0.003000  -0.300000
0.003700  -0.300000
0.003000  -0.300000
0.002200  -0.300000
0.004500  -0.200000
0.004500  -0.200000
0.003000  -0.200000
0.003000  -0.200000
0.002200  -0.200000
0.004500  -0.100000
0.004500  -0.100000
0.005200  -0.100000
0.005200  -0.100000
0.002200  0.000000
0.002200  0.000000
0.003000  0.000000
0.003000  0.000000
0.000700  0.000000
0.000700  0.000000
0.001500  0.100000
0.001500  0.100000
0.002200  0.100000
0.004500  0.100000
0.003700  0.100000
0.003000  0.200000
0.003000  0.200000
0.000700  0.200000
-0.001500  0.200000
-0.002300  0.300000
-0.003000  0.300000
-0.004600  0.300000
-0.003000  0.400000
-0.004600  0.400000
-0.004600  0.400000
-0.001500  0.400000
0.000700  0.400000
0.001500  0.400000
0.000700  0.400000
0.001500  0.400000
0.000700  0.500000
-0.000800  0.500000
0.000700  0.500000
-0.000800  0.500000
-0.000800  0.500000
-0.001500  0.500000
-0.003000  0.500000
-0.001500  0.600000
-0.000800  0.600000
0.000000  0.600000
0.000700  0.600000
-0.002300  0.600000
-0.001500  0.600000
-0.001500  0.600000
-0.001500  0.700000
0.000700  0.700000
0.000700  0.700000
0.001500  0.700000
0.001500  0.700000
0.001500  0.800000
-0.000800  0.800000
0.000700  0.800000
0.000700  0.800000
-0.001500  0.900000
-0.002300  0.900000
-0.001500  0.900000
0.001500  0.900000
0.003000  0.900000
0.001500  0.900000
0.000700  0.900000
-0.000800  1.000000
-0.001500  1.000000
-0.001500  1.000000
0.000700  1.000000
-0.000800  1.100000
-0.001500  1.100000
0.000000  1.100000
0.001500  1.100000
0.002200  1.100000
0.000700  1.200000
0.003700  1.200000
0.005200  1.200000
0.004500  1.300000
0.005200  1.300000
0.005200  1.300000
0.003000  1.300000
0.000700  1.300000
0.000700  1.300000
0.001500  1.300000
0.000700  1.400000
0.001500  1.400000
0.001500  1.400000
-0.000800  1.500000
-0.000800  1.500000
0.000700  1.500000
0.000700  1.500000
0.000700  1.600000
0.000700  1.600000
0.001500  1.600000
0.001500  1.700000
0.001500  1.700000
0.000700  1.700000
0.001500  1.800000
0.004500  1.800000
0.004500  1.800000
0.003000  1.800000
0.001500  1.900000
0.000700  1.900000
0.001500  1.900000
0.001500  2.000000
0.005200  2.000000
0.008200  2.000000
0.008200  2.100000
0.007500  2.100000
0.005200  2.100000
0.004500  2.200000
0.005200  2.200000
0.005200  2.200000
0.003000  2.300000
0.003000  2.300000
0.001500  2.300000
-0.001500  2.400000
-0.004600  2.400000
-0.006800  2.500000
-0.008300  2.500000
-0.005300  2.600000
-0.002300  2.600000
-0.003000  2.600000
-0.000800  2.600000
0.000700  2.700000
0.000700  2.700000
0.000000  2.800000
0.000000  2.800000
-0.000800  2.800000
-0.000800  2.900000
0.000000  2.900000
-0.001500  3.000000
-0.001500  3.000000
0.000000  3.100000
-0.000800  3.100000
0.000700  3.100000
0.001500  3.200000
0.003700  3.200000
0.001500  3.300000
0.000700  3.300000
0.000700  3.400000
0.002200  3.400000
0.002200  3.500000
0.002200  3.500000
0.003700  3.600000
0.003000  3.600000
0.000700  3.600000
-0.001500  3.700000
-0.001500  3.700000
-0.000800  3.800000
-0.004600  3.800000
-0.003800  3.900000
-0.004600  4.000000
-0.003800  4.000000
-0.001500  4.000000
-0.003000  4.100000
-0.000800  4.200000
-0.001500  4.200000
0.000700  4.300000
-0.000800  4.400000
-0.003000  4.400000
-0.000800  4.500000
-0.001500  4.500000
-0.000800  4.600000
0.000700  4.600000
0.000700  4.700000
0.004500  4.800000
0.006000  4.800000
0.006700  4.900000
0.005200  4.900000
0.007500  5.000000
0.005200  5.100000
0.003700  5.100000
0.003700  5.200000
0.002200  5.300000
0.001500  5.300000
0.000700  5.400000
0.000700  5.500000
0.000700  5.500000
0.002200  5.600000
0.000000  5.700000
-0.003000  5.800000
-0.002300  5.800000
-0.001500  5.900000
0.000000  6.000000
0.003000  6.000000
0.003000  6.100000
0.000700  6.200000
-0.001500  6.300000
-0.000800  6.300000
0.000000  6.400000
0.000700  6.500000
0.000700  6.600000
0.000700  6.700000
0.001500  6.700000
0.004500  6.800000
0.003700  6.900000
0.003700  7.000000
0.005200  7.100000
0.004500  7.200000
0.003700  7.300000
0.000700  7.400000
-0.000800  7.500000
0.000700  7.600000
0.001500  7.600000
0.003000  7.700000
0.003000  7.800000
0.002200  7.900000
0.002200  8.000000
0.001500  8.100000
0.000700  8.200000
-0.000800  8.300000
0.000700  8.400000
-0.000800  8.500000
-0.000800  8.700000
-0.003000  8.800000
-0.004600  8.900000
-0.003000  9.000000
-0.000800  9.200000
-0.000800  9.300000
-0.000800  9.400000
0.000700  9.500000
0.000700  9.600000
0.000700  9.800000
0.000700  9.900000
0.001500  10.000000
0.000700  10.100000
-0.002300  10.300000
-0.003000  10.400000
-0.001500  10.500000
-0.001500  10.600000
-0.000800  10.700000
0.003000  10.900000
0.003000  11.000000
0.002200  11.200000
0.004500  11.300000
0.004500  11.500000
0.004500  11.600000
0.006000  11.700000
0.004500  11.900000
0.006700  12.000000
0.009000  12.100000
0.005200  12.300000
0.001500  12.400000
0.000000  12.600000
0.000000  12.700000
0.002200  12.900000
0.003000  13.000000
0.001500  13.100000
0.000700  13.300000
0.001500  13.400000
0.001500  13.500000
0.003000  13.700000
-0.001500  13.900000
-0.003000  14.000000
-0.005300  14.200000
-0.005300  14.300000
-0.003000  14.500000
-0.003000  14.600000
0.000000  14.800000
-0.000800  14.900000
-0.003800  15.100000
-0.004600  15.300000
-0.003000  15.400000
-0.003800  15.600000
-0.001500  15.700000
0.000700  15.800000
-0.001500  16.000000
-0.000800  16.200000
0.002200  16.300000
0.003000  16.500000
0.004500  16.600000
0.004500  16.800000
0.002200  17.000000
0.001500  17.100000
0.000000  17.300000
0.001500  17.500000
0.002200  17.600000
0.001500  17.800000
0.000000  17.900000
-0.001500  18.100000
0.000700  18.300000
0.000700  18.400000
0.002200  18.600000
0.004500  18.700000
0.006000  18.900000
0.003700  19.100000
0.002200  19.200000
0.001500  19.400000
0.000700  19.500000
0.001500  19.700000
0.001500  19.900000
0.004500  20.100000
0.007500  20.200000
0.009000  20.400000
0.009700  20.700000
0.008200  20.800000
0.008200  21.000000
0.005200  21.200000
0.004500  21.400000
0.001500  21.500000
-0.000800  21.700000
-0.000800  21.900000
-0.001500  22.100000
-0.001500  22.300000
-0.000800  22.500000
0.001500  22.700000
0.001500  22.900000
0.001500  23.000000
0.000000  23.200000
-0.000800  23.400000
0.000700  23.600000
-0.000800  23.800000
-0.003000  23.900000
-0.004600  24.100000
-0.003000  24.300000
-0.000800  24.500000
0.000000  24.700000
0.000700  24.900000
0.000700  25.100000
-0.000800  25.200000
0.000700  25.400000
0.000700  25.600000
-0.003000  25.800000
-0.003000  26.000000
-0.001500  26.200000
-0.004600  26.400000
-0.006800  26.500000
-0.006800  26.700000
-0.009100  26.900000
-0.009100  27.100000
-0.009100  27.300000
-0.006800  27.400000
-0.005300  27.600000
-0.006800  27.800000
-0.005300  27.900000
-0.009100  28.100000
-0.007500  28.300000
-0.008300  28.400000
-0.010500  28.600000
-0.009100  28.800000
-0.009100  28.900000
-0.008300  29.100000
-0.009100  29.200000
-0.005300  29.400000
-0.000800  29.600000
0.002200  29.700000
0.001500  29.900000
0.000000  30.100000
0.000000  30.200000
-0.003000  30.400000
-0.001500  30.600000
0.001500  30.700000
0.002200  30.900000
0.001500  31.000000
0.005200  31.200000
0.007500  31.400000
0.003700  31.500000
0.005200  31.700000
0.006700  31.800000
0.008200  32.000000
0.009000  32.200000
0.006700  32.300000
0.010500  32.400000
0.012000  32.600000
0.012000  32.800000
0.014200  32.900000
0.014200  33.100000
0.012700  33.300000
0.011200  33.400000
0.009700  33.600000
0.009700  33.700000
0.008200  33.900000
0.004500  34.100000
0.001500  34.300000
0.002200  34.500000
0.005200  34.600000
0.004500  34.800000
0.003000  35.000000
0.004500  35.100000
0.006000  35.300000
0.004500  35.500000
0.005200  35.700000
0.007500  35.900000
0.006700  36.000000
0.005200  36.200000
0.004500  36.400000
0.005200  36.500000
0.005200  36.700000
0.005200  36.900000
0.006000  37.100000
0.005200  37.300000
0.004500  37.400000
0.003000  37.600000
0.003000  37.800000
0.003000  37.900000
0.003000  38.100000
0.002200  38.200000
0.001500  38.400000
0.003700  38.600000
0.003000  38.700000
0.002200  38.900000
0.002200  39.100000
0.003700  39.200000
0.001500  39.400000
0.000000  39.600000
-0.001500  39.700000
0.001500  39.900000
0.003700  40.100000
0.000700  40.200000
0.002200  40.400000
0.004500  40.500000
0.003000  40.700000
0.001500  40.800000
0.001500  40.900000
0.001500  41.100000
0.000000  41.200000
-0.001500  41.400000
-0.002300  41.500000
-0.001500  41.600000
-0.003000  41.800000
-0.003800  41.800000
-0.003000  42.000000
-0.003800  42.100000
-0.000800  42.300000
0.001500  42.400000
0.003000  42.500000
0.003000  42.700000
0.003000  42.800000
0.003000  42.900000
0.004500  43.100000
0.004500  43.200000
0.003700  43.300000
0.003000  43.400000
0.000000  43.500000
-0.001500  43.600000
-0.003000  43.700000
-0.006800  43.900000
-0.009100  44.000000
-0.007500  44.100000
-0.007500  44.200000
-0.006800  44.300000
-0.006000  44.400000
-0.008300  44.500000
-0.009100  44.600000
-0.009100  44.800000
-0.010500  44.900000
-0.008300  45.000000
-0.008300  45.100000
-0.007500  45.200000
-0.005300  45.300000
-0.005300  45.400000
-0.006800  45.500000
-0.006800  45.600000
-0.006800  45.600000
-0.006800  45.700000
-0.008300  45.800000
-0.006800  45.900000
-0.005300  46.000000
-0.002300  46.100000
-0.001500  46.200000
-0.002300  46.200000
-0.000800  46.300000
-0.001500  46.400000
-0.000800  46.500000
-0.001500  46.600000
-0.005300  46.700000
-0.005300  46.700000
-0.004600  46.800000
-0.006000  46.900000
-0.006800  47.000000
-0.005300  47.000000
-0.007500  47.100000
-0.010500  47.100000
-0.011300  47.100000
-0.010500  47.200000
-0.008300  47.200000
-0.009100  47.200000
-0.006800  47.200000
-0.003800  47.300000
-0.005300  47.300000
-0.006000  47.300000
-0.008300  47.400000
-0.008300  47.400000
-0.009100  47.400000
-0.010500  47.500000
-0.011300  47.500000
-0.013500  47.600000
-0.016500  47.600000
-0.021000  47.600000
-0.026300  47.600000
-0.030000  47.600000
-0.031500  47.600000
-0.039000  47.600000
-0.051800  47.600000
-0.065300  47.600000
-0.081800  47.600000
-0.099800  47.600000
-0.116300  47.600000
-0.131300  47.600000
-0.145500  47.600000
-0.160500  47.600000
-0.171100  47.600000
-0.182300  47.600000
-0.185300  47.600000
-0.117000  47.500000
0.063000  47.500000
0.243000  47.500000
0.341200  47.500000
0.396700  47.500000
0.417700  47.400000
0.414700  47.400000
0.394500  47.400000
0.361500  47.300000
0.325500  47.200000
0.282000  47.200000
0.240700  47.200000
0.202500  47.100000
0.165700  47.000000
0.133500  47.000000
0.104200  46.900000
0.075700  46.900000
0.049500  46.800000
0.023200  46.800000
-0.000800  46.700000
-0.021800  46.700000
-0.043600  46.600000
-0.061500  46.600000
-0.075000  46.500000
-0.085600  46.400000
-0.094500  46.300000
-0.102800  46.300000
-0.106500  46.200000
-0.110300  46.100000
-0.112500  46.000000
-0.109500  45.900000
-0.106500  45.800000
-0.105000  45.700000
-0.100600  45.600000
-0.094500  45.500000
-0.087800  45.400000
-0.080300  45.300000
-0.069800  45.200000
-0.064500  45.100000
-0.057800  45.000000
-0.051800  44.900000
-0.049500  44.800000
-0.048800  44.700000
-0.049500  44.600000
-0.049500  44.500000
-0.049500  44.300000
-0.045800  44.200000
-0.044300  44.100000
-0.045000  44.000000
-0.044300  43.900000
-0.043600  43.800000
-0.045000  43.700000
-0.049500  43.600000
-0.053300  43.500000
-0.055500  43.300000
-0.057800  43.200000
-0.057800  43.100000
-0.058500  43.000000
-0.056300  42.900000
-0.054000  42.700000
-0.049500  42.700000
-0.045800  42.500000
-0.042000  42.400000
-0.034600  42.300000
-0.027000  42.200000
-0.020300  42.000000
-0.015000  41.900000
-0.009100  41.800000
-0.004600  41.700000
0.000000  41.600000
0.000700  41.400000
0.001500  41.300000
0.003000  41.200000
0.004500  41.100000
0.008200  40.900000
0.011200  40.800000
0.012000  40.700000
0.011200  40.500000
0.013500  40.500000
0.018000  40.300000
0.020200  40.200000
0.021700  40.000000
0.021000  39.900000
0.021700  39.800000
0.021000  39.700000
0.020200  39.500000
0.021700  39.400000
0.021700  39.200000
0.024000  39.100000
0.027000  39.000000
0.027700  38.800000
0.028500  38.600000
0.028500  38.500000
0.027700  38.400000
0.028500  38.200000
0.027700  38.100000
0.027700  37.900000
0.026200  37.800000
0.024000  37.600000
0.024000  37.500000
0.023200  37.300000
0.021700  37.200000
0.021000  37.000000
0.022500  36.900000
0.021700  36.700000
0.020200  36.500000
0.022500  36.400000
0.021700  36.300000
0.019500  36.100000
0.017200  35.900000
0.017200  35.700000
0.014200  35.600000
0.012000  35.400000
0.012000  35.200000
0.011200  35.100000
0.012000  34.900000
0.011200  34.700000
0.011200  34.600000
0.009000  34.400000
0.009700  34.200000
0.011200  34.100000
0.006700  33.900000
0.004500  33.700000
0.003000  33.600000
0.002200  33.400000
0.001500  33.200000
0.002200  33.100000
0.000700  32.900000
-0.000800  32.700000
0.000700  32.500000
-0.003000  32.400000
-0.003000  32.200000
-0.000800  32.000000
-0.000800  31.900000
-0.000800  31.700000
-0.001500  31.500000
-0.000800  31.300000
-0.000800  31.100000
-0.004600  31.000000
-0.006000  30.800000
-0.006800  30.600000
-0.004600  30.500000
-0.004600  30.300000
-0.005300  30.100000
-0.003000  29.900000
-0.005300  29.700000
-0.001500  29.600000
0.003000  29.400000
0.002200  29.200000
0.003700  29.000000
0.003700  28.800000
0.003700  28.600000
0.003000  28.400000
0.001500  28.300000
0.000000  28.100000
-0.000800  27.900000
-0.001500  27.700000
-0.003000  27.500000
-0.001500  27.300000
-0.003000  27.100000
-0.003000  27.000000
-0.003800  26.800000
-0.002300  26.500000
-0.001500  26.400000
-0.006800  26.200000
-0.005300  26.000000
-0.003800  25.800000
-0.004600  25.600000
-0.004600  25.500000
-0.004600  25.300000
-0.004600  25.100000
-0.001500  24.900000
-0.001500  24.700000
-0.001500  24.600000
0.001500  24.400000
0.001500  24.200000
0.004500  24.000000
0.003700  23.800000
0.003000  23.700000
0.004500  23.500000
0.002200  23.300000
0.003000  23.100000
0.004500  22.900000
0.004500  22.800000
0.004500  22.600000
0.003700  22.400000
0.003000  22.200000
0.005200  22.000000
0.006000  21.800000
0.001500  21.600000
0.000700  21.500000
0.000000  21.200000
-0.003000  21.100000
-0.003000  20.900000
-0.003000  20.700000
-0.005300  20.500000
-0.006800  20.300000
-0.006800  20.100000
-0.008300  19.900000
-0.006000  19.800000
-0.005300  19.500000
-0.004600  19.300000
-0.002300  19.200000
0.000000  19.000000
0.000700  18.800000
0.000000  18.500000
0.001500  18.400000
0.003000  18.200000
0.003000  18.000000
0.005200  17.800000
0.003700  17.600000
0.004500  17.500000
0.005200  17.300000
0.004500  17.000000
0.005200  16.900000
0.004500  16.700000
0.005200  16.500000
0.001500  16.300000
0.000700  16.100000
0.001500  15.900000
0.000700  15.700000
0.000000  15.600000
-0.002300  15.400000
-0.002300  15.200000
-0.003000  15.000000
-0.005300  14.800000
-0.005300  14.600000
-0.005300  14.400000
-0.005300  14.300000
-0.003000  14.100000
-0.001500  13.900000
-0.000800  13.700000
0.000700  13.500000
0.001500  13.300000
0.004500  13.100000
0.006000  13.000000
0.006700  12.800000
0.005200  12.600000
0.000700  12.400000
0.001500  12.200000
0.000700  12.000000
-0.000800  11.800000
0.000700  11.700000
0.000700  11.500000
0.000700  11.300000
0.000700  11.100000
0.003700  10.900000
0.004500  10.800000
0.004500  10.600000
0.003000  10.400000
-0.000800  10.300000
-0.003000  10.100000
-0.003000  9.900000
-0.001500  9.800000
0.003700  9.600000
0.004500  9.400000
0.004500  9.300000
0.003000  9.100000
0.003000  9.000000
0.006700  8.800000
0.006700  8.600000
0.005200  8.500000
0.004500  8.300000
0.005200  8.100000
0.004500  8.000000
0.000000  7.700000
-0.003000  7.600000
-0.003800  7.500000
-0.000800  7.300000
-0.000800  7.200000
-0.003000  7.100000
-0.003000  6.900000
-0.004600  6.700000
-0.002300  6.600000
0.000700  6.500000
0.003000  6.300000
0.005200  6.200000
0.005200  6.000000
0.003700  5.900000
0.001500  5.800000
0.002200  5.600000
0.001500  5.400000
0.001500  5.300000
0.003000  5.200000
0.003000  5.000000
0.002200  4.800000
0.001500  4.700000
0.001500  4.600000
0.000700  4.500000
0.001500  4.400000
0.002200  4.200000
0.000700  4.100000
0.000700  4.000000
-0.000800  3.900000
0.000000  3.800000
0.000700  3.600000
0.000700  3.500000
-0.001500  3.400000
-0.002300  3.300000
-0.000800  3.100000
0.000000  3.000000
0.001500  2.900000
0.003000  2.800000
0.003000  2.600000
0.000700  2.600000
0.001500  2.400000
0.001500  2.300000
0.003700  2.200000
0.005200  2.200000
0.004500  2.000000
0.003700  1.900000
0.001500  1.800000
0.000700  1.800000
-0.000800  1.700000
-0.001500  1.600000
-0.001500  1.400000
0.000700  1.300000
0.001500  1.300000
0.003000  1.200000
0.003000  1.100000
0.000000  1.000000
0.001500  0.900000
0.000000  0.800000
0.000700  0.700000
0.001500  0.600000
-0.000800  0.400000
-0.000800  0.400000
-0.002300  0.400000
-0.003000  0.400000
-0.003000  0.300000
-0.004600  0.300000
-0.004600  0.200000
-0.004600  0.200000
-0.005300  0.100000
-0.005300  0.100000
-0.005300  0.000000
-0.006000  0.000000
-0.003000  -0.100000
-0.000800  -0.100000
0.000700  -0.200000
0.000000  -0.200000
-0.003000  -0.300000
-0.003800  -0.300000
-0.002300  -0.400000
-0.003000  -0.400000
-0.003000  -0.500000
-0.003000  -0.500000
-0.003000  -0.500000
-0.001500  -0.500000
0.000000  -0.500000
0.000700  -0.500000
0.000700  -0.500000
0.002200  -0.500000
0.000700  -0.500000
0.001500  -0.600000
-0.000800  -0.600000
-0.001500  -0.600000
0.003000  -0.600000
0.006700  -0.600000
0.008200  -0.600000
0.006700  -0.700000
0.003700  -0.700000
0.005200  -0.700000
0.009700  -0.700000
0.011200  -0.700000
0.010500  -0.800000
0.008200  -0.800000
0.007500  -0.700000
0.009000  -0.700000
0.005200  -0.700000
0.005200  -0.700000
0.006700  -0.700000
0.004500  -0.600000
0.005200  -0.600000
0.003700  -0.600000
0.000700  -0.600000
0.000700  -0.600000
-0.000800  -0.500000
-0.001500  -0.500000
0.001500  -0.500000
0.003000  -0.500000
0.003700  -0.500000
0.003700  -0.500000
0.003000  -0.500000
0.003000  -0.400000
0.003000  -0.400000
-0.000800  -0.400000
-0.001500  -0.300000
0.000000  -0.300000
0.000700  -0.200000
0.003000  -0.100000
0.004500  -0.100000
0.003700  0.000000
0.000000  0.000000
0.000000  0.000000
-0.001500  0.100000
-0.003000  0.100000
-0.001500  0.200000
-0.003800  0.200000
-0.003000  0.300000
-0.001500  0.400000
-0.004600  0.400000
-0.010500  0.400000
-0.012000  0.500000
-0.008300  0.500000
-0.009100  0.600000
-0.009100  0.600000
-0.009100  0.700000
-0.006800  0.700000
-0.002300  0.800000
-0.002300  0.800000
-0.003000  0.800000
-0.005300  0.900000
-0.005300  0.900000
-0.004600  0.900000
-0.005300  1.000000
-0.004600  1.000000
-0.005300  1.100000
-0.003000  1.100000
-0.001500  1.200000
-0.000800  1.200000
-0.000800  1.200000
-0.002300  1.300000
-0.006800  1.300000
-0.006000  1.300000
-0.002300  1.400000
-0.004600  1.400000
-0.001500  1.400000
-0.003000  1.400000
-0.005300  1.400000
-0.004600  1.400000
-0.004600  1.400000
-0.002300  1.400000
-0.002300  1.400000
-0.001500  1.400000
-0.000800  1.300000
-0.002300  1.300000
-0.000800  1.300000
0.001500  1.300000
0.004500  1.300000
0.008200  1.300000
0.005200  1.300000
0.000700  1.300000
-0.000800  1.300000
0.001500  1.300000
0.004500  1.300000
0.005200  1.200000
0.006700  1.100000
0.009000  0.900000
0.006700  0.800000
0.006700  0.700000
0.008200  0.600000
0.007500  0.400000
0.006700  0.400000
0.004500  0.200000
0.003000  0.100000
-0.002300  0.000000
-0.001500  -0.100000
-0.006000  -0.200000
-0.012000  -0.400000
-0.012000  -0.500000
-0.014300  -0.600000
-0.014300  -0.700000
-0.018800  -0.900000
-0.018100  -0.900000
-0.010500  -1.100000
-0.008300  -1.100000
-0.001500  -1.100000
0.003000  -1.100000
0.007500  -1.100000
0.012000  -1.100000
0.021700  -1.200000
0.034500  -1.200000
0.042000  -1.200000
0.052500  -1.200000
0.065200  -1.200000
0.073500  -1.200000
0.080200  -1.200000
0.086200  -1.200000
0.095200  -1.200000
0.108700  -1.300000
0.116200  -1.300000
0.119200  -1.300000
0.123700  -1.300000
0.119200  -1.300000
0.111000  -1.400000
0.096700  -1.400000
0.081700  -1.400000
0.065200  -1.400000
0.042700  -1.400000
0.021000  -1.400000
0.003700  -1.400000
-0.015800  -1.400000
-0.039000  -1.400000
-0.059300  -1.400000
-0.079500  -1.400000
-0.093800  -1.400000
-0.107300  -1.400000
-0.119300  -1.400000
-0.125300  -1.400000
-0.131300  -1.400000
-0.133500  -1.400000
-0.130500  -1.400000
-0.125300  -1.400000
-0.121500  -1.400000
-0.108800  -1.500000
-0.093000  -1.500000
-0.084000  -1.500000
-0.074300  -1.500000
-0.063000  -1.500000
-0.048800  -1.500000
-0.039000  -1.500000
-0.030800  -1.500000
-0.018100  -1.500000
-0.007500  -1.600000
0.003700  -1.600000
0.013500  -1.600000
0.024000  -1.600000
0.030700  -1.600000
0.040500  -1.600000
0.048000  -1.700000
0.050200  -1.700000
0.050200  -1.700000
0.047200  -1.700000
0.045700  -1.700000
0.042700  -1.800000
0.044200  -1.700000
0.044200  -1.700000
0.038200  -1.700000
0.031500  -1.700000
0.026200  -1.600000
0.021000  -1.600000
0.014200  -1.600000
0.013500  -1.500000
0.011200  -1.500000
0.006700  -1.500000
0.003000  -1.400000
0.000700  -1.400000
0.000000  -1.400000
0.000700  -1.400000
0.001500  -1.400000
0.000700  -1.300000
0.001500  -1.300000
0.001500  -1.300000
0.000000  -1.300000
0.000700  -1.200000
0.000700  -1.200000
-0.001500  -1.300000
-0.004600  -1.300000
-0.004600  -1.400000
-0.006000  -1.400000
-0.005300  -1.400000
-0.005300  -1.500000
-0.006000  -1.500000
-0.004600  -1.600000
-0.006000  -1.600000
-0.008300  -1.700000
-0.010500  -1.700000
-0.012800  -1.800000
-0.015800  -1.800000
-0.018800  -1.800000
-0.018800  -1.900000
-0.020300  -1.900000
-0.021000  -2.000000
-0.020300  -2.000000
-0.018100  -2.100000
-0.015800  -2.100000
-0.012800  -2.200000
-0.009800  -2.300000
-0.006800  -2.300000
-0.007500  -2.400000
-0.009100  -2.400000
-0.006800  -2.500000
-0.004600  -2.600000
-0.004600  -2.700000
-0.004600  -2.700000
-0.003000  -2.700000
-0.002300  -2.800000
-0.001500  -2.900000
-0.002300  -3.000000
0.000700  -3.000000
0.005200  -3.100000
0.003700  -3.200000
0.003000  -3.200000
0.001500  -3.300000
0.003000  -3.400000
0.001500  -3.400000
0.000000  -3.400000
0.002200  -3.400000
0.003000  -3.500000
0.003000  -3.500000
0.001500  -3.600000
0.002200  -3.600000
0.001500  -3.600000
-0.002300  -3.600000
-0.003000  -3.700000
-0.002300  -3.700000
-0.003000  -3.700000
-0.003000  -3.800000
-0.006000  -3.800000
-0.004600  -3.800000
-0.003000  -3.900000
-0.001500  -3.900000
-0.000800  -3.900000
0.000700  -4.000000
0.000700  -4.100000
0.000700  -4.100000
0.004500  -4.100000
0.006700  -4.000000
0.007500  -4.000000
0.008200  -4.000000
0.009000  -4.000000
0.009000  -4.000000
0.010500  -4.000000
0.010500  -4.000000
0.012000  -4.000000
0.012700  -4.000000
0.012000  -4.000000
0.011200  -3.900000
0.011200  -3.900000
0.012000  -3.900000
0.009700  -3.900000
0.009000  -3.900000
0.010500  -3.900000
0.010500  -3.900000
0.012000  -3.900000
0.012000  -3.900000
0.009000  -3.900000
0.008200  -3.900000
0.007500  -3.800000
0.002200  -3.800000
-0.000800  -3.800000
-0.000800  -3.800000
-0.000800  -3.800000
0.000700  -3.800000
0.000700  -3.800000
0.000700  -3.800000
0.001500  -3.800000
0.003000  -3.800000
0.003700  -3.800000
0.005200  -3.800000
0.006700  -3.800000
0.006000  -3.700000
0.004500  -3.700000
0.005200  -3.700000
0.004500  -3.700000
0.004500  -3.700000
0.006700  -3.700000
0.006700  -3.700000
0.007500  -3.700000
0.007500  -3.700000
0.005200  -3.700000
0.004500  -3.700000
0.001500  -3.800000
0.003000  -3.800000
0.004500  -3.800000
0.006700  -3.800000
0.009000  -3.800000
0.006700  -3.800000
0.006000  -3.800000
0.005200  -3.800000
0.005200  -3.800000
0.006700  -3.800000
0.006000  -3.900000
0.005200  -3.900000
0.003700  -3.900000
0.004500  -3.900000
0.003000  -3.900000
0.001500  -4.000000
0.004500  -4.000000
0.003000  -4.000000
0.000700  -4.000000
-0.001500  -4.100000
0.000700  -4.100000
0.000700  -4.100000
0.000700  -4.100000
0.000000  -4.100000
-0.000800  -4.200000
0.000000  -4.200000
-0.001500  -4.200000
-0.001500  -4.200000
-0.000800  -4.300000
-0.002300  -4.300000
-0.003000  -4.300000
-0.002300  -4.300000
0.000000  -4.400000
0.003000  -4.400000
0.001500  -4.400000
0.000700  -4.400000
0.000700  -4.400000
0.001500  -4.400000
0.002200  -4.400000
0.001500  -4.400000
0.003000  -4.400000
0.003000  -4.400000
0.003000  -4.500000
0.004500  -4.500000
0.003000  -4.500000
0.000700  -4.500000
0.000700  -4.500000
-0.001500  -4.500000
-0.000800  -4.500000
0.000000  -4.500000
-0.000800  -4.500000
-0.000800  -4.500000
0.001500  -4.500000
0.000700  -4.500000
-0.002300  -4.500000
-0.002300  -4.500000
-0.001500  -4.500000
0.000000  -4.500000
0.000000  -4.500000
-0.001500  -4.500000
-0.002300  -4.500000
-0.005300  -4.500000
-0.007500  -4.400000
-0.006000  -4.400000
-0.003000  -4.400000
-0.003000  -4.400000
-0.002300  -4.400000
-0.003000  -4.400000
-0.005300  -4.400000
-0.004600  -4.400000
-0.003800  -4.400000
-0.003000  -4.300000
-0.002300  -4.300000
-0.003000  -4.300000
-0.001500  -4.300000
0.000000  -4.300000
0.001500  -4.300000
0.004500  -4.300000
0.004500  -4.300000
0.003000  -4.300000
0.004500  -4.200000
0.003000  -4.200000
0.000000  -4.200000
-0.000800  -4.200000
-0.003000  -4.200000
-0.004600  -4.200000
-0.004600  -4.200000
-0.005300  -4.200000
-0.004600  -4.200000
-0.003000  -4.200000
-0.001500  -4.100000
-0.000800  -4.100000
-0.000800  -4.100000
0.000000  -4.100000
0.001500  -4.100000
0.004500  -4.100000
0.003000  -4.100000
0.003000  -4.100000
0.003000  -4.100000
0.002200  -4.100000
0.004500  -4.100000
0.004500  -4.100000
0.003000  -4.100000
0.004500  -4.100000
0.002200  -4.100000
0.001500  -4.100000
0.001500  -4.100000
0.001500  -4.100000
0.002200  -4.100000
0.001500  -4.100000
0.001500  -4.100000
0.001500  -4.100000
0.001500  -4.100000
0.001500  -4.100000
0.000000  -4.100000
0.000700  -4.100000
0.001500  -4.100000
0.000700  -4.000000
0.002200  -4.000000
0.003700  -4.000000
0.004500  -4.000000
0.006000  -4.000000
0.005200  -4.000000
0.004500  -4.000000
0.003700  -4.000000
0.000700  -4.000000
-0.000800  -4.000000
0.000000  -4.000000
0.000700  -4.000000
-0.000800  -4.000000
0.000700  -4.000000
-0.000800  -4.000000
-0.003000  -4.000000
-0.003800  -4.000000
-0.005300  -4.000000
-0.004600  -3.900000
-0.004600  -3.900000
-0.003000  -3.900000
-0.000800  -3.900000
-0.000800  -3.900000
0.001500  -3.900000
0.000700  -3.900000
0.000700  -3.900000
0.000700  -3.900000
0.000000  -3.900000
0.000700  -3.800000
0.000700  -3.800000
0.001500  -3.800000
0.003700  -3.800000
0.003000  -3.800000
0.001500  -3.800000
0.000700  -3.800000
0.002200  -3.800000
0.005200  -3.800000
0.005200  -3.800000
0.005200  -3.800000
0.004500  -3.700000
0.004500  -3.700000
0.002200  -3.700000
0.003000  -3.700000
0.003000  -3.700000
0.005200  -3.700000
0.003000  -3.700000
0.000700  -3.700000
-0.000800  -3.700000
-0.002300  -3.700000
0.001500  -3.700000
0.004500  -3.700000
0.004500  -3.700000
0.003000  -3.600000
0.003000  -3.600000
0.004500  -3.600000
0.004500  -3.600000
0.005200  -3.600000
0.001500  -3.600000
0.000700  -3.600000
0.000700  -3.600000
0.001500  -3.600000
0.003000  -3.600000
-0.000800  -3.600000
-0.003000  -3.600000
-0.005300  -3.600000
-0.004600  -3.500000
-0.002300  -3.500000
-0.003800  -3.500000
-0.000800  -3.500000
-0.000800  -3.500000
-0.000800  -3.500000
-0.000800  -3.500000
0.000700  -3.500000
-0.000800  -3.500000
-0.001500  -3.400000
0.000000  -3.400000
0.000700  -3.400000
0.000000  -3.400000
-0.003000  -3.400000
-0.004600  -3.400000
-0.005300  -3.400000
-0.005300  -3.400000
-0.001500  -3.400000
0.001500  -3.400000
0.003000  -3.400000
0.000700  -3.400000
0.000700  -3.400000
0.001500  -3.400000
0.002200  -3.400000
0.003000  -3.400000
0.001500  -3.300000
0.001500  -3.300000
0.000700  -3.300000
0.000700  -3.300000
0.000700  -3.300000
0.000000  -3.300000
0.000700  -3.300000
0.000700  -3.300000
0.004500  -3.300000
0.005200  -3.300000
0.004500  -3.200000
0.004500  -3.200000
0.003700  -3.200000
0.003000  -3.200000
0.002200  -3.200000
0.003000  -3.200000
0.003000  -3.200000
0.000700  -3.200000
0.001500  -3.200000
0.001500  -3.200000
0.001500  -3.100000
0.001500  -3.100000
-0.000800  -3.100000
-0.000800  -3.100000
-0.001500  -3.100000
-0.003800  -3.100000
-0.002300  -3.100000
-0.002300  -3.100000
-0.002300  -3.100000
-0.001500  -3.000000
-0.001500  -3.000000
0.000700  -3.000000
0.001500  -3.000000
0.000700  -3.000000
0.001500  -3.000000
0.003700  -3.000000
0.001500  -3.000000
-0.000800  -3.000000
-0.000800  -3.000000
-0.000800  -3.000000
0.000700  -3.000000
0.000700  -3.000000
0.001500  -2.900000
0.001500  -2.900000
0.001500  -2.900000
0.001500  -2.900000
0.000000  -2.900000
0.000700  -2.900000
0.000700  -2.900000
-0.000800  -2.900000
-0.000800  -2.900000
0.000000  -2.900000
-0.000800  -2.900000
-0.000800  -2.900000
0.000700  -2.900000
0.001500  -2.900000
0.001500  -2.900000
0.000000  -2.900000
0.002200  -2.900000
0.003000  -2.900000
0.002200  -2.900000
0.001500  -2.900000
0.002200  -2.900000
0.003000  -2.900000
0.001500  -2.900000
0.001500  -2.900000
0.000700  -2.900000
0.001500  -2.900000
0.001500  -2.900000
0.000700  -2.900000
0.000000  -2.800000
-0.003000  -2.800000
-0.003000  -2.800000
-0.002300  -2.800000
-0.000800  -2.800000
-0.000800  -2.800000
-0.001500  -2.800000
-0.000800  -2.800000
-0.002300  -2.800000
-0.002300  -2.800000
-0.000800  -2.800000
-0.003000  -2.800000
0.000000  -2.800000
0.000700  -2.800000
0.000700  -2.800000
0.003700  -2.800000
0.002200  -2.800000
0.001500  -2.800000
0.001500  -2.700000
0.000700  -2.700000
-0.000800  -2.700000
-0.000800  -2.700000
0.000700  -2.700000
0.000700  -2.700000
0.001500  -2.700000
0.000700  -2.700000
-0.000800  -2.700000
-0.001500  -2.700000
-0.003000  -2.700000
-0.001500  -2.700000
-0.000800  -2.700000
0.000700  -2.700000
0.003000  -2.700000
0.002200  -2.600000
0.004500  -2.600000
0.003700  -2.600000
0.003000  -2.600000
0.002200  -2.600000
0.003000  -2.600000
0.004500  -2.600000
0.005200  -2.500000
0.006700  -2.500000
0.005200  -2.500000
0.005200  -2.500000
0.006700  -2.500000
0.005200  -2.500000
0.005200  -2.500000
0.007500  -2.400000
0.005200  -2.400000
0.005200  -2.400000
0.005200  -2.400000
0.005200  -2.400000
0.003700  -2.400000
0.003000  -2.400000
0.001500  -2.300000
0.000000  -2.300000
-0.002300  -2.300000
-0.005300  -2.300000
-0.008300  -2.300000
-0.009100  -2.300000
-0.006000  -2.300000
-0.005300  -2.300000
-0.001500  -2.200000
-0.001500  -2.200000
-0.002300  -2.200000
0.000000  -2.200000
-0.001500  -2.200000
0.000700  -2.100000
0.001500  -2.100000
0.004500  -2.100000
0.003700  -2.100000
0.001500  -2.100000
0.003000  -2.000000
0.004500  -2.000000
0.006000  -2.000000
0.005200  -2.000000
0.003000  -2.000000
0.000700  -1.900000
0.000000  -1.900000
0.000000  -1.900000
0.000700  -1.900000
0.000700  -1.800000
0.000700  -1.800000
0.000700  -1.800000
-0.000800  -1.800000
-0.001500  -1.800000
-0.003000  -1.800000
-0.001500  -1.800000
-0.002300  -1.700000
-0.001500  -1.700000
-0.000800  -1.700000
-0.000800  -1.700000
0.001500  -1.600000
0.003000  -1.600000
0.003000  -1.600000
0.002200  -1.600000
0.005200  -1.500000
0.006000  -1.500000
0.005200  -1.500000
0.006000  -1.500000
0.005200  -1.400000
0.003000  -1.400000
0.001500  -1.400000
0.001500  -1.400000
-0.000800  -1.400000
-0.001500  -1.300000
-0.003000  -1.300000
-0.004600  -1.300000
-0.005300  -1.300000
-0.003000  -1.200000
-0.003000  -1.200000
-0.002300  -1.200000
-0.001500  -1.200000
-0.000800  -1.100000
0.001500  -1.100000
0.001500  -1.100000
0.001500  -1.000000
0.000000  -1.000000
-0.000800  -1.000000
-0.000800  -1.000000
-0.001500  -0.900000
0.000700  -0.900000
0.000700  -0.900000
0.000700  -0.900000
0.001500  -0.900000
0.000700  -0.800000
-0.000800  -0.800000
-0.001500  -0.800000
0.000000  -0.700000
0.000700  -0.700000
0.001500  -0.700000
0.005200  -0.600000
0.005200  -0.600000
0.003000  -0.600000
0.005200  -0.600000
0.003000  -0.500000
0.003000  -0.500000
0.004500  -0.500000
0.002200  -0.500000
0.000700  -0.500000
0.001500  -0.400000
0.003700  -0.400000
0.004500  -0.400000
0.003000  -0.400000
0.001500  -0.400000
0.000700  -0.300000
-0.000800  -0.300000
-0.000800  -0.300000
-0.000800  -0.300000
-0.001500  -0.200000
-0.003000  -0.200000
-0.003000  -0.200000
-0.004600  -0.100000
-0.004600  -0.100000
-0.003000  -0.100000
-0.001500  -0.100000
-0.001500  0.000000
-0.000800  0.000000
0.000700  0.000000
0.002200  0.000000
0.003700  0.000000
0.001500  0.000000
0.003700  0.100000
0.005200  0.100000
0.004500  0.100000
0.005200  0.200000
0.000700  0.200000
0.000700  0.200000
-0.000800  0.200000
-0.001500  0.300000
0.000700  0.300000
0.000700  0.300000
0.003000  0.300000
0.003000  0.400000
0.004500  0.400000
0.003000  0.400000
0.004500  0.400000
0.004500  0.400000
0.003000  0.400000
0.002200  0.500000
0.002200  0.500000
0.001500  0.500000
0.001500  0.500000
0.002200  0.600000
0.001500  0.600000
0.002200  0.600000
0.003000  0.600000
0.000700  0.600000
0.002200  0.700000
0.001500  0.700000
0.001500  0.700000
0.001500  0.700000
0.000700  0.800000
0.000700  0.800000
-0.001500  0.800000
-0.001500  0.800000
-0.000800  0.900000
0.000000  0.900000
0.000000  0.900000
0.002200  0.900000
0.002200  0.900000
0.000700  0.900000
0.001500  1.000000
0.000700  1.000000
0.001500  1.000000
0.000700  1.000000
-0.001500  1.100000
0.000000  1.100000
0.000700  1.100000
-0.000800  1.100000
0.000000  1.200000
-0.000800  1.200000
0.000000  1.200000
0.000700  1.200000
0.001500  1.200000
0.004500  1.300000
0.004500  1.300000
0.004500  1.300000
0.003700  1.300000
0.004500  1.300000
0.003700  1.400000
0.001500  1.400000
0.000700  1.400000
-0.000800  1.500000
-0.003800  1.500000
-0.005300  1.500000
-0.006800  1.600000
-0.006000  1.600000
-0.003800  1.600000
-0.003800  1.600000
-0.003800  1.700000
-0.003800  1.700000
-0.000800  1.700000
-0.001500  1.800000
-0.002300  1.800000
-0.000800  1.800000
-0.003000  1.800000
-0.003000  1.900000
-0.004600  1.900000
-0.004600  1.900000
-0.000800  2.000000
-0.001500  2.000000
0.000700  2.000000
0.001500  2.100000
0.000700  2.100000
0.001500  2.200000
0.000700  2.200000
0.001500  2.200000
0.000700  2.200000
-0.000800  2.200000
0.000700  2.300000
0.001500  2.300000
0.003000  2.400000
0.003000  2.400000
0.002200  2.400000
0.004500  2.500000
0.004500  2.500000
0.004500  2.600000
0.003000  2.600000
0.001500  2.600000
0.002200  2.700000
0.002200  2.700000
0.002200  2.800000
0.001500  2.800000
0.003000  2.900000
0.005200  3.000000
0.006000  3.000000
0.004500  3.100000
0.004500  3.100000
0.004500  3.100000
0.005200  3.200000
0.003700  3.200000
0.003700  3.300000
0.005200  3.300000
0.004500  3.400000
0.003000  3.400000
0.003000  3.500000
0.000700  3.600000
-0.000800  3.600000
0.000000  3.600000
0.000000  3.700000
0.000700  3.800000
0.000000  3.800000
-0.003000  3.900000
-0.003000  4.000000
-0.000800  4.000000
-0.000800  4.000000
-0.000800  4.100000
0.001500  4.200000
0.001500  4.200000
0.000700  4.300000
0.000000  4.400000
0.002200  4.400000
0.002200  4.500000
0.000700  4.500000
0.000700  4.600000
0.000000  4.700000
0.001500  4.700000
0.001500  4.800000
0.004500  4.900000
0.006700  4.900000
0.006000  5.000000
0.005200  5.100000
0.002200  5.100000
0.001500  5.200000
-0.001500  5.300000
-0.000800  5.300000
0.000000  5.400000
-0.000800  5.500000
-0.001500  5.600000
-0.001500  5.600000
-0.001500  5.700000
-0.001500  5.800000
0.000700  5.800000
0.000700  5.900000
0.000000  6.000000
-0.000800  6.100000
0.001500  6.200000
0.003000  6.300000
-0.000800  6.300000
-0.000800  6.400000
-0.001500  6.500000
-0.003800  6.600000
-0.003000  6.700000
-0.001500  6.800000
-0.000800  6.900000
-0.002300  7.000000
-0.002300  7.100000
0.000700  7.200000
0.000700  7.200000
0.000000  7.300000
0.003000  7.400000
0.004500  7.500000
0.005200  7.600000
0.004500  7.700000
0.001500  7.800000
0.000700  7.900000
0.000000  8.000000
-0.001500  8.100000
-0.000800  8.200000
-0.001500  8.300000
-0.001500  8.400000
-0.001500  8.500000
-0.001500  8.600000
-0.002300  8.700000
-0.000800  8.900000
-0.000800  9.000000
-0.003000  9.000000
-0.001500  9.200000
0.003000  9.300000
0.004500  9.400000
0.005200  9.500000
0.005200  9.600000
0.003000  9.700000
0.000700  9.800000
-0.000800  9.900000
-0.000800  10.000000
0.000700  10.200000
0.000000  10.300000
0.000700  10.400000
0.001500  10.600000
0.000700  10.700000
0.000700  10.900000
0.000700  11.000000
0.001500  11.200000
0.001500  11.300000
0.001500  11.400000
0.001500  11.600000
0.000700  11.700000
0.001500  11.800000
0.003000  12.000000
0.000700  12.100000
-0.001500  12.300000
-0.000800  12.400000
-0.002300  12.600000
-0.001500  12.700000
0.000700  12.800000
0.003000  13.000000
0.004500  13.100000
0.005200  13.300000
0.005200  13.500000
0.003000  13.600000
0.001500  13.800000
0.003000  13.900000
0.003000  14.100000
0.000700  14.300000
0.000700  14.400000
0.003000  14.500000
0.000700  14.700000
0.000700  14.800000
0.001500  15.000000
0.001500  15.200000
0.002200  15.300000
0.001500  15.500000
-0.000800  15.700000
0.003000  15.800000
0.003000  15.900000
0.000700  16.100000
0.004500  16.200000
0.006700  16.400000
0.006700  16.600000
0.003000  16.700000
-0.001500  16.900000
0.000000  17.000000
-0.000800  17.200000
-0.000800  17.400000
0.000000  17.500000
0.001500  17.600000
0.002200  17.800000
-0.001500  18.000000
-0.001500  18.100000
0.000700  18.300000
0.000700  18.400000
0.000700  18.600000
0.000700  18.800000
-0.000800  18.900000
-0.000800  19.100000
0.000700  19.300000
0.000700  19.400000
0.000700  19.600000
0.000000  19.800000
0.000000  19.900000
0.001500  20.100000
0.001500  20.200000
-0.000800  20.400000
-0.000800  20.600000
0.001500  20.800000
0.001500  21.000000
0.000700  21.100000
0.000700  21.300000
0.001500  21.500000
0.000700  21.600000
-0.001500  21.800000
-0.002300  22.000000
0.000000  22.100000
0.000000  22.300000
-0.001500  22.500000
-0.001500  22.700000
-0.001500  22.900000
-0.002300  23.100000
-0.001500  23.300000
-0.000800  23.400000
-0.001500  23.600000
-0.003000  23.800000
-0.001500  24.000000
-0.002300  24.200000
-0.001500  24.400000
0.000000  24.600000
0.001500  24.700000
0.001500  24.900000
0.000700  25.100000
0.000700  25.300000
0.000700  25.500000
0.001500  25.700000
0.001500  25.900000
0.000000  26.100000
0.000000  26.200000
0.000000  26.400000
-0.000800  26.600000
0.001500  26.800000
0.001500  27.000000
-0.000800  27.200000
-0.002300  27.400000
-0.003000  27.500000
-0.003800  27.700000
-0.004600  27.900000
-0.003800  28.100000
-0.002300  28.300000
-0.003000  28.400000
-0.001500  28.600000
0.000700  28.800000
-0.000800  29.000000
0.000000  29.200000
-0.000800  29.400000
-0.001500  29.600000
0.000700  29.700000
-0.000800  29.900000
-0.000800  30.100000
0.000700  30.200000
-0.001500  30.400000
-0.001500  30.500000
0.000700  30.600000
0.000700  30.800000
0.001500  31.000000
0.003000  31.100000
0.001500  31.300000
0.003000  31.400000
0.002200  31.600000
0.001500  31.700000
0.001500  31.900000
0.000700  32.000000
0.000000  32.200000
-0.000800  32.400000
-0.003000  32.500000
-0.003000  32.700000
-0.000800  32.800000
0.001500  32.900000
0.000700  33.100000
0.003000  33.300000
0.004500  33.400000
0.004500  33.600000
0.005200  33.700000
0.005200  33.800000
0.006000  34.000000
0.007500  34.100000
0.006700  34.300000
0.006700  34.500000
0.006700  34.600000
0.006700  34.800000
0.007500  34.900000
0.010500  35.100000
0.012000  35.200000
0.012000  35.400000
0.012000  35.500000
0.009000  35.700000
0.007500  35.800000
0.007500  36.000000
0.006700  36.100000
0.006700  36.300000
0.006000  36.400000
0.006000  36.600000
0.004500  36.700000
0.005200  36.900000
0.006700  37.000000
0.005200  37.200000
0.004500  37.300000
0.003700  37.500000
0.004500  37.600000
0.006700  37.800000
0.008200  37.900000
0.007500  38.100000
0.006700  38.200000
0.004500  38.400000
0.004500  38.500000
0.003000  38.700000
0.001500  38.800000
-0.001500  38.900000
-0.004600  39.100000
-0.003000  39.100000
-0.006000  39.200000
-0.006800  39.300000
-0.005300  39.500000
-0.006000  39.600000
-0.003000  39.600000
-0.003800  39.700000
-0.004600  39.900000
-0.004600  40.000000
-0.004600  40.000000
-0.003000  40.100000
-0.005300  40.200000
-0.006000  40.400000
-0.003000  40.500000
0.000700  40.500000
0.000700  40.600000
0.000000  40.800000
0.000000  40.900000
-0.003000  40.900000
-0.004600  41.000000
-0.004600  41.100000
-0.006800  41.100000
-0.006800  41.200000
-0.006800  41.300000
-0.008300  41.400000
-0.007500  41.400000
-0.006800  41.500000
-0.006800  41.600000
-0.006000  41.600000
-0.006000  41.700000
-0.004600  41.800000
-0.002300  41.800000
-0.000800  41.900000
0.001500  42.000000
0.003000  42.000000
0.005200  42.100000
0.005200  42.200000
0.004500  42.300000
0.005200  42.300000
0.004500  42.300000
0.005200  42.300000
0.004500  42.400000
0.001500  42.400000
0.000700  42.500000
-0.003000  42.500000
-0.001500  42.500000
-0.002300  42.600000
-0.005300  42.600000
-0.004600  42.600000
-0.005300  42.700000
-0.005300  42.700000
-0.007500  42.700000
-0.009100  42.700000
-0.006000  42.800000
-0.006800  42.800000
-0.006800  42.800000
-0.007500  42.900000
-0.009800  42.900000
-0.009100  42.900000
-0.009100  42.900000
-0.008300  42.900000
-0.007500  42.900000
-0.009800  42.900000
-0.009100  42.900000
-0.007500  42.900000
-0.006000  42.900000
-0.006800  42.900000
-0.008300  42.900000
-0.011300  42.900000
-0.014300  42.900000
-0.013500  42.900000
-0.014300  42.900000
-0.015800  42.900000
-0.015800  42.900000
-0.018100  42.800000
-0.020300  42.800000
-0.023300  42.800000
-0.022500  42.800000
-0.021800  42.800000
-0.025600  42.700000
-0.027000  42.700000
-0.025600  42.700000
-0.021800  42.600000
-0.021800  42.600000
-0.023300  42.500000
-0.021000  42.500000
-0.020300  42.400000
-0.015800  42.300000
-0.010500  42.300000
-0.006000  42.300000
-0.000800  42.200000
0.004500  42.200000
0.012700  42.100000
0.019500  42.100000
0.027000  42.000000
0.035200  42.000000
0.039700  41.900000
0.045700  41.800000
0.051700  41.800000
0.058500  41.700000
0.064500  41.600000
0.076500  41.500000
0.100500  41.400000
0.121500  41.400000
0.130500  41.300000
0.132700  41.200000
0.132700  41.100000
0.127500  41.000000
0.119200  40.900000
0.108700  40.900000
0.094500  40.800000
0.078700  40.700000
0.064500  40.600000
0.052500  40.500000
0.036700  40.400000
0.024000  40.300000
0.010500  40.200000
-0.003000  40.100000
-0.012800  40.000000
-0.019500  39.900000
-0.026300  39.800000
-0.034600  39.600000
-0.040500  39.600000
-0.044300  39.400000
-0.038300  39.300000
-0.031500  39.200000
-0.029300  39.100000
-0.028500  38.900000
-0.031500  38.800000
-0.031500  38.700000
-0.030000  38.600000
-0.027000  38.500000
-0.021000  38.300000
-0.015800  38.200000
-0.010500  38.100000
-0.006000  38.000000
-0.006000  37.900000
-0.006800  37.700000
-0.009100  37.600000
-0.013500  37.500000
-0.020300  37.400000
-0.025600  37.300000
-0.026300  37.200000
-0.024800  37.100000
-0.027000  36.900000
-0.027000  36.900000
-0.027000  36.700000
-0.029300  36.600000
-0.033000  36.500000
-0.036800  36.400000
-0.033000  36.300000
-0.033000  36.100000
-0.034600  36.000000
-0.035300  35.900000
-0.039000  35.800000
-0.035300  35.700000
-0.034600  35.600000
-0.033000  35.400000
-0.031500  35.300000
-0.036800  35.200000
-0.033000  35.100000
-0.027800  35.000000
-0.021000  34.900000
-0.016500  34.700000
-0.018100  34.600000
-0.014300  34.500000
-0.009100  34.400000
-0.007500  34.300000
-0.008300  34.100000
-0.005300  34.100000
-0.000800  33.900000
0.004500  33.800000
0.006700  33.700000
0.004500  33.600000
0.004500  33.500000
0.004500  33.300000
0.006700  33.300000
0.006000  33.100000
0.007500  33.000000
0.010500  32.800000
0.012700  32.700000
0.014200  32.600000
0.007500  32.500000
0.005200  32.400000
0.004500  32.200000
0.003700  32.100000
0.003700  31.900000
0.003000  31.800000
0.003000  31.700000
-0.000800  31.600000
-0.002300  31.500000
-0.002300  31.300000
-0.003000  31.200000
-0.004600  31.000000
-0.005300  31.000000
-0.006800  30.800000
-0.008300  30.700000
-0.006800  30.500000
-0.007500  30.400000
-0.006000  30.300000
-0.004600  30.100000
-0.002300  30.000000
0.000000  29.900000
0.000700  29.700000
0.003000  29.600000
0.003000  29.500000
0.003000  29.300000
0.004500  29.200000
0.006700  29.100000
0.006700  28.900000
0.008200  28.800000
0.010500  28.700000
0.009000  28.500000
0.009700  28.400000
0.009000  28.300000
0.010500  28.100000
0.010500  28.000000
0.009700  27.800000
0.012000  27.700000
0.012700  27.500000
0.009000  27.400000
0.007500  27.300000
0.006700  27.100000
0.006700  27.000000
0.004500  26.800000
0.005200  26.600000
0.008200  26.500000
0.008200  26.300000
0.009000  26.200000
0.009000  26.100000
0.009000  25.900000
0.009000  25.700000
0.009000  25.600000
0.009000  25.400000
0.006000  25.300000
0.008200  25.200000
0.008200  25.000000
0.006700  24.800000
0.005200  24.700000
0.003000  24.500000
0.001500  24.300000
0.000700  24.200000
-0.000800  24.000000
-0.002300  23.900000
-0.001500  23.700000
-0.000800  23.600000
-0.001500  23.400000
-0.000800  23.200000
0.001500  23.100000
0.002200  22.900000
0.000000  22.800000
0.000700  22.600000
0.000700  22.500000
0.004500  22.300000
0.005200  22.100000
0.006000  22.000000
0.006700  21.800000
0.005200  21.600000
0.005200  21.500000
0.005200  21.300000
0.006000  21.100000
0.006700  21.000000
0.007500  20.800000
0.005200  20.600000
0.001500  20.400000
0.001500  20.300000
0.001500  20.100000
0.001500  19.900000
0.001500  19.800000
0.001500  19.600000
-0.000800  19.400000
-0.003800  19.300000
-0.003000  19.100000
-0.001500  18.900000
-0.001500  18.700000
-0.001500  18.600000
-0.001500  18.400000
-0.003800  18.200000
-0.003000  18.000000
-0.000800  17.900000
-0.003000  17.700000
-0.003000  17.500000
-0.000800  17.400000
-0.001500  17.200000
-0.001500  17.000000
-0.001500  16.800000
-0.001500  16.600000
-0.001500  16.500000
-0.001500  16.300000
-0.000800  16.200000
0.002200  16.000000
0.004500  15.800000
0.003000  15.600000
0.001500  15.400000
0.003000  15.300000
0.002200  15.100000
0.001500  14.900000
0.000700  14.700000
-0.000800  14.600000
0.000700  14.400000
0.001500  14.300000
0.003700  14.100000
0.003000  13.900000
0.002200  13.700000
0.000700  13.500000
0.000000  13.400000
0.003000  13.200000
0.002200  13.000000
0.001500  12.900000
0.003000  12.700000
0.004500  12.600000
0.005200  12.400000
0.003000  12.200000
0.003000  12.000000
0.001500  11.800000
-0.000800  11.700000
-0.001500  11.500000
-0.003000  11.300000
-0.001500  11.200000
-0.003000  11.000000
-0.005300  10.800000
-0.006800  10.700000
-0.005300  10.500000
-0.003800  10.300000
-0.003000  10.200000
-0.003000  10.000000
-0.002300  9.900000
0.000000  9.700000
0.000700  9.500000
0.000700  9.400000
0.003000  9.200000
0.005200  9.000000
0.006700  8.900000
0.008200  8.700000
0.005200  8.500000
0.001500  8.400000
0.001500  8.200000
0.001500  8.000000
0.005200  7.900000
0.006700  7.800000
0.006000  7.600000
0.004500  7.500000
0.000000  7.400000
-0.000800  7.200000
0.000000  7.100000
0.000700  7.000000
0.002200  6.800000
0.001500  6.700000
0.001500  6.600000
0.003000  6.400000
0.001500  6.300000
0.002200  6.200000
0.003700  6.000000
0.003000  5.900000
0.000000  5.800000
-0.001500  5.600000
-0.001500  5.500000
-0.003000  5.300000
-0.004600  5.300000
-0.003800  5.100000
-0.005300  5.000000
-0.005300  4.900000
-0.004600  4.800000
-0.003000  4.700000
-0.002300  4.600000
-0.004600  4.500000
-0.003000  4.400000
-0.001500  4.300000
-0.000800  4.200000
-0.002300  4.000000
-0.001500  4.000000
-0.000800  3.800000
0.000000  3.700000
0.001500  3.600000
0.002200  3.500000
0.003000  3.400000
0.001500  3.300000
0.001500  3.100000
0.006700  3.100000
0.007500  3.000000
0.007500  2.900000
0.007500  2.800000
0.006000  2.700000
0.006000  2.600000
0.005200  2.600000
0.007500  2.500000
0.009000  2.400000
0.009000  2.300000
0.005200  2.200000
0.003000  2.200000
0.005200  2.100000
0.006000  2.000000
0.006000  1.900000
0.004500  1.800000
0.000700  1.700000
0.003000  1.600000
0.000700  1.500000
0.000700  1.400000
0.000700  1.400000
-0.001500  1.300000
-0.002300  1.300000
-0.005300  1.200000
-0.006800  1.100000
-0.006000  1.000000
-0.006000  1.000000
-0.006800  0.900000
-0.008300  0.900000
-0.009100  0.800000
-0.008300  0.700000
-0.007500  0.700000
-0.008300  0.600000
-0.006800  0.500000
-0.008300  0.400000
-0.007500  0.400000
-0.005300  0.300000
-0.003000  0.300000
-0.000800  0.200000
-0.000800  0.100000
-0.000800  0.100000
0.000700  0.000000
-0.001500  0.000000
0.000000  0.000000
0.003000  -0.100000
0.002200  -0.100000
0.002200  -0.200000
0.006000  -0.200000
0.006700  -0.300000
0.003000  -0.400000
0.006000  -0.400000
0.009000  -0.500000
0.008200  -0.500000
0.012000  -0.500000
0.011200  -0.600000
0.012700  -0.600000
0.014200  -0.700000
0.013500  -0.700000
0.015000  -0.800000
0.012000  -0.900000
0.010500  -0.900000
0.009000  -0.900000
0.008200  -0.900000
0.005200  -0.900000
0.003700  -0.900000
0.004500  -0.900000
0.001500  -1.000000
0.003000  -1.000000
0.003000  -1.000000
0.005200  -1.100000
0.006700  -1.100000
0.004500  -1.100000
0.000700  -1.100000
-0.004600  -1.200000
-0.003800  -1.200000
-0.005300  -1.200000
-0.005300  -1.200000
-0.001500  -1.300000
-0.002300  -1.300000
-0.001500  -1.400000
-0.003000  -1.400000
-0.004600  -1.400000
-0.003800  -1.400000
-0.005300  -1.400000
-0.004600  -1.400000
-0.004600  -1.400000
-0.001500  -1.400000
0.000700  -1.400000
0.000700  -1.400000
-0.002300  -1.400000
-0.005300  -1.400000
-0.007500  -1.400000
-0.006800  -1.400000
-0.005300  -1.400000
-0.008300  -1.400000
-0.010500  -1.400000
-0.010500  -1.400000
-0.009100  -1.400000
-0.008300  -1.400000
-0.003800  -1.500000
-0.004600  -1.400000
-0.003000  -1.400000
0.000000  -1.400000
-0.000800  -1.400000
-0.003000  -1.400000
-0.008300  -1.400000
-0.007500  -1.300000
-0.007500  -1.300000
-0.006800  -1.300000
-0.004600  -1.300000
-0.001500  -1.200000
0.001500  -1.200000
0.003000  -1.200000
0.005200  -1.200000
0.005200  -1.100000
0.003000  -1.100000
-0.001500  -1.100000
-0.000800  -1.100000
-0.000800  -1.100000
-0.004600  -1.000000
-0.003800  -1.000000
-0.001500  -1.000000
0.001500  -0.900000
0.000700  -0.900000
-0.003000  -0.900000
-0.003800  -0.900000
-0.003000  -0.800000
0.000700  -0.800000
0.003000  -0.800000
0.006700  -0.700000
0.008200  -0.700000
0.010500  -0.700000
0.010500  -0.700000
0.006700  -0.600000
0.003700  -0.600000
0.000700  -0.600000
0.000000  -0.500000
-0.001500  -0.500000
-0.003800  -0.500000
-0.003000  -0.500000
-0.003800  -0.500000
-0.001500  -0.500000
-0.000800  -0.500000
0.003000  -0.500000
0.004500  -0.500000
0.003700  -0.500000
0.005200  -0.500000
0.008200  -0.500000
0.012000  -0.500000
0.019500  -0.500000
0.018000  -0.500000
0.015700  -0.500000
0.019500  -0.500000
0.019500  -0.500000
0.022500  -0.500000
0.021700  -0.500000
0.019500  -0.500000
0.020200  -0.500000
0.021700  -0.500000
0.024700  -0.500000
0.027000  -0.600000
0.026200  -0.700000
0.020200  -0.800000
0.015700  -0.900000
0.015700  -1.100000
0.014200  -1.200000
0.013500  -1.300000
0.012700  -1.400000
0.011200  -1.500000
0.011200  -1.600000
0.010500  -1.800000
0.007500  -1.800000
0.008200  -1.900000
0.009000  -2.100000
0.007500  -2.200000
0.006000  -2.300000
0.006700  -2.400000
0.008200  -2.500000
0.006000  -2.600000
0.002200  -2.800000
0.003700  -2.800000
0.006700  -2.800000
0.008200  -2.800000
0.012000  -2.900000
0.013500  -2.900000
0.015700  -3.000000
0.013500  -3.000000
0.010500  -3.000000
0.010500  -3.100000
0.011200  -3.100000
0.010500  -3.200000
0.006000  -3.200000
0.004500  -3.200000
0.003000  -3.200000
-0.003000  -3.300000
-0.012800  -3.300000
-0.019500  -3.400000
-0.023300  -3.400000
-0.027000  -3.400000
-0.032300  -3.500000
-0.035300  -3.500000
-0.039000  -3.500000
-0.042800  -3.500000
-0.044300  -3.500000
-0.045800  -3.500000
-0.048800  -3.500000
-0.049500  -3.500000
-0.048000  -3.500000
-0.048000  -3.500000
-0.047300  -3.400000
-0.045800  -3.400000
-0.042000  -3.400000
-0.039000  -3.400000
-0.038300  -3.400000
-0.036100  -3.400000
-0.030800  -3.400000
-0.026300  -3.400000
-0.024800  -3.400000
-0.020300  -3.400000
-0.018100  -3.400000
-0.015800  -3.300000
-0.010500  -3.300000
-0.009100  -3.300000
-0.006000  -3.200000
-0.003000  -3.200000
-0.003000  -3.200000
-0.000800  -3.200000
0.000700  -3.200000
0.002200  -3.100000
0.003000  -3.100000
0.007500  -3.100000
0.012000  -3.000000
0.015000  -3.000000
0.018000  -3.000000
0.016500  -2.900000
0.013500  -2.900000
0.015000  -2.900000
0.015700  -2.800000
0.013500  -2.800000
0.014200  -2.800000
0.012700  -2.800000
0.014200  -2.800000
0.015700  -2.800000
0.017200  -2.700000
0.017200  -2.700000
0.015000  -2.700000
0.018000  -2.700000
0.016500  -2.700000
0.015700  -2.700000
0.015700  -2.700000
0.016500  -2.700000
0.019500  -2.700000
0.020200  -2.700000
0.020200  -2.700000
0.018700  -2.700000
0.021000  -2.700000
0.020200  -2.700000
0.018700  -2.700000
0.018000  -2.700000
0.015700  -2.700000
0.016500  -2.700000
0.015000  -2.700000
0.013500  -2.700000
0.015000  -2.700000
0.014200  -2.700000
0.013500  -2.700000
0.015700  -2.800000
0.014200  -2.800000
0.012700  -2.800000
0.011200  -2.800000
0.010500  -2.900000
0.011200  -2.900000
0.008200  -2.900000
0.008200  -2.900000
0.008200  -3.000000
0.005200  -3.000000
0.006700  -3.000000
0.005200  -3.000000
0.005200  -3.000000
0.006700  -3.100000
0.006700  -3.100000
0.006700  -3.200000
0.006000  -3.200000
0.005200  -3.200000
0.002200  -3.200000
0.000700  -3.300000
0.000000  -3.300000
0.001500  -3.300000
0.000000  -3.400000
-0.001500  -3.400000
-0.003000  -3.400000
-0.005300  -3.500000
-0.005300  -3.500000
-0.008300  -3.500000
-0.008300  -3.600000
-0.008300  -3.600000
-0.009100  -3.600000
-0.005300  -3.600000
-0.002300  -3.700000
-0.001500  -3.800000
-0.001500  -3.800000
-0.005300  -3.800000
-0.006800  -3.800000
-0.007500  -3.800000
-0.009100  -3.800000
-0.009800  -3.800000
-0.012000  -3.800000
-0.012000  -3.900000
-0.012000  -3.900000
-0.012000  -3.900000
-0.010500  -3.900000
-0.009800  -3.900000
-0.009100  -4.000000
-0.008300  -4.000000
-0.003800  -4.000000
-0.002300  -4.000000
-0.003000  -4.000000
-0.002300  -4.000000
-0.003000  -4.100000
-0.001500  -4.100000
-0.003000  -4.100000
-0.003000  -4.100000
-0.003000  -4.100000
-0.003000  -4.100000
-0.000800  -4.100000
0.000000  -4.100000
0.000700  -4.100000
0.000700  -4.100000
-0.000800  -4.100000
0.000000  -4.100000
0.001500  -4.100000
0.001500  -4.100000
0.003000  -4.100000
0.003000  -4.100000
0.000000  -4.100000
0.000000  -4.100000
0.000000  -4.100000
0.000700  -4.100000
-0.000800  -4.100000
-0.000800  -4.100000
-0.001500  -4.100000
-0.003000  -4.100000
0.000000  -4.100000
0.000700  -4.100000
0.001500  -4.100000
0.002200  -4.100000
0.003000  -4.100000
0.003000  -4.100000
0.003000  -4.100000
0.006000  -4.100000
0.006700  -4.100000
0.007500  -4.100000
0.001500  -4.100000
0.000700  -4.100000
0.003700  -4.100000
0.003000  -4.100000
0.001500  -4.100000
0.001500  -4.200000
0.000700  -4.200000
-0.000800  -4.200000
-0.000800  -4.200000
-0.001500  -4.200000
-0.002300  -4.200000
-0.003000  -4.300000
-0.003000  -4.300000
-0.000800  -4.300000
-0.000800  -4.300000
0.000000  -4.300000
0.001500  -4.400000
0.002200  -4.400000
0.000700  -4.400000
0.002200  -4.400000
0.003700  -4.400000
0.003700  -4.500000
0.003000  -4.500000
0.003000  -4.500000
0.006000  -4.500000
0.006700  -4.500000
0.006700  -4.500000
0.006700  -4.600000
0.004500  -4.600000
0.005200  -4.600000
0.006700  -4.600000
0.004500  -4.600000
0.004500  -4.600000
0.004500  -4.600000
0.003000  -4.600000
0.003700  -4.700000
0.008200  -4.700000
0.009000  -4.700000
0.007500  -4.700000
0.004500  -4.700000
0.003000  -4.800000
0.003700  -4.800000
0.003000  -4.800000
0.001500  -4.800000
0.001500  -4.800000
0.003000  -4.800000
0.003000  -4.900000
0.001500  -4.900000
0.003000  -4.900000
0.003000  -4.900000
0.003000  -4.900000
0.003000  -4.900000
0.000700  -4.900000
-0.000800  -4.900000
-0.001500  -4.900000
-0.003000  -4.900000
-0.003800  -4.900000
-0.002300  -4.900000
-0.001500  -4.900000
-0.001500  -4.900000
0.000000  -4.900000
-0.001500  -4.900000
-0.001500  -4.900000
-0.000800  -4.900000
-0.001500  -4.900000
-0.000800  -4.900000
-0.001500  -4.900000
-0.001500  -5.000000
-0.000800  -5.000000
0.000000  -5.000000
0.000000  -5.000000
-0.000800  -5.000000
-0.000800  -5.000000
-0.000800  -5.000000
0.000700  -5.000000
0.000700  -5.000000
0.003700  -5.000000
0.006700  -5.000000
0.005200  -5.000000
0.003700  -5.000000
0.001500  -5.000000
0.000700  -5.000000
0.001500  -5.000000
0.001500  -5.000000
0.002200  -5.000000
0.000000  -5.000000
-0.001500  -5.000000
-0.001500  -5.000000
-0.001500  -5.000000
0.000000  -5.000000
0.001500  -5.000000
0.000700  -5.000000
0.001500  -5.000000
0.000700  -5.000000
-0.000800  -5.000000
-0.000800  -5.000000
-0.000800  -5.000000
0.000700  -5.000000
-0.001500  -5.000000
-0.003800  -5.000000
-0.003000  -5.000000
-0.003800  -5.000000
-0.003000  -5.000000
-0.003000  -5.000000
-0.001500  -5.000000
0.001500  -5.000000
0.000700  -5.000000
0.001500  -5.000000
0.002200  -5.000000
0.000700  -5.000000
0.002200  -5.000000
0.000700  -5.000000
0.001500  -5.000000
0.001500  -5.000000
0.000700  -5.000000
0.003000  -5.000000
0.003000  -5.000000
0.003700  -5.000000
0.003000  -5.000000
0.003000  -5.000000
0.004500  -5.000000
0.004500  -5.000000
0.005200  -5.000000
0.003000  -5.000000
0.003000  -5.000000
0.004500  -5.000000
0.003700  -5.000000
0.003700  -5.100000
0.004500  -5.100000
0.006700  -5.100000
0.005200  -5.100000
0.003700  -5.100000
0.005200  -5.100000
0.003000  -5.100000
0.004500  -5.100000
0.003700  -5.100000
0.001500  -5.100000
-0.000800  -5.100000
-0.003000  -5.100000
0.000000  -5.100000
0.000000  -5.100000
-0.001500  -5.100000
-0.003000  -5.100000
-0.000800  -5.100000
-0.001500  -5.100000
-0.005300  -5.100000
-0.005300  -5.100000
-0.005300  -5.100000
-0.006000  -2.900000
-0.005300  -0.800000
-0.005300  1.300000
-0.004600  3.500000
-0.002300  5.600000
-0.003000  7.700000
-0.001500  9.900000
0.001500  12.000000
0.000700  14.200000
0.001500  16.300000
0.004500  18.400000
0.003000  20.600000
0.004500  22.700000
0.004500  24.900000
0.004500  27.000000
0.003000  29.200000
0.002200  31.300000
0.004500  33.400000
0.003000  35.500000
0.001500  37.700000
0.003000  37.700000
0.003700  37.700000
0.000700  37.700000
0.003000  37.700000
0.003000  37.700000
0.002200  37.700000
NaN  37.700000
NaN  37.700000
NaN  37.700000
NaN  37.700000
NaN  37.700000
NaN  37.700000
NaN  37.700000
NaN  37.700000
NaN  37.700000
NaN  37.700000
NaN  37.700000
NaN  37.700000
NaN  37.700000
